# Supplementary material for: N-Glycans modulate tilting of HIV-1 envelope glycoprotein
Source: Nat Commun. 2026 Apr 15;17:5206. doi: 10.1038/s41467-026-71874-2 (PMC13254402; doi:10.1038/s41467-026-71874-2)
Supplement: Supplementary file 8 — Source Data [file 41467_2026_71874_MOESM8_ESM.zip › source_data/2_Supplementary_Figures/7_FigS12/hiv-1_env_bg505_cladeA_full-length_N88A_N611A_model_RMSD_first_50ns.csv]

Time_ns	R1_RMSD_A	R2_RMSD_A	R3_RMSD_A	R4_RMSD_A	R5_RMSD_A
0.0	4.498213464594368e-06	4.498213464594368e-06	4.498213464594368e-06	4.498213464594368e-06	4.498213464594368e-06
0.1	5.237361838669529	4.990149887566547	1.1267986594817991	5.174233053728205	6.607918221777415
0.2	5.279528345583314	4.948821084976898	1.2901031420855507	5.2787648571163155	6.635090008252087
0.30000000000000004	5.348588064107485	4.886845959127928	1.2895694030982932	5.216809783437194	6.573161960133229
0.4	5.347517823344915	5.047901966457341	1.507148546026838	5.1807454987026205	6.561654140992172
0.5	5.31782963286847	5.021425736730602	1.5788587912212562	5.179295281112228	6.705376278750464
0.6000000000000001	5.3987155620512866	4.971866845023487	1.5932522132962608	5.223353167319915	6.637264094457252
0.7000000000000001	5.2263325635054105	4.98636071054918	1.61315601211411	5.156343499575814	6.771764683382878
0.8	5.48735326593919	4.972252565980864	1.5730262499266559	5.0914371994883645	7.08725448097755
0.9	5.4858504386412665	4.9469137114176505	1.6305032770676247	5.255747287086252	7.183140565807034
1.0	5.54536065487955	4.929186258231984	1.7509528420664549	5.236623834196013	7.054249346219753
1.1	5.45607465807782	4.827593531187369	1.8301399719546516	5.212519956541643	6.740239791382386
1.2000000000000002	5.544212656635797	4.880159641317153	1.7663102828856259	5.197777462922079	6.9444895516379015
1.3	5.468451626035856	4.88390990969986	1.8281773318527945	5.229168896677373	6.852077057783863
1.4000000000000001	5.417255565946614	4.869191030400304	1.773641350380068	5.37546351050978	6.954282760725842
1.5	5.299643753379493	4.824819498123793	1.7570003780706487	5.306748519234783	6.927210899630709
1.6	5.301854361186076	4.98880133240485	1.7528379478059422	5.346476338697551	6.812345614103948
1.7000000000000002	5.280917932567333	4.904168267671431	1.8424323742933237	5.3753853855391664	6.862003394353762
1.8	5.1671123221026685	4.878350867194926	1.8697621518491676	5.350207748024767	6.6464932329443895
1.9000000000000001	5.29238451043496	4.900461232814094	1.9843227001038215	5.3253999098182705	6.496157726188314
2.0	5.132266035463716	4.91701508580075	2.0876679108525056	5.350982533145046	6.493412064955363
2.1	5.052743659062623	4.942967024561583	2.014302295633392	5.349870836441024	6.4593224880774684
2.2	5.192915368529828	5.085934583621705	2.0176008543721715	5.411555073045514	6.590417366462307
2.3000000000000003	5.0819427547607585	5.198549952992752	2.053208397668481	5.400101509632702	6.647336370652284
2.4000000000000004	5.1205073228101785	5.241145884536198	1.971084185353082	5.285064732399881	6.633723699646344
2.5	5.219454343582265	5.041130045831948	1.9426171315732728	5.313792991903591	6.469676192136572
2.6	5.283523447541511	5.088671397724036	2.0805805371659365	5.307743876600671	6.439303115924392
2.7	5.402559778409712	5.033212398923016	2.0903670961042775	5.352892064335299	6.3191046696960855
2.8000000000000003	5.291166262135685	5.067640545379677	2.0905929165252637	5.34992511551166	6.288695004637683
2.9000000000000004	5.22909392050552	5.195794765332784	2.168278421674196	5.40284407300157	6.2829910623581195
3.0	5.173217305665357	5.168711948621293	2.234866427692945	5.451198195385218	6.356422605919461
3.1	5.190837987866466	5.154298819497125	2.0967346637347504	5.265011006358206	6.324173561792355
3.2	5.254007984670584	5.013676009416689	2.092935057753556	5.3088392126157045	6.397652173907291
3.3000000000000003	5.266528452356977	5.041399997775771	2.038099812950553	5.32416487779744	6.516848302430873
3.4000000000000004	5.229894200149002	4.993487401889737	2.1425547417927078	5.379596520282304	6.565666957585299
3.5	5.273306156848896	5.1242249902449295	2.1237669666109613	5.389310578204505	6.6374646959925725
3.6	5.161632551879414	5.07883902297886	2.3061405883537374	5.327589556075353	6.575909278234422
3.7	5.120659208216624	5.207854922612589	2.4089420688812435	5.318684119907099	6.717652068777411
3.8000000000000003	5.079516426143921	5.171555354974355	2.390849871711879	5.304232122363353	6.651614577614829
3.9000000000000004	5.148032243943422	5.1361096402599316	2.322819672662356	5.3405999604450285	6.573529409274569
4.0	5.134279304788249	5.123446792902039	2.600225939106863	5.389827116331031	6.456630502641242
4.1000000000000005	5.109442207716052	5.158384202596286	2.420746108263016	5.533883919539128	6.4291526274140836
4.2	5.198485070718783	5.213864864535761	2.557633986307294	5.523052129089639	6.419289998437458
4.3	5.281912826790367	5.245502326608927	2.566089064214262	5.444631869004297	6.350274600865466
4.4	5.1680759967628775	5.363070157121872	2.562673284409746	5.367891969662525	6.244777730199254
4.5	5.275069904960886	5.4741004722177165	2.4214247308901977	5.414332624405427	6.374023669751199
4.6000000000000005	5.334859306013058	5.423261358936445	2.6413697067440163	5.472857894447589	6.2414946132201585
4.7	5.213587450354314	5.281490816218651	2.5765394395546197	5.488690755463385	6.158661904761915
4.800000000000001	5.246311808996813	5.301110083881896	2.569525226542356	5.598738891240609	6.244338266837693
4.9	5.155000549688706	5.2853791717752925	2.6208113303971614	5.66298051279928	6.2566689798587625
5.0	5.2311266510845	5.396130440850867	2.425549952225146	5.631404083693249	6.203049169102124
5.1000000000000005	5.145322398705803	5.5133108620182645	2.465279900567654	5.590356317183879	6.264866081983757
5.2	5.1157883485620275	5.510816974460488	2.443027263919604	5.465037772661528	6.48203742504172
5.300000000000001	5.035145477240567	5.464152228371761	2.4993500579641865	5.47961657667979	6.570757751856807
5.4	5.006727500459876	5.414125522772952	2.5800866414576857	5.547859433287234	6.710145337060967
5.5	4.952717259803515	5.220341428787625	2.462864060413153	5.516281342230329	6.714602111085774
5.6000000000000005	4.966189125554223	5.147155197022528	2.46373916399702	5.551788509986377	6.570289847999442
5.7	5.028381445113412	5.2668969781706565	2.6230069501019706	5.500804153725371	6.749157829125001
5.800000000000001	5.073224344330474	5.336163583169939	2.523883029800959	5.412217895653865	6.610340424549919
5.9	5.114306412277955	5.436781374355579	2.577166819042363	5.431587209226035	6.587576063690521
6.0	5.2333892972644	5.282005311435028	2.6589658587633416	5.461258748409698	6.5985840837058625
6.1000000000000005	5.217966260220305	5.347262529897445	2.6444278350798807	5.503640897922373	6.516523062337777
6.2	5.291912269172084	5.345706609092003	2.8779383776530922	5.580510202973891	6.590682153562928
6.300000000000001	5.280375577039703	5.509807921887063	2.771545550172287	5.655161421214318	6.462546930600792
6.4	5.266914707404214	5.464893824028538	2.7505119369198567	5.642345722791756	6.338475178659901
6.5	5.212899750416986	5.376892482719912	2.674376370120396	5.434117210177192	6.4429870736635
6.6000000000000005	5.173925985726081	5.469912556844615	2.6310601182888314	5.566989055155079	6.587360483259205
6.7	5.323832735358523	5.572517705746738	2.7154264279969977	5.570982507919412	6.437321799893237
6.800000000000001	5.24769836343267	5.506726913114588	2.931043218868527	5.598371973680963	6.478688892453016
6.9	5.20773191821635	5.506413486517713	2.7977686719039454	5.597935374106388	6.420083032383326
7.0	5.063146642922503	5.612788731424486	2.832928357195416	5.603706592156982	6.517786550955522
7.1000000000000005	5.074543160702032	5.664625768613815	2.9418215889705146	5.693190650532381	6.5116805150449295
7.2	5.280578582492894	5.922236270860789	3.0441468030578	5.738411809944333	6.414182886541935
7.300000000000001	5.11944513307703	5.897045429523493	3.1647592089783667	5.718126545085336	6.534501751235657
7.4	5.142004827047227	5.720918360736776	3.0587421244580577	5.677537145978299	6.440808347498376
7.5	5.158554737462836	5.821131652229331	3.182294996236259	5.75517565032913	6.407567296682813
7.6000000000000005	5.17882559486217	5.933965059008732	3.189073705616078	5.587009141539026	6.611105828066849
7.7	5.2467172032079334	5.889734987957847	2.9796813405955103	5.593459435000739	6.680828080878946
7.800000000000001	5.262018545683735	5.856485731864395	3.0094044532368494	5.355113936560514	6.6089027133269385
7.9	5.276945481164531	5.8669781220328066	2.953536312979559	5.379761934819147	6.53404851139277
8.0	5.186154073694975	5.89165768776406	3.110101492478881	5.33902448769528	6.622185735643316
8.1	5.155136520756709	5.901771949431347	3.0595703327204773	5.402278010474849	6.749719368520532
8.200000000000001	5.17687728710814	5.943337630040736	2.8728041815560377	5.274224555369441	6.800924407883626
8.3	5.194055660798155	5.962873990689544	2.950797619383128	5.3745858327282425	6.735115540298422
8.4	5.138264277647353	6.031089748963354	2.7403627873391105	5.32731368434847	6.808885089567932
8.5	5.2137501485468505	5.948081489810236	2.9256593426211706	5.385611844202086	6.770323225445999
8.6	5.343544137009181	5.807436640410011	2.8554893673365216	5.311134622593775	6.650761596568075
8.700000000000001	5.40001184615611	5.8976853620952525	2.80906703558697	5.399982953421655	6.740076114982455
8.8	5.382950244422256	5.970056913131992	2.714416421680824	5.354713986760308	6.64003805988607
8.9	5.395707294694756	5.862058439163272	2.593839788126156	5.3871477082558235	6.460026051532382
9.0	5.27033922454544	5.829541269321946	2.843118985552818	5.360801978840977	6.589339055978289
9.1	5.198410640719676	5.778634211462404	2.83352952658899	5.348985210444747	6.6841662489921765
9.200000000000001	5.252789826031052	5.829865226336712	3.064844243005747	5.274051977840343	6.689431610653298
9.3	5.2754696862638335	5.744243952953928	3.1257703553588523	5.3079125126041	6.674474642323597
9.4	5.20907899804379	5.710780277400063	3.1525431685310092	5.228252595942826	6.480116246130737
9.5	5.359237305299535	5.825376715761878	3.046056888983325	5.301640498260676	6.5016009994672475
9.600000000000001	5.135169873593133	5.509062689386776	2.835252033004414	5.38014724873721	6.478263715852443
9.700000000000001	5.237501446964148	5.420176728626994	2.919546343485966	5.297620633833536	6.423785198414458
9.8	5.301487969296233	5.348882949562886	2.9661096685079382	5.266108320478895	6.426590052764653
9.9	5.296263961104483	5.438179957288931	3.083459993962663	5.316889025617407	6.464816607605838
10.0	5.2715554322464575	5.530275165511496	3.1308446001225447	5.329793364472779	6.344098394169969
10.100000000000001	5.26359903387858	5.606196495292393	3.0866480300581127	5.306384083108507	6.299028774281646
10.200000000000001	5.182572928729452	5.774298022480321	3.12335915354168	5.302734886708911	6.281988453645768
10.3	5.11725913668417	5.7993234646751555	3.001109645694541	5.209946538243926	6.305778642776694
10.4	5.045733776549303	5.7915746588176304	2.8365590348841048	5.172510623208245	6.3348744571021305
10.5	5.08350584725683	5.562880436445931	2.8922761767793603	5.2464182546156435	6.41153994975423
10.600000000000001	5.167610081806375	5.658386107872047	2.877460665243081	5.189061063964133	6.463086367407374
10.700000000000001	5.11479709363218	5.509294054466053	2.7662958719807134	5.223035678547727	6.5096242847857875
10.8	5.135676862363507	5.505544270833576	2.7901376126968387	5.17456633137605	6.417869142629763
10.9	5.263848617231401	5.368546942434353	3.0347037620688195	5.190983857591532	6.5718271404155955
11.0	5.354387970432454	5.314320963332976	2.928187235219322	5.298954039427569	6.572267961121001
11.100000000000001	5.214256222805719	5.343601598828953	2.87028065005779	5.298028823949253	6.546518724194233
11.200000000000001	5.28697264169624	5.195432153506025	2.9394736290933436	5.358228439111413	6.40980442140761
11.3	5.218526486892292	5.304709685386945	2.8195887758990885	5.358309514222007	6.372947128194147
11.4	5.330969980830883	5.4671199931470875	2.822271939807094	5.353566152948866	6.39482500607793
11.5	5.163283228171692	5.6447986811668045	2.86411729298725	5.444190394320194	6.411394939165617
11.600000000000001	5.18330734764019	5.636801706980912	2.967482786405178	5.371547791775379	6.407726288293718
11.700000000000001	5.173249495237361	5.43099101479774	2.9474607569233506	5.360156585156645	6.422935724096876
11.8	5.228562477579131	5.375683588501849	2.836012377728926	5.402753577248859	6.544035053194601
11.9	5.235503790030576	5.400169853242415	2.962167271032783	5.343120483080336	6.491574348855661
12.0	5.244452474940519	5.333263758209324	2.9932933133805792	5.391111054321623	6.503455344386029
12.100000000000001	5.061242407295835	5.467624729574577	2.957223457851177	5.429526738245168	6.454648816878614
12.200000000000001	5.158234245518793	5.2661114136508225	3.000274062402045	5.44821492325683	6.624292219494726
12.3	5.184526331471357	5.192424635262818	3.216789330798963	5.473128696973341	6.540447293684894
12.4	5.237392051621939	5.2520656859180175	3.2750322066332873	5.48803867129124	6.678122557240463
12.5	5.34038332991497	5.303839262572329	3.1986554505713984	5.6171813131589765	6.606119579235164
12.600000000000001	5.41734106813277	5.40065876687606	3.3207945977370743	5.630426689677991	6.473242934654562
12.700000000000001	5.469404760996632	5.403900444582216	3.4647997795996344	5.51999463862526	6.645976039576529
12.8	5.455776871272281	5.452751865390988	3.2508238307019783	5.545064871862921	6.578024993417532
12.9	5.302515454878506	5.479653902980112	3.2107866823722886	5.698781157404222	6.573471735044477
13.0	5.301750565158061	5.489879417266447	3.405656012225895	5.58564828791086	6.725301088442703
13.100000000000001	5.390060475403586	5.380519815896306	3.5258085926982345	5.4963969891929905	6.505973839058367
13.200000000000001	5.5546655954851705	5.374205041174247	3.580065273534626	5.500286081542053	6.553151892020617
13.3	5.499599301165784	5.202179704741426	3.5032001855559796	5.541729623759156	6.531275708095402
13.4	5.583240361313953	5.131663964986501	3.537532754630552	5.39289809556268	6.560723754399781
13.5	5.419630280478138	5.175733676063846	3.507686654348369	5.397020581832806	6.6359047947018075
13.600000000000001	5.522679891175149	5.271812342392244	3.4120290932417903	5.436965382554382	6.5755229441263925
13.700000000000001	5.493023519692053	5.29696263904249	3.4771548792243774	5.347362118766764	6.62987051187119
13.8	5.551243133222562	5.274781976882973	3.346005344253404	5.366284581311036	6.743468992844867
13.9	5.598722468174031	5.321968114988143	3.2909186757964366	5.365294796663829	6.685629723642709
14.0	5.589683237389246	5.489375896306803	3.3153466824495004	5.464235809697862	6.7461633848758735
14.100000000000001	5.65525813495634	5.529282091842653	3.191968442581309	5.464316431447443	6.799473854026956
14.200000000000001	5.647400072446082	5.62916107493809	3.3862693424566133	5.484218049483691	6.773589348070475
14.3	5.5256653752870974	5.401207182162837	3.409035738070896	5.495939500763336	6.904494387386061
14.4	5.511419397022843	5.39892244969668	3.4532261922825565	5.496644519407938	6.789534338196398
14.5	5.5712951024747195	5.342491751270183	3.5602323649374448	5.47177562013642	6.9600774622797035
14.600000000000001	5.491799424754037	5.360246307828781	3.5287496659807513	5.3585206851675755	6.862574963655135
14.700000000000001	5.474545743684427	5.2545435252469295	3.6978310448377965	5.351305692666713	6.8632247756149125
14.8	5.367175051083832	5.382693990202944	3.6451440454916546	5.433502591215271	6.8063626196284615
14.9	5.373848269171371	5.363691972967508	3.617675668482048	5.456332524366418	6.796679113104936
15.0	5.253964522689952	5.456642007739792	3.633990696051622	5.447150010669845	6.8796638237831695
15.100000000000001	5.264992540620652	5.562053813615429	3.6650407887206993	5.448510310561213	6.7451040107421
15.200000000000001	5.332495417149453	5.754873790170637	3.59028105756609	5.539935780258315	6.787192998537215
15.3	5.433443784957151	5.682289657980394	3.563488889958283	5.552222537738458	6.816060510268554
15.4	5.506238003779336	5.590548297242356	3.7098387781810294	5.482604747957586	6.681325102167995
15.5	5.418049433495822	5.558549786614002	3.7649465653037177	5.599337296765161	6.782084332180622
15.600000000000001	5.52066187157467	5.4965608210160655	3.5660032162570667	5.596486108092832	6.841633773665608
15.700000000000001	5.395653921278808	5.335689641646871	3.497399403743847	5.632236428657662	6.760830026309175
15.8	5.450295012446115	5.445664262949776	3.3937486147466895	5.6047418114792915	6.687962621044857
15.9	5.488610167114495	5.351052733500016	3.457412006966878	5.537473916990336	6.742404458464196
16.0	5.661050955667609	5.170627738214987	3.3150862109684796	5.55068052796044	6.88987250041288
16.1	5.623890623690081	5.08035462994275	3.285475399355969	5.496361893523198	6.848111233719091
16.2	5.569774727843647	5.029644917792487	3.22451632858445	5.472724827263184	6.765444397881246
16.3	5.5693339098457795	4.988093247133592	3.3885117548203714	5.448636316832449	6.653799737204045
16.400000000000002	5.421381606953964	5.01820854392055	3.4438117728288367	5.415561236377381	6.573345369212482
16.5	5.4488960455130435	4.979878240568259	3.461852900941294	5.553173233958156	6.714653480033761
16.6	5.512636710648755	5.03532101458297	3.6547522789645543	5.579537779453703	6.827200641992164
16.7	5.492176469165124	4.972498731672404	3.5034549279312435	5.491717218182095	6.975439879427341
16.8	5.671496158281354	5.02796221138527	3.699811877031942	5.5587330913284285	6.976292246442847
16.900000000000002	5.5076637570289115	5.1624037794987565	3.628486507348458	5.660429597637472	7.053479757464165
17.0	5.520735853377423	5.0897723876264624	3.723880757282277	5.61927748376981	6.9648991250257
17.1	5.433551633487432	5.019100342686189	3.639211991705392	5.52876938121019	6.876424778640701
17.2	5.445118486471141	4.881627068279967	3.541998566960497	5.497132997250872	6.68751210306047
17.3	5.4615085735035365	4.785201004302755	3.531255856457754	5.494797988608625	6.737944781081918
17.400000000000002	5.490100779374497	4.884694134956438	3.592379599522968	5.517974148457034	6.7797589642910685
17.5	5.429920802660022	4.826289586602474	3.522849152800751	5.481988088240994	6.636694969919743
17.6	5.3946100411274545	4.869602293097167	3.5596348582571244	5.323818887406571	6.624958451498074
17.7	5.371376797717074	4.894853119259116	3.5514185275142847	5.466485006670884	6.5340792796094
17.8	5.337489239060298	4.961229786790071	3.576237548107189	5.512783812668095	6.519539656403131
17.900000000000002	5.48615535120195	4.955393841993833	3.5319016442573865	5.532449611738874	6.7314136982806625
18.0	5.221153353342243	4.914186074350321	3.429024685951034	5.42823274491873	6.73027978907751
18.1	5.244587027763712	4.84823112747412	3.4788985500361833	5.364339649815916	6.717423089792026
18.2	5.252441147466032	4.90054640446718	3.3566159324201488	5.301793333243077	6.826183514301469
18.3	5.295862283785756	4.820444528246187	3.407564454751315	5.346060920900905	6.698518435641795
18.400000000000002	5.369283630084715	4.790534426764273	3.564087593340984	5.335784421045297	6.88706309846303
18.5	5.38218470387227	4.798369008838649	3.7583500330152835	5.4622211472810385	6.812222451024799
18.6	5.331367810665304	4.914813301958379	3.5252473305889085	5.483101173618104	6.599710746539159
18.7	5.365822639906426	4.842586016447404	3.6555076020297843	5.405923171175243	6.709752844430316
18.8	5.356493809748647	4.9587470589169085	3.666466844695519	5.4498931041459535	6.6314990931648925
18.900000000000002	5.268893781873154	4.810029180841149	3.5388106783061963	5.562416077054615	6.486938754210408
19.0	5.369401009115229	4.763872350989083	3.6322701872050867	5.517015888485372	6.757180196423872
19.1	5.330923952428661	4.835791410751663	3.5347280533628602	5.443732374599816	6.878523134700686
19.200000000000003	5.278267795716996	4.6830917983467675	3.399191557389157	5.4508335664119665	6.570331247009712
19.3	5.255327469263797	4.7405818878087365	3.583021318039434	5.536623384217217	6.594863719219507
19.400000000000002	5.110374046482002	4.640415768718972	3.6402772104047756	5.422905417881256	6.549652515780264
19.5	5.016363031716405	4.642330230037488	3.7463125600419946	5.419435975411873	6.556819688211083
19.6	5.08718201740712	4.743142132849896	3.6879710799210295	5.467735514800417	6.683692377699707
19.700000000000003	5.270928304547097	4.871849175703593	3.7757550767117958	5.4338891449760585	6.952970398465372
19.8	5.307247077264637	4.902107246767999	3.770874422172305	5.414304838541987	6.863688447207319
19.900000000000002	5.208090109801735	4.7248916874841855	3.6940145893996394	5.476894833468357	6.8988231610894895
20.0	5.196110499346724	4.812653460423609	3.7578676041796784	5.463968913793986	6.811042923351703
20.1	5.240307301134023	4.746032343195457	3.8376367534987232	5.584959079227809	6.781555045232304
20.200000000000003	5.251413050558922	4.6791653953089565	3.955762558696072	5.616913561509674	6.789202887007488
20.3	5.302711543660415	4.736335600833117	3.8052315837229127	5.640973119714864	6.739448530267234
20.400000000000002	5.396616034928398	4.838450875011368	3.999435792743241	5.722526148371668	6.8361804653889235
20.5	5.370415588563352	4.845988981374907	3.950470904384713	5.5031871438195745	6.928258382388513
20.6	5.366892351288398	4.8848906456614944	3.964996753076566	5.592467669229508	6.949660546959646
20.700000000000003	5.330122126454084	4.8315572530319	3.952055365750247	5.685116031333368	7.02232107075176
20.8	5.398941990193993	4.878887628209756	4.095643521189667	5.841328502961657	6.889342802817925
20.900000000000002	5.348395523961699	4.837314744748449	4.072647338540822	5.749561940869151	6.8309894090894785
21.0	5.337066532211066	4.861635422251989	4.243853386639667	5.716726467783425	6.841662330207352
21.1	5.316999970539587	4.866979882501551	4.143824615509993	5.793819571526292	6.827862873376477
21.200000000000003	5.286260258072495	4.98164056596731	3.9264623095313396	5.703943975925172	6.6770211244814455
21.3	5.314147589104876	5.037151968577696	4.027857526569925	5.773660176790407	6.730657134393459
21.400000000000002	5.143257195050017	4.951959914065561	4.224862222604831	5.820264601036828	6.848769590220895
21.5	5.155097878644281	5.072426450200218	4.242093255791063	5.76507031568335	6.726549921195663
21.6	5.2443647133431615	4.909142197926338	4.229540079715676	5.711660027804046	6.764560008592837
21.700000000000003	5.345605397320977	5.021875192648426	4.222071551313467	5.567063120774238	6.684936427620363
21.8	5.4823858426065275	5.0751055667287215	4.222661682204459	5.588568447917928	6.601008918642889
21.900000000000002	5.289817578998492	5.026873856685734	4.303994181970704	5.6995192072718455	6.67757538408128
22.0	5.448849109356658	5.047111299144094	4.294444580320456	5.777211071449461	6.883389218841224
22.1	5.411216715081413	4.923173363038944	4.180592207395927	5.815186057434359	7.100346575050375
22.200000000000003	5.403804966573364	4.961398378001048	4.151274277811066	5.868389398295112	7.195961517020528
22.3	5.382114257738807	5.0556363605962735	4.165693551417949	5.768112936224555	7.180943394400093
22.400000000000002	5.3280178887595	4.924177896387343	3.97781944696224	5.7765230702482855	7.077356705233819
22.5	5.191841772966071	4.9217154675187285	3.9086020392218344	5.85349432863862	7.171903760210896
22.6	5.270875262892697	4.864889329889079	3.959563194102575	5.752610397478592	7.228577430363515
22.700000000000003	5.3037016535733	4.900403513236595	3.9039603464704427	5.700616743021545	7.183680604160667
22.8	5.294183590046413	4.787487666807117	4.215145324973177	5.742233605596194	6.905690232762317
22.900000000000002	5.276810116122534	4.837565041300534	4.1161328150158605	5.651274210846611	6.896592993760928
23.0	5.269320515528027	4.848277086939513	4.025678560460419	5.5786616346549325	6.713112460050436
23.1	5.268047323905368	4.796711599662622	4.0565813169209015	5.649835673892687	6.9087087232692115
23.200000000000003	5.259903753878382	4.7826419178680535	4.07818450952783	5.624381340289416	6.884748770639163
23.3	5.271380773946766	4.731746069899127	4.0749870885428585	5.574934291640961	7.108662457169973
23.400000000000002	5.189157023619555	4.868684539396318	3.964710518880279	5.533067361690654	7.1778240693930995
23.5	5.320061478434323	4.887358112085861	4.147079751659811	5.614078684451606	7.098753753330095
23.6	5.29955451390951	4.913270132655063	4.118678181317006	5.645662229288566	7.148685007900473
23.700000000000003	5.29708500389967	4.8803311376789456	3.9255624288953377	5.765382996653637	7.097804694978971
23.8	5.255229909267398	4.9200909605542655	3.950875579942735	5.675068418786604	7.320152644245675
23.900000000000002	5.155450340247651	4.83726921023447	4.080630310595694	5.71959139587989	7.1198220821263325
24.0	5.052519211396729	4.892871719025355	3.879724279663936	5.720867189884955	7.11708155045316
24.1	5.096702112610954	4.860875359754348	3.9923463121750777	5.7344987230248945	7.065473803220806
24.200000000000003	5.036632794441073	4.936769599502559	4.08437946257851	5.703909378076902	6.925433782678984
24.3	4.974893316987625	4.880974012907095	4.249158856480598	5.6652226813171405	6.993234265117582
24.400000000000002	5.090241720026514	4.895307155718889	4.0259430968826315	5.650527807149045	7.075526300398059
24.5	4.9779583049127245	4.882197310015189	3.972038585929549	5.612348289632041	7.313029086060301
24.6	5.043027201353571	4.906154575401158	4.080232919090245	5.760336869724053	7.188585575193447
24.700000000000003	5.2436985888458425	4.920178215616622	4.313839535604533	5.7932908628553825	7.182907496831158
24.8	5.195156462917	5.0224226505347085	4.226422635077202	5.694230483980655	7.137874312811917
24.900000000000002	5.081695601896953	4.957720342519351	4.0468300375018496	5.722082526380138	7.367603249782236
25.0	5.216127154775719	5.007485973016143	4.214593526875017	5.878042281368021	7.406745877339721
25.1	5.220452278185866	5.056684884070923	4.200893644830942	5.687196443237212	7.199810433687134
25.200000000000003	5.16072742982672	5.0950757110741005	4.199794819682205	5.736616643898867	7.003135534092333
25.3	5.08609151752857	5.165814737706849	4.267058771877454	5.8414755728123104	7.087965861287688
25.400000000000002	5.139734152623702	5.121646501791581	4.404158767151432	5.908836770274134	7.014184974130546
25.5	5.169747550807148	4.950032371885459	4.2883039201844495	5.929130417969243	7.073416458923659
25.6	5.2049482506630325	4.951428561280528	4.474901039169018	5.8213239627927	7.04122633635578
25.700000000000003	5.11110865403928	5.112726741194385	4.539027592743217	5.841215887539497	7.086906201604554
25.8	5.141623877685744	5.095478918077325	4.31893946623255	5.86551992085481	7.104852664909846
25.900000000000002	5.2526555916788515	5.0246410083694535	4.250380418313861	5.8742410238914555	7.005722422495564
26.0	5.265278487237565	4.929229617093453	4.108475864568928	5.897066552013598	7.071630318548497
26.1	5.3650961891619255	4.9570755564594196	4.302887515431146	5.918824431818017	6.959926292914053
26.200000000000003	5.38097319176112	5.1298794948871755	4.365449093989505	5.860928800736567	7.134781243769302
26.3	5.196470708848762	5.065510375488786	4.331836087572341	5.755760381238743	7.016802601192393
26.400000000000002	5.4031012983052165	4.999685676296209	4.286281987961876	5.892180851109107	7.103896902549298
26.5	5.497174394239025	4.875010470518345	4.271398251492683	5.986354770843264	7.164798802173477
26.6	5.541685008316647	5.0968091064825884	4.13873817191372	5.875079638987254	7.148370733342573
26.700000000000003	5.540354523130844	5.181551881506513	4.180618684771047	5.966861126523197	7.229373524924074
26.8	5.476806181968654	5.168904227165575	4.236656321417219	5.995406333065658	7.344753098330027
26.900000000000002	5.5857070236332325	5.209713892462914	4.420192805392992	6.008596306276539	7.257886161601505
27.0	5.760012744911669	5.258581854477962	4.435697454567374	6.113266678496166	7.047149800696839
27.1	5.598597610831981	5.169803273615058	4.440586085096941	6.2186533492673615	6.990040514868906
27.200000000000003	5.361828906328841	5.150579192178882	4.636851678746425	6.162591438510629	7.028346717794508
27.3	5.443603154801345	5.208970765947609	4.4586854470337745	6.183482125238906	7.064920315288558
27.400000000000002	5.432632039092122	5.203197564413366	4.329010397830898	6.1096047552175525	6.953510132035576
27.5	5.395103359305166	5.358706055689727	4.493510157466782	6.080149884024732	7.136485867172927
27.6	5.28284762730632	5.278784708207766	4.467161137259467	6.186355969126967	7.100091827705523
27.700000000000003	5.274581176754449	5.153575507528036	4.486701321606023	5.984979809909854	7.053472843196415
27.8	5.311229424521732	5.25730277861195	4.3178334106019305	6.273339416185259	7.101443179048542
27.900000000000002	5.302898621413128	5.032708183356265	4.2849592301276616	6.272127369576161	7.08294878729103
28.0	5.417013127593472	5.103325012744096	4.440200447898293	6.174361966643096	6.857545106293124
28.1	5.606990167317137	5.13017484228216	4.364698557970639	6.136441069622863	6.9510399151540865
28.200000000000003	5.574314983101523	5.080157782530133	4.446313746923187	6.164253867480645	6.9583830548265375
28.3	5.582457762640088	5.178748690939842	4.427252246312784	6.258640530838288	6.950729720187436
28.400000000000002	5.640679631630174	5.266606337896986	4.662808955345023	6.585618735163032	6.907799397069021
28.5	5.659672235567522	5.266581396270445	4.614772910945169	6.569887566123439	7.090980635405771
28.6	5.639293402001347	5.1843633333159165	4.593200585856602	6.676798877256242	6.884834939651578
28.700000000000003	5.511053671555088	5.285711819942051	4.618230891422916	6.537331710837626	6.924192997215567
28.8	5.366938823178918	5.219054265286169	4.617326959429709	6.65499600477738	6.852039097369691
28.900000000000002	5.471061869394026	5.3598289727702335	4.665961343887991	6.551751285191726	6.95801210667789
29.0	5.377012038417745	5.281806245143436	4.578039207676901	6.561176223257696	6.920856026744476
29.1	5.314101387359942	5.1646389731692315	4.565689768127687	6.679344294845697	6.829850061403272
29.200000000000003	5.298663212608723	5.197204043735063	4.487171854189936	6.732323711347018	6.884466401545453
29.3	5.316193390437613	5.033732949970898	4.45053469906019	6.697086903113962	6.809073601968095
29.400000000000002	5.262773370201073	5.0567136534766535	4.567592530426211	6.641033519230289	6.8317286375956625
29.5	5.2286561628949775	5.062414871250343	4.667103751144864	6.62679285880037	6.748119879215554
29.6	5.293223302301617	5.167227049839103	4.962736774637997	6.635897001314498	6.810489830406749
29.700000000000003	5.179871159681666	5.123815888640794	4.906890174509928	6.719035153557788	6.689996856084799
29.8	5.30649259236418	5.058416131432245	4.883654768338781	6.789548749703562	6.719780565249983
29.900000000000002	5.338945464150907	5.194496396974136	4.916990189864557	6.765514446842711	6.893226350637814
30.0	5.189131375947795	5.033825556054152	4.658957946344121	6.743527917250683	6.883297916545368
30.1	5.173418186249674	5.102719306677456	4.8899780831069855	6.661071987075321	6.9885686830199445
30.200000000000003	5.174234565358607	5.03376211739867	4.845253849952785	6.81072799340185	7.191825599317252
30.3	5.217066113014278	4.994846745546994	4.84064419214327	6.619520821266991	7.115462737495808
30.400000000000002	5.204086615621325	5.113485251367641	4.997596156123308	6.462483046416244	7.0436981029377534
30.5	5.255096621038595	4.940971101536891	4.829813816201612	6.463383770675039	6.926698758454489
30.6	5.283058589912224	5.064098318312909	4.966865552715853	6.456189390014571	7.088005143884529
30.700000000000003	5.2191619817407435	4.937038861456921	4.920110701887655	6.386998156931411	7.176566639992478
30.8	5.26688713999153	5.11074405994174	4.829899534164275	6.413153910646107	7.020849066575319
30.900000000000002	5.240971342804827	5.10390897288194	4.834047547356481	6.4519042739750185	7.123050276981337
31.0	5.264459091972028	5.159562938393723	4.930375047940355	6.373204768031879	7.2469606145753875
31.1	5.248440456420313	5.121446991838669	5.0525043094669755	6.4457358234651965	7.267626312730473
31.200000000000003	5.311276627773555	5.169712768083607	5.059025526989092	6.402255301615326	7.178385372864433
31.3	5.33794041713656	5.1843091665126675	5.369603810171598	6.29565969313622	7.190853396420357
31.400000000000002	5.282586453033712	5.2072066205076055	5.365429970755415	6.195645264636707	7.157639336936407
31.5	5.246810347013394	5.111893924374591	5.255323112753423	6.166673401895408	7.453725310149391
31.6	5.246101864218016	5.1236132696691925	5.397080818435303	6.167829380815827	7.322159557704737
31.700000000000003	5.407963543909515	5.268902054591194	5.3023668461457785	6.132468628083001	7.229243436578736
31.8	5.259103479629976	5.273425569656023	5.232536888882716	6.149103953431498	7.263583368345973
31.900000000000002	5.347096658049698	5.349134720756455	4.894370316413762	6.069114097578128	7.205469741428691
32.0	5.501028120682061	5.417227111565366	4.92477839416457	5.958876476450124	7.126874722676583
32.1	5.385403437566163	5.394434061763401	4.902402284970616	5.955655708413951	7.183761606517244
32.2	5.356080937777765	5.471499845318543	4.867972645786051	5.903028446132941	7.336472071903977
32.300000000000004	5.425748176608078	5.588612647062079	4.902789229128285	6.031758763464184	7.152012866799657
32.4	5.536027875650599	5.429167486608289	5.020204231891688	5.915939847194318	7.019181712438971
32.5	5.497161695924785	5.37349287851142	4.9907065850582235	5.941142674321882	7.060032333321845
32.6	5.574809033214444	5.281124457407067	5.014982703911347	6.018055970479112	6.85975283660863
32.7	5.594436423291777	5.130204182934382	5.053542947543543	5.9400047274676595	7.116868371527611
32.800000000000004	5.418122161103892	5.1288725468999425	5.035013371382177	5.8443829077127845	7.187949909800755
32.9	5.525984050093778	5.142387401511893	4.937517545747457	5.904313872324168	7.123562610236776
33.0	5.516878036380263	5.097183988965475	5.108160946318295	6.012150760974657	7.411329146933062
33.1	5.4885575843066	5.009752788484391	5.34938546251814	6.1532739803138385	7.531900262700533
33.2	5.483960211909966	5.007740027921134	5.384538668544868	6.094855064856894	7.4448071956998625
33.300000000000004	5.515444779251761	5.134986258551032	5.30679575574161	6.046350272765159	7.376995931668748
33.4	5.4116047168718	5.098088467716834	5.509104190017198	6.2072257894554745	7.36776107240131
33.5	5.459137691151653	5.00967113265364	5.509571487540608	6.2188490343423135	7.206358508691423
33.6	5.405714063837421	5.156590089514168	5.579799685916339	6.145195614397752	7.175148313218378
33.7	5.573017251803845	5.1894014816542	5.398166704623715	6.047230871665568	7.113035369847042
33.800000000000004	5.534909372819022	5.086415684463767	5.196840419090242	6.118857168206442	7.142899941483285
33.9	5.417261433449901	4.973524125548535	5.082132988629291	6.193817324269886	7.295166914361584
34.0	5.420181556436017	4.959300820725218	5.158708810176228	6.073861604332414	7.335262721693638
34.1	5.54007337601889	4.9334810442290635	5.103992480389967	6.141940379221003	7.373372201828938
34.2	5.371400524576918	4.842778162581476	4.962647508409271	6.171050130839426	7.111005136539701
34.300000000000004	5.358489251095974	4.899764358736904	4.728955566098228	6.142254904214104	7.297198277208609
34.4	5.530977162847946	4.898122269666745	4.81757323373971	6.137643046156722	7.2842343148193756
34.5	5.456003017829178	4.8868272616438535	4.686112537955115	6.167047620538308	7.690942882129929
34.6	5.53305779372158	4.914482169668386	4.524831108895181	6.050313526811578	7.485796743779614
34.7	5.644941373126463	4.960539373256937	4.645464213681924	6.280583316819101	7.598474807524257
34.800000000000004	5.6074951307379335	4.923266141743196	4.889727652211692	6.235307136266195	7.713242418266696
34.9	5.434092831929549	4.938010438756213	4.966439250991833	6.180608387329632	7.623141300161683
35.0	5.4749580867189405	4.944644960629646	5.110966762724707	6.175849967811165	7.812905192911286
35.1	5.354084038906789	5.0792256428677005	5.015627405121627	6.320329906138585	7.700612059964719
35.2	5.452480371843821	5.080936035821771	5.017592445215022	6.297622473575638	7.7768688827033445
35.300000000000004	5.546730135872917	5.062851434106016	5.157160618119766	6.26366175229243	7.847628628337779
35.4	5.566582057620437	4.968377582338694	5.249755299484383	6.18896281695699	7.731220108082236
35.5	5.408205661139184	4.970945636933329	5.247213377826119	6.047963543817257	7.7786162836970645
35.6	5.423339247551185	4.872856542124177	5.183591434639192	6.112202984238983	7.833150354054305
35.7	5.322565034646162	4.960239061278587	5.104497389153221	6.092155724829905	7.819990839675811
35.800000000000004	5.365734535437351	4.816983874132749	5.199617452781351	6.128881173105194	7.972683189045493
35.9	5.4552996764802835	5.0549196944400085	5.142919928401044	6.1217257508648295	8.073000610193155
36.0	5.474933276489597	4.933300621440539	5.313182925079585	6.160546445758844	7.98261880478424
36.1	5.350735985774686	4.960728602393486	5.425156956310482	6.161908424796981	7.85769160988478
36.2	5.352236516432535	4.922775675378377	5.386381004001374	6.154875897203631	7.7022939996175355
36.300000000000004	5.396118816991924	4.927207978263344	5.64054996590779	6.105855538720428	7.565313545295398
36.4	5.479157432686535	4.934641360651534	5.613494401492788	6.206841285288863	7.4910002056110185
36.5	5.386337077610186	4.9976372814575605	5.526000277235722	6.22808303522859	7.608794162365596
36.6	5.449759430461999	5.222371182009204	5.642766809950776	6.178269381693221	7.450235597403141
36.7	5.442336040666801	5.029511665110689	5.804954583869605	6.118169787700605	7.293319602536468
36.800000000000004	5.442712547657733	5.101610549163296	5.706009845886377	5.993504042054703	7.339423653443678
36.9	5.185361687122359	5.159148723197186	5.827697802741596	5.982251117824161	7.247768448452181
37.0	5.228375897944862	5.167716175797115	5.823634063278874	5.954706645215294	7.3451662950759395
37.1	5.232303455522627	5.132469884205996	5.786390020777742	5.998154947372014	7.116992676853892
37.2	5.32811436153315	5.166250377984614	5.87483718113196	6.0351231740624565	7.292673569152868
37.300000000000004	5.349400361509853	5.27930025738899	5.880187377509545	5.883911905865353	7.488178571448745
37.4	5.263928578380176	5.302357582968758	5.953793217532388	5.890684342320431	7.439128813099348
37.5	5.237129599361122	5.3847848760196895	5.794998108764923	5.969322948095549	7.434937564350061
37.6	5.286515027824548	5.291259019000447	5.5065175266412405	6.034677201898226	7.583930876980689
37.7	5.256823630135928	5.270973363755768	5.601668355078618	6.063508912984242	7.641385366070808
37.800000000000004	5.24795126762006	5.557266069088687	5.359921280726637	5.983926208607374	7.635105487028547
37.9	5.234704511780634	5.372854802208413	5.416097357972922	6.081546338817732	7.587486963150945
38.0	5.4312502099749524	5.370031638422143	5.4096553894893304	6.198668764517129	7.585118507725917
38.1	5.429332162370631	5.195680082635782	5.4187184937905	6.323718541664904	7.6875200939144985
38.2	5.314112479901205	5.156964976676878	5.549836092568735	6.328378964780955	7.447793013173921
38.300000000000004	5.4595602846935005	5.300125583315592	5.370777161698597	6.34020817961953	7.366207829895844
38.400000000000006	5.576612204926094	5.225495518801485	5.355362424166447	6.405742222935	7.288471430871594
38.5	5.586189935667072	5.254162129985998	5.406588039766009	6.263946667051186	7.111225270971104
38.6	5.628465540256387	5.227359125686722	5.540142132185119	6.384091793926434	7.207373994168442
38.7	5.601148191168699	5.330909899261255	5.478500300020897	6.362209339926267	7.246570796785938
38.800000000000004	5.511985690177059	5.290526552033245	5.411669719654008	6.452212328541356	7.257103481851663
38.900000000000006	5.597808341427519	5.375565550137353	5.37804646247322	6.3634716542966645	7.233930353169118
39.0	5.557186436410383	5.402408967817959	5.202432567858978	6.1728111515889585	7.290280356818224
39.1	5.514074975430526	5.383250960044587	5.0628382779722845	6.02585529488147	7.108739312493506
39.2	5.492751233629631	5.300934121776376	5.17419641224946	5.941221528086274	7.236237642644332
39.300000000000004	5.497330397964192	5.280225085168454	5.538238956504269	5.856955215491931	7.227467944598848
39.400000000000006	5.582707251636879	5.263253275139288	5.519118792593908	5.979985380835144	7.201897883055092
39.5	5.481644461902376	5.161620693330639	5.471813224003927	5.882823803066471	7.129957134151516
39.6	5.488125288436733	5.196733984726867	5.657447233223845	5.827555506530519	7.217520699523628
39.7	5.4628260391024694	5.208201509931613	5.74166219384476	5.864227098746637	7.139555455528677
39.800000000000004	5.519926486410358	5.213221490066209	6.062104493345473	5.857945570094942	7.238750594308756
39.900000000000006	5.500234564286852	5.21266538035512	5.847010381142723	6.082494393251704	7.305449918783927
40.0	5.492564597863853	5.205592774632914	5.805632206463038	5.977166562753088	7.1435038764778085
40.1	5.454398576965627	5.181351600594285	5.798948498478232	5.996422022811543	7.200107237227464
40.2	5.459556670411311	5.196400416050177	5.41501786753813	5.981853326612398	7.133223672341948
40.300000000000004	5.589787699982307	5.328859975142257	5.704459073916672	6.121937511677109	7.07782906648384
40.400000000000006	5.5327916916698925	5.410515967525538	5.293121655712665	6.046084592535748	6.9360933936542155
40.5	5.642157777568595	5.435723763830438	5.205677016810291	5.975416842752118	7.0229650170484925
40.6	5.6938278509621805	5.395963810208381	4.886841270263328	6.0125898456663895	6.918901021028379
40.7	5.683874194514876	5.454104439702412	4.91208926548658	6.027566570529401	7.070817723202226
40.800000000000004	5.695627918153766	5.404640605073082	4.977844874340056	6.018191906918926	7.063138613040955
40.900000000000006	5.776782886070639	5.423525597493202	4.839407971553837	5.929849058881827	7.409593627403549
41.0	5.709071348047627	5.319483040814454	5.152158046986854	6.051304541946257	7.4297742379109035
41.1	5.874311475748187	5.273785663487755	5.043155413329771	6.2047547418471085	7.450416165989842
41.2	5.858596212147136	5.322286174339026	5.326420858669764	6.188696161610204	7.404413702548984
41.300000000000004	5.996827351542095	5.351918544929985	5.241435151023524	6.161541354281664	7.3997407423095005
41.400000000000006	6.058356608175368	5.227412723093089	5.0742721840856015	6.027191119356262	7.463980563665687
41.5	6.051652364871906	5.310339014273053	5.043964800731095	6.030821584852037	7.276812631596085
41.6	6.025528194416504	5.543713553572575	4.965829906903466	6.072707262283909	7.411640076744794
41.7	6.059837999856873	5.527025839943794	5.1181130883551935	6.0060868719609894	7.319217761206834
41.800000000000004	6.17732151474831	5.511840686748887	5.076583874803352	5.974526158013168	7.23190595700242
41.900000000000006	6.089428915075853	5.64979913386393	4.904636896490249	6.069598319967928	7.334685429068252
42.0	5.842404329518118	5.592347900189758	4.898868128711697	5.969485344822228	7.335742505830377
42.1	5.860171199645956	5.527787510779404	4.8703208114690835	5.821816769131712	7.278324175128946
42.2	5.87588582124088	5.501100226413775	5.037256382573754	5.746041748849657	7.306935835564833
42.300000000000004	6.134915054151703	5.481752134228744	5.104847662623822	5.759409630542564	7.3733643482482565
42.400000000000006	6.108945428850771	5.357609989324934	5.097407340175624	5.926916480985629	7.292240168279041
42.5	5.978731342246179	5.480958126783896	4.983792859123235	5.796587454663611	7.388964978298003
42.6	5.851095018136325	5.383786849916925	5.043486485608086	5.75856807807816	7.4022522812529905
42.7	5.8839009143850936	5.520196652253814	5.0214007497364	5.669933928971095	7.5501976629595315
42.800000000000004	6.011480674429515	5.491189042760649	4.819352830387436	5.766156420032644	7.438694042456477
42.900000000000006	6.02527361950456	5.488343888795783	4.910058151131324	5.8312814274091265	7.496952361671788
43.0	6.018496795228569	5.466797812661166	4.927236939638909	5.886354910433339	7.303111913185
43.1	5.8197135400291495	5.357320737920054	4.8602872033308255	5.910335506655141	7.493411475774639
43.2	5.7995057540133566	5.4081085701068545	4.933763530518291	5.937748453721321	7.354227708316503
43.300000000000004	5.849668129386174	5.362042593717348	4.728317181267504	5.93297952270301	7.515192911739586
43.400000000000006	5.812481179284741	5.309565151779686	4.957245741595221	5.92694792113999	7.657773155056829
43.5	5.8050336723427955	5.4819048475170185	4.736218366038227	5.896909991539809	7.588352367088547
43.6	5.754469757042739	5.436264599632634	4.691737867141347	6.014527081400496	7.386167394115071
43.7	5.765298816189728	5.397085327159967	4.758033232799906	5.916925660648959	7.28432605328121
43.800000000000004	5.749564576157332	5.388745548237237	4.876329096283268	5.9066583904084355	7.3179702250952445
43.900000000000006	5.8719949625334635	5.4428227728178795	5.01129908277556	5.879338550938526	7.214543644647194
44.0	5.99012248454035	5.463909953747292	5.041839235292101	5.962490295026277	7.110252606843477
44.1	5.863683838233332	5.530092811073692	4.952133217248344	5.93443572085242	7.219832234963937
44.2	5.9437368985400045	5.4220174238007255	5.080668071694971	6.024580219200366	7.114926793898748
44.300000000000004	5.936060823417465	5.348988857006105	5.1410400972244705	6.069129228739672	7.41828490814141
44.400000000000006	6.0313418740701605	5.36259551012226	4.850649576459554	5.966420379230335	7.620476632148822
44.5	5.982410577665319	5.366820202930968	4.818502149878614	6.091055370160573	7.650565643860218
44.6	6.047446359910151	5.288222246864304	4.978213561396733	5.967532354742004	7.516206649379517
44.7	6.014614506879102	5.258237415538202	4.939069213091992	6.120235727030404	7.199984696728885
44.800000000000004	5.949499987037049	5.258652466221646	5.054993544877704	6.098549544741579	7.153762025832888
44.900000000000006	5.925495210285816	5.3102953065055685	4.844775183627447	6.088055859107601	7.077662241606206
45.0	6.013910060720794	5.251903361279751	5.044985415402992	6.122758576970733	7.063337297449306
45.1	5.982245198577413	5.15048133193245	4.947583006064229	6.145374753400581	7.315253289267947
45.2	5.907991657108564	5.337993416556188	4.835064136412212	6.058126860408074	7.120178466863938
45.300000000000004	5.878216315043346	5.221719819045117	5.001782087464846	5.972389951198828	7.060632153109593
45.400000000000006	5.890480452034575	5.289863959407371	5.244266104597948	5.754719507418497	7.146145477573706
45.5	5.850188203508383	5.287305563695719	5.108395187919461	5.770701032454218	7.13845856706683
45.6	5.846482663949732	5.203458253943501	5.149168088211684	5.738129745427915	7.062381562861515
45.7	5.854562247681036	5.157751303378549	5.005514155914672	5.815447786644366	7.195408395430445
45.800000000000004	5.965589887847043	5.293824565574383	4.93197842597987	5.892675465875249	7.273552627584578
45.900000000000006	6.053317919915896	5.253940553708199	4.86835886247315	6.066147601597281	7.209954546321629
46.0	5.936083661581917	5.172806951008954	4.847539973882143	5.855387064572679	7.267438178067261
46.1	5.962972599768555	5.187638361726245	4.790663712032364	5.7214434136116115	7.26189127068682
46.2	5.8591479991564555	5.165674186392998	4.9012538164076185	5.756484127140407	7.390893066567005
46.300000000000004	5.796074195834619	5.0967502084941	5.034640654570856	5.804313129803404	7.1892063009980625
46.400000000000006	5.994819716431527	5.130089610059249	5.258972187989673	5.7618061003222225	7.118719382281866
46.5	6.014236113385244	5.009094025272641	5.040074448985315	5.783666459200007	7.161974619695309
46.6	5.981864383539176	5.038361609051119	5.2851050272837865	5.8830194748469475	7.08739097594899
46.7	6.239272264843892	5.1338664139535455	5.4158571242088085	5.833244274401742	7.193979359760495
46.800000000000004	6.2586517531588015	5.096012046751519	5.3390148161541395	5.750015274589097	7.263408085598369
46.900000000000006	6.2038086067155565	5.164770767183422	5.406364701716599	5.72397865464205	7.258858750745829
47.0	6.24251514247136	5.1851261408852105	5.30516330162682	5.737441317909511	7.403228469083068
47.1	6.350946152585958	5.292066914129302	5.284079417399813	5.724695067004958	7.297710838646499
47.2	6.2536575145722155	5.183585522998502	5.106758576183243	5.577396389782541	7.205370882133942
47.300000000000004	6.352497300133476	5.272724389238882	5.215200379265503	5.574582761013082	7.246595962999897
47.400000000000006	6.503398641578028	5.290170489482289	5.378818010469566	5.576587042494118	7.280826340840595
47.5	6.502288947110128	5.297246167380977	5.217509837442885	5.605559803437207	7.34581892750097
47.6	6.448287323121349	5.292253071995042	5.220881054657804	5.6483415141985605	7.480637660840658
47.7	6.43270454699375	5.32806000270822	5.227507393992999	5.921978873413595	7.496796174830484
47.800000000000004	6.473682667328357	5.526702964947054	5.349128531114557	5.841273285274163	7.440257563267195
47.900000000000006	6.409911133662295	5.561540168133819	5.450002310098431	5.943334196225536	7.439893396606274
48.0	6.391313392464565	5.66464188681082	5.504740720204856	6.0298157601712	7.556685308369566
48.1	6.309518911449186	5.470176136341689	5.543601966538531	6.0477983887308	7.4260686556770725
48.2	6.414579567349836	5.417522146624188	5.64067565665651	5.839299350100369	7.493007024251573
48.300000000000004	6.46414808436475	5.439755559950654	5.574988462653956	5.9302533636510635	7.517634252960749
48.400000000000006	6.421810280470374	5.657561551205759	5.3309043084534355	6.080528780306707	7.374931652242742
48.5	6.323976534927092	5.396729025553811	5.523946560358807	6.110369330834628	7.306642462274394
48.6	6.232944650830351	5.441845983036001	5.466204366733958	6.061391208028084	7.366685206024837
48.7	6.250213143884891	5.4678281821438635	5.511095264996956	6.02231961595318	7.093656496119935
48.800000000000004	6.286414618991098	5.421334284068111	5.408044732235165	6.059854412604596	7.155352642876663
48.900000000000006	6.278582302838431	5.2657000612189275	5.372518155224661	5.961630563794114	7.026337502388551
49.0	6.22927760521217	5.328782517698634	5.262753184853273	5.881755641404758	7.062534898209878
49.1	6.238001600426407	5.16935725986369	5.286888321427945	5.930237162643817	6.935312964054797
49.2	6.306832696287862	5.154524934427658	5.26710158629858	5.76424039742692	6.886108611886846
49.300000000000004	6.387056831328216	5.216723389380611	5.260427364510245	6.0009261851294315	6.7955975529105075
49.400000000000006	6.378522654941815	5.262876472869858	5.217553370518506	6.278001433611827	6.688154108030924
49.5	6.298983999954298	5.268999111446813	5.328643606572967	6.282184439449571	6.8005137212792794
49.6	6.210822642239671	5.264611583217441	5.247568802097677	6.150465728771259	6.834001960195443
49.7	6.104978965262355	5.270368047420863	5.421578568095566	6.128963275823051	6.781407777142373
49.800000000000004	6.269891533806296	5.159984241597024	5.503118379726206	6.074050712701815	6.788997079450989
49.900000000000006	6.377103000004043	5.119616726530969	5.5744218252700755	5.99152892447983	6.917432000893381
50.0	6.345112822960179	5.171474513820457	5.294363385374766	5.971047744289422	7.062101723460954
