# Supplementary material for: N-Glycans modulate tilting of HIV-1 envelope glycoprotein
Source: Nat Commun. 2026 Apr 15;17:5206. doi: 10.1038/s41467-026-71874-2 (PMC13254402; doi:10.1038/s41467-026-71874-2)
Supplement: Supplementary file 8 — Source Data [file 41467_2026_71874_MOESM8_ESM.zip › source_data/2_Supplementary_Figures/7_FigS12/hiv-1_env_bg505_cladeA_full-length_base_incl_glycans_N185e_N185h_model_RMSD_first_50ns.csv]

Time_ns	R1_RMSD_A	R2_RMSD_A	R3_RMSD_A	R4_RMSD_A	R5_RMSD_A
0.0	3.773418545799234e-06	3.773418545799234e-06	3.773418545799234e-06	3.773418545799234e-06	3.773418545799234e-06
0.1	1.0008068214669497	5.173080289339823	5.898669476601603	6.0333966427429155	5.358812990612527
0.2	1.0858306339296582	5.232282304120374	6.042892891624914	6.065054156420359	5.324410868122922
0.30000000000000004	1.198417341980464	5.216558967466964	5.732988932642016	6.057834518639168	5.192036783297621
0.4	1.33043611639534	5.248200364899741	5.628999766894467	6.113287437689695	5.115302818133409
0.5	1.3880735027966313	5.281117908486721	5.65326039622757	6.0548190068992795	5.099470288003251
0.6000000000000001	1.456989518343268	5.2630678338684564	5.370540390467962	6.051481802744835	5.271498890577287
0.7000000000000001	1.4013590453923555	5.23741081866679	5.495280602669419	6.0678945339778245	5.2727862920784885
0.8	1.4622845659139792	5.463768918494047	5.299179093403301	6.043845146546686	5.106071141886945
0.9	1.6249616344557398	5.331712155937506	5.459810366739036	5.910015378009065	5.06688281962066
1.0	1.674634515389812	5.520915828295186	5.411356962415559	5.95228429075388	5.15331486214571
1.1	1.6951759270691384	5.488115924405371	5.422120779166964	5.8046610925046025	5.073064293974463
1.2000000000000002	1.749140224907707	5.536637895831461	5.435856938021449	6.113848277393889	5.025198048374684
1.3	1.7632248231588494	5.694991653353863	5.434347664058951	5.988369662850475	5.111940810468576
1.4000000000000001	1.8854625674109577	5.670191805020418	5.474608915648501	5.936213175226093	5.078246960277423
1.5	1.8825540631595632	5.693248722694528	5.469856912034572	6.009798312303995	5.141468788929741
1.6	2.034427226495952	5.5723848558585365	5.482044374635689	6.039002946773879	5.134655864334206
1.7000000000000002	1.9961212947015763	5.589009944590185	5.45654371625974	6.141992402303864	5.116755788059138
1.8	2.277680464495762	5.626283769183615	5.511468470673549	6.097414592419236	5.056495045434061
1.9000000000000001	2.2120801828093306	5.683737043644306	5.534597594303319	6.268482446249894	5.039423390344131
2.0	2.1766280555370106	5.760302237475386	5.288914005738846	6.188000784710377	5.0807697918796215
2.1	2.4320190423291663	5.870655581575846	5.24284033800819	6.089660904670048	5.161921567096625
2.2	2.5215366825126417	5.8775491055477165	5.357563495804426	5.957920915142429	5.250198401194628
2.3000000000000003	2.6329926020818926	5.718831972756806	5.410178731340577	5.702385336773177	5.253584786925177
2.4000000000000004	2.7499641403714046	5.95016623108923	5.398373495177843	5.759385125649224	5.195083823484367
2.5	2.7655888794415193	5.837093772257866	5.445690604551513	5.726378352160156	5.297476863149112
2.6	2.75786035716571	5.739840479189914	5.3120901337836575	5.762922588559263	5.4329482843520855
2.7	2.646124722331539	5.6357767871560345	5.421097556161433	5.744206586693939	5.429604597837771
2.8000000000000003	2.731617372944141	5.835484494612435	5.542377155744162	5.7269164762950675	5.498833220373629
2.9000000000000004	2.6489825211895415	5.754194259331295	5.5428846475084885	5.868831195631332	5.552195552122809
3.0	2.61871631656953	5.910723132154005	5.556756804311588	5.819561773154875	5.566102973822484
3.1	2.513988249085027	5.8581102946005865	5.437072703911832	5.875971324983825	5.5151318264843425
3.2	2.6940553564006673	6.153509779203739	5.377780173937993	5.775358103588682	5.580310541349492
3.3000000000000003	2.5631259301378257	6.20322804151494	5.362634679372563	5.725165067105515	5.550033062892378
3.4000000000000004	2.5064967272631464	6.236008723743043	5.224019189465866	5.68570333899149	5.203230950612231
3.5	2.354788388844971	6.182346850732292	5.194819633444337	5.768600092271322	5.445364936472123
3.6	2.434252602116455	6.268702924155002	5.169456295865055	5.772820719197309	5.3920368730834305
3.7	2.406290854989644	6.230809699685308	5.310615695726912	5.823230565661776	5.6235068308465745
3.8000000000000003	2.356360761539285	6.179264899993724	5.284142648812223	5.831394407723932	5.521765443886238
3.9000000000000004	2.5246820528353755	6.376853196275767	5.265520741634345	5.845381605102941	5.597418154574827
4.0	2.6027325325246173	6.179551641254382	5.3522392549466575	5.867345691042602	5.7465098208055
4.1000000000000005	2.453694110515597	6.139239158477458	5.340028799092726	5.779049323912213	5.619851302692854
4.2	2.476421386224427	6.2087000250589615	5.298175317233589	5.783348359991891	5.582482930968568
4.3	2.4550751885814854	5.975649381797375	5.18366955625321	5.7062483728381	5.5545170789301785
4.4	2.654988755625192	6.114217721322847	5.256282053544893	5.699681126569824	5.6070395543019265
4.5	2.580431016162259	5.972150299865484	5.275413536487039	5.758159474036937	5.807422031402085
4.6000000000000005	2.536210069388742	5.871329086533697	5.244688754453652	5.791685791063336	5.798320591556103
4.7	2.4187608919514982	5.847422467953725	5.155208145596623	5.80153213185641	5.899608206471024
4.800000000000001	2.326809972931453	5.940004321830268	5.306864179899905	5.876847375278603	6.06979607906034
4.9	2.33304087001926	5.993174184106455	5.296835237204705	5.804460120831412	5.867350869584241
5.0	2.4665008603313816	5.934480738313826	5.39550457862519	5.749307986846968	5.811999237408639
5.1000000000000005	2.5104044970772845	5.9620988266822765	5.471952808889009	5.658899249065492	5.675837646568292
5.2	2.442029393740147	6.075168624686722	5.605667959054258	5.747889258158103	5.614848430568989
5.300000000000001	2.591852752575897	6.12090581063476	5.731343663159726	5.762975808056537	5.506225588447481
5.4	2.776531333916036	6.026535826646731	5.673037173353965	5.814120008286418	5.5114230265111255
5.5	2.6780245936068527	5.9490052173039345	5.707318224725188	5.8059255948467055	5.4445276524715025
5.6000000000000005	2.5524441898866943	5.987973127564359	5.62325819720799	5.675570166566056	5.419845048462855
5.7	2.5365457855946185	5.788224274470381	5.771273733832803	5.847120772356069	5.511280478063033
5.800000000000001	2.6206184240245047	5.965981414575095	5.73894089479456	5.879127762723386	5.625105512058213
5.9	2.85140283825561	5.816664988798652	5.780899419987494	5.911912553415465	5.7467446118770535
6.0	2.729078488331016	5.99865242030543	5.907994440609525	5.913553439146205	5.6868329251937615
6.1000000000000005	2.786628725944124	5.893509830466221	5.921283382914995	5.828293229221334	5.739259929831277
6.2	2.8781782718174136	5.665096576876749	5.868978285124662	6.018212852011359	5.6614614195992585
6.300000000000001	2.7906465744694215	5.701166821773075	5.815105552933268	6.030169650504898	5.631471984533592
6.4	2.776250578929571	5.543907857267601	5.864539067650378	5.9915987084900575	5.74011264354217
6.5	2.8103790647401725	5.765421209755581	5.958267924750748	6.0006077902119905	5.836047319524155
6.6000000000000005	2.8651743197976987	5.752919973468901	5.831988410092597	6.005333352966063	5.755192932591223
6.7	2.756582072150645	5.863786102700972	5.841069123975723	6.11078999752698	5.849845863169741
6.800000000000001	2.73709791300051	5.755716502376613	5.92755612465979	6.166450554864701	5.900316889886588
6.9	2.9022857145663816	5.664204450660859	5.7789773380087395	6.2227924350292945	5.775698984806767
7.0	3.0392198967568547	5.761756733721928	5.666053789070796	6.252440719696559	5.890295143239678
7.1000000000000005	3.0798205441284647	5.72792679489156	5.675247343773366	6.160232963281372	5.890604241054064
7.2	3.0407407731918985	5.61253741826122	5.76166257281809	6.14944293052974	5.964220443670339
7.300000000000001	3.1837311887861315	5.628054556681043	5.989389716924617	6.102190805843837	5.797024702821509
7.4	3.181365387063505	5.590799699471667	5.951601815858556	6.1082987396338	5.780324964485453
7.5	3.094066617800919	5.679464424022598	5.878552086585671	6.14582128295158	5.848636191359849
7.6000000000000005	3.2581051449992224	5.713784429327582	5.969776431878984	6.002738519639037	5.815692146948376
7.7	3.329353246623482	5.73350394247976	5.636036999177545	6.03681949000096	5.922756865414027
7.800000000000001	3.4176351515696237	5.683415929034205	5.580330105537219	5.960858531559049	6.02895861021136
7.9	3.3778888784592898	5.454690761740393	5.747880706751362	5.922509298324589	6.214554089203008
8.0	3.7087655054120483	5.524288077713913	5.7988594026013125	5.990362180974419	6.120804332116654
8.1	3.8861494290643916	5.653350185980162	5.8357793074393935	6.050704095385735	6.034822887711234
8.200000000000001	4.017108820821943	5.478257584168582	5.85926630572809	6.058305469698511	6.174466298367038
8.3	3.9889149337320187	5.441488283664269	6.046212338296782	6.187980499959248	6.1908261238091855
8.4	3.8858510388249408	5.504527274892502	5.883731321706575	6.163193239029898	6.139499143402599
8.5	3.83380251561498	5.32675221630253	5.8997412113765835	6.289541841312431	6.119805873552391
8.6	3.9626312517824878	5.3124370933014555	6.12323501707176	6.1645082074585265	6.196949182281067
8.700000000000001	4.068537013922147	5.333944399823081	6.1117206421729975	6.141831193354647	6.216671065633826
8.8	4.0562061987006235	5.227365647817539	6.059948358816605	6.184865748599389	6.130132201375699
8.9	3.880510936919622	5.346183512072997	5.959449553980089	6.2371690317348865	6.1192497049407155
9.0	3.7941097858265396	5.265437299189691	5.856671487578687	6.229663033119841	6.162523989960986
9.1	3.784137082461406	5.2605834007176915	5.776148768641916	5.980350048218676	6.16341639909678
9.200000000000001	3.7974634253613884	5.240928636471661	5.813944175932402	5.995336943222016	5.981808763696513
9.3	3.69610133781437	5.380882511707105	5.935462778200263	6.015414378442289	5.8130350426717685
9.4	3.503756668040798	5.365384795423327	6.067088875933526	6.061497274310989	5.872068727962192
9.5	3.7336323485533875	5.36958468135847	6.120217228999591	6.0498431207412	5.95799711830573
9.600000000000001	3.8433693725350837	5.457217023531123	6.008705224049247	5.954635349146149	5.770429689080253
9.700000000000001	3.9188972237407484	5.4202157981904415	5.958844485977425	6.031393038312149	5.795541949222757
9.8	3.9077778267863956	5.701253834283949	6.1850012962409675	5.988895201262839	5.9456383935852175
9.9	3.976657259511326	5.606708028173129	6.158288308193916	6.062993577312822	5.775038176131781
10.0	3.8892011805866327	5.527876154284757	6.062347433279104	6.036720077846571	5.628111729934087
10.100000000000001	4.065505332594436	5.661195546547044	6.107005381482565	6.231970951594968	5.6505469259889
10.200000000000001	4.22891903832949	5.718831161394776	6.0924802173689665	6.084283915067539	5.750917407140053
10.3	4.17425776954979	5.591542114516694	6.026590913753736	6.142487579634207	5.75300215214177
10.4	4.176877825330746	5.584378280680905	6.093759805983082	6.170296206179303	5.698684867019644
10.5	4.265810027265504	5.474814566807362	6.016248172024668	6.242554734958397	5.756386139823313
10.600000000000001	4.19146124595341	5.625505348783587	6.1740288656467825	6.3109892869279145	5.7148188369322686
10.700000000000001	4.263894972375335	5.610117817432192	6.046011339418653	6.328907009111671	5.740801649594335
10.8	4.170097220070709	5.716723002233403	6.089843380825563	6.345265476929618	5.720761908008464
10.9	4.205408059253972	5.6207284921162275	6.0906874162838935	6.2665812697204775	5.814672125974709
11.0	4.1328442863767565	5.649836370549016	6.002954543662339	6.373733801664555	5.793605448619661
11.100000000000001	4.185353426120646	5.583436887239067	5.983220461060236	6.349830359781276	5.8582570798001825
11.200000000000001	4.14588271596912	5.702970790099406	5.829945087084834	6.2383640990988	5.762531355190915
11.3	4.123971916672138	5.8410451952124784	5.985438429210097	6.154969712216146	5.771342643260009
11.4	4.096466507021966	6.0217022541244765	5.88702622596177	6.194081925655959	5.655185484530426
11.5	4.066664985382728	6.04906665546758	5.814401822415342	6.206892459263875	5.503664569567077
11.600000000000001	4.154064485574844	5.955820071173305	5.773316875635648	6.365318595874303	5.536460153775503
11.700000000000001	4.33956890179334	5.874351888649205	5.716826966196895	6.4355364674065525	5.606612304155017
11.8	4.253224045825154	5.558365798440416	5.681386796883152	6.450983465736114	5.599822966833872
11.9	4.31200209804455	5.66785092753249	5.783812877669693	6.330889187229577	5.645613927210881
12.0	4.383791810974742	5.7288351777694295	5.792836917136978	6.43496898478561	5.679644845825382
12.100000000000001	4.435715990313527	5.738109194063925	5.72336315489364	6.418313384424057	5.698674392001422
12.200000000000001	4.2927235021381245	5.848860971510198	5.772667239883968	6.308609558151231	5.658910788526941
12.3	4.439864268178967	6.105238053518283	5.723204505359426	6.327709879297682	5.627257437926603
12.4	4.273027595165863	6.2222850434330255	5.672376143753059	6.287503458620047	5.589199624109229
12.5	4.205482387977161	6.175051708192282	5.675346190890474	6.235408726943608	5.613593684019754
12.600000000000001	4.2636496241178365	6.163429875800828	5.55799027132837	6.064337909792649	5.513833261223266
12.700000000000001	4.30629376026624	6.134611270687158	5.619667498158726	6.171511681459673	5.530162434118403
12.8	4.311346098247231	6.226326571118071	5.823864978064626	6.238491934896382	5.637380334774745
12.9	4.383734860598245	6.116078419967512	5.929657647976001	6.193997829821229	5.714104256601377
13.0	4.32091843172692	6.026222638286425	5.645419464390413	6.211048082967475	5.76677726015403
13.100000000000001	4.207190420027255	6.256783254743772	5.649454695145794	6.125987772281973	5.714784739359148
13.200000000000001	4.396168046068737	6.090025327557867	5.618599339006309	6.240850026060544	5.661349485195786
13.3	4.304389268524046	5.9673172960615295	5.700379995302399	6.2370987349721725	5.828622268448785
13.4	4.254558581678334	5.894464138103136	5.711775877590933	6.346467556538385	5.93287165835069
13.5	4.265060815884472	5.7242048621633	5.724922798418446	6.310743138599616	5.942505953777355
13.600000000000001	4.1489526584480405	5.6748796203076015	5.822720832454917	6.248598452882355	6.017132002935108
13.700000000000001	4.188182161371501	5.819466276785967	5.898034102675188	6.1421605629936575	5.872469299691574
13.8	4.213729018014129	5.619975021733781	5.9411559268782455	6.3424078448805306	5.88818063759293
13.9	4.194518993746606	5.833381989702542	5.750338730608003	6.311122774738377	5.935957435893407
14.0	4.2176827900433445	5.973490568126628	5.752809589805176	6.3056782145632955	6.053586143828815
14.100000000000001	4.050490659437626	5.999829900372744	5.6926075717219495	6.234522243886052	5.845497502204853
14.200000000000001	4.15759648114267	5.880097409431638	5.653837822982704	6.153822383545038	5.850972860101775
14.3	4.0070458804374205	5.780062207665039	5.6284734527840525	6.216123952782141	6.009386792329752
14.4	4.029374227290462	5.9063464819875	5.52275179691185	6.181335301939274	5.980860302936612
14.5	3.9712536451920863	5.814783715935837	5.538262907608601	6.299331892527552	5.934326422526198
14.600000000000001	4.17087224797027	5.912106902463635	5.400666390892308	6.37761517547953	6.049511136623658
14.700000000000001	4.053177106656816	5.913729309573621	5.474840634768629	6.247222868789314	6.076159584202967
14.8	4.16973490564237	5.947443191429805	5.411305771351166	6.150591939885228	5.9878262506099675
14.9	4.04213121357081	6.023491968744868	5.34485761011402	6.093555555525896	5.966369464024463
15.0	4.240468105992396	6.1485491471096045	5.359554208841375	6.193937539550995	5.910929060913999
15.100000000000001	4.366130595882012	5.920534382205794	5.394236559833114	6.226591802127984	6.065975305905814
15.200000000000001	4.38961392845398	5.899468335842737	5.546454683593436	6.403721739567769	6.1237659471575006
15.3	4.490076207615374	5.85307426327969	5.630640743340481	6.4160321127491935	6.089044354182167
15.4	4.531628265984552	5.7867637960689935	5.711081830777229	6.513168167926343	6.087124752939767
15.5	4.2652083157808125	5.792024587822988	5.62276505305365	6.4864855187860195	6.064069965908118
15.600000000000001	4.2026630740718876	5.625980616117273	5.734940751308395	6.466294768446568	6.143424281388143
15.700000000000001	4.332635536504398	5.666367018434886	5.6468513476786155	6.51343078125441	6.01123948604902
15.8	4.2691459527557445	5.387946585990012	5.643627690241861	6.496443884537789	6.102993316706057
15.9	4.127612250515323	5.246547418572283	5.635957626275984	6.496540544678911	6.137436128418
16.0	4.15285836591033	5.367669208615833	5.493968509561928	6.545871998488369	6.114573753898663
16.1	4.227459597683785	5.2816212505940925	5.458770533381595	6.457832694868325	6.193526979240512
16.2	4.439253914752179	5.399325674200158	5.638616808876544	6.485456445635302	6.119447251666412
16.3	4.580836901048408	5.42228625197825	5.724617258615552	6.5311329790514705	6.236534220317399
16.400000000000002	4.598015513573135	5.424071648850187	5.6785621468108225	6.62032023580653	6.038501560597839
16.5	4.382177865030413	5.571535209669037	5.666526116039841	6.583232626083238	6.064857973296615
16.6	4.582492054189447	5.682490425165686	5.739218071676886	6.6870003624890035	6.104242994822612
16.7	4.707899162203244	5.571299404136625	5.657688137666943	6.87174608074016	6.067650384461697
16.8	4.663489260820296	5.492736014643255	5.795463058785252	6.76869771109227	6.20977283438953
16.900000000000002	4.741652216431228	5.699592643700082	5.633498847391042	6.648571523763798	6.198133599337258
17.0	4.723783942163183	5.6055795863283215	5.5861810002836405	6.671861813537872	6.169898670671547
17.1	4.688267727516868	5.711391089312933	5.655887172833986	6.766418303741964	5.938823201740078
17.2	4.511618639340481	5.639119378522281	5.661587168618835	6.826768423505542	6.058019739296822
17.3	4.687169891289834	5.481524816498511	5.672441220843411	6.744046372446361	6.089686403725023
17.400000000000002	4.58835904248202	5.705184516302291	5.647584583397611	6.761935949704079	6.028675521564911
17.5	4.420841513321999	5.682957209180023	5.612570654117443	6.714893836538028	6.1828269764833665
17.6	4.420145878664579	5.552243446799552	5.6761527350584675	6.701478829116463	6.030544090651153
17.7	4.461000166519265	5.402935942024027	5.74393108074032	6.683815421076736	6.148483686218247
17.8	4.604294225792094	5.408576016886784	5.870051919095869	6.674728229222644	6.107226205226625
17.900000000000002	4.505430450094903	5.466340530905269	5.8133719111085576	6.746645658738258	6.1850106756927055
18.0	4.59665916116665	5.600344231595364	5.929295301819778	6.6394785558798475	6.070356565743179
18.1	4.697268391731482	5.426494126963939	5.935403959279769	6.447131350500963	6.189045653099444
18.2	4.452478540928291	5.399547429192736	5.935733228932493	6.439692828787657	6.176407571905473
18.3	4.309735146662504	5.417086289686975	6.029426840860876	6.518443310679947	6.071164671902948
18.400000000000002	4.56565452366713	5.4691010140543845	6.046370828159748	6.469754227019428	5.907529701009511
18.5	4.498737492125214	5.326011251150331	6.0155986781020525	6.507432435881903	5.875716579895323
18.6	4.517390529541286	5.452499469411438	6.044500847080373	6.664861227622409	5.860530649563763
18.7	4.636813399704694	5.423301761820829	6.065576450526161	6.447476568338858	5.988880661949231
18.8	4.632012798657305	5.38126377235744	6.051317106193074	6.674581950452958	6.024645697022087
18.900000000000002	4.595179682399212	5.577602092721661	6.063853877440861	6.6234043339012585	5.9016176617150595
19.0	4.860165404671041	5.699355758314247	6.106243639994418	6.59956704024527	6.006899246231884
19.1	4.983213311840025	5.484563871137572	6.034839714318657	6.577308451755524	5.964999082311933
19.200000000000003	4.751857039576179	5.589116146557974	6.119282215565133	6.617342329544123	5.892146068921081
19.3	4.74782999896778	5.558219069540839	6.197738220750489	6.435263970873291	5.807124718382986
19.400000000000002	4.548431113342089	5.37278991032635	6.1929063656418535	6.543896289893647	5.976871323856139
19.5	4.360179891576491	5.336006421949513	6.291225499033066	6.692724123614725	5.864711361662995
19.6	4.3615010336169115	5.451395977510293	6.319493271320223	6.66599803301009	5.905832909020191
19.700000000000003	4.566798030491952	5.5515644818522265	6.438013766227387	6.679002346952019	6.023873404174179
19.8	4.480757153316286	5.572446323717627	6.324519284801621	6.712169701984849	5.933425777946002
19.900000000000002	4.578943356487691	5.740132899685153	6.423138875712653	6.708843691830004	6.0253028161477085
20.0	4.651067415264312	5.87464834586827	6.4548431092860366	6.921400519820107	6.251704463627291
20.1	4.798731684247449	5.723876456309385	6.537495440806811	7.089279903162983	6.082828468851233
20.200000000000003	4.920827977505501	5.6716637037010145	6.54506238159357	7.17761857767225	6.338019312451382
20.3	4.969778980035998	5.653287195157085	6.56044518113583	7.123770137334056	6.446505570292951
20.400000000000002	4.829238360224092	5.674617347250161	6.63315112085294	7.26829150481508	6.331402464755985
20.5	4.717126026805654	5.683243305225066	6.306894034735205	7.199521688553954	6.37292056653514
20.6	4.6606297487550155	5.905078178389185	6.292081313066667	7.137047554538743	6.382393166702971
20.700000000000003	4.702181284647562	5.823640481676176	6.363457756623211	7.134690497497028	6.485176563050479
20.8	4.640990831118779	5.771106290523527	6.392293437040084	7.079758749276531	6.580940013337195
20.900000000000002	4.4888473645820595	5.780727502625364	6.345324010139782	6.9036769333727594	6.465990559921218
21.0	4.444113727514008	5.838698180534192	6.239767356316125	6.970922723132481	6.577006981541209
21.1	4.388257750625638	5.820146959575286	6.258748563341759	7.14020848704243	6.342018817581658
21.200000000000003	4.353481588897005	5.753808673904031	6.283969433703802	7.118870084215132	6.320812689183792
21.3	4.389884581249107	5.75613578089578	6.175503762175616	7.035624141302533	6.322647783263121
21.400000000000002	4.636011490639641	5.650254649397494	6.007716723844109	7.080715760921793	6.387005941616131
21.5	4.640680785470852	5.722903714079635	6.0570941463479615	7.149945220606366	6.338532619471752
21.6	4.77273693695958	5.74213113365534	5.907191932982636	7.121446221302668	6.461125902196001
21.700000000000003	4.932499729205821	5.747583254909709	5.8348952867381465	7.056068163541983	6.47138302321748
21.8	4.94700405794554	5.638325848959454	5.838796015408157	6.999627389088676	6.6411911830308155
21.900000000000002	4.678308618877302	5.657656788323826	5.886520178121787	6.942263241287593	6.488142839409476
22.0	4.838176778646541	5.545291316146894	5.7548000138439095	6.937840779423049	6.618535272864963
22.1	4.872745486116117	5.606689967032555	5.784701642451429	6.947954536037028	6.559048039439819
22.200000000000003	5.124239542162642	5.691701801905877	5.930001455748292	7.043345319736675	6.544517909610683
22.3	4.882266888195956	5.611811061061145	5.856197247384514	7.138677621204046	6.2942668571430245
22.400000000000002	4.756867010538001	5.698159893366496	6.018749892304052	7.002709393619565	6.207174962519437
22.5	4.514748068494341	5.533900106046688	5.989199255965271	6.981366710733601	6.270112936451217
22.6	4.4962119576791295	5.491179362659157	5.8511667021937495	7.117333969305885	6.280922968746765
22.700000000000003	4.442967871649609	5.516111915637292	5.8539586690151415	7.113513121277364	6.516486902966871
22.8	4.534064415865666	5.572565340929799	5.981935872821824	7.028805495834483	6.540887839811891
22.900000000000002	4.693316747081456	5.507074699920698	5.898567334010711	7.0491016957449055	6.540992604969967
23.0	4.888646967411324	5.344819955767261	5.8094152247879425	6.955580595034682	6.3940516390411775
23.1	4.781642265384056	5.325260029659736	5.93212138162831	7.012263801581819	6.5412124464825006
23.200000000000003	4.503660675522334	5.254289043357215	5.845692938071771	7.009922719160359	6.70329025398069
23.3	4.729319202810499	5.274837279233196	5.757310903025982	6.975548863746816	6.720748825017433
23.400000000000002	4.751200512032131	5.215292754368167	5.619171929514712	7.049870141939414	6.929365210107955
23.5	4.663214155207092	5.207144841787932	5.688193683191051	7.18323431371091	6.8713704802777
23.6	4.691306514220824	5.242354322043024	5.739665828000334	7.169731948461679	6.862367188539188
23.700000000000003	4.5928046504740765	5.252541329591598	5.609838914369168	7.188217900165789	7.10853802815315
23.8	4.621818536114928	5.321777166123958	5.74392731143364	7.044357150075454	7.1970584511300615
23.900000000000002	4.5686911324468165	5.561453068004146	5.755635170125642	7.187795628423764	6.97272824654364
24.0	4.621251132853201	5.481409680395279	5.786883414075644	7.233620421393641	7.160581799046287
24.1	4.616210407612248	5.43867419838057	5.845558187521221	7.305804159498355	7.288965996473207
24.200000000000003	4.703025172880582	5.535570110444108	5.737389818909973	7.13641576809318	7.239839070905022
24.3	4.635151538920241	5.450351277346224	5.639802784969022	7.135082049351414	7.250032704409028
24.400000000000002	4.623756636826942	5.448535947766418	5.788479874669165	7.047817239622084	7.5429485628145905
24.5	4.7378981444885655	5.564232912497626	5.721229426165567	6.916950642115534	7.337176643076872
24.6	4.800567960271992	5.512474215999103	5.752398312571228	7.0450356145062205	7.190190571257731
24.700000000000003	4.779578038996561	5.538112692354727	5.671677713121304	7.254947128170692	7.0094230498741705
24.8	4.933069546549282	5.429693475823418	5.626357187570275	7.424980677614074	7.070473239374977
24.900000000000002	4.910605923798672	5.52517199999136	5.698289202481021	7.58857867380943	7.301853448577897
25.0	4.961258651255634	5.551267292590153	5.771033410969573	7.569735572708838	7.371905508343059
25.1	4.921566939097926	5.471110652075476	5.870145598272539	7.393896509640254	7.214890232130283
25.200000000000003	5.058913213242034	5.466610828675057	5.681730030878756	7.368161979737749	7.25109346609264
25.3	4.996715845378377	5.471734618256353	5.650302444137625	7.338455036622259	7.180836587960838
25.400000000000002	5.055359663490872	5.558410610072443	5.889616815326158	7.36585662474145	7.054627111692006
25.5	4.95248654547179	5.44841751179762	5.68686566158789	7.298400827105142	7.0747273302553895
25.6	5.1169489001290485	5.429953819472029	5.693906723272481	7.167226174584944	6.979191444566423
25.700000000000003	5.031677384087467	5.382951562025327	5.6732296291045055	7.055549148018239	6.998324168183393
25.8	5.158084908966664	5.432780459014572	5.626976608492167	7.135386239694055	7.191916407529579
25.900000000000002	5.1914231153849615	5.426258329091486	5.559050380070848	7.226747250961889	7.406302142063033
26.0	5.033022629329998	5.407934365421845	5.457735373677992	7.049641589590298	7.096461484720951
26.1	4.981788565888351	5.568899166971064	5.436725414068534	7.010394151138722	7.031451513203347
26.200000000000003	4.897506007895287	5.58800534373706	5.589737131308667	7.090114103494791	6.989232811000775
26.3	4.818818913918189	5.642071429577508	5.616676887751923	7.159054208461066	6.955469345537604
26.400000000000002	4.745766804828703	5.553814290589941	5.567843691030033	7.115399087733443	6.939075907489513
26.5	4.5083496574374955	5.4661175500959	5.519948089279767	7.223021247255822	6.960316285027369
26.6	4.431779245212933	5.5508968808156895	5.4783092926912555	7.270856773151426	6.830116427840848
26.700000000000003	4.324003460860681	5.5732630426561816	5.325341651895667	7.409511381867594	6.666135653145088
26.8	4.482038805909355	5.588368102900907	5.4749798974762856	7.336215040897452	6.844368142286156
26.900000000000002	4.669278879712612	5.586395009272725	5.300230950176203	7.3391682133148795	6.943308903771008
27.0	4.718573530671873	5.581117007816191	5.384620269897748	7.194076738245688	6.864171635996738
27.1	4.70988668372053	5.672403290316763	5.335918283537033	7.111638744441235	6.923976932720705
27.200000000000003	4.834690625758199	5.698940493625342	5.387702744608892	7.098842081062336	6.988690686400394
27.3	4.821209212471058	5.4927823103841495	5.219507135257931	7.350824454620697	6.798032796575006
27.400000000000002	4.922820478744748	5.647259597468188	5.175661757621534	7.301513992886625	6.640287611918252
27.5	5.172094014231618	5.720523346751882	5.172448341346453	7.251425094320523	6.717320953653515
27.6	4.925744889616813	5.681463452468042	5.236951218884175	7.5314245041208725	6.501604543688639
27.700000000000003	4.935259985643524	5.75517005950871	5.199919904093334	7.555705026142357	6.826753348203266
27.8	5.0716605738929434	5.48767993333293	5.173377005512578	7.196354132018766	6.760764071632006
27.900000000000002	5.143134509008567	5.638315090829858	5.189208011497936	7.556205534486208	6.981631587048378
28.0	4.9521194802353055	5.5355748130656135	5.233251920104973	7.5305165938164516	7.2940849616192365
28.1	5.07655161309992	5.584576322149933	5.160643827939885	7.6190665157445085	7.236334429048177
28.200000000000003	5.078730911497695	5.531835874242038	5.203054568604786	7.517626616995501	7.360036613059805
28.3	5.161438432353333	5.63036890092166	5.237421536981547	7.5169158007544405	7.2736369724726435
28.400000000000002	5.082377222447331	5.547257871496203	5.277183641409929	7.606881027618494	7.259885821542703
28.5	5.065626237975735	5.340627124583023	5.213429327209499	7.735776833944151	7.313624828204762
28.6	5.141687901365925	5.482383061630648	5.299116714737485	7.462477915145347	7.191358840077961
28.700000000000003	5.2132174378733	5.52200454075286	5.3286162893989415	7.609085947994237	7.0912167648860835
28.8	4.9024141927079175	5.570063693624043	5.3060937200927905	7.6769201126405875	7.24429258442892
28.900000000000002	4.801538177643843	5.282283082433155	5.392157556195789	7.7331067992692635	7.218744893422064
29.0	4.669589157095089	5.227797087546478	5.3330652394848785	7.595364298078472	7.284884335134043
29.1	4.572054158332244	5.2659422608165585	5.402090424617351	7.551251376421441	7.287746629736946
29.200000000000003	4.763436093470349	5.287856506374462	5.377265962466358	7.225004618233684	7.3948954511319664
29.3	4.918796001245462	5.254351807744505	5.286148303527967	7.170992959704763	7.233698154955752
29.400000000000002	4.938165801234281	5.383955157970567	5.263873639799091	7.011792430226765	7.399918305317395
29.5	4.827024812436963	5.26123808361964	5.3042635680742585	7.072256971300995	7.572963982674418
29.6	4.802402135156799	5.4195948683379935	5.338449177592408	7.2407024539282405	7.648193474254459
29.700000000000003	4.695858082835599	5.410709653323613	5.432072006152209	7.227362321951065	7.426830917570014
29.8	4.780538999123106	5.500778941110368	5.419108578890787	7.224318486041046	7.4452182367022175
29.900000000000002	4.970083767287274	5.551701725109778	5.533296480979748	7.30129827423448	7.358944880692521
30.0	4.840678700799846	5.63774362533839	5.388691816700673	7.075479899125386	7.419785271591705
30.1	4.720054211575953	5.60739302676561	5.442697290064021	7.166087090953513	7.6237429436065955
30.200000000000003	4.510276482152914	5.61494373290004	5.296273798292677	7.082529338117897	7.094861789897822
30.3	4.4685582201158445	5.62732633882665	5.370018866424503	7.295039300224149	7.28781677746002
30.400000000000002	4.618113373080722	5.633371075303696	5.456460797210349	7.315810642787481	7.37694772274741
30.5	4.560834911429431	5.669085875187272	5.290066926333257	7.238962814592152	7.28891383145126
30.6	4.394204474923976	5.789731141000771	5.298004620598997	7.3135432194415175	7.162569555153027
30.700000000000003	4.521702919816877	5.852241414457391	5.369956116705777	7.307914794059292	7.321308097184267
30.8	4.471151055144577	5.992979439278956	5.4193700387345185	7.226699436142298	7.124987870035157
30.900000000000002	4.611817174888145	5.922791813239413	5.50981092206706	7.320062694252244	6.992030975832705
31.0	4.646845426950986	5.707065872408181	5.369129154465161	7.286820469527135	7.013307928995615
31.1	4.571308266308737	5.7787625540502185	5.272277246299186	7.373723673274387	6.802951939352611
31.200000000000003	4.427946008327789	5.919201556352381	5.4209502169581665	7.239452145409443	6.9656561861493245
31.3	4.518479201509175	5.999159820614849	5.400554525946884	7.155291964800117	7.114346476164417
31.400000000000002	4.606513823913188	5.964029948026467	5.404410590835526	7.145493526565564	6.959803173394449
31.5	4.517452963669599	6.065970216308864	5.3408177988070475	7.214335421756925	6.990657480126885
31.6	4.792230564975608	6.069851641965137	5.397347106470491	7.156055602129082	7.043298296431889
31.700000000000003	4.70413325180412	6.0324649129637935	5.413720213371432	7.109563471129285	6.819790829737984
31.8	4.796481412378855	5.8948152520729575	5.320599618593708	7.087091735130578	6.924171802714792
31.900000000000002	4.738203112886107	5.76792415456704	5.337888739294221	7.066293722726606	6.67606018753059
32.0	4.60814674106048	5.7083548096903876	5.402981404599353	7.339962657117012	6.605836467252412
32.1	4.854694833770733	5.75559788606966	5.402210880826092	7.208500492280407	6.576539184426357
32.2	4.754271515260489	5.724302464409169	5.410285480928288	7.193751500059828	6.546994196735332
32.300000000000004	4.8488806407415135	5.796837748076986	5.474585448583992	7.22341033923138	6.500399243722922
32.4	4.944190334007826	5.656879218431358	5.426662971008038	7.086348636588707	6.664137106712176
32.5	4.942476601200759	5.737896286536074	5.413689406149727	6.951569697540074	6.723705142367802
32.6	4.935576805820888	5.716951041539666	5.39828589009074	7.11913858344535	6.73544467098294
32.7	4.98376010674169	5.873560465921983	5.4673052764265515	7.241747186363718	6.936668285279393
32.800000000000004	5.012484395515312	5.825246955740168	5.447881095563268	7.194838744894285	6.915646222937515
32.9	4.946619545110138	5.8064273538438975	5.517744875966587	7.028208947735089	6.846216651879664
33.0	5.095380864113277	5.733164658693076	5.629516930868434	7.079401655585875	6.555621713815518
33.1	5.05297051998145	5.772981616032269	5.591241636935573	6.853829292930766	6.701409509898257
33.2	5.028350833357752	5.688318598669188	5.497940372848904	6.847031423136694	6.7019557536500844
33.300000000000004	5.002938329048233	5.770740542051651	5.534946856228578	6.998082590941537	6.7066250396813025
33.4	5.022247637938846	5.939266425519673	5.555589915048441	7.016064868619121	6.575551802306828
33.5	4.952401515551471	5.866609519371659	5.531225512189314	6.9718133647346505	6.54027400640555
33.6	4.987773398607903	5.794219418616528	5.633533618457638	7.069214260859954	6.437393059674054
33.7	5.071289371656472	5.868279987939357	5.694973458338678	7.1271405448966165	6.479990002943168
33.800000000000004	5.0458286545607764	5.97599738787268	5.62584453125682	7.414339678551035	6.683792234034579
33.9	4.796334741038843	5.953562371233957	5.537022829331474	7.522202822007342	6.677700938902963
34.0	4.792038158926087	5.682006905538864	5.601656176216724	7.509599488659247	6.575558710106583
34.1	4.647741294843367	5.791560378499315	5.552484817359825	7.389064975091881	6.671100917364787
34.2	4.890332209574037	5.66511535880333	5.611547019541225	7.379922605494423	6.630410817603081
34.300000000000004	4.847265491544879	5.6475729030918	5.653433051992384	7.507389176783563	6.660979267184096
34.4	4.8225420017169105	5.885385689585929	5.770012429563866	7.434544460825012	6.674882480642196
34.5	5.18672690840014	5.839903844105768	5.718741933294426	7.360584697410864	6.641048442136173
34.6	4.977447440975447	5.856122925342962	5.679009865450218	7.480308948664956	6.687490517491319
34.7	5.222584846491096	6.056664891163152	5.720114666094552	7.267069538190484	6.567226793176855
34.800000000000004	5.27916533586843	6.073270167013893	5.668043951547522	7.210938157737132	6.4932138564830115
34.9	5.565014164648816	5.964004930678713	5.701287135742125	7.042264450575796	6.37319007964092
35.0	5.4093259842257035	6.240447094413933	5.701743054619967	7.214168015266465	6.588036560607164
35.1	5.436655892099336	6.280751480638016	5.623486491817974	7.139670797042767	6.551122620736929
35.2	5.3347894477038365	6.237378131052338	5.61197413723537	7.072927806018442	6.581556983361433
35.300000000000004	5.375160900967449	6.100478868004782	5.663009097708875	7.042173361111785	6.568887803736096
35.4	5.541862933024425	6.145769312167004	5.622523796161591	7.108968417884002	6.473001529235821
35.5	5.560288816759101	6.0897871055839525	5.744121456405525	7.020944752476353	6.392228993899588
35.6	5.629062012739996	6.000347029457836	5.6758974645260585	7.046614958910263	6.269279957911885
35.7	5.7726437737934155	6.072067618626355	5.764004440929963	6.910473672214533	6.326777378900887
35.800000000000004	5.740544029951724	6.18494743873509	5.691143919862733	6.986752189106298	6.493650070930653
35.9	5.640431767818154	6.1413725126527225	5.645273708879611	6.95423377629141	6.460635299942296
36.0	5.703117585322438	6.343955188221223	5.7632623027341	6.864552410758421	6.312960100838193
36.1	5.9840515950990065	6.1219204465403685	5.6565049866325126	6.76326583927553	6.397905927376975
36.2	5.85096541648573	6.199502706289916	5.647410292973815	6.9639101287189344	6.360485314887382
36.300000000000004	5.804047400570191	6.320480588623872	5.692004006959035	6.950241362569084	6.343252062428219
36.4	5.5744511161746795	6.303045428454109	5.731441629044581	7.0560759180058366	6.301812568138939
36.5	5.771311637435582	6.317341983528231	5.638931707633617	7.104178312203839	6.20180166227157
36.6	5.544238324462859	6.464638501347739	5.651459987263364	6.997728743109943	6.18580603669388
36.7	5.570560073215483	6.380034338191413	5.743126039990449	6.831414021150662	6.287491027761486
36.800000000000004	5.737064138915448	6.241862360626456	5.780664599469963	6.751152818273842	6.226047944829365
36.9	5.789651346129331	6.168223186632909	5.720440415267618	6.926696270357815	6.069151900399007
37.0	5.866770314393509	6.228015026947976	5.6138982712557635	6.900857722273127	6.162429607991904
37.1	5.690672920048185	6.075400205332708	5.618829340371047	7.016547875509803	6.107763435499774
37.2	5.759404522633574	6.181225831756207	5.597517409400931	6.94001137877115	6.192724061509783
37.300000000000004	6.001633853012359	6.150520156473825	5.745219136623344	7.000946022944018	6.213464557080477
37.4	6.004057568721025	6.09696971796516	5.745880210008494	7.044302158841823	6.0833044492462305
37.5	5.976526604065247	6.112222501222606	5.6797432664739675	7.004253443463812	6.129723253417547
37.6	5.9464047035467535	6.259704683246178	5.802104477048059	7.064399763944785	6.067730723234239
37.7	6.156675854637622	6.443688237110151	5.769241964863605	6.96975624850368	6.137693180008506
37.800000000000004	6.357700923650731	6.377638433155855	5.74113640386056	6.971115860878675	6.185208675594682
37.9	6.3256971262189685	6.4706665057562684	5.788519772389684	6.919403384632525	6.109756745216481
38.0	6.449033335257314	6.412990990992504	5.74254547311407	7.005827464371098	6.075854131415889
38.1	6.364971926296816	6.567991778353604	5.792140128001306	6.86019760705712	6.01138152186461
38.2	6.391824741602325	6.783309710573482	5.707977258513523	6.992000302326617	5.955678138011715
38.300000000000004	6.382189831753052	6.578301720242104	5.72146655226124	7.002686713295717	6.098132971516844
38.400000000000006	6.413731059124538	6.52791102591651	5.69924967104326	7.151392927385911	6.184914503867258
38.5	6.481033189459005	6.6370951788871135	5.568944655456031	7.385272456737214	6.185632366867182
38.6	6.456408367664094	6.658074631200103	5.740995138667045	7.3292284460393775	6.094223396343162
38.7	6.434633655437686	6.739788594711884	5.682516517689467	7.239760037115379	6.082211170726715
38.800000000000004	6.410158819473738	6.878193675345594	5.732469254094782	7.303898215006105	6.102460954337081
38.900000000000006	6.305625239340406	6.989984198240602	5.70784524431665	7.326230307641029	6.34915697734235
39.0	6.515880203837665	6.9597172281394615	5.802404195767189	7.434786466021437	6.347750303209724
39.1	6.548105795482806	6.730780248180098	5.855493412083639	7.301903271288476	6.220554401825499
39.2	6.383067452251427	6.567751194754115	5.833921874964457	7.454375637012389	6.29959542460834
39.300000000000004	6.410910112779426	6.49475711190549	5.878805098612802	7.549185750675998	6.216369810389351
39.400000000000006	6.376503629838889	6.581059067982417	5.830493856489346	7.693200887224093	6.5672217488635924
39.5	6.2054744402760935	6.601881529295816	5.7301218726648315	7.393363531398548	6.61252019496952
39.6	6.156846341647422	6.638084212805632	5.651059688614815	7.356309416290242	6.438264979065576
39.7	6.264312594690992	6.7887342934395765	5.540519351631212	7.295982093687272	6.463888460179512
39.800000000000004	6.2213571008637185	6.563205650861433	5.681536470584418	7.444872451431304	6.489569673645694
39.900000000000006	6.239666498234407	6.448754939540415	5.644813299459947	7.379111127546812	6.4720215090876145
40.0	6.122182075742033	6.344402222685669	5.685073579522925	7.428507617898291	6.594826822247847
40.1	6.10731674660055	6.365286958941866	5.718913090812401	7.285311896221935	6.459471447678935
40.2	6.047375965160352	6.385682543261524	5.733651361228222	7.29921720897228	6.271176011123992
40.300000000000004	6.076309568546939	6.376273976848153	5.754959100811574	7.366229369455077	6.3875193021429135
40.400000000000006	6.004683463217222	6.48447261557813	5.714423437888067	7.448041994339224	6.268671678801264
40.5	6.0579351333944915	6.380648436436258	5.752796500156673	7.361273021544809	6.1803777153109225
40.6	6.050425059299102	6.366663270702523	5.80241101053861	7.310293187450383	5.8764714396046305
40.7	5.792333322384825	6.455156910409237	5.936154229597566	7.150981023335568	5.989701563781269
40.800000000000004	5.951336666801451	6.384526549656568	5.775601053849994	7.205280293457162	5.999492060759283
40.900000000000006	5.757238402261622	6.517550245213165	5.683204270544925	7.272485599780848	6.0259493684820775
41.0	5.65802700372296	6.526207584648351	5.560182328991501	7.0015524119739245	5.942642026865509
41.1	5.651180283259382	6.215064062795092	5.660678540480916	7.12226753297657	6.070293880376057
41.2	5.7310677074370995	6.369446275785669	5.673880807045785	7.077478085872565	6.164734529080763
41.300000000000004	5.641323464961232	6.343298393271188	5.598968148423428	7.12234814939748	6.194728797218521
41.400000000000006	5.708165799575833	6.216473430730043	5.511942478825563	7.312911735805949	6.196943322373207
41.5	5.679008895882526	6.531342707599965	5.525395539148804	7.291350208369729	6.083082212254837
41.6	5.7178957060822615	6.582803187373939	5.45091278598364	7.244310956733231	5.979620142832373
41.7	5.5617086119052095	6.62773133298698	5.609133390612943	7.1859521637473645	6.012561825121665
41.800000000000004	5.643350248802848	6.593193533133525	5.484962025450992	7.117164259116069	6.152703988687418
41.900000000000006	5.686697617089528	6.602776335933237	5.4849679785176795	7.238729175359551	6.267300113610654
42.0	5.723410556616154	6.739167796631568	5.492011151821832	7.368014680326433	6.2906833207833435
42.1	5.82913879726168	6.562994407330892	5.467774324365544	7.3384998726760475	6.194443773487447
42.2	5.667608024233076	6.680528999103926	5.565287449220322	7.390186907212519	6.206532877732517
42.300000000000004	5.697127238003407	6.639726321076508	5.5497983159062585	7.268488137319152	6.138644199691614
42.400000000000006	5.903737789280218	6.48934124779633	5.60252416043211	7.280592024954349	6.409843535206058
42.5	5.837452287148899	6.415275861364963	5.5871164950542385	7.46266587026709	6.439245912173221
42.6	5.85936609213404	6.23939594775626	5.564242841135734	7.313396953574495	6.3865384680803325
42.7	5.889881859095077	6.44351475147726	5.447897221421899	7.345667862321121	6.331875281330636
42.800000000000004	6.001974325108082	6.3393301365550725	5.4635817680782015	7.404322739386766	6.423146036179902
42.900000000000006	6.223394573984834	6.299033160199796	5.610335077144399	7.164186636180859	6.402592690372846
43.0	5.957822955822595	6.456734937389112	5.698591865028113	7.018269021913919	6.351149576585219
43.1	5.910544425322416	6.315270730696546	5.698107592743985	7.144834873764009	6.341287520960972
43.2	6.094842173594852	6.2412205237382405	5.628829952846942	7.090809349809377	6.348221034035871
43.300000000000004	6.049463466586945	6.3921061782674045	5.628792642448706	7.150576553311774	6.451227247709697
43.400000000000006	5.9693081579880065	6.174806393277001	5.505608068453899	7.2493914437452895	6.675016050277459
43.5	5.994319836661928	6.240963950276309	5.5393998477729	7.188587216694078	6.430817585067629
43.6	6.019631634011126	6.256535057768167	5.549747164689478	7.241675128291924	6.398188492496674
43.7	5.952307204350984	6.160437606473856	5.545566790012371	7.343977522110169	6.345710592526641
43.800000000000004	5.960244877551594	6.127248257361979	5.480073742432465	7.221212116169309	6.426311558097553
43.900000000000006	5.881859883979553	6.074866438079776	5.514396583670086	7.189868227454732	6.571665293039695
44.0	5.891374199291587	6.212203962620088	5.421192192348833	7.098798081952748	6.654413207142139
44.1	5.723440146177217	6.32921807613241	5.479753948645832	7.252253413213305	6.672273041946123
44.2	5.803560247029524	6.262013286656282	5.4853467057157514	7.237346192914765	6.672679795251433
44.300000000000004	5.703506169683234	6.331430051104768	5.4678073769575475	7.34340089676166	6.618764405975651
44.400000000000006	5.675302684795469	6.390599403588312	5.392950036444725	7.433797307688749	6.741843229420061
44.5	5.734578620804521	6.406292327600244	5.3944475568000945	7.257620214756165	6.544703510870289
44.6	5.649485974198204	6.327299099990991	5.463416434197488	7.240884849221696	6.662030018666402
44.7	5.678621562209054	6.231715045623699	5.387666773615565	7.277559261691644	6.642846506479199
44.800000000000004	5.6229749377449245	6.002897605782575	5.453111959435797	7.188680620739243	6.872856460395639
44.900000000000006	5.458118861056522	6.117899510994069	5.5040919065844465	7.2839032759318085	6.837918089977226
45.0	5.553517925500007	6.112630806482486	5.51546908829225	7.338653777919508	6.992644679837091
45.1	5.537197290592096	6.082313631487237	5.45467826925901	7.421170983611416	7.02943924242795
45.2	5.453195501259961	6.066036085909564	5.450901309094466	7.495441113128691	6.913239118255058
45.300000000000004	5.676705316010036	6.054469434151713	5.558268037627636	7.450283755441554	7.153061598417879
45.400000000000006	5.56968632033485	6.2620070150088605	5.518946671681783	7.496811091931118	7.0018781399569265
45.5	5.582242581703067	6.292738654803635	5.559931128666431	7.385667321182945	6.781764953324672
45.6	5.592305942164401	6.153220628738745	5.542847330497725	7.263800808623342	6.675970520105263
45.7	5.605870730272315	6.311789940608482	5.382828599525725	7.26673987435077	6.63001439449982
45.800000000000004	5.5218137224417605	6.015456807032911	5.48830451944273	7.144309527559199	6.4740170163802535
45.900000000000006	5.504924382214672	6.125361381054073	5.595707686942731	7.179463579552057	6.216023341914467
46.0	5.582427122424982	6.217237985038833	5.577772637413929	7.235182860865201	6.238787883911927
46.1	5.642207979676591	6.312079019242325	5.581150373379863	7.104737861453437	6.285101933593098
46.2	5.708632264972598	6.164545016662666	5.614303485432906	7.304060485279782	6.286796500908447
46.300000000000004	5.605604086488734	6.260625825817131	5.490296819266265	7.308353127538444	6.412059612169529
46.400000000000006	5.747458918592186	6.108598253965053	5.555844861156037	7.157258904402917	6.545395737954877
46.5	5.661946785127474	6.166734749562508	5.478442065296245	7.138966661262668	6.665056527741703
46.6	5.455034200331254	6.155539599626248	5.618630847867954	7.040288724259671	6.788253363038411
46.7	5.574419344592564	6.190547722318673	5.611086617018001	7.128770841074953	6.7679197759415315
46.800000000000004	5.356607600198405	6.125712411567112	5.656819698228729	6.972089908552231	6.809339918165501
46.900000000000006	5.448557625944777	6.154382689927828	5.5180315436085	7.043885474730062	6.836715184907484
47.0	5.341108596232388	6.011166231853523	5.600693146975241	7.077627418291639	6.718554436383006
47.1	5.288687277287075	5.919011652047051	5.484530282256603	6.998923876530237	6.583655533399521
47.2	5.3461819184396475	5.873313518331649	5.528656314793037	7.077372115391432	6.855733178296301
47.300000000000004	5.368447045192315	5.954274847577838	5.584548371084501	6.929133004348804	6.8530471365767065
47.400000000000006	5.364367944250325	5.969312109157862	5.6623412212939686	6.931415327006001	6.915168865573945
47.5	5.434096824687753	6.128560864902662	5.600033893845225	7.121835732983498	6.901951496065066
47.6	5.348585475713112	6.269805292480098	5.813272108629253	7.260961418539225	6.640622838130443
47.7	5.348576212759969	6.292135685349061	5.683931672266818	7.095804832181995	6.675623317108434
47.800000000000004	5.177325202482424	6.146534074121096	5.744049677150511	7.245513398730141	6.71504439955293
47.900000000000006	5.065187732891724	6.183358501528916	5.669389103245959	7.109701113199817	6.638760731638161
48.0	4.99150474332075	6.271992664700423	5.6209598640364975	7.035703252623348	6.791800084548995
48.1	4.8109380517989235	6.150959379591188	5.666876090335751	6.897200633570372	6.737041621407408
48.2	4.830158488541922	6.204044376931624	5.679742080183516	7.109478927862644	6.8041667523686336
48.300000000000004	4.759250716637807	6.1992315454996625	5.670216396143773	7.160358814442631	6.912715938423485
48.400000000000006	4.648864538275739	6.313261423171983	5.671842602441212	7.0948930303853635	6.72461688501991
48.5	4.634692591452837	6.48393991888101	5.490820984069615	7.2217961639465	6.637838126471238
48.6	4.7662024480615575	6.348112807503172	5.57988515478678	7.047506853654691	6.727038701090069
48.7	4.794304930435528	6.261800569869304	5.649038353732129	6.86725707118541	6.923362029265699
48.800000000000004	4.664166243954893	6.405545075623078	5.676291117280105	6.947172103083548	6.9152396104986
48.900000000000006	4.798761963814401	6.286103695816784	5.698411803338956	6.989315590978445	6.790075073722406
49.0	4.7428497838968635	6.332646319926339	5.7082189561957115	7.000592160989191	6.621921248448321
49.1	4.962658097446586	6.386987016467131	5.718868582082624	7.056910844722902	6.814332178571829
49.2	5.0187101204144335	6.510486967206479	5.682615731027609	7.022504426164618	6.970337415002291
49.300000000000004	5.103981171315734	6.52007231209524	5.686711514145743	6.961238946731417	6.63401689606671
49.400000000000006	5.133243632948186	6.461861015238637	5.674843625468964	6.848352742655403	6.584645777418331
49.5	5.26672038535626	6.3419538765091445	5.739064763120783	6.965056370215444	6.704413290346654
49.6	5.13839807493192	6.2300918930380496	5.693575292231523	6.684903470283732	6.61456388179914
49.7	5.07050291248545	6.151966540313741	5.748509401799427	6.787726417580959	6.984775945329056
49.800000000000004	4.991809261981671	6.132616853332165	5.77002615704154	6.71988305472317	6.731045058413788
49.900000000000006	4.9016388964927415	6.128134663936368	5.727757364422496	6.6533765085873	6.920899175109534
50.0	4.83451837224813	6.0613607634253865	5.6852723778895475	6.791570783954511	6.836391675449783
