# Supplementary material for: N-Glycans modulate tilting of HIV-1 envelope glycoprotein
Source: Nat Commun. 2026 Apr 15;17:5206. doi: 10.1038/s41467-026-71874-2 (PMC13254402; doi:10.1038/s41467-026-71874-2)
Supplement: Supplementary file 8 — Source Data [file 41467_2026_71874_MOESM8_ESM.zip › source_data/2_Supplementary_Figures/7_FigS12/hiv-1_env_bg505_cladeA_full-length_base_model_RMSD_first_50ns.csv]

Time_ns	R1_RMSD_A	R2_RMSD_A	R3_RMSD_A	R4_RMSD_A	R5_RMSD_A
0.0	3.967051390466315e-06	3.967051390466315e-06	3.967051390466315e-06	3.967051390466315e-06	3.967051390466315e-06
0.1	1.1430784300850487	5.6058636928237355	6.650296550229716	6.029190056070774	5.991072227842043
0.2	1.0505009461767254	5.576422922725958	6.589239061271263	6.141999651364649	6.083800539539852
0.30000000000000004	1.1822070808183098	5.483881820557939	6.7018728275037365	6.077711772530061	6.281961778712006
0.4	1.310775138684279	5.3634922056589485	6.670745791765642	5.948339486604578	6.255349596757556
0.5	1.3357824869982988	5.4500023365739905	6.631491042154693	6.016125209312725	6.237760708373097
0.6000000000000001	1.417440815957665	5.4552380732334305	6.983984523908574	6.0893768507671195	6.239371698662383
0.7000000000000001	1.4838178563724276	5.564376579526519	6.754244361598719	6.130869514533624	6.299647589075991
0.8	1.4201642415755216	5.483709088127222	6.896334262318586	6.118199873205737	6.246918811649869
0.9	1.4690398075725988	5.650431951305955	6.720568776585263	6.016063714363951	6.321551914780039
1.0	1.5259258775376987	5.631695654624426	6.73790599572292	6.001987428697766	6.214356863443366
1.1	1.634965632946914	5.513470306801577	6.796857088797749	6.018460294167232	6.260895599087169
1.2000000000000002	1.567702088606823	5.457130310424802	6.824814666654243	6.013188424346973	6.330921035404118
1.3	1.6391884981563658	5.307850554105863	6.9032747521815825	5.995975442221588	6.403998166328817
1.4000000000000001	1.609599883131589	5.206330609676496	6.980175942595966	6.121764871047802	6.425639579476764
1.5	1.561731695997903	5.247214729746723	6.704076314295759	6.198224613735734	6.46522542483327
1.6	1.5897211521282837	5.439533051330726	6.72673650986775	6.153403309265244	6.519044324182104
1.7000000000000002	1.5589658861024465	5.600349947430918	6.711122552322829	6.055570744685342	6.5183768613905215
1.8	1.5404223264696406	5.647054815870938	6.652588580203159	6.160307897171625	6.273682995199533
1.9000000000000001	1.5905627466075563	5.655318037409576	6.776453966690605	6.068896669445181	6.376455712587411
2.0	1.6581007850453156	5.5706570998136975	6.759460572060458	6.099345106051068	6.437903354483477
2.1	1.774984079083639	5.597318967661398	6.818461331015023	6.125299989028972	6.373499622983905
2.2	1.8438530357567195	5.573402713647758	6.825180592325547	6.113474876966258	6.263651052201407
2.3000000000000003	1.8380734341512308	5.665889809604732	6.861986017832131	5.948855037774982	6.470863343815018
2.4000000000000004	1.693313351432788	5.620737165066731	7.002669986547689	5.925078518366544	6.116160616874343
2.5	1.804042829854286	5.484296632464174	6.813043511086164	6.017249757016296	6.161271146507798
2.6	1.8186326292863813	5.522700972732168	6.977178119717848	5.976596173282589	6.14559749362371
2.7	1.8354067815781463	5.366079118540028	6.769404184014906	6.022841741872285	6.169585544817142
2.8000000000000003	1.8881449814936409	5.2566096699194595	6.71764007963305	6.13231013585644	6.348015066094184
2.9000000000000004	1.907992182439028	5.441352765794994	6.830521775912151	5.92489996531024	6.132690128341125
3.0	1.8264764394644557	5.229066370133782	6.793453610870365	6.056179376186788	6.044508805804375
3.1	1.940622863934775	5.226707227355736	6.676950935401072	6.0304548821771515	6.072828631841267
3.2	1.876936038425433	5.314201584574396	6.6668111609196705	6.030049911047717	6.060808283002909
3.3000000000000003	1.9597479002246267	5.353966503032962	6.592792085459359	5.921395480026997	6.085056408291422
3.4000000000000004	1.9336942535012698	5.1516243497339715	6.6850576069883285	5.927410861292411	6.092354789826286
3.5	1.9303597397900807	5.272066795295745	6.832592314124241	5.848653693300539	6.126268889088528
3.6	1.943949385222392	5.329339294997668	6.855401518863851	5.921981310037974	6.233445072429975
3.7	1.9849486715755105	5.1838844425686945	6.766033787281892	5.947223590422344	6.231026043541451
3.8000000000000003	2.0412377966692685	5.203284296412838	6.643904914203738	5.984906081405417	6.110624815965733
3.9000000000000004	2.065477102550844	5.193048675431303	6.527097219213062	5.9228942974600995	6.135228633931374
4.0	1.9922270896778407	5.105718873757536	6.687913484507997	5.976379151063816	6.261455941559821
4.1000000000000005	2.151162658125103	5.262957247517727	6.6124418363797774	5.9403341931820455	6.26640687064541
4.2	2.0901397387835225	5.272864349610557	6.601635294794004	5.84207415561328	6.235334176230512
4.3	2.198924346088948	5.175594622500242	6.613542003533453	5.918914046971602	6.358839122648822
4.4	2.215679047248554	5.246983441425557	6.654225969294255	5.889810854264865	6.275051910872459
4.5	2.1889577998170715	5.214053596341744	6.68752944853073	5.98524463284125	6.230343480671104
4.6000000000000005	2.0757688868682744	5.147546672048829	6.708257893379853	6.047879409302038	6.222208679439198
4.7	2.1110084882858375	5.257623895977496	6.700939488614282	6.0435012653706055	6.283180269087049
4.800000000000001	2.300247647150449	5.274242381444096	6.731658797234266	6.050775546694451	6.408271586225781
4.9	2.3119740681948326	5.174406442840574	6.751791709349367	6.103294893838511	6.400142170317881
5.0	2.287737333147674	5.304502718741681	6.910669149007924	6.29997791004275	6.462185867104946
5.1000000000000005	2.3685368403260854	5.206546595239767	6.905627458412931	6.3091934897642	6.452215618575161
5.2	2.242669516921316	5.153036380345532	7.035804076578787	6.298743376249237	6.4258271992686025
5.300000000000001	2.394044232449006	5.176878543310914	6.9821079083123845	6.187908540521102	6.387593388235399
5.4	2.5247445042994836	5.175822824779709	6.918801252101039	6.2315361225984365	6.616724803717447
5.5	2.368718443958976	5.213403704171144	6.98087575612355	6.341973175646134	6.509157217774615
5.6000000000000005	2.3168498161373607	5.271468484038834	6.744965872052527	6.274428803274086	6.640568216281939
5.7	2.2823168853297933	5.17993631033103	6.828933048742956	6.237313296491706	6.675817191266702
5.800000000000001	2.34971506150903	5.127939250065167	6.731232248056737	6.316656454520146	6.654228347278529
5.9	2.306134871160696	5.081584506140139	6.541891068611548	6.3885234941643745	6.553006092335236
6.0	2.3195871285782856	5.211180162661168	6.447799004454115	6.359289177262797	6.580751290900436
6.1000000000000005	2.422178065438202	5.094998088295077	6.566882282883042	6.35116125585652	6.43486038378984
6.2	2.3714518086884384	5.213942685516529	6.550074010340202	6.352278318211042	6.382787528473444
6.300000000000001	2.40462925043888	5.314898185575929	6.581654552775413	6.23920159095759	6.497178296944018
6.4	2.340902212761477	5.223139640859903	6.537491356701361	6.10090695912933	6.558980518732788
6.5	2.3301138343099463	5.280283723547496	6.422244397069192	6.203707410494789	6.540841498946047
6.6000000000000005	2.226528784732874	5.1606322185538085	6.377581595200424	6.0226263905203306	6.510127113005022
6.7	2.341441054054971	5.152861426647949	6.417174989628625	6.074113299413358	6.689481139699527
6.800000000000001	2.2898734430901873	5.050603323724995	6.434509977042142	6.091996097374169	6.6100562541387
6.9	2.3258895184954427	5.065032168862236	6.476603778958572	6.1498246240123535	6.5820006242139435
7.0	2.2874671987607984	5.23029667681876	6.4575579163429655	6.289495859065909	6.68611377972792
7.1000000000000005	2.3773811797018385	5.239178511067457	6.443243009413386	6.294064817424942	6.54549352480589
7.2	2.332271179624792	5.24191860916293	6.562850736880658	6.3651852944531155	6.772542665470149
7.300000000000001	2.3792613587371685	5.338796392160658	6.420935425626816	6.349245133714908	6.741548558336327
7.4	2.3899705873126518	5.245303225161054	6.481012826352146	6.599477204487907	6.822982934849082
7.5	2.449003785134723	5.268569219257233	6.521784312074272	6.489885866822261	6.975584486216449
7.6000000000000005	2.4951279330425367	5.439405563140487	6.3224101071543455	6.558487876795909	6.867713277592201
7.7	2.5079702243793633	5.542327841820656	6.395655536614922	6.6232241037793145	6.966767646800576
7.800000000000001	2.552740392326285	5.719108008083571	6.3659370306002	6.811849231149973	7.05007248673882
7.9	2.5698064741527165	5.810830633234932	6.518727042462556	6.853919179686311	7.058393320188345
8.0	2.536451804715075	5.693278962500709	6.389357681322202	6.802369637488435	7.047039428574298
8.1	2.4541776973100253	5.702505537052134	6.510496041480946	6.72536777709653	7.029227677732339
8.200000000000001	2.4311379714957857	5.7339195825153	6.424371203881442	6.676598645862456	7.058483880276667
8.3	2.395285247684087	5.5696059438856365	6.505635876715677	6.73448932771985	7.033809565372269
8.4	2.4296976143933704	5.573914795755435	6.563433250749698	6.7516129804255005	6.99323719584022
8.5	2.5312747191393847	5.613284441765599	6.430763189346393	6.788163831116448	6.941975727047518
8.6	2.520121553978737	5.637579161733035	6.599227315709454	6.7900046805375265	7.0201017887028465
8.700000000000001	2.5281320216308516	5.56794371223246	6.690391298948567	6.68652357310791	7.136494935200805
8.8	2.6192390325383226	5.517831547155304	6.664433243488865	6.524330095535144	6.912393018542478
8.9	2.5028276077996123	5.570900032963836	6.605230824486363	6.459035902226778	7.005210045009725
9.0	2.5639743309308556	5.800455218662055	6.593645302686554	6.543317426097001	7.059787202591907
9.1	2.6794364131082684	5.659255960976581	6.595649826232495	6.604562061605089	7.155939556387421
9.200000000000001	2.8584152087394337	5.474494265674873	6.576993264322815	6.659419450946579	7.170570259677498
9.3	2.853254793450342	5.641270423236431	6.5607943034948395	6.557746938807257	7.256371397862088
9.4	2.882234258022913	5.712441850606995	6.476462918126429	6.599005458353663	7.311568855089433
9.5	2.8903825505704037	5.60459936993567	6.408980349981868	6.458889414951515	7.358546172329838
9.600000000000001	2.9368268164845572	5.7876514301719935	6.599162896407631	6.5380416850758145	7.221777918255182
9.700000000000001	2.8405703577344337	5.66266845333564	6.483701589606505	6.448553367428036	7.080383507078362
9.8	3.0010073998340463	5.557023689699536	6.498767252595467	6.379246130385196	7.147565728139094
9.9	2.897530303766936	5.543577877814001	6.3994340236184	6.446667161456446	7.159787819664429
10.0	2.935064131741662	5.413196198193454	6.500883671520422	6.286674104809956	7.077194676092576
10.100000000000001	2.76801162418754	5.55080997640568	6.609420506781521	6.1894196718982375	7.207624970926901
10.200000000000001	2.758240381651598	5.67029735142662	6.674181676654534	6.171726402951141	7.348972402899796
10.3	2.827270933012903	5.596699340705163	6.600705985541369	6.207572175593852	7.230649781530434
10.4	2.9979752080652693	5.567046867698606	6.649861425891773	6.261335405342966	7.160451511513894
10.5	2.9287401068977768	5.644753348712498	6.789835488169156	6.289802967484645	6.9654881360754155
10.600000000000001	2.9356790618186253	5.631519642779906	6.871750419735592	6.318378807385653	7.035540435005652
10.700000000000001	2.988380801928831	5.504606753701319	6.991596942832756	6.4177203706811135	6.990332635265016
10.8	2.9624660355636956	5.409158158717494	7.053735131307058	6.284324932876906	7.2830669010684295
10.9	3.081564979076711	5.260429553802457	6.928101426912594	6.341748241645746	7.307962031564418
11.0	3.0268866749697034	5.3395743899870105	6.84995954604756	6.250354424934261	6.995567019127445
11.100000000000001	3.1330861068497358	5.3483269824248785	6.912323663853334	6.29097157734151	7.040178758911497
11.200000000000001	2.990721974047573	5.359613301260335	6.887380442356032	6.3424671320634465	7.226704151134325
11.3	2.9959298569150947	5.365620175971571	6.751185367159372	6.32065083669246	7.195400626717789
11.4	3.052722891098912	5.408537495686013	6.728231932992555	6.178666525801804	7.3200740982884005
11.5	2.94439431149324	5.5245191150547885	7.063104389546427	6.332025148315396	7.138179791388076
11.600000000000001	3.027156073328766	5.437291472454642	7.095445072623116	6.42914450187071	7.247938963770992
11.700000000000001	3.054281412316635	5.474130719233621	7.171215653089683	6.228265646264303	7.281332749799078
11.8	3.050294614625877	5.568877542907535	7.1568436674127005	6.356457431560096	7.253149048681411
11.9	3.01328385043818	5.67474282998817	7.135809661387829	6.416466049974016	7.333028532472847
12.0	3.2074022214046782	5.67861433140593	7.298763610866049	6.373613826326363	7.342549171872582
12.100000000000001	3.3457951544164173	5.630651765775272	7.1441910566742814	6.421247488941829	7.282225260757278
12.200000000000001	3.1388407539401197	5.842501898250764	7.2381356102216925	6.3878785378180485	7.2739507776415415
12.3	3.0116444217673974	5.9335356124544445	7.349742849086804	6.476379247398856	7.363170239152061
12.4	3.026288707797812	5.901520214080884	7.131423419813977	6.537655500891058	7.328531160740661
12.5	3.0592416126574182	5.861185140539802	7.124310697633594	6.668299343204529	7.391090484641036
12.600000000000001	3.0347943188882214	5.899417917732786	7.260742489272546	6.6537405923093464	7.167165727921235
12.700000000000001	3.0785705166783512	5.894442547313582	7.103988609460099	6.553084469939613	6.9959257646583595
12.8	3.190517090924524	5.941977375523204	7.143530778808149	6.546227061896621	7.048153817214085
12.9	3.279144995393271	5.986713570155545	7.302274516305558	6.54015426545714	7.030684906503007
13.0	3.250722967055114	5.962886085279533	7.2942565821035785	6.525120762598636	6.876524824370404
13.100000000000001	3.177953070011099	6.044897781584626	7.186824472066439	6.432564194786307	6.800977043089346
13.200000000000001	3.137644096393973	5.965451976787492	7.317686066762373	6.443849263298459	6.881446524660801
13.3	3.1854390774689243	5.886644883113202	7.35322349098569	6.470332663917964	6.949688034984795
13.4	3.0530652704717336	5.790875308362036	7.498060823502798	6.447857594370057	7.000766799853051
13.5	3.1918954781703017	5.929932975197903	7.46761644983162	6.270169389054288	6.877373343246617
13.600000000000001	3.2222546246478827	5.9161561952468595	7.786651340284692	6.447976533436243	6.6511662144405355
13.700000000000001	3.419658226367991	5.839940252586333	7.851198630599771	6.514565312150986	6.69423080031112
13.8	3.2733735560777566	5.818974968505404	7.709367689261611	6.427579622841254	6.603342210500993
13.9	3.350330918747357	5.97437349391605	7.666788885321559	6.726501855045091	6.619092512116904
14.0	3.412928020604906	6.023793312214688	7.838700112372703	6.8514505849656215	6.784016579509179
14.100000000000001	3.1518465767559345	6.1781945723025276	7.833631793863868	6.996882256523225	6.72904283616234
14.200000000000001	3.1519238938710052	6.199617214783538	7.840662744206458	7.02174481327365	6.77458382139248
14.3	3.0953434871889858	5.932019613445473	7.89493808142716	7.217075635736901	6.85126245279367
14.4	2.968999352434333	6.091985414026228	7.838150984661265	7.114922148112957	6.882661471901848
14.5	3.078061796237727	6.0465409688750835	7.743783099511133	7.105748770819423	6.752114845804336
14.600000000000001	3.1557311065494944	5.934761326484613	7.716141602491415	7.165308977121158	6.77145029863138
14.700000000000001	3.1255189279866777	6.022011597960918	7.92082114032701	7.3139861907146955	6.725054789132267
14.8	3.1365390746047566	5.858112221445767	7.98319314451518	7.333087003472411	6.675290284463599
14.9	3.1416203836374423	5.932119933877982	8.186453717722708	7.385213091971332	6.779275654671504
15.0	3.206519079905383	6.040372633759473	8.062352104721045	7.471812485468035	6.787102685812929
15.100000000000001	3.222466805517687	5.7810566181642935	8.193511147473812	7.525873461768823	6.649745305354381
15.200000000000001	3.096471450396239	5.726295137722111	8.155569915392787	7.493086707584832	6.636616149848516
15.3	3.1656277281106324	5.821329083527333	8.043322491602144	7.381337340275676	6.67609546617785
15.4	3.2982647901889846	5.8252958790816	8.036349832935157	7.412289788974585	6.7801909005726015
15.5	3.133612894260376	5.868630249782032	8.142141034317925	7.496303959705427	6.91866612712235
15.600000000000001	3.1600794490066613	5.787761334698673	7.892100252903522	7.453192341187726	6.973565989728296
15.700000000000001	3.1019626239331295	5.708106856183558	8.046677631394457	7.207872411287831	6.832243339760121
15.8	3.2052819363372134	5.7146934678472165	8.293186848939943	7.243907973709868	6.782774839222244
15.9	3.1609838336010565	5.664740899812089	8.256016643562942	7.355144925219554	6.720347034994304
16.0	3.1388240465464663	5.613395906922108	8.152671209809155	7.339379699437977	6.823133428191008
16.1	3.1609164827097462	5.483505965245252	8.223925322674178	7.289063248753355	6.795768008288544
16.2	3.2629125908074332	5.650899343043631	8.308497850491635	7.356195726968745	6.784194495358516
16.3	3.2715693608390666	5.707803632094323	8.14280652565326	7.364916546336476	6.827723506569229
16.400000000000002	3.272507406980774	5.699683323257866	8.322778304856536	7.298368707365379	6.838511314541976
16.5	3.192663479860203	5.6481963648196505	8.432381827065333	7.250439733436067	6.8403172970756305
16.6	3.020524210513382	5.758406325518448	8.523489604794454	7.464212189451721	6.8902894363394545
16.7	3.198689276999568	5.834532426909993	8.38106390955102	7.330281850401881	6.836848660790814
16.8	3.124962172946208	5.734841151150196	8.327889614914348	7.3536485396261	6.971378953141343
16.900000000000002	3.104602503716968	5.685417206468801	8.186946927895029	7.3283464366901505	6.9465900730468855
17.0	3.111227733308156	5.6071718595645805	8.406027503162186	7.235402824165019	6.725080044557487
17.1	2.9500283683897015	5.635721953873077	8.501910861193211	7.306176485999088	6.815220715372504
17.2	2.9983476052219418	5.741653707911163	8.546092056891743	7.345305387290021	6.885694282571091
17.3	3.04479892439952	5.783854684234248	8.566126870015754	7.4195435623132155	6.770072228320392
17.400000000000002	2.975003659220165	5.897248109053994	8.389678708835616	7.453257236185677	6.7229718096354825
17.5	2.9316877012588676	5.944619493544018	8.342419476336831	7.632528062827764	6.800877946896193
17.6	2.8953053299399465	6.155899163692734	8.49489047094947	7.490600674775494	6.745569147454434
17.7	2.948650013945326	6.024861660787523	8.550224947406882	7.453280765569805	6.855982400737207
17.8	2.904313615273491	6.159674968533693	8.629369697874031	7.566611199968706	6.865553501703938
17.900000000000002	2.8582797206114106	6.102796860845118	8.563143721457175	7.691849738691507	6.940709246870976
18.0	2.93560271637881	6.174970174648181	8.592990999098188	7.6851224199844514	7.1350529796485365
18.1	2.6838960556761977	6.163217017730564	8.675899325682593	7.757369169805336	7.008132474819229
18.2	2.885204689573806	6.191783436080877	8.766220559280884	7.783180487299594	6.9960666240403375
18.3	2.8408005413187496	6.365673172976993	8.814366314035086	7.69820276926622	6.943883149316213
18.400000000000002	2.911819558451345	6.296590800862474	8.673581636439215	7.789606527963521	6.807107590463847
18.5	2.883135727159081	6.1954145271669105	8.6734857269918	7.827857007699553	6.935221725093114
18.6	2.978230744886263	6.1587493604668335	8.587684717347924	7.898751300411353	7.00512888110426
18.7	3.0211330290884737	6.034297062812549	8.39038072293489	7.6857818770990445	7.058410091937313
18.8	3.0713635496092375	5.890750667763612	8.52855398794076	7.559600067461152	6.91217117794198
18.900000000000002	3.0242142013634234	5.9615774297867805	8.515216209658961	7.698698208070893	6.889573050967549
19.0	2.992313213220716	5.911637106473576	8.609825930572788	7.719709639135324	6.857255015732964
19.1	2.986888488372958	5.877046006218757	8.490311821626356	7.7178531162410815	6.487482478956812
19.200000000000003	2.95754863019837	5.811319458085735	8.305848862156756	7.720424946772178	6.595235544499749
19.3	2.937902618833074	5.733240123035827	8.281920253025461	7.453612974416931	6.580368063413757
19.400000000000002	3.0426413745272165	5.767257471064367	8.268609814847458	7.42083249263928	6.557250823089521
19.5	3.048651976170018	5.86945525170263	8.483428796628814	7.33866728363499	6.65060051560177
19.6	3.0375086768936352	5.93631253412625	8.308393424497888	7.54705764950815	6.777068835569137
19.700000000000003	3.074183462195609	6.064578800825532	8.369991848675657	7.431068041944877	6.649960322660766
19.8	3.0608344207766742	6.1958944351684275	8.120890516591313	7.617676385370121	6.6174790053256185
19.900000000000002	3.080767985590439	6.090169089473514	8.254049605485053	7.365399857573376	6.571365972900012
20.0	3.1103038182460265	6.183146223071379	8.048945176425429	7.141035957126116	6.6245488696925765
20.1	3.013451843965989	6.169303566381046	8.208824362575752	7.140884246654013	6.634589026096967
20.200000000000003	2.991649918322664	6.176516981835571	8.272971289274796	7.302116606747011	6.650026390704373
20.3	3.145488163493545	6.18702681282631	8.359129387271865	7.232344498614009	6.795572003761241
20.400000000000002	3.1269728908439505	6.071612038994662	8.492472511464642	7.383491893849714	6.952658271751248
20.5	3.1708137230027984	6.071305330056337	8.575432656820904	7.253200950579047	6.803206185708612
20.6	3.063352263460756	6.155147412476125	8.617382879144188	7.456228276749706	6.676052474179596
20.700000000000003	3.1087680421475032	6.340308417527255	8.706502513768232	7.3599993109538335	6.673606174939057
20.8	3.02584210767625	6.2992675194463015	8.742920884005702	7.318144832826995	6.782968053145855
20.900000000000002	3.2267947965250703	6.2431033697364695	8.918613461420955	7.388263264614788	6.636673554679981
21.0	3.275089347275275	6.142270435416996	8.87755687279326	7.544184831461772	6.868816727945202
21.1	3.2872559636058556	6.142250876155106	9.013338586096875	7.555004658042283	6.835031370042057
21.200000000000003	3.3081958089871213	6.101469796993317	8.956109522567672	7.707400061693982	6.669658794675197
21.3	3.3720167575567355	6.1815014446156225	8.906095004225485	7.749193128118829	6.761966431778705
21.400000000000002	3.3477246715794067	6.152621994105562	8.838947882335342	7.763674051310188	6.753031556300286
21.5	3.3552633208130493	6.163450425033906	8.91236988836198	7.594751036168764	6.831866173642603
21.6	3.465291658705075	6.024759194470396	8.901542659736105	7.629149159890356	6.800721390836943
21.700000000000003	3.4623103030375986	6.035748654310458	8.860113040585816	7.650073859901611	6.738778257550026
21.8	3.4989625334722225	6.201625433982585	8.793453364064254	7.608672524849301	6.693403804937988
21.900000000000002	3.3606013559967365	6.173320697215848	8.897464262200408	7.764735674409126	6.670788589120003
22.0	3.4721473986062223	6.341443747390675	8.899225066165629	7.688471516057013	6.627511723485262
22.1	3.4534507326235784	6.150201914385838	8.82435178075655	7.865582832497127	6.529458104313997
22.200000000000003	3.3646804393805683	6.364774061225476	8.83838894150007	7.6918523656148405	6.769157709181092
22.3	3.44042430362974	6.049815352709901	8.672530504289263	7.77307697510854	6.744085706958456
22.400000000000002	3.5036681270262076	6.057598866064909	8.559706147434348	7.661237204172046	6.731639513997794
22.5	3.462921811159819	5.971311271602868	8.541107898936513	7.7359035765898145	6.7065266611166106
22.6	3.2912265167190906	5.810969059405681	8.60833888354493	7.634627144287061	6.817723156790952
22.700000000000003	3.4330810780265515	5.643499088079362	8.709251077504359	7.578456921771062	6.8024195241807615
22.8	3.4132451885783452	5.777484786891346	8.863919924597868	7.627892328413083	6.715780303591994
22.900000000000002	3.3086242111668778	5.940897517246233	8.886361390463424	7.559120823923186	6.97069876742266
23.0	3.3024999019387304	5.99448433578059	8.908557940666297	7.632576542267976	6.914192812608301
23.1	3.2825382464219404	5.793809807781966	8.938535047257368	7.538013794467482	6.8951141296770215
23.200000000000003	3.43547517653739	5.825038674388829	8.895290558484282	7.4411669687571935	6.917748799249582
23.3	3.5113212005091636	5.935117212647611	9.032627988049619	7.580203434128062	6.92734021941433
23.400000000000002	3.6617281278642957	5.837834902168024	9.032021532369118	7.387554935185366	6.932906263635379
23.5	3.6652602967723396	5.8730739151211075	9.030419185275097	7.471625658531725	6.977264246486066
23.6	3.3836620909383224	5.76971895747087	9.156970234451803	7.547673855164268	6.857425939399318
23.700000000000003	3.4048007431816556	5.789411995781394	9.255608629918312	7.318809899198797	6.789314014069319
23.8	3.483572347970019	5.833499633727138	9.268611672537075	7.364202869150265	6.710958326794766
23.900000000000002	3.3844294108198674	5.96076334358363	9.232172334183247	7.298890284778933	6.627812524866044
24.0	3.4893058553420393	5.963094621962911	9.100079390145856	7.3919924548238924	6.727722076002937
24.1	3.5583470684818352	6.158574049921188	9.318473940542725	7.36495828608492	6.935538295097355
24.200000000000003	3.5558639184241323	6.119231340448094	9.39176227385055	7.336183580394705	6.965600209929572
24.3	3.5912034629175325	6.031929353760489	9.328768222192611	7.400279191990374	6.81105053570619
24.400000000000002	3.7023405815877553	5.935808401427971	9.238254098223154	7.385287364359661	6.9210969563024465
24.5	3.659823227264099	5.975419073739255	9.341419074016905	7.367083094571961	7.089153352031419
24.6	3.6179700082573545	6.05348548990609	9.319364435975583	7.372003865944012	7.066881997947112
24.700000000000003	3.5129045610755654	6.063668345378568	9.650099830657808	7.275139351849674	7.138785450782862
24.8	3.3873519321031833	5.893885906419816	9.361512941519202	7.139689670595705	6.99509759285653
24.900000000000002	3.3502811424400623	5.9836140450828985	9.492855447866205	7.143393030880859	6.901476255594294
25.0	3.3793298841913506	5.841207463311804	9.327420520200626	7.086143096347186	6.9973061547929
25.1	3.3935680886989403	6.018330225027466	9.268954885810054	7.148998245913644	7.073076917220362
25.200000000000003	3.474076435379445	5.922064487679243	9.432449113822779	7.067719651527793	7.096189540840325
25.3	3.6149157561476426	6.115355139849773	9.482448299752656	6.901755485418942	6.969612325614316
25.400000000000002	3.4535239475693915	6.114765280206243	9.474574966272307	6.95098765400098	7.218116758165432
25.5	3.6256266330266556	6.0110618979254244	9.336585952528916	7.01634208469368	7.037873441247452
25.6	3.748873081166459	5.9722126611003254	9.186190093908376	6.963342487710314	7.179432970451933
25.700000000000003	3.818329411286126	6.040739434564594	9.336250656178162	6.808829951604141	7.122472714216104
25.8	3.6402135847783494	6.029427307039805	9.433850716010113	6.7677608812003776	7.02410711090957
25.900000000000002	3.7115986313556584	6.174677828418714	9.174572109531677	6.817427121821867	7.119525939185188
26.0	3.7660698850937706	6.2561358043182835	9.224292147981362	6.916736588173306	7.279440071249813
26.1	3.8263779310938704	6.405975752007107	9.207752582183662	6.965280116764456	7.165498141860408
26.200000000000003	3.806125119225554	6.349532766304249	9.334653168472572	7.03553328726617	7.19705925630531
26.3	3.8373963638920827	6.3037908969205025	9.156248426476619	7.152943511158746	7.1107519425325885
26.400000000000002	3.787562532620069	6.236205568262572	9.077348515950812	7.075393174311543	7.251413218272563
26.5	3.699034326211253	6.251620218056995	8.767154453704551	7.097762189899478	7.309429568375485
26.6	3.871438219913341	6.214080697773756	9.060014526935165	6.856556583929303	7.334935187996746
26.700000000000003	3.718780506972512	6.08171241497436	9.02335871660552	6.871736000379136	7.380458995117907
26.8	3.6443221554092973	6.321417284014858	9.11109156595236	7.001846293720847	7.336381538152568
26.900000000000002	3.587711509936329	6.323427424963526	9.239731830963475	6.869037760963761	7.349493623680846
27.0	3.673222674890607	6.277411511442447	9.24811972566383	6.9021959366681305	7.4489252294505945
27.1	3.72037295996682	6.2893046218706505	9.173672445477365	7.001294207966313	7.623578275102155
27.200000000000003	3.8119980488676686	6.1205882820841	9.018962254266608	6.97448696815097	7.7221609381659775
27.3	3.885805516557488	6.051072893986794	8.936426513437409	6.949617801053854	7.71759004353055
27.400000000000002	3.943882922740812	5.9438101455770225	9.077835488003497	7.012017457563708	7.7855230915092655
27.5	3.9754865079900625	5.934125357904293	9.14635272409409	6.95588828440683	7.731475989345069
27.6	4.149982456348609	5.885230480566869	9.210804344819467	6.999572827777055	7.860215480174653
27.700000000000003	4.024350476585711	6.036646037384229	9.380378658266821	6.937674356949243	7.748620806543115
27.8	4.046584449460633	6.138749870693798	9.448293429675875	6.935696896284591	7.795354201995238
27.900000000000002	4.070984439256032	6.012698153623131	9.40450620564642	6.963673979330567	7.756295736725836
28.0	4.087325070271521	5.956749358731298	9.410285433361942	6.894598521023843	7.674820489372762
28.1	4.037541396640112	6.018891476085823	9.323641211444958	6.95914056743532	7.636308268634365
28.200000000000003	4.023990897002826	5.965476630363855	9.357056812897703	7.003705816161201	7.610242426619658
28.3	4.0175000866803	6.019434899875034	9.127631239927037	6.925957281204785	7.567814065504999
28.400000000000002	3.967693246541832	6.108109158348093	9.204610566244746	7.075692102128916	7.685035742784433
28.5	4.083116292863075	6.209650797083273	9.367291311600699	7.098671917543655	7.680234606149501
28.6	4.034868109395125	6.037632492042523	9.322415926171724	7.112791178977618	7.701572990709056
28.700000000000003	4.030465036753173	6.187337689872008	9.401259051889191	7.164344308852931	7.615042962848717
28.8	4.120771155857568	6.194141263044531	9.407683088310252	7.02947709795005	7.527789567252252
28.900000000000002	4.171787074861476	6.2348477067041514	9.51093897113978	6.995635799694022	7.595111407624435
29.0	4.177711213648878	6.23889875234002	9.571507791428049	6.9694443585972	7.56765443719992
29.1	4.048539353117885	6.277515916137964	9.3703022178798	6.988737939501247	7.655730874933324
29.200000000000003	4.056168147890457	6.20599866900227	9.410362991414255	7.259162597065384	7.747702700137817
29.3	3.9748444941132988	6.338026457972136	9.396401076655033	7.156268355699208	7.856861873718054
29.400000000000002	3.932856041308929	6.265504794102328	9.26410602996935	7.111663763246936	7.801539366584589
29.5	3.941061131200193	6.559275764237266	9.125571159496838	7.02728782361838	7.696337559933178
29.6	3.857738099055634	6.595367772925757	9.144537074998338	6.94120672861181	7.734097355876581
29.700000000000003	4.034854179622302	6.410020560905002	9.087848772916223	7.07898961148853	7.759890026895919
29.8	4.05255351910199	6.265603719775154	9.305076781985644	6.990529909299677	7.626806121781493
29.900000000000002	4.113761453899267	6.136097577591672	9.17274035543658	7.033658543149358	7.521696763677529
30.0	4.1042118503769744	6.392374209452292	9.508168845065248	7.019428137202415	7.472336885440071
30.1	4.043185913982815	6.364609587923146	9.622129964282621	7.0657197964753315	7.404816878473254
30.200000000000003	4.050081058477127	6.410011266447967	9.442630342593514	7.101892913596604	7.463289003487784
30.3	3.9534193686516628	6.470459208288737	9.270392958842468	7.041157196970177	7.284691188532345
30.400000000000002	3.957582447024557	6.53529752207396	9.323101849686452	7.065677445559762	7.2708294025033675
30.5	3.943348292489874	6.7052578759954535	9.223378841578757	6.944891823320195	7.244914008980931
30.6	3.953106761158708	6.481379429274656	9.12526609026513	6.91986514436251	7.361150460225736
30.700000000000003	3.957077547690614	6.468785469358323	9.31407258065606	6.924627767543002	7.50647770119927
30.8	4.110623296075762	6.486297141418849	9.271699467493148	6.9106784003436195	7.515186840376569
30.900000000000002	4.22026474367315	6.430947469832409	9.633408127997528	6.859517483125395	7.528269333375039
31.0	4.188908801197134	6.369790680589857	9.671609907875599	6.899799468371215	7.524521574220344
31.1	4.135198981836304	6.367931526240709	9.85099829655295	6.811592413137528	7.509087868287749
31.200000000000003	4.211988762932354	6.443954222862946	9.382435638177583	6.711969248554672	7.511748097357511
31.3	4.126555956941016	6.5594762462113545	9.287401301491633	6.704710383215816	7.438643826283295
31.400000000000002	4.192908660559117	6.6017546051606715	9.615857030079928	6.745625119997843	7.493036291071981
31.5	4.238047682948427	6.598761440354595	9.65318064371784	6.860866351581736	7.467353771852918
31.6	4.276978492641309	6.640507137335788	9.845550577914944	6.850654689591558	7.349724499314452
31.700000000000003	4.344189072415509	6.504827597030808	9.865474866708722	6.843772255248322	7.371981795093833
31.8	4.075805576536105	6.542249723978838	9.709242581452528	6.954313458796442	7.413757007970716
31.900000000000002	4.162603750227251	6.596017156373073	9.80024878128863	6.894455372856784	7.474983591658588
32.0	4.210398183130222	6.587062001695581	9.717670811991692	6.995421581090587	7.411490396310943
32.1	3.9899777116914605	6.5036322330103475	9.885143928329406	6.881112296797447	7.287354843713408
32.2	3.9820508971627344	6.393994679078925	9.706093607474354	6.927635270563522	7.496610558551183
32.300000000000004	3.960832715897161	6.459265370448717	9.65604510124098	6.915582864566364	7.487450815083481
32.4	3.797855478271641	6.532212938934712	9.577976405477301	7.112528082492363	7.467205387678662
32.5	3.8938513994875343	6.488901618239814	9.476360278284693	6.9733253176017564	7.466718225035322
32.6	3.7869559786302482	6.4690070225356395	9.271157606334908	6.95297739416553	7.516521698957671
32.7	3.8834334738869414	6.2703522853021125	9.315599999284098	7.091499000371916	7.557308731588621
32.800000000000004	3.937460881246652	6.103541379663295	9.319900640851735	6.97723701033743	7.571095035941989
32.9	4.002453714708816	6.087884099517193	9.329448375255279	7.011057170793632	7.583719452327479
33.0	3.9923185340737324	6.110435148950527	9.096080154779546	7.008425329327551	7.482598803870605
33.1	3.995128276878979	6.1910985125906475	9.07962572657753	7.0416289351183705	7.475325028687244
33.2	4.010478301868774	6.262313118460858	9.172467745251991	7.005834772163359	7.427461113057357
33.300000000000004	3.84946060894706	6.026360650858025	8.982023064928903	6.907330448094785	7.555735554738037
33.4	3.975552157182235	5.971876342633234	9.342416300534069	6.975998822340604	7.644581618941324
33.5	3.862270169337166	5.758113882036408	9.15386674773823	6.978372733129213	7.530503561297883
33.6	4.001895960368144	5.873676494306493	9.200388032982838	7.015720276590577	7.608453612583995
33.7	4.007439582512081	5.82328103255645	9.226939074393107	7.024296725996527	7.694197711217641
33.800000000000004	4.093130031486082	5.952269421496047	9.168824980925647	6.869054817624086	7.713431874430535
33.9	4.211123238168719	6.011118085597965	9.148501495620552	6.826941710785268	7.698036970292325
34.0	4.12123338156141	6.139014403045041	9.274830207962928	6.871537273832756	7.731976515565489
34.1	4.156472599669036	6.079550323913288	9.335222082276584	6.855162408574931	7.738054877492034
34.2	4.221464249106647	6.004212883058101	9.264349532270955	6.996166898086506	7.740624082586876
34.300000000000004	4.1805327616727945	5.816067119471639	8.959585600448161	7.133841599656762	7.679449732542912
34.4	4.051678864641076	5.826285162939177	8.94322407109474	7.108086788078906	7.650107692071044
34.5	4.002457920779096	5.808830359541533	8.928604220847523	7.040517365769626	7.726742344398322
34.6	3.908903960422639	5.897781503764617	9.140718682649352	6.910010505460155	7.591072069245359
34.7	4.193091781607408	5.995947105057715	8.976000542327165	6.906127367467015	7.457185359076798
34.800000000000004	3.989958019002979	5.977920044491565	9.14150139275245	6.896306939110539	7.557539717671892
34.9	4.13712831658032	5.8452593951109195	9.530494423814392	6.924756124108024	7.510172067971758
35.0	4.137037880905088	5.79752368126845	9.546886895961695	6.970801724651874	7.537964649855842
35.1	4.1266890700423815	5.716568646203433	9.529173934345318	7.073497807948884	7.4700359686543925
35.2	4.087412717096653	5.906557195286158	9.600433027348096	7.085761110742822	7.422601050862767
35.300000000000004	4.139576190346696	5.685280622957587	9.638098629242782	6.955438904574728	7.706963007410806
35.4	4.015273550822302	5.829416923122469	9.542937865834181	6.988369875684813	7.710382965866711
35.5	4.160661745986266	5.910947242145938	9.402165121364689	6.886620577647735	7.739018915253014
35.6	4.1715713904966405	5.885285642500677	9.532675295674151	6.93836270593425	7.87198741756374
35.7	4.02786606142494	5.7522567604320445	9.468074905385386	6.920140290608974	7.917045855242717
35.800000000000004	3.9313629492476707	5.785529136859336	9.413868455454871	6.820746385586342	7.995759608065276
35.9	3.9333890136167926	5.63085913549596	9.387079719175722	6.803845659138956	7.896609226707437
36.0	3.8002268571916127	5.551656167325125	9.376027983493973	6.926274133947936	7.8920776471836644
36.1	3.78179380080572	5.561283381277553	9.334825810275465	6.871402745374047	7.8941905219841715
36.2	3.9461863353351205	5.760837785463161	9.291616355289024	6.9509392009285795	7.720270472404308
36.300000000000004	3.9579018949166116	5.729563728428661	9.131677391607722	6.890898104642298	7.591966471698291
36.4	3.8709665981746997	5.673316405348734	9.060007812350463	6.857341283344619	7.57296467784873
36.5	3.833011644473363	5.544747207378326	9.239350043378314	6.96638926313127	7.612885392486237
36.6	3.9300118898195318	5.573203689863675	9.289724230513455	7.099826981612127	7.574004408968963
36.7	3.957203912420451	5.62204356026556	9.205804810257124	7.000775431030063	7.504053321462491
36.800000000000004	4.035572049546457	5.64059817062851	9.077276506864408	6.94721372485677	7.45927126445996
36.9	3.8695119126729227	5.505737593704146	9.122900019496099	7.078536845571339	7.653442457915626
37.0	3.9204503293244826	5.566452901568835	8.773116223700741	7.03047818310857	7.5663554641935225
37.1	4.0202457415582415	5.514084979695976	8.794337914414108	6.979801182295591	7.477064540671158
37.2	3.913679946721912	5.54301526176954	9.02276185339582	6.911376820390301	7.526228383578642
37.300000000000004	3.8242058638072356	5.46175007492994	9.000013070970178	6.877469538052272	7.520777844514051
37.4	3.662437864718691	5.693658811124909	9.102698453583278	6.85744610538344	7.674504701404474
37.5	3.583829922201104	5.769367062008532	9.043244819464254	6.769812699303319	7.475607845871694
37.6	3.7971067046217515	5.699474715514768	9.075020884666504	6.668652927627537	7.511208349391889
37.7	4.000737923124892	5.718784126499464	9.00286788827104	6.619775360540605	7.456477793715493
37.800000000000004	3.8578005657545567	5.864137729432911	9.253284920514762	6.667251527044115	7.345995384902858
37.9	3.7639396314470073	5.854391194214208	9.057374659035672	6.655247542911488	7.1654789918524395
38.0	3.764381658377204	5.764667281676643	9.168157088010174	6.810701017241145	7.276537907304111
38.1	3.786960039984397	5.660612485353303	9.249580133745525	6.671117647015299	7.6137944165555815
38.2	3.924032132969506	5.647295127051665	9.342902427064496	6.667768376872016	7.562828237653128
38.300000000000004	3.872769755147933	5.60261911534517	9.59094842207099	6.643351383989993	7.743482842341716
38.400000000000006	3.9579279024010705	5.563225855598401	9.791825886166812	6.662164332643429	7.603057742428308
38.5	3.8737976843777746	5.625542630687024	9.927956829205607	6.8440811515990765	7.489579522392619
38.6	3.8586164012936393	5.491728769833196	9.617320649928443	6.778216721234086	7.5625154971672375
38.7	3.6992153367939795	5.528681789771792	9.765627417835057	6.849175210812189	7.68658627266571
38.800000000000004	3.8119083433506384	5.468771072105521	9.677823178143196	6.872446982581475	7.497253019839484
38.900000000000006	3.931164137789261	5.51121379781788	9.600467115255888	6.809801765245486	7.488217104707594
39.0	3.8607332444443654	5.530480044563922	9.666191996212667	6.866516554734301	7.425960435766721
39.1	3.829286403796716	5.661861296238633	9.897292573622249	7.05218154357316	7.475716777643492
39.2	3.923807590910189	5.644959159556046	9.908485373904172	7.0566869394936305	7.360240932158902
39.300000000000004	4.035069430443283	5.710251209277464	9.899290262651144	6.99190205861897	7.3833208922341464
39.400000000000006	3.9350948907207597	5.613588292960219	9.801395455582378	6.990037272617668	7.37440368685079
39.5	3.9138589112564888	5.669187960654703	10.066430497351647	6.973484944966205	7.4399754745683655
39.6	3.9931252959018524	5.831409479677102	10.130804614033323	7.082790301297063	7.29783522486391
39.7	3.942240309988384	5.887047577189682	9.832109855834481	6.993354552267471	7.22947328959686
39.800000000000004	3.8504518190325587	5.790506028494649	9.694313284922213	7.139566485033243	7.238539293357858
39.900000000000006	3.9845813032355486	5.84618013177142	9.823424926667231	7.126600213027994	7.246566261094034
40.0	4.13220327463073	5.855547632967923	9.796796460375308	7.054601550287701	7.2797791918623025
40.1	4.155290452053463	5.836335111887493	10.026865487534748	6.904318145640091	7.422641442952884
40.2	4.150699218832118	5.965861955508296	9.862024341115982	6.874919356301494	7.473330086952041
40.300000000000004	4.143172645795237	5.961798189828092	9.982443489518499	6.938419891868754	7.616076305846012
40.400000000000006	4.01461724541936	6.063254746099107	9.91325508860081	6.920870080103146	7.614872723317524
40.5	4.272449748759125	6.137079495367138	9.870694114971709	7.054707441691611	7.4976213676343795
40.6	3.997307164058546	6.037621248316035	9.782406135562356	7.05423582886191	7.553702653356513
40.7	4.064094179690654	5.993667227621123	9.578306875705305	6.918000905831239	7.373839518495102
40.800000000000004	4.1674538169951525	6.0043930887429955	9.51176377646985	6.9752990965239565	7.521085792165151
40.900000000000006	4.211253743497591	6.01474845061765	9.531397037451852	6.83342170187885	7.6005355165571284
41.0	4.240308458038178	6.060015484023362	9.515488323010164	6.730658082561766	7.500737500209224
41.1	4.140019370945088	6.102407024876862	9.409705263347615	6.761639107502876	7.599761286400369
41.2	4.203782327650317	6.104252845859673	9.33283462644154	6.631695184200843	7.37586298787433
41.300000000000004	4.192640220634286	6.018186431277698	9.443299272562905	6.645294692829197	7.262540631238443
41.400000000000006	4.260185902863819	5.997247467016093	9.313029210577632	6.684717433621156	7.310666289572343
41.5	4.19571134298279	6.057194207585054	9.172204358121935	6.794098370963056	7.281053780534317
41.6	4.269885534075906	5.914180603098971	9.21449646497067	6.775449708512827	7.266866872024641
41.7	4.196860567541004	5.928773257716968	9.37413325082562	6.937254934780253	7.159626069345478
41.800000000000004	4.140370073824665	5.939589285411962	9.296315431469102	6.906882582270659	7.2710664136538155
41.900000000000006	4.164641466782133	5.813289592256931	9.232030981776033	6.7712506153018515	7.179014035030005
42.0	4.148702375389913	5.850803953682166	9.251369557234574	6.772227146753111	7.189816028900331
42.1	4.0285603487121975	5.970181051721739	9.490035030378454	6.876415851116987	7.189888720506305
42.2	4.027148523047938	6.021336136156538	9.441511713597032	7.117451038317478	7.251153224592401
42.300000000000004	3.97027397287298	5.949519324217138	9.363124942798061	6.996084063664238	7.00807760049319
42.400000000000006	3.954504004958899	5.902105260519661	9.512144732331418	6.946622102463759	7.024417834403335
42.5	3.9747389553260932	5.944950776329839	9.621402294425817	6.924800964329938	7.043506476799566
42.6	4.029129753285891	5.947263043300833	9.53075243665888	6.974152362024458	7.0402346662836734
42.7	4.169614074831153	5.817643533669937	9.267788680435602	7.136901414802582	7.0804226846117695
42.800000000000004	4.07524319317509	5.739387012939412	9.303463330499333	7.183333945528289	7.192547125739098
42.900000000000006	4.0160489766058145	5.736596945329689	9.405085339255903	7.1145595543826	7.072457313525964
43.0	4.0551781325366685	5.770960383725277	9.518034304907816	7.155269307385375	7.156613462219964
43.1	4.125106535681122	5.744347137424157	9.526217193629979	7.205194348556633	7.134970864772334
43.2	4.110301972867731	5.619724503366999	9.688168737453545	7.108728849127782	7.109757196132127
43.300000000000004	4.091454657737846	5.682809306479833	9.71408758754162	7.158862952182551	7.0812452976900575
43.400000000000006	4.164096015353584	5.712966101447974	9.754439795246151	7.279930996069217	7.124228333624188
43.5	4.044002795441385	5.502372186608427	9.573289353433136	7.212768546657766	7.1689819564308515
43.6	4.207832637719582	5.528893427502704	9.620483216661913	7.072064446565728	7.366351976028423
43.7	4.239149532613805	5.615173976023008	9.669798869916711	7.017437264932933	7.37079531592488
43.800000000000004	4.146841640803622	5.574597727477364	9.59440526690336	7.220970741446173	7.382977227841451
43.900000000000006	3.9740494868085308	5.581416125935536	9.822846847232272	7.169505749931974	7.5274837601370415
44.0	4.025999977060047	5.712528332551484	9.847297678891067	7.076960366579345	7.349978018214144
44.1	4.049796393343957	5.697576896981975	9.764682108729037	7.072524217573664	7.4737116501130965
44.2	4.1179499382716545	5.734037946310998	9.65358089796666	7.062134350281083	7.5247767084963115
44.300000000000004	4.159850425488419	5.730360765485292	9.584242752707835	7.051928660250836	7.507328954124788
44.400000000000006	4.15873672038368	5.849779972470829	9.721392043261174	7.072216190971247	7.321117919163335
44.5	4.241804630581475	5.698848354553776	9.833440335013734	7.022127770264311	7.371011697620482
44.6	4.289952836831811	5.709149595101055	9.692868907431082	6.984298087303825	7.476672280183269
44.7	4.280147609534665	5.905999840932604	9.80960075364878	6.88514268690912	7.431936805575155
44.800000000000004	4.355732765560802	5.858404977156912	9.841111123338946	6.967589613543013	7.480611680751555
44.900000000000006	4.227196752553566	5.989875424120491	9.5687844671291	6.87967725665623	7.525448695868821
45.0	4.145733380185417	5.904227353623062	9.547680935910439	6.8114480278192	7.564874209735555
45.1	4.115336694322494	5.8985293830840515	9.566778167382815	6.858063473733618	7.632027647465312
45.2	4.22507855530587	5.789790436776536	9.554192865603223	6.9773579656672515	7.566245441715823
45.300000000000004	4.371449909489213	5.874221371111414	9.656993183046335	7.066850023605075	7.3492856647675415
45.400000000000006	4.34081023116508	5.944050053566869	9.58123840352087	6.961938509912292	7.505085347078573
45.5	4.3917907350746885	5.987891176168498	9.686055284135282	6.952176839999205	7.337005633608167
45.6	4.476039787447025	6.062053432174139	9.610000933032383	6.909201665454521	7.496721658996697
45.7	4.435918935849852	5.955892680682659	9.674663821670727	6.862430347509404	7.472224452011402
45.800000000000004	4.368182931820435	6.001724502578179	9.49907678312377	6.761369744124593	7.475848761089563
45.900000000000006	4.20515295049947	6.066425002593565	9.52201241043485	6.906879862281239	7.525081723123835
46.0	4.27841258867104	5.993645945374906	9.520289863186381	6.774971004711344	7.566698319992326
46.1	4.323191992172087	6.064155586242645	9.556629034796638	6.805792539735756	7.577664990777041
46.2	4.401556840509558	6.106850918553982	9.471982050834708	6.837258668074237	7.550278740619327
46.300000000000004	4.345668066920979	6.091074545733877	9.563505867224588	6.9179951099294685	7.737979993323633
46.400000000000006	4.3639247655411495	6.205032227499393	9.823007075337078	6.940850903912751	7.736206962254831
46.5	4.2499580137939255	5.995659795697495	9.729343471294937	6.964987482704421	7.939343763125667
46.6	4.346717022372931	6.073841859560127	9.697297573497888	6.892142972380815	7.967295239511731
46.7	4.365124400993295	5.920190733392158	9.555003956440075	6.911919388535713	8.007408249559472
46.800000000000004	4.44250709737882	6.039069660867971	9.463636858544827	6.879261380827907	7.980904176592242
46.900000000000006	4.338013995518409	6.097231243639608	9.469629443663573	7.041098750155868	8.01411631842608
47.0	4.476933010298368	6.072524775786779	9.683988225313291	7.033675456136156	8.029244610848513
47.1	4.492428988231772	5.949877232586776	9.805243216447831	6.989277525616046	7.953312987704056
47.2	4.324807565499167	5.901978913965172	9.704314772028667	6.89532442586429	7.878860669712867
47.300000000000004	4.402506779134256	5.87787076798063	9.69386420003845	7.110344513136649	7.986678594686537
47.400000000000006	4.51401298951474	5.770266585590848	9.561517605693092	7.024736435508234	8.002722649296862
47.5	4.5153137249200865	5.83591242511253	9.775940510318518	6.999825341478489	7.95108282492278
47.6	4.408006097426728	5.958915746938004	9.57362981454572	7.072629096254652	7.934358273118353
47.7	4.506837162749717	5.913377426019575	9.829767412637576	6.8997378331110495	7.885251542173025
47.800000000000004	4.398474416619751	5.929914079494219	9.804924869548916	6.976678351848919	7.922665805415921
47.900000000000006	4.360775339053181	5.961677089623459	9.93502479206772	7.005915962476594	7.984607470664025
48.0	4.511075253817213	5.952003950376809	9.809533622258831	6.982253005484286	8.064408744123448
48.1	4.415597860130694	6.016562423369068	9.57788967462773	7.105417830603802	8.15666252454846
48.2	4.395457787530171	5.968495728351446	9.554837923038523	7.1001821547352675	8.079691826700921
48.300000000000004	4.432534571497411	5.9744074978148065	9.65071630827568	7.052416912856361	8.018642941311757
48.400000000000006	4.515651575635427	5.982954230619734	9.690621892510551	7.0673339564479685	8.050251254476487
48.5	4.405280368355754	5.906178184557388	9.64333126659949	6.992574891403901	8.010291970303742
48.6	4.438478544967936	6.05666125356285	9.596752833206141	7.003785840984205	8.058341432266879
48.7	4.531316719832878	6.035087558930899	9.785143962297361	7.056112344781315	8.120882448323899
48.800000000000004	4.353182082751209	6.007241571772017	9.523465042817014	6.975550738823202	8.141304481595313
48.900000000000006	4.109628072235224	5.955872608997566	9.645696816515592	6.935281530304626	8.188135561805947
49.0	4.202497518284525	5.975395267387521	9.476501091223632	6.9296175222931815	8.182600833395025
49.1	4.213933733800326	5.973512613963327	9.471871604655266	7.021217033229825	7.988996708967451
49.2	4.2766818146838395	5.941964185252186	9.620679430269384	6.988422976448659	8.190250162922737
49.300000000000004	4.2809599354438195	5.968474099563374	9.585222022519169	6.950672438713728	8.130208917501571
49.400000000000006	4.39409419918059	5.974203510757159	9.435488408453168	7.019431323252968	8.108991810644458
49.5	4.379106110669926	5.928125173935303	9.422384010504619	6.9487371019836415	8.07858743898789
49.6	4.4684318076126806	5.859701775305965	9.408757833083765	7.015728432812572	8.11439102346566
49.7	4.444835309265622	6.010948783248951	9.273049798979077	7.116049847032622	8.150703428570841
49.800000000000004	4.487327740329722	5.973346012466536	9.414740312118829	7.21263999510916	8.043894739965793
49.900000000000006	4.379813776256086	5.995734190064076	9.4029488409883	7.273644205384157	8.010564467252994
50.0	4.407921212404481	6.2367339827507475	9.400239531643148	7.165767695034863	8.091606065624061
