# Supplementary material for: N-Glycans modulate tilting of HIV-1 envelope glycoprotein
Source: Nat Commun. 2026 Apr 15;17:5206. doi: 10.1038/s41467-026-71874-2 (PMC13254402; doi:10.1038/s41467-026-71874-2)
Supplement: Supplementary file 8 — Source Data [file 41467_2026_71874_MOESM8_ESM.zip › source_data/2_Supplementary_Figures/1_FigS4/2_Raw_data.csv]

#Frame	A1	B1	C1	cooperativity1	A2	B2	C2	cooperativity2	cooperativity1-2	Replicate
0	0	0	0	0	0	0	0	0	0	R1
1	0	0	0	0	0	0	0	0	0	R1
2	0	0	0	0	0	0	0	0	0	R1
3	0	0	0	0	0	0	0	0	0	R1
4	0	0	0	0	0	0	0	0	0	R1
5	0	0	0	0	0	0	0	0	0	R1
6	0	0	0	0	0	0	0	0	0	R1
7	0	0	0	0	0	0	0	0	0	R1
8	0	0	0	0	0	0	0	0	0	R1
9	0	0	0	0	0	0	0	0	0	R1
10	0	0	0	0	0	0	0	0	0	R1
11	0	0	0	0	0	0	0	0	0	R1
12	0	0	0	0	0	0	0	0	0	R1
13	0	0	0	0	0	0	0	0	0	R1
14	0	0	0	0	0	0	0	0	0	R1
15	0	0	0	0	0	0	0	0	0	R1
16	0	0	0	0	0	0	0	0	0	R1
17	0	0	0	0	0	0	0	0	0	R1
18	0	0	0	0	0	0	0	0	0	R1
19	0	0	0	0	0	0	0	0	0	R1
20	0	0	0	0	0	0	0	0	0	R1
21	0	0	0	0	0	0	0	0	0	R1
22	0	0	0	0	0	0	0	0	0	R1
23	0	0	0	0	0	0	0	0	0	R1
24	0	0	0	0	0	0	0	0	0	R1
25	0	0	0	0	0	0	0	0	0	R1
26	0	0	0	0	0	0	0	0	0	R1
27	0	0	0	0	0	0	0	0	0	R1
28	0	0	0	0	0	0	0	0	0	R1
29	0	0	0	0	0	0	0	0	0	R1
30	0	0	0	0	0	0	0	0	0	R1
31	0	0	0	0	0	0	0	0	0	R1
32	0	0	0	0	0	0	0	0	0	R1
33	0	0	0	0	0	0	0	0	0	R1
34	0	0	0	0	0	0	0	0	0	R1
35	0	0	0	0	0	0	0	0	0	R1
36	0	0	0	0	0	0	0	0	0	R1
37	0	0	0	0	0	0	0	0	0	R1
38	0	0	0	0	0	0	0	0	0	R1
39	0	0	0	0	0	0	0	0	0	R1
40	0	0	0	0	0	0	0	0	0	R1
41	0	0	0	0	0	0	0	0	0	R1
42	0	0	0	0	0	0	0	0	0	R1
43	0	0	0	0	0	0	0	0	0	R1
44	0	0	0	0	0	0	0	0	0	R1
45	0	0	0	0	0	0	0	0	0	R1
46	0	0	0	0	0	0	0	0	0	R1
47	0	0	0	0	0	0	0	0	0	R1
48	0	0	0	0	0	0	0	0	0	R1
49	0	0	0	0	0	0	0	0	0	R1
50	0	0	0	0	0	0	0	0	0	R1
51	0	0	0	0	0	0	1	1	1	R1
52	0	0	0	0	0	0	0	0	0	R1
53	0	0	0	0	0	0	0	0	0	R1
54	0	0	0	0	0	0	1	1	1	R1
55	0	0	0	0	0	0	0	0	0	R1
56	0	0	0	0	0	0	0	0	0	R1
57	0	0	0	0	0	0	0	0	0	R1
58	0	0	0	0	0	0	0	0	0	R1
59	0	0	0	0	0	0	0	0	0	R1
60	0	0	0	0	0	0	0	0	0	R1
61	0	0	0	0	0	0	0	0	0	R1
62	0	0	0	0	0	0	0	0	0	R1
63	0	0	0	0	0	0	0	0	0	R1
64	0	0	0	0	0	0	0	0	0	R1
65	0	0	0	0	0	0	0	0	0	R1
66	0	0	0	0	0	0	0	0	0	R1
67	0	0	0	0	0	0	0	0	0	R1
68	0	0	0	0	0	0	0	0	0	R1
69	0	0	0	0	0	0	0	0	0	R1
70	0	0	0	0	0	0	0	0	0	R1
71	0	0	0	0	0	0	0	0	0	R1
72	0	0	0	0	0	0	0	0	0	R1
73	0	0	0	0	0	0	1	1	1	R1
74	0	0	0	0	0	0	0	0	0	R1
75	0	0	0	0	0	0	0	0	0	R1
76	0	0	0	0	0	0	0	0	0	R1
77	0	0	0	0	0	0	0	0	0	R1
78	0	0	0	0	0	0	0	0	0	R1
79	0	0	0	0	0	0	0	0	0	R1
80	0	0	0	0	0	0	0	0	0	R1
81	0	0	0	0	0	0	0	0	0	R1
82	0	0	0	0	0	0	0	0	0	R1
83	0	0	0	0	0	0	0	0	0	R1
84	0	0	0	0	0	0	0	0	0	R1
85	0	0	0	0	0	0	0	0	0	R1
86	0	0	0	0	0	0	0	0	0	R1
87	0	0	0	0	0	0	0	0	0	R1
88	0	0	0	0	0	0	0	0	0	R1
89	0	0	0	0	0	0	0	0	0	R1
90	0	0	0	0	0	0	0	0	0	R1
91	0	0	0	0	0	0	0	0	0	R1
92	0	0	0	0	0	0	0	0	0	R1
93	0	0	0	0	0	0	0	0	0	R1
94	0	0	0	0	0	0	0	0	0	R1
95	0	0	0	0	0	0	0	0	0	R1
96	0	0	0	0	0	0	0	0	0	R1
97	0	0	0	0	0	0	0	0	0	R1
98	0	0	0	0	0	0	0	0	0	R1
99	0	0	0	0	0	0	0	0	0	R1
100	0	0	0	0	0	0	0	0	0	R1
101	0	0	0	0	0	0	0	0	0	R1
102	0	0	0	0	0	0	0	0	0	R1
103	0	0	0	0	0	0	0	0	0	R1
104	0	0	0	0	0	0	0	0	0	R1
105	0	0	0	0	0	0	0	0	0	R1
106	0	0	0	0	0	0	0	0	0	R1
107	0	0	0	0	0	0	0	0	0	R1
108	0	0	0	0	0	0	0	0	0	R1
109	0	0	0	0	0	0	0	0	0	R1
110	0	0	0	0	0	0	0	0	0	R1
111	0	0	0	0	0	0	0	0	0	R1
112	0	0	0	0	0	0	0	0	0	R1
113	0	0	0	0	0	0	0	0	0	R1
114	0	0	0	0	0	0	0	0	0	R1
115	0	0	0	0	0	0	0	0	0	R1
116	0	0	0	0	0	0	0	0	0	R1
117	0	0	0	0	0	0	0	0	0	R1
118	0	0	0	0	0	0	0	0	0	R1
119	0	0	0	0	0	0	0	0	0	R1
120	0	0	0	0	0	0	0	0	0	R1
121	0	0	0	0	0	0	0	0	0	R1
122	0	0	0	0	0	0	0	0	0	R1
123	0	0	0	0	0	0	0	0	0	R1
124	0	0	0	0	0	0	0	0	0	R1
125	0	0	0	0	0	0	0	0	0	R1
126	0	0	0	0	0	0	0	0	0	R1
127	0	0	0	0	0	0	0	0	0	R1
128	0	0	0	0	0	0	0	0	0	R1
129	0	0	0	0	0	0	0	0	0	R1
130	0	0	0	0	0	0	0	0	0	R1
131	0	0	0	0	0	0	0	0	0	R1
132	0	0	0	0	0	0	0	0	0	R1
133	0	0	0	0	0	0	0	0	0	R1
134	0	0	0	0	0	0	0	0	0	R1
135	0	0	0	0	0	0	0	0	0	R1
136	0	0	0	0	0	0	0	0	0	R1
137	0	0	0	0	0	0	0	0	0	R1
138	0	0	0	0	0	0	0	0	0	R1
139	0	0	0	0	0	0	0	0	0	R1
140	0	0	0	0	0	0	0	0	0	R1
141	0	0	0	0	0	0	0	0	0	R1
142	0	0	0	0	0	0	0	0	0	R1
143	0	0	0	0	0	0	0	0	0	R1
144	0	0	0	0	0	0	0	0	0	R1
145	0	0	0	0	0	0	0	0	0	R1
146	0	0	0	0	0	0	0	0	0	R1
147	0	0	0	0	0	0	0	0	0	R1
148	0	0	0	0	0	0	0	0	0	R1
149	0	0	0	0	0	0	0	0	0	R1
150	0	0	0	0	0	0	0	0	0	R1
151	0	0	0	0	0	0	0	0	0	R1
152	0	0	0	0	0	0	0	0	0	R1
153	0	0	0	0	0	0	0	0	0	R1
154	0	0	0	0	0	0	0	0	0	R1
155	0	0	0	0	0	0	0	0	0	R1
156	0	0	0	0	0	0	0	0	0	R1
157	0	0	0	0	0	0	0	0	0	R1
158	0	0	0	0	0	0	0	0	0	R1
159	0	0	0	0	0	0	0	0	0	R1
160	0	0	0	0	0	0	0	0	0	R1
161	0	0	0	0	0	0	0	0	0	R1
162	0	0	0	0	0	0	0	0	0	R1
163	0	0	0	0	0	0	0	0	0	R1
164	0	0	0	0	0	0	0	0	0	R1
165	0	0	0	0	0	0	0	0	0	R1
166	0	0	0	0	0	0	0	0	0	R1
167	0	0	0	0	0	0	0	0	0	R1
168	0	0	0	0	0	0	0	0	0	R1
169	0	0	0	0	0	0	0	0	0	R1
170	0	0	0	0	0	0	0	0	0	R1
171	0	0	0	0	0	0	0	0	0	R1
172	0	0	0	0	0	0	0	0	0	R1
173	0	0	0	0	0	0	0	0	0	R1
174	0	0	0	0	0	0	0	0	0	R1
175	0	0	0	0	0	0	0	0	0	R1
176	0	0	0	0	0	0	0	0	0	R1
177	0	0	0	0	0	0	0	0	0	R1
178	0	0	0	0	0	0	0	0	0	R1
179	0	0	0	0	0	0	0	0	0	R1
180	0	0	0	0	0	0	0	0	0	R1
181	0	0	0	0	0	0	0	0	0	R1
182	0	0	0	0	0	0	0	0	0	R1
183	0	0	0	0	0	0	0	0	0	R1
184	0	0	0	0	0	0	0	0	0	R1
185	0	0	0	0	0	0	0	0	0	R1
186	0	0	0	0	0	0	0	0	0	R1
187	0	0	0	0	0	1	0	1	1	R1
188	0	0	0	0	0	0	0	0	0	R1
189	0	0	0	0	0	0	0	0	0	R1
190	0	0	0	0	0	0	0	0	0	R1
191	0	0	0	0	0	0	0	0	0	R1
192	0	0	0	0	0	0	0	0	0	R1
193	0	0	0	0	0	0	0	0	0	R1
194	0	0	0	0	0	0	0	0	0	R1
195	0	0	0	0	0	0	0	0	0	R1
196	0	0	0	0	0	0	0	0	0	R1
197	0	0	0	0	0	0	0	0	0	R1
198	0	0	0	0	0	0	0	0	0	R1
199	0	0	0	0	0	0	0	0	0	R1
200	0	0	0	0	0	0	0	0	0	R1
201	0	0	0	0	0	0	0	0	0	R1
202	0	0	0	0	0	0	0	0	0	R1
203	0	0	0	0	0	0	0	0	0	R1
204	0	0	0	0	0	0	0	0	0	R1
205	0	0	0	0	0	0	0	0	0	R1
206	0	0	0	0	0	0	0	0	0	R1
207	0	0	0	0	0	0	0	0	0	R1
208	0	0	0	0	0	0	0	0	0	R1
209	0	0	0	0	0	0	0	0	0	R1
210	0	0	0	0	0	0	0	0	0	R1
211	0	0	0	0	0	0	0	0	0	R1
212	0	0	0	0	0	0	0	0	0	R1
213	0	0	0	0	0	0	0	0	0	R1
214	0	0	0	0	0	0	0	0	0	R1
215	0	0	0	0	0	0	0	0	0	R1
216	0	0	0	0	0	0	0	0	0	R1
217	0	0	0	0	0	0	0	0	0	R1
218	0	0	0	0	0	0	0	0	0	R1
219	0	0	0	0	0	0	0	0	0	R1
220	0	0	0	0	0	0	0	0	0	R1
221	0	0	0	0	0	0	0	0	0	R1
222	0	0	0	0	0	0	0	0	0	R1
223	0	0	0	0	0	0	0	0	0	R1
224	0	0	0	0	0	0	0	0	0	R1
225	0	0	0	0	0	0	0	0	0	R1
226	0	0	0	0	0	0	0	0	0	R1
227	0	0	0	0	0	0	0	0	0	R1
228	0	0	0	0	0	0	0	0	0	R1
229	0	0	0	0	0	0	0	0	0	R1
230	0	0	0	0	0	0	0	0	0	R1
231	0	0	0	0	0	0	0	0	0	R1
232	0	0	0	0	0	0	0	0	0	R1
233	0	0	0	0	0	0	0	0	0	R1
234	0	0	0	0	0	0	0	0	0	R1
235	0	0	0	0	0	0	0	0	0	R1
236	0	0	0	0	0	0	0	0	0	R1
237	0	0	0	0	0	0	0	0	0	R1
238	0	0	0	0	0	0	0	0	0	R1
239	0	0	0	0	0	0	0	0	0	R1
240	0	0	0	0	0	0	0	0	0	R1
241	0	0	0	0	0	0	0	0	0	R1
242	0	0	0	0	0	0	0	0	0	R1
243	0	0	0	0	0	0	0	0	0	R1
244	0	0	0	0	0	0	0	0	0	R1
245	0	0	0	0	0	0	0	0	0	R1
246	0	0	0	0	0	0	0	0	0	R1
247	0	0	0	0	0	0	0	0	0	R1
248	0	0	0	0	0	0	0	0	0	R1
249	0	0	0	0	0	0	0	0	0	R1
250	0	0	0	0	0	0	0	0	0	R1
251	0	0	0	0	0	0	0	0	0	R1
252	0	0	0	0	0	0	0	0	0	R1
253	0	0	0	0	0	0	0	0	0	R1
254	0	0	0	0	0	0	0	0	0	R1
255	0	0	0	0	0	0	0	0	0	R1
256	0	0	0	0	0	0	0	0	0	R1
257	0	0	0	0	0	0	0	0	0	R1
258	0	0	0	0	0	0	0	0	0	R1
259	0	0	0	0	0	0	0	0	0	R1
260	0	0	0	0	0	0	0	0	0	R1
261	0	0	0	0	0	0	0	0	0	R1
262	0	0	0	0	0	0	0	0	0	R1
263	0	0	0	0	0	0	0	0	0	R1
264	0	0	0	0	0	0	0	0	0	R1
265	0	0	0	0	0	0	0	0	0	R1
266	0	0	0	0	0	0	0	0	0	R1
267	0	0	0	0	0	0	0	0	0	R1
268	0	0	0	0	0	0	0	0	0	R1
269	0	0	0	0	0	0	0	0	0	R1
270	0	0	0	0	0	0	0	0	0	R1
271	0	0	0	0	0	0	0	0	0	R1
272	0	0	0	0	0	0	0	0	0	R1
273	0	0	0	0	0	0	0	0	0	R1
274	0	0	0	0	0	0	0	0	0	R1
275	0	0	0	0	0	0	0	0	0	R1
276	0	0	0	0	0	0	0	0	0	R1
277	0	0	0	0	0	0	0	0	0	R1
278	0	0	0	0	0	0	0	0	0	R1
279	0	0	0	0	0	0	0	0	0	R1
280	0	0	0	0	0	0	0	0	0	R1
281	0	0	0	0	0	0	0	0	0	R1
282	0	0	0	0	0	0	0	0	0	R1
283	0	0	0	0	0	0	0	0	0	R1
284	0	0	0	0	0	0	0	0	0	R1
285	0	0	0	0	0	0	0	0	0	R1
286	0	0	0	0	0	0	0	0	0	R1
287	0	0	0	0	0	0	0	0	0	R1
288	0	0	0	0	0	0	0	0	0	R1
289	0	0	0	0	0	0	0	0	0	R1
290	0	0	0	0	0	0	0	0	0	R1
291	0	0	0	0	0	0	0	0	0	R1
292	0	0	0	0	0	0	0	0	0	R1
293	0	0	0	0	0	0	0	0	0	R1
294	0	0	0	0	0	0	0	0	0	R1
295	0	0	0	0	0	0	0	0	0	R1
296	0	0	0	0	0	0	0	0	0	R1
297	0	0	0	0	0	0	0	0	0	R1
298	0	0	0	0	0	0	0	0	0	R1
299	0	0	0	0	0	0	0	0	0	R1
300	0	0	0	0	0	0	0	0	0	R1
301	0	0	0	0	0	0	0	0	0	R1
302	0	0	0	0	0	0	0	0	0	R1
303	0	0	0	0	0	0	0	0	0	R1
304	0	0	0	0	0	0	0	0	0	R1
305	0	0	0	0	0	0	0	0	0	R1
306	0	0	0	0	0	0	0	0	0	R1
307	0	0	0	0	0	0	0	0	0	R1
308	0	0	0	0	0	0	0	0	0	R1
309	0	0	0	0	0	0	0	0	0	R1
310	0	0	0	0	0	0	0	0	0	R1
311	0	0	0	0	0	0	0	0	0	R1
312	0	0	0	0	0	0	0	0	0	R1
313	0	0	0	0	0	0	0	0	0	R1
314	0	0	0	0	0	0	0	0	0	R1
315	0	0	0	0	0	0	0	0	0	R1
316	0	0	0	0	0	0	0	0	0	R1
317	0	0	0	0	0	0	0	0	0	R1
318	0	0	0	0	0	0	0	0	0	R1
319	0	0	0	0	0	0	0	0	0	R1
320	0	0	0	0	0	0	0	0	0	R1
321	0	0	0	0	0	0	0	0	0	R1
322	0	0	0	0	0	0	0	0	0	R1
323	0	0	0	0	0	0	0	0	0	R1
324	0	0	0	0	0	0	0	0	0	R1
325	0	0	0	0	0	0	0	0	0	R1
326	0	0	0	0	0	0	0	0	0	R1
327	0	0	0	0	0	0	0	0	0	R1
328	0	0	0	0	0	0	0	0	0	R1
329	0	0	0	0	0	0	0	0	0	R1
330	0	0	0	0	0	0	0	0	0	R1
331	0	0	0	0	0	0	0	0	0	R1
332	0	0	0	0	0	0	0	0	0	R1
333	0	0	0	0	0	0	0	0	0	R1
334	0	0	0	0	0	0	0	0	0	R1
335	0	0	0	0	0	0	0	0	0	R1
336	0	0	0	0	0	0	0	0	0	R1
337	0	0	0	0	0	0	0	0	0	R1
338	0	0	0	0	0	0	0	0	0	R1
339	0	0	0	0	0	0	0	0	0	R1
340	0	0	0	0	0	0	0	0	0	R1
341	0	0	0	0	0	0	0	0	0	R1
342	0	0	0	0	0	0	0	0	0	R1
343	0	0	0	0	0	1	0	1	1	R1
344	0	0	0	0	0	0	0	0	0	R1
345	0	0	0	0	0	1	0	1	1	R1
346	0	0	0	0	0	0	0	0	0	R1
347	0	0	0	0	0	0	0	0	0	R1
348	0	0	0	0	0	0	0	0	0	R1
349	0	0	0	0	0	0	0	0	0	R1
350	0	0	0	0	0	0	0	0	0	R1
351	0	0	0	0	0	0	0	0	0	R1
352	0	0	0	0	0	0	0	0	0	R1
353	0	0	0	0	0	1	0	1	1	R1
354	0	0	0	0	0	1	0	1	1	R1
355	0	0	0	0	0	1	0	1	1	R1
356	0	0	0	0	0	1	0	1	1	R1
357	0	0	0	0	0	1	0	1	1	R1
358	0	0	0	0	0	1	0	1	1	R1
359	0	0	0	0	0	0	0	0	0	R1
360	0	0	0	0	0	0	0	0	0	R1
361	0	0	0	0	0	0	0	0	0	R1
362	0	0	0	0	0	0	0	0	0	R1
363	0	0	0	0	0	0	0	0	0	R1
364	0	0	0	0	0	0	0	0	0	R1
365	0	0	0	0	0	0	0	0	0	R1
366	0	0	0	0	0	0	0	0	0	R1
367	0	0	0	0	0	0	0	0	0	R1
368	0	0	0	0	0	0	0	0	0	R1
369	0	0	0	0	0	0	0	0	0	R1
370	0	0	0	0	0	0	0	0	0	R1
371	0	0	0	0	0	1	0	1	1	R1
372	0	0	0	0	0	0	0	0	0	R1
373	0	0	0	0	0	0	0	0	0	R1
374	0	0	0	0	0	0	0	0	0	R1
375	0	0	0	0	0	0	0	0	0	R1
376	0	0	0	0	0	0	0	0	0	R1
377	0	0	0	0	0	0	0	0	0	R1
378	0	0	0	0	0	0	0	0	0	R1
379	0	0	0	0	0	0	0	0	0	R1
380	0	0	0	0	0	0	0	0	0	R1
381	0	0	0	0	0	0	0	0	0	R1
382	0	0	0	0	0	0	0	0	0	R1
383	0	0	0	0	0	0	0	0	0	R1
384	0	0	0	0	0	0	0	0	0	R1
385	0	0	0	0	0	0	0	0	0	R1
386	0	0	0	0	0	0	0	0	0	R1
387	0	0	0	0	0	0	0	0	0	R1
388	0	0	0	0	0	0	0	0	0	R1
389	0	0	0	0	0	0	0	0	0	R1
390	0	0	0	0	0	0	0	0	0	R1
391	0	0	0	0	0	0	0	0	0	R1
392	0	0	0	0	0	0	0	0	0	R1
393	0	0	0	0	0	0	0	0	0	R1
394	0	0	0	0	0	0	0	0	0	R1
395	0	0	0	0	0	0	0	0	0	R1
396	0	0	0	0	0	0	0	0	0	R1
397	0	0	0	0	0	0	0	0	0	R1
398	0	0	0	0	0	0	0	0	0	R1
399	0	0	0	0	0	0	0	0	0	R1
400	0	0	0	0	0	0	0	0	0	R1
401	0	0	0	0	0	0	0	0	0	R1
402	0	0	0	0	0	0	0	0	0	R1
403	0	0	0	0	0	0	0	0	0	R1
404	0	0	0	0	0	0	0	0	0	R1
405	0	0	0	0	0	0	0	0	0	R1
406	0	0	0	0	0	0	0	0	0	R1
407	0	0	0	0	0	0	0	0	0	R1
408	0	0	0	0	0	0	0	0	0	R1
409	0	0	0	0	0	0	0	0	0	R1
410	0	0	0	0	0	0	0	0	0	R1
411	0	0	0	0	0	0	0	0	0	R1
412	0	0	0	0	0	0	0	0	0	R1
413	0	0	0	0	0	0	0	0	0	R1
414	0	0	0	0	0	0	0	0	0	R1
415	0	0	0	0	0	0	0	0	0	R1
416	0	0	0	0	0	0	0	0	0	R1
417	0	0	0	0	0	0	0	0	0	R1
418	0	0	0	0	0	0	0	0	0	R1
419	0	0	0	0	0	0	0	0	0	R1
420	0	0	0	0	0	0	0	0	0	R1
421	0	0	0	0	0	0	0	0	0	R1
422	0	0	0	0	0	0	0	0	0	R1
423	0	0	0	0	0	0	0	0	0	R1
424	0	0	0	0	0	0	0	0	0	R1
425	0	0	0	0	0	0	0	0	0	R1
426	0	0	0	0	0	0	0	0	0	R1
427	0	0	0	0	0	0	0	0	0	R1
428	0	0	0	0	0	0	0	0	0	R1
429	0	0	0	0	0	0	0	0	0	R1
430	0	0	0	0	0	0	0	0	0	R1
431	0	0	0	0	0	0	0	0	0	R1
432	0	0	0	0	0	0	0	0	0	R1
433	0	0	0	0	0	0	0	0	0	R1
434	0	0	0	0	0	0	0	0	0	R1
435	0	0	0	0	0	0	0	0	0	R1
436	0	0	0	0	0	0	0	0	0	R1
437	0	0	0	0	0	0	0	0	0	R1
438	0	0	0	0	0	0	0	0	0	R1
439	0	0	0	0	0	0	0	0	0	R1
440	0	0	0	0	0	0	0	0	0	R1
441	0	0	0	0	0	0	0	0	0	R1
442	0	0	0	0	0	0	0	0	0	R1
443	0	0	0	0	0	0	0	0	0	R1
444	0	0	0	0	0	0	0	0	0	R1
445	0	0	0	0	0	0	0	0	0	R1
446	0	0	0	0	0	0	0	0	0	R1
447	0	0	0	0	0	0	0	0	0	R1
448	0	0	0	0	0	0	0	0	0	R1
449	0	0	0	0	0	0	0	0	0	R1
450	0	0	0	0	0	0	0	0	0	R1
451	0	0	0	0	0	0	0	0	0	R1
452	0	0	0	0	0	0	0	0	0	R1
453	0	0	0	0	0	0	0	0	0	R1
454	0	0	0	0	0	0	0	0	0	R1
455	0	0	0	0	0	0	0	0	0	R1
456	0	0	0	0	0	0	0	0	0	R1
457	0	0	0	0	0	0	0	0	0	R1
458	0	0	0	0	0	0	0	0	0	R1
459	0	0	0	0	0	0	0	0	0	R1
460	0	0	0	0	0	0	0	0	0	R1
461	0	0	0	0	0	0	0	0	0	R1
462	0	0	0	0	0	0	0	0	0	R1
463	0	0	0	0	0	0	0	0	0	R1
464	0	1	0	1	0	0	0	0	1	R1
465	0	0	0	0	0	0	0	0	0	R1
466	0	0	0	0	0	0	0	0	0	R1
467	0	0	0	0	0	0	0	0	0	R1
468	0	0	0	0	0	0	0	0	0	R1
469	0	0	0	0	0	0	0	0	0	R1
470	0	0	0	0	0	0	0	0	0	R1
471	0	0	0	0	0	0	0	0	0	R1
472	0	0	0	0	0	0	0	0	0	R1
473	0	0	0	0	0	0	0	0	0	R1
474	0	0	0	0	0	0	0	0	0	R1
475	0	0	0	0	0	0	0	0	0	R1
476	0	0	0	0	0	0	0	0	0	R1
477	0	0	0	0	0	0	0	0	0	R1
478	0	0	0	0	0	0	0	0	0	R1
479	0	0	0	0	0	0	0	0	0	R1
480	0	0	0	0	0	0	0	0	0	R1
481	0	0	0	0	0	0	0	0	0	R1
482	0	0	0	0	0	0	0	0	0	R1
483	0	0	0	0	0	0	0	0	0	R1
484	0	0	0	0	0	0	0	0	0	R1
485	0	0	0	0	0	0	0	0	0	R1
486	0	0	0	0	0	0	0	0	0	R1
487	0	0	0	0	0	0	0	0	0	R1
488	0	0	0	0	0	0	0	0	0	R1
489	0	0	0	0	0	0	0	0	0	R1
490	0	0	0	0	0	0	0	0	0	R1
491	0	0	0	0	0	0	0	0	0	R1
492	0	0	0	0	0	0	0	0	0	R1
493	0	0	0	0	0	0	0	0	0	R1
494	0	0	0	0	0	0	0	0	0	R1
495	0	0	0	0	0	0	0	0	0	R1
496	0	0	0	0	0	0	0	0	0	R1
497	0	0	0	0	0	0	0	0	0	R1
498	0	0	0	0	0	0	0	0	0	R1
499	0	0	0	0	0	0	0	0	0	R1
500	0	0	0	0	0	0	0	0	0	R1
501	0	0	0	0	0	0	0	0	0	R1
502	0	0	0	0	0	0	0	0	0	R1
503	0	0	0	0	0	0	0	0	0	R1
504	0	0	0	0	0	0	0	0	0	R1
505	0	0	0	0	0	0	0	0	0	R1
506	0	0	0	0	0	0	0	0	0	R1
507	0	0	0	0	0	0	0	0	0	R1
508	0	0	0	0	0	0	0	0	0	R1
509	0	0	0	0	0	0	0	0	0	R1
510	0	0	0	0	0	0	0	0	0	R1
511	0	0	0	0	0	0	0	0	0	R1
512	0	0	0	0	0	0	0	0	0	R1
513	0	0	0	0	0	0	0	0	0	R1
514	0	0	0	0	0	0	0	0	0	R1
515	0	0	0	0	0	0	0	0	0	R1
516	0	0	0	0	0	0	0	0	0	R1
517	0	0	0	0	0	0	0	0	0	R1
518	0	0	0	0	0	0	0	0	0	R1
519	0	0	0	0	0	0	0	0	0	R1
520	0	0	0	0	0	0	0	0	0	R1
521	0	0	0	0	0	0	0	0	0	R1
522	0	0	0	0	0	0	0	0	0	R1
523	0	0	0	0	0	0	0	0	0	R1
524	0	0	0	0	0	0	0	0	0	R1
525	0	0	0	0	0	0	0	0	0	R1
526	0	0	0	0	0	0	0	0	0	R1
527	0	0	0	0	0	0	0	0	0	R1
528	0	0	0	0	0	0	0	0	0	R1
529	0	0	0	0	0	0	0	0	0	R1
530	0	0	0	0	0	0	0	0	0	R1
531	0	0	0	0	0	0	0	0	0	R1
532	0	0	0	0	0	0	0	0	0	R1
533	0	0	0	0	0	0	0	0	0	R1
534	0	0	0	0	0	0	0	0	0	R1
535	0	0	0	0	0	0	0	0	0	R1
536	0	0	0	0	0	0	0	0	0	R1
537	0	0	0	0	0	0	0	0	0	R1
538	0	0	0	0	0	0	0	0	0	R1
539	0	0	0	0	0	0	0	0	0	R1
540	0	0	0	0	0	0	0	0	0	R1
541	0	0	0	0	0	0	0	0	0	R1
542	0	0	0	0	0	0	0	0	0	R1
543	0	0	0	0	0	0	0	0	0	R1
544	0	0	0	0	0	0	0	0	0	R1
545	0	0	0	0	0	0	0	0	0	R1
546	0	0	0	0	0	0	0	0	0	R1
547	0	0	0	0	0	0	0	0	0	R1
548	0	0	0	0	0	0	0	0	0	R1
549	0	0	0	0	0	0	0	0	0	R1
550	0	0	0	0	0	0	0	0	0	R1
551	0	0	0	0	0	0	0	0	0	R1
552	0	0	0	0	0	0	0	0	0	R1
553	0	0	0	0	0	0	0	0	0	R1
554	0	0	0	0	0	0	0	0	0	R1
555	0	0	0	0	0	0	0	0	0	R1
556	0	0	0	0	0	0	0	0	0	R1
557	0	0	0	0	0	0	0	0	0	R1
558	0	0	0	0	0	0	0	0	0	R1
559	0	0	0	0	0	0	0	0	0	R1
560	0	0	0	0	0	0	0	0	0	R1
561	0	0	0	0	0	0	0	0	0	R1
562	0	0	0	0	0	0	0	0	0	R1
563	0	0	0	0	0	0	0	0	0	R1
564	0	0	0	0	0	0	0	0	0	R1
565	0	0	0	0	0	0	0	0	0	R1
566	0	0	0	0	0	0	0	0	0	R1
567	0	0	0	0	0	0	0	0	0	R1
568	0	0	0	0	0	0	0	0	0	R1
569	0	0	0	0	0	0	0	0	0	R1
570	0	0	0	0	0	0	0	0	0	R1
571	0	0	0	0	0	0	0	0	0	R1
572	0	0	0	0	0	0	0	0	0	R1
573	0	0	0	0	0	0	0	0	0	R1
574	0	0	0	0	0	0	0	0	0	R1
575	0	0	0	0	0	0	0	0	0	R1
576	0	0	0	0	0	0	0	0	0	R1
577	0	0	0	0	0	0	0	0	0	R1
578	0	0	0	0	0	0	0	0	0	R1
579	0	0	0	0	0	0	0	0	0	R1
580	0	0	0	0	0	0	0	0	0	R1
581	0	0	0	0	0	0	0	0	0	R1
582	0	0	0	0	0	0	0	0	0	R1
583	0	0	0	0	0	0	0	0	0	R1
584	0	0	0	0	0	0	0	0	0	R1
585	0	0	0	0	0	0	0	0	0	R1
586	0	0	0	0	0	0	0	0	0	R1
587	0	0	0	0	0	0	0	0	0	R1
588	0	0	0	0	0	0	0	0	0	R1
589	0	0	0	0	0	0	0	0	0	R1
590	0	0	0	0	0	0	0	0	0	R1
591	0	0	0	0	0	0	0	0	0	R1
592	0	0	0	0	0	0	0	0	0	R1
593	0	0	0	0	0	0	0	0	0	R1
594	0	0	0	0	0	0	0	0	0	R1
595	0	0	0	0	0	0	0	0	0	R1
596	0	0	0	0	0	0	0	0	0	R1
597	0	0	0	0	0	0	0	0	0	R1
598	0	0	0	0	0	0	0	0	0	R1
599	0	0	0	0	0	0	0	0	0	R1
600	0	0	0	0	0	0	0	0	0	R1
601	0	0	0	0	0	0	0	0	0	R1
602	0	0	0	0	0	0	0	0	0	R1
603	0	0	0	0	0	0	0	0	0	R1
604	0	0	0	0	0	0	0	0	0	R1
605	0	0	0	0	0	0	0	0	0	R1
606	0	0	0	0	0	0	0	0	0	R1
607	0	0	0	0	0	0	0	0	0	R1
608	0	0	0	0	0	0	0	0	0	R1
609	0	0	0	0	0	0	0	0	0	R1
610	0	0	0	0	0	0	0	0	0	R1
611	0	0	0	0	0	0	0	0	0	R1
612	0	0	0	0	0	0	0	0	0	R1
613	0	0	0	0	0	0	0	0	0	R1
614	0	0	0	0	0	0	0	0	0	R1
615	0	0	0	0	0	0	0	0	0	R1
616	0	0	0	0	0	0	0	0	0	R1
617	0	0	0	0	0	0	0	0	0	R1
618	0	0	0	0	0	0	0	0	0	R1
619	0	0	0	0	0	0	0	0	0	R1
620	0	0	0	0	0	0	0	0	0	R1
621	0	0	0	0	0	0	0	0	0	R1
622	0	0	0	0	0	0	0	0	0	R1
623	0	0	0	0	0	0	0	0	0	R1
624	0	0	0	0	0	0	0	0	0	R1
625	0	0	0	0	0	0	0	0	0	R1
626	0	0	0	0	0	0	0	0	0	R1
627	0	0	0	0	0	0	0	0	0	R1
628	0	0	0	0	0	0	0	0	0	R1
629	0	0	0	0	0	0	0	0	0	R1
630	0	0	0	0	0	0	0	0	0	R1
631	0	0	0	0	0	0	0	0	0	R1
632	0	0	0	0	0	0	0	0	0	R1
633	0	0	0	0	0	0	0	0	0	R1
634	0	0	0	0	0	0	0	0	0	R1
635	0	0	0	0	0	0	0	0	0	R1
636	0	0	0	0	0	0	0	0	0	R1
637	0	0	0	0	0	0	0	0	0	R1
638	0	0	0	0	0	0	0	0	0	R1
639	0	0	0	0	0	0	0	0	0	R1
640	0	0	0	0	0	0	0	0	0	R1
641	0	0	0	0	0	0	0	0	0	R1
642	0	0	0	0	0	0	0	0	0	R1
643	0	0	0	0	0	0	0	0	0	R1
644	0	0	0	0	0	0	0	0	0	R1
645	0	0	0	0	0	0	0	0	0	R1
646	0	0	0	0	0	0	0	0	0	R1
647	0	0	0	0	0	0	0	0	0	R1
648	0	0	0	0	0	0	0	0	0	R1
649	0	0	0	0	0	0	0	0	0	R1
650	0	0	0	0	0	0	0	0	0	R1
651	0	0	0	0	0	0	0	0	0	R1
652	0	0	0	0	0	0	0	0	0	R1
653	0	0	0	0	0	0	0	0	0	R1
654	0	0	0	0	0	0	0	0	0	R1
655	0	0	0	0	0	0	0	0	0	R1
656	0	0	0	0	0	0	0	0	0	R1
657	0	0	0	0	0	0	0	0	0	R1
658	0	0	0	0	0	0	0	0	0	R1
659	0	0	0	0	0	0	0	0	0	R1
660	0	0	0	0	0	0	0	0	0	R1
661	0	0	0	0	0	0	0	0	0	R1
662	0	0	0	0	0	0	0	0	0	R1
663	0	0	0	0	0	0	0	0	0	R1
664	0	0	0	0	0	0	0	0	0	R1
665	0	0	0	0	0	1	0	1	1	R1
666	0	0	0	0	0	0	0	0	0	R1
667	0	0	0	0	0	0	0	0	0	R1
668	0	0	0	0	0	0	0	0	0	R1
669	0	0	0	0	0	0	0	0	0	R1
670	0	0	0	0	0	0	0	0	0	R1
671	0	0	0	0	0	0	0	0	0	R1
672	0	0	0	0	0	0	0	0	0	R1
673	0	0	0	0	0	0	0	0	0	R1
674	0	0	0	0	0	0	0	0	0	R1
675	0	0	0	0	0	0	0	0	0	R1
676	0	0	0	0	0	0	0	0	0	R1
677	0	0	0	0	0	0	0	0	0	R1
678	0	0	0	0	0	0	0	0	0	R1
679	0	0	0	0	0	0	0	0	0	R1
680	0	0	0	0	0	0	0	0	0	R1
681	0	0	0	0	0	0	0	0	0	R1
682	0	0	0	0	0	0	0	0	0	R1
683	0	0	0	0	0	0	0	0	0	R1
684	0	0	0	0	0	0	0	0	0	R1
685	0	0	0	0	0	0	0	0	0	R1
686	0	0	0	0	0	0	0	0	0	R1
687	0	0	0	0	0	0	0	0	0	R1
688	0	0	0	0	0	0	0	0	0	R1
689	0	0	0	0	0	0	0	0	0	R1
690	0	0	0	0	0	0	0	0	0	R1
691	0	0	0	0	0	0	0	0	0	R1
692	0	0	0	0	0	0	0	0	0	R1
693	0	0	0	0	0	0	0	0	0	R1
694	0	0	0	0	0	0	0	0	0	R1
695	0	0	0	0	0	0	0	0	0	R1
696	0	0	0	0	0	0	0	0	0	R1
697	0	0	0	0	0	0	0	0	0	R1
698	0	0	0	0	0	0	0	0	0	R1
699	0	0	0	0	0	0	0	0	0	R1
700	0	0	0	0	0	0	0	0	0	R1
701	0	0	0	0	0	0	0	0	0	R1
702	0	0	0	0	0	0	0	0	0	R1
703	0	0	0	0	0	0	0	0	0	R1
704	0	0	0	0	0	0	0	0	0	R1
705	0	0	0	0	0	0	0	0	0	R1
706	0	0	0	0	0	0	0	0	0	R1
707	0	0	0	0	0	0	0	0	0	R1
708	0	0	0	0	0	0	0	0	0	R1
709	0	0	0	0	0	0	0	0	0	R1
710	0	0	0	0	0	0	0	0	0	R1
711	0	0	0	0	0	0	0	0	0	R1
712	0	0	0	0	0	0	0	0	0	R1
713	0	0	0	0	0	0	0	0	0	R1
714	0	0	0	0	0	0	0	0	0	R1
715	0	0	0	0	0	0	0	0	0	R1
716	0	0	0	0	0	0	0	0	0	R1
717	0	0	0	0	0	0	0	0	0	R1
718	0	0	0	0	0	0	0	0	0	R1
719	0	0	0	0	0	0	0	0	0	R1
720	0	0	0	0	0	0	0	0	0	R1
721	0	0	0	0	0	0	0	0	0	R1
722	0	0	0	0	0	0	0	0	0	R1
723	0	0	0	0	0	0	0	0	0	R1
724	0	0	0	0	0	0	0	0	0	R1
725	0	0	0	0	0	0	0	0	0	R1
726	0	0	0	0	0	0	0	0	0	R1
727	0	0	0	0	0	0	0	0	0	R1
728	0	0	0	0	0	0	0	0	0	R1
729	0	0	0	0	0	0	0	0	0	R1
730	0	0	0	0	0	0	0	0	0	R1
731	0	0	0	0	0	0	0	0	0	R1
732	0	0	0	0	0	0	0	0	0	R1
733	0	0	0	0	0	0	0	0	0	R1
734	0	0	0	0	0	0	0	0	0	R1
735	0	0	0	0	0	0	0	0	0	R1
736	0	0	0	0	0	0	0	0	0	R1
737	0	0	0	0	0	0	0	0	0	R1
738	0	0	0	0	0	0	0	0	0	R1
739	0	0	0	0	0	0	0	0	0	R1
740	0	0	0	0	0	0	0	0	0	R1
741	0	0	0	0	0	0	0	0	0	R1
742	0	0	0	0	0	0	0	0	0	R1
743	0	0	0	0	0	0	0	0	0	R1
744	0	0	0	0	0	0	0	0	0	R1
745	0	0	0	0	0	0	0	0	0	R1
746	0	0	0	0	0	0	0	0	0	R1
747	0	0	0	0	0	0	0	0	0	R1
748	0	0	0	0	0	0	0	0	0	R1
749	0	0	0	0	0	0	0	0	0	R1
750	0	0	0	0	0	0	0	0	0	R1
751	0	0	0	0	0	0	0	0	0	R1
752	0	0	0	0	0	0	0	0	0	R1
753	0	0	0	0	0	0	0	0	0	R1
754	0	0	0	0	0	0	0	0	0	R1
755	0	0	0	0	0	0	0	0	0	R1
756	0	0	0	0	0	0	0	0	0	R1
757	0	0	0	0	0	0	0	0	0	R1
758	0	0	0	0	0	0	0	0	0	R1
759	0	0	0	0	0	0	0	0	0	R1
760	0	0	0	0	0	0	0	0	0	R1
761	0	0	0	0	0	0	0	0	0	R1
762	0	0	0	0	0	0	0	0	0	R1
763	0	0	0	0	0	0	0	0	0	R1
764	0	0	0	0	0	0	0	0	0	R1
765	0	0	0	0	0	0	0	0	0	R1
766	0	0	0	0	0	0	0	0	0	R1
767	0	0	0	0	0	0	0	0	0	R1
768	0	0	0	0	0	0	0	0	0	R1
769	0	0	0	0	0	0	0	0	0	R1
770	0	0	0	0	0	0	0	0	0	R1
771	0	0	0	0	0	0	0	0	0	R1
772	0	0	0	0	0	0	0	0	0	R1
773	0	0	0	0	0	0	0	0	0	R1
774	0	0	0	0	0	0	0	0	0	R1
775	0	0	0	0	0	0	0	0	0	R1
776	0	0	0	0	0	0	0	0	0	R1
777	0	0	0	0	0	0	0	0	0	R1
778	0	0	0	0	0	0	0	0	0	R1
779	0	0	0	0	0	0	0	0	0	R1
780	0	0	0	0	0	0	0	0	0	R1
781	0	0	0	0	0	0	0	0	0	R1
782	0	0	0	0	0	0	0	0	0	R1
783	0	0	0	0	0	0	0	0	0	R1
784	0	0	0	0	0	0	0	0	0	R1
785	0	0	0	0	0	0	0	0	0	R1
786	0	0	0	0	0	0	0	0	0	R1
787	0	0	0	0	0	0	0	0	0	R1
788	0	0	0	0	0	0	0	0	0	R1
789	0	0	0	0	0	0	0	0	0	R1
790	0	0	0	0	0	0	0	0	0	R1
791	0	0	0	0	0	0	0	0	0	R1
792	0	0	0	0	0	0	0	0	0	R1
793	0	0	0	0	0	0	0	0	0	R1
794	0	0	0	0	0	0	0	0	0	R1
795	0	0	0	0	0	0	0	0	0	R1
796	0	0	0	0	0	0	0	0	0	R1
797	0	0	0	0	0	0	0	0	0	R1
798	0	0	0	0	0	0	0	0	0	R1
799	0	0	0	0	0	0	0	0	0	R1
800	0	0	0	0	0	0	0	0	0	R1
801	0	0	0	0	0	0	0	0	0	R1
802	0	0	0	0	0	0	0	0	0	R1
803	0	0	0	0	0	0	0	0	0	R1
804	0	0	0	0	0	0	0	0	0	R1
805	0	0	0	0	0	0	0	0	0	R1
806	0	0	0	0	0	0	0	0	0	R1
807	0	0	0	0	0	0	0	0	0	R1
808	0	0	0	0	0	0	0	0	0	R1
809	0	0	0	0	0	0	0	0	0	R1
810	0	0	0	0	0	0	0	0	0	R1
811	0	0	0	0	0	0	0	0	0	R1
812	0	0	0	0	0	0	0	0	0	R1
813	0	0	0	0	0	0	0	0	0	R1
814	0	0	0	0	0	0	0	0	0	R1
815	0	0	0	0	0	0	0	0	0	R1
816	0	0	0	0	0	0	0	0	0	R1
817	0	0	0	0	0	0	0	0	0	R1
818	0	0	0	0	0	0	0	0	0	R1
819	0	0	0	0	0	0	0	0	0	R1
820	0	0	0	0	0	0	0	0	0	R1
821	0	0	0	0	0	0	0	0	0	R1
822	0	0	0	0	0	0	0	0	0	R1
823	0	0	0	0	0	0	0	0	0	R1
824	0	0	0	0	0	0	0	0	0	R1
825	0	0	0	0	0	0	0	0	0	R1
826	0	0	0	0	0	0	0	0	0	R1
827	0	0	0	0	0	0	0	0	0	R1
828	0	0	0	0	0	0	0	0	0	R1
829	0	0	0	0	0	0	0	0	0	R1
830	0	0	0	0	0	0	0	0	0	R1
831	0	0	0	0	0	0	0	0	0	R1
832	0	0	0	0	0	0	0	0	0	R1
833	0	0	0	0	0	0	0	0	0	R1
834	0	0	0	0	0	0	0	0	0	R1
835	0	0	0	0	0	0	0	0	0	R1
836	0	0	0	0	0	0	0	0	0	R1
837	0	0	0	0	0	0	0	0	0	R1
838	0	0	0	0	0	0	0	0	0	R1
839	0	0	0	0	0	0	0	0	0	R1
840	0	0	0	0	0	0	0	0	0	R1
841	0	0	0	0	0	0	0	0	0	R1
842	0	0	0	0	0	0	0	0	0	R1
843	0	0	0	0	0	0	0	0	0	R1
844	0	0	0	0	0	0	0	0	0	R1
845	0	0	0	0	0	0	0	0	0	R1
846	0	0	0	0	0	0	0	0	0	R1
847	0	0	0	0	0	0	0	0	0	R1
848	0	0	0	0	0	0	0	0	0	R1
849	0	0	0	0	0	0	0	0	0	R1
850	0	0	0	0	0	0	0	0	0	R1
851	0	0	0	0	0	0	0	0	0	R1
852	0	0	0	0	0	0	0	0	0	R1
853	0	0	0	0	0	0	0	0	0	R1
854	0	0	0	0	0	0	0	0	0	R1
855	0	0	0	0	0	0	0	0	0	R1
856	0	0	0	0	0	0	0	0	0	R1
857	0	0	0	0	0	0	0	0	0	R1
858	0	0	0	0	0	0	0	0	0	R1
859	0	0	0	0	0	0	0	0	0	R1
860	0	0	0	0	0	0	0	0	0	R1
861	0	0	0	0	0	0	0	0	0	R1
862	0	0	0	0	0	0	0	0	0	R1
863	0	0	0	0	0	0	0	0	0	R1
864	0	0	0	0	0	0	0	0	0	R1
865	0	0	0	0	0	0	0	0	0	R1
866	0	0	0	0	0	0	0	0	0	R1
867	0	0	0	0	0	0	0	0	0	R1
868	0	0	0	0	0	0	0	0	0	R1
869	0	0	0	0	0	0	0	0	0	R1
870	0	0	0	0	0	0	0	0	0	R1
871	0	0	0	0	0	0	0	0	0	R1
872	0	0	0	0	0	0	0	0	0	R1
873	0	0	0	0	0	0	0	0	0	R1
874	0	0	0	0	0	0	0	0	0	R1
875	0	0	0	0	0	1	0	1	1	R1
876	0	0	0	0	0	0	0	0	0	R1
877	0	0	0	0	0	0	0	0	0	R1
878	0	0	0	0	0	0	0	0	0	R1
879	0	0	0	0	0	0	0	0	0	R1
880	0	0	0	0	0	0	0	0	0	R1
881	0	0	0	0	0	0	0	0	0	R1
882	0	0	0	0	0	0	0	0	0	R1
883	0	0	0	0	0	0	0	0	0	R1
884	0	0	0	0	0	0	0	0	0	R1
885	0	0	0	0	0	0	0	0	0	R1
886	0	0	0	0	0	0	0	0	0	R1
887	0	0	0	0	0	0	0	0	0	R1
888	0	0	0	0	0	0	0	0	0	R1
889	0	0	0	0	0	0	0	0	0	R1
890	0	0	0	0	0	0	0	0	0	R1
891	0	0	0	0	0	0	0	0	0	R1
892	0	0	0	0	0	0	0	0	0	R1
893	0	0	0	0	0	0	0	0	0	R1
894	0	0	0	0	0	1	0	1	1	R1
895	0	0	0	0	0	0	0	0	0	R1
896	0	0	0	0	0	1	0	1	1	R1
897	0	0	0	0	0	1	0	1	1	R1
898	0	0	0	0	0	1	0	1	1	R1
899	0	0	0	0	0	1	0	1	1	R1
900	0	0	0	0	0	1	0	1	1	R1
901	0	0	0	0	0	1	0	1	1	R1
902	0	0	0	0	0	1	0	1	1	R1
903	0	0	0	0	0	1	0	1	1	R1
904	0	0	0	0	0	1	0	1	1	R1
905	0	0	0	0	0	0	0	0	0	R1
906	0	0	0	0	0	1	0	1	1	R1
907	0	0	0	0	0	1	0	1	1	R1
908	0	0	0	0	0	0	0	0	0	R1
909	0	0	0	0	0	1	0	1	1	R1
910	0	0	0	0	0	0	0	0	0	R1
911	0	0	0	0	0	1	0	1	1	R1
912	0	0	0	0	0	1	0	1	1	R1
913	0	0	0	0	0	1	0	1	1	R1
914	0	0	0	0	0	1	0	1	1	R1
915	0	0	0	0	0	1	0	1	1	R1
916	0	0	0	0	0	1	0	1	1	R1
917	0	0	0	0	0	1	0	1	1	R1
918	0	0	0	0	0	1	0	1	1	R1
919	0	0	0	0	0	1	0	1	1	R1
920	0	0	0	0	0	1	0	1	1	R1
921	0	0	0	0	0	0	0	0	0	R1
922	0	0	0	0	0	1	0	1	1	R1
923	0	0	0	0	0	0	0	0	0	R1
924	0	0	0	0	0	0	0	0	0	R1
925	0	0	0	0	0	0	0	0	0	R1
926	0	0	0	0	0	0	0	0	0	R1
927	0	0	0	0	0	0	0	0	0	R1
928	0	0	0	0	0	0	0	0	0	R1
929	0	0	0	0	0	0	0	0	0	R1
930	0	0	0	0	0	0	0	0	0	R1
931	0	0	0	0	0	0	0	0	0	R1
932	0	0	0	0	0	0	0	0	0	R1
933	0	0	0	0	0	0	0	0	0	R1
934	0	0	0	0	0	0	0	0	0	R1
935	0	0	0	0	0	0	0	0	0	R1
936	0	0	0	0	0	1	0	1	1	R1
937	0	0	0	0	0	1	0	1	1	R1
938	0	0	0	0	0	1	0	1	1	R1
939	0	0	0	0	0	1	0	1	1	R1
940	0	0	0	0	0	1	0	1	1	R1
941	0	0	0	0	0	0	0	0	0	R1
942	0	0	0	0	0	0	0	0	0	R1
943	0	0	0	0	0	0	0	0	0	R1
944	0	0	0	0	0	0	0	0	0	R1
945	0	0	0	0	0	0	0	0	0	R1
946	0	0	0	0	0	0	0	0	0	R1
947	0	0	0	0	0	0	0	0	0	R1
948	0	0	0	0	0	0	0	0	0	R1
949	0	0	0	0	0	0	0	0	0	R1
950	0	0	0	0	0	0	0	0	0	R1
951	0	0	0	0	0	0	0	0	0	R1
952	0	0	0	0	0	0	0	0	0	R1
953	0	0	0	0	0	0	0	0	0	R1
954	0	0	0	0	0	0	0	0	0	R1
955	0	0	0	0	0	0	0	0	0	R1
956	0	0	0	0	0	0	0	0	0	R1
957	0	0	0	0	0	0	0	0	0	R1
958	0	0	0	0	0	0	0	0	0	R1
959	0	0	0	0	0	0	0	0	0	R1
960	0	0	0	0	0	0	0	0	0	R1
961	0	0	0	0	0	0	0	0	0	R1
962	0	0	0	0	0	0	0	0	0	R1
963	0	0	0	0	0	0	0	0	0	R1
964	0	0	0	0	0	0	0	0	0	R1
965	0	0	0	0	0	0	0	0	0	R1
966	0	0	0	0	0	0	0	0	0	R1
967	0	0	0	0	0	0	0	0	0	R1
968	0	0	0	0	0	1	0	1	1	R1
969	0	0	0	0	0	1	0	1	1	R1
970	0	0	0	0	0	0	0	0	0	R1
971	0	0	0	0	0	0	0	0	0	R1
972	0	0	0	0	0	0	0	0	0	R1
973	0	0	0	0	0	0	0	0	0	R1
974	0	0	0	0	0	0	0	0	0	R1
975	0	0	0	0	0	0	0	0	0	R1
976	0	0	0	0	0	0	0	0	0	R1
977	0	0	0	0	0	0	0	0	0	R1
978	0	0	0	0	0	0	0	0	0	R1
979	0	0	0	0	0	0	0	0	0	R1
980	0	0	0	0	0	0	0	0	0	R1
981	0	0	0	0	0	0	0	0	0	R1
982	0	0	0	0	0	0	0	0	0	R1
983	0	0	0	0	0	0	0	0	0	R1
984	0	0	0	0	0	0	0	0	0	R1
985	0	0	0	0	0	0	0	0	0	R1
986	0	0	0	0	0	0	0	0	0	R1
987	0	0	0	0	0	0	0	0	0	R1
988	0	0	0	0	0	0	0	0	0	R1
989	0	0	0	0	0	0	0	0	0	R1
990	0	0	0	0	0	0	0	0	0	R1
991	0	0	0	0	0	0	0	0	0	R1
992	0	0	0	0	0	0	0	0	0	R1
993	0	0	0	0	0	0	0	0	0	R1
994	0	0	0	0	0	0	0	0	0	R1
995	0	0	0	0	0	0	0	0	0	R1
996	0	0	0	0	0	0	0	0	0	R1
997	0	0	0	0	0	0	0	0	0	R1
998	0	0	0	0	0	0	0	0	0	R1
999	0	0	0	0	0	0	0	0	0	R1
1000	0	0	0	0	0	0	0	0	0	R1
1001	0	0	0	0	0	0	0	0	0	R1
1002	0	0	0	0	0	0	0	0	0	R1
1003	0	0	0	0	0	0	0	0	0	R1
1004	0	0	0	0	0	0	0	0	0	R1
1005	0	0	0	0	0	0	0	0	0	R1
1006	0	0	0	0	0	0	0	0	0	R1
1007	0	0	0	0	0	0	0	0	0	R1
1008	0	0	0	0	0	0	0	0	0	R1
1009	0	0	0	0	0	0	0	0	0	R1
1010	0	0	0	0	0	0	0	0	0	R1
1011	0	0	0	0	0	0	0	0	0	R1
1012	0	0	0	0	0	0	0	0	0	R1
1013	0	0	0	0	0	0	0	0	0	R1
1014	0	0	0	0	0	0	0	0	0	R1
1015	0	0	0	0	0	0	0	0	0	R1
1016	0	0	0	0	0	0	0	0	0	R1
1017	0	0	0	0	0	0	0	0	0	R1
1018	0	0	0	0	0	0	0	0	0	R1
1019	0	0	0	0	0	0	0	0	0	R1
1020	0	0	0	0	0	0	0	0	0	R1
1021	0	0	0	0	0	0	0	0	0	R1
1022	0	0	0	0	0	0	0	0	0	R1
1023	0	0	0	0	0	0	0	0	0	R1
1024	0	0	0	0	0	0	0	0	0	R1
1025	0	0	0	0	0	0	0	0	0	R1
1026	0	0	0	0	0	0	0	0	0	R1
1027	0	0	0	0	0	0	0	0	0	R1
1028	0	0	0	0	0	0	0	0	0	R1
1029	0	0	0	0	0	1	0	1	1	R1
1030	0	0	0	0	0	1	0	1	1	R1
1031	0	0	0	0	0	0	0	0	0	R1
1032	0	0	0	0	0	1	0	1	1	R1
1033	0	0	0	0	0	1	0	1	1	R1
1034	0	0	0	0	0	1	0	1	1	R1
1035	0	0	0	0	0	1	0	1	1	R1
1036	0	0	0	0	0	0	0	0	0	R1
1037	0	0	0	0	0	0	0	0	0	R1
1038	0	0	0	0	0	0	0	0	0	R1
1039	0	0	0	0	0	0	0	0	0	R1
1040	0	0	0	0	0	0	0	0	0	R1
1041	0	0	0	0	0	0	0	0	0	R1
1042	0	0	0	0	0	0	0	0	0	R1
1043	0	0	0	0	0	0	0	0	0	R1
1044	0	0	0	0	0	0	0	0	0	R1
1045	0	0	0	0	0	0	0	0	0	R1
1046	0	0	0	0	0	0	0	0	0	R1
1047	0	0	0	0	0	0	0	0	0	R1
1048	0	0	0	0	0	0	0	0	0	R1
1049	0	0	0	0	0	0	0	0	0	R1
1050	0	0	0	0	0	0	0	0	0	R1
1051	0	0	0	0	0	0	0	0	0	R1
1052	0	0	0	0	0	0	0	0	0	R1
1053	0	0	0	0	0	0	0	0	0	R1
1054	0	0	0	0	0	0	0	0	0	R1
1055	0	0	0	0	0	0	0	0	0	R1
1056	0	0	0	0	0	0	0	0	0	R1
1057	0	0	0	0	0	0	0	0	0	R1
1058	0	0	0	0	0	0	0	0	0	R1
1059	0	0	0	0	0	0	0	0	0	R1
1060	0	0	0	0	0	0	0	0	0	R1
1061	0	0	0	0	0	0	0	0	0	R1
1062	0	0	0	0	0	0	0	0	0	R1
1063	0	0	0	0	0	0	0	0	0	R1
1064	0	0	0	0	0	0	0	0	0	R1
1065	0	0	0	0	0	0	0	0	0	R1
1066	0	0	0	0	0	0	0	0	0	R1
1067	0	0	0	0	0	0	0	0	0	R1
1068	0	0	0	0	0	0	0	0	0	R1
1069	0	0	0	0	0	0	0	0	0	R1
1070	0	0	0	0	0	0	0	0	0	R1
1071	0	0	0	0	0	0	0	0	0	R1
1072	0	0	0	0	0	0	0	0	0	R1
1073	0	0	0	0	0	0	0	0	0	R1
1074	0	0	0	0	0	0	0	0	0	R1
1075	0	0	0	0	0	0	0	0	0	R1
1076	0	0	0	0	0	0	0	0	0	R1
1077	0	0	0	0	0	0	0	0	0	R1
1078	0	0	0	0	0	0	0	0	0	R1
1079	0	0	0	0	0	0	0	0	0	R1
1080	0	0	0	0	0	0	0	0	0	R1
1081	0	0	0	0	0	0	0	0	0	R1
1082	0	0	0	0	0	0	0	0	0	R1
1083	0	0	0	0	0	0	0	0	0	R1
1084	0	0	0	0	0	0	0	0	0	R1
1085	0	0	0	0	0	0	0	0	0	R1
1086	0	0	0	0	0	0	0	0	0	R1
1087	0	0	0	0	0	0	0	0	0	R1
1088	0	0	0	0	0	0	0	0	0	R1
1089	0	0	0	0	0	0	0	0	0	R1
1090	0	0	0	0	0	0	0	0	0	R1
1091	0	0	0	0	0	0	0	0	0	R1
1092	0	0	0	0	0	0	0	0	0	R1
1093	0	0	0	0	0	0	0	0	0	R1
1094	0	0	0	0	0	0	0	0	0	R1
1095	0	0	0	0	0	0	0	0	0	R1
1096	0	0	0	0	0	0	0	0	0	R1
1097	0	0	0	0	0	0	0	0	0	R1
1098	0	0	0	0	0	0	0	0	0	R1
1099	0	0	0	0	0	0	0	0	0	R1
1100	0	0	0	0	0	0	0	0	0	R1
1101	0	0	0	0	0	0	0	0	0	R1
1102	0	0	0	0	0	0	0	0	0	R1
1103	0	0	0	0	0	0	0	0	0	R1
1104	0	0	0	0	0	0	0	0	0	R1
1105	0	0	0	0	0	0	0	0	0	R1
1106	0	0	0	0	0	0	0	0	0	R1
1107	0	0	0	0	0	0	0	0	0	R1
1108	0	0	0	0	0	0	0	0	0	R1
1109	0	0	0	0	0	0	0	0	0	R1
1110	0	0	0	0	0	0	0	0	0	R1
1111	0	0	0	0	0	0	0	0	0	R1
1112	0	0	0	0	0	0	0	0	0	R1
1113	0	0	0	0	0	0	0	0	0	R1
1114	0	0	0	0	0	0	0	0	0	R1
1115	0	0	0	0	0	0	0	0	0	R1
1116	0	0	0	0	0	1	0	1	1	R1
1117	0	0	0	0	0	0	0	0	0	R1
1118	0	0	0	0	0	0	0	0	0	R1
1119	0	0	0	0	0	1	0	1	1	R1
1120	0	0	0	0	0	1	0	1	1	R1
1121	0	0	0	0	0	0	0	0	0	R1
1122	0	0	0	0	0	1	0	1	1	R1
1123	0	0	0	0	0	1	0	1	1	R1
1124	0	0	0	0	0	1	0	1	1	R1
1125	0	0	0	0	0	1	0	1	1	R1
1126	0	0	0	0	0	1	0	1	1	R1
1127	0	0	0	0	0	1	0	1	1	R1
1128	0	0	0	0	0	1	0	1	1	R1
1129	0	0	0	0	0	1	0	1	1	R1
1130	0	0	0	0	0	1	0	1	1	R1
1131	0	0	0	0	0	1	0	1	1	R1
1132	0	0	0	0	0	1	0	1	1	R1
1133	0	0	0	0	0	0	0	0	0	R1
1134	0	0	0	0	0	1	0	1	1	R1
1135	0	0	0	0	0	1	0	1	1	R1
1136	0	0	0	0	0	1	0	1	1	R1
1137	0	0	0	0	0	1	0	1	1	R1
1138	0	0	0	0	0	1	0	1	1	R1
1139	0	0	0	0	0	1	0	1	1	R1
1140	0	0	0	0	0	1	0	1	1	R1
1141	0	0	0	0	0	1	0	1	1	R1
1142	0	0	0	0	0	1	0	1	1	R1
1143	0	0	0	0	0	1	0	1	1	R1
1144	0	0	0	0	0	1	0	1	1	R1
1145	0	0	0	0	0	1	0	1	1	R1
1146	0	0	0	0	0	1	0	1	1	R1
1147	0	0	0	0	0	1	0	1	1	R1
1148	0	0	0	0	0	1	0	1	1	R1
1149	0	0	0	0	0	1	0	1	1	R1
1150	0	0	0	0	0	1	0	1	1	R1
1151	0	0	0	0	0	1	0	1	1	R1
1152	0	0	0	0	0	1	0	1	1	R1
1153	0	0	0	0	0	1	0	1	1	R1
1154	0	0	0	0	0	1	0	1	1	R1
1155	0	0	0	0	0	1	0	1	1	R1
1156	0	0	0	0	0	1	0	1	1	R1
1157	0	0	0	0	0	1	0	1	1	R1
1158	0	0	0	0	0	1	0	1	1	R1
1159	0	0	0	0	0	1	0	1	1	R1
1160	0	0	0	0	0	1	0	1	1	R1
1161	0	0	0	0	0	0	0	0	0	R1
1162	0	0	0	0	0	1	0	1	1	R1
1163	0	0	0	0	0	1	0	1	1	R1
1164	0	0	0	0	0	1	0	1	1	R1
1165	0	0	0	0	0	1	0	1	1	R1
1166	0	0	0	0	0	1	0	1	1	R1
1167	0	0	0	0	0	1	0	1	1	R1
1168	0	0	0	0	0	1	0	1	1	R1
1169	0	0	0	0	0	1	0	1	1	R1
1170	0	0	0	0	0	1	0	1	1	R1
1171	0	0	0	0	0	1	0	1	1	R1
1172	0	0	0	0	0	1	0	1	1	R1
1173	0	0	0	0	0	1	0	1	1	R1
1174	0	0	0	0	0	1	0	1	1	R1
1175	0	0	0	0	0	1	0	1	1	R1
1176	0	0	0	0	0	1	0	1	1	R1
1177	0	0	0	0	0	1	0	1	1	R1
1178	0	0	0	0	0	1	0	1	1	R1
1179	0	0	0	0	0	1	0	1	1	R1
1180	0	0	0	0	0	1	0	1	1	R1
1181	0	0	0	0	0	1	0	1	1	R1
1182	0	0	0	0	0	1	0	1	1	R1
1183	0	0	0	0	0	1	0	1	1	R1
1184	0	0	0	0	0	1	0	1	1	R1
1185	0	0	0	0	0	1	0	1	1	R1
1186	0	0	0	0	0	1	0	1	1	R1
1187	0	0	0	0	0	1	0	1	1	R1
1188	0	0	0	0	0	1	0	1	1	R1
1189	0	0	0	0	0	1	0	1	1	R1
1190	0	0	0	0	0	1	0	1	1	R1
1191	0	0	0	0	0	0	0	0	0	R1
1192	0	0	0	0	0	1	0	1	1	R1
1193	0	1	0	1	0	0	0	0	1	R1
1194	0	0	0	0	0	1	0	1	1	R1
1195	0	0	0	0	0	0	0	0	0	R1
1196	0	0	0	0	0	0	0	0	0	R1
1197	0	0	0	0	0	1	0	1	1	R1
1198	0	0	0	0	0	1	0	1	1	R1
1199	0	0	0	0	0	1	0	1	1	R1
1200	0	0	0	0	0	1	0	1	1	R1
1201	0	0	0	0	0	1	0	1	1	R1
1202	0	0	0	0	0	1	0	1	1	R1
1203	0	0	0	0	0	0	0	0	0	R1
1204	0	0	0	0	0	0	0	0	0	R1
1205	0	1	0	1	0	1	0	1	2	R1
1206	0	0	0	0	0	1	0	1	1	R1
1207	0	0	0	0	0	0	0	0	0	R1
1208	0	0	0	0	0	1	0	1	1	R1
1209	0	0	0	0	0	1	0	1	1	R1
1210	0	0	0	0	0	1	0	1	1	R1
1211	0	0	0	0	0	1	0	1	1	R1
1212	0	0	0	0	0	0	0	0	0	R1
1213	0	0	0	0	0	1	0	1	1	R1
1214	0	0	0	0	0	1	0	1	1	R1
1215	0	0	0	0	0	1	0	1	1	R1
1216	0	0	0	0	0	1	0	1	1	R1
1217	0	0	0	0	0	1	0	1	1	R1
1218	0	0	0	0	0	1	0	1	1	R1
1219	0	0	0	0	0	1	0	1	1	R1
1220	0	0	0	0	0	1	0	1	1	R1
1221	0	0	0	0	0	1	0	1	1	R1
1222	0	0	0	0	0	1	0	1	1	R1
1223	0	0	0	0	0	1	0	1	1	R1
1224	0	0	0	0	0	1	0	1	1	R1
1225	0	1	0	1	0	1	0	1	2	R1
1226	0	1	0	1	0	1	0	1	2	R1
1227	0	0	0	0	0	1	0	1	1	R1
1228	0	0	0	0	0	1	0	1	1	R1
1229	0	0	0	0	0	1	0	1	1	R1
1230	0	0	0	0	0	1	0	1	1	R1
1231	0	0	0	0	0	1	0	1	1	R1
1232	0	0	0	0	0	1	0	1	1	R1
1233	0	0	0	0	0	1	0	1	1	R1
1234	0	0	0	0	0	1	0	1	1	R1
1235	0	0	0	0	0	1	0	1	1	R1
1236	0	0	0	0	0	1	0	1	1	R1
1237	0	0	0	0	0	1	0	1	1	R1
1238	0	0	0	0	0	1	0	1	1	R1
1239	0	0	0	0	0	1	0	1	1	R1
1240	0	0	0	0	0	1	0	1	1	R1
1241	0	0	0	0	0	1	0	1	1	R1
1242	0	0	0	0	0	1	0	1	1	R1
1243	0	0	0	0	0	0	0	0	0	R1
1244	0	0	0	0	0	0	0	0	0	R1
1245	0	0	0	0	0	0	0	0	0	R1
1246	0	0	0	0	0	0	0	0	0	R1
1247	0	0	0	0	0	0	0	0	0	R1
1248	0	0	0	0	0	0	0	0	0	R1
1249	0	0	0	0	0	0	0	0	0	R1
1250	0	0	0	0	0	0	0	0	0	R1
1251	0	0	0	0	0	0	0	0	0	R1
1252	0	0	0	0	0	0	0	0	0	R1
1253	0	0	0	0	0	0	0	0	0	R1
1254	0	0	0	0	0	0	0	0	0	R1
1255	0	0	0	0	0	0	0	0	0	R1
1256	0	0	0	0	0	0	0	0	0	R1
1257	0	0	0	0	0	0	0	0	0	R1
1258	0	0	0	0	0	0	0	0	0	R1
1259	0	0	0	0	0	0	0	0	0	R1
1260	0	0	0	0	0	0	0	0	0	R1
1261	0	0	0	0	0	0	0	0	0	R1
1262	0	0	0	0	0	0	0	0	0	R1
1263	0	0	0	0	0	0	0	0	0	R1
1264	0	0	0	0	0	0	0	0	0	R1
1265	0	0	0	0	0	0	0	0	0	R1
1266	0	0	0	0	0	0	0	0	0	R1
1267	0	0	0	0	0	0	0	0	0	R1
1268	0	0	0	0	0	0	0	0	0	R1
1269	0	0	0	0	0	0	0	0	0	R1
1270	0	0	0	0	0	0	0	0	0	R1
1271	0	0	0	0	0	0	0	0	0	R1
1272	0	0	0	0	0	0	0	0	0	R1
1273	0	0	0	0	0	0	0	0	0	R1
1274	0	0	0	0	0	0	0	0	0	R1
1275	0	0	0	0	0	0	0	0	0	R1
1276	0	0	0	0	0	0	0	0	0	R1
1277	0	0	0	0	0	0	0	0	0	R1
1278	0	0	0	0	0	0	0	0	0	R1
1279	0	0	0	0	0	0	0	0	0	R1
1280	0	0	0	0	0	0	0	0	0	R1
1281	0	0	0	0	0	0	0	0	0	R1
1282	0	0	0	0	0	0	0	0	0	R1
1283	0	0	0	0	0	0	0	0	0	R1
1284	0	0	0	0	0	0	0	0	0	R1
1285	0	0	0	0	0	0	0	0	0	R1
1286	0	0	0	0	0	0	0	0	0	R1
1287	0	0	0	0	0	0	0	0	0	R1
1288	0	0	0	0	0	0	0	0	0	R1
1289	0	0	0	0	0	0	0	0	0	R1
1290	0	0	0	0	0	0	0	0	0	R1
1291	0	0	0	0	0	0	0	0	0	R1
1292	0	0	0	0	0	0	0	0	0	R1
1293	0	0	0	0	0	0	0	0	0	R1
1294	0	0	0	0	0	0	0	0	0	R1
1295	0	0	0	0	0	0	0	0	0	R1
1296	0	0	0	0	0	0	0	0	0	R1
1297	0	0	0	0	0	0	0	0	0	R1
1298	0	0	0	0	0	0	0	0	0	R1
1299	0	0	0	0	0	0	0	0	0	R1
1300	0	0	0	0	0	0	0	0	0	R1
1301	0	0	0	0	0	0	0	0	0	R1
1302	0	0	0	0	0	0	0	0	0	R1
1303	0	0	0	0	0	0	0	0	0	R1
1304	0	0	0	0	0	0	0	0	0	R1
1305	0	0	0	0	0	0	0	0	0	R1
1306	0	0	0	0	0	0	0	0	0	R1
1307	0	0	0	0	0	0	0	0	0	R1
1308	0	0	0	0	0	0	0	0	0	R1
1309	0	0	0	0	0	0	0	0	0	R1
1310	0	0	1	1	0	1	0	1	2	R1
1311	0	0	0	0	0	1	0	1	1	R1
1312	0	0	0	0	0	1	0	1	1	R1
1313	0	0	0	0	0	1	0	1	1	R1
1314	0	0	0	0	0	1	0	1	1	R1
1315	0	0	0	0	0	1	0	1	1	R1
1316	0	0	0	0	0	1	0	1	1	R1
1317	0	0	0	0	0	1	0	1	1	R1
1318	0	0	0	0	0	1	0	1	1	R1
1319	0	0	0	0	0	1	0	1	1	R1
1320	0	0	0	0	0	1	0	1	1	R1
1321	0	0	0	0	0	1	0	1	1	R1
1322	0	0	0	0	0	1	0	1	1	R1
1323	0	0	0	0	0	1	0	1	1	R1
1324	0	0	0	0	0	1	0	1	1	R1
1325	0	0	0	0	0	1	0	1	1	R1
1326	0	0	0	0	0	1	0	1	1	R1
1327	0	0	0	0	0	1	0	1	1	R1
1328	0	0	0	0	0	1	0	1	1	R1
1329	0	0	0	0	0	1	0	1	1	R1
1330	0	0	0	0	0	1	0	1	1	R1
1331	0	0	0	0	0	1	0	1	1	R1
1332	0	0	0	0	0	1	0	1	1	R1
1333	0	0	0	0	0	1	0	1	1	R1
1334	0	0	0	0	0	1	0	1	1	R1
1335	0	0	0	0	0	1	0	1	1	R1
1336	0	0	0	0	0	1	0	1	1	R1
1337	0	0	0	0	0	0	0	0	0	R1
1338	0	0	0	0	0	0	0	0	0	R1
1339	0	0	0	0	0	1	0	1	1	R1
1340	0	0	0	0	0	0	0	0	0	R1
1341	0	0	0	0	0	0	0	0	0	R1
1342	0	0	0	0	0	0	0	0	0	R1
1343	0	0	0	0	0	0	0	0	0	R1
1344	0	0	0	0	0	1	0	1	1	R1
1345	0	0	0	0	0	0	0	0	0	R1
1346	0	0	0	0	0	0	0	0	0	R1
1347	0	0	0	0	0	0	0	0	0	R1
1348	0	0	0	0	0	0	0	0	0	R1
1349	0	0	0	0	0	0	0	0	0	R1
1350	0	0	0	0	0	0	0	0	0	R1
1351	0	0	0	0	0	0	0	0	0	R1
1352	0	0	0	0	0	0	0	0	0	R1
1353	0	0	0	0	0	0	0	0	0	R1
1354	0	0	0	0	0	0	0	0	0	R1
1355	0	0	0	0	0	0	0	0	0	R1
1356	0	0	0	0	0	0	0	0	0	R1
1357	0	0	0	0	0	0	0	0	0	R1
1358	0	0	0	0	0	0	0	0	0	R1
1359	0	0	0	0	0	0	0	0	0	R1
1360	0	0	0	0	0	0	0	0	0	R1
1361	0	0	0	0	0	0	0	0	0	R1
1362	0	0	0	0	0	1	0	1	1	R1
1363	0	0	0	0	0	1	0	1	1	R1
1364	0	0	0	0	0	1	0	1	1	R1
1365	0	0	0	0	0	1	0	1	1	R1
1366	0	0	0	0	0	1	0	1	1	R1
1367	0	0	0	0	0	1	0	1	1	R1
1368	0	0	0	0	0	1	0	1	1	R1
1369	0	0	0	0	0	1	0	1	1	R1
1370	0	0	0	0	0	1	0	1	1	R1
1371	0	0	0	0	0	1	0	1	1	R1
1372	0	0	0	0	0	1	0	1	1	R1
1373	0	0	0	0	0	1	0	1	1	R1
1374	0	0	0	0	0	1	0	1	1	R1
1375	0	0	0	0	0	1	0	1	1	R1
1376	0	0	0	0	0	1	0	1	1	R1
1377	0	0	0	0	0	1	0	1	1	R1
1378	0	0	0	0	0	1	0	1	1	R1
1379	0	0	0	0	0	1	0	1	1	R1
1380	0	0	0	0	0	1	0	1	1	R1
1381	0	0	0	0	0	1	0	1	1	R1
1382	0	0	0	0	0	1	0	1	1	R1
1383	0	0	0	0	0	0	0	0	0	R1
1384	0	0	0	0	0	1	0	1	1	R1
1385	0	0	0	0	0	1	0	1	1	R1
1386	0	0	0	0	0	1	0	1	1	R1
1387	0	0	0	0	0	1	0	1	1	R1
1388	0	0	0	0	0	1	0	1	1	R1
1389	0	0	0	0	0	1	0	1	1	R1
1390	0	0	0	0	0	1	0	1	1	R1
1391	0	0	0	0	0	1	0	1	1	R1
1392	0	0	0	0	0	0	0	0	0	R1
1393	0	0	0	0	0	0	0	0	0	R1
1394	0	0	0	0	0	0	0	0	0	R1
1395	0	0	0	0	0	0	0	0	0	R1
1396	0	0	0	0	0	0	0	0	0	R1
1397	0	0	0	0	0	0	0	0	0	R1
1398	0	0	0	0	0	0	0	0	0	R1
1399	0	0	0	0	0	0	0	0	0	R1
1400	0	0	0	0	0	0	0	0	0	R1
1401	0	0	0	0	0	0	0	0	0	R1
1402	0	0	0	0	0	0	0	0	0	R1
1403	0	0	0	0	0	0	0	0	0	R1
1404	0	0	0	0	0	0	0	0	0	R1
1405	0	0	0	0	0	0	0	0	0	R1
1406	0	0	0	0	0	0	0	0	0	R1
1407	0	0	0	0	0	0	0	0	0	R1
1408	0	0	0	0	0	0	0	0	0	R1
1409	0	0	0	0	0	0	0	0	0	R1
1410	0	0	0	0	0	0	0	0	0	R1
1411	0	0	0	0	0	0	0	0	0	R1
1412	0	0	0	0	0	0	0	0	0	R1
1413	0	0	0	0	0	0	0	0	0	R1
1414	0	0	0	0	0	0	0	0	0	R1
1415	0	0	0	0	0	1	0	1	1	R1
1416	0	0	0	0	0	0	0	0	0	R1
1417	0	0	0	0	0	0	0	0	0	R1
1418	0	0	0	0	0	0	0	0	0	R1
1419	0	0	0	0	0	0	0	0	0	R1
1420	0	0	0	0	0	0	0	0	0	R1
1421	0	0	0	0	0	0	0	0	0	R1
1422	0	0	0	0	0	0	0	0	0	R1
1423	0	0	0	0	0	0	0	0	0	R1
1424	0	0	0	0	0	0	0	0	0	R1
1425	0	0	0	0	0	0	0	0	0	R1
1426	0	0	0	0	0	0	0	0	0	R1
1427	0	0	0	0	0	0	0	0	0	R1
1428	0	0	0	0	0	0	0	0	0	R1
1429	0	0	0	0	0	0	0	0	0	R1
1430	0	0	0	0	0	0	0	0	0	R1
1431	0	0	0	0	0	0	0	0	0	R1
1432	0	0	0	0	0	0	0	0	0	R1
1433	0	0	0	0	0	0	0	0	0	R1
1434	0	0	0	0	0	0	0	0	0	R1
1435	0	0	0	0	0	0	0	0	0	R1
1436	0	0	0	0	0	0	0	0	0	R1
1437	0	0	0	0	0	0	0	0	0	R1
1438	0	0	0	0	0	0	0	0	0	R1
1439	0	0	0	0	0	0	0	0	0	R1
1440	0	0	0	0	0	0	0	0	0	R1
1441	0	0	0	0	0	0	0	0	0	R1
1442	0	0	0	0	0	0	0	0	0	R1
1443	0	0	0	0	0	0	0	0	0	R1
1444	0	0	0	0	0	0	0	0	0	R1
1445	0	0	0	0	0	0	0	0	0	R1
1446	0	0	0	0	0	0	0	0	0	R1
1447	0	0	0	0	0	0	0	0	0	R1
1448	0	0	0	0	0	0	0	0	0	R1
1449	0	0	0	0	0	0	0	0	0	R1
1450	0	0	0	0	0	0	0	0	0	R1
1451	0	0	0	0	0	0	0	0	0	R1
1452	0	0	0	0	0	0	0	0	0	R1
1453	0	0	0	0	0	0	0	0	0	R1
1454	0	0	0	0	0	0	0	0	0	R1
1455	0	0	0	0	0	0	0	0	0	R1
1456	0	0	0	0	1	0	0	1	1	R1
1457	0	0	0	0	0	0	0	0	0	R1
1458	0	0	0	0	0	0	0	0	0	R1
1459	0	0	0	0	0	0	0	0	0	R1
1460	0	0	0	0	0	0	0	0	0	R1
1461	0	0	0	0	0	0	0	0	0	R1
1462	0	0	0	0	0	0	0	0	0	R1
1463	0	0	0	0	0	0	0	0	0	R1
1464	0	0	0	0	0	0	0	0	0	R1
1465	0	0	0	0	0	0	0	0	0	R1
1466	0	0	0	0	0	0	0	0	0	R1
1467	0	0	0	0	0	0	0	0	0	R1
1468	0	0	0	0	0	0	0	0	0	R1
1469	0	0	0	0	0	0	0	0	0	R1
1470	0	0	0	0	0	0	0	0	0	R1
1471	0	0	0	0	0	0	0	0	0	R1
1472	0	0	0	0	0	0	0	0	0	R1
1473	0	0	0	0	0	0	0	0	0	R1
1474	0	0	0	0	0	0	0	0	0	R1
1475	0	0	0	0	0	0	0	0	0	R1
1476	0	0	0	0	0	0	0	0	0	R1
1477	0	0	0	0	0	0	0	0	0	R1
1478	0	0	0	0	0	0	0	0	0	R1
1479	0	0	0	0	0	0	0	0	0	R1
1480	0	0	0	0	0	0	0	0	0	R1
1481	0	0	0	0	0	0	0	0	0	R1
1482	0	0	0	0	0	0	0	0	0	R1
1483	0	0	0	0	0	0	0	0	0	R1
1484	0	0	0	0	0	0	0	0	0	R1
1485	0	0	0	0	0	0	0	0	0	R1
1486	0	0	0	0	0	0	0	0	0	R1
1487	0	0	0	0	0	0	0	0	0	R1
1488	0	0	0	0	0	0	0	0	0	R1
1489	0	0	0	0	0	0	0	0	0	R1
1490	0	0	0	0	0	0	0	0	0	R1
1491	0	0	0	0	0	0	0	0	0	R1
1492	0	0	0	0	0	0	0	0	0	R1
1493	0	0	0	0	0	0	0	0	0	R1
1494	0	1	0	1	0	0	0	0	1	R1
1495	0	0	0	0	0	0	0	0	0	R1
1496	0	0	0	0	0	0	0	0	0	R1
1497	0	0	0	0	0	0	0	0	0	R1
1498	0	0	0	0	0	0	0	0	0	R1
1499	0	0	0	0	0	0	0	0	0	R1
1500	0	0	0	0	0	0	0	0	0	R1
1501	0	1	0	1	0	0	0	0	1	R1
1502	0	0	0	0	0	0	0	0	0	R1
1503	0	0	0	0	0	0	0	0	0	R1
1504	0	0	0	0	0	0	0	0	0	R1
1505	0	0	0	0	0	0	0	0	0	R1
1506	0	0	0	0	0	0	0	0	0	R1
1507	0	0	0	0	0	0	0	0	0	R1
1508	0	0	0	0	0	0	0	0	0	R1
1509	0	0	0	0	0	0	0	0	0	R1
1510	0	0	0	0	0	0	0	0	0	R1
1511	0	0	0	0	0	0	0	0	0	R1
1512	0	0	0	0	0	0	0	0	0	R1
1513	0	0	0	0	0	0	0	0	0	R1
1514	0	0	0	0	0	0	0	0	0	R1
1515	0	0	0	0	0	0	0	0	0	R1
1516	0	0	0	0	0	0	0	0	0	R1
1517	0	0	0	0	0	0	0	0	0	R1
1518	0	0	0	0	0	0	0	0	0	R1
1519	0	0	0	0	0	0	0	0	0	R1
1520	0	0	0	0	0	0	0	0	0	R1
1521	0	0	0	0	0	0	0	0	0	R1
1522	0	0	0	0	0	0	0	0	0	R1
1523	0	0	0	0	0	0	0	0	0	R1
1524	0	0	0	0	0	0	0	0	0	R1
1525	0	0	0	0	0	0	0	0	0	R1
1526	0	0	0	0	0	0	0	0	0	R1
1527	0	0	0	0	0	0	0	0	0	R1
1528	0	0	0	0	0	0	0	0	0	R1
1529	0	0	0	0	0	0	0	0	0	R1
1530	0	0	0	0	0	0	0	0	0	R1
1531	0	0	0	0	0	0	0	0	0	R1
1532	0	0	0	0	0	0	0	0	0	R1
1533	0	0	0	0	0	0	0	0	0	R1
1534	0	0	0	0	0	0	0	0	0	R1
1535	0	0	0	0	0	0	0	0	0	R1
1536	0	0	0	0	0	0	0	0	0	R1
1537	0	0	0	0	0	0	0	0	0	R1
1538	0	0	0	0	0	0	0	0	0	R1
1539	0	0	0	0	0	1	0	1	1	R1
1540	0	0	0	0	0	0	0	0	0	R1
1541	0	0	0	0	0	0	0	0	0	R1
1542	0	0	0	0	0	0	0	0	0	R1
1543	0	0	0	0	0	0	0	0	0	R1
1544	0	0	0	0	0	0	0	0	0	R1
1545	0	0	0	0	0	0	0	0	0	R1
1546	0	0	0	0	0	0	0	0	0	R1
1547	0	0	0	0	0	1	0	1	1	R1
1548	0	0	0	0	0	1	0	1	1	R1
1549	0	0	0	0	0	1	0	1	1	R1
1550	0	0	0	0	0	1	0	1	1	R1
1551	0	0	0	0	0	1	0	1	1	R1
1552	0	0	0	0	0	0	0	0	0	R1
1553	0	0	0	0	0	1	0	1	1	R1
1554	0	0	0	0	0	1	0	1	1	R1
1555	0	0	0	0	0	0	0	0	0	R1
1556	0	0	0	0	0	1	0	1	1	R1
1557	0	0	0	0	0	1	0	1	1	R1
1558	0	0	0	0	0	1	0	1	1	R1
1559	0	0	0	0	0	0	0	0	0	R1
1560	0	0	0	0	0	0	0	0	0	R1
1561	0	0	0	0	0	0	0	0	0	R1
1562	0	0	0	0	0	0	0	0	0	R1
1563	0	0	0	0	0	0	0	0	0	R1
1564	0	0	0	0	0	0	0	0	0	R1
1565	0	0	0	0	0	0	0	0	0	R1
1566	0	0	0	0	0	0	0	0	0	R1
1567	0	0	0	0	0	0	0	0	0	R1
1568	0	0	0	0	0	0	0	0	0	R1
1569	0	0	0	0	0	0	0	0	0	R1
1570	0	0	0	0	0	0	0	0	0	R1
1571	0	0	0	0	0	0	0	0	0	R1
1572	0	0	0	0	0	0	0	0	0	R1
1573	0	0	0	0	0	0	0	0	0	R1
1574	0	0	0	0	0	0	0	0	0	R1
1575	0	0	0	0	0	0	0	0	0	R1
1576	0	0	0	0	0	0	0	0	0	R1
1577	0	0	0	0	0	0	0	0	0	R1
1578	0	0	0	0	0	0	0	0	0	R1
1579	0	0	0	0	0	0	0	0	0	R1
1580	0	0	0	0	0	0	0	0	0	R1
1581	0	0	0	0	0	0	0	0	0	R1
1582	0	0	0	0	0	0	0	0	0	R1
1583	0	0	0	0	0	0	0	0	0	R1
1584	0	0	0	0	0	0	0	0	0	R1
1585	0	0	0	0	0	0	0	0	0	R1
1586	0	0	0	0	0	0	0	0	0	R1
1587	0	0	0	0	0	0	0	0	0	R1
1588	0	0	0	0	0	0	0	0	0	R1
1589	0	0	0	0	0	0	0	0	0	R1
1590	0	0	0	0	0	0	0	0	0	R1
1591	0	0	0	0	0	0	0	0	0	R1
1592	0	0	0	0	0	0	0	0	0	R1
1593	0	0	0	0	0	0	0	0	0	R1
1594	0	0	0	0	0	0	0	0	0	R1
1595	0	0	0	0	0	0	0	0	0	R1
1596	0	0	0	0	0	0	0	0	0	R1
1597	0	0	0	0	0	0	0	0	0	R1
1598	0	0	0	0	0	0	0	0	0	R1
1599	0	0	0	0	0	0	0	0	0	R1
1600	0	0	0	0	0	0	0	0	0	R1
1601	0	0	0	0	0	0	0	0	0	R1
1602	0	0	0	0	0	0	0	0	0	R1
1603	0	0	0	0	0	0	0	0	0	R1
1604	0	0	0	0	0	0	0	0	0	R1
1605	0	0	0	0	0	0	0	0	0	R1
1606	0	0	0	0	0	0	0	0	0	R1
1607	0	0	0	0	0	0	0	0	0	R1
1608	0	0	0	0	0	0	0	0	0	R1
1609	0	0	0	0	0	0	0	0	0	R1
1610	0	1	0	1	0	0	0	0	1	R1
1611	0	0	0	0	0	0	0	0	0	R1
1612	0	0	0	0	0	0	0	0	0	R1
1613	0	0	0	0	0	1	0	1	1	R1
1614	0	0	0	0	0	0	0	0	0	R1
1615	0	1	0	1	0	0	0	0	1	R1
1616	0	0	0	0	0	0	0	0	0	R1
1617	0	0	0	0	0	0	0	0	0	R1
1618	0	0	0	0	0	0	0	0	0	R1
1619	0	0	0	0	0	0	0	0	0	R1
1620	0	1	0	1	0	0	0	0	1	R1
1621	0	0	0	0	0	0	0	0	0	R1
1622	0	0	0	0	0	0	0	0	0	R1
1623	0	0	0	0	0	0	0	0	0	R1
1624	0	0	0	0	0	0	0	0	0	R1
1625	0	0	0	0	0	0	0	0	0	R1
1626	0	0	0	0	0	0	0	0	0	R1
1627	0	0	0	0	0	0	0	0	0	R1
1628	0	0	0	0	0	0	0	0	0	R1
1629	0	0	0	0	0	0	0	0	0	R1
1630	0	0	0	0	0	0	0	0	0	R1
1631	0	0	0	0	0	0	0	0	0	R1
1632	0	0	0	0	0	0	0	0	0	R1
1633	0	0	0	0	0	0	0	0	0	R1
1634	0	0	0	0	0	0	0	0	0	R1
1635	0	0	0	0	0	0	0	0	0	R1
1636	0	0	0	0	0	0	0	0	0	R1
1637	0	0	0	0	0	0	0	0	0	R1
1638	0	0	0	0	0	0	0	0	0	R1
1639	0	0	0	0	0	0	0	0	0	R1
1640	0	0	0	0	0	0	0	0	0	R1
1641	0	0	0	0	0	0	0	0	0	R1
1642	0	0	0	0	0	0	0	0	0	R1
1643	0	0	0	0	0	0	0	0	0	R1
1644	0	0	0	0	0	0	0	0	0	R1
1645	0	0	0	0	0	0	0	0	0	R1
1646	0	0	0	0	0	0	0	0	0	R1
1647	0	0	0	0	0	0	0	0	0	R1
1648	0	0	0	0	0	0	0	0	0	R1
1649	0	0	0	0	0	0	0	0	0	R1
1650	0	0	0	0	0	0	0	0	0	R1
1651	0	0	0	0	0	0	0	0	0	R1
1652	0	0	0	0	0	0	0	0	0	R1
1653	0	0	0	0	0	0	0	0	0	R1
1654	0	0	0	0	0	0	0	0	0	R1
1655	0	0	0	0	0	0	0	0	0	R1
1656	0	0	0	0	0	0	0	0	0	R1
1657	0	0	0	0	0	0	0	0	0	R1
1658	0	0	0	0	0	0	0	0	0	R1
1659	0	0	0	0	0	0	0	0	0	R1
1660	0	0	0	0	0	0	0	0	0	R1
1661	0	0	0	0	0	0	0	0	0	R1
1662	0	0	0	0	0	0	0	0	0	R1
1663	0	0	0	0	0	0	0	0	0	R1
1664	0	0	0	0	0	0	0	0	0	R1
1665	0	0	0	0	0	0	0	0	0	R1
1666	0	0	0	0	0	0	0	0	0	R1
1667	0	0	0	0	0	0	0	0	0	R1
1668	0	0	0	0	0	0	0	0	0	R1
1669	0	0	0	0	0	0	0	0	0	R1
1670	0	0	0	0	0	0	0	0	0	R1
1671	0	0	0	0	0	0	0	0	0	R1
1672	0	0	0	0	0	0	0	0	0	R1
1673	0	0	0	0	0	1	0	1	1	R1
1674	0	0	0	0	0	0	0	0	0	R1
1675	0	0	0	0	0	0	0	0	0	R1
1676	0	0	0	0	0	0	0	0	0	R1
1677	0	0	0	0	0	0	0	0	0	R1
1678	0	0	0	0	0	0	0	0	0	R1
1679	0	1	0	1	0	0	0	0	1	R1
1680	0	0	0	0	0	0	0	0	0	R1
1681	0	0	0	0	0	0	0	0	0	R1
1682	0	0	0	0	0	0	0	0	0	R1
1683	0	0	0	0	0	0	0	0	0	R1
1684	0	0	0	0	0	0	0	0	0	R1
1685	0	0	0	0	0	0	0	0	0	R1
1686	0	0	0	0	0	0	0	0	0	R1
1687	0	0	0	0	0	0	0	0	0	R1
1688	0	0	0	0	0	0	0	0	0	R1
1689	0	0	0	0	0	0	0	0	0	R1
1690	0	0	0	0	0	0	0	0	0	R1
1691	0	0	0	0	0	0	0	0	0	R1
1692	0	0	0	0	0	0	0	0	0	R1
1693	0	0	0	0	0	0	0	0	0	R1
1694	0	0	0	0	0	0	0	0	0	R1
1695	0	0	0	0	0	0	0	0	0	R1
1696	0	0	0	0	0	0	0	0	0	R1
1697	0	0	0	0	0	0	0	0	0	R1
1698	0	0	0	0	0	0	0	0	0	R1
1699	0	0	0	0	0	0	0	0	0	R1
1700	0	0	0	0	0	0	0	0	0	R1
1701	0	0	0	0	0	0	0	0	0	R1
1702	0	0	0	0	0	0	0	0	0	R1
1703	0	0	0	0	0	0	0	0	0	R1
1704	0	0	0	0	0	0	0	0	0	R1
1705	0	0	0	0	0	0	0	0	0	R1
1706	0	0	0	0	0	0	0	0	0	R1
1707	0	0	0	0	0	1	0	1	1	R1
1708	0	0	0	0	0	1	0	1	1	R1
1709	0	0	0	0	0	1	0	1	1	R1
1710	0	0	0	0	0	1	0	1	1	R1
1711	0	0	0	0	0	1	0	1	1	R1
1712	0	0	0	0	0	1	0	1	1	R1
1713	0	0	0	0	0	0	0	0	0	R1
1714	0	0	0	0	0	1	0	1	1	R1
1715	0	0	0	0	0	0	0	0	0	R1
1716	0	0	0	0	0	0	0	0	0	R1
1717	0	0	0	0	0	0	0	0	0	R1
1718	0	0	0	0	0	0	0	0	0	R1
1719	0	0	0	0	0	0	0	0	0	R1
1720	0	0	0	0	0	0	0	0	0	R1
1721	0	0	0	0	0	0	0	0	0	R1
1722	0	0	0	0	0	0	0	0	0	R1
1723	0	0	0	0	0	0	0	0	0	R1
1724	0	0	0	0	0	0	0	0	0	R1
1725	0	0	0	0	0	0	0	0	0	R1
1726	0	1	0	1	0	0	0	0	1	R1
1727	0	0	0	0	0	0	0	0	0	R1
1728	0	1	0	1	0	0	0	0	1	R1
1729	0	1	0	1	0	0	0	0	1	R1
1730	0	0	0	0	0	0	0	0	0	R1
1731	0	0	0	0	0	0	0	0	0	R1
1732	0	0	0	0	0	0	0	0	0	R1
1733	0	0	0	0	0	0	0	0	0	R1
1734	0	1	0	1	0	0	0	0	1	R1
1735	0	1	0	1	0	0	0	0	1	R1
1736	0	0	0	0	0	0	0	0	0	R1
1737	0	1	0	1	0	0	0	0	1	R1
1738	0	1	0	1	0	0	0	0	1	R1
1739	0	1	0	1	0	0	0	0	1	R1
1740	0	1	0	1	0	0	0	0	1	R1
1741	0	1	0	1	0	0	0	0	1	R1
1742	0	1	0	1	0	0	0	0	1	R1
1743	0	1	0	1	0	0	0	0	1	R1
1744	0	1	0	1	0	0	0	0	1	R1
1745	0	1	0	1	0	0	0	0	1	R1
1746	0	1	0	1	0	0	0	0	1	R1
1747	0	1	0	1	0	0	0	0	1	R1
1748	0	1	0	1	0	0	0	0	1	R1
1749	0	1	0	1	0	1	0	1	2	R1
1750	0	1	0	1	0	0	0	0	1	R1
1751	0	0	0	0	0	0	0	0	0	R1
1752	0	0	0	0	0	0	0	0	0	R1
1753	0	0	0	0	0	0	0	0	0	R1
1754	0	0	0	0	0	0	0	0	0	R1
1755	0	0	0	0	0	0	0	0	0	R1
1756	0	0	0	0	0	0	0	0	0	R1
1757	0	0	0	0	0	0	0	0	0	R1
1758	0	0	0	0	0	1	0	1	1	R1
1759	0	0	0	0	0	1	0	1	1	R1
1760	0	0	0	0	0	0	0	0	0	R1
1761	0	0	0	0	0	1	0	1	1	R1
1762	0	0	0	0	0	0	0	0	0	R1
1763	0	0	0	0	0	0	0	0	0	R1
1764	0	0	0	0	0	0	0	0	0	R1
1765	0	0	0	0	0	0	0	0	0	R1
1766	0	0	0	0	0	0	0	0	0	R1
1767	0	0	0	0	0	0	0	0	0	R1
1768	0	0	0	0	0	0	0	0	0	R1
1769	0	0	0	0	0	0	0	0	0	R1
1770	0	0	0	0	0	0	0	0	0	R1
1771	0	0	0	0	0	0	0	0	0	R1
1772	0	0	0	0	0	0	0	0	0	R1
1773	0	0	0	0	0	0	0	0	0	R1
1774	0	0	0	0	0	0	0	0	0	R1
1775	0	0	0	0	0	0	0	0	0	R1
1776	0	0	0	0	0	0	0	0	0	R1
1777	0	0	0	0	0	0	0	0	0	R1
1778	0	0	0	0	0	0	0	0	0	R1
1779	0	0	0	0	0	0	0	0	0	R1
1780	0	0	0	0	0	0	0	0	0	R1
1781	0	0	0	0	0	0	0	0	0	R1
1782	0	0	0	0	0	0	0	0	0	R1
1783	0	0	0	0	0	0	0	0	0	R1
1784	0	0	0	0	0	0	0	0	0	R1
1785	0	0	0	0	0	0	0	0	0	R1
1786	0	0	0	0	0	0	0	0	0	R1
1787	0	0	0	0	0	0	0	0	0	R1
1788	0	0	0	0	0	0	0	0	0	R1
1789	0	0	0	0	0	0	0	0	0	R1
1790	0	0	0	0	0	0	0	0	0	R1
1791	0	0	0	0	0	0	0	0	0	R1
1792	0	0	0	0	0	0	0	0	0	R1
1793	0	0	0	0	0	0	0	0	0	R1
1794	0	0	0	0	0	0	0	0	0	R1
1795	0	0	0	0	0	0	0	0	0	R1
1796	0	0	0	0	0	0	0	0	0	R1
1797	0	0	0	0	0	0	0	0	0	R1
1798	0	0	0	0	0	0	0	0	0	R1
1799	0	0	0	0	0	0	0	0	0	R1
1800	0	0	0	0	0	0	0	0	0	R1
1801	0	0	0	0	0	0	0	0	0	R1
1802	0	0	0	0	0	0	0	0	0	R1
1803	0	0	0	0	0	1	0	1	1	R1
1804	0	0	0	0	0	0	0	0	0	R1
1805	0	0	0	0	0	1	0	1	1	R1
1806	0	0	0	0	0	1	0	1	1	R1
1807	0	0	0	0	0	0	0	0	0	R1
1808	0	0	0	0	0	0	0	0	0	R1
1809	0	0	0	0	0	1	0	1	1	R1
1810	0	0	0	0	0	0	0	0	0	R1
1811	0	0	0	0	0	0	0	0	0	R1
1812	0	0	0	0	0	0	0	0	0	R1
1813	0	0	0	0	0	0	0	0	0	R1
1814	0	0	0	0	0	0	0	0	0	R1
1815	0	0	0	0	0	0	0	0	0	R1
1816	0	0	0	0	0	0	0	0	0	R1
1817	0	0	0	0	0	0	0	0	0	R1
1818	0	0	0	0	0	0	0	0	0	R1
1819	0	0	0	0	0	0	0	0	0	R1
1820	0	0	0	0	0	0	0	0	0	R1
1821	0	0	0	0	0	0	0	0	0	R1
1822	0	0	0	0	0	0	0	0	0	R1
1823	0	0	0	0	0	0	0	0	0	R1
1824	0	0	0	0	0	0	0	0	0	R1
1825	0	0	0	0	0	0	0	0	0	R1
1826	0	0	0	0	0	0	0	0	0	R1
1827	0	0	0	0	0	0	0	0	0	R1
1828	0	0	0	0	0	0	0	0	0	R1
1829	0	0	0	0	0	0	0	0	0	R1
1830	0	0	0	0	0	0	0	0	0	R1
1831	0	0	0	0	0	0	0	0	0	R1
1832	0	0	0	0	0	0	0	0	0	R1
1833	0	0	0	0	0	0	0	0	0	R1
1834	0	0	0	0	0	0	0	0	0	R1
1835	0	0	0	0	0	0	0	0	0	R1
1836	0	0	0	0	0	0	0	0	0	R1
1837	0	0	0	0	0	0	0	0	0	R1
1838	0	0	0	0	0	0	0	0	0	R1
1839	0	0	0	0	0	0	0	0	0	R1
1840	0	0	0	0	0	0	0	0	0	R1
1841	0	0	0	0	0	0	0	0	0	R1
1842	0	0	0	0	0	0	0	0	0	R1
1843	0	0	0	0	0	0	0	0	0	R1
1844	0	0	0	0	0	0	0	0	0	R1
1845	0	0	0	0	0	0	0	0	0	R1
1846	0	0	0	0	0	0	0	0	0	R1
1847	0	0	0	0	0	0	0	0	0	R1
1848	0	0	0	0	0	0	0	0	0	R1
1849	0	0	0	0	0	0	0	0	0	R1
1850	0	0	0	0	0	0	0	0	0	R1
1851	0	0	0	0	0	0	0	0	0	R1
1852	0	0	0	0	0	0	0	0	0	R1
1853	0	0	0	0	0	0	0	0	0	R1
1854	0	0	0	0	0	0	0	0	0	R1
1855	0	0	0	0	0	0	0	0	0	R1
1856	0	0	0	0	0	0	0	0	0	R1
1857	0	0	0	0	0	0	0	0	0	R1
1858	0	0	0	0	0	0	0	0	0	R1
1859	0	0	0	0	0	0	0	0	0	R1
1860	0	0	0	0	0	1	0	1	1	R1
1861	0	0	0	0	0	0	0	0	0	R1
1862	0	0	0	0	0	0	0	0	0	R1
1863	0	0	0	0	0	1	0	1	1	R1
1864	0	0	0	0	0	1	0	1	1	R1
1865	0	0	0	0	0	0	0	0	0	R1
1866	0	0	0	0	0	1	0	1	1	R1
1867	0	0	0	0	0	0	0	0	0	R1
1868	0	0	0	0	0	1	0	1	1	R1
1869	0	0	0	0	0	1	0	1	1	R1
1870	0	0	0	0	0	0	0	0	0	R1
1871	0	0	0	0	0	0	0	0	0	R1
1872	0	0	0	0	0	0	0	0	0	R1
1873	0	0	0	0	0	0	0	0	0	R1
1874	0	0	0	0	0	0	0	0	0	R1
1875	0	0	0	0	0	0	0	0	0	R1
1876	0	0	0	0	0	0	0	0	0	R1
1877	0	0	0	0	0	0	0	0	0	R1
1878	0	0	0	0	0	0	0	0	0	R1
1879	0	0	0	0	0	0	0	0	0	R1
1880	0	0	0	0	0	0	0	0	0	R1
1881	0	0	0	0	0	0	0	0	0	R1
1882	0	0	0	0	0	0	0	0	0	R1
1883	0	0	0	0	0	0	0	0	0	R1
1884	0	0	0	0	0	0	0	0	0	R1
1885	0	0	0	0	0	0	0	0	0	R1
1886	0	0	0	0	0	0	0	0	0	R1
1887	0	0	0	0	0	0	0	0	0	R1
1888	0	0	0	0	0	0	0	0	0	R1
1889	0	0	0	0	0	0	0	0	0	R1
1890	0	0	0	0	0	0	0	0	0	R1
1891	0	0	0	0	0	0	0	0	0	R1
1892	0	0	0	0	0	0	0	0	0	R1
1893	0	0	0	0	0	0	0	0	0	R1
1894	0	0	0	0	0	0	0	0	0	R1
1895	0	0	0	0	0	0	0	0	0	R1
1896	0	0	0	0	0	0	0	0	0	R1
1897	0	0	0	0	0	0	0	0	0	R1
1898	0	0	0	0	0	0	0	0	0	R1
1899	0	0	0	0	0	0	0	0	0	R1
1900	0	0	0	0	0	0	0	0	0	R1
1901	0	0	0	0	0	0	0	0	0	R1
1902	0	0	0	0	0	0	0	0	0	R1
1903	0	0	0	0	0	0	0	0	0	R1
1904	0	0	0	0	0	0	0	0	0	R1
1905	0	0	0	0	0	0	0	0	0	R1
1906	0	0	0	0	0	0	0	0	0	R1
1907	0	0	0	0	0	0	0	0	0	R1
1908	0	0	0	0	0	0	0	0	0	R1
1909	0	0	0	0	0	0	0	0	0	R1
1910	0	0	0	0	0	0	0	0	0	R1
1911	0	0	0	0	0	0	0	0	0	R1
1912	0	0	0	0	0	0	0	0	0	R1
1913	0	0	0	0	0	0	0	0	0	R1
1914	0	0	0	0	0	0	0	0	0	R1
1915	0	0	0	0	0	0	0	0	0	R1
1916	0	0	0	0	0	1	0	1	1	R1
1917	0	0	0	0	0	1	0	1	1	R1
1918	0	0	0	0	0	0	0	0	0	R1
1919	0	0	0	0	0	0	0	0	0	R1
1920	0	0	0	0	0	0	0	0	0	R1
1921	0	0	0	0	0	0	0	0	0	R1
1922	0	0	0	0	0	0	0	0	0	R1
1923	0	0	0	0	0	0	0	0	0	R1
1924	0	0	0	0	0	0	0	0	0	R1
1925	0	0	0	0	0	0	0	0	0	R1
1926	0	0	0	0	0	0	0	0	0	R1
1927	0	0	0	0	0	0	0	0	0	R1
1928	0	0	0	0	0	0	0	0	0	R1
1929	0	0	0	0	0	0	0	0	0	R1
1930	0	0	0	0	0	0	0	0	0	R1
1931	0	0	0	0	0	0	0	0	0	R1
1932	0	0	0	0	0	0	0	0	0	R1
1933	0	0	0	0	0	0	0	0	0	R1
1934	0	0	0	0	0	0	0	0	0	R1
1935	0	0	0	0	0	0	0	0	0	R1
1936	0	0	0	0	0	0	0	0	0	R1
1937	0	0	0	0	0	0	0	0	0	R1
1938	0	0	0	0	0	0	0	0	0	R1
1939	0	0	0	0	0	0	0	0	0	R1
1940	0	0	0	0	0	0	0	0	0	R1
1941	0	0	0	0	0	1	0	1	1	R1
1942	0	0	0	0	0	1	0	1	1	R1
1943	0	0	0	0	0	1	0	1	1	R1
1944	0	0	0	0	0	1	0	1	1	R1
1945	0	0	0	0	0	1	0	1	1	R1
1946	0	0	0	0	0	1	0	1	1	R1
1947	0	0	0	0	0	1	0	1	1	R1
1948	0	0	0	0	0	1	0	1	1	R1
1949	0	0	0	0	0	1	0	1	1	R1
1950	0	0	0	0	0	1	0	1	1	R1
1951	0	0	0	0	0	1	0	1	1	R1
1952	0	0	0	0	0	1	0	1	1	R1
1953	0	0	0	0	0	1	0	1	1	R1
1954	0	0	0	0	0	1	0	1	1	R1
1955	0	0	0	0	0	1	0	1	1	R1
1956	0	0	0	0	0	1	0	1	1	R1
1957	0	0	0	0	0	1	0	1	1	R1
1958	0	0	0	0	0	1	0	1	1	R1
1959	0	0	0	0	0	1	0	1	1	R1
1960	0	0	0	0	0	1	0	1	1	R1
1961	0	0	0	0	0	0	0	0	0	R1
1962	0	0	0	0	0	0	0	0	0	R1
1963	0	0	0	0	0	0	0	0	0	R1
1964	0	0	0	0	0	0	0	0	0	R1
1965	0	0	0	0	0	0	0	0	0	R1
1966	0	0	0	0	0	0	0	0	0	R1
1967	0	0	0	0	0	1	0	1	1	R1
1968	0	0	0	0	0	0	0	0	0	R1
1969	0	0	0	0	0	0	0	0	0	R1
1970	0	0	0	0	0	0	0	0	0	R1
1971	0	0	0	0	0	0	0	0	0	R1
1972	0	0	0	0	0	0	0	0	0	R1
1973	0	0	0	0	0	0	0	0	0	R1
1974	0	0	0	0	0	0	0	0	0	R1
1975	0	0	0	0	0	1	0	1	1	R1
1976	0	0	0	0	0	0	0	0	0	R1
1977	0	0	0	0	0	1	0	1	1	R1
1978	0	0	0	0	0	0	0	0	0	R1
1979	0	0	0	0	0	0	0	0	0	R1
1980	0	0	0	0	0	1	0	1	1	R1
1981	0	0	1	1	0	1	0	1	2	R1
1982	0	0	0	0	0	1	0	1	1	R1
1983	0	0	0	0	0	1	0	1	1	R1
1984	0	0	0	0	0	1	0	1	1	R1
1985	0	0	0	0	0	1	0	1	1	R1
1986	0	0	0	0	0	1	0	1	1	R1
1987	0	0	0	0	0	1	0	1	1	R1
1988	0	0	0	0	0	1	0	1	1	R1
1989	0	0	0	0	0	1	0	1	1	R1
1990	0	0	0	0	0	1	0	1	1	R1
1991	0	0	0	0	0	1	0	1	1	R1
1992	0	0	0	0	0	1	0	1	1	R1
1993	0	0	0	0	0	1	0	1	1	R1
1994	0	0	0	0	0	1	0	1	1	R1
1995	0	0	0	0	0	1	0	1	1	R1
1996	0	0	0	0	0	1	0	1	1	R1
1997	0	0	0	0	0	1	0	1	1	R1
1998	0	0	0	0	0	0	0	0	0	R1
[truncated: 50,506 more rows]
