# Supplementary material for: N-Glycans modulate tilting of HIV-1 envelope glycoprotein
Source: Nat Commun. 2026 Apr 15;17:5206. doi: 10.1038/s41467-026-71874-2 (PMC13254402; doi:10.1038/s41467-026-71874-2)
Supplement: Supplementary file 8 — Source Data [file 41467_2026_71874_MOESM8_ESM.zip › source_data/1_Main_Text_Figures/2_Figure_3/Fig3a_frequencies.txt]

Condition	Frequency_percent
N88	3.119702885439482
2N88	0.4342443576802209
N611	11.15322350252357
2N611	1.3198742976859346
N88+N611	18.499190553280638
2N88+N611	16.59270545662318
N88+2N611	7.325016665079516
2N88+2N611	12.12075040472336
