# Supplementary material for: N-Glycans modulate tilting of HIV-1 envelope glycoprotein
Source: Nat Commun. 2026 Apr 15;17:5206. doi: 10.1038/s41467-026-71874-2 (PMC13254402; doi:10.1038/s41467-026-71874-2)
Supplement: Supplementary file 8 — Source Data [file 41467_2026_71874_MOESM8_ESM.zip › source_data/1_Main_Text_Figures/2_Figure_3/Fig3b_tilting_angle_smoothed.txt]

Replica	Time_us	Tilting_angle_smoothed_deg
1	0.001	7.542
1	0.0011	7.603999999999999
1	0.0012	7.715999999999999
1	0.0013	7.862
1	0.0014	7.949
1	0.0015	8.087
1	0.0016	8.203
1	0.0017	8.338
1	0.0018	8.328999999999999
1	0.0019	8.371
1	0.002	8.356
1	0.0021	8.318000000000001
1	0.0022	8.266
1	0.0023	8.262
1	0.0024	8.212
1	0.0025	8.006
1	0.0026	7.9030000000000005
1	0.0027	7.823
1	0.0028	7.946000000000001
1	0.0029	7.961
1	0.003	7.970999999999999
1	0.0031	8.084999999999999
1	0.0032	8.06
1	0.0033	7.991
1	0.0034	7.992
1	0.0035	8.063999999999998
1	0.0036	8.027000000000001
1	0.0037	8.024
1	0.0038	7.981999999999999
1	0.0039	7.95
1	0.004	7.873
1	0.0041	7.746
1	0.0042	7.779999999999999
1	0.0043	7.886
1	0.0044	7.962999999999999
1	0.0045	7.977000000000001
1	0.0046	8.033
1	0.0047	7.981
1	0.0048	7.892999999999999
1	0.0049	7.831
1	0.005	7.8420000000000005
1	0.0051	7.811
1	0.0052	7.793000000000001
1	0.0053	7.688
1	0.0054	7.5969999999999995
1	0.0055	7.606999999999999
1	0.0056	7.647
1	0.0057	7.648999999999999
1	0.0058	7.691
1	0.0059	7.720999999999999
1	0.006	7.661999999999999
1	0.0061	7.587999999999999
1	0.0062	7.4959999999999996
1	0.0063	7.551
1	0.0064	7.633
1	0.0065	7.632000000000001
1	0.0066	7.537999999999999
1	0.0067	7.545
1	0.0068	7.537000000000001
1	0.0069	7.578
1	0.007	7.6850000000000005
1	0.0071	7.811
1	0.0072	7.955
1	0.0073	7.9319999999999995
1	0.0074	7.841000000000001
1	0.0075	7.831
1	0.0076	7.809
1	0.0077	7.836
1	0.0078	7.816
1	0.0079	7.714
1	0.008	7.659999999999999
1	0.0081	7.536
1	0.0082	7.448
1	0.0083	7.507
1	0.0084	7.532999999999999
1	0.0085	7.563
1	0.0086	7.5489999999999995
1	0.0087	7.478999999999999
1	0.0088	7.475
1	0.0089	7.593999999999999
1	0.009	7.586
1	0.0091	7.684
1	0.0092	7.666999999999999
1	0.0093	7.567
1	0.0094	7.408000000000001
1	0.0095	7.183999999999999
1	0.0096	7.089
1	0.0097	6.968999999999999
1	0.0098	6.822
1	0.0099	6.671000000000001
1	0.01	6.598000000000001
1	0.0101	6.514
1	0.0102	6.401999999999999
1	0.0103	6.292
1	0.0104	6.325
1	0.0105	6.336
1	0.0106	6.4159999999999995
1	0.0107	6.537999999999999
1	0.0108	6.654999999999999
1	0.0109	6.648999999999999
1	0.011	6.662999999999999
1	0.0111	6.69
1	0.0112	6.744
1	0.0113	6.864999999999999
1	0.0114	6.949
1	0.0115	7.109
1	0.0116	7.175999999999999
1	0.0117	7.282000000000001
1	0.0118	7.330999999999999
1	0.0119	7.485000000000001
1	0.012	7.538999999999999
1	0.0121	7.609999999999999
1	0.0122	7.691
1	0.0123	7.775
1	0.0124	7.855000000000001
1	0.0125	7.808
1	0.0126	7.765000000000001
1	0.0127	7.684
1	0.0128	7.631
1	0.0129	7.597999999999999
1	0.013	7.661000000000001
1	0.0131	7.645999999999999
1	0.0132	7.579000000000001
1	0.0133	7.510000000000001
1	0.0134	7.438
1	0.0135	7.453999999999999
1	0.0136	7.572
1	0.0137	7.574
1	0.0138	7.7010000000000005
1	0.0139	7.683999999999999
1	0.014	7.650999999999999
1	0.0141	7.699000000000001
1	0.0142	7.766
1	0.0143	7.699
1	0.0144	7.706
1	0.0145	7.777000000000001
1	0.0146	7.819
1	0.0147	7.935
1	0.0148	7.83
1	0.0149	7.865
1	0.015	7.882000000000001
1	0.0151	7.95
1	0.0152	7.988000000000001
1	0.0153	7.985000000000001
1	0.0154	7.928999999999999
1	0.0155	7.925999999999999
1	0.0156	7.862
1	0.0157	7.871
1	0.0158	7.94
1	0.0159	7.978
1	0.016	7.976999999999999
1	0.0161	7.889999999999999
1	0.0162	7.928
1	0.0163	8.08
1	0.0164	8.242
1	0.0165	8.355
1	0.0166	8.453999999999999
1	0.0167	8.568
1	0.0168	8.658999999999999
1	0.0169	8.766
1	0.017	8.905
1	0.0171	8.999
1	0.0172	9.078999999999999
1	0.0173	9.165
1	0.0174	9.23
1	0.0175	9.272
1	0.0176	9.299000000000001
1	0.0177	9.146
1	0.0178	9.147
1	0.0179	9.161
1	0.018	9.146
1	0.0181	9.158
1	0.0182	8.988
1	0.0183	8.940000000000001
1	0.0184	8.818999999999999
1	0.0185	8.756
1	0.0186	8.671
1	0.0187	8.703999999999999
1	0.0188	8.732000000000001
1	0.0189	8.726
1	0.019	8.774000000000001
1	0.0191	8.803999999999998
1	0.0192	9.024000000000001
1	0.0193	9.105
1	0.0194	9.302
1	0.0195	9.34
1	0.0196	9.428999999999998
1	0.0197	9.578
1	0.0198	9.614999999999998
1	0.0199	9.658
1	0.02	9.602
1	0.0201	9.663
1	0.0202	9.642
1	0.0203	9.517
1	0.0204	9.414
1	0.0205	9.417
1	0.0206	9.481
1	0.0207	9.484
1	0.0208	9.510000000000002
1	0.0209	9.495000000000001
1	0.021	9.556000000000001
1	0.0211	9.511
1	0.0212	9.437999999999999
1	0.0213	9.51
1	0.0214	9.425999999999998
1	0.0215	9.363
1	0.0216	9.253
1	0.0217	9.245000000000001
1	0.0218	9.177
1	0.0219	9.18
1	0.022	9.115
1	0.0221	9.039
1	0.0222	8.971
1	0.0223	8.847
1	0.0224	8.955000000000002
1	0.0225	8.985
1	0.0226	9.063
1	0.0227	8.94
1	0.0228	8.975
1	0.0229	8.913
1	0.023	8.854
1	0.0231	8.769
1	0.0232	8.783
1	0.0233	8.739
1	0.0234	8.599999999999998
1	0.0235	8.446000000000002
1	0.0236	8.344
1	0.0237	8.27
1	0.0238	8.078
1	0.0239	8.0
1	0.024	7.992
1	0.0241	7.970000000000001
1	0.0242	7.977000000000001
1	0.0243	8.082
1	0.0244	8.177000000000001
1	0.0245	8.315000000000001
1	0.0246	8.298
1	0.0247	8.370000000000001
1	0.0248	8.422
1	0.0249	8.455
1	0.025	8.492
1	0.0251	8.622
1	0.0252	8.651
1	0.0253	8.714
1	0.0254	8.714
1	0.0255	8.704
1	0.0256	8.810999999999998
1	0.0257	8.925
1	0.0258	9.155
1	0.0259	9.360000000000001
1	0.026	9.503
1	0.0261	9.65
1	0.0262	9.786
1	0.0263	9.906
1	0.0264	10.122
1	0.0265	10.326
1	0.0266	10.469
1	0.0267	10.504000000000001
1	0.0268	10.48
1	0.0269	10.461
1	0.027	10.503
1	0.0271	10.573
1	0.0272	10.616000000000001
1	0.0273	10.574
1	0.0274	10.625
1	0.0275	10.766
1	0.0276	10.902
1	0.0277	10.99
1	0.0278	11.087
1	0.0279	11.196000000000002
1	0.028	11.296000000000001
1	0.0281	11.233
1	0.0282	11.402000000000001
1	0.0283	11.538
1	0.0284	11.589
1	0.0285	11.558000000000002
1	0.0286	11.532
1	0.0287	11.744
1	0.0288	11.953999999999999
1	0.0289	12.061
1	0.029	12.131
1	0.0291	12.237
1	0.0292	12.236999999999998
1	0.0293	12.326
1	0.0294	12.38
1	0.0295	12.336
1	0.0296	12.305
1	0.0297	12.181000000000001
1	0.0298	12.096
1	0.0299	12.096
1	0.03	12.064
1	0.0301	12.117
1	0.0302	11.974
1	0.0303	12.024
1	0.0304	12.039
1	0.0305	12.149
1	0.0306	12.253
1	0.0307	12.257
1	0.0308	12.186
1	0.0309	12.018
1	0.031	11.979
1	0.0311	11.876999999999999
1	0.0312	12.004999999999999
1	0.0313	12.009
1	0.0314	12.035
1	0.0315	12.096
1	0.0316	12.071
1	0.0317	12.078999999999999
1	0.0318	12.09
1	0.0319	12.289
1	0.032	12.372
1	0.0321	12.476
1	0.0322	12.440999999999999
1	0.0323	12.375
1	0.0324	12.322
1	0.0325	12.224
1	0.0326	12.114
1	0.0327	12.084
1	0.0328	12.062000000000001
1	0.0329	11.934000000000001
1	0.033	11.919999999999998
1	0.0331	11.873999999999999
1	0.0332	11.794
1	0.0333	11.719
1	0.0334	11.611
1	0.0335	11.608
1	0.0336	11.66
1	0.0337	11.666
1	0.0338	11.767999999999999
1	0.0339	11.812999999999999
1	0.034	11.773
1	0.0341	11.75
1	0.0342	11.897000000000002
1	0.0343	11.996
1	0.0344	12.163
1	0.0345	12.262
1	0.0346	12.296000000000001
1	0.0347	12.299000000000001
1	0.0348	12.292
1	0.0349	12.275
1	0.035	12.248000000000001
1	0.0351	12.209999999999999
1	0.0352	12.02
1	0.0353	11.83
1	0.0354	11.53
1	0.0355	11.33
1	0.0356	11.202
1	0.0357	11.193
1	0.0358	11.142
1	0.0359	11.141
1	0.036	11.175
1	0.0361	11.327
1	0.0362	11.511
1	0.0363	11.663
1	0.0364	11.895
1	0.0365	12.055
1	0.0366	12.248000000000001
1	0.0367	12.345
1	0.0368	12.395
1	0.0369	12.486
1	0.037	12.617
1	0.0371	12.615
1	0.0372	12.766000000000002
1	0.0373	12.859
1	0.0374	12.821000000000002
1	0.0375	12.826000000000002
1	0.0376	12.792
1	0.0377	12.775
1	0.0378	12.736
1	0.0379	12.815999999999999
1	0.038	12.844
1	0.0381	12.888
1	0.0382	12.796
1	0.0383	12.825999999999999
1	0.0384	12.894
1	0.0385	12.806999999999999
1	0.0386	12.873999999999999
1	0.0387	12.976999999999999
1	0.0388	13.035
1	0.0389	13.075999999999999
1	0.039	13.024000000000001
1	0.0391	13.053
1	0.0392	13.055000000000001
1	0.0393	13.043000000000001
1	0.0394	13.142000000000001
1	0.0395	13.14
1	0.0396	13.012
1	0.0397	12.803999999999998
1	0.0398	12.671
1	0.0399	12.353
1	0.04	12.09
1	0.0401	11.803999999999998
1	0.0402	11.545
1	0.0403	11.239
1	0.0404	10.909
1	0.0405	10.766
1	0.0406	10.651
1	0.0407	10.596
1	0.0408	10.638
1	0.0409	10.759
1	0.041	10.959999999999999
1	0.0411	11.118
1	0.0412	11.312999999999999
1	0.0413	11.443999999999999
1	0.0414	11.575999999999999
1	0.0415	11.699
1	0.0416	11.684000000000001
1	0.0417	11.697999999999999
1	0.0418	11.617
1	0.0419	11.489
1	0.042	11.283
1	0.0421	11.165
1	0.0422	11.091
1	0.0423	11.136
1	0.0424	11.124
1	0.0425	11.112
1	0.0426	11.190999999999999
1	0.0427	11.289000000000001
1	0.0428	11.402000000000001
1	0.0429	11.604
1	0.043	11.795
1	0.0431	11.847
1	0.0432	11.815999999999999
1	0.0433	11.772
1	0.0434	11.812
1	0.0435	11.671
1	0.0436	11.572
1	0.0437	11.486999999999998
1	0.0438	11.507
1	0.0439	11.440000000000001
1	0.044	11.299
1	0.0441	11.367
1	0.0442	11.457
1	0.0443	11.45
1	0.0444	11.367
1	0.0445	11.447000000000001
1	0.0446	11.467
1	0.0447	11.468
1	0.0448	11.391
1	0.0449	11.272
1	0.045	11.367
1	0.0451	11.366000000000001
1	0.0452	11.329
1	0.0453	11.298
1	0.0454	11.347
1	0.0455	11.373999999999999
1	0.0456	11.477
1	0.0457	11.58
1	0.0458	11.602
1	0.0459	11.652
1	0.046	11.629999999999999
1	0.0461	11.591
1	0.0462	11.577
1	0.0463	11.671000000000001
1	0.0464	11.624
1	0.0465	11.61
1	0.0466	11.562
1	0.0467	11.445
1	0.0468	11.385
1	0.0469	11.32
1	0.047	11.248000000000001
1	0.0471	11.232
1	0.0472	11.203
1	0.0473	11.104000000000001
1	0.0474	11.152
1	0.0475	11.245000000000001
1	0.0476	11.271
1	0.0477	11.327
1	0.0478	11.362
1	0.0479	11.52
1	0.048	11.702000000000002
1	0.0481	11.764
1	0.0482	11.801
1	0.0483	11.934000000000001
1	0.0484	11.93
1	0.0485	12.023
1	0.0486	12.114
1	0.0487	12.251999999999999
1	0.0488	12.384
1	0.0489	12.503
1	0.049	12.568999999999999
1	0.0491	12.701
1	0.0492	12.854
1	0.0493	12.969999999999999
1	0.0494	13.135
1	0.0495	13.158000000000001
1	0.0496	13.264
1	0.0497	13.220000000000002
1	0.0498	13.131
1	0.0499	12.971
1	0.05	12.901
1	0.0501	12.862
1	0.0502	12.907
1	0.0503	12.827000000000002
1	0.0504	12.825
1	0.0505	12.748000000000001
1	0.0506	12.72
1	0.0507	12.7
1	0.0508	12.764000000000001
1	0.0509	12.852
1	0.051	12.834
1	0.0511	12.772
1	0.0512	12.55
1	0.0513	12.534
1	0.0514	12.384
1	0.0515	12.354000000000001
1	0.0516	12.185
1	0.0517	12.056000000000001
1	0.0518	11.941
1	0.0519	11.889
1	0.052	11.812999999999999
1	0.0521	11.689
1	0.0522	11.632
1	0.0523	11.486999999999998
1	0.0524	11.373
1	0.0525	11.233
1	0.0526	11.167
1	0.0527	11.142
1	0.0528	11.103
1	0.0529	10.908999999999999
1	0.053	10.785
1	0.0531	10.705
1	0.0532	10.768
1	0.0533	10.813
1	0.0534	10.93
1	0.0535	11.11
1	0.0536	11.354
1	0.0537	11.503
1	0.0538	11.639
1	0.0539	11.844
1	0.054	12.008
1	0.0541	12.178
1	0.0542	12.16
1	0.0543	12.142
1	0.0544	12.028
1	0.0545	11.928
1	0.0546	11.743
1	0.0547	11.734
1	0.0548	11.717000000000002
1	0.0549	11.620999999999999
1	0.055	11.613
1	0.0551	11.534
1	0.0552	11.524000000000001
1	0.0553	11.538
1	0.0554	11.742999999999999
1	0.0555	11.790000000000001
1	0.0556	11.945
1	0.0557	12.078
1	0.0558	12.172
1	0.0559	12.306999999999999
1	0.056	12.346
1	0.0561	12.464
1	0.0562	12.514999999999999
1	0.0563	12.617999999999999
1	0.0564	12.635
1	0.0565	12.681
1	0.0566	12.623999999999999
1	0.0567	12.471
1	0.0568	12.311
1	0.0569	12.256
1	0.057	12.236999999999998
1	0.0571	12.114
1	0.0572	12.119
1	0.0573	12.064
1	0.0574	11.964
1	0.0575	11.849
1	0.0576	11.732
1	0.0577	11.712
1	0.0578	11.694999999999999
1	0.0579	11.641
1	0.058	11.672
1	0.0581	11.775
1	0.0582	11.803
1	0.0583	11.767
1	0.0584	11.828
1	0.0585	11.959999999999999
1	0.0586	12.102
1	0.0587	12.093
1	0.0588	12.134
1	0.0589	12.254000000000001
1	0.059	12.197
1	0.0591	12.168000000000001
1	0.0592	12.190999999999999
1	0.0593	12.197
1	0.0594	12.13
1	0.0595	12.019
1	0.0596	11.882
1	0.0597	11.899000000000001
1	0.0598	11.83
1	0.0599	11.648
1	0.06	11.549000000000001
1	0.0601	11.408
1	0.0602	11.258
1	0.0603	11.225
1	0.0604	11.223
1	0.0605	11.196000000000002
1	0.0606	11.201
1	0.0607	11.087
1	0.0608	11.136
1	0.0609	11.052
1	0.061	11.044
1	0.0611	11.078
1	0.0612	11.014
1	0.0613	10.899000000000001
1	0.0614	10.817
1	0.0615	10.800999999999998
1	0.0616	10.663
1	0.0617	10.690000000000001
1	0.0618	10.539000000000001
1	0.0619	10.678
1	0.062	10.725
1	0.0621	10.777000000000001
1	0.0622	10.958
1	0.0623	11.131
1	0.0624	11.345
1	0.0625	11.501999999999999
1	0.0626	11.742
1	0.0627	11.93
1	0.0628	12.139
1	0.0629	12.243
1	0.063	12.344
1	0.0631	12.540000000000001
1	0.0632	12.616
1	0.0633	12.721
1	0.0634	12.672
1	0.0635	12.711
1	0.0636	12.809000000000001
1	0.0637	12.739
1	0.0638	12.761
1	0.0639	12.816999999999998
1	0.064	12.799000000000001
1	0.0641	12.844
1	0.0642	12.95
1	0.0643	12.898
1	0.0644	12.925999999999998
1	0.0645	12.907
1	0.0646	12.742
1	0.0647	12.749
1	0.0648	12.675
1	0.0649	12.514000000000001
1	0.065	12.535
1	0.0651	12.284
1	0.0652	12.072
1	0.0653	11.983
1	0.0654	11.950999999999999
1	0.0655	11.886
1	0.0656	11.992999999999999
1	0.0657	12.081
1	0.0658	12.229000000000001
1	0.0659	12.422
1	0.066	12.57
1	0.0661	12.838
1	0.0662	13.022
1	0.0663	13.302000000000001
1	0.0664	13.496
1	0.0665	13.678
1	0.0666	13.73
1	0.0667	13.772
1	0.0668	13.825
1	0.0669	13.829000000000002
1	0.067	13.787
1	0.0671	13.733
1	0.0672	13.722999999999999
1	0.0673	13.559000000000001
1	0.0674	13.451999999999998
1	0.0675	13.378
1	0.0676	13.397
1	0.0677	13.436000000000002
1	0.0678	13.419
1	0.0679	13.478
1	0.068	13.509
1	0.0681	13.597
1	0.0682	13.634
1	0.0683	13.838999999999999
1	0.0684	13.981
1	0.0685	14.004
1	0.0686	14.038999999999998
1	0.0687	14.095000000000002
1	0.0688	14.187000000000001
1	0.0689	14.126
1	0.069	14.192000000000002
1	0.0691	14.116999999999999
1	0.0692	14.129
1	0.0693	14.004
1	0.0694	13.841
1	0.0695	13.746
1	0.0696	13.635
1	0.0697	13.440000000000001
1	0.0698	13.363999999999999
1	0.0699	13.418000000000001
1	0.07	13.394
1	0.0701	13.459999999999999
1	0.0702	13.51
1	0.0703	13.689000000000002
1	0.0704	13.784
1	0.0705	14.002
1	0.0706	14.16
1	0.0707	14.349
1	0.0708	14.432999999999998
1	0.0709	14.419999999999998
1	0.071	14.355
1	0.0711	14.288
1	0.0712	14.251000000000001
1	0.0713	14.168000000000001
1	0.0714	14.203
1	0.0715	14.153
1	0.0716	14.221
1	0.0717	14.246
1	0.0718	14.281
1	0.0719	14.310999999999998
1	0.072	14.364
1	0.0721	14.417999999999997
1	0.0722	14.357
1	0.0723	14.303999999999998
1	0.0724	14.302000000000001
1	0.0725	14.404
1	0.0726	14.269
1	0.0727	14.26
1	0.0728	14.169
1	0.0729	14.207999999999998
1	0.073	14.183000000000002
1	0.0731	14.175
1	0.0732	14.193999999999999
1	0.0733	14.265
1	0.0734	14.346
1	0.0735	14.246
1	0.0736	14.266
1	0.0737	14.205000000000002
1	0.0738	14.149000000000001
1	0.0739	14.109
1	0.074	14.086000000000002
1	0.0741	14.070000000000002
1	0.0742	14.097999999999999
1	0.0743	14.093
1	0.0744	14.138
1	0.0745	14.221
1	0.0746	14.337
1	0.0747	14.416999999999998
1	0.0748	14.607
1	0.0749	14.746
1	0.075	14.908000000000001
1	0.0751	15.062000000000001
1	0.0752	15.227
1	0.0753	15.356
1	0.0754	15.383000000000001
1	0.0755	15.4
1	0.0756	15.404999999999998
1	0.0757	15.407000000000002
1	0.0758	15.374
1	0.0759	15.346
1	0.076	15.303
1	0.0761	15.218
1	0.0762	15.157999999999998
1	0.0763	14.991999999999999
1	0.0764	14.872
1	0.0765	14.764
1	0.0766	14.712
1	0.0767	14.698999999999998
1	0.0768	14.609
1	0.0769	14.522
1	0.077	14.506
1	0.0771	14.545999999999998
1	0.0772	14.554000000000002
1	0.0773	14.575
1	0.0774	14.491999999999999
1	0.0775	14.456999999999999
1	0.0776	14.375
1	0.0777	14.213
1	0.0778	14.121
1	0.0779	14.035
1	0.078	14.01
1	0.0781	13.841999999999999
1	0.0782	13.771
1	0.0783	13.581999999999999
1	0.0784	13.655000000000001
1	0.0785	13.699000000000002
1	0.0786	13.716
1	0.0787	13.803
1	0.0788	13.847
1	0.0789	13.866
1	0.079	13.898
1	0.0791	14.014
1	0.0792	13.975999999999999
1	0.0793	14.146
1	0.0794	14.146
1	0.0795	14.153
1	0.0796	14.163
1	0.0797	14.177000000000001
1	0.0798	14.225
1	0.0799	14.263
1	0.08	14.263
1	0.0801	14.212
1	0.0802	14.216
1	0.0803	14.116
1	0.0804	14.037
1	0.0805	14.039000000000001
1	0.0806	14.093
1	0.0807	14.035
1	0.0808	14.008000000000001
1	0.0809	13.947
1	0.081	13.974
1	0.0811	14.047
1	0.0812	14.099
1	0.0813	14.154
1	0.0814	14.234
1	0.0815	14.317000000000002
1	0.0816	14.493
1	0.0817	14.693999999999999
1	0.0818	14.816999999999998
1	0.0819	15.001999999999999
1	0.082	15.032999999999998
1	0.0821	15.067999999999998
1	0.0822	15.169
1	0.0823	15.278
1	0.0824	15.368
1	0.0825	15.410999999999998
1	0.0826	15.248
1	0.0827	15.128
1	0.0828	15.119
1	0.0829	15.003
1	0.083	14.916999999999998
1	0.0831	14.924000000000001
1	0.0832	14.888
1	0.0833	14.963
1	0.0834	14.882
1	0.0835	14.754
1	0.0836	14.838
1	0.0837	14.892
1	0.0838	14.841999999999999
1	0.0839	14.876000000000001
1	0.084	14.937000000000001
1	0.0841	15.038
1	0.0842	15.081
1	0.0843	15.104000000000003
1	0.0844	15.168000000000001
1	0.0845	15.187000000000001
1	0.0846	15.15
1	0.0847	15.187999999999999
1	0.0848	15.278
1	0.0849	15.376
1	0.085	15.368
1	0.0851	15.276
1	0.0852	15.261000000000001
1	0.0853	15.189999999999998
1	0.0854	15.181000000000001
1	0.0855	15.167000000000002
1	0.0856	15.152000000000001
1	0.0857	15.217000000000002
1	0.0858	15.206
1	0.0859	15.218
1	0.086	15.318000000000001
1	0.0861	15.376
1	0.0862	15.403
1	0.0863	15.527000000000001
1	0.0864	15.585000000000003
1	0.0865	15.623
1	0.0866	15.713999999999999
1	0.0867	15.616
1	0.0868	15.614
1	0.0869	15.6
1	0.087	15.584
1	0.0871	15.677000000000001
1	0.0872	15.803999999999998
1	0.0873	15.818000000000001
1	0.0874	15.940999999999999
1	0.0875	16.139000000000003
1	0.0876	16.185000000000002
1	0.0877	16.275
1	0.0878	16.355
1	0.0879	16.357999999999997
1	0.088	16.407
1	0.0881	16.255
1	0.0882	16.062
1	0.0883	15.984
1	0.0884	15.862
1	0.0885	15.761999999999997
1	0.0886	15.677999999999997
1	0.0887	15.678
1	0.0888	15.613999999999999
1	0.0889	15.614
1	0.089	15.59
1	0.0891	15.672
1	0.0892	15.734
1	0.0893	15.785999999999998
1	0.0894	15.832999999999998
1	0.0895	15.911000000000001
1	0.0896	15.984
1	0.0897	16.056
1	0.0898	16.204
1	0.0899	16.268
1	0.09	16.282
1	0.0901	16.361
1	0.0902	16.505
1	0.0903	16.579
1	0.0904	16.604000000000003
1	0.0905	16.589
1	0.0906	16.677
1	0.0907	16.767
1	0.0908	16.806
1	0.0909	16.907999999999998
1	0.091	17.0
1	0.0911	17.075
1	0.0912	17.033
1	0.0913	16.959
1	0.0914	16.904
1	0.0915	16.979000000000003
1	0.0916	16.916
1	0.0917	16.783
1	0.0918	16.616
1	0.0919	16.595000000000002
1	0.092	16.546
1	0.0921	16.431
1	0.0922	16.445
1	0.0923	16.483999999999998
1	0.0924	16.541999999999998
1	0.0925	16.555
1	0.0926	16.645
1	0.0927	16.713
1	0.0928	16.832
1	0.0929	16.811999999999998
1	0.093	16.822
1	0.0931	16.880999999999997
1	0.0932	16.945
1	0.0933	17.038
1	0.0934	17.04
1	0.0935	16.988
1	0.0936	16.879
1	0.0937	16.809
1	0.0938	16.85
1	0.0939	16.898000000000003
1	0.094	16.918
1	0.0941	16.967000000000002
1	0.0942	16.934
1	0.0943	16.953000000000003
1	0.0944	17.069
1	0.0945	17.142000000000003
1	0.0946	17.351
1	0.0947	17.564999999999998
1	0.0948	17.610000000000003
1	0.0949	17.683
1	0.095	17.761000000000003
1	0.0951	17.766
1	0.0952	17.789
1	0.0953	17.779
1	0.0954	17.674
1	0.0955	17.548
1	0.0956	17.362000000000002
1	0.0957	17.163
1	0.0958	16.973
1	0.0959	16.752000000000002
1	0.096	16.609
1	0.0961	16.416
1	0.0962	16.258
1	0.0963	16.092
1	0.0964	16.008999999999997
1	0.0965	15.950999999999999
1	0.0966	15.902999999999997
1	0.0967	15.933999999999997
1	0.0968	16.038
1	0.0969	16.197
1	0.097	16.302
1	0.0971	16.380000000000003
1	0.0972	16.354
1	0.0973	16.337
1	0.0974	16.330000000000002
1	0.0975	16.312
1	0.0976	16.244999999999997
1	0.0977	16.174
1	0.0978	16.167
1	0.0979	16.148
1	0.098	16.087
1	0.0981	16.044
1	0.0982	16.129
1	0.0983	16.166
1	0.0984	16.139
1	0.0985	16.193
1	0.0986	16.268
1	0.0987	16.279
1	0.0988	16.151
1	0.0989	15.953
1	0.099	15.800999999999998
1	0.0991	15.794
1	0.0992	15.687000000000001
1	0.0993	15.569999999999999
1	0.0994	15.511000000000001
1	0.0995	15.354
1	0.0996	15.225999999999999
1	0.0997	15.132000000000001
1	0.0998	15.012
1	0.0999	14.984
1	0.1	14.984
1	0.1001	14.943999999999999
1	0.1002	14.901
1	0.1003	15.003
1	0.1004	15.134
1	0.1005	15.187999999999999
1	0.1006	15.175
1	0.1007	15.219999999999999
1	0.1008	15.392
1	0.1009	15.431999999999999
1	0.101	15.462
1	0.1011	15.532999999999998
1	0.1012	15.675
1	0.1013	15.653
1	0.1014	15.578
1	0.1015	15.678
1	0.1016	15.744
1	0.1017	15.785
1	0.1018	15.805000000000001
1	0.1019	15.933000000000002
1	0.102	16.080000000000002
1	0.1021	16.092000000000002
1	0.1022	16.055
1	0.1023	16.151
1	0.1024	16.134999999999998
1	0.1025	16.101
1	0.1026	16.165
1	0.1027	16.157
1	0.1028	16.04
1	0.1029	15.944999999999999
1	0.103	15.813999999999998
1	0.1031	15.807999999999998
1	0.1032	15.771
1	0.1033	15.686000000000002
1	0.1034	15.684999999999999
1	0.1035	15.603
1	0.1036	15.504999999999999
1	0.1037	15.482000000000003
1	0.1038	15.486
1	0.1039	15.411000000000001
1	0.104	15.474
1	0.1041	15.423000000000002
1	0.1042	15.395
1	0.1043	15.268
1	0.1044	15.219999999999999
1	0.1045	15.179000000000002
1	0.1046	15.071000000000002
1	0.1047	14.935999999999998
1	0.1048	14.888
1	0.1049	14.844999999999999
1	0.105	14.701999999999998
1	0.1051	14.610999999999999
1	0.1052	14.560000000000002
1	0.1053	14.572999999999999
1	0.1054	14.545000000000002
1	0.1055	14.563999999999998
1	0.1056	14.633000000000001
1	0.1057	14.661000000000001
1	0.1058	14.718
1	0.1059	14.758
1	0.106	14.820000000000002
1	0.1061	14.948000000000002
1	0.1062	15.059000000000001
1	0.1063	15.077000000000002
1	0.1064	15.127
1	0.1065	15.155000000000001
1	0.1066	15.228
1	0.1067	15.303999999999998
1	0.1068	15.323999999999998
1	0.1069	15.382
1	0.107	15.366
1	0.1071	15.261
1	0.1072	15.182999999999998
1	0.1073	15.235999999999999
1	0.1074	15.235999999999999
1	0.1075	15.222
1	0.1076	15.122
1	0.1077	15.030000000000001
1	0.1078	14.958000000000002
1	0.1079	14.879999999999999
1	0.108	14.882
1	0.1081	14.956999999999999
1	0.1082	14.918000000000001
1	0.1083	14.814000000000002
1	0.1084	14.722
1	0.1085	14.700999999999999
1	0.1086	14.725
1	0.1087	14.746
1	0.1088	14.747
1	0.1089	14.721
1	0.109	14.701000000000002
1	0.1091	14.618
1	0.1092	14.637
1	0.1093	14.681000000000001
1	0.1094	14.756
1	0.1095	14.794999999999998
1	0.1096	14.876
1	0.1097	14.972
1	0.1098	15.080000000000002
1	0.1099	15.209999999999999
1	0.11	15.312999999999999
1	0.1101	15.421000000000001
1	0.1102	15.572
1	0.1103	15.703
1	0.1104	15.809999999999999
1	0.1105	15.932000000000002
1	0.1106	15.956999999999999
1	0.1107	15.968
1	0.1108	15.991
1	0.1109	15.971
1	0.111	15.873
1	0.1111	15.754
1	0.1112	15.605
1	0.1113	15.481
1	0.1114	15.347
1	0.1115	15.305000000000001
1	0.1116	15.195000000000002
1	0.1117	15.251000000000001
1	0.1118	15.303999999999998
1	0.1119	15.456999999999999
1	0.112	15.679000000000002
1	0.1121	15.959999999999999
1	0.1122	16.16
1	0.1123	16.392
1	0.1124	16.62
1	0.1125	16.764000000000003
1	0.1126	17.029
1	0.1127	17.121999999999996
1	0.1128	17.193
1	0.1129	17.227
1	0.113	17.282000000000004
1	0.1131	17.293
1	0.1132	17.432
1	0.1133	17.482999999999997
1	0.1134	17.429
1	0.1135	17.351999999999997
1	0.1136	17.282
1	0.1137	17.332
1	0.1138	17.372
1	0.1139	17.444
1	0.114	17.457
1	0.1141	17.487000000000002
1	0.1142	17.499000000000002
1	0.1143	17.475
1	0.1144	17.631
1	0.1145	17.69
1	0.1146	17.734
1	0.1147	17.641
1	0.1148	17.561
1	0.1149	17.411
1	0.115	17.292
1	0.1151	17.124000000000002
1	0.1152	16.857999999999997
1	0.1153	16.803
1	0.1154	16.616
1	0.1155	16.580000000000002
1	0.1156	16.592000000000002
1	0.1157	16.689
1	0.1158	16.731
1	0.1159	16.793
1	0.116	16.738
1	0.1161	16.704
1	0.1162	16.705000000000002
1	0.1163	16.750999999999998
1	0.1164	16.823
1	0.1165	16.881999999999998
1	0.1166	17.002
1	0.1167	17.025
1	0.1168	17.153
1	0.1169	17.241000000000003
1	0.117	17.439999999999998
1	0.1171	17.681
1	0.1172	17.881
1	0.1173	17.919999999999998
1	0.1174	18.003
1	0.1175	18.034
1	0.1176	17.978
1	0.1177	17.944
1	0.1178	17.957
1	0.1179	17.869
1	0.118	17.787
1	0.1181	17.644
1	0.1182	17.634999999999998
1	0.1183	17.507
1	0.1184	17.502999999999997
1	0.1185	17.451
1	0.1186	17.415
1	0.1187	17.342
1	0.1188	17.233999999999998
1	0.1189	17.266
1	0.119	17.267000000000003
1	0.1191	17.365000000000002
1	0.1192	17.404
1	0.1193	17.463
1	0.1194	17.321
1	0.1195	17.253
1	0.1196	17.154
1	0.1197	17.081
1	0.1198	16.923
1	0.1199	16.824
1	0.12	16.669999999999998
1	0.1201	16.524
1	0.1202	16.342000000000002
1	0.1203	16.235999999999997
1	0.1204	16.23
1	0.1205	16.237000000000002
1	0.1206	16.237000000000002
1	0.1207	16.361
1	0.1208	16.439
1	0.1209	16.481
1	0.121	16.665
1	0.1211	16.802
1	0.1212	16.854
1	0.1213	16.936
1	0.1214	17.032999999999998
1	0.1215	17.160000000000004
1	0.1216	17.331
1	0.1217	17.413999999999998
1	0.1218	17.618
1	0.1219	17.778
1	0.122	17.872
1	0.1221	17.883000000000003
1	0.1222	17.987000000000002
1	0.1223	18.095
1	0.1224	18.131
1	0.1225	18.06
1	0.1226	18.019
1	0.1227	17.871000000000002
1	0.1228	17.687
1	0.1229	17.549
1	0.123	17.414
1	0.1231	17.392
1	0.1232	17.281
1	0.1233	17.163
1	0.1234	17.118000000000002
1	0.1235	17.178
1	0.1236	17.14
1	0.1237	17.169999999999998
1	0.1238	17.252000000000002
1	0.1239	17.361
1	0.124	17.383
1	0.1241	17.415
1	0.1242	17.544
1	0.1243	17.64
1	0.1244	17.674
1	0.1245	17.663
1	0.1246	17.659
1	0.1247	17.743000000000002
1	0.1248	17.645
1	0.1249	17.502
1	0.125	17.399
1	0.1251	17.264000000000003
1	0.1252	17.094
1	0.1253	17.023000000000003
1	0.1254	16.961
1	0.1255	16.927
1	0.1256	16.938
1	0.1257	16.784
1	0.1258	16.85
1	0.1259	16.902
1	0.126	16.957
1	0.1261	16.976
1	0.1262	17.073
1	0.1263	17.137
1	0.1264	17.259
1	0.1265	17.352999999999998
1	0.1266	17.363999999999997
1	0.1267	17.494
1	0.1268	17.531
1	0.1269	17.488
1	0.127	17.5
1	0.1271	17.427
1	0.1272	17.363000000000003
1	0.1273	17.259
1	0.1274	17.087
1	0.1275	16.894
1	0.1276	16.791000000000004
1	0.1277	16.616
1	0.1278	16.428
1	0.1279	16.305
1	0.128	16.026000000000003
1	0.1281	15.876
1	0.1282	15.782999999999998
1	0.1283	15.703999999999999
1	0.1284	15.696000000000002
1	0.1285	15.668000000000001
1	0.1286	15.722999999999999
1	0.1287	15.738
1	0.1288	15.806999999999999
1	0.1289	15.816999999999998
1	0.129	16.038
1	0.1291	16.247
1	0.1292	16.391000000000002
1	0.1293	16.444
1	0.1294	16.473000000000003
1	0.1295	16.556
1	0.1296	16.425
1	0.1297	16.514000000000003
1	0.1298	16.445999999999998
1	0.1299	16.392000000000003
1	0.13	16.298
1	0.1301	16.259999999999998
1	0.1302	16.157999999999998
1	0.1303	16.178
1	0.1304	16.153
1	0.1305	16.171
1	0.1306	16.273000000000003
1	0.1307	16.273
1	0.1308	16.308
1	0.1309	16.413999999999998
1	0.131	16.449
1	0.1311	16.436
1	0.1312	16.355
1	0.1313	16.247999999999998
1	0.1314	16.175
1	0.1315	15.997
1	0.1316	15.839999999999998
1	0.1317	15.729000000000003
1	0.1318	15.637
1	0.1319	15.458000000000002
1	0.132	15.300999999999998
1	0.1321	15.156
1	0.1322	15.125
1	0.1323	15.112
1	0.1324	15.123000000000001
1	0.1325	15.074000000000002
1	0.1326	15.058000000000002
1	0.1327	15.004
1	0.1328	15.039999999999997
1	0.1329	15.09
1	0.133	15.198000000000002
1	0.1331	15.248999999999999
1	0.1332	15.307999999999998
1	0.1333	15.324000000000002
1	0.1334	15.356
1	0.1335	15.512
1	0.1336	15.588
1	0.1337	15.659
1	0.1338	15.665000000000001
1	0.1339	15.745999999999999
1	0.134	15.825999999999999
1	0.1341	15.898000000000001
1	0.1342	15.889000000000001
1	0.1343	15.884
1	0.1344	15.828999999999999
1	0.1345	15.8
1	0.1346	15.843
1	0.1347	15.884
1	0.1348	15.935000000000002
1	0.1349	15.939000000000002
1	0.135	15.985
1	0.1351	16.095999999999997
1	0.1352	16.124
1	0.1353	16.143
1	0.1354	16.238999999999997
1	0.1355	16.288999999999998
1	0.1356	16.287
1	0.1357	16.302
1	0.1358	16.345
1	0.1359	16.466
1	0.136	16.472
1	0.1361	16.398
1	0.1362	16.453000000000003
1	0.1363	16.619999999999997
1	0.1364	16.661
1	0.1365	16.740000000000002
1	0.1366	16.845999999999997
1	0.1367	16.836000000000002
1	0.1368	16.794999999999998
1	0.1369	16.72
1	0.137	16.691
1	0.1371	16.69
1	0.1372	16.65
1	0.1373	16.466
1	0.1374	16.369999999999997
1	0.1375	16.215
1	0.1376	16.032999999999998
1	0.1377	15.931000000000001
1	0.1378	15.861
1	0.1379	15.760000000000002
1	0.138	15.676000000000002
1	0.1381	15.625
1	0.1382	15.567000000000002
1	0.1383	15.540000000000001
1	0.1384	15.476000000000003
1	0.1385	15.446000000000002
1	0.1386	15.378
1	0.1387	15.329999999999998
1	0.1388	15.300999999999998
1	0.1389	15.291999999999998
1	0.139	15.217999999999998
1	0.1391	15.172999999999998
1	0.1392	15.245
1	0.1393	15.271
1	0.1394	15.319999999999999
1	0.1395	15.4
1	0.1396	15.524000000000001
1	0.1397	15.660000000000002
1	0.1398	15.752
1	0.1399	15.9
1	0.14	16.124000000000002
1	0.1401	16.34
1	0.1402	16.429000000000002
1	0.1403	16.589
1	0.1404	16.724
1	0.1405	16.904999999999998
1	0.1406	17.051
1	0.1407	17.240999999999996
1	0.1408	17.366999999999997
1	0.1409	17.377
1	0.141	17.368000000000002
1	0.1411	17.337
1	0.1412	17.392999999999997
1	0.1413	17.436
1	0.1414	17.529999999999998
1	0.1415	17.512
1	0.1416	17.494999999999997
1	0.1417	17.312
1	0.1418	17.241
1	0.1419	17.1
1	0.142	17.038000000000004
1	0.1421	16.977
1	0.1422	16.817
1	0.1423	16.702
1	0.1424	16.478
1	0.1425	16.285999999999998
1	0.1426	16.127000000000002
1	0.1427	16.131999999999998
1	0.1428	16.12
1	0.1429	16.188
1	0.143	16.113
1	0.1431	16.025
1	0.1432	15.989999999999998
1	0.1433	15.963
1	0.1434	16.131
1	0.1435	16.332
1	0.1436	16.56
1	0.1437	16.723000000000003
1	0.1438	16.887
1	0.1439	17.019
1	0.144	17.208
1	0.1441	17.386000000000003
1	0.1442	17.595000000000002
1	0.1443	17.691000000000003
1	0.1444	17.7
1	0.1445	17.607
1	0.1446	17.508000000000003
1	0.1447	17.45
1	0.1448	17.259000000000004
1	0.1449	17.233
1	0.145	17.163000000000004
1	0.1451	17.075
1	0.1452	17.028
1	0.1453	17.067
1	0.1454	17.076
1	0.1455	17.032
1	0.1456	17.072
1	0.1457	17.122
1	0.1458	17.316
1	0.1459	17.363
1	0.146	17.497
1	0.1461	17.596
1	0.1462	17.613
1	0.1463	17.662
1	0.1464	17.608999999999998
1	0.1465	17.671
1	0.1466	17.663
1	0.1467	17.611
1	0.1468	17.508
1	0.1469	17.525
1	0.147	17.494
1	0.1471	17.483999999999998
1	0.1472	17.555
1	0.1473	17.52
1	0.1474	17.634
1	0.1475	17.755000000000003
1	0.1476	17.833000000000002
1	0.1477	17.878
1	0.1478	17.897
1	0.1479	17.843
1	0.148	17.707
1	0.1481	17.612000000000002
1	0.1482	17.456
1	0.1483	17.437
1	0.1484	17.336000000000002
1	0.1485	17.285
1	0.1486	17.181
1	0.1487	17.24
1	0.1488	17.298000000000002
1	0.1489	17.35
1	0.149	17.486
1	0.1491	17.6
1	0.1492	17.863
1	0.1493	17.941
1	0.1494	17.981
1	0.1495	18.015
1	0.1496	18.133000000000003
1	0.1497	18.133000000000003
1	0.1498	18.110999999999997
1	0.1499	18.091
1	0.15	18.119
1	0.1501	18.112000000000002
1	0.1502	18.002000000000002
1	0.1503	18.042
1	0.1504	18.154000000000003
1	0.1505	18.175
1	0.1506	18.105
1	0.1507	18.135
1	0.1508	18.206
1	0.1509	18.241
1	0.151	18.235
1	0.1511	18.314999999999998
1	0.1512	18.351
1	0.1513	18.394
1	0.1514	18.348
1	0.1515	18.391
1	0.1516	18.512999999999998
1	0.1517	18.46
1	0.1518	18.481
1	0.1519	18.557
1	0.152	18.573
1	0.1521	18.535000000000004
1	0.1522	18.536
1	0.1523	18.498
1	0.1524	18.581
1	0.1525	18.536
1	0.1526	18.512
1	0.1527	18.572
1	0.1528	18.571
1	0.1529	18.642000000000003
1	0.153	18.669
1	0.1531	18.785
1	0.1532	18.892
1	0.1533	18.970999999999997
1	0.1534	18.96
1	0.1535	19.002
1	0.1536	19.009
1	0.1537	19.023
1	0.1538	19.037
1	0.1539	19.011
1	0.154	19.066
1	0.1541	19.122999999999998
1	0.1542	19.187
1	0.1543	19.214000000000002
1	0.1544	19.256
1	0.1545	19.383000000000003
1	0.1546	19.407
1	0.1547	19.405
1	0.1548	19.419999999999998
1	0.1549	19.387999999999998
1	0.155	19.402
1	0.1551	19.338
1	0.1552	19.292
1	0.1553	19.218
1	0.1554	19.084
1	0.1555	18.873
1	0.1556	18.828
1	0.1557	18.79
1	0.1558	18.778000000000002
1	0.1559	18.689
1	0.156	18.631
1	0.1561	18.604000000000003
1	0.1562	18.551000000000002
1	0.1563	18.607999999999997
1	0.1564	18.675
1	0.1565	18.720999999999997
1	0.1566	18.752000000000002
1	0.1567	18.744
1	0.1568	18.651000000000003
1	0.1569	18.662
1	0.157	18.628999999999998
1	0.1571	18.631
1	0.1572	18.490000000000002
1	0.1573	18.372
1	0.1574	18.349
1	0.1575	18.344
1	0.1576	18.261000000000003
1	0.1577	18.204
1	0.1578	18.165
1	0.1579	18.166999999999998
1	0.158	18.214
1	0.1581	18.189
1	0.1582	18.229
1	0.1583	18.247
1	0.1584	18.285999999999998
1	0.1585	18.386000000000003
1	0.1586	18.449999999999996
1	0.1587	18.553
1	0.1588	18.671
1	0.1589	18.775
1	0.159	18.829
1	0.1591	18.877000000000002
1	0.1592	18.907999999999998
1	0.1593	19.009
1	0.1594	19.098000000000003
1	0.1595	19.079
1	0.1596	19.143
1	0.1597	19.130000000000003
1	0.1598	19.183
1	0.1599	19.298000000000002
1	0.16	19.313
1	0.1601	19.281
1	0.1602	19.346
1	0.1603	19.379
1	0.1604	19.368
1	0.1605	19.488
1	0.1606	19.505000000000003
1	0.1607	19.551
1	0.1608	19.61
1	0.1609	19.547
1	0.161	19.594
1	0.1611	19.755000000000003
1	0.1612	19.867
1	0.1613	19.904
1	0.1614	20.044
1	0.1615	20.059
1	0.1616	20.098
1	0.1617	20.125
1	0.1618	20.095000000000002
1	0.1619	20.072
1	0.162	19.916
1	0.1621	19.746000000000002
1	0.1622	19.647
1	0.1623	19.511
1	0.1624	19.314
1	0.1625	19.255000000000003
1	0.1626	19.285000000000004
1	0.1627	19.305
1	0.1628	19.323
1	0.1629	19.287
1	0.163	19.330000000000002
1	0.1631	19.256
1	0.1632	19.174
1	0.1633	19.103
1	0.1634	19.033
1	0.1635	18.799
1	0.1636	18.541
1	0.1637	18.363
1	0.1638	18.182
1	0.1639	18.113999999999997
1	0.164	18.076
1	0.1641	18.075
1	0.1642	18.026
1	0.1643	17.996000000000002
1	0.1644	17.93
1	0.1645	17.985
1	0.1646	17.994
1	0.1647	18.035000000000004
1	0.1648	18.067
1	0.1649	18.096
1	0.165	18.029000000000003
1	0.1651	17.974
1	0.1652	17.922
1	0.1653	17.860000000000003
1	0.1654	17.856
1	0.1655	17.77
1	0.1656	17.795
1	0.1657	17.691000000000003
1	0.1658	17.667
1	0.1659	17.605
1	0.166	17.643
1	0.1661	17.759
1	0.1662	17.886000000000003
1	0.1663	17.973999999999997
1	0.1664	18.083000000000002
1	0.1665	18.266
1	0.1666	18.410999999999998
1	0.1667	18.639999999999997
1	0.1668	18.718
1	0.1669	18.834
1	0.167	18.924
1	0.1671	19.044
1	0.1672	19.157
1	0.1673	19.231
1	0.1674	19.238
1	0.1675	19.249000000000002
1	0.1676	19.287
1	0.1677	19.228
1	0.1678	19.284
1	0.1679	19.259999999999998
1	0.168	19.287
1	0.1681	19.154
1	0.1682	19.075
1	0.1683	19.183
1	0.1684	19.262
1	0.1685	19.357
1	0.1686	19.479999999999997
1	0.1687	19.631999999999998
1	0.1688	19.743000000000002
1	0.1689	19.875
1	0.169	19.968
1	0.1691	20.085
1	0.1692	20.207
1	0.1693	20.229999999999997
1	0.1694	20.272
1	0.1695	20.322
1	0.1696	20.369
1	0.1697	20.436
1	0.1698	20.5
1	0.1699	20.594
1	0.17	20.551
1	0.1701	20.674
1	0.1702	20.772
1	0.1703	20.919
1	0.1704	21.044999999999998
1	0.1705	21.268
1	0.1706	21.221
1	0.1707	21.322
1	0.1708	21.341
1	0.1709	21.383999999999997
1	0.171	21.494999999999997
1	0.1711	21.52
1	0.1712	21.451999999999998
1	0.1713	21.433
1	0.1714	21.433
1	0.1715	21.21
1	0.1716	21.291999999999998
1	0.1717	21.272
1	0.1718	21.201
1	0.1719	21.119
1	0.172	21.134999999999998
1	0.1721	21.119
1	0.1722	21.129
1	0.1723	21.139000000000003
1	0.1724	21.164
1	0.1725	21.265
1	0.1726	21.31
1	0.1727	21.235999999999997
1	0.1728	21.372999999999998
1	0.1729	21.46
1	0.173	21.48
1	0.1731	21.592000000000002
1	0.1732	21.746
1	0.1733	21.775
1	0.1734	21.826999999999998
1	0.1735	21.859
1	0.1736	21.842000000000002
1	0.1737	22.006999999999998
1	0.1738	22.116
1	0.1739	22.209
1	0.174	22.208
1	0.1741	22.220999999999997
1	0.1742	22.236
1	0.1743	22.318
1	0.1744	22.392
1	0.1745	22.398
1	0.1746	22.426
1	0.1747	22.358
1	0.1748	22.206
1	0.1749	22.092
1	0.175	22.081
1	0.1751	22.005000000000003
1	0.1752	21.889999999999997
1	0.1753	21.735
1	0.1754	21.613999999999997
1	0.1755	21.532999999999998
1	0.1756	21.589
1	0.1757	21.546
1	0.1758	21.656
1	0.1759	21.796
1	0.176	21.958000000000002
1	0.1761	22.053
1	0.1762	22.21
1	0.1763	22.433
1	0.1764	22.544
1	0.1765	22.674
1	0.1766	22.698
1	0.1767	22.876
1	0.1768	22.975
1	0.1769	22.898
1	0.177	22.834
1	0.1771	22.943
1	0.1772	23.022
1	0.1773	22.968
1	0.1774	23.052
1	0.1775	23.148000000000003
1	0.1776	23.131999999999998
1	0.1777	23.04
1	0.1778	22.966
1	0.1779	23.0
1	0.178	23.095999999999997
1	0.1781	23.011
1	0.1782	22.91
1	0.1783	22.895000000000003
1	0.1784	22.803
1	0.1785	22.75
1	0.1786	22.692
1	0.1787	22.634999999999998
1	0.1788	22.542
1	0.1789	22.506999999999998
1	0.179	22.407000000000004
1	0.1791	22.378
1	0.1792	22.395
1	0.1793	22.339
1	0.1794	22.277
1	0.1795	22.221999999999998
1	0.1796	22.293
1	0.1797	22.347
1	0.1798	22.354
1	0.1799	22.374000000000002
1	0.18	22.351
1	0.1801	22.246
1	0.1802	22.105
1	0.1803	22.124
1	0.1804	22.205
1	0.1805	22.293999999999997
1	0.1806	22.255000000000003
1	0.1807	22.217
1	0.1808	22.327999999999996
1	0.1809	22.439999999999998
1	0.181	22.573999999999998
1	0.1811	22.839999999999996
1	0.1812	23.037
1	0.1813	23.074
1	0.1814	23.081
1	0.1815	22.962
1	0.1816	22.912
1	0.1817	22.906
1	0.1818	22.835
1	0.1819	22.766000000000002
1	0.182	22.646
1	0.1821	22.469
1	0.1822	22.416
1	0.1823	22.426
1	0.1824	22.397
1	0.1825	22.47
1	0.1826	22.514
1	0.1827	22.462
1	0.1828	22.392
1	0.1829	22.301
1	0.183	22.371
1	0.1831	22.446
1	0.1832	22.429
1	0.1833	22.411
1	0.1834	22.433
1	0.1835	22.439
1	0.1836	22.451
1	0.1837	22.508
1	0.1838	22.585
1	0.1839	22.6
1	0.184	22.529000000000003
1	0.1841	22.442
1	0.1842	22.423
1	0.1843	22.384
1	0.1844	22.367
1	0.1845	22.368000000000002
1	0.1846	22.333000000000002
1	0.1847	22.326
1	0.1848	22.189
1	0.1849	22.184
1	0.185	22.225
1	0.1851	22.302
1	0.1852	22.305
1	0.1853	22.299
1	0.1854	22.173
1	0.1855	22.041
1	0.1856	21.988
1	0.1857	21.924
1	0.1858	22.017999999999997
1	0.1859	22.038
1	0.186	22.005
1	0.1861	21.913
1	0.1862	21.871
1	0.1863	21.822
1	0.1864	21.935
1	0.1865	22.026999999999997
1	0.1866	22.136000000000003
1	0.1867	22.249000000000002
1	0.1868	22.374000000000002
1	0.1869	22.543
1	0.187	22.599
1	0.1871	22.750999999999998
1	0.1872	22.845
1	0.1873	22.990000000000002
1	0.1874	23.013
1	0.1875	23.017999999999997
1	0.1876	23.012999999999998
1	0.1877	23.005000000000003
1	0.1878	22.886000000000003
1	0.1879	22.738999999999997
1	0.188	22.691000000000003
1	0.1881	22.546
1	0.1882	22.494
1	0.1883	22.394
1	0.1884	22.315
1	0.1885	22.324
1	0.1886	22.323
1	0.1887	22.374
1	0.1888	22.4
1	0.1889	22.407
1	0.189	22.452999999999996
1	0.1891	22.572
1	0.1892	22.622
1	0.1893	22.787
1	0.1894	22.903
1	0.1895	22.98
1	0.1896	22.982
1	0.1897	23.023000000000003
1	0.1898	23.02
1	0.1899	23.004
1	0.19	22.914
1	0.1901	22.839000000000002
1	0.1902	22.753999999999998
1	0.1903	22.559
1	0.1904	22.446
1	0.1905	22.328
1	0.1906	22.225
1	0.1907	22.038000000000004
1	0.1908	21.98
1	0.1909	21.919
1	0.191	21.898999999999997
1	0.1911	21.778
1	0.1912	21.746000000000002
1	0.1913	21.865000000000002
1	0.1914	21.884999999999998
1	0.1915	21.861
1	0.1916	21.919
1	0.1917	21.922
1	0.1918	21.991999999999997
1	0.1919	22.101999999999997
1	0.192	22.233
1	0.1921	22.485999999999997
1	0.1922	22.706
1	0.1923	22.698999999999998
1	0.1924	22.766
1	0.1925	22.910999999999998
1	0.1926	23.003999999999998
1	0.1927	23.153
1	0.1928	23.255000000000003
1	0.1929	23.338
1	0.193	23.416
1	0.1931	23.506
1	0.1932	23.604
1	0.1933	23.791000000000004
1	0.1934	23.899
1	0.1935	23.993000000000002
1	0.1936	24.086000000000002
1	0.1937	24.168
1	0.1938	24.249
1	0.1939	24.294000000000004
1	0.194	24.321
1	0.1941	24.227
1	0.1942	24.082
1	0.1943	23.975
1	0.1944	23.892000000000003
1	0.1945	23.725
1	0.1946	23.705000000000002
1	0.1947	23.711999999999996
1	0.1948	23.657000000000004
1	0.1949	23.606
1	0.195	23.532
1	0.1951	23.505
1	0.1952	23.589999999999996
1	0.1953	23.711
1	0.1954	23.811999999999998
1	0.1955	23.933
1	0.1956	23.781
1	0.1957	23.736
1	0.1958	23.725
1	0.1959	23.69
1	0.196	23.726999999999997
1	0.1961	23.827
1	0.1962	23.777
1	0.1963	23.607999999999997
1	0.1964	23.587
1	0.1965	23.552
1	0.1966	23.769
1	0.1967	23.79
1	0.1968	23.827999999999996
1	0.1969	23.844
1	0.197	23.816000000000003
1	0.1971	23.652
1	0.1972	23.61
1	0.1973	23.613999999999997
1	0.1974	23.654
1	0.1975	23.649
1	0.1976	23.447
1	0.1977	23.368
1	0.1978	23.214
1	0.1979	23.141000000000002
1	0.198	23.175
1	0.1981	23.186
1	0.1982	23.221
1	0.1983	23.265
1	0.1984	23.227
1	0.1985	23.225
1	0.1986	23.378999999999998
1	0.1987	23.418
1	0.1988	23.506999999999998
1	0.1989	23.575
1	0.199	23.521
1	0.1991	23.597
1	0.1992	23.592000000000002
1	0.1993	23.524
1	0.1994	23.476000000000003
1	0.1995	23.462
1	0.1996	23.352
1	0.1997	23.299
1	0.1998	23.216
1	0.1999	23.156
1	0.2	23.043
1	0.2001	22.976000000000003
1	0.2002	22.869999999999997
1	0.2003	22.891
1	0.2004	22.793
1	0.2005	22.739
1	0.2006	22.706
1	0.2007	22.735
1	0.2008	22.764
[truncated: 50,411 more rows]
