# Supplementary material for: N-Glycans modulate tilting of HIV-1 envelope glycoprotein
Source: Nat Commun. 2026 Apr 15;17:5206. doi: 10.1038/s41467-026-71874-2 (PMC13254402; doi:10.1038/s41467-026-71874-2)
Supplement: Supplementary file 8 — Source Data [file 41467_2026_71874_MOESM8_ESM.zip › source_data/1_Main_Text_Figures/3_Figure_4/Fig4c_TMD_hinge_angle_WT_raw_values.txt]

MPER_TMD_hinge_angle_deg
117.04
116.84
116.33
115.08
113.95
116.21
119.84
116.99
117.48
115.44
115.67
115.1
116.17
114.7
113.43
122.03
120.15
122.12
117.86
115.45
120.05
117.85
122.0
117.35
117.22
113.78
114.69
114.09
112.66
117.39
113.28
110.21
113.12
113.57
111.83
115.87
113.14
114.63
114.54
116.4
113.2
111.16
111.69
111.42
116.54
114.78
117.81
116.17
113.05
114.51
116.36
119.4
116.2
115.46
113.85
109.93
118.61
115.45
115.15
114.2
113.89
115.52
112.09
112.15
112.01
113.66
113.08
110.8
110.1
112.3
116.53
110.84
110.66
113.2
110.85
114.86
113.25
113.75
107.97
113.21
108.73
109.18
109.53
112.13
111.35
111.21
111.23
111.84
110.94
113.02
108.12
111.64
110.23
114.66
114.33
111.5
116.32
108.56
109.53
109.29
109.34
110.71
112.75
111.25
111.18
110.72
112.88
110.64
113.32
112.03
112.63
109.8
105.49
106.22
112.2
110.76
108.02
108.21
111.84
106.93
110.2
107.45
107.23
109.63
112.18
110.34
108.74
109.07
107.66
103.52
105.34
107.46
105.44
105.89
105.63
102.72
106.6
104.6
106.2
108.76
107.08
108.7
112.0
108.97
108.31
107.04
107.77
109.2
109.43
107.56
106.68
109.86
111.62
113.36
115.41
105.86
107.59
108.18
109.59
108.73
112.93
105.24
109.21
114.22
105.52
111.21
107.51
107.97
109.46
109.13
109.44
108.14
109.85
104.39
110.38
112.05
115.11
110.38
108.3
109.82
105.98
109.52
107.94
105.07
110.44
107.04
105.5
107.13
107.11
104.75
107.83
107.65
108.66
110.13
112.3
107.72
111.82
111.4
112.74
112.64
112.36
117.38
114.0
112.38
111.02
115.56
112.45
114.62
112.52
111.23
112.38
114.99
114.06
114.65
115.25
112.83
114.76
113.38
117.44
117.76
118.08
114.3
115.64
118.35
112.03
116.44
118.18
117.65
118.89
117.39
117.05
117.08
116.47
121.53
119.3
121.33
119.4
117.76
120.44
120.59
118.33
119.1
118.44
117.52
115.5
114.91
117.43
116.32
117.61
115.69
117.41
117.57
116.85
115.52
116.17
113.13
118.88
113.21
117.04
108.89
112.38
111.17
109.44
109.3
111.02
112.55
113.66
108.43
112.99
109.85
112.23
107.46
110.28
106.7
109.13
109.07
112.19
113.07
112.82
109.46
112.51
110.34
109.88
113.03
110.9
111.54
112.9
112.33
110.63
107.2
111.84
113.17
113.34
114.7
111.69
110.65
112.21
107.16
109.06
113.02
110.39
109.76
110.72
104.66
108.3
107.68
105.53
106.85
105.42
106.04
108.54
108.54
106.79
107.27
107.06
105.52
107.91
107.36
109.04
107.04
105.78
110.41
108.39
107.9
107.21
106.66
106.03
101.91
106.72
103.3
104.1
107.41
106.41
102.62
103.58
103.16
105.33
102.86
104.25
107.12
106.17
105.33
104.06
109.77
108.0
104.77
108.91
109.53
106.03
102.73
105.41
105.74
103.76
102.36
103.46
105.19
103.82
106.52
106.68
105.35
105.51
106.07
104.94
106.68
103.0
104.44
103.61
102.67
101.82
105.39
105.04
106.3
102.31
101.28
102.79
104.85
108.69
105.76
104.98
106.13
107.43
104.89
101.2
100.59
102.96
108.15
106.44
109.75
104.6
105.64
104.77
107.63
108.87
99.36
104.72
105.79
108.26
107.58
103.24
105.39
107.33
108.47
105.22
107.25
109.12
108.03
111.54
106.64
111.96
113.91
110.61
108.47
106.98
108.59
109.9
108.04
106.85
108.51
112.84
108.17
108.04
108.23
111.56
111.34
110.88
115.46
105.69
110.3
111.78
106.5
110.04
113.35
108.69
108.94
108.26
108.56
113.1
115.83
110.89
110.37
111.99
108.47
106.37
112.99
107.09
112.05
106.5
105.54
107.99
101.74
110.68
108.3
108.39
104.72
105.79
105.62
106.24
106.75
109.94
110.69
109.27
106.15
109.95
106.07
105.42
106.93
108.29
106.35
104.42
108.74
104.66
107.04
106.55
103.59
108.13
100.11
104.42
104.57
106.47
104.78
109.33
105.25
104.13
104.83
104.82
108.79
110.56
110.61
106.84
110.12
112.35
111.53
107.49
109.61
106.71
104.63
108.54
105.14
106.52
106.86
107.07
109.33
111.12
111.36
107.08
107.68
106.23
105.89
108.17
110.92
111.82
110.38
111.04
107.49
109.59
108.76
111.54
109.57
105.73
104.29
110.0
102.5
101.96
102.88
101.84
103.99
104.08
104.62
104.9
104.44
104.51
103.38
106.5
106.3
107.3
103.89
107.32
106.04
110.57
107.55
111.11
112.92
111.9
104.46
109.35
110.54
108.34
107.78
114.21
107.48
112.98
110.97
112.25
110.94
106.1
106.65
104.88
103.9
108.25
108.86
111.05
107.79
106.25
106.27
105.98
105.38
106.04
102.79
105.3
106.88
108.71
105.11
102.82
106.55
100.7
99.31
101.13
106.1
105.6
107.21
110.44
109.39
113.35
110.37
108.64
108.53
112.09
109.09
109.83
111.09
111.09
112.92
113.99
111.82
114.46
110.09
109.11
113.34
110.73
113.36
112.08
115.11
110.62
109.45
109.89
108.9
106.56
112.28
112.79
112.65
116.4
116.62
110.99
108.88
113.5
109.94
114.43
113.59
111.46
114.62
116.34
110.44
118.24
114.09
117.73
113.21
117.12
119.2
115.94
116.59
116.33
112.91
115.18
110.99
108.01
112.08
110.92
110.41
108.5
107.62
111.0
109.22
113.18
109.57
108.03
108.77
107.05
108.58
110.57
106.22
106.95
107.62
107.21
110.56
104.22
103.52
109.55
111.47
108.48
116.8
116.35
113.29
113.22
111.24
112.03
111.12
113.32
118.29
112.24
114.94
113.4
114.19
112.32
114.16
116.06
117.8
115.76
112.34
110.45
113.99
112.76
113.34
113.23
116.28
114.23
115.04
114.04
112.89
116.11
114.5
113.45
111.46
113.78
113.46
115.5
114.64
110.77
116.31
114.28
115.19
118.08
120.19
116.98
118.66
119.24
118.39
118.13
118.1
117.66
117.57
114.67
118.28
116.41
117.67
117.78
115.56
115.15
115.83
116.24
117.66
117.07
119.23
116.44
119.22
119.89
113.95
118.6
117.83
119.16
120.48
116.92
120.6
118.6
118.3
118.52
118.66
115.09
117.6
117.02
114.77
118.45
116.41
116.93
114.67
120.64
117.98
118.1
112.98
116.92
120.0
120.3
118.61
114.64
118.38
117.37
117.51
113.12
114.97
115.68
110.49
111.76
114.38
117.52
119.14
114.52
117.37
117.54
114.35
115.74
114.59
116.05
119.33
114.07
116.38
115.0
119.05
113.04
116.73
114.66
106.76
108.94
110.11
108.38
110.66
108.29
113.63
112.18
112.66
112.52
113.07
114.86
111.91
112.15
113.1
115.06
115.11
113.99
114.43
117.24
110.7
108.34
107.73
111.88
117.07
113.07
115.63
113.01
114.05
115.17
112.72
112.47
113.47
117.55
115.15
111.99
118.44
113.05
113.16
116.65
113.83
111.91
114.24
112.0
110.03
112.3
115.58
114.43
113.65
110.37
115.33
113.2
110.49
106.82
106.73
106.52
111.89
114.54
113.44
110.87
112.0
114.87
113.08
116.65
112.61
113.42
114.14
109.97
117.53
112.3
117.67
110.33
112.09
119.2
119.01
114.53
115.85
116.97
113.64
116.04
114.48
112.79
116.34
112.28
111.52
116.88
110.99
118.45
116.54
119.23
119.37
114.27
113.04
117.96
115.91
113.8
117.74
117.11
118.68
116.2
116.19
113.1
115.34
118.8
119.01
117.09
113.3
110.37
114.12
114.13
114.17
113.4
114.3
114.25
110.31
109.37
114.4
115.22
111.72
110.23
111.02
109.62
112.06
114.7
113.54
112.24
114.55
113.42
115.37
113.32
114.5
111.99
120.98
114.82
116.25
118.44
115.51
118.19
112.66
111.79
113.0
117.09
119.1
114.39
115.73
120.45
116.0
112.6
114.6
116.69
121.13
117.74
115.18
119.51
115.67
115.77
120.64
116.7
110.74
116.04
114.5
118.64
115.62
117.61
119.05
113.5
117.6
112.53
113.43
113.07
109.39
114.02
114.6
111.65
115.87
112.28
116.6
113.97
113.98
117.78
111.9
113.97
114.94
117.02
117.3
117.19
114.64
112.81
114.8
113.31
114.83
114.72
119.32
117.46
115.6
116.01
112.41
113.04
110.45
113.56
115.19
116.19
115.34
112.13
113.36
114.48
113.81
115.66
113.45
114.96
110.89
116.36
114.09
114.48
115.66
114.88
116.57
110.86
112.63
111.58
113.09
113.99
109.01
109.67
115.12
110.33
110.51
113.16
116.76
116.97
113.73
119.01
116.16
115.29
117.47
114.28
117.15
112.03
112.76
117.97
114.26
113.86
116.41
116.86
115.73
118.63
114.02
115.69
115.81
119.21
118.83
112.59
115.62
117.23
113.83
117.73
116.4
119.91
118.62
116.2
117.0
118.2
117.08
117.82
120.6
114.61
120.55
119.54
117.72
120.45
117.31
121.73
119.87
117.76
119.6
121.18
121.0
121.7
119.75
118.25
113.8
111.4
113.24
114.47
114.21
115.52
116.17
116.53
116.26
117.93
118.31
115.92
114.09
117.18
115.54
117.0
118.82
112.8
122.04
119.0
118.16
118.53
118.64
124.2
119.1
116.54
115.61
119.34
119.26
117.97
118.04
120.05
119.26
122.59
119.34
118.77
119.26
119.83
120.75
121.37
118.57
119.43
120.64
119.3
116.91
120.72
117.13
119.9
121.71
121.06
116.93
116.62
120.51
119.41
122.17
121.8
116.11
115.17
121.42
118.87
123.22
121.15
122.83
120.36
121.32
119.34
119.89
121.65
117.53
120.2
117.71
120.6
118.16
120.75
123.5
121.59
120.22
121.52
124.92
121.24
122.09
126.72
121.89
123.33
121.27
122.81
121.53
119.14
119.76
121.15
120.42
118.22
121.56
124.43
123.54
121.89
123.52
127.06
121.26
122.51
115.36
123.36
122.76
120.33
121.15
125.83
123.24
115.47
123.06
118.19
126.37
127.93
124.65
123.37
122.71
122.95
121.22
126.91
121.48
122.11
118.64
117.61
122.87
122.32
123.64
121.63
122.53
122.52
119.32
122.56
123.92
120.44
120.01
117.72
119.03
119.25
117.95
118.05
120.84
119.45
119.96
120.73
120.36
121.5
117.96
122.16
119.08
119.6
120.19
120.78
119.09
124.69
117.8
121.92
124.21
121.62
120.14
121.78
124.59
121.08
122.33
119.64
125.13
130.68
128.91
129.13
128.23
123.64
125.7
129.7
128.83
129.13
128.64
125.78
130.27
128.39
127.15
128.14
130.73
130.32
125.88
125.42
125.47
126.51
122.86
123.29
117.33
126.71
120.87
126.23
126.47
124.55
119.2
122.82
120.62
121.47
119.0
124.59
124.09
118.85
119.98
122.64
121.29
123.41
123.65
124.12
119.51
125.81
127.76
127.1
124.06
122.86
119.73
119.63
120.64
117.85
119.38
124.18
119.49
120.25
118.64
123.7
125.55
126.84
120.84
121.04
126.54
122.59
125.06
125.02
119.7
120.4
121.63
121.63
120.42
124.78
125.57
122.05
124.28
120.0
125.18
125.56
119.78
120.39
122.92
120.95
125.41
121.97
122.41
124.19
118.96
123.65
119.44
121.73
123.97
120.39
121.85
122.54
119.04
126.82
123.28
123.6
125.13
126.17
128.43
127.34
124.34
123.47
127.84
126.5
123.02
125.56
128.58
122.81
123.05
127.14
125.86
124.16
129.68
125.4
119.94
126.49
124.79
124.28
124.18
126.48
125.88
126.14
125.72
122.71
122.24
123.73
125.39
127.52
128.36
125.03
128.98
124.55
127.12
126.92
131.69
132.59
129.63
129.04
130.29
127.52
130.34
127.68
126.8
123.73
124.88
125.49
122.2
126.03
124.33
120.79
119.68
120.08
120.84
117.6
122.03
124.14
125.45
124.44
120.48
119.66
120.32
116.0
117.57
119.92
121.06
122.38
122.41
121.9
121.25
118.63
118.8
125.76
115.96
120.53
115.55
118.57
122.74
120.22
119.61
121.55
120.08
119.19
120.34
126.14
118.96
120.75
125.94
122.13
118.18
119.09
125.85
121.92
118.33
117.53
118.93
118.62
122.47
124.93
119.49
123.11
120.54
121.34
120.67
122.24
117.52
117.84
121.81
118.05
119.85
119.96
121.26
118.05
120.87
122.4
125.07
118.43
121.68
120.69
119.4
119.01
120.38
117.38
115.82
117.76
117.05
112.25
122.05
112.53
117.08
118.37
119.14
120.7
120.53
120.19
122.52
123.04
124.52
122.96
123.55
121.74
122.21
120.44
119.31
111.38
114.2
112.63
119.22
116.99
110.74
116.64
116.9
114.68
114.85
108.67
111.59
109.97
114.98
118.98
113.61
114.51
110.14
113.55
110.47
111.79
110.41
114.22
111.17
113.06
112.11
111.35
109.93
114.35
112.31
108.48
111.01
111.96
109.79
110.57
107.63
110.96
110.77
107.78
104.78
105.35
106.22
103.15
103.81
103.79
105.08
109.45
106.09
109.26
107.49
114.29
110.71
108.36
110.29
112.76
111.16
110.94
108.64
110.86
111.86
114.79
115.23
111.56
111.19
111.41
112.34
110.4
114.65
111.53
117.05
114.81
117.35
114.22
115.8
113.58
117.46
115.69
115.12
116.48
117.79
119.11
118.14
119.43
113.64
119.32
116.65
116.5
116.61
116.95
117.77
117.5
112.96
111.86
110.48
109.0
112.53
113.77
114.86
112.53
109.79
112.56
116.02
111.48
114.37
108.75
115.75
110.71
113.07
112.89
114.54
113.81
110.0
114.13
117.11
113.88
107.46
110.8
111.62
112.74
111.78
112.83
111.18
109.49
109.98
113.17
109.02
117.4
113.64
118.07
117.59
115.7
116.08
118.85
114.82
116.09
116.43
115.61
117.07
116.27
112.46
111.69
113.86
112.98
117.09
113.51
111.02
118.85
114.08
113.53
111.98
111.59
114.13
114.73
117.67
117.5
114.0
114.08
112.97
116.29
111.6
115.45
116.86
114.36
119.5
114.21
115.42
116.38
115.13
113.89
116.81
112.05
111.33
115.52
109.79
112.4
114.53
115.05
116.51
116.95
118.83
117.83
117.59
116.49
115.82
116.77
117.15
112.2
114.44
113.35
112.1
113.31
109.02
114.66
111.31
111.7
116.31
109.93
111.82
113.93
116.88
113.42
115.23
115.56
109.53
108.27
108.69
115.83
115.38
114.9
116.25
113.71
114.47
112.41
112.51
113.99
115.6
111.58
109.64
115.07
112.48
110.48
111.85
111.24
108.48
112.9
110.48
110.14
111.38
112.84
113.16
113.34
112.33
111.92
113.79
113.11
110.26
113.77
113.06
109.13
112.35
114.21
110.41
107.93
111.78
113.49
113.43
109.0
113.74
111.61
113.95
115.47
109.14
110.05
111.9
111.09
115.44
108.01
114.48
114.04
107.98
111.33
111.46
114.93
110.43
108.5
112.34
112.19
113.5
113.2
111.18
109.18
109.69
109.33
110.68
111.91
112.25
112.29
111.38
109.44
110.07
111.14
110.84
107.24
108.98
108.85
105.9
111.94
111.26
107.7
107.72
106.2
106.69
109.47
109.72
110.14
112.1
108.48
114.51
112.6
110.74
110.77
111.94
112.79
112.41
113.01
109.21
112.08
108.59
110.09
108.9
112.34
108.8
111.18
110.32
107.71
111.02
113.21
109.99
107.52
109.17
111.31
111.47
111.01
108.86
108.74
121.28
111.15
116.82
113.51
115.56
110.72
111.69
113.29
112.5
112.58
108.78
114.35
109.48
106.7
107.69
106.64
108.38
114.02
112.44
108.18
110.1
110.35
110.38
106.42
110.14
110.92
104.48
110.35
108.33
111.38
112.12
106.75
110.41
114.27
111.37
111.66
111.35
109.38
114.28
110.84
108.66
110.8
111.95
109.55
112.18
109.14
110.52
114.17
115.08
112.65
111.84
113.9
113.08
113.63
113.63
111.42
114.27
118.32
111.45
111.23
113.94
115.85
114.78
117.89
117.05
115.56
114.24
115.98
115.75
116.61
117.16
114.91
114.9
118.39
116.01
115.43
117.86
111.86
114.19
111.96
110.12
112.29
111.29
106.99
109.19
104.55
107.33
109.78
110.0
109.83
110.98
109.23
112.34
108.82
109.98
107.49
111.7
112.56
113.92
111.64
113.62
107.71
105.38
108.85
105.42
110.15
113.02
108.13
107.49
112.67
108.94
109.91
108.22
107.91
112.83
115.76
110.96
109.62
111.82
107.98
108.85
116.25
107.96
118.86
109.18
110.82
110.65
113.25
113.65
113.95
111.9
113.65
108.9
114.32
112.3
110.38
110.63
110.23
111.12
112.56
111.3
111.46
116.97
113.43
114.92
115.42
114.96
113.26
115.77
116.22
116.03
116.66
113.53
115.25
119.13
114.43
114.16
118.78
115.91
120.67
121.03
121.72
131.1
116.82
121.91
123.16
121.89
117.29
120.48
121.49
125.44
119.25
121.62
121.54
121.24
123.29
122.58
122.12
124.17
125.24
124.82
123.38
124.82
122.5
121.38
120.05
125.65
116.92
120.01
132.27
127.82
126.24
122.89
121.53
120.23
115.44
116.64
117.18
123.33
119.66
119.63
123.88
118.21
121.25
122.55
119.34
122.11
116.33
112.81
115.98
114.77
122.16
118.41
117.0
120.25
121.98
123.99
122.7
126.48
122.7
123.48
122.86
124.37
122.5
128.84
121.87
129.15
122.65
126.67
124.15
126.6
127.31
122.82
126.08
121.26
123.64
125.72
118.57
121.56
122.44
122.42
120.17
125.95
120.34
124.52
122.13
121.77
121.46
121.2
119.76
121.9
124.13
124.41
126.99
123.27
120.9
125.09
121.39
117.53
121.02
122.15
119.98
119.26
122.82
121.41
124.86
118.42
123.25
122.5
120.56
118.23
114.92
118.6
118.27
120.93
116.63
113.62
121.83
122.05
120.86
121.09
122.9
123.14
121.53
119.69
120.27
117.93
114.74
116.42
114.4
120.73
117.55
120.05
119.34
117.03
116.27
117.1
119.29
116.84
118.26
118.12
126.03
121.31
118.75
121.97
117.67
121.21
123.36
121.07
123.22
124.31
124.08
118.68
123.31
119.74
120.63
123.88
122.11
122.32
121.73
120.99
118.92
117.14
118.22
125.8
123.65
120.82
120.25
121.45
125.2
125.96
124.8
125.98
121.16
121.43
117.55
120.31
121.71
121.69
117.52
119.46
119.82
116.25
116.04
121.4
119.04
122.13
119.87
122.67
120.59
122.8
117.96
120.94
126.83
121.47
117.94
122.29
121.15
117.98
122.53
121.89
119.46
118.73
119.17
115.81
119.05
119.57
119.96
122.62
121.18
124.73
120.14
121.72
126.57
121.64
122.56
121.73
121.67
120.92
123.02
117.94
118.58
122.9
122.68
118.77
119.91
118.95
119.85
122.79
121.95
121.73
122.01
124.19
121.45
121.07
118.33
122.92
124.68
121.82
123.05
120.21
120.23
121.64
119.57
113.82
121.39
118.0
119.88
117.62
119.37
121.16
117.8
123.28
118.83
120.42
120.1
120.29
120.52
124.35
124.59
122.69
120.07
120.62
123.59
124.66
129.18
124.91
122.59
121.08
121.41
122.55
122.82
125.38
121.22
118.77
121.05
123.01
124.42
120.35
122.98
123.53
122.25
121.42
120.02
124.83
120.53
124.26
122.19
118.33
120.75
124.24
122.78
125.51
123.03
122.97
127.44
128.71
130.34
128.87
126.04
125.83
131.45
132.83
129.45
128.45
128.02
129.69
133.79
129.6
126.15
129.8
131.57
132.2
129.05
126.33
125.52
123.35
121.16
125.14
122.94
124.3
119.28
118.16
113.0
116.38
119.69
117.89
118.7
117.47
118.01
116.01
111.61
117.57
115.73
114.7
114.5
115.47
115.07
121.05
117.89
119.85
112.38
117.31
116.17
117.76
120.3
116.42
120.43
121.51
122.17
122.89
123.14
119.41
127.68
126.09
121.18
120.07
120.82
121.57
119.61
117.07
119.26
125.33
118.94
117.69
118.09
116.28
120.75
121.99
122.87
125.68
120.01
120.4
124.1
128.84
122.6
125.19
122.11
120.06
125.67
121.14
123.6
126.12
122.88
127.11
127.1
126.89
126.5
121.15
123.06
125.53
122.77
121.26
123.18
120.82
117.78
119.47
116.33
121.4
125.37
115.67
119.86
121.2
121.0
121.37
118.4
118.15
121.07
121.81
121.84
118.96
119.64
119.06
122.69
120.61
122.7
123.85
118.18
123.02
126.4
124.48
118.07
118.6
120.9
121.1
119.96
121.5
120.65
120.68
123.92
121.48
121.16
121.95
121.87
125.94
128.27
128.21
121.99
124.24
128.29
126.48
127.94
125.53
131.65
133.27
129.66
129.02
126.76
129.3
133.04
129.73
133.74
131.48
133.75
126.89
123.62
126.09
127.96
135.61
128.96
136.1
138.83
133.4
135.91
128.31
134.79
127.96
137.32
127.83
129.12
122.13
126.7
124.66
128.26
124.77
128.92
123.12
125.69
130.54
124.88
127.16
128.84
127.11
132.07
122.19
128.8
126.26
122.9
129.96
128.21
131.04
134.92
127.78
131.39
130.71
131.73
127.33
126.99
126.59
128.42
127.68
131.55
129.42
126.88
122.89
124.92
122.67
121.15
122.84
126.18
124.88
123.92
121.25
124.44
127.62
125.67
121.36
127.84
128.55
119.74
125.91
125.39
123.61
123.61
128.17
127.66
122.44
119.52
124.41
123.75
128.86
125.39
122.2
122.75
118.62
121.63
124.84
123.99
121.91
123.74
125.79
129.87
129.76
124.03
126.72
122.23
129.61
128.64
128.02
132.82
125.2
133.52
131.71
132.01
127.05
128.24
129.76
129.89
126.4
129.84
122.99
123.87
127.06
121.57
126.21
123.26
123.97
124.68
126.05
122.05
123.16
120.89
125.08
118.2
119.06
121.81
119.51
118.6
120.93
122.66
124.3
124.02
122.53
121.52
121.54
121.99
122.15
121.69
123.57
125.57
119.53
121.28
125.57
123.64
122.78
124.31
122.45
125.54
119.65
122.75
120.48
123.05
121.41
122.8
122.06
123.18
127.34
121.4
125.07
121.95
121.9
122.08
121.9
116.03
120.1
118.44
123.48
120.94
115.7
119.78
114.85
116.69
118.06
121.22
119.55
119.97
119.65
122.59
120.29
121.7
122.67
119.72
123.5
115.77
122.14
116.41
120.29
121.95
117.78
116.77
115.15
115.94
115.47
114.26
120.59
119.05
121.86
117.56
116.56
116.12
114.46
113.04
112.41
120.23
120.56
120.51
118.83
118.81
118.27
118.32
119.13
121.66
117.63
115.88
117.7
117.64
116.15
118.84
116.54
119.8
122.6
118.03
118.09
120.52
121.25
121.45
119.43
123.47
122.27
122.83
123.29
118.54
120.21
120.56
120.94
120.96
125.5
121.5
117.09
116.67
119.33
119.84
117.99
124.68
125.11
123.73
122.74
125.79
122.26
122.14
124.92
122.04
120.57
124.31
120.08
120.92
123.65
127.09
122.96
126.34
125.72
130.08
126.25
128.81
133.27
134.21
137.39
136.73
136.54
128.2
127.11
128.96
133.89
127.26
127.23
131.28
126.6
135.3
134.06
131.93
131.24
135.6
133.12
138.6
131.71
128.89
131.68
135.1
137.63
131.15
134.12
134.92
129.97
131.33
132.43
132.26
132.39
132.43
131.69
135.21
135.82
137.34
132.4
131.19
128.87
132.86
127.04
128.25
133.99
134.67
133.97
133.21
136.04
132.91
137.47
131.13
140.73
135.71
132.03
134.7
139.1
131.23
133.14
134.88
131.67
132.8
132.76
132.32
134.92
130.31
126.56
129.98
128.18
130.67
131.17
128.95
129.29
126.58
127.82
132.95
129.27
127.84
127.67
130.71
126.23
128.71
129.78
130.81
129.11
131.42
127.88
130.25
130.92
126.05
129.52
129.8
130.77
131.03
125.63
131.5
137.29
132.41
131.62
130.85
132.43
134.28
131.29
130.52
127.9
131.38
133.85
128.7
130.32
129.77
125.37
131.71
129.65
131.21
132.67
132.52
130.45
131.96
128.12
128.79
130.02
133.01
133.03
135.59
136.4
129.81
131.54
132.01
135.11
133.21
133.8
133.32
137.37
133.18
132.73
136.31
135.45
128.66
129.25
126.58
127.56
126.77
132.08
129.82
127.68
129.34
128.31
125.81
127.1
127.12
128.39
127.27
128.13
128.14
124.9
126.59
124.65
132.52
126.81
124.19
125.84
134.98
132.62
130.68
126.67
123.63
127.28
126.17
125.95
136.15
135.53
131.96
128.87
132.83
130.36
130.44
131.98
135.67
135.98
135.65
137.09
136.03
127.83
134.86
135.9
142.93
135.37
139.26
135.74
134.07
128.96
130.12
126.66
126.25
128.68
128.35
133.34
126.82
132.45
127.21
125.62
130.73
130.43
130.85
130.74
133.57
131.18
130.93
127.55
129.85
131.44
133.3
128.94
128.52
136.52
130.73
131.79
130.58
136.42
133.15
135.7
136.36
131.29
130.45
133.49
135.25
134.8
131.4
126.17
130.43
133.52
134.32
132.81
129.98
133.47
132.03
128.89
130.81
131.91
131.83
129.62
126.21
135.73
129.51
129.77
132.37
129.25
130.97
126.65
128.57
130.67
132.17
133.5
130.04
134.55
133.33
132.37
137.9
134.78
132.29
129.89
132.95
135.78
136.66
126.11
134.78
137.9
131.47
133.74
129.69
131.22
134.69
134.73
130.32
127.48
130.23
129.16
130.9
130.45
128.87
122.72
126.75
129.66
131.78
132.46
130.1
129.01
126.07
127.72
135.53
130.88
129.98
127.18
131.15
132.65
132.04
130.38
130.74
131.34
135.87
138.64
140.08
133.14
127.47
127.63
132.17
124.01
126.44
133.75
130.19
132.65
131.55
130.1
128.42
128.43
130.21
129.73
133.27
133.59
131.46
130.15
129.09
135.35
130.17
129.85
132.43
132.72
131.99
130.39
131.77
132.01
130.3
125.35
127.04
133.24
129.9
133.39
127.96
138.62
137.88
128.19
131.1
128.89
130.44
126.62
121.84
124.64
129.56
132.67
132.99
131.94
129.94
132.63
132.17
135.04
131.89
133.51
133.12
129.37
131.15
138.25
130.98
136.93
129.98
130.52
132.86
129.84
131.66
130.12
132.19
129.63
132.14
134.05
136.4
131.65
135.04
134.44
134.0
128.89
133.82
138.75
136.43
134.49
137.59
146.09
133.13
142.42
135.34
129.7
131.86
134.85
135.13
135.32
133.58
132.09
130.73
128.3
133.45
133.21
134.5
135.0
137.07
136.76
135.15
137.04
133.29
138.02
133.66
134.09
136.67
131.97
132.73
130.01
137.48
137.4
138.24
136.7
135.47
135.8
136.43
134.71
133.91
131.16
131.18
129.86
133.08
131.01
135.29
130.82
130.77
130.7
132.04
136.27
129.72
134.88
135.11
133.83
130.73
131.12
127.88
123.17
124.89
127.35
129.08
129.81
127.79
128.85
130.44
127.72
128.18
128.99
128.02
126.03
130.49
131.15
128.5
129.25
123.9
126.18
127.06
125.79
128.4
128.91
128.62
126.26
128.15
125.59
126.72
127.01
127.85
135.48
128.26
129.45
130.17
126.25
128.94
130.5
132.25
127.95
127.75
126.81
127.02
126.21
128.35
126.04
133.81
132.94
132.73
126.77
131.23
135.42
129.56
129.5
129.71
133.97
132.84
132.01
126.69
128.11
127.06
128.71
129.12
131.9
130.85
131.09
134.66
127.81
130.54
130.0
134.05
131.37
133.7
133.81
131.59
128.78
134.71
130.49
131.56
131.42
137.33
134.14
131.98
131.47
132.17
133.73
130.25
132.25
131.82
130.2
126.62
133.71
129.22
134.91
130.16
130.12
135.73
129.73
134.74
132.38
130.13
127.29
132.44
133.38
136.41
128.06
135.77
132.42
134.8
134.44
131.19
134.08
131.58
130.84
131.3
132.26
135.92
137.33
133.7
130.16
132.84
132.4
127.35
132.0
130.21
134.12
130.56
129.56
130.73
127.62
126.54
131.21
129.81
124.53
129.0
129.87
134.76
129.0
128.61
129.7
128.78
132.26
130.12
132.2
131.5
134.47
132.88
129.92
134.67
134.46
132.07
134.45
129.89
138.06
135.61
130.4
130.33
132.35
131.78
133.6
128.62
133.17
130.21
132.99
132.26
135.67
136.57
138.08
132.46
134.53
133.23
129.12
135.4
133.04
133.73
135.95
134.73
131.05
125.86
130.05
131.75
134.21
127.57
128.3
135.37
131.41
133.43
133.35
131.85
131.59
131.6
131.07
134.57
127.17
132.35
135.53
130.98
136.68
134.02
127.25
129.04
127.24
126.06
128.9
133.49
125.81
128.94
131.12
136.32
137.58
135.6
122.75
133.08
135.72
135.66
125.81
125.83
130.1
122.82
128.49
130.84
126.14
129.47
132.94
134.79
131.73
135.77
140.02
141.23
139.56
138.64
139.57
142.22
139.82
134.39
138.85
138.33
140.13
136.99
141.77
140.16
139.1
139.34
139.19
142.08
139.83
141.12
140.65
137.51
138.43
144.9
133.1
141.22
135.82
136.37
135.78
136.58
141.71
137.82
135.25
143.42
137.54
136.97
138.93
135.25
136.86
141.05
140.1
135.02
138.37
135.68
137.53
142.59
138.81
138.36
136.41
138.96
137.32
136.76
133.56
135.7
131.63
128.95
133.51
134.3
137.0
133.73
130.9
134.42
134.98
130.67
124.7
134.48
131.83
132.29
135.12
130.49
132.17
130.07
127.95
126.39
133.72
131.99
130.63
128.45
128.9
137.74
129.53
129.83
138.98
128.76
132.57
132.59
132.47
129.98
135.83
132.19
129.99
130.85
134.79
135.29
134.92
141.64
133.17
129.53
132.31
132.16
132.69
128.74
129.02
127.1
129.26
131.74
129.69
131.02
136.92
132.02
132.56
133.87
131.35
133.75
131.79
131.86
134.33
131.48
131.01
136.4
129.81
131.13
131.7
131.23
128.63
128.57
126.38
125.6
127.27
126.52
128.19
132.93
129.2
129.27
129.75
122.81
127.06
124.64
123.98
125.57
126.75
124.88
124.82
123.96
121.96
125.07
126.75
124.56
126.3
127.37
126.92
125.53
127.65
126.64
123.15
123.21
123.14
127.03
118.0
123.75
123.23
123.16
125.25
127.75
119.74
129.71
127.98
133.09
133.22
124.85
126.31
126.66
128.46
128.79
129.26
126.14
132.37
133.91
135.07
135.9
130.24
131.96
132.43
129.95
130.33
125.29
128.82
131.64
129.41
130.12
131.96
133.69
130.61
136.96
139.91
132.82
132.83
136.88
131.38
130.08
133.37
135.72
133.68
135.64
129.12
135.0
132.28
133.33
124.61
131.16
132.04
135.48
131.72
134.84
137.39
131.17
135.76
138.99
138.15
135.72
141.38
137.03
134.95
142.23
140.49
139.32
138.24
138.67
139.38
133.23
141.88
140.11
132.39
138.85
140.41
141.65
132.76
129.21
125.5
129.06
132.08
132.13
132.04
134.65
131.24
131.41
134.79
130.56
132.9
134.88
133.0
135.78
134.32
133.43
135.08
128.5
133.19
131.88
140.33
137.9
133.81
133.64
135.0
133.92
132.49
131.65
132.46
131.03
129.89
133.33
129.89
129.28
129.9
127.04
128.09
131.71
128.04
128.52
130.02
129.59
129.64
125.03
129.39
128.27
128.51
130.09
127.0
134.65
130.24
132.37
130.69
132.03
135.12
134.62
126.85
129.81
132.02
129.75
131.78
128.01
125.41
134.26
130.1
128.9
133.82
131.37
126.03
129.71
132.25
129.55
129.59
127.93
129.72
126.53
127.34
126.37
126.62
130.56
130.29
129.47
127.9
129.89
135.06
130.71
133.62
131.78
131.01
134.84
130.31
128.74
129.71
131.56
131.82
133.35
133.62
133.61
124.75
128.65
128.73
135.46
132.18
132.86
128.52
128.86
130.2
128.44
129.48
127.32
127.22
127.24
127.22
126.37
125.45
128.7
129.52
129.85
133.52
131.3
132.29
132.55
132.06
131.5
131.12
130.92
132.56
130.26
127.34
129.31
125.44
128.07
127.34
127.15
128.55
128.95
126.61
128.67
123.8
129.22
122.69
124.26
122.76
121.97
123.95
125.25
123.79
123.4
121.7
124.13
125.24
126.37
126.52
124.39
122.92
122.91
125.01
123.24
125.33
127.2
130.22
126.52
127.49
124.85
129.62
129.24
127.56
121.1
121.13
126.61
126.03
129.97
124.17
125.49
128.54
128.66
128.16
129.56
127.04
128.55
129.2
126.14
125.69
127.06
122.36
124.44
128.51
127.85
122.15
128.38
126.71
125.84
125.76
130.18
130.26
129.19
125.75
127.77
131.47
128.66
129.57
125.77
126.83
119.16
128.77
123.57
126.64
127.7
124.65
127.11
129.27
125.17
124.86
128.23
128.2
123.58
128.19
129.99
130.47
122.48
122.1
124.04
120.02
125.33
124.87
126.99
133.26
131.28
131.81
127.8
130.79
127.25
127.86
131.15
129.11
131.02
128.95
127.94
128.39
130.0
128.51
129.35
126.53
125.24
127.33
134.08
131.58
130.64
130.06
128.79
130.37
129.77
130.6
128.39
134.03
133.39
129.34
123.63
124.32
128.25
122.95
130.89
126.79
126.01
128.03
129.44
125.0
125.56
125.74
126.85
122.54
126.11
124.79
124.07
124.79
122.24
123.73
119.42
120.98
115.34
118.95
121.21
121.83
120.99
122.43
123.84
118.28
119.67
124.6
121.26
125.75
123.72
127.25
127.21
124.46
125.76
124.86
116.98
122.9
126.22
125.48
124.65
122.75
123.64
121.08
127.8
127.13
125.91
124.67
122.97
125.93
123.67
124.47
119.84
123.53
121.69
123.21
122.19
124.77
123.38
122.81
120.96
126.4
116.58
120.24
119.63
119.06
119.12
126.03
123.26
124.47
126.05
123.89
127.18
122.16
121.42
130.15
133.99
131.65
130.73
129.14
130.85
128.43
128.27
130.77
131.95
127.72
128.77
127.46
131.97
132.77
127.23
127.14
126.76
124.14
131.34
131.82
129.52
128.91
129.27
130.89
130.16
129.46
128.49
133.03
133.94
131.39
131.19
130.03
130.83
129.66
126.73
129.66
129.88
129.19
129.1
129.94
130.41
129.99
132.5
130.41
126.36
125.38
127.53
127.27
128.89
127.66
124.52
123.76
125.17
125.25
125.46
123.23
127.35
123.08
120.34
121.83
125.75
123.03
125.66
127.92
119.6
121.84
123.23
125.33
123.42
127.09
130.09
133.16
134.75
129.28
134.2
128.36
128.75
132.55
127.75
128.31
132.93
124.82
129.54
127.39
130.91
129.2
127.88
128.66
125.15
127.0
130.4
128.71
129.96
127.12
125.13
125.11
124.11
120.37
122.91
121.56
126.39
124.77
124.42
128.4
124.42
124.03
122.33
119.96
122.35
128.97
124.78
124.34
123.14
124.34
125.86
124.95
123.64
122.72
123.45
125.0
128.01
127.52
129.03
124.51
126.45
127.05
126.56
128.74
124.89
128.8
126.72
124.92
122.88
125.89
120.77
122.29
124.09
125.07
126.88
125.59
127.67
124.81
125.65
128.25
124.33
129.64
122.69
121.63
130.46
124.51
131.11
130.46
127.13
125.65
123.0
126.48
124.89
126.57
123.61
123.46
125.55
126.39
126.07
122.71
120.81
120.84
122.66
116.55
121.97
123.13
124.02
123.84
126.03
122.76
122.69
123.61
123.97
121.32
119.4
122.86
123.67
123.29
124.21
127.82
121.52
119.1
123.02
122.58
120.03
125.04
123.73
124.95
126.05
128.45
124.78
127.43
131.15
131.0
129.8
130.07
130.84
133.0
128.98
126.42
131.5
138.7
133.44
128.19
128.01
126.68
129.54
126.83
128.09
125.95
125.85
123.31
127.74
126.67
128.84
124.97
128.84
126.06
126.91
126.52
130.63
125.52
128.75
130.44
128.21
132.54
128.82
129.98
126.7
132.64
133.94
128.52
128.58
126.53
128.01
126.58
129.09
133.72
128.26
129.03
130.46
132.46
130.39
127.73
127.82
129.12
129.15
126.89
124.52
126.56
127.01
128.84
130.65
125.88
130.35
121.62
125.38
127.39
128.13
127.67
126.2
125.04
126.36
127.62
125.69
124.09
123.74
129.15
124.78
128.06
124.67
126.54
128.26
121.43
125.87
128.68
127.0
127.57
126.18
128.67
126.8
128.66
127.95
128.74
133.53
128.92
130.37
127.83
130.44
127.56
126.85
128.81
130.21
130.14
129.44
132.57
128.67
125.89
125.47
123.69
124.77
125.25
123.6
124.13
132.76
125.31
125.45
124.5
124.59
124.76
121.94
118.05
119.96
120.69
122.78
120.74
120.63
120.04
121.85
122.7
120.1
121.45
120.47
122.98
117.4
123.62
122.07
120.76
126.24
122.22
118.83
123.15
121.68
125.64
121.37
123.1
126.29
119.84
124.49
122.01
122.29
126.64
125.27
122.19
125.94
120.88
125.93
129.36
122.75
123.87
122.35
128.08
125.35
129.23
127.63
126.28
124.38
128.48
128.91
126.78
127.23
129.73
130.02
125.13
125.82
127.92
127.35
125.66
127.02
127.81
125.88
130.19
129.63
125.93
130.36
127.91
127.07
129.54
129.81
129.57
130.23
130.37
126.49
129.91
128.26
130.52
130.78
131.25
128.56
125.38
127.31
127.32
127.21
127.57
130.31
125.13
129.67
129.94
130.44
129.14
126.39
130.66
133.29
130.62
131.3
128.35
132.36
130.58
129.65
130.49
127.1
126.94
128.73
121.03
130.69
125.24
122.21
125.52
128.45
123.0
128.33
123.02
122.88
127.49
126.86
126.66
124.64
126.73
125.75
126.08
129.37
133.06
129.52
128.63
126.43
127.22
127.47
126.81
128.68
128.12
126.61
129.67
131.23
125.5
121.39
126.95
126.89
123.0
129.62
134.93
131.34
129.26
133.74
131.77
130.04
131.28
129.53
129.89
131.89
130.28
135.93
132.53
129.89
130.3
130.0
130.18
130.5
127.67
132.92
130.73
131.66
130.35
134.87
136.35
137.5
133.28
132.97
130.5
134.26
134.52
133.24
128.37
129.72
127.0
127.93
130.75
127.93
130.36
128.76
128.31
129.47
125.61
130.85
125.77
130.96
130.99
128.25
128.59
127.93
130.11
129.46
130.22
127.72
131.5
130.3
132.86
131.4
130.99
134.63
134.89
135.92
131.98
141.59
137.42
142.77
133.69
133.7
133.98
141.21
132.08
135.25
134.29
131.97
137.46
136.31
136.7
135.9
132.11
135.61
136.79
128.4
135.76
129.76
134.06
133.62
132.93
137.71
136.23
133.42
134.34
137.7
130.3
134.24
135.6
132.22
136.76
134.02
136.95
138.65
136.17
138.44
140.22
136.33
142.49
135.05
140.27
140.62
140.99
141.01
140.39
141.76
135.65
137.6
139.56
136.75
143.45
140.96
142.91
140.37
137.09
143.3
136.41
133.22
133.33
134.8
132.57
132.66
133.36
134.28
133.88
137.17
137.84
135.63
134.75
138.39
134.56
135.06
131.96
135.46
138.5
141.13
135.67
133.59
134.39
130.87
140.13
133.25
134.33
129.84
131.61
133.19
133.66
132.39
130.35
130.23
131.9
132.41
133.19
133.51
132.78
133.85
129.19
131.5
129.61
131.73
134.61
127.88
131.71
134.41
136.81
134.46
129.28
130.58
130.72
135.25
132.12
137.53
135.43
132.5
135.31
139.64
134.66
132.97
136.71
136.05
137.98
132.77
136.9
135.11
134.54
133.95
136.27
137.25
136.48
137.18
137.83
131.81
133.98
134.6
133.08
131.37
133.05
131.53
136.63
133.15
135.89
134.15
130.01
130.06
132.16
136.07
134.7
130.34
136.88
140.82
132.58
133.33
134.03
134.67
131.3
132.95
134.54
136.3
137.41
136.21
135.66
135.03
130.55
131.44
134.79
135.99
136.21
134.21
137.92
137.22
133.09
133.87
132.26
132.04
129.71
128.16
132.34
132.83
137.19
135.53
133.54
136.72
133.72
139.95
137.37
137.91
138.96
136.72
137.35
134.15
132.02
136.33
134.73
137.83
138.28
136.47
136.99
130.94
130.63
131.75
131.18
133.01
133.85
132.98
129.66
130.0
128.5
133.9
134.48
136.11
134.32
133.3
135.31
135.95
133.32
133.59
137.21
131.25
134.95
136.17
135.34
140.74
137.1
138.84
133.12
137.04
134.76
138.15
133.49
136.95
137.3
135.79
135.14
133.34
133.51
136.48
135.03
134.81
134.75
130.14
132.6
127.04
134.35
137.83
133.63
138.19
134.4
132.16
132.71
135.95
135.48
133.13
132.64
133.92
134.01
132.34
130.68
133.24
135.34
133.22
130.34
134.55
132.54
136.7
134.27
131.72
130.76
133.15
131.3
136.98
136.18
132.93
131.27
136.57
136.85
133.63
135.63
137.79
139.02
137.31
137.46
134.09
132.59
137.51
131.59
141.3
136.56
134.87
136.07
138.98
139.74
138.3
137.55
137.63
137.57
136.86
137.15
139.43
135.62
140.5
131.46
136.24
135.39
137.38
141.04
136.66
135.29
135.13
138.09
138.53
134.6
132.77
138.88
137.68
130.83
132.95
132.51
135.4
137.2
133.0
137.48
140.34
137.09
140.69
139.18
140.23
135.25
133.46
136.24
136.1
137.46
139.54
136.71
138.26
140.53
140.77
135.17
134.62
133.29
135.69
135.91
131.89
137.42
136.28
132.12
134.0
130.12
132.44
132.07
130.71
132.76
131.77
135.12
134.23
135.16
133.54
138.06
135.05
130.21
132.92
135.79
133.0
131.61
134.21
130.15
137.5
133.3
135.0
133.78
130.42
135.87
138.14
133.41
134.25
135.74
140.54
141.91
130.94
134.9
130.95
133.34
134.8
138.05
138.54
135.59
137.21
137.49
137.56
136.68
141.72
136.26
136.84
135.84
137.81
137.6
135.01
135.2
139.62
135.8
137.31
131.51
136.58
133.42
131.6
134.18
132.95
131.13
131.16
131.61
135.37
132.93
133.78
134.27
132.78
137.03
135.84
131.72
130.22
130.97
129.34
128.75
130.58
124.44
128.18
130.58
132.7
128.62
133.69
130.81
131.03
131.19
130.47
134.11
135.03
129.11
132.66
135.33
135.64
130.3
130.68
139.92
140.93
133.95
135.03
139.05
135.6
138.55
135.1
136.27
133.83
141.33
133.7
133.9
132.7
132.08
130.63
129.09
134.08
128.34
130.95
133.59
130.55
129.94
130.28
128.42
131.64
131.58
132.35
132.03
127.18
126.65
124.93
129.17
134.3
131.52
134.33
134.41
133.63
133.26
137.79
136.71
134.78
134.58
134.94
139.64
137.38
138.03
135.51
137.67
133.26
133.72
136.15
132.03
135.72
134.02
135.07
135.0
130.61
134.09
132.64
136.71
130.35
131.17
128.56
134.74
134.69
129.19
130.35
126.46
128.5
128.79
135.28
134.18
132.84
130.21
125.07
134.28
127.91
129.61
133.3
130.04
135.31
136.18
136.18
130.49
131.66
129.9
131.9
129.08
128.82
128.56
129.52
125.61
127.0
128.05
129.22
132.13
128.7
127.93
128.94
130.71
135.56
133.69
132.63
134.22
135.49
142.96
133.09
133.19
130.09
130.49
129.31
128.58
130.22
132.02
133.03
129.27
129.15
131.0
129.19
131.44
131.5
132.66
133.72
129.79
125.3
129.95
136.58
128.11
133.09
129.11
132.46
128.72
129.02
128.69
135.13
131.55
133.72
131.71
132.08
132.64
132.78
131.44
131.16
127.48
129.29
130.29
126.84
129.28
128.88
134.66
127.38
125.86
132.85
130.43
129.42
129.99
130.35
133.47
133.65
130.55
131.83
132.22
129.41
129.5
131.05
126.55
132.37
134.02
131.91
131.24
131.56
136.65
135.87
135.41
134.22
132.75
133.97
134.53
135.53
130.63
132.58
134.85
134.02
133.67
130.51
129.81
132.48
127.98
132.43
129.3
135.98
132.42
135.32
136.89
133.66
133.28
134.05
134.51
133.62
136.04
133.49
131.35
134.88
129.88
130.79
130.82
131.44
132.86
131.07
132.39
128.11
134.4
128.59
128.3
128.75
132.19
130.46
132.41
127.74
135.43
134.74
133.17
133.55
130.46
136.87
131.57
131.07
136.57
138.65
135.62
137.09
133.92
139.22
137.96
137.35
136.05
131.05
131.94
132.54
127.88
129.51
126.47
127.7
128.46
123.96
124.76
129.44
126.07
126.41
128.35
122.67
127.37
123.22
128.51
123.87
122.29
123.47
122.25
123.62
124.12
123.51
122.28
119.55
120.5
119.76
118.72
117.98
125.27
125.34
122.8
123.84
123.51
134.5
140.03
137.38
138.05
133.38
141.91
140.0
134.67
134.46
138.86
139.71
139.9
135.41
139.67
138.59
134.19
135.12
134.7
140.6
132.57
132.65
133.81
132.69
135.43
129.77
134.55
139.45
135.46
139.71
134.3
132.41
133.39
132.24
124.8
126.52
128.37
130.35
125.28
122.27
125.3
126.75
123.86
126.91
124.11
124.61
124.58
124.05
129.48
127.67
128.28
129.88
128.63
124.73
130.07
130.63
125.6
124.3
126.9
128.59
122.34
130.35
126.7
129.29
127.57
127.9
129.16
129.48
131.37
133.85
126.23
127.12
128.12
129.79
132.91
130.71
134.12
129.72
133.1
135.51
130.62
132.25
128.56
133.35
127.75
135.58
133.56
130.84
129.17
129.49
133.79
129.9
131.46
131.76
134.95
138.1
132.16
134.41
133.1
130.87
132.25
132.92
137.11
137.85
133.68
135.18
131.81
136.22
133.13
132.47
137.42
134.54
139.12
132.83
131.98
133.95
133.07
136.1
135.39
136.11
135.29
131.84
130.86
133.0
132.11
133.25
126.36
131.67
124.94
127.48
126.36
125.61
125.01
126.02
124.34
125.6
130.99
127.23
129.69
119.77
121.48
123.22
124.15
125.89
122.58
125.82
126.61
130.94
127.63
130.77
129.44
123.27
127.66
124.52
126.93
127.99
128.99
127.11
127.0
127.28
130.04
133.32
129.31
125.52
125.02
119.1
118.78
126.48
125.16
126.36
126.51
127.05
127.59
124.26
124.01
119.62
121.44
123.52
123.12
125.02
122.41
127.45
127.89
123.78
126.6
122.04
128.26
125.45
125.01
125.79
125.96
125.96
128.21
122.55
126.4
122.89
125.81
122.61
123.02
125.18
123.97
123.64
122.47
123.78
124.25
124.76
119.89
122.51
122.0
122.22
123.71
122.18
120.79
126.8
125.0
127.17
121.54
121.5
117.65
125.55
121.0
122.57
126.86
124.64
127.54
125.56
124.42
122.54
125.97
120.51
123.5
123.34
120.72
119.41
124.58
121.91
122.41
124.51
122.64
123.6
121.71
122.61
119.75
118.7
122.82
121.31
121.81
120.92
121.3
120.78
119.76
120.07
121.33
119.65
120.37
119.92
115.8
118.55
122.7
122.34
127.11
125.29
123.64
120.79
117.87
116.81
121.39
120.19
119.09
122.55
121.46
122.85
123.79
120.11
122.97
123.3
125.56
126.21
126.24
124.74
121.03
130.2
122.81
123.41
125.74
127.6
129.05
132.34
120.41
119.48
118.42
119.84
119.01
116.38
119.26
120.67
127.58
124.08
127.38
123.79
125.39
122.56
126.64
128.5
131.81
131.27
130.64
130.97
135.22
129.24
131.53
130.01
126.56
133.7
131.15
122.49
127.24
128.43
126.99
128.39
129.34
128.58
129.39
131.49
125.99
130.57
128.98
129.07
132.99
127.01
130.37
128.32
128.59
131.56
127.61
128.22
129.74
127.75
127.26
122.82
130.9
130.13
126.97
130.83
124.4
120.87
123.25
123.9
126.96
127.39
127.32
128.77
127.91
132.21
128.81
129.42
129.63
127.9
125.5
125.33
127.76
131.95
131.31
132.94
130.45
129.69
131.09
124.54
124.8
123.7
124.94
122.85
126.35
124.68
125.62
131.87
124.21
124.98
124.8
124.63
123.49
126.4
125.86
120.73
123.08
124.8
128.82
126.75
123.66
129.36
131.51
129.8
130.45
133.48
135.43
128.59
132.17
129.12
128.37
126.53
121.78
126.66
129.92
128.55
132.38
126.47
127.99
123.47
131.38
127.39
130.59
127.38
135.57
129.44
131.68
133.58
127.99
130.85
128.35
124.99
124.23
128.71
124.89
128.54
129.21
128.66
123.04
127.52
128.23
132.25
129.22
130.46
122.57
125.34
126.33
125.91
128.13
122.29
122.64
125.83
122.55
123.93
128.85
125.05
125.47
123.8
120.85
124.55
123.98
124.83
122.4
125.66
119.55
124.83
123.38
121.15
119.65
118.19
123.02
120.73
118.68
119.73
116.95
118.7
120.6
122.54
118.23
119.89
118.4
119.79
121.74
120.41
118.68
123.09
128.68
133.14
126.28
125.82
125.6
126.85
126.48
126.64
126.86
124.0
124.13
129.49
129.46
117.28
124.45
127.23
127.39
123.67
127.56
128.71
128.59
130.2
130.03
126.89
127.41
124.36
122.84
127.13
124.94
126.12
129.31
127.84
126.29
126.1
130.81
128.93
130.35
124.45
124.64
123.41
122.86
123.69
121.29
121.39
125.66
120.29
126.94
125.71
126.78
123.01
128.63
126.76
132.21
126.9
125.76
129.07
127.07
126.83
126.9
125.71
128.07
121.27
124.57
123.25
126.28
122.01
120.81
121.82
116.18
121.92
122.04
116.78
118.85
120.17
118.05
120.22
124.48
119.84
120.74
122.77
124.55
121.12
120.17
123.56
125.82
127.93
127.53
125.13
125.74
120.58
124.07
122.7
127.81
122.14
126.19
122.69
116.77
121.03
124.74
124.2
122.99
123.0
122.88
121.66
121.66
122.39
125.61
124.45
123.69
126.21
124.29
123.72
128.23
120.41
121.54
121.12
121.91
118.14
119.76
118.75
119.38
118.0
118.29
120.22
120.97
117.55
119.66
118.29
121.3
120.2
118.74
119.68
123.77
118.27
118.55
124.02
124.27
125.01
122.77
126.07
126.85
130.19
125.11
125.11
122.02
126.91
127.73
124.33
128.92
123.63
127.44
125.02
123.51
120.27
124.73
125.1
125.68
124.37
123.69
126.19
120.91
125.99
124.7
124.46
126.49
125.72
124.97
124.0
123.94
124.39
130.66
129.96
129.55
131.15
133.99
128.79
131.34
131.59
129.55
130.45
130.09
130.16
128.06
126.25
129.02
133.75
129.44
131.23
127.13
129.9
126.07
124.43
120.24
124.43
122.85
126.76
122.0
125.24
123.71
127.64
122.64
126.5
123.61
126.21
125.82
129.27
132.53
128.9
129.18
125.88
122.02
127.73
130.6
125.56
125.31
128.77
122.59
128.34
126.04
123.13
131.86
129.93
127.34
123.3
122.05
125.76
131.34
132.09
132.11
133.36
135.83
134.49
131.42
130.09
124.99
129.03
133.77
136.22
135.95
136.53
136.84
137.73
135.56
135.26
130.29
135.36
139.87
135.53
135.96
140.4
134.55
133.46
130.53
137.25
134.7
142.1
138.58
139.32
136.64
142.27
130.68
136.8
141.03
135.4
138.58
142.94
137.82
138.35
139.17
134.69
138.38
135.05
139.93
140.41
140.72
137.7
139.05
135.3
134.67
133.45
135.87
129.54
129.71
133.36
132.8
127.86
128.35
127.28
129.94
128.17
128.22
126.98
126.89
127.52
130.01
124.58
120.93
125.52
129.77
127.52
125.83
127.8
125.74
128.85
137.17
130.76
134.28
124.5
127.95
126.4
126.22
128.14
130.65
130.06
130.07
124.12
126.43
124.19
127.08
120.71
122.77
122.36
126.37
125.62
125.9
122.34
117.87
120.51
123.27
125.43
126.05
126.68
124.92
128.72
125.31
125.72
127.84
125.4
129.31
128.99
129.83
131.4
130.91
133.36
130.57
130.43
131.49
131.29
129.0
130.88
133.67
127.92
131.73
131.92
133.22
130.3
131.66
131.07
125.69
125.65
127.82
125.85
125.23
129.41
124.17
127.8
129.79
130.91
127.99
128.54
126.61
124.41
125.46
125.96
127.93
122.44
127.87
123.32
127.69
125.98
125.59
123.89
128.98
125.67
130.02
127.1
131.54
128.87
129.77
128.42
125.52
126.98
126.46
130.21
129.75
131.16
128.96
127.8
130.18
129.1
132.03
129.53
125.79
124.61
126.04
127.45
128.67
126.4
129.33
129.67
128.45
124.0
125.32
131.59
128.7
126.47
126.16
130.02
129.44
131.02
123.67
128.98
132.38
129.69
130.19
125.64
123.97
129.43
128.46
122.12
125.12
128.35
127.72
127.4
128.83
126.63
127.83
130.63
133.49
136.13
130.34
127.15
133.94
128.08
135.76
128.18
134.29
134.38
135.11
130.11
130.45
127.13
128.62
127.57
123.47
124.79
126.06
129.5
122.67
131.04
130.68
123.26
126.0
125.31
127.71
125.65
126.61
136.77
133.22
131.1
130.17
131.84
133.47
137.22
135.53
136.19
135.81
131.41
129.75
130.93
134.77
135.02
130.22
128.91
127.67
128.84
131.3
130.23
130.62
132.07
132.93
131.99
137.34
136.33
130.97
131.23
132.65
130.0
136.97
128.22
130.5
130.01
128.4
126.77
132.01
128.94
125.56
125.63
129.09
127.44
126.53
132.02
124.64
125.9
130.13
135.41
128.65
126.03
128.01
125.86
129.72
131.67
126.03
130.16
128.57
126.36
126.86
126.47
128.8
127.61
129.76
127.96
127.74
129.93
129.65
128.37
128.62
129.95
127.87
131.81
131.93
126.8
131.18
129.48
126.24
129.35
127.21
126.12
123.24
130.04
124.65
125.19
125.76
128.09
125.27
125.5
126.91
122.69
125.25
127.28
123.83
127.19
124.36
121.25
122.95
127.7
123.92
125.91
126.39
127.87
121.91
126.26
125.98
132.38
126.31
130.67
126.36
124.58
125.57
130.48
123.62
126.81
128.02
126.46
124.74
122.9
122.74
124.41
123.04
122.26
120.21
124.54
120.74
120.96
121.98
128.44
122.21
123.53
122.64
122.91
123.53
125.18
122.29
122.83
122.73
123.5
122.69
126.77
124.66
127.84
124.87
129.04
121.57
125.85
129.48
126.58
123.76
124.22
124.2
124.38
124.46
125.02
124.58
126.04
123.59
124.73
126.24
126.78
129.76
126.78
124.64
125.88
127.91
126.43
127.18
127.08
129.89
123.63
125.43
126.65
121.0
123.91
126.24
123.03
128.98
126.6
126.55
129.03
124.97
126.75
132.83
131.86
132.83
131.25
133.38
129.58
129.71
128.38
130.46
127.95
132.21
129.47
127.22
123.55
128.09
127.56
124.74
129.15
132.08
128.49
126.3
125.68
128.49
130.61
133.68
131.46
132.97
132.46
130.28
135.13
132.93
126.51
131.64
133.72
126.96
131.05
130.74
124.0
123.01
122.67
127.09
121.12
128.63
129.44
128.15
126.67
128.44
130.96
130.87
128.11
128.5
127.41
126.72
131.43
128.77
124.88
130.91
129.62
124.94
126.52
124.33
128.93
127.53
132.62
123.4
123.33
121.53
124.13
124.28
124.21
125.57
130.1
123.67
122.28
120.78
124.34
123.69
128.39
127.26
121.51
123.09
119.2
121.88
122.17
127.51
123.47
124.21
121.11
118.52
119.7
123.97
121.47
120.45
117.95
115.26
116.88
119.17
120.63
122.59
125.49
124.67
124.44
118.06
122.84
124.81
120.25
121.41
125.56
125.08
121.4
122.32
123.79
122.91
123.11
122.81
125.56
124.54
126.13
127.57
126.34
124.26
123.13
131.0
131.58
127.98
127.5
126.95
128.02
126.88
130.37
128.07
128.01
126.59
123.37
126.48
128.21
130.3
121.7
127.87
131.86
128.68
125.99
122.67
127.29
123.8
127.24
126.7
125.1
122.48
123.13
126.0
123.22
121.04
119.12
124.36
122.35
124.83
127.59
126.44
130.15
127.32
125.62
124.64
125.07
124.58
125.5
124.2
124.88
125.68
124.34
125.03
128.13
126.18
125.22
127.13
122.24
125.2
127.11
122.03
123.01
126.3
129.99
126.58
126.04
130.81
125.77
122.95
120.78
128.21
127.78
133.41
133.4
127.45
129.56
124.31
127.33
124.21
128.51
125.94
121.09
124.65
123.63
125.22
127.32
125.06
123.64
117.42
129.85
125.05
124.51
127.67
125.85
124.88
124.86
122.56
125.06
117.63
119.17
127.79
121.09
122.64
114.54
114.66
115.61
119.21
118.96
116.27
117.19
117.72
116.58
118.9
125.4
121.84
124.44
121.69
125.2
124.11
121.13
121.8
118.08
119.93
117.56
120.29
123.31
120.07
119.05
115.48
114.98
117.39
119.44
116.84
113.76
109.53
113.01
111.97
115.54
118.1
116.53
117.88
120.06
119.3
116.53
118.71
119.94
124.82
120.85
120.26
124.76
118.35
119.44
119.82
123.23
116.88
119.79
120.75
116.39
118.2
119.99
118.03
120.3
123.28
121.9
125.49
124.82
121.1
121.49
120.46
121.83
119.68
124.89
122.01
121.06
118.25
125.32
121.08
120.13
118.06
120.72
121.4
118.61
118.8
120.47
122.77
122.48
121.71
125.17
120.86
122.95
121.4
122.36
121.72
117.57
118.63
122.78
117.36
120.41
120.24
117.8
121.62
124.32
123.11
118.95
120.27
123.27
124.96
127.7
122.84
122.88
123.25
118.14
123.17
119.5
121.56
118.21
114.83
119.11
119.82
123.58
122.9
117.9
121.86
124.25
123.69
122.35
119.97
123.72
126.63
120.88
123.27
122.51
124.31
121.97
119.93
124.03
123.15
121.59
127.97
124.21
120.79
125.49
123.76
122.19
123.16
122.69
123.52
119.43
119.77
122.17
121.24
122.89
121.52
124.78
122.1
124.16
124.81
122.3
127.5
126.15
121.7
124.19
124.12
121.59
123.38
122.53
124.96
122.09
123.14
123.04
117.96
120.26
120.38
121.65
121.05
125.66
121.8
123.99
123.86
124.82
127.96
125.77
126.14
125.24
125.66
126.25
124.0
122.37
125.56
122.93
119.81
123.09
124.79
125.12
127.39
126.84
120.45
124.11
121.4
126.5
125.41
127.56
125.41
124.13
126.92
131.66
127.02
125.54
133.76
128.06
125.58
125.63
127.56
130.55
122.48
130.39
126.7
125.59
124.81
122.6
124.91
124.22
121.12
124.09
126.84
125.49
126.79
126.51
129.25
127.53
125.99
122.4
125.64
126.15
128.28
125.33
124.55
123.6
121.27
122.01
125.43
119.2
119.98
123.01
123.38
122.54
124.74
124.8
129.25
129.03
126.23
125.83
124.32
123.19
122.33
125.42
123.14
119.33
123.43
120.99
122.72
118.16
122.18
123.6
120.91
121.76
117.9
123.6
123.03
123.49
123.85
123.29
122.83
122.03
121.29
127.69
122.92
118.02
118.43
121.2
123.26
122.4
128.45
121.77
121.91
124.11
128.32
126.93
129.56
123.29
127.11
128.58
127.05
127.32
130.21
135.23
131.85
129.45
126.35
122.16
122.76
126.25
127.75
123.92
125.63
128.81
123.46
124.74
126.19
123.33
122.75
126.1
128.29
127.34
127.51
121.23
119.57
119.27
122.27
119.56
123.75
119.81
127.28
124.24
122.31
120.73
124.49
125.06
125.76
122.29
123.64
124.42
119.47
122.37
122.63
122.91
120.71
119.39
120.1
122.58
122.67
119.08
124.15
122.27
123.18
120.15
121.08
121.36
123.82
121.36
122.03
125.5
129.31
129.7
124.08
122.92
122.7
118.03
119.18
122.69
120.57
123.26
126.6
126.99
126.45
125.87
133.06
127.92
130.8
132.05
132.14
124.48
122.6
125.04
124.44
132.15
133.78
129.21
130.04
138.93
128.97
132.13
130.98
129.19
129.6
129.82
126.39
130.92
130.51
125.65
121.65
126.29
124.48
127.14
127.22
131.05
134.52
125.37
124.99
126.53
124.2
127.71
133.95
133.74
137.34
133.04
136.72
132.15
132.16
126.79
124.78
125.35
129.44
129.78
130.86
131.96
129.94
127.34
129.18
134.41
139.95
130.85
139.91
130.96
132.64
131.37
130.47
129.32
128.71
132.29
135.19
134.99
129.54
132.36
134.84
134.95
131.9
128.62
136.15
134.58
130.84
129.57
132.09
131.1
129.7
136.23
133.23
133.02
138.92
144.25
135.67
136.32
140.49
138.79
133.79
138.36
137.53
139.45
136.31
137.09
143.67
141.44
138.09
137.91
135.49
136.97
139.18
138.65
123.43
126.31
128.93
127.0
128.52
118.73
125.53
125.12
124.96
123.92
123.36
124.25
121.65
125.01
118.95
124.11
124.82
122.93
126.72
122.9
123.72
123.95
121.99
124.28
123.91
126.84
127.47
127.58
124.18
128.21
124.6
128.99
126.54
128.14
128.25
125.51
125.53
125.41
122.87
120.15
128.27
126.06
122.83
122.97
122.2
125.15
126.35
129.02
118.98
124.5
124.48
127.14
122.9
125.15
124.16
130.62
129.58
131.79
124.54
128.85
127.76
131.96
127.54
125.99
125.59
123.62
123.39
124.3
124.3
126.54
124.61
131.33
126.41
125.09
125.95
127.23
133.0
129.33
127.47
121.36
124.83
125.35
122.25
125.54
123.97
123.96
123.16
128.47
119.4
125.66
124.38
123.59
131.52
128.33
128.0
127.78
130.24
126.66
126.89
127.33
127.34
123.3
124.89
129.43
126.68
130.48
128.55
127.41
131.3
127.03
127.86
126.4
126.0
128.97
126.25
125.32
122.1
125.37
124.08
125.25
123.92
126.45
122.96
123.29
122.86
118.21
120.74
128.04
124.4
124.27
127.39
125.42
125.05
122.29
122.55
122.49
124.93
121.83
122.59
120.66
124.9
122.25
121.75
122.58
119.58
124.35
122.5
125.3
128.49
125.43
130.56
125.94
126.15
126.98
121.01
127.21
123.03
126.77
126.87
126.93
126.89
127.26
123.61
123.48
120.32
123.1
123.25
125.28
124.75
127.16
126.18
121.44
124.17
122.43
126.8
121.4
119.62
120.41
117.0
119.57
126.71
125.98
124.37
121.56
127.7
124.6
123.92
127.1
124.81
133.63
132.08
124.84
119.78
123.22
123.57
119.93
121.88
122.42
123.14
124.78
120.92
119.64
123.28
122.11
121.05
119.45
122.39
117.87
119.94
116.11
119.23
121.24
119.15
123.01
122.38
123.98
119.53
119.79
119.69
122.12
120.34
119.48
120.02
122.76
123.16
118.23
121.19
116.51
120.36
120.45
121.04
119.56
122.29
117.87
122.86
120.58
123.43
120.46
125.99
119.62
119.37
116.56
122.21
125.7
117.68
117.64
118.92
118.4
119.83
117.16
119.72
124.09
122.1
119.48
117.58
123.57
123.08
125.02
125.33
126.41
120.88
124.38
125.91
126.08
126.68
120.12
120.79
116.54
121.9
120.33
115.81
119.88
116.16
118.21
118.28
117.16
120.44
118.24
119.55
118.19
117.94
122.09
122.09
119.58
123.32
124.98
120.11
120.14
118.1
118.58
120.39
120.25
116.62
121.61
121.51
116.74
118.26
123.4
122.31
122.32
119.65
122.44
120.35
121.55
122.74
126.3
121.89
122.88
127.72
124.79
121.95
119.19
123.42
119.96
122.28
128.51
122.04
122.49
127.11
125.65
126.43
128.2
125.01
121.51
125.48
128.6
125.59
125.03
122.8
123.96
125.91
124.27
126.92
124.77
118.32
125.77
125.38
122.88
125.15
127.38
125.12
125.91
123.1
126.28
132.44
124.87
128.96
122.74
128.82
124.88
123.33
122.89
123.99
121.11
120.56
123.22
124.1
123.2
122.28
124.53
122.4
125.6
127.29
121.24
126.05
123.79
120.85
120.97
127.88
127.0
128.27
131.4
131.59
133.38
128.66
131.45
129.13
127.73
131.38
126.4
127.75
131.63
129.65
127.4
127.08
125.52
124.74
128.78
124.07
122.99
123.88
126.07
119.47
124.72
122.49
123.41
121.73
119.9
118.28
119.08
121.11
120.53
118.92
118.59
131.14
133.54
130.36
127.92
129.37
124.3
127.31
127.5
128.1
127.21
122.73
120.92
119.53
125.61
119.13
120.27
114.98
123.11
121.74
121.72
121.05
126.78
124.56
123.81
127.54
122.96
125.17
125.07
125.52
121.61
121.97
120.67
119.31
119.54
122.25
126.01
127.8
127.07
127.89
126.11
124.78
122.97
123.62
123.4
125.24
125.58
120.8
119.95
124.32
123.96
119.32
124.29
119.88
118.96
126.94
125.58
125.02
120.59
119.46
123.13
118.72
117.32
119.57
119.12
119.96
125.43
121.6
123.43
125.1
125.23
124.0
124.74
125.06
127.08
123.32
123.1
124.81
124.29
125.62
119.58
119.25
124.18
125.12
125.24
129.29
123.63
124.34
120.92
123.85
123.27
125.46
124.85
121.55
121.31
123.1
120.68
124.11
125.97
119.33
122.34
123.83
126.87
122.07
128.41
125.86
126.17
122.09
123.93
119.83
128.18
125.61
121.35
121.2
127.39
128.85
124.67
121.81
121.43
125.55
130.11
125.42
124.86
127.63
124.93
123.56
124.88
125.2
125.84
121.35
122.43
127.81
125.48
119.8
123.47
125.55
127.57
127.47
124.63
126.01
126.0
121.45
121.3
120.64
128.04
127.07
125.04
121.7
123.1
124.7
124.2
120.74
119.4
122.6
118.51
118.76
121.13
121.86
121.11
124.47
121.0
121.63
123.69
123.73
119.36
125.69
118.15
124.53
120.59
117.97
119.95
120.05
120.99
119.83
119.93
124.99
121.82
123.84
122.55
125.06
122.77
121.27
123.74
121.29
123.94
128.24
124.7
122.23
120.94
125.69
116.33
122.33
122.71
121.79
122.44
126.06
122.99
121.22
123.11
118.5
120.04
122.08
122.11
120.8
121.12
120.51
119.85
121.11
122.38
124.58
120.28
122.79
121.21
119.99
127.48
123.74
121.45
120.69
122.21
115.05
123.21
116.18
116.59
118.33
121.84
121.19
124.05
119.78
119.06
119.42
120.95
121.03
122.25
121.29
121.91
123.12
120.01
121.55
124.89
120.94
120.55
126.69
123.77
121.56
122.75
121.4
121.58
123.77
120.84
119.59
122.98
126.18
120.93
123.1
119.63
120.68
120.89
124.15
119.95
128.53
125.72
126.13
119.68
121.33
121.08
117.45
123.89
122.47
118.39
121.59
119.14
121.73
118.04
118.74
119.83
124.79
120.79
117.83
120.83
118.89
122.9
117.24
119.7
115.58
118.13
113.08
118.12
116.71
112.51
114.83
117.13
117.76
120.69
117.88
119.76
117.01
113.53
114.86
116.89
116.05
114.71
115.13
113.09
113.1
114.44
115.37
113.24
114.54
109.48
112.99
114.22
109.75
113.15
112.23
116.53
114.47
117.83
113.53
113.01
110.72
108.18
108.61
112.01
112.62
112.9
113.04
111.85
111.6
114.18
111.52
112.96
120.48
116.47
114.43
114.56
111.18
113.89
116.25
112.68
111.42
113.43
112.95
115.16
114.67
115.7
112.48
117.71
114.12
115.18
113.04
112.96
112.4
111.2
113.5
113.71
107.78
110.78
112.11
110.83
110.91
111.58
112.63
115.08
109.83
112.15
114.16
116.44
114.62
120.21
114.79
115.62
118.88
119.57
120.1
115.21
117.19
111.46
118.92
117.32
119.88
116.14
113.06
121.52
118.72
119.52
115.7
111.44
113.98
109.05
111.39
112.24
110.91
116.19
115.2
113.72
109.79
113.27
113.11
118.41
114.97
117.18
116.2
116.56
115.11
120.79
116.52
118.12
116.38
117.83
118.4
113.85
115.09
110.4
118.27
115.32
116.64
114.88
117.25
113.08
114.8
108.05
112.23
114.72
112.12
111.05
111.21
111.8
114.6
106.7
112.0
111.33
114.3
114.51
115.21
115.68
114.62
112.24
116.32
115.73
116.92
112.91
118.91
121.52
124.59
116.64
118.89
121.84
122.82
117.08
121.61
120.92
121.2
115.9
118.36
119.64
119.08
120.37
123.34
116.76
116.77
119.97
117.73
120.49
120.44
117.29
117.16
113.87
116.43
114.12
116.28
118.89
116.19
122.01
119.0
117.99
116.63
112.34
119.27
114.42
116.48
114.03
120.84
116.48
121.04
122.26
123.45
121.87
117.79
119.44
119.59
119.56
121.98
120.23
119.24
116.16
115.83
122.95
117.76
120.11
118.2
117.9
115.79
118.18
117.52
116.72
115.05
117.81
117.86
116.89
118.3
117.27
112.9
116.15
119.43
118.89
120.93
113.58
113.81
117.36
117.88
117.4
118.92
120.89
118.26
123.51
118.27
120.68
118.72
118.24
120.77
118.79
119.62
120.1
121.39
123.46
124.69
120.55
121.19
119.48
121.97
119.13
120.65
117.58
116.58
113.54
119.15
117.57
120.85
120.53
118.67
118.98
119.2
119.49
115.49
116.41
115.79
117.68
114.67
111.95
118.9
117.23
120.28
119.1
113.58
115.14
118.29
113.88
117.26
115.16
111.82
120.25
115.17
117.54
120.56
121.76
117.23
116.83
115.95
114.39
109.74
113.1
114.66
114.23
116.21
117.5
114.49
116.89
118.98
114.07
115.48
114.54
115.53
116.84
116.16
116.33
116.88
110.93
113.56
113.2
112.42
110.76
115.52
116.74
120.35
118.82
114.3
117.68
116.28
115.45
115.07
116.14
118.2
112.36
115.23
119.12
116.97
115.57
112.62
120.21
114.88
116.79
115.59
120.13
118.64
118.7
120.92
118.11
120.84
119.88
118.17
119.95
120.3
119.78
121.56
118.72
124.23
122.49
123.87
122.96
121.15
122.21
123.44
123.66
123.5
121.73
121.98
122.83
121.05
121.58
122.36
118.53
117.97
120.64
120.85
120.47
118.91
118.14
120.47
113.77
117.53
120.59
117.08
115.47
114.66
116.15
116.0
117.56
119.53
121.36
117.24
122.41
119.09
119.82
119.86
120.88
121.57
121.81
123.14
119.56
122.7
122.59
123.37
120.57
122.2
117.84
121.67
116.51
119.19
118.32
117.1
120.29
112.29
119.43
117.0
114.63
119.24
118.28
117.95
117.7
118.86
120.53
122.36
118.72
122.24
120.77
121.37
119.01
115.67
119.02
116.93
117.46
116.74
118.27
120.32
121.39
119.23
120.08
119.36
116.71
119.71
120.2
118.03
117.45
120.12
121.04
122.86
117.7
118.07
123.46
122.0
116.76
120.75
117.28
119.4
116.49
117.81
122.58
119.0
121.57
120.51
122.13
121.56
124.26
121.61
123.08
121.22
119.96
121.3
130.19
123.77
125.78
127.51
125.19
120.89
119.06
120.12
121.35
117.08
123.36
124.03
123.19
121.49
122.59
127.54
124.98
129.46
126.78
126.23
124.96
124.4
124.64
125.52
127.28
126.03
130.74
129.15
129.46
130.45
128.64
129.67
124.84
125.3
124.56
127.12
127.44
127.26
127.53
122.54
121.13
121.27
121.14
123.14
121.21
127.99
125.15
125.84
120.88
128.44
128.02
122.36
115.03
119.09
114.77
120.22
114.7
116.15
120.5
116.96
123.74
121.03
120.88
117.09
116.12
117.05
123.06
117.27
116.46
113.69
115.78
117.19
116.92
119.57
117.76
116.14
114.22
116.17
115.46
116.57
115.67
115.56
117.54
114.58
120.45
119.0
120.26
119.12
122.39
119.15
120.16
116.33
118.31
118.95
118.08
119.71
119.3
119.2
119.34
116.23
113.07
115.83
119.36
118.38
116.14
117.95
122.41
124.29
123.77
122.77
121.95
122.89
121.96
121.08
117.21
122.11
120.86
115.15
121.77
121.49
118.06
118.59
116.17
117.71
120.15
117.3
121.68
120.75
118.17
122.14
119.93
120.49
117.47
125.68
118.98
125.08
124.88
120.04
121.57
119.09
123.28
126.77
125.55
126.85
126.46
124.49
127.17
122.69
120.7
123.65
122.49
120.97
116.86
120.77
120.22
118.27
122.86
121.91
123.01
124.69
120.78
121.72
124.73
120.51
121.21
122.2
119.82
121.59
123.44
126.43
125.08
123.93
120.2
121.84
123.28
123.05
120.89
120.99
119.22
116.97
118.28
121.64
120.48
120.34
120.19
116.94
119.55
118.01
117.0
116.59
118.19
121.96
122.03
123.83
124.44
121.31
120.47
122.67
121.71
123.01
118.44
119.5
118.98
119.2
118.36
119.53
122.68
121.58
125.23
122.08
118.53
117.64
118.88
116.74
123.67
120.43
119.84
119.64
116.86
122.24
119.49
123.13
123.45
121.19
122.54
124.08
120.04
123.02
122.42
121.15
125.37
125.51
120.46
120.39
120.08
120.71
125.45
123.02
122.36
123.02
123.19
123.18
123.28
122.07
116.9
120.79
121.2
120.86
122.57
115.49
119.29
118.66
114.77
122.79
125.78
120.45
119.43
122.45
124.69
123.86
121.9
124.46
120.34
121.59
123.75
121.49
122.99
121.51
126.95
120.91
120.1
121.32
123.56
123.99
123.15
122.21
121.09
121.97
120.78
122.38
125.21
125.27
125.9
118.04
120.38
117.08
119.33
121.14
119.68
121.24
115.44
116.67
120.95
118.91
117.68
117.71
115.56
116.35
120.26
113.66
113.22
117.26
120.78
118.44
116.85
115.74
119.35
117.2
114.27
118.95
116.73
114.51
120.89
120.21
116.23
113.7
120.48
119.45
117.21
123.06
115.32
120.29
120.47
126.95
120.45
121.16
123.45
123.63
120.98
121.71
125.7
119.61
122.05
120.75
124.89
122.46
117.06
121.67
125.51
121.98
118.5
120.11
120.31
124.68
123.97
125.32
125.42
122.64
118.54
121.66
117.38
118.04
122.08
121.67
117.73
119.72
120.48
119.7
120.17
122.59
119.95
121.08
122.38
121.6
120.73
118.34
120.02
124.48
122.0
124.86
122.06
124.15
124.57
120.72
121.61
122.6
126.08
120.36
123.34
122.44
126.22
126.26
125.55
124.51
127.77
127.36
124.57
124.43
129.25
128.84
124.21
127.87
124.11
123.72
127.56
124.25
124.89
124.0
122.03
123.92
121.11
124.19
123.43
123.89
127.89
126.52
122.24
125.42
125.94
123.53
124.59
127.23
125.76
124.45
121.32
123.11
123.16
125.48
125.31
124.65
124.51
124.57
124.67
123.11
126.5
122.37
123.63
124.96
127.45
125.19
124.27
122.33
122.35
123.03
123.81
124.21
126.32
126.44
127.67
127.5
124.8
128.95
127.51
129.87
125.38
125.46
130.31
130.19
123.3
123.51
123.18
125.73
126.03
125.44
124.4
126.02
124.56
127.55
126.36
126.17
128.71
128.1
127.14
129.29
124.17
125.56
123.81
121.8
121.93
122.26
119.95
120.62
121.07
120.02
122.69
125.99
125.04
121.47
125.28
125.42
128.43
125.24
122.73
119.17
123.91
121.44
120.07
122.81
125.9
125.36
122.31
126.27
125.32
123.31
121.73
126.22
120.73
120.95
126.52
123.39
120.58
127.59
126.7
125.29
122.7
121.11
122.73
127.25
122.45
125.2
127.16
129.99
129.36
124.4
133.45
124.81
130.8
126.2
124.84
121.06
131.61
126.15
126.98
121.01
121.9
129.74
124.91
124.92
127.32
125.87
127.81
129.69
125.34
124.62
126.67
128.38
125.99
129.76
130.99
128.39
123.37
122.91
126.73
127.66
126.11
128.27
126.32
131.12
127.96
127.48
127.59
129.16
130.76
134.33
126.47
132.01
133.35
124.98
129.86
127.48
131.25
126.7
127.29
126.07
131.45
127.61
129.02
127.77
132.53
131.96
127.98
129.48
127.15
128.51
128.35
126.77
127.59
126.4
130.79
131.06
131.83
131.9
131.48
128.05
128.87
133.25
132.23
133.19
129.31
127.48
129.19
129.14
129.53
131.0
133.09
130.75
131.44
133.85
135.57
133.19
128.4
129.51
130.88
132.97
135.67
129.63
130.83
131.68
129.51
130.54
129.69
124.91
124.45
129.37
132.3
131.38
132.77
130.49
129.12
128.36
126.73
129.14
128.13
122.86
125.99
125.14
126.11
124.81
131.8
124.11
130.23
128.04
130.75
130.32
129.03
133.66
128.07
130.07
128.94
130.98
129.83
128.83
128.58
132.6
128.09
122.07
130.22
129.18
131.81
132.02
129.88
128.07
131.2
130.83
130.15
125.89
130.06
135.96
132.52
132.93
126.25
127.13
124.8
126.74
127.71
130.4
126.47
124.95
124.01
128.02
127.35
127.11
125.71
124.68
125.2
124.14
126.51
125.48
123.99
126.7
128.39
126.83
123.56
127.39
124.63
127.26
130.13
126.0
133.25
126.81
128.94
131.82
131.7
126.78
129.27
125.41
125.93
131.38
132.53
130.09
127.74
127.91
123.53
125.2
121.89
128.42
130.38
130.71
130.21
128.34
129.16
128.88
129.5
127.59
130.88
127.0
125.42
127.33
122.65
131.1
130.08
129.75
125.7
125.25
125.91
126.6
129.26
134.43
129.49
125.36
128.4
127.48
130.26
125.54
124.59
127.7
124.13
127.18
128.13
127.07
130.06
128.06
127.57
129.47
128.06
125.53
127.16
127.57
129.58
125.67
132.98
129.24
135.69
131.61
130.96
130.26
128.68
131.92
129.81
128.72
130.21
127.39
129.01
129.63
127.96
133.86
126.27
129.7
131.08
125.97
126.65
127.31
131.29
124.98
123.79
119.29
121.87
125.49
124.12
127.55
125.02
129.8
122.1
127.82
133.3
129.67
132.65
126.38
125.12
130.38
129.37
130.71
123.71
125.94
123.68
126.48
124.52
132.78
127.14
124.69
126.18
125.08
130.57
127.39
128.98
127.06
126.22
133.53
122.2
124.26
128.57
125.58
124.74
129.53
127.33
121.91
125.69
126.65
128.05
126.62
127.96
127.99
122.34
124.62
129.59
126.05
127.59
129.63
127.49
130.98
128.92
131.71
132.28
128.04
127.51
123.61
123.2
123.27
121.17
120.04
121.61
128.61
128.13
124.94
127.99
122.43
125.91
127.94
129.03
127.82
128.51
129.02
126.45
126.12
125.53
123.93
129.59
126.27
124.97
130.13
125.28
122.89
121.61
127.55
123.82
124.15
128.2
125.74
125.58
126.68
126.85
124.4
127.76
126.59
126.3
130.34
128.57
127.55
127.46
127.3
123.41
124.1
126.23
129.91
126.68
128.01
126.07
124.52
123.98
120.68
123.19
121.94
120.19
121.38
117.05
119.14
121.75
122.72
119.32
120.44
121.52
124.15
122.6
125.09
117.2
123.68
120.53
118.38
121.52
120.6
122.76
122.27
119.22
121.96
121.08
122.6
120.76
121.23
118.73
120.08
117.71
121.58
122.41
121.27
124.39
122.67
126.83
123.99
126.46
121.09
120.17
125.05
121.98
122.74
122.77
124.71
124.13
121.68
123.23
124.92
120.95
124.64
126.8
125.0
123.09
127.63
123.96
126.06
124.79
124.48
127.19
123.55
125.74
119.11
120.25
119.33
117.73
118.29
122.68
129.3
127.16
126.69
127.93
127.35
127.71
126.08
129.04
123.87
125.48
124.39
126.05
122.68
121.56
123.81
125.16
127.04
124.81
123.89
124.57
127.83
118.19
121.4
124.89
125.27
121.55
122.97
125.5
125.57
120.96
118.52
124.32
122.92
122.22
120.32
122.41
122.21
123.77
121.88
124.77
124.57
125.73
123.22
122.52
123.6
125.91
125.36
123.7
121.48
120.85
120.14
121.36
120.31
120.0
121.83
126.51
125.59
119.52
119.86
120.95
121.67
121.11
120.99
122.22
123.76
123.07
122.08
121.38
119.33
120.88
122.83
124.14
115.03
121.42
121.33
120.33
124.02
115.7
123.51
118.84
120.46
119.73
120.53
120.17
123.2
122.3
119.76
121.03
121.09
122.04
120.05
118.32
117.2
115.92
117.07
118.99
122.64
121.47
122.51
123.11
124.1
117.2
117.37
122.19
122.24
122.02
121.19
121.52
122.68
123.55
121.29
124.34
119.92
121.54
118.75
119.75
118.35
120.56
119.62
121.71
122.47
123.69
121.05
124.42
122.75
123.98
124.38
120.87
119.37
123.21
125.21
123.97
123.87
128.36
121.36
123.33
122.63
116.59
121.15
120.71
117.59
119.2
118.44
119.03
116.17
122.14
119.88
118.64
124.0
119.62
124.55
123.31
121.64
118.85
121.58
117.97
122.52
124.86
123.82
123.6
124.35
122.12
122.21
126.47
120.91
122.23
121.39
120.45
119.06
123.33
123.81
121.24
121.95
126.12
124.33
114.08
121.6
126.75
120.1
121.64
121.8
124.46
123.38
128.19
124.43
127.44
128.03
121.13
127.73
123.82
123.4
122.06
122.88
126.86
127.98
126.29
125.15
127.8
125.4
122.54
123.55
121.68
124.85
125.44
120.26
124.39
121.43
120.91
122.02
122.92
124.32
126.82
124.73
123.92
121.57
124.0
126.64
121.37
126.32
124.2
126.67
126.4
128.89
125.38
123.71
125.14
129.45
125.08
124.22
121.73
124.06
121.96
119.75
119.05
124.8
119.62
122.58
122.38
125.66
125.56
121.43
121.05
119.69
124.74
122.18
121.75
119.43
127.52
122.9
121.36
126.75
127.55
126.64
125.43
121.06
122.24
125.74
126.21
126.28
120.87
123.39
124.47
128.89
128.11
129.04
128.58
127.05
122.45
119.69
120.5
121.62
121.87
125.29
120.25
126.87
126.04
121.45
124.53
123.16
124.0
125.67
123.93
125.46
125.52
127.21
127.84
125.91
119.62
122.13
120.57
127.3
125.22
129.47
124.23
127.24
128.26
129.24
124.92
124.32
126.25
121.97
125.98
121.6
124.91
120.39
129.18
127.05
128.22
123.41
124.19
124.3
124.28
121.98
124.53
119.53
127.88
128.76
121.66
121.36
122.95
122.13
126.02
126.91
124.88
123.46
125.38
124.91
124.04
127.17
122.92
125.87
127.53
123.51
125.37
128.58
130.07
124.23
124.91
130.8
129.34
127.32
126.19
122.66
127.31
130.98
129.6
126.21
129.4
127.81
121.47
128.18
124.43
129.2
125.4
122.4
127.03
123.86
129.18
124.59
128.4
123.4
122.02
125.21
125.83
126.57
124.75
130.1
125.78
124.18
123.85
125.87
128.51
131.66
129.66
124.48
126.11
123.06
125.12
124.6
127.49
125.32
125.43
126.07
128.2
124.19
129.38
123.89
126.59
128.93
126.11
126.8
124.75
126.07
120.67
130.79
127.54
126.33
127.26
128.29
127.64
125.86
131.81
128.02
127.95
130.5
127.08
127.62
126.86
123.8
130.53
122.86
130.77
131.33
131.19
122.78
127.54
123.63
128.33
127.85
126.47
125.99
125.2
130.5
128.76
131.37
133.37
127.44
129.5
128.31
128.06
123.54
125.95
131.38
125.99
125.71
130.68
125.65
127.92
128.01
132.15
128.1
123.54
120.57
126.25
130.09
132.55
129.63
132.34
130.79
128.8
133.15
133.84
134.62
137.55
130.49
131.45
133.21
137.3
133.1
130.94
129.85
126.01
133.59
130.9
128.4
130.46
133.13
134.34
131.85
127.32
128.86
130.95
129.59
130.57
131.2
131.13
130.11
129.58
132.34
131.89
131.87
128.05
126.76
125.67
129.57
128.8
128.59
132.95
131.39
128.88
129.26
126.64
129.34
128.47
132.22
133.76
129.03
128.36
130.12
130.39
132.14
129.55
126.78
127.63
130.31
131.38
135.12
132.51
130.51
129.94
133.08
129.5
128.32
136.66
132.53
132.91
127.22
128.55
127.82
130.6
135.85
130.73
130.41
131.51
126.74
131.64
131.49
134.16
131.73
136.34
131.66
134.45
129.23
130.38
129.63
130.48
127.23
129.32
130.36
128.94
130.26
133.65
129.58
128.01
127.5
122.91
124.53
127.93
129.36
128.0
125.99
131.74
131.6
128.61
130.46
129.42
133.5
131.69
130.8
125.91
132.8
131.91
132.4
130.89
130.14
136.71
130.78
137.45
130.47
128.2
129.7
128.43
129.66
129.33
130.51
128.63
134.0
131.22
129.75
131.69
131.78
128.69
126.56
131.19
130.16
129.57
128.79
132.24
132.03
125.04
132.83
130.53
126.6
125.17
130.28
128.22
129.64
130.22
127.31
132.9
128.01
125.3
133.08
131.22
126.95
129.48
129.06
127.6
129.7
126.81
132.86
126.78
130.57
128.59
132.11
131.36
126.13
129.86
129.75
137.33
130.65
131.62
129.12
129.85
131.27
129.62
129.74
135.1
131.94
132.64
129.08
130.71
132.39
126.41
132.24
127.99
127.69
130.62
129.49
128.06
129.88
132.39
133.59
128.37
123.04
128.62
132.09
131.12
131.13
135.16
134.4
137.4
130.94
129.05
132.91
135.3
133.78
125.81
122.94
123.51
128.14
133.21
130.66
129.63
131.04
124.8
128.66
129.67
131.93
131.53
131.98
131.12
126.82
130.19
129.7
128.53
132.14
133.62
131.92
128.16
127.56
125.74
130.88
132.27
132.27
134.16
134.38
130.82
140.13
134.96
133.77
135.53
132.88
132.96
138.63
138.58
132.92
128.69
130.43
126.87
126.62
128.62
130.89
131.56
127.9
131.13
127.51
130.37
129.56
128.42
129.96
134.77
128.07
130.12
128.37
133.12
133.88
130.54
130.06
130.24
131.48
127.93
128.73
128.87
128.8
127.1
128.92
126.42
130.29
134.17
132.45
129.35
132.6
132.1
131.75
130.38
129.71
134.3
130.94
133.15
130.89
132.75
127.51
126.15
129.51
128.55
134.45
130.15
132.02
131.35
127.05
126.64
135.22
133.59
131.75
130.08
130.46
130.13
132.96
128.43
124.22
122.91
127.69
126.87
131.79
130.0
129.03
128.67
130.22
129.18
129.82
128.96
129.23
129.04
130.74
136.51
133.08
133.09
132.44
134.33
134.4
132.29
135.87
138.0
135.35
134.33
138.61
135.42
129.11
135.92
133.87
133.08
133.65
133.84
136.86
133.12
132.83
130.16
132.62
131.09
133.61
132.04
131.71
132.33
132.69
130.69
134.33
132.06
136.43
136.35
134.56
132.49
131.53
129.3
137.32
136.8
133.57
137.08
137.67
134.08
132.48
132.29
131.89
131.04
129.97
133.76
134.87
130.95
129.11
127.87
128.77
128.91
126.56
128.4
128.72
127.61
129.45
129.47
126.82
130.24
127.87
127.6
130.32
132.05
132.89
135.77
136.53
134.12
135.78
135.05
137.03
135.0
129.98
132.16
129.5
134.75
132.39
129.48
134.24
132.62
125.46
131.59
133.82
133.64
132.67
131.74
134.85
136.04
131.95
134.39
137.14
132.52
131.56
131.61
131.83
130.15
131.49
128.74
130.91
132.52
130.73
131.54
130.63
132.06
133.35
130.97
131.68
130.19
132.39
133.59
133.83
131.2
128.21
132.08
131.29
128.79
130.32
133.96
129.63
136.63
130.02
132.24
132.65
138.35
134.79
133.18
136.42
127.44
131.05
130.61
132.06
131.13
131.63
130.58
135.18
130.23
131.72
131.35
132.85
133.24
127.42
128.14
130.65
130.16
132.96
130.38
130.84
130.19
130.0
131.29
129.75
127.97
125.76
131.75
125.71
128.77
134.09
133.07
133.68
133.16
134.84
132.02
133.94
132.03
134.93
133.15
133.25
134.33
129.52
136.58
130.44
135.38
130.88
135.03
135.71
130.82
133.15
132.68
131.66
129.4
131.54
132.09
131.92
136.48
138.03
128.97
133.51
132.39
131.72
133.14
130.95
130.05
131.42
131.1
130.99
132.45
130.24
128.56
132.35
126.95
135.26
126.77
131.1
130.23
129.21
131.05
128.29
130.47
129.66
131.04
130.91
133.04
126.53
132.24
129.98
129.33
127.06
124.58
129.04
127.81
128.38
131.17
131.84
132.41
127.79
131.77
129.18
136.56
126.57
132.93
129.19
130.08
131.96
132.04
131.62
133.07
128.76
134.37
133.23
132.38
134.99
132.49
129.74
133.57
130.7
130.83
129.19
131.21
128.69
128.42
125.74
131.97
127.59
128.88
130.55
131.28
130.68
131.98
128.93
127.83
126.48
127.56
122.82
124.83
118.69
124.85
129.53
127.7
126.27
126.23
129.1
128.38
128.39
128.56
126.03
125.36
128.27
128.46
130.0
130.64
130.16
128.07
127.62
125.7
126.2
126.71
124.94
123.73
128.79
123.31
125.83
119.86
125.68
124.34
126.02
127.99
126.68
123.21
124.82
126.18
121.1
123.78
126.79
129.7
123.77
129.02
127.4
124.36
124.63
118.09
128.57
130.35
129.9
130.5
128.7
131.99
129.88
132.02
127.79
131.15
129.78
128.56
130.13
117.04
100.02
97.78
97.46
99.51
97.77
99.82
99.01
101.31
104.09
109.23
108.91
107.24
102.16
98.89
102.31
101.93
103.49
103.78
104.49
104.63
101.21
92.14
92.55
94.37
92.5
90.34
91.01
89.09
93.1
90.97
90.53
104.44
103.53
96.67
98.97
101.87
105.75
104.57
101.59
100.56
105.16
101.53
103.1
105.73
101.55
101.4
99.85
101.19
98.73
103.08
104.14
103.08
106.15
103.18
104.03
106.7
107.36
105.52
100.84
103.42
104.13
104.44
105.33
105.47
107.96
103.23
102.88
101.85
101.27
99.01
101.59
99.36
102.41
98.26
102.55
104.29
103.19
106.28
102.64
104.18
108.11
104.12
103.84
104.6
104.79
101.91
104.04
105.91
109.16
109.54
108.5
102.76
103.22
108.34
103.76
106.46
104.55
105.49
107.43
106.0
104.04
102.66
102.87
103.44
102.04
103.76
100.63
99.5
101.73
101.05
100.06
101.8
104.55
105.52
101.41
99.54
102.49
101.41
99.5
95.87
95.82
103.37
101.26
105.28
105.36
103.72
108.54
102.9
99.72
102.11
103.48
104.05
106.56
105.53
100.81
105.24
107.26
105.07
106.33
102.77
103.82
117.04
117.04
93.86
91.92
91.86
94.17
92.17
92.43
92.65
94.26
93.78
93.95
90.43
91.09
92.93
93.1
94.37
95.27
90.38
93.09
94.05
95.66
97.45
97.4
96.03
94.92
95.0
96.83
95.84
92.4
95.4
95.09
98.54
98.6
96.28
93.89
94.7
93.55
95.0
99.21
97.32
96.95
98.4
100.36
99.17
100.61
100.49
96.96
98.21
98.46
96.87
97.48
99.67
95.65
97.12
97.6
95.78
95.58
96.97
96.4
96.53
99.07
100.68
99.11
96.04
98.61
99.73
98.96
93.9
97.09
98.7
101.85
98.28
103.05
97.11
97.93
98.51
100.31
98.84
102.13
100.78
101.68
99.93
99.47
97.32
100.96
97.39
96.71
96.84
97.61
98.19
96.62
98.67
99.65
97.15
95.56
97.1
94.44
96.07
95.2
95.75
98.18
99.17
99.25
96.95
99.16
97.04
91.58
97.01
98.02
96.5
99.26
98.33
97.09
97.1
94.86
95.22
95.81
92.35
92.28
93.93
92.62
95.7
94.94
95.21
94.84
95.6
96.67
97.63
92.46
95.73
92.31
97.61
96.62
96.86
94.7
93.82
96.35
94.28
97.83
97.34
101.03
94.43
94.08
95.52
95.68
95.92
97.3
98.03
95.01
95.83
97.81
94.89
95.97
96.73
93.31
95.08
94.64
93.64
98.12
95.63
94.93
96.51
95.35
98.86
95.01
93.93
98.73
94.43
97.29
94.41
97.79
95.84
96.81
94.05
93.2
93.53
92.06
99.11
93.73
94.34
90.61
98.07
96.03
97.37
97.43
97.31
96.15
96.12
95.72
99.21
96.43
93.09
94.52
100.07
98.2
98.96
99.45
99.29
100.15
96.86
98.56
90.79
91.25
94.37
92.16
94.62
96.65
97.46
97.23
95.95
95.85
97.52
98.63
95.54
94.85
96.17
94.9
95.88
97.28
95.65
97.43
97.61
97.21
95.24
96.2
95.5
98.71
97.17
95.79
93.2
96.19
94.95
95.4
94.81
95.95
97.17
98.49
99.17
96.16
102.51
99.36
102.58
99.99
94.4
100.93
100.23
102.46
99.55
101.74
99.27
103.3
104.28
99.9
99.51
101.82
100.44
101.97
99.73
100.41
96.78
99.1
100.52
99.67
99.17
100.01
98.54
97.91
97.38
98.79
98.15
98.18
101.41
96.1
95.78
99.82
97.58
100.77
101.17
100.63
102.64
98.92
96.71
97.38
97.75
101.08
100.73
98.37
98.25
96.55
98.08
98.98
98.62
98.23
100.69
94.51
93.63
96.03
92.34
96.61
94.79
95.85
93.93
92.94
95.14
94.66
97.71
94.94
96.77
93.28
92.09
92.66
81.74
87.32
88.19
86.23
86.77
82.66
88.38
82.73
84.91
168.43
174.45
172.09
173.49
170.26
170.28
168.85
173.2
177.73
176.13
172.2
174.87
177.4
173.81
173.21
172.86
174.9
167.09
168.47
168.0
169.12
170.3
174.05
172.94
170.52
171.07
174.41
171.81
174.62
177.06
176.41
170.31
169.54
170.63
173.49
170.57
167.65
172.25
172.25
173.16
174.06
174.48
176.71
176.48
177.62
172.88
174.4
170.56
168.88
173.05
171.39
169.09
172.25
170.98
170.85
166.82
170.23
175.11
167.78
170.77
165.76
164.96
168.77
170.46
171.09
166.91
167.78
168.89
169.33
170.06
167.7
172.3
173.89
172.01
176.46
168.34
174.77
170.17
170.3
169.26
171.4
176.92
176.8
176.33
175.1
170.93
167.39
170.3
171.79
170.18
168.46
169.28
170.46
172.37
164.92
164.32
167.26
165.92
168.29
164.41
166.42
161.23
160.88
161.68
160.2
163.73
164.79
162.71
164.73
165.16
166.52
165.96
168.04
167.7
170.44
166.11
167.42
160.87
158.83
163.24
165.07
162.59
164.02
165.47
166.9
165.85
161.4
164.0
161.71
163.28
166.98
168.45
165.72
163.5
162.09
167.88
162.73
165.93
157.05
163.4
163.77
162.3
169.43
164.7
163.54
165.78
165.02
165.84
164.56
162.44
164.75
163.15
164.54
168.05
164.71
161.8
161.75
164.19
158.62
165.93
165.66
166.71
166.74
167.82
167.18
166.87
173.06
173.61
169.98
170.65
170.59
172.31
171.94
166.22
166.99
169.65
172.68
171.03
169.85
169.61
169.47
166.66
166.07
165.96
168.61
165.86
169.32
168.75
168.63
169.53
166.01
163.39
167.19
164.83
167.46
168.28
168.55
165.68
166.55
164.38
166.56
176.59
167.14
171.1
170.42
170.32
169.13
169.93
169.69
166.68
166.83
166.46
169.81
163.55
163.0
167.19
166.56
170.25
165.06
166.87
165.15
162.53
169.89
169.24
169.13
166.5
164.0
172.96
170.33
165.62
173.07
170.6
166.33
165.85
171.82
167.01
169.29
167.56
172.44
164.74
169.8
173.08
171.15
178.03
174.29
172.82
171.47
170.49
169.95
164.87
169.1
169.32
170.93
170.98
167.14
171.89
173.99
171.74
168.43
147.38
144.42
143.66
151.24
147.79
148.0
148.07
149.93
150.98
144.76
155.26
152.32
151.5
154.35
154.0
151.03
157.29
155.12
151.59
158.24
159.16
156.99
157.11
158.97
158.43
154.87
154.83
155.95
151.87
152.51
155.38
155.5
158.9
158.18
159.99
160.84
159.15
160.95
159.85
155.9
152.91
157.49
156.68
151.49
154.9
153.86
157.84
154.26
157.59
155.79
150.09
154.49
149.72
151.1
150.62
151.02
156.54
144.73
153.02
156.74
157.69
155.33
153.03
152.11
149.56
150.41
152.42
151.49
156.57
147.73
154.26
159.25
147.76
153.81
157.27
153.31
152.17
153.36
150.94
149.2
151.37
147.78
153.8
144.88
150.5
151.5
150.3
147.22
151.69
147.73
151.94
146.91
152.66
154.64
151.05
148.52
156.06
153.27
154.18
154.43
149.78
148.59
148.04
151.81
148.46
148.38
150.7
151.31
155.58
151.56
154.19
151.81
149.44
154.98
153.79
152.35
156.63
157.48
156.05
151.47
154.36
150.5
156.03
148.69
152.88
152.23
154.31
153.11
150.8
146.51
151.36
156.15
154.5
152.26
153.02
151.83
147.67
148.67
149.61
150.71
151.25
146.07
148.89
152.46
148.4
151.8
156.62
148.95
151.79
146.54
152.49
149.72
150.56
152.41
152.05
154.15
154.37
153.37
151.81
151.63
151.8
154.03
157.75
156.08
157.51
158.38
155.1
156.03
149.02
146.08
147.87
148.3
152.8
148.87
150.61
153.54
147.36
152.33
146.17
150.38
148.79
146.42
145.56
146.39
148.07
149.29
146.43
150.1
146.5
148.76
153.41
150.09
148.92
147.46
150.5
149.99
151.85
148.74
145.94
149.16
152.9
152.85
151.34
153.87
151.89
153.79
150.84
152.95
151.41
152.94
157.08
152.74
150.38
152.71
158.48
154.12
154.21
155.42
152.67
153.12
152.26
151.1
144.9
153.6
149.05
154.1
150.02
151.17
148.16
151.5
147.35
148.77
150.22
148.6
150.34
150.54
154.57
150.14
154.45
156.29
158.3
155.06
152.53
151.1
155.35
154.32
156.76
154.39
154.15
158.47
160.52
156.0
151.72
159.85
152.53
159.31
160.04
154.77
157.34
152.69
158.58
156.11
156.63
155.82
153.96
163.17
159.06
165.8
167.55
162.55
164.77
166.51
166.22
163.15
162.33
165.68
161.06
158.76
163.41
164.38
160.58
160.85
155.58
152.27
165.03
159.58
162.65
159.08
164.82
162.32
154.77
157.64
158.67
155.78
160.84
161.11
155.85
158.3
157.46
154.39
159.13
156.96
152.14
160.48
160.16
156.53
160.66
154.84
156.93
158.25
155.61
160.32
158.6
158.83
159.69
157.31
157.05
156.6
154.32
152.63
155.22
156.76
152.28
161.03
155.45
151.27
155.78
158.18
150.61
153.61
150.16
148.85
149.69
151.0
150.88
152.0
154.98
149.67
155.44
154.44
149.52
148.05
154.25
152.61
153.13
154.05
151.47
154.5
151.69
154.22
154.13
148.87
151.41
151.64
152.04
154.67
156.13
153.14
153.59
149.85
151.05
148.39
152.72
146.24
149.43
152.62
145.76
147.65
151.03
147.63
149.36
152.4
152.86
152.61
154.18
151.89
154.88
151.15
153.5
149.49
151.94
150.86
154.1
147.29
149.19
150.55
148.61
147.86
144.97
147.96
150.99
150.01
149.17
150.1
151.32
151.36
149.39
152.99
149.13
147.05
144.74
143.29
149.86
152.33
148.09
148.69
147.91
148.45
143.67
152.37
145.7
145.85
145.11
141.85
142.49
148.65
141.68
145.57
144.89
142.2
150.35
146.67
148.82
140.9
145.97
144.76
153.25
151.34
146.16
149.58
149.18
146.65
141.31
142.66
145.79
143.03
139.77
139.46
148.03
146.4
150.88
147.75
149.82
148.81
141.96
142.88
141.12
148.12
145.24
149.46
143.08
142.28
148.55
142.93
146.57
145.83
145.36
142.79
143.21
142.4
139.0
143.52
143.44
138.95
144.06
143.97
150.61
144.96
149.18
147.5
143.16
145.61
143.3
146.7
143.16
142.07
144.65
141.84
141.07
145.07
146.84
146.06
142.96
145.11
144.61
145.81
147.4
142.9
145.75
146.85
146.55
145.24
143.79
144.44
147.41
142.92
141.41
145.0
144.33
141.31
144.14
142.51
142.92
142.4
143.37
142.22
141.28
141.56
143.96
144.92
142.99
144.52
142.65
142.63
144.38
141.88
143.46
141.86
144.74
143.08
145.2
143.44
146.43
147.98
147.12
143.25
148.41
146.71
141.73
141.83
143.63
144.19
141.99
141.12
148.38
142.45
144.94
139.24
139.25
145.95
142.8
147.95
148.0
143.71
141.13
141.4
147.72
146.56
145.1
140.22
141.7
145.34
137.99
136.25
139.33
144.51
136.97
135.82
142.84
139.9
138.3
139.06
136.57
138.63
142.32
140.07
135.93
142.55
139.3
143.08
138.86
139.23
138.7
146.31
143.16
136.42
143.35
140.04
140.07
142.52
150.11
146.17
141.91
144.69
142.66
140.22
142.31
142.75
147.79
144.45
147.77
145.67
145.47
145.05
143.27
147.0
140.04
146.24
146.37
144.29
141.9
142.01
145.59
142.16
143.37
145.55
146.21
144.65
146.65
146.98
143.55
144.49
147.17
144.93
142.61
148.63
146.57
143.99
141.6
142.13
141.74
140.36
142.2
150.88
145.26
141.22
146.75
146.64
154.47
149.42
148.36
147.75
138.92
144.31
146.93
145.66
144.31
149.03
145.82
145.06
149.66
153.42
149.48
146.04
148.9
146.12
149.5
143.5
150.71
144.08
141.34
141.85
146.67
141.23
143.93
146.36
144.58
147.6
143.9
150.69
154.61
152.89
145.67
145.19
145.7
143.41
140.93
145.44
146.49
150.55
148.86
143.38
142.93
144.99
148.8
147.35
145.72
145.25
146.78
145.66
140.42
142.09
147.35
143.85
147.97
147.42
146.37
151.75
146.39
147.62
143.6
145.0
146.52
150.0
144.13
143.7
144.44
153.2
147.78
154.28
144.79
148.67
142.91
145.33
147.86
147.57
151.72
143.89
146.14
141.98
149.23
147.39
147.04
148.68
149.77
152.29
146.81
154.37
153.06
154.3
148.63
151.13
147.3
152.1
151.09
151.78
151.97
152.05
155.7
151.72
156.57
154.54
152.66
155.57
155.39
153.3
153.77
148.86
152.05
153.12
155.31
153.1
152.4
155.45
155.89
147.86
155.54
150.51
151.64
151.81
155.47
149.08
150.85
148.02
151.05
148.14
155.45
154.71
151.49
148.09
154.13
152.51
153.75
143.82
147.34
144.73
148.01
148.75
147.14
150.0
150.55
147.88
147.85
149.03
143.55
144.96
144.98
146.34
147.62
150.93
146.02
148.82
145.76
144.52
147.3
149.86
148.91
143.45
145.72
147.37
144.75
150.11
147.02
146.18
145.45
151.23
147.27
146.97
144.04
148.32
147.01
150.17
148.61
147.01
147.14
150.52
154.99
153.97
148.06
149.83
154.47
149.88
153.45
153.6
156.17
153.72
154.4
152.73
149.42
153.59
152.9
149.6
155.5
153.55
148.73
153.68
148.79
148.56
148.12
144.33
148.81
152.54
149.82
146.8
149.87
148.76
150.8
149.99
150.89
147.4
147.56
146.7
147.29
148.27
150.96
150.31
152.17
151.22
148.96
150.39
149.88
153.23
152.67
150.6
151.99
150.42
154.14
153.14
153.19
148.01
148.96
145.49
142.61
143.86
146.03
146.07
146.16
147.56
147.58
149.88
147.72
155.13
148.63
149.48
150.01
146.04
148.65
145.76
151.16
150.47
149.87
148.1
147.04
146.61
146.57
146.65
143.46
142.27
145.41
150.64
151.85
145.16
145.34
149.33
150.14
148.27
147.58
152.67
147.15
149.98
147.32
153.42
148.47
152.58
153.77
149.67
148.43
149.25
147.16
148.08
146.73
148.85
146.81
151.85
153.35
151.61
154.23
152.71
154.91
152.01
152.23
151.53
150.66
159.1
154.5
157.61
153.16
152.99
154.06
154.58
153.0
149.67
151.73
150.74
149.55
153.86
149.61
153.54
152.65
148.92
153.57
153.22
149.21
151.72
147.94
155.16
149.34
154.76
153.53
154.92
151.93
154.97
154.11
156.79
152.23
151.3
157.36
147.95
151.54
149.84
148.21
151.45
153.87
149.75
152.3
151.24
148.99
149.03
149.2
152.26
147.61
152.73
156.36
147.4
148.15
154.25
147.58
154.51
152.42
152.59
149.46
148.0
148.32
148.4
150.68
150.93
152.12
153.35
151.38
150.0
152.71
152.33
151.89
152.2
149.86
147.81
151.76
150.79
153.09
152.77
147.98
149.81
149.51
155.47
155.08
151.17
151.15
154.35
151.87
152.0
154.97
150.66
151.14
150.49
151.04
149.71
154.67
148.19
151.88
155.44
153.49
152.1
153.12
154.29
151.15
151.56
153.12
150.57
154.67
150.0
150.36
151.91
153.5
155.66
152.44
153.4
156.24
154.94
149.89
152.64
153.56
155.13
158.04
154.04
150.48
157.9
156.98
152.08
149.58
147.16
147.05
155.64
152.31
149.86
150.23
154.73
150.51
150.77
152.61
150.19
154.33
151.11
150.28
151.54
144.91
151.34
149.69
149.73
147.44
149.11
150.93
151.56
146.16
150.21
147.89
149.79
151.72
153.12
149.97
150.47
150.67
147.55
151.71
154.26
152.62
150.25
146.54
146.22
147.6
144.0
147.66
152.91
151.4
146.98
146.84
145.7
147.35
146.67
148.2
146.64
150.0
142.88
147.71
146.62
146.62
151.64
150.41
147.14
147.52
149.94
151.66
148.09
149.99
148.93
151.99
150.99
148.68
147.01
148.89
152.42
151.59
152.82
149.12
144.13
146.92
142.92
145.3
143.5
145.05
147.51
145.45
146.73
150.95
149.88
150.35
153.0
148.33
145.24
151.48
150.11
145.36
145.76
143.59
139.7
145.42
143.02
143.97
146.53
145.16
141.18
140.19
139.61
145.69
145.91
145.77
147.42
139.26
142.08
140.52
143.71
144.45
145.55
146.23
150.3
147.03
147.73
142.78
147.42
142.95
141.58
151.42
151.24
150.11
153.71
150.37
153.89
147.81
154.63
152.86
152.44
152.73
150.58
147.9
147.5
143.74
145.45
148.89
146.83
144.7
146.19
148.63
146.13
148.84
145.89
146.46
146.6
148.62
147.23
150.98
147.65
148.03
147.46
149.15
151.49
147.05
147.93
153.78
147.66
145.77
147.82
145.3
146.59
151.27
149.34
152.96
152.62
154.35
158.04
156.57
152.64
153.63
151.61
147.79
147.55
150.62
152.88
152.26
147.51
151.09
150.06
148.83
153.32
150.78
148.77
154.55
148.9
152.16
150.91
152.69
146.62
151.22
148.73
151.88
151.74
146.12
149.71
152.35
150.47
145.93
149.49
153.58
148.66
155.55
156.87
155.07
152.09
155.23
159.64
154.07
150.35
153.62
151.6
151.1
155.07
149.02
146.23
150.28
152.66
154.07
157.43
152.89
150.91
156.29
152.97
151.13
150.08
153.0
149.24
148.17
151.2
149.64
149.08
147.15
146.78
144.37
144.1
144.5
146.16
146.74
146.76
147.73
147.34
143.49
146.65
144.71
147.62
145.64
148.76
144.53
152.05
148.03
147.07
147.89
146.27
149.34
148.17
148.69
148.93
152.31
149.57
151.56
150.0
152.5
148.49
150.06
151.72
149.02
146.83
148.29
146.4
143.97
151.58
149.34
150.77
150.47
150.53
147.32
151.35
148.88
151.56
150.29
148.78
150.15
153.89
151.76
149.62
150.71
148.1
151.11
150.24
150.6
153.03
154.28
153.19
146.49
155.05
154.17
153.77
151.33
148.43
152.44
154.64
149.13
151.31
150.88
150.03
148.85
150.77
154.18
151.42
148.52
151.36
147.47
153.11
152.28
143.76
145.49
150.04
149.63
152.98
154.91
151.48
152.26
150.4
151.63
155.78
149.6
150.97
147.49
149.87
152.06
147.57
151.21
153.46
154.57
151.33
150.23
150.33
149.67
151.06
150.57
149.92
155.36
155.79
149.58
149.48
149.28
149.35
148.66
148.98
154.42
152.44
149.24
149.72
151.99
152.94
152.19
153.11
147.79
144.7
146.99
150.16
150.0
142.27
149.17
146.85
149.29
145.59
148.88
149.36
146.82
151.75
151.51
150.87
151.42
149.4
149.63
149.97
149.69
155.25
151.51
150.85
155.35
156.51
149.18
151.64
151.75
149.83
153.87
148.4
150.86
153.59
154.28
150.87
150.95
146.7
150.66
149.52
152.6
150.37
151.38
149.58
149.14
152.03
148.83
150.88
148.24
150.08
152.66
152.41
148.48
149.53
147.92
146.5
151.58
150.86
150.64
151.6
148.18
150.98
152.86
152.9
145.37
149.69
143.79
145.21
145.53
147.2
147.95
147.32
144.98
144.88
147.42
144.58
143.32
146.06
145.78
143.72
138.68
142.31
145.06
140.77
144.74
143.83
137.7
140.66
143.41
142.4
142.75
138.56
138.34
137.98
139.16
138.17
139.12
144.81
143.57
139.41
138.55
144.1
139.93
139.26
136.25
137.91
143.32
147.35
143.86
143.08
147.72
143.8
140.08
145.43
139.57
144.88
144.94
143.49
146.2
144.19
139.87
144.99
141.17
147.24
144.42
148.7
144.7
146.76
146.86
144.61
141.71
143.83
143.68
143.95
140.39
142.5
143.4
144.17
143.22
146.04
147.43
140.52
146.64
146.24
143.36
143.15
144.24
142.61
141.91
144.59
146.04
146.41
148.38
144.47
139.87
137.76
144.74
144.51
145.31
150.24
150.49
149.6
146.93
149.07
147.65
151.61
143.96
145.2
148.13
145.54
146.8
145.75
145.33
147.07
148.12
145.12
150.65
147.07
148.07
144.46
144.04
142.91
147.42
146.66
144.75
145.38
146.65
147.48
146.95
146.27
147.12
141.99
143.3
145.28
145.73
146.07
145.52
146.79
149.06
146.64
144.49
146.58
148.71
144.49
142.69
144.7
142.52
144.76
143.86
142.29
144.35
148.88
143.55
145.71
148.32
145.26
146.14
145.72
147.28
142.29
143.92
141.45
145.06
144.47
142.78
143.99
143.84
148.39
148.57
146.3
144.73
144.77
150.38
144.4
149.9
146.39
146.15
146.62
140.68
149.14
144.09
145.79
141.55
142.96
145.72
145.85
149.18
149.78
146.64
148.82
149.55
146.87
152.49
146.11
148.6
152.13
145.68
148.38
145.73
149.09
149.41
151.08
148.05
148.97
148.74
145.9
146.66
148.6
148.35
148.84
144.16
145.92
149.21
147.15
143.93
146.93
146.67
143.52
145.69
143.73
147.24
142.61
148.51
142.77
146.93
151.68
146.79
150.55
144.35
148.57
146.02
149.13
145.85
143.91
145.84
147.79
144.73
145.54
147.49
149.25
146.52
144.23
148.54
149.01
146.19
146.18
145.18
143.65
144.29
141.9
147.03
143.72
146.33
146.96
147.85
147.27
149.58
142.49
145.7
145.02
146.44
145.74
148.18
150.91
144.51
147.34
145.34
144.54
148.29
144.8
144.69
146.94
147.54
144.66
146.62
141.11
144.34
141.21
142.79
141.33
148.63
145.44
144.14
143.69
143.83
146.45
144.36
146.09
144.75
142.07
146.67
148.89
142.54
143.11
138.18
143.59
145.09
143.57
140.09
151.25
144.37
145.29
144.54
143.98
139.74
146.88
148.12
146.69
144.66
139.29
139.23
140.3
142.97
141.89
142.06
145.04
142.48
145.12
143.42
145.33
146.98
144.47
147.99
149.64
148.28
149.04
148.14
147.53
142.1
146.36
144.5
146.4
153.46
147.14
148.59
145.85
144.49
148.57
142.69
148.31
148.33
152.95
147.7
149.14
147.1
150.48
148.44
150.06
147.61
145.12
146.16
142.53
147.97
145.11
146.72
148.16
149.49
150.24
149.96
147.27
153.44
150.51
152.24
148.82
147.5
147.16
150.72
144.51
152.19
150.41
145.89
149.89
153.22
150.16
149.69
152.07
154.3
155.23
149.59
154.69
154.83
152.51
149.51
147.79
145.99
148.49
148.91
146.7
147.41
150.58
150.43
150.24
156.09
154.51
156.94
155.79
152.82
151.84
157.96
154.33
149.62
155.22
159.65
158.8
158.7
158.15
153.69
156.11
159.53
155.61
149.46
151.14
152.99
149.38
150.18
152.04
153.78
150.3
157.89
151.93
150.16
148.8
146.13
150.04
152.47
152.1
153.82
159.95
150.75
147.62
147.43
150.32
150.76
148.92
148.88
148.57
152.15
150.94
148.51
152.43
146.58
149.97
149.52
141.41
143.75
148.33
153.29
151.93
150.31
147.29
147.36
149.66
152.98
147.59
149.5
152.07
149.86
151.21
146.89
149.85
152.9
151.84
147.94
150.06
152.65
153.19
156.41
156.96
159.57
156.45
159.67
157.64
158.06
157.14
154.48
157.42
157.74
156.22
151.89
155.52
154.7
152.37
153.19
150.14
152.68
150.99
156.54
152.66
151.71
158.09
158.11
158.94
153.88
157.62
156.2
158.12
151.41
152.15
152.32
151.65
151.48
153.91
150.09
146.1
149.53
149.78
142.18
143.73
146.33
149.11
150.58
152.75
155.0
150.68
154.83
148.94
152.91
155.3
151.72
149.16
151.24
148.96
154.93
151.03
153.4
152.25
157.41
160.35
158.66
156.99
162.2
157.13
155.37
157.08
153.76
154.9
151.4
152.36
155.82
161.18
159.44
158.89
154.95
155.46
158.08
154.7
159.92
155.53
156.29
160.69
166.46
167.09
163.22
162.71
163.85
160.86
161.34
162.38
164.45
163.65
167.12
167.58
161.99
165.46
162.75
169.07
168.28
163.08
166.29
165.61
158.98
169.02
167.54
165.65
161.29
161.16
161.21
157.37
160.01
158.82
156.36
157.16
155.25
159.85
157.74
158.22
162.66
157.93
166.46
163.43
161.64
162.72
163.33
160.43
158.7
161.38
159.31
168.16
163.69
160.33
156.14
159.32
155.59
159.39
155.12
158.11
150.85
158.71
155.33
154.35
156.17
160.01
157.88
157.48
161.77
152.8
153.79
153.8
155.25
148.84
150.66
155.58
151.39
150.99
156.37
154.6
158.19
155.17
154.39
159.36
158.44
158.47
158.77
163.52
161.26
154.9
160.73
163.46
161.46
160.48
157.24
159.6
161.07
160.24
158.32
154.0
153.87
153.64
151.67
152.61
155.75
157.09
158.54
151.59
154.95
154.9
156.77
162.64
156.55
156.34
159.51
162.91
158.1
157.32
158.67
155.7
160.68
159.95
160.57
159.45
158.37
163.54
155.06
153.84
156.45
161.58
160.21
159.85
164.19
163.33
166.49
160.31
164.78
158.41
157.94
159.62
160.94
156.34
157.09
155.71
163.27
163.21
164.6
167.33
162.13
171.47
169.07
165.38
160.51
160.81
159.7
158.82
163.98
157.96
157.85
164.16
160.47
163.5
159.91
161.73
158.6
160.45
156.67
158.78
163.64
160.96
159.98
158.51
156.29
152.36
157.82
153.02
157.66
156.82
158.94
160.02
156.59
155.63
158.31
153.2
158.47
162.73
159.59
162.84
158.09
161.2
160.55
161.5
157.51
162.98
160.77
158.63
164.45
159.54
161.76
158.47
157.87
159.08
160.19
154.7
160.88
156.75
158.85
160.33
161.62
157.44
157.37
156.6
153.02
166.5
161.86
157.82
161.67
158.47
163.45
158.7
156.3
152.55
155.64
152.5
157.33
160.24
162.45
157.25
157.2
158.72
157.32
158.27
161.08
160.92
158.54
162.11
163.04
160.09
161.35
157.92
161.73
154.52
157.87
160.94
163.07
162.81
159.45
157.97
167.1
156.7
159.44
162.29
155.22
159.24
160.89
160.34
161.04
160.44
155.35
160.65
156.3
160.61
154.48
159.12
154.28
154.79
160.81
161.19
157.85
151.95
162.34
162.79
158.57
158.81
164.18
161.06
155.16
156.29
157.75
159.13
153.94
156.53
155.85
157.33
150.82
154.19
161.07
152.08
154.91
157.43
157.28
153.14
152.63
149.02
155.26
148.1
149.47
152.25
156.88
153.0
158.01
155.53
157.67
161.37
151.35
152.7
152.96
160.56
148.19
145.45
153.16
160.68
161.14
164.68
155.78
164.96
157.6
157.5
153.5
157.06
150.99
153.21
153.73
154.01
157.55
155.12
152.86
154.41
153.86
156.27
156.99
153.73
152.11
155.02
157.61
151.38
152.42
153.62
151.75
156.01
153.49
151.64
157.16
155.96
156.49
157.62
158.24
158.13
152.69
157.28
154.57
155.71
153.93
156.66
158.8
155.25
159.14
154.13
156.23
159.07
160.11
158.18
157.25
155.01
158.17
156.81
163.4
157.15
159.26
158.11
159.72
156.95
159.7
160.69
156.11
156.83
151.56
157.74
156.87
155.2
154.59
157.38
158.87
154.41
162.29
160.67
155.68
157.67
155.78
154.66
159.38
154.8
154.78
161.97
162.69
155.75
155.68
155.0
160.64
162.48
160.57
157.62
158.22
158.66
154.24
153.79
154.68
153.47
155.34
156.44
157.73
159.9
154.83
155.85
156.73
154.4
150.97
151.13
155.32
145.02
150.73
153.71
150.49
149.96
150.96
151.82
147.46
149.75
152.91
150.33
147.13
152.7
152.93
150.16
158.9
151.51
149.25
150.37
151.18
147.97
155.15
151.16
147.32
153.06
154.05
157.95
154.78
154.06
154.06
153.25
158.89
151.55
156.59
151.62
158.89
155.35
155.21
157.5
156.0
161.82
152.91
153.17
155.59
153.25
150.04
153.22
157.24
158.52
159.83
159.54
154.31
156.75
157.31
152.34
153.38
154.95
161.91
159.6
157.91
159.13
159.21
147.84
152.78
154.05
156.47
156.71
153.73
155.23
156.2
151.07
152.15
151.94
159.36
154.69
155.6
157.6
160.25
154.3
154.84
157.06
156.56
154.65
159.55
155.63
159.78
163.3
157.07
156.5
159.57
154.41
160.42
160.68
164.0
162.38
160.46
164.13
159.8
168.81
161.41
165.32
161.79
163.34
159.52
162.31
163.76
159.18
159.0
161.43
158.73
156.82
163.04
164.24
160.19
158.72
161.7
156.5
157.67
161.33
163.07
156.23
159.18
154.1
164.73
160.08
159.98
156.83
162.49
160.51
155.25
160.36
158.49
152.31
160.26
163.44
161.72
158.27
158.8
159.35
157.54
159.13
163.16
157.22
155.56
161.22
154.28
154.54
157.73
159.99
162.33
162.07
158.31
159.88
159.72
157.61
158.43
155.02
153.44
160.95
158.93
161.42
160.82
155.15
156.64
158.62
160.56
155.33
156.1
157.93
158.24
153.97
156.29
158.09
152.12
153.44
157.07
156.44
159.7
154.64
153.1
157.04
160.94
156.5
153.59
155.6
153.83
153.57
154.93
154.56
150.92
153.9
156.47
160.47
153.0
152.34
154.68
152.12
154.48
154.15
151.38
153.78
151.0
156.06
155.7
161.62
159.7
158.87
153.27
159.79
151.96
152.26
156.92
156.18
157.61
156.08
150.62
157.89
153.65
156.89
160.91
161.89
162.58
156.65
148.85
155.0
160.29
159.7
159.29
156.28
163.03
161.18
160.37
161.02
161.36
163.28
153.71
152.37
155.67
160.52
164.43
160.43
152.93
153.26
151.96
160.03
161.85
156.52
162.87
156.63
160.0
161.23
159.02
155.94
160.06
158.86
160.35
160.81
161.85
158.24
158.95
159.03
160.24
159.63
160.65
159.12
157.19
155.85
162.92
161.59
156.42
158.57
159.33
161.9
158.19
161.03
159.94
157.58
158.29
163.92
160.34
160.8
158.25
158.26
161.28
153.34
154.31
153.68
160.28
160.85
161.94
160.47
153.45
155.61
156.79
159.36
161.19
160.31
161.64
159.81
154.68
158.52
159.82
158.43
160.58
152.83
156.87
160.7
155.1
155.48
157.29
158.01
159.9
154.36
156.83
160.39
151.84
156.66
155.29
157.12
153.83
154.82
150.13
155.25
154.81
153.31
163.4
164.64
163.98
157.59
160.84
159.75
156.9
156.02
163.17
161.68
159.79
162.1
157.84
160.74
154.92
158.49
153.43
159.97
154.86
152.59
152.53
155.72
158.99
151.99
156.76
156.08
154.93
152.89
149.52
152.63
157.11
153.37
149.81
148.57
152.71
156.23
157.91
156.66
154.47
160.72
159.58
155.17
156.1
162.31
161.91
157.34
154.89
160.05
157.07
154.1
156.13
155.06
153.0
155.78
158.05
161.23
164.75
158.86
160.61
154.88
162.38
164.75
165.79
155.51
160.21
157.36
157.27
159.94
159.4
155.58
156.81
155.07
158.13
152.12
150.77
157.68
156.18
150.89
157.31
155.62
150.52
155.33
152.83
152.89
154.08
153.72
148.61
154.7
147.76
149.22
149.6
154.71
156.45
158.51
152.0
157.6
153.52
162.08
163.78
154.51
156.09
161.18
159.9
158.2
158.64
158.4
157.2
159.75
158.43
155.92
161.69
157.08
156.44
161.1
156.01
154.27
153.79
156.45
155.22
158.13
161.39
160.78
162.14
154.58
154.97
152.57
156.29
154.84
155.54
153.03
153.67
159.87
149.92
160.74
158.99
161.33
158.55
157.11
153.77
156.89
161.86
160.0
159.78
154.72
157.11
155.72
155.57
157.04
159.02
162.04
156.69
161.17
162.71
159.59
159.54
161.08
157.15
157.94
156.2
162.68
158.79
162.74
162.39
157.06
160.0
154.56
155.09
159.24
154.57
157.28
154.93
159.6
159.51
154.08
156.44
152.09
157.43
157.59
154.51
157.13
162.01
153.01
153.42
157.24
159.4
155.4
159.08
156.27
149.83
153.93
152.19
155.75
157.24
158.1
153.69
154.95
151.39
153.13
154.29
154.49
157.58
156.37
159.97
154.79
160.75
158.64
159.46
159.36
158.24
152.26
154.29
160.93
154.6
156.09
157.83
155.18
161.27
155.2
158.4
155.98
155.69
159.93
159.15
156.4
159.38
160.56
158.14
156.3
161.27
155.25
155.36
156.97
154.97
159.95
155.51
152.16
157.8
161.32
157.9
155.17
163.9
160.16
152.51
151.36
152.95
153.8
153.12
155.1
153.42
153.52
155.48
156.62
152.41
152.03
158.08
153.33
153.07
162.25
153.01
153.34
148.46
154.17
151.46
156.36
153.98
153.81
150.36
159.79
153.84
150.73
154.06
148.69
153.18
154.27
153.76
152.51
151.25
144.94
148.48
155.75
153.83
153.39
150.21
149.91
153.81
162.84
152.4
155.79
149.74
165.55
158.5
156.55
152.41
155.0
163.02
153.65
156.49
159.42
155.0
152.07
152.94
155.16
155.58
155.49
153.35
154.24
155.62
158.68
158.09
157.06
156.97
152.04
153.58
153.44
157.4
150.15
157.35
157.64
158.76
162.75
154.2
155.22
157.3
156.77
159.08
157.29
158.93
150.72
152.08
158.95
159.93
165.47
162.06
154.39
154.76
158.17
158.21
160.33
153.38
149.34
152.51
156.11
152.29
159.98
159.23
158.13
159.2
156.96
150.3
152.37
158.67
159.6
152.75
150.04
155.67
157.6
154.29
151.49
153.19
156.36
158.25
149.85
156.67
152.5
149.37
149.74
152.28
152.68
154.08
159.43
157.54
157.08
158.95
155.01
158.19
151.93
156.99
162.38
160.44
156.69
155.58
157.5
155.5
154.29
157.57
158.91
153.3
153.95
153.11
153.3
157.17
156.37
153.54
152.17
158.66
154.64
154.63
153.92
155.64
154.57
156.8
150.25
145.94
149.03
147.59
151.26
158.79
158.56
151.92
152.26
154.93
157.17
156.15
160.0
154.1
154.32
154.44
158.71
157.35
155.09
153.83
152.88
154.72
150.72
157.65
151.66
153.71
155.59
154.82
149.34
147.55
144.35
147.24
148.89
148.07
147.76
147.0
144.82
148.27
149.07
150.72
149.39
150.69
147.59
150.13
153.45
150.51
155.42
154.5
152.86
153.26
145.69
151.9
153.84
155.24
151.87
150.89
156.53
155.85
153.14
148.5
154.97
153.51
155.67
146.62
149.18
151.1
151.72
153.72
151.16
154.73
153.34
152.58
149.59
150.58
154.01
149.04
147.34
144.92
139.79
148.09
144.78
150.79
153.49
149.66
151.3
154.59
145.59
143.46
153.44
147.72
147.21
143.93
149.46
149.2
152.42
149.54
149.42
149.47
151.8
154.86
149.94
148.91
151.59
151.81
150.87
149.7
154.6
149.56
148.3
150.05
155.81
149.69
149.93
149.49
147.27
146.28
152.83
146.72
151.99
145.61
147.04
144.35
145.2
146.56
149.41
144.85
151.82
152.21
145.88
143.77
151.51
148.96
154.8
150.3
145.94
151.25
149.23
145.77
150.85
150.72
147.31
151.28
152.11
149.61
151.35
145.25
149.12
157.81
147.49
148.87
152.55
151.43
151.47
153.53
150.47
148.09
148.93
146.8
153.43
152.08
151.71
151.98
152.36
151.58
151.0
146.2
150.13
154.19
145.92
150.0
149.7
150.49
152.65
145.51
148.75
145.77
149.65
152.41
154.66
148.33
148.33
149.71
148.73
152.08
152.94
148.56
148.21
150.64
150.46
150.96
148.14
149.43
147.23
150.26
148.92
146.31
146.71
152.67
151.09
148.12
153.47
154.89
155.08
154.39
155.39
159.94
157.07
151.0
157.25
153.3
156.62
154.98
151.69
153.66
153.62
152.06
153.93
147.9
153.27
148.05
152.67
155.18
150.71
154.53
151.41
157.65
157.77
154.63
156.92
162.06
160.18
157.16
157.82
160.97
153.81
158.84
157.64
154.85
159.0
153.5
150.24
153.8
145.9
156.05
156.2
156.08
147.45
149.66
153.18
148.7
153.96
152.15
152.44
152.06
154.9
154.95
163.03
152.92
153.39
150.24
156.35
152.78
152.42
151.09
157.31
150.76
150.0
150.91
147.67
157.22
153.95
158.12
153.6
158.64
156.21
163.09
158.1
163.16
164.41
169.52
159.15
165.98
161.9
160.87
162.9
156.81
161.47
164.05
162.05
151.51
160.32
154.04
153.33
146.78
154.45
146.62
152.59
155.05
154.41
158.87
156.28
158.89
150.43
155.58
160.97
154.99
152.85
146.73
152.15
151.13
156.9
152.22
152.32
154.4
147.21
142.42
151.41
147.18
149.85
153.34
151.44
151.45
152.77
155.38
150.64
152.52
150.14
154.29
151.75
152.42
153.67
157.33
151.67
148.02
151.86
154.42
148.25
150.53
150.51
147.89
148.8
154.7
149.06
151.9
150.37
149.6
151.22
156.57
152.01
151.53
152.42
148.05
153.59
152.02
147.99
150.85
157.26
151.98
146.95
143.13
154.71
153.1
149.13
150.55
148.87
148.33
146.74
148.39
157.15
152.48
150.45
154.66
161.9
160.69
161.01
162.22
156.94
155.28
161.23
154.73
152.28
155.99
155.62
154.46
152.47
154.57
147.19
155.28
156.73
152.25
149.52
152.4
155.02
152.6
157.04
157.67
156.74
153.85
154.06
156.62
156.34
156.31
158.36
155.65
157.67
155.79
163.48
152.09
159.91
152.86
150.78
154.27
157.35
153.62
156.91
155.47
146.33
149.3
150.16
149.36
152.64
151.63
151.51
154.95
155.13
149.85
153.69
154.15
155.13
153.98
155.09
151.96
153.08
148.95
151.17
154.97
150.1
152.45
151.42
157.89
149.7
153.99
155.5
152.62
153.6
155.02
156.85
155.49
155.63
154.1
157.95
158.69
155.39
148.98
158.04
153.03
154.38
153.98
153.53
152.27
155.35
158.5
163.99
160.24
161.79
160.72
160.7
161.49
152.65
157.96
157.77
162.54
166.24
163.04
161.47
165.53
164.99
159.92
157.14
159.88
165.31
160.87
153.23
150.86
155.27
159.29
158.71
157.03
152.9
152.38
154.04
157.1
154.54
151.2
148.07
150.19
148.85
154.44
149.89
151.21
146.41
150.77
153.08
153.55
149.64
150.14
150.68
152.45
153.61
147.49
152.04
152.35
151.74
148.25
147.61
151.58
148.87
150.02
150.32
157.11
152.21
151.67
157.48
152.53
156.34
148.93
154.57
156.08
150.96
157.23
157.98
153.11
153.24
153.58
152.74
160.59
152.88
155.38
158.01
157.41
158.43
151.04
151.94
155.18
151.82
149.51
151.99
151.58
145.49
154.2
158.21
150.92
151.04
149.62
152.15
156.77
153.23
147.68
153.19
151.32
151.73
155.88
151.3
152.52
148.86
148.88
148.09
157.46
147.55
147.92
155.14
149.13
142.88
147.45
151.44
143.2
150.18
155.04
149.35
154.44
150.99
150.28
151.57
153.66
153.01
149.99
153.59
152.77
154.51
146.92
147.78
146.21
152.41
148.99
151.53
153.7
149.82
156.51
155.4
148.33
157.27
152.89
155.11
152.29
154.45
158.81
157.66
155.12
153.88
153.11
152.43
153.21
152.89
156.5
154.55
158.43
156.13
153.33
156.33
154.2
160.74
153.9
152.74
151.9
152.88
152.02
153.8
155.9
155.11
155.0
153.39
156.15
156.49
157.57
158.85
160.26
159.21
156.57
155.79
158.03
163.82
159.01
155.36
153.96
163.48
157.99
163.79
163.83
155.22
158.29
157.96
156.81
153.75
153.55
156.62
148.99
153.81
159.79
158.22
159.85
156.32
146.57
154.9
153.13
149.84
145.67
152.19
156.74
159.52
155.69
157.53
156.77
158.95
151.88
159.64
156.79
158.17
157.24
157.65
159.18
159.77
154.36
154.86
151.14
152.69
148.18
152.46
154.73
151.99
151.09
155.18
152.48
153.88
155.41
154.05
154.05
155.11
153.7
151.53
156.97
155.54
156.44
157.07
154.26
159.05
153.62
155.92
159.04
151.74
156.62
156.13
155.12
156.02
156.21
162.21
160.21
153.6
162.66
158.06
159.17
158.87
159.09
156.74
153.62
152.2
156.93
153.75
160.02
155.34
155.34
152.08
157.31
165.91
157.98
155.59
158.96
155.91
155.38
157.4
155.6
157.18
158.75
157.13
161.14
163.74
154.91
157.79
157.47
159.83
160.14
163.46
166.5
164.28
170.88
169.97
166.66
165.95
170.41
172.75
168.23
170.07
162.55
168.0
163.53
160.69
163.07
166.67
168.9
162.93
163.85
157.86
158.26
158.84
159.73
160.68
160.71
156.62
160.59
160.55
162.4
159.23
159.87
154.53
157.86
162.43
158.4
159.92
157.93
157.16
158.89
157.36
163.54
156.89
164.35
159.92
161.45
163.58
159.93
160.45
158.13
160.07
156.43
160.88
162.02
159.29
161.23
164.98
156.04
162.17
160.17
161.51
161.01
163.11
163.68
162.49
163.22
158.78
163.41
160.18
156.58
165.42
159.03
162.61
169.38
162.01
161.52
160.89
159.51
160.06
162.39
162.56
162.65
161.08
160.63
160.28
155.34
156.09
163.99
159.63
157.53
154.7
156.8
159.73
155.82
157.63
158.94
161.28
161.0
162.74
159.22
157.59
158.55
160.32
163.64
160.35
159.54
161.72
164.01
162.21
158.7
161.15
167.19
165.41
161.24
160.76
161.2
156.98
156.73
155.37
154.94
156.69
156.15
158.03
156.43
155.81
156.44
155.65
156.88
153.43
155.9
155.54
161.0
155.56
162.26
156.83
161.29
157.71
157.95
153.43
160.78
159.61
159.86
156.61
154.4
158.44
157.48
157.79
161.07
159.51
164.15
163.89
160.62
166.02
159.31
160.04
159.05
157.63
161.06
157.11
160.07
164.1
163.32
156.23
161.51
161.6
163.0
155.92
157.7
154.05
157.24
156.12
159.22
155.67
156.02
156.19
156.33
152.28
149.87
150.77
156.65
162.14
158.91
159.9
155.24
160.22
158.4
164.1
162.8
166.36
158.56
160.51
164.31
165.85
163.27
167.61
159.64
157.38
164.81
167.87
162.89
161.9
156.98
158.53
160.9
155.05
164.1
158.88
155.32
157.05
157.8
158.28
162.52
154.71
159.01
156.4
161.14
158.6
158.16
155.54
153.22
156.6
158.73
158.63
159.75
160.93
161.38
161.96
158.11
157.43
154.39
164.29
156.49
159.46
158.43
162.5
159.65
162.05
165.38
158.63
162.54
163.73
164.14
161.93
167.87
161.66
161.94
168.22
164.85
161.41
163.44
162.75
166.6
165.26
163.78
165.36
165.44
162.11
162.96
160.49
157.65
163.27
162.04
161.35
158.63
162.7
165.24
161.94
159.73
164.26
161.85
161.45
164.87
159.14
158.41
163.3
159.69
162.73
158.3
159.94
157.5
162.07
163.03
157.97
157.84
157.48
160.61
158.68
156.29
156.87
154.76
158.93
158.96
158.74
163.67
161.27
161.3
157.2
154.43
161.56
160.56
159.94
157.24
157.43
160.16
157.47
158.66
160.83
158.81
158.26
163.01
159.12
159.21
159.3
163.86
159.13
159.68
165.3
161.04
165.1
160.57
165.26
165.04
167.05
164.83
163.26
162.91
163.57
166.78
162.49
162.23
161.95
159.81
160.08
162.94
162.14
165.21
163.96
164.35
166.37
163.63
164.21
162.47
165.22
167.92
162.33
161.5
169.6
161.37
165.99
164.21
159.93
163.01
158.36
159.32
158.22
164.92
167.18
163.8
163.48
162.01
160.96
160.18
163.19
160.9
162.29
158.69
156.3
158.32
162.62
161.7
160.27
165.01
166.56
170.39
164.74
165.04
168.06
167.78
166.23
163.14
171.54
166.9
168.6
171.53
168.92
170.51
165.99
166.56
168.98
169.31
165.79
169.31
166.38
168.77
166.53
171.95
168.44
169.16
162.62
164.62
163.61
163.28
166.93
160.84
159.13
161.9
163.75
162.07
160.06
163.28
159.98
160.83
167.39
168.61
164.87
166.13
160.71
164.13
160.43
160.98
154.48
158.84
160.46
160.81
160.08
163.49
163.44
161.26
162.97
163.33
166.35
160.17
160.09
166.18
166.78
164.22
163.44
156.79
158.27
155.69
155.25
159.33
159.18
160.54
156.54
157.63
155.93
154.22
157.83
157.68
152.35
157.77
156.35
157.2
159.18
157.37
159.92
155.67
157.86
161.84
158.84
158.04
160.98
153.25
155.46
159.56
161.97
164.68
157.22
160.2
160.47
156.9
159.47
155.38
158.23
157.78
155.54
157.24
162.19
161.13
160.41
156.31
154.84
164.4
159.08
161.37
159.08
162.4
163.5
159.37
159.61
162.28
165.97
163.83
162.87
166.6
163.72
166.14
163.4
166.13
161.62
161.48
165.14
166.32
163.85
165.4
162.52
166.34
165.18
164.27
162.08
163.92
161.98
163.19
162.85
164.09
159.99
165.93
166.03
164.53
159.78
166.02
163.35
163.9
163.92
159.8
157.85
159.84
162.72
162.69
158.78
164.42
158.17
160.84
162.77
158.29
160.83
162.37
160.38
163.03
161.7
160.82
163.02
160.05
160.26
157.28
159.39
161.9
163.12
161.23
161.97
160.05
161.18
160.14
160.54
162.1
162.0
165.51
160.87
165.0
158.23
160.7
156.53
159.87
162.51
162.67
163.62
162.97
161.14
161.17
163.56
163.71
168.18
165.06
161.48
162.27
164.77
163.13
162.13
159.37
166.64
165.33
166.87
165.53
164.5
166.66
157.94
160.05
163.45
164.23
161.45
161.65
160.03
158.91
157.51
166.1
160.97
161.41
160.14
159.52
162.18
158.77
162.26
157.18
162.62
159.57
161.57
155.68
161.63
159.68
160.06
161.49
158.27
158.99
163.11
162.15
160.42
161.85
158.88
166.69
162.23
163.89
161.21
159.42
164.98
157.62
165.43
159.6
160.39
161.08
162.18
161.85
158.94
158.67
164.61
167.57
157.72
160.21
165.2
160.22
165.78
165.87
166.8
166.36
164.58
160.7
160.75
160.3
155.01
159.31
153.74
157.15
151.65
161.48
151.58
153.78
154.8
155.68
159.06
157.98
157.54
159.84
153.08
155.65
153.25
154.45
155.26
152.96
156.27
158.26
154.11
155.33
151.14
152.26
150.32
151.11
152.3
152.51
147.5
148.81
153.63
151.55
153.17
153.88
152.65
152.54
150.12
148.4
152.85
151.25
151.4
151.72
145.78
153.82
154.13
152.37
154.94
159.11
153.19
153.53
152.46
153.42
151.77
154.87
151.75
153.61
154.5
159.03
155.85
155.38
160.03
157.59
160.27
158.33
161.32
161.81
158.9
157.68
160.31
158.7
158.18
160.67
156.13
159.01
160.66
160.39
155.33
159.2
160.53
159.57
159.61
164.28
158.69
159.53
158.62
156.78
160.08
164.08
159.59
162.1
158.51
160.47
162.23
157.48
152.4
152.8
151.8
156.98
159.95
151.9
154.68
156.2
151.37
150.83
159.88
159.23
160.78
161.81
159.55
157.57
160.02
161.52
159.49
158.63
155.69
160.89
156.33
154.22
154.72
158.16
155.7
161.43
153.55
160.88
162.51
156.74
156.09
158.27
159.8
160.82
155.6
161.63
158.46
163.44
159.96
159.76
157.03
157.1
157.71
161.85
162.26
161.6
154.83
151.13
151.32
148.18
156.03
153.19
154.86
155.09
157.94
157.11
155.58
157.77
159.31
154.77
162.62
160.76
157.12
151.42
155.09
152.79
148.45
155.13
152.8
149.57
151.44
151.13
156.96
154.64
154.95
153.38
151.01
155.5
153.41
155.07
155.48
158.67
157.45
153.32
158.26
156.8
156.88
154.63
153.23
158.93
156.76
154.69
158.19
162.2
160.39
161.67
160.05
157.58
164.88
165.42
159.96
157.02
153.68
159.29
157.84
157.44
156.09
157.84
161.05
158.99
158.84
155.26
156.46
154.26
156.93
153.57
155.16
155.18
154.73
155.35
158.15
154.86
155.49
154.35
159.54
154.66
152.67
152.33
152.98
155.96
156.3
150.26
157.36
152.52
152.67
153.1
156.49
153.43
151.53
149.87
149.1
149.7
150.47
148.32
152.99
153.19
152.57
150.41
155.03
150.68
151.19
151.26
148.82
151.82
151.89
149.37
147.19
149.11
152.59
152.01
145.97
147.54
148.18
153.9
154.95
153.28
157.97
156.81
158.34
158.57
156.07
157.17
157.61
153.84
157.63
161.41
157.48
157.34
155.51
156.16
157.86
156.76
158.3
152.57
156.61
162.16
152.53
155.27
151.66
156.2
156.95
160.01
157.23
152.29
156.24
159.75
155.42
156.22
163.14
155.89
154.88
153.35
156.51
152.37
154.17
157.62
155.9
157.78
151.95
160.38
155.75
162.85
157.47
155.67
157.34
159.49
161.34
155.43
155.47
155.97
160.68
157.62
159.19
155.01
157.47
155.78
160.76
160.94
160.47
161.96
160.82
163.1
166.27
162.37
157.66
161.77
160.29
158.74
160.47
159.43
157.26
157.29
160.26
156.65
159.62
161.94
156.91
162.22
161.88
159.89
159.39
155.96
156.1
157.37
159.0
157.67
158.41
160.35
160.53
158.23
158.98
161.2
159.6
158.03
156.52
157.99
162.31
161.48
155.06
161.47
159.9
156.6
164.28
161.81
158.2
159.53
155.21
157.64
160.89
156.99
153.91
152.95
149.89
155.37
155.21
156.17
158.88
155.88
155.58
156.6
156.09
158.33
158.4
157.76
164.8
164.38
157.58
158.68
161.63
159.39
155.6
151.77
157.6
156.58
159.63
157.37
154.85
156.05
156.57
155.12
157.57
155.69
157.49
156.52
161.24
160.22
157.31
152.75
150.33
159.02
151.58
156.74
155.91
155.96
153.98
155.92
155.02
153.62
157.41
155.84
157.31
159.39
157.04
160.47
157.82
154.08
154.86
154.58
158.26
158.73
158.23
155.74
156.09
158.45
159.27
163.44
163.93
164.98
163.17
158.94
162.34
159.31
159.39
159.87
159.97
162.12
159.8
160.79
158.59
161.11
167.69
162.96
165.32
165.45
160.15
163.08
157.19
164.0
157.79
161.89
160.69
161.42
158.23
162.81
157.56
160.73
160.83
161.3
164.58
156.55
159.39
156.89
164.9
159.78
156.77
159.74
157.83
157.23
158.74
161.76
158.96
158.02
157.24
160.72
163.0
164.53
161.75
159.28
158.45
159.29
156.61
155.96
154.17
154.17
156.79
155.87
160.24
156.31
155.63
157.05
161.35
159.09
157.12
160.15
155.18
153.48
156.75
158.68
160.32
159.73
158.54
160.46
163.54
163.19
160.63
160.89
157.66
162.24
162.36
163.03
159.72
162.22
162.64
160.66
165.37
162.0
156.61
157.89
157.85
154.64
162.41
158.75
157.74
159.81
164.32
155.47
161.42
163.48
157.63
160.11
163.26
159.53
157.33
157.11
158.92
160.42
161.31
162.83
157.96
157.37
154.56
160.45
158.59
156.27
158.27
158.66
157.45
155.54
157.13
156.05
157.16
158.42
163.93
157.89
157.05
161.3
158.23
160.12
160.75
159.09
159.37
163.18
157.46
158.16
164.24
160.02
161.31
160.38
156.23
163.41
160.08
161.52
160.85
159.6
159.36
155.75
157.86
161.38
164.18
158.45
158.56
163.53
157.47
158.62
161.39
164.95
162.02
158.59
166.38
162.32
164.24
159.33
162.45
162.42
159.1
153.85
163.2
156.34
158.32
161.94
156.46
159.74
161.42
164.62
158.16
160.46
162.22
160.41
159.92
158.59
158.59
156.08
157.44
160.02
158.26
157.94
159.06
160.11
161.54
160.39
156.24
157.3
157.33
158.86
154.87
158.02
153.1
155.31
156.15
161.23
159.74
154.85
158.55
161.45
155.9
156.86
161.94
158.2
157.46
154.53
157.81
157.78
157.57
158.05
157.29
157.55
154.21
156.11
157.9
156.59
151.64
157.71
157.74
159.49
160.24
163.96
162.14
165.19
160.35
164.44
166.22
163.04
159.03
157.64
156.77
160.28
156.5
160.13
162.56
161.45
163.4
162.29
165.55
163.91
166.79
162.28
165.75
165.31
159.08
161.88
165.32
162.49
162.85
165.73
166.59
166.66
165.41
166.56
166.11
161.44
172.53
168.42
169.79
163.96
159.82
163.3
163.2
162.09
156.88
158.11
159.85
155.43
160.35
160.14
156.46
156.35
157.16
154.73
156.06
156.19
156.65
162.21
158.95
159.27
159.5
156.83
154.64
158.78
159.88
163.65
156.91
156.57
154.2
156.74
158.23
163.86
157.18
151.74
157.53
153.92
158.61
155.36
157.28
157.51
157.45
154.59
155.49
158.7
154.88
157.32
154.92
160.73
160.45
156.66
154.63
153.79
157.93
159.33
160.58
159.13
157.35
158.64
155.82
157.47
161.31
157.57
156.39
159.28
155.92
157.41
160.51
160.86
158.31
159.86
157.76
159.7
158.97
159.45
158.41
157.43
156.33
158.22
159.02
158.12
151.62
155.25
152.22
155.91
162.01
155.68
160.37
153.57
159.89
157.46
159.16
158.0
156.02
162.61
157.51
158.06
156.8
155.28
159.06
157.94
162.74
160.68
160.71
159.9
161.49
160.1
160.1
161.52
160.07
158.83
159.55
158.1
158.82
158.87
162.02
161.39
164.55
161.76
160.44
163.25
155.95
159.46
158.02
161.58
162.76
157.15
157.13
160.96
162.71
156.72
161.84
160.97
162.03
165.0
161.39
164.18
163.77
163.61
156.41
158.29
163.21
157.53
156.58
160.77
158.78
157.16
160.75
161.33
158.94
156.64
158.09
155.88
158.24
156.23
154.64
158.81
160.02
157.99
151.86
158.38
156.05
155.04
156.52
156.49
153.74
153.64
157.91
155.32
154.46
153.56
157.9
153.17
160.57
159.13
158.21
155.55
155.45
150.75
150.67
156.6
148.3
152.5
154.68
153.98
154.06
157.36
157.35
160.01
164.46
161.27
164.29
163.91
163.96
165.46
163.45
164.18
167.73
160.38
161.93
159.55
162.65
167.63
166.72
165.28
161.3
164.01
160.5
160.87
167.18
159.69
166.23
161.15
167.93
165.79
162.25
158.04
158.96
166.94
167.58
164.22
171.68
171.98
172.89
163.1
162.89
164.05
169.56
162.83
163.08
161.8
162.48
157.97
160.08
162.64
160.58
166.71
165.43
163.48
166.85
167.23
165.02
166.72
163.3
169.99
160.69
167.64
164.6
167.48
169.42
165.94
170.18
168.13
167.29
163.19
164.46
166.81
165.66
164.33
161.28
161.05
162.48
169.54
161.0
161.33
163.37
165.04
162.16
164.19
161.85
160.2
163.85
165.93
163.07
165.72
166.41
167.64
165.85
168.63
165.82
166.85
170.71
167.6
166.74
166.37
171.82
168.6
167.2
169.58
171.95
168.07
174.87
169.63
168.25
167.97
168.16
169.16
168.12
172.17
174.47
164.61
168.18
170.52
166.71
165.4
166.4
169.01
167.54
164.61
164.72
167.65
168.44
164.02
164.49
162.52
160.86
169.21
164.3
170.44
170.17
166.46
162.42
166.59
160.59
163.08
166.42
165.88
169.14
173.04
174.43
170.19
164.83
162.15
169.44
168.69
170.14
163.58
165.93
160.81
161.6
168.42
166.69
166.06
165.74
168.84
163.64
166.65
166.61
164.06
162.6
162.72
161.31
167.53
169.47
171.16
169.08
170.25
170.79
170.23
172.85
164.97
167.11
165.56
163.99
167.3
165.92
167.6
165.19
164.75
163.94
169.35
165.55
168.28
170.92
169.18
170.87
167.58
169.94
164.06
169.28
173.63
173.8
174.62
178.14
169.68
176.16
172.04
170.93
171.9
170.34
170.57
174.16
171.15
173.05
168.94
172.01
172.72
166.36
173.81
167.79
169.0
171.86
172.19
168.07
174.13
171.35
168.7
167.88
170.08
170.52
173.43
170.14
174.19
169.72
173.39
169.58
177.51
172.35
172.49
171.82
168.03
172.8
171.18
170.3
164.87
170.98
167.12
164.5
174.89
171.35
170.66
175.4
177.73
173.08
171.82
172.04
172.08
174.06
167.39
173.34
169.74
170.38
171.65
167.37
171.64
172.89
167.99
167.93
172.98
168.81
173.42
172.62
170.74
168.91
172.19
170.56
162.28
163.87
170.05
171.15
165.52
165.33
166.64
166.98
170.71
170.27
168.04
169.2
167.24
167.37
171.3
171.47
166.72
164.57
168.2
167.1
168.55
167.28
166.78
165.28
167.11
170.62
163.34
164.08
169.22
164.98
163.41
167.71
168.41
168.04
168.58
164.87
163.06
165.61
167.54
167.92
169.11
172.83
172.35
172.77
170.72
170.88
167.55
170.88
167.96
173.18
170.51
162.05
165.24
167.78
165.98
166.99
169.63
172.86
171.1
169.78
169.04
167.85
169.95
171.42
168.24
169.85
171.85
160.27
168.58
165.8
166.23
168.44
167.57
169.18
168.09
166.81
171.33
164.54
164.12
168.35
168.07
173.4
166.73
168.36
166.91
167.92
165.09
167.16
166.43
162.29
165.93
162.12
164.45
163.2
168.3
162.05
166.2
163.05
165.89
168.54
167.33
163.28
159.13
160.39
165.1
162.89
162.42
163.34
162.06
160.43
158.53
153.74
157.62
164.17
156.66
160.5
162.39
163.57
162.25
161.09
159.49
160.91
159.1
158.05
160.74
161.98
165.13
160.59
163.8
164.86
157.94
160.27
155.5
162.9
157.98
166.49
161.76
162.63
165.1
160.76
160.98
162.88
160.03
161.35
162.58
168.53
156.07
161.84
158.23
165.56
163.65
161.78
160.96
161.5
162.51
165.12
164.82
166.89
168.07
168.49
168.83
168.4
172.08
164.81
168.06
167.38
168.06
167.23
167.72
164.96
163.6
166.16
162.38
164.47
164.15
168.57
166.18
167.87
161.88
169.88
169.24
171.42
168.49
168.72
170.55
170.34
169.51
171.15
170.46
173.13
170.43
170.84
170.16
165.8
168.87
166.68
170.65
166.05
168.03
163.98
159.74
163.78
168.92
167.75
169.25
166.67
170.7
170.1
168.65
165.71
161.39
170.01
170.61
166.8
163.59
163.48
168.74
165.87
161.14
164.81
170.21
169.29
170.23
164.84
173.02
167.79
169.01
167.67
167.76
169.4
166.23
168.85
170.59
167.78
165.13
166.47
167.32
167.5
164.94
166.36
165.66
166.28
170.04
164.29
169.34
167.26
166.53
164.85
166.9
166.05
168.71
169.75
165.67
170.44
172.53
176.52
170.88
170.48
175.91
170.45
169.98
172.66
174.76
171.73
172.34
167.02
175.1
171.76
172.01
172.44
172.67
177.36
172.01
174.31
172.2
170.9
170.8
178.8
178.78
178.45
177.2
178.4
176.04
176.53
179.0
175.47
173.58
173.81
172.96
174.67
177.8
176.56
173.3
170.21
174.04
168.56
178.3
177.36
175.64
176.45
178.46
177.55
177.41
176.4
174.3
179.69
172.05
176.62
178.25
175.22
171.03
177.33
175.66
174.98
172.85
176.43
175.35
172.15
171.09
173.46
172.09
174.75
174.49
172.93
176.91
177.61
173.79
176.33
174.47
170.81
177.77
174.78
172.26
169.52
174.95
173.34
172.53
178.06
176.56
176.47
176.62
175.19
177.92
178.02
177.96
177.11
178.34
174.73
173.31
173.27
176.52
178.58
172.84
169.15
178.85
176.99
174.5
177.43
169.15
166.95
169.92
174.04
168.34
168.56
166.42
161.57
165.39
160.68
162.44
165.51
164.42
162.86
163.89
162.12
169.17
166.96
170.72
168.63
172.92
173.94
174.66
177.64
175.0
173.59
178.3
178.26
178.76
170.63
171.39
167.97
171.76
169.06
165.65
175.88
177.11
172.72
170.79
166.89
170.89
171.47
168.75
170.38
174.27
169.92
169.16
171.25
173.18
169.12
165.0
165.86
169.37
171.04
164.01
166.9
162.42
160.26
165.99
170.92
169.94
174.95
172.81
171.78
174.22
166.87
165.98
159.19
165.16
164.79
165.62
162.96
167.03
163.96
165.88
167.6
169.21
170.54
168.21
167.29
170.1
173.84
176.74
171.6
175.01
173.39
175.01
168.12
170.83
169.3
170.24
168.21
168.04
169.93
171.68
170.33
170.06
168.46
170.94
164.33
171.84
163.43
163.18
163.94
173.8
170.27
166.73
165.37
171.38
174.2
170.62
172.44
166.55
168.42
164.57
165.17
173.78
171.11
169.18
169.91
168.57
172.07
168.96
173.23
171.64
175.0
176.48
174.43
170.15
171.14
171.96
176.03
171.2
172.86
172.89
172.14
173.17
173.35
174.88
176.11
176.45
177.68
176.89
170.24
176.95
175.29
169.86
168.3
168.19
170.44
175.55
169.35
174.42
174.77
168.62
170.24
167.85
174.91
169.59
174.0
170.67
176.12
174.99
174.64
171.71
175.79
172.67
174.71
174.99
170.3
172.62
176.48
171.08
171.12
172.99
174.25
170.06
172.42
167.54
173.29
172.54
174.32
176.12
176.54
172.97
172.62
170.79
172.5
167.53
172.93
169.08
167.8
167.14
169.33
169.22
169.55
168.37
172.81
169.21
172.36
173.41
171.81
173.28
170.28
171.32
172.85
174.42
173.39
172.2
174.69
171.12
172.97
171.36
172.74
171.12
172.2
170.13
163.29
167.37
166.24
170.46
168.27
164.18
170.68
163.79
166.46
171.16
170.72
166.69
165.11
164.16
164.6
170.89
167.13
167.26
170.93
168.34
169.48
168.65
164.94
159.76
161.65
165.81
165.46
167.72
164.75
162.91
164.81
171.03
163.13
164.24
162.43
166.1
161.74
164.64
161.79
163.16
162.91
163.15
165.43
165.7
166.21
167.31
162.09
165.12
161.78
165.29
163.21
163.58
159.36
168.36
163.45
162.21
163.01
167.1
160.79
161.68
164.3
167.81
166.66
162.11
165.76
163.9
167.25
160.84
165.45
164.64
165.13
164.31
162.85
160.84
166.77
165.32
165.52
164.39
162.63
162.94
164.58
163.05
157.63
164.48
160.92
163.56
166.51
155.09
161.66
164.36
158.48
164.31
159.77
162.54
154.85
164.94
159.99
162.6
168.22
164.67
169.28
169.27
166.57
166.47
167.36
162.06
161.69
165.11
171.89
165.47
167.08
168.81
162.34
166.18
163.98
168.71
163.51
168.72
165.04
164.83
162.26
165.68
166.78
159.02
163.79
165.44
169.84
170.22
163.55
167.69
164.99
167.05
164.97
171.52
167.67
169.61
168.01
166.34
169.03
165.47
163.67
164.9
164.06
167.89
170.7
166.42
164.64
165.68
164.99
167.68
165.92
165.65
163.08
161.39
161.56
166.29
162.3
164.8
161.33
162.28
163.48
162.69
164.82
162.9
165.15
167.7
163.32
164.06
165.35
160.14
165.08
159.47
156.01
158.89
160.81
156.43
157.77
160.52
165.19
163.97
159.7
165.98
162.08
158.84
158.2
157.7
164.95
171.15
165.75
164.34
168.36
165.47
167.96
164.32
166.17
167.78
167.97
168.61
164.12
164.84
165.47
168.87
164.29
165.43
164.97
162.74
162.23
164.8
163.53
157.73
163.6
164.83
165.52
165.58
167.29
162.45
163.4
160.19
162.42
163.92
165.1
164.81
160.41
163.93
166.14
163.29
162.14
165.05
168.42
167.31
167.75
166.63
167.88
169.95
169.55
173.54
172.15
170.97
165.21
166.09
169.29
170.09
168.73
162.2
166.2
158.19
162.09
167.36
167.03
162.53
160.84
161.24
159.39
160.16
156.71
156.02
156.99
157.77
162.06
158.8
156.89
160.81
163.2
159.46
164.87
157.52
158.79
162.15
163.35
163.73
157.9
159.39
158.01
160.48
161.47
164.61
157.77
161.74
163.3
161.55
159.97
159.74
159.41
154.01
157.56
157.41
156.61
157.64
156.19
159.54
163.92
155.84
161.54
157.23
158.62
160.59
158.5
161.16
159.12
158.44
158.68
163.12
161.53
158.93
159.74
159.86
162.13
157.96
161.59
166.15
163.89
165.84
158.49
160.75
159.13
160.99
163.42
163.45
161.82
160.97
160.03
158.85
165.15
164.55
165.65
167.48
163.09
165.04
160.08
166.89
162.87
163.82
164.03
166.05
163.99
163.0
162.05
160.85
167.36
160.57
165.54
158.0
165.84
163.69
165.43
163.21
169.91
169.27
171.53
165.6
164.87
161.95
163.65
162.47
163.83
164.87
167.21
167.46
166.96
167.42
166.73
163.27
164.26
168.87
162.76
166.58
167.38
166.28
166.08
164.62
164.08
156.14
165.46
168.67
165.01
166.6
168.18
166.43
165.76
166.58
162.65
161.04
166.16
165.03
165.54
165.32
169.52
163.15
164.61
165.29
169.79
164.51
160.62
167.42
167.7
166.41
162.72
171.0
169.28
168.12
169.6
163.22
167.13
167.25
161.63
166.67
162.11
163.59
161.56
160.66
164.12
161.2
162.26
168.2
163.62
162.63
165.42
168.21
164.03
164.43
165.92
165.61
167.07
163.45
166.6
162.92
161.72
162.44
161.55
161.36
159.61
162.62
165.01
162.28
160.14
160.61
159.82
167.23
161.12
157.33
162.57
158.75
164.85
163.34
162.37
164.57
168.41
162.18
162.0
162.18
163.19
162.69
160.82
161.55
163.08
164.09
164.13
164.79
165.42
164.99
164.16
165.23
162.97
160.4
164.58
158.48
158.66
167.72
161.75
157.74
161.7
162.86
161.29
160.01
160.09
160.7
158.19
159.22
158.26
159.24
164.05
162.08
160.41
164.05
160.45
162.94
162.44
163.09
160.54
159.55
165.02
166.9
169.6
162.84
163.93
161.97
166.63
161.63
163.19
162.87
163.1
162.65
160.37
164.01
160.99
159.96
161.43
159.48
162.53
155.01
162.4
160.89
159.71
163.18
160.84
159.28
159.34
160.99
161.4
162.4
167.31
160.66
162.52
163.06
156.52
161.62
157.47
159.45
163.62
159.04
158.02
162.87
158.12
163.75
161.23
158.12
157.44
159.91
158.74
161.87
161.4
160.6
162.1
157.89
162.27
160.42
162.07
158.5
165.36
162.2
163.92
161.38
166.89
165.07
165.57
165.2
164.86
159.32
159.0
159.33
159.9
162.04
160.59
160.07
159.0
162.46
162.2
163.72
160.21
162.04
163.32
161.33
158.7
161.5
164.67
160.81
163.56
159.75
159.66
159.4
164.89
163.63
162.4
163.48
162.98
163.64
165.76
162.89
165.46
162.82
162.28
166.97
170.91
164.06
165.72
169.39
163.84
166.67
168.43
166.21
166.38
163.55
168.39
164.88
162.53
165.45
168.2
167.88
165.89
164.19
166.26
160.99
164.75
163.75
164.05
157.09
163.3
164.05
163.17
165.27
160.53
164.91
162.64
162.46
164.18
160.78
161.8
162.06
166.84
161.06
157.78
153.91
161.13
158.54
159.21
163.08
157.13
160.97
158.06
165.89
162.8
159.04
158.05
160.55
168.5
160.47
161.2
163.07
165.38
162.06
165.29
167.47
165.08
162.11
160.46
165.94
162.63
166.25
159.05
162.79
163.08
167.44
158.12
156.87
160.9
159.89
159.57
162.68
164.08
159.24
164.95
165.6
167.59
161.25
165.95
164.56
163.63
164.87
166.59
164.43
167.99
162.67
165.92
165.53
164.77
161.68
164.6
161.45
160.99
162.4
164.98
168.27
164.0
166.93
164.98
163.04
161.23
163.91
163.01
156.08
160.66
156.66
158.22
154.23
158.81
163.59
164.66
162.02
162.74
162.32
163.14
161.74
163.61
162.44
158.37
162.16
160.35
160.08
157.79
159.32
167.56
164.55
166.72
162.46
163.67
172.48
166.03
164.48
164.0
165.27
165.7
164.3
165.83
170.13
170.72
172.95
173.91
168.77
172.07
171.39
172.6
169.24
167.07
167.92
172.44
171.11
172.01
172.21
172.84
167.15
170.21
164.26
166.95
168.01
166.38
174.26
168.68
167.29
169.5
172.06
169.3
173.24
172.29
167.44
165.6
171.56
170.01
169.88
172.12
174.53
178.08
171.47
175.26
175.43
173.31
174.83
179.19
176.03
174.49
175.88
178.41
176.93
174.64
179.27
171.01
178.81
177.82
176.43
176.54
175.47
177.37
171.8
175.04
170.32
176.12
173.63
173.97
168.83
169.81
166.09
171.09
173.96
172.56
169.7
174.06
172.88
169.88
175.45
171.9
171.27
170.95
173.93
172.22
171.53
172.18
177.58
177.38
173.13
169.17
165.87
169.37
164.04
163.01
167.73
166.54
168.28
166.16
167.01
164.29
165.35
163.87
162.08
172.14
168.4
165.73
165.67
168.24
172.71
170.04
169.01
167.89
167.55
173.74
172.31
168.27
168.92
173.73
171.64
171.41
176.54
175.44
166.19
169.79
171.21
173.44
172.62
170.07
168.81
175.66
174.27
174.07
172.76
177.83
173.55
175.25
175.26
171.92
172.85
172.2
178.05
177.65
176.69
174.36
178.42
177.22
174.43
175.84
178.52
173.16
173.74
173.59
175.74
175.19
171.42
170.19
175.09
171.65
174.92
174.16
173.08
172.91
172.4
175.47
172.98
178.13
175.4
176.49
176.54
177.48
169.5
173.6
177.4
174.99
171.99
174.63
171.59
170.58
175.14
174.62
175.31
171.51
176.95
175.64
173.77
178.12
178.49
175.52
174.41
176.87
170.84
168.11
170.91
173.69
174.32
171.66
173.69
175.54
172.28
170.89
172.2
170.74
177.63
169.68
173.5
170.15
170.23
175.4
171.28
177.84
175.25
177.63
172.88
171.94
168.52
173.79
167.5
171.79
166.33
167.04
174.5
173.64
171.89
174.02
170.47
170.93
169.55
169.02
175.0
165.75
169.12
173.34
171.6
178.03
173.93
169.95
176.04
175.43
174.96
173.56
178.17
176.79
178.68
176.44
176.61
178.13
173.4
173.26
176.96
179.09
175.22
173.38
173.38
176.62
170.43
177.11
177.49
177.52
177.27
169.83
174.61
166.81
169.94
169.09
171.61
169.84
169.07
168.98
169.88
168.06
176.2
169.33
169.24
162.18
171.82
168.15
171.59
169.89
165.7
165.97
163.26
169.35
169.02
172.83
172.08
175.9
170.75
173.82
171.04
176.13
170.73
173.88
175.27
174.32
174.58
173.23
174.73
175.32
166.43
167.12
170.48
171.55
171.17
171.48
174.77
169.96
170.5
173.69
175.9
175.31
172.57
177.88
173.96
169.95
175.55
171.58
172.15
173.36
174.92
172.73
172.65
171.64
170.96
176.52
176.29
171.59
168.37
172.95
175.33
173.51
177.01
169.79
166.61
168.74
170.21
177.36
169.23
176.4
179.13
175.62
171.93
173.47
173.76
173.75
175.01
173.53
173.41
174.33
176.09
170.41
174.41
173.08
169.61
175.98
173.6
175.68
177.57
175.85
172.39
169.84
172.86
176.07
167.35
172.93
170.33
176.49
175.17
177.6
168.4
174.66
173.57
175.41
176.54
174.75
174.33
172.96
170.49
175.4
172.31
172.79
175.43
172.3
174.27
174.76
168.21
172.72
174.41
175.01
178.12
173.52
174.76
170.76
174.35
175.74
177.05
175.56
177.21
176.39
172.47
173.69
172.04
173.07
176.61
172.04
170.12
177.59
174.49
176.13
178.62
170.47
169.55
176.92
173.0
178.51
171.41
176.75
176.27
176.95
169.19
173.37
174.42
178.52
173.83
169.97
174.42
170.98
174.02
175.64
172.23
175.6
177.77
172.12
175.58
176.77
176.35
175.15
175.15
176.74
173.43
175.49
177.63
172.9
177.64
178.12
175.75
173.74
171.54
176.07
174.96
175.05
173.59
176.15
174.31
174.79
171.86
177.78
174.38
176.95
174.94
177.59
175.27
177.24
176.96
176.58
176.93
178.57
175.49
176.29
174.84
177.9
176.41
177.31
168.69
173.1
179.14
173.29
174.41
173.21
172.42
174.28
169.44
176.36
174.18
176.13
172.75
174.54
177.8
177.13
179.14
178.38
172.64
175.58
175.63
173.69
178.78
172.31
176.82
175.65
173.51
172.75
168.58
171.75
171.69
174.42
171.97
179.52
174.13
175.94
176.01
172.56
173.24
174.77
176.41
175.34
175.21
173.34
168.06
173.91
173.11
172.03
173.08
172.61
168.39
166.79
168.29
165.68
169.15
170.52
166.5
176.02
175.53
173.06
175.68
172.92
171.73
177.01
173.19
174.38
176.08
170.0
177.91
174.94
178.73
175.02
179.36
175.72
179.34
174.34
174.64
176.2
171.54
172.46
161.44
171.04
173.08
173.12
171.13
174.08
177.33
175.94
178.22
177.99
178.0
174.37
174.46
171.74
176.58
175.57
171.19
175.1
177.37
173.02
170.58
172.94
172.2
170.63
173.22
173.69
169.12
170.78
169.66
170.45
171.34
170.37
174.72
171.95
168.12
169.36
174.04
174.28
171.46
178.18
171.28
174.6
173.38
167.7
169.91
172.38
172.15
178.91
175.39
173.81
174.9
175.39
175.16
175.45
172.71
179.97
171.08
172.38
172.99
169.21
174.23
172.0
172.54
172.91
172.99
178.56
175.65
177.43
169.3
170.5
166.77
174.48
177.32
175.06
175.99
171.93
172.09
170.89
175.18
173.17
172.99
171.9
178.31
173.24
175.77
170.75
175.51
176.39
172.78
171.93
171.27
167.16
175.31
173.16
175.08
171.16
175.35
174.65
174.14
170.09
175.75
171.32
171.91
175.02
175.83
176.81
177.1
178.11
174.11
174.53
175.12
172.26
173.63
174.94
178.15
172.95
174.41
170.0
174.9
168.03
166.19
172.87
174.55
168.31
172.08
172.17
169.93
172.94
171.13
172.67
173.42
171.83
176.89
173.96
172.12
166.31
175.33
170.72
169.47
171.92
170.89
173.74
173.53
175.35
171.99
172.23
178.53
174.93
172.26
170.77
174.08
170.39
168.45
171.96
170.52
170.08
173.18
174.39
168.54
173.72
176.66
175.5
171.14
170.91
176.3
171.2
167.95
167.74
169.96
169.04
174.56
170.9
166.9
171.97
166.29
169.0
173.78
168.69
167.67
177.47
178.05
178.26
171.77
176.99
175.51
175.05
179.03
178.12
175.66
175.13
176.08
178.4
179.27
178.02
178.74
177.63
174.38
176.61
175.99
176.34
177.52
176.21
177.91
177.06
176.86
170.63
174.16
175.95
176.72
177.06
168.78
174.03
174.83
174.44
179.35
172.33
177.78
175.58
175.34
172.57
169.86
177.38
173.27
169.09
172.15
172.06
176.0
174.42
172.88
171.67
171.45
176.18
169.83
168.21
172.78
166.61
172.21
170.78
169.74
165.41
169.07
172.45
171.86
168.56
170.25
170.74
166.33
166.92
174.51
174.33
171.01
171.63
161.26
171.91
165.23
165.31
173.06
171.62
166.35
167.43
167.57
168.95
171.43
170.39
170.57
171.71
168.62
171.04
173.67
174.99
171.79
176.38
171.21
165.4
173.45
166.73
170.61
167.37
171.45
172.39
173.04
166.65
171.81
172.47
169.34
177.52
173.83
170.87
174.26
178.06
170.56
171.74
168.84
168.32
172.84
171.46
177.23
171.09
177.22
175.44
167.18
170.39
170.57
166.52
168.3
172.74
171.57
175.73
171.56
169.75
169.77
170.46
166.13
169.65
172.51
172.91
172.35
172.43
178.74
176.02
175.76
169.0
172.65
174.28
176.73
179.26
178.22
177.18
171.8
171.67
169.38
172.32
176.31
174.78
170.07
177.28
176.75
177.97
175.89
175.74
173.96
168.36
165.43
177.67
172.73
176.02
177.71
178.1
172.27
171.45
178.72
178.64
177.86
176.75
171.63
178.49
176.46
169.59
170.48
173.04
163.26
172.34
164.57
172.78
167.78
171.78
176.12
169.42
166.98
173.58
176.47
172.47
172.68
169.72
174.25
175.58
173.98
173.25
172.12
172.81
171.48
172.86
167.22
172.49
174.1
177.38
169.24
176.82
179.08
176.21
173.62
176.92
167.42
166.09
177.18
173.51
170.84
173.39
164.55
167.82
173.5
168.98
168.98
173.89
168.23
165.95
172.97
176.63
173.12
176.16
170.9
169.77
178.11
172.91
169.23
167.19
171.79
170.54
175.55
173.48
171.01
170.9
170.97
169.76
171.9
175.54
174.76
171.95
177.1
177.37
177.28
171.93
172.89
171.0
173.69
177.24
177.6
175.36
176.6
176.3
178.26
175.89
174.89
176.36
172.86
171.65
175.22
174.25
167.63
171.94
174.04
177.53
177.82
169.46
169.51
172.5
175.34
173.64
171.54
176.31
176.54
174.91
174.8
176.51
174.99
173.04
178.33
178.01
178.98
178.47
178.49
172.94
172.5
176.94
175.68
170.62
178.96
171.44
171.79
169.69
169.82
170.41
172.73
175.62
172.55
176.28
175.63
177.04
174.11
175.32
171.85
173.16
175.27
177.79
173.6
177.6
174.91
174.89
175.25
177.71
175.63
173.65
176.92
173.35
173.02
174.91
172.1
174.74
174.79
170.56
171.75
177.23
175.05
176.59
174.79
174.62
177.25
173.43
175.87
175.42
174.92
169.44
177.31
176.31
176.86
178.35
175.99
176.22
178.96
177.34
175.59
178.83
176.22
176.45
178.06
173.19
179.13
176.04
171.95
171.41
173.73
172.77
173.49
171.75
174.1
177.47
176.13
177.43
176.64
171.96
169.39
172.86
168.89
173.83
173.3
177.53
174.18
175.13
174.1
178.91
174.65
174.71
177.44
176.36
174.91
173.74
176.23
170.97
173.31
172.52
172.31
175.51
173.99
176.49
175.38
176.77
176.73
170.86
175.76
172.02
174.18
172.72
169.77
171.59
173.11
171.77
173.36
173.95
173.11
171.28
166.13
166.52
174.53
172.47
168.39
164.85
169.08
171.18
171.41
166.51
165.6
173.78
173.75
170.95
171.91
173.13
173.17
173.5
174.29
167.09
172.43
176.27
171.89
170.7
172.54
177.7
175.57
177.79
176.2
177.54
175.41
173.21
171.17
172.17
175.69
171.07
173.79
178.47
177.33
178.92
177.74
174.28
173.21
177.15
171.12
174.63
174.2
168.55
174.22
176.83
174.3
173.29
175.14
177.26
172.53
173.27
166.62
168.43
168.95
168.9
164.31
166.7
163.56
163.58
166.62
163.78
165.82
171.79
165.92
165.24
170.63
168.01
173.67
171.66
172.05
174.14
171.94
175.94
176.74
172.78
171.54
174.53
172.09
171.79
177.92
176.84
179.73
176.85
171.48
176.21
178.12
170.15
174.51
170.07
172.78
167.05
168.92
178.26
173.24
175.85
176.03
175.88
175.3
173.97
171.36
168.14
170.94
176.3
173.82
167.93
172.24
169.24
165.98
169.74
163.48
168.62
167.5
167.6
165.83
164.17
167.12
168.18
168.67
173.52
171.08
172.46
166.53
170.29
168.4
171.62
166.88
171.97
170.82
175.95
169.44
167.85
171.99
172.47
167.23
169.02
167.39
169.21
168.17
169.72
172.91
169.9
173.23
172.26
167.87
169.04
165.54
169.26
172.47
164.63
168.49
170.22
167.13
170.14
165.66
172.98
162.8
171.84
171.68
168.59
167.55
165.74
171.02
176.97
172.81
167.53
164.13
170.66
172.64
174.52
170.57
174.61
167.93
173.42
173.2
170.69
171.66
171.74
176.59
175.77
172.07
170.56
165.45
174.08
169.19
171.94
172.74
176.88
174.45
175.62
175.36
176.33
176.24
174.67
175.65
172.67
171.85
172.32
177.4
176.75
175.05
173.01
176.35
179.22
171.02
166.4
172.32
166.43
171.48
166.41
165.51
164.51
164.77
163.69
166.21
167.37
167.53
173.63
166.49
169.46
167.56
169.3
170.77
167.66
170.46
169.03
169.76
164.66
167.85
165.61
171.79
169.65
170.97
165.99
168.1
167.84
167.93
162.61
165.79
163.5
171.71
171.63
166.69
167.83
168.47
165.07
170.66
168.37
168.04
166.1
166.05
169.07
164.97
170.46
168.6
164.58
169.77
169.67
173.97
164.95
165.28
168.69
166.08
165.68
166.33
165.5
164.11
167.69
166.55
168.37
169.98
177.04
169.92
171.73
166.03
171.75
172.32
166.64
172.91
175.37
168.17
169.02
169.92
168.25
168.04
167.96
168.43
171.26
170.68
171.73
162.84
161.82
164.93
165.48
166.89
170.32
173.42
172.56
171.61
168.47
172.48
167.31
165.12
167.73
165.49
167.57
166.47
162.62
169.42
166.7
164.76
166.08
172.53
170.6
168.28
166.05
165.96
169.05
171.19
166.64
172.06
165.02
169.56
167.77
170.88
172.89
171.64
169.51
167.63
170.54
167.18
167.77
172.38
171.73
167.07
170.23
169.28
166.22
163.83
169.21
166.79
164.39
169.02
168.87
167.65
164.59
170.51
166.03
169.49
169.57
164.18
169.49
166.28
164.72
164.05
168.89
162.75
165.7
165.21
161.48
168.13
167.5
169.42
164.95
164.0
164.27
163.43
163.96
166.82
173.63
166.59
170.26
164.6
171.64
167.7
168.05
166.35
167.81
171.18
170.0
170.84
171.21
169.73
167.97
168.97
169.0
168.34
162.49
172.98
171.06
166.42
168.46
172.56
171.6
171.86
168.35
171.4
173.94
165.77
166.57
170.97
175.51
165.88
165.69
171.14
171.48
172.94
171.42
167.66
168.83
166.08
163.84
163.68
173.07
168.87
176.6
172.03
174.27
173.89
169.89
166.81
171.39
168.83
171.48
163.16
169.25
166.86
167.86
170.08
168.73
168.25
170.49
172.68
166.48
167.85
163.19
169.34
168.76
161.95
167.46
174.5
170.22
171.44
168.14
166.04
166.93
168.81
169.9
171.32
168.96
172.74
167.73
171.73
173.41
173.15
169.66
172.55
166.53
162.8
173.64
170.8
169.17
169.72
165.85
168.35
166.85
165.26
175.91
173.17
167.69
163.81
165.02
166.82
165.27
166.53
165.85
164.99
166.85
162.45
162.85
164.05
169.89
170.46
164.02
162.9
164.22
162.41
161.9
163.0
164.0
168.92
164.16
168.68
165.55
167.9
162.74
172.38
168.0
163.9
166.88
164.08
172.57
163.5
165.86
163.61
165.96
163.12
169.28
167.31
166.39
168.97
170.93
169.95
167.74
168.82
168.58
163.73
166.15
173.58
167.69
165.63
167.86
170.21
167.31
172.65
167.72
168.5
166.97
170.05
167.49
166.19
165.51
167.84
166.59
171.64
167.57
171.08
161.51
167.91
159.37
162.07
163.3
161.45
162.42
164.64
164.33
161.35
166.48
162.23
160.17
163.69
163.67
162.77
165.57
169.54
171.94
164.42
168.65
165.73
168.18
171.82
172.09
170.44
172.13
169.08
168.54
166.41
170.67
168.1
171.74
167.98
162.91
164.02
167.81
162.47
169.33
167.96
166.5
166.78
171.04
168.75
171.3
169.26
166.8
167.27
164.89
168.12
168.18
169.99
166.61
167.08
161.86
157.63
164.62
165.11
159.44
166.98
168.18
169.42
162.64
161.99
170.28
171.83
168.52
169.76
168.56
172.88
165.66
166.07
166.56
167.6
171.62
173.54
169.86
172.74
174.76
172.72
169.76
164.17
167.98
169.62
174.89
176.14
174.63
176.15
173.98
173.26
173.37
171.8
179.78
171.14
168.15
172.1
175.68
177.22
172.33
176.72
176.14
167.48
176.51
177.72
176.14
171.64
175.32
171.8
177.92
175.13
171.21
175.62
177.81
174.67
169.13
176.25
177.88
168.89
172.9
177.7
170.88
175.5
175.91
177.08
172.19
171.48
170.08
170.77
174.8
176.35
173.68
173.56
170.53
174.11
170.03
171.12
161.94
164.73
172.54
167.96
173.57
176.02
172.4
172.05
169.7
169.68
169.79
166.17
168.27
168.57
167.89
168.45
167.82
168.34
168.3
174.43
175.46
178.1
172.57
178.17
171.85
169.69
172.84
172.74
171.73
169.18
173.77
173.99
175.96
172.17
173.04
171.28
176.08
175.16
175.64
178.68
175.56
170.89
171.77
170.12
175.57
170.55
173.73
173.4
172.3
169.57
173.41
172.03
168.97
169.99
170.85
171.18
174.48
169.98
172.07
172.15
166.58
172.81
177.95
174.14
166.86
177.83
169.19
173.33
170.22
170.29
167.53
169.85
165.87
172.21
166.37
170.65
169.48
166.2
168.47
168.15
168.13
174.68
170.12
174.57
174.75
172.46
173.08
175.87
174.24
178.29
176.28
177.38
178.02
175.96
177.99
176.99
175.66
176.95
177.76
176.04
176.38
177.39
172.24
173.65
168.76
175.18
170.2
177.84
172.96
172.0
166.96
173.59
171.84
174.28
175.1
174.13
175.59
176.75
176.69
168.93
174.24
170.19
172.83
175.85
175.7
173.58
177.24
175.65
172.55
173.86
174.2
175.25
174.36
173.36
178.23
176.29
173.7
172.14
171.32
172.91
175.28
173.22
177.39
176.26
174.8
171.94
174.71
174.9
179.18
173.01
175.22
171.1
170.0
172.95
167.96
172.46
171.95
177.25
174.7
173.99
172.18
176.98
174.17
177.64
176.44
178.38
177.42
175.13
177.64
178.19
175.33
176.46
178.06
175.91
174.58
176.86
176.16
174.79
177.83
176.99
177.31
175.7
174.11
176.22
177.28
175.17
177.98
177.69
177.42
179.0
175.62
175.98
178.1
173.07
177.83
177.68
175.9
177.36
179.0
177.47
176.98
177.41
172.99
172.68
175.06
172.9
168.15
174.49
177.45
175.35
176.96
175.7
176.81
177.7
175.71
172.75
177.67
178.74
177.4
177.65
173.77
176.06
177.59
178.7
177.41
175.53
172.79
175.27
175.71
177.38
177.18
176.85
176.12
175.51
172.38
179.92
175.4
174.29
177.22
174.95
176.55
177.93
177.84
174.68
177.7
175.8
176.87
177.65
175.98
175.82
177.05
178.02
178.75
179.24
176.96
175.45
175.52
177.54
175.04
174.02
178.09
176.37
176.36
175.18
172.24
177.11
178.04
178.07
176.7
174.59
172.88
179.2
175.34
176.71
178.67
174.13
175.13
175.06
176.15
175.82
174.49
175.45
175.79
176.95
173.33
174.02
174.69
171.43
175.26
174.57
171.87
170.89
171.98
172.15
176.85
175.73
176.94
176.75
170.71
170.43
172.64
172.63
172.2
169.43
171.11
169.72
176.01
173.59
168.5
171.12
169.95
171.25
175.76
173.69
176.6
175.65
169.61
171.96
176.21
172.73
171.7
167.57
175.78
172.29
173.49
174.5
176.42
177.13
174.83
170.95
172.22
170.62
173.34
175.6
170.7
173.23
169.46
176.36
175.62
170.31
171.45
173.81
174.42
177.4
174.79
177.77
176.35
176.01
175.34
169.92
174.36
172.52
173.55
172.36
173.71
176.78
174.52
173.35
167.99
169.83
169.71
173.59
175.28
169.45
176.89
172.37
174.81
176.36
176.92
173.35
177.43
172.33
179.5
177.65
175.69
172.72
175.38
171.13
175.89
179.07
178.78
173.44
178.08
176.08
173.66
171.82
174.88
176.57
175.2
177.83
175.63
174.73
173.82
178.24
176.41
176.1
177.3
175.58
175.99
174.24
177.46
176.21
173.66
169.28
173.59
174.72
175.04
172.45
173.22
175.89
174.75
175.17
178.44
177.77
175.12
174.57
175.56
172.9
175.6
178.92
176.69
177.45
175.17
173.32
175.94
176.85
176.87
173.82
179.3
176.58
177.83
176.47
179.06
178.48
176.12
175.12
175.3
173.7
177.94
176.02
172.75
173.07
176.95
172.89
175.92
174.68
172.85
169.55
171.02
169.8
171.48
170.42
173.66
170.27
171.55
173.88
177.37
172.81
175.26
175.51
172.32
175.29
175.26
173.43
174.55
174.32
172.62
175.82
171.96
177.09
176.25
174.07
174.29
172.41
174.21
172.89
171.07
178.27
174.99
172.9
175.39
177.7
175.26
176.86
172.57
172.28
170.14
170.64
169.43
174.05
172.6
173.1
172.85
170.46
174.29
175.78
171.87
174.31
173.33
174.4
174.24
174.06
167.41
171.91
175.2
171.35
169.81
173.99
172.75
170.95
178.03
171.44
173.22
172.13
176.33
176.04
177.36
176.46
175.91
175.23
176.59
176.51
172.93
172.99
173.15
175.44
173.55
170.09
173.23
170.33
172.47
176.42
171.64
174.53
166.97
167.98
172.64
170.4
168.8
169.47
167.79
170.86
165.91
167.17
177.01
174.77
169.75
168.61
174.24
169.99
166.83
161.14
165.53
168.35
167.79
173.01
167.27
176.1
172.22
174.5
168.87
174.82
175.4
178.57
178.29
177.79
177.13
177.96
177.31
176.07
173.33
178.52
174.87
176.37
179.28
178.7
176.06
178.39
176.01
175.86
177.65
177.68
176.97
177.41
176.05
175.53
176.49
176.27
177.03
177.09
176.8
175.92
175.91
176.31
173.45
174.98
173.19
176.95
169.36
172.16
175.64
174.99
174.99
178.08
174.22
173.04
172.16
175.42
174.66
175.23
175.56
173.7
171.26
174.86
172.56
178.09
171.85
174.85
174.21
171.45
175.55
176.36
178.15
173.5
176.87
173.88
171.69
173.05
170.74
171.75
175.42
169.56
174.55
174.61
172.29
177.28
176.73
172.15
170.86
174.43
170.03
172.25
176.93
174.45
177.37
174.89
177.13
175.31
175.57
177.06
178.62
174.57
174.21
174.89
164.68
171.97
169.0
163.12
168.71
174.05
166.29
177.3
176.05
175.32
174.89
178.29
171.62
174.91
172.92
174.38
175.36
173.55
172.58
173.45
171.57
177.86
171.87
167.62
171.95
169.13
168.28
168.95
172.26
166.51
168.07
169.19
173.98
168.11
169.92
168.77
168.81
166.98
166.51
173.68
171.66
172.64
172.3
166.15
169.1
169.88
173.19
170.74
170.55
168.05
165.42
170.95
165.27
168.81
164.88
165.81
165.67
166.72
169.59
168.41
171.23
165.9
166.57
172.92
164.07
168.46
165.53
166.88
166.33
167.31
168.09
170.68
171.03
172.54
177.07
176.64
167.94
167.1
167.13
169.21
172.51
170.13
169.72
165.27
177.5
177.8
174.74
176.32
173.7
175.54
176.48
177.84
177.18
178.29
171.88
178.92
174.33
179.22
178.3
179.05
174.79
175.78
172.53
171.82
172.5
171.73
167.15
170.1
168.96
171.44
174.2
175.56
170.95
173.21
174.04
171.01
175.26
170.63
171.07
170.93
177.47
164.52
177.45
178.35
175.48
173.27
173.75
176.26
177.58
178.35
171.64
176.11
174.17
178.31
178.17
176.06
171.73
174.86
173.83
171.32
170.98
172.74
173.09
177.34
171.79
167.54
174.33
176.57
173.65
170.8
175.47
176.19
175.63
177.29
173.58
171.31
174.76
176.91
176.22
176.53
175.87
175.51
176.55
178.61
178.24
174.47
177.91
177.95
175.74
171.77
173.26
171.18
178.91
171.47
175.12
177.29
177.4
176.54
176.06
176.45
174.65
171.48
176.04
177.9
174.65
176.16
175.9
173.47
176.44
177.76
177.86
174.87
175.75
174.66
177.13
171.79
166.09
170.27
170.41
174.63
172.32
173.94
173.13
178.01
176.1
174.85
175.6
171.48
175.18
178.44
173.69
173.62
175.55
177.17
175.78
174.38
177.6
177.89
176.12
176.24
177.79
173.82
178.34
176.29
176.91
175.6
172.96
171.4
174.81
174.05
177.34
172.85
177.11
176.71
172.96
170.64
174.33
177.71
177.97
177.1
176.06
177.28
177.27
177.04
178.45
174.64
173.26
178.38
178.04
174.38
174.36
179.07
179.11
173.81
176.72
173.86
172.83
178.1
176.05
173.69
178.87
174.62
176.78
170.61
173.27
170.08
173.74
175.06
176.43
177.16
178.03
178.34
178.3
175.31
177.66
177.94
174.53
177.23
174.62
176.7
170.68
174.35
172.58
173.03
171.72
171.83
173.21
171.48
171.69
176.4
167.87
174.62
172.96
174.79
173.26
177.79
175.26
173.17
171.9
169.12
171.25
168.88
170.84
175.0
169.98
176.99
173.19
171.31
170.64
172.5
178.0
170.31
171.34
171.45
170.42
168.09
173.33
170.17
170.28
173.27
172.01
173.9
173.59
168.1
174.62
176.45
178.33
174.1
173.51
172.97
168.64
177.3
173.56
176.25
170.59
170.37
168.6
169.22
169.33
173.06
169.36
173.58
172.53
174.93
169.12
174.51
172.25
174.71
175.23
173.12
175.0
177.9
175.45
174.77
177.89
174.8
176.81
177.11
171.71
178.3
176.73
174.7
174.56
174.96
178.46
176.88
176.69
179.81
176.32
178.35
175.58
175.97
175.11
176.64
178.15
177.53
172.56
179.05
176.86
174.53
174.96
171.69
177.27
175.15
175.04
172.8
168.58
168.77
174.7
175.6
174.99
170.06
174.34
173.68
167.9
169.7
175.89
168.63
175.95
175.25
177.05
170.4
168.43
172.64
178.42
176.1
175.27
173.7
168.42
173.67
171.68
168.28
170.13
171.5
170.61
170.65
170.5
174.34
171.82
173.2
169.97
172.19
172.04
174.01
167.84
165.84
169.85
172.42
170.41
165.76
170.7
175.19
171.13
167.73
167.61
170.27
165.44
171.59
171.21
168.88
171.83
166.98
171.68
170.27
172.9
171.68
169.54
167.73
170.5
173.88
170.05
169.3
172.9
171.81
170.15
169.35
169.31
166.77
165.85
169.25
167.46
167.41
166.55
168.63
169.43
171.27
175.77
174.22
168.03
170.69
168.76
173.24
172.15
172.35
172.86
171.02
168.06
171.05
168.59
168.48
174.49
170.15
175.75
169.54
171.31
173.64
172.44
172.31
171.96
173.39
170.33
172.37
168.21
168.7
170.59
169.5
172.61
170.11
172.15
167.56
166.82
168.63
165.78
167.25
170.52
170.77
171.24
170.43
167.42
170.07
168.34
167.79
168.86
170.4
167.84
176.48
175.38
169.41
164.22
165.8
166.5
167.83
167.0
169.3
170.28
168.01
166.51
165.46
166.13
164.87
166.05
166.07
164.06
167.09
169.13
168.37
164.88
165.61
169.14
170.83
171.15
170.67
173.43
171.22
168.43
168.43
146.26
147.46
147.07
149.26
150.63
151.85
148.62
150.81
145.67
148.9
149.25
150.68
153.09
151.66
154.09
148.65
158.74
153.71
149.98
142.62
148.52
145.56
151.31
152.71
154.57
151.14
151.65
150.39
150.52
144.35
143.41
143.25
148.27
146.06
145.07
145.88
145.41
146.17
144.04
138.56
145.47
152.02
143.32
145.62
148.31
139.58
142.22
140.48
138.79
144.18
142.16
148.93
151.39
148.5
148.21
151.69
152.22
147.94
147.01
148.36
148.56
143.16
148.57
146.88
147.88
147.71
152.53
147.18
147.45
149.52
149.76
145.41
151.55
147.9
149.65
146.14
148.74
147.18
145.95
142.21
152.38
146.89
148.53
154.89
145.04
147.95
148.68
148.3
152.61
143.58
147.69
152.43
150.81
148.05
148.34
150.98
148.44
152.51
154.15
154.18
151.62
147.72
152.88
154.07
149.95
155.23
154.59
150.55
153.94
150.02
147.35
146.4
152.53
151.13
151.54
147.6
150.77
151.41
152.61
151.7
153.66
151.87
145.65
154.05
148.32
149.72
148.46
152.68
148.64
149.23
150.34
149.56
151.79
149.96
151.94
154.24
157.19
157.86
157.84
157.29
155.73
155.59
155.31
156.87
152.3
154.09
149.83
150.56
155.74
157.07
151.54
153.43
157.4
156.37
158.39
157.02
152.24
152.73
151.85
151.97
154.04
152.44
156.02
151.67
154.49
148.66
150.08
149.43
153.95
149.22
148.0
150.91
153.22
150.64
153.04
148.24
145.78
147.75
153.41
149.09
150.27
149.95
150.18
155.74
160.43
152.71
151.36
153.53
152.98
152.61
150.23
149.44
152.74
155.42
154.72
159.38
154.27
154.7
153.48
148.74
149.25
151.47
147.98
151.48
152.19
156.6
153.16
153.45
154.12
157.58
150.75
152.26
149.93
151.95
150.92
152.31
152.99
156.1
151.48
152.12
157.19
155.04
154.47
159.44
161.51
154.97
158.46
157.57
159.94
161.88
161.06
159.3
157.72
158.47
154.54
155.79
154.59
153.5
151.41
156.29
157.01
158.22
157.45
159.15
152.69
152.81
149.26
150.63
143.53
146.6
147.09
150.71
151.38
150.13
148.02
147.51
153.28
150.0
147.24
149.18
149.86
151.82
150.46
153.37
152.5
150.81
149.79
145.05
141.28
146.87
149.07
153.51
148.95
151.63
153.83
153.1
153.67
153.88
154.51
151.04
156.39
149.55
154.36
150.62
150.09
154.22
152.35
154.37
153.59
156.37
153.37
153.09
154.03
154.72
151.41
156.25
154.19
148.81
153.08
153.63
153.07
153.25
152.77
152.17
153.07
154.96
146.85
150.87
150.65
153.59
149.86
148.2
152.51
153.07
153.82
152.4
150.4
152.07
149.57
143.9
139.41
137.17
152.44
143.27
140.61
137.53
138.41
145.74
150.62
147.63
146.53
141.56
143.07
147.2
144.62
142.16
149.7
148.4
137.39
143.24
144.7
140.92
142.91
140.25
142.38
143.53
136.32
142.86
141.41
146.28
141.67
140.56
138.27
144.68
144.31
143.53
137.79
142.34
145.16
142.59
140.41
142.29
140.05
141.28
141.0
142.88
143.63
144.82
139.42
140.98
141.86
145.0
145.79
138.72
137.07
140.28
139.45
142.54
147.01
143.4
144.3
147.63
137.69
139.99
144.43
143.89
148.04
145.4
146.66
145.8
145.57
143.42
142.14
147.16
152.52
147.51
143.42
144.88
138.11
147.49
140.97
145.67
147.61
145.22
139.23
148.57
142.13
147.44
143.99
150.32
147.69
147.25
141.98
145.34
146.99
145.06
144.52
143.23
147.21
142.68
148.77
145.43
143.01
144.25
144.83
141.83
148.03
149.27
141.92
146.58
140.15
143.61
146.87
146.22
145.28
143.75
142.63
143.54
142.47
144.09
142.49
140.81
142.92
142.73
143.23
141.75
140.06
143.58
140.5
143.95
141.67
137.59
137.57
138.98
138.74
137.51
134.95
135.86
141.32
140.83
143.14
141.83
138.8
142.86
141.9
143.02
143.29
140.82
139.31
145.01
141.71
140.79
141.31
143.64
142.74
142.77
146.77
145.25
147.95
145.08
142.19
138.6
143.63
141.63
140.66
141.32
137.09
137.95
140.63
140.52
140.68
145.04
141.43
144.49
144.88
142.84
144.14
145.15
142.27
143.86
143.78
141.65
144.3
145.45
148.88
148.23
145.74
140.94
142.0
141.13
140.69
141.58
146.03
142.75
138.63
141.9
138.72
139.64
139.45
141.41
139.0
141.06
139.19
142.76
143.48
146.73
143.96
141.99
141.62
141.47
143.12
136.59
140.32
143.72
140.23
139.03
138.32
138.0
140.3
139.73
139.24
139.41
133.68
141.93
139.65
137.67
138.43
142.65
140.08
143.62
141.4
144.21
138.39
139.44
140.99
139.82
141.03
144.74
142.77
142.85
140.21
143.68
137.98
138.71
138.35
138.55
136.63
140.75
144.21
140.87
138.47
136.6
138.6
135.64
138.58
142.64
139.57
143.9
141.67
142.43
139.38
143.71
139.87
139.37
141.58
143.8
149.21
140.6
143.9
143.06
140.21
144.2
144.1
148.43
147.03
148.74
143.35
142.92
147.83
148.79
145.56
145.74
148.66
147.87
150.08
146.8
146.01
147.71
147.38
148.47
146.43
148.98
147.95
151.52
148.28
147.24
146.89
144.43
143.6
152.4
145.49
147.45
147.15
150.07
145.09
144.02
148.09
147.51
150.38
147.49
146.93
149.95
146.68
148.84
143.83
141.63
149.51
148.84
144.71
151.4
147.87
153.0
150.15
147.35
153.58
152.01
153.31
146.08
150.0
151.58
144.69
151.59
149.5
151.06
150.35
145.09
149.97
149.43
148.43
149.2
146.47
145.89
148.98
146.07
149.39
144.8
145.41
145.09
148.3
146.75
147.33
150.08
145.0
150.56
149.21
147.71
149.92
152.25
149.24
149.61
145.23
147.64
143.53
145.53
147.6
141.05
144.59
150.94
150.47
146.73
144.73
149.88
150.29
152.8
149.39
147.98
150.45
151.61
148.34
150.37
152.65
154.61
151.21
151.85
150.06
144.16
144.74
142.81
145.03
143.57
148.26
147.1
145.46
143.85
144.16
142.12
142.41
142.17
143.36
142.82
140.59
144.42
138.51
142.81
144.49
145.64
144.51
144.15
143.27
138.58
144.78
146.15
146.01
144.85
144.37
144.46
145.23
151.73
142.07
145.22
144.57
146.24
147.14
145.91
147.98
144.99
149.25
147.65
149.28
147.01
151.01
146.63
145.45
148.03
150.82
149.35
147.71
147.06
144.12
143.21
145.71
144.37
146.92
145.34
148.19
142.73
144.0
146.26
146.38
141.17
143.68
146.34
145.58
145.02
149.35
144.43
145.52
147.6
148.29
144.05
148.56
142.63
142.98
143.91
145.64
143.37
142.07
143.08
145.29
146.68
146.27
146.55
147.4
143.34
145.43
144.73
146.68
146.74
145.79
143.9
150.56
150.57
149.82
149.63
142.11
148.76
148.71
152.88
146.76
145.23
149.13
144.46
146.53
148.66
156.34
153.74
150.35
148.1
150.09
151.29
147.3
153.44
149.2
153.11
149.36
150.04
144.96
149.52
146.71
145.76
149.86
148.47
143.82
144.17
147.05
149.24
146.46
147.98
148.35
149.15
150.65
151.0
150.31
150.28
146.31
150.82
151.31
151.31
152.17
146.93
147.59
150.5
149.01
146.44
151.43
150.93
148.77
149.0
147.75
151.59
145.17
145.76
149.16
149.32
148.58
150.55
153.09
144.56
149.11
157.15
150.69
149.52
148.76
146.44
148.95
147.47
144.67
146.66
146.32
146.02
145.33
142.48
144.82
143.98
145.82
143.52
142.51
144.32
145.75
143.99
146.76
145.72
145.28
140.47
145.2
143.81
146.92
150.63
140.43
146.46
145.08
146.61
144.77
146.31
145.96
146.97
144.34
146.52
143.27
143.01
145.76
142.78
142.57
144.5
141.25
146.35
144.64
140.87
141.09
142.98
142.04
142.17
138.54
144.23
142.3
140.48
138.55
140.15
138.96
140.25
138.44
137.48
139.32
139.93
140.78
135.87
134.77
141.75
142.24
144.63
143.28
144.54
142.13
141.14
141.26
142.89
146.83
144.04
142.0
143.25
143.43
143.91
142.61
143.44
144.5
148.1
145.33
149.4
146.62
140.96
146.24
146.16
150.36
145.97
146.4
147.03
144.72
144.33
146.33
138.44
142.66
141.2
139.77
139.96
136.57
140.95
137.54
143.6
138.64
135.91
140.23
141.8
145.92
144.23
140.64
140.6
141.94
144.93
142.31
137.14
136.22
142.66
143.34
141.16
139.64
137.45
140.47
139.87
140.73
140.2
142.69
145.39
151.14
150.11
144.07
146.43
148.84
143.6
145.79
142.29
145.65
150.44
146.71
147.73
146.26
144.66
148.55
145.07
152.66
148.34
151.4
153.01
146.74
143.04
142.9
136.44
137.55
138.78
135.6
141.11
144.55
136.07
142.17
138.27
146.53
143.03
143.36
140.93
141.79
152.24
147.04
145.39
145.85
143.78
150.04
149.21
148.85
147.57
151.32
148.07
145.32
144.57
144.47
142.42
147.34
145.88
146.67
146.83
146.56
146.62
147.09
145.87
145.79
145.72
147.96
144.95
148.33
147.06
148.53
150.81
147.95
155.64
155.5
153.28
148.14
151.37
150.44
144.59
149.05
146.29
147.17
147.46
146.3
148.85
142.79
145.19
142.22
147.41
147.32
146.79
148.22
146.67
147.75
144.08
139.05
143.94
143.58
147.06
149.38
150.0
146.23
145.71
145.19
146.33
146.32
146.55
144.85
153.64
148.22
144.39
142.72
141.93
151.54
148.45
149.16
150.1
143.27
148.65
148.49
149.72
153.18
154.67
155.65
155.25
157.52
156.07
160.05
155.1
155.0
153.32
154.5
150.56
153.33
154.54
154.78
150.46
151.74
148.84
150.34
153.07
154.63
151.39
149.82
148.52
147.44
152.84
147.52
154.16
146.9
149.96
149.39
155.92
150.91
149.05
152.08
147.71
150.23
154.56
150.67
145.03
148.6
144.31
147.14
144.88
147.31
147.98
153.41
145.07
148.1
146.25
147.81
148.14
149.5
144.37
143.97
147.87
142.88
142.83
139.4
142.75
144.23
142.37
139.04
143.35
139.25
141.74
144.73
144.01
145.9
145.64
146.16
147.7
141.43
140.72
138.64
142.46
147.56
141.12
146.77
140.66
142.77
143.3
139.39
143.14
136.87
143.34
142.46
143.41
144.25
147.68
150.18
147.82
146.33
149.06
143.98
145.18
141.8
149.83
143.61
145.19
148.17
143.62
146.25
146.17
147.38
148.95
149.61
148.67
148.2
150.69
147.25
145.8
142.41
146.48
146.49
146.07
148.61
150.13
149.46
150.92
149.36
149.84
149.69
147.98
155.0
154.59
154.05
148.93
149.08
149.99
150.53
150.3
149.73
151.96
150.74
154.51
152.13
149.45
149.87
149.38
146.53
148.72
142.12
145.52
150.65
147.57
146.14
150.62
145.07
142.87
142.86
141.83
143.59
145.03
145.96
145.99
147.12
142.96
141.91
143.06
142.25
142.73
145.93
146.9
146.14
145.2
144.6
146.2
150.49
143.57
147.68
146.61
143.05
144.93
142.86
149.34
149.2
149.28
144.84
144.78
146.07
149.14
152.92
153.45
146.04
145.73
149.69
146.4
147.05
150.18
151.79
152.32
149.56
150.06
147.1
146.58
145.45
148.01
145.34
143.19
145.44
145.81
148.72
146.52
148.54
147.08
147.16
146.89
146.48
145.79
148.38
148.99
149.79
147.3
146.32
148.89
149.41
145.03
147.35
146.66
147.75
145.01
150.61
146.13
152.12
151.11
146.49
146.39
147.43
149.74
147.45
144.93
151.13
144.54
147.22
145.54
145.06
144.33
144.32
145.87
150.67
144.8
144.45
149.34
147.57
151.08
146.27
145.05
147.5
144.58
144.2
148.2
147.06
150.39
148.81
147.52
149.76
147.42
149.24
149.05
151.42
145.24
146.68
142.71
146.81
150.52
150.38
143.93
141.18
141.73
149.73
145.59
145.81
143.12
144.97
145.98
142.96
144.61
146.1
145.12
149.7
144.79
143.21
143.89
147.49
146.46
144.0
146.38
145.55
147.48
148.46
145.38
149.09
146.74
148.49
145.29
149.22
142.57
146.84
148.79
147.79
146.88
148.72
149.7
150.11
146.69
150.48
152.1
151.41
154.89
153.09
146.57
151.34
150.44
148.31
145.37
153.54
150.66
150.4
148.43
147.15
149.6
151.95
148.48
151.18
153.55
155.39
147.24
147.83
145.75
147.73
150.1
153.11
148.15
146.82
149.08
154.59
151.81
147.66
139.65
148.12
147.42
147.7
144.13
147.22
149.65
146.6
148.9
149.53
144.73
146.64
148.33
147.12
142.51
145.68
148.76
146.35
144.77
147.83
147.13
149.16
149.93
147.59
147.43
148.93
149.26
145.88
147.87
150.83
148.45
145.33
147.92
146.19
149.5
151.52
155.07
147.95
150.58
150.07
143.1
144.86
148.39
148.42
146.4
148.48
145.64
148.93
144.86
148.28
145.13
143.91
143.33
146.0
149.5
146.09
143.85
146.01
145.08
147.61
144.88
148.2
149.26
145.79
145.41
147.8
150.77
152.23
150.48
146.73
147.66
148.53
150.59
152.99
147.77
148.48
149.31
147.87
148.04
148.14
147.82
150.7
146.62
149.75
147.26
148.09
148.64
145.67
148.61
148.19
145.33
149.37
150.24
148.38
147.7
146.85
150.94
151.27
150.78
149.04
145.49
149.15
148.16
146.85
145.97
149.6
149.56
146.83
141.87
149.22
146.44
150.7
150.07
148.84
146.92
148.8
148.69
147.34
149.86
150.32
148.88
149.74
151.1
150.41
146.78
141.77
144.24
145.67
145.24
147.08
148.32
144.94
145.87
145.13
148.32
149.55
145.12
145.66
147.73
149.71
151.76
148.54
147.34
146.22
151.22
147.59
149.49
152.92
152.58
146.86
152.83
147.61
149.14
149.42
156.75
151.67
149.37
151.45
149.21
153.23
152.37
152.65
151.54
152.09
149.99
148.27
144.59
147.79
149.96
148.08
150.14
155.42
147.55
149.2
147.32
149.91
153.36
149.15
151.06
151.45
150.06
151.76
149.38
147.91
152.92
154.93
151.32
149.69
150.47
154.12
158.23
153.69
153.75
158.51
157.5
152.32
156.8
155.5
154.8
151.01
151.65
155.47
153.2
153.19
149.3
148.95
150.54
150.82
156.07
156.2
155.54
152.99
151.4
152.46
153.48
151.4
151.85
147.39
145.76
150.13
149.34
151.64
153.77
152.1
148.51
152.5
150.1
149.5
153.56
151.28
152.91
155.54
148.15
155.78
148.99
151.42
152.94
155.97
154.25
149.96
151.52
149.88
145.93
150.91
154.01
151.15
149.95
145.4
150.69
151.04
149.9
151.47
153.92
149.91
156.11
152.77
152.37
153.26
152.71
148.19
151.72
148.74
150.31
148.2
146.32
150.47
152.64
152.67
151.28
149.44
149.93
151.53
148.77
153.97
149.24
150.16
151.62
151.79
150.06
150.16
157.16
149.61
150.0
150.06
144.79
142.73
145.77
148.76
149.76
151.08
148.19
155.37
152.33
152.16
156.59
156.61
161.7
163.83
156.89
163.65
161.41
158.15
156.42
157.89
152.75
160.66
155.56
158.43
160.75
159.71
155.24
155.15
157.57
154.69
155.99
157.77
151.68
154.36
155.72
153.46
153.21
153.4
160.91
156.31
156.18
154.79
157.57
156.62
149.31
154.34
160.52
155.67
162.38
154.14
153.61
151.12
148.0
150.27
149.95
153.15
159.5
154.36
153.0
160.95
156.87
156.93
153.77
156.34
156.39
155.74
159.09
156.09
158.96
151.49
159.39
160.36
156.25
153.93
152.51
154.32
150.13
150.81
154.8
157.46
151.02
149.53
155.99
154.41
153.1
152.43
148.6
159.45
158.66
156.85
155.42
157.17
153.75
155.32
157.88
154.25
156.57
158.2
156.14
153.71
159.05
156.87
157.76
157.92
162.93
156.38
162.66
157.67
159.06
151.76
155.47
154.29
153.56
153.35
153.28
152.53
155.35
151.6
156.83
154.98
146.93
146.76
146.36
144.31
143.15
144.44
148.84
148.69
147.79
153.3
153.06
148.6
151.06
150.93
156.99
144.92
147.83
146.21
150.17
151.99
146.83
148.34
146.86
153.44
150.41
151.33
155.35
156.88
156.04
155.1
158.31
157.97
153.19
156.5
154.02
159.05
152.66
157.08
154.21
158.23
155.31
157.62
163.72
156.46
158.86
159.6
160.93
164.35
158.29
159.64
161.16
158.58
160.75
158.12
156.4
157.51
156.74
163.11
161.18
162.03
163.73
166.14
157.22
154.09
156.92
155.53
158.65
159.79
159.11
162.84
161.25
155.87
153.23
155.01
155.64
153.3
160.23
158.69
160.23
156.47
155.03
156.21
160.52
157.07
155.73
159.37
158.99
154.96
157.14
158.77
154.07
158.74
162.64
159.4
156.19
156.92
153.89
157.35
161.38
160.54
161.8
159.35
155.52
162.2
155.77
155.89
152.89
156.95
160.93
162.76
159.83
160.69
159.81
158.07
158.15
159.31
158.36
153.12
152.45
154.5
153.86
156.68
156.87
155.66
155.12
155.36
159.62
155.13
157.79
159.26
160.71
160.07
159.67
155.47
154.19
160.0
162.6
159.06
161.16
155.52
159.89
161.27
159.62
152.87
160.9
160.93
163.28
160.52
162.69
161.41
160.41
161.28
161.93
163.92
166.75
163.79
168.07
163.22
165.67
159.71
163.17
163.22
160.66
164.9
165.65
161.22
165.78
165.54
164.25
161.78
163.59
162.31
163.24
165.8
161.81
163.19
160.98
163.44
162.18
160.24
161.25
160.29
160.66
159.28
159.18
161.0
158.52
159.34
160.07
161.28
163.33
161.93
167.05
161.67
164.74
159.11
158.27
158.22
159.02
159.64
160.59
159.0
158.89
159.97
163.64
164.26
166.32
165.72
160.4
164.48
161.08
160.98
165.4
164.29
160.43
157.16
165.44
161.21
162.22
162.07
162.49
157.83
161.65
160.09
159.17
159.37
158.37
160.74
159.8
157.82
159.56
163.71
164.89
163.91
163.81
160.71
163.4
162.31
163.22
163.59
161.47
166.8
164.31
160.67
160.97
159.11
164.48
163.55
161.36
161.72
163.16
155.76
160.29
153.94
158.48
155.55
157.54
157.75
159.43
157.46
152.25
159.94
156.34
159.07
160.25
162.32
161.06
160.97
161.49
161.1
160.46
161.65
156.39
158.69
158.31
158.08
159.71
159.5
161.47
163.61
162.17
163.69
163.18
160.77
155.75
157.38
155.87
156.79
154.52
151.74
152.36
162.75
160.21
155.8
164.27
161.62
162.17
160.3
159.33
166.04
163.84
160.83
161.56
160.71
156.63
160.56
160.51
160.65
157.64
159.06
159.09
160.87
155.15
157.68
160.48
153.16
159.42
160.99
154.9
157.02
158.31
158.85
163.19
159.38
160.38
162.81
157.55
160.99
161.27
161.35
158.59
154.52
159.54
158.93
158.17
157.47
157.68
158.43
162.66
157.54
161.94
162.21
155.83
159.99
160.88
157.98
161.43
158.73
159.52
158.38
161.68
161.66
159.07
165.25
162.09
164.27
159.25
158.55
158.82
154.73
151.57
159.26
161.67
158.11
160.69
155.55
154.41
154.47
158.95
155.12
161.7
157.86
153.75
163.72
158.27
163.81
160.74
154.36
158.67
159.59
162.52
158.13
160.53
164.14
166.07
158.76
164.78
163.7
160.25
165.94
160.68
160.13
157.37
159.49
159.52
157.52
159.08
159.73
160.91
158.91
157.12
162.29
157.72
158.57
156.15
154.52
152.36
156.03
150.82
154.14
155.58
154.87
156.32
151.61
158.79
154.89
154.64
152.15
153.14
155.54
159.07
159.07
160.05
157.5
150.92
157.61
150.36
152.81
153.58
154.65
159.19
160.31
156.0
154.28
152.59
156.96
154.11
158.89
158.17
159.59
152.72
155.37
160.15
159.03
157.65
156.71
151.09
150.32
152.45
154.34
156.5
158.16
161.31
152.26
154.47
159.6
153.22
160.96
164.95
160.03
161.4
159.07
159.05
162.23
156.06
160.49
155.06
156.65
158.26
152.44
151.28
151.17
151.25
151.29
147.16
148.6
144.69
141.07
144.94
143.31
145.4
151.93
150.69
150.25
153.4
147.7
149.45
145.19
149.54
150.91
149.81
149.28
144.75
142.83
150.35
148.99
147.44
147.69
149.69
150.84
147.9
149.13
147.1
145.86
145.98
144.5
142.26
149.58
152.2
148.58
148.87
151.58
150.99
151.45
149.47
149.82
149.37
148.55
146.55
146.12
148.69
145.85
153.31
148.69
154.23
153.08
148.96
147.66
154.19
150.99
152.2
148.82
152.64
149.12
151.0
151.98
150.26
150.81
149.63
150.4
153.38
155.14
155.06
157.74
155.45
158.33
158.52
162.2
154.7
155.98
158.34
158.65
156.95
157.32
156.12
153.49
155.27
157.67
153.89
157.85
154.99
153.42
158.49
151.76
154.96
151.44
153.14
151.02
157.2
154.15
152.07
154.01
153.41
153.78
151.42
153.35
151.1
153.66
156.33
154.5
154.48
151.63
153.28
146.94
152.27
150.98
146.33
150.73
151.39
155.74
153.9
155.22
151.26
153.09
151.56
154.31
151.87
153.61
153.9
156.34
154.22
150.06
148.42
157.69
154.55
154.08
153.44
157.93
156.82
159.41
157.6
159.61
157.43
153.11
150.3
151.08
150.73
156.21
153.92
155.49
152.5
157.22
152.09
153.23
154.55
152.64
149.38
148.44
152.99
152.3
152.19
153.91
153.8
152.84
149.31
152.19
153.81
150.7
156.12
148.91
156.94
154.3
151.53
150.8
151.09
156.68
151.06
150.66
156.26
156.16
154.26
152.25
158.11
154.84
153.33
155.91
161.13
154.61
159.61
156.91
156.71
154.2
161.53
159.95
159.06
157.67
158.93
157.1
158.54
159.42
160.31
156.66
157.44
160.31
157.73
159.61
157.75
151.08
154.87
162.02
165.05
162.38
155.58
158.88
160.25
160.77
161.39
160.99
157.52
154.85
163.51
160.45
162.83
158.71
166.31
165.13
164.95
161.68
162.31
163.05
160.96
162.08
160.61
158.48
152.58
158.86
158.78
161.11
165.79
162.97
157.99
159.9
161.32
166.78
162.46
164.48
163.97
159.71
165.53
156.44
164.93
169.06
158.31
155.89
158.25
160.32
157.58
159.29
158.54
157.31
156.0
156.45
158.19
157.52
156.82
159.77
155.52
156.34
157.12
153.36
153.71
154.5
153.53
156.49
157.73
156.03
153.92
155.63
157.31
155.55
156.98
155.71
155.5
153.69
156.85
152.88
156.15
150.68
154.14
156.43
150.01
152.26
153.07
152.13
154.65
154.88
152.01
152.99
155.54
156.44
152.61
158.79
156.54
155.3
154.03
149.06
148.9
150.46
154.22
152.58
159.67
150.4
154.36
152.63
156.45
154.63
154.75
150.9
152.53
143.93
150.37
150.54
148.11
152.36
153.93
153.02
152.25
155.7
151.77
149.52
148.7
154.53
155.97
158.58
155.01
153.67
153.56
151.93
152.64
155.9
156.54
156.94
156.87
154.67
153.98
156.6
154.07
157.25
155.53
157.71
158.87
157.73
156.12
150.1
150.36
150.02
153.04
155.87
150.55
156.06
154.45
154.04
153.1
156.69
158.01
159.13
153.07
155.5
153.51
150.73
159.05
152.91
161.27
157.67
158.86
157.68
156.39
157.45
158.6
157.38
156.84
156.39
150.76
154.04
159.02
157.95
159.7
156.72
160.29
157.58
156.2
153.03
161.19
161.09
159.25
162.13
163.03
160.28
161.73
158.05
154.84
160.87
156.12
155.34
160.01
164.68
161.33
160.34
164.93
158.75
157.92
155.13
154.61
161.04
158.31
161.08
158.03
156.81
158.72
163.46
160.81
161.06
154.89
162.02
158.34
159.43
157.42
154.02
154.0
162.75
160.79
157.76
160.52
155.41
157.58
158.78
160.29
157.69
156.98
158.28
157.79
162.57
158.22
155.9
158.29
159.48
153.06
155.56
161.98
160.19
163.01
162.86
160.41
158.06
158.05
156.52
156.61
157.69
155.94
156.79
153.04
152.59
157.75
155.11
158.83
159.29
155.72
155.63
155.7
156.59
152.77
159.64
155.25
156.86
157.95
157.95
158.83
157.43
153.46
154.33
160.24
158.49
153.88
154.86
154.36
155.42
154.68
151.75
152.99
149.61
151.79
150.85
150.98
153.77
156.66
153.73
156.15
158.48
160.33
153.7
154.54
157.32
154.51
155.16
153.83
155.15
151.89
156.08
151.86
153.2
153.19
150.35
155.01
151.55
152.04
151.12
153.62
150.83
155.33
152.17
152.3
151.39
150.71
152.49
150.79
150.51
149.5
148.97
151.2
153.55
150.17
149.06
156.01
151.22
152.5
154.29
151.36
152.21
153.55
150.28
149.64
151.24
152.23
154.8
147.52
151.35
150.83
149.46
153.4
154.16
156.12
152.85
149.21
149.84
149.28
151.81
153.71
149.78
149.74
152.63
148.46
150.57
153.23
150.99
153.14
152.07
150.98
153.95
150.17
146.94
152.05
150.86
150.12
152.38
151.76
152.49
149.36
150.41
150.03
153.87
155.82
155.01
152.93
154.02
155.73
152.27
152.67
150.43
151.65
154.34
151.01
152.81
150.16
150.22
150.21
149.47
152.66
149.55
151.65
151.34
156.66
151.15
155.99
153.12
153.15
154.22
152.82
149.83
155.21
154.33
151.06
149.11
150.42
156.63
157.43
155.07
153.0
149.87
151.22
147.73
148.85
154.32
152.56
151.06
151.89
153.11
154.57
151.2
156.69
151.37
151.18
157.22
147.81
152.82
154.48
147.37
149.46
147.64
150.33
148.92
151.19
154.8
150.95
151.3
149.5
149.2
148.78
150.91
152.5
153.55
153.43
153.34
153.68
151.62
149.27
145.96
147.89
147.51
153.45
154.98
152.96
150.89
154.23
151.78
152.07
153.88
147.33
150.72
150.16
152.34
149.58
149.87
149.84
147.86
150.04
150.59
152.5
149.77
152.04
151.88
150.07
149.61
151.29
150.73
153.19
154.36
151.73
150.35
149.42
150.51
149.76
148.15
150.06
148.0
149.54
144.97
145.76
145.95
146.31
148.78
145.49
149.36
149.44
153.15
149.67
148.88
148.91
146.93
147.43
146.89
147.42
150.16
149.2
150.71
148.99
150.67
150.28
149.72
150.85
149.36
149.15
150.52
151.24
150.68
152.32
157.84
153.36
151.03
151.15
153.06
151.52
149.54
148.56
149.86
151.31
153.17
150.92
154.37
151.68
152.63
149.3
150.27
148.27
154.68
155.77
154.18
154.58
154.76
148.93
145.12
145.55
150.33
148.12
155.6
150.83
150.87
151.63
157.74
150.97
150.08
153.99
152.13
153.63
155.44
150.85
152.94
148.72
150.59
153.92
159.23
157.14
157.4
160.12
154.95
153.16
155.96
158.24
155.1
158.02
155.77
156.77
153.22
153.98
155.1
155.3
149.6
153.13
154.13
152.73
148.44
149.4
151.56
154.05
155.0
150.67
156.46
149.25
151.62
151.11
152.15
154.87
157.36
153.71
154.42
148.34
152.54
155.8
155.86
157.55
154.05
159.07
159.16
153.87
153.77
154.18
154.68
155.64
153.08
154.94
158.08
160.82
151.72
153.23
152.72
148.97
151.44
150.04
151.38
151.02
151.33
153.26
152.02
149.84
156.17
155.88
159.21
152.67
155.71
156.82
155.94
151.86
156.85
151.26
148.56
150.37
152.5
156.41
153.2
162.77
158.67
154.34
155.81
154.99
155.25
153.57
151.06
150.41
148.87
153.12
158.28
150.3
152.29
156.17
149.38
154.04
151.35
156.77
155.74
156.37
153.2
156.6
155.74
153.63
151.52
155.65
151.76
153.27
154.18
152.39
155.77
154.37
153.82
155.32
153.18
155.12
153.92
152.55
152.08
151.97
154.12
155.2
150.73
152.74
149.58
153.62
151.41
155.08
152.67
155.92
157.88
153.9
151.07
153.39
149.8
157.37
151.85
156.89
155.92
153.36
155.56
153.4
151.84
150.15
155.14
154.12
154.86
152.85
156.2
149.94
153.55
153.49
153.96
155.47
153.64
154.84
154.24
152.89
156.21
151.95
154.72
151.52
153.12
154.58
150.48
156.62
154.92
155.1
155.94
155.52
156.51
155.22
157.55
151.94
150.71
152.78
152.99
154.44
154.02
154.96
155.75
153.59
151.36
152.33
155.76
150.21
153.41
156.95
152.09
151.96
152.92
151.38
155.03
155.21
151.13
152.54
153.4
155.4
154.49
156.58
151.68
150.31
152.57
153.92
152.69
154.08
151.42
153.21
150.24
152.83
154.67
152.35
151.46
152.13
153.8
152.86
153.14
151.25
149.48
154.07
155.36
151.41
150.13
149.76
153.24
153.21
153.07
148.86
150.04
151.81
145.29
152.73
146.05
155.21
153.14
151.65
156.19
150.35
153.65
152.9
152.03
150.71
153.38
150.19
154.3
154.09
152.33
150.07
154.14
156.43
156.63
155.91
153.05
159.77
159.19
157.08
157.76
157.69
154.24
156.18
154.38
151.28
151.32
157.61
148.96
152.66
151.54
156.08
156.32
150.1
155.52
153.96
156.99
157.25
154.08
155.46
152.48
151.08
150.14
150.57
149.22
150.48
150.29
153.62
153.79
151.34
147.92
148.93
152.61
152.15
147.29
148.48
151.19
146.42
150.7
148.76
148.28
150.28
150.05
146.03
149.09
147.87
147.35
147.54
151.0
149.39
147.98
146.62
145.16
146.11
144.29
146.67
146.87
147.37
141.41
147.82
142.42
147.39
140.2
140.12
143.73
142.93
141.9
140.63
145.06
147.65
145.48
148.9
145.94
150.12
152.63
149.24
149.99
147.75
148.3
150.43
153.01
154.45
146.27
150.07
145.8
146.56
153.12
148.73
150.83
148.99
148.0
147.43
150.13
145.16
151.34
147.99
148.95
151.18
155.11
155.17
154.37
148.19
155.17
150.9
153.49
151.59
151.02
150.61
150.78
153.33
150.63
148.52
153.01
155.9
159.65
158.16
153.04
154.17
153.66
155.67
156.89
148.15
145.48
150.12
142.09
144.18
142.09
144.19
144.2
146.18
146.56
143.4
146.33
142.77
142.65
142.36
142.75
148.51
147.93
141.57
141.19
149.56
147.01
146.93
146.46
148.47
148.62
147.65
148.32
150.7
143.55
145.86
149.55
145.92
150.51
149.03
146.67
151.89
149.37
148.82
142.5
150.66
144.19
143.23
146.09
147.39
142.04
143.34
147.32
147.03
150.1
147.3
148.26
148.75
146.94
151.06
149.46
146.85
153.3
149.81
147.23
150.57
158.88
151.32
152.08
147.38
148.32
147.42
149.41
154.58
152.01
151.09
153.68
152.8
153.57
151.39
151.18
147.38
152.3
152.91
156.98
151.78
151.88
153.14
147.47
154.0
148.94
152.22
152.15
145.87
144.35
149.06
152.55
149.04
149.82
150.23
146.79
148.48
148.8
146.59
145.74
145.25
150.88
144.21
141.78
143.44
142.44
140.37
143.94
148.35
145.74
145.81
149.04
148.06
156.1
152.69
146.75
144.98
142.93
147.35
146.32
144.42
146.27
142.41
146.38
145.77
150.36
151.79
149.08
150.71
151.1
148.54
147.71
143.86
143.58
145.37
146.52
146.62
146.7
148.53
147.58
149.87
147.63
154.83
152.02
157.21
155.95
155.07
156.46
152.72
156.6
151.5
147.03
148.68
149.84
143.31
147.6
154.45
152.55
147.38
152.98
159.37
152.01
153.61
153.5
150.65
147.33
152.35
153.58
149.64
147.83
151.48
155.66
153.72
152.11
147.09
148.74
144.87
145.93
147.98
147.52
154.47
151.14
151.89
153.18
151.24
144.71
145.47
145.85
147.85
150.97
149.55
152.25
156.32
154.28
153.86
153.47
154.62
151.46
147.93
143.07
150.43
147.71
147.27
149.64
149.23
149.41
145.95
152.88
152.91
148.05
147.55
144.18
149.33
143.48
145.61
149.05
150.36
152.07
145.89
147.56
146.72
144.18
159.35
152.76
154.29
151.56
152.86
155.8
150.38
148.2
149.75
149.45
147.6
144.3
148.14
148.01
146.97
145.26
147.03
144.86
143.91
144.72
147.9
144.83
144.19
139.48
144.8
145.86
143.57
141.37
144.87
146.73
150.5
150.16
144.56
145.45
147.64
138.94
140.45
143.81
149.94
146.25
145.58
141.69
147.6
143.6
145.0
148.52
143.83
146.75
149.09
147.36
150.0
147.21
148.27
144.83
147.54
148.84
146.56
148.45
149.39
147.06
149.71
146.31
150.47
146.39
148.89
146.93
147.24
141.02
147.24
150.34
146.12
143.84
149.93
145.68
148.82
150.65
152.47
149.4
148.58
144.28
148.99
141.94
146.51
150.82
150.65
152.51
148.43
149.03
150.96
151.17
152.58
154.36
148.22
146.41
146.52
145.57
148.53
143.0
152.73
149.05
148.94
146.83
149.6
149.41
146.05
146.29
148.45
142.76
147.69
144.7
141.27
141.83
137.63
144.17
137.95
140.2
141.05
141.03
143.47
141.04
141.3
145.07
139.07
145.04
148.56
145.69
147.22
149.37
147.35
150.3
148.06
144.89
150.12
145.91
149.87
149.31
149.93
147.26
150.24
150.86
154.61
152.09
148.62
149.45
149.31
151.76
153.03
149.38
154.82
149.09
154.66
147.91
153.09
154.1
145.14
151.87
145.47
147.45
142.43
145.08
143.46
144.47
147.53
148.5
145.95
151.46
146.52
154.99
155.3
150.63
147.49
148.04
145.37
147.92
149.25
149.66
150.64
148.04
146.01
144.85
146.58
146.16
147.46
147.22
147.86
153.2
152.59
148.11
146.77
146.55
151.77
144.91
148.53
146.72
150.55
144.53
145.11
146.5
146.59
152.0
148.54
149.89
149.09
151.77
154.0
153.75
156.71
157.81
148.38
148.94
143.86
148.39
149.83
151.76
149.94
154.24
150.25
149.14
153.06
150.88
153.66
149.17
151.76
153.3
150.54
153.42
150.14
149.86
153.28
154.13
150.12
148.0
155.44
148.67
148.7
149.51
145.34
149.89
152.67
148.77
149.66
150.54
152.02
148.25
146.16
142.43
151.0
145.91
150.56
147.24
154.23
151.56
149.02
148.36
153.06
148.55
149.39
149.64
151.64
148.33
146.03
150.33
145.86
149.32
151.86
149.01
146.65
153.73
150.93
152.77
152.52
149.27
158.73
152.87
148.39
149.64
156.33
156.35
157.75
155.15
157.19
153.55
149.07
149.04
149.8
149.39
153.02
156.49
150.92
147.7
143.22
148.21
148.1
147.14
145.79
149.7
147.02
154.13
152.39
152.29
146.86
147.58
147.85
145.39
145.93
145.86
146.63
149.18
147.69
147.98
150.3
145.78
145.23
148.89
152.07
151.19
151.64
148.66
150.9
150.93
147.46
153.42
148.5
150.09
148.51
148.91
149.55
152.46
145.78
148.96
144.63
145.66
146.05
148.35
149.38
147.17
155.48
150.07
153.07
147.64
147.71
147.35
151.77
148.17
149.58
147.5
149.0
147.54
147.42
146.3
138.78
145.13
139.75
139.47
145.77
144.67
143.92
143.75
149.56
147.2
148.37
144.81
142.63
146.2
145.45
145.7
139.02
143.08
144.66
145.04
142.95
144.8
141.88
141.83
145.3
146.38
145.94
144.83
144.95
143.03
146.6
144.44
144.86
142.58
148.3
149.7
148.28
144.77
150.26
150.02
150.89
147.62
145.35
147.64
145.72
146.71
148.15
146.46
147.58
145.19
142.74
143.07
144.67
144.44
149.03
150.19
148.14
150.45
148.18
148.56
149.66
155.04
151.59
150.24
145.74
149.1
145.97
149.11
142.63
148.1
149.88
146.83
142.91
150.63
148.91
142.45
148.31
145.29
144.16
148.81
148.08
147.89
153.48
147.03
151.88
149.37
150.74
153.8
155.4
154.65
150.9
148.87
154.5
151.92
152.03
152.87
148.5
152.89
148.87
146.96
150.86
148.8
151.03
155.45
158.32
151.84
152.45
152.96
151.71
156.78
154.8
151.72
151.05
153.74
159.43
157.41
156.03
157.68
154.23
159.39
158.75
157.67
157.51
151.14
149.87
155.03
156.92
150.87
152.72
156.86
156.11
157.37
155.93
151.3
150.81
151.09
154.01
156.8
156.64
156.03
156.61
153.67
156.41
153.67
152.75
153.33
159.04
154.2
157.05
153.56
152.99
155.56
152.17
151.75
152.55
153.54
155.65
157.25
158.58
158.05
154.83
156.46
160.75
158.28
153.66
156.2
155.66
160.56
155.34
154.61
155.34
155.89
160.3
158.78
154.09
156.55
156.42
156.31
156.22
156.45
153.52
153.57
155.96
154.39
152.46
160.81
156.38
158.53
161.48
156.5
153.22
157.03
154.73
158.62
158.92
150.32
151.11
156.34
157.14
155.96
158.5
158.97
150.31
156.56
157.85
159.53
160.33
162.03
158.65
159.36
162.43
157.38
158.19
158.27
159.97
159.41
159.37
153.33
156.7
160.26
151.78
158.66
160.43
158.39
164.5
161.62
158.49
160.37
158.36
154.8
158.06
157.55
157.12
151.7
153.91
150.31
151.97
154.25
158.82
153.86
156.41
157.0
154.43
159.45
156.07
155.93
157.99
157.96
155.36
156.16
152.01
158.43
154.94
157.19
153.07
157.7
157.55
150.2
152.53
156.97
155.7
152.08
160.49
150.08
155.11
156.87
160.35
152.41
154.13
152.18
153.84
155.71
153.71
155.68
152.66
155.43
148.65
150.44
152.82
150.96
160.54
153.25
151.18
156.21
154.75
154.58
152.45
149.5
152.68
150.14
153.59
148.51
152.53
152.81
148.01
151.35
151.27
153.23
154.29
150.49
151.07
147.77
147.78
150.61
149.81
149.44
150.65
157.08
153.56
153.91
148.66
150.66
152.41
155.79
152.32
148.29
148.03
149.94
153.33
150.56
155.58
154.97
152.98
153.08
153.24
155.37
153.39
153.6
153.24
151.03
157.04
152.19
152.43
156.19
160.39
153.63
156.04
154.35
157.78
153.59
155.62
153.7
153.81
153.3
157.9
152.39
150.84
153.33
156.47
154.72
155.21
154.35
151.87
155.05
153.36
152.39
155.76
155.68
155.5
150.43
154.06
152.91
150.31
153.24
155.7
157.37
153.13
150.53
150.08
148.74
153.01
154.38
148.96
151.61
154.32
156.09
147.11
151.39
151.54
154.01
153.89
150.15
151.64
154.63
152.57
157.35
155.63
149.06
147.33
151.45
152.71
153.02
149.67
152.19
152.75
155.82
152.66
146.77
147.32
150.33
151.34
153.5
154.06
160.21
152.11
150.91
149.23
151.34
156.73
154.65
150.14
152.48
151.58
150.31
150.59
151.84
148.45
150.39
152.06
153.84
155.11
150.28
153.41
149.16
148.04
150.61
155.74
154.73
150.81
147.3
157.78
154.42
157.47
158.43
158.5
156.92
155.85
154.78
156.71
149.61
155.81
150.08
154.14
150.71
154.84
151.15
152.25
151.86
152.85
149.74
153.38
151.8
152.61
155.38
153.97
151.94
151.93
149.66
151.39
150.84
156.18
153.41
154.35
158.16
153.06
154.43
150.5
148.87
151.07
153.5
154.63
152.92
151.55
153.28
152.14
153.41
154.42
146.03
151.11
149.94
152.34
154.34
152.78
152.93
151.63
149.21
150.94
146.86
151.08
151.96
152.65
152.0
152.03
150.8
156.26
152.28
156.63
152.6
156.1
153.0
155.3
150.11
150.76
147.13
153.71
151.07
152.77
149.06
148.7
156.01
150.99
146.76
149.03
150.6
149.48
150.56
151.35
151.32
149.35
144.3
145.87
147.12
149.0
150.43
147.97
147.87
141.73
147.06
152.2
149.78
151.83
151.44
150.54
153.5
149.85
147.99
151.06
147.55
149.09
148.86
149.15
150.73
151.6
154.79
156.32
149.37
152.68
149.37
152.67
148.0
147.29
149.78
147.46
151.12
146.43
150.86
145.78
148.86
146.39
147.15
146.27
144.64
148.2
146.48
148.54
150.98
152.19
146.21
146.97
149.06
147.75
151.71
146.5
146.96
145.55
146.69
147.72
150.89
151.53
146.57
152.88
151.68
153.63
150.24
147.86
153.5
149.29
150.95
150.75
149.98
152.92
152.21
147.58
151.53
150.11
147.68
149.07
147.87
149.29
153.41
147.35
154.41
152.65
149.18
151.14
154.0
149.72
147.23
149.9
148.52
152.25
150.37
150.65
152.85
150.8
149.33
148.7
148.93
150.31
149.84
146.64
144.48
150.49
148.69
145.84
145.14
146.7
143.82
146.53
144.54
146.19
150.59
149.84
151.34
144.5
148.45
152.27
151.68
148.67
150.69
151.43
151.15
147.67
145.62
146.36
154.0
148.86
154.13
148.18
149.91
151.56
146.93
149.26
153.89
151.97
152.14
153.77
159.09
150.35
154.42
150.19
155.22
162.13
155.39
165.26
157.97
162.98
159.19
155.43
156.17
154.14
158.25
153.18
150.91
149.8
150.66
150.34
151.18
157.85
155.81
152.31
153.9
153.02
154.45
155.71
153.39
153.37
152.49
156.97
154.12
151.65
156.39
156.67
153.75
155.78
150.16
155.26
154.55
156.11
157.59
150.72
153.26
150.83
154.07
153.85
152.88
147.38
154.01
152.01
149.14
151.34
154.08
158.93
152.39
149.29
151.14
151.02
150.88
151.86
151.9
154.21
151.43
151.38
155.06
155.38
145.5
153.47
153.41
152.65
155.22
151.2
155.59
152.01
154.05
153.11
159.43
158.53
152.48
151.74
152.16
151.94
153.35
154.05
157.12
157.44
159.08
154.03
157.37
152.85
152.09
148.87
148.43
154.14
153.73
153.66
151.23
151.32
150.45
150.98
154.83
154.24
151.17
151.97
150.58
151.72
151.34
153.59
157.2
152.4
156.23
153.55
159.07
158.71
161.1
159.78
158.35
155.57
155.49
158.74
156.22
154.05
157.41
156.96
157.52
153.33
157.48
159.33
154.78
153.08
155.41
159.05
155.63
156.66
159.58
150.31
152.19
153.5
154.81
155.17
154.08
153.76
154.61
153.56
154.25
152.73
151.76
152.09
151.01
151.71
151.23
152.7
152.71
154.04
152.72
154.07
153.18
156.9
153.5
154.07
153.45
150.15
152.95
149.28
155.74
150.79
149.9
150.05
155.35
150.1
154.17
154.02
156.06
154.33
155.36
152.78
151.49
154.53
158.23
155.24
151.61
153.28
150.66
151.96
149.98
147.37
153.18
149.36
148.95
151.21
158.13
150.83
150.55
148.52
148.65
148.97
151.71
151.07
149.67
144.7
153.11
152.54
150.31
152.84
154.08
156.13
156.23
151.24
152.5
151.17
149.54
152.47
153.06
151.89
151.81
156.87
150.43
148.95
155.29
151.95
155.31
157.84
149.09
155.21
154.77
151.39
154.62
150.1
150.66
150.58
151.54
152.78
146.73
149.11
154.97
152.27
154.08
156.41
159.28
157.47
153.99
152.02
150.04
150.33
151.32
147.17
148.66
150.73
151.01
147.43
148.72
149.44
151.24
148.62
156.77
154.43
150.18
148.07
153.07
154.17
146.93
147.17
152.95
157.5
150.07
149.21
152.68
155.38
156.9
159.11
157.65
151.72
149.47
148.0
148.31
151.84
153.71
151.41
149.73
151.79
149.21
151.62
152.34
153.93
150.17
152.52
151.0
149.54
153.47
151.16
151.29
155.88
158.93
151.46
155.03
157.52
155.71
159.7
150.02
153.95
153.33
158.32
158.57
154.78
158.48
156.56
158.34
157.33
157.06
156.87
154.77
152.48
153.97
154.99
156.21
153.49
160.36
152.43
153.33
158.28
157.06
155.98
157.88
152.81
154.66
154.34
156.73
155.34
152.53
151.99
155.34
158.45
158.36
150.42
158.03
155.06
157.47
151.87
152.59
157.98
156.99
155.05
155.07
153.76
153.07
156.41
154.03
156.93
152.27
154.88
155.98
152.28
153.69
152.73
151.41
151.85
155.69
155.04
155.85
154.25
152.11
156.63
153.32
152.08
158.35
158.47
159.37
158.41
156.77
156.36
155.89
157.65
158.32
155.95
157.45
155.43
157.07
157.79
157.68
157.28
158.35
161.26
156.29
154.7
152.78
157.98
157.39
157.65
160.58
154.28
156.47
153.18
159.15
156.88
152.49
155.84
155.25
157.7
157.72
159.7
155.84
152.07
154.87
155.49
157.39
160.55
160.46
161.22
157.12
159.28
160.9
156.07
160.5
155.84
154.0
153.13
154.89
156.35
152.92
154.82
155.21
158.52
154.14
152.63
155.1
153.67
153.75
152.69
156.18
153.72
156.74
151.58
156.41
156.89
155.3
155.37
156.82
152.29
153.83
150.71
152.62
150.69
150.79
155.86
155.57
152.24
157.56
155.27
153.18
156.79
153.45
161.28
155.63
160.77
153.02
157.3
156.9
157.94
157.91
154.85
154.82
150.43
151.3
151.82
149.65
149.47
149.35
153.63
153.54
152.02
153.93
153.78
148.63
155.53
154.73
154.49
151.87
153.09
152.39
153.78
153.29
151.59
156.36
154.97
157.56
155.17
153.98
155.01
158.2
155.38
156.31
155.22
161.85
159.6
157.0
157.0
152.66
159.1
154.17
155.35
157.25
160.4
161.66
161.91
158.9
155.48
155.46
157.14
157.3
157.08
159.75
152.1
158.86
157.64
156.16
156.28
156.0
156.91
161.35
156.07
160.26
156.37
155.19
155.56
156.27
154.2
155.0
156.99
153.65
155.02
154.96
155.82
153.61
158.76
155.01
158.29
157.86
158.18
161.33
156.54
156.16
158.68
154.82
154.46
158.6
158.31
156.4
159.7
160.01
157.65
160.99
158.95
155.85
153.65
164.07
157.03
156.62
154.07
152.87
153.44
155.98
157.53
161.36
160.31
162.6
162.19
161.18
160.72
154.95
164.03
155.38
153.03
157.01
159.48
161.06
158.73
155.79
150.77
158.88
158.37
152.77
155.36
151.36
155.05
156.54
160.6
160.58
160.56
162.49
161.38
154.87
158.7
154.85
158.57
157.6
160.37
160.19
157.95
154.08
153.0
157.72
155.53
154.5
158.38
158.72
159.98
160.07
157.31
159.76
161.3
158.65
158.2
151.69
151.02
155.66
161.89
164.3
154.43
158.64
155.17
159.54
157.82
156.08
155.7
156.45
156.05
156.56
161.01
157.09
156.76
156.47
156.74
156.45
156.27
157.66
154.62
155.34
158.89
152.85
152.59
154.22
156.79
156.09
153.26
161.16
158.1
163.32
155.09
154.42
153.35
154.13
155.62
154.03
155.2
154.35
156.35
155.94
153.41
155.6
155.05
152.45
152.65
150.26
153.79
152.46
153.22
154.84
156.29
156.28
153.66
156.29
155.08
154.49
154.82
156.05
158.19
157.0
156.41
153.0
155.09
156.08
151.59
157.35
152.68
152.96
152.95
152.58
154.79
155.53
152.72
152.15
153.71
154.59
152.54
153.69
151.56
152.87
155.04
155.57
152.24
152.54
154.46
152.16
152.42
149.06
154.07
157.52
156.79
155.6
154.4
155.11
157.65
158.67
152.07
153.85
151.29
153.85
147.44
152.33
150.49
155.94
155.21
152.94
150.17
152.5
151.1
151.89
151.76
152.64
151.12
151.3
153.74
154.04
154.39
157.54
154.51
152.64
156.31
162.85
157.47
158.54
160.66
156.53
156.66
157.35
157.63
156.46
155.17
157.8
152.0
155.32
155.52
155.29
156.33
155.67
156.23
158.61
154.7
154.19
155.12
157.03
154.87
152.7
156.02
156.28
155.34
157.1
153.69
158.14
151.03
153.29
153.18
154.98
155.27
155.26
153.32
155.53
151.95
155.55
154.67
150.25
154.72
151.03
150.65
145.61
148.05
151.62
145.48
151.65
148.47
151.25
150.9
147.83
152.54
155.95
152.18
149.74
150.13
153.13
150.97
151.26
149.75
153.2
150.19
148.25
156.07
151.8
153.49
154.3
159.39
154.62
154.68
155.2
158.39
152.97
155.88
153.92
154.51
152.51
152.13
152.16
152.59
155.19
151.39
149.91
152.36
154.74
155.55
154.19
155.06
152.97
152.3
148.97
152.97
151.48
154.4
151.69
153.99
155.06
151.54
152.67
154.89
155.06
149.5
150.95
155.2
151.55
158.57
155.73
154.11
153.88
157.19
156.14
156.0
155.85
156.41
152.3
158.26
156.83
155.57
156.61
154.3
155.36
154.84
153.89
158.31
153.46
156.05
158.86
156.39
157.39
151.58
156.59
156.08
163.12
161.99
160.89
159.28
161.73
157.99
153.23
157.86
158.33
159.98
157.9
159.47
159.53
160.14
159.73
161.57
162.16
160.64
158.72
164.63
161.88
160.08
159.77
162.66
159.91
163.23
161.32
159.6
156.65
158.22
156.04
159.67
155.58
153.61
157.0
153.91
152.61
154.22
157.06
156.99
156.04
156.3
157.14
160.36
160.74
164.17
160.6
156.82
156.85
162.53
159.8
163.01
155.95
162.46
158.36
155.8
159.95
160.28
154.41
155.49
158.39
155.15
155.79
154.46
156.84
155.03
156.53
154.87
159.51
159.68
156.93
153.68
155.92
158.67
158.98
160.67
159.25
153.64
154.94
155.99
160.02
156.18
155.13
153.96
157.79
155.1
155.99
154.79
162.24
152.77
156.27
157.96
156.97
152.45
154.06
158.68
155.91
159.2
156.22
154.13
158.45
155.54
156.6
160.85
159.62
157.3
160.41
159.45
155.41
158.71
158.54
156.62
153.15
156.88
155.08
150.43
158.65
154.88
157.73
151.54
155.21
156.72
153.83
150.75
157.02
151.47
156.57
150.7
153.86
155.97
154.6
155.12
156.91
155.64
152.92
155.45
152.45
154.63
157.37
155.86
154.7
149.39
153.9
156.1
159.87
155.92
154.7
159.11
156.81
153.2
155.81
161.19
156.7
159.53
155.62
159.48
158.49
155.57
152.3
155.07
154.69
157.21
149.16
153.86
157.1
156.53
153.45
152.94
154.37
158.25
156.82
156.02
156.99
156.4
157.96
156.01
152.84
152.11
150.89
151.53
153.98
152.85
153.54
155.89
155.48
155.66
155.53
157.72
152.87
154.26
153.24
156.58
158.02
159.43
155.51
163.19
157.82
157.25
157.66
156.53
159.58
160.82
159.45
159.68
156.76
159.84
162.7
161.32
161.77
158.8
162.57
163.67
159.26
164.47
161.45
163.61
166.2
163.94
157.23
161.12
158.18
157.58
160.59
157.35
155.18
151.96
157.27
154.95
152.85
157.34
154.28
159.27
155.47
156.09
155.68
159.91
155.98
152.19
154.12
152.75
157.29
154.86
155.83
162.51
156.55
153.23
156.92
157.53
151.15
157.29
152.01
157.32
156.77
159.94
158.88
157.8
157.32
161.79
162.1
157.2
160.66
155.8
158.09
154.06
157.65
153.42
155.6
154.67
156.33
157.03
156.87
165.32
158.33
161.8
154.37
153.09
155.74
159.09
154.97
158.58
153.35
158.12
160.0
157.05
153.75
161.5
154.68
150.95
157.01
154.63
157.65
150.9
155.18
157.51
161.07
161.46
161.33
162.63
157.73
161.99
158.04
158.38
154.61
154.08
157.42
159.46
156.96
162.25
159.56
160.0
161.37
155.76
158.98
153.66
155.52
165.33
160.26
159.85
165.23
161.68
159.13
158.37
158.05
161.99
162.23
162.57
160.39
160.43
160.39
160.41
162.34
160.95
162.49
161.83
156.36
161.63
168.29
162.09
159.99
163.2
162.39
162.48
165.05
160.44
164.8
158.73
162.48
161.09
165.33
163.14
168.27
161.37
166.26
162.0
162.08
158.73
160.65
162.5
163.18
163.76
162.82
155.85
162.3
163.88
170.95
164.03
159.32
159.11
164.79
160.58
163.29
162.25
164.38
163.59
160.64
158.24
159.71
158.7
158.99
169.69
164.62
163.06
166.9
166.5
164.25
165.3
162.4
163.19
164.21
163.77
164.54
164.72
168.23
164.18
160.98
167.09
165.85
163.09
168.67
161.74
164.47
159.94
160.9
164.74
164.08
160.26
162.11
166.81
170.11
169.78
166.85
166.0
165.49
173.82
159.69
160.23
161.62
164.02
167.23
170.18
165.11
163.99
167.31
158.74
161.01
160.62
158.25
161.02
157.36
168.86
168.38
160.35
159.95
160.51
160.23
164.31
159.81
164.24
159.8
162.17
162.63
162.16
162.67
164.76
164.48
168.97
168.95
163.63
166.38
161.72
167.17
164.15
162.49
160.95
160.1
164.98
166.89
162.58
164.41
166.11
162.8
165.54
170.23
171.6
172.83
167.78
167.79
165.49
165.09
161.95
164.06
167.74
163.6
166.53
164.76
170.85
167.52
164.87
168.84
160.91
167.21
167.84
170.7
167.74
159.6
164.28
165.4
164.34
167.58
157.8
158.82
155.62
162.04
165.81
166.22
168.18
164.82
166.24
161.97
163.57
161.81
162.22
169.4
174.49
169.04
162.65
170.71
169.04
167.08
165.21
170.2
168.25
164.34
170.99
161.08
164.95
166.73
164.98
162.37
162.74
163.83
161.78
164.57
168.03
170.18
168.79
163.3
164.24
166.23
166.34
160.27
159.79
162.55
164.05
169.08
170.38
165.28
173.06
173.27
169.86
165.0
162.55
164.91
165.27
161.69
164.54
167.84
165.04
164.96
167.57
163.54
168.16
175.84
168.21
168.99
164.14
173.03
171.5
167.44
167.21
168.4
174.3
170.8
173.57
171.27
170.2
167.54
164.79
169.53
167.23
171.27
176.98
174.94
171.74
172.25
171.51
167.21
171.6
173.78
173.9
169.94
165.99
162.83
159.1
164.98
164.1
167.05
166.23
168.06
164.91
165.02
161.08
164.99
164.75
162.24
160.49
165.01
166.57
163.31
165.06
158.01
157.99
159.97
159.26
160.79
159.38
160.59
160.58
163.42
162.44
153.44
162.65
157.8
160.87
163.65
164.45
164.47
164.96
164.24
167.05
167.56
164.24
163.49
166.58
162.11
159.58
162.02
164.85
162.29
166.33
168.32
166.7
161.64
163.94
161.81
162.02
161.4
165.13
164.06
163.69
164.84
163.21
167.89
165.58
165.47
167.88
166.74
170.96
174.33
171.05
166.16
172.51
166.03
167.73
168.1
164.37
167.37
164.79
164.36
163.03
166.36
168.39
169.23
171.65
170.55
176.49
162.14
162.53
173.91
175.94
168.31
167.28
166.13
166.5
168.42
168.1
169.28
169.44
169.97
165.55
166.03
166.48
165.94
168.82
166.03
163.11
158.47
165.99
162.77
166.84
165.49
167.11
165.72
162.3
168.38
170.99
161.26
157.81
161.27
171.25
169.3
164.44
167.08
164.4
165.12
165.41
169.24
166.15
166.0
159.71
161.4
163.01
164.79
163.76
167.64
162.6
166.18
166.93
163.56
169.26
163.42
167.99
158.68
165.08
167.0
164.21
167.47
164.35
163.77
165.15
163.29
163.96
166.48
160.91
160.7
161.06
162.52
162.08
160.06
163.12
162.78
159.04
160.6
161.7
162.36
168.31
168.14
163.82
162.8
158.21
158.03
159.77
157.2
159.12
157.99
152.09
157.78
167.69
158.46
163.12
165.73
167.32
164.11
164.23
161.01
165.23
166.81
157.93
167.13
157.6
157.8
157.42
163.23
171.9
172.07
163.87
168.8
169.77
165.68
162.49
161.84
166.93
163.14
166.45
166.78
164.61
163.55
162.42
163.2
168.52
165.24
165.56
168.94
165.91
162.76
161.01
159.95
161.98
161.83
165.47
156.89
159.69
162.81
159.51
164.38
165.79
166.97
160.15
157.39
161.93
157.53
157.69
162.73
164.8
164.18
159.98
153.83
163.45
161.27
162.45
159.56
154.78
157.66
156.57
153.45
158.47
158.89
158.54
156.63
160.28
156.32
159.5
156.22
159.6
155.54
157.12
158.66
155.67
151.24
151.97
155.0
155.26
156.99
156.36
157.79
159.02
155.48
161.66
159.98
158.89
161.75
160.0
162.35
157.68
164.11
160.32
158.06
159.12
161.78
161.02
160.06
160.06
159.18
157.67
163.05
157.28
162.45
160.98
159.13
160.67
160.11
157.83
162.62
157.71
159.63
162.51
166.72
161.82
163.69
164.26
162.94
163.92
161.11
161.35
163.97
165.68
167.51
162.76
166.92
163.76
162.6
162.26
160.69
160.61
162.89
167.56
162.33
161.94
162.8
168.68
166.65
164.45
164.29
166.81
164.02
167.1
164.4
161.12
162.36
168.06
164.27
163.89
163.01
158.04
165.51
165.13
160.91
159.77
161.48
159.3
161.89
162.49
162.16
154.31
157.92
162.67
166.39
161.69
161.57
162.91
160.22
158.19
163.39
160.24
160.02
159.25
157.45
156.49
162.78
160.66
160.48
161.86
162.27
159.51
162.07
154.63
164.37
158.4
157.4
155.17
162.16
156.48
162.5
156.32
163.1
158.47
156.45
157.17
154.59
158.76
157.23
161.11
158.83
164.35
159.42
161.43
163.39
165.4
161.89
155.96
163.21
164.14
162.28
155.96
158.0
155.68
155.1
160.53
158.03
161.62
158.59
162.35
160.35
169.77
157.43
155.91
155.37
159.61
161.58
161.38
160.58
161.06
160.42
156.58
158.84
166.42
163.3
158.43
159.23
158.76
165.97
163.08
154.93
157.38
155.87
160.89
153.6
153.12
158.59
155.49
157.28
156.21
155.96
159.84
163.84
160.36
160.89
163.13
156.99
159.93
154.72
158.39
167.46
163.73
161.33
159.42
161.15
156.27
159.14
155.67
153.44
162.09
155.33
158.34
157.06
157.03
158.45
161.98
162.16
165.16
161.91
161.98
162.03
161.65
162.35
162.38
163.89
160.96
163.34
165.59
161.59
163.03
167.18
166.86
169.34
169.09
166.9
159.26
160.85
159.59
163.5
157.16
164.66
158.4
162.2
165.36
165.7
165.83
160.05
158.6
158.35
163.23
164.11
168.11
155.94
157.99
158.62
157.72
161.72
162.13
161.88
162.78
161.64
163.26
164.83
162.53
166.23
163.58
161.08
161.81
160.16
162.09
162.91
167.23
167.45
162.89
163.51
163.04
163.43
164.68
162.28
161.0
163.32
168.55
163.86
163.98
163.7
161.54
162.56
163.27
165.18
164.13
162.52
166.92
166.72
165.22
166.21
167.64
163.03
167.99
166.85
162.51
165.67
165.49
164.42
169.12
170.2
159.81
165.46
161.19
163.94
168.33
162.84
160.74
166.02
160.71
163.29
156.26
163.12
159.63
166.09
163.37
154.06
164.89
160.69
156.17
159.3
156.85
161.99
159.19
153.07
154.75
159.24
162.72
160.59
154.05
156.95
159.69
155.54
150.66
156.31
162.14
161.6
158.62
161.18
157.28
157.13
153.81
151.8
159.24
160.18
156.65
157.41
154.88
153.93
163.17
154.66
160.17
160.83
161.1
162.63
161.51
159.22
160.22
158.19
155.22
159.23
156.77
160.48
155.8
155.24
154.08
154.72
154.19
156.28
158.75
159.29
157.25
157.97
155.12
156.83
155.25
156.41
158.56
162.91
166.0
163.24
156.15
156.36
163.79
158.68
160.22
159.4
155.54
157.3
160.31
160.03
154.38
158.76
159.31
158.28
162.19
162.31
163.6
160.33
162.35
164.5
166.06
160.63
155.26
159.71
157.32
167.99
163.86
164.39
162.83
169.2
162.86
163.05
166.57
162.54
162.79
161.77
162.05
168.61
164.59
163.62
161.28
163.93
168.81
166.73
168.16
165.57
166.97
175.59
164.06
159.15
158.42
161.15
158.89
157.85
154.86
156.86
150.04
162.2
157.96
157.59
152.22
156.82
150.49
157.69
155.93
156.33
158.91
160.33
160.76
156.7
154.51
160.75
156.78
157.3
160.32
160.67
162.83
158.38
165.88
164.34
162.24
157.62
157.74
159.25
155.63
155.77
159.27
161.19
158.56
167.3
170.26
172.88
164.0
169.65
170.14
164.56
167.85
162.1
168.19
165.32
167.99
170.12
169.86
162.45
162.88
161.64
166.7
169.86
165.33
163.72
166.57
167.53
161.07
173.83
166.4
165.07
167.89
163.93
165.35
159.26
161.27
169.6
162.57
162.23
165.94
167.51
163.4
154.94
161.91
169.18
165.7
165.56
163.47
160.96
161.4
159.18
159.5
155.09
160.36
158.43
158.68
153.09
153.05
157.95
158.75
166.95
165.05
162.78
160.75
161.67
163.52
163.33
163.59
160.83
162.25
156.54
161.63
161.64
161.77
160.17
164.01
159.63
156.86
159.51
158.31
156.58
159.27
156.81
155.6
154.89
156.52
165.39
159.34
158.37
160.32
155.84
159.7
161.08
163.85
160.23
157.94
160.78
160.96
160.95
161.6
159.57
161.37
161.75
160.17
159.81
160.2
154.93
159.19
158.72
158.47
162.42
157.21
157.58
162.02
154.37
157.83
161.96
158.49
158.05
156.08
161.36
158.38
159.35
155.67
162.55
154.21
158.14
157.46
157.49
164.0
157.8
165.22
167.69
162.35
162.94
162.14
158.47
156.84
161.52
160.11
159.45
157.55
159.27
158.9
161.05
159.59
165.69
162.02
161.6
158.33
159.89
152.85
157.71
159.45
163.6
161.55
161.71
156.21
162.58
160.04
165.65
164.84
162.32
159.34
154.81
159.01
159.54
161.01
157.43
163.63
159.66
157.46
154.83
160.36
156.58
162.08
163.33
157.83
158.13
155.65
152.36
159.29
162.58
156.4
162.67
159.61
160.23
157.05
157.97
159.41
159.83
160.31
163.99
156.54
161.82
167.41
164.38
164.19
164.29
160.65
161.52
163.53
160.21
161.66
157.0
158.39
158.26
157.92
156.23
161.13
159.01
160.5
156.55
156.53
157.2
160.61
164.46
158.09
160.67
160.11
161.36
157.46
156.73
154.97
156.93
158.74
158.54
160.59
153.78
154.83
152.81
157.46
154.83
160.12
161.72
151.65
155.6
156.3
157.37
153.79
161.47
162.2
156.97
157.13
154.48
158.96
159.38
152.6
160.58
158.0
159.1
152.8
157.49
164.66
161.47
160.76
159.94
161.61
160.58
154.8
157.65
153.58
162.34
158.31
158.79
157.53
157.24
162.99
162.74
155.03
156.16
157.95
154.99
154.32
155.16
155.51
154.27
157.0
160.12
157.65
161.41
163.35
160.32
161.85
164.54
158.55
160.42
154.95
151.07
157.59
160.97
158.25
160.52
151.82
155.94
157.39
157.94
157.79
157.29
156.52
157.27
152.98
157.18
160.51
158.63
159.63
150.67
154.74
156.28
156.96
151.33
150.67
149.14
149.36
155.42
155.77
150.5
151.13
147.87
150.66
147.14
153.84
158.47
154.21
155.12
152.01
149.83
149.55
148.57
152.41
151.38
153.93
154.41
155.59
156.74
153.53
155.58
157.1
153.44
155.08
158.41
156.33
154.29
158.75
161.3
158.5
159.46
156.84
153.33
151.48
155.49
159.8
155.59
156.71
152.68
155.31
154.15
152.44
153.59
155.06
153.29
153.18
151.13
156.25
156.3
157.87
159.83
157.04
159.32
162.7
162.36
162.6
157.66
157.12
157.97
148.86
152.61
152.68
155.4
157.39
152.09
155.23
164.0
153.56
158.38
155.83
158.14
155.42
158.3
162.44
158.57
159.63
160.43
161.35
157.84
161.62
157.44
157.58
153.94
156.8
154.62
155.6
156.59
155.84
155.81
154.33
156.63
154.53
152.01
150.68
157.25
157.31
155.42
156.61
156.18
154.37
154.06
150.06
149.72
153.48
151.9
156.61
155.47
153.89
160.03
149.37
157.24
157.12
160.54
162.19
162.3
161.55
165.71
160.88
161.2
168.77
162.59
161.13
156.99
160.45
163.14
159.5
162.45
162.93
158.83
156.24
157.43
155.15
155.47
155.52
156.87
158.1
156.69
159.41
152.85
152.9
157.21
159.65
156.36
153.4
155.14
155.94
154.92
152.79
152.27
153.85
162.03
155.23
164.55
162.06
162.67
156.01
155.77
162.6
156.37
158.28
162.44
161.55
157.12
163.44
159.45
156.11
160.3
164.58
156.77
158.07
158.62
152.72
154.51
154.45
153.09
157.32
157.81
156.95
148.89
157.85
152.9
156.37
154.99
155.41
155.82
156.5
157.22
154.7
154.33
155.15
158.47
159.12
160.1
159.51
158.91
164.26
158.97
152.84
164.13
161.15
161.26
156.49
162.36
163.96
161.06
157.69
163.27
162.6
154.55
159.12
161.69
154.59
166.27
161.61
164.43
160.78
163.59
158.77
159.46
167.45
163.2
161.93
164.53
163.42
161.3
161.95
163.62
162.2
165.26
167.61
168.24
167.99
160.9
160.5
159.54
160.05
158.25
159.31
161.65
163.25
165.67
161.45
161.44
163.27
161.95
165.01
166.33
165.53
156.27
164.95
161.5
162.79
169.13
162.49
161.33
162.37
166.65
162.87
156.83
159.91
163.7
161.22
162.67
155.52
163.54
160.3
158.3
164.93
163.14
159.84
159.62
160.03
161.88
161.45
158.3
161.9
152.49
158.12
155.5
159.03
161.92
161.2
161.15
158.46
159.41
160.79
159.6
159.58
158.17
162.95
159.8
155.6
157.32
156.3
159.02
154.85
157.41
157.27
160.9
160.63
168.56
163.72
161.72
158.5
158.56
156.92
159.56
159.5
159.18
160.54
160.28
161.59
152.92
162.94
165.16
164.3
160.58
164.42
164.92
164.45
166.49
162.39
163.33
166.35
162.04
162.05
160.28
156.8
159.4
161.25
157.06
155.41
160.23
159.11
155.46
159.4
156.94
158.68
159.55
158.3
156.78
160.29
157.96
159.62
158.12
158.47
155.61
154.73
157.44
152.95
150.21
153.11
155.77
149.18
156.58
159.05
152.09
152.06
150.86
151.51
147.61
148.45
153.48
151.02
154.22
149.41
155.44
154.2
157.7
151.09
149.75
154.4
154.71
153.94
153.61
155.31
154.95
154.19
157.59
155.32
156.52
153.06
158.18
156.17
157.94
154.4
159.62
160.87
154.8
158.33
159.48
154.69
157.47
161.46
159.35
152.73
155.92
156.45
154.76
156.98
155.51
150.89
154.68
159.46
156.59
157.38
156.51
156.44
155.22
155.96
156.71
158.45
157.79
160.28
157.56
157.47
155.96
158.49
154.34
158.13
154.17
157.52
157.57
156.09
157.3
154.63
159.75
156.39
156.77
161.52
157.2
155.88
156.53
160.93
157.62
157.9
156.69
158.93
157.37
156.57
156.49
155.88
159.56
157.56
155.04
158.07
155.91
154.44
158.57
161.19
157.11
157.54
157.64
160.2
159.07
159.25
157.7
161.99
162.95
156.62
158.75
157.9
159.61
157.23
160.93
162.06
159.89
155.4
153.75
160.41
153.5
153.59
161.54
161.51
157.41
154.72
159.93
157.92
157.58
155.19
156.89
152.54
160.07
155.7
152.5
158.08
159.5
158.95
158.04
156.04
156.06
156.11
156.59
161.33
156.3
156.3
158.25
159.55
161.35
158.61
165.3
157.38
162.83
160.1
158.83
163.12
160.19
159.28
158.21
160.28
160.6
160.4
160.72
156.43
156.14
157.49
162.34
158.98
158.63
160.44
157.61
160.9
158.73
159.11
158.63
160.34
161.79
159.89
159.05
155.05
159.6
158.69
159.29
158.66
162.65
162.76
157.4
159.08
164.67
164.86
165.84
167.42
165.49
162.34
163.44
156.16
161.32
160.28
162.5
163.19
159.75
158.51
165.42
164.8
165.55
163.46
165.62
161.8
166.56
164.74
163.26
166.89
165.77
165.39
169.51
161.14
168.97
163.6
162.9
161.29
166.07
160.75
159.21
158.92
160.31
167.11
163.4
157.93
161.58
161.16
165.4
163.29
163.69
163.51
160.37
163.7
161.46
163.6
159.55
158.57
164.15
163.84
161.32
153.69
160.22
159.93
156.37
160.53
157.66
156.23
158.3
159.04
152.08
162.89
160.98
160.42
164.62
159.67
159.73
162.1
164.25
167.39
165.44
160.5
165.21
163.68
161.96
163.96
165.82
163.98
164.68
161.87
167.53
164.49
163.93
161.1
163.13
161.53
161.03
161.92
165.6
161.23
167.08
160.86
162.3
161.55
162.13
166.9
160.42
159.66
160.83
160.59
160.62
160.14
157.17
161.08
156.23
158.35
155.1
161.9
158.59
162.46
161.99
162.21
155.81
159.12
156.22
159.48
159.28
162.12
157.75
154.65
162.54
162.34
156.59
157.53
162.26
163.8
155.96
162.79
158.4
155.16
154.09
157.06
159.95
155.6
155.95
156.5
153.81
158.85
158.18
164.27
161.2
157.19
155.75
156.16
156.45
159.27
158.39
164.12
160.96
157.01
165.37
158.25
161.72
160.88
158.09
159.45
158.38
161.38
158.13
158.69
159.4
157.99
155.69
159.88
158.4
161.02
158.92
158.78
155.39
154.94
155.94
157.39
158.13
156.14
151.58
153.99
154.14
160.75
150.75
152.8
159.69
156.3
154.2
160.22
153.83
159.03
160.11
160.09
159.21
160.68
165.14
160.07
158.27
160.46
159.64
160.86
159.97
164.15
162.53
160.74
163.35
159.12
162.35
162.42
163.21
159.52
155.15
163.0
153.32
158.09
162.27
160.59
157.2
157.42
157.9
160.27
155.89
159.58
160.42
156.69
156.51
160.12
156.36
151.61
154.12
155.88
158.09
157.38
159.48
158.52
153.05
156.56
155.04
156.61
149.87
151.29
157.22
162.72
153.48
154.59
150.24
155.44
160.9
155.94
159.45
161.43
156.39
157.63
157.24
154.04
160.37
155.96
160.53
156.07
155.0
157.43
154.63
158.17
155.14
154.82
157.01
154.28
154.78
154.62
154.53
157.77
155.78
156.7
156.08
159.45
155.68
159.71
158.77
158.15
156.91
163.02
161.11
163.92
157.2
163.51
165.13
161.4
153.49
156.37
159.69
158.12
160.88
159.66
158.42
156.79
162.03
161.94
162.17
161.47
153.21
156.17
157.75
156.12
153.97
154.68
156.54
158.77
161.56
158.41
159.55
157.47
161.35
158.59
161.39
161.93
162.18
157.75
161.51
163.76
163.74
160.88
164.05
165.77
162.07
156.83
162.14
155.03
158.51
162.24
159.11
163.74
155.9
156.75
161.22
160.55
171.45
162.11
163.1
161.63
160.87
160.47
160.14
158.55
154.96
162.07
157.11
155.43
161.47
159.47
156.41
160.18
159.19
158.07
160.03
160.61
159.96
163.65
153.04
154.22
160.43
151.21
158.29
154.39
155.67
144.44
146.13
150.23
148.88
149.79
157.5
153.61
162.89
151.07
150.01
150.99
145.57
148.95
144.27
145.1
147.16
146.98
147.43
149.74
143.05
141.36
149.11
143.48
152.4
152.98
149.27
148.53
149.19
154.35
151.89
149.69
156.51
153.15
153.3
154.97
154.16
152.21
152.95
153.97
151.26
159.02
149.73
154.44
152.76
151.42
153.97
152.59
153.04
156.12
151.5
150.16
160.49
154.15
156.17
158.63
156.95
156.71
155.23
152.63
154.02
153.25
154.68
155.78
153.7
150.26
149.76
153.88
156.52
153.3
157.19
156.26
156.53
153.42
157.89
159.09
159.27
160.49
160.88
168.24
161.72
161.46
161.39
160.38
161.3
157.37
152.74
157.24
154.94
152.37
157.98
154.77
158.25
152.46
157.04
152.7
156.76
154.35
151.95
160.09
154.43
154.55
159.94
153.28
152.86
153.72
152.08
151.2
155.27
154.33
153.46
159.78
155.96
154.47
152.05
159.9
155.13
156.25
158.74
157.63
154.77
157.68
151.24
158.23
163.45
154.78
153.07
158.81
156.51
160.83
154.95
156.71
152.25
151.1
155.22
155.91
152.86
163.71
156.05
164.83
157.52
162.1
158.29
160.13
165.76
159.48
159.18
155.1
159.45
162.0
164.08
158.09
157.41
156.95
162.11
153.18
158.27
159.7
156.26
161.13
161.08
159.43
163.39
161.76
165.3
163.69
161.34
161.27
160.22
161.18
163.71
161.16
159.04
157.98
158.41
159.4
160.12
159.36
151.27
160.81
159.43
155.2
160.41
163.37
164.99
163.9
162.45
162.14
167.66
167.73
165.65
165.07
162.61
165.1
166.93
163.46
165.1
167.04
164.36
166.75
165.49
160.02
158.38
156.04
157.84
158.95
162.35
163.62
162.71
159.76
158.61
163.11
158.82
162.46
156.43
157.41
159.76
158.37
156.73
161.73
158.1
158.54
157.38
153.72
162.92
160.35
156.67
158.28
159.57
162.52
160.79
158.29
157.63
163.1
160.64
162.24
160.22
160.21
157.71
160.33
163.4
163.1
155.37
159.6
160.44
161.3
157.52
157.15
159.89
160.08
156.45
161.53
158.25
158.2
157.36
156.28
156.48
158.71
162.13
157.9
157.84
158.73
155.91
157.78
153.27
158.76
156.82
157.87
155.39
159.25
157.81
160.28
160.18
158.48
157.81
160.31
158.31
160.99
160.87
160.06
162.18
163.25
162.65
162.59
158.1
157.78
159.45
161.53
166.74
163.31
157.91
154.51
156.79
158.9
159.76
155.95
158.07
157.31
150.2
156.5
151.22
154.06
156.22
157.51
151.01
154.36
157.04
155.13
160.16
154.49
157.98
157.09
155.01
156.76
154.51
153.83
159.96
153.21
152.0
154.52
159.81
158.48
159.66
157.38
153.73
158.82
149.4
152.23
154.53
155.57
154.99
155.73
155.09
153.6
157.6
155.66
152.5
157.0
151.83
155.88
152.45
154.92
153.57
152.36
157.24
158.7
152.81
152.63
150.8
154.37
151.98
146.64
153.29
153.2
148.74
152.11
151.93
151.08
149.01
150.55
150.91
151.78
150.44
152.39
149.47
150.54
150.04
150.71
148.36
148.02
152.54
153.65
149.18
153.55
153.65
152.87
153.84
152.62
153.49
155.57
151.43
153.34
156.29
155.94
149.19
153.87
151.14
153.69
151.88
151.96
154.0
148.0
159.61
152.11
154.76
154.45
151.76
153.99
151.25
153.09
151.37
154.26
155.3
155.46
160.08
155.57
151.84
152.22
150.83
149.51
153.25
154.02
153.79
158.19
154.72
147.84
157.64
152.61
154.96
152.63
149.73
153.72
152.56
152.88
154.66
153.17
159.16
159.99
156.73
161.09
160.78
158.54
159.27
158.82
158.47
159.1
155.37
160.18
158.81
165.84
167.43
156.62
156.33
153.95
158.01
157.43
153.86
156.24
156.89
154.71
154.35
151.41
154.16
151.51
152.04
153.07
156.49
156.7
155.06
150.54
154.28
164.46
157.55
154.65
155.08
159.21
159.79
158.95
154.16
156.95
157.09
149.94
151.66
152.69
155.4
152.16
155.09
146.77
151.74
152.09
156.95
152.68
155.27
156.37
155.63
154.58
152.57
151.96
147.71
149.98
146.58
149.05
152.35
151.59
156.34
149.65
152.21
143.38
143.18
147.39
146.07
150.19
152.87
152.66
151.44
152.87
147.24
151.54
155.82
147.2
147.92
147.68
148.8
148.33
153.26
156.65
153.28
154.32
154.37
154.52
149.67
147.06
155.18
152.21
154.36
154.85
154.42
152.39
151.13
153.94
149.0
151.66
154.06
152.04
152.94
153.8
153.38
159.27
156.96
155.71
153.86
154.18
148.82
152.02
154.28
150.41
154.38
154.02
156.38
145.32
151.69
154.88
150.82
150.07
153.96
153.58
150.82
148.22
153.88
151.65
156.63
155.69
154.89
157.42
154.74
155.05
155.88
155.12
154.71
155.54
158.24
155.94
158.04
148.95
150.01
153.47
151.29
153.97
153.58
151.66
154.51
153.23
154.08
151.04
154.52
156.54
153.77
153.2
154.56
149.91
152.41
155.78
154.44
153.37
160.8
156.48
152.56
151.48
152.43
154.52
157.05
154.76
152.48
157.13
152.76
153.03
153.27
152.92
154.42
147.49
151.76
153.89
152.87
150.35
154.31
154.37
153.34
156.63
154.2
157.48
156.56
153.28
155.45
159.82
155.36
157.23
154.81
156.92
156.86
156.39
156.81
160.6
164.44
158.6
156.96
161.22
154.04
161.68
156.98
153.97
159.12
157.95
152.31
156.75
151.65
157.17
157.11
157.85
155.16
153.86
151.43
153.99
160.65
157.09
157.71
156.75
161.55
157.27
159.58
158.87
158.89
158.86
158.76
161.48
158.71
159.18
163.73
156.64
158.25
161.52
160.3
162.16
154.59
157.05
160.24
158.82
157.88
160.66
164.96
158.7
159.36
160.37
157.76
160.8
159.21
156.8
154.85
157.07
158.28
159.13
158.87
159.77
153.96
159.96
158.0
163.34
158.73
155.21
157.47
155.91
152.36
158.69
159.54
154.46
153.31
156.88
161.11
156.02
158.19
156.2
159.47
164.01
156.15
159.18
155.19
156.98
158.47
160.53
155.74
156.93
157.91
158.0
160.16
157.8
159.87
157.59
160.12
159.89
156.85
157.33
160.34
160.69
153.4
158.79
159.9
156.5
154.98
151.38
159.5
159.7
162.36
156.72
156.27
157.07
157.93
155.15
154.71
154.06
159.87
157.73
159.55
156.85
160.17
166.13
159.71
162.3
162.42
159.82
161.22
160.56
156.6
157.03
148.64
156.83
155.61
155.53
155.7
159.04
154.01
152.3
151.86
153.63
154.81
155.62
154.63
153.66
157.95
154.95
155.16
158.57
156.36
154.88
156.66
155.93
156.44
151.62
150.17
151.74
152.74
151.04
158.69
152.46
152.89
155.18
156.08
162.76
159.18
154.55
153.82
157.53
153.68
155.06
155.32
159.31
157.12
155.29
152.21
153.77
156.14
151.9
154.01
152.41
153.4
155.44
156.23
154.7
158.41
159.53
153.28
156.98
155.61
156.17
156.83
154.48
163.65
158.27
158.69
158.15
163.41
158.9
164.17
163.65
164.51
163.09
156.11
155.9
152.55
154.75
158.22
160.92
158.39
158.01
157.99
158.54
162.68
162.08
160.3
163.71
154.23
154.35
158.31
159.07
158.64
155.26
156.31
159.67
160.55
155.39
157.23
158.38
157.21
158.61
154.13
154.59
155.89
159.39
156.96
155.13
162.99
160.06
151.36
154.34
156.74
156.91
156.09
155.99
157.77
151.05
149.93
154.72
157.71
158.08
155.04
156.69
152.79
153.48
155.57
157.04
158.83
155.18
155.03
155.45
155.46
156.28
151.55
155.89
159.24
154.91
152.62
160.11
157.04
158.64
158.36
154.11
151.23
149.71
153.69
150.13
152.46
153.98
156.32
152.14
157.81
158.81
155.72
154.77
157.67
157.09
156.12
160.22
154.86
157.18
155.16
156.16
159.09
158.26
157.17
159.44
156.7
159.09
160.84
159.42
154.43
154.88
157.11
155.65
158.84
156.87
154.19
152.8
154.83
155.36
146.94
143.82
150.53
150.66
150.69
155.25
150.44
156.07
150.39
153.74
157.83
154.74
154.16
153.5
146.53
149.56
152.27
151.12
152.13
151.78
151.97
149.17
149.46
151.51
148.3
145.57
146.91
152.43
151.68
153.91
149.63
154.66
149.06
152.89
153.09
151.57
151.57
153.02
152.31
154.07
155.1
152.28
153.09
154.32
155.15
150.36
152.02
154.78
154.97
155.06
157.78
154.07
152.94
152.2
152.83
150.77
154.51
159.09
156.66
156.72
154.9
157.09
158.44
155.12
155.09
152.42
152.63
154.67
155.63
152.54
154.1
151.14
152.93
153.86
149.99
153.88
156.17
154.89
160.93
159.28
151.61
156.17
152.04
153.39
155.57
151.96
153.05
155.86
157.76
153.18
151.38
152.72
151.1
149.54
150.0
146.01
148.85
150.05
149.22
153.23
149.11
149.13
154.3
155.18
155.1
147.88
148.47
152.37
154.02
149.24
147.8
148.4
150.1
148.96
146.61
152.59
149.96
150.18
153.9
150.46
152.57
155.74
153.43
151.39
148.54
150.16
147.19
154.18
153.03
152.76
146.93
151.55
149.07
151.49
151.06
150.61
151.94
155.11
152.45
149.29
147.97
154.5
157.0
156.45
155.69
153.77
152.78
147.49
147.81
148.93
144.6
150.91
152.09
149.54
148.78
152.2
149.82
151.13
156.1
158.47
153.89
154.31
154.44
156.24
155.31
156.85
150.95
153.81
152.13
151.09
150.37
153.0
155.26
151.2
152.47
153.76
149.79
156.73
151.95
156.74
150.19
152.23
153.52
155.22
151.96
153.67
157.37
153.63
162.98
150.95
151.22
153.47
155.43
155.6
157.48
154.39
156.51
155.1
157.95
156.69
155.93
154.52
153.98
158.8
154.5
155.96
156.58
157.33
151.01
153.53
154.36
154.97
153.28
153.49
151.17
152.92
149.14
154.58
150.09
153.69
156.42
154.05
156.49
153.81
157.13
157.92
153.82
153.13
157.76
159.01
149.7
161.59
159.53
156.85
156.0
159.15
157.93
152.56
157.44
156.5
156.78
158.69
158.93
159.58
156.06
159.73
158.71
158.51
154.91
162.59
163.29
159.79
161.74
160.98
156.41
158.15
157.38
153.07
154.93
156.98
160.32
154.18
151.92
158.4
156.27
153.07
160.03
160.44
158.27
155.69
159.09
159.06
162.88
159.57
153.26
153.69
158.38
153.12
157.54
154.41
152.54
158.18
157.24
153.47
158.26
164.45
156.11
151.84
152.39
157.87
156.47
151.39
153.73
152.22
156.13
157.49
157.6
155.14
155.91
147.91
150.92
154.89
154.72
149.79
147.34
149.36
149.78
150.13
148.93
151.49
153.49
155.62
147.93
148.81
151.94
151.45
148.69
147.43
148.94
151.95
153.7
150.56
154.63
159.01
160.69
162.71
160.2
160.41
158.3
158.04
155.01
156.59
157.15
155.9
157.79
153.64
151.13
157.08
154.93
155.71
152.96
158.69
155.24
150.53
150.49
151.32
152.24
152.79
148.99
147.63
155.24
151.67
150.77
155.75
149.64
152.41
147.25
151.55
152.17
150.3
149.85
152.9
152.42
160.27
159.52
152.44
151.78
151.72
155.19
154.38
155.56
156.71
154.77
152.81
155.44
154.42
154.05
156.04
157.85
154.37
149.28
153.07
152.05
156.16
157.37
152.48
154.53
150.94
150.09
151.66
147.78
147.36
143.75
150.79
153.41
150.77
155.59
152.39
152.39
153.11
155.58
147.68
146.36
145.67
150.59
148.19
149.73
148.09
148.66
149.56
152.47
149.61
153.76
147.74
146.08
151.54
152.01
149.33
154.03
157.61
148.67
152.96
147.64
147.85
144.48
150.78
150.17
147.13
147.74
147.8
153.1
154.56
154.64
149.56
155.07
155.09
153.4
147.87
148.87
150.01
149.22
150.0
149.72
148.12
153.84
154.93
146.26
152.53
146.0
147.59
152.72
150.46
151.14
149.77
149.77
147.1
152.29
154.36
155.21
151.93
147.24
147.51
149.91
148.24
148.04
144.25
151.14
148.44
148.86
153.38
157.78
156.72
159.31
154.63
148.72
155.31
150.32
154.23
151.2
155.33
148.66
156.26
156.91
148.44
150.09
148.18
155.69
151.75
151.47
152.41
150.61
150.94
150.62
150.49
154.16
149.62
148.53
148.92
152.34
149.44
146.11
148.49
149.75
148.1
149.49
152.74
148.52
141.39
141.22
145.37
147.06
144.34
148.7
146.92
147.84
149.36
149.79
148.35
147.28
151.05
150.19
149.75
149.83
147.97
148.09
151.73
147.98
150.57
156.18
150.48
154.16
150.54
146.53
149.36
150.37
149.46
151.04
148.11
141.79
149.0
152.08
148.93
147.45
148.6
145.97
147.15
144.24
146.58
147.52
146.0
144.93
146.02
144.94
147.36
145.16
151.24
150.35
149.48
149.93
147.33
148.9
145.31
147.56
148.66
153.29
148.64
145.83
144.78
151.11
153.89
151.91
149.42
147.39
151.05
148.84
152.92
151.02
151.95
150.52
151.99
152.3
148.66
152.03
151.07
150.84
149.95
151.93
153.57
151.17
147.39
146.39
149.14
150.52
147.47
151.37
153.9
150.96
153.55
150.73
155.03
153.19
153.06
153.38
151.04
153.68
150.15
153.64
152.87
157.67
153.19
153.37
153.47
154.22
157.37
151.53
153.63
151.0
148.69
158.42
156.83
158.44
151.82
155.11
150.76
156.11
155.39
157.94
153.84
152.72
150.49
154.28
153.12
156.78
146.25
151.53
148.52
151.47
151.06
153.8
149.12
152.68
148.55
153.36
151.94
149.79
147.81
151.29
156.23
150.21
151.65
153.49
155.27
151.6
158.75
149.51
153.81
154.59
151.46
151.97
149.98
151.16
155.72
151.6
142.59
146.22
148.35
152.26
152.73
151.26
154.62
150.96
154.97
153.83
154.96
153.96
151.18
151.9
152.09
153.91
159.92
158.47
155.49
147.04
152.08
148.35
148.38
145.31
155.54
156.52
154.46
157.37
155.91
152.27
153.96
145.57
151.04
150.34
152.41
156.86
154.62
153.98
150.79
154.76
154.52
144.36
147.72
151.07
151.73
149.64
155.34
153.29
150.91
151.74
149.11
154.13
152.18
154.04
155.82
158.38
156.03
152.76
154.47
154.97
156.58
153.97
158.33
151.01
153.66
149.06
153.47
153.54
151.63
157.45
160.79
160.24
157.17
155.45
156.01
157.17
155.48
153.5
152.0
150.29
154.75
149.53
153.4
150.85
154.59
148.21
149.84
148.15
146.14
147.18
148.6
147.38
151.42
152.46
153.25
148.86
144.55
153.95
154.95
145.06
156.36
151.75
146.68
151.82
144.25
149.8
152.07
149.63
157.04
155.46
153.56
152.08
152.93
160.02
157.14
157.46
147.34
150.38
154.18
155.48
147.93
153.6
156.23
147.95
151.48
149.6
149.58
146.31
143.87
144.59
149.95
143.53
146.51
151.46
147.81
149.55
148.79
147.37
152.8
146.21
146.75
148.22
147.54
143.26
149.33
151.58
148.25
153.68
152.81
152.05
150.35
150.42
148.73
146.76
148.17
150.35
156.31
147.79
153.38
147.63
152.87
150.68
155.78
151.48
154.38
155.66
161.13
153.67
156.21
148.93
154.38
150.36
150.03
150.95
153.8
147.79
154.82
151.58
153.48
151.58
150.3
150.45
148.07
149.74
149.66
151.1
149.97
148.72
149.99
151.3
148.87
150.76
149.18
151.4
146.81
150.16
151.66
152.53
148.96
149.36
150.35
149.83
144.57
146.54
147.93
149.79
149.84
151.6
153.1
154.09
149.79
152.16
151.0
151.38
149.02
149.27
150.35
151.84
157.4
149.74
152.11
148.32
150.93
155.15
148.88
147.9
155.49
152.61
152.77
151.92
151.68
152.0
152.56
151.79
153.51
152.98
150.65
149.23
152.65
151.47
147.54
148.8
152.6
152.61
152.06
152.15
151.9
150.36
149.28
148.06
144.95
151.53
147.59
149.47
150.46
149.31
152.01
152.02
152.95
149.93
152.48
155.73
155.47
159.04
155.86
154.3
155.99
151.53
153.23
154.47
154.4
152.07
153.45
153.82
149.7
155.92
154.3
151.7
152.56
150.27
153.5
151.64
151.91
155.54
152.62
155.94
148.33
144.27
149.13
150.23
145.79
155.21
150.07
145.65
150.89
150.88
149.56
151.91
151.82
149.4
154.11
155.83
148.87
152.59
150.04
151.57
147.62
154.03
153.93
156.26
154.26
156.45
151.7
151.93
154.61
150.74
154.56
153.45
151.48
152.43
153.13
151.23
154.22
152.61
149.6
147.65
150.18
153.09
152.01
148.47
149.37
147.96
156.84
156.66
157.11
155.27
152.95
152.63
153.34
149.21
151.88
150.14
158.15
154.67
149.99
147.44
150.57
147.82
152.96
153.35
155.27
158.73
156.64
152.35
149.91
152.99
147.6
149.42
151.02
149.3
149.96
149.54
158.15
154.78
154.96
147.92
148.67
152.09
150.96
153.89
157.71
156.57
154.28
155.2
152.77
156.79
155.99
156.49
148.25
150.27
152.25
152.5
148.97
155.72
154.23
154.02
154.52
158.03
156.66
154.7
157.74
157.32
148.52
153.92
151.71
152.85
158.01
156.56
155.6
160.53
159.76
156.33
152.98
151.18
154.23
154.29
152.2
159.07
152.95
153.7
153.8
149.26
148.5
151.12
152.97
154.19
149.59
149.52
156.09
148.05
151.98
149.62
146.67
151.39
151.22
150.95
153.11
151.45
154.44
158.32
154.67
155.96
157.51
159.58
159.0
159.26
159.28
160.7
157.35
156.01
150.31
151.6
151.46
153.67
156.0
156.91
155.55
155.21
151.35
157.43
152.35
152.11
151.54
150.03
151.03
153.67
153.88
155.0
152.34
149.31
150.29
147.53
149.15
149.85
155.99
152.57
160.85
153.21
152.66
155.17
153.23
156.06
150.8
156.19
156.31
154.98
153.85
154.13
152.38
156.72
154.14
156.31
151.74
154.21
160.34
155.93
157.65
153.32
154.71
150.75
146.76
150.08
147.86
145.72
154.64
149.11
151.57
149.7
151.15
155.79
153.52
156.36
153.08
150.99
155.77
151.13
151.26
153.11
153.33
155.22
150.67
151.85
150.9
154.21
150.23
154.78
152.76
150.22
153.58
153.78
155.69
154.97
153.87
155.79
149.21
147.42
148.09
148.02
148.61
145.21
151.11
152.47
148.33
151.11
147.57
149.76
154.99
152.12
148.41
148.51
152.07
152.08
149.29
152.19
148.2
153.14
150.28
157.74
152.71
156.21
152.66
152.22
151.21
149.07
146.23
152.88
148.12
149.45
150.59
148.36
148.72
148.38
150.28
149.57
147.29
148.75
151.03
150.24
151.95
152.89
146.59
152.24
150.29
146.31
152.49
146.47
151.27
151.52
153.19
150.84
147.84
142.17
146.19
153.08
149.14
148.04
152.37
148.75
147.86
149.4
153.1
148.42
151.5
153.67
148.83
152.75
149.81
149.97
154.17
143.67
151.96
152.95
152.15
149.41
151.59
150.04
150.83
147.75
156.01
152.0
154.15
149.83
153.85
149.83
146.82
151.37
145.9
149.95
151.23
146.23
146.98
153.45
147.25
151.99
153.31
150.84
153.1
155.33
153.77
157.49
151.17
152.7
153.84
149.11
155.31
149.89
148.76
152.19
152.94
154.43
154.42
153.26
154.35
157.55
158.95
152.92
154.37
151.27
152.82
154.67
153.61
151.37
156.73
156.97
150.06
150.71
152.85
158.1
153.75
154.06
157.37
154.15
151.24
155.09
157.38
150.28
148.88
153.4
152.86
154.53
153.5
151.92
153.22
151.86
152.35
150.81
153.0
150.35
153.6
152.11
156.53
150.04
147.88
152.04
149.1
155.06
155.11
154.76
149.88
151.83
157.76
148.63
150.75
151.3
151.53
150.99
150.63
152.38
151.97
151.98
154.58
156.33
149.99
149.62
153.25
151.66
152.58
148.55
149.35
156.83
154.8
151.6
158.07
157.58
154.6
150.21
150.2
154.88
154.31
152.53
152.6
156.49
153.02
153.28
160.22
156.91
155.96
152.8
160.76
155.41
156.69
155.44
157.08
154.04
153.9
152.3
155.45
152.33
156.9
155.97
156.32
154.99
157.19
156.07
154.8
153.33
154.13
152.44
155.32
151.28
154.12
153.26
155.21
150.07
153.05
152.35
157.37
154.71
153.4
152.87
156.83
158.86
158.24
157.23
156.08
156.33
158.32
155.99
150.36
152.21
153.35
156.7
151.93
153.7
157.66
155.26
159.35
157.25
154.6
160.61
154.08
155.86
158.44
160.08
143.9
151.83
151.16
151.64
145.19
150.5
147.89
144.61
157.78
150.98
152.28
160.8
159.31
156.22
157.77
155.58
154.23
152.39
154.1
155.89
151.67
153.69
157.61
161.97
155.76
156.5
156.87
157.78
155.39
158.9
152.53
155.24
156.47
157.11
160.88
155.53
152.66
155.54
154.95
155.2
154.1
161.24
161.38
157.75
154.25
155.22
162.82
157.04
155.88
156.13
159.05
160.0
156.58
157.35
156.31
157.6
157.64
160.48
162.84
160.18
164.56
165.02
166.36
166.14
168.21
163.47
163.03
167.47
169.52
168.73
163.55
163.85
164.48
164.23
159.02
161.84
160.23
167.35
170.11
168.1
164.81
170.3
161.26
162.82
169.27
167.92
163.87
168.09
165.72
162.56
157.95
162.53
162.44
165.26
167.27
162.49
163.27
160.64
163.24
160.11
165.25
165.11
162.89
162.49
160.41
166.36
166.08
165.63
162.83
167.73
158.21
159.23
156.29
160.46
159.07
160.77
152.45
156.52
155.25
161.17
156.9
160.55
161.54
160.58
159.86
156.0
157.97
155.39
159.17
155.1
156.05
159.22
155.61
158.69
152.83
159.05
161.54
162.72
160.52
159.86
159.76
158.77
143.9
143.9
101.63
101.91
102.47
104.28
99.13
102.65
102.03
106.62
104.25
104.55
104.1
105.96
104.68
100.99
103.5
104.44
100.77
102.3
101.48
102.68
105.87
106.01
104.18
103.8
102.18
101.19
97.97
101.64
103.33
104.24
104.21
105.08
101.43
102.84
103.2
101.85
102.83
101.44
101.37
101.95
100.39
97.14
105.41
105.6
106.13
103.94
104.85
106.51
103.68
106.4
105.96
102.27
104.37
100.97
101.13
101.75
101.21
101.21
104.22
105.86
105.24
103.97
102.36
99.31
101.08
101.26
97.03
99.41
102.94
101.72
104.36
103.26
103.74
104.38
103.81
103.89
106.67
104.74
100.49
102.72
101.32
100.71
102.55
105.48
102.52
101.72
104.2
106.78
105.62
102.15
99.88
100.19
103.61
101.0
101.89
100.46
104.41
103.95
104.68
103.43
101.91
99.51
103.87
106.2
105.21
102.52
99.07
103.25
102.0
103.12
104.25
101.06
101.25
99.35
102.59
100.65
102.27
101.55
105.66
104.14
100.66
102.75
106.43
104.41
104.33
106.74
105.29
104.59
102.17
102.86
103.98
103.97
105.37
105.31
109.53
107.95
99.31
99.75
100.59
101.41
103.35
98.6
107.84
105.4
104.64
102.3
105.36
105.45
106.99
100.48
104.41
107.64
102.9
102.86
98.6
101.83
103.23
101.17
101.19
103.37
102.68
103.99
99.39
103.04
100.84
104.35
107.85
105.17
102.23
102.02
102.27
99.28
99.01
99.05
100.09
102.77
102.15
102.73
100.21
101.67
99.81
98.31
98.88
96.85
97.95
93.91
97.31
96.36
96.98
95.8
95.25
97.83
99.2
95.74
96.46
97.71
99.11
98.47
99.06
97.06
101.32
101.7
99.34
96.05
96.84
96.73
97.35
100.11
100.09
104.32
99.27
101.32
99.68
99.83
98.38
100.4
100.02
101.09
99.09
98.91
97.67
99.93
100.39
100.05
101.96
104.42
103.89
101.14
103.15
100.35
102.25
102.2
99.56
102.69
104.73
100.78
101.19
104.75
106.54
107.04
102.28
104.19
107.24
106.68
103.59
102.88
99.34
103.19
106.29
104.49
104.04
105.34
110.69
105.86
102.36
106.4
104.67
107.54
104.96
107.05
102.91
104.47
105.54
107.86
103.2
105.82
104.84
109.62
107.03
106.22
104.35
108.76
106.0
105.5
113.49
108.84
113.54
112.46
114.26
115.28
113.13
116.85
116.55
116.98
114.65
115.46
111.47
115.2
113.12
110.3
110.61
110.38
112.56
110.89
111.52
110.92
112.72
112.42
117.65
112.96
115.64
116.11
115.52
109.63
112.74
113.59
105.29
107.99
106.11
108.19
110.57
110.9
115.08
114.41
113.74
118.89
121.99
125.18
123.24
110.02
113.37
114.65
111.89
114.84
117.22
118.51
117.64
117.6
113.31
119.46
113.85
115.4
114.39
116.27
120.45
112.24
113.79
115.14
113.69
113.16
115.29
114.7
115.77
115.02
117.93
116.59
111.09
115.36
114.68
114.09
110.86
118.19
114.81
112.13
108.67
109.79
106.87
113.01
109.03
113.63
111.32
113.83
113.52
116.33
110.86
109.95
107.85
109.31
111.48
109.41
111.83
109.43
109.62
107.8
107.54
104.75
105.54
106.69
105.29
110.33
109.08
111.49
111.73
115.05
114.14
115.56
114.85
117.21
112.47
113.11
114.3
111.88
117.1
116.32
111.53
113.1
115.32
108.6
108.59
107.73
112.48
108.3
111.79
112.07
108.53
106.89
107.52
110.32
108.65
107.8
111.68
108.2
113.51
109.97
115.84
111.26
109.79
110.23
109.25
108.75
111.26
108.75
111.14
111.24
112.46
112.8
110.42
114.1
109.03
110.96
112.15
112.73
112.68
110.65
109.73
113.64
111.71
114.24
111.69
109.41
107.17
108.1
107.2
109.32
108.3
106.4
107.05
109.35
108.13
116.15
114.31
110.07
112.78
109.53
112.3
110.99
110.1
112.37
113.03
107.63
115.13
110.14
110.81
112.25
108.46
110.34
110.05
110.76
109.34
113.92
114.42
106.78
109.73
108.77
109.34
113.1
109.31
116.41
112.96
108.75
110.25
110.69
113.63
114.1
115.87
114.64
115.43
116.86
114.68
111.25
109.9
114.02
113.33
115.44
112.8
109.53
118.39
113.26
117.33
110.79
111.17
120.79
118.13
115.7
115.04
114.24
112.7
119.32
115.7
115.73
116.97
115.17
117.49
115.27
116.09
112.38
112.79
113.23
113.23
114.57
110.96
112.52
112.84
112.57
113.59
113.17
112.21
116.35
113.06
113.26
116.57
113.36
115.71
109.81
113.3
110.16
108.87
111.91
114.23
114.54
109.16
112.87
114.76
112.39
111.36
112.96
108.6
109.84
110.2
112.7
104.29
103.04
107.92
107.72
109.6
111.63
114.14
110.0
110.64
114.28
111.43
112.64
111.66
113.15
111.93
114.42
115.75
108.27
112.67
113.24
108.39
111.36
110.35
108.78
112.59
112.91
114.04
114.49
115.81
114.53
114.35
109.24
112.86
116.58
113.0
115.0
112.18
107.38
112.93
111.3
110.05
110.11
110.1
109.21
111.34
113.57
110.91
108.97
112.74
111.0
111.1
110.64
109.85
113.61
111.03
113.84
112.2
109.83
113.39
110.0
114.52
111.48
116.69
109.47
112.11
111.86
109.31
111.38
112.3
111.78
111.23
104.5
108.04
112.37
106.42
109.21
107.34
103.51
106.31
106.34
105.05
106.9
112.09
107.08
106.97
113.35
113.91
114.24
115.55
113.35
111.97
109.78
112.92
113.21
113.96
111.71
106.02
106.47
113.16
108.46
112.4
109.36
114.9
112.85
115.52
111.17
111.7
110.7
111.29
112.15
112.6
111.47
111.83
112.4
114.59
113.03
113.54
109.24
115.33
112.7
114.72
111.78
112.95
114.47
118.85
117.93
115.21
115.39
113.4
113.27
113.63
112.83
109.45
115.06
113.25
115.16
111.66
112.15
114.05
113.76
114.83
112.63
115.97
114.62
114.05
111.58
109.68
111.8
111.92
111.91
112.17
110.47
111.34
111.3
111.38
106.7
114.79
113.83
114.98
116.86
111.02
113.51
110.77
112.25
114.31
114.95
113.5
115.54
112.29
115.28
113.61
115.96
117.21
115.67
115.04
115.66
115.34
113.94
115.59
116.41
115.0
112.71
114.99
114.82
110.65
113.84
111.06
113.29
112.74
109.77
113.31
108.98
108.51
113.11
110.73
113.77
113.11
109.5
113.17
111.7
111.82
111.57
114.72
113.12
114.59
116.14
110.59
115.57
112.65
116.53
111.31
110.65
110.65
108.42
110.94
107.12
108.16
111.12
112.88
112.94
108.55
111.69
108.71
108.85
105.58
110.11
108.52
111.33
111.33
114.13
112.81
111.33
113.17
112.14
107.07
114.39
118.37
111.85
109.7
114.27
117.04
112.77
112.9
114.08
110.57
114.04
115.03
115.5
115.43
112.57
119.81
119.27
118.74
117.5
111.45
115.12
113.85
118.56
113.98
115.45
116.9
117.24
112.27
108.43
111.69
109.25
112.84
114.01
117.74
118.17
112.06
116.13
112.51
116.89
113.35
113.95
111.62
111.39
111.52
115.88
108.94
110.43
109.64
110.58
110.23
109.36
114.22
118.22
113.06
114.52
114.06
117.44
114.65
115.5
114.63
111.27
111.6
111.16
113.97
115.86
114.54
113.27
113.71
112.96
114.7
113.64
117.77
123.51
119.43
116.91
112.22
115.83
116.02
117.76
117.41
118.62
118.11
122.16
120.65
117.67
119.26
117.66
115.62
121.59
118.02
113.06
110.09
112.23
112.0
115.27
116.86
114.2
111.37
114.43
108.9
112.5
112.29
120.74
115.03
118.7
113.83
115.19
115.53
114.52
119.88
117.22
113.93
116.97
117.36
115.43
113.47
111.7
115.76
111.87
111.26
120.24
110.56
113.49
111.32
110.12
112.32
115.72
110.95
113.85
110.39
114.11
114.34
114.42
116.04
111.95
113.65
116.14
110.99
109.37
108.22
111.66
108.64
112.61
111.01
108.8
110.32
107.65
111.58
106.24
105.09
104.95
107.63
108.42
109.03
110.95
107.21
111.23
109.66
108.82
106.98
106.24
104.59
108.35
107.26
109.38
106.9
102.44
105.71
105.6
108.76
111.57
108.26
108.02
104.63
109.9
105.39
108.49
104.2
108.44
105.9
107.39
107.1
107.56
105.81
107.94
108.56
106.93
107.42
109.57
109.07
107.84
111.72
110.15
112.79
106.92
112.08
108.61
108.17
107.77
107.38
107.9
104.16
106.77
107.0
104.44
106.2
106.15
103.83
102.21
104.17
108.22
106.77
109.97
103.89
111.4
107.2
106.26
104.3
107.94
104.06
108.55
108.17
104.88
107.14
101.84
107.37
107.97
109.47
108.49
108.26
108.73
108.12
108.01
108.78
111.13
106.74
108.83
108.52
105.74
107.45
105.99
105.73
109.22
109.57
110.89
106.6
107.36
111.46
110.21
111.73
111.7
111.8
106.92
106.88
106.39
105.91
105.53
107.57
109.52
107.74
103.96
106.24
102.7
105.13
108.96
107.45
108.84
107.67
110.72
107.5
111.11
110.4
110.27
112.36
114.87
110.8
109.67
114.56
108.0
110.21
108.6
112.95
112.84
111.55
108.92
107.79
106.07
106.6
105.79
106.86
106.95
105.91
103.1
104.67
104.88
108.89
109.23
107.32
104.71
108.34
105.69
108.86
106.23
107.25
105.83
105.9
101.94
103.46
104.26
107.37
102.96
106.83
105.83
108.73
106.57
106.56
104.28
104.59
108.39
107.48
106.33
107.9
105.12
109.14
108.53
106.85
106.71
103.17
109.32
109.37
107.38
108.74
111.42
106.73
106.63
107.12
105.37
111.32
109.37
105.02
109.08
108.74
105.6
109.6
108.16
109.64
108.48
109.1
110.1
111.74
115.56
113.86
109.87
108.51
109.45
105.82
108.77
111.65
115.73
109.84
111.48
108.44
108.81
109.76
110.16
103.8
108.53
109.13
110.27
108.7
106.76
106.45
107.46
108.02
107.36
109.67
113.16
104.41
106.63
107.93
109.58
107.83
106.77
109.42
109.86
104.68
111.92
110.21
110.41
111.83
109.11
113.49
108.8
112.07
111.1
110.79
109.89
110.04
109.82
111.41
109.09
110.05
108.38
104.92
106.0
105.16
111.27
113.24
111.05
117.33
112.09
116.25
109.18
109.01
107.32
107.3
107.39
107.89
108.34
105.98
104.97
111.24
110.86
104.33
110.08
107.37
107.51
108.71
105.51
110.72
102.52
105.26
107.54
105.67
108.1
108.54
107.48
104.49
102.11
103.69
102.84
101.33
102.45
99.67
98.36
100.07
97.39
100.18
98.95
101.27
101.1
102.55
100.51
98.41
108.48
102.0
103.04
102.44
103.73
105.03
105.38
106.3
107.74
109.19
102.94
105.74
105.81
106.19
108.84
109.83
108.2
106.67
107.42
109.75
106.37
106.64
101.63
106.98
104.88
104.2
105.24
106.66
107.17
105.57
105.81
107.47
107.48
113.6
110.02
105.63
104.29
109.46
104.47
106.69
106.36
105.91
105.5
104.58
106.57
104.63
106.34
106.54
108.96
109.47
108.47
105.69
104.37
106.59
103.88
105.4
106.69
107.36
106.57
105.7
105.74
106.84
109.82
107.92
107.69
106.33
106.03
111.35
107.25
107.19
106.37
106.53
106.41
102.93
103.34
103.74
107.31
107.97
108.0
109.07
110.69
108.02
107.93
110.78
109.28
109.99
103.99
108.87
109.03
108.12
111.02
109.48
111.92
106.18
110.72
109.38
109.07
106.91
109.25
110.47
108.8
105.06
105.96
106.68
111.44
107.44
106.17
106.52
109.67
107.29
108.67
106.44
109.82
106.12
104.78
108.74
110.36
109.11
108.41
111.42
110.81
111.4
110.87
111.38
110.91
109.7
111.52
108.73
110.31
110.69
108.42
109.69
112.78
109.95
107.62
107.1
114.91
109.92
107.29
106.4
110.85
107.18
109.39
110.66
115.81
110.29
109.71
109.89
108.17
105.42
107.59
101.67
109.17
108.81
103.54
108.78
107.43
108.32
103.76
104.68
111.32
108.21
106.62
108.93
111.4
113.59
107.47
112.13
112.88
111.23
111.34
109.78
111.03
108.9
104.28
106.46
105.9
103.45
107.08
105.46
103.21
108.02
105.77
108.38
106.26
110.26
104.36
110.07
106.28
108.58
106.99
108.67
110.54
107.22
107.21
111.25
108.51
105.24
106.88
110.99
113.33
113.25
109.12
112.97
110.89
109.19
109.99
112.34
112.02
108.04
111.92
110.4
114.42
108.23
107.74
111.26
111.67
113.34
113.25
114.02
111.08
109.35
110.84
114.56
109.09
113.29
109.89
108.79
110.14
110.24
108.02
107.03
104.37
110.9
111.08
109.56
110.77
106.69
107.01
105.01
110.4
109.93
110.28
109.9
107.22
110.13
107.9
107.25
107.43
106.78
107.56
106.97
105.95
107.91
106.07
108.79
104.91
106.56
106.48
109.65
106.68
109.12
109.11
108.81
111.07
107.85
105.8
111.01
108.18
107.75
106.58
111.03
106.12
103.43
109.33
106.39
110.29
108.11
107.78
104.77
104.34
103.15
106.14
103.96
104.26
106.63
105.78
104.55
106.44
107.59
108.75
106.37
107.92
104.58
106.31
105.8
104.47
106.2
108.12
108.97
106.45
106.88
105.59
105.56
107.34
106.35
103.94
109.22
106.03
104.69
105.42
108.24
111.7
106.36
111.46
110.27
109.83
108.2
108.51
108.29
111.48
108.81
107.22
107.66
109.97
111.83
110.25
112.61
109.16
109.68
105.92
109.28
108.32
109.3
107.45
108.6
108.28
109.11
106.11
109.13
106.03
107.79
110.61
108.5
107.62
107.89
109.55
108.24
105.79
106.11
105.39
109.33
109.59
106.62
105.35
106.55
107.4
109.37
105.25
107.15
106.22
104.54
106.07
106.38
107.89
108.56
112.86
108.48
106.84
109.04
109.12
106.4
108.43
107.46
105.43
109.81
109.92
110.11
106.83
109.5
109.47
110.43
105.85
108.4
104.48
104.95
103.5
102.26
106.51
107.39
101.54
105.54
107.24
105.77
104.59
104.64
106.73
109.53
106.2
108.46
107.08
105.23
106.33
102.7
100.51
107.44
106.51
102.91
102.54
101.11
102.64
105.07
106.77
107.81
109.05
105.39
104.73
105.33
103.78
104.87
108.62
104.94
107.76
105.4
111.32
109.51
106.19
108.18
112.36
112.3
107.71
108.76
111.29
112.22
107.49
110.62
106.15
108.02
105.41
103.64
104.63
108.83
109.48
113.75
114.44
112.97
111.66
108.81
109.78
110.96
103.91
107.09
108.01
108.92
109.5
105.13
105.99
107.44
107.76
105.47
107.19
107.69
108.23
110.99
108.41
111.43
110.21
110.51
108.0
109.79
107.17
106.06
105.71
105.75
110.58
106.79
109.12
105.34
107.92
107.85
110.74
109.28
106.65
111.19
111.36
107.44
110.09
112.13
110.7
110.74
111.84
108.21
108.6
111.77
109.53
110.56
109.49
106.92
103.21
107.02
104.7
84.15
80.18
87.77
84.92
86.7
87.68
86.11
86.98
85.98
86.66
83.52
85.92
84.36
85.45
82.92
86.49
83.17
86.09
85.51
84.62
84.29
83.31
84.69
88.19
86.82
85.99
87.63
85.33
87.29
84.78
84.68
87.07
87.91
87.71
86.53
83.9
86.04
86.53
88.2
86.96
87.05
84.42
82.5
82.81
85.41
87.07
86.43
84.07
85.17
82.15
85.76
85.8
85.81
85.46
84.54
84.66
81.42
87.04
85.82
84.15
83.48
84.0
82.95
82.7
85.33
82.25
84.28
85.36
85.36
84.83
85.67
84.52
87.74
88.24
87.88
86.1
87.9
85.1
86.3
82.64
83.63
87.45
90.12
85.97
85.98
85.8
85.26
88.26
84.16
86.82
86.93
87.86
87.79
87.87
86.34
89.03
88.91
84.21
87.98
87.98
88.44
87.41
88.45
87.17
86.51
86.14
84.98
84.5
86.1
85.27
88.69
87.31
83.74
88.18
87.93
89.04
87.15
88.1
86.97
86.94
89.86
89.58
88.62
89.32
88.26
88.17
87.99
86.17
89.44
87.33
87.81
86.04
84.8
86.14
86.9
90.48
89.27
91.0
90.7
89.59
91.66
89.68
88.27
86.58
88.34
85.79
88.31
88.31
90.77
84.67
88.38
90.62
87.29
90.36
92.16
87.75
87.67
88.55
90.27
86.87
86.14
89.35
85.41
82.67
86.65
89.0
83.77
87.76
88.02
92.12
88.63
89.22
92.36
88.83
88.14
90.37
86.85
87.66
89.31
87.95
89.55
89.41
90.73
90.5
90.51
87.92
90.5
89.33
89.24
88.35
86.45
87.79
86.3
88.78
86.45
87.11
90.32
89.14
88.99
89.95
89.01
88.73
89.64
93.01
91.82
88.93
88.72
90.88
89.21
89.37
88.99
88.64
91.14
91.62
91.17
88.31
92.02
89.86
88.46
88.09
88.5
86.75
87.51
86.16
88.62
89.26
89.93
90.09
90.19
92.36
88.0
88.95
89.36
88.45
87.48
87.34
87.29
90.04
90.23
84.6
88.46
90.77
89.91
87.6
86.54
87.77
86.54
86.42
83.87
83.78
87.61
86.3
87.31
87.58
86.49
86.34
88.1
85.58
86.49
88.34
85.88
88.43
88.06
87.4
85.14
86.02
88.22
89.37
89.04
87.75
88.02
89.98
87.16
88.47
90.55
90.42
88.87
87.12
86.43
88.22
87.26
88.72
87.39
85.67
86.07
88.0
86.76
86.05
88.2
85.65
86.13
87.41
85.56
90.39
90.6
92.1
89.37
88.52
90.16
89.46
91.46
88.71
88.11
88.56
89.73
89.57
89.34
90.0
90.19
88.45
88.97
95.92
88.66
89.72
89.58
90.11
90.03
86.58
90.45
94.83
90.66
93.72
92.84
93.59
90.63
91.41
90.11
90.5
92.16
93.0
91.3
95.14
91.41
91.97
90.18
89.99
90.78
87.92
89.86
91.75
90.16
88.67
89.02
88.14
90.11
87.97
89.02
90.28
86.02
83.79
88.52
88.05
90.75
88.54
85.92
88.22
89.73
91.54
91.38
90.64
85.34
83.58
84.67
84.14
83.23
85.02
87.17
87.92
85.23
87.89
87.42
85.92
89.12
87.15
87.29
89.85
91.57
91.11
90.57
88.53
89.5
87.09
83.84
89.1
86.9
87.5
88.57
90.16
89.12
88.32
86.33
88.94
91.54
88.11
88.43
87.43
88.38
89.07
86.88
87.43
87.47
86.43
84.96
86.97
86.84
87.34
88.34
86.59
87.8
89.57
88.33
85.59
85.56
84.99
85.49
88.17
87.4
88.69
85.78
89.31
86.6
87.54
87.44
87.52
88.31
90.48
88.67
90.77
90.43
90.83
90.88
92.05
88.34
84.27
90.23
86.05
85.5
86.86
87.42
86.14
92.35
87.06
91.28
90.66
84.85
87.74
84.8
83.66
86.74
88.89
90.96
90.75
91.7
88.02
91.21
115.11
116.9
123.65
135.28
128.64
129.94
127.05
128.22
124.21
126.75
123.78
130.58
129.07
125.25
125.93
126.44
124.17
122.72
128.5
123.41
127.09
125.78
127.57
127.45
126.98
125.01
130.78
125.61
121.42
118.37
119.46
124.88
125.03
123.22
124.61
119.06
122.99
122.33
121.16
119.9
120.18
121.36
119.96
118.77
119.29
119.57
122.89
123.4
120.09
119.61
119.11
120.77
118.94
119.98
120.01
124.76
121.16
120.04
118.47
117.28
119.02
118.97
119.29
118.68
119.25
110.94
112.67
114.99
120.64
124.72
119.38
122.74
123.12
123.13
116.21
120.85
116.18
118.16
116.13
117.31
119.03
114.17
115.57
118.95
119.9
125.02
123.41
124.94
118.65
120.88
120.48
122.19
127.65
118.21
124.79
118.66
115.96
113.19
111.7
114.29
114.83
117.02
119.53
118.75
120.6
115.95
121.12
114.85
117.3
118.62
119.16
121.65
120.95
119.68
120.43
120.45
122.74
118.53
116.73
114.96
112.64
115.53
133.06
131.17
129.97
134.08
130.61
131.78
134.48
135.13
138.66
131.48
134.17
132.17
130.83
135.09
132.07
126.93
133.99
123.97
124.59
131.3
128.04
124.86
127.73
127.04
125.33
126.58
129.06
122.01
124.99
128.75
124.49
125.87
122.1
125.8
123.23
121.36
124.2
122.38
121.36
122.57
119.19
117.1
122.48
121.3
118.15
121.08
119.09
119.07
120.4
123.3
124.54
123.71
121.86
119.73
124.36
125.37
125.6
124.5
123.48
126.95
126.03
130.38
126.72
124.68
126.5
130.91
126.27
131.47
125.74
125.4
130.66
127.23
130.55
134.98
137.41
129.24
135.06
138.03
138.94
137.11
134.3
140.02
137.28
140.03
135.84
136.3
136.87
135.07
134.93
139.0
132.85
136.53
133.31
134.93
132.83
136.63
132.77
137.25
130.69
133.47
134.03
133.78
136.04
127.66
130.28
136.65
134.14
135.26
133.45
135.37
130.17
138.8
135.35
135.59
136.29
138.39
135.65
133.81
135.27
136.64
137.36
136.68
130.57
132.49
134.76
139.51
133.7
136.3
141.13
135.29
133.61
130.93
130.02
134.11
133.5
130.2
132.2
133.22
138.3
140.22
136.32
131.22
144.79
137.51
135.21
131.64
134.34
131.38
129.07
133.71
130.07
132.43
132.42
134.1
132.62
133.49
131.58
135.27
127.78
128.49
132.32
129.46
121.54
121.23
121.69
122.55
121.91
123.4
120.19
121.48
122.99
121.5
125.45
132.24
129.1
130.02
125.89
127.91
124.36
122.79
126.88
126.29
127.02
122.14
125.37
128.01
122.03
127.46
128.95
130.09
128.78
125.46
125.73
127.51
121.71
124.89
126.16
127.19
124.11
119.78
121.19
122.34
118.63
119.74
124.6
126.89
125.86
127.45
124.45
127.59
128.46
125.35
122.14
126.95
127.85
133.89
138.59
137.05
139.88
134.03
129.3
126.38
125.15
125.86
127.98
131.53
131.13
128.62
123.6
133.91
123.39
130.74
130.92
136.17
132.24
130.79
131.29
133.33
134.92
134.86
135.93
132.87
136.41
133.13
139.19
131.79
134.96
132.16
135.25
134.1
137.71
130.47
134.52
131.22
135.67
131.05
136.07
133.79
132.04
135.01
129.65
130.6
131.01
133.5
133.9
133.43
133.25
130.44
134.72
130.92
130.52
131.96
135.34
129.23
130.39
125.98
128.15
125.56
129.91
128.53
131.37
132.14
129.7
128.6
126.86
125.88
126.53
127.53
123.39
129.33
126.96
128.56
131.74
129.1
132.02
126.83
130.82
127.35
131.71
128.16
129.03
131.36
129.01
127.36
127.21
129.5
134.41
130.19
125.65
128.84
128.91
127.69
126.3
125.8
130.15
131.2
129.76
127.88
128.08
128.16
125.39
127.66
124.86
129.34
133.93
127.79
127.93
130.58
128.06
123.71
125.35
129.49
126.56
127.19
126.12
125.54
128.04
127.34
122.78
118.96
123.32
124.95
123.94
122.04
125.89
125.15
125.63
125.28
123.17
127.28
130.25
126.03
123.9
119.57
123.2
122.12
122.02
117.79
122.85
123.8
121.31
119.26
126.74
123.39
125.79
128.9
124.87
135.79
135.28
131.73
128.92
126.98
126.11
121.83
120.89
119.1
125.92
122.96
128.86
122.87
124.62
121.84
123.95
123.83
123.53
124.01
128.05
124.59
123.33
119.84
119.31
124.26
123.67
124.08
128.1
122.68
124.79
124.78
127.84
127.38
124.85
120.51
123.4
122.52
119.09
118.98
119.41
115.97
122.78
114.82
120.46
119.6
122.97
122.79
123.79
124.22
125.25
125.31
121.64
123.56
122.18
118.26
120.89
118.24
127.79
123.52
122.99
126.13
128.24
124.13
127.89
122.4
121.21
121.58
124.27
127.19
125.68
127.67
121.9
125.09
126.36
121.4
119.22
125.39
126.27
124.9
124.92
123.51
124.55
125.19
125.48
125.34
124.66
125.91
120.67
117.85
123.85
129.33
124.15
122.14
126.77
122.97
122.68
121.87
126.03
126.83
123.45
125.52
122.84
121.88
125.43
129.59
123.61
125.82
121.75
99.31
99.88
98.28
102.14
100.41
101.2
99.44
103.32
101.92
99.09
97.69
101.16
101.93
97.71
94.59
94.44
95.61
96.86
96.45
95.74
95.48
97.35
96.51
93.81
94.29
94.04
92.53
92.3
94.89
96.68
91.37
93.92
94.7
91.24
91.64
92.17
88.97
92.31
94.79
94.94
96.65
90.91
94.77
94.98
98.55
93.64
98.14
98.41
95.87
96.5
96.38
100.36
97.86
95.22
95.43
93.46
94.38
91.12
89.59
92.86
94.04
93.32
94.84
98.37
96.41
93.15
90.29
94.18
93.99
93.7
92.53
92.08
92.96
92.42
93.65
86.51
88.35
92.93
93.95
93.24
91.11
88.67
93.97
91.14
92.26
90.25
92.09
87.4
83.68
91.96
91.34
92.25
93.01
92.22
89.3
95.58
89.1
89.31
90.98
88.52
92.03
89.9
88.32
91.09
93.85
92.52
101.53
99.56
99.91
96.56
93.05
101.72
101.44
101.66
102.08
99.12
98.9
97.38
96.78
98.4
102.11
100.37
107.46
107.21
102.81
102.37
102.0
103.96
102.88
101.28
105.66
104.98
103.95
103.25
104.08
105.7
99.06
99.33
98.8
101.56
104.79
98.87
107.85
102.17
104.52
104.18
107.74
107.0
105.35
102.31
103.51
102.26
103.12
107.29
104.83
101.62
105.4
104.26
106.97
106.31
105.42
103.46
106.13
107.42
103.6
101.55
98.08
101.72
100.2
106.36
105.17
103.62
106.03
104.82
102.67
104.6
103.59
104.75
101.79
102.54
103.85
106.83
103.38
99.53
98.05
101.75
99.49
102.98
103.31
99.45
100.48
101.42
105.47
108.7
102.57
102.63
100.81
104.69
106.0
102.72
102.19
103.92
102.48
103.53
105.78
106.7
111.42
106.92
106.84
105.73
105.72
103.24
104.13
104.36
106.61
105.3
106.81
105.61
108.02
104.95
107.02
107.79
113.43
106.86
108.39
111.18
108.68
108.11
109.44
105.67
105.2
106.06
102.76
109.02
106.32
108.15
110.15
107.27
109.77
109.43
109.93
109.38
107.18
108.06
104.34
108.52
109.22
106.53
107.07
110.7
110.79
110.01
107.41
107.48
108.72
101.47
101.07
96.45
101.11
104.07
102.2
99.74
97.78
100.61
100.58
102.52
96.54
100.84
98.93
99.79
101.85
100.64
101.59
100.21
100.86
103.29
106.06
100.98
103.28
98.72
101.11
99.1
102.33
103.47
99.87
103.16
101.63
103.02
104.43
104.83
102.51
102.56
100.5
100.84
102.99
103.01
106.55
105.82
106.15
106.73
106.94
104.41
104.42
99.59
102.12
97.88
98.88
99.04
100.34
99.95
97.85
102.91
103.0
99.62
101.04
100.62
99.18
99.38
102.19
101.27
102.32
104.46
99.89
105.33
102.84
101.35
96.55
100.31
98.91
100.09
101.08
98.84
102.6
101.68
100.16
99.22
98.39
99.53
99.22
98.22
95.33
96.25
97.42
94.97
98.3
98.3
99.08
93.15
96.8
94.83
90.97
94.9
98.3
98.7
97.06
101.01
97.01
96.65
98.69
98.07
94.13
94.85
93.3
97.5
94.34
93.82
93.36
95.84
99.73
95.63
96.96
95.32
97.53
97.96
97.95
97.96
97.09
100.83
95.97
99.05
101.47
102.33
101.3
99.09
101.53
102.47
103.54
100.6
102.48
99.28
100.07
96.2
98.4
98.69
99.55
100.67
102.03
100.01
97.28
98.5
97.51
101.55
102.03
98.16
101.2
100.28
100.65
101.33
102.05
105.78
104.87
102.02
102.03
101.71
102.09
100.74
101.96
95.87
99.98
97.13
101.41
99.99
101.13
97.58
102.87
101.01
100.05
99.95
99.27
101.69
100.68
99.45
99.62
102.65
96.52
102.37
100.9
97.63
102.44
98.9
100.47
100.61
100.78
97.81
102.26
99.32
100.63
99.18
100.79
96.36
92.44
96.43
100.55
100.23
97.11
98.8
103.72
100.44
96.78
100.64
102.05
101.14
100.8
99.21
99.34
102.94
99.27
99.05
99.62
98.94
98.43
99.94
99.79
96.69
96.94
99.88
100.74
98.19
103.7
99.2
99.8
98.19
102.42
101.94
101.0
100.93
101.85
98.17
99.79
100.91
97.75
102.93
100.86
99.72
103.13
103.58
102.44
100.96
99.92
100.94
101.81
101.59
100.91
101.22
100.15
100.31
103.37
99.87
105.37
101.12
103.04
100.5
100.76
103.24
100.83
105.29
99.32
104.61
98.97
100.11
100.37
102.48
101.35
97.62
103.6
94.98
102.94
98.14
100.48
100.21
98.76
104.29
103.19
100.78
102.35
99.1
102.26
99.18
100.24
102.25
101.71
101.81
99.61
103.22
101.5
103.0
102.53
99.51
100.52
100.37
101.87
102.39
102.48
103.4
101.39
97.68
99.19
103.38
101.88
104.65
102.52
99.92
97.95
101.94
102.43
100.31
105.82
102.04
98.83
97.49
100.43
104.93
98.97
99.69
98.9
95.43
99.36
101.58
103.26
99.26
102.83
99.93
99.35
97.32
98.74
99.39
96.66
97.93
98.27
98.03
95.74
98.04
100.07
97.54
97.56
99.74
96.54
96.66
93.59
95.97
97.14
94.43
94.45
93.98
98.62
92.95
95.29
93.68
97.55
95.86
96.31
96.08
95.8
94.46
94.04
95.32
97.12
96.6
98.35
98.28
96.82
91.28
92.56
94.9
99.94
96.23
97.8
96.76
97.58
97.05
97.16
95.39
96.29
94.13
93.2
97.75
96.0
97.56
97.62
95.66
95.87
99.75
97.86
98.99
96.86
99.29
99.0
100.97
97.82
98.93
97.23
95.08
98.31
97.19
97.37
98.59
95.61
96.96
96.03
96.19
96.76
97.75
98.81
101.22
98.7
95.05
96.41
97.91
98.37
91.88
99.39
98.54
97.72
96.5
95.27
97.49
98.78
98.55
98.67
97.52
94.19
97.27
96.62
94.6
96.14
96.34
93.42
97.32
99.77
96.83
95.78
95.51
95.09
94.66
97.21
96.7
95.15
93.18
95.49
91.68
95.21
96.13
97.01
95.32
93.79
96.99
95.23
95.72
93.57
94.18
94.16
91.65
96.16
93.03
94.87
96.79
92.41
92.79
94.19
93.95
91.1
92.52
92.67
93.65
94.21
94.66
95.47
95.13
96.46
95.24
97.94
93.74
92.28
93.36
93.43
95.42
94.41
89.35
94.39
94.3
98.79
95.4
92.97
99.02
94.81
93.77
95.85
91.89
97.7
92.26
92.86
91.99
94.21
91.84
91.11
90.39
94.0
89.87
92.71
92.01
93.17
93.4
95.45
94.51
93.36
90.32
95.42
93.04
89.52
94.19
88.77
94.37
95.33
93.83
92.23
92.97
92.86
94.7
94.32
94.39
93.94
94.03
90.28
90.19
94.38
89.75
89.78
92.14
93.11
94.44
89.85
93.36
91.28
90.48
87.0
92.18
91.57
89.27
91.39
91.66
94.26
92.4
92.65
93.36
90.81
92.27
93.28
91.93
95.81
91.32
96.54
90.74
92.58
98.43
92.49
92.74
91.49
91.95
90.98
94.63
91.73
92.48
95.42
92.39
90.16
93.22
95.38
89.79
93.47
93.28
89.11
90.5
90.38
90.3
90.69
92.47
94.2
93.71
90.6
93.3
94.2
94.04
93.2
91.63
94.3
93.94
92.82
87.37
90.27
89.92
93.37
90.95
96.66
94.88
92.09
96.53
90.32
90.95
91.41
94.62
92.75
92.96
93.18
91.49
94.06
93.25
94.22
89.87
89.81
91.31
94.85
92.13
92.48
90.69
93.34
92.57
92.88
91.51
90.5
92.17
90.04
94.73
89.49
90.24
91.99
92.87
91.03
89.37
90.32
94.4
93.92
91.38
90.9
92.81
95.24
93.79
93.4
93.56
91.55
90.21
91.89
92.59
91.91
91.98
89.34
90.6
88.44
90.7
91.27
91.72
91.84
91.36
89.95
90.85
90.04
89.61
93.93
89.29
89.87
88.25
92.61
88.04
92.81
89.58
89.87
90.04
90.25
92.07
94.23
92.63
89.11
91.83
92.56
92.28
91.13
94.88
90.77
93.49
90.52
92.99
92.34
94.71
96.41
92.57
90.05
86.86
87.63
89.55
94.35
93.79
90.12
91.34
91.81
88.12
87.85
92.27
91.55
93.09
92.8
94.04
93.9
93.19
91.28
90.46
93.59
92.52
89.86
90.76
91.31
94.03
91.02
92.38
95.1
96.21
93.32
93.87
92.96
93.59
93.8
95.83
92.85
90.69
91.15
92.81
91.24
87.97
89.11
92.13
92.69
92.74
94.05
94.13
89.09
90.86
91.81
91.73
93.52
90.71
90.44
89.57
92.3
91.26
96.96
90.71
89.2
90.48
90.09
93.95
95.44
93.74
91.09
87.66
92.1
93.35
93.37
93.73
91.65
92.48
91.81
91.7
94.31
94.45
94.46
98.02
95.71
94.49
91.86
93.22
90.92
93.39
93.83
96.0
93.16
98.44
92.93
93.0
92.82
94.49
88.02
91.74
92.79
91.31
92.92
92.5
94.71
97.01
92.14
95.51
91.95
95.57
94.9
95.35
96.39
93.53
92.78
92.91
93.6
90.39
95.46
97.01
92.0
97.77
93.06
94.38
92.91
94.01
93.93
95.9
97.29
96.54
97.68
96.9
92.85
96.46
92.09
94.83
93.22
95.42
93.13
94.11
95.96
99.12
96.01
96.35
96.57
94.48
97.89
96.33
96.99
94.47
95.17
93.63
98.34
96.67
95.54
96.54
94.79
99.32
94.62
98.79
96.05
98.49
96.69
98.37
98.19
99.4
105.3
97.31
98.23
96.94
99.34
101.8
97.05
96.63
95.61
99.48
97.6
100.21
102.99
95.93
99.39
98.44
100.69
100.99
99.03
97.81
95.7
99.44
94.8
96.08
95.63
98.09
96.43
100.11
97.14
98.93
96.82
97.74
96.75
98.33
100.53
95.15
100.01
99.68
101.65
98.72
97.56
98.89
100.98
96.4
97.48
94.84
99.2
95.23
92.88
93.54
101.12
96.06
94.68
96.2
97.79
99.98
98.92
98.73
98.44
102.56
99.05
103.71
98.57
97.76
96.79
96.47
97.87
97.29
95.79
100.39
99.13
99.61
100.68
102.23
96.33
100.05
101.83
98.62
100.48
99.16
101.73
100.62
97.53
95.01
98.76
97.43
100.81
100.27
99.15
98.86
99.05
102.64
98.76
99.16
98.59
98.28
99.16
98.14
97.52
98.7
95.81
94.72
94.93
96.57
97.74
100.35
99.11
99.6
97.43
95.94
97.86
97.6
97.04
100.63
99.37
99.42
101.83
99.41
101.02
101.88
100.39
100.04
101.14
104.04
98.93
102.14
101.21
101.12
101.39
100.25
102.97
103.63
100.83
101.49
100.71
102.98
99.85
98.09
99.91
103.89
103.15
105.79
102.46
101.13
98.66
99.95
96.39
99.88
99.02
97.36
97.49
98.85
100.53
100.17
98.81
97.3
102.18
97.66
98.87
96.8
100.44
97.81
98.61
99.56
98.76
100.78
96.59
99.56
97.19
94.73
95.81
96.3
96.77
94.15
98.97
97.79
99.51
99.06
96.8
99.49
102.07
100.23
98.36
101.79
97.12
96.6
97.81
99.39
98.44
96.9
98.04
95.38
99.07
98.1
97.48
104.03
98.46
95.7
97.84
97.65
96.12
93.9
95.61
93.95
92.45
94.46
93.33
92.88
96.61
95.8
94.47
95.21
97.79
100.6
100.32
100.99
97.42
97.68
98.85
95.77
95.9
97.06
95.85
99.0
96.6
96.86
96.72
99.18
96.25
98.94
100.26
99.29
103.74
97.86
96.52
98.46
97.54
99.65
99.48
100.42
98.36
96.54
99.11
96.44
97.3
95.63
95.94
98.91
97.72
97.37
98.17
97.46
100.06
96.21
100.29
96.49
95.53
97.12
97.94
96.57
100.51
96.23
97.28
96.75
95.36
95.41
95.36
96.64
98.83
92.48
101.29
95.45
95.17
92.62
95.1
96.33
93.67
95.21
96.11
97.55
96.44
94.48
94.73
95.66
94.06
94.34
97.05
95.32
93.92
94.58
91.08
95.06
97.94
95.71
97.53
96.05
97.55
98.72
96.97
96.27
99.37
97.03
96.85
95.17
98.11
95.41
100.52
102.08
96.19
97.82
95.84
93.14
95.63
93.84
96.46
98.93
101.83
95.8
99.03
94.49
96.4
97.69
95.36
94.06
93.74
98.66
98.49
91.73
94.39
96.59
97.84
98.42
95.6
92.6
94.37
95.25
90.33
94.78
96.08
92.77
96.19
94.25
96.8
93.75
94.94
94.0
93.81
93.53
93.03
93.65
96.46
94.22
95.86
93.15
95.58
94.18
97.62
97.58
94.39
96.43
95.8
92.25
98.74
96.57
97.3
97.14
93.9
96.68
94.75
90.68
93.29
95.92
98.57
97.58
96.47
95.37
96.58
97.43
94.33
96.14
96.56
101.28
100.73
96.96
99.23
100.97
97.42
97.5
98.22
93.19
98.49
98.14
93.56
101.09
99.04
99.44
96.81
98.07
99.17
92.63
97.09
99.61
95.72
98.13
100.93
96.82
98.64
98.99
98.94
100.14
99.01
99.48
96.79
97.75
97.82
97.28
94.04
96.99
95.11
95.87
95.69
92.91
98.38
99.19
92.79
95.06
93.37
99.84
97.62
97.44
98.78
100.42
98.42
99.76
97.27
97.16
93.11
92.17
96.73
99.02
97.33
98.87
95.73
94.33
97.19
96.01
95.06
97.99
95.46
99.09
93.48
93.59
96.2
96.88
96.62
95.97
96.01
95.99
93.41
96.31
97.74
101.48
97.41
95.15
99.71
97.09
99.4
98.02
98.13
97.11
92.56
96.89
94.78
96.56
96.64
92.82
94.86
95.84
94.91
95.76
100.39
99.27
99.59
103.35
96.78
101.38
96.93
97.11
98.48
94.38
100.23
97.5
98.32
96.1
97.48
100.38
95.69
96.59
97.6
94.07
94.7
95.1
97.15
94.75
94.23
96.53
91.39
98.29
98.07
96.7
95.77
100.71
99.92
99.49
95.65
94.06
101.23
98.64
96.07
94.77
95.57
97.51
96.46
94.46
93.77
96.43
97.27
95.74
95.65
96.01
95.11
94.6
91.17
96.51
93.86
95.65
96.26
99.84
96.87
92.06
94.43
95.87
97.17
95.42
96.63
99.38
97.87
94.04
99.55
94.05
95.26
91.58
96.48
94.16
96.93
100.69
102.16
98.53
96.93
96.71
97.33
93.84
97.0
95.98
97.56
97.09
97.93
100.65
96.93
95.21
96.15
98.41
97.36
95.27
96.43
94.05
92.46
96.48
97.46
94.69
94.89
97.07
96.15
95.34
97.73
92.53
95.4
95.93
94.2
96.51
98.08
97.39
97.4
95.19
98.72
96.17
95.56
100.25
95.76
96.83
96.6
90.05
96.14
96.29
93.91
94.69
97.1
94.6
91.58
93.83
95.37
96.13
97.22
92.48
96.06
95.95
95.44
92.76
95.27
95.73
94.8
96.84
97.61
95.72
95.7
93.74
93.49
94.85
96.1
91.54
90.9
93.56
93.82
97.22
96.94
91.09
94.58
95.58
91.14
94.43
96.12
95.95
96.04
99.11
98.16
98.46
98.14
96.46
98.62
93.65
95.56
95.84
95.5
98.0
97.21
93.65
98.81
94.71
99.51
95.78
95.55
95.14
96.18
94.89
95.46
98.06
97.45
97.62
98.53
96.34
97.46
98.35
95.41
93.71
95.13
95.49
91.57
94.28
94.16
92.95
95.67
95.35
94.96
96.2
95.46
93.48
94.69
93.37
94.95
93.19
91.27
96.85
95.0
88.23
91.4
90.67
92.35
93.09
93.74
94.23
94.19
99.4
95.04
97.72
96.12
95.16
96.03
93.78
94.09
95.63
93.17
95.52
108.34
108.15
106.66
108.34
111.88
111.37
115.5
110.81
107.49
110.33
110.18
108.15
110.49
113.36
109.59
107.78
109.71
105.48
106.59
103.37
110.06
110.3
113.57
106.56
110.77
105.86
113.86
109.98
110.54
109.23
109.99
112.18
112.59
112.27
114.73
112.02
108.17
102.76
106.87
111.57
105.78
103.37
101.76
103.87
105.26
103.51
103.95
103.99
102.94
106.23
105.9
109.74
109.44
105.89
105.39
110.44
110.27
109.95
111.95
107.84
110.19
108.42
108.79
113.96
107.9
108.45
107.51
108.99
110.39
112.94
113.94
112.37
111.09
113.71
110.71
110.05
114.57
115.68
116.0
112.12
111.18
115.89
111.06
114.19
111.3
113.04
111.92
110.6
111.9
115.23
115.88
114.28
116.19
114.8
114.26
116.83
116.34
115.85
114.8
114.33
110.84
116.96
116.56
114.49
114.19
113.52
114.51
117.13
115.49
114.22
115.19
116.64
109.64
113.92
112.97
108.46
111.47
113.05
114.14
112.05
114.3
112.28
110.73
112.49
105.35
111.96
108.48
109.5
103.73
108.99
108.98
109.91
111.62
110.27
113.53
117.21
112.07
111.09
110.94
113.56
111.12
109.02
107.23
110.77
112.66
112.68
111.77
111.47
112.08
113.72
113.87
110.96
111.4
109.31
109.74
110.76
114.18
114.98
114.52
108.01
109.33
108.06
111.86
111.06
112.23
113.97
112.32
110.83
106.9
111.1
111.79
107.05
110.06
111.73
106.4
105.79
107.16
105.94
107.53
107.65
109.33
108.78
107.24
111.29
111.78
112.52
114.53
114.26
114.71
116.06
114.72
117.11
119.95
116.75
117.04
113.73
115.28
116.77
114.58
113.74
113.24
115.09
113.57
110.97
110.66
110.63
108.71
110.25
106.71
114.55
112.63
112.96
109.74
107.7
113.47
108.38
108.38
113.26
112.34
111.4
113.77
109.39
113.8
115.07
115.59
114.09
112.29
111.5
116.31
110.46
113.43
114.46
115.75
114.29
117.5
113.84
115.5
110.5
115.0
116.71
111.8
114.15
114.81
119.82
117.78
115.7
115.71
115.62
114.92
112.16
112.89
115.54
111.31
113.16
112.33
113.45
116.71
113.75
117.05
113.24
113.95
115.28
117.19
113.47
111.21
116.74
118.16
126.86
122.99
120.05
118.93
121.61
119.6
116.92
120.48
119.8
117.95
123.63
121.6
126.17
121.92
119.67
119.49
124.76
120.39
124.87
125.34
120.55
124.71
123.94
123.52
124.72
125.05
120.77
119.21
118.82
119.46
120.01
125.69
125.6
117.95
120.61
124.39
119.66
119.18
120.01
119.64
122.48
120.82
123.5
121.94
120.92
123.27
119.69
120.28
119.78
119.06
124.62
122.16
115.4
116.99
124.49
122.24
122.14
124.59
124.77
123.51
119.42
120.43
121.16
123.48
120.02
117.82
119.37
122.33
121.53
119.43
121.11
116.99
114.77
116.6
114.96
117.49
115.32
116.41
117.78
115.42
120.77
117.74
119.65
119.69
122.12
121.22
120.13
126.23
124.28
118.63
125.23
125.3
123.27
121.76
123.01
120.7
120.88
121.75
120.63
117.63
119.56
121.43
123.04
120.02
123.72
119.28
124.11
120.78
123.48
123.62
122.58
121.08
124.97
121.99
121.4
123.56
119.74
123.38
118.85
118.79
118.66
117.77
119.29
114.93
118.94
122.9
119.98
121.3
119.46
123.6
121.33
123.84
119.65
118.44
121.14
118.38
117.2
121.4
118.96
120.51
120.23
117.62
118.9
123.4
120.59
122.24
121.37
120.31
117.94
113.32
118.4
116.06
118.87
118.91
121.9
121.03
120.33
118.06
118.38
117.7
120.93
122.69
123.57
123.53
121.63
119.2
119.75
119.68
119.55
122.66
119.91
119.14
120.51
120.87
115.11
119.5
117.66
116.4
119.57
119.23
117.27
118.81
124.23
122.4
125.11
121.58
120.12
120.45
120.44
121.08
119.36
122.01
122.54
120.37
121.8
119.6
121.99
120.53
121.0
118.58
117.75
116.31
122.64
117.9
120.53
122.71
117.97
121.67
119.07
120.43
117.1
120.83
120.26
121.47
118.28
123.74
120.29
122.44
121.47
120.71
122.28
123.5
122.21
121.56
118.78
117.46
117.27
118.81
119.54
120.73
120.06
120.97
120.62
118.68
113.07
120.54
117.52
118.53
116.58
114.7
119.61
117.41
111.87
114.2
118.04
116.27
118.38
116.68
117.48
118.06
117.68
115.08
120.09
121.0
117.96
119.63
120.0
118.23
115.42
122.79
121.74
123.12
119.84
120.98
121.41
119.46
120.59
121.43
123.4
120.29
120.07
120.98
121.09
120.85
122.47
124.03
122.73
122.7
121.97
123.73
119.42
122.27
120.89
121.56
117.34
121.7
126.06
126.79
122.73
125.82
124.67
126.79
123.69
124.08
126.39
124.87
121.82
120.71
124.87
123.26
127.21
121.28
124.5
120.43
117.93
122.6
121.69
122.2
120.24
121.75
122.32
122.95
120.83
126.22
123.3
123.62
127.54
128.31
122.31
123.65
121.72
120.27
123.24
119.24
118.22
115.47
116.46
120.0
120.18
122.05
119.25
121.1
115.35
118.1
120.2
114.13
117.3
115.36
120.64
116.46
117.59
119.07
116.42
118.25
118.38
117.42
117.36
114.76
121.08
119.89
118.96
119.94
114.11
119.3
113.47
117.86
114.57
115.47
115.07
115.79
118.73
121.29
117.65
118.76
115.19
114.21
117.14
115.12
114.92
121.05
116.51
116.42
115.62
114.57
114.62
111.44
112.83
116.21
111.68
110.28
111.6
113.63
111.31
114.89
111.02
109.56
114.69
116.3
119.26
114.59
117.36
118.26
118.71
116.07
117.5
117.02
119.29
116.74
113.08
117.33
112.98
117.62
117.34
115.88
117.19
116.57
117.18
114.14
118.96
121.73
118.82
118.71
119.87
121.39
123.15
124.65
123.71
121.11
117.6
122.16
126.02
126.02
121.92
117.49
117.63
123.63
121.03
118.1
123.08
119.6
120.93
117.16
118.59
114.26
116.21
114.49
115.93
114.82
116.18
113.8
111.83
110.98
108.41
109.86
110.67
111.25
112.38
112.04
110.69
114.9
115.06
115.95
113.82
117.38
116.33
117.06
122.99
120.01
117.36
118.51
125.3
122.02
120.8
120.15
120.79
114.55
115.82
116.87
118.02
117.63
119.47
115.5
120.38
115.87
114.97
123.33
114.51
114.42
118.32
115.0
117.18
115.18
118.81
117.87
118.77
118.24
117.69
120.41
117.49
120.78
119.28
128.52
128.04
123.11
121.47
121.5
118.01
115.38
116.84
113.65
111.3
110.37
109.27
115.25
117.74
119.03
115.11
120.66
112.21
112.98
117.07
115.28
110.78
117.48
99.16
98.73
98.12
98.82
99.16
98.91
99.26
99.87
99.77
95.32
98.04
96.37
103.0
101.46
100.22
98.62
99.57
102.4
100.36
100.45
101.98
101.87
99.19
99.81
98.51
100.81
99.09
96.24
101.13
102.64
99.03
102.22
99.74
98.63
98.2
97.99
93.75
92.4
94.96
96.31
95.97
93.71
96.42
92.72
95.8
97.63
94.64
96.89
95.14
93.91
93.99
94.75
94.84
91.63
92.78
97.32
92.65
94.27
93.65
95.54
93.93
94.82
96.73
92.27
89.71
92.81
92.27
92.09
91.58
91.17
92.95
91.04
92.22
92.68
92.7
91.04
94.13
98.21
97.98
95.11
90.83
90.86
90.1
88.59
83.19
82.58
80.16
84.45
85.47
83.77
88.45
87.44
85.9
86.71
84.2
89.13
85.62
86.13
83.77
83.71
85.22
82.87
83.96
82.99
81.31
81.93
83.42
82.4
80.08
81.05
83.41
87.66
89.62
83.28
88.2
88.66
85.9
87.67
85.38
82.56
86.67
84.7
87.4
89.83
90.04
86.62
83.69
83.19
86.54
88.02
84.18
85.63
84.11
84.66
85.7
87.36
86.65
88.21
91.06
87.86
90.8
87.18
84.63
86.53
87.48
86.22
86.11
83.57
85.64
83.56
88.22
84.59
86.86
86.33
87.0
83.55
83.91
84.84
85.23
87.22
84.85
87.79
86.02
89.1
88.26
89.33
89.29
88.99
91.61
92.2
94.69
86.64
84.93
86.2
84.65
86.12
82.12
83.98
84.65
85.04
84.29
81.26
83.24
82.34
83.25
86.65
83.46
84.42
83.56
85.51
83.28
81.29
84.19
78.71
80.3
82.7
83.41
78.4
79.63
77.04
81.93
77.06
78.6
81.46
82.52
81.46
80.25
82.05
81.45
79.58
79.15
79.08
79.07
79.48
82.02
79.95
83.21
82.43
83.41
83.62
85.33
86.47
83.29
83.53
83.08
84.99
86.45
86.56
83.53
84.42
85.9
84.75
86.75
88.58
85.61
87.75
89.86
87.04
86.57
86.64
89.31
84.69
84.15
85.9
89.4
88.74
87.6
89.59
88.51
88.45
89.54
86.23
84.17
86.87
83.11
84.8
86.75
86.78
87.39
82.28
81.45
82.32
83.56
85.38
85.52
88.43
89.3
86.59
91.38
90.48
87.53
88.06
87.74
92.02
90.75
89.22
91.95
89.65
87.13
90.93
90.62
89.69
90.77
91.95
91.79
88.97
90.25
87.08
89.54
91.46
93.82
90.36
87.07
83.7
86.55
88.75
86.94
87.4
86.81
87.53
90.66
87.76
85.76
83.89
87.79
84.57
82.31
84.89
86.36
90.55
90.69
88.1
85.95
89.88
89.84
85.51
85.65
86.86
85.72
85.0
87.17
87.22
87.91
89.35
88.91
88.03
89.51
85.1
84.0
87.32
91.04
89.92
91.27
87.95
88.6
89.07
87.5
86.17
84.86
85.32
85.83
83.75
83.3
84.07
87.36
86.14
81.28
84.48
80.95
81.37
80.98
82.28
83.12
83.27
81.1
87.26
86.28
84.78
84.66
85.0
86.42
86.43
87.13
83.99
85.9
84.75
83.19
81.39
82.47
83.4
81.85
78.57
76.59
78.08
81.0
87.32
85.54
84.05
86.49
81.99
85.65
84.29
82.72
80.88
78.68
82.58
85.56
83.64
84.65
83.72
86.88
85.42
84.72
83.63
85.58
79.54
85.76
86.61
83.5
83.9
84.32
88.11
82.0
82.65
86.51
83.25
84.31
85.75
90.22
90.27
84.37
90.02
87.96
83.7
84.31
85.75
86.72
87.7
85.26
84.39
85.85
85.35
87.25
86.54
86.86
88.73
88.42
88.81
86.72
81.77
83.17
80.96
80.26
81.52
81.98
81.33
83.48
84.88
84.83
82.09
79.12
79.06
82.43
86.03
80.03
81.17
77.89
77.33
79.41
79.89
82.88
80.54
81.54
82.85
80.19
79.49
80.3
85.1
83.56
81.08
82.29
84.62
85.27
83.02
84.21
86.04
80.23
78.42
81.19
83.76
82.1
78.18
80.08
77.52
79.76
81.06
85.13
82.07
85.2
85.27
84.95
82.13
83.81
85.4
86.93
82.45
84.41
83.29
84.82
82.2
84.58
83.58
86.7
83.0
85.68
84.48
87.35
85.84
87.34
85.88
89.76
88.43
86.1
88.64
89.7
86.5
90.04
87.27
86.3
83.64
87.86
85.95
85.4
86.85
86.77
86.54
86.9
86.27
88.57
89.76
89.32
83.69
90.33
89.08
87.5
86.69
84.55
85.99
85.25
85.7
80.07
82.12
81.92
82.02
80.83
81.82
81.93
80.22
77.4
81.77
81.18
81.59
85.41
83.45
85.14
83.33
84.28
83.09
83.6
83.42
85.19
83.33
89.35
83.56
84.19
84.86
81.79
81.97
83.42
83.66
84.49
86.52
85.48
86.86
87.9
84.12
84.17
82.97
84.77
85.44
81.09
86.18
83.82
82.2
81.1
81.55
82.5
84.93
83.01
81.25
84.34
81.89
80.62
81.52
84.0
82.33
83.99
82.3
84.53
85.47
87.34
85.64
84.93
83.38
85.94
86.82
86.43
87.56
87.03
84.6
86.4
86.69
84.65
89.02
86.51
91.2
89.57
89.37
87.04
88.1
87.49
88.57
86.27
88.66
87.46
87.41
86.95
86.25
82.64
83.7
80.35
79.24
82.44
83.44
81.77
85.27
78.99
81.14
78.94
82.5
81.57
78.77
79.66
81.1
80.05
78.99
78.4
78.65
78.1
80.57
79.26
82.19
84.77
81.52
83.3
82.13
78.5
80.94
85.08
82.28
80.13
81.92
81.86
84.13
82.74
83.23
86.38
84.5
86.2
86.12
84.52
86.71
84.78
87.05
88.2
83.84
84.61
87.09
83.96
85.63
86.19
83.74
83.76
80.36
82.72
83.1
82.19
85.62
82.75
80.28
80.35
81.15
84.07
84.04
85.63
82.72
80.46
85.69
83.15
84.96
80.84
83.36
85.59
81.68
81.77
85.77
83.15
84.54
80.92
82.97
84.28
82.69
86.35
82.61
87.48
83.82
85.99
84.75
81.25
84.86
86.12
84.91
86.76
84.41
86.82
84.77
86.06
85.59
85.43
86.1
82.18
82.11
84.88
82.7
86.52
81.42
86.49
85.14
87.86
86.41
84.68
83.17
84.62
85.39
82.75
82.33
83.61
84.73
87.62
85.9
86.95
84.4
82.26
89.37
84.18
87.7
81.61
84.86
86.03
87.84
84.38
90.3
88.83
86.86
88.99
86.41
85.66
86.09
87.42
87.31
85.51
87.18
84.5
85.44
86.11
87.7
86.39
84.96
85.24
85.49
86.64
87.39
84.43
86.43
88.78
89.09
90.59
87.93
91.06
89.22
90.0
89.84
87.99
89.06
87.76
88.17
89.25
88.02
85.09
88.54
89.02
85.83
83.75
87.55
88.44
86.25
89.86
89.65
89.38
91.16
86.79
87.66
85.29
86.2
89.95
91.71
87.27
87.43
86.34
90.55
86.57
91.69
88.27
88.39
86.21
90.62
95.97
93.16
93.9
92.57
95.99
93.63
90.82
92.89
92.69
92.23
91.15
90.92
89.06
88.6
89.64
89.32
86.53
88.31
86.17
88.02
88.78
84.82
87.57
90.61
86.75
88.49
88.98
86.54
89.34
87.47
83.46
89.74
90.89
89.87
91.67
86.58
86.92
84.16
85.46
88.44
90.01
87.54
86.65
90.01
89.69
90.66
93.15
97.81
90.8
89.91
88.04
89.3
92.23
93.14
88.14
91.7
90.71
91.66
90.13
93.81
89.95
88.91
86.78
91.56
89.02
89.26
87.7
91.85
88.83
92.9
92.06
88.74
89.9
92.64
92.17
93.18
91.44
94.72
92.81
91.06
88.51
91.42
92.64
90.7
92.36
88.27
85.59
88.37
86.81
89.06
90.18
89.16
91.72
84.94
85.91
87.75
88.57
85.79
84.11
86.07
86.26
85.29
84.76
89.31
87.42
86.52
86.59
89.15
89.34
85.39
88.34
86.34
87.39
86.23
88.4
87.74
86.96
86.79
87.42
85.13
85.92
88.64
87.97
84.7
88.53
83.99
84.04
85.96
83.91
86.27
87.92
88.43
88.99
88.96
88.75
89.12
87.14
85.55
85.55
86.71
86.6
86.64
87.2
88.65
90.01
91.76
89.86
90.89
87.18
87.14
88.9
89.47
87.37
89.22
86.14
89.19
87.42
93.07
87.35
84.93
85.04
87.15
85.13
85.79
88.63
86.78
89.07
89.35
90.21
88.82
86.0
86.94
86.69
89.26
88.83
89.25
87.37
85.45
83.05
84.25
90.42
90.49
90.31
90.36
88.47
88.4
87.56
88.32
86.8
85.45
86.46
90.12
88.02
83.13
86.46
86.81
88.68
164.04
172.81
172.29
173.07
169.18
176.49
173.61
171.33
174.47
171.46
171.86
175.91
174.96
174.65
173.62
171.74
173.34
172.44
170.2
171.73
174.52
173.97
171.69
172.03
170.47
172.76
170.8
171.6
172.35
168.98
170.9
174.17
171.35
171.79
167.59
168.36
172.03
169.31
170.71
171.54
173.61
174.64
172.82
170.27
168.97
171.36
168.34
166.64
169.84
172.11
167.32
171.58
171.92
171.83
172.32
171.02
172.2
173.01
170.96
173.03
171.09
171.99
173.15
173.45
168.42
169.05
173.25
169.48
170.88
167.07
165.55
169.37
168.54
166.39
170.24
165.8
169.38
165.15
168.6
167.7
168.18
166.29
165.43
169.63
168.29
166.22
170.23
170.07
170.88
169.38
166.98
169.69
175.98
169.17
165.88
170.36
171.21
169.77
171.04
172.82
171.22
168.89
168.31
164.94
165.86
163.98
168.72
172.4
171.57
170.52
169.51
168.99
173.78
174.85
172.23
169.92
176.84
177.58
173.4
171.79
168.04
169.65
168.36
166.01
168.32
169.45
167.59
165.1
166.68
166.82
167.92
168.41
167.01
165.47
168.77
168.15
170.8
170.38
171.48
171.07
165.61
167.54
167.72
171.07
166.14
171.73
173.91
169.89
173.47
168.39
174.61
171.08
169.9
172.83
166.5
168.21
172.58
171.7
167.96
168.11
168.67
170.98
169.86
172.89
176.76
174.99
168.05
167.49
167.96
174.27
172.21
174.11
170.6
172.05
170.04
171.96
173.54
172.4
171.79
172.97
169.69
171.35
175.85
168.92
168.91
168.28
174.14
167.22
173.02
169.15
170.65
167.15
168.8
173.1
168.18
166.02
167.98
165.98
165.49
173.3
169.62
170.59
168.01
173.48
169.82
170.69
164.61
164.82
167.43
168.02
164.14
169.89
169.22
163.79
167.27
171.18
167.6
168.99
168.96
167.84
170.6
166.34
165.94
172.21
167.08
165.94
166.63
169.15
170.5
175.49
176.39
172.64
169.36
174.45
175.06
172.81
173.36
175.99
172.68
174.04
170.1
172.74
171.13
176.49
176.66
174.51
169.95
173.37
171.09
172.64
170.2
167.89
168.13
173.98
175.76
168.71
175.74
172.77
172.58
169.56
171.59
169.17
171.39
168.97
171.15
168.01
168.46
171.24
164.69
169.9
168.65
170.82
167.24
168.12
167.61
166.17
171.53
172.4
168.82
172.76
171.62
170.62
171.16
168.38
174.28
171.1
170.48
171.59
171.07
169.89
173.88
173.06
174.07
174.54
172.38
170.53
172.7
173.66
171.89
167.75
168.85
170.84
169.05
172.32
170.07
170.17
170.55
172.24
167.72
170.21
171.09
170.03
168.76
172.41
172.02
172.48
172.12
172.21
176.2
173.87
174.57
173.48
172.47
177.46
176.24
177.24
175.99
177.11
175.03
177.08
171.07
169.9
172.75
171.42
172.22
174.39
169.66
169.2
170.43
173.92
170.26
173.99
169.87
177.19
176.19
176.73
170.56
175.11
173.53
179.53
173.82
174.36
175.41
174.17
173.67
173.85
171.51
175.38
165.87
169.07
166.38
167.13
166.31
164.27
167.85
164.43
169.97
167.18
169.94
171.42
166.37
171.19
165.75
165.7
170.5
170.26
171.52
170.02
172.39
174.39
174.39
174.52
175.62
169.0
176.93
170.11
172.41
166.58
172.51
169.98
166.42
174.93
170.91
173.36
170.73
173.93
174.68
169.15
166.78
164.14
168.6
166.36
164.51
167.24
165.49
163.37
167.51
168.72
166.79
168.71
172.31
170.23
167.17
169.96
169.17
161.07
167.53
168.9
167.26
164.69
167.15
167.92
165.33
166.66
167.91
164.79
174.68
171.55
165.23
165.94
172.4
168.68
174.93
171.23
178.18
175.39
178.15
173.74
174.33
167.8
167.58
170.3
168.19
170.79
174.47
172.42
174.21
171.77
172.47
171.36
172.14
168.84
167.29
169.79
167.14
167.09
166.13
168.21
167.61
168.23
171.04
167.91
169.29
167.82
171.02
171.68
169.84
172.06
170.39
169.64
166.81
171.45
168.07
169.84
169.11
172.52
168.02
165.79
165.93
164.85
169.79
168.89
168.18
169.61
168.64
162.41
167.29
165.8
165.12
167.64
167.82
167.07
166.35
167.47
166.01
169.55
168.98
171.77
169.15
166.17
165.88
170.68
165.88
164.0
166.4
166.86
167.08
169.45
166.23
170.74
167.45
164.75
165.07
168.89
171.54
169.89
171.7
172.2
174.69
169.05
173.52
171.79
173.24
167.6
171.26
165.98
167.3
166.63
167.82
171.02
163.59
168.23
174.63
167.94
177.21
170.23
172.24
172.86
173.47
168.27
170.81
177.53
177.86
173.0
172.3
171.35
172.44
177.5
172.41
174.35
172.23
175.0
173.78
173.29
171.91
170.83
173.51
167.89
168.49
171.04
171.57
168.84
171.9
169.82
167.36
172.45
168.83
172.14
170.19
165.6
167.02
167.81
167.18
166.35
167.15
163.14
167.15
162.46
162.95
166.52
166.58
165.59
163.33
163.18
162.96
163.46
169.12
164.57
166.53
166.46
163.21
163.41
166.02
167.27
168.94
160.49
160.29
158.4
166.75
163.9
165.19
165.47
166.56
165.16
163.64
171.2
167.37
164.55
168.44
170.39
166.77
162.8
158.03
164.96
167.11
165.42
165.35
162.71
163.94
166.68
166.74
165.06
168.35
167.56
165.93
165.45
168.11
163.24
169.05
165.4
163.89
168.15
168.48
164.58
165.03
159.75
167.4
163.97
169.48
166.69
166.84
167.49
170.31
164.18
172.05
171.93
168.56
173.2
163.45
167.15
166.77
169.02
167.23
172.1
171.0
169.0
166.66
167.77
167.35
166.45
163.75
169.36
171.57
169.43
174.01
170.08
163.69
166.66
170.18
165.61
167.15
164.11
167.72
170.21
168.85
167.04
168.96
175.38
171.96
174.15
172.16
169.78
169.51
168.53
170.18
169.48
172.14
163.59
167.65
168.05
169.71
170.71
170.65
167.02
165.64
167.91
170.61
169.12
171.93
167.08
165.72
169.22
173.28
172.21
173.9
173.59
173.03
173.33
173.95
169.99
168.5
172.72
174.01
174.84
170.07
174.38
168.5
167.42
166.93
171.96
166.97
168.72
171.04
166.89
166.23
166.24
168.14
168.23
169.02
172.09
171.59
168.47
172.55
173.02
173.36
175.62
171.49
170.69
170.16
171.57
179.34
174.12
175.05
176.73
175.18
165.9
175.85
169.11
166.03
164.05
169.7
170.44
164.14
167.69
164.83
169.78
166.61
173.39
169.17
169.31
166.46
164.77
168.93
164.56
171.19
164.27
174.01
169.52
171.58
173.72
170.11
170.3
168.77
170.24
169.71
168.41
170.84
171.28
164.32
170.91
171.09
166.15
171.12
165.91
174.35
171.82
167.68
172.91
174.56
177.18
174.78
172.8
171.97
171.57
171.01
172.33
172.67
177.27
171.9
172.86
176.25
172.39
168.34
173.58
172.05
176.36
175.03
172.0
167.26
170.2
175.92
171.96
171.12
173.44
171.38
174.1
169.74
175.28
175.43
167.62
174.05
174.89
171.79
175.67
171.51
176.22
172.38
171.83
173.78
169.21
170.26
165.64
169.98
169.84
171.6
171.99
169.42
169.62
166.49
176.16
167.89
166.61
169.36
168.47
169.15
166.27
164.67
170.0
166.95
171.74
168.71
166.2
159.25
168.84
163.7
164.64
164.94
166.65
170.81
168.54
164.16
162.89
163.44
166.33
161.85
165.87
167.81
168.46
166.2
168.62
169.52
163.97
163.54
168.85
166.35
170.31
170.36
174.39
169.49
165.18
163.69
163.33
167.4
167.53
168.93
162.6
168.65
171.02
170.04
171.68
169.51
167.64
162.4
167.73
165.65
171.03
167.93
168.14
173.13
170.27
166.8
168.87
167.66
171.99
165.39
171.2
167.66
173.22
168.92
166.3
166.25
164.34
168.8
168.14
169.61
166.07
167.13
166.75
171.1
172.28
174.19
172.97
168.52
164.19
165.61
167.98
172.25
166.78
166.73
167.12
159.53
164.35
159.33
161.13
165.93
167.94
166.7
166.44
170.14
166.7
166.47
171.42
164.91
166.35
172.23
166.92
167.97
168.81
170.71
164.72
167.82
168.29
164.39
166.08
161.34
166.09
160.93
164.62
167.51
167.6
166.99
162.25
166.11
164.13
165.31
162.94
164.87
169.1
168.41
170.7
169.99
172.15
168.31
171.19
168.81
161.54
163.74
163.5
164.37
163.01
163.06
167.71
166.76
165.76
166.9
166.16
164.88
169.09
163.31
165.22
163.77
168.13
164.45
170.56
164.62
164.54
167.64
164.07
166.63
166.46
162.29
167.63
165.02
162.56
163.42
165.38
160.07
164.75
167.26
167.57
171.09
168.37
171.17
169.36
171.26
165.36
166.07
171.42
170.44
166.71
171.43
171.51
167.97
168.32
171.17
163.88
160.81
161.77
164.46
163.51
166.3
159.66
163.78
162.49
159.44
158.94
159.01
161.28
164.74
169.68
173.68
168.75
169.46
172.71
167.04
171.39
171.85
171.28
170.48
168.65
165.46
162.85
167.25
170.52
168.54
166.49
164.07
171.93
167.12
166.52
168.82
170.49
171.13
168.65
169.96
165.93
164.57
162.92
163.37
163.0
167.85
165.98
170.88
166.59
168.85
170.2
163.64
168.8
166.02
171.95
170.85
169.9
163.95
164.23
166.49
166.33
165.12
164.69
169.36
163.3
173.07
167.66
168.03
162.43
163.39
162.24
167.67
165.19
166.35
161.53
166.17
161.43
164.19
163.56
165.86
161.49
165.04
164.56
163.4
164.02
162.74
169.16
167.68
162.09
163.29
166.62
164.07
167.52
164.73
161.42
166.43
165.76
166.25
167.06
166.07
172.14
167.57
165.68
156.81
164.6
169.49
160.25
161.7
164.71
164.49
164.5
166.46
166.85
171.1
165.75
162.7
163.9
169.29
175.91
171.67
165.28
162.7
165.69
169.19
165.33
163.92
164.44
164.91
162.69
167.37
166.07
161.5
165.91
164.1
165.6
167.02
161.4
160.08
166.84
164.56
158.05
159.46
160.9
159.13
161.25
159.14
156.97
154.3
158.22
154.03
158.88
159.66
154.06
156.0
151.78
153.76
151.05
151.73
145.81
151.01
150.08
153.68
152.82
156.21
158.07
154.1
155.26
156.64
156.25
159.83
153.79
161.19
155.69
155.3
155.5
155.17
156.14
154.23
155.09
151.73
155.34
154.63
152.67
156.1
154.35
155.81
158.16
155.33
155.03
155.81
156.37
156.7
161.39
156.05
154.32
153.9
159.22
154.62
154.12
153.55
152.9
156.65
153.5
154.16
157.33
157.72
153.81
156.68
154.26
153.1
151.92
152.49
153.62
153.82
153.83
157.43
152.22
155.35
153.79
160.27
158.88
160.79
160.41
160.65
158.42
157.06
153.35
157.44
160.61
157.08
158.03
161.11
162.49
162.88
163.36
159.76
160.79
160.45
155.62
158.98
160.95
161.7
160.26
159.88
160.15
153.24
157.96
158.08
156.76
155.02
155.0
156.22
153.83
158.34
153.58
152.4
153.61
155.09
152.58
152.72
151.82
151.38
158.55
154.98
154.66
150.62
156.0
154.21
153.55
157.81
155.78
152.91
154.51
153.43
156.72
156.82
156.98
157.06
154.32
150.27
154.87
155.53
156.37
152.19
150.91
151.26
154.3
156.32
163.46
150.83
153.16
155.24
152.7
152.55
152.72
155.17
154.32
151.76
154.7
159.35
157.8
151.49
150.91
154.27
156.33
154.31
155.42
157.35
154.04
154.71
151.77
149.56
146.24
152.53
155.05
157.79
154.59
158.82
157.63
158.78
157.44
155.46
153.3
155.11
152.31
152.8
150.27
152.47
152.82
149.89
149.63
154.15
152.4
158.0
158.39
150.82
152.38
150.46
159.35
161.34
159.57
157.18
159.46
160.49
153.92
155.55
157.12
157.6
156.34
151.65
154.4
157.56
158.71
160.62
158.54
158.56
155.62
159.09
153.83
152.96
147.58
157.81
158.31
155.94
156.26
157.36
154.96
157.33
158.29
157.55
158.85
156.77
160.89
159.94
160.73
159.45
152.85
162.23
157.27
164.54
158.15
160.17
162.94
160.12
162.61
158.1
158.02
158.38
161.6
162.98
160.56
157.73
157.34
158.93
157.36
157.5
162.13
163.26
163.32
166.94
163.66
160.75
162.26
165.28
166.38
163.67
158.83
163.92
159.5
159.27
154.84
157.82
157.68
155.62
157.52
157.83
161.96
159.04
163.22
157.33
162.61
160.1
160.72
158.41
159.06
160.71
158.34
163.45
159.71
156.33
160.16
161.11
157.85
157.92
159.09
159.98
162.57
156.82
161.86
164.78
160.65
156.89
158.95
162.09
160.33
157.38
157.01
160.65
159.49
153.83
159.41
159.04
158.06
156.49
157.24
156.15
154.24
153.84
154.17
153.27
156.07
150.54
154.51
153.37
156.93
150.18
152.15
160.03
155.94
158.35
160.37
167.48
157.64
161.75
162.96
163.92
162.79
163.55
161.33
161.51
165.31
157.68
161.9
156.91
160.79
159.16
161.04
161.26
156.1
158.33
163.1
159.06
155.07
157.78
158.42
164.8
158.81
161.48
157.96
161.58
160.92
162.88
162.04
159.27
163.49
157.32
161.51
160.02
159.99
158.92
156.93
158.7
162.02
157.76
153.83
156.84
157.18
161.28
159.2
160.08
165.11
156.14
162.67
161.61
162.43
162.1
157.15
164.28
158.38
161.51
155.22
156.96
157.29
158.04
158.7
156.94
159.3
161.01
163.92
163.25
160.96
158.9
157.15
154.95
156.28
158.11
155.02
156.24
156.66
155.73
164.0
157.91
159.63
161.06
156.93
162.28
158.35
158.81
162.38
159.71
159.49
158.4
159.83
159.21
160.96
158.23
160.39
161.45
161.1
165.88
162.53
162.05
162.27
165.15
164.76
167.11
162.01
160.68
162.42
160.36
161.36
159.71
158.38
162.99
158.09
158.7
164.03
157.82
163.81
158.82
157.67
156.41
158.73
156.82
162.58
166.12
163.16
165.52
164.62
157.64
163.56
159.66
157.88
160.12
160.54
159.07
157.05
161.41
156.56
159.76
160.08
161.76
157.99
159.32
161.04
162.57
163.18
159.53
163.57
161.46
159.43
158.69
159.31
159.82
159.24
156.57
155.97
157.09
160.01
156.95
156.75
160.14
156.92
157.29
157.66
157.27
159.23
159.05
159.67
158.19
160.92
157.95
158.46
156.27
157.37
154.66
156.15
157.81
158.85
163.4
159.07
161.26
157.24
162.0
164.4
163.96
160.09
160.16
161.56
163.39
160.11
156.6
157.71
161.25
162.03
161.24
162.04
161.17
167.62
165.06
162.77
163.71
164.42
163.18
162.14
164.54
162.32
160.87
160.85
159.88
159.9
157.97
158.21
154.35
155.78
155.0
158.48
159.05
159.0
165.08
154.79
158.16
158.68
154.28
156.11
156.46
151.89
155.71
156.79
158.79
161.4
156.1
154.73
160.41
155.9
157.04
163.52
158.62
160.73
162.68
160.67
160.05
160.08
162.11
161.76
165.62
162.21
156.85
160.91
161.84
162.53
168.86
162.89
162.8
165.97
167.48
168.05
166.74
166.52
166.54
166.7
166.45
166.09
164.03
163.56
166.98
159.92
162.72
161.67
162.31
165.16
162.26
162.56
163.03
163.28
163.9
158.45
162.98
161.22
162.11
159.52
161.03
157.74
166.31
164.32
163.3
161.36
161.68
159.76
163.98
157.68
162.03
159.13
158.38
162.01
160.83
161.16
163.82
161.52
160.6
161.14
165.21
161.97
161.97
161.54
162.89
162.69
161.64
161.11
160.87
160.73
162.62
162.54
160.03
161.32
162.51
160.1
162.36
166.41
163.51
159.95
167.8
166.41
164.83
163.3
160.05
165.43
160.6
159.66
158.99
164.09
165.43
165.69
162.51
165.66
166.81
162.56
165.63
162.01
162.1
161.54
163.4
157.42
160.83
164.23
165.6
161.41
164.24
159.1
162.25
164.25
160.28
161.07
160.33
163.01
163.25
167.19
169.43
162.9
165.43
162.7
160.23
159.61
156.61
157.06
152.23
153.59
151.35
165.56
155.35
155.71
151.16
154.27
157.46
150.02
161.94
154.75
158.22
156.69
155.03
151.31
156.7
158.45
155.3
159.41
154.67
157.56
153.78
152.87
155.06
155.64
156.51
152.24
160.16
160.33
158.81
158.24
164.71
162.42
162.43
164.35
158.09
159.43
159.61
158.36
164.16
160.14
162.27
153.19
160.2
160.39
157.79
156.22
160.72
156.12
159.11
159.29
169.27
160.28
163.94
160.99
162.02
157.18
163.53
157.96
167.81
162.38
163.88
164.48
163.03
156.38
160.3
159.05
158.28
158.44
160.89
155.25
161.29
162.72
162.62
165.68
160.81
154.9
160.41
157.34
157.02
161.39
159.53
163.44
163.69
165.1
165.65
165.84
167.68
163.8
160.63
164.99
165.52
161.17
163.71
158.96
156.4
161.91
159.91
165.1
159.04
163.46
165.79
162.45
165.52
165.78
168.13
167.79
167.82
164.39
161.91
163.99
166.91
159.57
165.62
166.97
162.3
165.68
158.22
160.97
162.81
160.85
162.06
159.71
159.11
155.91
158.23
160.7
157.26
162.45
163.65
159.69
164.62
162.64
168.01
167.37
166.13
157.65
163.03
157.0
163.67
161.18
159.54
162.51
160.9
154.03
153.34
154.83
158.27
159.53
161.29
154.76
153.04
149.61
154.22
155.16
156.96
159.59
160.9
157.18
161.01
161.63
158.32
161.43
157.71
157.51
157.88
160.22
158.91
159.92
160.03
155.38
156.04
154.55
158.5
159.29
153.79
154.47
163.1
161.39
163.38
164.44
163.46
159.34
159.13
156.29
158.16
159.79
159.64
162.46
161.28
162.31
164.51
159.66
159.07
158.04
162.93
159.57
163.05
160.02
160.02
157.24
158.35
164.21
158.15
162.13
164.85
160.59
165.16
160.97
163.78
162.23
158.06
169.94
161.15
164.89
162.92
160.54
160.11
158.95
161.23
157.87
164.36
161.83
160.5
153.56
151.76
154.0
154.96
153.99
154.73
158.34
152.87
151.66
154.8
159.57
159.26
151.06
151.37
159.63
157.83
157.65
154.41
155.59
158.79
154.62
155.82
160.59
150.43
157.3
161.55
159.84
159.22
154.23
156.78
154.85
158.19
158.04
157.58
159.39
161.72
160.45
159.63
156.9
158.29
158.21
161.34
161.65
160.32
163.08
155.89
158.86
160.22
156.63
159.25
156.47
154.86
156.28
160.23
155.51
158.85
159.48
161.13
157.56
157.61
158.01
155.86
157.58
156.21
156.07
158.21
157.28
155.53
158.34
156.47
151.79
158.11
156.31
159.44
158.15
157.59
162.05
162.61
163.93
160.85
159.6
164.93
164.01
164.58
159.83
162.76
157.73
161.58
161.71
162.94
164.53
161.32
164.31
163.12
158.94
158.71
161.28
157.13
158.5
157.94
158.22
163.98
159.52
158.84
160.26
162.1
161.26
157.5
159.62
161.09
161.15
160.83
162.2
163.22
163.94
160.79
162.18
159.57
160.44
162.17
160.7
161.69
161.19
161.32
162.29
160.73
159.22
162.79
161.77
163.04
166.2
162.39
160.24
157.21
163.33
157.13
162.88
161.49
161.96
163.84
157.48
156.7
157.08
170.48
172.31
175.96
174.4
167.79
166.97
168.35
171.81
169.22
172.64
175.73
175.72
172.31
174.65
175.04
179.9
172.47
174.63
174.16
174.37
173.12
173.73
171.5
177.56
177.24
172.17
175.81
173.01
177.95
171.79
171.8
170.5
172.11
170.58
170.81
171.37
172.06
172.98
174.12
173.99
175.42
176.7
171.47
168.8
170.63
179.51
175.06
172.84
169.96
171.09
171.65
175.23
168.85
171.77
169.83
170.3
172.72
177.47
174.6
174.07
176.98
177.22
177.44
172.63
173.07
178.23
174.8
173.12
178.25
177.74
174.78
176.12
177.55
178.04
179.51
176.62
171.63
175.32
172.06
175.41
175.59
177.79
175.15
169.62
177.84
178.45
178.01
178.95
178.36
173.51
167.94
171.9
177.28
171.73
175.51
167.73
169.99
173.53
174.84
173.88
167.97
176.72
174.02
171.5
174.26
167.67
165.57
168.5
164.77
165.64
170.02
167.03
168.81
166.78
168.9
170.33
163.66
166.41
165.09
166.62
166.93
164.69
166.12
166.13
170.47
166.39
164.73
172.85
165.78
164.13
159.83
171.56
170.21
169.68
176.08
175.16
177.04
170.02
178.45
173.86
169.45
174.22
175.61
176.14
173.39
174.95
175.64
175.14
171.84
175.21
178.95
178.14
176.33
171.34
172.0
175.06
172.18
173.84
175.78
177.2
173.4
175.03
179.19
174.19
172.13
173.31
166.94
174.14
172.28
173.94
175.92
179.26
179.9
176.6
170.96
177.88
173.59
178.23
175.21
175.04
177.67
174.71
175.38
174.06
175.55
171.28
175.05
173.39
171.28
172.67
171.65
169.77
169.32
165.31
172.89
171.15
171.95
170.19
173.18
175.8
169.19
172.3
175.7
171.67
173.01
177.18
168.55
170.66
170.7
173.5
173.55
169.4
170.01
178.53
175.49
172.04
169.33
171.14
166.83
169.95
170.5
170.53
174.47
173.97
170.98
169.1
173.35
172.77
170.84
166.56
169.19
169.33
167.63
168.77
170.8
174.03
174.04
173.89
169.53
175.73
176.04
178.8
173.77
172.48
172.79
170.25
175.97
176.29
176.31
172.85
173.32
172.58
171.68
171.13
170.13
175.27
174.4
172.59
173.71
172.21
172.65
171.05
169.27
167.27
174.42
170.52
172.97
176.68
176.44
171.88
170.22
172.85
172.59
171.36
171.98
170.7
169.34
165.36
169.98
165.52
163.18
167.52
168.32
168.58
168.12
167.64
172.17
172.46
172.23
171.79
172.84
170.0
177.04
176.17
170.96
170.34
169.42
169.47
171.68
169.27
168.69
170.23
164.02
160.65
162.07
166.18
165.56
168.33
167.88
165.96
164.91
164.02
166.51
171.87
163.19
170.97
171.49
168.22
171.74
169.03
166.17
170.7
178.62
167.52
170.18
168.43
174.49
177.64
171.38
170.27
173.99
171.97
170.93
172.39
173.14
175.94
173.13
172.58
170.42
173.04
170.44
167.53
171.78
166.39
171.91
168.75
172.72
172.35
169.6
173.8
172.39
168.67
171.47
173.01
172.62
172.41
170.45
174.71
171.73
173.21
170.46
167.76
169.03
168.03
166.98
169.19
167.97
167.95
167.58
169.55
171.58
171.59
171.37
173.1
173.95
171.5
170.03
170.11
168.08
171.43
171.57
170.79
171.25
170.7
170.15
169.47
169.61
166.78
165.8
169.02
165.85
165.09
166.92
165.33
171.45
171.67
168.33
166.76
167.9
167.54
170.53
168.37
167.82
167.31
167.79
166.19
168.29
173.82
169.94
174.34
174.42
178.01
172.5
171.91
168.42
170.0
166.96
169.87
170.59
168.84
172.18
172.01
169.35
171.09
168.15
169.54
172.36
171.38
172.07
165.15
168.06
171.05
174.15
170.03
172.25
171.43
174.23
167.79
170.84
170.01
167.44
168.46
171.85
174.27
174.13
172.74
171.22
168.41
169.96
170.45
170.92
167.61
173.42
173.11
168.64
169.77
168.72
172.72
166.68
168.82
164.48
167.2
171.34
171.63
169.02
168.74
165.64
165.66
167.41
169.0
167.56
170.51
172.0
168.32
172.64
174.59
170.51
172.1
172.53
170.85
171.19
171.59
168.87
170.69
169.78
170.68
175.43
174.45
174.5
170.17
171.97
170.12
175.02
173.54
169.29
172.17
168.82
171.96
170.35
171.45
169.18
171.09
172.2
169.81
167.49
167.51
172.35
174.08
171.57
168.14
166.39
169.91
170.39
169.9
169.91
170.47
173.55
173.21
170.5
168.57
169.82
166.17
171.73
167.73
170.78
169.71
172.01
169.61
167.78
170.45
171.17
172.18
172.77
172.27
173.31
172.02
176.89
177.85
172.95
172.85
171.04
167.8
169.75
170.86
170.77
168.33
168.01
173.87
171.52
172.31
173.07
170.7
166.26
174.95
169.01
169.98
174.67
172.31
172.25
173.56
179.52
174.75
178.19
177.64
171.72
172.02
163.82
169.56
169.2
169.02
169.61
164.6
169.22
168.82
170.04
166.51
170.66
168.4
164.94
163.52
167.21
169.03
165.0
169.27
169.77
168.26
168.56
173.12
170.07
169.19
171.31
169.61
167.03
165.58
170.75
167.33
170.94
170.89
166.83
165.25
166.13
169.99
165.58
167.18
171.66
171.4
167.54
167.21
167.35
165.32
169.61
169.08
167.81
168.2
167.08
168.1
171.02
167.82
166.33
169.89
172.64
168.37
165.79
163.66
162.56
169.38
169.94
163.74
162.15
165.09
168.15
167.4
170.19
168.86
172.79
169.75
170.79
172.63
171.14
169.87
171.43
170.44
173.55
172.35
170.73
171.16
171.15
171.71
169.72
172.03
168.81
169.13
166.39
164.46
168.14
167.42
163.57
166.89
164.83
170.17
169.01
171.53
170.95
174.19
168.97
172.36
166.41
168.16
169.29
169.09
170.56
167.97
167.25
169.06
167.36
168.12
169.68
169.04
170.38
167.65
167.95
171.04
166.07
165.7
165.22
166.95
170.31
171.44
169.75
167.73
171.34
172.66
167.59
168.99
170.53
172.79
168.15
169.15
168.61
169.88
170.76
169.67
170.52
172.07
170.01
167.66
165.97
167.55
167.33
166.6
167.88
169.3
166.66
164.22
166.57
168.2
169.59
170.21
166.89
161.96
165.98
168.45
167.43
168.28
168.17
167.93
168.4
170.83
169.04
168.23
167.75
167.89
168.53
164.08
161.53
171.99
166.48
166.2
172.83
167.15
167.14
166.72
167.78
167.08
163.86
167.46
165.22
170.96
167.65
168.62
166.93
167.21
166.03
167.22
163.13
165.75
166.7
164.82
164.52
168.2
163.37
166.75
165.51
167.89
167.77
170.6
161.08
162.72
168.53
163.74
167.77
169.06
167.72
168.57
166.53
170.7
167.42
174.09
168.69
168.66
168.74
173.18
167.96
164.25
166.8
170.4
170.92
167.61
165.51
167.33
169.71
166.19
163.63
167.6
166.16
168.02
167.05
164.06
170.49
165.55
163.3
166.17
167.6
169.44
163.56
167.03
164.13
165.18
165.35
167.61
169.55
162.53
164.97
164.82
167.2
171.63
165.56
162.18
162.93
164.78
167.9
168.52
166.89
162.99
163.31
166.27
169.22
173.37
171.53
169.12
166.72
164.66
170.3
163.53
166.15
164.64
169.26
171.16
165.95
168.41
166.48
167.97
166.9
163.62
162.3
160.01
165.26
164.46
171.96
164.15
161.49
165.93
166.73
165.39
163.87
161.81
161.89
166.05
162.93
163.38
163.27
165.82
168.78
169.29
166.05
167.94
165.38
169.72
161.36
166.42
164.76
160.55
165.59
168.07
167.27
167.0
167.13
164.1
161.78
159.97
161.72
165.76
163.74
166.77
161.64
166.14
165.62
166.09
164.76
165.42
165.16
166.76
161.66
157.87
163.82
163.63
166.14
165.54
162.16
162.7
166.7
163.7
164.51
164.47
163.65
164.03
166.9
167.65
165.2
166.83
169.61
165.2
167.0
163.54
162.87
163.89
168.13
166.87
162.71
167.15
163.48
167.87
165.44
161.22
164.06
162.17
164.66
165.98
166.14
161.11
163.03
161.1
164.79
161.75
164.36
161.17
161.27
163.22
166.03
168.08
166.43
169.47
167.65
165.71
165.29
168.79
168.84
167.3
168.46
168.54
167.7
168.91
165.23
165.78
165.83
165.37
164.64
165.1
162.58
164.78
166.31
166.84
165.64
162.65
162.69
162.04
161.04
163.24
161.45
163.87
160.57
164.64
162.67
161.82
167.21
163.42
163.26
166.75
169.5
168.13
166.22
165.78
165.03
162.45
166.43
169.03
167.28
170.4
166.15
164.9
171.37
167.77
164.04
163.33
168.11
163.5
157.08
160.53
167.32
160.36
159.92
162.33
163.64
160.25
160.7
165.03
160.56
160.42
157.53
165.68
165.86
165.52
159.4
162.03
171.3
164.52
165.91
163.26
163.53
167.41
165.55
167.41
167.0
162.93
165.27
170.08
165.83
163.55
165.46
169.24
165.92
162.48
166.92
165.2
164.66
165.59
164.34
163.9
164.66
166.7
169.21
166.18
165.58
165.45
167.07
164.51
165.69
165.16
170.78
166.51
166.0
167.61
164.52
164.4
164.58
164.41
167.66
168.57
161.59
165.4
165.13
168.13
165.11
165.78
166.18
165.13
167.56
168.43
163.4
166.25
170.13
167.64
170.67
173.42
164.2
170.01
169.92
170.72
170.13
168.92
173.99
170.51
172.02
169.81
171.72
169.36
169.69
169.15
173.15
168.34
166.54
167.45
165.28
161.34
165.69
162.45
164.57
167.18
166.5
169.31
166.85
166.5
165.82
166.98
164.75
167.6
169.22
169.52
170.33
167.84
166.7
163.69
169.31
165.63
166.5
168.5
170.17
172.41
172.08
172.4
168.37
170.28
164.16
167.44
168.91
167.19
165.11
171.39
168.79
170.69
170.76
173.25
170.77
171.74
174.01
172.4
168.85
171.09
173.77
174.66
173.44
175.8
171.45
170.19
174.64
170.07
172.25
172.55
168.06
169.14
171.12
173.19
175.9
173.26
170.17
166.33
170.87
167.73
169.72
171.77
169.32
171.54
169.11
171.76
172.05
168.98
170.26
171.02
168.31
169.53
169.93
169.33
170.08
171.51
168.98
167.29
169.56
170.26
174.13
169.76
169.57
170.04
171.03
168.49
170.54
168.23
172.28
169.46
165.19
168.69
168.44
172.59
168.35
169.58
170.23
168.85
172.11
173.69
167.01
165.81
168.83
164.7
165.08
169.95
165.54
162.97
167.78
167.21
167.17
165.6
167.25
169.05
167.65
165.58
164.32
165.92
171.1
168.14
167.45
170.37
167.34
166.29
171.14
173.47
170.01
168.65
174.33
169.19
169.12
167.55
165.43
174.95
174.69
171.01
173.27
174.17
170.3
170.12
169.9
172.97
176.86
170.57
173.36
173.9
178.57
173.01
178.84
176.27
177.05
176.29
173.03
176.14
176.79
178.21
170.83
172.03
173.29
175.64
174.24
175.82
172.63
170.61
172.63
171.12
167.98
167.62
167.88
171.12
170.26
172.76
175.51
172.74
170.18
178.62
168.17
175.62
172.87
173.29
174.05
173.29
175.07
173.88
170.53
176.66
172.62
177.66
178.39
170.09
168.17
175.17
175.56
177.62
177.43
168.94
166.85
175.09
175.06
171.12
172.49
172.66
176.11
169.68
175.83
171.88
155.85
157.3
157.41
161.94
168.68
169.9
170.64
172.79
172.3
175.22
175.48
165.75
169.79
168.52
166.05
163.38
168.93
167.54
163.45
166.96
166.03
166.38
166.08
160.28
164.15
160.54
162.59
163.53
165.88
164.2
164.04
167.13
169.49
173.09
170.5
167.35
165.72
167.81
167.15
165.7
164.27
167.78
162.79
168.74
165.32
169.21
167.87
171.45
162.89
165.7
167.02
166.96
165.1
166.07
171.7
170.99
173.14
167.25
164.07
170.17
168.74
167.95
168.23
171.31
166.71
168.98
165.99
162.97
160.35
162.35
159.45
163.02
162.28
165.52
165.66
168.46
166.34
162.72
163.18
165.92
165.72
164.78
166.78
169.01
170.17
163.27
170.92
167.74
164.21
165.19
166.9
166.95
166.24
164.58
171.24
169.56
162.4
170.75
171.18
166.61
168.48
165.67
170.66
167.7
172.21
170.37
169.53
172.89
172.53
171.32
169.76
174.08
175.84
175.12
174.29
173.61
169.49
172.18
175.11
175.95
171.33
171.58
173.52
170.44
173.47
171.83
172.42
170.05
171.89
171.48
175.32
166.62
173.83
175.75
170.91
170.68
174.71
172.72
174.94
174.68
174.51
174.28
174.96
176.91
174.77
176.75
174.9
178.37
178.6
176.4
178.04
176.71
177.66
178.2
175.77
170.92
178.2
176.51
174.24
177.13
176.75
178.29
173.8
176.57
175.74
178.16
176.31
178.29
176.95
179.58
173.12
178.02
176.5
172.43
179.16
179.29
177.89
175.34
174.78
176.98
178.38
178.52
174.81
175.93
176.38
176.61
174.3
173.91
175.11
177.0
177.48
174.81
171.45
176.53
178.46
178.2
173.6
175.23
171.24
174.71
175.88
177.59
176.62
179.49
177.96
173.19
172.89
174.59
176.08
177.91
177.76
173.82
177.71
175.66
176.83
178.42
174.57
175.48
177.41
176.6
176.1
177.8
175.79
174.5
178.06
175.78
176.85
177.98
176.12
172.49
172.82
178.77
178.3
176.2
179.59
175.7
176.38
176.17
175.88
173.97
171.55
171.87
173.45
174.06
174.62
176.55
177.05
175.6
172.78
170.75
172.5
170.41
172.58
172.85
175.17
175.68
177.95
175.3
171.24
172.14
172.47
169.6
174.31
172.09
170.02
171.36
170.78
170.18
170.22
169.8
163.91
169.63
166.95
168.63
170.19
167.6
172.38
172.24
172.17
173.83
172.61
169.93
172.09
171.42
170.82
165.37
169.18
170.53
174.16
172.65
168.06
172.04
168.96
167.68
173.98
171.69
171.09
170.98
168.35
170.12
167.45
169.51
170.8
172.55
171.64
170.89
174.26
170.44
175.47
174.24
168.51
171.31
167.62
171.33
174.91
173.98
170.01
170.15
169.24
171.55
175.54
174.01
174.51
173.86
174.38
176.16
171.62
170.0
176.9
178.7
176.51
176.7
176.57
174.92
175.77
177.54
177.16
177.89
172.71
176.28
178.43
177.87
173.36
174.22
174.25
176.25
177.2
170.81
176.95
174.37
173.53
172.37
169.19
171.85
166.21
171.53
169.71
172.72
169.87
168.85
162.95
163.32
159.93
160.05
162.95
161.6
168.03
162.09
165.25
166.75
166.35
166.16
166.7
167.51
164.97
165.59
173.31
164.23
168.16
166.22
163.0
168.29
173.14
172.79
169.86
169.01
171.2
171.81
166.48
165.69
169.78
169.01
175.85
177.25
176.21
170.14
169.49
173.06
169.64
165.67
167.82
172.55
168.2
168.7
168.15
170.4
165.77
172.88
167.93
166.65
167.11
168.34
170.29
177.15
173.73
175.97
172.14
172.01
171.82
171.3
168.73
168.43
169.79
165.33
167.87
164.1
164.83
165.32
169.52
169.02
171.54
172.39
174.27
172.38
170.67
168.65
167.8
164.97
170.25
168.54
171.63
165.79
169.93
166.13
171.09
171.38
168.2
165.83
163.9
166.38
167.6
165.59
171.28
172.56
168.19
173.24
168.02
172.06
173.76
167.95
166.73
164.35
168.18
166.51
169.85
172.64
169.64
171.37
171.78
170.47
165.32
165.82
168.8
168.48
170.14
170.72
168.33
166.79
160.39
164.34
161.83
165.64
167.15
164.84
167.99
166.13
161.63
166.7
169.08
163.32
168.89
164.19
168.61
168.32
170.07
166.67
167.34
171.03
164.87
169.34
173.58
165.65
167.84
169.19
166.06
167.04
170.29
168.88
173.78
172.77
171.08
166.12
165.77
171.69
165.72
170.36
168.94
169.27
162.11
163.87
169.3
163.2
168.42
170.59
171.0
167.5
164.46
167.33
165.13
165.85
166.96
161.9
165.3
160.9
158.45
160.54
155.82
157.98
162.22
162.26
159.37
159.15
166.47
167.24
163.87
166.42
156.89
164.48
159.32
164.93
166.7
162.86
161.58
163.19
158.49
160.51
157.73
159.45
155.46
156.82
158.17
157.16
166.64
159.45
160.38
161.98
157.7
161.83
159.39
166.34
170.73
165.15
168.86
163.96
159.7
162.95
164.37
165.26
162.93
164.42
167.64
165.93
162.97
166.53
169.42
166.69
165.05
164.01
161.68
164.93
164.33
166.22
160.48
161.83
166.3
167.26
168.34
170.93
169.06
166.89
163.78
162.86
165.85
161.71
157.35
162.81
163.78
161.46
158.34
160.78
162.15
164.28
166.29
166.47
160.93
162.26
163.34
162.44
163.5
168.74
170.6
167.56
166.87
165.96
169.48
169.11
167.81
167.85
166.09
168.4
174.05
166.31
169.64
163.53
160.31
163.52
163.95
162.99
161.63
161.05
163.26
162.46
163.43
159.5
160.75
164.84
162.53
167.38
164.6
165.49
161.3
170.43
169.26
167.39
166.7
170.06
165.82
165.46
162.03
164.81
163.56
157.76
164.43
163.51
164.6
163.76
166.05
160.7
163.63
165.08
161.71
161.66
160.93
158.98
159.84
164.2
158.93
162.75
161.21
157.5
157.07
161.44
164.09
164.86
156.51
162.15
159.84
162.62
157.47
158.82
155.97
158.97
160.62
157.01
159.05
156.59
155.57
157.72
156.9
157.75
158.85
156.79
162.51
162.83
169.2
162.3
161.47
166.94
161.15
159.87
163.08
161.3
161.18
165.08
164.79
162.55
164.27
164.84
163.74
163.49
160.96
165.76
162.87
169.02
163.83
161.81
164.39
162.26
164.28
165.14
159.3
166.02
161.58
163.08
164.91
158.74
164.28
161.98
158.48
164.28
163.37
163.17
164.55
164.45
169.77
170.33
164.67
163.5
165.39
164.27
159.36
165.02
166.62
167.68
170.46
173.21
170.19
164.63
168.18
153.99
153.38
158.95
159.33
159.14
153.03
154.7
156.18
156.41
156.19
159.52
155.21
158.05
159.64
156.31
161.36
161.36
159.74
161.53
158.48
155.66
161.54
157.62
152.96
150.17
153.93
156.68
159.33
161.18
154.62
154.19
156.47
156.32
153.74
155.51
158.19
156.59
156.13
156.47
154.76
159.24
156.18
154.66
153.6
150.37
151.93
155.22
148.89
154.76
153.22
152.87
156.42
150.91
149.53
158.13
156.43
159.72
158.96
159.23
161.92
157.86
160.81
150.08
158.77
157.04
154.12
153.97
157.15
159.95
159.22
162.22
156.98
158.87
159.44
165.4
165.89
163.58
162.28
159.3
163.23
159.1
162.58
162.46
160.19
162.94
155.94
158.8
161.34
159.97
160.36
156.01
160.26
159.9
163.53
159.82
154.82
157.5
155.94
160.66
159.21
156.04
159.26
155.41
155.12
155.13
158.34
159.47
160.09
160.54
161.69
154.31
153.88
156.92
157.85
158.66
158.96
163.12
158.51
160.71
161.0
157.85
155.81
156.82
154.21
157.63
155.2
158.84
158.42
162.49
158.17
155.08
158.31
154.44
157.49
151.13
155.45
157.37
155.75
158.15
157.39
157.33
155.52
160.78
155.8
158.71
159.8
159.56
158.28
157.24
160.38
158.38
161.64
165.16
162.7
162.43
163.87
157.99
160.1
158.07
157.96
160.26
158.2
161.36
157.68
159.35
156.97
159.47
158.91
157.66
158.09
157.72
156.24
157.94
158.18
159.84
156.85
156.68
158.29
157.36
152.64
157.83
158.88
157.36
161.11
154.67
155.96
157.82
153.51
151.47
154.55
146.69
155.76
152.42
154.95
149.04
153.34
158.96
155.41
156.94
153.38
155.92
157.2
157.42
159.51
155.21
157.07
160.69
154.96
159.92
151.58
156.37
160.73
162.56
159.3
157.77
157.13
161.7
160.13
159.3
154.14
154.05
161.67
160.81
157.72
159.01
158.34
155.23
159.12
159.01
161.49
159.07
161.28
157.78
160.94
156.59
154.94
158.47
155.26
159.68
159.05
159.59
162.81
160.14
164.41
157.07
164.23
160.76
162.83
163.68
163.98
167.57
163.83
161.98
166.81
167.39
163.69
163.41
169.79
159.82
164.32
165.85
168.49
169.18
166.43
169.46
166.21
163.43
163.72
158.42
158.34
158.73
168.35
165.48
168.22
164.84
168.17
166.31
168.64
160.01
169.57
170.99
170.08
165.92
166.46
168.82
170.05
166.0
169.5
170.48
169.05
169.46
168.7
169.45
169.27
168.12
170.46
167.83
164.58
166.62
165.92
167.44
162.26
164.99
166.05
167.03
160.53
167.09
165.31
169.5
168.58
170.31
172.33
173.54
175.95
173.12
170.96
167.8
170.8
166.54
167.86
170.08
168.2
169.82
167.51
166.49
169.64
167.13
168.41
173.38
165.1
170.23
173.01
166.24
168.63
168.93
166.59
167.17
169.17
168.67
163.98
163.95
169.92
171.74
167.87
165.77
164.31
162.37
164.82
168.16
164.91
164.41
166.07
163.09
165.68
167.9
166.62
167.27
166.87
167.19
162.38
172.5
168.96
166.82
168.2
167.98
162.79
164.08
168.32
166.55
168.4
168.43
166.12
167.88
169.75
167.6
169.65
168.9
165.19
165.27
166.5
164.86
170.19
166.61
162.52
168.36
165.95
171.01
169.31
167.71
163.9
167.85
166.63
169.75
169.43
167.06
161.6
166.8
169.58
168.36
170.33
164.06
167.41
167.51
164.36
170.49
165.74
166.98
168.72
175.32
165.92
169.92
166.92
164.4
162.57
165.22
165.7
163.94
164.47
171.09
165.78
167.01
164.58
165.81
168.25
165.85
164.01
168.74
164.14
170.58
163.87
164.46
160.93
169.86
163.11
167.18
164.63
167.61
164.78
164.73
168.27
166.56
164.86
164.11
171.16
167.85
167.79
166.42
168.18
166.34
167.06
168.94
165.26
169.53
168.28
167.74
169.65
168.78
163.79
168.32
165.92
157.9
166.06
174.03
165.54
171.35
167.19
170.75
171.58
169.9
171.61
168.69
168.5
164.94
166.32
172.42
166.84
165.32
167.34
169.58
168.3
169.6
173.74
168.15
169.54
172.02
168.95
169.76
169.36
169.72
169.32
167.62
163.47
165.32
166.22
163.51
170.53
168.6
172.35
167.32
167.95
165.92
168.25
168.85
166.84
171.45
168.03
166.96
174.94
169.96
169.24
167.03
164.91
169.41
165.37
168.75
171.94
171.79
176.62
174.85
170.87
175.08
174.03
168.05
171.72
171.28
172.64
172.68
170.15
166.7
168.87
169.58
173.96
170.96
173.2
172.7
169.79
169.73
172.6
176.8
173.45
172.85
175.99
172.42
170.81
167.65
166.84
169.91
169.84
174.0
175.53
169.62
173.23
175.3
169.75
170.87
173.41
172.38
170.16
170.95
170.39
170.98
172.82
173.25
171.11
172.59
168.18
173.84
176.2
175.76
172.4
172.34
171.99
168.84
169.79
168.56
171.77
170.94
172.56
170.98
168.51
174.74
173.3
173.3
173.2
174.83
172.2
170.54
168.9
173.64
170.53
169.33
172.64
170.71
169.89
166.72
173.09
170.15
172.45
173.76
174.56
167.83
169.77
168.55
167.12
170.64
170.59
170.46
172.03
171.83
172.17
168.99
171.61
173.8
168.67
168.04
169.26
170.67
169.6
174.0
168.0
168.73
168.73
173.76
169.74
169.56
167.27
166.11
169.87
168.64
173.73
171.64
172.63
176.76
168.74
169.78
169.24
169.32
167.25
171.79
172.67
172.16
170.01
168.92
172.08
172.2
173.35
170.06
175.29
170.55
169.38
168.69
172.09
170.67
168.7
171.34
173.76
175.86
173.67
179.37
171.47
167.35
168.96
173.36
172.95
173.36
173.62
170.14
173.0
172.62
170.1
171.7
172.55
173.27
170.91
172.66
170.68
171.64
171.51
172.39
171.47
168.89
172.35
167.37
165.03
166.1
169.5
169.78
170.0
173.73
170.36
169.94
169.7
162.4
173.25
172.45
166.53
169.45
171.54
175.29
172.24
171.12
171.77
171.12
173.09
171.2
172.46
169.17
168.65
167.06
170.3
165.82
166.25
169.58
168.65
166.17
169.13
171.03
172.38
164.23
175.23
174.03
168.45
167.63
170.37
171.77
169.59
168.03
166.21
164.93
165.51
166.54
165.35
166.82
169.94
167.81
171.06
168.22
167.47
173.12
173.14
171.55
167.85
173.1
170.47
169.3
172.55
169.51
173.97
168.44
172.88
177.71
173.27
175.74
174.07
172.18
168.91
169.78
171.78
170.59
169.12
174.58
174.58
171.15
171.68
168.6
166.85
171.99
172.5
171.98
172.94
173.93
172.37
171.11
172.39
176.38
173.85
168.73
167.71
163.8
168.29
167.62
154.07
157.14
153.19
143.61
152.71
155.03
152.08
152.78
152.31
149.78
149.88
146.77
155.0
148.96
153.77
153.94
153.32
151.49
149.41
151.89
151.79
149.87
151.34
148.87
150.69
151.71
153.71
152.65
151.29
154.72
151.19
150.92
152.73
147.5
153.45
152.57
149.72
150.62
156.7
155.52
156.57
155.32
154.03
151.56
150.32
151.61
155.43
149.8
150.77
150.55
151.19
152.07
153.16
147.9
146.75
143.49
144.36
144.69
146.17
145.65
151.15
150.32
154.84
153.36
152.68
150.59
155.62
154.82
152.75
153.42
154.0
153.39
151.73
152.88
155.77
149.23
153.85
154.67
156.04
153.6
151.39
152.98
151.93
154.81
153.54
144.88
151.03
149.5
144.39
152.3
150.51
152.75
156.33
154.26
152.39
151.75
151.11
151.27
155.74
151.19
154.94
157.51
154.01
156.68
150.96
155.5
152.46
154.08
151.47
154.28
153.41
151.38
149.78
152.74
148.72
148.13
152.83
154.34
157.1
157.28
154.33
157.12
152.6
157.55
154.59
155.18
156.72
155.83
157.13
158.22
154.17
156.24
157.25
151.1
156.32
152.71
155.56
160.81
158.25
160.76
157.7
157.95
156.15
157.21
158.29
154.05
154.52
156.46
155.86
155.41
156.68
155.98
157.41
156.77
153.98
148.92
148.22
149.41
149.51
154.24
154.21
155.34
157.93
158.24
155.16
153.88
155.28
152.61
154.44
156.71
154.51
156.53
153.9
155.82
157.85
162.08
158.26
156.44
156.29
154.72
159.88
155.11
158.51
155.65
159.01
157.38
156.02
153.19
154.62
155.64
153.24
151.67
149.99
153.24
153.48
153.48
159.22
157.43
155.3
157.82
156.7
161.98
159.98
160.94
160.39
159.43
158.86
162.15
159.58
160.35
153.49
155.8
156.89
154.92
154.94
156.87
158.91
162.96
157.11
155.04
154.21
157.97
157.26
156.06
158.58
152.99
156.26
157.59
155.74
157.4
156.34
150.1
155.8
153.1
150.02
148.57
146.87
145.6
145.87
150.17
146.66
149.79
152.0
148.36
147.99
148.55
149.97
148.28
149.55
152.97
145.99
151.73
148.85
153.33
152.94
153.05
157.6
152.78
150.57
151.37
153.4
152.36
149.86
148.6
148.32
148.23
146.52
146.9
149.01
149.06
151.0
152.49
147.38
151.16
151.69
147.42
145.36
146.0
146.94
146.5
149.13
149.88
157.08
148.89
147.6
147.67
152.62
152.05
147.94
151.38
149.64
151.34
148.65
150.5
148.38
153.74
146.71
148.16
151.06
150.5
152.92
154.45
153.39
154.9
156.45
151.32
155.41
154.11
151.17
154.74
154.29
152.08
152.89
151.28
144.53
146.52
153.06
147.45
147.6
145.23
146.25
145.96
150.0
147.89
149.35
150.79
154.8
150.15
149.0
150.74
146.96
152.24
147.1
152.53
151.32
153.57
151.25
151.34
150.85
153.31
149.99
150.26
151.46
156.59
156.64
153.14
148.04
152.34
155.4
152.34
151.14
156.88
147.45
146.94
149.56
151.58
149.84
145.54
147.86
147.24
149.12
148.39
149.92
151.43
152.73
150.57
148.11
152.18
151.75
146.87
152.84
149.77
147.93
145.42
147.36
146.44
146.0
149.57
149.3
151.03
147.04
150.9
148.89
153.04
153.57
152.72
148.98
144.05
146.14
155.27
154.78
154.87
151.47
150.76
152.58
156.91
154.5
155.2
152.75
156.91
153.95
156.65
155.93
158.7
155.42
158.69
153.76
151.76
153.22
153.49
155.9
157.62
156.83
156.31
158.53
157.18
154.63
155.3
154.45
156.78
153.04
151.45
154.56
153.04
153.0
152.38
148.84
153.46
159.23
159.15
158.77
161.67
158.84
157.21
158.9
160.19
161.62
158.57
159.57
159.34
160.16
161.03
159.16
153.62
159.46
156.15
157.37
159.4
159.65
155.88
158.12
158.9
161.51
157.09
157.93
161.45
157.59
157.9
157.21
156.8
158.64
155.5
159.17
161.73
160.01
156.17
153.38
152.86
151.3
150.77
152.65
153.65
151.03
155.52
154.91
161.33
155.35
164.03
159.7
160.98
161.05
153.83
161.23
156.96
157.47
161.17
158.56
152.63
146.21
146.27
147.29
148.01
149.66
150.15
145.47
144.88
145.71
145.56
145.14
145.64
149.86
145.38
146.63
148.75
148.31
146.4
148.94
146.38
150.07
146.21
146.16
146.99
147.94
152.28
146.92
145.86
149.71
151.08
149.6
147.93
148.38
151.18
153.92
153.87
150.96
154.42
151.63
154.11
152.47
152.12
155.77
153.75
152.98
156.82
157.95
151.49
153.22
158.45
161.77
159.16
162.39
156.19
161.72
158.75
162.1
158.88
157.91
156.87
157.51
159.18
156.32
160.43
160.2
159.32
157.03
159.36
160.67
156.95
156.79
159.72
157.57
153.63
157.61
158.96
162.41
162.51
160.78
165.91
161.9
165.29
160.42
159.42
160.41
160.38
162.84
164.38
160.74
162.13
163.89
159.61
159.34
163.29
161.48
164.6
157.32
156.21
160.47
158.96
159.91
160.63
157.66
157.1
161.44
162.31
164.33
161.11
161.69
163.28
163.05
165.84
161.78
164.24
161.39
162.86
161.52
158.31
158.69
156.41
154.95
153.65
155.22
158.69
158.18
158.61
152.38
157.18
159.99
154.87
157.18
155.98
157.7
156.58
153.09
151.59
151.54
152.61
149.78
149.82
150.18
150.73
150.72
150.74
152.35
149.91
155.77
156.31
160.66
157.45
156.46
154.46
150.24
149.99
153.98
161.16
156.41
161.25
159.54
155.9
161.87
160.97
159.94
158.71
157.08
149.09
155.51
155.09
160.57
154.55
152.89
155.68
153.96
154.93
152.4
148.64
153.82
155.67
157.05
156.29
157.9
154.2
154.87
155.73
156.58
154.04
156.45
156.46
154.28
156.86
152.38
156.16
151.94
155.41
155.18
150.17
151.52
155.33
153.84
152.29
151.3
153.7
156.91
154.1
151.61
155.51
159.15
154.69
156.35
158.48
157.55
162.34
158.69
156.3
154.23
154.78
160.21
156.57
153.77
156.26
152.23
149.26
151.48
155.52
151.25
149.79
151.19
151.2
155.35
150.29
154.18
151.94
159.52
152.88
156.96
158.13
160.67
156.47
153.32
157.73
155.33
154.54
156.07
153.22
153.75
153.29
156.82
153.26
152.55
153.99
157.92
154.98
152.36
152.31
152.65
156.29
155.42
153.38
153.79
150.17
149.95
155.79
154.71
151.74
157.07
154.1
156.32
154.25
153.29
153.6
150.49
152.82
149.37
154.46
155.78
154.68
154.82
149.56
153.13
154.83
154.13
151.27
152.24
155.99
156.12
156.74
146.79
151.59
151.15
149.86
150.76
149.56
155.58
152.71
155.38
155.59
150.61
155.68
158.08
154.63
156.04
155.43
148.82
152.25
154.15
155.29
154.74
159.89
156.22
154.38
158.86
153.02
152.09
155.16
154.12
150.99
153.73
151.98
153.76
155.66
155.28
158.19
157.29
152.35
158.13
158.09
154.66
158.32
155.85
149.71
151.06
145.64
150.74
152.47
151.51
150.86
157.63
150.63
152.53
158.32
150.08
152.45
151.38
154.33
153.65
153.25
148.75
146.89
151.38
150.86
145.16
148.59
150.01
153.95
150.56
150.9
155.16
151.1
155.07
150.47
150.39
154.58
155.83
152.0
155.56
150.63
149.97
151.94
146.45
147.91
148.82
150.47
151.34
149.07
150.41
148.04
153.5
151.31
154.88
154.93
155.78
154.24
158.6
156.75
154.8
157.2
150.81
155.99
158.34
155.29
161.14
154.02
154.87
154.69
157.07
152.56
156.64
150.85
158.24
153.89
154.36
155.79
154.61
153.26
152.69
153.96
155.64
151.4
154.68
156.29
156.61
156.5
156.96
158.26
157.13
150.0
150.33
153.34
148.27
149.24
150.28
154.74
153.38
150.25
152.16
152.03
149.59
150.66
155.3
153.29
151.46
156.88
153.81
150.79
151.96
155.71
158.42
158.25
155.17
158.72
156.49
155.85
153.66
153.73
156.68
158.25
149.26
149.08
152.35
151.83
153.61
154.0
152.38
155.3
153.16
152.62
155.34
153.75
154.32
154.04
150.74
153.75
153.21
151.42
146.45
152.23
153.38
158.51
155.0
152.89
155.19
154.89
151.6
153.64
156.51
155.49
155.6
153.07
154.75
157.14
151.86
158.9
156.84
154.67
159.99
157.78
156.89
151.18
157.41
158.55
157.36
158.59
156.52
157.96
154.9
161.08
165.12
157.06
160.22
152.02
154.32
157.76
157.75
157.21
156.07
154.23
156.45
154.56
153.23
151.31
152.08
150.41
158.52
157.06
156.14
158.21
158.8
154.31
155.28
153.47
154.7
158.84
156.6
155.63
156.07
143.43
139.3
141.91
139.51
141.32
141.44
138.39
142.2
140.59
146.12
139.84
141.29
137.94
140.36
141.66
142.72
141.82
139.18
141.54
135.65
138.98
137.8
139.54
132.7
135.15
139.5
137.1
137.57
135.41
135.78
134.89
130.54
136.26
134.21
138.65
136.97
132.59
137.73
133.74
132.1
133.97
131.64
132.58
137.48
131.14
132.99
130.33
132.98
135.1
129.47
130.28
132.26
134.24
127.99
131.36
131.4
133.72
131.85
132.85
134.41
132.67
138.87
138.59
139.59
133.49
141.11
135.47
141.02
140.51
138.81
140.6
139.68
138.49
141.37
139.74
136.64
138.49
142.03
139.36
139.24
142.95
140.01
142.36
140.47
143.36
142.05
139.59
140.03
138.87
140.65
140.14
140.06
135.07
141.59
140.13
143.89
139.9
139.82
141.39
143.13
140.79
141.76
135.58
137.4
140.61
139.63
138.83
139.01
138.46
135.41
138.59
136.07
134.78
128.62
133.85
138.45
139.43
139.83
139.22
137.99
137.91
142.05
139.05
137.61
132.95
138.06
139.87
141.57
145.49
137.34
136.05
145.6
140.07
141.63
133.16
137.84
140.36
137.28
132.02
135.96
136.05
137.27
134.54
135.58
137.6
133.45
137.72
136.99
131.77
135.74
132.6
135.58
141.23
140.55
144.4
141.61
140.36
139.66
141.57
140.52
135.33
135.78
133.74
134.84
131.78
138.98
141.86
139.83
135.87
138.22
138.95
141.75
143.06
136.56
135.62
139.69
136.33
140.84
133.85
138.28
135.64
137.16
140.37
136.73
133.08
140.51
138.33
134.64
137.83
136.49
135.53
137.86
137.18
134.81
139.15
138.93
136.88
137.01
140.31
143.57
141.35
135.59
140.6
137.87
136.65
138.93
138.37
139.36
137.22
139.5
143.85
136.26
136.79
135.77
145.65
136.01
137.88
138.67
138.89
141.08
142.24
140.51
141.17
142.51
138.95
144.72
145.1
139.79
137.05
136.61
144.06
141.92
141.05
140.39
146.33
141.01
136.35
141.62
138.08
140.8
137.6
141.52
141.49
142.71
145.53
148.11
149.04
147.84
145.97
143.06
144.33
147.8
144.45
144.04
145.04
144.33
139.64
139.01
137.66
135.67
141.78
139.55
137.36
138.62
137.92
137.63
138.32
136.07
141.99
137.29
135.24
135.23
138.82
137.13
141.36
143.54
136.73
136.59
137.98
138.07
138.61
141.84
136.97
141.05
137.63
135.81
138.31
140.98
139.77
137.62
139.51
137.4
134.79
135.8
137.84
136.27
133.72
141.27
135.7
143.2
134.95
133.8
138.85
137.15
137.64
135.38
141.58
137.09
141.58
144.32
138.46
131.7
136.11
135.66
131.32
135.13
138.88
139.05
145.24
139.13
139.11
141.73
144.35
145.49
146.1
143.27
142.25
138.79
144.75
143.52
145.71
148.01
147.36
148.3
144.41
141.27
139.17
142.09
139.92
138.79
137.63
145.17
139.12
139.66
142.1
136.89
134.34
137.03
138.31
142.87
145.86
136.93
141.3
141.77
145.32
139.81
139.45
142.58
146.87
142.3
142.39
145.57
148.72
146.24
142.51
145.4
145.29
145.65
142.47
144.94
141.93
140.67
146.64
144.86
143.96
143.04
140.57
139.03
139.24
145.37
137.77
142.2
141.03
141.16
144.28
140.94
142.05
147.27
143.06
143.86
139.69
139.72
136.37
136.66
141.29
145.6
137.23
138.53
139.21
143.99
143.45
146.78
147.11
145.6
144.78
144.44
145.82
147.04
144.29
146.97
147.83
141.86
148.8
146.24
147.12
148.37
148.37
147.3
150.84
147.69
147.51
146.04
145.0
145.99
148.65
146.07
139.22
145.63
144.04
148.33
147.74
145.18
143.82
148.62
145.67
142.82
139.53
142.16
139.35
139.74
141.96
139.91
142.03
145.83
142.36
140.15
141.46
142.06
143.15
143.38
143.33
145.31
145.37
145.46
140.36
140.5
145.97
148.17
147.3
149.63
144.52
144.62
144.91
143.49
147.25
143.21
143.9
146.6
143.08
143.56
148.53
139.79
143.33
148.43
146.48
144.13
144.56
146.66
143.56
144.81
143.92
143.8
145.13
145.03
141.98
146.13
143.25
146.17
145.61
144.41
142.23
144.93
139.59
148.06
143.4
142.28
138.66
141.16
144.63
143.27
140.03
138.62
139.48
135.95
135.58
135.93
140.86
140.3
141.93
143.63
142.15
139.17
138.41
141.86
146.85
141.91
142.63
144.04
148.2
144.41
146.47
146.05
142.18
143.89
145.68
149.24
143.54
148.1
146.07
143.71
142.53
140.83
142.41
143.09
142.6
144.12
141.83
142.55
144.53
144.88
144.17
149.58
149.09
141.47
143.15
142.03
144.16
145.81
136.54
143.78
143.01
148.29
144.86
144.02
143.73
142.51
142.44
139.64
145.42
139.76
143.05
146.26
143.97
142.11
143.04
141.05
146.08
144.75
144.11
143.7
142.93
144.82
145.57
147.45
144.99
146.79
143.73
146.1
149.4
142.87
146.67
147.07
144.51
147.79
144.06
144.82
141.08
148.86
149.6
147.83
152.42
145.29
147.85
149.19
145.35
153.26
149.68
151.68
146.87
150.79
149.85
148.25
150.73
147.35
145.58
149.44
147.32
140.81
147.24
146.83
152.41
149.59
146.01
146.15
144.37
143.91
145.82
147.19
143.36
145.19
146.43
147.71
147.08
147.23
152.43
150.77
146.11
150.4
148.05
143.88
142.51
145.07
145.4
143.6
147.86
147.98
152.86
146.6
145.03
147.51
146.29
144.52
142.16
141.46
142.99
142.36
143.75
143.15
143.5
145.41
147.59
143.96
145.8
146.26
140.32
140.57
145.75
141.63
140.6
137.83
140.11
144.05
139.4
140.46
146.38
143.83
142.05
143.03
140.74
143.82
143.85
143.83
141.58
143.57
138.8
138.28
140.78
142.08
140.13
141.67
140.36
133.45
136.6
139.96
137.72
137.02
143.4
143.9
135.43
137.14
140.71
139.45
139.61
137.7
138.82
137.43
139.38
146.13
143.32
142.11
142.38
141.21
139.91
140.62
136.04
142.97
146.6
143.68
145.31
144.01
139.54
141.24
146.59
139.59
143.15
144.57
141.75
144.51
142.33
140.16
141.77
139.97
141.84
143.63
143.92
143.92
146.45
143.37
143.43
142.66
134.13
134.58
137.09
130.48
133.01
139.78
137.92
138.29
135.19
136.39
137.81
134.0
136.35
134.42
136.62
137.85
137.65
137.1
139.75
142.28
139.36
140.67
138.84
140.91
144.08
136.24
146.31
138.76
140.06
140.43
138.34
142.39
143.05
141.65
140.39
139.74
143.71
140.22
140.81
141.36
142.46
144.67
139.47
143.24
140.34
142.14
140.56
136.17
140.28
139.62
145.35
144.32
140.67
143.08
140.49
142.89
139.48
139.79
141.6
145.06
138.6
139.43
142.61
140.72
146.0
140.43
139.8
139.5
140.67
141.21
141.85
141.09
141.27
145.94
141.79
141.32
139.7
143.12
141.67
141.71
143.62
143.09
143.08
139.47
141.91
143.75
141.8
142.76
144.78
141.85
141.01
142.65
140.54
140.81
140.58
142.91
143.84
139.76
139.21
144.77
144.55
146.19
141.25
138.39
146.17
144.28
143.4
144.18
143.31
146.04
145.71
147.79
143.35
146.66
147.52
144.71
150.71
151.22
149.18
147.24
147.3
143.56
146.77
144.63
147.92
140.22
142.59
143.07
144.69
144.81
149.59
144.12
147.35
141.93
148.31
146.45
145.72
145.92
142.41
150.13
148.61
144.03
149.53
150.26
152.32
147.95
152.6
148.33
151.08
148.27
152.08
146.88
146.0
149.31
143.95
147.22
146.81
147.64
148.83
146.11
146.72
147.91
148.08
144.25
150.01
146.28
149.78
148.87
148.54
146.86
149.91
148.04
149.43
147.17
152.72
149.74
151.44
149.12
147.71
151.77
148.69
148.12
153.36
150.03
149.17
150.25
150.06
149.98
146.17
150.55
146.16
150.92
146.12
148.04
151.31
148.26
151.5
153.24
153.3
152.2
155.97
151.66
154.51
151.36
162.07
153.82
151.75
156.93
153.78
158.03
157.04
150.94
148.28
147.71
152.35
156.26
155.67
150.7
151.24
148.36
155.34
153.02
157.22
155.65
150.91
153.13
153.69
152.58
149.75
153.72
152.27
151.5
150.53
152.58
154.65
151.84
150.49
152.08
158.06
153.18
151.71
144.7
151.09
144.13
146.8
148.44
147.2
150.67
151.17
149.13
145.98
147.28
147.92
152.19
149.86
148.73
150.31
148.08
150.37
145.15
146.14
150.0
145.06
146.43
147.2
145.63
150.41
149.92
149.45
147.67
147.27
145.17
147.44
148.26
150.38
151.84
153.08
149.37
146.72
145.36
153.91
154.12
154.22
156.73
153.96
154.61
157.44
154.82
153.05
156.79
153.88
149.85
151.15
154.07
152.02
149.87
153.3
155.32
152.23
147.98
153.04
157.02
153.68
151.52
154.65
154.26
153.9
149.8
150.35
150.73
152.83
150.27
149.71
149.13
149.68
153.35
148.93
147.62
151.06
155.1
150.36
149.94
150.82
147.7
148.8
150.04
146.76
154.16
149.74
148.2
150.11
148.83
147.8
149.5
148.3
151.61
145.67
148.95
146.03
144.59
146.27
151.5
146.42
149.88
143.14
148.71
147.49
147.34
148.08
145.22
149.66
150.74
151.3
151.6
149.18
150.0
147.01
142.86
148.89
149.42
149.02
145.92
150.35
145.83
141.76
146.43
149.44
145.08
149.06
151.88
152.43
156.01
149.84
149.95
151.62
152.99
152.35
152.41
151.04
150.76
149.54
151.4
153.83
154.52
155.28
155.62
154.0
159.4
155.48
154.54
152.65
151.13
152.94
155.89
152.55
151.5
156.53
151.94
150.77
154.41
154.93
152.16
150.44
152.36
150.33
152.13
157.68
153.26
152.47
151.3
152.46
153.08
158.33
156.27
153.39
156.18
152.73
150.72
155.67
153.77
150.18
148.53
152.59
153.08
148.85
150.48
150.96
152.1
148.33
147.1
148.73
144.33
147.77
147.85
150.04
145.98
146.1
153.02
151.28
150.94
149.57
152.27
145.05
147.79
147.82
151.03
154.48
149.22
151.03
148.54
147.33
151.47
154.09
151.05
151.67
148.92
148.58
148.47
149.64
149.92
145.48
154.05
150.1
146.99
151.47
149.34
145.52
148.21
152.02
145.41
146.51
143.76
144.77
148.38
144.56
147.6
150.7
149.87
143.12
145.8
146.33
145.64
148.18
146.97
142.21
147.45
147.24
143.8
145.18
144.64
150.39
145.2
147.87
145.02
145.03
143.45
140.28
145.7
147.12
149.68
144.2
145.9
140.47
144.64
145.17
145.79
143.88
147.42
148.33
147.42
148.9
148.11
145.12
145.6
144.0
144.06
143.86
145.25
148.95
150.2
145.14
148.39
144.19
145.15
147.72
145.94
149.59
143.18
143.92
146.65
144.34
143.72
145.9
143.23
145.5
145.32
145.02
147.19
144.39
151.02
152.91
146.78
149.5
147.45
147.99
148.46
154.8
149.3
151.82
153.55
153.13
151.15
152.15
148.4
149.43
149.2
148.38
147.73
143.77
146.8
148.91
151.27
152.11
143.15
145.06
150.73
150.6
148.84
144.58
150.36
149.68
149.38
153.37
153.26
143.36
148.27
149.33
146.79
145.58
153.81
147.62
147.67
142.61
147.87
143.84
147.84
151.66
145.97
148.77
143.16
142.14
145.89
148.63
144.43
142.27
148.51
149.38
146.14
144.25
142.73
144.31
143.78
145.64
145.39
144.9
143.86
151.44
146.67
144.19
144.18
142.08
145.22
146.35
146.45
145.9
142.06
142.44
142.5
144.52
144.57
147.78
140.14
144.51
142.79
143.23
143.96
148.88
142.25
142.48
148.64
145.47
141.04
141.34
140.61
143.11
149.16
149.85
144.73
144.55
145.34
146.73
142.59
142.93
141.12
139.66
136.85
142.09
141.78
142.35
143.9
144.93
141.26
144.64
147.32
142.49
144.87
146.39
147.28
141.4
143.72
141.06
147.98
147.53
145.55
148.81
146.86
146.23
141.99
142.48
147.83
150.36
148.03
143.36
145.89
148.01
146.04
146.68
148.39
142.87
142.63
140.41
140.72
144.16
141.64
143.37
142.73
138.9
147.28
149.46
149.89
146.73
146.43
153.27
151.34
151.62
157.75
155.99
157.05
155.64
157.44
157.98
154.32
156.02
158.31
157.18
153.33
154.23
153.51
150.76
149.82
155.78
157.11
157.92
157.93
160.03
162.14
161.47
158.81
158.0
153.98
154.15
154.18
156.37
158.06
154.42
154.69
155.75
157.64
156.13
157.45
154.04
157.89
160.58
155.0
158.95
160.71
157.25
158.93
157.24
158.68
153.7
156.97
159.82
158.16
158.64
156.4
156.52
161.82
161.69
163.57
161.61
156.86
164.53
160.41
158.69
157.56
161.78
159.23
159.47
159.86
156.86
160.65
162.39
163.33
162.47
161.89
158.86
160.7
159.61
164.41
163.95
164.62
165.05
161.62
160.41
158.66
165.28
161.93
164.22
160.81
158.32
160.6
160.63
157.57
158.32
158.76
156.9
161.28
156.77
157.3
159.84
158.08
157.7
159.37
157.77
158.89
162.42
155.99
161.28
157.91
161.83
160.75
157.73
156.68
159.12
160.03
161.93
163.55
160.68
160.78
161.43
159.08
158.46
154.82
163.61
157.79
162.73
163.21
163.19
163.11
161.81
161.71
161.36
162.83
163.09
164.66
160.43
161.29
160.34
160.29
157.68
157.25
157.22
163.42
161.19
160.13
160.15
162.47
162.36
163.33
164.65
161.59
163.03
163.99
165.58
159.89
160.62
157.37
162.32
165.43
164.34
165.87
160.13
160.69
161.07
166.18
165.77
162.04
161.28
160.32
161.16
161.89
163.32
163.39
161.25
160.71
157.9
154.02
155.66
156.27
160.81
153.59
152.92
156.23
154.42
153.35
153.09
159.0
157.32
160.01
162.49
159.87
164.79
163.96
160.82
160.81
162.55
161.6
165.84
159.81
162.52
157.84
160.25
160.94
158.11
157.41
159.61
158.79
155.34
158.18
156.61
158.28
153.97
157.06
159.56
160.87
161.47
161.96
159.75
164.15
157.93
159.94
163.06
155.78
161.31
161.5
155.88
160.77
164.8
163.52
163.16
166.13
165.38
164.23
162.55
164.21
160.95
163.07
160.0
160.18
165.85
165.7
168.61
168.47
168.33
165.07
168.21
168.41
167.28
168.28
162.28
161.79
164.97
168.96
167.08
161.91
162.94
161.04
167.01
161.66
165.03
162.99
166.37
166.59
166.56
167.91
164.79
168.11
166.17
165.29
169.35
168.28
165.38
162.88
161.72
162.06
165.81
167.66
166.04
168.17
169.34
165.97
168.56
167.66
163.06
165.01
165.86
163.03
165.26
164.34
158.59
162.41
164.07
162.52
159.91
164.89
159.31
162.05
161.79
161.72
155.61
161.58
159.57
161.94
162.75
162.0
159.43
159.09
161.78
165.27
161.48
158.67
164.28
157.3
160.74
160.37
159.14
161.06
163.67
163.38
160.95
158.02
160.05
160.72
158.89
161.21
156.66
160.38
156.32
157.53
156.07
158.03
157.22
157.64
161.87
157.06
156.5
158.68
159.99
159.95
158.04
161.29
163.7
159.45
165.09
161.94
158.68
158.93
158.65
162.65
163.7
156.11
161.77
161.49
162.48
160.07
160.89
163.34
164.65
163.79
159.7
161.57
162.04
158.58
157.86
153.64
155.24
153.82
155.85
153.34
158.01
160.86
158.61
160.66
155.7
157.93
158.92
157.3
152.24
156.13
158.99
157.0
162.09
157.34
160.04
162.41
165.94
159.97
164.74
165.92
159.72
157.1
156.93
156.37
158.36
157.45
161.59
155.48
158.38
159.54
163.72
154.8
161.96
157.39
160.01
161.24
159.8
158.46
157.31
158.35
155.29
155.26
158.03
159.88
160.38
157.18
161.36
162.99
157.86
158.25
162.76
158.54
159.56
159.56
165.23
163.32
163.41
160.32
159.46
156.86
158.8
157.78
156.7
157.43
154.55
161.34
154.07
156.41
157.01
155.21
155.67
149.54
155.35
155.67
156.8
151.03
153.81
159.68
156.4
153.76
157.21
160.07
161.06
164.23
162.4
157.25
156.14
157.95
160.59
162.06
163.62
167.93
166.31
156.62
161.82
162.58
164.27
161.27
164.42
162.51
154.46
159.0
159.71
165.51
165.49
163.14
167.32
163.86
164.01
163.9
163.86
163.67
160.78
164.61
159.56
161.77
156.99
158.89
159.84
160.68
157.18
167.02
162.82
157.95
163.88
164.87
158.63
162.64
159.02
152.4
162.6
157.25
162.58
158.25
155.58
156.74
162.5
163.8
163.14
159.45
154.47
161.4
159.77
161.0
158.82
157.26
157.22
157.34
156.94
159.2
157.59
160.21
163.98
163.53
163.15
157.39
161.27
158.59
157.08
157.33
158.56
161.37
159.08
160.02
163.73
161.96
163.12
161.49
159.76
161.79
158.4
160.86
160.96
160.07
155.52
157.35
158.61
156.41
155.93
156.52
154.08
156.47
158.34
158.34
157.36
155.51
154.81
153.92
160.46
157.12
154.58
157.7
156.65
150.28
151.83
152.31
152.9
152.38
148.4
148.08
152.26
150.59
158.15
155.19
155.32
152.5
156.67
154.14
146.57
145.9
148.21
148.63
148.52
149.43
145.76
144.85
145.71
144.16
146.28
145.89
149.87
149.19
147.1
151.1
154.05
149.23
150.17
149.0
148.54
148.74
145.58
145.72
147.8
154.94
149.3
151.69
149.63
145.71
155.04
157.09
154.77
150.55
157.17
154.49
149.43
149.72
154.87
151.06
162.93
154.71
156.98
154.6
157.19
157.42
156.57
155.84
153.24
152.19
156.06
153.7
161.31
160.16
161.74
162.93
158.14
153.32
154.5
155.67
158.6
158.05
158.01
154.32
152.38
146.65
145.94
149.61
150.88
145.18
146.83
149.17
154.55
152.29
154.99
156.52
154.29
156.36
156.33
153.44
156.34
156.89
156.82
156.91
159.09
151.86
151.66
153.22
154.76
155.25
152.96
157.4
161.5
158.12
156.02
156.62
155.56
154.22
155.2
154.59
156.63
153.35
151.6
158.3
157.89
151.15
157.06
152.4
155.78
155.81
156.83
153.64
154.62
154.49
158.1
153.94
152.11
156.12
154.27
155.57
151.71
149.3
152.74
154.11
145.88
147.89
151.44
154.56
155.03
154.64
151.43
150.99
150.44
151.07
152.66
153.57
151.47
151.82
157.81
152.96
154.62
156.93
154.09
159.81
154.38
151.55
151.79
155.22
154.0
155.06
152.94
150.97
154.15
155.68
158.31
152.22
154.93
153.4
150.47
154.87
150.32
152.77
155.96
158.57
156.19
164.22
160.59
159.51
163.22
160.43
163.81
161.74
158.74
156.24
155.65
159.33
163.6
163.59
162.0
156.26
158.74
158.38
155.75
161.1
159.61
159.26
161.82
157.55
158.93
162.14
162.69
159.91
155.01
160.2
157.53
157.73
160.09
156.46
159.45
155.6
157.14
157.78
155.89
157.57
154.46
153.32
158.94
156.78
158.23
158.47
156.94
155.92
155.18
155.66
158.18
158.95
152.37
159.18
155.22
160.71
156.24
151.9
152.84
157.84
157.31
152.19
153.42
155.95
154.73
151.56
147.84
148.39
147.39
148.51
146.4
147.64
149.97
147.21
149.11
151.64
149.51
145.5
147.03
150.52
146.6
143.77
151.8
146.78
144.4
145.47
143.99
145.07
146.51
149.36
145.07
149.09
150.96
148.75
143.4
149.12
149.67
146.71
150.67
147.19
148.66
149.62
146.18
149.89
150.76
150.45
148.33
146.71
151.89
151.58
153.44
151.99
150.53
154.17
152.68
152.6
150.66
149.81
155.2
150.6
145.05
149.76
153.96
155.47
158.06
157.06
154.78
157.96
150.27
156.62
153.68
157.19
149.57
153.34
152.7
151.29
154.71
154.1
156.17
153.47
150.74
153.87
157.02
149.57
155.53
158.93
158.71
153.02
155.07
152.67
155.68
155.92
150.24
155.03
151.19
150.36
148.97
156.13
154.71
158.77
156.26
153.01
155.3
155.99
154.33
155.02
159.56
160.95
155.41
154.55
161.9
154.42
154.61
152.45
155.88
156.24
155.96
154.83
151.67
151.45
155.25
156.07
157.63
152.84
154.96
152.26
155.21
157.5
156.19
154.43
155.17
156.46
151.47
155.98
156.14
155.45
156.2
157.43
158.23
152.07
156.86
155.94
157.26
155.15
157.61
159.28
153.8
156.65
157.68
160.21
151.31
155.52
159.48
155.18
157.13
157.79
158.31
152.24
154.92
151.2
148.64
154.51
153.56
148.56
151.17
155.75
156.65
150.12
154.02
151.73
154.61
147.61
150.93
149.29
153.63
147.85
154.62
154.24
151.19
157.22
157.04
155.84
155.0
153.23
153.08
153.92
158.08
158.06
159.38
155.06
159.63
156.37
151.98
153.47
157.73
156.5
154.96
156.95
155.18
157.55
158.53
146.82
148.96
150.22
150.95
153.17
156.99
153.56
153.96
147.33
149.86
155.19
156.07
149.56
151.57
154.3
154.32
154.11
156.99
155.82
151.25
150.21
149.16
152.45
156.1
156.68
154.39
154.02
150.42
150.06
154.79
155.29
149.33
150.43
151.85
151.96
148.3
156.08
157.98
154.79
153.03
147.77
147.3
150.37
152.52
151.38
152.47
151.89
148.77
145.66
145.52
153.55
157.88
150.55
150.46
154.92
149.79
155.24
154.87
152.95
158.93
152.9
157.94
155.29
163.46
160.37
157.34
157.28
150.59
153.68
152.16
158.03
154.72
152.87
155.66
157.88
159.67
156.78
157.31
157.61
152.45
155.95
159.1
158.37
154.59
152.2
154.91
154.27
154.56
159.71
155.14
164.28
155.87
156.3
154.94
155.15
150.75
156.57
155.31
155.39
152.63
155.5
153.84
157.53
156.38
156.31
151.83
154.03
153.38
152.12
155.52
155.35
159.46
158.72
156.11
159.48
157.17
156.09
159.05
159.37
158.02
155.42
155.13
152.92
154.68
155.25
151.84
152.62
153.91
158.58
156.68
157.92
154.43
150.69
155.16
159.16
153.84
153.8
155.32
149.52
154.16
150.95
152.7
146.83
149.67
151.57
154.64
151.91
151.15
154.94
151.17
148.44
143.78
147.13
145.57
148.62
148.33
151.04
152.93
153.95
151.28
156.9
157.18
152.39
157.47
148.28
154.03
156.47
153.78
153.21
153.68
155.26
156.99
153.57
153.82
150.18
151.26
150.99
152.51
151.36
152.36
159.38
155.9
152.66
150.33
153.04
155.63
154.65
160.14
156.81
156.14
158.17
158.72
155.75
160.01
162.58
165.8
160.28
160.66
160.49
162.46
164.06
162.2
161.66
158.69
153.87
161.56
162.64
160.68
159.54
157.14
163.56
160.88
161.11
163.55
160.12
162.93
163.54
159.73
165.99
163.67
165.98
161.79
169.42
162.56
154.07
159.38
157.6
160.1
161.58
166.47
163.5
165.87
163.52
164.03
161.08
161.57
163.1
157.63
158.22
157.06
154.42
161.91
156.85
159.26
157.75
162.36
157.64
158.36
157.82
157.13
159.0
155.98
156.29
156.66
156.21
154.84
155.51
156.59
151.98
152.84
149.19
150.97
151.63
151.79
153.42
151.55
157.38
151.99
154.47
155.28
158.98
161.64
155.77
163.83
163.89
159.83
160.93
160.29
160.47
156.05
160.01
159.1
161.58
160.2
162.93
160.23
161.04
164.16
168.87
164.66
163.62
163.8
161.65
156.85
158.13
163.25
164.74
162.17
162.92
165.06
167.37
163.33
163.65
161.26
159.21
163.51
159.37
158.43
160.41
157.72
157.48
160.92
161.6
162.33
158.04
155.87
159.96
158.97
157.44
159.22
161.68
161.42
160.66
156.88
158.91
159.97
155.07
162.51
157.51
159.56
161.19
148.57
154.99
155.25
155.24
157.37
160.27
158.04
156.33
160.74
160.17
154.52
152.49
163.31
166.71
162.65
159.75
159.68
159.72
155.24
160.37
158.75
158.15
156.34
155.93
158.21
156.25
162.67
163.95
158.58
159.37
159.71
160.96
163.02
163.88
160.53
160.63
162.41
159.33
163.07
162.95
165.55
162.68
162.23
162.83
162.64
160.64
167.06
160.57
163.73
166.4
158.54
160.55
163.16
161.34
161.62
161.17
160.8
163.07
166.05
165.23
164.19
163.43
159.87
164.07
164.68
163.34
162.74
162.23
164.78
163.06
160.06
158.73
162.96
160.25
168.2
167.04
168.97
162.69
157.13
163.82
162.46
163.08
160.43
163.25
159.97
162.82
160.64
161.37
158.72
159.94
159.3
160.18
164.69
158.06
158.1
156.38
155.88
157.72
155.22
154.99
157.56
161.12
155.91
159.41
158.53
157.87
160.89
161.4
153.74
159.16
159.88
157.05
155.67
154.99
156.28
154.63
159.03
156.73
159.47
156.5
164.08
159.02
159.24
163.11
159.75
160.28
159.52
161.8
162.09
160.93
161.04
159.0
159.89
161.55
157.96
160.92
156.36
157.41
160.35
160.55
163.83
165.66
159.45
162.01
158.22
163.18
161.46
162.93
162.76
160.5
157.76
159.11
159.77
159.62
162.35
161.05
156.51
157.4
159.6
157.67
156.8
161.01
160.31
155.83
161.11
159.01
160.12
159.73
157.38
159.63
156.34
158.26
156.0
154.66
155.93
160.51
157.32
156.67
157.44
157.82
158.67
158.12
157.29
155.89
162.22
157.91
157.35
158.86
161.45
159.64
158.61
163.49
156.23
161.93
154.87
160.26
159.4
163.86
159.15
156.86
158.76
160.13
160.1
163.27
162.55
164.88
164.61
161.94
162.6
164.2
165.04
163.5
161.0
168.19
167.72
166.94
166.44
166.96
163.12
168.6
166.95
160.88
164.42
169.2
164.93
165.43
166.78
167.49
167.96
159.57
160.1
160.88
160.62
157.96
158.45
162.47
166.43
160.38
163.86
161.51
160.78
165.0
160.92
164.06
159.6
165.1
162.72
160.95
161.05
163.1
165.17
166.11
163.22
168.05
164.04
162.9
161.66
162.42
158.43
158.87
158.66
160.21
159.15
160.78
158.07
159.7
159.14
157.85
152.94
156.01
155.13
156.93
158.13
157.73
155.79
159.35
156.03
160.7
161.84
160.23
163.82
158.11
157.73
158.98
155.78
155.68
158.83
153.69
155.6
160.61
161.59
156.21
156.71
153.04
151.48
158.54
156.11
159.74
156.66
158.95
152.89
156.11
154.16
154.73
156.32
155.62
153.82
161.84
155.55
158.2
153.93
150.95
150.8
148.93
153.26
154.87
153.75
150.54
154.6
152.44
148.56
155.08
156.22
152.69
152.52
154.38
153.51
153.47
160.89
158.36
159.4
155.3
155.96
161.57
162.07
164.63
163.11
161.43
166.41
160.45
161.64
156.93
160.3
158.62
157.22
156.94
155.24
158.79
152.14
151.49
154.59
159.46
159.39
159.46
160.84
162.99
156.67
162.55
163.09
158.65
167.1
159.04
157.71
160.58
160.04
162.9
160.24
164.37
165.46
159.29
160.63
167.79
157.46
162.67
161.65
157.29
159.09
158.84
159.24
159.23
153.99
159.67
160.13
163.42
158.11
156.96
157.14
157.08
158.48
162.16
160.43
155.7
163.54
163.35
159.02
159.17
159.51
158.8
155.12
161.3
157.28
153.92
154.9
158.64
160.39
159.97
156.71
158.75
159.58
162.9
158.57
159.61
158.16
158.28
159.11
157.43
155.85
157.8
154.08
155.94
155.62
159.37
157.19
155.07
156.07
160.69
158.95
163.98
158.09
160.07
153.82
157.73
158.79
157.41
155.66
159.47
162.21
162.23
160.17
157.48
155.73
157.06
157.82
156.43
159.47
154.97
152.6
157.64
159.98
159.42
159.07
160.14
161.33
161.11
159.19
159.74
160.02
158.4
160.89
160.1
162.33
164.2
161.66
163.35
160.77
158.53
160.25
162.13
162.46
159.98
157.59
159.71
162.19
156.81
161.53
162.91
159.54
159.2
158.46
158.78
157.06
157.78
155.78
159.04
159.51
160.37
155.28
153.98
154.13
155.81
152.39
155.88
154.13
151.26
154.17
150.22
152.84
152.72
157.75
152.62
155.43
154.53
159.19
155.67
155.19
151.59
157.62
161.63
161.39
159.16
155.89
155.72
155.05
156.5
152.97
155.71
154.23
157.1
156.15
156.12
151.79
155.07
157.33
154.25
158.08
158.26
156.03
158.6
154.6
153.33
153.65
155.29
155.38
156.62
154.65
152.24
155.44
155.43
151.03
155.21
157.12
160.18
155.86
159.33
159.2
159.12
155.43
157.23
155.73
156.11
155.18
157.76
153.43
153.29
162.34
164.52
158.87
155.12
167.01
160.97
156.52
159.33
163.29
160.77
162.78
161.41
158.62
159.63
161.04
159.08
162.34
162.53
165.82
164.27
164.97
169.4
159.84
156.63
159.07
159.61
161.16
164.1
157.64
159.19
164.02
160.33
158.76
154.26
160.83
159.52
155.1
152.55
155.44
156.81
156.69
153.88
155.76
157.42
154.43
157.39
156.33
158.48
156.03
154.87
151.07
154.85
154.06
160.29
157.06
160.05
154.78
159.44
154.2
154.04
154.22
147.68
146.35
154.27
151.93
156.92
154.25
153.8
158.83
159.16
156.89
160.47
156.99
155.52
158.77
159.96
157.69
152.8
156.49
158.93
156.2
155.78
160.22
158.82
158.08
161.52
158.85
160.7
155.74
158.28
161.6
167.8
163.62
165.58
161.17
161.13
156.3
162.17
161.24
157.36
158.58
159.5
155.67
154.89
158.2
162.54
155.62
159.83
160.35
160.94
159.93
157.92
159.75
156.08
155.3
155.92
153.72
162.36
156.3
157.07
159.64
154.85
154.95
159.47
158.52
166.57
165.17
163.63
157.77
156.76
158.46
158.03
155.12
154.99
157.51
155.14
151.55
156.51
152.95
150.04
150.59
155.21
157.51
151.42
155.27
151.15
151.58
150.03
155.4
149.74
149.31
144.57
148.3
149.02
148.75
149.47
146.21
144.91
147.75
150.12
148.43
145.37
147.31
151.04
150.88
155.03
154.16
154.77
154.04
149.5
155.01
155.61
152.85
153.49
154.61
157.27
160.5
158.01
155.25
157.38
159.26
157.44
158.75
156.6
152.45
154.75
154.62
159.71
162.33
157.93
157.9
151.58
155.69
153.8
154.97
150.13
152.96
152.56
154.3
157.83
157.02
155.49
155.9
154.04
155.36
152.22
158.91
149.53
154.95
156.98
150.96
151.46
154.4
148.33
149.98
156.88
158.57
159.7
157.11
164.05
162.13
161.17
164.87
158.25
160.62
155.5
163.14
160.56
160.99
164.11
158.26
157.19
158.9
157.92
159.55
161.1
163.23
153.96
164.17
154.82
160.13
157.23
158.23
160.93
153.18
159.97
157.66
158.19
158.06
155.82
156.89
155.8
161.46
157.33
156.98
155.7
154.04
153.04
153.91
150.28
153.51
150.58
160.48
157.78
158.78
154.57
161.25
156.12
156.48
155.27
156.03
152.65
162.66
158.05
156.54
161.8
161.75
155.62
157.07
163.25
157.16
159.4
156.51
157.5
149.52
154.7
153.18
159.28
155.17
160.11
157.77
158.14
162.49
161.48
156.73
162.61
160.06
157.78
156.74
157.5
163.35
160.88
160.96
157.16
159.92
158.71
162.81
162.89
164.85
160.12
163.13
156.78
156.03
158.44
160.64
162.08
159.2
157.9
160.46
154.26
153.32
154.4
157.71
153.73
150.93
153.72
151.59
158.69
151.9
152.0
156.56
150.47
164.81
160.24
166.02
155.0
161.56
165.66
160.77
159.02
159.34
156.99
158.71
163.94
166.6
160.06
164.29
164.91
169.67
170.26
165.24
165.32
164.08
167.61
173.67
166.04
168.01
165.13
174.13
163.68
169.88
161.29
165.82
162.1
163.16
159.91
150.36
155.71
156.05
151.08
152.93
156.23
149.62
156.41
158.63
155.72
159.76
151.73
161.11
164.07
157.27
156.74
156.47
156.93
153.88
160.42
164.13
162.73
159.51
165.28
159.9
155.75
162.06
165.51
162.24
159.57
156.89
155.79
159.86
160.66
160.47
159.37
164.41
166.43
165.05
165.22
165.08
158.28
160.02
161.18
159.65
159.19
163.59
167.98
161.03
161.36
165.01
165.87
161.32
162.51
166.47
164.13
155.34
160.62
161.06
158.36
154.13
160.07
161.07
155.92
160.54
155.24
160.37
164.58
165.86
160.12
159.57
165.44
165.46
166.7
158.48
160.59
159.23
157.98
155.59
157.91
158.6
155.73
161.55
164.28
163.42
162.71
160.75
162.07
155.33
154.42
152.54
157.9
160.11
156.46
155.82
156.54
156.04
154.95
153.94
156.54
159.15
156.8
159.7
160.27
159.76
157.34
157.12
158.56
162.62
161.37
160.75
157.18
158.53
162.61
159.47
160.93
162.5
164.45
162.27
167.5
161.7
160.36
161.36
160.89
160.31
155.13
156.68
161.35
156.91
155.25
163.55
162.78
164.57
163.99
166.42
166.04
156.42
162.06
160.08
162.3
157.78
156.47
154.16
160.26
158.64
156.94
158.02
158.03
158.8
160.74
155.65
157.33
162.59
162.77
157.35
161.36
161.83
159.46
156.97
163.18
154.76
154.05
150.97
161.88
157.31
160.5
149.16
157.43
148.24
148.72
146.8
150.2
150.04
156.88
152.8
160.12
155.71
162.72
167.48
160.66
164.04
166.23
156.97
155.08
157.52
162.18
160.61
159.98
158.36
157.37
162.7
163.84
158.17
160.33
161.87
158.38
155.67
155.82
154.64
157.55
162.37
159.38
165.52
159.04
158.95
160.43
159.6
160.99
158.61
159.64
158.97
157.74
155.46
145.94
158.19
161.67
154.81
156.97
148.5
163.9
165.14
164.08
165.91
164.19
159.79
163.81
160.53
158.26
158.76
160.85
163.06
154.75
159.79
147.13
151.19
154.42
153.97
154.74
150.94
149.65
154.08
149.42
154.25
156.83
151.49
157.88
152.56
153.56
153.72
155.89
151.66
158.92
154.78
153.36
157.58
157.78
160.11
155.84
165.58
163.39
161.16
162.64
158.48
156.89
152.08
151.39
154.56
159.26
158.61
159.58
156.06
158.67
155.84
157.03
157.04
159.57
154.56
151.97
157.81
150.3
155.12
163.8
158.06
161.2
153.69
152.08
151.93
152.84
151.95
154.03
155.63
153.71
154.06
156.3
152.08
159.04
159.82
153.7
154.68
153.1
157.6
156.39
157.53
154.88
155.11
153.41
156.13
153.29
152.68
150.72
154.24
157.25
153.2
151.08
153.33
148.07
154.57
154.75
151.0
149.03
153.49
148.31
152.42
150.13
154.4
152.82
150.59
157.8
159.31
156.88
159.87
152.5
154.88
158.24
156.03
156.18
156.98
155.29
156.51
160.8
158.97
160.4
159.57
160.96
157.6
160.28
161.36
156.54
155.5
154.99
157.96
158.03
154.37
156.45
158.02
160.11
160.02
160.61
159.8
152.29
155.05
158.03
153.56
157.24
154.93
161.08
165.78
165.64
163.43
161.75
160.58
156.1
157.27
162.54
166.84
159.63
155.24
157.8
158.02
152.26
153.06
158.3
157.0
156.92
155.87
160.14
158.12
159.22
161.29
160.3
159.64
159.49
158.56
159.68
160.13
160.6
163.85
161.49
161.67
156.3
164.55
157.8
161.65
161.91
158.4
156.23
157.8
153.56
156.73
156.36
154.32
157.31
153.46
159.24
152.71
153.28
159.84
159.5
158.92
157.98
153.32
159.4
159.18
156.77
158.54
160.23
161.53
155.2
156.06
155.08
162.03
157.14
154.21
152.52
150.69
151.49
156.09
156.26
152.76
152.33
152.92
149.77
152.34
150.4
154.87
157.65
157.91
160.54
155.01
158.13
160.17
161.03
160.48
158.58
155.29
164.83
155.09
157.27
160.22
156.82
152.37
156.73
168.07
157.9
160.62
155.69
155.61
155.98
156.82
156.11
157.46
155.05
160.94
156.35
159.02
159.18
159.37
160.01
158.69
161.22
157.65
159.11
157.48
159.65
160.21
158.75
161.43
160.63
164.01
161.55
163.85
160.53
160.8
163.19
161.63
160.2
158.9
157.89
163.65
165.13
159.02
157.86
158.47
157.0
161.75
151.75
156.18
158.37
157.41
154.82
158.69
156.99
155.45
155.56
157.69
157.04
156.58
155.04
157.4
155.25
153.55
156.01
154.38
157.32
162.59
158.27
159.84
156.5
155.51
157.82
156.56
159.02
155.48
158.53
160.7
158.14
163.27
158.52
160.72
158.4
158.81
155.63
157.9
157.2
158.61
160.41
154.47
157.42
158.54
155.08
155.44
154.49
153.88
153.82
150.09
149.1
153.98
153.26
149.16
149.09
149.73
150.43
148.77
149.49
157.05
157.99
153.73
152.43
152.38
154.29
156.85
156.09
153.55
149.15
149.8
156.02
151.42
152.3
158.43
159.95
157.57
155.77
159.76
157.49
151.89
153.28
154.7
155.09
152.8
155.56
151.59
156.89
158.32
155.43
156.56
150.35
154.23
153.58
151.87
154.26
151.08
156.2
152.68
154.53
154.64
152.92
159.22
158.21
159.05
159.11
159.78
156.37
152.31
157.54
151.17
153.83
156.8
107.32
107.75
110.32
112.8
110.33
109.43
105.64
107.61
107.81
108.62
110.89
111.18
110.08
112.66
113.7
112.77
111.93
113.74
112.97
110.89
109.35
109.11
108.05
110.79
111.09
112.5
114.9
115.37
117.41
112.16
111.06
111.0
112.71
115.06
110.22
111.01
116.39
115.56
110.14
111.85
111.74
109.68
111.57
115.67
111.63
115.99
111.16
110.99
114.76
112.8
111.37
110.14
113.19
110.59
112.85
113.14
111.43
112.3
113.26
115.01
112.03
113.27
115.31
111.67
112.88
111.83
112.58
112.15
110.4
113.18
112.23
115.77
118.46
113.6
114.42
114.46
112.27
116.02
115.71
111.6
114.76
113.75
115.97
114.98
113.93
120.74
118.58
121.55
117.28
119.02
118.35
113.01
117.23
117.49
119.58
116.12
117.32
119.88
112.06
115.95
116.87
111.84
115.88
115.21
114.55
116.05
112.74
118.09
112.68
116.97
115.93
112.23
114.68
113.95
116.07
114.73
116.48
114.6
114.66
114.75
115.19
117.31
113.69
112.3
112.51
111.17
111.18
110.32
111.91
109.41
112.02
110.46
110.28
114.07
114.34
109.6
112.97
110.7
112.21
115.74
116.81
113.31
115.63
113.6
115.14
116.95
121.71
116.85
120.2
119.27
118.13
114.39
116.11
118.15
119.26
118.59
118.8
115.09
113.93
115.5
118.11
114.73
115.62
115.13
116.26
114.58
115.51
116.34
114.63
114.65
114.31
119.12
114.43
115.92
117.39
117.36
118.19
116.68
117.7
116.31
113.56
114.55
116.47
114.52
114.69
116.16
114.55
115.24
112.78
114.38
117.02
114.91
118.29
118.6
115.87
116.91
114.08
115.61
116.88
112.67
114.76
113.6
115.83
114.33
115.91
117.63
119.49
115.02
116.23
117.06
114.47
121.01
116.06
115.57
115.62
116.81
119.06
121.09
120.26
118.41
113.06
113.68
113.08
115.31
120.54
117.57
113.66
118.09
118.84
117.54
114.04
115.77
115.43
116.66
116.13
116.29
117.56
118.93
116.51
116.41
118.1
115.85
116.67
115.47
115.95
116.46
114.74
114.31
113.09
114.52
118.41
115.27
114.39
118.03
117.17
113.49
121.06
118.55
114.63
115.87
110.05
116.0
113.92
115.73
117.58
116.39
109.33
113.95
107.01
110.78
110.08
108.48
109.36
104.61
105.71
103.08
104.53
106.66
104.92
102.53
102.55
100.85
103.34
103.02
104.38
105.1
100.7
99.58
100.72
99.4
103.92
104.4
102.34
101.86
105.96
103.63
104.14
105.95
103.66
104.27
105.18
102.04
99.62
106.56
104.99
112.03
108.13
106.6
108.51
104.48
109.45
106.42
108.12
106.96
106.59
104.13
108.84
110.94
104.06
108.36
106.9
104.65
108.36
106.32
107.96
104.77
106.56
105.36
102.78
108.95
105.76
103.02
106.62
105.51
104.95
106.28
107.59
106.45
105.1
105.08
105.76
107.62
107.54
106.36
108.62
105.8
105.82
103.97
107.23
105.62
105.65
104.95
105.19
104.12
103.14
106.3
106.53
104.16
110.45
105.16
108.55
109.03
105.7
106.38
106.57
106.68
106.2
106.3
104.45
104.14
108.28
106.29
107.21
108.59
105.65
107.36
108.1
104.94
107.72
110.65
107.88
108.67
111.01
109.94
112.0
104.56
105.26
105.27
105.98
107.85
107.85
108.79
106.7
105.21
110.08
107.85
112.35
110.69
111.54
112.48
111.34
115.73
111.63
110.53
107.74
107.55
108.21
108.2
108.58
107.75
108.57
112.54
111.75
110.05
107.62
106.15
111.42
106.72
108.04
106.37
106.47
108.76
105.2
109.16
108.31
109.03
105.21
109.29
110.29
108.14
109.55
108.56
108.24
106.75
106.28
108.71
110.38
109.72
109.07
112.26
112.71
109.64
111.72
112.35
111.12
105.67
111.7
109.71
109.77
109.19
108.16
111.04
114.6
110.67
111.81
106.65
112.7
110.14
111.97
111.46
112.78
110.0
110.98
112.02
112.01
112.28
111.77
109.09
112.91
115.23
113.0
113.65
114.9
113.59
114.83
112.27
114.17
114.01
110.6
111.84
108.68
108.03
107.54
113.52
112.95
110.74
110.99
110.98
109.66
108.01
107.11
110.01
114.49
113.25
108.29
111.9
111.87
111.89
113.02
107.24
109.13
108.81
110.68
110.7
107.27
105.13
109.49
106.76
107.48
110.88
111.17
113.21
107.02
111.97
107.48
107.14
108.23
105.65
107.04
108.8
110.77
106.18
110.2
109.44
107.22
110.77
111.15
107.57
109.69
108.02
109.12
106.67
103.2
107.29
109.92
108.99
111.17
108.12
106.67
109.0
106.44
110.54
107.12
105.07
103.74
107.25
106.21
108.56
108.83
110.64
106.96
108.16
111.99
109.48
109.34
108.48
109.64
108.02
105.74
107.32
109.54
105.21
108.72
108.6
110.45
110.62
113.23
110.57
108.97
112.97
107.88
110.68
105.18
112.44
109.2
105.91
109.81
109.95
108.7
107.27
109.12
107.69
111.77
104.57
110.19
110.51
108.95
109.38
112.47
107.66
107.07
107.27
107.87
109.15
111.95
110.42
108.46
111.23
109.37
107.04
107.43
109.17
107.4
105.43
104.79
108.53
108.71
110.25
111.72
111.89
111.66
109.38
112.44
111.51
112.32
111.98
112.09
115.4
110.9
106.33
113.24
110.76
108.86
109.36
111.6
113.25
113.44
109.9
111.13
106.24
110.92
104.99
106.8
106.25
107.56
105.63
108.83
109.47
112.41
111.29
109.94
108.69
108.85
108.92
108.37
111.91
111.54
108.22
111.18
108.2
108.59
109.86
109.75
110.38
114.47
109.99
114.15
113.35
109.66
111.76
113.28
111.95
109.9
113.35
111.58
108.15
107.8
108.81
106.5
105.27
108.03
110.01
110.32
108.96
108.59
110.87
112.3
106.96
109.04
109.22
108.21
110.61
104.93
104.21
107.3
109.06
108.76
106.32
105.61
107.31
105.37
106.3
109.14
105.87
104.91
109.23
107.65
106.34
110.3
110.56
110.43
109.8
108.99
105.9
106.1
106.47
108.91
105.1
103.81
108.98
109.58
107.37
108.14
109.22
108.79
107.78
105.16
104.99
110.62
103.82
101.42
104.56
103.95
105.1
104.21
104.62
106.05
105.46
110.47
109.2
110.25
106.68
110.69
108.66
110.83
109.28
108.57
108.19
104.91
109.13
107.75
106.6
109.78
107.76
109.53
110.6
110.32
112.79
110.99
109.49
107.6
107.88
109.38
109.85
107.96
110.38
108.42
107.67
109.82
109.05
110.31
105.2
109.26
111.53
109.25
107.34
111.55
110.27
109.47
109.67
109.54
112.11
110.78
107.66
106.15
106.41
108.49
98.99
99.8
104.78
103.57
105.98
106.6
97.89
103.2
104.06
99.17
100.21
104.65
105.07
104.25
105.21
107.89
106.48
100.54
101.93
107.55
104.86
105.48
104.16
105.62
106.31
105.02
101.63
100.58
102.48
102.81
104.24
107.7
104.68
107.28
111.72
109.05
110.92
106.86
109.73
112.25
112.18
112.83
116.99
112.77
113.41
112.28
112.11
112.81
111.26
111.83
104.42
107.67
107.93
107.86
110.7
111.81
106.26
105.67
105.92
105.51
102.1
101.79
101.9
102.88
106.19
104.85
103.72
106.13
107.13
109.35
105.9
108.7
103.13
101.36
99.51
98.93
103.73
108.38
106.57
108.18
101.33
108.48
105.33
105.66
107.85
114.74
108.99
111.43
109.9
108.48
107.47
108.15
118.49
115.99
112.53
118.98
112.16
111.83
107.88
114.69
111.48
111.47
113.54
117.38
113.41
117.76
118.44
117.66
118.84
122.95
120.71
129.63
127.68
119.96
118.83
119.8
121.39
121.83
123.26
125.92
118.94
121.98
120.8
121.87
121.24
118.31
119.14
120.48
119.84
119.99
117.86
116.67
118.7
119.71
119.83
115.03
116.19
118.33
115.01
115.24
114.91
110.86
114.35
114.11
113.38
116.14
114.41
113.23
116.76
113.25
114.83
114.56
113.64
110.64
114.69
113.66
115.01
114.62
111.78
118.82
114.88
115.26
119.11
115.07
114.82
113.98
110.5
110.16
111.92
112.65
112.94
113.48
114.69
116.46
115.98
112.99
113.58
118.24
116.16
114.86
114.41
115.99
108.51
113.56
109.77
109.96
109.81
110.03
117.39
117.51
115.62
116.84
116.99
116.32
121.75
118.08
117.09
112.5
114.85
114.08
113.46
122.18
115.78
114.72
116.23
115.25
113.62
113.7
118.04
120.12
118.09
119.06
120.84
117.59
116.31
114.31
117.38
118.14
118.58
117.48
116.13
114.32
116.24
121.67
112.59
117.68
118.47
115.28
117.43
116.37
117.62
118.81
115.28
111.61
115.89
113.59
111.38
113.48
114.89
112.58
111.8
109.68
109.27
108.87
108.2
114.04
108.63
111.34
106.94
111.53
106.83
107.79
105.27
107.63
106.58
107.57
108.3
106.3
104.89
104.86
110.61
107.72
104.25
107.7
106.74
107.0
107.85
107.47
104.21
106.88
105.66
106.63
105.93
105.79
108.36
104.63
104.3
107.33
104.84
107.74
106.26
103.87
107.81
103.91
108.41
114.62
108.1
108.13
106.6
107.12
107.66
106.59
109.6
109.56
108.42
108.56
108.29
105.78
108.06
108.65
112.41
107.91
113.03
109.86
108.97
111.49
113.47
114.06
110.5
116.0
115.79
108.09
112.92
107.48
111.31
115.48
106.63
109.26
107.15
106.29
109.27
109.06
107.85
104.94
107.72
106.91
110.71
109.31
108.35
111.88
106.61
107.48
110.19
107.86
107.84
107.95
108.16
110.88
108.92
110.48
109.51
115.64
111.46
115.38
114.71
113.74
112.73
112.54
112.3
115.02
116.33
114.85
114.48
115.16
113.62
111.28
115.58
111.37
110.53
115.64
112.07
108.49
108.63
114.51
114.64
116.85
113.07
113.08
113.21
113.43
118.23
113.89
109.93
110.14
107.75
111.75
110.71
111.64
111.02
114.81
113.38
113.9
114.38
112.39
114.74
121.79
115.87
117.2
113.61
111.98
113.87
112.96
112.71
107.3
111.63
111.3
108.01
108.25
106.05
109.78
110.14
110.79
104.0
106.07
107.56
107.3
104.21
109.72
111.95
109.14
107.43
107.14
106.64
109.93
110.8
107.99
104.49
107.53
104.4
107.41
106.85
107.56
110.29
107.96
106.13
106.34
104.47
106.08
108.95
105.52
106.69
106.83
107.16
109.51
107.07
109.85
108.48
109.95
108.39
108.48
108.27
106.4
109.0
107.37
107.93
113.91
110.21
110.14
102.77
106.54
106.45
108.59
107.75
102.52
108.64
108.37
108.65
106.38
106.84
110.04
109.86
113.16
105.41
108.73
107.22
110.63
113.66
112.61
111.89
110.56
112.43
107.29
109.29
107.11
108.6
108.56
113.82
107.17
111.53
107.97
111.21
108.36
110.32
107.57
113.79
114.45
116.89
109.35
112.16
110.85
113.67
113.55
112.67
116.23
112.32
111.3
113.1
109.53
110.09
111.68
114.2
113.12
117.32
116.21
111.33
112.25
112.8
114.62
114.83
114.26
116.51
115.9
110.85
113.85
111.94
117.59
115.65
108.2
114.89
112.33
115.47
114.74
116.9
119.18
116.07
117.26
118.36
120.17
117.6
112.42
114.2
113.28
112.24
117.99
113.6
116.22
117.22
113.83
116.34
119.14
116.29
109.98
111.81
111.58
112.36
114.41
111.39
112.72
114.91
115.46
116.07
116.37
111.18
113.58
114.66
109.98
119.63
111.43
117.07
113.47
117.29
115.42
115.84
116.34
120.09
119.74
116.15
118.3
115.73
119.45
118.37
117.5
120.67
118.34
119.77
115.99
120.82
112.43
115.69
113.53
111.87
111.52
111.13
116.5
115.0
109.65
112.18
114.19
116.91
118.35
112.36
113.36
110.81
115.81
120.02
115.78
118.98
119.06
116.21
116.38
115.87
116.77
119.6
118.5
114.17
116.89
119.77
120.21
118.7
116.77
116.73
115.22
117.26
116.94
119.93
119.73
116.42
116.86
113.95
117.38
116.84
114.97
118.27
115.63
114.98
117.45
116.12
113.9
114.11
113.79
111.05
113.7
109.79
110.98
112.95
113.01
113.53
111.42
114.67
117.14
115.52
115.79
118.27
117.48
120.1
118.11
114.0
119.2
116.67
113.96
117.3
116.02
117.7
119.09
119.06
116.21
113.91
120.03
117.58
113.49
116.63
116.57
116.43
118.78
115.66
115.12
110.94
114.66
112.24
112.75
115.15
117.32
112.43
116.19
113.41
110.46
114.0
114.85
111.76
116.87
116.75
114.54
115.1
113.73
112.23
118.09
113.32
118.1
116.4
116.07
119.09
116.67
120.09
116.31
118.36
112.42
116.75
112.62
118.68
118.84
115.62
115.89
118.19
112.93
115.05
114.11
115.51
115.28
118.9
115.82
114.37
117.48
116.15
116.41
115.33
115.14
115.89
115.94
115.3
114.43
115.18
116.8
116.91
115.86
113.31
111.37
114.69
111.0
113.86
113.17
114.41
113.53
111.29
112.87
112.59
111.69
114.03
113.61
111.62
114.02
110.28
112.15
112.23
119.39
112.68
113.42
111.63
111.9
116.64
109.5
113.75
117.3
119.08
113.16
115.76
114.73
111.71
112.09
110.27
110.94
109.1
114.03
115.53
111.88
116.35
110.8
111.06
110.93
109.63
109.89
101.35
109.22
106.69
108.0
102.79
107.77
108.52
102.89
108.53
100.16
105.57
102.87
103.18
101.77
101.61
112.0
104.66
104.19
104.58
105.03
102.46
102.13
102.29
104.3
101.18
101.85
103.08
103.17
104.55
103.32
107.34
104.51
104.82
104.63
105.04
102.47
105.49
99.91
99.8
103.31
105.17
104.32
102.85
97.73
101.97
104.38
104.76
104.98
102.44
103.17
104.66
108.27
104.52
101.92
102.95
101.65
100.79
100.2
102.32
100.21
103.47
103.03
102.72
103.0
107.81
102.68
105.9
103.87
102.28
100.85
103.76
100.81
102.68
102.49
103.74
105.82
102.14
104.58
104.92
104.58
103.25
104.13
102.79
104.78
104.07
104.48
101.28
99.74
108.09
104.7
107.11
106.42
103.82
106.86
105.53
113.45
107.98
106.61
110.32
106.45
108.42
105.07
108.49
102.21
102.33
104.06
104.32
102.88
103.59
103.2
100.36
107.88
106.88
104.02
106.27
110.57
108.53
104.94
103.51
107.24
106.7
107.61
107.31
110.12
110.01
109.24
109.31
106.77
106.43
105.41
108.11
108.24
107.99
109.89
106.03
102.69
109.67
112.39
110.8
109.07
112.87
110.06
111.97
107.24
107.27
108.15
103.67
105.93
109.26
109.54
105.69
104.85
105.91
106.36
106.78
105.55
110.08
110.82
105.63
109.52
110.94
110.67
111.63
107.58
113.77
108.45
109.21
108.67
111.65
110.25
109.28
109.27
111.88
111.76
109.16
113.46
108.56
114.35
113.09
111.33
113.6
112.77
110.64
112.38
109.44
109.75
109.28
110.34
109.28
108.85
107.8
106.98
114.04
112.21
108.97
111.85
119.11
112.95
113.33
116.86
115.88
111.04
112.9
115.75
112.0
113.39
116.05
119.52
118.57
119.29
115.26
119.8
117.88
117.71
111.89
112.13
113.52
115.22
113.99
107.75
115.24
112.34
112.01
110.71
110.58
110.3
108.37
107.23
112.66
111.15
115.21
110.61
108.33
115.31
113.28
110.2
112.06
110.07
110.27
115.04
116.66
116.58
117.52
115.22
121.02
119.12
118.2
105.98
104.7
108.81
106.59
105.93
104.22
108.79
107.24
108.39
107.91
108.63
107.44
108.1
105.79
104.18
104.99
106.61
109.09
105.9
103.59
104.79
108.61
105.08
106.77
107.15
106.51
104.21
107.84
105.72
105.36
102.84
105.92
104.67
106.16
103.29
103.78
99.23
103.77
103.75
102.25
104.12
100.36
106.45
104.32
103.29
100.85
100.86
103.01
101.84
102.15
100.48
98.98
100.94
103.38
105.18
102.64
105.94
103.42
106.01
102.89
103.6
106.15
105.1
108.38
104.47
108.6
110.05
106.79
108.26
106.24
108.18
109.03
106.03
104.93
106.74
107.15
109.47
108.44
108.85
105.7
107.84
108.89
106.69
108.08
106.45
109.29
107.87
106.88
109.97
109.33
106.72
106.73
109.06
106.91
106.58
109.77
111.87
105.57
108.14
105.21
107.23
107.35
107.12
106.6
100.63
108.72
107.39
105.66
104.48
102.31
103.05
107.39
106.52
106.24
106.94
106.21
110.25
107.98
109.01
109.6
108.63
105.79
105.12
108.29
109.92
107.68
108.28
101.92
106.4
107.64
108.07
107.21
104.26
103.63
104.76
107.45
106.1
107.22
108.31
107.53
106.61
105.25
106.09
105.17
107.63
108.41
105.22
104.19
106.07
106.96
112.99
109.67
111.88
106.07
105.57
111.42
106.36
108.68
109.92
109.76
106.99
105.58
105.58
109.61
106.86
107.06
105.36
101.99
108.68
105.87
108.86
108.79
111.32
110.32
107.46
103.96
111.4
110.88
113.32
109.84
108.74
111.2
109.6
109.64
117.77
112.32
114.92
110.82
110.27
111.6
114.31
108.09
108.15
107.4
107.97
108.48
108.83
108.61
111.05
112.82
109.58
111.89
110.04
110.02
112.9
107.72
109.64
110.84
109.88
106.42
106.83
108.45
110.83
109.89
105.14
107.88
105.4
107.29
108.1
111.13
106.38
108.11
106.86
110.31
105.64
105.06
109.48
109.61
106.09
109.06
105.27
102.88
103.12
108.02
111.8
107.03
107.17
105.74
106.89
107.07
109.39
110.81
109.38
108.09
104.14
108.58
106.73
108.48
109.51
107.93
107.77
108.16
108.16
107.29
104.75
106.19
104.51
106.51
109.42
104.98
105.94
102.97
109.83
109.07
111.11
111.79
107.39
108.81
112.66
108.81
111.34
109.85
105.06
105.54
103.85
102.15
100.59
104.19
99.14
102.36
104.37
101.75
102.45
102.67
103.72
102.72
107.08
103.39
104.66
101.41
106.65
105.08
107.1
106.02
104.24
106.53
103.04
103.76
105.5
107.37
107.23
104.16
106.27
104.99
104.46
101.66
106.2
107.45
105.54
107.68
106.0
107.83
110.11
106.73
109.21
98.51
106.58
101.17
102.61
103.0
105.95
104.12
105.91
106.93
106.75
105.79
104.91
108.86
106.87
104.45
106.02
111.82
107.88
108.42
111.0
110.8
112.46
107.6
107.87
110.59
107.27
108.71
108.23
108.72
107.95
106.46
108.16
113.74
112.56
113.98
112.98
113.31
110.17
110.97
110.44
108.79
107.78
110.09
104.45
107.78
109.02
107.22
109.1
107.18
108.81
105.14
109.37
108.95
103.09
106.16
108.19
111.74
109.76
107.64
111.75
112.9
112.43
114.82
112.87
115.95
115.26
113.47
111.0
111.16
112.6
115.15
108.57
111.88
109.9
112.92
106.11
109.64
109.35
110.01
109.48
111.44
109.68
109.34
114.06
108.68
111.33
112.56
113.65
107.39
116.27
110.66
109.48
108.98
112.82
109.3
106.5
112.41
110.67
106.67
106.79
108.37
107.9
113.3
108.29
110.58
112.78
109.97
110.29
112.31
112.37
108.98
108.28
108.51
105.53
110.84
109.07
105.06
109.85
106.97
107.06
109.99
110.39
107.8
106.33
111.2
107.95
104.78
107.45
108.22
108.27
111.34
109.89
108.93
106.64
105.63
106.29
105.65
107.18
112.42
109.24
106.65
106.06
106.51
107.9
109.3
109.87
108.67
109.11
107.88
114.02
106.81
105.26
105.67
106.96
105.3
104.39
101.64
104.4
105.64
106.69
99.18
104.12
99.94
99.48
105.59
99.9
99.74
97.76
99.09
100.58
97.14
98.17
98.24
97.25
97.64
100.15
99.64
100.49
103.65
99.35
98.7
100.9
102.1
99.13
101.45
97.84
99.54
98.59
96.95
99.14
98.54
99.95
100.17
101.3
104.8
99.65
99.61
100.42
102.9
98.77
99.0
102.59
101.25
104.4
105.12
106.25
108.97
107.38
107.02
107.57
106.52
102.6
103.53
104.62
106.56
102.42
101.52
103.4
103.64
103.11
99.31
104.6
101.81
103.9
102.4
100.23
97.44
99.41
98.96
104.33
101.51
101.26
103.42
101.34
102.48
102.05
100.88
98.2
103.72
98.39
98.11
101.04
100.0
101.87
100.35
105.96
101.58
101.54
101.61
104.4
98.5
99.64
99.27
96.13
103.09
98.61
98.24
99.53
103.14
99.0
100.83
98.95
103.39
102.75
104.96
105.09
102.97
106.29
105.16
106.19
104.92
101.6
104.52
98.08
109.3
105.91
107.53
103.9
104.58
102.78
102.79
100.78
103.06
105.95
102.11
107.09
106.24
105.59
100.96
103.87
102.6
108.59
102.46
105.74
102.75
103.43
103.02
103.02
103.32
106.55
103.55
103.77
102.18
103.61
103.74
102.44
105.52
109.2
103.39
102.89
100.62
102.31
101.73
105.75
103.36
105.01
99.42
99.04
101.76
101.86
102.36
102.41
103.25
99.53
101.53
100.79
98.42
100.88
99.89
99.85
99.95
97.94
99.8
98.36
102.35
99.01
97.21
99.37
105.44
98.15
100.78
99.87
102.75
96.72
100.37
100.88
100.16
100.67
101.8
98.39
97.25
93.97
97.52
96.49
97.8
95.68
96.43
97.11
95.85
94.4
91.68
96.54
98.44
100.35
98.99
96.45
96.92
101.45
102.11
103.21
101.47
99.37
98.56
93.32
97.88
98.96
98.23
96.37
98.23
95.02
95.27
96.2
97.08
93.18
94.08
94.68
96.82
94.91
96.95
96.15
95.14
98.5
91.0
94.01
96.95
93.33
92.71
91.56
96.82
94.68
98.42
99.86
97.11
95.73
99.87
99.42
97.23
96.66
98.28
97.69
103.03
99.29
99.63
101.4
97.16
100.55
99.48
98.85
96.96
100.22
99.57
99.32
99.2
97.76
99.35
98.55
100.45
98.41
99.47
96.63
95.82
98.25
98.93
97.77
97.01
95.97
96.67
94.35
92.53
95.72
93.72
94.64
95.36
93.67
95.95
97.46
96.79
96.54
95.12
97.75
98.63
99.6
98.59
96.72
97.8
98.76
99.51
97.67
97.75
96.29
95.67
95.09
93.14
97.32
94.64
96.22
96.88
92.27
94.6
92.88
88.91
91.03
91.72
91.8
92.57
92.78
93.15
91.01
90.58
92.18
90.14
90.44
91.95
88.05
94.1
89.64
95.71
95.52
91.36
93.43
92.2
92.28
93.43
93.63
91.79
95.53
91.91
92.45
94.64
94.36
92.53
94.27
91.75
90.24
91.61
90.48
92.12
91.26
93.77
94.56
91.47
91.48
90.91
91.65
92.43
89.49
92.59
94.0
96.66
94.74
91.62
90.77
92.0
92.32
89.3
92.15
91.33
88.43
87.93
90.08
87.46
88.65
91.73
88.23
90.62
92.94
91.28
92.42
88.47
89.46
87.63
92.0
89.37
91.3
87.58
89.09
90.81
88.8
88.49
87.1
90.22
86.78
90.42
88.34
85.09
91.4
94.59
91.05
90.55
89.56
90.05
92.47
93.53
87.16
90.85
89.14
89.33
90.28
90.53
89.27
87.73
90.62
86.25
87.49
86.69
88.64
86.89
90.49
87.85
87.27
84.88
86.51
85.76
83.28
88.76
88.16
87.91
86.79
87.35
88.82
90.32
88.27
87.65
91.31
87.85
88.51
92.16
87.95
87.6
91.54
92.9
93.71
91.96
91.85
92.14
95.58
94.97
93.95
95.21
92.17
94.01
96.65
93.02
93.19
94.81
95.66
92.27
98.18
93.2
95.28
94.35
92.78
93.69
90.86
88.66
92.75
91.01
91.96
88.76
87.32
91.31
90.32
87.79
88.73
90.25
87.19
93.73
91.69
92.69
89.98
92.76
91.64
89.48
90.11
90.74
95.45
91.34
90.34
90.17
89.74
88.9
90.21
86.52
92.6
89.45
90.01
90.0
89.8
89.51
92.69
90.31
90.0
90.55
93.08
92.71
93.54
92.59
89.72
90.66
90.35
88.25
90.34
89.37
91.85
86.74
88.98
85.99
89.78
90.18
88.61
89.87
90.28
89.25
91.07
90.54
86.72
86.83
85.74
89.04
86.31
87.71
89.92
88.68
90.63
90.86
90.74
87.88
89.44
90.95
87.81
89.43
88.47
90.16
89.9
92.14
87.99
91.42
93.11
93.19
90.97
93.23
90.64
89.19
89.55
94.13
91.3
90.01
94.31
93.07
93.2
94.04
92.81
96.19
96.74
95.09
97.06
95.53
99.31
96.93
95.41
92.67
94.21
97.36
97.65
91.12
93.74
94.36
92.09
94.93
96.71
99.35
95.5
96.48
96.29
98.48
98.23
97.6
92.67
99.43
97.15
96.72
97.44
98.45
98.45
97.4
93.88
96.92
95.66
97.49
94.71
97.2
97.08
93.4
96.55
95.08
93.75
95.02
96.98
96.08
90.89
91.87
88.09
91.14
93.47
90.99
91.56
90.93
91.65
93.32
92.59
95.38
94.68
97.35
95.11
89.79
91.51
93.16
92.63
92.44
94.35
95.39
94.77
93.42
94.03
95.08
89.7
90.1
90.65
93.2
91.75
89.32
88.24
90.72
88.15
88.77
86.73
83.89
86.51
90.18
91.68
92.43
89.23
89.49
89.28
89.22
90.14
88.05
86.29
89.31
92.93
89.77
88.37
90.27
91.88
93.0
89.52
91.56
88.86
91.65
87.74
89.94
88.89
90.15
88.77
86.36
87.31
88.47
90.77
87.45
90.36
83.62
86.32
87.61
88.23
86.92
87.79
86.68
88.17
89.84
88.02
89.24
87.9
87.19
87.72
88.58
88.25
88.44
88.63
88.84
90.94
87.5
87.08
86.62
88.52
89.2
89.71
90.56
90.66
87.07
90.8
88.21
89.97
89.48
87.75
89.34
90.22
92.74
91.39
91.57
94.74
91.29
92.53
94.27
91.71
93.11
93.85
90.94
90.25
92.91
93.03
92.46
95.01
92.99
93.27
92.68
92.63
89.64
92.96
90.4
92.94
92.42
95.64
93.19
94.98
95.48
93.73
95.13
92.7
96.32
95.23
93.33
92.08
93.58
93.11
94.24
95.44
93.8
93.95
96.31
95.4
94.66
97.71
93.34
97.87
99.34
100.2
96.38
98.04
95.6
95.22
94.09
94.94
93.46
90.67
93.37
93.0
97.11
93.9
93.97
90.89
92.75
96.5
95.12
98.94
98.31
98.52
96.92
97.48
99.05
98.15
94.1
96.29
98.75
94.55
96.86
97.94
96.03
95.14
95.61
98.88
99.36
97.86
97.59
96.78
97.39
96.8
100.69
99.24
96.06
96.2
96.69
95.24
99.84
97.64
96.63
97.23
98.15
97.79
97.31
99.12
97.61
97.07
97.56
99.48
97.54
94.62
96.16
98.69
95.9
94.93
98.23
95.44
95.38
97.55
97.85
96.12
98.45
99.92
97.99
98.93
96.88
97.72
97.2
96.62
99.45
97.32
99.64
97.56
99.2
96.39
102.18
99.69
97.45
99.73
99.34
94.17
97.38
98.12
93.88
95.18
95.88
97.6
99.48
99.71
96.24
99.13
98.77
94.59
95.81
95.14
97.6
98.38
98.56
100.71
99.75
98.33
101.88
100.96
100.59
100.13
99.33
99.81
99.77
100.17
102.47
100.21
95.64
96.76
100.3
101.56
96.87
97.61
98.92
101.84
106.18
100.3
104.43
107.0
105.25
106.69
103.06
102.29
100.16
100.99
99.77
102.35
100.31
100.16
100.78
99.91
100.13
97.38
97.4
101.98
101.64
102.83
104.39
104.11
103.62
102.95
104.81
107.35
102.37
107.69
102.51
100.65
102.69
103.83
104.41
104.35
100.89
105.25
100.96
104.3
104.75
99.18
100.13
99.72
100.68
101.6
103.36
101.72
99.06
99.34
99.99
98.58
95.74
97.42
96.13
93.36
97.21
97.79
97.7
96.61
98.05
99.52
98.03
99.89
97.76
99.43
100.64
103.57
103.29
99.04
103.26
100.8
105.05
100.74
100.11
101.32
101.45
101.88
98.6
98.94
97.7
100.76
100.61
99.09
96.86
97.58
99.31
97.92
97.02
100.31
95.07
96.94
95.39
99.27
98.37
95.23
96.97
95.18
96.66
98.79
98.97
96.99
95.36
91.44
96.18
93.72
93.78
94.62
95.14
92.84
93.49
95.2
97.86
95.52
98.52
95.71
94.64
98.48
96.26
98.05
96.2
97.45
94.52
91.97
95.2
96.16
90.63
95.32
92.33
92.9
92.46
91.05
98.84
98.51
99.09
97.69
97.77
96.94
96.68
94.46
99.78
99.0
99.92
94.15
95.2
93.18
95.07
95.69
92.01
92.37
93.56
96.04
91.77
92.42
91.74
93.29
94.44
91.77
94.53
94.05
95.96
94.18
93.99
93.9
92.8
91.56
92.76
91.46
92.61
89.19
90.31
90.91
91.85
93.35
90.92
90.42
90.74
91.8
92.71
90.93
92.85
96.6
94.16
98.77
94.22
94.93
95.9
96.42
94.9
97.29
91.85
91.13
92.7
89.64
93.14
91.55
92.01
91.69
93.31
93.25
91.71
90.49
91.01
89.76
94.2
91.88
91.39
90.3
92.3
91.65
92.85
90.1
90.24
91.65
91.29
90.96
90.81
91.96
90.96
88.27
94.74
89.57
92.04
88.69
91.13
89.45
89.54
91.0
88.01
89.37
86.96
86.9
87.81
88.41
85.37
86.93
86.02
86.52
87.98
87.47
84.5
93.62
91.22
91.37
87.37
88.4
88.23
89.08
89.86
91.06
90.13
91.68
92.32
89.47
86.03
88.4
89.66
87.48
87.34
84.68
88.12
90.67
89.38
87.93
86.77
88.43
92.07
89.92
89.72
89.77
88.51
91.6
89.65
91.97
89.83
92.44
89.43
94.3
93.89
92.57
92.14
91.39
86.98
89.13
90.52
93.2
89.82
93.06
90.98
91.88
92.44
89.95
93.39
88.08
88.39
88.69
87.69
89.4
89.53
89.74
90.28
88.2
89.72
90.15
86.24
89.04
89.86
91.73
89.94
88.91
88.19
90.13
92.04
87.41
89.69
91.28
88.62
91.58
90.26
90.82
91.35
90.79
88.28
86.05
88.56
88.18
90.23
87.86
89.8
89.76
86.7
85.81
89.92
89.72
93.32
92.4
91.99
91.24
90.89
94.91
93.8
93.29
90.77
93.4
89.32
91.48
95.1
94.76
91.0
90.77
90.48
92.94
94.9
96.94
94.94
95.7
92.25
97.98
95.02
95.44
97.02
95.87
95.41
95.49
96.19
94.55
94.03
94.03
93.77
92.33
92.93
93.85
89.19
89.05
90.43
91.73
93.73
88.96
89.62
88.87
85.81
85.82
89.78
88.26
90.58
89.87
88.42
90.77
93.2
88.88
90.8
91.65
92.04
87.51
91.13
91.28
90.99
88.68
89.24
91.67
91.79
91.68
96.06
91.65
93.88
89.31
89.92
88.24
87.0
89.69
90.12
86.09
96.07
95.47
91.62
91.31
90.9
90.53
92.75
91.21
90.44
90.18
91.5
85.95
87.94
88.33
85.48
87.35
88.51
89.21
89.49
88.03
89.56
84.37
90.07
92.06
86.53
89.46
88.47
87.44
86.92
89.8
90.24
87.59
89.61
89.66
88.46
84.63
91.09
89.64
90.03
91.37
89.03
87.03
90.28
83.97
88.79
87.74
87.97
86.09
86.35
86.1
87.25
90.6
92.97
90.68
89.73
88.62
90.04
88.42
88.9
87.95
88.95
86.88
90.38
87.43
91.09
89.36
90.25
91.73
89.95
91.62
91.56
91.17
90.81
90.03
91.43
93.32
91.6
93.53
92.05
89.86
90.83
93.45
92.95
89.28
92.85
88.44
92.12
93.2
91.35
89.35
91.01
90.72
87.86
90.5
90.75
91.35
88.59
90.43
91.28
92.59
90.47
93.99
91.81
89.47
89.32
91.1
88.26
89.52
91.15
90.74
91.89
89.72
89.03
93.97
88.72
88.33
89.45
88.55
87.79
93.0
90.15
90.5
90.83
90.21
88.84
89.07
91.45
90.1
91.75
90.19
91.49
87.86
91.89
92.44
88.81
89.17
84.51
84.71
87.5
87.95
89.49
86.13
88.46
88.72
89.27
93.8
88.15
90.99
91.51
92.93
92.64
92.85
91.63
92.32
90.07
88.94
90.54
91.68
90.06
89.75
89.41
88.4
92.66
89.16
89.32
90.84
91.05
93.47
93.27
93.86
91.72
91.39
91.65
88.5
90.17
91.17
93.6
90.68
91.13
91.92
89.9
91.38
93.77
92.89
95.83
91.11
94.68
95.84
91.51
92.48
91.42
90.97
93.05
91.16
92.72
93.79
96.17
95.31
91.45
91.14
91.91
92.63
90.26
92.78
90.71
92.86
92.93
92.2
88.3
89.09
92.07
90.82
90.91
92.04
89.05
91.1
91.07
92.57
94.13
87.39
94.47
91.75
90.49
90.68
92.23
92.36
94.76
91.7
90.44
92.66
94.08
93.65
88.59
93.13
91.69
90.11
86.58
90.04
90.09
89.91
90.17
91.7
89.84
90.69
89.36
93.01
92.19
91.89
88.67
91.31
92.3
91.53
95.74
90.97
93.99
94.66
96.64
93.72
92.95
92.4
91.44
91.07
89.54
94.57
88.66
92.99
90.01
90.34
90.63
92.67
89.4
88.66
89.56
87.59
90.76
91.11
91.51
91.77
92.86
94.21
93.25
94.55
92.53
97.25
94.01
95.87
95.65
92.5
96.82
96.4
94.88
100.53
94.51
94.72
92.03
91.23
90.17
93.25
92.53
92.27
96.15
94.62
92.26
92.85
90.71
90.18
90.49
93.7
95.44
91.79
94.04
92.78
90.77
90.41
90.64
92.99
92.2
93.86
89.64
90.34
90.93
93.89
95.55
96.73
92.02
94.67
95.57
94.02
90.54
92.79
94.2
95.6
97.71
95.25
93.14
91.24
94.76
93.11
89.41
92.71
93.66
89.16
89.58
90.92
91.37
88.54
89.78
92.04
91.45
92.35
92.84
91.52
91.08
91.62
89.59
91.26
89.39
91.34
87.5
90.45
89.94
87.78
85.99
89.66
90.96
86.8
91.34
90.5
90.3
90.08
91.74
93.26
94.11
92.15
94.69
93.25
90.01
91.3
91.16
90.56
87.69
90.84
93.67
91.86
92.97
93.5
95.78
91.85
92.88
95.49
93.44
93.23
89.04
89.59
89.8
92.91
99.19
89.38
89.81
91.75
90.82
92.56
93.06
93.71
91.51
93.09
91.04
91.95
96.51
95.29
94.16
97.95
96.15
93.51
97.96
99.13
94.88
94.23
93.6
92.95
92.84
93.45
93.84
92.63
93.15
91.45
89.81
94.52
95.41
92.98
93.72
93.57
91.27
94.69
97.01
92.54
91.05
92.59
91.03
87.68
91.24
89.89
92.73
91.26
89.9
88.38
87.64
89.28
88.71
89.76
82.93
89.05
88.67
88.18
87.84
89.45
93.97
89.48
88.14
87.74
91.61
91.86
88.88
89.06
89.36
93.73
90.04
88.62
90.36
88.73
87.21
87.4
90.06
90.08
91.19
91.47
88.44
89.72
91.63
87.59
89.25
90.57
87.87
90.69
91.09
91.1
87.98
91.06
90.4
90.85
92.8
91.0
92.6
92.25
92.27
90.29
93.28
89.86
90.78
90.68
89.16
89.16
92.72
90.89
90.25
88.59
93.96
90.56
93.89
88.1
93.15
92.45
89.74
92.56
91.09
92.52
92.33
93.02
94.56
90.69
96.8
92.46
90.87
89.12
93.04
93.29
91.74
90.34
92.53
96.37
93.06
92.5
93.89
94.78
92.36
90.4
92.6
93.73
87.56
92.24
91.64
90.83
90.63
94.34
91.63
92.07
92.64
94.25
94.29
90.84
93.13
89.05
91.45
91.41
93.04
91.62
91.15
92.63
91.63
93.12
93.3
92.16
91.8
94.18
93.23
92.01
95.46
91.77
98.12
93.55
94.39
94.97
92.98
93.02
94.19
93.61
93.19
92.25
91.85
95.12
94.29
93.29
95.19
93.94
94.81
94.87
93.72
91.43
92.03
95.46
94.63
91.3
92.56
94.53
91.47
94.02
97.06
95.54
94.95
93.76
94.38
95.31
92.59
94.59
92.87
93.23
95.12
93.94
95.58
92.27
90.6
88.95
90.67
91.76
93.77
92.72
92.92
93.13
92.02
93.05
92.11
93.3
92.98
90.29
92.39
90.9
93.0
91.89
86.89
90.31
93.0
93.73
88.39
91.65
88.99
92.28
87.97
92.55
90.01
90.28
90.73
90.71
89.59
93.52
92.73
91.69
88.82
89.14
89.68
88.58
91.39
91.73
88.89
91.38
94.51
90.52
90.27
90.89
89.68
89.79
90.49
93.94
93.7
89.21
93.85
89.24
91.92
91.66
89.81
92.46
89.36
86.69
91.26
89.98
86.53
89.19
89.33
88.57
86.43
91.32
88.65
88.35
86.36
88.65
89.03
87.84
86.83
88.69
87.82
88.34
88.69
86.73
87.51
87.74
87.29
83.38
87.7
86.45
91.03
90.61
88.18
87.92
90.03
85.89
88.65
88.3
90.08
87.79
88.02
91.79
89.55
87.92
86.09
87.56
89.29
88.62
88.13
90.02
89.96
86.03
86.73
89.24
88.33
88.41
84.99
85.82
87.16
89.77
84.2
86.03
87.5
91.08
88.17
87.86
87.23
89.92
87.97
87.07
85.93
91.39
87.9
90.64
89.72
90.04
86.04
89.35
88.2
90.25
90.5
87.7
87.29
91.44
92.62
87.66
87.98
88.27
89.76
87.31
92.12
93.96
89.09
90.27
89.37
89.13
89.92
90.58
92.29
91.46
92.81
91.57
88.37
92.67
91.13
86.47
90.86
91.57
89.25
92.48
90.5
90.66
90.73
90.01
88.67
92.81
88.55
89.95
88.86
85.3
88.47
92.39
89.98
87.91
92.66
91.1
90.87
88.49
88.7
90.39
89.33
90.87
93.31
89.83
88.77
90.07
92.69
91.41
90.1
89.87
90.19
89.95
89.77
88.36
90.94
89.54
93.14
92.46
88.22
89.93
93.12
91.71
90.6
86.14
84.28
82.17
83.64
84.43
84.55
87.39
84.72
83.12
88.32
86.72
86.65
88.76
89.06
88.6
87.26
85.55
81.64
83.04
85.81
85.56
83.8
82.8
84.2
84.65
84.48
84.03
88.24
85.0
83.56
83.68
84.85
85.5
82.53
86.65
87.82
86.47
83.72
84.85
85.97
88.53
84.99
86.75
88.69
89.01
88.09
86.22
86.97
90.51
84.71
88.52
86.17
84.57
85.17
85.21
82.95
83.61
82.58
84.07
85.3
85.15
85.8
86.16
86.22
86.97
87.02
85.68
86.41
87.09
87.42
87.12
85.05
84.82
84.94
83.36
86.59
87.47
86.89
84.99
84.95
85.83
85.09
86.27
84.23
86.72
84.8
86.62
80.62
83.96
84.2
86.45
85.17
84.17
86.86
81.99
85.84
84.0
86.44
86.03
85.89
86.63
84.67
85.66
86.43
84.08
86.04
87.4
86.8
84.77
85.7
87.94
86.84
86.7
87.25
88.0
87.16
86.53
86.44
88.66
87.91
90.9
85.04
87.15
90.13
87.2
83.61
87.17
88.38
87.36
84.97
85.81
85.81
88.65
85.63
88.04
86.16
88.18
87.15
80.69
88.26
85.4
84.65
81.34
84.76
83.83
85.56
86.63
82.47
85.0
86.95
87.46
85.49
84.85
83.88
86.2
83.71
85.32
85.19
85.76
86.6
84.67
85.49
84.02
83.61
88.09
86.22
84.83
87.2
83.45
88.4
88.4
84.49
84.03
88.46
88.72
87.57
86.32
88.58
84.4
85.28
89.26
87.51
87.61
84.65
86.06
84.74
83.1
87.44
87.78
88.06
85.66
86.94
88.21
88.35
87.68
86.91
83.73
88.61
88.3
87.98
88.51
91.22
90.14
89.78
92.02
88.24
86.67
88.25
88.71
86.17
88.02
88.61
86.61
86.5
88.44
86.56
86.0
88.06
88.22
88.81
87.21
87.7
88.73
87.55
85.01
87.75
88.17
88.07
84.6
86.56
86.34
87.17
88.77
83.36
87.53
89.97
87.54
88.41
85.22
87.87
88.25
85.73
89.49
82.6
88.6
85.36
84.16
87.12
87.33
85.18
84.49
85.0
89.67
87.15
87.21
89.55
86.24
85.7
88.67
88.11
88.73
88.04
86.44
88.23
83.94
87.33
87.59
84.6
87.26
87.36
84.34
86.26
86.49
84.92
82.71
81.66
87.76
85.12
85.09
84.0
84.86
81.48
83.68
86.25
82.2
84.1
86.29
83.88
85.27
83.55
83.42
83.46
81.9
83.94
82.78
82.69
83.3
81.98
83.33
85.64
84.55
86.58
84.59
84.39
85.7
84.72
85.21
83.56
87.55
84.94
87.41
86.17
88.48
87.78
85.05
86.83
86.99
85.18
87.56
91.94
87.6
86.03
84.4
87.15
89.56
87.64
86.17
86.27
84.51
86.69
87.51
88.27
85.48
88.56
90.49
88.79
89.71
88.36
88.48
88.03
85.12
87.08
88.85
89.99
87.92
90.07
88.97
87.55
89.44
87.36
85.73
86.83
84.66
87.0
88.36
89.61
86.59
91.61
90.11
91.64
91.32
89.27
89.5
87.96
86.1
87.28
88.25
89.91
88.5
89.77
87.42
86.8
87.68
86.18
87.52
86.56
89.01
88.15
88.2
89.1
90.68
86.89
86.43
91.53
87.19
93.33
89.01
89.6
90.63
88.15
92.15
90.63
87.73
86.77
86.55
87.72
86.74
88.88
87.71
92.03
91.56
88.76
89.79
90.94
92.78
90.63
87.84
89.37
89.01
89.97
86.9
88.13
86.9
88.02
88.18
86.9
89.39
88.11
88.93
89.84
89.36
89.82
92.01
92.43
90.94
88.78
90.59
87.06
86.1
90.98
88.25
90.04
88.72
86.6
86.53
85.83
87.5
85.44
88.15
88.73
84.67
88.73
85.33
87.09
85.41
86.94
87.51
88.94
87.18
86.41
87.96
88.73
83.89
89.26
88.42
88.17
87.62
86.32
85.76
87.72
88.15
87.37
90.04
86.51
87.2
90.77
89.84
86.19
89.78
90.21
91.03
86.25
90.36
88.67
88.98
89.86
90.49
89.3
90.01
92.11
91.92
90.69
93.32
93.03
91.55
93.37
92.85
94.26
91.07
87.78
89.01
89.79
89.36
91.96
90.34
85.83
89.82
87.65
85.99
91.08
87.51
87.31
86.43
88.78
89.27
88.06
87.83
84.74
89.84
88.15
87.2
91.18
91.56
88.12
87.05
89.76
86.02
89.11
87.8
87.94
89.56
87.99
91.67
88.45
91.01
87.47
87.98
88.66
91.67
92.67
89.85
89.81
91.0
87.05
90.53
91.2
88.79
90.5
86.17
87.54
90.97
89.64
87.36
91.28
92.73
92.02
89.62
88.9
91.0
88.38
88.73
89.87
90.33
88.88
86.83
89.13
87.78
88.35
91.11
88.13
87.1
92.17
88.11
92.12
90.36
90.08
92.28
91.22
92.05
91.1
91.35
91.81
94.39
91.2
87.72
91.66
93.0
93.49
94.69
93.57
93.56
91.86
88.71
89.59
88.15
89.57
86.37
88.25
88.92
87.78
90.07
90.67
88.78
88.77
88.65
92.25
92.7
90.22
91.67
90.12
87.18
87.78
91.98
88.92
89.15
87.54
88.51
89.8
88.91
88.5
85.05
91.86
91.06
85.6
87.94
87.09
83.17
88.29
87.05
87.95
86.17
88.68
85.81
87.65
86.68
85.88
91.41
85.82
86.16
86.27
83.37
86.71
88.38
89.88
90.7
87.01
88.8
88.3
89.42
90.89
88.78
91.16
85.43
90.18
92.75
92.26
94.35
90.62
92.45
90.99
89.98
94.67
91.33
90.4
91.25
90.01
91.21
88.5
87.63
89.02
89.41
86.69
89.68
92.29
86.88
86.71
86.07
86.06
88.1
87.76
89.79
88.51
94.21
94.98
89.98
89.18
92.99
87.9
88.32
90.07
86.96
86.87
86.73
83.52
86.16
88.42
87.57
87.12
85.92
89.4
87.45
87.65
88.32
89.47
86.1
87.41
85.96
88.58
87.65
85.07
86.5
88.85
87.46
84.55
87.35
88.08
86.26
89.85
88.29
88.84
86.55
90.43
87.93
86.61
90.15
90.19
89.24
87.3
90.29
92.59
88.62
88.65
89.52
89.38
90.76
90.22
85.12
89.99
87.58
85.28
84.98
85.57
90.28
89.78
88.69
89.91
89.8
87.05
86.83
86.86
87.2
85.13
86.22
83.74
85.07
86.51
86.5
86.51
82.15
84.55
83.24
84.58
84.94
87.85
85.21
82.79
86.83
82.31
84.21
84.17
86.09
85.49
85.26
84.4
86.71
85.81
82.08
82.06
81.09
80.61
84.6
81.99
83.24
85.23
81.58
81.77
80.11
79.3
82.21
80.45
82.73
81.33
78.79
78.15
81.84
79.74
80.03
79.95
82.73
82.13
81.61
78.61
80.24
81.85
80.2
79.6
80.79
81.38
77.33
79.21
78.95
78.17
78.6
80.17
78.52
80.5
81.09
78.07
83.71
78.28
77.64
80.32
78.9
81.22
80.57
77.76
81.83
83.96
82.01
80.78
79.5
81.25
83.07
79.66
78.87
80.7
80.51
78.71
81.55
80.17
80.62
79.65
79.86
80.9
79.37
82.27
79.46
81.05
79.54
81.67
79.93
81.66
78.57
80.57
78.39
77.96
77.86
77.39
78.98
81.18
79.49
79.65
79.15
81.63
82.94
81.43
79.46
82.08
76.66
81.67
77.15
77.82
80.44
80.96
79.3
80.41
80.41
80.69
80.39
78.76
80.68
80.47
81.96
83.0
80.91
81.48
80.19
80.77
79.4
82.3
84.23
81.15
83.26
84.94
83.29
84.25
84.09
80.2
83.69
82.19
86.37
82.04
82.02
86.91
83.12
83.33
83.49
85.75
83.38
85.66
84.52
86.17
87.73
84.06
83.07
83.32
85.84
86.31
85.99
81.35
81.92
79.09
82.37
80.81
82.87
78.35
82.61
82.01
83.74
82.05
86.2
82.3
82.11
83.52
83.11
85.42
82.56
85.72
82.28
83.2
83.07
82.71
83.88
82.51
86.77
85.02
83.34
84.64
82.07
84.66
85.05
80.83
79.96
81.41
80.74
81.59
82.51
81.01
82.11
79.43
80.21
83.48
82.67
80.5
80.72
80.23
83.38
82.21
86.15
80.21
82.38
81.32
82.42
79.63
81.34
83.89
84.79
81.79
84.89
83.05
82.78
81.65
84.63
80.62
84.55
83.5
82.73
87.29
84.78
87.27
88.26
84.5
83.2
85.41
85.34
88.23
83.93
90.48
88.93
88.29
86.22
82.65
86.24
86.5
87.84
84.84
85.82
86.53
89.48
85.13
86.4
89.21
88.76
87.08
88.47
87.33
85.87
88.28
85.38
89.77
85.39
86.38
84.52
86.18
84.57
86.4
85.74
87.85
87.3
87.62
86.17
85.45
87.14
87.87
89.33
89.43
91.6
91.07
89.33
89.12
88.68
88.47
88.01
89.1
91.89
93.93
88.76
89.59
88.04
90.58
90.15
91.06
87.15
88.85
89.75
87.74
86.15
88.04
89.45
88.0
88.95
92.06
89.59
86.2
91.88
90.34
91.01
89.72
88.44
87.69
87.62
87.45
86.75
88.99
86.73
90.05
87.93
88.04
85.61
86.7
88.17
88.31
82.22
87.22
85.47
86.2
85.75
83.95
90.08
89.3
88.28
85.11
83.97
87.91
90.83
86.65
86.41
85.16
87.62
88.45
89.04
86.1
88.09
86.63
87.87
85.45
83.22
89.01
86.85
84.66
84.41
88.35
87.4
87.29
83.62
88.34
88.7
86.48
88.14
88.34
86.57
85.84
84.53
84.55
84.01
83.49
87.25
81.17
86.47
83.72
86.21
83.09
83.23
85.19
85.14
88.48
84.9
87.61
87.89
88.52
88.75
85.37
84.03
85.85
84.4
85.12
83.21
83.96
82.27
81.06
82.29
76.88
80.03
81.2
82.83
82.71
81.88
84.55
80.17
85.53
85.83
84.06
82.65
85.88
86.62
84.16
82.92
81.98
82.92
82.53
81.69
81.86
82.6
83.33
80.83
84.09
81.07
83.62
80.89
82.25
81.22
82.34
79.78
81.78
81.63
82.68
82.15
82.93
85.75
83.08
83.69
82.83
86.15
81.38
83.45
82.39
83.48
82.61
83.06
85.49
83.0
85.14
86.45
85.13
86.67
85.15
83.9
84.24
85.01
83.48
84.87
83.71
85.45
83.61
83.11
83.64
83.32
84.12
84.13
84.07
88.32
82.13
86.49
81.79
83.73
85.6
82.54
83.44
85.35
84.08
83.77
80.72
84.86
86.22
84.33
85.94
84.86
87.22
84.59
85.68
83.9
83.39
87.8
88.51
83.39
82.43
88.96
84.76
84.01
85.38
84.79
81.45
85.66
86.91
90.14
86.59
89.35
87.43
85.03
83.81
88.19
86.76
91.17
90.29
86.36
89.47
87.18
88.62
88.05
85.99
86.08
89.75
87.66
89.35
86.53
89.12
90.43
87.43
84.46
88.52
86.93
87.19
88.78
90.57
87.93
88.88
89.69
88.28
86.18
86.41
82.01
83.95
87.27
85.54
85.32
85.49
85.09
88.7
85.92
85.87
83.85
83.39
83.67
84.27
85.39
88.23
87.27
89.0
90.37
88.53
88.99
86.03
87.2
90.69
89.28
86.8
88.82
89.75
88.56
90.81
89.66
86.01
88.97
91.75
87.93
85.43
91.54
88.96
90.61
87.21
88.02
88.12
84.28
85.09
87.11
89.6
88.3
86.19
86.29
85.05
83.51
84.77
83.33
86.79
84.52
83.46
87.29
88.14
88.99
90.32
89.75
91.7
87.17
86.36
85.37
85.58
86.78
86.63
88.52
86.74
84.98
82.4
84.33
85.63
83.75
85.19
83.39
86.15
82.87
84.73
83.93
86.74
89.18
86.67
86.73
82.59
86.35
86.17
85.99
83.04
82.39
85.51
86.53
82.71
85.9
84.07
82.51
82.83
86.14
83.86
84.94
84.81
84.67
82.72
83.25
82.89
83.95
85.19
84.38
81.6
81.67
81.92
85.36
82.41
81.7
84.77
86.06
87.67
84.97
84.8
82.07
84.85
82.57
80.09
84.37
82.73
85.8
87.71
87.47
85.08
81.07
81.03
84.41
85.42
84.72
84.54
87.03
86.96
89.31
87.16
86.92
87.37
82.82
84.54
82.03
82.83
86.74
86.27
82.37
85.55
84.05
85.22
86.69
82.13
83.91
85.81
85.26
86.66
84.87
90.06
86.09
82.44
86.88
83.66
86.85
89.56
91.68
90.15
87.96
84.93
85.97
85.02
88.08
89.39
89.49
88.6
88.02
88.48
85.07
87.84
85.53
84.24
84.48
86.59
87.55
85.67
86.35
86.2
84.97
81.99
82.08
86.91
85.33
87.46
87.01
84.19
83.71
83.18
87.49
86.56
90.1
85.28
86.89
84.98
85.33
86.82
87.35
89.19
88.37
88.52
86.94
87.33
87.43
84.55
86.07
82.83
86.4
82.58
83.91
85.49
86.2
86.82
84.26
85.57
86.2
83.75
85.81
86.72
83.94
79.64
82.52
82.01
83.64
84.86
82.03
85.15
86.01
84.39
87.94
85.75
85.91
87.41
86.54
86.89
87.82
85.63
86.15
86.49
87.75
85.55
84.15
85.0
86.37
83.58
86.31
80.89
81.05
82.89
83.76
81.19
86.32
80.94
84.19
85.37
82.94
85.93
86.09
86.79
86.61
86.66
86.81
89.52
88.52
84.94
85.85
90.54
91.22
88.47
87.23
86.52
86.43
86.79
86.48
85.58
87.46
84.67
88.69
87.89
87.69
85.14
84.94
86.14
83.61
87.31
86.26
86.86
87.02
90.52
88.18
84.37
84.58
86.79
86.03
87.24
86.37
87.42
86.82
87.64
89.06
86.84
86.41
87.95
91.68
88.31
90.34
86.73
90.58
90.02
89.31
87.93
89.05
87.06
86.69
89.22
87.76
86.91
87.27
87.05
86.09
89.18
88.95
87.84
89.16
83.7
87.15
87.7
87.89
85.41
87.58
87.39
84.21
83.7
84.57
88.26
85.41
88.64
84.69
84.34
86.71
84.78
85.55
81.1
82.15
81.23
85.28
84.58
82.28
82.43
79.08
82.32
80.3
81.56
80.28
82.1
80.46
80.68
80.12
84.94
84.21
81.4
82.38
81.31
81.89
80.68
80.48
82.97
83.23
84.15
83.27
81.84
86.09
84.95
82.46
82.72
86.38
84.55
86.06
82.76
82.24
80.94
82.86
79.56
81.86
84.53
80.24
79.86
80.42
81.04
81.74
79.34
78.95
77.57
81.37
80.05
77.21
78.48
78.99
79.04
78.94
75.95
83.25
80.89
79.32
80.92
81.55
81.35
83.33
79.19
78.76
78.8
81.07
79.54
80.47
84.02
81.95
81.26
79.23
81.55
81.75
82.38
83.29
83.91
81.82
85.66
81.51
84.26
85.07
84.33
81.52
82.2
82.95
82.06
83.6
83.57
81.93
84.31
81.07
83.06
81.57
82.67
80.64
83.32
82.65
82.04
82.42
83.68
78.97
82.68
79.4
81.83
82.76
78.89
80.11
79.13
81.23
79.35
79.74
80.26
80.94
79.49
78.07
81.23
78.49
82.83
77.32
79.43
78.39
78.65
78.76
82.45
79.91
79.65
80.78
77.65
79.39
80.1
83.87
77.9
79.89
79.67
82.05
82.83
81.91
83.69
80.14
80.95
80.67
80.35
80.17
80.85
80.49
82.48
78.77
78.29
81.48
79.62
78.94
77.25
78.39
81.06
79.47
77.93
79.45
78.73
78.91
78.82
79.9
79.62
79.5
80.77
80.52
80.5
80.95
79.27
79.69
81.22
80.95
82.18
81.35
77.31
82.46
78.7
79.47
80.72
80.38
82.99
82.72
81.57
80.92
81.34
78.75
79.55
79.61
80.85
77.78
80.77
78.77
81.42
81.09
78.99
82.69
82.59
80.33
83.15
81.36
77.83
79.34
79.44
80.41
79.97
83.15
79.22
79.39
78.23
82.69
80.35
79.02
81.81
80.07
78.24
80.84
79.8
82.68
80.27
77.85
78.73
81.15
81.34
82.06
82.19
79.57
78.44
79.81
78.62
77.65
77.83
81.82
79.24
81.66
80.57
79.65
80.64
80.39
84.37
82.09
82.76
80.0
78.79
81.58
81.09
79.5
82.2
83.96
81.97
79.62
83.2
82.3
78.02
78.33
78.59
82.51
82.22
82.45
79.25
79.38
79.89
84.3
79.56
81.23
78.74
83.78
82.09
80.8
82.72
83.85
81.36
80.04
82.43
82.05
80.28
81.13
81.26
81.16
84.62
80.38
79.95
82.37
81.1
81.14
81.23
82.24
80.68
83.38
80.73
85.09
80.26
80.22
83.33
81.68
82.85
80.66
78.23
82.19
78.56
78.79
79.54
79.43
79.33
78.44
80.81
79.92
82.47
78.12
79.28
76.59
78.97
81.74
79.41
78.56
77.51
79.72
80.14
80.92
80.56
79.05
78.12
78.3
79.83
79.16
76.93
78.11
77.46
77.0
76.23
79.07
78.61
76.06
79.84
80.48
81.73
80.83
82.33
78.87
80.41
82.65
79.47
81.8
80.01
81.56
79.48
80.52
81.69
80.93
78.79
80.32
79.38
82.2
82.58
79.76
84.07
81.66
83.52
81.66
79.45
79.18
80.17
83.3
83.92
79.92
81.51
80.35
80.66
79.21
82.01
81.39
78.03
78.65
80.58
79.98
79.47
79.79
79.74
78.81
79.09
81.54
80.05
78.88
79.35
81.48
81.94
82.21
82.56
78.04
83.68
84.07
84.01
81.31
78.64
79.15
81.13
80.64
81.02
80.03
78.66
81.38
80.86
80.72
83.7
81.27
79.6
79.37
82.87
82.14
82.8
82.24
85.43
82.95
82.29
84.98
82.47
85.35
84.0
82.39
82.43
83.04
82.26
83.28
84.91
85.29
86.31
85.69
82.43
83.38
79.74
78.98
81.47
79.75
79.46
80.68
83.92
81.8
81.51
79.78
85.58
83.03
82.88
80.61
80.13
81.4
81.72
82.86
81.97
85.76
81.97
84.66
84.03
83.67
83.77
81.94
84.13
86.85
86.66
85.15
82.02
84.63
83.14
87.1
90.32
90.65
88.6
87.96
86.31
87.47
87.3
85.9
86.63
90.65
87.99
87.11
88.45
88.33
89.83
89.47
86.69
80.49
83.49
87.6
86.68
86.68
82.11
85.68
88.7
86.46
87.44
87.86
89.22
85.75
88.33
87.9
86.3
83.91
83.99
85.74
86.45
81.44
82.5
84.43
83.49
83.42
82.75
83.39
82.39
83.2
83.34
82.8
84.81
83.47
83.08
86.51
83.05
83.74
83.58
82.45
82.71
81.67
82.16
80.94
82.58
85.58
80.16
81.79
87.29
84.96
83.82
81.54
81.87
83.28
84.15
83.45
80.57
84.99
83.97
82.56
84.33
85.41
83.4
82.58
83.03
84.09
83.0
81.14
81.14
81.63
79.64
81.37
82.19
83.0
80.4
80.56
80.8
83.56
82.98
80.08
82.99
79.2
84.25
85.34
80.18
80.51
84.01
84.45
81.67
85.65
83.74
80.88
83.94
84.07
82.05
81.05
82.48
83.9
83.14
82.38
80.39
81.67
80.85
80.43
80.38
83.11
81.57
82.59
86.69
86.4
83.03
84.27
82.54
85.17
81.69
83.62
82.73
82.33
85.72
80.82
82.95
82.79
84.16
81.83
85.69
83.0
82.9
84.78
86.07
85.19
85.24
83.67
85.92
86.18
82.74
84.25
83.9
84.05
83.73
81.5
82.98
82.08
81.75
83.7
83.78
84.96
84.04
86.49
87.07
86.56
83.43
83.43
85.22
84.4
80.68
81.06
84.43
82.16
84.04
80.53
78.51
81.32
80.66
82.66
80.8
81.28
81.49
79.06
79.51
79.66
82.31
82.44
82.83
83.7
83.22
81.41
82.23
79.62
80.36
83.22
80.78
80.98
82.89
81.08
86.03
83.59
83.48
83.75
82.17
83.51
83.29
78.97
78.76
79.94
83.16
77.69
79.79
79.78
79.27
80.08
77.73
76.72
76.93
79.45
79.95
81.95
80.36
79.96
77.9
78.79
79.97
78.13
80.42
78.69
80.81
85.76
81.7
81.47
81.24
80.34
80.18
81.63
80.69
83.49
85.01
83.82
84.76
81.83
81.32
82.59
78.88
81.22
79.94
81.4
81.51
78.65
79.45
80.19
75.6
81.51
78.01
79.82
81.85
80.49
84.37
82.96
83.13
80.65
81.36
83.57
81.79
80.56
79.49
78.94
81.7
81.14
82.96
82.32
78.81
81.28
81.93
77.69
81.42
80.23
82.69
79.73
78.64
80.28
76.08
78.17
78.26
80.89
77.58
78.51
79.69
77.93
79.73
78.94
80.41
77.54
78.45
80.37
78.13
79.66
78.29
78.93
78.55
81.05
81.41
81.1
80.03
79.36
81.84
81.13
81.35
83.15
84.15
79.2
81.13
83.7
82.07
79.8
81.37
80.59
80.14
82.2
84.71
81.12
79.06
80.68
81.35
83.5
83.52
82.98
83.84
84.68
82.78
80.91
81.6
83.11
81.22
79.94
80.43
82.72
80.66
84.01
82.0
81.88
84.42
83.07
83.65
83.73
83.75
86.42
83.95
80.68
82.76
87.79
85.56
85.86
85.93
86.88
82.05
81.8
83.75
84.09
83.23
82.59
83.57
83.71
80.28
82.01
83.66
81.45
81.63
79.31
80.74
80.97
81.4
83.25
79.88
78.6
80.79
80.58
82.65
78.98
79.69
77.52
82.69
85.0
81.71
82.24
81.88
82.48
83.58
81.43
83.1
83.19
83.96
86.59
83.08
84.55
82.3
83.15
83.35
78.3
83.36
84.26
77.97
81.45
77.86
77.17
80.12
79.69
79.47
78.64
81.8
82.26
81.74
83.26
83.23
80.07
81.97
85.39
84.05
82.87
81.82
83.62
82.74
81.6
81.58
80.32
82.81
81.52
82.35
83.83
82.27
84.35
81.57
79.96
79.44
82.32
81.23
79.97
83.28
79.79
81.47
81.39
81.52
83.75
83.08
87.15
84.32
84.71
84.62
83.96
84.18
83.9
84.77
81.87
85.49
83.5
81.32
81.51
83.42
84.71
83.28
83.14
83.24
81.08
81.07
81.78
82.1
85.45
84.08
85.63
86.12
85.3
84.3
83.31
83.84
80.17
81.94
82.17
78.56
78.47
82.72
81.31
82.87
78.97
82.67
82.13
84.64
84.86
81.05
83.12
82.65
79.7
84.09
81.46
83.72
83.93
80.58
83.08
84.75
82.37
83.92
82.88
80.37
81.09
83.69
83.98
82.69
79.96
78.48
82.15
83.21
85.67
81.31
83.85
83.18
81.19
80.36
81.63
77.8
80.76
79.95
78.8
81.8
79.75
82.51
83.99
81.06
81.86
81.12
81.44
85.01
82.24
81.45
83.25
82.78
81.26
82.52
83.07
81.71
85.08
82.59
81.54
84.62
85.33
80.21
81.78
82.2
82.76
81.66
79.87
83.34
81.67
83.32
81.94
79.99
81.3
78.11
79.55
80.14
82.7
85.1
82.63
84.12
84.9
83.41
82.87
82.59
78.42
80.23
81.64
82.24
84.06
81.43
82.14
81.86
82.29
83.62
81.23
83.69
85.96
86.76
86.45
87.29
88.38
86.77
85.18
86.64
82.25
84.28
85.0
84.88
82.42
82.78
80.54
84.09
80.38
82.14
83.74
80.66
86.68
84.67
82.08
85.14
82.34
85.87
81.05
82.64
81.83
81.35
83.77
83.89
77.47
84.16
83.98
80.73
79.73
79.69
78.87
79.69
82.83
81.31
80.36
83.08
85.39
79.9
81.23
85.51
80.59
80.86
82.99
81.36
83.64
80.0
82.13
81.2
83.38
84.31
83.0
84.43
84.99
85.31
83.82
86.1
86.53
84.76
82.11
85.69
85.43
82.76
84.43
84.84
82.55
83.14
83.51
82.48
85.01
84.49
85.55
84.98
86.28
85.5
85.77
85.42
85.25
86.61
84.48
88.27
82.43
85.22
85.55
84.62
86.13
83.93
84.46
84.39
87.07
85.37
84.05
84.37
83.54
84.02
84.95
86.42
87.49
84.55
85.03
81.19
84.92
83.6
84.18
83.73
82.33
84.26
83.56
83.28
82.44
83.14
88.41
85.63
83.47
85.49
83.58
83.5
82.55
84.94
84.7
83.15
82.71
84.59
84.06
85.08
82.19
81.39
78.8
81.18
83.39
82.05
82.12
81.29
80.23
83.45
83.49
82.73
83.01
82.47
81.92
80.11
79.4
79.69
83.71
82.92
85.09
81.74
84.34
82.7
80.04
83.71
84.33
81.66
83.02
83.09
82.51
82.45
83.65
79.29
82.81
80.61
82.39
81.99
81.14
78.13
84.11
85.4
84.3
84.33
82.63
84.13
80.21
80.93
83.26
80.02
81.17
79.51
78.85
78.26
79.59
80.44
79.61
78.18
77.43
79.81
75.91
78.66
78.21
78.66
77.69
81.0
80.05
80.11
82.8
82.57
77.68
80.7
78.76
77.2
80.77
79.89
79.1
79.32
79.1
77.24
76.97
75.45
78.02
79.68
77.35
77.17
78.32
82.06
76.52
76.69
76.38
74.64
77.36
77.38
79.35
78.76
80.14
79.34
79.95
79.18
77.84
78.5
73.71
76.67
80.99
79.17
80.2
80.63
78.88
80.88
81.19
79.39
78.26
81.02
82.71
81.26
82.15
82.06
83.33
78.6
78.78
77.69
77.48
82.22
81.05
81.78
80.7
81.35
80.4
83.19
80.86
79.41
83.49
82.97
84.63
83.25
82.61
80.97
82.21
78.14
84.04
83.03
80.48
83.01
82.1
83.03
82.43
81.95
79.14
81.46
80.93
79.36
81.65
78.93
79.35
80.2
81.89
81.81
81.76
84.05
83.52
80.92
80.66
82.06
85.78
83.71
84.76
84.55
82.36
83.5
82.79
81.39
80.29
83.28
80.0
79.44
80.39
80.22
81.29
80.76
79.89
79.28
77.17
82.51
80.65
83.64
81.1
79.92
83.1
82.26
81.54
84.2
81.13
83.78
80.73
80.12
84.08
83.93
83.32
83.26
83.84
84.99
83.97
82.61
85.01
80.95
83.12
82.87
80.22
81.79
85.44
84.62
84.61
82.36
76.46
78.72
79.27
79.48
81.58
79.08
79.74
80.01
79.92
83.81
83.14
81.81
80.22
80.98
83.94
81.08
81.69
79.08
80.91
82.02
81.82
81.44
82.48
81.82
82.92
83.82
85.2
83.96
84.35
83.89
85.33
82.41
81.74
82.46
84.75
82.21
81.28
84.6
81.73
84.59
83.03
85.61
84.3
85.86
82.0
83.89
84.62
83.81
84.51
82.86
85.17
84.97
82.94
82.7
84.07
84.67
85.85
83.19
84.37
85.14
83.58
80.74
83.72
83.28
83.67
82.39
84.29
82.81
85.02
84.55
84.17
84.15
82.98
82.87
82.09
80.22
81.35
82.97
83.73
83.56
83.76
83.11
84.19
81.28
83.15
80.89
82.49
82.38
81.85
83.68
85.75
85.68
86.99
87.72
86.73
87.83
83.58
85.02
85.98
84.75
81.65
86.08
84.81
83.11
86.27
85.57
84.77
85.71
84.34
80.66
83.37
83.5
83.85
84.34
82.76
81.08
83.17
81.2
84.92
84.81
83.17
83.04
85.63
87.64
84.1
84.17
83.16
84.26
84.51
82.27
84.46
84.33
81.86
86.06
86.43
88.15
87.55
82.64
84.06
83.6
82.88
79.1
81.13
84.48
85.79
85.89
87.14
85.09
81.99
84.92
82.83
86.07
84.56
83.8
86.03
82.12
85.79
82.44
82.54
85.13
82.8
83.96
85.51
83.38
83.19
86.46
85.62
83.27
85.93
85.3
85.42
83.27
84.3
82.78
83.3
85.43
85.85
87.94
82.42
81.8
85.67
84.31
85.34
84.04
85.66
84.24
81.73
83.94
82.07
81.43
82.24
83.6
84.26
83.15
87.36
85.5
84.81
87.36
85.89
86.21
85.23
86.35
88.15
84.23
87.25
85.82
84.98
86.48
82.37
83.25
83.26
83.18
85.43
86.95
90.0
86.3
91.06
89.58
87.82
88.38
84.17
91.43
87.63
86.12
84.08
87.14
87.15
84.07
83.88
86.81
84.94
85.27
85.35
81.75
82.34
84.44
83.58
83.31
83.67
83.24
83.64
85.08
83.44
85.4
83.45
85.82
85.71
85.79
89.49
86.63
86.93
86.17
85.83
83.46
83.53
88.44
84.52
84.05
88.05
84.33
83.32
82.84
84.83
86.15
86.66
84.51
88.25
86.83
86.82
85.6
86.91
89.72
90.29
85.31
85.73
85.69
85.83
85.46
85.94
85.13
87.34
83.52
87.03
84.64
86.6
85.96
83.31
85.24
85.47
84.62
85.34
85.87
85.93
83.66
87.21
84.66
84.29
84.33
79.49
87.0
89.22
85.61
87.8
86.71
85.77
86.97
86.35
90.14
89.23
89.44
87.37
87.99
88.88
87.7
87.57
90.68
87.97
87.56
86.64
86.33
86.26
89.07
88.61
87.73
88.03
87.46
87.67
89.16
87.15
89.51
89.74
85.85
84.92
85.9
86.23
84.87
88.08
85.39
82.72
85.08
86.32
85.2
87.21
85.69
87.55
85.76
86.78
83.96
85.99
85.75
87.4
87.54
89.07
87.07
89.67
86.32
89.41
87.34
88.86
87.06
88.84
89.65
89.23
89.5
89.26
87.54
83.42
83.32
83.36
82.62
87.24
85.46
86.6
90.23
87.33
86.25
88.26
87.81
85.97
87.35
84.42
88.27
87.44
91.9
87.16
85.56
88.08
90.37
87.93
83.48
89.42
84.65
88.21
87.07
87.43
87.53
85.6
85.22
84.76
84.0
82.16
87.12
88.54
87.31
85.6
87.05
86.79
84.51
84.81
82.05
85.29
85.97
85.11
85.62
85.33
89.71
86.7
83.47
85.34
84.36
87.99
88.17
87.58
89.75
87.81
86.82
85.57
85.58
87.06
88.57
84.75
85.39
87.22
90.2
87.52
84.84
89.24
86.66
85.08
85.54
83.59
85.76
85.38
86.83
85.85
84.48
87.0
85.34
88.37
86.04
84.69
87.3
86.84
82.48
85.2
88.63
86.62
87.08
87.63
87.2
86.56
85.13
84.3
86.48
85.31
85.47
85.17
86.07
87.6
84.42
85.3
85.04
87.92
85.57
83.51
85.09
82.82
83.17
82.73
81.63
82.37
84.58
87.25
85.19
82.94
84.13
84.41
85.26
85.25
84.94
86.08
83.97
82.89
84.29
83.93
84.19
84.98
82.73
84.37
79.86
81.65
83.66
79.33
80.91
82.61
81.81
84.12
83.47
81.33
82.59
85.46
84.61
85.19
88.06
85.33
84.78
86.39
83.85
87.34
87.76
86.86
86.21
85.24
87.22
88.75
85.43
87.05
87.42
86.07
85.36
84.85
84.61
80.44
83.39
84.16
84.76
84.34
83.09
83.24
83.36
83.44
85.47
87.81
86.81
84.8
87.53
85.34
86.66
85.17
86.0
85.24
86.03
86.51
86.09
88.53
87.68
88.92
87.18
87.64
83.38
85.81
85.2
82.98
82.1
81.65
86.86
86.15
87.33
89.13
87.02
84.72
82.98
84.83
86.13
83.51
84.53
86.47
82.98
87.8
84.22
86.43
87.53
88.57
84.83
87.34
85.22
85.74
87.05
88.03
88.75
86.33
86.38
88.17
84.78
84.91
85.02
83.25
85.08
84.33
84.59
86.22
84.93
86.8
84.08
86.73
86.41
85.33
84.94
84.25
84.78
85.64
85.67
87.31
85.32
84.87
85.48
84.68
85.62
83.34
83.27
83.99
85.9
86.42
82.8
87.03
87.89
90.04
85.33
88.31
85.41
87.18
86.6
88.33
86.87
85.58
86.69
86.8
81.96
85.57
84.26
87.99
84.88
86.67
92.2
87.44
84.88
86.18
86.7
90.61
83.89
87.59
92.02
85.1
90.65
88.36
87.34
88.52
90.33
86.34
87.26
89.85
88.4
85.57
90.3
87.61
89.45
89.63
90.37
90.69
89.39
89.24
89.36
87.49
88.05
90.04
89.27
86.65
90.71
89.92
88.28
89.13
89.59
90.93
87.2
90.46
93.89
88.31
91.68
91.59
89.21
90.74
85.96
86.49
84.78
91.13
87.03
87.1
91.4
90.16
89.74
90.22
91.11
90.39
89.62
94.89
91.6
85.76
90.38
89.69
90.22
89.68
87.13
87.47
88.91
90.19
88.97
89.95
91.49
89.67
90.35
90.64
86.66
89.21
93.87
88.74
91.3
91.11
89.04
89.62
92.13
87.97
89.63
89.97
89.92
90.38
90.24
89.41
90.19
87.33
87.38
91.55
88.33
90.21
91.49
88.49
90.2
92.05
89.76
90.52
88.71
87.62
86.67
88.19
86.6
87.5
88.51
88.17
89.89
90.53
88.76
87.14
88.86
89.42
88.48
87.91
87.88
90.29
90.68
89.79
89.27
92.81
90.2
86.15
89.12
88.08
88.7
90.11
90.19
91.55
91.99
92.81
91.01
93.74
89.41
88.82
88.92
90.2
88.11
87.98
90.47
87.64
90.97
86.96
86.89
90.23
89.8
89.02
86.92
90.51
89.32
88.17
89.43
87.9
87.33
87.84
87.06
86.28
87.07
86.24
87.82
89.12
87.19
88.62
86.93
83.24
85.78
83.86
83.98
85.69
85.9
84.37
86.55
85.26
84.64
87.16
87.96
82.87
85.29
84.14
86.12
85.08
84.79
86.37
87.94
88.89
89.57
89.66
89.82
90.08
87.83
91.0
88.0
90.02
86.86
88.4
87.69
87.89
87.97
87.16
89.75
87.25
89.54
90.21
90.34
90.35
88.89
88.59
88.65
95.07
93.88
88.78
91.0
91.28
91.42
87.73
87.68
89.79
87.86
86.57
85.91
89.29
88.18
88.29
88.94
89.11
86.34
87.81
89.51
85.77
84.24
86.64
85.86
87.17
86.47
85.57
87.53
83.96
87.9
86.64
85.03
87.06
87.69
86.81
86.7
86.77
87.69
86.18
86.52
85.29
86.41
87.31
86.25
86.7
84.36
85.19
84.02
83.14
89.3
87.93
86.11
86.87
84.68
85.33
88.22
87.64
84.28
86.28
84.05
85.26
86.2
85.95
85.97
85.95
81.51
84.75
81.45
84.38
85.19
84.83
84.41
85.79
87.16
86.42
87.37
86.93
84.99
86.98
85.37
83.36
85.21
88.11
83.05
83.67
83.18
85.58
81.43
83.79
80.6
79.52
84.93
85.87
80.15
84.18
83.54
87.09
85.78
83.99
83.12
86.43
83.45
83.4
84.93
81.82
87.03
84.8
85.09
87.18
86.15
82.13
86.15
87.68
86.61
85.23
81.53
84.29
85.45
82.41
85.65
86.66
87.6
87.23
86.63
86.37
88.83
87.11
87.77
87.03
86.57
85.35
84.53
86.76
87.05
83.87
87.24
85.96
90.1
87.22
87.47
87.23
86.24
83.36
87.62
84.15
85.63
83.71
86.0
88.57
86.1
84.72
86.44
86.12
84.06
89.76
87.83
88.19
86.23
88.04
86.94
89.75
88.75
89.27
90.07
87.28
87.37
85.93
85.36
87.14
86.03
85.75
87.33
84.5
88.7
87.86
85.4
87.76
84.06
83.44
85.21
86.8
87.71
86.98
85.77
88.23
89.36
88.02
90.17
88.23
91.07
89.25
87.34
87.49
89.37
91.49
90.94
87.75
90.6
89.41
88.25
86.54
89.75
88.03
86.01
84.96
87.12
88.25
88.6
87.07
88.81
85.86
86.76
86.77
85.64
85.85
89.71
88.96
87.99
91.22
89.88
89.3
90.69
91.63
90.44
87.61
89.59
85.06
85.64
87.12
89.97
88.31
88.61
87.32
87.81
85.05
86.28
89.86
88.56
89.73
88.77
87.28
81.36
85.04
86.93
85.2
88.73
89.9
90.39
91.99
85.05
84.77
86.68
84.92
85.95
86.3
89.51
86.05
83.75
84.5
87.19
91.29
92.04
90.98
90.58
87.96
86.27
92.03
88.23
89.17
88.62
88.48
86.98
86.07
88.51
84.48
86.11
88.7
87.35
85.58
87.28
88.06
85.78
89.77
88.06
86.18
84.88
84.66
86.42
85.55
90.01
87.74
88.07
87.46
86.23
90.15
87.87
90.37
88.91
89.1
86.61
88.14
87.43
86.98
86.03
84.69
84.49
87.24
86.72
90.59
89.38
92.03
87.65
90.14
88.08
89.1
87.11
86.47
86.44
83.51
86.76
84.6
87.65
88.51
85.87
86.7
85.48
87.2
84.97
86.7
84.83
89.39
89.29
90.86
92.08
90.01
87.19
88.8
88.93
89.23
90.47
85.56
86.66
88.42
87.47
85.4
89.4
87.22
88.35
88.88
87.31
89.27
87.54
84.69
86.6
87.54
88.37
92.29
88.92
91.29
88.38
89.09
89.79
88.11
89.38
88.75
90.23
86.74
87.26
88.37
90.82
89.75
83.93
85.92
85.22
85.78
90.11
88.11
86.74
86.6
87.09
88.83
91.16
86.5
88.57
88.4
83.59
87.09
87.2
86.02
86.85
83.96
86.37
87.12
84.56
83.22
85.76
86.15
84.65
84.09
86.91
85.8
87.15
87.99
85.64
83.93
83.66
87.59
86.54
84.66
83.99
85.85
84.29
85.61
85.8
82.97
87.56
87.67
89.19
85.91
86.03
86.86
89.64
88.89
86.03
91.37
90.54
86.79
89.83
88.03
89.72
91.51
90.75
93.08
86.82
90.87
88.54
89.33
89.92
91.93
89.31
89.15
90.65
92.46
89.51
88.91
90.72
88.11
86.46
86.89
85.32
87.46
86.12
90.32
92.07
87.37
86.41
89.59
91.44
91.99
90.12
87.93
90.74
89.56
89.6
88.19
86.58
90.3
87.91
88.88
90.8
87.67
92.57
90.63
86.71
91.04
90.47
93.4
90.46
89.88
91.43
90.8
91.37
92.66
88.86
92.01
88.22
86.16
86.61
87.03
86.26
90.89
88.47
88.66
89.24
90.62
90.71
86.13
90.21
90.11
91.16
87.14
86.4
87.87
87.72
86.92
90.17
85.81
84.54
87.43
84.27
86.92
85.58
82.47
86.25
85.59
85.03
86.79
82.8
87.28
88.05
85.03
87.29
86.2
86.73
89.96
88.19
84.29
86.68
89.88
88.69
88.13
87.36
88.0
88.11
88.31
90.66
89.84
88.89
90.84
91.13
90.77
91.63
92.3
93.3
93.5
92.86
93.08
92.29
91.57
90.36
92.22
89.51
91.99
92.36
91.16
88.72
86.78
90.88
89.07
87.47
90.18
91.21
84.5
88.49
87.16
87.63
86.5
85.47
87.96
89.29
89.24
84.33
86.13
84.31
85.39
86.85
87.59
84.24
88.49
84.71
86.63
84.41
86.58
86.2
87.67
86.1
86.6
85.85
83.94
81.34
83.54
84.8
84.07
83.96
84.79
84.28
85.66
90.31
87.39
84.65
84.8
86.52
85.61
85.52
85.31
83.41
89.51
82.91
83.9
86.58
85.08
84.82
84.2
87.72
85.41
84.53
84.03
87.01
88.57
86.9
88.88
88.74
85.68
87.2
89.49
89.32
86.74
90.12
86.97
86.96
87.49
88.61
87.22
86.22
90.06
89.64
90.47
91.57
91.03
90.03
89.83
89.73
90.72
87.38
88.05
89.87
86.95
85.83
86.98
86.8
85.4
88.27
84.89
86.32
85.23
86.76
83.92
83.62
88.69
89.72
85.48
87.34
87.11
88.91
85.57
84.28
87.06
86.79
86.7
84.29
87.29
86.58
84.12
87.39
87.4
84.27
84.86
84.47
86.44
88.67
90.45
87.31
90.9
88.15
86.72
85.84
84.43
86.29
86.17
87.36
85.28
86.69
86.84
85.59
86.66
85.86
88.81
85.71
86.07
86.01
88.09
86.99
86.51
89.01
84.05
88.99
86.5
85.65
85.74
86.95
85.78
85.75
87.56
87.32
85.69
85.69
87.42
87.35
90.79
87.54
88.41
87.45
86.75
88.36
89.06
85.88
87.65
85.59
88.67
89.58
88.43
90.49
87.62
88.18
86.84
86.05
86.2
86.8
88.27
89.17
92.16
89.44
87.49
89.99
90.37
88.8
86.88
86.28
88.56
89.36
91.95
90.76
91.72
87.89
91.03
88.63
91.48
89.6
88.55
87.89
91.41
92.56
90.02
92.53
91.93
88.41
89.13
92.37
88.95
88.62
86.66
87.33
87.11
89.85
89.99
86.18
87.14
85.55
86.53
86.19
88.21
86.03
87.07
88.37
86.76
88.78
86.68
83.34
86.19
84.41
82.82
86.88
90.58
89.56
87.1
88.51
90.58
86.65
84.69
87.09
91.54
89.26
84.81
87.34
85.13
84.53
85.39
87.56
85.37
89.8
87.84
85.47
86.94
87.94
86.79
87.78
89.64
87.12
86.86
89.23
89.96
85.97
87.36
86.75
87.56
87.45
84.6
86.75
86.33
84.57
86.79
86.78
89.99
85.31
87.52
88.67
90.2
88.95
89.02
87.64
88.67
88.92
88.31
91.3
86.76
86.73
85.59
87.04
86.56
86.8
87.59
87.75
88.65
89.87
89.9
89.5
88.99
88.76
86.82
84.29
89.66
84.63
85.85
86.22
87.73
84.45
82.99
86.69
83.89
80.85
86.21
85.63
83.8
86.59
83.69
87.18
82.66
83.83
84.26
85.29
82.6
85.23
86.83
86.23
82.26
84.23
87.98
87.86
81.42
84.17
85.42
85.46
88.31
85.96
83.3
82.71
79.93
84.48
81.49
83.84
84.47
85.45
85.98
83.78
85.61
87.26
87.79
87.23
90.03
90.78
87.22
86.19
92.07
87.46
88.19
87.01
86.8
86.82
87.55
85.33
84.92
86.71
88.74
88.28
88.4
86.18
91.15
89.18
89.01
87.39
91.74
90.59
89.43
88.51
87.89
88.87
87.08
85.56
87.59
87.03
84.98
84.67
87.93
87.57
87.56
90.2
86.94
86.78
87.05
87.81
87.02
88.72
87.68
89.68
87.53
88.46
87.83
85.41
89.35
87.75
86.97
88.56
86.55
88.48
88.85
89.83
87.32
86.97
88.22
87.29
89.65
87.12
89.04
90.98
86.99
86.5
87.55
91.09
86.5
89.54
89.17
86.8
88.58
86.95
88.37
88.61
87.34
90.0
89.56
90.2
88.17
87.02
89.62
87.4
90.69
88.8
93.67
90.6
88.44
89.51
87.93
88.18
86.94
91.41
89.72
90.82
85.96
87.96
86.21
87.39
86.08
82.52
84.0
83.8
84.62
83.58
85.2
86.76
88.14
87.69
86.76
90.06
92.23
88.92
90.11
88.46
90.67
89.58
87.06
88.94
90.89
92.08
90.63
88.15
89.73
88.99
91.91
95.19
95.43
93.93
93.0
93.14
91.41
91.5
92.07
92.66
91.75
91.44
91.52
90.0
89.26
86.0
88.2
89.74
91.36
90.88
88.98
87.33
88.93
88.78
85.65
84.51
88.85
85.58
87.49
86.89
81.0
82.68
86.49
85.39
86.44
87.65
85.69
87.19
87.42
88.63
87.06
86.93
89.15
87.05
86.2
88.58
89.52
87.74
90.13
88.8
86.48
89.46
87.78
92.21
90.15
91.21
89.01
87.26
89.73
90.11
92.78
91.07
89.77
84.71
86.58
87.14
86.46
86.66
91.36
88.4
85.83
85.67
89.12
90.05
88.48
86.06
86.97
84.48
85.21
85.58
86.98
86.03
88.25
89.14
91.44
89.08
88.17
84.62
87.83
83.45
89.45
86.97
84.81
89.12
84.55
85.91
82.23
87.41
86.5
85.27
87.82
88.43
87.9
86.11
88.2
89.54
87.2
88.52
87.21
87.57
89.69
87.31
89.86
89.55
88.09
90.3
90.82
87.95
88.2
87.62
87.3
90.51
91.5
89.16
87.88
90.05
86.04
84.9
85.03
87.63
90.27
84.29
85.5
90.9
86.33
86.74
87.26
89.0
85.65
86.87
86.84
87.52
88.06
88.73
89.81
88.28
89.34
87.63
87.05
88.39
88.84
88.67
87.83
87.62
90.23
89.72
89.41
90.76
89.67
90.65
91.41
89.37
88.68
89.11
91.82
87.89
88.32
87.65
88.21
86.56
87.15
88.6
85.62
87.57
90.14
88.19
89.71
86.98
91.27
87.91
89.85
87.5
90.09
88.58
87.61
86.73
88.27
86.97
89.38
88.38
89.09
90.98
88.95
86.21
87.82
88.69
88.15
88.34
84.78
88.4
88.79
87.33
87.08
86.76
87.07
86.11
84.92
86.26
86.04
86.77
87.26
86.33
88.46
83.55
87.57
88.26
88.01
92.85
87.13
87.29
83.64
86.97
86.18
86.69
85.95
84.73
86.65
84.17
87.54
86.14
85.04
88.43
85.74
87.67
85.66
87.76
84.95
85.46
85.92
84.04
86.0
84.78
83.54
86.11
85.81
87.07
88.7
84.56
87.36
84.19
83.24
87.9
86.67
81.7
83.27
81.92
84.53
83.78
84.92
86.47
82.71
82.27
83.09
83.29
83.72
84.03
85.05
84.83
82.07
85.57
84.58
83.6
85.63
82.7
84.09
83.76
83.29
82.1
83.48
84.22
82.77
82.9
82.65
81.95
80.05
83.97
84.35
82.21
82.25
83.4
84.24
81.51
81.01
81.56
82.08
81.39
85.85
85.64
84.08
83.63
83.21
83.74
82.8
84.94
83.3
81.64
79.74
80.38
82.37
81.44
81.28
82.92
83.57
84.11
83.02
81.97
82.71
86.37
84.92
83.7
83.27
86.35
86.31
85.46
84.52
86.32
86.31
84.08
89.89
84.19
84.03
87.22
85.68
86.1
85.97
87.77
86.35
85.39
87.98
90.96
89.18
88.79
85.84
87.47
87.22
86.68
86.43
83.74
86.6
89.79
86.11
84.25
86.9
82.98
85.42
91.07
86.82
88.61
83.94
86.09
86.3
83.7
85.66
86.98
85.78
83.96
87.4
89.12
87.97
85.55
87.22
88.67
89.54
85.75
87.15
88.17
85.66
84.64
85.05
85.81
88.34
86.61
86.84
83.54
83.61
86.4
85.23
88.13
82.15
83.49
85.25
85.65
88.78
86.66
86.42
87.93
87.7
88.79
89.41
86.91
86.82
91.95
91.71
92.65
91.09
93.78
91.25
89.0
92.18
93.06
91.5
93.15
89.14
89.43
88.56
91.97
90.0
87.94
87.45
88.47
87.05
87.34
87.26
88.59
88.63
90.05
85.73
85.9
85.26
86.44
86.29
87.09
86.66
85.31
87.05
86.91
86.5
87.53
90.77
88.61
87.6
88.32
90.29
89.33
88.51
86.93
89.68
86.88
86.13
83.25
90.24
87.34
87.87
83.11
88.25
89.49
86.55
85.62
87.99
82.99
86.7
88.34
85.11
84.76
85.57
88.68
82.76
87.84
88.46
89.14
90.63
93.31
89.89
92.1
88.67
88.31
84.66
85.43
86.25
87.89
90.0
88.46
91.43
89.75
88.44
88.01
89.48
88.76
88.22
84.66
84.66
82.13
85.98
85.16
87.39
85.3
85.83
85.82
88.65
88.08
85.92
86.5
87.91
91.68
86.35
85.62
87.29
88.72
86.1
88.81
85.15
89.48
88.34
88.29
86.9
83.95
87.37
85.21
86.72
84.91
86.22
86.03
88.21
89.15
87.43
87.57
86.96
86.96
86.15
87.49
87.61
87.11
85.74
86.03
88.37
84.89
84.89
88.31
84.15
89.55
86.21
87.76
89.42
89.41
89.58
91.2
89.37
88.91
87.59
86.61
85.01
88.48
87.81
89.11
82.67
88.32
83.26
84.0
84.07
86.23
88.18
86.66
85.24
84.15
85.1
88.14
85.06
87.33
89.74
88.68
87.05
85.63
85.35
89.05
85.94
88.62
85.61
88.24
86.03
87.42
87.33
83.82
89.34
87.95
88.15
90.08
86.72
88.57
87.43
87.51
86.62
90.27
90.67
88.64
86.18
87.34
88.47
88.2
89.77
87.18
87.82
91.21
89.28
86.72
87.99
89.85
85.58
87.4
87.78
87.63
91.34
88.99
88.12
87.69
88.61
86.54
89.0
92.09
90.21
91.45
88.16
92.2
92.27
91.65
94.84
93.05
90.54
90.58
88.38
89.53
90.07
89.15
90.08
91.9
92.97
91.23
92.27
93.02
92.95
91.52
90.8
90.38
91.02
90.36
92.44
90.14
89.42
91.07
91.92
93.69
95.08
92.08
90.35
93.37
94.57
90.5
89.79
92.5
94.9
90.73
91.06
90.53
93.2
89.73
94.87
93.01
92.02
89.42
92.77
90.91
92.13
87.41
90.99
91.21
89.15
92.11
88.99
87.84
87.92
91.08
88.65
95.34
89.44
91.95
89.81
86.98
87.78
93.23
90.15
89.36
89.7
91.91
90.17
89.83
89.69
90.7
92.15
88.95
91.53
92.14
89.84
93.74
91.5
89.29
91.03
91.6
90.71
89.0
90.4
90.26
89.54
92.79
88.86
89.12
90.18
92.22
90.94
90.3
91.03
91.96
91.77
94.61
94.14
90.04
90.66
90.43
90.29
91.1
90.77
93.04
89.85
87.88
89.08
82.66
86.67
89.6
89.8
85.81
89.75
89.99
88.27
88.25
87.14
92.08
91.29
88.77
91.3
89.71
84.34
89.02
89.64
89.69
87.73
90.21
86.89
88.56
88.3
88.12
84.71
90.26
87.03
90.21
91.3
88.32
90.92
87.11
89.67
91.34
88.35
89.0
88.34
86.14
88.64
86.55
87.08
87.21
85.25
86.96
88.64
87.77
88.24
89.01
90.93
87.32
87.1
89.26
87.23
88.66
88.08
86.74
87.41
85.95
85.2
88.69
91.47
90.57
85.98
88.92
86.11
91.34
85.98
86.67
89.87
87.17
85.68
87.36
86.59
86.14
89.06
87.3
90.1
87.15
85.55
84.34
86.45
85.79
83.67
86.41
82.0
86.04
82.98
87.03
86.52
87.52
85.33
86.3
87.08
85.36
87.98
84.65
91.35
86.71
82.98
81.57
83.02
81.22
83.66
84.21
82.55
83.22
83.99
86.23
83.3
84.33
87.5
86.27
89.09
87.57
90.81
93.02
90.15
90.65
88.87
92.73
88.33
89.63
90.23
90.71
89.83
92.36
94.09
92.01
90.68
91.08
92.46
97.36
93.89
94.9
97.01
96.78
93.63
94.59
97.37
91.81
96.11
98.29
96.22
98.42
96.31
93.58
99.67
97.8
96.41
94.3
96.0
91.86
93.98
96.12
95.63
95.69
95.44
94.19
94.19
96.11
94.59
94.45
93.41
90.61
91.2
92.34
94.27
94.69
95.46
95.33
96.77
92.62
91.24
97.28
96.92
97.16
96.51
94.77
98.3
99.56
93.96
91.96
97.14
94.32
95.23
95.24
99.9
98.4
97.83
97.96
94.54
96.06
97.94
96.93
101.39
97.27
99.7
98.66
93.03
94.38
98.35
95.93
94.38
95.15
93.48
95.04
93.1
96.07
99.76
96.18
91.62
94.25
97.69
95.76
97.57
95.4
95.41
96.34
100.42
99.0
99.34
100.11
97.16
98.98
97.0
96.73
100.64
97.55
99.29
101.22
101.13
98.01
98.18
92.05
98.76
96.05
99.71
101.67
98.57
95.77
94.58
95.75
97.19
95.63
97.47
95.98
97.78
95.44
98.18
98.66
97.7
96.8
99.93
96.15
97.99
98.1
99.34
102.47
104.57
102.08
98.23
101.1
104.44
96.03
95.82
95.72
98.36
103.05
101.87
103.94
99.12
101.84
96.39
100.15
97.56
99.71
100.54
105.09
101.82
99.62
94.76
94.61
100.84
99.41
103.22
100.34
98.8
100.05
99.97
99.33
100.69
100.54
97.85
95.8
96.24
96.65
97.95
94.48
98.49
98.06
96.92
103.54
99.72
103.81
99.64
100.99
102.92
99.78
95.51
97.53
99.02
94.88
93.83
95.73
93.5
94.46
93.96
94.19
96.55
96.46
95.96
97.57
96.51
94.75
90.53
96.88
98.1
98.99
97.82
96.92
102.39
103.99
102.49
107.73
110.75
104.72
102.51
104.64
101.15
101.77
104.08
99.8
100.02
103.94
101.86
100.3
101.4
103.11
104.9
103.11
97.79
98.87
98.26
101.0
98.36
98.83
103.21
100.58
101.09
103.13
100.54
105.72
100.58
101.65
100.41
98.23
98.08
101.15
97.93
100.8
99.05
95.39
95.43
97.91
101.03
98.32
97.89
100.34
96.82
98.96
94.71
96.84
98.64
97.08
99.09
95.11
97.33
96.33
97.67
97.57
95.72
99.15
94.87
99.35
100.22
96.96
94.65
98.7
95.27
95.09
98.18
95.76
96.8
97.93
94.63
96.64
99.5
99.33
97.33
97.49
101.07
99.4
99.03
95.57
93.67
93.95
95.67
95.3
94.74
98.22
96.5
95.86
95.86
94.95
93.74
96.73
96.84
97.37
95.05
98.39
97.51
98.08
96.86
96.43
96.43
99.96
97.4
96.52
94.38
95.39
97.94
96.27
102.01
98.14
101.12
97.31
102.12
102.36
98.84
99.39
99.22
99.55
101.51
99.43
102.5
99.48
103.31
99.81
99.82
94.99
98.41
100.94
99.64
98.8
95.52
98.16
96.09
96.75
98.83
100.32
100.25
100.94
100.31
99.84
97.52
100.03
98.94
96.36
101.09
99.25
97.85
98.57
100.29
98.24
100.54
101.34
94.79
94.3
93.92
95.3
97.51
93.59
101.37
94.67
96.72
94.87
100.7
98.12
102.49
100.3
97.13
98.91
100.6
104.09
98.49
101.31
102.23
95.2
96.28
99.3
96.98
97.08
100.84
97.41
99.52
98.79
96.38
93.83
96.3
101.5
95.39
97.72
99.47
99.55
101.65
100.5
99.32
93.52
95.35
100.53
98.59
100.61
94.93
96.34
93.38
95.73
96.39
93.56
93.29
94.83
91.08
90.09
92.63
92.34
92.62
92.03
93.6
91.44
92.06
94.83
96.85
95.41
97.06
94.59
93.97
90.5
89.81
95.46
94.95
89.66
94.24
95.97
93.84
91.48
87.66
88.98
94.29
93.37
90.15
91.34
94.65
91.81
91.82
94.87
96.18
97.11
93.05
92.46
94.16
90.37
94.95
94.62
93.51
90.87
89.96
91.05
92.68
87.62
91.39
93.4
98.12
94.5
93.99
96.82
98.21
96.84
102.88
99.42
95.36
93.13
95.09
91.11
91.41
97.42
94.1
90.73
93.89
93.02
95.3
94.56
93.11
92.39
93.94
95.16
94.97
96.97
91.85
91.33
91.86
91.44
94.06
96.62
93.7
93.26
95.8
99.36
94.98
95.56
96.99
98.98
98.98
98.23
105.85
95.41
95.77
100.43
97.09
97.31
97.46
99.09
95.36
95.42
96.74
100.92
96.95
93.42
95.15
96.14
97.02
102.03
97.94
97.87
100.05
93.64
91.58
96.65
98.56
94.07
93.96
91.97
96.5
93.36
93.38
95.73
94.85
93.79
98.52
96.51
94.84
98.75
95.08
94.63
91.51
91.26
92.92
96.32
95.28
96.38
95.16
98.62
95.05
97.22
89.67
100.36
98.21
97.26
96.1
94.64
99.15
94.59
92.25
91.56
94.39
94.24
93.77
94.39
93.47
97.8
91.65
95.08
95.07
95.18
94.21
93.58
94.26
91.27
95.69
94.82
95.27
94.49
97.77
95.09
95.99
98.72
97.54
96.53
95.57
94.31
92.81
93.47
93.77
92.64
95.14
94.9
94.61
95.69
93.7
95.25
93.96
94.11
94.42
94.72
94.3
91.83
94.03
90.98
94.09
95.36
96.13
92.3
90.91
93.69
89.93
92.94
93.85
91.01
92.78
94.79
93.99
89.91
90.54
92.12
92.85
91.19
93.4
96.98
97.98
92.1
90.68
90.08
88.15
89.07
89.87
89.32
85.7
88.07
84.16
89.6
89.87
88.29
86.77
88.4
84.61
86.22
84.73
88.84
87.23
90.87
89.84
92.58
90.25
88.21
91.53
89.85
90.09
93.07
91.5
91.08
92.75
93.26
96.69
95.37
93.85
97.31
94.91
95.17
93.43
94.2
95.72
96.21
95.11
94.36
96.0
95.0
100.73
96.8
95.29
97.42
96.57
94.47
92.08
91.9
93.48
95.03
92.67
97.35
92.8
94.39
92.83
94.01
96.81
96.49
96.91
94.06
95.42
95.8
96.58
97.63
93.91
95.58
95.75
97.33
95.48
96.06
95.44
93.45
96.25
95.12
93.45
92.64
97.71
98.23
93.92
94.06
96.55
97.9
90.96
93.23
92.72
92.04
95.29
93.11
94.95
95.8
93.81
93.64
93.71
96.02
94.82
93.24
95.76
93.69
96.61
96.4
96.66
93.07
99.7
98.04
93.85
94.16
93.17
95.29
92.97
94.97
95.6
95.28
91.51
92.67
94.55
94.59
92.49
94.53
93.41
97.26
95.54
92.27
90.01
92.22
93.91
94.55
92.74
93.22
88.14
93.99
92.44
88.75
91.36
91.98
93.5
88.99
91.49
94.72
96.62
93.02
93.61
88.69
92.23
95.99
95.56
94.47
93.48
98.49
90.81
93.32
90.65
90.7
89.52
89.51
87.91
90.19
94.91
91.07
92.73
92.0
89.93
93.15
92.46
95.28
89.69
93.64
90.22
94.31
90.15
92.53
91.36
91.88
92.41
97.17
95.08
90.51
92.96
95.64
95.58
96.61
95.99
93.87
92.3
95.71
94.16
93.64
95.69
92.59
93.52
91.47
90.83
92.86
90.45
91.76
89.68
89.06
89.95
90.35
91.06
95.33
93.29
90.0
95.01
94.9
95.86
93.65
92.92
99.34
96.86
95.75
96.36
94.2
96.67
95.23
92.0
97.42
91.79
91.84
90.72
96.17
94.58
92.76
91.32
93.47
92.02
91.76
88.75
93.83
90.83
91.25
90.89
90.39
92.29
92.85
93.49
93.6
95.06
94.5
92.8
92.83
94.99
93.18
93.24
94.31
90.03
96.19
92.46
92.79
92.78
92.84
91.37
87.49
90.15
85.9
89.8
90.22
88.77
88.81
88.46
86.83
88.22
88.82
87.32
84.74
89.93
89.58
87.93
90.18
89.56
91.9
92.31
90.92
91.5
90.74
93.46
90.01
91.27
95.4
92.2
91.19
90.47
91.91
95.83
95.06
89.49
93.86
89.34
91.18
90.16
94.8
95.26
95.09
92.59
93.47
91.31
95.98
93.88
94.46
95.66
92.52
92.57
92.83
94.42
97.27
99.94
96.1
93.64
94.07
99.98
96.8
96.58
96.09
93.16
96.52
95.31
96.58
97.78
96.56
98.73
100.58
98.65
96.28
98.1
96.43
100.54
99.28
95.19
97.8
92.28
97.59
96.99
98.13
99.17
95.27
97.62
96.14
96.09
94.42
95.31
97.32
100.12
97.64
95.02
98.01
99.03
95.89
98.63
99.87
96.45
96.64
95.83
91.75
97.21
97.05
100.19
101.33
95.83
102.16
97.07
99.82
100.43
97.03
98.83
96.41
103.26
96.83
99.14
100.26
99.69
101.52
95.79
97.76
99.75
99.73
99.64
100.61
103.4
100.39
102.5
98.39
101.89
99.04
100.16
97.8
97.27
102.67
98.57
97.34
97.19
96.51
98.3
100.53
95.56
97.12
92.76
93.25
96.46
97.26
98.52
95.92
95.49
97.2
100.59
100.08
98.75
96.2
96.85
100.45
99.68
98.57
96.0
94.91
96.26
96.35
98.83
98.02
95.93
98.25
98.69
97.35
97.41
94.83
97.87
97.14
99.11
98.31
99.75
99.8
98.4
98.36
94.38
100.1
99.71
98.51
96.47
96.95
98.74
97.8
98.17
99.55
95.54
97.79
92.9
93.24
94.78
98.41
95.31
99.13
97.43
98.5
96.54
94.54
93.34
100.06
97.83
97.17
93.71
94.14
93.78
93.18
97.16
97.34
100.2
97.37
95.06
98.66
96.76
101.31
97.62
98.97
98.59
98.5
96.99
92.21
98.64
96.01
101.25
102.55
98.72
98.11
102.2
96.2
100.72
101.17
99.66
98.78
99.5
98.52
97.7
95.28
95.2
96.37
93.88
94.8
97.79
91.01
96.24
100.89
97.35
98.81
100.59
102.34
99.0
100.99
99.54
97.88
100.02
96.17
99.86
101.46
99.69
102.77
99.7
102.21
98.65
99.73
101.15
99.43
99.22
97.28
99.46
100.65
101.26
98.42
97.16
100.23
96.26
99.16
98.81
101.35
96.39
99.84
97.48
95.23
96.12
94.7
98.12
95.75
96.98
98.69
97.41
97.13
96.9
99.71
98.24
100.41
102.44
98.3
96.33
99.18
97.78
99.78
97.08
96.12
[truncated: 661,822 more chars]
