# Supplementary material for: N-Glycans modulate tilting of HIV-1 envelope glycoprotein
Source: Nat Commun. 2026 Apr 15;17:5206. doi: 10.1038/s41467-026-71874-2 (PMC13254402; doi:10.1038/s41467-026-71874-2)
Supplement: Supplementary file 8 — Source Data [file 41467_2026_71874_MOESM8_ESM.zip › source_data/1_Main_Text_Figures/3_Figure_4/Fig4b_MPER_hinge_angle_WT_raw_values.txt]

MPER_hinge_angle_deg
107.71
108.64
110.08
109.43
113.96
115.47
114.51
111.47
114.39
113.63
119.38
118.71
114.48
114.92
113.48
114.27
117.24
109.31
112.75
112.66
113.44
116.5
118.18
116.03
111.98
116.78
112.16
110.91
110.02
115.81
115.56
111.8
112.54
115.63
111.84
110.49
111.11
114.0
115.15
112.67
112.24
110.97
113.02
112.18
110.59
112.26
114.01
110.68
107.91
109.9
108.94
115.23
111.99
114.98
112.84
109.92
115.39
112.87
112.23
112.97
111.78
110.25
108.24
112.96
117.35
113.39
112.22
114.15
113.4
113.51
112.43
112.73
111.54
109.65
110.81
108.97
114.91
113.51
107.38
111.29
109.66
110.31
110.09
112.94
111.98
113.43
113.81
114.2
115.12
113.32
108.47
111.93
111.06
115.81
109.75
109.76
107.32
105.04
107.71
109.14
110.25
109.91
110.64
107.92
109.98
108.99
109.59
105.27
108.85
108.77
113.13
109.53
107.23
108.26
112.83
108.41
111.36
107.49
108.86
107.66
109.39
109.11
109.62
112.95
111.32
108.54
105.8
110.59
108.07
107.94
108.92
108.5
106.92
107.21
108.28
108.43
107.82
105.62
105.99
105.47
101.04
106.32
109.05
109.45
108.17
109.84
107.2
102.57
104.55
101.94
102.83
111.13
106.07
102.23
106.41
98.15
105.41
104.52
104.14
107.1
111.0
112.1
111.15
112.54
107.95
115.28
109.58
116.27
111.1
116.47
113.28
113.59
113.81
104.13
114.64
117.66
118.25
116.11
111.71
114.3
113.42
107.07
108.26
108.16
114.37
110.83
107.83
113.71
115.75
112.37
112.3
111.06
113.29
111.44
106.91
109.18
109.09
104.91
110.02
111.02
112.26
115.35
112.63
110.5
110.61
112.53
114.38
112.68
112.07
113.43
110.53
115.59
115.86
115.61
116.0
116.13
114.16
111.69
115.67
113.61
116.62
113.16
115.96
121.41
119.81
123.81
121.14
117.48
118.99
119.16
120.51
122.86
118.18
124.72
125.46
123.89
117.73
117.9
123.5
118.64
117.34
116.52
122.01
121.12
114.72
116.14
118.94
118.09
114.68
114.03
113.62
114.02
116.84
116.58
116.07
116.62
119.8
113.98
107.71
119.79
123.04
120.68
118.82
116.69
119.48
125.58
123.49
112.35
116.46
119.43
120.68
117.15
117.21
114.42
120.82
122.08
122.24
120.85
122.19
115.42
112.51
111.35
106.69
117.39
123.19
116.72
121.25
117.72
123.26
118.11
128.46
129.89
130.57
123.8
121.8
122.38
126.79
121.37
114.69
121.13
120.46
118.09
122.6
114.83
119.73
119.16
114.63
120.34
118.6
118.49
118.6
118.5
119.78
116.7
122.31
120.1
122.46
117.16
125.97
118.52
115.82
118.17
124.86
123.57
119.81
116.04
118.55
112.72
118.31
112.88
112.56
116.94
118.59
111.91
113.59
113.59
108.05
113.07
112.0
104.85
115.69
115.37
110.09
115.1
109.75
111.31
113.97
113.82
104.77
115.02
113.92
113.3
114.58
110.97
115.26
113.65
113.07
118.0
118.47
112.25
112.91
114.32
109.45
107.78
107.22
110.43
110.26
111.3
112.3
114.91
110.2
107.83
111.79
107.86
115.14
112.55
108.7
109.95
117.71
114.22
111.81
115.62
105.98
109.33
115.83
113.59
101.65
110.18
109.84
106.56
107.42
111.94
112.23
110.36
116.46
117.07
114.81
111.71
112.11
110.52
117.53
114.97
112.36
114.17
116.97
110.67
111.41
113.77
111.42
113.18
114.33
111.09
112.06
113.06
113.08
120.02
108.59
113.06
113.14
114.74
113.92
113.84
115.66
118.01
116.51
121.9
110.12
113.6
115.3
118.66
116.38
120.15
116.17
115.35
112.61
110.49
116.47
118.88
118.7
117.2
118.47
117.26
111.07
113.44
109.19
120.15
114.26
113.21
113.13
114.16
123.86
119.1
117.64
112.03
116.44
115.9
114.67
113.91
115.81
115.08
113.17
107.38
111.72
113.45
109.94
113.79
113.78
115.37
108.51
113.41
111.74
112.82
110.23
108.39
110.57
112.18
111.44
113.84
109.09
111.34
105.61
106.77
104.5
108.58
108.9
118.32
114.38
115.56
109.04
116.56
114.35
117.31
116.42
113.29
112.36
108.76
115.12
118.38
113.63
114.13
111.55
116.05
108.7
111.01
121.32
111.94
114.38
110.52
117.16
112.97
114.28
116.79
118.7
112.09
114.03
113.63
103.04
114.12
111.35
114.52
110.23
105.54
106.08
110.97
107.5
105.37
106.66
107.68
110.26
103.13
112.76
111.4
112.4
109.41
110.68
107.02
109.08
113.41
110.83
114.29
113.03
114.62
118.65
110.27
113.63
112.25
115.47
110.96
111.16
107.25
110.71
114.01
115.45
112.53
106.58
103.36
103.61
103.28
103.35
100.6
98.59
103.03
100.71
100.11
102.41
101.13
95.82
100.65
100.66
103.23
105.73
104.21
99.2
101.4
101.25
98.64
100.13
106.18
104.38
107.08
109.08
109.64
111.09
105.22
105.83
105.34
111.25
111.82
111.08
111.15
119.18
116.24
112.54
119.93
116.67
121.96
114.57
124.61
122.8
120.36
124.52
122.23
117.76
115.86
115.0
114.05
121.71
119.46
124.55
122.16
128.46
119.64
120.6
120.09
120.07
125.1
118.84
117.09
119.24
123.44
126.16
117.61
129.95
117.7
123.78
116.23
122.93
117.16
118.01
122.78
116.92
118.02
114.87
114.12
113.83
118.81
119.87
116.29
117.65
116.59
114.27
118.89
124.38
123.13
122.66
119.32
126.29
123.61
123.87
124.83
119.21
123.41
120.97
120.55
115.31
118.79
122.83
117.42
123.0
125.72
123.53
120.28
113.16
120.31
122.32
119.82
120.46
122.33
125.36
122.37
124.9
125.1
127.0
128.86
123.13
124.23
120.52
124.18
122.1
119.73
122.02
124.98
123.61
121.77
122.97
126.24
120.55
122.92
120.15
122.25
123.14
119.09
125.61
121.95
125.13
124.35
121.78
125.81
124.53
128.91
128.76
125.72
119.92
125.85
123.75
123.62
125.28
124.31
121.75
125.35
123.13
134.15
122.67
121.46
124.08
122.66
121.87
117.69
123.28
122.95
126.44
127.03
123.96
129.18
134.22
122.81
128.87
124.08
121.04
124.84
125.02
123.65
122.25
124.58
125.8
123.82
127.56
121.73
123.07
122.29
124.01
126.75
128.39
123.43
124.59
125.2
126.17
125.14
126.22
128.7
123.98
127.08
129.2
129.55
127.19
124.84
127.26
126.5
122.18
118.88
126.85
122.43
126.41
127.98
127.29
126.18
126.81
125.5
122.66
121.68
127.04
131.11
126.68
125.29
128.68
125.73
126.14
124.95
120.69
115.87
114.36
120.03
110.65
111.37
120.62
115.04
117.09
112.37
117.0
121.78
123.46
117.43
126.65
126.67
127.69
123.84
125.38
121.28
124.6
120.29
118.61
121.09
125.56
123.92
123.19
118.19
114.52
119.0
121.81
121.33
120.13
123.42
124.95
125.54
124.48
130.02
115.54
119.33
120.32
119.89
123.24
124.86
129.59
124.47
128.73
129.14
122.92
125.28
121.93
120.9
119.95
116.79
117.65
114.86
118.56
118.36
124.12
120.95
121.36
115.04
123.56
116.9
121.05
114.31
116.39
113.83
114.49
122.93
123.26
123.48
120.06
121.42
120.61
118.81
122.39
125.56
124.25
117.34
125.91
123.86
121.72
121.33
120.45
121.25
125.44
121.97
127.2
129.91
127.49
125.51
124.81
117.35
122.9
121.95
117.7
119.75
121.1
125.16
126.04
119.67
118.9
118.98
123.36
122.8
123.29
119.05
123.6
123.66
127.1
120.3
120.94
125.12
123.93
116.1
119.25
122.53
124.32
125.84
124.1
126.1
124.66
124.57
124.61
127.97
129.03
127.25
123.18
124.59
122.62
128.63
116.99
129.13
123.4
121.65
125.76
126.28
125.44
122.08
127.33
131.64
132.43
133.53
130.48
131.35
130.75
129.06
132.47
134.3
129.86
129.4
126.83
126.32
126.93
124.67
128.95
128.99
126.02
126.96
126.66
124.15
131.28
128.8
128.26
129.45
128.05
131.43
129.25
131.28
128.16
130.32
129.68
130.16
128.01
129.79
126.1
130.89
131.3
125.25
126.97
124.9
126.5
126.11
134.51
127.02
131.56
127.35
120.46
129.1
128.47
128.79
128.45
129.76
120.64
121.05
125.08
118.38
117.85
123.52
125.21
124.98
127.07
122.12
120.22
118.23
117.33
119.13
123.07
122.84
123.57
124.31
125.64
128.73
121.56
119.25
122.49
120.25
124.78
124.32
120.19
116.19
121.5
117.36
118.42
125.38
123.96
122.61
125.55
129.59
123.47
128.6
132.54
134.57
132.69
129.23
129.08
126.15
127.51
119.65
121.11
118.13
121.08
130.3
130.85
125.39
125.92
122.47
120.58
123.24
125.98
130.97
120.68
124.7
125.91
125.35
126.72
127.79
127.69
125.29
121.05
120.65
131.96
131.0
130.05
128.64
122.8
128.72
119.7
122.92
124.35
123.57
123.34
126.85
120.36
123.34
121.9
120.91
118.95
120.0
121.11
117.78
122.25
123.74
118.25
124.26
125.88
124.12
125.56
126.31
128.88
126.55
127.53
123.39
127.41
129.32
130.5
129.47
126.25
126.71
131.43
131.03
135.35
128.21
134.57
127.91
124.71
123.35
127.35
129.1
127.78
125.45
123.52
132.0
127.02
126.99
126.01
126.63
125.97
126.76
127.18
126.33
133.08
128.95
128.23
128.35
131.9
124.15
124.05
126.11
134.28
130.13
127.99
131.67
129.39
122.39
129.95
121.55
120.96
124.16
129.73
122.84
120.5
125.53
119.68
125.18
124.77
118.0
123.2
119.34
117.44
118.86
119.42
119.74
117.43
122.45
122.9
120.51
123.12
130.31
126.14
122.36
129.68
126.57
126.62
123.56
122.42
120.5
118.87
122.73
126.02
119.36
121.18
127.87
127.33
126.17
135.39
133.86
135.25
129.57
128.25
124.84
133.16
126.3
122.77
126.66
124.53
127.92
127.97
134.57
125.11
132.93
130.4
133.96
126.2
129.28
127.28
132.59
128.0
131.9
128.35
125.03
126.51
131.83
128.88
126.64
128.76
132.26
131.99
133.53
129.92
125.53
127.89
122.06
123.79
127.22
125.08
124.84
126.77
126.44
133.8
135.39
128.42
135.47
129.77
127.35
129.76
129.68
131.22
131.08
131.41
135.56
133.72
137.37
136.45
135.94
129.99
135.6
128.63
139.4
138.52
136.01
137.48
141.24
145.31
139.37
141.65
151.64
142.51
144.92
141.1
141.92
138.19
144.85
136.14
145.16
142.45
140.53
146.96
148.23
148.38
145.8
138.21
138.02
136.37
132.63
135.31
127.15
133.32
131.13
137.45
134.12
135.91
136.3
132.16
128.3
143.1
137.5
139.4
136.42
136.09
129.91
136.73
138.5
138.27
139.7
132.85
135.03
134.72
133.73
133.84
139.1
137.13
130.74
128.45
128.88
134.17
130.87
127.41
127.86
134.19
135.46
132.06
132.7
132.09
130.53
134.44
130.43
135.88
137.13
141.63
133.98
135.38
138.32
135.59
139.19
141.85
135.88
142.33
139.21
136.13
134.55
145.62
134.56
140.13
137.34
143.21
144.36
136.31
139.3
138.49
134.62
140.34
133.38
140.38
143.62
138.41
139.13
143.05
141.01
137.27
130.48
132.85
132.19
134.85
128.87
137.01
135.47
139.13
132.58
133.58
136.56
130.6
139.53
133.06
138.37
139.1
136.21
139.33
141.12
133.5
133.65
134.53
134.44
128.67
128.0
140.23
126.02
136.71
133.54
127.89
127.65
131.04
127.3
134.66
133.55
129.94
129.85
128.91
125.4
127.38
132.63
131.09
132.82
132.74
135.11
128.57
136.52
126.87
132.1
136.9
124.01
121.93
118.36
121.9
118.35
120.7
117.09
118.58
118.97
111.73
112.56
121.28
117.98
117.35
116.38
113.67
113.13
114.37
107.04
112.74
115.32
116.87
117.67
122.69
126.19
127.7
127.46
133.69
124.64
125.3
121.99
123.74
122.82
129.15
127.4
122.3
121.26
120.42
124.27
130.89
126.9
126.07
124.27
122.42
122.78
117.2
121.33
123.92
129.95
122.02
115.72
122.34
117.47
120.97
116.23
118.44
114.5
117.73
120.34
120.31
116.46
122.45
123.69
120.18
126.14
123.46
123.86
115.07
122.75
119.38
124.12
117.46
117.81
122.94
123.35
121.15
122.85
116.42
121.12
128.91
125.48
119.84
120.61
121.15
123.86
122.77
122.37
119.85
118.33
116.86
125.38
121.58
119.83
123.83
123.87
115.7
120.15
121.23
121.46
113.05
115.66
122.21
123.71
120.76
113.25
120.24
118.6
117.92
120.94
119.32
117.66
114.43
121.22
126.9
122.7
126.09
129.33
121.28
122.58
119.92
113.82
126.07
121.53
124.31
120.56
119.14
119.24
121.87
121.79
118.38
116.9
117.95
119.12
121.6
116.82
117.56
116.07
111.82
115.16
110.51
110.1
112.52
113.75
117.09
113.57
119.77
114.74
113.4
118.5
118.96
115.85
117.34
116.09
121.14
119.36
120.42
120.6
123.37
119.39
124.05
116.9
119.25
120.74
119.19
119.34
120.73
125.57
119.2
121.72
120.69
121.02
114.7
119.19
123.43
126.58
122.89
119.32
125.38
123.39
124.53
128.69
125.96
122.62
128.31
128.75
119.75
128.55
128.73
129.13
130.58
123.67
120.42
122.2
114.77
122.84
117.91
119.11
121.7
124.25
119.44
115.95
121.0
125.15
119.38
120.9
121.53
121.61
127.33
121.69
121.36
125.86
128.37
123.11
120.53
117.6
120.05
121.36
121.48
120.24
122.88
115.82
121.28
122.5
122.67
118.7
122.88
124.35
114.33
120.89
116.6
121.03
122.07
119.5
128.24
122.91
119.84
122.51
123.51
120.66
124.47
123.82
125.12
132.0
126.79
124.91
126.5
126.58
124.76
123.61
125.32
121.81
122.36
119.72
125.49
127.22
124.45
122.88
129.73
122.03
124.13
128.74
130.71
125.74
129.19
124.43
119.75
130.38
127.63
127.19
129.57
131.35
130.48
124.64
133.46
129.74
133.83
125.58
126.46
128.83
128.45
134.23
129.34
130.0
132.83
134.62
129.97
122.19
128.93
130.21
124.81
120.8
124.28
121.38
119.02
127.5
116.94
131.43
126.38
119.81
124.63
122.74
125.46
119.74
117.28
124.06
125.28
124.95
130.8
116.56
112.27
111.38
115.57
110.86
118.13
124.04
120.63
124.43
126.53
121.48
127.84
126.85
126.65
126.92
125.27
115.58
124.59
123.16
124.15
126.59
133.09
128.99
126.96
125.24
127.96
123.79
124.06
130.91
126.38
134.59
128.43
128.91
123.25
127.86
130.69
129.81
122.6
125.88
126.49
126.12
125.04
121.82
123.3
126.74
125.72
128.44
122.43
122.31
130.6
128.0
129.43
129.49
128.02
128.25
130.6
126.43
125.4
129.98
126.93
130.72
125.6
123.16
122.34
123.01
124.54
125.1
128.65
126.25
127.18
128.85
125.27
129.15
126.02
125.36
126.22
120.63
128.34
123.51
120.82
123.31
123.2
119.23
127.51
125.14
128.93
130.0
124.44
130.34
131.96
130.49
128.88
130.93
131.79
132.34
133.8
132.47
130.09
128.57
129.27
128.38
129.34
124.79
132.15
131.09
127.14
125.07
121.98
126.74
125.5
124.33
124.58
122.55
124.79
121.65
127.4
132.58
125.64
130.1
125.95
125.94
130.7
125.16
127.16
123.96
128.69
124.84
127.91
123.18
123.43
121.52
127.45
128.9
133.28
131.79
125.23
125.67
121.68
126.5
129.02
128.95
128.06
121.09
129.1
129.05
124.88
132.35
124.72
131.83
130.92
128.92
129.09
131.66
130.86
131.87
129.6
129.72
126.43
126.6
124.28
125.83
127.01
126.25
126.53
131.94
128.96
127.97
126.21
129.33
128.02
127.0
128.27
130.18
126.66
134.48
122.21
126.42
124.26
123.81
123.28
131.83
127.53
122.19
127.95
128.95
131.96
125.49
126.29
126.14
128.03
129.39
123.04
131.79
127.35
131.25
134.78
129.26
125.24
128.43
131.46
125.59
116.58
125.65
127.9
123.25
129.87
130.61
129.35
128.38
123.93
124.46
124.62
127.71
126.41
127.36
126.84
126.84
127.02
126.75
117.35
120.29
121.83
123.91
119.01
119.19
119.91
119.14
122.95
128.14
125.14
122.32
122.34
123.17
119.47
124.69
112.95
117.33
115.06
119.48
121.81
117.4
121.85
122.56
124.0
119.83
123.21
120.71
121.38
117.26
120.75
127.41
122.28
121.92
118.74
120.15
126.08
124.65
126.98
125.29
123.42
124.93
122.07
125.32
120.39
131.79
127.61
127.39
126.85
129.63
129.34
136.08
134.01
132.01
136.01
130.64
134.49
133.76
137.61
136.43
128.88
130.41
128.53
133.14
133.1
129.64
138.04
132.65
128.68
131.48
135.3
135.56
131.61
131.74
133.58
131.38
140.26
132.74
135.49
140.66
137.57
136.52
135.37
139.76
128.67
136.6
139.66
141.59
140.35
139.1
136.15
133.75
134.15
133.01
135.83
137.2
138.05
133.61
132.39
124.49
136.02
134.9
136.87
143.14
147.26
136.94
139.52
130.04
139.51
133.77
133.37
138.14
136.92
139.85
144.68
142.93
135.4
137.53
136.54
140.83
141.99
149.65
140.54
145.4
137.8
144.4
143.94
139.93
140.9
135.91
136.6
136.53
137.11
134.46
129.16
131.83
130.04
132.4
127.3
133.1
121.99
126.52
135.3
133.01
127.58
134.03
130.92
131.04
135.3
130.91
140.59
130.38
131.05
134.61
127.2
124.13
125.74
133.97
123.33
126.75
130.63
129.19
128.62
122.66
132.2
132.42
131.79
127.95
129.28
137.5
130.21
129.42
130.18
128.58
131.37
133.44
132.24
128.11
134.88
128.18
129.77
127.25
126.18
128.66
120.11
123.06
126.1
131.2
123.61
126.74
134.44
126.37
124.98
127.3
131.09
130.92
127.71
131.63
130.05
134.11
130.13
133.79
132.62
139.36
134.83
133.26
132.29
133.33
130.23
127.46
131.18
133.2
128.61
131.51
121.77
119.56
121.42
122.24
120.37
127.61
123.28
130.58
128.94
127.09
126.26
128.54
125.04
131.52
129.25
125.63
127.72
121.42
121.27
120.39
119.12
119.9
118.15
124.75
122.26
119.29
120.98
124.45
127.63
123.08
120.47
126.58
128.75
137.11
124.77
127.59
129.24
131.63
128.08
126.08
126.04
121.88
123.52
124.68
123.97
124.28
123.11
123.19
129.0
121.46
123.89
121.57
124.05
131.43
122.69
125.79
127.09
127.87
123.66
124.01
120.59
126.07
124.81
122.06
121.94
121.66
120.61
121.39
126.49
121.44
127.8
127.61
131.84
124.08
122.21
130.9
120.41
122.51
120.86
128.4
121.58
122.39
123.11
123.84
123.32
124.02
118.97
117.96
122.83
115.69
122.78
120.3
122.7
121.11
122.24
124.74
122.99
124.74
125.52
126.85
130.08
129.52
130.39
131.22
127.82
124.17
127.25
129.29
130.4
130.36
127.94
126.36
123.77
130.68
125.6
133.62
127.42
125.78
121.04
123.06
131.4
129.9
126.39
128.2
127.94
130.42
123.04
133.31
133.25
132.47
129.91
130.04
125.63
126.35
129.1
129.55
128.37
125.31
126.89
126.39
133.5
132.12
132.77
132.04
130.49
127.68
129.61
130.75
132.48
134.01
135.51
137.74
134.59
130.65
139.41
138.18
131.05
131.93
125.18
126.26
122.86
124.47
130.63
129.91
124.52
125.92
122.75
123.47
128.71
124.68
125.66
121.1
123.49
120.08
123.06
126.09
116.16
122.14
124.68
125.63
120.25
125.58
125.02
124.23
121.17
126.3
124.06
123.88
129.79
126.12
130.67
130.24
127.9
132.94
133.63
128.94
139.03
134.69
132.15
136.29
139.09
138.99
142.01
130.99
130.73
132.98
132.24
127.43
123.05
123.42
125.64
126.66
118.92
128.9
127.32
131.07
126.55
131.71
126.21
135.29
132.53
128.71
130.52
122.53
122.58
121.62
117.42
120.91
123.38
125.75
123.03
122.5
122.57
124.43
122.59
125.12
123.06
118.09
123.41
129.2
122.87
122.35
127.17
124.27
126.12
122.96
124.7
122.54
121.36
121.17
120.48
119.21
128.71
124.66
123.37
123.26
129.63
129.43
125.03
125.39
122.78
126.66
132.02
125.11
124.29
122.36
126.55
125.85
123.87
121.06
124.13
119.09
125.28
125.45
125.53
120.07
125.43
123.34
124.37
127.16
121.31
126.04
129.96
124.34
128.05
126.23
128.79
131.28
133.67
133.05
129.75
127.63
126.03
131.43
132.77
129.71
138.18
129.17
128.48
124.74
130.99
130.43
121.65
122.41
130.9
135.76
133.92
125.67
137.59
135.94
140.22
136.08
142.32
134.43
137.78
136.28
131.72
135.65
140.4
131.8
133.53
137.41
132.91
136.14
134.62
133.49
135.17
135.54
136.6
136.15
125.27
136.67
132.03
133.32
139.24
134.49
131.4
134.4
139.7
132.2
131.11
133.03
132.17
130.59
133.24
134.63
136.55
135.92
131.99
129.11
130.41
132.77
134.57
129.37
135.29
131.96
136.53
129.81
136.76
132.6
130.92
131.97
127.6
128.74
127.42
126.27
127.54
134.59
134.97
125.01
120.5
125.65
126.0
134.42
130.69
128.33
134.65
124.72
126.17
140.2
125.35
127.04
129.25
130.97
130.03
129.78
126.71
124.69
122.38
125.43
130.95
132.48
128.71
134.9
139.55
138.68
137.43
135.03
135.34
134.48
131.8
126.55
129.76
123.23
125.44
121.26
124.3
129.24
124.42
127.34
130.43
132.76
125.36
121.89
120.66
128.58
117.13
127.85
124.37
126.11
120.04
123.02
128.24
126.89
124.6
130.19
122.62
122.07
128.97
126.74
121.68
121.75
132.76
127.33
118.17
122.13
123.82
121.82
127.44
122.36
120.54
122.42
122.04
122.16
124.58
129.19
129.69
125.21
123.33
130.45
125.27
129.08
128.29
126.29
123.9
118.79
119.52
119.98
122.9
120.08
126.64
119.61
123.2
121.33
120.7
122.78
124.49
127.02
121.63
126.09
123.27
123.8
127.26
127.28
128.41
127.21
120.66
124.77
118.46
122.78
123.31
120.29
123.79
121.14
122.52
123.03
118.02
120.47
120.68
122.41
117.23
115.83
116.2
118.01
118.5
119.26
122.34
127.06
121.62
122.13
122.54
126.68
120.69
121.96
130.11
120.31
123.4
120.43
122.1
122.13
121.07
123.57
123.01
126.7
128.48
126.46
122.39
120.29
121.07
123.06
119.5
121.44
120.8
120.78
116.48
121.5
119.55
124.1
125.99
132.74
126.7
128.05
124.23
126.33
130.8
132.43
129.54
128.64
127.19
127.45
133.53
128.86
129.28
129.35
123.48
117.98
122.12
126.56
125.43
132.23
130.42
127.35
128.47
127.89
134.18
128.79
132.6
134.7
127.23
132.39
137.13
136.08
127.48
127.7
132.74
133.47
127.79
134.01
134.55
132.55
135.26
135.15
126.45
133.93
136.8
132.36
137.8
137.2
134.79
130.47
138.85
138.63
133.6
136.0
138.88
128.16
131.4
132.49
130.17
135.82
133.5
133.12
130.23
136.18
130.35
135.8
127.01
125.25
129.86
126.43
133.24
133.36
132.56
131.62
132.42
132.32
135.36
132.89
133.55
137.12
133.76
139.39
130.21
136.5
129.12
131.56
132.93
130.22
129.17
133.97
134.02
128.29
129.04
130.16
137.2
131.62
131.11
133.88
130.55
132.66
131.07
132.55
132.42
135.43
129.02
123.89
129.85
132.98
133.13
134.63
138.41
128.86
134.54
133.05
137.02
131.1
131.1
133.32
133.0
136.46
142.42
138.41
133.14
138.89
136.92
139.4
137.41
136.47
138.46
135.09
135.09
132.16
135.88
131.1
136.06
138.55
138.83
133.9
137.68
138.41
137.28
135.08
141.44
136.65
138.1
135.79
132.05
133.6
135.95
135.15
142.23
139.73
134.76
137.25
135.26
135.19
136.37
142.83
142.0
135.23
143.35
133.66
139.12
136.0
127.32
136.74
139.65
137.16
130.82
138.82
131.84
138.0
135.55
134.96
127.82
130.45
133.44
131.27
126.89
134.43
130.12
124.35
121.78
125.31
127.85
127.91
122.82
124.18
133.14
129.93
130.34
129.75
130.34
130.32
135.87
133.76
146.45
147.06
143.57
143.57
144.34
139.85
142.83
139.41
142.91
138.03
141.57
143.76
138.23
136.21
138.58
138.29
145.78
139.14
144.38
140.98
132.4
141.27
140.25
136.54
140.28
140.89
142.1
142.39
144.15
146.59
140.68
138.86
144.38
144.0
137.57
140.91
149.34
138.57
136.85
136.01
140.13
144.17
138.07
134.84
134.75
140.14
136.34
132.83
133.99
136.6
137.25
137.83
142.52
144.88
139.89
139.18
134.08
137.37
136.46
129.28
127.5
132.94
134.1
137.0
132.17
135.68
135.9
129.78
133.65
132.52
136.89
131.88
134.66
133.43
136.84
139.31
135.24
141.17
131.0
132.33
134.27
137.68
142.61
141.02
145.58
142.31
135.96
137.11
130.35
136.86
134.96
135.65
137.6
140.83
143.55
135.67
141.78
141.45
136.64
138.39
141.14
142.69
144.31
147.15
132.03
133.51
132.63
132.2
138.88
139.12
140.73
139.18
145.84
143.3
142.23
140.38
143.54
132.65
138.3
136.12
141.59
138.46
139.63
132.34
138.99
141.71
143.98
139.75
142.68
141.05
138.72
139.73
136.59
131.16
123.82
135.27
136.66
133.26
137.64
143.2
139.19
144.4
140.61
134.64
131.92
134.91
139.73
137.91
145.63
141.04
145.35
147.09
145.15
145.56
140.58
152.91
146.91
148.63
138.33
136.84
144.52
143.06
146.45
135.95
134.37
146.2
137.33
135.68
133.74
137.25
147.82
137.14
137.23
135.28
139.1
136.05
131.84
135.22
138.32
139.72
142.37
135.84
136.55
137.99
134.5
141.35
145.85
140.21
138.32
140.4
138.74
142.42
140.46
145.4
137.63
139.52
136.1
133.24
136.88
132.37
134.14
135.91
144.07
139.3
143.56
133.24
131.12
130.74
133.69
132.19
135.82
136.07
139.81
137.29
136.39
142.85
135.99
141.45
139.2
132.69
133.57
139.18
131.06
130.46
138.22
131.0
137.38
129.85
141.56
139.42
135.18
131.32
137.8
138.66
141.63
140.06
134.6
139.31
135.88
138.51
132.21
129.74
129.85
136.5
133.77
142.02
131.47
132.64
127.73
128.91
130.92
130.67
133.34
124.74
128.01
135.53
128.1
123.11
127.29
126.77
128.34
125.36
127.94
125.67
126.61
129.61
131.26
132.11
129.65
129.09
123.6
127.68
124.83
123.02
127.7
129.3
130.9
130.66
133.01
130.78
131.16
125.1
132.0
127.03
129.87
131.72
131.58
127.7
131.38
129.94
131.4
130.96
130.08
133.92
129.79
123.1
125.9
125.7
125.78
127.98
122.62
128.26
127.89
129.0
131.37
128.34
124.31
127.87
126.89
130.09
130.03
124.64
126.47
123.53
126.53
127.77
125.51
126.28
126.03
124.97
127.11
126.4
126.58
128.46
125.24
130.72
125.91
127.2
134.64
121.23
126.8
126.62
122.39
122.77
125.37
129.53
126.85
126.94
121.95
124.27
131.03
128.08
121.82
125.65
125.55
123.42
124.0
123.21
119.11
127.69
129.28
127.65
124.24
120.58
122.6
126.81
129.22
133.23
126.27
132.61
125.83
121.21
126.25
130.72
132.22
128.23
131.86
130.13
134.39
130.9
135.01
132.26
129.63
128.81
131.31
128.22
134.31
134.87
134.87
136.93
130.81
131.03
136.75
136.61
135.6
139.44
136.09
138.84
136.97
140.93
134.27
136.46
133.59
136.76
135.07
136.84
135.53
130.6
130.34
125.4
130.4
135.62
134.84
131.01
134.53
133.63
143.84
131.07
134.83
134.86
137.48
139.93
137.69
141.12
135.2
133.76
130.65
132.81
136.16
139.73
143.69
143.83
135.52
136.6
136.59
137.25
129.66
132.75
126.22
132.42
133.57
138.37
136.54
134.5
135.26
138.16
140.31
139.7
138.5
140.63
139.22
138.51
141.66
143.61
138.52
142.23
135.73
131.97
130.5
136.76
138.64
137.19
139.78
136.52
138.73
141.39
138.89
132.92
134.92
131.13
124.34
120.37
126.18
116.26
123.48
127.46
128.16
126.21
125.22
118.45
126.21
129.38
120.84
123.67
130.3
129.34
127.19
129.92
139.39
134.83
133.41
134.96
133.67
133.35
132.3
131.78
128.14
136.63
131.8
140.94
136.32
137.95
134.73
138.9
137.48
141.1
139.23
145.58
142.19
146.5
145.64
138.09
139.66
146.25
135.92
136.47
133.79
140.58
142.11
139.97
141.07
129.33
130.08
145.58
140.09
144.23
144.67
147.76
139.87
141.18
148.87
133.99
140.2
138.15
139.81
138.91
139.12
148.34
144.49
141.58
147.61
138.42
143.05
146.08
144.16
140.85
141.34
149.66
138.73
140.16
139.93
145.63
141.98
140.8
134.98
137.62
142.93
132.99
138.62
133.99
135.65
134.84
131.36
135.14
137.11
139.11
135.38
131.59
133.01
134.21
129.09
128.44
132.83
132.8
131.08
133.37
129.58
130.12
131.82
125.14
125.1
131.85
124.68
128.55
125.53
125.58
124.64
125.69
125.08
132.29
129.61
127.73
124.85
131.97
130.61
132.47
128.75
128.66
127.71
130.44
129.15
130.05
132.1
126.32
126.49
124.1
129.04
135.69
131.04
132.34
130.48
128.9
128.63
128.62
132.68
133.09
133.95
126.17
126.82
129.13
133.94
130.78
131.41
131.15
131.17
129.2
128.95
132.47
132.03
129.94
134.92
126.23
127.5
131.18
128.78
128.53
123.05
131.04
128.3
132.51
133.86
134.24
130.95
126.74
123.01
124.03
124.01
121.2
117.75
117.23
120.57
120.98
123.81
121.93
123.95
127.07
127.95
128.51
129.02
122.28
126.71
126.3
127.62
122.46
126.85
120.99
122.11
128.59
125.81
124.38
126.95
122.32
131.15
130.61
131.39
133.24
129.57
129.17
126.76
127.52
127.87
127.5
129.33
131.4
130.74
133.85
134.81
131.7
133.24
133.36
130.08
134.4
129.55
127.54
131.68
126.59
130.32
129.24
126.22
129.93
132.29
129.9
131.29
125.95
126.86
123.41
124.83
127.16
123.96
127.51
125.58
128.8
126.57
129.25
129.77
119.88
125.15
123.51
122.2
131.32
133.02
132.57
127.46
129.68
131.96
128.3
129.11
136.54
134.34
129.92
135.86
134.17
136.17
133.58
135.92
132.54
130.48
136.27
139.91
130.88
134.39
131.47
132.99
131.92
128.76
127.5
127.75
129.39
131.23
128.07
130.43
125.56
126.81
127.18
129.26
129.59
123.78
134.76
133.03
133.53
131.13
134.67
128.01
135.66
129.4
137.28
137.56
126.09
124.68
126.64
129.51
125.76
128.41
124.95
126.58
127.2
130.06
128.36
125.79
128.88
125.35
128.15
133.0
130.85
123.16
131.35
132.6
128.42
123.96
123.76
124.13
126.77
125.74
123.65
133.09
127.27
133.32
129.06
133.52
127.58
129.57
125.4
128.78
132.62
127.27
133.14
132.55
121.4
128.35
128.85
124.32
126.49
128.15
129.05
133.81
134.09
127.85
131.14
125.34
130.51
127.43
129.74
125.84
127.28
128.56
126.53
126.08
128.91
135.93
131.59
128.99
130.78
133.87
127.84
135.8
131.26
130.73
129.2
125.43
126.31
125.2
127.37
123.81
122.03
124.74
123.83
129.22
123.1
130.13
120.54
123.64
118.25
120.42
120.23
120.49
126.77
118.78
122.83
121.39
120.0
120.78
119.9
120.56
124.2
122.7
117.2
117.49
121.26
121.88
119.69
121.46
122.63
123.4
120.07
122.57
118.95
124.98
122.15
122.78
121.02
119.48
120.34
122.62
119.24
127.39
120.34
128.98
123.41
121.0
122.09
119.94
116.86
123.01
123.02
119.44
120.39
120.52
124.67
121.24
117.5
119.09
120.14
116.06
122.2
123.3
123.07
122.24
128.33
121.73
120.88
120.93
123.72
119.51
120.22
121.09
123.28
125.62
121.12
123.3
124.15
126.8
124.83
126.16
125.27
125.48
130.75
122.77
125.05
125.41
122.37
122.55
129.44
123.42
118.66
122.23
123.33
123.12
120.6
126.3
127.03
130.47
130.72
129.2
132.57
128.86
131.73
128.91
129.15
123.86
128.0
120.26
123.71
126.08
120.72
122.55
124.97
116.43
123.52
125.72
121.96
121.71
122.04
123.7
124.12
120.43
114.79
114.74
118.94
115.69
116.99
117.14
124.01
123.48
127.48
121.95
120.43
120.67
116.68
117.09
119.04
122.76
118.45
121.32
124.0
118.83
116.26
122.98
118.17
117.25
120.17
127.7
124.56
125.33
125.53
125.52
120.25
117.68
121.95
116.37
116.69
117.63
118.64
115.15
122.67
116.22
113.11
118.63
116.44
119.52
118.21
119.61
119.71
117.17
115.09
119.72
115.12
113.93
113.92
111.28
115.26
109.46
109.68
102.93
111.17
106.08
111.89
114.08
114.35
110.43
114.79
113.76
110.04
115.43
115.33
112.83
110.21
114.82
117.84
116.05
111.57
116.02
119.3
109.73
116.74
119.52
114.28
115.13
105.25
112.17
112.58
116.09
116.37
121.05
116.87
114.74
113.77
114.42
120.55
114.25
119.28
117.76
123.74
121.89
119.39
119.73
121.6
114.57
116.91
115.73
116.67
113.18
109.56
109.95
110.25
112.23
112.26
109.96
116.78
114.85
110.38
114.47
117.26
118.73
117.18
120.77
118.41
118.27
118.93
116.7
117.98
125.91
120.9
124.64
119.22
119.66
120.03
119.45
114.7
121.66
117.39
123.85
124.38
121.04
118.75
114.48
119.2
119.32
112.1
112.25
119.35
123.66
124.09
120.83
118.71
117.56
117.74
114.07
116.02
130.7
120.64
121.36
127.04
123.27
124.31
117.94
120.98
118.06
117.71
116.74
115.92
115.88
120.33
118.74
117.58
120.92
119.6
121.01
121.39
122.23
120.41
118.75
117.19
122.17
120.33
120.5
120.92
115.67
115.65
112.9
117.02
118.58
119.79
123.84
120.98
120.44
118.23
130.19
117.47
116.37
122.17
122.25
115.01
120.73
118.66
115.63
119.61
119.97
115.93
123.61
119.5
118.94
114.29
122.0
117.66
122.94
115.91
111.81
110.87
110.4
112.73
113.09
113.03
116.84
115.96
117.58
116.69
119.2
121.76
118.38
120.74
116.39
124.77
119.0
116.24
116.19
116.8
119.04
115.62
114.96
118.87
114.58
118.74
118.14
114.68
121.99
114.99
118.99
120.77
119.98
116.47
111.52
115.44
118.03
115.33
115.87
121.23
117.58
113.09
120.76
122.03
119.72
128.08
127.55
124.57
124.05
125.4
122.21
123.34
119.17
116.43
125.68
122.47
123.7
124.9
122.24
119.23
119.09
123.42
120.65
123.33
117.1
119.42
113.39
116.8
119.23
119.51
120.15
111.99
116.79
111.96
115.78
117.25
116.91
121.09
120.34
115.78
116.92
113.01
109.57
109.68
110.91
112.9
110.09
115.92
111.91
115.43
108.98
109.11
110.3
108.27
110.61
112.17
119.54
118.61
117.39
117.31
116.6
120.82
117.02
121.93
119.3
116.74
122.75
120.47
115.89
119.08
114.54
115.83
115.32
109.2
113.48
112.91
110.63
110.41
108.78
115.02
109.73
111.03
110.15
111.69
111.9
107.6
112.77
112.79
114.32
112.14
113.09
111.69
113.8
116.47
116.08
120.92
121.14
117.3
112.69
120.99
121.26
110.85
110.76
112.39
111.69
115.49
113.75
116.25
112.22
113.57
120.27
118.26
112.51
115.37
111.88
108.69
117.13
116.78
112.51
113.25
112.6
107.44
112.46
109.2
112.57
113.6
110.18
111.77
112.5
109.47
111.32
109.73
110.13
116.42
109.2
113.24
112.69
117.72
112.29
114.27
111.46
113.03
113.58
112.51
115.1
117.89
110.75
115.33
118.1
113.88
118.15
118.87
117.96
116.31
116.05
112.9
114.32
111.6
115.44
116.84
116.53
116.76
115.93
116.74
117.44
117.42
113.52
111.07
108.78
109.29
111.99
114.74
111.96
112.83
113.8
111.13
110.72
109.92
110.84
106.15
112.74
108.97
112.17
108.13
108.41
109.94
109.38
105.87
111.99
110.91
108.1
110.02
110.17
110.88
110.03
110.12
111.5
111.3
111.99
112.98
107.5
109.07
108.38
112.58
114.02
110.58
109.46
111.29
111.44
112.98
108.96
113.64
111.28
114.88
113.84
113.82
113.86
117.56
112.92
116.45
110.75
115.64
110.45
116.57
106.4
109.87
111.39
114.89
109.91
113.1
110.97
115.97
116.45
113.11
110.22
113.9
114.46
111.29
114.63
116.95
115.0
114.06
112.85
114.65
114.32
112.87
109.09
115.84
117.67
116.09
112.93
115.06
115.74
115.95
116.38
116.19
116.36
116.43
114.58
112.62
112.14
112.71
111.91
110.27
110.84
108.92
106.97
109.85
112.28
111.35
108.6
111.9
115.95
117.06
116.16
113.33
120.76
115.87
117.01
122.17
116.83
117.74
117.3
115.12
121.8
117.7
113.4
116.89
118.27
115.56
120.27
116.19
111.95
113.17
116.31
116.46
116.09
117.42
115.43
110.23
113.26
113.92
118.21
111.16
110.15
112.09
111.54
109.11
114.08
109.27
108.48
110.34
113.78
112.81
104.29
109.05
111.16
105.24
112.04
114.51
111.56
113.59
108.23
114.48
114.09
118.98
110.86
118.11
118.49
117.93
116.78
113.15
116.54
116.01
118.7
120.27
119.93
115.35
114.8
118.6
123.0
119.74
122.67
120.86
123.23
119.25
119.33
120.11
120.92
123.38
123.63
116.99
118.33
116.89
119.92
117.76
124.41
118.65
119.58
119.37
115.11
113.35
115.81
115.54
114.89
110.56
114.24
116.34
115.35
109.49
114.33
110.36
117.3
118.59
114.6
115.48
116.84
112.36
113.79
116.3
115.76
111.12
118.62
118.63
122.47
116.51
111.51
109.82
118.1
112.67
111.48
113.9
110.52
117.87
114.33
114.06
117.09
110.43
114.17
114.53
107.86
116.22
108.95
114.66
113.58
113.62
112.22
114.31
111.61
111.73
117.25
108.73
114.08
117.63
108.88
117.05
113.8
116.79
115.45
117.58
116.92
116.43
116.5
120.54
114.61
117.15
121.32
117.59
115.87
116.74
114.91
113.28
114.81
113.51
113.36
117.37
116.35
115.44
113.3
113.85
116.01
112.81
111.19
111.24
110.94
107.97
106.77
107.51
104.5
106.96
111.77
105.48
109.05
108.21
112.17
108.82
113.91
109.13
110.7
111.9
110.49
111.41
114.53
112.03
110.22
115.14
109.87
110.77
110.58
103.8
112.62
114.5
111.61
108.5
111.53
108.93
107.29
113.66
114.65
113.52
111.86
108.68
109.17
103.86
105.97
104.08
104.1
106.42
102.76
109.86
105.67
103.13
107.78
106.98
107.43
108.97
109.28
110.73
107.51
102.91
109.64
107.23
109.1
110.31
106.56
107.0
105.62
106.29
109.96
107.25
106.26
104.56
105.01
107.1
105.21
106.2
100.21
103.86
104.79
106.68
110.64
108.42
105.42
109.74
110.4
111.74
108.29
105.86
104.74
112.51
113.32
117.89
111.47
113.0
116.21
113.35
115.55
115.74
115.5
118.57
117.44
120.49
111.76
114.49
113.37
119.2
118.67
117.64
115.89
115.93
118.42
113.92
114.64
120.14
118.68
122.24
119.03
121.35
120.53
121.57
114.44
125.17
123.37
120.45
124.08
123.02
122.44
119.07
118.74
118.59
121.08
124.92
123.22
119.57
125.67
122.17
126.03
125.71
121.21
122.88
122.02
122.49
116.46
114.23
120.12
116.17
120.2
119.78
115.43
117.47
116.34
112.64
114.44
116.64
117.22
117.12
113.76
121.94
117.7
115.91
114.82
116.16
118.95
122.03
120.21
121.01
123.96
125.38
122.13
115.01
122.74
120.24
119.48
119.73
123.08
120.62
120.08
114.16
118.49
117.49
122.25
122.92
121.83
120.72
119.48
118.27
114.1
120.16
120.63
121.12
120.97
122.7
124.98
122.55
126.13
127.95
121.33
119.88
118.18
122.53
121.93
119.58
120.58
121.16
122.3
120.41
126.29
119.39
115.79
117.04
118.51
115.56
119.58
120.12
126.01
125.85
126.06
121.72
118.81
122.68
122.06
122.0
123.23
124.65
124.74
122.04
121.32
121.16
124.13
122.75
127.4
125.47
122.77
124.35
119.29
122.46
121.47
122.57
124.59
125.1
125.4
125.75
130.65
125.46
130.25
123.53
125.97
123.38
127.17
129.46
124.11
125.02
122.14
124.19
120.03
121.28
119.03
119.72
120.05
115.05
118.82
118.54
120.12
121.53
125.27
122.34
124.76
126.12
120.15
121.88
125.14
119.62
118.22
121.19
120.43
127.74
123.99
129.12
129.48
129.49
125.43
121.39
118.83
121.51
125.1
120.3
120.36
119.9
125.42
121.42
119.81
117.87
121.89
121.33
120.71
123.05
115.78
122.41
120.42
119.74
119.61
125.58
119.95
120.2
121.62
121.75
118.97
120.5
122.03
121.13
119.76
122.0
121.07
119.65
120.04
125.99
123.87
120.76
123.66
122.23
123.44
125.71
124.63
124.7
116.64
122.86
121.82
122.89
125.53
123.1
126.74
125.51
124.83
128.9
126.06
121.67
120.95
116.89
122.7
122.56
120.44
120.5
123.22
118.06
120.38
123.34
122.32
124.8
119.44
120.72
113.91
119.63
118.07
115.95
117.25
114.99
118.67
118.03
115.75
120.07
123.3
116.97
119.13
123.37
120.03
119.01
120.78
120.68
116.12
118.39
121.8
123.74
119.21
120.54
117.21
119.28
119.08
119.97
121.47
117.15
116.38
119.72
121.48
117.96
122.2
121.74
125.68
121.86
118.87
121.83
121.16
127.25
118.96
122.55
121.84
123.87
121.16
120.25
124.12
126.55
122.31
122.23
122.93
118.86
122.35
121.02
119.47
118.7
120.5
119.22
120.05
121.76
121.25
120.02
121.14
117.9
117.29
116.75
119.36
119.45
121.73
120.18
119.33
125.97
129.88
123.0
116.96
121.47
121.65
128.66
122.49
123.66
125.7
127.86
122.85
124.87
118.2
120.77
124.83
123.5
119.63
122.26
122.14
117.88
118.77
121.31
118.97
119.89
119.92
121.58
123.77
115.64
119.39
116.8
122.75
117.12
121.24
120.6
121.82
121.28
119.14
121.86
122.23
118.93
121.99
122.79
124.55
119.44
119.6
120.07
120.53
122.96
123.89
122.42
119.41
122.14
116.8
118.05
118.52
118.79
118.1
121.53
122.75
116.03
120.8
122.0
120.51
120.38
119.36
121.52
119.82
125.16
123.53
121.96
117.01
122.62
115.35
117.14
119.04
119.67
118.2
121.21
121.6
125.19
123.06
122.58
119.77
122.06
124.4
121.94
119.55
120.51
124.36
122.01
119.1
117.96
119.62
119.86
127.13
121.79
125.06
120.81
122.98
119.63
122.85
121.56
125.79
122.19
119.36
117.09
121.89
120.74
115.58
118.89
118.8
125.15
122.02
121.56
122.43
122.86
118.32
120.09
119.71
128.7
123.38
124.85
119.78
123.44
121.38
116.37
122.05
116.66
117.6
121.54
123.75
124.73
125.77
125.41
121.48
123.34
126.17
127.11
124.95
121.69
126.97
124.76
126.46
127.31
122.69
127.56
119.06
120.03
126.33
123.54
122.44
124.16
125.14
124.88
126.28
129.09
125.32
127.99
128.32
123.56
129.79
129.18
131.72
124.73
121.56
124.63
120.88
123.25
120.37
123.65
126.09
123.94
123.96
128.56
124.37
122.94
122.15
124.3
119.68
123.11
122.78
128.23
126.92
121.98
121.2
122.25
128.73
120.65
119.05
123.28
127.65
124.44
126.46
125.26
127.63
124.79
123.07
129.71
126.5
127.28
124.33
124.07
124.07
123.29
125.43
129.57
125.85
124.65
123.86
123.9
128.32
132.01
128.27
122.29
127.5
128.23
128.04
121.99
119.26
121.77
119.14
122.46
124.91
120.01
116.84
123.1
119.02
116.33
112.58
120.88
123.16
122.56
127.49
122.64
119.9
131.68
129.08
124.91
127.0
134.12
129.66
133.03
130.85
135.39
140.45
136.24
135.52
140.86
140.31
134.95
133.92
137.98
140.25
137.49
138.14
137.47
136.8
137.24
131.01
134.29
138.09
133.07
135.42
132.19
130.65
123.89
132.04
125.27
119.75
123.08
125.19
117.82
119.13
123.44
120.87
123.43
128.1
124.5
128.1
130.13
123.09
128.99
131.68
131.01
134.2
130.07
128.02
123.52
129.01
131.15
126.08
129.02
127.7
124.22
124.2
123.55
122.52
128.29
129.33
135.66
134.23
139.12
139.32
145.75
142.79
141.92
148.14
149.91
143.91
141.81
140.51
143.26
146.0
138.94
144.54
138.19
146.57
138.9
143.49
145.83
143.6
139.27
141.95
143.23
139.19
132.86
138.71
141.02
141.97
132.03
139.67
144.74
147.37
145.37
139.26
145.43
148.78
142.45
144.13
139.42
143.81
140.46
141.73
142.61
141.12
143.01
137.73
138.16
139.04
132.29
127.03
135.05
132.32
130.2
128.91
127.46
128.24
129.18
128.09
121.77
128.57
116.36
112.74
120.96
112.18
115.32
113.38
117.12
116.08
120.84
114.83
124.47
115.9
115.18
116.92
115.17
117.41
116.27
118.4
120.31
123.0
124.24
127.8
117.36
121.28
118.56
116.76
122.86
121.73
121.63
119.78
120.93
121.77
125.79
125.13
123.17
119.04
123.78
118.97
118.56
123.05
122.23
126.36
118.92
122.94
122.29
116.54
119.64
114.68
114.65
116.42
120.24
115.75
116.29
122.87
116.29
115.43
117.23
115.31
117.45
117.93
114.89
119.46
115.45
114.86
118.09
115.7
118.31
114.18
116.79
113.71
119.23
117.7
124.57
118.01
116.3
120.42
117.68
118.34
117.57
115.2
115.01
118.41
113.3
116.54
121.39
123.2
119.1
119.17
116.75
123.04
117.33
118.45
117.35
117.28
123.42
120.02
122.81
119.78
116.42
119.48
115.48
121.75
113.96
119.95
114.54
116.16
116.55
116.57
117.53
117.09
115.45
112.95
117.36
122.79
117.03
111.5
117.15
116.62
113.48
117.16
112.66
116.78
111.52
108.7
113.86
115.93
115.25
111.93
110.53
113.07
114.19
116.68
122.98
117.0
114.79
110.29
106.16
114.29
115.57
115.3
117.51
114.78
112.99
113.47
116.62
113.75
117.21
116.34
116.37
114.12
116.19
115.68
113.23
119.68
117.72
114.82
113.91
117.87
121.41
122.56
120.09
115.75
115.89
113.55
113.57
116.79
113.26
114.96
120.81
116.96
119.56
118.77
112.45
113.41
124.49
120.93
127.25
129.33
129.32
125.31
127.58
124.74
121.43
117.83
119.52
125.78
126.03
120.97
120.31
119.71
123.64
126.34
123.13
123.52
124.23
126.74
121.36
125.05
121.56
125.53
125.37
123.16
125.77
119.54
128.01
124.91
121.37
124.01
122.43
121.02
122.43
117.92
120.5
116.68
121.22
122.57
115.91
118.39
119.55
117.94
122.05
116.34
115.79
119.36
114.46
118.25
121.0
119.76
123.95
118.88
118.63
118.51
123.13
126.68
121.12
122.59
128.22
121.14
124.79
125.55
117.9
111.62
118.29
113.58
118.92
115.99
115.0
115.98
116.48
113.06
113.32
110.72
117.24
116.08
115.82
107.83
113.03
116.01
116.55
112.82
111.0
114.25
112.69
119.38
119.49
119.78
122.74
118.7
118.03
115.0
113.38
114.38
111.33
113.78
111.01
114.92
120.54
119.27
110.9
110.01
115.25
109.21
111.76
111.06
114.72
110.97
116.04
114.6
114.68
113.79
116.68
114.45
112.41
114.18
116.69
112.74
113.43
110.49
111.91
114.82
114.84
119.02
115.24
117.97
113.79
122.02
114.18
115.87
117.55
114.32
111.76
112.25
110.92
114.78
113.57
115.11
117.69
113.34
108.16
117.19
115.09
110.31
105.16
105.49
101.91
106.72
108.76
103.97
109.52
106.77
111.51
110.14
107.82
109.28
108.96
109.45
109.24
107.8
108.45
106.92
106.76
108.27
107.34
113.18
113.63
112.71
111.13
111.37
117.01
110.67
109.5
111.32
112.59
114.95
110.34
106.16
109.79
111.32
112.06
108.73
107.65
111.75
104.91
106.67
109.28
112.54
110.68
107.64
108.71
105.88
105.4
112.58
107.77
108.76
107.86
102.08
109.22
110.08
112.58
115.31
114.4
116.56
112.1
108.72
104.03
104.67
106.67
103.94
106.64
101.0
110.98
107.24
108.85
108.51
107.59
107.2
104.57
107.24
104.85
104.32
105.69
107.7
105.27
106.4
104.24
105.89
107.4
103.82
106.86
102.73
102.54
105.85
104.27
105.17
102.54
105.07
105.38
104.42
103.28
99.11
103.2
102.01
109.64
108.05
106.17
106.63
109.68
108.49
106.46
105.21
108.88
108.48
110.5
111.41
110.94
107.95
111.33
106.59
114.64
111.22
110.76
110.43
107.29
113.26
115.39
111.51
115.36
110.92
111.69
114.0
110.13
111.57
110.36
111.81
111.87
109.69
105.0
107.95
110.89
113.48
111.83
109.46
112.54
106.36
106.54
111.74
107.71
110.02
109.76
109.34
107.29
107.27
110.02
105.05
108.75
113.12
103.56
109.72
109.77
107.58
103.66
108.82
109.63
109.62
107.6
110.53
113.3
112.67
107.75
111.03
110.25
118.35
113.15
109.42
111.88
107.76
110.25
109.73
108.6
104.95
107.29
107.52
105.61
106.51
105.27
107.81
101.8
106.13
102.53
105.08
102.16
106.25
105.24
102.34
103.11
106.18
106.35
110.47
110.2
112.63
113.18
107.66
110.68
113.08
115.59
110.2
115.62
109.09
110.8
115.75
112.74
113.51
113.5
115.33
110.87
110.73
106.65
106.23
105.8
109.4
107.38
108.04
107.04
107.17
107.15
104.55
107.88
107.36
108.94
102.6
109.57
111.11
105.98
100.06
105.81
102.69
95.78
100.44
103.48
103.7
103.26
104.05
103.23
102.2
105.11
104.78
105.88
104.18
105.93
106.86
106.05
106.23
111.64
113.45
109.13
107.91
108.54
114.9
108.76
104.04
105.83
109.85
102.1
107.57
111.36
106.83
106.83
107.45
111.5
108.11
106.99
110.74
115.14
106.87
112.55
114.25
107.44
106.7
108.19
111.21
106.87
115.86
109.5
110.42
106.74
112.62
108.16
107.76
109.35
105.73
107.79
110.24
110.14
107.97
105.31
109.64
108.13
102.49
105.34
103.68
104.14
104.21
106.1
98.26
104.54
106.08
107.15
104.18
104.08
104.12
106.85
104.42
100.86
103.49
107.1
102.98
102.72
98.73
104.66
104.77
105.12
101.94
96.57
97.99
104.6
97.73
99.8
99.66
96.3
99.04
103.68
100.8
102.68
97.5
100.24
94.17
99.51
96.33
97.19
101.93
99.85
102.22
99.39
97.59
99.17
101.19
102.65
99.33
103.67
104.15
108.01
106.72
101.37
101.64
104.06
104.21
104.91
105.09
102.79
107.81
105.91
104.73
101.75
104.57
109.66
103.61
106.0
109.81
111.72
109.86
111.09
111.83
114.63
114.65
109.23
116.57
114.28
109.68
113.79
112.54
110.5
108.72
109.85
110.81
113.59
108.39
111.19
114.58
115.08
114.44
112.12
110.33
113.57
116.84
110.55
111.08
112.53
112.05
109.18
108.11
114.77
107.66
112.43
108.37
108.45
107.15
102.88
111.09
111.04
108.28
110.18
107.76
116.16
109.83
114.72
111.35
110.66
117.69
112.77
121.32
117.61
118.9
120.66
117.16
116.55
115.33
113.7
113.12
114.14
117.0
114.81
115.35
114.18
111.18
114.06
115.13
112.5
115.52
115.09
118.06
111.38
110.64
113.44
114.85
115.4
117.71
109.28
112.95
114.96
118.14
113.63
115.62
112.78
112.38
114.97
110.02
116.88
116.78
110.75
111.75
110.87
111.73
116.54
116.64
116.36
116.83
111.58
112.18
116.45
114.17
114.75
115.48
111.96
114.96
117.76
110.76
114.36
113.39
111.5
114.37
113.23
114.13
113.24
113.55
111.49
113.75
115.78
107.59
115.61
115.44
111.23
109.92
109.6
112.23
110.35
115.6
113.51
116.9
115.62
119.94
118.33
119.25
120.36
114.22
114.87
115.12
117.72
116.95
115.37
111.08
108.07
113.54
109.06
109.63
111.75
116.76
114.57
117.65
116.0
118.29
114.9
113.9
115.0
115.81
118.64
109.97
111.65
111.3
111.37
110.6
111.29
105.17
106.43
107.47
105.78
105.74
107.27
105.21
104.47
109.73
104.46
109.56
104.15
107.71
110.29
104.56
108.93
109.55
107.64
105.33
103.78
97.45
99.68
104.07
104.48
105.87
106.56
107.41
107.69
108.32
104.21
106.51
109.15
107.59
105.76
110.07
112.1
103.77
110.54
102.23
105.13
105.04
98.91
100.8
100.11
110.56
105.66
106.5
101.65
107.41
106.68
106.35
109.1
109.29
108.17
108.26
107.63
108.58
105.45
106.64
103.87
104.15
105.36
106.83
105.51
106.54
105.17
101.08
105.26
104.76
102.02
102.31
99.92
98.53
103.48
105.51
101.71
101.49
102.8
101.07
101.87
101.51
100.68
97.05
98.79
96.64
97.51
104.38
98.98
102.73
101.94
106.26
102.02
103.12
102.17
98.22
102.01
100.46
101.06
102.1
102.39
101.72
104.87
102.3
104.68
110.02
112.62
108.85
103.83
106.16
108.53
103.8
105.99
108.2
107.81
110.98
106.89
104.34
105.38
111.5
108.84
108.03
108.71
106.52
111.47
110.87
109.14
112.11
110.35
107.42
104.52
106.97
112.02
106.02
104.35
110.17
107.63
106.38
107.34
105.37
113.79
107.3
108.57
109.59
107.58
113.4
115.84
117.43
116.58
112.04
110.29
112.5
111.13
110.15
111.69
111.24
108.57
109.28
109.21
103.17
111.93
105.82
107.13
109.69
110.27
106.29
104.75
103.12
102.93
103.91
103.92
104.13
112.11
107.74
109.37
111.28
105.67
103.25
106.62
107.82
104.33
101.85
103.25
102.26
104.27
101.14
100.54
99.71
103.31
104.94
100.35
103.21
106.95
105.47
104.6
100.84
105.17
107.37
103.36
110.47
108.17
109.51
107.4
105.57
103.81
104.88
105.06
107.68
105.55
107.5
105.24
106.99
103.67
105.14
110.16
106.67
107.69
106.0
109.24
104.42
102.28
104.24
109.28
108.45
108.32
100.36
104.24
103.96
105.3
101.96
106.98
107.55
108.37
105.36
102.03
102.12
104.24
102.38
103.13
101.42
101.91
101.94
101.1
102.73
100.25
106.59
107.32
102.48
105.18
105.25
108.03
103.08
104.49
103.82
107.15
102.02
105.78
104.35
102.11
102.85
106.4
106.53
104.28
102.32
106.48
102.54
100.58
104.37
105.04
106.32
105.41
103.96
105.91
106.02
104.6
105.17
106.28
112.46
106.93
106.3
107.03
102.48
107.58
107.27
108.77
110.83
105.62
104.94
107.38
102.94
103.24
105.01
110.25
105.16
104.37
100.81
105.87
108.75
104.99
98.52
103.06
100.52
103.35
107.22
102.22
102.3
104.68
104.17
104.86
104.93
102.69
107.55
105.19
104.95
106.23
102.82
102.52
103.9
99.81
101.58
105.15
102.95
103.16
106.59
103.87
104.33
106.82
107.56
105.13
108.47
108.61
104.31
106.1
105.61
111.89
109.32
109.42
108.71
109.45
109.5
107.31
107.47
105.72
108.7
108.51
109.45
111.0
105.3
112.73
108.83
107.53
106.22
102.78
112.19
110.03
109.24
110.01
108.56
107.12
102.27
104.41
104.67
102.71
105.06
108.03
101.93
100.11
102.22
99.55
102.82
104.69
103.97
102.2
103.02
104.13
103.77
103.88
107.26
107.04
105.67
101.82
105.98
105.62
104.17
105.91
101.6
103.74
99.9
101.23
101.1
109.16
103.47
104.3
98.78
101.62
97.59
99.82
99.59
96.21
101.59
97.86
102.3
104.63
104.08
101.26
100.08
103.71
101.11
98.46
100.7
102.64
102.98
101.31
107.49
100.84
102.05
102.18
105.61
101.35
101.57
104.17
103.46
103.46
105.16
107.18
105.24
107.01
106.47
107.93
106.57
103.34
107.06
105.09
106.56
103.32
106.1
106.61
105.82
106.27
110.82
106.85
109.22
104.09
105.93
107.89
105.21
105.4
106.53
107.31
114.0
109.47
105.07
104.61
105.6
103.92
105.83
108.77
104.7
105.05
108.72
107.03
108.31
110.08
108.42
115.07
107.93
110.7
106.5
108.23
114.48
110.21
107.3
107.7
103.99
111.82
105.17
103.19
110.68
108.43
102.75
107.19
101.23
103.69
103.97
107.61
106.87
110.22
113.93
112.25
111.48
107.54
109.65
110.31
109.85
106.23
107.5
108.65
108.66
108.27
110.01
106.36
106.34
110.3
105.21
107.25
111.19
109.98
109.73
110.93
105.01
106.92
104.63
106.73
107.27
109.15
104.46
112.2
109.75
111.35
112.62
109.56
110.16
109.75
112.07
107.73
109.95
111.91
112.26
114.87
113.71
111.82
108.06
114.26
112.67
106.9
105.23
110.55
107.63
105.21
110.93
107.46
107.14
106.98
108.05
114.22
106.7
109.06
112.83
115.08
114.68
114.75
108.75
113.72
110.48
105.67
107.79
108.93
114.09
108.5
109.87
107.7
107.5
111.02
110.72
109.96
114.78
110.3
105.77
115.58
116.94
106.97
108.98
112.27
107.4
109.25
109.78
111.29
111.25
110.66
113.12
112.78
111.1
112.98
109.75
114.2
114.53
109.36
114.44
116.07
113.06
110.52
113.06
115.55
115.33
111.34
111.02
110.83
105.81
105.87
111.21
106.52
105.95
105.72
107.85
110.76
101.82
104.65
106.61
108.68
104.85
109.38
108.41
111.64
112.27
112.56
109.52
113.06
112.24
107.58
110.76
105.64
105.3
112.02
108.11
105.63
101.37
108.56
108.8
107.78
105.74
107.68
113.08
108.47
105.4
110.48
106.1
107.11
108.3
110.51
112.37
107.32
104.65
104.97
104.03
108.38
111.48
110.4
106.4
106.48
107.89
112.63
109.1
114.61
106.85
108.56
112.89
109.88
109.92
110.1
110.36
110.23
110.25
108.61
103.68
105.89
107.78
110.62
111.0
107.88
112.92
105.61
103.76
106.91
104.83
105.31
105.7
103.13
107.77
108.08
104.13
102.96
102.65
104.55
100.17
103.42
101.68
106.71
105.6
105.93
107.49
104.97
108.51
110.38
108.58
111.98
110.24
105.23
105.21
104.87
103.65
105.54
100.5
105.02
107.54
107.59
103.44
105.68
103.48
104.89
104.69
104.51
104.82
108.87
103.71
107.47
114.07
118.13
112.42
105.52
108.03
109.79
103.27
106.11
106.77
106.6
111.51
110.23
109.78
107.51
111.11
109.61
105.86
113.49
107.91
111.02
111.83
108.89
108.03
107.19
110.02
109.19
109.81
105.45
111.63
104.32
112.57
113.79
110.38
109.47
105.13
108.23
110.63
107.74
104.52
106.24
106.03
104.58
103.98
103.79
106.71
115.18
103.99
109.65
106.32
103.47
104.41
107.87
112.98
112.0
112.4
114.75
112.92
104.99
102.53
99.56
99.88
105.06
102.28
107.58
108.34
107.22
104.53
106.2
107.7
109.63
104.51
109.52
103.57
109.57
108.83
111.28
110.33
109.36
113.65
109.49
110.24
110.67
108.85
110.14
106.31
107.62
108.61
113.47
111.82
106.29
109.61
106.33
107.06
108.44
105.89
102.27
112.28
112.16
111.67
108.08
106.61
111.99
105.39
106.39
106.2
106.97
107.91
107.63
108.57
106.63
107.59
108.97
105.53
103.95
104.59
102.97
106.77
109.27
108.89
111.87
114.43
110.88
103.29
106.7
105.6
103.71
104.54
107.2
107.01
104.5
105.57
106.15
103.7
107.0
105.06
104.29
104.91
107.03
109.5
107.97
102.74
107.13
108.21
107.89
106.5
107.88
105.24
107.39
105.61
105.11
107.04
105.75
103.47
106.51
102.43
106.36
103.03
110.82
109.54
107.68
106.47
107.98
105.82
110.26
112.92
104.04
105.3
109.54
112.52
108.82
111.88
114.04
123.24
118.14
113.3
114.02
109.88
111.83
115.85
111.12
115.91
115.25
113.84
108.43
112.08
115.03
114.02
113.99
117.61
110.93
107.36
112.19
111.07
118.31
115.69
112.58
110.07
106.92
108.46
108.5
112.14
111.98
115.16
115.7
118.93
115.99
115.97
114.15
115.19
118.58
113.6
116.32
116.64
119.51
118.48
121.32
111.97
113.13
112.65
112.63
110.82
109.72
109.69
114.35
113.2
116.04
116.98
109.55
112.19
113.46
115.32
112.6
107.27
111.54
110.75
112.98
109.53
108.37
111.34
108.44
110.43
107.46
107.66
109.35
114.76
108.09
103.17
106.98
103.63
107.39
100.44
99.71
103.16
106.27
104.04
99.16
100.57
101.54
100.13
104.41
103.22
99.39
101.94
104.4
100.63
105.63
102.6
108.25
104.59
105.27
105.82
101.28
105.69
104.96
104.36
108.76
104.74
103.7
106.28
102.69
104.52
98.98
103.65
102.81
103.44
105.69
104.66
106.2
103.56
106.84
105.98
104.49
100.44
100.82
102.9
99.46
102.43
104.49
102.16
101.37
98.85
104.51
102.5
101.0
101.23
100.82
105.83
105.07
104.54
106.14
106.06
105.02
105.19
105.29
109.89
103.93
106.16
102.25
100.94
109.65
104.23
104.15
103.48
108.05
104.48
105.04
98.52
98.55
104.05
102.05
106.26
103.24
103.03
103.0
103.95
103.73
104.15
105.07
103.63
100.48
101.73
102.25
104.03
100.79
94.7
100.11
107.37
101.55
107.55
107.65
105.14
105.56
103.79
102.0
106.32
103.72
106.9
106.06
103.88
104.23
105.92
102.43
107.86
105.39
105.22
104.26
105.24
105.18
108.12
106.3
104.57
104.9
109.81
108.26
109.19
109.95
108.36
104.63
106.01
106.23
109.28
102.78
103.77
104.01
100.98
106.39
103.5
102.22
107.52
104.29
106.66
105.21
105.58
106.66
105.28
104.32
101.36
101.12
104.59
101.69
104.29
103.6
103.3
106.33
104.52
106.16
101.98
105.86
103.79
101.69
104.52
100.62
100.72
102.73
101.96
106.76
97.73
103.45
104.39
101.51
98.22
104.76
103.09
104.03
105.57
107.23
104.84
102.32
99.71
100.35
101.6
101.34
104.83
103.45
102.27
104.43
102.28
103.4
106.49
104.67
97.61
103.11
108.87
109.68
103.29
98.52
103.55
102.9
104.64
102.24
101.54
98.36
100.7
100.09
97.76
102.88
102.44
101.63
105.28
101.88
101.34
108.58
106.36
104.88
106.01
107.22
105.79
103.65
100.99
104.04
100.69
102.49
98.19
100.21
103.14
98.72
105.49
100.43
104.18
104.06
98.92
103.33
101.9
105.36
106.1
108.05
108.08
109.84
110.29
113.15
111.41
110.64
110.73
114.77
112.51
111.32
107.46
110.57
107.11
102.6
100.86
99.43
101.91
99.12
104.12
103.17
101.57
104.1
104.94
97.55
103.86
100.19
103.24
100.14
99.97
99.22
103.5
99.87
102.03
103.13
104.12
110.94
108.04
104.02
104.01
101.28
100.97
105.58
105.79
106.26
104.86
105.73
103.94
101.74
109.29
106.57
105.67
100.79
101.36
98.68
103.52
101.59
106.69
104.4
101.44
103.69
102.02
107.45
106.84
107.41
104.13
107.24
108.65
104.41
108.86
102.96
105.18
105.54
107.8
105.52
105.29
102.9
102.31
104.26
100.45
101.1
106.25
105.65
102.31
105.38
105.48
99.42
108.93
107.82
106.14
107.44
105.04
113.0
104.67
102.54
101.48
101.85
99.8
101.77
98.73
104.15
101.97
105.31
101.3
102.32
99.46
100.2
104.09
105.41
108.77
109.08
106.31
103.03
101.22
105.19
100.52
98.76
105.55
108.56
103.01
105.69
103.16
99.79
98.22
99.21
104.22
100.45
103.18
102.18
101.24
99.33
102.56
102.72
103.4
102.3
101.55
103.83
102.53
97.44
102.47
102.06
108.17
99.84
102.48
100.44
101.62
101.0
100.24
104.3
100.96
103.49
104.19
101.47
101.36
102.22
106.92
102.26
99.79
105.04
101.0
100.26
104.36
107.4
102.06
102.37
105.55
104.54
102.02
101.18
102.99
106.12
110.75
107.05
104.23
105.25
104.83
100.17
99.97
107.27
105.15
104.7
107.41
103.24
103.2
105.54
102.91
105.55
103.08
101.05
101.86
97.66
103.23
106.63
104.22
105.36
102.54
106.88
107.35
107.31
108.97
109.16
107.29
107.24
107.75
107.31
105.68
108.53
107.26
108.44
107.41
114.6
108.48
114.11
111.58
107.07
109.59
107.48
106.93
103.47
108.49
111.15
110.19
110.04
105.52
107.48
105.76
110.17
111.32
108.89
113.79
115.14
112.04
112.99
110.34
106.39
106.89
107.72
105.46
107.07
109.3
106.66
105.64
110.54
108.63
104.99
111.46
105.28
102.27
109.4
111.13
112.82
108.11
106.78
113.57
105.07
109.86
107.34
104.38
110.43
109.42
107.94
112.76
109.86
108.9
110.1
114.34
111.79
105.85
107.6
110.91
111.52
106.74
109.01
113.0
108.4
105.77
106.36
109.44
109.12
106.72
110.0
106.34
108.06
106.1
105.17
109.38
104.93
105.83
109.1
108.22
107.92
102.29
102.24
104.02
107.21
104.51
102.93
101.92
102.42
106.33
103.57
107.1
109.27
107.28
110.04
104.95
102.24
104.31
104.52
104.6
106.47
103.15
104.67
109.46
101.73
104.43
105.23
100.3
100.81
103.51
99.14
102.29
100.76
99.79
100.54
100.5
100.58
103.66
100.53
104.03
102.88
100.56
104.07
103.86
100.6
102.42
105.0
101.44
96.44
96.14
97.18
97.29
98.6
94.49
99.4
100.25
100.1
99.96
102.12
103.16
100.28
102.69
99.81
102.61
96.81
99.27
101.32
101.26
100.89
101.93
97.68
105.23
99.07
99.5
95.47
101.38
102.89
101.66
106.08
101.94
102.5
103.44
104.89
102.92
99.39
103.57
102.18
105.23
102.85
103.62
102.82
108.25
102.74
105.86
105.0
103.15
103.19
102.68
102.83
103.13
102.83
106.34
99.87
105.73
102.66
101.26
106.9
102.36
101.73
103.99
106.2
107.18
105.55
107.1
108.76
104.74
110.81
107.07
108.34
104.31
107.37
106.09
110.91
107.35
106.94
105.46
104.88
109.22
107.34
105.63
102.01
106.9
102.29
103.51
103.29
104.36
105.46
109.12
106.46
105.88
107.82
103.47
102.31
99.42
101.97
102.97
105.64
103.48
103.75
105.92
108.11
110.88
107.17
109.85
112.64
104.35
107.57
106.71
110.73
105.41
106.81
103.41
101.01
97.15
104.61
94.67
97.96
100.1
100.71
96.3
99.46
98.25
98.76
92.74
95.07
96.98
100.32
97.52
103.82
101.24
100.62
102.59
98.27
103.71
100.78
104.33
98.63
100.33
104.96
101.77
104.79
104.64
103.81
101.18
102.65
104.9
102.07
99.92
102.06
103.83
100.8
96.14
99.93
99.64
98.85
102.77
106.56
106.38
104.16
102.25
105.33
102.41
103.52
99.4
99.72
102.88
100.72
103.43
99.01
97.11
98.77
97.81
100.11
99.78
99.71
97.39
100.15
99.89
101.0
102.79
100.17
99.31
102.62
105.05
100.77
105.13
103.73
98.52
102.09
100.36
103.75
109.4
102.82
100.93
98.52
100.78
101.21
99.9
98.26
100.74
95.46
102.1
105.57
102.34
100.72
104.78
103.86
105.65
107.53
98.89
102.32
103.86
100.18
100.18
100.39
102.28
103.89
106.26
104.8
110.47
107.3
110.41
105.49
107.11
106.71
108.16
102.82
104.08
102.13
106.85
106.3
102.51
103.74
107.07
104.73
108.17
104.47
104.05
100.02
97.84
101.61
99.18
99.83
102.46
99.82
100.49
100.95
103.85
101.4
103.1
101.64
100.56
100.43
99.07
104.81
101.81
106.72
104.99
103.78
99.45
103.08
102.75
101.05
104.43
97.32
102.47
100.82
98.25
98.72
99.97
101.26
101.69
103.03
104.76
99.97
98.67
104.43
105.22
100.76
101.16
100.73
102.73
102.95
100.07
100.56
100.08
100.75
103.38
103.78
102.91
106.23
99.28
102.36
100.49
98.63
96.4
99.99
101.02
104.83
104.16
101.92
100.01
102.71
100.87
101.65
102.59
105.56
104.12
103.02
102.27
102.26
98.69
98.66
103.56
100.83
99.46
97.28
99.4
102.84
101.05
99.67
95.7
96.14
98.24
98.33
97.67
101.06
98.7
101.47
101.49
102.1
103.66
107.34
101.35
100.8
105.2
103.9
104.63
109.66
108.05
105.45
109.53
105.56
108.59
101.2
109.1
103.86
109.25
106.04
102.2
104.75
110.36
110.25
103.37
108.21
105.15
103.31
104.78
103.73
107.44
102.41
107.83
112.03
115.99
108.21
113.41
111.47
111.13
110.03
110.2
109.72
113.68
108.03
109.2
113.44
110.37
112.74
111.94
109.22
110.81
112.91
106.1
105.97
108.03
105.83
105.17
101.2
105.87
103.18
105.63
111.25
108.96
107.03
105.4
110.68
109.12
111.51
105.55
108.52
106.64
110.02
110.5
112.13
110.12
114.28
111.01
112.2
109.45
109.93
113.05
108.37
111.67
113.51
109.25
110.85
112.49
105.88
108.47
106.01
105.39
111.77
107.01
107.68
114.82
111.71
111.89
114.19
114.92
113.18
109.67
109.41
111.65
115.79
108.62
111.09
109.36
112.09
107.99
107.72
110.89
105.92
104.44
108.21
115.24
111.3
112.41
111.56
105.18
105.23
108.49
104.64
103.82
101.03
105.63
106.79
106.37
104.27
110.39
109.98
111.2
109.9
110.69
109.03
110.93
110.32
112.39
113.78
113.94
113.34
113.95
113.52
112.37
112.29
115.73
114.19
111.59
111.9
113.17
111.44
113.39
111.36
113.16
108.24
104.89
108.22
107.69
104.98
110.61
112.32
109.0
115.68
111.74
113.01
114.18
105.92
106.62
111.0
109.76
107.41
107.42
109.93
110.15
107.77
108.58
112.78
110.51
111.72
109.59
111.37
109.97
106.61
111.61
110.81
110.33
107.31
107.05
110.9
113.56
112.61
112.0
108.83
109.79
112.97
108.65
109.99
107.22
110.74
109.78
109.58
109.18
112.95
112.37
107.9
103.53
106.15
109.83
109.09
106.87
111.56
111.45
108.11
107.24
105.76
103.47
102.89
101.9
99.97
102.77
104.59
106.92
102.86
107.65
108.34
103.5
111.08
107.15
108.03
106.65
109.93
109.97
107.03
110.35
109.24
106.47
109.08
106.02
103.69
109.33
107.15
113.08
109.52
102.71
107.92
106.53
114.13
108.74
106.67
108.3
108.82
108.47
107.84
106.11
107.33
99.06
103.88
109.43
110.99
108.64
107.98
107.04
110.24
112.1
108.74
107.95
106.52
105.76
101.42
105.92
103.17
104.32
104.27
100.98
105.22
103.63
110.9
108.97
108.51
109.42
114.13
109.61
107.6
110.56
114.36
109.19
111.27
112.75
113.84
111.44
110.82
107.46
104.33
106.31
109.0
108.81
108.74
107.03
104.47
102.99
102.14
107.19
101.72
102.45
100.65
100.76
109.09
109.75
108.51
110.87
114.63
110.53
106.75
106.47
105.69
106.76
104.84
105.72
107.51
105.08
104.65
103.94
109.53
105.29
110.34
104.87
100.04
105.06
104.55
106.67
105.29
111.4
107.77
106.47
108.89
106.71
109.26
117.81
115.36
116.0
112.25
114.13
110.79
108.37
107.54
110.74
111.81
107.16
107.09
105.83
106.17
108.87
107.22
108.41
105.57
110.86
107.06
102.42
101.72
95.36
104.08
104.32
113.25
115.16
109.09
118.7
114.36
113.83
120.5
114.67
112.22
118.5
116.12
116.36
113.14
110.94
115.53
110.03
110.74
110.91
113.8
110.6
110.47
111.01
111.48
110.86
114.79
117.12
116.02
115.32
111.69
114.24
114.89
113.51
113.16
114.38
116.55
121.31
111.01
110.37
111.23
105.97
108.97
109.42
109.49
107.18
107.15
109.63
109.53
110.8
103.77
106.23
105.71
110.48
103.04
105.92
106.92
107.77
102.16
107.27
105.26
106.28
104.58
103.62
101.45
102.46
103.48
106.12
107.84
103.3
100.0
107.43
106.04
102.21
106.27
105.15
106.04
112.2
113.98
112.62
109.52
109.41
111.55
111.11
110.79
110.53
108.05
110.55
111.18
113.84
106.75
109.68
109.29
114.02
109.82
108.23
108.66
107.53
110.54
109.5
108.46
108.07
104.15
107.58
108.98
107.66
107.57
106.24
105.28
104.41
108.43
109.75
111.88
108.19
104.42
107.97
105.87
107.55
107.28
109.62
105.84
107.21
108.24
112.18
113.53
109.84
112.29
118.1
104.7
107.62
112.25
105.54
106.36
107.02
110.16
112.3
107.64
111.28
108.69
110.62
108.77
111.11
104.92
111.15
111.35
110.58
110.57
111.46
107.62
111.19
106.79
110.71
110.04
112.13
111.09
109.98
112.54
109.43
111.66
111.71
110.66
109.36
106.77
107.62
111.04
108.69
107.49
110.26
108.5
108.22
105.54
107.21
108.98
107.96
105.55
106.43
105.7
107.59
108.09
106.02
106.54
107.0
109.83
105.12
105.35
110.8
105.11
106.8
108.89
109.93
109.08
109.81
107.28
109.81
109.42
106.25
105.9
111.42
113.02
111.93
110.26
112.68
111.27
109.51
111.86
107.95
110.17
111.32
106.8
108.06
108.67
107.99
108.62
106.18
110.2
112.61
109.28
105.86
108.69
105.82
102.78
103.07
103.37
100.96
106.39
104.31
106.1
105.27
106.56
107.44
110.39
104.2
103.32
104.17
104.84
104.57
106.15
108.3
108.48
107.58
106.26
104.52
103.27
106.68
104.42
106.35
103.95
110.0
104.97
105.12
107.01
103.52
102.34
106.04
108.6
110.61
110.26
109.84
108.92
105.7
105.65
108.66
109.96
112.98
110.49
114.09
107.45
109.23
109.33
116.78
118.17
112.3
116.14
112.77
107.86
109.52
108.79
109.39
108.59
104.0
109.17
108.62
104.82
106.3
106.62
108.05
111.81
105.2
107.37
105.13
111.69
104.86
109.13
112.42
108.08
109.2
108.42
111.65
111.53
111.83
112.2
108.0
115.52
112.5
115.71
113.39
108.9
112.01
114.08
110.56
117.65
111.2
114.75
120.07
117.55
114.52
114.64
116.36
113.76
118.07
117.88
121.04
117.74
121.17
120.13
122.66
122.54
123.41
118.66
117.82
116.45
121.04
117.72
116.72
115.65
119.28
116.56
113.89
113.94
113.8
121.46
118.94
117.48
118.06
116.44
119.67
116.16
119.42
121.66
120.11
119.05
117.36
119.85
121.45
119.51
115.3
121.08
116.78
119.66
115.48
113.33
121.24
117.52
116.2
120.48
118.77
118.28
109.54
113.43
116.75
117.09
117.79
117.08
118.27
116.98
115.35
116.71
116.15
113.75
115.96
111.14
119.82
114.55
115.08
116.97
113.54
115.8
113.85
116.97
115.57
118.99
112.98
113.87
113.65
117.17
111.03
116.73
113.22
116.36
117.07
115.16
113.32
105.15
114.67
112.13
113.69
105.22
110.32
111.14
108.53
110.36
115.72
116.87
111.32
107.82
111.31
110.96
107.08
108.37
113.75
110.13
110.07
110.11
108.9
114.33
114.13
114.82
110.52
112.34
114.17
111.12
116.69
114.57
115.26
110.28
113.28
113.48
112.79
116.09
112.36
113.41
114.09
110.16
114.93
110.54
110.23
113.53
115.56
113.19
110.62
111.39
112.29
115.38
119.38
116.2
117.78
116.6
106.62
112.63
113.59
113.55
112.76
114.88
121.26
116.11
117.41
117.12
119.6
115.25
114.24
115.64
115.13
113.5
111.01
116.16
118.73
113.67
111.41
117.22
115.28
118.24
116.97
121.6
119.03
114.73
118.03
118.48
118.83
118.11
115.85
116.12
110.12
120.42
114.37
116.94
120.16
115.59
116.18
115.82
114.67
115.67
113.0
109.5
116.59
115.55
119.5
116.7
122.88
123.08
119.75
119.55
119.54
121.24
117.72
120.4
118.85
116.15
117.8
121.98
122.62
121.47
119.86
118.25
120.51
114.35
118.12
116.2
116.85
117.21
109.95
109.72
112.22
112.14
111.72
111.99
111.11
114.84
109.29
112.83
112.09
108.41
112.61
111.21
110.12
116.74
113.08
114.81
111.77
115.03
110.87
113.55
113.24
115.19
110.76
112.9
116.81
115.56
117.9
116.02
110.16
108.7
107.28
114.5
106.52
105.97
111.91
112.6
112.58
115.37
112.49
107.64
115.35
114.21
119.62
114.92
113.17
113.27
111.79
113.56
116.36
115.01
118.04
116.01
114.12
120.41
116.26
117.94
120.95
113.47
115.46
112.36
116.3
114.75
112.24
108.25
113.99
113.64
115.01
112.23
114.37
111.67
111.05
111.45
110.85
115.02
112.8
113.58
114.64
120.27
113.94
109.51
117.29
109.82
112.13
114.31
109.0
110.05
108.06
111.69
106.93
105.03
111.74
111.37
107.44
107.66
112.89
107.51
108.52
108.59
109.02
108.95
110.38
111.09
110.39
110.37
102.45
109.04
103.31
104.49
104.44
107.92
108.97
110.89
105.04
107.5
110.61
112.02
107.93
108.3
110.62
109.7
108.36
111.9
109.85
110.36
108.43
112.29
105.94
112.1
105.52
109.65
104.09
108.44
109.11
106.32
106.19
108.22
104.89
107.61
107.17
109.6
106.03
107.67
106.99
105.4
101.71
106.24
104.13
107.66
104.77
107.39
110.16
106.9
108.53
106.54
100.78
111.29
108.0
110.32
105.96
102.13
104.9
103.17
101.06
100.28
101.25
105.34
104.36
101.78
104.0
103.79
105.33
101.79
103.95
105.13
107.31
107.64
104.43
102.4
103.08
101.1
102.62
100.76
102.15
109.22
106.38
108.87
112.32
106.8
108.04
107.6
111.17
105.62
110.58
107.63
103.94
104.79
104.86
109.01
107.76
106.32
102.53
108.3
105.86
111.15
106.88
108.45
105.79
106.4
103.81
105.1
105.74
103.6
103.17
100.68
106.95
106.44
105.67
100.01
103.41
105.13
105.61
106.43
108.61
107.28
110.63
105.82
108.31
108.07
111.93
109.1
105.69
107.01
107.88
105.19
106.24
102.75
108.05
107.46
108.98
111.76
113.17
109.48
107.28
107.78
105.07
106.4
109.72
108.17
109.61
106.74
102.25
102.07
105.39
109.34
110.46
103.27
105.67
103.4
104.48
105.4
106.79
104.68
106.55
105.94
106.08
109.46
102.1
108.83
107.84
105.59
104.55
103.25
106.05
105.92
107.61
106.62
108.53
108.79
108.91
109.49
105.54
106.99
109.04
111.45
107.78
103.48
104.96
107.39
110.72
109.49
104.2
107.31
111.15
108.28
106.38
105.33
107.02
104.79
104.66
104.68
104.73
106.66
108.2
107.9
112.04
107.44
114.17
113.04
109.41
100.21
105.03
106.74
104.71
107.12
102.3
104.57
107.91
102.65
103.94
104.16
101.65
105.66
105.08
101.14
102.99
102.55
102.46
97.21
100.9
99.82
102.05
104.36
104.35
100.15
101.25
100.0
97.83
98.59
98.74
100.55
101.09
99.74
101.26
101.09
98.84
100.86
104.93
104.45
106.71
102.81
106.51
105.36
101.1
102.3
100.78
101.84
108.74
99.39
97.8
101.31
100.26
101.59
103.5
99.76
104.22
101.55
103.13
105.58
101.39
105.99
105.48
109.09
106.65
106.12
105.19
102.18
106.89
105.1
103.46
102.73
105.38
104.39
104.63
105.4
99.07
101.14
105.33
107.11
103.95
101.61
104.84
106.41
103.85
106.73
108.51
109.15
103.87
104.22
110.32
104.92
109.93
108.19
109.93
110.84
113.55
112.01
108.87
109.47
105.82
110.01
103.98
107.5
104.78
107.96
106.62
103.85
102.01
106.67
104.3
102.52
103.91
108.37
105.45
104.74
100.53
100.45
94.3
101.41
100.65
98.55
100.33
100.71
97.57
101.36
98.1
96.61
98.32
97.18
100.18
100.14
97.35
100.52
98.18
97.73
101.35
101.57
101.27
104.05
101.07
106.68
98.06
93.6
97.29
95.48
98.94
99.09
94.57
101.76
97.94
98.51
96.87
95.25
93.13
96.9
96.89
95.4
98.15
104.28
101.34
96.42
98.88
102.14
102.8
103.79
105.93
101.73
98.09
104.7
102.84
104.2
101.4
105.2
103.73
103.34
107.98
105.81
105.19
100.46
109.87
105.92
107.92
104.77
105.15
106.87
108.2
108.06
107.58
105.27
110.76
105.67
106.68
103.17
108.34
105.52
105.58
107.76
107.91
105.97
108.86
106.92
110.18
107.69
109.48
110.12
112.61
111.6
110.36
113.67
114.04
110.24
114.16
115.36
114.51
116.11
109.59
107.8
106.96
112.52
110.45
107.07
113.09
113.47
111.34
111.39
109.25
112.13
107.97
109.89
113.46
109.69
109.06
110.46
107.05
109.22
110.49
111.89
114.26
114.81
111.05
113.2
111.38
114.1
109.78
111.71
114.44
114.38
114.7
116.2
115.87
114.25
117.03
111.08
114.66
111.33
111.53
110.21
118.02
112.37
114.77
114.24
115.11
115.14
114.89
111.32
111.05
112.95
110.67
112.68
115.34
109.69
114.96
111.8
114.86
116.55
118.51
114.65
111.53
111.96
110.5
113.18
111.22
112.34
111.45
104.99
108.98
110.88
106.01
104.98
105.77
102.77
104.34
108.3
108.41
107.7
109.07
108.23
110.9
110.9
116.69
113.82
110.95
111.24
110.57
106.24
107.75
112.38
110.22
105.29
113.36
108.72
109.93
110.22
109.9
110.11
107.6
105.68
108.02
110.22
107.0
102.91
109.63
108.43
108.17
106.88
105.42
110.09
108.37
108.32
107.93
108.66
106.25
107.36
108.0
105.32
110.63
111.14
111.86
114.28
110.97
115.19
116.4
112.15
107.16
113.64
116.56
111.78
116.57
113.13
110.69
109.07
106.87
108.41
114.8
114.49
110.55
108.66
111.74
109.9
110.19
111.93
111.48
113.74
108.99
112.62
105.28
108.19
108.59
111.65
112.09
108.91
110.84
108.72
113.67
113.48
110.16
108.01
107.78
113.26
113.11
115.07
115.46
113.55
114.07
110.13
109.25
110.29
113.84
114.92
110.5
109.74
104.9
108.6
105.92
109.76
110.02
107.23
109.16
108.52
112.76
111.62
117.48
116.91
117.7
114.89
114.93
110.54
108.11
109.7
109.51
110.85
107.38
109.92
113.54
114.52
116.64
114.64
120.4
113.35
108.39
110.74
112.89
110.0
113.0
118.74
114.52
118.08
114.84
114.15
111.25
117.51
116.15
114.27
117.1
117.31
119.35
113.72
117.54
113.84
119.04
117.12
117.67
118.7
113.99
117.19
114.15
115.71
112.61
114.93
111.91
116.92
111.11
108.09
113.27
113.96
116.41
119.5
116.76
106.21
108.03
113.78
114.6
119.0
109.88
115.23
115.29
114.8
110.33
119.77
111.98
115.2
116.76
115.16
115.36
112.09
109.74
118.54
115.67
108.31
117.55
116.83
113.36
113.55
114.18
112.32
116.96
111.16
110.1
110.77
115.98
108.97
113.67
108.2
113.4
115.59
112.8
114.43
112.23
113.02
116.55
109.41
117.49
114.11
113.05
117.34
116.25
118.64
119.25
123.36
117.63
119.0
119.86
116.22
115.24
114.18
118.36
120.22
120.51
113.85
117.88
121.93
120.97
119.07
119.33
117.3
117.96
114.76
112.47
114.28
116.16
118.3
111.16
112.24
113.18
118.36
112.68
117.25
120.76
120.14
114.86
111.61
109.54
116.86
113.45
113.16
112.82
108.21
106.28
109.31
111.17
107.92
107.72
109.98
107.17
106.47
104.8
108.49
101.59
106.15
105.9
107.62
110.01
108.65
108.0
111.52
112.01
105.53
110.65
114.4
113.78
110.11
113.47
108.58
110.7
110.86
113.3
111.74
117.4
108.83
117.2
112.83
111.62
111.18
113.29
111.84
111.62
110.25
111.12
110.89
115.6
117.72
113.47
115.07
115.77
109.3
106.4
108.31
107.02
109.9
110.32
112.18
110.55
113.17
117.68
112.67
118.1
122.61
116.35
113.1
111.75
111.13
115.53
112.43
109.14
111.96
115.3
114.39
114.28
113.43
109.75
115.5
112.34
111.35
110.29
111.28
108.04
114.09
113.9
114.05
113.67
108.65
112.38
112.88
113.37
109.24
112.17
113.19
111.54
112.97
110.79
114.27
111.55
120.78
115.78
117.02
114.8
117.2
121.95
114.55
119.95
117.36
116.35
120.14
116.9
117.04
109.27
120.65
116.12
115.41
111.66
113.78
117.0
111.05
117.61
110.97
113.31
118.17
116.86
116.09
111.77
106.51
111.52
116.4
108.27
112.84
116.83
116.57
121.81
112.21
111.54
115.12
111.07
114.81
117.68
118.96
117.53
113.75
116.0
116.39
122.08
114.24
113.29
116.12
115.63
113.56
111.92
112.93
112.86
114.72
112.12
113.62
110.17
108.33
110.04
111.18
114.3
108.16
110.08
108.25
109.52
112.25
110.45
111.75
108.63
112.71
110.76
109.42
109.66
106.98
113.4
112.14
111.51
113.64
112.41
112.22
109.09
106.38
111.22
112.3
108.52
110.58
109.49
111.46
109.11
103.75
108.19
108.08
102.91
104.04
105.96
112.17
109.85
109.27
105.16
108.92
104.29
109.71
106.07
107.05
107.42
107.73
105.27
100.91
112.51
101.66
101.99
105.29
106.76
105.87
108.17
103.81
104.19
104.38
107.09
107.99
105.38
103.83
105.67
108.44
107.82
110.07
109.97
108.97
115.31
111.94
104.54
108.52
110.46
108.12
106.38
108.29
107.16
104.49
109.19
104.88
111.22
107.12
111.0
114.4
112.33
106.9
106.55
107.08
107.16
109.76
104.84
104.77
105.16
106.13
106.09
108.15
106.78
110.23
105.99
107.33
108.15
108.6
109.87
111.4
106.62
116.3
110.65
115.55
112.12
120.13
115.58
113.98
112.53
111.85
109.79
111.74
111.65
112.76
112.24
113.42
116.95
108.25
114.11
114.83
113.07
113.26
114.26
111.58
115.58
117.95
118.6
113.69
114.04
113.12
108.53
108.53
113.17
108.11
112.03
107.47
106.23
109.71
113.0
112.63
113.57
108.61
107.76
109.4
104.97
112.85
108.94
108.12
106.19
102.13
111.33
107.89
106.97
107.51
110.97
106.67
110.68
103.37
110.04
104.31
107.84
107.45
107.21
106.85
110.45
106.92
99.22
110.29
108.06
103.28
111.65
107.56
107.93
111.45
111.91
111.19
107.31
111.3
104.31
111.5
112.66
107.4
108.87
109.52
111.54
115.42
108.33
105.38
110.85
109.0
106.18
103.7
110.71
113.2
107.44
111.7
111.62
107.11
110.66
112.39
114.9
110.57
113.36
111.83
111.94
111.86
104.39
101.21
104.06
100.04
108.95
112.99
105.92
103.74
107.07
103.46
102.65
104.02
106.1
103.94
104.33
101.4
105.42
107.75
106.87
108.37
105.61
107.66
109.56
103.76
107.12
100.95
104.81
105.24
106.2
109.23
104.43
106.03
106.22
104.12
107.2
102.27
103.05
106.42
102.91
107.26
101.51
103.89
104.61
107.96
109.49
107.91
106.26
107.91
107.39
109.25
112.8
108.96
106.73
107.12
108.67
109.27
108.98
111.3
108.76
112.5
112.72
113.93
107.71
103.04
108.58
103.27
104.63
108.29
103.81
105.5
105.11
108.73
106.5
106.42
107.49
104.98
107.95
106.1
105.71
105.77
109.4
107.62
109.93
105.76
88.74
88.13
90.79
91.06
87.64
90.06
90.8
93.06
93.53
96.29
91.83
95.83
88.91
87.82
90.01
93.19
90.41
87.78
90.23
93.37
88.19
92.98
88.26
89.42
91.86
94.54
91.59
95.59
94.95
92.0
93.91
92.14
87.68
90.35
90.35
92.79
90.04
94.81
92.72
94.83
94.74
96.55
98.03
98.11
95.18
94.18
96.3
94.48
96.9
97.45
94.37
95.5
94.06
93.4
97.8
92.0
90.66
93.32
96.91
89.72
90.88
89.54
91.91
84.6
87.67
87.38
90.24
93.33
93.18
94.05
92.74
89.33
93.24
93.5
90.7
90.43
89.72
90.99
90.19
91.53
86.14
87.95
89.91
91.42
88.8
85.48
82.84
87.17
89.98
89.72
90.47
89.6
90.9
99.38
89.35
96.37
91.19
91.12
91.7
94.81
101.51
96.66
95.02
99.79
97.99
97.42
90.38
91.71
94.04
91.8
97.36
97.49
93.16
97.83
99.02
94.5
97.44
96.66
96.42
93.9
107.71
107.71
110.55
102.1
105.08
104.94
105.05
104.82
103.65
107.88
104.52
105.79
104.12
104.4
106.41
103.44
106.11
107.18
104.23
101.43
104.57
103.14
104.93
102.02
105.91
105.72
112.47
105.31
105.79
106.06
105.84
105.26
100.82
105.01
108.83
106.56
107.98
109.58
108.76
107.75
109.44
111.32
108.66
112.67
112.35
114.59
114.62
113.35
111.38
114.26
107.97
112.06
110.35
108.99
108.74
109.69
110.33
108.93
107.15
104.99
105.64
108.95
107.5
105.61
108.88
110.2
109.24
106.31
108.71
107.8
108.97
109.62
108.36
112.25
108.62
110.41
106.22
106.7
107.06
111.14
105.17
106.82
106.47
107.33
105.39
109.56
105.6
111.31
109.99
111.55
111.46
109.89
111.45
113.41
111.18
115.34
113.83
109.93
113.36
110.81
115.73
111.59
113.63
111.16
111.77
116.85
112.23
114.81
113.97
108.37
114.88
110.82
109.27
110.3
108.81
109.1
113.31
111.71
109.61
116.07
112.23
109.01
110.89
110.32
110.78
112.33
112.47
112.91
113.83
108.59
112.01
112.57
114.09
114.84
117.6
113.81
115.02
116.24
113.63
116.31
112.75
114.31
110.4
113.73
114.34
114.76
111.68
112.27
114.07
113.66
110.15
109.21
111.53
113.34
112.89
112.21
111.22
109.14
114.86
113.74
109.91
114.35
114.15
114.22
112.32
112.28
111.98
114.27
115.98
115.43
113.6
113.56
116.42
118.46
113.94
113.08
117.7
117.87
121.83
117.09
112.57
115.78
116.29
113.29
114.48
113.98
116.97
116.07
117.35
116.92
116.55
118.09
112.94
112.7
118.79
118.81
116.69
118.79
116.46
114.11
114.04
112.38
111.07
107.7
111.08
113.61
114.94
112.42
112.76
116.59
113.29
116.01
114.05
113.39
115.47
117.17
117.13
114.46
119.42
117.2
114.06
118.01
114.91
114.66
118.6
117.87
117.03
118.36
114.32
114.75
113.88
117.61
112.4
113.28
115.3
118.7
117.92
118.04
117.26
123.68
122.26
122.61
116.91
116.65
112.88
113.05
116.3
114.65
115.64
109.93
107.74
113.14
110.74
111.09
111.29
111.49
113.45
113.33
113.54
114.04
108.4
115.57
111.37
111.55
112.15
115.36
111.89
111.05
110.06
111.21
107.95
108.65
111.13
106.96
110.07
109.22
105.31
110.55
110.72
108.95
109.97
109.5
110.89
105.43
110.81
114.94
112.47
111.44
111.16
108.62
113.69
108.22
108.82
109.01
111.13
112.08
110.79
109.8
109.54
110.51
107.22
105.64
106.87
110.74
105.86
110.52
110.92
110.91
106.87
106.54
112.97
107.31
111.59
115.0
111.4
110.5
110.31
113.14
115.19
111.49
113.23
112.85
116.07
109.6
112.13
107.74
108.7
109.45
113.34
119.15
115.22
112.8
111.43
118.25
112.23
111.58
113.72
114.85
111.82
112.23
112.02
112.9
111.29
115.24
112.21
113.09
109.79
110.42
112.55
116.63
111.44
118.92
108.67
105.71
108.85
112.05
109.88
100.45
104.85
107.48
109.99
105.57
102.08
110.87
104.43
104.47
116.13
112.37
105.98
111.68
114.76
109.59
109.68
113.18
111.82
112.32
108.51
109.87
112.69
110.46
109.63
109.96
105.93
108.6
106.77
109.06
109.39
110.94
111.73
113.94
113.8
120.5
117.91
116.09
118.24
118.52
109.82
113.52
113.46
113.08
111.55
112.26
117.91
114.93
117.95
117.08
112.8
115.11
115.31
118.04
115.63
112.91
112.01
118.21
122.34
118.43
113.29
116.3
118.66
119.11
113.33
110.34
109.5
104.99
102.52
98.42
103.04
104.84
106.0
106.86
108.44
108.33
107.22
100.63
108.21
103.64
108.4
102.81
103.89
101.74
106.94
104.7
106.51
107.93
106.37
104.51
106.85
101.19
99.87
101.32
104.12
102.21
106.41
108.48
102.94
106.89
105.52
105.8
106.21
108.71
105.46
104.55
106.1
102.98
104.7
103.93
107.12
106.72
103.14
101.89
102.49
102.58
109.18
105.41
107.47
107.29
105.87
108.42
102.34
103.11
104.99
101.59
106.92
109.15
106.57
105.96
112.03
109.21
108.48
108.96
108.64
110.47
106.54
112.88
108.15
110.33
114.03
115.95
107.52
112.43
108.29
107.66
106.24
110.19
112.38
110.51
105.8
104.69
102.9
107.03
104.17
106.73
105.18
108.77
108.29
107.35
106.34
109.45
114.8
116.35
114.26
113.34
115.15
118.72
115.35
116.21
111.01
118.95
118.78
123.85
119.94
119.13
118.41
114.71
112.48
117.49
115.92
108.61
114.0
108.38
111.49
112.94
110.39
110.11
110.88
113.4
110.11
111.04
117.09
109.01
114.16
113.71
115.39
111.01
110.13
117.29
117.14
112.37
112.01
117.73
109.25
111.97
117.22
114.48
115.1
112.21
108.04
110.26
110.23
107.45
109.91
112.14
114.41
113.46
115.8
116.71
113.39
111.75
107.05
112.85
111.15
113.75
113.33
113.71
114.65
115.02
117.32
117.54
114.47
110.63
119.38
115.61
118.18
122.51
119.29
115.91
119.71
121.9
120.75
117.17
115.39
115.27
118.9
120.7
122.97
119.37
114.52
121.49
117.24
113.57
115.35
112.65
117.92
114.56
116.86
114.89
111.92
117.89
116.43
114.81
114.67
114.79
116.2
119.11
116.89
118.35
116.31
119.46
118.12
114.85
113.17
119.27
119.45
118.16
120.07
116.51
118.16
118.74
117.76
110.4
115.08
115.83
118.54
111.35
115.35
116.12
110.94
108.7
112.03
107.83
115.99
109.47
109.05
114.29
115.21
114.89
107.84
111.65
106.9
105.17
111.67
107.58
117.61
106.32
113.23
113.88
111.31
116.54
116.9
115.63
111.94
111.77
106.68
114.8
110.04
111.22
110.62
111.6
110.85
111.74
108.66
110.38
107.66
111.49
112.78
113.77
110.86
113.29
121.0
119.03
114.97
114.81
114.78
118.07
115.92
117.56
119.8
124.42
120.29
117.85
119.04
118.76
118.61
113.95
120.7
122.9
124.65
119.77
120.42
116.73
122.54
121.43
121.09
118.0
116.59
118.69
118.18
118.51
119.83
116.64
116.85
114.96
117.98
119.85
114.75
115.88
117.8
115.11
120.85
116.87
115.13
111.92
114.4
115.17
119.95
118.85
121.31
123.66
126.67
122.32
121.65
119.43
123.9
127.66
129.0
128.7
124.77
133.55
128.34
126.91
125.24
124.44
120.7
121.92
119.47
122.37
119.46
124.2
115.72
123.09
115.12
121.77
117.12
121.83
129.63
126.0
125.59
125.48
122.32
128.32
126.89
127.97
127.47
127.93
126.31
119.59
127.7
121.01
122.61
126.7
124.81
123.57
122.16
126.26
123.1
123.09
120.46
117.97
123.44
121.25
123.02
122.54
124.93
127.87
127.62
126.78
126.3
130.27
127.03
122.84
129.46
123.91
118.07
124.03
122.67
121.35
120.97
124.98
125.25
121.87
117.21
116.98
121.77
121.35
119.66
119.76
125.17
123.48
117.92
118.6
124.88
119.35
121.72
125.53
125.21
121.91
127.86
120.3
126.03
127.8
131.14
134.06
129.7
129.35
130.51
130.02
129.54
126.37
125.74
124.93
125.22
124.43
122.73
120.6
120.71
124.11
119.96
123.68
122.59
120.65
121.55
125.51
125.65
118.69
119.05
118.59
112.89
118.64
115.55
118.61
119.55
118.13
112.63
113.25
110.44
115.55
114.58
114.13
114.68
112.99
114.68
115.3
114.43
109.75
113.35
114.52
112.09
118.01
114.96
114.24
111.56
111.28
109.98
115.91
112.09
117.74
112.48
108.81
108.11
108.75
107.92
110.8
111.65
109.99
112.72
107.76
111.51
107.67
111.7
112.69
111.27
117.62
120.15
115.32
112.91
114.37
110.41
114.38
105.99
103.63
105.4
106.45
110.36
108.19
107.63
114.35
112.3
110.02
110.2
109.8
117.91
109.63
117.81
113.55
117.8
115.45
113.88
111.45
116.25
117.95
114.33
118.78
114.81
112.53
115.08
113.06
112.76
109.5
112.96
116.5
119.52
117.72
123.81
123.94
122.54
118.42
117.75
117.37
125.48
122.98
116.78
121.37
117.75
116.24
118.14
117.9
121.27
118.72
125.33
121.66
126.03
121.3
122.72
121.65
124.99
121.84
122.98
125.28
120.74
123.68
120.19
118.54
115.29
118.77
117.79
123.63
119.7
116.77
116.48
108.48
112.75
120.84
120.93
121.06
118.41
121.89
125.55
118.02
118.75
121.39
115.69
114.67
114.55
117.9
117.47
120.12
118.86
116.56
113.22
117.19
117.87
117.38
120.77
113.3
117.16
124.79
124.38
119.65
117.12
122.94
119.44
115.25
119.83
116.7
121.36
115.44
113.13
110.37
115.23
117.39
116.58
125.24
128.53
127.76
120.26
121.14
117.88
123.99
120.68
120.11
119.89
119.56
124.78
122.81
115.72
119.93
121.98
122.95
120.79
127.14
122.18
126.27
126.5
122.92
125.62
126.24
118.99
116.93
118.44
117.6
124.79
123.64
120.44
122.37
125.96
122.24
120.7
117.85
119.73
118.23
123.96
122.8
125.88
125.51
124.71
123.05
124.35
122.17
120.63
119.03
118.64
121.01
121.0
123.18
127.33
118.75
116.98
121.51
120.25
117.95
120.1
117.26
121.96
118.8
116.48
116.18
115.47
118.49
120.49
117.31
121.63
118.02
123.44
120.19
120.45
121.43
123.29
119.95
121.59
126.0
120.71
120.28
117.16
111.43
120.26
127.68
126.02
122.05
124.18
127.38
123.35
123.28
120.55
121.47
126.81
127.88
120.44
126.14
126.63
125.01
126.1
127.83
123.21
130.43
129.13
124.4
125.22
119.42
124.11
123.28
125.66
123.93
119.24
117.5
120.7
125.81
126.8
121.71
129.6
124.63
121.26
122.17
125.52
117.79
119.38
116.04
113.33
118.68
123.7
113.36
123.25
123.35
123.82
128.68
125.53
127.06
125.54
126.75
127.94
128.74
131.56
128.21
127.68
129.48
128.67
126.61
124.09
122.92
127.8
129.89
131.76
130.05
123.69
123.12
125.24
126.58
121.69
124.46
123.05
126.65
118.07
120.32
121.38
119.52
122.54
119.52
122.96
121.51
127.97
125.41
127.39
129.26
124.3
124.46
124.14
126.52
127.79
121.72
123.32
121.54
120.81
125.05
127.69
127.87
125.87
120.25
119.24
125.4
120.95
121.65
120.6
117.3
119.09
118.06
115.61
122.23
116.98
123.0
117.78
121.22
119.92
122.2
117.11
122.15
122.8
120.26
127.28
121.09
113.51
118.56
120.1
113.2
121.1
122.04
120.98
125.27
119.55
119.01
118.11
120.52
125.83
126.89
120.01
122.34
128.02
126.34
126.45
126.36
126.63
125.76
125.51
121.96
116.37
116.7
119.33
118.89
119.45
123.16
116.55
116.73
116.32
119.06
119.39
114.41
117.78
119.15
120.12
121.22
118.05
115.95
117.31
112.49
119.25
119.55
118.56
119.41
118.35
123.64
122.94
126.57
119.3
119.44
116.82
121.82
121.72
121.56
118.88
117.88
118.27
115.33
124.03
116.44
118.16
114.43
117.79
122.1
115.51
118.62
118.71
120.35
120.23
119.98
116.04
122.41
121.3
123.99
124.87
124.19
124.96
120.25
123.32
126.0
121.67
127.83
127.55
124.76
118.38
120.18
116.98
125.03
125.85
124.05
120.91
126.02
123.6
120.22
123.64
125.14
124.3
123.8
125.06
126.73
125.42
120.71
122.83
127.99
133.11
127.42
131.22
124.31
130.08
126.21
131.83
125.28
128.16
127.85
129.5
126.62
124.97
130.46
132.33
125.4
127.3
123.66
122.59
123.75
126.45
126.34
128.24
125.61
122.85
122.13
124.34
121.64
125.2
129.46
128.5
127.15
130.41
131.35
127.31
131.82
128.86
126.59
130.99
129.04
129.02
127.24
128.8
128.29
125.04
130.48
130.52
129.33
131.63
131.6
128.58
131.06
131.63
134.86
130.77
129.45
132.19
129.54
126.95
134.62
131.7
130.77
130.16
132.84
128.46
130.6
133.39
133.09
128.79
132.94
128.72
130.44
127.08
129.16
126.51
128.91
129.39
131.27
130.31
129.22
131.28
129.76
128.11
129.9
129.14
129.43
134.4
132.35
132.54
135.56
132.27
135.34
134.53
135.38
133.09
135.73
133.57
128.43
135.74
130.68
133.53
131.17
129.97
128.8
133.21
130.92
131.4
128.39
129.55
135.11
132.1
136.2
134.13
134.99
135.11
136.93
132.88
132.01
133.14
133.01
136.89
131.28
135.04
135.03
142.0
134.71
137.25
135.28
135.84
132.01
127.66
127.43
129.65
136.86
134.91
136.47
134.65
133.54
128.79
131.81
127.33
136.63
129.18
131.63
128.96
131.58
132.77
130.1
135.34
137.06
131.62
128.69
133.96
137.15
131.83
138.95
134.6
133.83
136.22
139.58
137.55
132.48
136.92
134.38
130.42
134.43
131.21
135.57
133.8
136.78
132.44
132.59
134.75
135.23
137.11
132.63
130.12
130.31
131.2
133.21
133.92
135.5
132.45
130.16
135.86
131.83
132.31
136.65
132.7
135.09
131.26
133.87
133.42
133.5
134.12
134.9
133.89
136.7
136.19
136.75
131.72
131.24
135.89
135.95
133.12
133.33
137.02
133.92
139.17
138.9
136.42
138.48
136.69
140.51
136.15
142.0
140.64
134.5
140.17
141.43
140.43
142.84
136.65
137.72
135.79
133.54
134.93
136.28
135.17
135.79
135.95
135.83
133.47
131.02
134.91
135.47
138.49
135.0
133.89
135.35
131.99
134.14
136.24
133.87
132.41
137.38
136.02
138.35
138.94
132.53
133.05
139.56
136.64
138.14
136.91
133.75
131.01
129.96
131.84
126.77
133.75
132.06
128.51
132.0
127.78
128.86
132.94
134.2
135.03
131.42
133.99
128.99
127.2
128.68
129.08
131.4
137.12
133.99
133.73
139.09
141.42
137.89
134.26
136.64
138.43
138.32
134.41
132.87
131.46
136.05
134.74
136.19
136.83
134.9
129.17
136.5
129.95
133.21
132.97
136.26
132.32
136.04
137.82
134.28
135.36
135.27
129.99
131.94
132.33
131.62
134.63
141.31
133.85
136.78
137.66
134.19
129.51
135.99
133.49
136.7
131.85
142.0
137.44
132.47
138.09
134.53
135.35
140.16
133.22
128.36
124.98
126.99
131.79
126.07
128.81
130.57
130.26
129.21
132.61
129.57
133.61
133.34
133.13
135.57
132.58
125.68
129.7
127.77
128.11
130.17
128.26
127.72
130.95
127.63
130.87
129.86
126.99
129.3
130.67
124.37
130.96
131.64
128.72
128.61
131.39
135.11
134.25
130.85
130.49
126.38
126.46
125.01
123.34
128.87
134.19
128.62
127.5
129.19
130.67
133.07
126.64
128.92
128.03
135.22
128.21
131.74
123.53
121.9
125.79
128.4
129.77
129.05
129.67
127.39
126.15
127.71
127.31
128.58
128.15
129.15
124.05
128.85
128.74
125.11
130.56
128.37
129.25
131.71
130.22
129.37
125.75
125.82
124.36
122.5
129.47
128.39
128.98
128.2
131.43
136.26
127.79
130.4
132.07
131.38
131.98
128.86
127.52
129.48
127.68
126.09
132.21
128.3
126.26
128.58
127.18
121.96
123.61
125.07
125.36
127.81
127.29
130.85
129.02
130.06
130.05
127.27
126.4
127.97
127.82
123.42
129.09
128.42
125.89
126.33
127.26
132.05
125.87
132.5
127.83
131.13
131.67
130.05
134.34
133.79
133.69
130.24
133.83
130.17
132.6
125.47
134.92
132.48
132.01
131.92
134.44
132.11
131.2
127.67
126.23
125.22
128.54
130.52
134.43
127.33
130.3
124.04
129.2
133.86
125.83
125.7
127.56
130.9
125.04
123.1
130.16
125.78
130.44
130.34
125.23
133.79
131.78
135.09
130.37
132.46
133.58
134.22
131.69
136.35
133.4
132.46
132.27
130.23
132.61
134.79
133.33
124.76
138.63
131.17
132.4
130.96
135.83
132.66
132.61
137.09
132.37
136.29
129.61
133.93
128.07
126.53
124.75
125.59
124.69
129.54
129.42
129.6
124.72
126.8
126.76
136.88
130.02
130.39
126.45
133.15
131.6
128.11
124.86
130.47
128.62
123.26
125.84
127.2
135.79
128.05
127.85
129.7
129.28
125.28
126.39
128.98
125.27
126.36
126.68
124.98
126.4
128.66
129.75
129.48
125.82
124.61
126.04
122.54
121.92
121.24
123.84
126.06
121.0
123.78
125.13
124.85
124.36
126.08
127.3
128.87
125.86
131.17
124.05
130.6
124.64
127.7
131.79
132.33
129.92
131.3
125.62
136.63
135.07
131.9
129.03
127.68
131.06
124.19
126.75
121.35
123.09
122.11
124.06
126.17
126.0
121.47
129.93
128.55
124.9
130.39
129.66
128.18
129.94
127.4
132.92
128.39
126.63
128.08
123.89
123.64
129.79
129.03
127.51
132.11
129.19
130.58
128.78
129.55
128.56
132.89
133.64
136.51
134.19
135.16
138.07
133.8
135.08
128.39
137.32
135.11
131.11
133.89
124.58
125.84
132.78
135.24
129.23
136.16
127.9
127.46
132.53
133.32
131.86
128.12
132.31
127.56
131.5
125.23
128.4
128.19
129.21
135.64
133.92
132.63
132.03
135.45
135.5
132.45
135.26
136.28
133.25
129.8
132.13
132.24
130.7
133.69
137.89
134.4
135.72
129.28
135.42
138.01
141.09
137.96
142.87
134.85
140.26
139.51
136.94
137.31
133.12
131.51
133.69
136.93
132.04
137.6
133.32
132.4
137.21
143.88
136.42
134.29
138.62
136.32
135.5
136.22
138.27
135.11
133.9
132.93
135.83
137.66
133.79
132.73
134.63
138.8
133.0
132.57
137.9
141.15
130.66
130.11
133.66
128.33
130.39
135.23
133.01
140.09
133.31
138.08
137.75
134.68
136.73
138.28
138.03
141.24
137.99
133.55
135.91
132.25
130.57
127.87
133.42
131.94
132.81
135.54
137.98
142.3
133.53
137.9
135.14
131.86
134.59
132.88
135.65
133.75
133.36
136.58
134.25
135.17
128.78
129.4
138.89
135.77
130.48
133.91
132.08
137.2
133.29
136.05
142.78
142.99
145.59
140.89
139.88
140.1
136.71
138.94
138.33
131.92
139.2
133.82
137.49
138.64
138.97
138.36
139.5
136.46
137.96
135.47
136.96
136.95
133.61
130.96
136.02
134.24
137.62
134.78
128.16
130.93
131.04
136.3
132.08
129.47
135.63
129.81
133.16
140.4
135.21
136.16
134.32
133.07
139.97
135.97
132.44
134.16
135.88
131.85
131.28
131.59
129.96
139.9
138.22
132.83
137.1
141.96
135.99
133.05
134.31
135.47
138.87
136.93
136.36
132.63
136.36
138.98
142.07
141.03
146.25
137.04
136.82
138.56
137.38
137.63
133.47
140.33
136.64
132.33
130.52
137.51
138.4
137.53
135.62
139.13
136.45
139.93
137.74
138.39
134.06
132.01
129.81
128.08
134.58
131.71
132.62
128.39
133.06
128.18
133.83
129.15
127.91
132.04
133.91
129.35
128.72
136.57
127.58
130.49
126.81
132.29
135.67
132.72
133.89
133.07
126.61
138.75
128.29
128.52
132.37
130.89
126.32
128.24
131.64
127.54
132.55
134.31
132.36
133.85
132.82
133.56
133.08
130.27
128.82
136.31
130.32
132.98
134.46
137.0
139.32
135.67
137.83
139.36
137.92
134.86
137.43
134.69
134.57
132.72
128.08
130.07
130.74
128.11
133.81
138.43
136.36
128.51
130.67
129.07
127.72
127.87
131.67
125.7
131.57
139.29
135.46
139.6
136.39
131.96
132.52
130.97
128.41
124.2
131.33
133.39
132.99
135.07
134.98
135.31
131.78
133.99
139.75
135.77
138.27
136.82
141.71
136.54
137.19
136.46
134.73
132.14
133.31
125.75
132.64
134.68
138.01
129.37
131.75
132.14
128.83
128.15
127.54
135.92
131.01
132.31
132.17
134.52
128.34
129.72
133.53
127.18
130.11
132.36
131.55
129.02
133.65
133.82
135.28
133.55
133.01
133.43
135.12
134.48
135.94
139.0
138.64
138.66
136.44
130.41
140.13
136.7
132.82
132.71
133.07
134.84
140.22
137.06
129.46
137.15
132.59
134.17
126.58
130.87
134.82
135.93
130.97
131.68
133.52
125.65
132.4
126.24
123.54
125.56
126.73
126.89
124.78
128.96
126.02
128.0
125.0
128.14
127.3
130.42
124.21
127.24
130.11
125.24
125.87
125.91
126.86
132.83
134.82
134.77
131.78
134.58
134.26
132.96
133.11
129.04
133.27
131.82
130.79
133.64
132.82
133.91
138.63
132.91
133.87
126.7
123.71
123.0
126.5
121.92
128.91
133.33
130.11
130.45
130.93
131.78
127.74
132.43
127.26
133.88
129.21
126.68
129.65
130.0
135.74
133.95
136.76
134.59
136.2
133.01
136.08
133.62
134.26
134.06
127.61
131.0
127.8
130.47
132.48
135.78
133.42
132.39
136.92
131.94
136.19
133.39
135.85
137.69
138.6
138.32
138.5
137.31
138.08
140.4
140.87
135.69
126.77
131.13
138.11
135.36
130.14
131.77
128.87
130.52
136.82
135.06
130.78
137.2
140.73
133.13
133.01
135.42
136.55
137.1
134.37
135.39
137.79
131.7
139.61
136.18
134.64
141.93
134.45
139.53
136.07
136.65
132.61
135.98
134.92
128.36
127.92
129.46
134.55
133.0
132.5
139.24
129.48
126.28
132.93
125.33
125.37
124.2
129.45
126.75
130.63
124.4
129.25
135.21
132.94
132.14
128.03
135.89
136.06
135.02
132.07
128.78
133.22
134.84
123.4
121.3
134.03
129.85
135.25
126.91
134.54
127.89
131.62
126.81
127.48
128.19
128.28
129.33
130.4
129.77
127.06
131.37
130.44
125.05
129.74
127.95
127.68
132.74
132.06
122.39
128.35
130.49
138.82
141.39
136.55
135.76
134.88
136.54
134.58
135.47
132.99
135.73
131.33
133.54
128.14
130.52
128.76
132.68
126.1
124.63
135.95
132.6
132.46
131.92
132.1
134.69
134.52
125.33
133.42
132.05
129.18
125.08
125.46
130.41
136.85
138.18
138.67
134.18
136.9
146.55
143.09
138.4
143.88
133.84
134.14
133.29
142.76
133.44
131.6
136.36
134.18
138.0
133.54
131.81
128.9
126.65
128.88
132.34
130.59
126.77
125.29
125.57
133.16
136.37
133.92
127.9
129.34
124.42
126.41
128.59
125.71
126.4
133.06
132.1
128.59
129.28
132.92
132.75
128.55
131.9
126.54
130.96
132.97
130.61
128.06
132.42
135.48
138.98
138.97
138.42
137.95
138.5
135.66
130.94
128.32
132.35
130.12
130.57
131.73
126.5
137.68
134.09
133.63
133.58
130.28
130.28
133.25
136.31
133.49
139.06
134.67
132.54
126.21
124.15
129.87
126.93
123.53
129.48
122.49
126.86
126.17
127.08
124.9
131.68
125.18
122.83
126.48
124.69
125.03
122.53
126.2
115.82
122.4
122.01
121.72
118.75
124.52
118.42
127.34
121.06
122.07
128.34
123.29
128.93
130.75
130.42
130.15
127.06
130.23
128.74
128.37
129.61
126.58
130.21
128.56
130.14
124.65
126.39
129.02
126.83
125.38
125.88
127.97
128.8
131.88
129.03
125.99
128.18
125.48
130.38
134.77
132.09
140.05
146.2
135.96
133.06
141.03
137.62
145.0
140.8
139.03
133.81
129.72
140.06
130.63
129.82
135.61
139.59
136.51
140.28
145.07
148.94
139.63
132.81
141.02
135.96
137.64
138.63
136.91
135.6
137.01
134.25
137.87
136.74
140.5
149.88
138.82
150.35
147.69
143.73
141.92
136.14
136.8
136.95
135.1
130.89
135.54
133.63
137.8
141.52
135.23
133.58
130.41
135.03
128.48
128.62
137.21
135.71
131.98
134.89
127.39
129.29
136.77
136.03
137.92
133.4
134.15
135.57
143.17
137.37
139.21
134.87
136.12
136.83
137.18
134.17
137.6
137.24
141.28
136.02
134.95
133.1
139.96
136.87
134.32
139.75
142.21
136.05
138.25
133.41
132.03
131.98
139.51
135.45
138.61
137.02
138.04
141.48
149.81
140.6
141.07
139.89
137.32
138.88
142.57
132.53
138.34
136.38
138.87
133.16
138.16
143.0
137.69
142.32
140.57
137.28
141.27
146.36
148.06
141.86
141.48
146.69
139.94
143.44
139.62
142.53
140.77
137.81
140.06
137.24
135.35
140.13
142.31
139.09
139.64
138.24
144.32
133.94
136.43
137.39
127.07
129.84
130.46
138.56
138.48
138.71
135.52
138.48
136.05
134.5
135.3
136.38
138.79
136.85
134.06
136.9
135.14
131.38
139.14
148.2
140.34
130.48
142.39
134.66
132.02
128.65
140.71
131.99
132.75
139.26
128.99
139.04
133.98
140.54
142.63
132.02
132.79
134.77
131.26
133.1
129.37
123.75
130.86
123.35
130.53
132.2
125.52
120.94
123.08
124.74
121.55
126.08
125.74
125.4
127.15
126.88
116.82
116.8
124.39
131.68
130.35
118.35
124.3
128.4
125.33
124.17
116.52
127.97
123.2
124.88
126.09
121.81
126.13
126.68
129.46
127.29
122.61
132.18
128.3
124.64
120.03
134.49
127.67
128.03
123.55
126.95
125.48
128.36
129.42
124.96
133.66
134.45
124.87
128.84
130.33
130.69
123.73
122.93
126.85
128.96
128.75
128.29
135.14
129.06
129.28
131.52
130.76
133.37
130.58
129.59
134.85
126.85
129.76
134.43
135.87
133.59
129.95
128.92
137.44
124.6
128.01
132.54
127.48
124.76
127.72
127.22
127.75
125.52
131.92
128.59
125.6
130.05
130.28
131.99
131.0
131.32
131.49
135.69
132.61
136.67
126.17
133.64
135.75
136.49
131.5
134.34
145.92
135.25
134.87
137.01
139.17
130.62
131.08
138.98
134.61
142.55
141.06
131.81
137.07
139.95
133.17
130.78
130.37
126.21
132.65
128.99
137.17
130.38
133.96
139.28
129.72
134.29
134.97
131.74
126.54
126.94
128.41
127.32
131.24
131.39
133.95
128.16
135.96
130.63
126.65
130.68
136.58
129.39
135.62
124.71
127.72
132.03
134.24
139.87
141.72
138.12
134.94
137.25
140.65
128.69
135.6
138.25
136.18
132.57
130.94
132.37
132.71
136.95
127.57
130.48
132.33
137.99
128.05
129.46
134.39
137.34
135.49
136.64
139.0
137.82
136.73
131.87
128.34
128.61
133.17
130.67
135.46
143.01
132.33
137.99
136.39
132.7
139.22
143.2
138.18
136.56
141.71
140.41
139.37
143.03
152.43
139.59
141.64
142.7
146.65
140.23
141.4
146.8
147.35
138.42
145.44
145.11
137.49
137.79
137.39
142.24
138.86
135.23
140.92
135.59
141.33
143.07
136.9
132.63
137.89
143.81
137.65
142.46
138.07
143.11
141.27
145.46
146.08
141.55
140.22
143.78
140.71
138.11
143.6
142.33
138.96
137.34
142.38
135.9
140.45
142.01
139.75
140.17
147.95
143.19
148.31
150.24
139.49
140.94
147.34
145.68
137.0
144.28
139.38
139.35
140.99
136.72
132.97
138.4
140.96
134.38
128.87
129.21
128.89
126.63
129.74
136.36
130.14
131.86
131.45
134.63
133.63
135.19
132.22
133.96
138.04
141.94
140.44
140.81
143.48
146.41
143.5
148.13
140.35
149.29
144.3
137.6
140.09
143.54
145.35
142.14
140.46
138.53
144.15
141.03
134.79
138.1
139.54
138.73
143.91
137.05
143.26
143.42
141.57
139.7
142.58
142.76
136.99
138.65
137.83
136.82
134.62
138.24
146.08
143.83
139.54
144.86
141.77
141.39
140.36
135.79
142.8
138.24
137.06
137.93
136.83
141.91
141.23
143.71
144.57
144.99
141.28
131.09
136.93
136.18
136.94
138.3
131.63
134.77
137.32
138.81
138.2
133.6
135.88
132.79
130.61
130.12
138.0
135.73
132.19
130.93
140.76
139.2
135.23
132.25
136.88
133.61
137.95
135.33
135.49
136.91
137.59
137.67
133.03
129.89
137.08
132.23
132.85
132.67
132.35
130.74
129.26
133.63
126.73
122.54
132.01
137.7
131.94
136.7
135.28
140.33
134.33
138.56
137.09
146.52
138.28
138.34
136.99
138.83
140.89
139.89
138.61
139.71
146.44
144.4
141.82
140.54
136.78
138.27
144.25
135.64
140.41
134.83
134.47
137.66
138.44
128.21
134.51
136.05
134.85
130.99
129.23
136.47
132.39
135.38
136.78
137.99
141.15
141.08
136.36
144.94
136.4
140.09
139.68
144.32
137.77
135.3
140.07
149.29
145.27
139.71
135.23
133.52
137.35
127.87
135.27
139.69
139.37
138.85
138.91
136.23
134.88
132.48
126.39
130.31
138.43
137.23
144.11
134.68
136.56
134.59
138.91
137.04
139.14
145.01
144.5
146.59
145.03
150.5
134.73
141.08
138.35
142.04
142.36
141.62
139.85
138.69
135.55
137.05
134.16
134.88
130.58
133.43
129.36
131.38
130.62
132.24
136.75
129.65
132.88
132.15
140.94
141.64
138.27
136.51
135.93
139.48
144.69
136.46
139.06
143.5
140.68
139.25
134.31
137.51
139.4
138.92
137.55
136.62
132.99
133.94
132.65
142.59
144.06
137.47
143.18
136.56
143.73
138.34
134.86
133.57
135.94
133.04
131.54
135.62
141.68
139.34
134.03
133.3
134.81
132.43
131.77
137.73
133.74
131.25
134.49
130.21
128.46
131.89
129.29
130.69
131.27
132.51
126.03
132.88
129.04
124.25
124.68
130.3
131.55
135.64
132.84
129.98
123.6
133.0
131.98
127.97
134.14
134.11
137.88
134.17
134.09
136.43
133.66
143.46
134.51
129.29
136.5
132.46
129.55
133.1
136.08
133.03
133.57
132.9
125.14
132.37
130.68
134.56
130.5
131.85
131.27
123.64
131.8
133.34
128.8
132.94
128.33
131.09
123.61
131.21
127.84
144.45
133.48
134.73
136.71
134.87
139.33
133.26
136.88
128.67
132.18
135.52
135.22
133.91
130.84
138.1
133.16
135.26
133.52
140.9
138.31
139.12
137.16
138.1
129.25
142.3
131.65
137.58
141.26
134.62
135.61
131.96
137.26
137.49
130.09
139.27
134.45
134.57
143.15
131.91
134.77
132.15
136.45
141.03
136.36
133.19
141.85
130.7
134.34
132.71
141.73
138.08
142.87
144.16
134.08
142.26
133.72
139.31
135.98
140.38
133.51
134.55
130.34
140.57
135.17
134.32
131.78
136.88
138.9
137.66
143.23
140.1
149.52
144.07
143.64
136.0
136.03
143.19
139.17
138.07
144.45
143.6
144.15
133.76
141.32
133.03
130.5
141.87
135.92
135.19
144.8
145.52
140.15
133.5
139.98
137.88
134.51
136.92
136.24
138.66
137.18
133.99
141.54
142.33
138.0
138.45
148.61
138.82
135.14
131.69
134.67
136.55
139.28
136.37
133.95
137.59
137.31
141.67
137.94
135.15
142.45
135.86
134.04
138.0
136.46
141.01
135.62
140.63
147.66
146.98
136.68
136.2
140.64
140.38
144.44
144.2
143.72
146.45
147.2
139.73
137.94
140.86
135.09
127.14
135.49
141.83
136.44
135.17
140.85
138.41
134.14
143.04
136.26
137.29
142.55
143.07
142.85
134.73
140.15
139.75
137.48
138.5
145.46
147.61
139.93
147.06
139.37
142.83
131.83
134.49
132.78
135.56
138.18
139.45
136.18
145.07
142.63
145.26
146.01
142.63
150.35
149.81
148.62
150.01
151.75
150.97
150.8
148.59
152.52
148.96
150.39
156.83
155.6
149.75
145.59
158.65
161.0
160.5
167.63
150.82
145.91
147.62
150.4
145.6
153.94
157.67
152.46
156.39
156.47
154.11
157.16
154.08
160.81
155.73
156.34
159.12
156.28
159.28
159.47
154.15
152.34
154.41
151.06
144.56
143.27
141.21
143.95
140.13
137.71
141.29
145.17
149.53
144.12
147.63
138.21
143.52
140.48
140.31
138.23
135.43
135.53
137.5
144.7
141.32
141.66
147.32
142.27
147.11
143.56
132.36
139.52
135.63
133.37
136.76
138.86
135.33
141.63
134.73
136.49
140.24
137.03
137.08
143.08
137.53
145.03
141.14
143.34
132.61
134.94
137.02
138.64
137.42
138.13
140.26
135.46
138.54
147.27
145.48
148.54
143.89
133.6
142.26
143.14
148.14
140.35
140.72
142.82
149.05
148.47
142.23
143.24
137.65
141.5
146.63
141.66
142.43
137.63
134.95
143.04
142.93
138.16
139.34
135.32
140.36
129.42
132.83
139.86
131.57
130.18
129.69
134.74
133.22
132.71
131.83
135.89
139.07
135.66
135.38
137.91
139.91
139.5
133.52
133.94
136.24
132.26
134.08
130.19
139.52
137.58
139.19
132.2
131.59
130.91
136.01
132.77
136.44
135.5
131.03
123.18
122.86
127.98
131.55
132.93
127.15
130.59
124.58
130.61
129.04
134.05
130.74
133.06
131.83
138.33
127.79
131.42
135.96
134.98
133.73
130.52
136.36
133.29
135.92
138.98
131.38
134.19
135.66
132.4
130.0
134.58
136.05
136.79
137.62
134.4
140.5
132.27
137.85
132.6
135.31
137.05
135.4
133.97
131.36
137.48
133.92
130.65
137.11
129.23
133.56
134.43
126.61
129.32
140.3
136.78
138.13
137.86
138.62
136.55
138.44
137.18
147.25
144.95
143.08
139.34
143.38
139.36
144.24
142.89
142.9
142.23
141.24
142.18
143.84
138.43
141.99
148.43
135.28
141.36
139.17
139.89
144.85
149.98
145.94
142.25
143.4
135.84
148.13
141.02
140.92
143.55
135.75
140.51
140.38
132.54
142.21
142.32
134.87
143.08
143.17
139.89
138.1
133.14
138.28
139.07
139.83
142.68
138.65
137.49
134.65
139.41
139.17
144.07
145.88
141.58
142.98
140.53
142.05
135.37
140.53
146.15
140.28
140.22
132.11
140.36
139.06
142.31
137.57
139.26
141.72
136.51
140.67
136.3
146.94
150.23
142.14
145.63
148.04
133.35
141.54
143.45
139.92
135.73
143.45
142.32
135.97
129.82
140.92
135.94
136.85
132.1
138.66
129.51
130.94
138.68
140.64
135.23
138.44
142.8
141.29
145.81
144.75
142.56
143.08
138.64
143.68
136.71
141.38
139.1
138.89
139.68
139.68
142.63
144.74
139.09
130.48
130.69
137.55
136.23
134.49
135.51
136.3
133.04
133.76
136.21
145.52
142.49
140.16
133.06
136.44
138.99
142.19
136.85
139.55
139.59
138.61
138.07
140.72
140.21
143.02
145.73
137.7
143.7
143.54
144.65
141.95
146.36
150.29
147.18
136.43
139.04
135.63
142.13
137.71
135.48
140.11
139.5
141.32
138.89
144.25
142.41
145.46
136.2
140.55
137.38
144.3
139.93
140.04
140.85
142.82
144.85
140.56
135.67
144.59
146.91
138.54
128.98
133.78
135.67
137.76
129.5
137.42
134.47
131.26
127.69
137.08
131.37
134.7
129.97
135.44
130.21
136.95
133.59
134.49
136.14
135.42
141.93
133.95
144.67
136.69
142.37
136.78
136.66
136.05
139.96
134.03
131.12
134.47
132.43
129.81
133.5
132.37
138.3
136.4
134.36
137.65
141.46
136.05
134.43
133.75
133.06
135.57
137.47
132.72
131.97
130.06
133.09
124.48
122.36
129.62
126.65
128.6
129.99
126.02
125.18
126.69
127.65
126.51
129.83
127.01
137.7
141.71
131.84
135.8
139.72
129.26
126.38
140.91
135.12
137.47
134.69
130.86
136.1
137.21
137.31
135.19
142.67
144.44
136.86
136.92
134.72
137.65
137.2
139.3
140.46
136.02
135.21
135.47
141.41
141.54
138.42
138.26
136.74
135.98
142.35
141.81
135.01
142.55
134.66
131.88
135.65
140.19
135.33
138.31
136.83
129.27
123.79
129.18
128.15
133.82
132.69
128.33
137.54
136.42
133.57
132.59
129.99
129.61
128.94
135.17
134.58
127.26
124.91
127.53
123.49
121.13
128.58
126.11
133.75
127.61
141.98
132.75
131.63
131.9
131.87
135.56
134.4
132.72
134.66
132.83
138.29
139.54
130.95
140.21
139.6
135.5
132.18
133.27
125.87
138.87
142.78
146.78
138.97
139.64
140.29
143.36
146.42
135.63
143.43
141.21
138.48
143.9
143.71
141.3
148.21
143.7
138.65
135.22
133.94
133.52
144.53
136.26
137.96
132.64
142.56
138.02
142.99
135.96
139.82
133.88
132.15
129.22
133.83
133.53
128.74
133.52
134.98
128.83
132.51
130.08
131.35
137.07
140.24
129.23
130.78
133.85
136.36
137.14
130.06
136.15
139.02
133.72
131.36
132.44
134.55
129.6
131.36
131.04
141.72
128.38
131.88
136.94
134.16
134.44
127.51
135.22
140.15
135.94
139.63
139.57
131.23
129.61
130.84
133.33
131.87
129.39
133.06
133.93
134.86
137.59
134.81
130.47
134.41
130.13
131.87
131.75
139.6
126.47
138.51
138.07
135.99
136.33
133.93
131.23
138.33
132.82
129.59
130.73
134.37
135.07
135.45
136.36
139.15
129.48
134.33
134.76
142.67
132.71
128.71
135.54
129.52
130.87
135.32
137.13
126.75
129.69
135.87
136.62
136.79
134.58
128.71
127.81
135.36
135.07
132.74
134.96
131.03
140.81
126.48
131.63
128.69
141.41
136.52
138.34
137.4
136.8
140.85
140.64
138.3
140.25
134.88
141.31
142.23
141.39
147.02
141.41
142.4
141.52
140.69
141.29
135.83
142.39
144.48
140.11
141.71
144.67
142.92
140.7
139.25
136.42
138.13
143.33
132.67
138.13
136.97
141.27
143.81
141.6
146.42
142.08
136.08
144.2
145.08
143.61
149.47
142.52
143.07
143.72
146.99
150.97
148.92
142.38
132.95
141.35
140.83
144.41
148.14
135.65
138.29
137.58
136.79
135.15
129.96
133.77
126.5
136.95
137.03
137.2
138.37
131.04
121.47
132.53
125.83
130.39
120.27
127.25
136.05
134.7
136.35
135.52
136.98
135.31
132.63
134.04
127.6
132.9
129.21
131.47
133.53
134.43
130.99
137.55
133.88
132.02
130.95
134.16
135.47
135.49
132.93
134.34
138.23
135.67
135.72
131.65
139.6
130.74
130.54
132.19
134.83
137.92
133.82
137.22
134.52
136.67
135.46
139.32
135.63
129.02
135.44
139.41
132.47
134.04
134.57
140.24
141.59
135.86
139.93
137.16
142.59
140.04
138.62
136.18
133.46
133.97
136.12
134.37
136.72
132.32
134.34
132.55
134.39
141.68
131.94
136.38
137.67
133.34
134.6
135.27
132.54
136.64
137.68
140.26
140.81
140.59
142.35
145.46
137.83
145.17
140.88
141.6
135.35
136.2
143.32
136.19
138.75
135.01
137.6
139.45
142.73
142.84
140.52
144.31
133.52
137.19
141.76
138.89
139.75
136.72
141.88
139.55
134.96
142.47
137.99
143.71
137.85
141.45
141.81
143.19
138.64
140.7
139.15
139.15
138.13
140.87
137.2
145.14
137.45
138.17
136.66
138.09
140.83
135.35
139.89
136.87
143.52
141.86
140.99
144.32
135.16
135.4
135.25
134.85
135.17
135.04
133.47
135.29
129.88
132.4
135.67
135.39
132.67
140.26
137.59
136.53
135.81
136.56
135.12
134.39
134.02
136.25
134.08
134.62
140.18
132.44
131.7
129.38
129.52
128.65
134.81
132.58
134.7
133.94
130.07
127.48
127.77
132.32
135.87
133.27
131.26
130.02
131.3
131.78
129.78
126.72
128.11
130.55
130.84
133.18
130.32
126.68
129.02
130.53
133.99
128.59
129.85
132.51
134.51
130.4
127.41
132.06
137.53
134.24
133.64
132.0
129.34
126.31
129.49
127.18
130.44
130.54
130.32
133.03
124.26
125.76
126.01
117.65
123.7
126.07
126.54
125.73
130.78
123.59
128.92
128.13
132.79
131.31
129.09
129.8
128.71
133.21
126.11
128.99
124.97
128.56
133.83
131.35
130.22
132.74
132.4
132.67
135.59
141.02
141.08
142.21
138.98
134.09
131.22
133.7
132.43
137.16
134.99
129.49
133.27
130.72
128.84
123.49
131.71
123.73
129.15
122.29
124.65
121.7
124.83
126.92
130.56
122.49
122.81
122.76
126.13
131.36
128.11
128.06
120.73
127.4
126.18
129.11
131.36
131.02
131.14
127.88
129.89
129.81
131.74
137.17
128.28
134.34
133.23
135.15
136.94
135.3
131.62
131.78
132.99
129.08
127.16
132.64
130.93
126.75
136.44
136.74
131.66
129.99
130.01
127.52
131.91
133.58
128.74
123.87
131.4
134.03
132.98
128.27
130.55
133.2
133.96
131.92
134.14
131.38
130.75
136.98
128.37
131.61
129.58
132.28
129.31
132.14
135.68
125.69
128.89
133.61
134.27
133.36
136.37
136.95
133.27
139.27
140.08
139.52
140.53
138.72
145.09
142.69
144.16
145.28
142.08
143.04
144.09
143.55
139.6
144.67
133.68
140.83
138.79
138.96
134.9
136.76
138.4
142.46
140.82
141.14
140.76
137.93
140.38
137.7
134.24
138.22
134.66
141.61
136.65
138.22
134.1
133.4
133.68
133.75
138.5
135.68
132.79
132.84
133.37
134.44
136.22
139.42
142.54
139.85
139.64
134.72
135.24
142.51
138.99
140.43
143.02
137.66
134.99
137.66
138.84
137.39
138.49
134.88
141.81
139.56
136.69
138.18
143.23
138.32
135.34
141.24
133.24
139.48
141.16
139.86
141.93
145.46
142.36
144.28
138.93
137.52
137.75
139.61
141.1
141.06
141.42
141.06
134.28
138.79
135.21
135.24
138.29
140.03
144.2
139.1
144.75
144.67
144.81
143.04
139.77
140.09
144.12
135.91
138.64
139.52
135.78
139.13
142.88
143.2
144.15
143.52
148.74
145.88
148.26
142.26
141.95
140.21
146.1
143.14
143.81
145.95
139.56
149.11
143.41
138.69
143.08
143.07
140.7
147.23
143.95
149.19
148.39
140.99
141.83
146.44
143.22
142.46
139.65
140.59
144.8
139.73
142.47
146.05
141.53
141.37
142.21
143.33
142.42
140.15
145.53
143.43
142.16
138.55
139.78
138.11
135.04
138.43
136.46
137.13
138.88
140.35
141.03
139.33
147.84
138.62
142.05
141.54
135.63
142.69
144.72
146.34
138.91
149.51
154.59
144.28
141.55
147.57
141.12
140.09
155.06
149.12
151.15
150.44
145.67
144.95
142.49
141.36
144.49
139.45
138.75
139.37
134.07
138.06
138.68
135.69
142.73
140.07
135.88
138.18
139.92
137.97
137.01
138.31
137.23
137.06
137.58
136.42
136.97
140.09
141.57
129.15
132.45
135.09
139.41
142.46
139.32
145.66
136.14
134.27
140.17
145.94
139.52
140.16
136.34
139.88
139.93
141.78
136.72
139.73
141.47
147.97
140.98
144.13
140.62
141.08
140.05
147.99
142.5
138.72
148.43
143.54
145.31
145.74
141.06
144.12
141.17
146.96
150.83
149.45
151.68
149.62
147.01
147.66
150.85
144.9
148.3
151.13
152.37
155.33
150.95
145.38
145.57
145.68
146.1
140.63
153.04
146.81
150.97
146.8
142.5
143.79
146.57
146.06
147.11
145.07
147.85
151.93
153.29
151.93
145.42
152.13
147.43
153.49
149.4
152.03
148.83
145.74
151.53
149.8
143.36
143.98
143.53
142.84
149.71
150.16
156.52
148.7
140.49
144.38
143.31
144.76
148.75
146.66
146.19
149.02
152.74
146.25
143.01
146.59
148.24
147.12
145.95
150.1
148.95
140.23
142.3
145.6
141.77
150.27
145.88
150.53
145.53
141.07
148.1
143.09
145.88
143.01
145.19
145.07
152.39
149.83
145.36
152.14
150.84
152.66
154.54
150.81
146.77
152.55
141.34
145.25
148.36
145.47
150.09
143.59
142.49
145.98
146.47
145.64
148.35
143.46
147.39
146.73
150.42
148.84
150.57
146.72
146.02
149.79
151.02
146.52
143.82
141.22
149.05
143.21
145.95
153.01
152.4
151.44
154.71
154.59
143.06
147.37
147.55
146.23
148.0
145.63
142.04
144.31
140.91
149.76
145.03
148.93
150.09
147.97
144.76
146.85
141.29
147.21
148.95
142.39
145.33
151.35
147.79
148.92
152.64
142.17
145.4
145.53
148.06
138.65
139.42
142.03
142.62
138.5
143.37
141.13
151.51
140.21
141.88
140.93
145.44
147.61
142.61
142.4
142.06
138.33
141.02
139.23
135.89
132.29
134.62
132.26
140.22
133.74
132.8
134.13
134.78
133.63
131.28
130.58
133.17
123.81
133.36
135.4
136.11
140.66
135.36
141.55
136.34
137.78
128.62
134.11
138.48
133.89
134.52
133.8
138.15
132.35
136.16
134.59
140.14
138.5
137.04
141.67
136.65
129.03
139.65
137.57
134.87
136.27
145.07
140.39
141.34
139.28
137.67
142.58
138.92
142.38
145.96
139.09
136.02
140.76
140.89
138.42
137.2
132.88
140.11
140.42
141.78
144.26
139.66
142.71
137.92
138.31
141.85
135.16
139.85
139.94
137.57
142.6
144.38
141.39
143.69
140.09
143.38
144.28
142.77
142.1
142.58
139.56
145.15
142.0
142.05
146.14
141.75
141.47
137.59
144.4
145.61
141.89
147.1
143.05
144.51
142.65
144.72
140.21
143.65
138.58
145.91
147.08
143.77
138.4
143.85
143.76
141.41
138.18
140.27
142.87
138.06
143.0
144.18
145.63
149.13
148.75
151.13
150.68
151.02
147.43
141.6
147.07
144.44
147.08
144.08
149.08
151.86
143.89
146.17
142.37
139.66
144.64
142.99
143.63
152.34
149.88
152.6
150.14
152.04
153.32
148.42
149.75
154.31
147.69
144.43
146.35
142.09
139.44
149.53
143.48
145.24
145.66
149.99
150.61
145.46
150.09
147.88
144.72
151.11
142.33
139.57
143.41
142.43
140.91
139.61
140.15
141.01
145.5
143.32
145.73
140.94
140.91
140.56
143.03
141.36
143.59
145.39
142.05
139.64
145.59
141.47
137.11
133.39
135.82
144.08
140.97
140.29
139.28
141.19
142.38
143.28
142.2
142.06
141.34
140.46
142.76
140.49
139.98
137.74
137.97
138.68
140.58
135.57
137.34
139.03
147.66
142.61
140.46
140.89
147.38
142.9
140.05
136.55
147.43
147.12
146.09
147.44
146.98
146.9
145.65
142.93
141.53
141.92
146.38
139.81
143.7
141.39
144.63
137.74
140.73
142.49
139.34
139.12
138.05
135.77
142.1
132.98
143.94
141.31
137.27
141.18
137.59
141.17
134.99
139.76
139.32
144.23
145.59
146.99
142.23
135.92
142.93
142.47
141.78
134.81
143.08
151.35
146.35
146.6
143.35
142.83
148.32
145.41
149.04
142.67
138.89
142.68
144.29
145.58
150.14
148.82
148.28
149.01
142.98
142.37
144.53
145.14
150.1
147.86
141.59
145.17
146.06
141.06
139.78
139.76
146.56
146.78
145.53
147.08
149.11
152.71
151.23
148.99
152.19
153.12
150.8
147.05
150.27
152.04
153.94
155.67
150.69
143.73
141.73
136.96
144.42
144.13
141.5
141.49
146.2
144.15
145.94
139.45
140.6
144.51
136.85
148.33
139.95
138.58
141.14
139.72
139.1
139.89
139.88
139.15
140.53
139.41
135.0
140.14
139.15
139.84
138.83
136.17
145.32
138.81
140.95
141.04
141.79
131.77
144.14
139.12
138.21
134.29
138.38
141.24
140.36
148.33
139.12
139.74
141.46
148.23
142.94
141.11
145.32
145.85
150.22
145.95
145.89
146.89
150.86
151.59
144.85
149.74
143.81
141.65
141.45
140.14
146.8
140.64
138.55
138.1
142.84
144.76
140.32
134.46
146.14
138.76
133.8
139.44
141.6
143.23
138.94
140.05
145.16
140.52
144.2
144.57
140.54
143.94
140.87
137.78
145.9
140.18
138.95
143.92
144.73
152.04
151.63
143.21
138.59
146.8
147.52
147.94
147.25
140.35
146.22
146.19
139.0
141.53
144.79
145.09
141.79
144.78
146.18
144.07
139.5
139.98
140.87
141.46
142.33
138.99
139.62
139.27
141.77
142.2
141.68
146.64
145.83
143.46
141.42
136.0
144.89
150.54
146.7
139.83
142.23
143.29
142.02
138.42
140.33
137.88
145.67
149.79
149.11
147.71
143.28
147.42
145.18
142.13
140.93
142.32
140.52
142.27
144.99
140.05
138.47
139.3
139.57
145.3
134.53
139.25
137.16
138.46
131.35
134.49
131.81
132.24
141.16
137.33
141.97
138.52
142.93
135.58
141.71
135.22
135.67
143.46
141.51
136.71
143.3
134.61
137.79
133.52
137.05
136.0
134.2
144.54
138.94
136.26
137.87
132.99
131.07
137.0
136.65
128.92
136.01
137.43
134.66
139.67
140.22
139.38
142.24
139.21
133.86
134.83
137.03
143.51
146.93
147.57
142.72
136.16
141.98
138.02
140.11
143.75
139.06
137.37
139.4
140.13
140.38
140.23
142.96
144.35
144.25
143.42
141.57
141.13
141.49
141.78
147.37
147.02
145.38
143.75
146.94
143.59
136.5
137.61
138.75
136.32
137.14
143.15
142.34
141.35
143.85
142.65
142.56
142.01
145.67
144.19
137.02
144.47
142.59
139.33
136.05
137.76
142.19
138.85
134.2
127.47
138.2
138.29
134.8
134.51
136.85
144.38
139.15
143.88
139.85
142.79
133.82
136.62
139.85
138.63
134.38
139.93
144.4
143.87
146.33
147.46
142.32
142.24
139.12
139.21
137.41
139.4
131.86
139.9
145.89
143.78
135.08
139.89
141.85
141.49
137.42
146.0
144.23
144.51
146.79
144.67
141.79
139.16
138.7
133.45
137.57
141.79
139.14
139.71
137.04
139.94
144.62
138.63
140.03
139.58
144.05
137.7
143.12
147.75
147.72
144.51
144.26
140.86
137.02
143.99
139.71
134.31
142.54
137.0
148.38
137.89
134.01
131.9
133.91
143.74
144.98
147.04
146.75
144.49
138.26
144.71
140.35
143.7
143.71
143.28
146.63
144.59
146.97
143.26
145.98
144.42
144.12
148.16
141.47
143.07
141.13
143.06
148.37
140.76
134.81
138.56
143.04
143.65
148.44
144.43
145.94
140.86
146.8
140.84
144.78
148.31
145.3
147.92
142.94
150.6
141.16
142.47
139.91
136.33
140.77
141.41
137.32
141.99
143.33
143.64
140.99
139.48
143.18
149.61
140.92
144.81
142.25
146.15
143.83
143.31
143.06
143.84
147.12
146.79
146.94
153.08
149.69
148.06
153.67
143.75
144.69
148.9
139.64
140.36
143.76
146.67
142.98
146.79
143.67
146.2
143.79
139.63
147.99
143.57
142.79
142.72
143.72
149.79
142.07
142.03
142.55
144.82
140.28
139.96
143.15
136.97
139.61
135.42
132.36
133.72
140.08
140.3
141.3
139.41
135.58
139.32
139.39
143.02
136.33
135.51
144.54
134.37
137.16
141.82
140.92
145.41
146.62
139.83
144.05
144.01
148.23
145.01
148.93
144.45
138.25
140.47
138.54
139.14
134.62
136.04
138.88
137.51
144.41
140.83
145.27
137.26
140.65
142.22
142.52
142.4
138.59
140.67
133.99
134.35
135.28
135.5
139.8
134.0
136.05
132.62
139.52
128.78
134.97
142.46
135.61
142.72
131.6
135.21
135.83
132.6
135.18
138.99
140.36
145.51
138.63
140.26
144.05
142.1
138.44
141.27
143.1
140.92
138.13
140.6
136.43
134.64
140.49
140.75
142.33
144.24
147.74
148.04
139.89
146.83
134.18
135.54
136.73
135.09
135.51
141.07
143.62
139.71
137.08
140.23
146.35
141.6
134.97
138.8
139.64
137.76
137.63
137.45
140.78
141.03
143.15
136.26
136.86
137.78
138.35
141.25
133.28
140.41
137.19
136.79
137.87
142.72
141.84
140.28
141.37
136.03
144.56
139.8
149.19
143.23
144.57
137.79
143.01
137.95
143.42
134.86
135.74
139.35
144.7
141.77
139.82
138.58
130.79
134.25
139.12
133.19
138.87
139.56
143.63
151.8
157.84
157.48
160.87
148.15
143.83
148.82
147.83
152.02
149.65
147.53
145.95
148.02
147.89
147.26
145.01
145.59
149.43
149.57
144.51
144.76
141.1
148.84
150.03
146.25
144.54
141.76
145.29
148.28
144.82
146.81
143.39
143.5
146.65
149.34
147.96
142.43
141.91
142.25
138.54
137.77
136.65
147.29
143.04
142.77
143.35
141.36
143.5
145.52
144.22
153.46
150.77
148.85
151.08
147.37
145.78
147.2
143.14
144.92
148.25
148.89
142.61
145.18
140.87
142.56
145.29
139.61
139.28
143.73
150.1
147.87
149.06
146.43
147.99
152.55
151.57
148.9
150.05
147.05
150.88
144.89
149.73
150.91
141.35
145.77
143.6
144.53
141.1
149.38
144.26
140.92
146.23
147.18
146.76
144.96
140.35
140.87
140.19
135.41
134.76
138.13
142.5
140.82
141.22
139.82
134.7
137.92
138.46
140.73
133.43
143.38
142.04
138.02
137.62
126.79
136.45
134.76
131.98
130.14
125.32
128.63
125.49
132.22
126.1
129.36
132.19
135.67
139.23
137.5
141.11
144.85
140.8
143.2
141.26
135.55
145.66
144.9
137.64
140.98
137.47
134.48
131.1
134.26
132.03
127.83
132.99
129.43
135.99
140.06
136.46
141.73
138.74
137.43
133.34
136.6
134.15
130.3
130.75
133.22
139.69
142.18
144.29
139.96
146.65
139.33
141.3
137.94
141.6
143.77
138.42
137.98
135.95
133.87
136.83
134.94
134.55
135.09
134.1
139.2
132.69
133.48
132.95
131.97
133.1
132.85
137.17
132.4
133.92
137.25
142.89
143.13
136.08
134.22
140.56
138.81
143.69
145.51
143.87
138.94
136.25
137.81
134.24
136.6
131.65
137.39
139.42
140.42
137.7
136.06
139.56
139.85
137.35
129.45
136.64
139.74
141.72
135.57
141.25
142.22
139.47
133.72
133.55
134.6
135.61
137.56
140.8
133.63
139.99
134.58
137.61
133.95
134.93
137.69
136.9
133.88
131.47
132.11
132.54
134.81
132.93
132.73
129.18
134.38
136.08
129.37
139.29
133.9
132.82
129.33
132.3
130.76
127.78
127.2
122.92
133.67
134.87
135.82
134.29
127.5
127.8
130.88
127.62
131.05
125.1
130.59
134.96
135.09
135.33
132.8
127.6
129.13
127.47
128.58
131.91
127.25
124.9
131.57
129.44
124.51
129.83
129.86
134.17
132.97
135.56
128.05
134.27
132.7
128.11
134.17
129.83
134.43
125.94
130.26
126.77
125.57
125.05
127.7
126.56
133.81
133.3
126.25
131.13
128.28
127.38
138.64
134.58
127.47
130.2
134.03
135.92
132.87
132.81
134.09
131.06
126.04
124.39
129.03
129.96
130.91
133.33
135.73
130.5
138.96
134.9
131.01
139.01
138.83
135.68
140.3
131.0
128.56
132.1
133.4
132.14
130.65
132.2
134.46
137.86
132.85
129.76
132.44
133.86
133.91
140.35
137.52
136.66
139.84
138.77
132.14
128.56
135.02
130.95
133.7
127.96
132.05
129.51
125.21
130.24
135.13
125.69
134.52
132.25
132.13
131.72
137.95
129.95
130.3
135.74
133.0
129.32
127.56
123.01
120.74
121.29
129.19
126.7
126.91
129.45
129.35
124.23
124.68
126.73
126.22
123.79
127.76
124.77
131.07
131.05
124.2
131.13
136.11
133.92
130.45
133.25
128.66
125.46
129.31
129.48
132.11
134.75
135.18
138.71
137.92
133.75
133.34
133.12
129.85
129.86
130.18
130.16
131.63
125.5
125.78
126.34
119.49
128.27
130.67
130.96
138.56
138.31
130.12
129.17
128.02
127.59
133.36
131.36
132.38
132.57
132.74
140.98
133.91
133.85
139.75
139.01
142.75
141.08
140.58
147.86
141.08
137.76
137.02
139.08
136.88
136.47
136.35
128.99
130.57
134.84
130.06
137.15
133.07
128.42
132.83
137.92
137.72
123.88
125.61
125.51
126.75
128.96
131.57
129.33
127.12
127.25
125.34
122.18
129.07
126.48
124.89
122.81
127.22
123.87
124.29
122.73
120.07
121.72
123.08
126.83
132.58
124.85
124.18
127.0
134.9
127.45
124.02
124.38
129.11
123.33
124.48
119.74
122.99
123.76
119.4
125.26
124.22
130.33
127.56
134.18
131.37
134.1
138.67
133.78
133.87
128.85
123.37
129.24
129.89
128.75
125.04
130.61
132.63
130.83
127.24
132.83
128.05
122.06
131.45
124.6
134.06
124.38
134.17
135.43
135.28
142.43
137.01
145.89
140.54
141.7
139.11
141.15
148.23
145.23
140.18
141.85
148.13
141.88
145.93
146.19
148.53
144.02
142.97
146.26
143.38
144.16
140.58
140.76
145.51
145.58
143.69
148.85
148.65
139.34
134.52
135.36
136.06
131.57
136.19
136.41
138.15
134.19
131.55
128.88
130.08
131.3
135.06
133.1
137.11
130.21
136.16
132.83
138.33
136.53
132.85
138.26
141.0
132.25
138.03
131.81
133.3
136.37
142.44
142.61
143.08
137.44
143.18
140.44
145.3
137.64
138.76
142.3
144.08
139.9
138.51
139.08
136.93
140.45
136.15
142.78
138.54
133.93
137.42
133.32
137.75
131.34
137.12
139.13
132.64
143.12
135.0
137.94
136.16
131.35
128.38
128.69
134.54
132.85
134.48
127.49
132.46
128.19
127.79
123.29
132.13
136.76
130.76
130.93
129.66
135.89
126.26
121.08
125.71
122.59
136.94
137.03
132.94
130.18
135.5
141.09
136.92
139.96
140.54
138.32
145.21
141.94
141.15
144.08
144.85
145.53
140.01
140.01
136.19
140.16
133.94
134.32
136.95
137.52
126.59
127.2
136.75
130.44
134.41
141.45
136.79
140.36
137.92
141.23
144.8
140.27
135.48
143.89
140.96
143.6
139.81
139.54
143.44
142.8
138.49
142.93
146.11
139.32
141.18
143.64
143.57
142.31
141.25
138.91
146.0
140.01
140.05
143.51
144.09
139.18
143.0
139.18
137.15
135.22
138.01
139.58
139.77
151.95
139.58
138.5
135.18
137.02
133.52
132.8
135.58
129.28
143.51
137.32
135.87
135.55
137.85
134.63
134.73
137.18
136.37
137.74
139.55
141.68
138.42
143.34
143.21
143.7
137.14
138.92
133.91
141.5
141.54
140.13
139.22
143.07
131.15
137.5
137.86
135.24
129.42
142.17
140.57
143.96
135.84
132.53
133.94
134.34
139.68
139.27
140.9
139.9
137.46
138.33
136.81
140.02
141.35
140.11
140.67
137.0
135.26
134.51
134.36
131.21
137.12
135.3
137.49
134.24
133.99
133.35
132.13
136.55
135.23
133.29
132.92
129.16
132.98
129.42
134.98
136.96
130.14
131.68
138.24
135.27
136.08
134.55
130.95
138.9
137.91
133.21
141.48
142.35
142.13
137.39
141.03
135.02
139.11
140.11
134.68
134.97
140.73
134.36
134.53
136.77
137.34
138.92
137.26
134.26
140.1
134.77
136.11
137.77
135.89
133.97
138.58
139.17
135.24
140.5
140.31
134.24
142.17
139.12
138.74
137.68
140.87
139.44
143.98
140.72
137.76
139.14
135.34
132.45
132.75
132.14
131.03
133.43
135.46
139.5
134.8
132.55
140.27
134.09
138.18
136.38
134.93
143.42
138.75
140.37
135.43
134.27
137.34
138.12
136.19
144.52
145.24
142.21
135.27
140.71
142.09
135.94
138.83
141.22
139.49
140.34
142.39
144.85
141.99
142.85
138.47
139.3
139.28
138.49
146.4
144.12
142.92
147.32
151.88
150.95
151.53
147.31
147.9
148.63
149.86
150.24
146.74
155.15
150.28
149.33
148.07
153.17
143.93
152.86
152.94
155.13
152.06
151.0
149.34
152.01
156.46
155.39
154.43
154.28
154.25
151.19
155.3
154.79
152.2
156.16
156.38
152.42
151.24
152.3
154.97
151.01
148.76
153.88
153.57
152.6
150.76
144.25
150.18
149.29
148.48
147.97
149.22
150.63
158.48
152.46
149.41
150.64
149.21
151.22
151.9
151.85
153.65
154.37
150.83
155.2
152.99
151.74
156.65
153.12
149.46
152.12
147.37
148.14
152.0
152.77
150.38
149.83
152.17
146.66
151.14
143.34
147.62
152.56
145.29
145.71
151.43
147.4
144.14
144.54
151.55
149.26
146.21
152.83
146.6
150.2
149.33
153.42
144.73
151.4
150.56
145.69
148.38
148.11
157.72
149.9
152.92
147.04
143.52
153.52
150.63
153.84
154.37
148.27
143.31
147.54
141.91
144.36
148.74
146.2
147.33
149.97
144.13
149.4
145.24
143.48
147.24
146.99
150.81
147.99
146.56
148.17
147.47
150.89
153.82
157.47
152.02
152.42
150.39
154.26
156.53
154.49
153.07
158.28
154.94
149.01
148.45
153.6
155.05
152.07
160.1
155.37
154.98
152.11
150.73
155.51
162.56
155.97
158.47
152.8
153.49
160.58
150.79
156.81
158.74
160.2
160.2
152.72
147.95
148.95
151.52
145.02
152.13
151.49
151.98
149.75
146.22
151.12
147.77
151.55
151.55
148.51
144.67
150.86
145.81
148.42
147.77
149.3
147.33
146.26
152.92
150.41
144.42
142.39
146.25
144.57
149.63
149.6
151.79
150.16
146.7
149.5
150.68
151.58
150.9
154.09
151.25
154.7
145.73
148.85
148.88
146.42
153.46
147.78
145.19
146.05
145.4
144.11
147.51
150.79
151.03
148.04
146.92
148.28
156.14
149.74
156.87
156.59
148.13
151.77
157.2
159.53
158.61
157.18
160.91
161.29
162.23
158.84
160.62
161.02
161.12
161.72
161.15
157.43
156.84
156.77
160.77
162.06
155.96
158.33
160.46
164.37
159.87
160.46
158.55
155.02
154.24
158.22
156.4
153.51
157.78
156.39
159.52
159.7
163.56
165.28
160.7
161.85
160.53
167.19
158.19
155.64
164.72
157.8
160.74
158.29
154.26
160.03
158.14
160.76
158.92
161.49
159.48
157.12
159.94
161.18
157.62
157.3
157.68
154.85
151.97
152.77
152.48
161.77
160.63
158.83
157.59
150.13
152.54
155.94
157.92
156.06
155.18
153.15
154.33
155.89
153.41
151.55
157.38
157.19
152.06
151.6
148.86
151.52
148.57
147.77
149.32
155.34
157.67
157.02
161.62
155.67
163.59
152.28
153.13
150.31
153.34
152.91
155.05
148.73
156.37
156.77
155.56
154.85
151.32
154.14
149.77
148.33
149.56
149.19
148.91
152.09
153.57
145.41
151.09
156.04
154.51
152.55
152.01
153.69
156.0
155.62
164.57
153.55
146.72
150.34
148.19
148.02
149.3
152.59
152.65
157.37
155.56
153.86
157.51
154.7
156.14
147.78
153.29
150.34
147.45
149.5
149.21
158.01
151.18
153.02
150.0
151.88
151.12
144.8
151.17
155.93
158.25
150.08
147.65
155.64
152.13
152.58
152.35
154.81
157.33
153.7
162.4
156.9
149.05
152.92
156.33
154.95
152.26
151.51
154.81
155.39
151.44
146.04
154.35
151.34
152.88
155.92
154.56
155.15
157.37
155.66
156.3
156.51
159.0
156.21
157.96
163.09
152.14
156.3
158.4
155.75
159.5
151.85
150.57
158.07
155.46
151.19
154.07
154.68
149.94
154.55
152.12
158.23
157.73
160.29
154.85
155.22
157.49
155.67
156.2
158.65
155.91
155.72
156.22
150.19
157.96
155.99
148.72
152.25
155.47
155.15
151.15
154.27
154.73
154.64
148.59
150.61
149.47
151.41
155.26
146.77
150.4
154.74
144.62
140.0
145.09
148.86
148.48
152.54
150.35
144.12
140.15
145.26
154.18
153.74
154.31
151.6
154.66
153.18
152.39
150.17
149.04
151.99
144.65
152.23
153.92
154.08
152.29
149.93
157.48
152.32
151.82
149.33
148.55
150.9
157.09
154.55
150.84
154.3
151.77
144.29
148.3
149.88
146.16
151.48
151.56
154.01
151.97
149.75
150.84
151.06
147.04
150.79
145.72
149.1
151.41
149.49
151.47
150.24
149.02
149.39
144.03
150.89
150.62
147.62
148.64
148.2
149.77
140.85
144.26
142.65
146.78
137.88
144.3
144.83
142.55
145.01
147.98
148.71
147.42
151.71
149.78
148.7
151.06
147.78
149.69
143.92
142.08
151.47
145.42
146.96
149.02
146.93
141.78
137.9
144.99
145.39
145.74
149.42
149.86
147.12
144.72
144.07
147.54
140.61
143.61
143.27
148.32
146.15
152.68
149.83
147.43
146.99
147.29
145.85
144.14
147.28
146.27
139.77
140.28
143.49
146.56
140.54
147.06
146.01
143.94
142.29
138.29
139.72
140.82
142.18
147.73
148.4
146.87
146.78
149.05
145.6
142.65
141.84
144.82
148.23
146.39
144.29
139.67
147.51
144.24
143.4
144.72
139.89
149.28
153.47
157.3
145.98
150.47
147.69
143.61
150.31
144.69
154.61
143.23
146.66
148.27
144.98
147.89
142.26
148.71
148.94
145.73
145.7
146.39
143.15
139.46
141.44
150.89
148.21
145.9
146.38
146.39
146.19
147.01
146.94
148.15
146.58
148.64
145.73
151.3
150.28
149.04
145.9
152.94
150.53
150.87
150.19
149.51
140.29
140.61
148.36
146.78
141.85
144.82
142.69
148.98
147.72
141.33
144.72
147.35
145.07
149.3
153.81
147.22
148.01
147.74
147.08
143.33
146.41
142.14
148.62
145.05
146.2
154.05
146.2
151.95
149.32
153.48
149.64
145.81
143.53
149.43
145.48
147.79
145.65
145.04
149.86
149.33
151.25
149.17
156.19
151.9
149.59
146.59
139.59
146.07
145.34
145.97
145.81
130.77
133.57
138.3
135.59
142.76
142.67
145.17
145.22
133.57
134.29
133.52
140.11
140.72
135.24
136.29
135.35
137.58
133.18
136.92
131.15
136.92
131.26
132.91
133.06
128.23
128.17
134.78
131.65
134.76
131.04
129.94
129.12
136.38
140.8
138.95
143.44
138.86
141.31
136.52
141.06
139.58
143.0
142.21
135.42
137.1
136.12
134.81
137.13
131.52
127.3
131.45
134.7
132.25
142.21
137.76
136.75
137.08
131.91
135.9
140.1
136.85
138.8
130.9
133.91
129.51
132.48
127.7
133.05
135.24
132.7
136.01
137.73
130.1
129.13
131.4
133.26
133.8
131.9
132.44
133.48
134.14
133.45
141.09
141.65
139.63
142.27
136.21
135.46
140.45
137.26
139.7
143.74
136.81
137.89
135.44
142.72
136.42
143.74
133.99
136.97
141.94
139.65
147.85
143.24
143.24
143.33
145.94
142.37
150.4
160.61
138.52
138.81
140.72
152.14
146.69
144.74
141.98
141.53
148.07
143.63
134.63
143.28
143.78
149.25
138.26
140.82
144.95
143.2
137.84
138.55
140.69
137.55
134.84
141.62
140.33
139.95
149.37
140.1
139.73
140.26
137.86
139.25
138.46
134.51
135.29
135.8
136.89
139.36
132.69
129.57
135.18
134.69
138.46
140.96
143.69
140.24
137.9
139.44
134.78
139.38
146.88
141.67
134.48
142.01
139.24
137.49
140.79
135.76
132.26
139.43
146.49
143.15
145.52
145.67
151.22
143.85
139.68
137.76
141.85
139.82
148.35
145.89
144.03
143.17
139.55
142.86
145.12
143.0
150.57
143.86
146.85
147.81
154.05
149.44
150.73
150.95
144.57
155.13
147.11
143.75
150.01
148.95
148.08
142.52
149.18
150.01
147.6
154.14
151.71
149.25
142.58
142.83
140.51
146.65
146.54
144.65
142.9
142.78
147.67
142.56
149.1
146.69
150.17
149.18
134.45
140.84
144.64
139.33
138.97
139.33
148.79
149.25
147.18
142.4
134.1
141.88
144.08
146.12
144.65
146.54
145.64
155.34
150.42
142.05
153.7
153.17
150.39
151.42
157.16
155.34
144.47
149.45
148.26
149.41
153.01
151.98
147.69
147.23
143.39
145.06
148.22
142.41
140.44
145.14
140.15
143.42
146.76
139.13
144.35
144.18
141.25
144.59
146.71
148.6
145.54
152.06
149.29
142.82
146.11
150.46
145.49
146.02
150.91
152.43
155.22
148.7
148.9
146.95
145.19
147.84
143.99
139.23
141.01
144.31
142.03
143.01
143.99
142.63
145.58
144.06
151.12
146.62
146.41
142.1
137.68
141.97
136.69
142.3
142.06
139.35
139.66
147.04
148.76
149.0
149.27
156.31
146.66
145.62
142.45
143.35
143.44
144.8
144.4
146.47
142.64
140.36
142.24
147.5
147.38
140.48
132.59
138.06
145.17
143.96
142.16
137.49
135.23
136.86
138.83
148.92
139.02
145.02
146.71
147.03
144.09
135.15
144.49
145.31
143.14
146.87
146.09
143.54
143.64
136.41
139.92
142.0
138.72
142.89
142.43
142.65
143.57
143.53
142.06
135.79
141.52
146.79
135.93
143.8
136.05
144.02
137.64
140.91
139.92
144.92
139.91
140.92
142.26
142.52
142.11
142.08
140.51
144.27
139.3
144.35
147.17
140.91
140.73
141.55
136.46
135.75
143.91
144.93
150.44
143.78
144.15
142.66
145.19
147.1
145.31
137.46
145.55
144.37
143.52
138.96
143.18
138.27
143.39
137.03
137.19
152.3
142.36
142.91
142.49
143.78
133.57
138.36
140.61
144.71
145.35
140.5
142.9
143.6
145.63
144.3
146.7
138.46
145.54
137.67
139.31
139.71
141.93
136.19
139.6
138.2
142.45
142.99
137.18
140.59
140.35
138.73
139.1
139.26
140.12
137.48
136.48
133.47
141.08
142.7
138.01
140.95
135.86
137.49
138.3
138.86
134.32
133.67
130.6
132.67
131.52
133.64
128.24
133.26
138.59
136.76
132.02
138.79
135.46
137.51
134.93
134.35
134.97
134.73
131.26
136.32
136.92
133.17
130.14
143.55
136.41
128.22
141.66
140.06
145.03
145.57
136.96
138.35
141.99
141.72
137.94
137.25
134.38
134.87
136.86
131.93
137.61
133.75
135.07
140.7
141.35
139.94
148.54
145.52
145.94
154.46
154.73
145.25
144.04
135.0
140.96
130.4
135.17
133.95
141.16
140.17
137.33
141.18
141.52
143.13
139.28
146.54
139.45
138.78
138.93
144.52
138.27
136.96
134.01
133.2
131.76
139.49
131.91
137.02
132.15
135.98
134.92
140.35
135.4
133.66
133.51
139.1
136.22
141.79
139.07
144.24
143.7
139.81
136.54
140.53
137.73
136.54
136.19
137.05
134.84
130.58
132.02
131.62
134.14
129.21
131.47
131.86
135.42
134.19
130.35
129.08
133.71
136.27
137.67
129.29
130.74
129.24
134.16
137.92
130.61
125.08
139.2
137.33
138.6
128.31
139.26
132.65
130.35
137.84
132.13
136.68
134.94
131.6
129.62
132.29
133.19
126.07
134.5
132.51
133.8
131.82
130.54
142.08
134.72
127.28
131.97
125.09
128.75
127.52
126.98
132.19
124.04
130.72
132.2
131.16
130.04
134.25
134.33
138.57
129.7
135.87
133.94
127.47
130.34
128.9
133.32
135.65
136.48
138.08
133.37
137.67
129.75
130.57
131.45
134.46
136.92
136.68
138.81
141.44
140.94
137.81
134.98
134.71
129.89
131.15
136.2
126.8
130.22
127.66
128.5
137.27
135.67
129.79
131.8
132.57
136.52
133.5
130.02
133.71
132.06
127.26
130.22
129.21
130.62
127.84
131.47
130.31
132.74
136.91
137.31
134.01
127.58
129.83
131.07
129.48
129.65
133.7
129.76
132.41
128.62
134.6
132.21
135.45
123.75
127.26
131.33
132.47
137.88
132.7
133.21
130.19
127.25
129.29
134.36
131.91
134.66
128.95
129.51
134.57
131.78
128.93
133.11
133.33
142.47
133.97
133.1
130.75
128.21
132.78
136.57
127.35
133.12
131.01
134.87
129.56
135.12
142.34
141.35
137.17
139.72
132.37
135.71
135.03
137.29
131.7
134.2
137.49
132.87
134.63
129.48
122.92
135.41
134.66
130.14
136.5
138.97
139.35
137.74
132.35
135.25
135.72
130.88
133.62
132.72
131.55
130.32
132.52
134.76
129.82
135.07
130.43
139.07
136.89
134.43
135.21
138.92
134.88
141.28
139.03
135.72
140.01
128.2
135.73
136.51
133.27
141.02
136.34
132.34
130.52
133.1
136.65
134.57
129.28
143.62
138.47
139.5
143.22
140.12
141.93
143.78
143.73
144.34
140.85
147.71
138.88
137.18
129.12
134.8
130.06
131.89
127.06
126.01
128.91
133.0
133.25
135.45
126.43
137.4
131.91
131.55
130.95
128.54
126.11
126.59
130.31
127.7
128.11
131.92
133.57
125.93
128.5
138.0
132.77
134.96
122.47
123.28
125.23
125.0
120.47
130.38
128.36
127.62
129.33
132.45
134.16
136.49
137.31
136.38
134.75
132.75
132.18
137.98
131.31
129.12
139.08
130.54
126.13
131.05
128.23
129.79
131.03
132.63
129.95
131.59
125.95
128.66
131.48
131.6
139.98
129.27
129.33
137.52
134.26
130.05
126.15
127.09
131.49
129.62
127.84
137.44
133.74
134.49
131.44
125.42
122.57
129.73
125.53
126.52
130.84
130.34
134.35
131.64
131.52
130.87
135.0
129.33
131.04
129.41
129.53
129.14
129.46
130.44
131.51
133.32
130.57
132.51
130.8
141.66
142.46
137.45
136.82
131.71
137.68
142.32
133.68
134.59
137.3
137.53
142.1
140.31
144.45
137.95
139.25
139.06
133.26
129.1
139.95
134.3
142.54
138.43
139.65
140.86
136.02
135.55
138.32
140.98
145.77
149.53
141.37
140.55
136.29
136.1
143.77
132.47
129.48
128.04
132.03
131.48
129.58
135.78
135.5
136.27
137.21
142.49
136.45
138.56
133.16
135.59
134.93
133.15
130.18
128.91
129.59
139.01
131.27
134.59
132.24
137.01
140.87
136.35
141.01
141.21
136.94
144.18
139.42
122.27
128.03
132.61
134.6
138.33
139.4
131.46
133.7
136.13
129.71
132.93
138.85
133.82
132.15
132.96
136.77
135.27
137.15
135.48
134.14
138.55
133.39
135.37
128.04
132.35
129.75
135.07
135.11
139.48
130.89
128.61
132.09
133.0
137.45
137.52
130.7
135.17
139.3
139.73
131.25
131.04
127.31
130.95
132.57
135.41
137.84
140.18
138.34
133.99
137.7
137.0
136.63
130.29
134.56
135.88
130.57
126.59
133.06
132.82
137.84
139.55
133.39
133.0
132.94
137.53
137.75
131.42
125.7
123.51
130.86
133.95
137.38
133.45
136.69
140.08
143.3
144.48
138.87
141.92
139.11
132.23
136.84
132.11
134.0
137.93
127.32
129.53
134.36
134.18
132.87
133.92
136.94
135.76
139.01
148.46
139.3
132.85
138.6
130.38
138.45
145.75
145.38
145.83
148.84
143.96
146.5
140.93
138.59
141.55
133.37
135.07
130.48
137.3
141.63
145.63
142.46
140.4
131.99
135.42
143.21
140.54
135.53
135.66
138.05
143.21
131.8
140.05
144.16
141.22
132.72
135.61
142.32
142.61
133.93
145.43
137.88
136.05
135.15
137.74
135.47
135.93
128.9
138.17
131.14
139.52
136.95
137.71
139.19
141.74
140.75
140.57
138.39
134.65
138.33
135.47
136.75
131.47
135.68
132.6
139.21
132.27
134.81
139.2
135.53
137.55
136.17
138.95
134.29
137.2
135.54
137.0
131.43
136.79
143.76
142.84
141.43
135.99
133.29
147.14
141.08
144.45
145.68
140.87
137.25
135.33
146.24
142.05
147.93
146.6
140.67
147.22
148.99
148.94
148.39
155.19
153.12
156.82
155.22
157.78
156.03
146.87
153.02
150.56
153.72
151.07
151.36
150.56
154.06
156.18
150.64
151.34
152.08
148.79
154.71
156.35
157.4
156.09
154.71
156.27
147.78
147.51
148.8
150.83
145.99
147.64
147.18
150.21
146.97
151.97
155.38
153.52
155.23
150.51
155.87
157.06
144.25
143.99
144.98
149.66
149.46
148.92
145.26
149.17
147.37
145.78
153.07
148.2
153.18
150.08
158.3
152.01
147.29
157.46
147.67
144.32
148.91
145.22
144.91
149.9
149.59
144.04
147.09
151.21
149.15
145.34
151.58
143.45
147.69
147.94
147.49
141.89
154.37
153.36
146.79
151.0
151.81
146.18
143.7
147.58
150.95
158.38
155.8
150.97
154.39
155.04
149.58
155.92
148.75
153.97
160.8
156.8
159.6
156.79
156.54
156.27
150.28
151.63
142.19
146.73
147.29
147.54
151.59
142.65
142.3
144.47
140.74
144.44
148.87
152.18
155.1
149.82
154.26
161.01
148.71
152.65
148.63
154.05
160.88
149.79
151.04
147.76
143.88
146.6
145.22
139.04
141.05
141.71
144.76
143.63
144.75
142.97
143.83
144.39
140.02
147.97
149.58
145.93
149.05
148.8
143.89
143.45
142.48
144.62
146.92
147.43
148.61
145.22
149.25
146.38
147.73
138.4
139.47
135.2
134.31
137.69
140.54
137.45
144.02
143.28
147.73
145.18
146.42
145.79
146.74
142.61
143.01
144.77
142.7
147.07
141.99
148.36
151.52
156.8
156.25
155.94
149.16
155.07
153.84
157.45
153.04
145.77
149.65
148.32
143.95
145.31
142.41
143.33
145.59
144.34
147.44
147.39
143.15
144.1
139.97
142.66
150.88
146.31
138.68
145.46
146.1
142.65
147.04
149.3
147.56
152.18
152.54
150.52
141.96
142.05
143.02
149.33
146.3
142.83
138.2
142.96
144.15
143.02
145.24
145.29
141.8
146.95
141.64
140.92
145.38
141.51
139.34
145.06
140.58
134.93
135.34
136.55
140.49
137.41
136.33
134.34
126.77
126.31
132.46
137.28
131.36
138.25
134.3
131.8
135.87
139.2
129.1
131.5
129.54
129.91
133.63
131.06
131.38
134.3
136.15
138.74
139.75
142.79
134.58
141.41
146.44
141.97
144.05
139.64
138.33
138.4
135.73
142.06
140.73
140.44
145.04
131.93
136.01
135.51
140.47
144.96
140.09
143.0
141.81
139.07
141.6
132.19
128.57
129.11
138.26
140.21
138.5
141.84
140.26
137.43
140.28
135.28
136.0
133.26
137.18
141.92
135.62
130.2
139.87
135.61
137.29
148.97
149.62
146.45
155.81
152.83
149.21
146.65
150.59
150.59
148.47
151.47
153.49
155.46
144.28
144.42
151.0
142.8
146.57
149.11
152.84
147.44
149.19
157.09
150.65
149.07
152.22
148.8
150.37
153.32
153.29
149.14
147.15
155.38
151.17
150.8
155.6
154.52
152.79
151.41
156.4
152.12
143.44
154.03
151.13
147.59
152.18
155.58
156.67
152.4
158.49
155.43
147.07
153.92
153.89
148.45
155.31
152.71
154.19
154.36
152.78
151.94
153.86
154.56
153.65
153.91
155.08
158.02
153.42
160.96
158.37
151.48
150.23
149.94
153.63
150.1
149.21
149.83
146.86
152.0
152.54
155.19
157.37
151.72
155.2
150.93
152.1
142.82
153.35
151.45
150.89
150.13
150.24
153.9
151.03
140.89
147.13
147.99
137.56
141.47
150.64
149.7
155.49
147.86
149.94
156.91
154.6
155.64
157.4
153.76
148.64
146.83
153.14
144.0
150.99
148.32
148.93
146.44
146.23
148.2
151.23
150.39
143.11
136.6
147.77
153.84
145.18
146.97
157.29
151.57
151.71
148.07
143.58
145.73
145.44
145.71
148.11
147.47
145.71
145.82
147.31
140.02
143.01
148.64
146.58
152.18
143.07
142.22
147.64
148.34
150.76
147.96
152.18
149.79
145.86
149.49
141.29
149.33
149.62
148.43
148.73
148.16
146.29
148.34
146.06
145.14
143.07
148.48
142.68
143.86
147.16
141.14
147.24
143.76
138.37
139.64
140.34
139.83
135.53
139.59
141.31
140.88
139.4
139.93
140.46
138.31
138.63
138.13
146.42
141.4
138.99
143.07
135.27
145.58
139.09
138.33
136.45
140.86
135.61
139.21
140.89
137.58
144.48
143.04
152.21
148.86
143.7
142.89
140.7
145.78
140.8
140.83
142.88
140.03
136.88
142.22
141.27
143.57
143.68
147.0
145.83
149.5
152.87
140.07
152.17
144.36
148.12
146.25
150.94
149.55
145.35
154.84
147.27
149.07
145.35
151.73
148.07
155.03
143.98
146.0
144.52
142.58
137.56
137.39
139.21
140.11
134.66
132.55
132.05
134.57
132.02
137.35
135.83
135.37
133.95
133.29
143.92
146.36
149.14
146.29
151.0
149.88
149.69
146.75
142.66
141.78
137.11
146.27
142.17
136.45
145.8
137.84
136.18
146.58
142.68
137.32
141.61
135.88
141.23
143.01
143.27
144.94
142.52
145.06
143.11
124.5
126.48
131.2
125.01
130.65
126.45
129.5
130.99
137.37
127.08
126.18
125.54
132.47
137.95
137.48
134.5
137.26
141.83
131.7
138.09
146.94
141.74
146.43
148.56
143.65
139.84
140.46
143.16
140.82
143.38
144.45
135.47
141.22
139.41
134.54
131.97
136.51
132.88
135.67
135.58
140.66
133.48
139.45
138.78
140.0
142.43
142.19
142.37
149.0
144.59
139.34
144.2
138.3
141.71
139.68
141.98
150.3
136.98
142.26
135.55
135.93
134.46
140.98
136.34
137.19
141.25
134.32
136.17
131.73
132.78
133.55
131.76
128.99
130.92
133.74
129.73
134.19
136.79
143.48
132.05
133.17
125.72
130.12
131.39
131.72
142.03
139.57
136.86
130.82
131.44
143.1
143.23
139.07
134.42
140.01
136.71
137.33
137.23
136.39
132.86
131.47
129.7
132.61
136.72
130.73
122.76
133.9
133.41
130.97
134.52
137.38
144.84
136.55
137.77
141.96
142.68
138.04
143.42
141.9
140.71
138.44
142.41
148.33
145.13
138.14
144.02
139.66
149.24
148.33
146.22
151.18
150.49
148.42
149.78
146.92
144.43
146.07
151.74
148.64
150.07
152.89
148.5
153.28
150.57
155.88
153.24
148.53
152.83
154.09
151.53
150.41
146.42
146.55
150.79
150.09
149.76
146.85
146.37
145.93
143.93
144.45
139.12
141.99
136.72
147.58
140.26
143.06
143.73
136.23
134.77
137.88
138.63
142.03
134.97
138.42
140.21
143.42
139.12
141.13
140.9
145.45
144.62
142.74
143.82
146.49
139.86
141.15
143.17
141.79
144.49
144.79
143.96
139.09
139.5
137.16
147.33
147.48
146.83
149.36
143.23
140.97
133.6
141.0
140.81
150.12
144.42
143.39
149.18
147.37
147.46
139.34
137.98
136.0
137.75
141.24
148.82
148.52
149.31
143.93
147.33
141.45
142.36
139.2
147.17
144.75
140.67
145.98
144.31
146.92
144.73
142.91
150.32
155.87
154.37
152.26
150.22
149.59
151.09
149.95
151.35
153.68
147.88
150.09
147.75
152.89
149.06
150.12
152.99
153.85
150.31
150.33
147.47
147.36
150.51
154.71
154.14
151.75
156.88
151.01
153.41
151.29
151.77
144.63
146.11
152.32
149.0
151.07
153.01
152.99
149.26
154.57
150.18
147.51
148.01
148.94
150.73
150.42
151.62
144.81
144.84
147.66
147.04
144.57
145.65
141.68
144.82
151.5
150.4
147.08
145.48
141.72
147.64
144.9
147.96
151.66
149.01
147.29
149.19
149.73
145.52
144.1
147.28
135.7
138.25
143.63
139.33
139.23
143.18
144.54
145.64
145.71
140.7
137.48
144.57
140.97
141.64
144.55
134.64
130.7
135.36
135.85
141.86
138.43
137.91
142.36
134.41
137.8
139.12
135.13
142.6
144.94
149.6
142.95
141.2
143.78
145.29
140.92
140.54
140.48
138.53
140.69
137.58
141.74
143.13
139.72
141.31
140.78
141.64
143.98
139.02
143.07
140.98
140.02
141.86
144.34
133.58
143.44
140.41
141.92
141.04
138.16
143.55
138.14
140.87
145.76
142.05
141.5
151.1
144.07
150.57
144.77
146.14
143.29
140.84
144.97
144.93
141.76
145.68
145.03
149.55
145.88
150.35
147.92
155.11
146.18
147.74
149.18
144.66
144.66
147.41
145.04
147.28
147.79
147.4
151.76
141.42
151.82
150.55
149.55
149.39
148.61
147.97
155.29
142.85
148.45
148.13
149.72
140.85
139.77
148.27
147.27
143.65
144.42
144.22
143.76
143.5
147.24
146.75
143.9
145.42
148.11
140.08
149.97
141.11
134.22
146.63
144.05
143.42
144.28
145.57
148.99
150.33
142.51
147.54
147.3
142.98
142.89
147.89
148.79
142.41
140.23
147.03
146.2
142.89
146.15
142.83
143.19
147.12
147.58
145.29
143.49
147.44
144.08
143.12
139.93
147.57
143.55
141.27
142.56
148.52
147.75
147.78
146.82
155.35
151.61
148.87
152.52
151.91
145.97
152.39
151.97
150.86
140.84
143.02
143.0
147.75
142.3
147.94
149.46
144.85
153.43
146.1
147.59
146.83
146.4
150.09
146.3
142.48
145.02
141.77
145.53
150.7
144.11
140.97
135.59
140.18
140.32
139.74
144.79
144.86
142.82
149.98
148.02
145.1
144.24
141.19
139.98
140.75
134.85
145.1
145.89
148.74
146.07
145.24
143.96
140.76
145.94
144.45
153.03
147.12
144.53
144.56
146.57
153.18
151.83
147.14
146.3
157.59
151.43
155.0
145.64
147.85
143.68
145.07
146.12
144.69
149.36
144.65
143.98
138.82
150.0
153.71
154.87
152.98
158.11
150.9
150.28
151.61
157.37
155.93
148.79
155.06
146.38
148.49
146.75
161.12
153.55
160.03
153.27
159.45
152.95
149.36
140.29
148.31
151.1
148.11
147.62
142.54
151.72
146.77
145.44
149.64
144.21
141.62
142.07
137.88
142.16
136.87
146.41
142.39
145.51
147.85
151.12
144.78
148.46
148.9
153.7
145.25
148.37
147.22
148.35
145.87
141.26
139.23
142.23
149.28
145.81
153.46
155.01
153.78
152.41
152.23
151.16
152.39
155.41
145.71
146.03
145.56
149.32
149.71
151.59
149.71
146.6
146.75
144.49
136.74
141.59
137.68
141.96
139.59
147.46
144.83
146.87
146.1
141.83
140.56
146.0
141.48
137.49
139.54
143.1
143.87
145.76
142.18
139.97
140.57
138.43
134.94
136.57
139.1
138.16
138.65
138.99
141.77
142.2
142.61
145.79
146.35
146.36
135.05
143.3
137.16
137.51
137.43
138.91
140.47
140.2
137.95
139.9
134.19
143.45
135.85
134.1
129.46
132.55
133.74
130.94
140.44
140.1
137.15
139.34
137.46
137.2
131.79
136.03
138.93
134.2
139.5
140.26
138.99
134.15
140.25
133.29
131.87
139.82
130.35
138.94
139.95
135.44
142.75
143.22
140.0
140.18
140.66
138.57
142.69
143.89
146.67
143.03
145.98
145.57
144.19
151.5
145.39
144.32
137.58
141.4
143.0
143.41
144.17
147.82
141.89
145.21
142.31
145.92
141.52
145.69
148.59
144.71
151.51
143.72
142.44
147.64
146.28
149.68
147.67
143.23
138.99
143.49
142.1
142.52
138.48
143.51
141.69
144.48
148.37
145.69
145.41
149.33
149.86
143.94
145.0
144.19
137.44
139.18
127.71
130.92
129.15
124.81
126.51
127.48
125.39
131.74
134.02
137.68
131.7
134.71
124.0
137.62
130.22
131.7
131.84
133.64
133.88
128.52
127.43
132.37
128.86
128.39
130.86
131.61
123.45
123.3
134.27
128.17
129.58
126.69
136.26
134.43
127.94
130.18
131.54
130.9
130.29
138.66
138.15
141.32
138.53
133.86
136.06
137.32
142.37
139.04
140.51
140.74
140.36
141.0
139.08
136.26
140.38
138.8
142.07
145.82
143.43
137.49
137.02
137.37
143.03
147.33
134.3
139.88
136.28
138.58
135.24
140.22
143.46
145.12
144.77
144.84
148.11
150.55
145.07
146.27
148.46
142.0
147.12
144.07
143.07
138.06
145.93
144.22
145.9
149.62
147.01
144.35
155.05
146.11
140.7
146.07
146.91
147.71
144.63
144.37
147.07
142.67
138.16
145.13
135.69
141.24
139.32
137.53
132.49
134.19
135.98
137.63
141.08
140.59
138.88
143.93
135.79
134.63
139.78
139.84
139.74
139.73
140.5
134.61
144.62
144.0
145.8
151.35
147.35
145.71
146.47
142.26
155.17
150.34
142.09
151.22
137.47
150.84
135.13
137.98
147.45
147.95
146.74
140.14
146.7
146.79
147.59
150.89
148.98
144.95
140.97
147.15
140.05
135.86
141.66
141.27
137.51
145.49
143.46
147.53
139.73
135.58
145.56
152.58
147.91
145.14
141.14
136.19
137.42
146.23
141.25
144.33
142.23
141.8
141.78
134.05
139.88
141.5
137.56
142.87
143.51
137.0
132.64
129.99
141.7
139.18
137.87
139.31
134.09
137.09
135.29
132.65
139.65
132.94
138.84
137.83
139.98
139.66
132.89
132.6
135.12
135.69
128.01
136.06
144.43
137.57
137.09
143.57
137.0
137.53
140.36
142.15
146.56
145.63
150.86
151.67
155.4
155.92
151.9
147.51
146.62
141.0
140.36
140.9
145.81
138.15
139.36
147.04
140.31
140.81
139.99
140.56
143.24
141.78
145.24
143.17
151.46
149.21
140.27
144.18
141.47
144.56
142.81
149.43
147.92
146.24
143.35
136.66
136.22
139.54
138.56
137.91
141.7
139.16
138.97
136.49
137.71
138.94
136.79
140.15
139.47
137.85
144.75
147.08
142.97
141.38
135.44
138.92
139.55
134.37
143.65
136.91
146.44
149.15
146.74
145.3
147.27
150.11
145.58
142.46
141.64
145.7
138.64
140.39
136.12
146.45
144.37
140.52
144.22
140.96
146.75
138.77
135.64
144.19
147.38
150.95
147.71
143.25
146.82
138.01
139.97
135.07
144.24
143.35
136.41
145.59
143.48
147.89
142.16
139.04
143.41
150.09
145.32
143.01
139.42
141.82
139.48
143.06
142.19
139.7
138.56
140.92
142.66
138.56
141.43
138.9
136.72
137.94
142.11
139.63
135.3
137.52
129.99
145.43
144.46
145.92
149.67
141.02
145.3
149.82
141.38
146.71
145.53
144.5
144.86
143.59
139.54
148.82
149.08
147.65
146.36
139.37
143.93
144.03
141.85
145.6
139.04
144.67
144.48
150.65
152.22
150.29
142.08
143.24
147.92
140.63
146.92
148.18
143.76
144.22
149.12
145.63
145.05
144.32
136.41
139.39
143.83
139.23
143.36
143.36
147.07
139.96
145.27
133.11
140.07
143.4
145.92
145.45
144.44
150.15
150.36
149.4
141.5
143.09
149.9
142.65
134.39
139.04
137.48
141.52
136.81
139.26
147.15
137.75
112.85
117.59
120.55
119.46
130.27
122.39
123.3
124.37
124.42
121.21
120.48
125.31
116.39
115.42
116.37
119.41
120.79
116.7
111.86
112.15
113.28
117.49
120.35
116.75
119.38
113.62
113.02
115.22
116.76
113.17
115.6
120.56
105.28
107.33
103.51
105.64
105.36
106.36
109.97
98.03
106.96
102.48
105.86
107.9
103.88
101.21
101.47
106.2
102.87
108.13
114.19
110.55
108.12
107.36
111.2
103.86
104.96
108.52
108.05
99.34
95.73
104.75
102.35
105.94
108.9
104.95
104.75
106.82
106.73
104.02
101.06
101.44
100.14
100.46
98.21
99.1
103.33
101.68
104.76
99.86
99.91
99.23
100.9
105.63
107.59
106.14
105.78
108.12
104.95
102.45
100.0
99.07
96.81
100.19
102.24
97.95
104.3
98.49
96.88
99.18
97.88
100.3
97.29
100.31
99.53
98.08
99.81
96.22
101.98
99.49
100.58
101.67
96.24
105.51
98.99
94.27
98.72
95.34
94.86
93.38
100.59
104.48
94.85
95.78
94.3
93.3
94.0
96.04
99.66
101.0
98.2
99.63
103.32
97.18
97.35
97.16
97.24
98.65
96.88
99.05
106.28
98.71
112.85
112.85
101.95
102.29
100.99
105.0
102.24
102.23
101.01
104.52
103.67
103.97
100.74
99.55
105.92
102.99
102.09
92.98
98.07
101.49
100.62
99.1
99.89
102.27
97.32
98.14
101.4
99.63
104.46
102.64
107.3
96.75
98.23
103.8
97.9
98.97
103.41
107.4
106.29
106.69
106.69
103.75
104.33
98.77
102.15
103.96
107.52
102.81
99.59
97.8
99.37
99.82
98.99
102.34
103.16
99.91
93.81
97.82
104.78
94.26
95.02
95.33
97.11
101.41
98.71
96.1
93.63
104.7
98.08
99.95
99.97
98.55
100.18
99.7
99.97
96.84
100.14
95.55
99.09
101.35
99.41
101.69
104.04
104.3
105.18
108.15
100.2
97.49
98.71
100.1
100.49
99.81
95.0
95.15
97.47
91.96
93.22
95.67
95.35
99.59
100.36
98.0
96.8
93.47
95.29
99.45
96.37
98.29
97.4
93.05
94.21
94.47
97.99
92.37
91.88
91.79
95.86
93.48
94.13
96.78
96.17
97.44
94.48
94.79
92.45
91.07
89.97
91.54
95.2
89.52
85.57
91.32
91.06
90.36
91.11
90.6
93.02
88.84
98.46
96.48
97.89
98.51
97.35
95.23
95.85
97.27
96.03
97.02
95.97
95.92
97.18
96.86
94.74
92.9
98.47
101.0
95.16
95.24
92.86
93.85
93.67
91.4
91.17
92.68
95.66
94.07
97.65
90.76
94.46
98.92
94.78
95.57
92.27
88.89
88.65
93.4
92.27
90.53
92.43
92.73
95.87
92.17
90.65
89.96
91.88
96.01
95.93
97.2
95.19
93.19
96.5
97.14
99.77
98.95
103.39
101.98
103.51
105.23
107.53
103.29
107.38
102.79
104.48
103.95
104.04
101.91
100.91
100.48
101.17
98.64
103.89
103.82
100.17
104.15
97.77
100.38
104.26
99.57
104.79
109.08
105.67
103.88
103.9
105.24
105.56
104.84
107.09
103.73
104.06
103.48
107.19
103.26
105.44
103.24
101.54
105.64
99.81
97.65
98.53
101.43
103.04
99.41
104.37
105.24
103.13
105.62
108.78
104.67
98.52
100.72
98.85
96.0
100.95
102.71
99.59
99.47
97.8
97.72
97.47
98.55
97.95
97.7
98.87
100.33
103.15
99.53
102.27
100.0
99.79
95.27
94.23
96.19
96.08
101.02
97.04
100.4
102.63
99.98
101.54
106.84
103.24
103.16
105.15
103.85
100.37
99.1
106.44
102.88
103.88
103.06
107.03
102.5
101.32
101.66
103.84
107.9
105.11
102.23
106.03
105.29
108.25
105.58
106.63
102.57
106.15
102.63
105.07
109.18
110.7
109.83
105.97
104.55
99.75
101.44
102.01
101.3
104.71
100.76
96.17
100.52
99.07
105.27
102.02
106.13
108.06
101.52
102.06
104.16
103.39
109.2
114.08
110.98
104.48
105.34
107.24
110.93
110.31
109.18
109.06
110.93
107.45
104.11
106.84
103.55
104.33
103.51
104.26
104.81
97.58
102.26
105.28
107.16
106.75
102.06
99.13
105.9
108.06
106.92
103.61
105.85
106.29
103.67
102.94
105.05
100.82
108.47
101.71
104.54
103.49
103.33
98.99
102.85
98.87
106.34
109.04
105.1
101.64
105.66
103.59
107.16
107.25
101.52
103.18
105.26
99.33
101.3
106.88
108.38
107.66
108.67
108.32
110.78
109.25
108.65
101.85
107.68
110.61
108.65
107.4
105.83
104.58
112.64
106.02
106.26
110.04
105.76
100.67
105.3
97.34
108.99
103.66
108.0
107.31
105.59
106.59
100.76
103.57
102.0
103.39
101.65
103.64
99.74
105.47
102.1
99.51
103.82
104.04
105.01
107.06
106.16
101.12
106.23
102.03
103.52
101.6
107.85
105.61
100.92
102.66
98.09
101.65
99.4
99.82
95.99
102.8
104.48
103.5
104.03
99.2
99.1
96.92
96.55
95.53
93.3
95.15
98.99
93.04
93.73
92.32
90.36
93.97
93.26
94.44
94.58
94.54
92.18
94.54
99.14
100.22
99.85
94.58
99.62
99.31
102.79
99.98
101.04
95.58
101.53
102.23
102.86
104.72
103.93
99.18
102.97
98.43
96.49
99.02
100.36
100.17
97.12
99.16
105.15
103.47
106.0
97.93
100.73
106.48
102.29
104.68
107.16
105.16
104.66
104.61
105.07
102.78
107.27
106.18
111.0
106.67
105.48
107.11
108.16
105.04
107.03
114.31
101.33
104.56
106.0
105.64
103.7
102.63
104.15
108.33
112.55
109.17
108.57
109.55
108.81
106.27
108.7
106.09
107.38
104.59
104.22
107.37
103.49
109.49
108.11
109.79
105.99
107.85
108.45
107.8
106.78
107.18
105.03
104.72
104.7
107.37
110.48
110.75
107.08
109.11
105.5
108.64
109.18
110.14
109.29
108.67
112.22
112.3
110.25
110.46
107.68
111.77
115.72
110.09
113.27
110.95
109.08
113.12
113.7
113.97
112.76
111.98
114.69
112.08
119.06
107.33
105.27
129.05
133.94
134.28
127.27
130.17
134.11
134.53
130.71
134.4
130.82
135.29
128.15
129.7
132.02
129.57
138.57
141.71
142.97
139.29
136.61
137.31
136.5
137.85
133.55
141.44
133.4
141.36
134.71
140.11
131.85
136.41
132.16
136.09
135.61
134.58
138.61
130.97
129.51
133.05
129.04
139.77
140.26
140.42
134.79
136.87
141.34
144.61
130.9
145.13
139.6
139.14
138.9
138.61
137.21
140.51
140.69
134.74
137.6
136.67
134.82
134.96
138.78
144.11
138.88
131.18
141.42
131.97
140.42
130.94
132.78
137.62
132.45
127.61
136.92
129.31
136.24
130.52
132.72
129.56
132.45
129.86
132.36
131.19
134.51
136.66
137.64
143.39
142.75
135.29
139.3
136.42
137.59
138.92
144.66
143.41
138.86
141.34
140.2
139.63
139.56
136.99
140.18
138.71
143.7
144.26
145.43
145.21
135.1
139.7
140.84
139.91
138.15
140.3
147.86
143.85
145.44
143.51
142.33
141.41
137.78
140.89
134.32
139.8
146.5
139.7
146.13
144.95
138.05
142.85
143.86
142.68
143.26
143.49
143.33
138.59
141.84
143.34
139.6
138.13
136.23
138.44
139.08
133.31
134.22
132.86
139.05
137.72
137.74
140.72
138.4
141.4
135.41
136.77
138.74
138.69
135.2
132.32
128.68
134.75
137.17
138.35
136.48
134.43
136.61
135.75
133.87
133.64
140.35
144.72
139.41
142.35
144.01
144.48
142.61
138.06
148.25
139.9
148.0
143.86
141.87
140.62
138.66
140.65
143.48
142.28
135.8
143.9
138.64
141.33
140.8
144.64
137.43
138.39
145.8
134.0
131.18
140.64
135.51
132.33
142.62
139.32
138.95
139.35
136.3
138.18
136.87
140.24
129.74
132.53
131.11
128.54
133.04
133.99
137.04
132.76
129.34
131.06
138.37
138.44
140.9
135.26
138.66
137.68
137.73
139.3
136.79
133.62
141.59
140.85
141.29
140.04
130.78
142.87
134.81
138.7
136.11
145.48
145.51
142.64
138.42
144.44
150.89
142.89
148.03
146.4
147.31
147.08
145.98
141.69
143.16
147.61
142.79
141.67
143.45
145.51
144.94
143.99
145.47
142.93
142.8
137.62
146.25
144.62
147.69
145.98
150.05
146.89
151.79
146.06
149.09
154.22
140.71
143.05
147.35
149.65
141.68
147.38
140.35
142.59
150.62
143.74
146.8
143.55
143.14
143.66
137.52
139.96
142.19
143.78
140.76
139.6
145.61
144.49
142.49
143.81
139.94
140.39
136.99
139.85
140.07
144.95
143.89
141.75
141.8
141.42
142.14
147.61
142.73
145.02
141.69
143.0
139.53
140.69
143.8
146.73
132.76
134.14
135.74
136.99
141.57
142.81
142.5
141.0
139.14
141.25
142.27
144.26
144.59
141.77
145.99
143.14
143.67
148.33
141.23
143.37
146.79
142.58
143.74
143.65
143.75
143.23
139.74
142.57
140.96
135.37
145.06
138.79
141.25
141.14
143.93
142.65
145.7
144.06
141.85
143.28
140.95
146.47
135.73
138.4
139.38
144.1
148.67
145.63
141.73
141.65
143.72
146.54
143.75
145.58
146.35
146.38
144.98
145.64
143.17
145.49
139.45
143.67
146.44
145.81
143.25
143.18
140.37
144.93
144.95
144.89
142.6
144.39
144.08
137.44
143.56
143.94
136.72
145.56
139.94
134.91
136.49
134.81
135.83
137.36
144.31
142.6
141.58
144.48
144.42
144.14
138.46
142.72
142.49
140.16
145.51
145.82
137.0
137.21
136.33
137.95
136.7
137.67
138.15
141.7
136.4
139.43
139.33
143.58
144.16
152.06
147.5
144.95
142.17
143.76
146.29
145.02
149.49
151.01
148.88
150.05
148.25
149.6
152.82
149.0
148.43
150.22
154.41
150.23
153.58
150.11
147.09
145.96
144.48
147.22
144.88
143.51
145.02
148.5
144.57
147.24
145.23
145.84
144.26
146.06
143.69
141.42
150.66
147.17
145.94
143.87
148.08
147.2
147.38
148.72
144.55
149.15
147.91
144.47
147.7
145.54
142.65
153.02
150.76
147.03
149.27
146.43
148.59
147.44
142.49
144.69
143.74
148.25
143.46
149.56
145.62
150.06
144.93
148.11
153.85
147.41
150.55
149.46
147.9
146.31
146.32
147.62
149.9
153.43
147.39
146.59
148.19
144.17
144.85
140.73
147.33
149.04
143.57
144.78
145.63
147.66
147.37
144.88
147.06
148.32
149.48
147.66
148.93
152.52
142.03
139.81
150.31
145.18
145.27
143.87
148.88
149.84
143.34
144.38
134.34
145.44
146.49
144.61
146.24
138.07
140.65
142.87
144.55
147.85
147.71
146.4
148.23
149.58
143.64
147.24
146.25
147.01
149.41
150.02
147.57
148.09
146.38
153.98
143.87
150.44
148.02
148.34
146.54
150.46
150.37
146.02
147.23
147.34
144.51
144.16
147.47
140.68
144.06
143.61
143.37
146.78
141.62
141.02
144.73
142.16
145.43
143.98
148.69
144.31
144.43
145.07
148.93
146.09
148.86
151.98
143.04
147.42
142.59
147.67
147.13
150.84
145.47
147.76
149.0
148.65
140.54
143.38
150.19
150.56
148.8
146.04
149.53
144.06
147.36
149.66
150.32
147.93
146.84
145.88
146.28
146.52
143.8
142.21
144.48
151.4
148.65
152.03
147.68
146.92
149.12
148.3
145.26
139.89
145.92
143.37
144.32
145.04
148.25
147.54
149.86
146.71
149.15
146.7
153.08
148.03
146.84
144.51
148.15
147.02
148.06
145.46
148.64
145.2
145.98
147.82
146.25
148.37
153.64
149.5
146.87
142.33
144.72
147.83
146.06
151.01
148.61
142.65
147.64
146.67
143.04
148.28
146.4
147.66
145.77
149.87
143.84
149.17
146.92
147.32
144.85
146.72
145.85
150.46
149.78
150.39
147.72
146.79
143.94
141.61
143.95
136.42
135.18
141.55
133.32
138.67
144.32
139.56
137.16
144.51
135.61
132.18
135.57
138.01
140.91
141.87
144.13
139.46
139.95
142.87
136.42
142.61
141.89
144.14
142.47
145.36
141.32
144.62
137.25
142.03
141.62
142.89
143.56
139.42
142.31
145.6
144.93
141.35
142.35
142.72
149.65
148.95
148.55
143.78
144.64
148.41
144.14
143.81
143.95
145.33
148.65
145.2
143.85
143.02
145.65
148.81
150.08
146.88
145.56
144.83
148.87
153.67
151.59
146.01
152.31
152.59
155.05
152.18
151.65
155.74
150.46
151.05
147.55
149.09
157.62
153.84
153.31
152.49
154.14
157.18
154.34
156.73
160.87
159.14
156.55
151.76
154.58
151.24
156.97
156.37
155.43
160.62
156.02
156.98
156.42
157.89
161.13
160.01
153.75
157.56
152.68
147.1
153.18
150.77
154.29
158.73
157.07
157.39
155.43
156.11
157.48
155.26
159.9
162.5
159.35
158.29
161.09
158.57
161.56
162.17
162.28
156.9
154.89
160.26
158.5
160.53
158.6
152.79
158.26
157.51
158.23
156.11
157.86
158.34
155.32
151.94
152.62
151.23
152.63
157.79
155.43
154.34
158.76
158.92
154.43
149.58
156.43
152.85
152.4
147.46
149.6
153.1
151.07
150.64
148.73
152.23
151.17
149.71
152.6
152.34
146.64
152.37
152.85
149.47
150.73
148.46
153.58
155.87
150.25
148.84
148.7
150.23
149.71
146.87
147.9
150.92
155.06
157.51
152.63
153.04
155.51
156.01
152.94
152.82
158.31
156.68
152.87
154.3
152.95
154.81
158.11
156.54
154.16
154.85
157.66
156.57
157.3
155.75
147.85
153.23
153.16
151.14
153.4
156.19
155.64
153.19
153.33
154.99
152.61
148.72
149.2
154.96
150.79
153.3
152.97
151.88
149.59
150.49
149.0
146.12
149.83
153.03
145.71
147.49
146.55
146.33
148.08
148.63
155.39
150.84
151.88
151.9
152.37
150.78
152.94
150.52
150.61
151.87
153.55
153.96
152.64
152.17
153.91
156.39
155.24
153.98
150.51
151.98
147.45
147.4
147.3
150.62
151.88
150.42
147.48
146.54
148.07
149.34
153.13
154.2
151.92
148.21
149.71
155.89
155.95
151.71
152.91
152.84
152.27
148.94
156.85
153.67
152.98
151.26
155.37
152.17
151.68
150.23
156.64
157.61
158.15
156.26
153.42
157.07
154.06
150.49
151.47
154.6
154.62
154.06
155.97
157.34
150.6
156.22
154.99
153.6
152.48
155.88
156.59
155.8
155.28
157.06
151.98
156.68
154.36
153.08
150.36
154.4
148.52
153.68
147.75
151.72
150.65
152.2
156.11
154.08
156.4
157.26
154.78
150.58
153.34
153.4
154.03
149.26
150.69
148.66
148.8
149.27
147.22
145.19
142.98
145.36
147.38
147.58
149.0
142.67
147.84
147.91
148.33
146.26
147.45
147.65
147.34
143.97
144.15
146.43
149.03
148.86
154.52
149.62
150.38
150.58
157.38
149.65
157.3
150.82
151.45
153.91
151.82
150.61
151.64
144.58
144.37
145.73
145.2
145.17
151.63
155.52
155.1
151.03
142.84
144.0
146.74
148.2
149.48
148.64
149.26
152.47
148.58
145.4
143.8
145.1
148.03
150.68
145.77
152.25
148.41
153.14
152.42
153.47
162.51
159.54
162.86
153.63
153.68
160.18
155.73
150.97
148.34
153.95
156.31
146.8
148.57
148.02
151.32
151.15
154.87
157.08
157.7
154.45
149.96
152.24
153.76
150.26
152.83
151.6
149.87
151.26
160.9
153.87
157.65
154.67
152.16
151.65
152.65
153.78
156.5
158.96
163.25
162.88
159.66
162.11
156.92
158.65
157.36
158.08
163.7
156.16
154.73
158.66
145.96
153.91
154.83
151.8
152.56
149.6
151.72
156.33
152.85
156.1
153.88
148.37
157.0
155.07
156.41
149.83
152.25
148.51
153.27
155.52
149.6
151.66
153.22
150.02
155.01
158.79
152.91
151.34
154.47
152.47
150.17
153.44
153.53
153.69
156.18
148.4
154.89
156.71
158.91
160.17
155.52
151.5
154.87
146.84
151.35
156.03
156.49
153.86
161.77
156.57
151.27
154.32
155.01
151.69
156.75
158.5
162.19
159.25
164.45
161.65
159.53
160.89
161.05
158.99
160.62
159.64
158.28
156.27
153.17
151.04
151.49
151.29
151.98
152.0
150.01
152.01
157.8
154.86
159.33
155.11
160.87
151.69
155.98
155.24
156.14
154.72
152.96
154.97
154.18
156.42
157.89
152.34
154.96
148.97
149.24
149.31
154.07
151.08
153.64
150.14
154.64
157.04
154.84
156.47
157.86
154.79
154.12
159.09
164.78
160.35
161.16
155.65
159.93
165.87
162.67
163.64
161.59
157.89
157.68
156.78
156.69
161.59
160.39
155.91
160.39
160.19
160.1
158.19
158.28
157.38
161.8
165.32
159.04
157.55
161.23
160.37
160.62
157.38
157.99
160.37
157.77
149.08
153.21
152.54
150.12
154.89
152.11
151.27
153.04
151.23
149.53
146.26
153.59
155.3
159.2
156.28
155.77
158.79
154.35
150.17
153.8
152.74
145.05
145.85
145.81
144.2
143.77
152.01
149.43
152.47
148.94
149.27
151.05
147.61
146.22
145.97
156.42
151.46
147.36
146.01
149.1
149.06
141.05
144.57
142.92
149.48
146.15
148.08
144.54
149.3
145.38
147.07
146.43
140.78
140.09
145.62
145.31
145.23
140.39
141.1
140.86
139.88
142.29
143.73
141.89
139.73
145.01
138.28
142.14
145.94
146.28
147.26
145.39
140.77
148.02
143.77
145.07
143.45
139.94
151.33
148.15
151.26
150.14
151.82
152.37
147.5
146.76
143.63
146.62
147.23
148.81
151.29
148.15
149.6
142.19
140.85
143.17
142.67
147.09
152.15
150.51
145.37
151.72
150.67
156.83
157.69
151.99
152.93
149.31
152.49
152.28
157.84
155.0
154.87
155.15
151.68
148.87
147.7
141.7
143.62
151.94
149.61
153.85
151.3
146.74
144.36
146.59
144.57
147.13
146.07
151.36
149.52
151.16
156.24
152.24
150.47
151.69
155.56
148.2
150.75
151.64
152.72
151.77
157.45
153.37
157.46
154.84
156.84
154.63
162.91
159.76
161.52
164.13
162.49
161.36
161.09
164.89
161.56
164.19
156.82
157.78
159.71
161.56
159.49
158.37
156.92
156.77
158.61
166.26
160.51
168.86
165.37
165.06
162.44
163.12
166.77
166.17
165.29
164.85
163.76
165.54
163.92
160.5
164.32
159.94
164.14
159.84
159.94
162.5
158.9
159.89
162.42
162.63
160.58
161.09
162.98
166.62
161.71
164.45
166.48
163.14
159.72
166.08
167.81
167.07
159.19
162.86
163.79
167.2
164.43
165.76
162.44
164.64
165.38
162.29
161.38
155.16
158.0
161.91
163.34
165.77
163.43
161.78
163.38
163.25
167.38
165.23
168.79
168.78
166.68
163.38
164.73
163.04
166.37
168.3
167.89
163.09
162.62
166.23
165.16
167.8
162.77
170.44
160.91
159.87
160.19
166.35
167.33
163.76
163.18
164.37
165.12
161.53
163.83
156.13
160.6
160.28
156.4
156.66
157.86
158.04
160.06
161.38
158.64
158.71
155.01
155.49
155.44
157.8
155.65
158.2
152.21
160.83
159.26
157.62
159.22
152.04
157.34
157.71
157.5
158.45
157.71
154.34
160.59
159.5
155.87
161.38
159.37
160.38
157.59
154.3
156.4
159.37
157.97
159.25
159.07
161.54
154.43
158.38
159.94
160.41
159.22
159.24
157.8
155.84
156.77
152.4
155.2
151.35
153.22
147.56
149.04
147.62
155.41
156.06
161.14
158.86
155.12
158.84
153.83
159.49
156.6
158.4
162.3
159.04
157.76
156.27
155.91
161.04
153.85
162.39
156.45
161.58
165.31
160.48
152.96
147.3
146.74
152.74
159.52
154.35
150.74
151.86
154.0
156.81
150.31
154.3
154.21
152.06
152.15
156.58
155.01
153.75
153.02
159.12
155.36
155.45
156.16
156.11
164.15
162.83
156.27
157.39
157.69
155.99
156.84
156.46
153.57
155.88
155.56
152.14
153.98
157.75
157.76
152.55
157.23
162.21
163.48
161.8
156.86
148.84
153.22
153.06
156.11
159.43
157.21
157.93
158.55
150.55
152.18
158.97
155.14
163.3
156.81
153.97
157.69
153.01
156.79
156.71
153.77
155.77
158.36
154.72
157.0
153.42
158.28
159.68
160.38
157.73
153.58
153.42
155.59
151.19
155.44
157.01
156.53
153.21
152.41
157.16
159.73
159.69
162.89
156.08
154.05
156.46
156.1
154.07
156.47
152.46
158.59
157.08
150.51
151.73
154.42
154.83
151.92
152.51
152.87
156.39
145.15
153.7
148.81
147.17
149.34
157.62
150.86
157.04
152.52
148.33
146.93
158.89
148.99
150.85
154.84
149.21
152.33
149.55
157.27
157.87
153.97
157.59
156.16
153.98
153.22
159.67
161.73
164.85
160.54
155.99
154.71
150.35
155.68
150.09
155.64
157.76
152.81
158.21
158.91
154.48
163.38
163.08
161.16
154.48
162.09
157.39
158.94
155.75
157.26
150.83
149.19
156.83
152.82
150.99
150.59
151.52
148.57
142.98
143.77
145.01
142.44
146.92
144.59
148.89
160.5
155.23
149.73
146.74
148.06
147.1
144.86
147.27
158.89
155.12
149.33
148.86
148.23
155.67
155.9
148.37
150.62
153.89
160.25
155.91
150.13
151.34
146.85
147.34
146.08
149.96
154.0
154.33
152.09
149.53
146.69
151.06
157.14
157.43
147.62
150.25
151.64
147.91
145.58
149.91
143.74
151.48
148.89
150.33
151.39
151.24
143.9
148.31
148.32
147.49
154.45
148.92
152.95
150.35
151.17
154.46
152.87
153.52
150.17
159.6
160.01
159.15
155.07
158.52
154.44
158.39
158.63
156.25
154.36
160.1
161.46
155.04
157.89
160.95
153.69
154.8
156.65
155.83
158.3
154.86
161.31
158.19
155.6
157.97
154.99
163.43
160.04
162.08
158.58
156.65
162.66
163.37
161.91
162.21
158.95
158.35
160.61
160.92
162.61
161.97
159.84
160.02
153.68
160.79
162.9
154.0
157.51
154.67
161.21
159.13
156.17
152.25
154.35
158.28
156.61
158.58
161.24
156.89
160.23
161.37
151.67
152.93
156.94
154.47
158.86
153.96
156.46
159.53
157.64
155.65
156.33
154.08
152.13
153.68
155.35
156.51
160.38
151.86
157.13
152.73
156.64
158.35
153.23
153.49
153.24
149.6
148.87
151.95
150.49
147.46
155.56
157.92
153.42
143.1
150.26
150.74
148.49
147.86
145.21
148.51
150.74
150.36
152.39
152.2
147.86
145.24
151.74
153.1
156.61
156.38
150.76
160.53
156.36
155.42
155.69
152.63
156.49
155.14
150.85
153.76
146.33
148.76
155.96
155.28
154.24
162.02
157.44
153.89
155.73
153.27
153.33
159.89
162.13
160.87
162.85
162.57
154.12
158.36
152.95
163.36
157.66
156.65
153.13
155.99
151.84
154.74
153.28
149.47
158.81
159.61
158.33
157.84
154.25
160.34
164.84
163.18
152.62
153.92
160.04
157.59
157.46
153.65
153.79
152.4
158.76
153.25
154.36
157.72
153.58
151.84
161.07
150.18
154.86
151.33
161.36
157.7
154.07
164.77
160.23
160.42
170.09
151.95
150.05
155.0
157.63
147.91
155.37
152.35
148.47
153.16
154.43
157.45
155.5
156.35
161.14
161.33
165.53
157.38
157.86
153.07
152.84
153.48
158.24
155.76
159.69
151.38
151.47
149.29
154.03
151.2
147.69
152.64
153.56
150.93
149.18
146.68
154.55
153.94
159.18
151.13
152.06
159.06
151.53
146.79
152.89
144.21
149.01
152.19
149.06
149.81
153.41
159.13
155.39
154.54
153.0
152.01
151.49
155.24
153.01
158.48
151.61
150.01
156.37
156.4
152.36
156.44
147.76
153.62
146.08
152.66
151.93
146.8
145.09
151.37
149.33
147.98
146.67
147.18
146.4
145.77
149.76
145.82
143.64
146.93
142.88
148.92
142.46
145.49
142.62
148.96
152.36
150.28
151.94
150.51
147.34
152.57
149.15
150.93
148.41
152.12
148.24
151.44
152.02
148.97
152.15
149.71
152.64
152.03
156.26
156.89
154.85
147.3
147.8
149.99
156.31
150.28
152.46
153.29
147.12
150.73
157.09
155.48
153.19
161.86
157.99
153.25
161.05
161.36
162.46
160.39
159.76
155.19
157.9
155.17
161.92
160.12
160.22
163.38
159.43
160.16
161.04
157.68
159.75
158.5
158.74
159.14
157.98
157.35
161.15
155.54
156.47
164.43
161.23
162.06
163.45
162.81
163.97
166.57
163.01
160.62
158.36
162.84
161.41
156.34
154.12
155.21
159.02
151.98
158.03
155.3
157.07
155.39
159.9
154.98
155.09
154.06
154.3
158.21
158.1
155.78
149.28
152.71
155.12
154.97
156.4
164.51
158.71
158.86
155.45
156.07
160.13
158.2
155.47
156.1
153.01
149.89
155.36
159.76
161.62
159.01
154.66
159.77
157.6
148.39
154.61
158.06
155.64
151.74
153.74
152.31
151.81
156.54
154.31
154.97
152.14
153.55
149.86
153.02
152.4
149.39
154.85
150.63
149.83
148.92
148.25
149.34
151.33
146.22
149.63
153.09
150.65
148.77
149.1
144.68
149.55
155.98
149.45
152.73
152.37
153.5
150.91
153.86
154.66
153.85
154.25
152.43
154.35
155.33
152.93
150.85
153.84
150.47
149.16
152.44
154.78
155.38
152.61
149.22
153.1
156.44
152.36
152.68
150.94
152.27
148.44
153.56
147.09
156.18
152.96
149.42
146.94
148.01
150.48
149.63
154.95
148.28
150.79
152.56
151.92
151.11
151.43
155.25
153.32
150.3
154.71
155.81
151.03
153.7
151.68
148.78
152.26
153.13
151.5
149.2
148.08
149.43
149.58
149.97
149.94
152.34
154.22
147.89
148.73
148.92
149.01
145.18
150.95
144.38
146.17
150.18
151.81
146.0
144.57
150.58
150.75
149.93
152.01
144.59
147.08
148.07
153.34
142.74
150.01
143.3
145.67
148.37
142.05
145.01
146.39
148.39
149.69
147.83
146.33
151.37
148.12
144.39
142.12
146.13
142.77
144.2
145.3
143.75
142.76
146.76
144.72
151.04
145.01
145.56
146.77
149.81
148.99
147.59
148.73
151.74
148.79
149.49
146.99
147.49
150.01
150.93
147.21
149.93
151.59
149.32
149.53
147.88
150.66
147.94
149.94
146.66
154.52
147.32
150.56
145.85
149.01
149.13
145.76
151.95
143.97
148.68
152.98
146.14
145.28
147.37
141.93
147.82
146.95
146.95
148.8
146.95
153.25
144.49
146.99
149.6
146.54
144.86
142.09
145.07
148.16
147.19
146.36
150.26
148.21
150.06
146.1
147.51
147.33
153.73
146.93
147.37
148.24
144.48
143.62
146.06
150.71
153.32
148.99
147.0
144.55
150.66
150.21
154.45
151.34
149.09
147.62
149.69
146.98
156.68
151.38
150.76
154.48
152.89
154.97
153.3
151.7
153.01
153.17
153.39
154.79
154.99
154.15
149.99
150.58
152.41
144.49
151.96
148.42
150.84
154.52
144.55
149.55
148.38
149.5
146.63
151.48
150.73
149.77
153.91
153.64
151.72
151.56
145.98
146.68
147.09
150.67
148.43
156.33
154.65
152.15
150.59
154.38
151.76
151.05
146.23
153.2
150.99
150.22
153.84
154.12
153.86
148.97
151.47
151.44
149.45
146.95
149.21
148.6
150.59
152.38
150.33
149.23
156.59
159.03
155.25
156.28
160.74
157.89
156.96
159.75
158.59
160.88
156.0
161.15
161.05
154.71
158.84
161.55
163.23
149.38
149.96
149.66
152.65
149.11
150.1
153.53
148.26
150.05
149.87
153.47
151.28
154.27
153.45
149.43
154.24
154.62
166.77
158.14
154.83
156.24
162.93
157.23
155.57
165.11
161.69
156.04
157.51
158.96
154.27
153.72
152.19
150.98
153.9
153.29
152.4
153.29
154.47
155.26
153.07
156.17
152.69
152.26
156.94
157.49
153.96
152.85
154.08
157.0
155.75
154.11
157.34
160.66
161.67
160.48
159.08
155.05
149.98
155.24
153.39
158.14
150.55
150.8
148.4
147.91
148.52
150.78
155.8
155.44
152.62
159.08
152.99
150.43
149.05
151.52
153.22
152.9
151.17
157.09
160.23
161.38
160.66
161.16
157.23
151.26
150.98
158.4
159.62
157.42
160.47
158.49
153.77
155.47
152.63
155.96
146.91
145.88
148.43
142.67
149.53
150.83
145.56
146.08
150.9
144.45
147.57
154.9
155.75
149.83
151.28
149.95
151.3
153.39
151.0
148.8
160.75
150.48
149.74
161.6
154.3
152.66
158.28
147.94
153.44
154.59
153.19
153.83
151.51
152.65
150.6
151.88
159.55
159.76
159.22
155.44
153.93
152.0
152.17
157.01
157.92
154.81
153.36
152.95
148.57
149.45
152.98
154.1
150.76
150.26
155.6
152.62
150.6
151.74
149.64
150.02
150.1
151.77
146.85
153.33
146.51
152.63
152.53
148.69
152.1
148.9
152.7
146.93
150.65
151.28
149.41
149.75
150.62
153.3
148.09
149.76
153.7
149.79
146.91
151.89
147.34
158.5
157.28
152.9
154.15
153.95
153.27
150.04
158.61
159.77
154.27
155.58
152.37
149.39
153.9
152.17
148.47
147.12
145.64
153.16
149.81
145.75
145.07
151.82
152.27
151.53
150.97
154.41
152.25
148.86
149.85
149.03
144.61
151.5
149.7
153.27
154.41
151.31
156.48
152.85
150.22
151.92
151.53
150.45
151.67
156.23
152.99
154.95
154.81
158.38
153.34
157.92
158.38
153.9
157.54
156.62
156.87
155.96
156.58
153.2
155.66
147.71
150.73
151.45
152.78
154.07
154.32
152.36
152.13
148.2
149.74
152.63
152.11
153.73
147.91
151.5
153.66
147.58
150.86
149.66
151.0
149.48
152.71
147.72
153.18
148.33
156.12
148.4
152.29
153.06
155.72
156.04
152.65
149.47
147.12
149.15
146.8
151.77
151.28
159.32
157.37
150.94
149.81
149.97
149.49
156.43
147.55
150.37
145.08
143.02
139.79
143.57
152.19
159.82
154.8
156.96
155.76
157.96
155.49
162.4
156.36
152.15
151.61
154.02
151.03
151.09
149.5
149.22
155.47
158.13
149.77
153.99
152.72
159.26
152.97
144.89
152.84
147.99
152.26
148.19
161.32
146.57
154.16
148.95
150.63
149.94
148.6
153.75
151.25
151.87
147.33
154.12
147.42
149.52
142.79
142.0
147.94
150.4
147.45
148.7
158.06
157.17
149.21
149.03
152.7
152.14
152.61
157.73
160.92
157.83
158.59
152.31
151.76
154.83
151.56
152.97
151.68
157.28
153.9
155.06
152.41
147.38
151.87
152.79
157.43
155.31
155.28
153.88
153.8
150.73
153.48
154.06
155.88
155.31
155.03
151.23
162.0
152.82
149.49
154.72
156.58
158.92
158.51
149.0
153.4
152.19
158.46
154.5
152.79
150.03
151.08
146.11
143.4
139.24
148.59
148.71
157.54
154.35
151.31
146.15
147.61
146.98
148.37
152.19
145.58
152.59
146.72
146.58
154.04
143.76
149.1
150.13
148.3
146.66
147.28
146.47
153.52
155.21
155.28
146.86
152.05
155.44
149.52
143.69
153.99
153.77
150.42
154.85
151.92
151.58
147.5
151.38
152.14
154.11
153.88
150.05
155.42
155.21
156.72
153.85
154.07
151.53
153.45
155.91
157.77
157.01
149.27
158.07
153.56
160.46
164.68
157.56
154.86
150.68
152.42
152.88
157.28
159.26
155.27
156.46
154.89
162.5
157.48
165.66
157.82
153.72
158.38
156.31
154.77
154.96
155.64
159.03
156.74
154.26
155.24
157.19
156.36
153.65
162.9
158.59
149.66
156.74
153.7
151.9
153.99
158.21
153.85
157.65
156.62
156.33
150.06
152.21
155.73
154.67
155.56
155.83
155.36
156.86
157.23
156.04
156.1
160.31
159.46
156.32
154.51
151.12
158.07
156.46
160.11
156.41
154.25
156.61
159.97
158.71
157.75
156.25
158.52
160.82
165.08
160.71
160.22
162.51
161.84
162.11
165.79
163.9
167.67
168.41
167.37
165.83
167.55
171.17
170.14
166.31
167.41
152.95
156.84
154.56
160.29
156.17
156.64
161.17
165.82
155.24
157.99
158.38
151.23
151.27
162.44
146.91
146.98
149.3
144.83
144.65
151.97
152.88
149.86
147.71
149.77
156.32
153.5
156.77
159.5
156.64
153.54
153.05
155.37
153.02
158.62
154.02
163.26
162.25
165.27
167.0
162.85
157.48
154.28
166.51
167.86
164.73
166.28
163.4
166.46
167.5
166.92
168.87
167.39
164.11
163.76
162.96
164.96
161.77
160.41
168.17
163.16
162.72
163.16
163.72
160.81
160.78
156.93
156.78
158.63
157.45
159.4
158.05
161.33
158.04
159.61
153.29
170.89
165.81
166.84
167.5
166.7
165.86
162.51
167.8
166.47
156.26
163.56
158.13
163.42
164.91
163.05
160.0
165.46
161.46
160.26
161.28
162.58
155.23
158.51
152.03
159.82
159.33
159.07
156.72
157.7
155.81
163.08
163.66
161.64
158.15
163.34
155.1
151.27
157.16
161.6
158.28
160.91
155.44
163.09
159.88
160.67
161.94
160.69
164.93
159.59
160.88
165.97
159.07
160.69
157.04
150.9
158.77
146.09
149.55
151.89
147.37
153.36
149.31
155.13
155.71
152.13
151.45
145.8
149.11
151.7
149.32
151.72
144.35
147.42
144.54
141.65
141.62
141.27
137.81
139.77
137.6
139.77
137.63
143.29
142.59
148.57
149.69
139.83
145.14
148.78
147.61
144.03
146.09
143.38
141.75
138.87
139.67
139.81
136.5
145.14
143.41
143.69
139.42
145.85
145.0
141.48
142.7
146.12
143.61
145.07
137.88
139.32
139.01
136.86
136.72
132.89
139.34
143.36
135.77
138.95
136.71
138.03
144.11
137.69
142.49
145.05
152.81
148.5
147.66
145.84
153.91
144.05
144.58
144.61
141.01
144.02
142.91
140.71
138.12
142.61
143.56
148.47
149.91
151.06
143.3
147.76
147.9
147.59
151.33
153.6
152.54
153.4
154.46
165.77
154.78
152.72
154.65
150.45
151.26
154.43
161.95
157.74
159.96
158.93
165.21
161.19
165.17
168.78
173.19
175.17
165.28
166.74
161.52
160.48
166.24
166.28
164.62
162.61
160.52
167.16
160.35
162.33
161.72
164.73
169.12
169.93
169.53
170.39
152.54
165.36
162.76
162.66
160.68
165.53
159.0
165.75
160.53
161.61
157.23
160.88
161.44
161.38
158.7
156.45
160.44
159.54
158.92
149.35
157.67
157.23
165.47
167.97
169.27
169.35
167.6
165.28
168.53
163.3
167.18
160.63
159.74
162.56
157.57
162.87
159.08
157.3
159.29
157.72
156.93
162.02
160.77
159.48
160.94
161.91
153.51
148.93
152.56
152.3
158.37
155.4
149.08
156.59
150.35
154.26
152.75
152.0
150.01
155.25
152.7
154.79
152.32
156.12
154.43
154.14
159.95
161.35
160.78
156.14
156.46
150.94
151.78
149.39
155.84
155.07
151.97
150.8
149.81
150.87
153.65
150.16
156.69
155.35
153.98
155.09
155.64
156.18
156.52
157.78
155.49
154.0
158.94
162.96
159.2
156.21
160.53
161.64
159.73
160.81
162.63
157.73
159.04
158.29
159.38
162.42
162.03
161.45
162.72
162.07
154.12
157.95
153.24
156.25
153.68
155.04
156.84
153.92
161.75
164.9
161.51
155.49
166.16
161.93
159.21
166.41
159.01
160.74
159.95
163.1
166.22
168.43
164.09
159.79
164.55
156.61
165.82
158.78
157.99
157.5
157.08
155.67
153.89
153.89
154.55
155.15
155.04
161.33
155.14
157.13
153.36
158.29
154.6
155.82
157.55
157.22
153.14
155.2
153.76
153.11
154.72
155.06
157.77
153.42
156.92
151.37
154.17
155.8
154.67
152.1
150.99
155.54
158.13
151.2
155.23
157.64
157.07
154.11
154.37
157.48
152.62
163.37
161.91
157.34
158.41
151.4
155.76
156.12
157.08
157.31
155.65
152.36
155.03
159.11
161.55
155.47
159.29
161.44
161.03
159.48
157.31
158.22
153.94
158.11
156.58
150.51
156.94
150.56
155.09
154.08
152.21
159.77
151.89
145.49
145.27
147.05
146.94
154.96
158.48
164.67
154.34
149.27
150.22
154.52
156.61
158.36
154.68
147.26
149.63
149.34
153.08
152.17
154.14
154.41
151.11
157.13
149.97
149.83
149.66
157.73
156.39
157.44
150.09
146.94
154.82
155.67
159.72
165.3
154.98
149.94
166.58
156.91
156.15
156.79
158.99
154.58
162.43
158.33
160.13
157.74
154.08
154.11
155.33
158.92
155.42
166.74
154.38
159.3
163.02
164.77
167.97
164.12
153.92
154.3
160.33
151.15
157.51
156.37
158.33
157.14
156.07
151.29
153.48
153.01
152.59
157.49
155.84
153.38
151.53
152.77
154.86
153.13
152.68
157.48
158.55
152.91
153.31
155.31
151.67
156.0
157.77
157.54
156.36
162.87
152.4
165.34
152.67
148.97
149.96
154.74
159.42
156.54
154.92
156.64
150.98
155.49
162.74
157.14
153.67
154.55
166.11
160.19
160.75
163.59
158.59
158.75
155.17
161.03
159.61
167.18
159.53
157.7
164.57
156.03
156.44
155.14
159.37
157.39
160.15
163.18
159.47
160.24
155.24
154.26
158.23
160.58
158.93
157.45
160.3
160.69
163.55
165.32
161.11
146.67
160.59
155.31
149.89
147.93
148.96
157.25
155.16
153.76
151.34
152.94
150.32
152.85
150.14
150.24
155.06
160.31
155.62
156.01
160.58
157.59
156.75
159.93
159.48
153.51
158.36
156.81
153.97
160.57
160.42
165.35
160.61
156.94
161.49
158.59
158.48
157.81
155.33
152.45
152.41
156.15
154.75
156.07
154.22
152.5
149.62
153.19
154.67
155.07
153.86
150.66
146.38
148.39
147.08
147.69
153.77
147.58
152.76
147.8
150.52
153.44
156.05
154.18
155.37
154.1
154.97
156.17
152.74
148.35
157.38
152.66
160.27
154.64
156.44
154.32
162.56
156.0
153.66
154.96
160.95
156.31
153.29
150.5
153.55
155.43
153.33
153.96
150.37
152.69
148.35
146.26
146.36
147.24
141.71
143.86
137.86
140.98
138.0
139.3
135.36
131.64
133.96
132.53
134.93
130.76
132.24
136.7
133.71
130.56
137.06
140.01
136.63
133.16
137.72
137.35
145.07
146.7
143.31
145.28
140.91
138.77
143.66
142.28
138.69
141.98
140.5
137.34
141.56
145.82
145.31
144.36
148.25
148.47
143.98
147.8
146.07
143.61
144.21
142.1
137.97
139.34
139.39
132.27
135.34
133.61
137.05
137.54
139.13
138.87
137.43
135.26
140.22
139.79
138.43
139.26
137.06
144.82
142.32
146.68
148.2
152.94
145.1
145.24
155.14
152.75
149.99
144.28
149.49
146.85
150.79
143.98
138.33
150.51
149.68
140.63
145.68
143.76
143.85
151.04
148.64
144.35
153.81
160.19
154.41
150.03
149.84
144.92
154.16
151.49
149.59
149.0
155.79
153.5
150.52
154.32
147.86
146.96
145.92
149.09
147.59
146.95
149.38
144.83
144.8
148.35
143.49
148.25
137.96
146.23
146.79
142.9
141.95
145.88
141.68
142.83
146.51
141.21
144.75
142.73
140.42
147.42
147.34
155.49
147.94
160.93
154.86
152.65
149.94
143.82
147.72
145.78
144.49
146.84
148.29
144.73
144.57
140.17
138.66
142.3
141.83
144.85
144.31
137.62
139.89
143.7
149.15
148.04
148.48
142.51
144.47
140.36
139.65
142.02
142.56
147.4
147.48
150.16
151.66
153.13
149.96
148.5
150.94
153.99
155.32
156.8
157.15
151.65
150.32
155.18
152.35
149.86
144.91
148.82
152.89
147.23
149.0
145.72
145.75
143.67
149.15
148.37
144.32
144.64
142.57
144.47
146.82
142.75
143.69
139.73
134.42
137.52
133.7
137.68
135.94
144.68
146.18
138.82
138.86
135.25
139.1
136.96
135.87
134.01
138.15
141.28
133.26
136.94
140.7
140.97
139.82
135.39
130.8
142.42
136.92
139.22
147.5
148.2
148.13
153.07
145.96
141.16
146.15
143.21
147.48
151.61
147.0
146.49
152.27
141.75
143.95
144.23
145.87
148.46
142.27
145.51
139.98
141.2
146.84
146.3
143.29
143.5
140.02
139.32
142.62
145.6
141.56
145.24
140.91
137.9
141.43
139.25
142.12
132.58
141.0
140.34
137.6
137.63
141.14
142.83
140.67
138.65
141.99
135.99
144.71
140.99
141.36
136.17
147.21
139.69
135.19
136.39
145.55
146.45
141.54
145.35
142.49
138.91
142.05
144.61
146.36
142.45
140.26
139.79
137.12
139.04
142.85
142.63
142.47
146.48
144.95
144.72
149.03
146.54
154.34
143.23
142.76
137.3
141.72
132.03
141.57
137.1
144.52
138.53
139.35
141.37
145.18
136.79
143.32
144.93
143.41
138.84
141.2
138.28
139.83
147.95
135.88
148.86
149.21
152.03
150.72
147.85
145.02
148.42
148.83
147.81
147.48
148.04
148.9
146.06
141.13
145.59
141.33
142.79
142.11
145.51
146.36
144.61
145.77
146.11
144.86
147.5
147.81
144.59
142.3
145.44
146.83
140.94
148.67
149.95
150.14
156.53
147.78
142.31
150.28
143.29
146.03
149.63
149.09
144.84
149.52
151.23
150.23
143.02
158.18
146.52
148.27
148.5
147.37
148.84
150.37
154.59
146.31
147.87
150.72
150.66
158.45
158.39
156.44
156.3
157.97
152.35
146.34
148.42
143.96
142.05
144.69
145.22
145.71
152.23
144.0
147.04
145.24
145.59
148.16
138.08
140.28
145.4
137.51
137.61
142.98
149.31
149.95
147.52
146.76
147.16
148.01
154.83
153.61
146.75
138.64
147.47
139.94
141.38
146.46
141.52
147.44
138.21
139.13
143.71
141.4
134.96
142.07
139.1
135.7
136.38
137.74
138.82
137.44
135.02
135.62
135.58
130.69
134.53
134.72
141.07
134.64
134.39
143.57
133.48
135.58
138.9
139.51
143.19
141.74
142.12
140.76
133.03
140.3
133.83
133.9
138.06
136.82
141.64
137.98
136.07
139.97
140.41
138.31
133.32
134.82
139.8
131.97
135.86
138.27
135.26
138.37
131.12
135.71
141.3
133.85
140.44
133.1
139.08
134.87
132.7
134.19
135.07
137.83
139.36
141.24
146.12
139.82
138.45
148.04
140.99
149.54
152.2
148.11
146.96
143.61
137.95
135.54
150.0
141.43
140.48
136.62
138.92
138.5
144.76
135.67
140.63
143.04
143.07
145.97
151.88
148.49
132.62
144.35
140.61
136.48
137.4
136.44
134.37
136.68
136.81
132.18
128.07
136.68
137.04
142.17
145.34
136.54
137.34
138.52
135.54
136.76
131.06
134.23
136.67
136.55
134.93
138.8
137.48
138.53
137.38
136.73
135.06
135.99
139.1
134.49
142.02
135.49
139.76
142.98
143.29
145.46
139.36
133.12
142.71
144.74
148.03
150.73
148.84
148.58
145.92
142.92
142.85
138.05
138.97
133.7
143.87
137.12
138.1
142.55
140.74
141.05
135.08
133.25
127.93
127.78
133.66
126.45
134.35
132.31
137.95
137.75
135.69
137.0
131.24
137.73
138.91
137.84
137.13
130.46
128.87
129.17
133.43
135.43
133.94
136.31
130.36
127.48
125.16
133.29
129.93
131.93
133.02
131.49
134.68
134.99
133.17
134.58
135.96
131.03
135.15
134.71
133.64
138.04
134.91
135.45
135.16
134.68
133.02
138.88
140.74
140.42
139.79
138.98
134.89
134.46
140.58
137.9
132.57
132.91
132.2
136.95
134.26
133.22
136.09
134.21
132.36
135.72
134.96
132.35
136.59
130.57
138.63
137.96
135.72
133.34
138.63
136.71
132.45
139.73
137.76
142.11
141.01
135.5
139.8
138.13
135.08
141.78
137.36
136.42
135.49
134.29
133.06
134.74
139.02
137.68
129.59
132.09
137.18
128.43
133.18
134.89
134.48
136.72
136.66
135.16
134.54
134.45
130.91
135.86
135.68
135.99
140.13
137.43
137.26
138.63
135.62
133.0
129.61
133.34
132.38
141.53
135.57
130.84
135.05
133.85
138.61
139.72
136.57
134.61
140.29
138.89
139.2
135.66
138.37
139.42
141.3
137.78
136.79
139.91
141.4
140.83
138.65
138.42
139.28
136.2
133.59
136.93
139.36
135.55
138.2
134.2
132.91
141.99
139.1
133.35
137.08
141.28
139.44
136.99
140.96
137.79
140.48
144.4
137.34
132.19
132.28
133.19
135.65
133.2
134.25
136.34
133.9
133.33
130.29
129.42
133.87
129.68
128.93
130.34
136.95
136.46
133.62
135.15
130.58
130.42
132.31
134.72
131.65
129.26
131.62
127.14
131.18
134.44
127.25
134.75
131.65
135.58
131.92
134.6
130.86
133.03
134.28
137.6
134.91
137.43
129.22
133.8
137.34
137.53
136.1
141.47
139.64
129.83
134.48
134.17
130.64
136.25
134.42
131.95
132.42
132.37
134.01
131.38
134.82
133.06
133.97
132.37
139.76
137.41
141.02
136.96
139.36
133.66
141.95
137.12
131.11
133.2
137.09
138.53
135.97
139.6
146.24
139.44
131.76
130.54
138.7
132.82
129.71
135.75
130.03
134.54
129.22
132.31
132.6
132.24
131.09
123.78
129.47
130.55
131.86
131.56
134.75
132.84
131.93
134.48
136.59
132.53
132.88
129.52
128.54
133.23
133.73
136.17
135.63
131.09
131.87
135.01
136.81
133.53
137.93
130.77
137.79
138.66
132.74
136.11
129.08
132.75
131.6
134.72
135.44
135.63
140.06
139.83
135.97
130.8
134.1
135.26
134.31
138.08
137.71
136.77
136.48
138.74
142.15
138.93
137.29
140.32
140.23
135.78
137.81
136.05
133.32
137.47
135.52
142.69
140.25
138.46
136.56
138.62
141.22
137.71
140.1
136.86
136.65
142.83
138.61
144.18
142.41
141.91
144.1
144.27
142.07
139.29
138.85
135.49
138.06
137.71
135.89
137.1
139.33
143.58
140.61
138.2
146.01
138.95
136.14
141.63
135.9
132.86
135.23
137.45
138.81
142.61
139.44
136.86
139.58
136.18
134.74
136.38
138.32
143.18
134.02
136.51
135.84
132.03
138.55
137.39
134.48
138.74
137.17
136.54
135.83
134.99
132.0
131.53
132.61
133.66
134.98
135.98
136.82
133.89
132.82
131.33
135.4
137.32
134.07
138.48
132.56
133.7
134.07
133.02
132.44
135.27
134.91
134.86
136.3
135.14
134.55
134.54
132.9
137.21
136.68
132.97
131.22
133.69
138.02
128.85
133.38
133.95
135.16
134.52
135.77
137.0
130.4
131.35
135.18
133.74
133.24
134.03
136.11
127.79
130.82
131.29
134.25
132.34
130.45
134.01
127.39
128.4
131.18
134.41
132.71
134.59
129.33
135.12
129.45
139.26
131.92
133.35
134.38
130.68
132.14
130.03
129.8
139.78
134.56
128.75
129.4
128.54
132.18
133.8
127.58
126.32
129.12
126.27
136.11
129.05
129.2
131.23
133.45
135.56
135.13
135.16
138.99
133.06
129.74
138.6
135.81
129.58
131.53
134.56
135.89
133.84
131.79
131.81
128.44
129.78
129.56
128.41
133.13
134.73
134.16
127.02
131.35
131.96
131.39
132.52
129.45
131.65
130.05
128.81
127.57
135.5
132.5
131.95
131.27
134.43
133.32
129.27
130.32
128.53
133.73
133.13
129.62
132.69
133.63
127.67
129.12
129.07
131.72
132.56
132.08
132.29
134.5
132.99
133.46
131.35
132.87
130.02
133.86
133.07
131.39
129.58
132.4
132.47
134.84
131.68
128.86
128.07
127.98
128.38
126.02
130.19
128.21
125.87
132.03
128.57
129.25
131.86
125.41
124.51
128.97
134.18
131.53
126.64
128.6
129.11
130.43
133.21
132.3
126.13
127.9
133.75
128.17
133.32
133.54
135.73
129.6
135.02
135.72
133.57
129.8
129.23
126.73
133.65
133.67
133.03
127.51
128.72
133.62
129.79
129.62
130.99
127.19
127.27
128.06
127.81
127.78
132.11
138.79
132.52
129.75
132.67
128.85
126.0
122.61
120.66
120.89
121.06
125.89
125.21
119.0
125.52
118.07
121.28
120.84
122.77
124.95
128.38
125.26
120.89
121.31
119.32
131.12
127.1
124.28
128.2
130.7
125.34
132.87
124.03
123.29
120.98
130.16
128.35
129.32
125.59
125.6
124.21
129.4
125.52
128.77
127.34
123.16
125.18
122.53
126.33
125.56
127.24
128.42
125.67
127.32
128.26
132.18
125.87
132.06
123.5
128.32
128.55
127.97
130.44
125.17
133.01
127.88
129.66
128.08
131.33
129.66
130.31
132.57
129.43
132.63
130.57
129.2
134.41
134.27
130.77
131.65
127.78
133.77
128.83
137.55
134.36
130.5
129.34
125.84
129.4
129.32
127.6
128.95
128.2
135.78
132.77
129.9
129.97
132.88
131.45
132.82
130.75
130.87
128.54
136.09
126.83
127.89
128.61
126.6
128.66
130.21
136.52
134.39
131.14
133.14
131.81
130.64
136.48
136.72
133.72
133.55
136.9
129.5
131.51
130.63
127.66
127.82
127.97
130.78
122.76
127.15
126.38
127.64
126.42
126.33
128.61
124.46
128.69
128.08
126.8
130.81
131.69
135.45
130.67
129.9
132.47
133.97
135.81
130.49
129.46
125.71
130.21
129.85
129.66
135.65
127.16
126.82
130.83
131.28
133.18
127.93
126.87
123.57
130.18
129.12
132.59
130.04
136.59
132.83
136.68
135.82
137.34
134.72
134.91
132.76
137.22
132.76
134.3
140.91
135.35
136.44
138.64
132.2
137.13
135.15
131.13
126.94
129.82
134.21
131.55
129.59
132.66
131.91
134.35
135.18
138.85
134.1
133.76
133.28
135.4
139.68
132.75
131.67
132.14
134.4
136.74
136.69
134.85
133.2
134.93
137.21
130.84
134.9
129.63
132.65
134.87
127.97
132.63
136.71
133.47
133.08
134.55
134.24
127.5
134.06
136.07
133.45
131.82
132.49
136.48
132.65
127.45
133.57
136.14
127.21
131.27
133.01
132.47
126.02
131.16
134.51
127.71
126.81
134.91
133.57
134.79
134.05
127.04
134.61
129.11
131.04
129.43
129.49
130.76
131.66
135.68
133.04
135.46
133.47
133.89
136.52
134.29
136.29
136.11
127.8
133.06
129.43
128.99
127.38
132.6
141.42
138.61
133.59
136.33
136.04
137.95
134.74
130.06
135.04
141.58
137.23
141.98
136.5
142.73
142.16
136.09
135.88
140.16
139.14
144.0
136.33
138.88
134.42
135.43
141.1
135.52
139.25
142.19
139.27
136.08
141.3
138.38
138.73
139.87
135.68
141.36
136.68
135.65
136.72
129.2
130.03
135.54
133.76
135.75
135.16
140.31
138.22
136.86
135.89
132.79
134.42
134.1
138.22
136.4
132.14
130.45
128.27
125.01
123.99
123.72
128.48
135.02
137.36
127.84
136.02
134.53
139.5
141.88
134.75
131.1
138.64
135.83
134.65
133.79
143.74
136.11
140.99
139.88
132.9
134.16
136.13
129.68
136.67
130.15
131.39
134.37
130.31
131.55
133.3
130.05
128.44
127.99
130.56
127.51
129.84
132.25
128.37
125.26
124.35
129.42
127.4
127.79
128.5
122.27
129.3
131.58
126.99
123.61
129.99
131.54
128.81
131.25
136.89
132.03
130.75
119.06
126.49
127.38
130.08
146.47
147.22
149.21
152.33
149.19
156.19
162.1
158.88
155.78
166.07
155.32
157.92
158.73
159.46
160.6
159.34
155.91
160.28
160.01
160.42
163.37
160.2
156.04
151.49
157.31
156.85
151.77
160.44
158.37
152.38
160.23
162.4
159.47
155.76
150.28
162.07
158.38
163.72
161.44
154.38
158.42
158.03
158.33
159.08
161.57
160.88
161.02
157.06
163.59
159.54
160.51
164.43
160.43
162.68
160.98
157.27
160.73
160.07
153.23
149.38
158.61
151.23
160.3
165.96
167.76
153.51
156.99
153.82
156.32
165.41
158.74
158.76
161.87
162.54
165.18
159.74
169.72
163.19
161.62
157.61
162.47
160.52
166.82
163.26
161.54
156.22
159.99
158.33
158.17
158.47
155.42
168.39
166.42
166.36
169.72
174.32
166.74
173.34
166.8
166.27
168.11
166.34
167.26
168.47
173.63
170.9
164.26
170.64
166.35
168.96
172.58
165.34
162.38
164.82
171.5
166.54
169.7
162.73
160.69
164.4
171.63
170.48
164.02
165.97
168.66
171.7
161.64
164.15
161.11
166.94
161.9
164.46
157.26
158.05
163.77
157.12
155.95
168.88
161.79
164.1
164.42
164.3
160.13
167.89
169.97
164.88
164.45
161.12
159.6
160.73
160.23
163.64
164.97
161.41
156.61
162.8
163.28
160.19
159.72
161.15
160.5
156.63
164.03
160.94
160.86
165.89
165.32
164.71
167.43
164.52
168.01
163.88
166.68
164.38
168.92
170.09
165.3
174.55
169.5
169.33
165.54
162.41
160.91
166.49
166.65
166.22
168.96
167.48
168.65
165.32
167.47
163.65
168.6
171.9
172.53
174.58
165.79
163.35
162.7
160.57
165.41
159.86
167.43
160.72
164.81
168.8
168.32
162.81
165.04
158.96
157.47
155.6
158.26
157.61
160.85
160.51
157.05
158.47
160.0
163.38
155.44
164.0
161.32
162.85
164.01
154.86
161.01
158.54
158.78
157.54
158.89
157.54
156.37
156.38
161.15
157.12
156.95
158.22
156.89
158.96
160.86
158.5
155.97
158.08
155.74
162.15
159.18
156.69
157.62
162.06
162.94
156.81
152.28
158.4
155.5
157.58
158.12
162.79
159.5
158.05
155.28
158.59
162.17
162.62
160.0
158.8
159.55
157.96
163.3
159.88
156.59
153.83
161.22
162.18
161.0
157.99
157.43
156.83
155.82
150.46
153.69
156.56
157.15
157.14
160.87
159.47
153.75
154.42
156.99
152.15
159.64
155.2
154.47
155.36
149.15
155.78
155.38
149.63
149.17
151.5
154.1
153.63
156.13
159.72
156.93
152.78
156.82
155.08
153.66
159.59
156.13
160.76
154.75
157.33
162.71
158.45
156.29
153.07
163.08
158.23
158.54
156.04
155.84
156.12
161.99
155.42
154.79
155.3
156.91
161.36
159.48
160.31
157.37
160.66
149.53
156.92
157.61
159.51
161.67
158.64
160.26
155.03
160.09
157.78
156.03
155.55
162.45
164.24
155.6
163.48
161.78
160.9
159.94
158.93
163.48
165.41
168.8
165.72
166.49
168.11
165.19
162.12
164.56
162.39
157.12
162.71
161.68
166.88
159.34
164.81
158.25
161.56
165.63
162.76
158.03
159.66
160.9
158.78
173.47
170.05
158.55
158.06
164.82
164.16
160.26
163.71
165.06
160.6
162.24
163.71
162.94
158.48
159.04
163.68
158.0
165.97
163.54
168.39
165.69
166.4
169.16
161.76
162.1
163.09
157.8
159.04
166.89
160.69
163.98
166.23
163.5
160.45
160.68
158.44
157.23
164.03
164.96
154.84
158.36
159.39
159.03
158.43
165.53
155.68
158.79
155.96
157.71
161.29
161.07
159.61
154.95
159.15
160.41
162.74
152.66
155.52
153.36
159.91
156.02
154.09
160.2
153.62
156.78
153.85
157.13
162.08
155.06
158.71
153.45
153.12
158.96
152.78
155.57
160.36
156.88
155.5
149.06
157.26
153.64
156.12
158.01
158.09
155.09
156.19
150.42
154.48
157.81
158.91
163.56
159.77
156.11
157.89
163.18
165.7
163.6
159.32
157.95
151.12
152.69
167.01
162.95
157.1
159.17
164.97
155.11
156.38
155.25
152.97
155.21
151.94
155.82
156.1
151.51
153.56
160.21
161.57
162.03
157.49
163.01
158.1
154.14
157.96
156.91
159.97
165.26
160.66
155.67
158.49
162.02
160.26
155.15
158.66
153.42
155.21
157.62
152.62
151.59
156.18
149.66
154.18
154.35
152.19
158.36
150.52
156.89
158.13
166.21
159.01
154.99
160.38
162.19
155.05
154.03
152.16
155.41
154.35
158.31
159.18
156.92
159.17
158.15
159.89
162.16
166.32
163.89
156.73
165.2
161.59
162.67
160.16
161.41
157.01
155.96
158.6
159.33
163.49
161.92
161.49
162.97
160.64
159.09
164.48
157.62
156.42
163.14
166.02
162.17
167.79
165.81
158.77
160.17
161.11
162.24
167.51
168.92
164.56
155.03
161.88
160.16
162.16
159.75
165.33
159.87
155.84
158.41
156.86
158.41
156.37
157.5
155.3
160.05
155.7
157.36
156.93
154.84
159.65
155.37
157.8
160.51
160.81
154.04
156.36
161.0
161.86
161.21
156.61
161.5
164.29
160.24
160.04
157.05
160.38
162.94
160.91
160.61
160.96
165.74
160.01
166.2
169.02
165.18
164.9
157.02
162.72
157.83
157.65
157.31
159.9
158.69
158.96
154.22
160.22
155.63
159.28
156.71
156.38
160.34
156.98
156.2
155.27
153.9
161.73
159.05
153.49
156.33
156.72
160.39
154.26
152.57
155.89
156.42
159.12
153.12
162.41
156.99
162.81
161.77
157.53
163.23
158.86
158.53
164.65
165.22
159.73
153.88
152.7
156.38
155.07
147.26
157.98
147.66
148.79
160.43
160.38
160.23
154.37
157.86
155.09
158.27
154.41
157.97
153.98
166.16
158.39
161.32
158.63
161.43
156.89
160.84
161.54
163.85
158.86
163.81
168.09
159.0
166.43
161.6
161.42
164.67
160.88
166.02
159.92
156.29
165.93
159.97
159.89
157.19
157.75
154.43
157.22
154.28
159.93
157.18
159.01
166.31
158.65
159.51
164.36
166.63
165.52
161.43
163.52
156.06
157.27
161.05
169.51
163.74
161.13
158.97
166.13
161.1
162.24
162.22
162.24
165.64
161.72
163.5
167.41
167.59
161.22
161.82
161.51
169.92
160.19
171.17
168.61
164.32
165.32
165.57
162.72
161.42
161.68
158.02
156.93
163.08
157.33
161.73
162.23
165.64
156.89
159.89
157.02
159.37
162.62
160.45
157.87
158.42
156.57
158.87
164.26
164.45
161.7
162.1
159.09
154.07
156.04
162.87
160.27
155.04
165.67
155.34
160.48
157.21
156.05
160.45
157.41
154.43
159.47
159.61
156.28
160.89
159.22
162.22
159.17
160.35
162.38
161.91
159.38
157.25
160.37
159.73
161.91
156.07
153.77
149.39
154.14
160.12
158.68
162.55
157.66
155.99
154.4
164.03
164.83
159.83
153.01
160.25
158.81
166.53
159.7
161.41
158.6
170.2
167.99
161.81
155.24
161.08
161.42
163.16
161.67
163.45
165.62
161.82
162.75
162.64
167.42
160.33
155.73
159.74
163.45
159.87
161.73
163.19
160.98
161.66
156.86
160.51
162.31
163.86
159.19
160.15
163.12
163.1
158.98
157.85
152.2
157.87
156.12
155.11
155.86
162.48
154.38
155.6
158.76
164.74
162.49
155.47
156.2
160.26
156.47
157.55
153.58
160.78
160.24
158.7
156.32
158.58
158.64
153.6
159.19
161.16
158.58
158.91
159.73
158.38
157.5
160.21
161.38
156.62
158.04
161.15
160.64
164.79
164.11
160.16
161.04
155.17
154.2
159.87
164.17
166.18
161.54
160.7
164.28
159.36
163.24
166.17
164.31
168.42
165.59
169.4
162.26
164.22
165.88
163.64
162.44
162.07
161.89
161.72
158.63
158.78
163.32
162.79
167.68
163.38
158.98
159.66
156.65
160.6
157.33
157.27
159.42
163.8
151.66
165.03
160.65
163.57
157.78
167.94
155.7
159.96
163.86
156.3
162.55
167.17
157.76
162.77
162.62
162.72
165.03
160.11
166.05
163.12
158.39
157.25
156.1
160.52
156.0
162.21
158.38
155.7
161.68
158.16
151.98
160.16
159.75
155.86
159.54
162.59
159.72
162.43
160.97
164.04
165.93
171.51
162.66
161.03
161.91
168.36
164.83
166.38
165.89
166.7
171.63
168.16
158.95
157.56
162.61
154.9
153.02
159.77
154.49
157.01
168.61
164.61
160.44
154.02
165.02
160.95
154.57
159.17
156.31
159.36
158.27
164.99
155.08
160.17
163.59
158.92
157.41
150.7
166.5
163.84
154.74
149.26
160.3
156.28
153.42
163.71
156.8
161.09
163.98
160.46
162.37
161.36
157.56
161.88
159.75
155.94
162.84
160.06
159.77
158.43
162.96
159.43
154.77
155.27
160.34
161.26
158.85
158.18
160.35
160.0
159.62
162.46
161.16
160.27
156.72
158.84
156.74
157.52
155.83
154.93
157.35
158.34
163.78
164.12
158.36
155.19
150.53
159.25
154.82
160.28
160.03
160.47
158.13
165.07
160.87
158.74
158.3
161.32
164.66
159.41
158.32
163.51
165.04
163.98
163.11
162.18
155.66
158.84
156.45
161.95
159.08
158.08
158.12
154.35
156.69
147.81
151.67
158.86
157.65
161.72
155.29
154.23
156.5
161.1
162.0
157.89
153.7
160.34
158.41
158.3
162.45
162.11
166.56
171.48
160.35
161.41
166.8
158.24
159.55
162.42
162.5
160.8
155.7
155.18
163.59
152.65
160.31
161.38
161.88
163.61
162.64
161.98
163.19
160.13
161.39
155.29
152.59
157.47
155.72
158.76
156.03
161.89
157.97
160.96
163.63
173.83
172.19
162.36
159.33
165.15
162.91
152.26
148.04
161.31
161.24
161.41
157.35
160.79
160.1
158.77
159.5
165.62
156.38
162.95
162.45
166.23
156.85
157.99
163.94
164.11
155.55
161.34
160.18
152.2
155.43
155.31
151.33
152.12
147.56
151.16
155.65
150.91
153.57
149.21
147.31
149.76
146.96
148.05
150.96
151.27
147.84
143.3
156.24
150.46
152.05
160.66
161.02
159.9
159.02
161.05
163.76
159.88
161.81
161.65
164.31
167.49
166.31
163.05
164.98
160.83
162.82
162.16
166.89
160.86
151.81
157.62
158.96
156.32
160.11
160.98
160.13
157.39
164.22
150.37
154.44
154.81
159.95
155.42
152.74
155.39
157.15
158.42
158.93
162.86
161.93
157.76
164.91
160.53
163.39
163.7
163.71
166.64
169.82
172.39
168.63
171.69
163.99
168.1
164.9
157.92
159.76
163.97
161.54
162.96
161.86
155.67
164.37
159.55
161.61
162.78
164.22
163.25
163.65
162.81
158.86
159.17
163.59
163.98
166.57
163.16
159.24
164.05
166.88
164.87
164.67
164.25
163.83
170.54
171.01
162.59
165.97
161.71
172.11
171.09
165.63
162.88
168.17
167.53
164.31
164.94
165.53
164.71
167.48
163.22
169.57
168.35
163.96
164.99
167.53
163.64
165.37
167.68
167.78
160.09
158.84
160.27
159.42
165.05
162.75
160.8
168.1
165.48
161.89
169.98
167.8
168.38
170.42
162.11
162.56
164.85
164.45
164.87
166.53
168.96
162.11
165.36
165.66
162.68
162.87
161.15
159.12
168.35
163.16
164.51
167.26
167.88
165.18
165.3
156.21
166.04
158.74
161.52
159.47
162.55
164.44
165.53
156.16
163.15
160.72
165.04
161.39
162.07
164.53
161.72
165.96
165.6
167.81
166.26
165.52
168.06
161.9
166.68
162.15
166.95
166.52
162.94
170.48
167.58
163.0
164.86
166.73
168.3
165.4
165.34
168.25
168.27
166.66
167.02
167.15
166.48
171.99
177.79
173.51
168.55
174.93
172.7
168.2
167.97
169.21
169.22
165.88
167.03
159.72
167.61
173.37
162.05
166.72
168.9
168.13
170.77
173.17
172.75
167.9
165.32
166.73
167.03
162.78
165.01
164.72
162.25
168.77
164.6
164.83
169.96
163.66
163.81
166.76
161.96
167.63
161.37
154.82
159.66
165.79
164.12
161.13
158.98
163.42
162.01
156.23
158.92
160.81
153.38
159.27
162.15
158.08
162.79
156.96
160.57
160.94
156.9
152.16
160.76
159.82
165.01
157.96
156.69
160.42
161.75
164.76
161.47
159.24
158.02
158.84
163.28
163.38
158.94
160.2
155.59
159.12
167.03
160.03
162.44
158.08
162.19
164.16
157.38
159.03
159.48
161.72
157.56
155.15
151.06
156.23
154.33
152.81
153.97
160.51
156.67
156.92
164.15
164.37
157.52
155.33
157.29
158.87
151.07
155.04
154.18
156.66
156.17
154.18
158.7
158.27
152.38
158.95
161.37
156.82
156.08
153.54
162.77
156.93
155.57
158.34
161.33
163.83
150.76
156.19
157.37
165.85
159.21
162.06
161.71
159.24
159.71
159.38
154.46
160.58
153.03
156.8
156.38
152.57
160.05
159.31
154.11
153.32
155.17
150.24
154.71
155.95
157.81
155.62
154.34
160.17
159.95
159.09
152.07
156.32
160.48
160.34
160.39
160.79
160.33
157.76
161.82
155.25
155.44
155.5
157.81
157.3
159.32
153.93
161.06
154.47
160.9
159.15
158.41
157.28
155.71
163.43
157.5
158.04
155.92
159.91
159.64
163.85
162.78
167.5
168.1
164.89
176.48
165.71
173.56
168.53
169.47
168.86
164.89
171.56
166.86
166.08
161.89
164.86
164.5
170.19
164.92
167.59
164.61
167.35
163.99
168.23
169.9
167.31
167.59
171.4
172.87
163.24
164.48
163.94
165.58
164.27
170.38
164.38
159.29
157.74
162.62
164.92
156.12
164.97
157.25
156.07
159.48
158.23
164.14
164.33
162.79
165.02
159.83
163.63
158.35
158.03
161.79
163.15
157.66
160.96
164.1
161.35
160.62
152.37
154.27
153.42
158.65
154.37
160.23
147.97
157.38
154.43
151.82
157.92
149.27
148.83
149.97
150.07
154.25
153.94
150.04
152.67
154.25
154.8
157.68
155.56
154.21
152.37
148.09
147.64
145.4
146.17
155.7
151.16
146.53
147.36
151.76
148.89
149.52
153.9
155.48
151.25
154.3
151.93
156.82
153.59
153.88
153.51
154.16
155.95
152.8
145.14
156.83
153.1
148.98
155.21
153.97
152.48
157.45
162.34
158.85
155.2
156.05
156.06
157.53
158.74
160.64
153.51
161.76
159.63
159.09
162.48
164.75
157.96
158.69
159.75
162.05
164.77
160.26
161.05
157.15
161.36
164.71
163.59
163.55
162.34
162.44
161.49
160.17
157.18
160.5
166.53
158.12
159.84
161.3
154.86
155.38
161.64
162.78
151.63
155.39
153.62
156.05
156.05
156.16
153.77
160.94
149.9
157.18
154.68
162.08
167.39
164.77
167.08
165.39
166.97
156.69
165.86
163.8
161.69
163.88
163.63
161.25
165.06
159.11
163.5
164.18
165.34
164.69
163.25
172.31
165.77
165.52
174.02
163.87
164.99
168.8
166.72
160.97
164.31
165.98
167.16
166.87
164.67
163.55
164.75
157.44
168.52
159.47
158.14
160.49
164.82
162.97
164.49
165.18
161.95
157.53
160.82
164.36
164.37
167.03
170.2
165.83
165.41
167.28
170.86
169.39
169.48
168.89
175.94
169.92
172.99
166.32
162.62
160.32
162.68
172.72
170.62
170.27
161.6
169.86
167.71
161.89
164.77
167.48
163.06
161.3
165.37
162.11
166.87
163.54
168.42
164.45
167.47
162.84
161.84
165.46
164.18
163.39
161.44
164.86
161.84
169.05
166.79
168.12
155.58
166.22
165.86
173.24
165.52
170.28
167.68
165.9
166.44
162.42
163.35
168.16
162.74
164.25
157.44
166.31
161.92
166.59
173.14
169.25
177.31
172.92
168.15
171.7
170.3
174.52
170.04
172.5
161.01
166.5
164.8
164.05
164.34
172.44
168.64
166.3
167.2
168.81
168.82
166.42
163.81
163.59
166.39
176.63
175.23
175.44
174.62
174.91
171.81
169.18
170.66
155.02
167.95
164.03
167.57
160.97
167.31
165.24
166.72
163.71
159.63
161.13
169.13
169.55
171.12
172.64
173.85
167.58
164.37
174.54
167.65
164.05
170.77
175.11
178.08
171.54
164.95
171.54
172.55
177.75
178.86
175.88
170.1
169.47
175.04
174.06
173.43
165.39
169.0
174.14
174.29
165.75
165.32
171.09
164.61
163.99
165.23
162.45
161.78
165.97
157.54
157.78
159.39
151.18
150.57
150.42
163.32
157.35
156.35
154.1
156.79
155.74
155.84
157.23
151.86
154.49
157.26
156.05
156.61
156.59
157.06
159.53
157.52
162.64
157.67
159.56
156.97
158.02
160.88
161.11
154.24
160.85
158.81
159.3
154.15
152.75
159.66
149.57
157.06
154.73
152.07
157.41
153.55
157.11
156.94
151.24
154.08
152.6
156.38
162.11
162.95
161.93
158.99
153.26
150.39
152.02
156.34
155.22
157.67
155.54
155.58
160.69
163.23
159.43
163.19
162.41
169.75
154.43
157.92
161.83
157.16
159.17
149.77
154.56
150.47
150.75
154.19
149.9
153.06
148.18
153.39
158.91
156.92
153.97
156.21
156.84
159.92
160.63
161.05
163.0
162.99
156.68
156.04
155.94
159.73
153.74
158.4
150.09
155.8
153.4
158.31
154.98
154.39
156.94
157.89
154.01
157.51
158.2
149.35
152.81
154.93
150.48
151.87
153.84
158.17
148.62
151.91
154.21
157.03
158.88
152.79
148.43
154.08
151.92
152.9
155.32
154.51
159.03
154.23
154.85
155.31
153.51
155.21
159.42
163.19
149.79
150.9
155.44
156.02
157.22
154.99
150.04
150.88
150.87
155.25
160.36
156.26
155.3
157.23
157.77
161.26
160.87
156.8
158.95
157.34
155.58
162.17
154.22
155.46
154.49
149.97
151.83
156.38
154.09
149.89
151.57
154.0
153.33
151.86
152.0
151.47
152.83
152.71
156.28
156.08
153.61
150.0
156.16
149.64
147.52
158.81
155.93
158.45
160.19
151.17
157.12
158.11
153.83
153.24
155.01
152.88
151.18
152.13
159.2
158.48
159.73
153.62
155.67
151.2
154.95
159.0
157.35
150.85
156.82
146.0
152.15
157.83
150.42
154.63
146.37
152.94
154.18
153.9
154.25
153.43
155.06
159.68
160.17
159.0
155.32
158.29
161.21
160.3
160.21
157.01
156.46
160.92
157.34
152.57
158.21
150.58
152.84
160.28
161.95
159.95
156.19
155.91
156.77
156.67
157.92
156.09
161.71
159.22
159.8
161.21
159.49
158.25
160.89
157.48
156.9
161.46
158.98
159.37
159.78
156.13
160.67
160.57
163.2
160.41
158.8
156.55
163.88
164.5
154.16
161.81
161.33
164.23
161.49
161.97
166.81
158.97
172.07
160.91
161.69
162.75
158.45
163.33
159.55
158.36
157.23
163.69
153.66
159.58
162.34
160.64
158.94
162.63
160.91
164.18
160.02
163.05
160.0
162.75
159.49
158.26
160.2
155.31
158.19
154.36
158.09
143.39
152.28
151.96
152.5
151.08
159.67
148.41
157.8
147.9
146.76
151.34
144.49
151.85
145.84
147.82
149.37
146.4
144.69
149.1
141.66
137.32
147.9
143.6
154.37
157.53
151.28
151.33
154.86
154.89
154.45
155.14
158.85
159.04
155.94
161.91
156.03
154.36
155.57
159.48
160.92
160.91
151.12
156.38
156.02
157.42
156.34
157.32
159.63
155.88
150.6
150.78
155.33
154.52
155.8
157.29
159.42
156.39
161.78
152.41
155.36
159.78
154.57
159.3
155.45
154.6
159.59
160.1
162.12
160.03
160.08
165.3
164.94
156.45
164.27
164.83
158.88
158.65
155.88
163.16
160.17
158.19
154.3
160.0
159.64
157.67
147.04
155.54
157.78
155.68
154.19
151.67
158.94
158.99
155.52
154.93
158.55
161.37
155.91
160.47
151.99
157.34
161.85
154.13
152.99
155.81
154.98
159.25
159.92
153.68
157.67
160.64
156.72
156.33
156.44
159.62
160.22
161.44
159.66
158.33
160.43
155.49
158.55
157.43
168.35
155.71
156.18
166.64
153.82
162.69
160.53
162.81
159.84
157.2
160.67
164.53
154.81
166.17
165.02
167.08
166.37
162.8
162.83
162.13
159.25
160.23
155.07
156.98
161.7
160.76
157.71
157.38
156.84
154.35
158.99
153.94
161.42
161.06
153.63
160.91
160.31
158.63
161.3
160.66
161.36
158.86
155.55
158.31
152.57
159.44
162.84
154.21
159.99
154.96
151.12
160.24
156.5
153.15
151.73
161.9
155.65
154.2
165.13
167.72
165.49
165.31
164.52
159.73
165.71
161.1
156.35
159.15
155.14
162.02
162.64
153.95
163.25
163.5
167.27
162.34
163.38
161.3
159.15
167.64
159.6
160.58
160.32
164.74
163.8
163.1
161.29
166.75
161.33
165.02
161.4
160.72
157.55
163.15
154.81
161.63
158.76
155.73
156.08
165.98
163.34
156.87
161.11
161.8
161.77
165.8
163.34
164.88
167.91
165.6
160.89
166.73
167.37
159.38
167.43
158.82
168.61
163.86
161.85
165.87
163.52
162.37
159.42
156.36
154.54
161.78
159.08
165.66
159.19
155.99
160.11
160.27
164.13
162.75
164.01
157.08
163.1
163.19
158.92
159.51
155.15
161.2
157.48
162.05
157.62
164.67
158.17
163.68
162.33
161.61
163.05
163.31
157.74
160.55
160.33
161.57
161.46
165.08
162.93
159.3
154.39
163.18
163.12
164.41
160.27
161.67
159.36
153.13
158.78
166.88
159.92
158.38
153.92
162.51
156.74
157.58
153.55
158.71
160.64
162.0
147.16
152.48
155.91
155.0
161.8
152.33
155.14
155.21
158.18
156.92
149.61
151.49
157.94
155.36
158.16
158.2
164.13
163.04
164.12
163.69
160.38
162.6
159.88
163.61
163.07
160.19
162.11
161.93
162.44
162.27
158.42
161.74
160.36
161.41
154.85
156.56
155.01
161.23
162.13
153.43
165.7
162.98
156.97
158.22
154.0
157.36
158.79
152.36
159.47
158.2
155.9
155.33
155.08
161.72
160.68
156.2
154.04
160.93
153.61
158.67
155.83
156.95
157.04
155.79
154.03
153.66
160.48
157.85
152.74
159.54
162.7
160.74
155.26
164.88
160.09
163.65
160.23
156.71
155.65
158.88
156.51
154.58
150.71
157.62
158.24
154.12
152.19
146.07
154.31
146.54
154.47
152.03
151.61
151.21
152.05
154.45
157.07
157.42
157.64
156.34
162.37
162.57
145.16
151.2
151.5
147.71
146.96
147.93
153.73
151.28
146.99
150.06
161.07
145.83
154.24
145.4
149.71
157.29
153.78
152.55
154.53
159.25
160.91
159.33
155.05
153.51
154.33
150.6
151.94
155.53
152.24
150.12
149.53
154.4
152.53
156.4
158.93
152.41
157.74
157.24
159.66
155.1
142.17
154.61
162.28
154.29
158.12
155.22
147.94
147.34
160.43
157.06
168.78
166.63
161.81
163.94
169.78
175.28
165.86
170.85
166.28
165.4
164.17
161.71
162.82
160.78
160.02
156.83
162.4
158.49
155.14
145.73
158.74
157.54
159.41
161.33
157.34
156.14
153.02
159.88
160.19
156.23
153.73
157.77
152.07
157.65
150.96
154.53
152.99
159.92
157.64
159.08
153.49
151.16
152.07
153.38
152.43
158.04
158.49
155.72
154.81
149.3
151.99
158.1
164.19
154.2
156.05
151.84
149.31
148.11
154.45
164.65
155.93
152.99
158.89
159.91
154.07
147.82
148.74
155.79
160.35
156.21
157.72
160.71
162.34
154.12
154.76
152.45
158.28
157.22
158.32
157.64
155.85
157.64
158.36
152.98
161.36
162.0
160.52
162.26
160.4
158.01
165.06
164.81
165.52
150.59
153.4
158.25
162.74
158.99
162.3
155.44
159.79
153.16
157.79
157.62
161.24
155.4
154.88
158.7
151.2
156.99
157.13
153.66
156.93
159.47
160.08
156.61
159.68
151.71
156.78
157.55
155.44
158.59
159.32
159.21
161.32
164.76
159.03
157.33
163.35
158.17
161.45
165.27
160.98
158.12
155.56
160.42
156.38
158.74
163.55
160.43
157.15
158.23
160.01
159.21
158.78
159.92
157.46
162.71
161.78
147.71
160.28
152.45
158.76
156.51
154.52
157.08
157.38
156.14
159.22
159.29
147.8
156.27
153.72
152.22
157.82
152.16
161.24
160.39
160.1
163.39
162.87
158.95
163.38
161.94
164.65
159.48
160.03
155.61
161.54
162.53
155.97
161.83
153.48
153.95
162.09
160.15
153.2
158.37
156.1
158.55
168.0
160.27
165.29
162.46
162.79
160.81
165.69
170.39
164.21
164.65
168.96
164.36
166.77
167.05
161.56
158.55
160.45
160.78
164.26
158.21
171.91
159.29
158.22
163.8
160.3
159.74
164.17
159.99
160.65
162.43
165.45
168.82
169.81
164.4
169.45
171.47
171.84
169.03
164.12
165.21
168.35
166.89
160.21
160.99
153.92
164.78
160.95
170.77
164.99
168.78
164.93
162.47
163.21
160.01
162.51
170.35
164.41
168.9
163.89
164.62
170.58
165.27
171.57
169.6
168.52
164.81
174.37
168.73
169.05
164.06
164.45
170.76
162.45
166.62
164.42
163.72
169.06
165.48
170.38
164.8
172.93
166.12
164.81
168.88
166.94
168.17
162.51
168.2
165.13
166.06
164.23
163.0
169.27
166.17
167.1
163.17
158.33
159.21
157.59
151.86
148.72
160.04
165.98
161.17
160.09
161.49
167.69
164.02
164.95
167.36
166.87
169.56
174.87
166.32
169.84
165.1
154.36
163.61
169.13
171.61
166.33
170.87
163.63
160.6
168.51
166.75
167.72
168.41
164.95
167.4
161.05
163.99
164.1
170.1
163.51
171.61
169.85
170.6
171.85
173.53
166.58
168.94
166.57
166.72
168.95
164.02
168.36
168.09
173.65
176.01
166.95
165.94
160.5
168.73
167.48
164.2
166.15
169.32
171.55
166.58
164.13
174.35
174.52
166.43
154.59
153.41
162.43
165.91
166.71
162.35
160.72
165.57
164.99
165.73
162.0
159.52
161.46
164.32
166.82
166.13
166.8
170.46
172.7
157.8
165.62
162.55
164.71
163.12
160.94
157.27
162.31
161.77
164.75
164.54
169.5
167.93
166.66
164.08
162.91
168.62
162.35
166.31
162.87
161.99
163.39
164.8
165.34
161.52
165.51
172.57
167.6
164.01
167.34
162.21
162.65
165.16
163.25
164.61
169.73
164.29
165.73
158.81
170.61
162.71
161.32
168.95
168.56
169.67
164.29
166.33
166.34
157.56
157.65
160.14
167.08
161.41
158.57
160.43
159.12
165.37
164.38
167.53
163.17
162.26
162.83
161.31
168.21
165.43
162.75
162.76
167.14
157.82
159.82
167.31
163.01
163.65
165.09
161.49
160.82
163.45
170.83
163.29
167.7
162.73
159.76
163.42
163.43
162.17
162.63
166.04
164.14
163.33
165.15
171.97
175.91
168.63
166.8
170.3
166.71
168.58
170.08
170.27
166.22
169.05
171.5
173.85
167.79
166.82
161.92
160.37
168.33
162.49
162.53
164.58
164.2
163.09
157.08
157.52
162.94
163.58
160.7
161.88
156.05
162.78
156.81
158.33
156.5
158.45
155.67
163.43
156.01
166.14
163.63
164.53
162.78
158.88
156.91
157.51
154.5
161.55
161.64
158.46
162.36
168.27
163.94
158.18
159.12
161.83
160.04
163.0
165.25
160.11
159.46
164.19
159.53
160.61
160.74
157.83
157.51
166.38
162.2
156.35
159.16
160.27
162.96
163.29
166.48
165.13
160.55
159.72
163.17
161.54
162.12
165.39
163.85
162.01
159.25
162.21
164.27
163.91
161.92
163.26
158.9
166.02
165.99
164.14
164.98
162.55
159.11
159.71
160.96
161.73
165.93
160.09
172.23
165.54
156.61
165.8
159.7
162.86
163.11
163.39
160.12
164.61
166.04
154.82
160.99
166.25
160.5
161.68
165.78
160.41
165.85
161.2
163.36
160.08
160.9
163.6
162.85
167.12
166.26
163.46
159.66
166.61
163.15
163.14
163.33
163.01
158.6
159.47
157.54
164.45
164.23
161.88
163.87
157.92
157.61
162.54
158.98
156.5
156.89
158.7
159.56
163.41
157.56
158.34
151.26
160.17
159.06
158.49
157.39
159.55
159.42
157.52
160.28
160.36
151.62
156.81
166.59
161.95
162.92
159.57
162.95
157.76
153.45
157.42
161.8
158.08
160.99
157.08
155.51
160.78
160.81
157.2
159.73
165.6
156.55
160.81
161.96
164.55
164.07
166.0
158.21
164.89
161.75
161.9
165.01
162.71
161.58
166.14
164.46
160.9
161.3
163.92
157.35
159.91
158.7
162.66
162.42
165.65
162.09
161.43
156.26
164.08
171.05
165.02
160.94
165.43
163.73
165.8
163.2
159.89
167.49
164.08
167.82
163.76
160.56
163.42
163.65
162.86
158.56
167.25
171.73
167.76
156.96
163.76
162.48
164.26
163.27
163.2
167.75
157.27
154.33
160.28
160.03
160.21
160.49
161.41
162.73
165.45
168.5
158.6
163.11
162.06
165.24
168.01
157.94
165.52
165.36
164.87
159.6
171.05
168.93
164.25
166.69
166.11
163.98
162.34
161.52
165.26
162.53
160.95
163.04
161.49
158.3
164.41
165.95
164.79
165.46
172.69
168.8
165.11
168.36
162.43
162.08
160.18
165.91
154.98
152.81
163.08
162.54
155.86
167.35
160.66
163.66
164.61
164.05
160.56
164.65
158.01
162.57
163.0
159.65
157.62
157.85
160.47
163.54
166.81
169.42
164.65
169.24
175.53
171.58
167.01
163.21
170.03
169.11
167.06
168.88
160.09
163.08
165.6
165.93
167.3
167.33
159.23
162.85
162.72
171.72
165.97
166.39
169.67
163.24
168.02
167.12
166.58
166.68
165.9
162.97
161.98
165.4
160.05
159.12
160.8
156.99
159.07
163.41
163.29
160.8
162.22
160.99
161.1
162.55
164.01
155.21
162.63
161.79
163.32
167.12
163.98
162.52
162.74
162.45
170.1
166.46
172.18
165.29
168.63
166.71
163.61
162.07
171.23
166.17
166.29
171.23
161.43
167.29
164.09
163.82
158.65
158.17
165.73
160.54
160.84
165.38
167.96
167.11
164.78
169.95
169.79
168.04
164.83
159.38
158.33
163.22
165.02
168.79
169.24
169.71
165.1
166.37
168.9
167.17
163.37
166.17
159.69
160.24
162.23
159.7
164.38
165.66
169.24
165.81
163.08
167.47
163.88
166.0
161.14
156.09
158.78
153.91
155.69
157.06
156.16
158.53
162.29
161.7
154.13
153.68
158.88
158.96
151.55
155.13
155.28
158.67
155.28
153.79
156.58
152.17
155.66
155.84
160.38
158.25
160.67
160.79
159.44
155.62
155.68
151.4
148.95
151.1
157.34
153.92
150.51
155.81
152.77
157.69
163.63
162.89
155.73
159.88
166.61
158.4
155.11
157.59
156.47
164.01
160.9
167.42
161.98
167.05
163.1
154.56
160.48
162.94
163.7
162.88
164.43
163.44
165.78
166.55
165.74
168.8
162.93
163.56
158.23
161.63
160.63
163.09
157.27
161.67
159.68
166.92
163.72
160.0
164.67
165.27
166.0
170.26
162.24
158.41
164.04
157.62
162.15
164.76
166.43
163.87
168.97
162.81
162.04
159.17
161.45
163.64
159.26
165.77
165.37
168.88
165.52
167.06
164.38
164.44
158.26
162.34
156.38
162.74
165.33
162.58
161.43
164.9
163.87
164.3
168.43
161.17
158.31
155.61
157.15
162.12
153.35
159.67
153.26
147.8
147.96
153.88
153.68
157.42
164.87
162.24
165.8
166.03
158.62
160.59
168.17
164.55
166.81
171.83
163.32
161.98
155.57
159.12
160.31
159.09
155.81
157.92
160.84
154.99
157.03
154.95
162.09
161.08
155.81
159.22
158.35
158.87
156.72
156.01
159.76
159.17
161.8
159.49
159.99
163.08
159.3
163.99
157.19
163.25
155.57
158.28
159.35
160.94
159.47
166.02
161.64
155.44
156.52
158.74
156.17
158.63
156.58
157.41
161.57
162.34
160.95
157.1
159.64
158.97
161.29
159.89
155.82
162.32
164.45
161.04
162.17
162.23
157.64
162.23
159.02
151.56
157.95
161.85
155.06
160.35
162.31
166.54
162.86
159.78
167.31
166.84
159.45
164.62
162.94
160.9
157.27
160.52
153.46
162.03
154.92
156.02
155.73
160.81
158.54
149.01
158.81
154.98
156.46
161.51
163.31
164.4
156.95
160.5
159.68
159.21
164.74
157.77
156.26
159.98
159.26
158.69
157.44
158.96
157.7
154.86
152.49
159.88
154.05
159.7
156.57
158.78
155.49
160.71
162.13
151.3
152.67
152.49
163.99
160.05
161.39
159.17
163.84
159.65
164.79
158.82
158.76
159.9
161.92
161.14
160.25
157.95
157.62
155.6
145.53
156.4
150.35
156.49
151.14
153.25
154.1
153.55
153.74
154.43
155.46
155.85
152.08
151.53
153.04
155.05
162.72
162.24
157.22
150.49
154.85
157.68
158.49
153.67
156.62
159.19
156.18
163.94
161.67
160.98
155.83
151.58
153.56
154.91
156.64
159.64
162.36
155.98
158.11
161.5
168.32
152.94
155.48
156.01
157.11
158.83
160.77
162.99
157.04
151.74
154.67
161.78
155.76
161.29
160.05
162.0
158.76
158.75
163.65
164.25
161.83
160.51
156.98
152.75
157.33
155.3
154.96
158.31
157.29
165.31
172.01
171.97
166.14
160.63
158.78
161.28
157.7
158.37
154.44
158.04
166.71
166.47
164.57
161.16
163.42
155.6
156.79
159.2
151.75
158.13
158.19
158.04
155.07
164.94
158.56
160.48
159.85
161.02
163.42
155.75
162.55
162.21
159.03
161.1
154.36
158.35
157.71
159.44
160.63
160.49
163.29
160.12
165.37
164.78
165.01
168.34
161.35
155.54
167.3
161.84
159.92
161.34
164.8
164.43
161.35
154.94
159.23
165.06
155.02
155.13
156.32
156.28
158.21
157.52
157.01
153.9
159.85
159.37
159.86
162.27
161.73
164.77
158.15
159.57
160.46
164.53
156.59
164.27
159.53
158.51
162.03
166.04
159.9
161.13
164.37
164.22
165.86
165.44
170.56
160.31
162.63
160.88
161.23
160.44
162.28
162.77
167.0
164.02
166.51
159.46
162.56
163.18
161.54
163.85
164.87
163.52
165.01
170.35
170.59
171.47
167.67
165.19
164.9
167.06
162.53
159.03
165.69
166.07
165.82
169.02
163.37
165.46
163.9
166.59
166.08
165.82
162.52
166.89
164.3
167.36
165.89
166.28
164.79
166.14
165.92
163.89
167.97
163.47
165.74
169.4
166.47
162.57
167.18
166.4
164.99
166.68
163.42
161.0
163.09
164.96
166.12
163.28
160.83
166.91
169.21
165.0
166.41
165.78
161.67
164.47
165.43
162.88
160.71
165.29
163.35
164.81
166.25
169.47
164.81
167.17
163.79
158.75
165.6
168.82
164.2
170.56
164.93
165.67
162.74
161.9
162.38
164.96
167.76
168.28
170.47
170.96
166.2
173.95
172.32
166.67
166.35
164.53
168.3
163.44
167.3
172.29
176.71
165.61
171.45
168.79
173.25
170.94
170.63
166.38
164.66
171.31
170.22
171.55
168.16
162.24
163.85
166.63
171.09
170.35
172.59
173.98
166.01
159.73
163.2
171.27
171.91
168.18
164.72
164.13
169.19
168.93
167.39
173.12
170.61
167.93
171.42
168.86
165.79
178.33
171.41
174.35
170.89
166.63
166.2
173.68
172.08
165.53
169.81
167.93
171.13
169.97
170.32
170.15
166.84
164.3
170.44
166.09
172.63
174.23
163.49
171.92
168.54
169.16
170.24
170.44
171.74
163.51
170.62
162.66
171.15
174.46
166.79
166.6
166.25
167.7
163.54
169.84
165.71
166.12
166.93
166.6
162.77
167.94
169.78
168.14
161.07
162.89
162.49
168.79
161.93
170.6
169.85
163.75
170.53
154.82
160.67
158.78
159.68
168.35
172.4
163.85
169.32
167.44
173.65
167.38
169.62
164.68
165.34
168.17
163.52
171.13
168.65
163.21
165.31
162.12
166.88
167.21
167.62
170.71
165.76
167.84
171.1
166.52
173.68
168.13
166.58
169.62
166.0
169.6
166.42
165.97
170.48
172.41
169.38
171.55
170.09
166.49
165.23
167.24
168.38
167.54
171.02
167.09
166.82
160.06
168.19
161.47
158.14
164.91
167.31
171.74
166.08
173.22
176.23
173.55
175.71
175.25
172.82
171.27
169.2
171.79
171.15
165.89
173.74
174.02
175.91
177.43
167.32
178.07
175.34
175.31
169.16
175.87
166.92
166.37
166.3
163.98
171.01
171.28
166.99
170.62
175.28
174.47
167.09
168.84
169.95
166.47
171.04
165.49
167.47
169.83
162.36
166.06
169.45
164.02
165.54
163.04
162.5
170.42
167.3
170.34
171.09
176.0
173.8
169.64
170.01
163.91
162.18
159.84
166.66
166.36
161.87
167.3
163.35
158.4
161.73
167.32
168.4
165.47
164.37
166.91
166.55
169.76
167.61
172.85
168.35
163.58
165.69
166.95
166.53
165.52
173.35
167.48
165.78
168.67
166.77
164.49
167.97
166.68
164.7
165.92
161.16
164.17
163.97
162.58
162.9
158.38
160.68
163.89
159.34
166.41
162.09
160.86
164.14
165.3
162.4
162.45
162.01
159.93
154.69
152.34
147.56
149.32
151.3
148.59
152.03
153.7
154.91
153.06
153.2
152.9
158.05
164.38
162.81
164.13
161.71
167.52
162.93
166.61
162.61
163.42
165.22
165.23
163.55
163.62
166.16
166.9
163.48
161.47
161.46
164.65
162.86
165.64
159.27
163.26
162.8
161.11
161.85
167.39
162.18
162.21
162.81
160.93
163.21
164.8
159.75
165.09
161.89
158.53
161.83
160.49
162.48
161.1
168.45
164.04
164.07
152.35
162.8
162.94
161.52
164.74
163.12
160.0
162.19
161.05
168.11
162.91
167.25
163.75
162.68
169.33
160.98
165.31
162.95
162.62
160.77
158.53
156.08
158.29
164.55
161.26
164.46
157.04
165.64
163.49
162.6
166.09
167.19
160.23
162.41
168.41
162.93
164.58
166.35
160.09
167.06
172.42
161.87
167.26
168.56
168.85
168.86
169.5
170.52
167.15
167.1
162.68
164.95
164.86
165.85
165.64
170.12
168.05
176.19
165.27
170.25
170.78
175.21
173.45
173.47
174.05
174.23
173.37
173.73
170.22
172.65
171.68
169.85
168.8
172.67
163.59
166.24
173.19
174.13
170.43
168.49
169.43
165.45
175.37
171.54
168.09
169.58
172.8
173.54
170.02
170.64
168.16
167.74
167.83
167.63
167.59
165.89
161.71
168.12
167.57
173.05
168.93
165.83
168.06
170.67
169.16
172.09
170.2
169.29
166.56
169.82
166.58
164.88
162.94
166.44
170.49
167.28
172.37
166.96
169.39
171.4
172.31
174.33
170.96
172.65
168.12
173.85
166.13
167.57
169.32
166.08
164.83
173.04
174.62
170.3
162.57
161.32
165.54
169.06
163.59
160.48
167.02
164.29
165.08
173.58
166.22
166.61
165.83
165.85
164.39
168.53
170.11
163.95
168.04
167.02
165.27
167.57
169.11
166.49
166.43
163.25
166.6
165.73
164.79
166.28
166.26
162.65
167.83
164.85
165.53
161.0
161.24
169.22
164.42
165.28
163.81
165.03
167.05
165.77
166.47
168.98
162.96
162.06
165.16
167.15
161.31
169.98
166.72
165.52
167.61
166.25
171.69
164.68
165.91
165.65
169.33
175.43
178.03
174.24
173.17
170.5
168.17
166.33
171.5
105.27
111.82
109.45
113.66
114.1
112.13
108.07
112.18
119.62
112.63
112.42
117.75
114.83
110.42
111.85
111.91
111.46
108.23
109.99
112.49
105.04
110.51
108.75
107.49
106.66
106.6
103.45
103.81
104.76
104.75
105.07
104.73
108.95
115.73
114.31
107.41
112.26
106.26
111.29
105.34
107.1
109.71
110.18
105.22
102.92
105.57
110.04
110.54
105.53
109.02
109.84
111.08
115.2
112.16
112.84
115.13
115.14
117.09
119.49
114.71
121.53
118.0
121.9
119.27
122.04
114.99
119.69
121.03
117.98
118.71
119.73
117.05
117.59
112.76
117.21
114.24
117.38
115.84
118.96
116.03
118.02
117.31
114.69
111.67
120.69
120.19
114.31
116.29
118.22
115.54
115.51
110.61
112.36
115.29
117.7
113.92
113.71
110.94
116.04
114.13
113.27
114.81
109.13
110.93
109.55
113.16
112.62
115.22
114.37
118.28
108.98
112.67
111.16
111.0
109.88
113.73
111.11
107.99
112.13
113.9
111.68
115.88
113.26
114.79
119.48
113.86
117.89
115.16
115.24
114.55
112.72
121.22
117.03
115.8
115.38
114.64
114.44
117.17
116.31
113.56
118.89
114.56
105.27
105.27
97.82
96.07
93.95
93.68
93.98
94.64
93.13
96.08
96.7
96.62
91.59
96.92
93.99
91.56
95.3
94.18
94.68
93.66
95.58
100.57
96.4
94.93
93.54
94.38
92.37
90.07
88.56
89.21
86.63
87.08
84.53
88.77
85.71
87.3
88.82
88.41
91.84
90.2
88.85
89.41
86.73
87.95
91.56
87.86
94.28
88.08
88.76
90.18
89.78
83.04
83.92
84.56
83.42
89.47
87.41
87.09
90.72
87.31
89.93
88.66
90.88
86.3
84.73
85.73
83.1
82.74
88.85
85.83
87.22
84.43
86.98
89.72
89.39
86.48
87.52
89.57
88.54
90.68
93.84
90.9
91.15
83.18
81.6
87.09
85.32
78.81
82.97
87.01
86.37
89.28
85.65
83.19
84.02
84.14
87.35
85.54
84.69
87.29
81.88
84.45
86.21
81.58
87.89
90.81
88.34
93.21
91.25
91.29
85.96
92.16
88.97
86.46
83.44
83.6
82.54
85.2
88.26
89.22
94.25
89.7
88.41
89.85
90.16
86.54
90.28
88.81
87.94
86.52
78.96
85.51
85.64
86.89
86.97
91.41
86.47
87.09
83.07
88.56
87.19
86.08
85.09
86.99
91.8
88.48
83.58
89.7
85.74
85.81
82.73
91.51
87.97
84.25
87.22
84.71
83.99
90.83
90.81
85.36
85.11
86.55
87.94
88.07
87.65
85.84
87.16
87.65
88.99
86.9
88.52
89.06
88.54
87.35
85.55
83.98
83.29
85.89
84.86
85.98
84.01
86.89
87.74
89.74
85.57
87.48
89.78
85.05
85.66
84.26
87.18
83.73
83.28
80.39
88.12
83.06
84.03
81.5
82.67
85.83
82.14
82.54
78.97
79.56
83.06
80.59
85.49
86.22
85.56
87.36
85.57
86.49
85.37
86.22
82.73
87.48
82.08
83.53
81.16
83.37
83.45
81.38
81.68
86.01
83.96
85.83
89.17
90.22
89.98
86.11
87.34
88.33
84.05
83.64
81.4
85.84
85.48
83.76
80.11
86.01
84.97
82.45
83.75
86.77
85.96
86.75
83.71
79.57
79.48
84.16
87.77
90.89
89.76
92.66
93.49
90.77
84.39
90.5
89.78
84.14
85.09
88.38
82.52
87.13
85.13
88.41
80.77
86.15
88.62
84.07
86.85
79.39
82.74
82.15
83.12
81.16
85.77
80.15
86.12
89.79
84.61
90.99
83.27
90.99
88.8
92.14
87.0
86.87
87.08
88.68
86.75
91.08
90.75
92.04
98.25
90.58
90.22
91.95
95.16
91.91
92.73
90.58
91.93
93.36
90.02
97.05
98.02
95.19
94.12
96.32
97.1
98.21
82.66
90.94
94.05
95.41
87.65
91.36
83.06
76.1
77.49
113.5
116.54
121.17
116.51
116.76
119.94
121.06
125.05
119.28
120.88
115.29
113.77
117.85
117.69
121.11
125.89
120.22
120.24
122.4
117.42
117.59
117.77
117.57
119.78
123.02
117.25
116.66
115.76
115.66
116.08
122.1
117.72
119.26
113.59
112.84
111.5
115.54
107.46
111.06
108.8
117.01
114.88
112.17
116.15
117.47
112.99
112.74
110.54
113.34
110.63
110.82
108.94
113.71
108.61
110.42
111.86
111.23
111.74
108.98
110.84
109.93
113.45
112.87
114.79
117.23
116.95
118.05
120.02
118.73
117.97
117.04
119.41
118.74
122.18
122.43
112.57
119.75
122.81
113.5
117.75
115.44
123.29
115.61
118.05
119.03
114.02
116.91
116.91
118.21
112.4
112.8
119.16
117.75
121.19
115.63
124.53
111.88
118.44
113.13
111.76
118.03
116.65
106.0
113.35
116.42
115.41
114.24
112.79
117.43
113.51
105.61
116.32
123.81
119.17
114.41
113.31
117.31
115.15
118.93
114.77
112.01
117.14
116.16
111.93
115.02
120.13
114.69
111.0
115.14
116.88
123.32
120.96
117.75
116.1
114.88
119.57
120.05
111.64
119.22
120.67
113.76
116.87
112.36
112.71
115.16
114.14
109.92
110.63
113.54
111.21
117.4
122.29
113.76
109.78
113.31
114.08
118.81
112.75
114.07
113.26
110.14
108.36
114.24
110.94
116.14
114.74
111.42
112.05
114.1
117.45
116.47
116.66
114.72
114.24
118.35
113.53
119.14
116.95
116.05
125.17
113.37
117.05
119.05
125.2
122.84
117.54
121.4
110.01
116.81
111.47
116.03
115.41
111.61
110.35
111.51
109.97
111.88
112.65
115.58
115.6
115.85
115.05
110.27
116.36
111.38
114.43
109.18
107.59
113.62
111.27
113.57
110.69
110.34
112.08
108.69
114.09
105.49
105.79
112.1
113.81
112.0
110.64
117.58
118.42
111.76
114.01
113.44
115.31
113.46
115.28
118.8
113.57
111.19
115.06
114.61
114.41
118.76
120.83
114.95
107.99
106.78
105.9
107.43
117.88
118.31
112.71
109.0
110.21
110.53
113.12
115.05
119.52
115.99
116.5
114.13
119.72
116.28
118.42
116.38
119.7
115.54
115.97
109.05
110.77
119.22
113.01
116.87
114.27
105.48
113.04
114.5
109.5
109.0
113.02
118.35
116.94
118.6
115.9
118.35
119.06
114.44
116.54
117.36
113.74
119.18
111.77
115.49
115.31
115.26
118.44
115.4
115.24
118.17
117.66
111.03
116.95
117.86
112.55
120.05
118.75
114.56
115.99
107.56
118.19
112.48
105.89
112.34
111.35
106.09
109.32
113.72
109.02
106.85
110.95
110.95
114.77
116.1
119.01
121.16
117.13
117.79
111.8
116.06
117.96
120.93
118.67
118.59
115.12
114.41
116.34
115.14
118.02
113.01
115.34
116.34
120.53
119.71
119.07
118.83
119.96
115.43
115.41
115.9
112.7
114.25
115.67
110.54
115.35
109.84
118.82
111.31
111.3
114.36
113.57
116.78
119.12
121.89
114.57
116.94
115.77
113.54
113.82
117.16
117.33
124.74
124.31
120.18
119.14
122.66
123.26
122.01
121.52
120.05
120.61
121.15
121.21
120.05
118.23
117.73
117.78
121.79
120.89
122.35
123.17
120.84
119.43
116.43
119.31
122.83
119.95
119.79
118.44
120.77
120.36
124.13
123.93
120.62
125.91
121.05
123.7
128.59
125.96
128.65
124.8
131.68
129.28
133.17
124.57
128.55
125.33
124.89
122.57
121.94
122.87
125.01
121.6
124.57
125.27
124.96
123.77
121.43
124.21
122.01
123.42
126.6
121.64
125.1
123.98
124.48
124.63
121.51
127.37
124.58
127.04
123.41
128.01
123.35
121.45
121.06
125.01
126.66
122.24
126.9
121.23
126.51
120.65
123.07
120.57
127.44
129.34
125.02
119.78
126.52
121.19
123.73
122.62
122.73
126.22
126.29
123.72
127.0
126.28
127.41
125.59
126.72
127.31
133.67
126.85
129.85
122.84
126.03
124.65
123.79
126.3
129.26
126.01
127.67
129.64
129.78
127.64
127.52
125.3
128.97
129.11
129.48
133.24
132.86
128.47
128.04
127.89
132.98
129.91
125.29
125.7
118.07
122.72
124.67
128.82
125.83
133.2
129.36
125.23
126.58
126.64
125.95
128.69
127.48
125.4
127.16
120.01
125.57
122.94
124.26
126.06
123.46
123.21
121.57
122.48
123.23
120.0
123.71
124.41
125.92
127.77
123.83
131.53
125.15
122.8
124.4
127.11
124.48
128.27
120.14
121.19
120.6
122.75
124.07
127.55
138.26
131.35
128.0
125.96
125.06
124.03
128.35
124.18
130.56
123.98
126.65
126.8
126.14
131.52
127.51
124.56
130.37
128.7
125.9
123.31
125.57
126.16
129.14
125.17
125.2
130.84
128.2
125.25
130.4
126.88
132.64
131.7
130.85
127.96
133.05
130.29
129.07
132.88
137.38
131.94
132.25
131.34
132.12
125.93
131.99
130.88
130.14
124.64
131.21
129.69
130.58
131.16
129.99
128.27
129.64
129.24
133.88
128.58
130.52
139.11
135.44
137.81
132.51
132.21
141.46
131.97
130.86
133.89
130.64
131.97
133.87
133.25
130.62
130.39
131.26
138.68
133.58
134.05
131.46
135.69
131.56
128.66
132.73
132.59
129.06
128.32
131.33
131.69
130.18
128.0
133.75
131.19
131.07
133.45
133.24
131.19
132.66
133.99
136.83
133.96
133.28
128.59
129.83
128.52
131.53
129.28
130.64
132.64
133.48
131.57
134.46
134.73
135.1
133.88
133.7
133.1
134.13
135.58
132.93
132.73
134.71
135.73
127.56
132.83
123.53
123.56
127.19
128.03
131.19
130.17
135.24
129.39
129.95
130.37
129.98
132.22
124.79
128.23
132.43
129.17
129.48
123.46
129.48
130.54
128.21
130.18
132.0
124.29
129.11
131.54
123.87
128.58
126.55
129.96
130.31
132.56
131.7
128.67
129.94
129.04
127.73
129.61
130.21
127.33
129.74
125.05
124.53
127.23
123.69
130.67
127.9
129.34
135.5
127.96
129.0
125.12
128.97
131.99
127.71
131.84
132.04
132.23
132.93
132.04
126.77
129.26
127.51
130.1
130.54
128.37
130.36
126.47
127.0
127.63
130.16
125.81
129.04
128.5
126.48
124.5
130.83
129.63
131.93
133.31
126.95
131.11
128.44
131.29
129.57
131.55
132.96
133.9
130.66
129.3
129.5
130.19
126.66
128.75
130.12
125.28
125.3
125.86
128.97
126.81
125.33
127.75
126.43
127.7
124.84
128.03
124.19
125.33
122.56
127.18
123.93
122.26
123.07
128.01
123.29
127.48
123.06
122.56
121.1
122.48
125.12
125.46
127.76
124.03
120.97
123.0
121.74
123.8
124.11
123.44
121.59
122.95
122.47
130.51
125.95
125.39
126.56
127.52
124.78
129.53
129.76
134.91
124.27
125.56
128.71
128.21
125.66
129.7
129.66
133.67
126.5
128.19
132.28
131.81
131.11
129.67
126.85
125.73
127.79
124.51
128.22
129.49
129.82
125.33
127.88
124.84
123.1
120.86
120.17
122.65
124.02
128.95
127.1
127.4
126.65
125.94
126.42
124.89
124.89
132.47
133.42
124.3
128.04
125.82
128.1
130.71
129.33
129.85
128.78
119.15
128.0
128.53
128.01
129.55
127.45
124.74
130.64
126.22
132.14
131.51
132.37
126.42
130.36
128.77
126.95
126.31
127.43
116.24
128.94
124.64
135.07
134.97
129.97
132.55
132.86
135.36
124.96
127.31
130.46
129.29
128.76
130.19
127.82
130.52
127.17
132.31
127.37
121.15
127.16
118.94
125.59
124.47
124.01
121.93
122.6
122.46
123.67
123.79
127.11
126.98
124.58
121.29
122.71
122.18
121.53
120.63
124.19
124.6
120.55
122.28
122.14
123.5
121.52
123.9
121.63
123.13
121.43
120.47
123.83
126.26
122.11
124.15
120.42
128.07
124.49
125.04
129.79
126.71
123.57
127.98
121.25
127.91
125.58
124.43
123.78
127.86
126.44
129.17
129.21
125.37
124.83
124.51
119.84
124.12
128.51
123.96
129.31
127.74
127.97
129.55
129.35
132.63
126.94
126.3
127.86
130.98
128.21
132.47
126.87
128.37
130.39
129.79
129.71
126.06
124.39
128.54
130.27
128.85
127.3
127.4
128.65
125.86
124.19
125.59
128.54
129.0
129.88
127.73
129.62
130.06
128.64
129.73
130.0
125.48
124.21
125.16
122.78
126.27
120.96
120.47
121.97
121.78
121.57
120.24
123.9
129.1
124.66
127.1
127.53
120.19
125.17
127.71
129.63
130.44
129.46
132.25
130.01
127.21
126.87
128.62
127.17
123.0
129.37
123.58
124.33
123.7
126.66
125.25
127.71
123.37
119.56
125.88
127.47
126.72
122.33
125.8
126.37
123.94
126.75
121.99
127.23
123.66
120.21
127.08
124.72
124.62
123.89
129.36
128.07
127.98
131.4
129.87
127.93
127.63
129.08
127.63
126.27
124.33
122.15
122.94
129.05
121.23
123.2
122.71
128.89
130.72
127.57
124.62
126.21
123.46
121.94
122.31
130.56
125.59
120.45
124.01
119.61
122.12
127.13
123.9
128.81
125.4
125.12
128.48
128.66
128.14
122.27
123.6
131.08
125.94
126.75
126.59
126.26
125.64
125.22
128.06
127.64
125.64
125.2
128.08
128.09
123.53
119.77
121.89
123.02
125.81
123.85
123.52
122.49
120.8
123.21
125.28
122.16
125.52
122.27
123.4
120.48
124.31
122.58
123.78
126.43
123.04
123.37
120.9
121.6
120.6
123.35
125.65
126.01
123.95
121.78
122.75
117.34
121.39
123.42
123.42
122.43
120.93
127.93
123.22
125.38
126.83
122.09
123.02
123.81
127.72
124.04
124.42
127.22
123.15
126.21
125.94
119.55
129.29
124.59
123.33
126.33
123.55
126.55
123.75
121.98
126.59
130.14
128.32
133.15
125.81
126.54
120.58
124.03
125.93
126.67
127.6
125.0
123.98
126.27
123.42
123.08
124.15
126.0
121.68
122.43
121.37
119.48
123.32
124.59
128.69
125.81
125.36
125.72
125.82
126.54
125.17
128.94
129.67
123.23
126.51
121.02
126.86
125.96
127.62
123.08
121.79
121.91
121.53
123.82
123.25
123.87
121.31
116.76
123.49
118.27
115.46
125.05
120.77
123.86
125.88
122.6
121.76
122.72
123.99
118.89
121.68
117.22
117.26
120.89
121.55
127.69
123.26
123.37
118.21
114.51
116.8
120.6
118.69
120.29
117.27
125.11
117.09
122.03
124.01
123.46
124.26
126.53
125.72
126.73
123.92
125.01
127.66
127.44
124.94
124.21
127.67
126.53
126.09
124.18
123.78
126.33
129.79
121.35
123.83
123.17
126.44
123.38
122.45
130.17
126.75
121.84
129.69
126.49
124.43
127.52
121.83
125.67
123.0
124.64
120.75
117.38
118.99
121.04
125.48
122.07
123.08
125.72
123.19
123.15
123.5
121.12
121.23
119.37
120.44
123.75
119.36
123.9
122.05
123.74
117.01
118.9
122.65
123.55
122.65
121.68
121.06
119.53
125.72
126.34
124.89
125.47
127.02
127.1
126.3
126.0
125.88
117.98
121.54
123.58
123.23
120.06
125.14
124.38
123.18
119.79
126.65
124.16
120.41
125.57
120.99
127.39
125.56
123.08
123.59
122.63
119.49
118.44
126.06
122.05
122.53
124.51
121.88
122.42
125.01
130.11
124.81
128.37
127.2
121.92
121.16
126.47
125.53
126.12
124.75
127.34
122.67
128.89
125.94
126.46
129.35
131.49
132.28
131.61
132.89
134.78
129.14
131.46
131.91
131.36
133.03
126.67
124.77
132.2
130.34
131.44
133.35
134.62
134.35
134.13
129.65
127.31
131.07
127.48
129.05
129.5
131.48
132.3
131.17
127.5
128.86
129.66
127.48
128.67
129.51
126.87
129.47
127.44
126.69
128.64
129.84
124.96
127.66
125.5
127.01
126.92
125.33
129.7
126.04
133.53
126.42
124.04
128.17
128.06
130.47
131.68
132.84
135.11
131.34
128.9
134.01
132.89
127.48
131.84
126.9
130.16
127.58
125.22
135.0
127.47
126.4
125.75
122.51
119.97
124.68
118.75
117.07
116.85
114.97
112.54
117.04
119.6
116.41
117.9
110.78
112.58
113.06
114.97
111.47
113.79
113.3
116.59
113.32
115.78
112.96
112.06
112.74
117.02
118.1
115.46
116.34
112.26
106.91
109.83
113.67
113.59
115.63
115.34
114.42
114.16
111.97
113.29
113.04
116.5
116.09
109.47
113.33
113.01
113.44
115.38
111.27
110.93
113.17
110.0
118.37
115.76
112.22
110.0
112.78
112.25
109.2
111.76
111.54
110.11
110.56
110.9
112.26
113.6
112.03
111.75
114.55
112.44
113.84
109.54
110.5
109.1
105.9
111.32
104.54
109.69
107.92
109.37
110.81
111.01
108.65
110.07
114.48
109.05
113.89
111.08
111.07
114.98
111.71
109.95
113.12
111.34
108.18
112.91
109.08
110.87
109.96
110.59
110.89
110.55
112.02
108.4
107.82
109.89
109.88
109.49
108.64
105.91
107.42
107.02
105.84
106.92
104.91
110.09
110.11
113.28
110.71
109.45
110.9
110.82
111.81
107.92
109.77
110.65
109.64
108.45
107.94
109.14
109.82
108.92
110.3
106.73
109.11
109.95
110.76
107.82
109.35
113.24
110.77
110.92
111.97
111.14
110.95
106.96
109.33
106.83
111.15
110.76
108.98
111.1
112.26
110.12
110.13
112.78
111.31
114.01
111.43
111.05
111.12
109.08
105.45
108.48
107.69
105.94
107.1
105.16
107.19
106.01
111.78
109.94
111.83
109.38
112.68
110.96
112.2
109.82
110.38
113.62
110.75
107.61
106.5
107.4
111.92
113.32
112.89
110.13
107.58
106.34
109.31
107.25
105.74
107.77
108.16
110.96
107.99
113.29
108.56
109.01
110.69
108.97
108.28
105.91
103.33
110.87
107.67
106.49
108.51
111.92
107.78
103.96
107.04
108.35
108.37
108.73
108.98
108.57
106.41
109.98
103.88
108.73
112.97
109.8
108.51
110.95
116.9
113.43
111.71
111.37
112.4
111.07
108.66
110.08
112.81
114.13
110.9
114.5
109.44
110.59
110.62
109.67
108.96
110.07
109.29
109.21
108.65
109.41
109.42
111.59
106.26
107.88
109.32
108.27
112.52
112.31
109.39
111.87
109.9
107.82
107.13
109.08
106.59
106.42
112.67
108.97
108.51
106.81
110.93
108.75
109.62
107.71
109.38
110.71
110.42
112.93
112.08
109.39
109.62
107.87
110.69
111.79
108.81
109.68
111.76
109.3
107.63
107.21
111.43
108.73
106.15
110.7
110.92
114.5
109.9
109.52
113.07
116.14
113.27
114.81
111.45
110.92
113.14
116.83
116.94
113.57
110.49
111.56
113.82
112.78
106.91
111.61
112.27
115.26
115.61
113.54
113.91
113.57
113.62
112.01
118.27
120.08
119.6
117.14
116.9
113.33
115.71
114.62
115.79
117.45
117.3
116.98
116.55
115.24
112.8
117.27
116.88
118.46
116.79
115.73
116.36
115.93
116.25
115.76
116.57
113.43
116.4
113.82
112.8
113.42
112.51
110.88
117.03
117.57
116.98
115.23
115.04
116.39
114.4
115.8
119.58
120.2
120.31
117.48
118.75
117.87
114.52
114.43
118.28
114.69
118.65
117.88
123.53
123.46
125.3
121.83
115.61
119.14
119.66
117.81
117.93
117.47
119.73
117.24
118.06
116.66
117.36
117.1
114.34
118.46
119.4
119.81
112.99
115.31
116.53
117.78
117.25
114.4
117.23
117.72
116.15
113.57
114.22
117.43
118.69
118.09
115.33
117.99
115.49
120.6
113.62
116.51
115.37
117.73
116.94
114.52
113.44
115.62
116.12
113.1
113.08
115.19
114.14
114.28
115.63
116.21
114.75
120.03
115.35
120.09
117.76
117.29
114.94
120.21
118.9
113.56
122.0
114.31
111.74
112.25
115.5
112.57
114.39
114.42
116.55
114.48
114.37
114.45
109.73
113.39
113.17
116.59
115.53
118.12
118.72
119.12
115.53
118.63
118.47
130.05
134.61
130.98
126.57
129.29
131.7
131.95
129.88
122.68
130.31
125.9
123.63
126.11
124.45
127.57
130.43
135.39
126.7
131.07
128.18
132.98
128.23
127.85
131.17
128.02
124.72
125.47
121.58
125.09
130.16
132.17
125.4
125.32
128.24
134.73
119.23
124.58
124.0
123.87
127.54
128.68
123.48
123.22
125.44
127.73
128.39
124.25
123.7
128.4
125.66
119.98
123.98
126.36
127.86
119.76
124.3
125.56
126.34
124.22
120.3
127.26
125.85
125.49
122.2
127.21
122.24
124.44
127.01
129.16
130.19
129.8
127.39
125.03
131.72
128.3
126.07
129.05
132.41
130.03
126.48
128.98
125.75
126.18
129.88
125.46
126.1
120.38
120.28
123.62
119.43
125.89
118.66
126.66
127.46
119.12
120.41
118.08
126.29
117.15
118.19
126.34
126.45
129.33
121.67
126.7
120.8
118.7
118.77
123.05
118.02
118.44
118.47
121.3
123.58
125.85
126.26
125.56
119.51
117.54
116.58
141.94
138.85
137.86
137.83
136.8
135.4
136.02
142.31
137.6
134.89
136.89
137.84
137.06
136.48
134.81
128.77
131.08
124.89
121.85
122.75
118.5
119.08
123.34
116.39
122.05
121.29
121.37
117.02
122.76
118.23
121.42
120.5
119.9
120.39
121.2
115.04
120.19
116.04
115.73
117.75
117.33
115.29
115.56
114.33
114.6
114.05
113.46
114.06
112.16
117.12
111.0
115.9
108.89
112.86
115.38
116.09
113.96
109.08
114.12
109.07
116.87
114.77
114.89
111.89
114.19
111.65
109.79
118.37
115.84
113.08
108.61
108.33
111.37
109.04
114.72
105.18
121.9
123.86
124.88
121.67
119.36
122.49
122.72
126.08
122.12
120.63
121.69
125.01
120.89
119.37
119.38
120.35
116.97
117.18
119.67
124.68
118.13
126.48
122.38
120.99
121.79
120.92
116.31
115.19
122.41
125.1
125.62
123.01
116.49
125.91
120.36
124.38
124.37
119.71
125.33
130.0
126.01
125.14
126.99
123.9
126.37
129.23
122.72
128.33
128.15
122.01
123.37
130.41
131.87
129.25
127.2
124.12
126.29
123.12
121.62
127.23
122.27
127.03
129.07
134.25
128.46
123.26
131.01
124.03
125.69
127.6
128.79
125.85
127.43
126.76
125.23
127.42
122.3
129.31
125.82
120.72
120.95
128.14
123.84
122.57
125.36
123.2
113.27
117.63
121.63
115.78
120.75
117.25
114.07
119.51
119.38
113.28
115.77
123.12
121.81
122.65
121.08
122.23
121.16
122.93
123.82
120.45
122.28
118.97
124.74
130.09
117.36
122.91
124.6
125.65
121.15
119.6
125.65
123.66
120.6
123.02
118.13
119.7
124.18
119.12
119.18
123.1
116.47
113.66
118.79
120.07
123.51
120.2
117.07
119.48
127.17
119.12
115.7
114.88
120.72
122.2
120.45
126.48
138.68
132.94
132.36
127.99
127.94
125.47
131.8
127.26
128.33
125.29
128.48
151.67
108.6
104.96
106.46
105.79
105.59
112.93
107.12
108.81
105.26
108.52
111.73
106.95
112.31
108.4
111.04
108.97
104.97
104.95
112.4
104.99
107.13
112.81
106.99
106.91
110.94
109.53
100.12
101.09
101.0
109.71
105.62
105.55
108.17
110.07
107.71
109.84
111.52
107.23
109.89
108.5
106.73
108.99
112.41
107.63
113.83
107.53
106.28
108.62
112.24
114.54
113.5
109.17
111.63
113.03
107.28
116.27
101.61
103.41
103.12
110.49
108.19
102.71
106.27
108.15
107.04
105.15
104.75
104.55
105.01
106.66
104.53
110.74
102.47
101.94
102.14
104.2
110.46
101.3
106.51
104.26
106.78
104.65
105.63
101.17
106.8
106.95
106.35
104.0
106.62
106.72
105.17
103.11
103.98
101.76
105.66
108.19
111.02
112.38
111.77
111.67
114.27
117.27
114.83
113.72
115.76
112.91
115.45
107.15
110.25
107.16
107.97
108.12
106.25
109.89
111.49
109.79
111.48
107.28
108.78
106.83
112.42
111.09
115.06
110.46
114.9
113.7
112.36
108.45
110.15
111.53
113.31
108.11
108.84
108.92
107.0
103.95
103.35
110.39
105.69
107.57
105.26
109.39
108.2
110.33
105.02
107.06
110.65
104.55
105.7
106.11
106.2
104.08
109.6
105.5
103.33
103.71
107.11
108.37
106.04
105.59
103.8
106.4
105.4
107.06
108.33
105.22
107.63
108.88
111.7
107.58
108.48
107.19
110.29
106.91
103.89
105.63
100.07
102.17
105.56
102.45
101.91
102.73
103.79
104.68
102.95
101.33
102.8
103.67
103.07
103.74
106.7
101.05
106.28
108.55
115.21
106.49
112.22
114.42
111.55
108.2
105.68
105.13
101.02
101.58
106.94
103.99
107.97
105.81
104.59
104.48
107.09
101.26
100.43
97.42
100.33
105.92
106.72
106.51
101.64
105.94
104.61
104.89
102.0
102.61
102.29
105.21
104.71
112.29
106.4
106.87
109.11
104.75
105.79
103.65
105.86
109.49
103.93
99.26
104.3
108.16
107.46
104.75
103.17
107.16
100.9
109.09
109.1
110.08
112.77
104.25
112.62
102.14
105.3
106.85
103.08
106.32
108.49
103.64
94.17
98.66
104.0
106.79
105.25
105.06
102.24
108.49
108.8
108.24
110.23
108.43
107.74
103.07
104.27
101.88
104.84
104.09
97.2
96.37
102.98
102.57
100.27
101.38
98.54
99.9
98.07
101.16
97.46
103.61
98.05
96.51
95.93
91.26
98.48
99.6
97.86
101.27
98.11
98.61
96.12
99.94
99.78
98.82
96.51
93.48
89.78
89.86
89.9
93.63
93.86
86.96
89.34
88.15
87.27
89.71
96.95
90.96
85.2
93.89
92.66
99.52
94.07
95.29
95.03
91.67
91.19
97.03
96.78
91.72
94.79
94.86
88.51
95.72
93.65
90.92
99.55
96.71
98.35
98.73
95.66
97.47
100.36
100.59
98.37
97.68
98.32
98.06
102.33
96.72
103.54
105.0
99.01
101.53
98.62
95.37
95.37
94.22
95.54
100.52
96.84
97.88
93.54
93.82
94.14
96.93
95.37
99.81
97.73
95.27
102.24
104.8
102.35
100.48
100.24
93.45
95.42
91.02
93.66
91.65
90.86
94.6
95.67
93.64
97.71
89.26
92.48
91.01
87.88
91.63
94.05
92.94
91.84
91.45
90.56
90.8
94.86
92.51
95.13
88.81
92.28
95.25
94.15
95.54
93.85
91.92
95.24
93.66
95.94
102.45
96.89
99.75
95.87
93.75
94.24
93.45
95.13
94.65
92.09
93.59
93.27
89.74
91.85
91.36
93.8
90.36
89.16
91.05
86.45
88.5
90.61
86.78
87.83
88.17
93.1
89.2
91.3
91.13
89.84
91.58
92.36
91.93
91.95
94.27
94.69
88.55
96.26
91.67
97.15
96.66
97.72
94.9
97.33
97.84
93.69
98.21
96.55
101.38
97.3
100.51
101.93
100.34
98.05
97.32
104.1
101.31
98.26
93.49
97.09
97.0
91.78
96.62
97.92
96.69
97.08
96.89
99.68
100.96
99.03
98.57
104.35
99.44
100.41
94.59
96.36
94.68
97.52
100.82
92.72
99.31
101.39
104.12
104.06
100.54
103.15
103.01
102.5
102.9
105.86
97.36
95.99
98.18
94.08
95.99
99.22
101.57
102.57
101.44
101.54
102.21
100.76
102.77
100.12
97.87
95.01
93.1
92.16
95.22
97.13
99.19
96.49
94.02
99.87
99.18
103.49
100.23
98.07
92.09
99.1
94.97
95.78
94.35
94.63
101.32
97.43
95.1
97.57
97.74
98.85
99.41
99.74
96.6
95.4
97.55
96.91
99.51
98.79
97.33
96.24
97.77
97.77
94.9
91.66
95.12
92.14
97.22
96.51
92.81
94.03
93.54
94.48
92.29
90.76
89.92
92.32
95.6
89.81
92.89
95.03
96.71
93.98
95.43
90.84
89.6
92.56
91.26
90.49
88.12
88.18
95.65
92.09
91.38
93.78
94.75
92.29
90.18
88.9
89.85
92.59
87.15
89.82
91.3
91.88
92.43
88.83
91.18
91.8
95.48
91.13
89.65
90.09
90.92
90.6
87.41
90.16
91.9
93.45
89.73
94.78
91.03
90.01
92.1
94.26
90.93
92.21
89.58
92.13
93.15
93.06
94.29
95.2
98.25
96.95
97.12
96.37
99.86
92.05
97.32
98.36
100.89
96.15
96.62
96.17
96.33
93.39
92.22
92.09
92.31
96.49
94.56
96.43
95.93
100.44
98.64
97.82
93.07
94.63
96.07
90.54
91.82
91.26
91.63
91.62
92.41
94.91
92.67
100.12
93.35
94.05
96.22
97.47
97.06
93.45
94.94
92.84
96.86
96.07
100.03
100.25
91.43
94.67
95.39
93.9
92.18
95.25
97.16
95.41
92.73
100.57
97.98
98.73
93.85
94.74
96.11
93.77
98.19
94.24
99.29
103.01
97.58
95.6
100.31
100.42
98.39
95.22
103.4
100.23
99.82
99.55
99.02
96.51
97.52
96.99
99.89
97.66
96.86
104.06
93.91
98.81
99.55
98.13
97.82
96.51
93.83
95.05
94.47
93.22
93.47
96.82
92.63
91.28
94.78
98.37
95.65
95.74
100.82
95.89
95.31
95.54
98.92
94.26
92.19
92.69
93.08
95.22
97.33
90.13
93.66
96.03
97.53
95.33
97.45
93.19
90.51
97.22
93.35
94.77
98.82
99.72
100.82
97.42
96.93
93.79
101.03
98.81
97.12
98.24
99.08
101.87
99.54
101.26
99.73
102.28
100.52
103.24
100.22
95.02
92.54
98.67
94.71
92.2
99.14
91.39
94.06
95.68
96.72
96.27
96.91
102.7
102.44
100.88
100.42
95.23
102.32
96.35
96.27
99.46
95.76
98.8
99.22
100.39
97.41
98.32
100.83
96.26
101.65
98.61
98.29
98.06
96.84
97.62
97.47
94.98
97.87
99.12
95.35
96.25
93.89
94.28
97.06
92.78
98.37
99.98
100.31
104.72
98.82
100.0
103.14
100.52
104.73
105.19
105.01
96.09
98.8
101.77
103.25
101.46
101.37
99.16
101.63
99.65
100.7
97.51
97.32
98.42
100.51
99.05
98.22
103.4
103.36
102.5
101.37
99.37
98.69
97.48
98.33
96.93
98.02
101.97
100.65
96.34
92.46
93.6
90.49
91.81
93.02
94.09
92.75
89.25
90.56
92.78
94.54
96.11
104.07
105.18
101.02
99.22
103.79
95.48
97.05
99.11
100.83
99.13
98.15
93.5
96.53
96.97
95.68
96.14
94.76
90.47
90.6
88.27
90.07
90.12
91.07
89.23
91.96
89.84
92.92
90.23
93.8
92.49
92.43
93.34
88.52
89.92
88.76
87.57
94.47
86.11
90.61
92.01
92.21
91.25
91.68
92.38
95.44
93.45
98.04
97.36
95.86
90.86
96.03
93.53
93.65
85.6
87.08
92.29
90.33
91.14
92.36
88.35
91.93
86.58
88.68
93.49
89.54
89.29
89.37
93.04
91.11
87.29
88.65
89.57
90.71
93.55
91.39
89.49
87.43
88.21
94.82
92.7
92.63
92.55
90.49
91.43
93.34
91.3
92.02
93.86
94.7
94.87
94.27
92.93
90.93
92.87
96.4
90.72
97.54
95.42
96.76
98.23
96.51
93.06
94.98
98.66
93.09
93.44
91.48
91.78
95.11
96.47
95.48
93.61
96.86
95.29
97.42
99.32
100.89
96.23
98.51
94.89
98.46
95.16
95.13
95.18
96.21
95.51
100.17
98.51
102.34
97.14
101.58
98.3
98.2
90.59
91.55
92.68
95.25
86.85
90.88
92.21
90.59
91.33
92.61
94.22
94.91
97.12
93.15
93.47
94.54
94.95
92.16
96.55
94.18
101.65
98.21
93.37
94.97
97.63
99.52
93.68
98.59
96.82
100.37
93.44
100.52
96.4
96.98
91.88
91.87
89.2
95.45
93.23
90.48
89.03
94.09
93.23
88.22
91.79
87.76
96.86
94.03
95.2
93.95
94.91
100.59
96.4
95.96
95.52
91.2
94.34
90.8
91.78
91.38
93.05
95.66
93.28
96.75
93.93
92.91
95.81
100.38
94.46
97.15
94.68
95.21
90.11
98.04
97.11
93.95
96.25
98.42
95.04
98.39
95.52
97.45
93.23
95.62
98.29
94.9
92.08
91.94
94.47
98.74
92.62
97.04
96.55
94.02
92.18
98.47
94.05
95.08
91.15
90.73
90.52
92.22
91.67
92.81
94.84
93.26
95.25
92.58
91.88
95.97
93.95
94.5
95.63
97.3
100.82
96.65
94.89
96.42
93.24
93.72
93.83
97.5
94.01
97.94
96.02
98.82
96.4
99.98
100.85
100.04
98.54
100.25
104.42
95.31
95.57
96.1
97.02
99.03
100.79
100.39
104.1
101.64
101.36
100.42
101.72
106.98
101.7
101.6
100.95
102.85
103.4
97.54
98.29
99.08
96.38
97.2
94.03
95.4
98.51
100.93
95.3
93.13
95.86
98.97
98.52
95.99
96.61
97.13
91.4
94.22
88.18
97.81
96.74
95.63
96.76
98.81
101.93
97.46
102.43
102.97
95.97
97.99
102.44
98.9
100.87
94.41
96.02
99.1
96.34
101.47
98.64
96.82
100.47
100.45
98.15
103.49
96.84
94.91
96.11
97.77
93.51
98.49
99.23
97.17
99.59
97.65
98.93
100.72
103.28
104.34
106.0
102.85
101.64
101.99
107.08
103.28
105.37
102.08
102.26
101.47
103.29
100.12
104.61
103.17
99.67
108.06
107.57
105.29
106.16
104.56
106.42
105.21
104.41
105.91
105.04
105.64
101.05
104.53
105.16
105.09
101.42
106.48
106.77
101.73
102.25
105.95
107.32
106.03
101.6
103.79
108.0
105.94
106.6
104.61
105.26
104.19
101.46
103.88
113.1
105.29
104.04
105.26
103.53
107.31
105.89
109.39
110.25
110.81
107.5
109.93
112.48
106.79
109.9
111.12
105.04
104.47
102.66
103.14
105.78
105.29
105.99
108.27
110.16
112.05
110.45
112.48
112.05
113.28
110.76
108.76
109.03
111.42
102.87
111.64
113.18
113.34
112.74
110.47
114.24
114.1
113.07
112.19
112.88
109.16
109.0
107.93
107.81
110.77
110.73
108.0
109.7
107.01
106.67
111.77
108.91
109.79
108.81
110.47
112.58
112.6
111.18
112.72
115.94
114.78
107.76
110.77
106.28
107.75
106.8
109.48
112.26
105.84
104.44
107.35
104.13
107.64
109.48
110.91
111.45
108.7
109.04
108.83
105.68
112.46
110.19
112.44
110.88
113.36
117.36
112.26
104.49
104.36
105.05
104.9
108.32
110.79
108.45
112.48
110.83
108.8
110.64
107.84
107.96
105.01
110.11
108.35
107.66
109.03
108.65
111.18
110.29
109.1
113.18
107.91
109.82
111.27
110.44
108.32
105.3
107.86
101.89
104.17
105.75
105.02
111.12
104.09
106.5
104.5
104.06
103.83
110.8
110.88
106.15
108.27
103.72
104.3
107.57
113.85
111.25
110.76
104.75
110.47
109.48
107.73
105.89
107.26
106.17
112.53
103.68
105.48
108.35
107.82
107.78
110.23
111.92
113.61
108.99
110.16
109.53
109.8
108.26
109.1
113.83
109.26
104.78
107.21
111.1
111.07
108.59
105.24
102.65
109.36
109.69
111.5
108.02
107.8
109.79
107.96
103.61
100.39
104.02
103.28
103.15
105.9
106.45
107.98
106.98
104.62
107.2
102.9
102.75
111.22
105.48
106.39
105.46
107.31
103.77
103.2
108.23
108.71
110.12
109.41
108.92
112.34
112.17
110.5
114.47
114.93
111.45
113.32
116.46
115.59
113.98
110.48
113.94
117.36
115.02
116.97
119.15
116.3
118.4
115.22
114.71
117.89
120.84
117.22
118.14
115.69
121.69
117.03
124.03
120.86
125.93
119.72
122.33
120.38
120.97
125.29
119.29
121.08
121.68
119.23
117.13
113.87
120.42
119.56
114.47
116.68
117.85
121.49
112.7
121.51
120.17
121.49
116.67
120.71
115.35
115.95
115.52
120.81
120.56
125.06
123.32
121.25
120.83
120.13
120.59
115.78
119.53
120.67
117.04
118.24
118.35
122.04
118.22
115.32
115.41
115.32
114.35
114.89
113.66
115.87
118.38
114.31
114.03
111.07
120.09
114.81
119.17
116.97
116.58
111.61
115.56
110.2
99.79
102.26
104.45
105.76
100.88
102.51
100.23
97.28
97.95
100.96
102.41
105.58
106.34
106.05
108.25
109.63
114.11
108.91
109.92
112.72
106.88
108.04
104.51
101.46
98.26
93.79
94.83
96.92
100.47
98.2
94.94
96.82
101.2
104.12
104.0
105.81
102.0
104.54
103.34
104.77
103.98
107.37
105.53
107.45
105.35
108.58
106.37
105.1
102.45
107.17
104.2
102.85
104.32
107.34
102.92
104.86
102.15
106.61
111.8
106.46
102.25
105.18
104.47
101.01
104.82
105.66
100.81
99.7
97.8
103.46
107.87
110.99
108.49
115.51
105.51
107.9
108.3
105.99
108.79
107.14
107.12
115.55
115.47
109.78
107.35
106.49
108.99
111.54
109.27
109.85
107.26
109.82
107.3
112.25
109.49
112.52
111.29
115.35
110.49
115.51
112.95
113.28
117.15
108.41
111.54
107.55
106.39
109.31
106.94
108.07
101.81
107.2
108.81
105.74
102.24
104.59
103.37
102.94
105.9
106.91
110.55
110.19
105.36
102.98
103.05
104.0
104.87
106.84
110.34
106.13
105.06
122.77
121.86
116.96
111.6
111.84
113.52
108.9
107.52
107.29
111.05
111.83
108.37
114.18
109.82
110.02
112.45
111.29
111.28
114.72
119.15
115.8
104.91
108.1
105.94
109.95
108.54
112.96
110.92
111.56
114.88
110.01
114.22
115.39
113.27
107.67
109.34
106.5
113.4
111.36
110.56
115.11
114.11
108.01
112.39
113.26
115.52
109.92
115.12
107.64
110.14
107.83
108.66
114.41
112.72
113.73
113.41
116.23
113.11
110.98
108.35
107.43
101.47
109.78
106.71
110.07
119.23
110.86
112.47
107.45
110.78
112.14
113.42
114.47
117.07
112.51
117.97
120.34
115.84
119.8
119.19
117.4
118.68
113.25
116.63
113.16
110.94
112.0
111.04
113.93
113.93
112.86
109.5
115.8
107.6
115.19
114.26
112.82
111.28
113.11
112.25
117.78
118.96
113.35
109.19
113.31
116.92
110.26
109.23
107.45
107.43
108.35
106.92
107.94
106.17
112.2
111.98
114.32
108.67
109.28
109.09
101.52
109.03
104.6
103.14
103.48
111.82
105.06
105.98
104.34
103.68
105.63
105.4
106.65
108.3
104.28
104.8
107.93
106.44
108.58
107.13
106.21
104.89
107.45
101.56
106.55
105.77
103.59
101.36
102.81
107.79
101.09
105.4
106.45
108.99
104.12
100.61
100.56
106.75
106.69
110.22
106.56
105.06
106.94
111.2
114.28
109.69
111.41
108.47
104.08
108.52
107.95
112.26
109.15
112.76
111.01
106.44
109.81
109.12
105.0
106.49
100.37
101.83
103.05
107.56
107.18
102.29
102.01
102.22
105.47
105.0
102.22
102.23
103.77
103.85
105.54
107.04
106.73
109.09
105.26
103.58
101.48
105.5
108.02
103.69
106.36
107.51
106.17
106.03
106.29
103.35
102.66
105.49
106.45
106.51
111.01
102.91
98.62
103.65
105.8
101.49
105.42
111.75
109.25
105.72
110.39
109.28
107.46
113.7
115.74
109.28
111.14
111.25
114.8
108.85
105.74
106.48
102.87
110.18
109.3
109.23
108.58
111.53
106.93
107.38
108.87
105.36
111.2
106.73
103.96
109.26
103.8
103.11
108.3
104.72
107.07
108.95
105.56
103.43
105.96
104.05
101.52
107.66
104.62
107.33
103.69
97.53
105.18
106.05
102.41
108.44
107.21
108.14
108.69
105.59
106.95
110.86
109.47
108.64
111.7
107.4
114.3
108.52
107.48
107.2
108.94
109.07
109.56
108.52
105.36
111.46
107.02
110.13
104.85
105.05
111.02
109.14
110.4
106.31
105.8
108.96
107.77
105.56
103.44
101.7
107.83
109.03
110.83
111.77
112.27
111.3
116.15
108.44
112.29
105.85
114.54
118.48
120.39
121.2
120.26
120.31
110.44
116.15
110.69
112.3
116.03
113.55
114.54
114.54
109.65
112.07
114.39
106.85
108.6
112.16
114.9
111.51
108.68
112.65
113.41
115.51
108.07
109.77
112.91
111.48
108.14
107.13
108.26
106.5
107.43
108.96
104.21
105.97
110.19
108.7
110.29
110.26
106.34
108.21
107.83
108.18
105.92
106.24
105.04
109.78
105.98
106.31
109.9
107.08
110.42
107.6
108.92
114.32
111.27
111.67
114.96
109.59
111.25
109.07
111.42
110.4
111.62
112.91
115.7
113.08
119.95
116.18
121.06
122.75
125.08
122.41
116.5
120.51
120.71
117.63
116.41
121.54
122.0
116.08
114.03
113.13
117.28
116.76
117.45
110.48
115.12
112.32
114.06
114.05
112.16
113.33
121.63
117.66
114.65
112.39
115.47
121.07
110.34
117.91
116.58
116.91
111.43
111.34
111.62
117.64
121.42
117.57
114.35
112.12
110.56
112.01
116.0
114.66
112.19
116.5
116.27
117.38
118.64
114.14
119.79
115.5
126.41
129.65
124.85
124.45
119.49
124.19
123.83
122.62
119.58
122.71
118.62
121.67
120.64
116.14
121.23
121.98
116.71
121.48
120.75
121.09
124.67
124.25
121.03
120.58
114.64
116.62
115.49
118.95
118.62
120.33
115.89
115.97
118.62
120.31
128.57
122.95
124.64
130.84
125.11
122.85
125.89
129.73
127.39
127.05
127.01
131.14
130.31
125.35
128.31
127.31
128.37
128.59
131.46
126.49
128.2
124.37
124.33
122.03
125.59
121.19
122.31
126.83
127.76
126.52
129.7
126.19
121.97
129.34
126.79
120.51
125.14
120.79
122.12
123.17
123.52
124.48
125.7
121.96
123.51
119.91
123.16
124.51
116.76
118.06
120.15
121.7
119.01
119.27
114.55
115.62
119.21
117.62
118.24
118.2
117.82
115.9
120.44
118.01
117.54
121.11
124.11
121.0
123.82
118.69
123.48
121.82
126.08
119.5
118.39
120.2
117.08
119.13
118.17
116.41
121.2
112.13
117.0
113.61
117.78
115.78
117.16
120.94
113.13
114.49
114.18
113.71
115.56
121.14
120.55
117.2
115.67
112.96
113.38
115.3
116.18
119.05
111.33
111.84
114.48
111.27
115.0
120.02
115.46
119.9
120.14
116.38
119.16
123.73
120.72
119.18
116.26
120.8
121.92
125.82
114.77
126.8
118.59
123.33
121.88
128.0
120.36
123.73
119.13
123.41
122.08
124.13
121.27
123.28
116.76
115.92
117.19
116.84
114.26
117.35
113.9
118.86
116.42
115.58
113.54
116.66
118.33
117.48
119.24
119.68
118.91
124.11
117.55
125.53
121.87
123.4
122.26
123.62
123.47
118.66
123.03
126.14
125.64
126.92
125.98
125.87
127.32
125.5
122.88
124.66
133.84
136.85
134.65
133.22
129.97
131.18
131.68
130.24
134.56
132.82
135.07
129.63
134.4
130.74
127.72
127.47
130.07
132.21
133.27
130.94
131.01
130.48
129.02
128.86
133.07
127.94
129.02
127.22
128.79
130.15
131.37
131.61
135.07
136.29
135.14
132.4
132.41
129.18
131.36
132.84
131.41
131.49
131.05
127.62
129.27
127.65
126.53
129.98
132.05
128.93
127.76
127.93
132.09
132.44
131.5
130.38
129.35
132.58
129.85
131.78
130.71
131.31
129.57
131.02
127.3
129.76
128.03
129.09
128.25
127.79
128.15
128.94
129.19
134.52
126.85
130.14
126.82
127.89
128.33
124.14
126.39
128.32
128.04
124.28
129.02
130.82
128.56
127.12
125.18
127.46
127.48
134.54
129.21
131.64
130.28
124.67
125.65
126.67
132.34
132.13
128.4
125.83
129.08
130.09
136.12
133.46
128.38
128.57
130.88
133.44
131.05
138.12
129.0
134.46
135.1
134.87
135.79
135.52
134.97
135.36
133.6
132.61
132.09
127.71
128.87
126.77
127.67
124.37
125.26
129.45
127.87
129.19
124.44
128.82
124.8
124.16
128.57
128.84
127.02
124.07
127.36
128.22
125.89
126.72
124.98
127.28
124.38
126.72
124.22
125.68
129.73
126.42
130.62
125.24
126.08
124.56
124.7
125.62
126.07
122.29
127.54
130.07
128.98
129.08
127.61
126.89
129.31
122.99
126.88
126.16
127.4
123.06
128.83
124.19
127.25
123.69
131.84
123.48
126.95
127.78
123.38
127.96
127.25
126.78
128.4
130.77
128.01
130.33
128.34
127.64
132.81
133.66
133.67
126.48
123.35
126.11
130.52
128.43
131.77
129.79
125.42
128.09
131.09
130.99
131.24
130.6
130.98
132.1
130.18
128.61
130.07
135.38
126.99
127.99
124.66
129.99
128.74
127.16
126.49
129.22
130.69
126.85
129.06
125.33
129.64
125.72
128.04
128.42
128.79
132.12
126.77
128.26
123.73
127.67
124.9
127.9
123.18
124.3
123.21
122.03
121.86
121.61
126.68
124.28
124.96
125.43
124.13
127.78
125.64
120.85
123.31
120.2
125.32
123.82
120.5
123.63
124.55
126.7
123.44
125.41
129.43
127.99
129.82
128.03
126.28
125.4
123.33
126.49
129.8
127.11
126.47
125.55
122.17
125.16
127.94
125.13
125.53
128.23
129.24
131.96
131.05
129.29
127.69
132.37
127.77
129.14
125.99
125.05
128.03
128.41
127.0
130.51
127.35
128.58
128.96
122.93
128.11
129.77
127.09
128.32
126.11
130.17
127.59
127.06
131.08
132.16
131.27
128.34
131.91
131.42
121.97
124.19
123.77
121.27
122.59
123.54
125.32
126.09
124.3
129.19
129.69
127.77
123.58
121.45
128.75
123.19
126.39
127.92
129.12
132.18
132.9
128.26
126.75
123.25
120.93
124.67
120.36
124.5
122.05
122.27
120.02
122.59
120.94
119.11
118.11
120.49
121.78
122.73
122.31
121.85
120.29
121.33
124.04
120.74
125.12
125.22
118.83
122.9
121.03
121.87
121.45
121.86
122.05
119.69
118.56
117.43
120.49
126.5
118.2
121.41
119.23
116.72
120.8
120.44
118.48
121.4
122.31
121.16
120.56
123.44
117.55
122.48
122.99
122.89
122.49
126.43
120.09
121.22
122.4
120.5
121.61
125.96
127.46
128.61
124.97
126.11
131.19
127.34
129.13
127.15
127.71
125.94
125.02
127.89
123.61
125.5
125.88
125.08
119.73
126.27
123.07
124.14
122.09
123.22
120.45
123.54
123.98
126.85
130.26
129.03
119.4
122.96
124.64
123.96
126.5
124.27
125.77
129.13
122.85
124.4
124.97
127.94
127.89
131.51
130.21
128.34
132.25
129.93
122.97
129.91
126.54
127.52
126.6
131.38
123.96
128.89
126.03
120.39
123.27
122.83
123.15
119.67
124.58
119.46
122.58
128.03
129.01
123.01
124.66
130.01
130.18
129.25
134.86
135.12
132.88
131.97
131.47
134.85
128.7
131.72
134.16
133.66
131.96
128.83
130.92
131.01
131.34
132.5
134.13
133.49
136.35
135.67
140.0
131.49
135.94
135.18
128.89
128.68
136.12
137.12
134.76
130.68
134.94
131.15
127.31
130.27
134.1
132.84
132.43
126.16
129.53
129.21
130.85
130.98
127.01
134.7
130.05
128.36
127.81
126.67
130.34
126.07
125.63
131.56
129.05
127.78
125.13
125.06
120.91
122.74
122.48
113.49
113.89
113.57
110.98
111.82
112.61
113.4
113.63
112.79
113.74
112.79
114.01
114.95
108.17
111.33
111.77
112.52
109.96
113.22
111.41
111.72
112.8
109.91
111.28
114.86
109.42
107.0
107.07
108.41
109.6
108.57
107.73
109.14
107.29
109.47
115.52
110.22
111.77
113.38
115.41
112.3
118.65
112.55
112.19
111.79
114.35
111.65
111.78
108.29
110.39
106.77
110.48
113.42
112.72
112.25
112.66
109.55
110.04
113.53
112.19
112.02
109.09
113.89
117.05
116.9
118.59
114.68
112.58
111.35
105.94
110.97
109.02
107.81
110.33
110.45
109.35
108.38
110.74
114.22
108.34
112.63
114.58
112.1
115.61
113.13
110.27
113.09
111.66
112.63
111.59
111.06
114.63
114.3
117.46
114.12
116.63
115.66
115.76
119.17
114.13
115.9
115.11
115.41
115.07
116.34
114.45
112.04
112.12
114.16
113.47
117.11
114.79
116.59
115.59
119.88
113.39
117.66
117.22
113.42
115.08
115.06
113.47
118.95
119.62
117.3
120.56
115.65
117.41
117.59
118.94
111.48
113.74
115.66
116.79
119.2
112.62
115.01
117.17
117.03
113.89
118.48
118.33
119.13
114.21
118.13
117.14
114.92
117.78
114.85
119.65
116.27
117.26
120.66
114.49
117.43
114.23
114.77
113.25
114.1
115.13
113.13
117.69
115.79
117.28
119.15
114.9
116.21
114.87
117.06
116.52
119.95
121.42
119.22
117.76
121.38
123.72
120.51
123.72
120.24
119.29
119.21
117.74
122.58
114.45
115.8
112.99
114.63
115.38
114.36
112.33
111.87
111.43
112.17
112.77
108.5
110.09
112.36
110.03
109.97
113.88
115.66
112.07
116.44
115.89
116.97
113.36
110.4
113.88
112.01
111.41
114.94
113.22
111.98
111.36
107.32
109.25
111.88
109.88
108.87
111.41
116.12
110.03
115.74
115.21
113.87
109.62
117.05
116.54
117.56
114.52
115.82
113.26
115.7
117.49
112.97
113.81
116.55
114.47
116.95
118.15
117.43
115.89
117.63
118.98
118.51
117.99
121.44
120.89
116.79
117.19
113.47
115.13
115.81
117.97
114.5
118.82
118.68
112.92
111.26
110.69
114.63
110.33
108.63
110.56
110.79
113.16
109.02
106.07
111.95
114.89
118.07
109.82
112.4
120.74
114.45
113.94
118.46
114.64
113.44
113.09
115.03
118.63
116.59
117.39
119.64
116.71
118.82
118.2
118.97
118.42
119.54
122.06
117.03
120.23
119.32
119.29
116.7
111.97
118.27
117.34
120.35
121.52
124.57
124.2
122.17
119.39
123.24
121.56
122.88
124.73
127.12
120.52
121.86
120.69
123.21
116.84
121.07
123.67
123.73
115.54
118.92
116.79
120.58
120.02
122.27
118.4
123.6
123.38
119.9
120.64
123.01
119.47
126.21
121.7
124.11
120.43
119.27
118.33
120.26
120.58
117.96
116.93
117.88
121.47
120.61
119.32
118.54
120.15
120.0
120.37
120.94
125.46
116.25
120.15
116.49
116.73
114.7
116.4
117.93
114.16
117.8
116.77
120.35
120.74
123.6
120.8
118.32
120.44
117.66
122.05
121.74
118.31
117.64
117.93
116.16
120.56
121.65
122.09
118.57
120.87
116.87
118.14
116.62
118.94
116.18
122.23
121.47
115.24
117.71
121.77
125.91
119.01
119.46
122.3
122.73
120.55
122.64
128.82
121.46
120.74
118.38
120.17
118.5
120.55
121.94
121.72
128.0
121.39
124.16
126.41
124.06
123.54
123.9
121.51
120.26
121.41
120.01
123.0
118.66
124.35
120.21
123.91
125.28
122.48
120.18
119.65
117.17
118.25
119.42
118.35
114.63
115.46
113.96
114.25
120.24
118.68
117.76
120.35
118.42
117.51
117.33
116.41
119.65
116.5
116.59
118.04
114.1
114.5
117.87
116.81
125.22
124.57
122.71
121.98
120.19
120.21
115.33
114.39
117.29
116.6
114.78
115.3
115.34
115.58
113.55
114.31
113.76
118.52
117.75
120.88
113.23
117.33
116.58
110.07
113.93
118.04
116.04
120.2
117.03
116.88
114.48
115.32
114.68
114.26
115.44
118.33
116.15
118.4
119.27
117.07
116.27
118.13
117.79
114.46
115.51
116.35
114.72
115.95
116.58
118.0
118.86
122.71
121.36
119.26
115.6
119.46
118.49
117.93
116.0
120.0
117.03
121.21
120.01
119.8
121.7
119.91
123.46
115.21
117.75
115.85
117.85
121.28
120.58
116.32
119.55
120.98
119.78
118.21
119.85
120.78
118.77
121.09
117.91
120.32
117.07
115.97
115.23
119.07
114.7
118.69
120.64
118.29
120.95
116.21
118.14
114.3
115.59
117.96
116.03
117.49
118.65
118.34
116.46
116.54
117.91
115.37
112.92
113.18
117.99
119.28
120.1
115.41
117.17
115.57
116.23
117.66
118.39
118.04
117.65
118.22
119.09
117.82
118.33
122.29
122.52
127.88
126.32
127.41
125.66
121.9
124.53
124.4
120.69
122.13
114.47
119.06
122.24
119.5
119.19
122.87
113.59
116.69
116.13
115.59
114.26
115.07
113.92
116.73
116.12
116.81
117.02
114.38
117.53
116.52
116.86
114.46
116.92
109.74
111.03
113.75
112.61
113.77
114.38
111.1
113.48
114.67
115.95
115.54
114.01
113.97
115.29
111.78
113.07
110.02
111.87
110.66
113.5
110.7
112.33
114.84
112.61
114.47
111.05
114.21
117.2
116.17
116.51
117.4
114.34
114.26
112.84
114.44
115.73
114.14
116.74
109.44
111.85
109.86
114.22
113.79
112.88
115.86
117.6
114.48
113.68
113.25
116.44
113.2
112.15
113.96
111.51
108.12
108.86
112.79
114.77
112.47
114.9
113.61
114.34
112.3
108.31
114.02
110.3
110.74
112.37
112.97
112.05
111.86
110.46
111.05
108.17
109.44
105.17
106.01
110.01
109.04
109.32
110.71
108.17
108.97
109.79
112.45
110.96
110.84
109.33
108.81
107.31
107.05
110.12
114.34
115.41
108.16
113.4
114.37
112.8
111.38
108.76
108.68
106.68
109.79
110.11
112.48
105.38
106.76
112.07
109.19
110.57
109.93
113.33
115.85
107.46
109.4
116.17
114.17
116.45
112.85
117.03
114.46
115.4
114.21
113.96
112.96
110.33
109.12
115.78
111.19
110.98
113.02
117.15
111.51
112.31
115.9
115.68
110.17
115.01
115.95
111.14
109.16
113.14
116.37
113.59
117.12
112.73
111.93
115.79
114.9
115.76
116.59
117.25
117.94
118.01
119.14
120.01
118.94
120.55
116.31
119.81
121.54
119.16
118.08
112.48
116.59
112.79
116.48
115.15
116.01
116.67
116.72
113.98
117.2
123.14
117.5
114.98
118.04
120.86
119.93
121.32
119.87
121.62
122.34
121.57
121.25
118.08
119.11
120.4
125.26
121.88
122.17
120.17
122.25
122.79
122.89
118.93
118.7
119.0
118.45
120.35
118.8
119.06
125.28
118.28
120.82
120.04
117.64
123.83
124.16
116.91
120.56
122.59
119.75
118.23
114.51
115.28
115.88
118.5
111.29
111.42
112.93
115.0
115.81
111.39
113.21
118.06
114.54
110.89
110.88
109.6
108.38
106.84
103.1
105.42
111.88
107.88
110.06
104.28
106.17
106.43
106.43
105.71
106.08
103.98
105.45
107.36
106.03
105.36
107.23
104.75
108.05
108.52
106.46
103.79
103.44
104.52
105.47
103.33
110.9
110.85
110.85
107.83
114.3
109.25
105.87
105.11
103.4
102.37
111.1
113.83
107.44
111.78
106.91
106.43
109.29
106.44
110.34
109.64
110.8
114.19
110.72
107.31
115.81
109.34
109.92
108.95
107.86
112.15
109.24
112.71
114.1
114.45
113.35
114.1
115.88
113.97
116.33
114.05
113.0
117.1
118.0
117.56
111.38
112.56
112.64
110.05
116.03
114.09
117.58
112.93
115.64
113.53
113.88
113.16
113.48
111.07
111.45
110.31
117.58
111.75
112.84
113.45
112.43
111.79
110.65
112.64
109.77
105.81
111.01
105.79
107.43
110.23
103.59
108.93
107.26
111.59
106.62
104.94
109.05
106.39
110.85
108.49
108.48
106.52
108.08
108.47
110.4
108.98
106.52
109.19
106.97
111.74
111.04
109.5
112.46
112.52
112.93
106.82
105.89
105.95
109.01
107.52
109.49
110.88
109.08
110.0
112.06
111.62
107.49
107.1
104.32
110.52
107.7
108.24
107.87
110.33
106.83
108.1
106.84
105.19
110.24
105.13
108.37
111.83
110.58
113.95
114.32
112.86
111.01
108.04
108.59
109.97
112.45
110.65
110.68
107.59
108.85
108.19
108.07
111.76
112.68
111.72
112.26
113.67
113.34
116.57
105.48
113.8
112.25
110.95
115.66
110.05
110.3
111.32
111.26
113.93
112.08
117.21
115.44
118.35
123.07
114.07
110.99
105.88
112.94
105.95
107.42
106.91
108.52
104.87
107.08
108.15
109.3
109.35
111.64
108.68
110.08
115.27
113.22
111.16
117.02
113.66
110.36
108.68
107.24
109.08
110.69
107.3
108.27
104.61
108.54
104.26
103.15
103.07
105.27
106.06
109.41
105.86
106.37
111.06
111.03
106.71
103.29
106.28
112.3
110.21
107.09
109.81
108.05
104.56
110.34
108.23
108.64
113.09
110.54
109.41
107.33
105.4
106.73
108.15
116.36
109.06
113.78
114.69
108.54
105.33
110.72
107.79
110.05
107.16
108.34
109.39
110.98
110.36
111.87
114.29
110.16
113.64
111.02
110.91
107.77
109.65
111.71
110.83
112.49
122.35
117.42
114.8
111.36
113.46
109.98
110.23
112.47
107.83
109.96
111.18
111.0
114.6
114.9
114.28
116.63
113.61
111.82
114.42
112.8
106.16
111.88
108.87
106.88
106.82
107.71
111.72
108.73
108.14
111.67
112.87
112.33
115.53
107.79
112.01
113.93
113.74
115.47
106.96
113.79
108.44
106.49
110.09
106.25
106.48
101.84
103.98
103.45
108.22
116.32
110.79
115.57
113.77
115.64
116.41
114.45
111.69
111.5
112.16
112.21
110.65
110.84
110.02
104.27
110.92
113.73
116.98
110.4
109.31
110.91
112.33
116.64
118.65
113.49
111.27
106.81
114.19
112.5
114.25
111.64
112.55
116.13
114.52
115.53
120.92
118.13
117.08
113.43
114.52
120.4
116.34
110.12
113.75
107.94
112.42
110.22
110.15
114.14
111.47
112.66
117.24
110.79
117.37
116.56
111.57
109.82
109.82
109.59
112.68
113.15
111.89
114.53
112.77
114.08
112.12
111.88
113.33
114.74
111.19
110.67
113.01
112.75
115.44
114.19
118.94
120.02
117.82
116.82
118.21
110.53
117.82
122.06
116.64
110.93
112.28
115.54
114.38
115.95
113.08
113.22
115.63
111.83
111.45
115.83
116.68
117.6
116.63
113.06
116.87
112.87
112.93
111.16
108.52
115.37
119.55
115.14
113.98
110.12
110.7
114.71
108.91
112.45
111.91
113.83
110.94
115.87
111.99
110.39
113.28
109.34
106.01
106.23
110.5
111.98
108.97
107.05
113.0
106.94
110.34
108.0
112.78
107.9
111.34
107.41
105.27
106.93
107.89
109.06
111.19
106.06
107.38
109.03
112.32
107.04
121.52
117.83
112.76
110.28
108.05
112.92
104.3
104.86
108.06
106.02
108.3
104.86
103.6
103.7
109.12
103.01
105.43
104.71
97.33
105.55
109.43
103.22
107.6
112.88
108.87
109.92
109.9
107.04
107.65
112.84
113.23
111.07
113.52
115.7
115.07
110.1
111.79
106.31
112.4
111.65
115.05
108.34
114.66
112.12
107.94
110.47
111.26
112.26
117.28
111.56
113.92
111.6
112.21
108.01
104.98
110.91
111.43
111.21
111.35
112.52
113.17
112.15
116.79
109.31
110.56
114.25
110.14
111.24
113.38
114.35
109.49
109.95
112.36
109.05
107.38
109.69
105.68
105.93
111.74
111.61
109.68
108.93
110.98
115.43
118.67
109.83
108.26
107.05
107.54
107.95
106.06
106.52
105.93
103.64
106.43
106.8
105.66
107.11
108.21
106.99
109.36
111.98
108.21
109.71
113.43
111.68
112.91
117.37
114.69
120.33
121.04
117.6
118.38
118.64
114.89
109.09
114.86
111.31
112.31
108.43
109.53
108.73
114.41
113.49
115.36
112.6
114.29
116.52
114.43
116.15
112.13
107.76
108.69
109.19
114.74
115.51
114.76
108.23
110.88
112.06
113.66
108.77
108.52
110.1
110.05
109.53
114.74
112.78
113.0
111.46
113.97
106.89
112.85
105.9
105.5
108.72
109.82
103.46
111.08
108.08
109.38
113.76
113.84
113.29
107.45
114.15
117.81
116.51
115.59
114.95
116.08
111.93
109.48
113.38
112.17
113.35
109.77
108.49
109.74
117.3
111.85
113.6
111.7
114.17
120.26
121.54
117.69
115.17
116.94
116.9
116.71
116.64
117.63
118.96
114.94
128.25
118.45
118.32
116.3
119.45
120.37
112.85
112.62
111.03
113.45
116.25
119.87
119.46
115.68
117.74
120.21
115.18
120.77
116.58
117.64
117.75
113.69
118.65
120.99
119.57
114.14
113.71
118.11
110.63
112.46
114.1
111.25
113.16
115.96
117.43
114.16
115.57
115.26
115.73
113.62
116.61
114.43
115.44
118.87
111.17
110.03
116.38
111.03
119.23
114.98
115.44
113.12
114.33
110.01
107.57
111.83
108.67
114.13
114.64
113.82
109.61
108.56
108.05
114.93
111.96
115.66
113.58
109.97
115.76
109.75
113.71
112.6
116.3
114.08
112.92
115.61
116.19
110.89
111.98
112.88
111.54
116.82
115.02
113.65
115.46
115.12
116.38
118.62
116.58
117.76
116.88
116.75
119.0
114.11
117.03
117.75
113.81
112.74
112.59
116.76
113.16
111.86
112.85
111.07
114.82
113.53
109.33
109.81
109.97
109.59
114.23
111.31
110.28
111.59
114.94
113.51
109.68
107.55
110.54
113.68
111.64
113.16
117.68
118.01
122.18
123.52
118.68
117.87
111.47
116.07
111.07
111.1
114.33
112.22
109.38
109.66
110.67
106.63
111.26
111.94
110.62
112.55
114.85
111.15
106.95
112.05
112.23
115.32
109.02
112.94
106.29
112.92
110.63
111.09
108.56
109.77
107.9
112.78
112.46
108.02
105.38
109.05
113.39
107.81
111.44
112.01
106.31
111.97
109.13
113.42
104.76
111.65
117.48
112.25
113.83
117.3
115.01
116.11
117.03
121.68
118.09
124.03
119.57
120.37
119.68
115.72
114.86
114.83
119.14
119.52
118.92
114.41
117.42
120.05
120.4
116.96
120.09
114.54
116.16
121.01
118.56
119.46
117.49
114.72
114.53
119.08
117.23
115.17
118.67
120.78
120.6
120.28
119.87
120.38
115.68
116.62
117.76
121.31
118.99
116.65
116.98
116.34
116.91
116.47
115.12
115.85
117.19
117.9
120.19
118.87
118.91
117.98
118.58
120.13
120.05
119.77
121.11
124.84
119.74
121.62
122.84
122.1
124.57
122.96
118.2
120.06
119.94
117.69
122.04
119.01
116.84
120.35
112.65
118.96
118.52
118.46
122.14
125.81
124.24
118.17
121.94
123.44
126.0
124.26
115.91
116.54
113.91
119.71
123.0
120.31
123.4
120.15
121.05
119.35
120.22
117.54
119.01
116.23
115.38
120.29
113.93
115.95
118.27
119.34
115.98
118.04
111.55
118.49
117.88
120.09
121.03
120.08
117.65
122.85
118.29
120.34
116.28
115.53
115.67
120.46
120.43
119.05
118.68
124.1
126.11
119.98
120.07
116.02
120.62
118.43
116.26
114.72
115.6
109.89
113.64
117.36
110.88
118.59
115.38
118.37
113.16
116.03
118.63
122.39
115.19
112.27
112.72
115.05
116.55
118.05
113.0
116.34
112.3
116.77
111.38
112.28
113.04
111.54
115.76
118.01
113.37
114.4
117.86
115.86
113.1
109.88
114.38
111.83
117.58
115.96
118.68
114.4
108.89
115.37
111.82
116.12
113.37
120.15
115.25
114.82
115.16
110.28
118.57
115.08
115.77
115.72
118.37
117.37
113.28
117.46
118.84
118.2
115.45
121.38
116.49
121.19
120.8
122.03
115.18
113.42
115.42
117.98
115.28
117.36
121.64
121.7
122.36
124.6
117.77
120.9
120.03
119.68
120.14
120.92
118.0
120.16
117.28
116.8
117.73
115.09
119.35
113.74
114.74
117.35
117.13
115.76
119.92
111.08
112.16
115.2
118.56
119.97
119.12
119.78
117.71
117.9
119.6
118.86
117.92
112.2
112.67
112.56
113.67
115.4
116.94
115.03
116.47
115.62
112.88
108.89
113.41
113.65
110.09
114.89
117.55
118.93
119.08
116.95
114.83
120.49
116.64
119.13
115.49
119.21
112.68
115.48
109.2
108.01
108.33
109.01
106.28
109.99
105.57
104.24
110.37
115.24
107.95
113.58
108.09
111.26
108.28
108.59
107.53
111.63
107.62
114.17
107.25
112.86
109.64
109.59
110.33
111.58
106.68
108.31
107.83
110.33
112.57
113.36
110.99
107.47
110.39
113.56
113.69
113.21
111.21
110.4
112.08
111.07
110.51
108.41
108.89
104.81
107.7
111.5
109.63
115.97
113.55
115.46
111.71
116.62
117.65
114.23
115.91
113.32
114.36
113.8
114.91
110.66
117.1
112.47
117.56
112.33
118.86
116.69
117.44
118.85
117.08
112.98
117.22
118.45
110.3
117.28
111.84
113.45
110.4
110.67
116.24
113.52
113.01
117.52
111.82
110.63
108.28
112.19
116.56
118.79
117.18
120.07
115.34
114.64
114.1
114.23
113.07
115.6
114.81
124.44
125.08
120.37
122.74
124.11
119.89
122.08
125.17
119.5
120.45
118.78
111.59
115.53
119.5
116.81
112.54
118.43
111.9
111.45
112.66
114.46
110.73
109.24
106.42
105.7
107.29
112.64
111.37
106.71
110.41
111.69
113.65
112.5
113.18
113.76
113.88
116.6
114.04
114.47
117.53
115.89
117.22
123.9
118.56
120.86
118.45
120.99
126.02
128.09
123.03
118.54
114.81
122.19
116.25
119.74
115.18
120.96
121.61
121.15
123.4
126.67
116.52
114.15
110.7
111.01
120.11
117.37
115.72
120.52
120.02
115.3
117.71
116.34
114.64
115.75
113.25
108.73
115.31
111.54
112.98
114.58
112.93
107.6
114.85
108.41
117.33
112.64
121.06
114.33
119.42
110.48
107.56
114.05
114.04
118.44
114.34
113.91
116.73
112.61
119.73
112.29
115.41
124.22
123.81
120.57
119.25
116.52
125.26
126.63
123.99
127.25
130.27
133.66
130.47
130.79
128.45
130.05
122.18
121.77
122.71
124.92
126.84
125.65
123.29
125.01
123.82
116.85
119.28
117.18
120.2
116.42
132.71
124.05
128.16
129.87
128.14
130.52
125.96
132.52
133.76
120.5
123.43
122.96
120.61
127.09
120.4
120.21
121.21
121.43
115.61
119.85
118.06
125.03
125.08
122.79
117.35
118.98
116.76
118.77
117.92
117.84
127.73
127.33
120.85
120.1
116.12
117.1
127.1
122.34
121.22
122.03
124.58
121.18
122.8
121.62
128.18
126.82
118.03
127.29
131.13
121.78
121.02
120.3
118.82
123.76
118.89
117.47
119.19
116.69
116.58
117.04
115.72
116.08
117.09
119.48
121.2
119.88
115.12
120.02
118.06
119.44
114.56
113.66
113.66
120.08
118.17
117.07
118.01
126.4
116.85
116.06
116.97
118.83
127.3
126.6
126.91
121.48
115.53
112.44
116.81
113.93
117.17
116.67
108.66
116.0
114.43
112.54
115.63
112.62
116.07
116.66
108.7
117.56
114.22
116.84
120.04
114.64
111.97
108.84
109.15
111.01
113.77
118.01
106.4
111.61
115.71
115.44
112.76
110.9
114.98
118.03
121.8
119.11
117.45
121.86
114.04
115.74
115.17
112.15
112.58
113.77
112.75
110.74
114.47
114.48
111.06
113.62
110.49
113.12
107.93
110.83
105.31
109.85
110.27
111.93
113.77
110.85
113.71
110.89
109.22
112.84
107.02
109.04
107.03
103.01
106.78
110.55
112.74
108.65
109.74
113.07
111.13
113.94
108.88
110.11
113.38
114.0
113.19
112.44
109.61
110.84
107.06
107.94
109.08
103.28
107.18
106.87
113.13
115.63
107.83
111.12
105.49
107.91
107.01
105.1
112.4
115.31
106.79
108.57
105.45
106.4
110.04
114.63
108.46
114.3
106.47
107.56
113.57
110.31
110.75
109.54
110.12
109.63
116.69
123.66
120.86
116.81
118.52
114.1
115.34
119.73
118.38
119.87
112.29
115.51
113.0
114.89
113.57
105.86
106.81
106.17
101.26
102.91
104.66
102.87
109.23
105.66
104.81
109.4
112.11
109.77
107.47
113.27
107.83
105.36
105.65
101.43
106.64
106.26
108.6
107.19
108.15
117.72
109.52
105.5
108.69
110.51
105.78
109.96
107.65
110.26
108.01
111.21
109.49
109.9
123.26
126.26
125.29
122.37
121.99
114.43
115.71
113.49
118.73
112.08
114.31
114.52
118.05
122.21
115.01
114.47
113.47
117.93
114.0
112.96
121.71
115.89
117.75
112.49
114.63
113.66
119.98
114.08
115.45
113.46
118.71
121.58
119.42
119.07
119.71
119.77
119.32
114.95
117.6
118.88
117.08
116.93
117.53
118.85
116.71
114.06
116.86
120.04
114.87
114.85
115.61
119.44
117.76
122.46
115.88
119.1
117.93
115.77
116.9
113.69
114.42
119.61
109.72
116.49
117.33
117.53
117.72
119.95
122.15
114.66
113.53
112.62
114.87
117.79
118.15
119.53
117.2
115.77
113.96
114.54
112.38
118.77
114.73
118.18
116.64
119.13
114.65
114.17
115.19
114.39
115.8
116.6
120.06
115.54
115.96
116.07
117.21
116.85
122.41
121.7
117.54
120.88
113.84
115.7
117.22
118.82
117.18
117.55
114.87
114.97
114.52
116.18
117.39
118.74
114.16
115.8
111.41
114.19
114.75
114.28
117.35
115.52
111.92
113.66
110.73
111.11
115.96
113.03
114.45
116.21
112.68
111.82
113.5
111.14
111.94
110.74
113.64
115.32
119.69
122.13
119.07
119.06
118.51
117.49
116.64
114.07
115.76
117.26
119.39
114.85
118.76
123.54
119.18
119.95
121.38
121.81
124.9
119.96
124.06
126.63
123.63
128.09
124.45
121.1
127.35
126.59
124.58
121.16
122.66
124.27
126.96
125.83
127.68
121.83
123.84
120.74
119.81
123.23
120.5
116.28
119.1
116.31
119.29
120.59
121.83
117.88
121.7
114.46
118.58
122.09
118.9
120.86
122.3
117.28
118.96
119.48
118.5
115.79
114.95
115.74
118.3
118.86
111.24
117.77
118.53
115.3
116.32
110.34
116.17
113.93
114.02
117.11
112.43
112.63
114.14
116.4
118.65
123.3
116.8
118.12
123.81
117.87
115.82
116.74
116.1
114.97
114.08
117.19
118.43
119.02
118.47
116.69
117.35
118.34
118.5
119.82
115.73
119.11
116.34
113.03
117.45
116.67
118.49
119.65
116.13
119.24
121.83
114.76
116.67
120.05
115.17
116.23
117.41
118.39
112.71
118.01
118.42
117.29
114.57
117.22
116.13
119.17
114.56
110.99
112.09
109.6
111.16
111.52
115.21
113.64
113.47
114.56
111.39
110.35
112.2
110.14
112.79
115.33
113.97
106.31
112.21
111.83
112.73
114.91
118.03
114.4
114.66
119.62
116.3
115.87
114.29
119.46
119.6
119.22
118.25
116.36
111.76
115.86
115.05
118.29
117.16
120.84
117.21
120.19
115.83
118.79
117.35
114.73
117.18
119.36
117.14
119.37
119.12
114.87
114.84
115.51
118.48
112.82
116.13
109.0
113.83
114.83
112.79
116.17
112.05
114.59
113.6
110.78
116.84
116.46
116.63
117.64
118.38
116.95
119.9
117.8
121.94
120.2
116.31
124.6
121.31
118.74
118.91
119.14
117.2
116.89
115.61
120.17
114.45
114.71
118.24
115.73
115.29
120.75
118.94
114.55
114.66
113.77
114.18
116.56
117.29
117.2
119.98
118.91
116.8
117.91
114.99
116.95
120.87
119.84
119.23
115.32
117.46
118.3
116.7
119.2
122.64
117.38
119.85
126.13
118.71
122.02
117.58
119.37
119.03
123.25
122.48
123.71
118.9
121.23
121.35
126.21
121.91
119.11
123.38
122.43
123.07
120.63
122.12
118.8
119.39
116.8
119.18
114.11
115.58
123.42
114.41
111.25
117.9
114.56
116.53
119.73
119.93
116.8
120.68
122.89
122.14
116.76
119.37
120.43
116.46
117.75
119.74
117.45
117.71
120.15
121.65
121.72
118.06
117.59
115.73
121.42
122.54
122.88
121.51
121.32
110.32
114.21
122.31
113.61
115.1
114.16
114.97
113.14
115.19
110.59
113.65
114.4
113.39
115.11
116.49
112.65
109.72
107.77
108.57
108.2
113.33
120.93
130.64
132.21
137.42
130.47
128.05
129.4
125.87
130.82
128.9
131.0
132.78
127.3
133.48
131.95
130.79
129.46
132.89
134.79
138.6
138.68
134.27
136.42
132.29
135.94
136.33
134.11
134.49
124.7
129.31
134.13
129.26
129.52
136.37
126.71
135.42
135.81
137.55
135.74
131.11
129.67
131.25
127.29
126.99
123.64
134.64
132.02
133.33
136.58
127.19
124.88
128.5
127.72
129.9
128.48
130.6
126.0
130.47
130.35
133.63
129.94
127.16
123.17
130.48
123.61
127.0
128.44
128.78
133.05
132.24
134.23
133.79
134.96
136.35
132.66
128.7
132.59
130.12
131.48
129.72
125.32
123.5
124.65
122.46
128.38
130.29
127.22
126.1
130.83
130.03
129.37
136.34
137.95
136.26
128.74
128.38
128.77
130.51
122.58
128.5
127.44
130.08
133.15
128.34
130.36
132.22
127.07
124.98
130.83
125.11
125.13
127.74
126.48
125.95
124.62
126.4
124.4
130.07
128.36
141.62
132.46
126.6
129.38
144.09
140.76
145.86
144.84
145.44
146.56
145.82
136.34
131.77
132.8
136.16
144.78
148.04
144.05
139.08
135.13
138.65
139.73
141.21
139.78
138.26
142.69
143.53
142.37
148.75
144.83
140.59
143.26
135.84
136.33
142.79
137.11
143.95
140.46
139.25
134.49
140.96
139.29
136.96
134.96
139.16
136.99
132.99
139.58
143.38
137.73
139.56
145.8
133.92
135.24
144.15
136.49
141.88
146.54
141.23
142.24
146.76
144.97
146.28
143.25
146.13
141.2
143.49
141.7
137.73
139.84
134.3
138.87
143.73
141.03
139.44
139.29
139.85
141.07
135.29
143.98
144.01
142.39
143.02
142.65
143.67
142.32
141.61
141.92
143.54
149.66
146.57
144.75
139.83
143.04
138.02
141.52
138.25
142.4
137.8
133.86
137.18
140.87
139.39
135.54
134.25
144.7
143.83
140.74
141.54
144.89
146.15
143.93
145.86
149.94
136.82
145.55
146.6
145.2
150.08
143.2
147.84
149.14
143.98
139.75
145.04
141.5
145.94
141.98
144.38
145.68
142.76
143.71
151.58
150.5
149.07
146.16
145.88
145.9
149.84
151.52
152.64
152.06
145.34
148.5
153.61
147.6
150.35
144.26
147.76
151.21
143.69
144.8
144.49
144.15
144.76
145.96
141.86
145.97
144.65
148.41
147.05
144.73
143.04
145.97
142.46
145.35
146.03
149.97
151.04
148.64
151.71
150.35
150.75
145.67
140.35
147.08
148.12
146.36
150.32
150.51
146.46
149.46
152.93
146.23
150.36
144.03
143.21
144.33
138.51
141.84
143.4
141.31
145.65
150.72
140.0
142.28
142.54
145.51
139.04
142.46
144.36
139.44
141.73
141.33
141.08
136.53
137.83
137.24
136.02
132.3
132.78
135.12
137.72
142.88
138.14
140.38
134.7
138.56
136.11
138.05
136.4
140.07
139.11
136.49
138.64
142.49
142.75
145.73
150.56
150.27
151.19
144.92
147.85
137.27
140.26
134.86
137.99
140.31
134.92
137.86
140.54
142.83
140.46
142.38
140.75
140.98
136.96
140.24
142.37
142.49
149.27
139.47
136.2
139.83
145.97
147.47
145.65
143.78
144.34
141.73
144.27
147.2
150.01
143.62
149.05
142.59
141.59
142.12
135.29
136.94
145.21
139.3
147.7
141.47
138.84
148.36
133.58
137.98
130.64
139.7
146.31
141.23
143.97
147.26
141.41
143.97
145.87
145.21
148.47
142.5
145.21
141.83
140.48
150.72
141.52
139.44
139.38
145.22
142.97
137.18
148.66
147.01
144.35
138.22
141.09
144.0
141.73
146.4
141.07
136.19
141.85
142.78
142.05
142.09
148.51
137.78
136.17
137.75
138.33
143.42
140.59
143.75
144.17
148.44
143.15
142.76
139.09
136.56
142.62
144.43
144.82
142.34
148.48
141.33
145.38
136.48
135.39
141.86
142.73
145.85
144.78
143.05
143.11
143.15
144.41
145.6
136.94
142.84
140.96
152.14
143.76
141.04
139.33
136.73
142.66
140.7
145.26
147.15
143.96
151.55
156.45
146.52
148.59
150.72
139.68
148.17
143.57
148.85
145.66
144.01
140.97
140.95
143.76
147.81
142.6
132.49
139.95
135.29
139.97
137.09
141.72
137.68
130.19
137.76
133.47
136.23
136.62
129.54
134.41
133.6
132.95
141.66
135.04
139.1
139.96
138.0
141.9
147.86
147.06
141.85
138.74
141.88
140.07
140.69
142.03
138.53
139.66
133.15
146.54
140.12
145.23
143.26
148.38
147.92
143.05
145.51
145.65
146.84
146.2
146.7
138.62
143.54
144.09
148.28
150.11
145.7
151.04
142.07
137.43
138.76
139.7
137.05
146.63
151.88
148.21
136.11
138.93
146.88
141.35
138.47
139.03
139.42
143.53
140.41
136.21
137.23
136.47
139.54
142.18
135.96
134.72
147.83
143.2
150.41
151.83
144.39
145.35
139.87
140.38
131.69
137.57
134.23
138.69
132.36
134.8
139.54
137.61
140.62
142.06
146.78
147.29
142.7
143.72
143.96
139.25
141.37
143.0
137.96
138.38
113.43
121.1
116.37
115.59
115.74
114.66
112.39
111.96
111.31
110.68
118.43
117.44
117.71
117.05
114.29
113.35
117.35
118.18
117.99
118.9
112.83
112.85
112.13
114.91
117.39
115.86
115.11
118.94
113.46
124.04
120.91
119.68
122.95
121.95
120.09
118.31
119.43
120.93
125.19
124.07
119.04
116.79
116.7
120.69
121.93
125.77
125.15
116.46
121.69
125.06
123.51
122.64
124.52
122.96
122.2
118.87
121.3
118.77
123.69
123.39
123.37
116.14
122.22
119.93
117.0
123.7
115.84
121.14
117.39
118.54
116.35
114.86
119.52
114.59
115.95
114.88
112.21
108.81
107.09
102.1
99.36
109.57
108.03
104.46
100.53
105.6
106.77
103.49
107.65
107.85
111.03
105.96
107.46
109.56
106.98
104.82
101.5
107.5
106.7
107.44
109.36
105.44
106.08
113.01
110.17
108.61
107.91
111.51
105.95
109.0
104.66
102.99
106.79
107.4
104.85
106.32
104.06
99.14
100.01
96.89
104.94
106.48
101.9
99.44
98.23
104.05
102.03
102.4
107.99
106.22
103.82
101.17
107.53
108.0
101.58
109.09
108.11
106.72
103.74
103.88
106.85
101.14
104.45
102.94
99.08
98.07
98.42
103.72
105.32
102.99
101.07
101.6
101.36
103.26
104.25
104.62
100.88
97.54
103.34
99.91
97.91
101.01
104.57
103.13
110.05
100.89
102.09
97.2
98.65
101.64
102.32
99.82
98.24
96.37
98.71
101.96
101.87
96.64
98.41
94.03
98.36
96.25
95.24
96.85
91.09
98.69
98.33
99.23
103.52
103.93
97.83
102.14
101.15
100.73
99.75
100.4
94.54
98.13
98.5
99.0
97.95
96.93
99.54
102.52
98.56
98.98
97.81
100.42
99.04
97.1
99.26
101.92
102.36
99.32
101.48
97.28
98.46
103.36
101.35
102.99
97.88
97.74
99.83
96.59
98.2
98.19
102.98
106.62
104.68
105.7
106.76
103.12
103.78
101.33
102.05
104.1
99.6
105.29
98.22
95.06
97.72
102.32
100.96
98.59
95.69
99.46
98.37
103.81
101.56
99.01
103.99
104.04
103.03
106.48
106.38
99.78
102.9
99.43
102.29
96.43
93.88
99.19
99.04
96.82
98.75
95.18
99.63
96.1
99.08
100.27
104.48
109.09
106.62
104.17
100.5
104.89
98.48
104.89
99.07
103.08
98.07
101.15
96.06
96.29
99.14
102.22
95.5
102.25
97.79
100.81
95.81
97.02
101.95
100.22
101.08
96.93
96.07
99.65
98.0
94.8
97.27
94.73
101.58
93.74
100.17
94.91
97.12
93.22
104.22
97.0
98.82
102.81
103.01
104.92
102.48
105.04
101.37
109.52
103.31
101.76
102.61
105.76
106.51
105.24
108.9
106.28
105.43
103.59
106.09
109.07
103.77
104.44
105.17
105.73
102.74
104.2
106.19
102.02
107.92
104.67
105.59
102.52
108.58
99.99
101.3
99.66
102.18
101.58
100.89
101.75
96.52
98.3
94.69
95.29
95.44
96.1
93.86
98.74
96.0
101.29
104.83
96.88
97.79
100.06
96.98
96.93
101.07
98.29
99.05
98.26
98.29
99.93
98.91
98.5
102.13
102.38
97.38
96.38
97.14
101.59
104.39
103.26
97.68
94.77
97.04
92.77
94.83
100.67
101.86
97.91
102.95
96.46
99.26
94.09
92.66
98.06
96.13
101.27
99.35
98.47
95.63
98.24
100.75
100.52
100.01
97.85
99.25
98.26
93.98
98.12
99.94
101.65
103.78
101.38
103.49
104.55
107.15
107.09
107.64
103.65
104.54
106.23
107.48
101.79
101.85
107.32
107.75
103.9
105.69
104.51
99.26
100.36
106.1
102.43
102.84
102.74
103.98
99.54
101.3
103.8
100.18
99.47
100.03
104.67
100.06
98.16
102.4
99.25
100.38
102.16
101.19
98.16
95.67
97.61
97.91
94.39
95.12
102.85
101.63
100.3
97.64
97.0
96.91
94.43
94.74
100.63
92.96
94.39
94.15
92.99
92.57
94.01
93.27
90.73
91.9
93.41
91.47
97.4
100.01
94.63
91.84
94.52
93.88
95.23
91.7
95.62
93.67
92.43
92.72
91.69
96.72
94.25
95.84
98.28
96.56
95.3
94.18
93.78
95.55
93.21
92.57
97.5
99.58
98.98
99.27
100.92
99.12
99.05
97.7
96.64
96.35
97.39
95.06
95.78
96.82
99.05
100.93
99.26
98.34
99.26
102.28
94.4
100.52
98.85
97.49
97.58
100.52
97.06
97.21
94.66
99.0
96.46
99.81
98.57
97.71
99.17
99.16
96.05
96.51
97.92
97.67
100.29
99.13
97.75
98.69
97.91
96.57
96.87
95.44
91.62
93.79
97.83
91.04
95.74
94.07
92.46
92.85
95.08
98.63
98.52
93.73
94.12
95.39
96.1
95.18
96.39
92.59
98.28
95.85
97.0
98.78
99.58
97.95
100.27
95.59
95.23
99.89
98.86
96.06
99.91
97.57
97.62
100.7
97.18
98.84
97.32
96.19
99.9
95.74
98.47
100.15
99.8
99.9
99.39
97.3
98.31
100.99
107.21
102.29
101.46
107.57
100.58
102.88
101.23
99.88
99.71
100.98
100.84
99.54
95.37
96.51
93.3
96.2
96.68
93.85
97.27
99.85
97.17
98.06
96.53
95.42
95.14
102.78
95.09
93.06
94.12
97.12
93.05
96.13
94.48
98.5
95.14
97.53
98.57
94.95
95.15
92.16
95.45
96.57
96.69
99.18
99.94
99.07
100.74
95.41
101.34
102.08
97.08
103.93
96.94
97.6
97.1
95.06
100.17
97.69
98.83
94.58
94.28
95.11
96.2
95.02
98.17
93.59
94.08
99.16
101.88
98.46
98.2
96.94
91.31
93.49
97.71
97.48
96.42
98.18
95.88
97.54
97.02
93.37
94.12
99.57
95.56
96.07
100.35
95.5
94.4
92.68
97.33
96.06
95.22
92.94
97.55
99.14
96.0
101.83
101.11
107.8
105.21
101.61
102.95
104.18
101.81
98.2
103.05
99.92
99.77
100.09
95.88
99.52
97.98
93.83
95.93
96.02
97.72
99.01
99.31
98.08
95.65
95.11
96.73
93.54
94.3
92.62
95.47
98.53
93.83
99.24
97.21
95.8
100.5
98.98
101.58
100.02
98.29
101.51
101.47
97.52
94.44
94.25
96.42
97.45
96.38
99.11
100.12
96.84
100.68
100.73
98.15
98.04
104.39
101.36
98.69
96.9
99.1
96.45
98.53
101.69
99.1
96.84
96.9
98.15
93.41
94.89
90.3
96.94
99.03
100.99
95.87
96.97
101.57
103.12
98.58
96.73
99.95
99.06
100.28
96.15
96.76
96.12
102.36
100.26
97.54
101.05
100.0
105.46
96.35
93.63
96.6
97.86
98.23
99.12
96.64
95.12
95.62
95.42
97.34
95.15
92.41
102.07
99.41
103.69
96.1
97.35
101.89
95.51
96.18
97.71
98.86
90.96
95.56
94.63
94.94
93.67
93.2
95.15
98.67
98.72
96.39
96.5
100.06
101.61
97.46
96.37
98.22
100.22
99.44
94.26
94.33
95.06
90.44
94.78
94.05
97.61
97.95
94.59
98.78
97.71
100.19
99.02
97.03
97.79
94.96
98.67
94.59
93.93
89.4
96.76
94.35
96.98
95.69
89.72
93.22
94.41
98.41
103.31
102.84
100.7
97.68
93.51
96.93
91.9
97.05
98.33
93.77
90.79
94.64
94.04
96.29
91.88
95.53
95.38
94.76
95.99
96.45
94.53
90.96
91.13
97.39
90.57
95.47
91.46
87.18
96.82
93.59
92.4
94.46
99.84
95.98
99.4
94.95
95.6
91.0
94.09
96.17
99.12
97.76
96.5
94.68
95.53
94.77
91.54
95.49
92.19
91.74
97.77
99.77
94.45
93.73
92.1
99.19
94.38
94.29
90.94
99.08
99.32
92.28
96.17
95.36
94.36
94.44
91.58
93.12
96.49
91.67
94.65
94.95
98.03
102.08
101.36
95.75
96.5
100.96
97.65
100.33
97.03
97.25
93.42
93.36
91.32
95.49
92.95
94.0
96.79
97.06
95.74
97.68
98.28
91.43
90.39
93.7
91.7
92.73
90.65
93.66
93.31
92.71
99.02
95.55
97.13
98.65
98.99
94.62
90.68
97.6
93.59
92.16
95.37
94.77
94.03
95.74
89.99
93.04
93.04
90.53
90.57
89.97
89.5
89.59
90.33
89.34
92.55
93.34
89.21
82.84
86.59
86.9
90.88
90.41
85.51
92.71
90.06
86.04
91.6
89.89
93.08
92.33
93.38
95.46
96.0
95.02
93.82
93.03
94.51
97.29
95.4
93.49
93.83
94.82
95.72
97.11
98.16
94.38
93.87
93.36
93.79
91.24
94.75
90.31
92.63
96.41
94.93
93.03
95.28
93.97
97.05
97.06
93.63
96.51
100.66
99.06
98.25
96.39
95.43
92.51
96.83
103.01
98.76
98.3
99.58
101.75
103.28
101.79
110.16
111.09
107.63
107.41
104.44
107.84
94.27
105.75
101.8
98.72
105.76
103.29
104.52
110.46
108.27
111.61
107.22
109.5
109.06
111.77
114.9
113.86
112.13
109.99
110.55
109.2
108.38
113.49
114.12
111.52
110.28
112.02
109.21
109.04
105.29
105.69
108.2
109.65
109.35
109.7
106.14
112.77
107.46
103.97
103.6
110.11
106.89
106.67
102.07
109.51
104.9
109.26
108.28
109.56
105.86
113.88
112.13
113.02
113.14
110.48
108.3
109.02
109.71
109.49
113.12
113.24
116.78
115.73
113.17
111.99
114.25
113.63
114.83
113.85
114.67
114.31
117.51
112.81
115.31
111.97
112.66
114.22
110.52
112.6
113.83
116.1
115.44
115.64
114.23
117.03
117.26
117.94
118.0
117.25
117.3
114.57
113.34
114.86
112.04
112.31
111.93
115.64
111.55
117.18
110.19
114.02
115.72
115.04
118.13
113.41
114.28
112.97
114.17
109.7
115.74
115.16
117.12
117.54
115.91
113.2
106.99
112.08
110.27
117.42
115.23
111.49
111.2
106.15
108.67
112.05
110.41
110.84
109.5
107.98
107.25
108.29
104.4
105.13
105.21
109.23
105.98
111.76
109.85
109.44
109.13
107.18
108.37
107.49
112.49
109.5
111.87
107.39
109.98
104.72
112.5
109.82
106.77
106.01
110.88
104.18
107.19
110.09
111.28
103.49
106.03
111.8
105.9
107.47
107.73
108.79
114.85
114.28
112.18
107.08
105.68
110.42
116.01
111.98
107.35
111.16
110.8
106.14
106.89
109.71
110.7
114.3
107.7
107.63
109.78
108.0
102.27
104.32
110.49
103.09
100.91
105.07
106.16
109.58
109.2
106.11
107.45
106.15
108.7
109.0
107.06
111.53
106.73
106.71
110.91
108.87
109.55
107.72
105.5
105.36
102.19
104.31
104.14
105.61
105.22
104.95
102.64
103.11
109.49
107.42
101.47
104.94
102.64
104.25
105.1
103.16
110.73
109.68
108.97
110.34
106.82
105.46
105.85
104.59
103.96
107.22
107.74
104.79
107.09
100.79
106.24
110.92
107.29
106.72
111.85
105.01
108.7
103.97
107.22
102.01
106.43
106.7
104.49
111.09
110.43
108.98
106.45
102.46
109.24
106.44
107.29
104.94
104.05
101.38
104.29
108.16
105.2
106.95
108.95
108.0
107.44
113.65
110.02
108.56
108.31
102.9
103.69
101.13
98.87
100.73
94.51
97.09
98.39
95.42
101.23
100.46
97.35
100.65
101.82
101.78
101.45
98.94
101.02
101.02
98.74
100.22
101.15
100.64
92.92
94.42
103.26
102.15
98.82
98.35
101.3
100.33
97.71
96.72
99.06
102.67
99.88
92.93
96.22
97.11
93.59
94.93
94.81
94.56
93.9
91.89
92.3
93.77
89.01
88.95
93.28
90.76
90.97
92.63
95.24
90.74
92.9
90.58
93.28
99.63
96.5
99.36
95.27
96.97
97.35
95.64
94.57
98.39
95.91
98.75
95.27
102.21
97.49
98.0
98.87
93.53
90.16
90.75
90.27
93.38
91.93
91.64
88.79
97.28
95.52
99.4
98.86
99.19
95.97
93.32
98.77
95.95
97.17
95.16
97.28
95.17
99.38
91.72
98.02
96.5
95.49
94.65
92.58
94.27
99.59
92.12
92.86
94.89
95.39
97.22
94.32
98.14
100.07
100.88
96.52
89.61
103.92
100.73
99.9
98.54
100.0
106.58
105.62
100.32
104.92
102.0
103.45
99.09
100.59
99.85
95.36
95.2
102.09
103.48
98.45
96.66
98.74
100.11
96.71
97.69
99.6
96.62
99.88
101.78
98.34
100.26
104.06
101.45
98.8
99.41
101.75
102.28
102.39
105.5
107.91
105.79
102.34
106.37
107.9
102.31
102.25
100.47
99.82
102.99
97.97
103.86
101.32
103.2
106.94
101.71
106.82
103.47
104.48
101.75
97.4
96.24
99.01
100.11
97.93
101.48
97.73
99.15
101.59
106.9
100.49
99.72
101.19
98.48
99.19
100.36
97.7
101.39
102.69
100.33
102.53
100.15
104.41
102.86
102.85
101.18
100.32
107.97
101.77
104.53
105.32
101.48
106.16
102.61
101.24
101.25
104.64
106.05
98.51
110.35
107.9
107.17
106.14
107.44
102.49
98.43
103.59
107.05
104.99
105.08
109.2
100.57
102.82
106.38
108.82
103.4
105.79
104.13
102.05
106.57
109.88
106.23
107.61
106.97
107.05
107.33
101.8
98.31
102.52
101.84
104.21
101.0
100.39
99.74
105.55
107.23
107.27
105.4
106.85
100.35
102.17
101.97
104.82
104.84
101.52
106.07
105.83
102.29
101.77
103.43
103.34
100.04
98.16
97.65
98.38
100.46
98.51
103.66
101.72
104.4
102.58
100.98
102.3
105.23
103.42
102.94
99.24
103.58
99.78
99.08
97.01
93.61
91.69
102.11
98.44
98.08
103.03
98.48
98.35
99.63
100.12
98.56
95.81
104.45
100.7
99.64
100.05
99.62
102.52
104.78
103.31
95.53
104.28
94.52
98.5
101.27
99.57
98.35
95.62
93.04
97.49
95.47
97.02
93.4
93.71
96.32
94.38
86.95
90.11
91.24
92.33
90.73
93.64
93.34
92.15
93.42
99.77
95.54
94.88
99.78
97.04
99.05
102.26
100.68
99.25
104.09
99.79
100.15
103.14
103.31
101.14
102.79
96.35
100.09
104.61
99.56
100.17
98.78
97.19
96.07
93.71
98.95
93.98
94.93
96.17
98.87
96.88
98.44
94.88
96.12
100.62
100.21
103.81
96.55
101.0
100.41
99.11
95.71
92.51
93.39
96.27
90.72
89.67
92.88
89.75
95.42
98.35
98.62
95.34
94.67
97.89
98.05
97.98
98.15
99.0
98.33
100.24
102.99
100.14
98.57
98.66
99.21
96.51
97.0
95.16
91.33
91.7
95.76
95.55
97.09
95.35
96.03
93.08
93.66
97.35
98.67
94.17
95.63
92.32
93.41
96.71
91.95
95.41
96.39
92.29
89.22
92.21
95.86
91.77
94.72
93.15
92.41
92.82
89.14
91.17
88.65
90.06
89.12
90.31
88.57
87.44
86.35
87.58
88.84
90.22
94.23
94.23
96.29
97.12
98.32
93.82
94.87
98.06
90.81
90.83
91.7
91.65
93.94
91.78
91.49
88.72
89.51
93.48
91.38
92.02
92.04
94.76
90.12
91.75
94.18
90.99
92.65
93.26
87.07
91.64
91.36
90.18
92.03
96.36
99.02
94.68
97.84
97.21
97.72
93.99
94.86
96.66
96.56
97.3
98.08
99.21
101.47
96.84
101.48
94.49
95.45
95.6
96.38
95.45
97.8
99.2
101.57
105.28
104.82
129.42
130.06
134.31
141.18
137.85
131.32
128.03
128.09
131.56
128.67
136.3
134.13
128.8
129.8
122.8
122.36
116.9
115.42
119.71
120.35
126.69
131.25
133.21
125.29
128.57
129.9
133.6
134.67
136.42
133.45
133.04
130.31
133.24
129.65
131.02
133.35
133.94
125.61
129.25
129.2
134.36
133.96
130.55
133.99
132.74
129.79
128.1
126.58
128.34
124.34
125.74
137.42
128.01
131.94
140.7
134.26
136.15
131.57
136.23
139.42
129.5
133.62
129.9
136.88
132.98
132.03
132.03
134.74
140.52
140.58
148.67
137.51
138.98
131.36
134.26
135.65
142.09
135.79
136.53
128.57
134.0
134.71
133.17
131.09
138.03
136.03
132.95
132.2
134.91
132.81
129.59
130.23
123.81
127.77
129.12
122.33
130.06
124.92
128.66
131.49
135.81
134.03
132.49
130.78
132.45
132.51
132.32
132.5
131.0
128.89
127.37
131.53
130.36
131.3
130.7
133.18
135.88
135.66
130.5
127.88
129.99
132.98
127.2
127.57
126.42
130.41
134.0
133.56
139.93
138.89
138.99
137.09
136.99
129.43
132.31
132.71
130.54
131.0
134.01
132.36
132.94
133.24
129.54
126.89
130.88
139.28
138.11
136.52
139.44
137.42
134.69
134.86
133.17
133.77
130.08
132.93
132.23
134.91
128.64
129.44
127.43
126.89
124.65
123.84
117.92
119.75
117.08
126.66
136.79
136.96
128.46
130.84
131.01
126.24
131.32
127.49
121.59
121.38
126.31
118.05
123.51
129.36
124.03
125.99
119.61
123.45
125.96
123.11
125.27
115.72
119.95
119.74
130.54
131.41
119.95
114.7
123.81
118.4
116.1
119.44
116.14
117.4
116.33
121.43
117.53
117.54
120.46
116.54
115.02
112.59
117.36
118.81
119.83
117.63
123.17
122.74
123.6
121.29
118.41
126.44
123.36
121.59
125.34
127.21
124.38
123.39
126.78
131.01
123.97
127.8
123.94
128.27
123.07
123.76
120.23
117.18
125.72
124.0
130.09
129.52
126.95
130.46
129.94
129.36
127.27
122.87
121.81
125.17
119.81
123.97
123.7
125.71
125.84
131.2
135.42
132.79
134.82
137.89
138.55
128.4
130.02
131.4
137.68
128.74
132.44
135.46
128.9
131.87
130.23
134.17
134.1
136.27
130.01
127.73
130.44
132.71
131.06
126.96
122.19
135.64
129.64
134.86
134.48
135.19
136.66
136.76
136.53
128.09
132.81
132.3
132.63
128.07
131.89
129.54
128.01
129.66
129.95
127.45
131.71
131.38
130.29
128.07
126.23
129.15
135.77
134.52
133.98
132.68
137.01
137.83
134.49
132.87
138.2
135.82
136.61
131.19
134.17
128.25
130.57
134.24
130.23
135.98
133.43
129.13
136.26
132.54
137.29
137.38
135.97
131.33
131.99
134.56
135.89
130.87
132.39
133.5
134.18
137.96
144.91
130.57
134.9
132.96
135.36
132.83
132.72
136.48
140.11
137.56
133.67
137.66
138.64
136.75
135.69
129.11
134.6
134.18
133.19
137.42
138.0
136.24
135.58
137.56
136.98
134.04
134.98
139.05
139.31
131.97
132.75
137.81
135.8
140.28
133.35
139.98
137.39
141.22
143.37
143.78
145.59
145.84
144.76
145.7
149.07
145.13
141.62
147.69
142.75
139.45
144.21
149.67
144.94
143.98
145.54
142.69
138.89
140.27
141.58
138.37
140.84
139.25
145.87
140.55
141.08
141.8
138.43
138.4
136.05
141.31
143.18
140.21
141.97
138.08
140.36
149.78
156.31
148.32
154.77
152.44
147.52
152.85
148.07
143.89
157.62
147.39
147.4
151.21
146.21
145.9
142.08
139.99
145.06
143.57
158.19
148.91
148.29
153.12
142.19
133.53
130.13
131.02
136.93
139.17
137.79
142.42
139.02
131.28
136.38
132.0
137.63
140.73
136.15
135.45
136.88
132.73
132.68
141.37
130.44
140.39
139.84
135.53
141.38
143.2
138.16
135.17
138.5
133.97
141.59
138.11
137.09
139.72
136.98
136.85
151.69
141.33
142.27
135.0
136.74
136.59
138.1
138.25
130.76
129.76
134.06
128.64
126.88
135.62
128.24
133.82
132.8
135.36
133.21
138.4
136.02
131.01
135.75
134.47
137.82
135.51
143.09
137.67
137.11
135.16
140.32
137.32
145.82
133.89
138.84
137.24
134.85
133.52
139.53
133.05
142.09
135.48
132.74
136.41
132.4
135.97
139.92
134.81
139.8
139.15
141.58
133.93
140.23
143.35
143.97
136.51
144.05
141.26
138.95
133.9
136.79
140.86
138.69
139.37
139.45
136.4
136.78
133.03
132.68
131.84
129.22
129.63
128.03
127.17
133.75
129.72
135.14
135.91
135.24
131.92
131.99
136.99
127.54
141.16
133.06
135.15
133.34
130.49
134.64
133.89
135.2
134.51
134.13
127.72
135.34
134.47
132.55
131.07
135.19
137.48
138.63
132.79
132.64
133.27
131.11
132.89
135.15
138.46
133.76
134.41
136.16
132.02
133.52
136.78
131.56
135.91
137.16
134.73
136.09
135.97
129.81
132.76
132.69
129.89
125.47
126.83
127.43
134.25
127.6
130.3
126.46
130.58
132.45
132.49
134.32
133.83
134.78
131.01
125.69
132.51
131.7
130.29
134.14
129.69
130.59
129.47
136.59
132.7
132.74
125.49
131.07
128.14
135.62
135.01
135.38
134.43
135.69
140.12
134.96
138.71
138.05
134.79
137.25
137.85
139.26
138.67
134.8
137.09
138.19
137.5
133.21
129.68
134.46
128.87
128.59
130.95
132.19
134.9
133.08
131.82
132.65
129.65
134.57
140.08
140.44
136.75
140.11
135.48
133.05
136.03
136.55
139.94
142.48
136.69
134.57
134.51
130.89
131.53
132.7
129.14
138.34
127.99
131.12
135.8
135.13
134.8
134.96
132.03
136.72
137.77
132.62
129.91
127.07
135.96
133.46
131.58
139.13
132.35
131.75
129.92
125.96
134.01
140.94
128.4
133.94
131.33
135.34
140.36
136.75
132.83
133.26
136.05
127.18
133.43
130.7
130.82
125.42
126.88
127.16
127.41
129.91
127.87
126.41
127.75
128.14
130.13
125.29
122.86
127.6
124.84
123.45
123.48
125.28
133.86
133.98
135.95
135.6
139.45
133.05
134.8
141.88
140.92
136.29
140.63
137.9
135.74
136.32
139.89
136.8
139.1
132.35
134.73
128.66
132.01
131.56
132.14
132.08
139.78
135.04
133.44
133.7
134.45
129.32
131.0
134.96
130.62
129.06
132.2
133.39
133.2
135.21
137.99
134.59
131.83
132.45
134.9
131.27
133.81
135.24
131.41
134.13
136.72
130.6
132.38
137.71
120.28
122.33
124.86
123.13
104.09
102.31
99.42
94.69
97.85
98.21
95.63
95.24
97.45
101.34
98.33
97.87
97.78
100.61
102.03
99.33
95.77
97.71
105.01
104.18
99.72
101.05
99.45
95.48
103.36
98.68
100.75
99.23
100.0
99.62
100.37
98.19
99.96
99.21
104.43
105.86
102.88
103.1
105.8
104.49
105.49
101.34
107.1
103.52
102.85
99.31
99.66
99.88
103.08
100.98
107.13
101.92
105.29
102.39
105.52
109.48
104.71
103.89
104.94
109.92
105.73
104.18
106.4
104.29
103.22
103.6
104.83
104.03
102.73
103.6
103.18
97.48
101.0
97.99
103.31
97.89
99.73
98.68
104.71
100.75
100.6
99.08
101.05
102.78
95.31
92.35
95.63
100.75
101.9
104.07
103.6
99.84
102.16
100.69
97.57
96.67
96.37
100.2
100.61
100.44
98.18
104.35
102.22
103.23
94.8
98.0
101.62
102.08
102.19
100.43
103.21
96.47
97.87
97.8
95.77
96.41
97.88
102.64
103.09
99.38
96.82
95.59
101.69
102.1
101.02
102.15
97.58
102.1
100.56
106.89
104.31
101.16
99.39
99.18
97.98
97.43
95.18
102.45
101.05
100.42
97.75
103.78
100.69
98.81
99.03
100.9
101.59
95.03
96.37
95.94
94.33
98.64
98.87
101.19
100.72
101.05
98.37
99.38
97.34
98.7
97.69
97.02
98.51
98.62
97.95
99.25
102.89
96.84
94.43
95.05
95.1
97.29
100.42
99.18
97.05
100.77
98.72
97.77
98.77
96.21
98.24
94.93
101.06
100.15
99.39
104.39
100.82
99.19
100.39
101.43
99.03
98.5
100.83
97.88
98.82
97.14
101.8
104.76
100.45
101.23
100.41
98.44
99.3
101.32
103.37
104.41
106.36
108.48
104.84
105.49
105.4
103.78
109.77
108.17
110.83
104.42
107.37
106.3
102.61
104.84
105.4
107.17
103.77
99.36
102.18
101.7
107.2
107.49
105.59
103.22
103.21
101.5
101.97
102.87
97.67
95.38
94.22
93.33
91.56
99.54
97.7
99.02
100.52
91.63
95.86
97.67
93.32
93.14
96.11
92.24
88.65
96.11
96.27
97.28
94.96
93.42
97.0
94.25
93.07
92.09
96.49
96.49
93.98
97.98
99.38
96.56
97.92
93.61
99.02
98.03
96.13
97.76
100.11
98.67
100.89
102.89
104.02
101.88
101.8
103.92
104.86
103.36
107.21
103.45
103.14
100.07
101.7
99.64
96.93
103.24
103.2
108.54
105.25
96.65
98.59
105.25
103.51
104.44
101.79
103.09
96.9
101.51
97.46
99.94
98.77
94.56
101.75
100.96
95.05
96.8
96.61
98.09
95.95
98.19
96.06
93.24
101.11
98.76
95.67
96.31
97.1
95.63
93.27
95.84
98.21
97.84
98.57
94.38
94.48
97.71
91.54
94.53
92.32
90.88
94.8
94.84
94.07
94.92
94.71
95.66
95.0
89.21
93.15
95.72
93.9
94.44
95.22
91.79
95.6
91.09
94.46
97.47
94.04
89.2
91.0
91.34
92.07
94.17
92.74
94.65
96.82
92.42
93.33
92.7
91.79
91.3
92.1
94.39
95.74
95.85
96.19
90.15
94.58
89.7
90.66
94.02
93.6
92.48
92.78
92.47
98.01
94.02
86.42
89.49
91.76
92.25
91.74
91.26
91.91
94.76
96.22
96.77
92.29
87.46
89.87
92.09
92.07
93.98
87.36
92.31
90.95
93.16
94.0
93.66
96.71
94.57
94.23
96.56
95.95
96.69
96.07
95.31
94.89
94.66
96.29
98.56
94.87
91.79
95.66
90.85
92.82
90.29
92.33
90.89
93.69
92.22
95.81
94.42
95.5
95.45
94.94
96.47
98.0
94.54
98.4
97.14
96.43
94.63
96.96
96.95
94.14
94.86
96.85
97.84
98.81
97.82
95.88
97.92
99.06
96.89
98.64
96.49
95.28
96.08
97.77
96.73
94.16
101.75
100.55
101.87
102.24
99.66
104.55
101.2
102.7
101.86
99.11
96.17
98.71
98.33
101.17
99.84
98.91
97.61
99.97
101.86
97.29
106.31
104.29
100.25
102.34
104.89
102.59
98.47
99.82
102.65
103.58
106.29
110.29
110.07
107.56
107.4
108.34
108.28
104.52
106.22
109.32
106.88
102.35
103.82
101.24
98.62
103.51
107.62
105.35
107.9
105.75
103.5
107.38
105.63
106.48
107.65
104.55
111.17
110.84
112.11
113.13
110.3
112.25
110.25
110.07
108.96
112.98
108.41
110.22
107.28
101.74
111.37
107.49
106.76
102.54
102.4
105.3
100.83
107.12
107.31
103.79
102.7
99.84
103.56
108.08
100.56
101.26
106.47
113.09
106.74
105.99
104.32
102.62
99.74
99.93
101.33
103.37
106.7
101.86
102.27
103.97
102.72
100.54
102.57
106.89
103.87
109.09
112.44
111.09
110.87
116.66
119.39
117.43
118.22
115.14
110.85
107.82
106.93
114.21
113.48
108.63
111.09
110.11
107.79
111.6
108.03
104.15
107.88
107.53
104.19
108.08
110.47
109.5
111.19
107.47
110.32
111.62
115.41
111.53
111.25
113.49
111.88
111.35
108.95
108.98
117.74
111.25
110.54
108.25
105.68
104.64
107.18
104.39
105.02
102.43
105.09
105.07
106.68
102.27
106.17
104.65
101.88
105.92
100.7
97.87
96.0
93.97
97.05
96.41
94.67
94.76
98.07
102.95
99.67
98.99
94.29
102.26
97.21
96.4
95.71
99.55
93.74
94.51
99.28
96.15
98.41
96.04
95.61
93.15
96.12
93.05
96.83
97.43
101.18
96.42
94.51
94.86
87.88
96.54
92.74
98.52
90.41
90.41
93.72
95.43
97.76
90.59
97.6
94.79
95.36
94.12
97.65
92.9
97.43
96.59
95.02
92.75
90.02
92.67
94.44
85.38
94.51
92.71
88.51
93.86
91.52
93.53
92.76
92.49
97.78
96.6
96.25
92.18
92.68
92.91
93.34
95.17
90.55
95.21
93.85
95.57
95.24
96.04
96.21
96.03
90.71
91.08
92.91
96.13
88.11
89.16
93.66
90.51
93.46
92.59
93.5
96.83
96.44
93.48
97.08
95.79
92.75
96.4
90.81
99.52
94.37
95.3
98.1
100.27
96.11
93.18
93.63
94.19
98.26
98.44
93.0
99.04
94.46
95.44
89.46
88.76
96.11
95.4
94.66
88.21
92.89
92.32
94.38
92.09
95.12
92.68
94.94
95.53
96.35
92.44
92.19
91.69
96.56
96.1
89.77
89.51
92.53
89.01
86.54
86.61
88.37
87.52
93.15
91.12
91.3
92.05
92.21
88.67
86.53
91.75
94.55
98.1
95.79
91.61
89.69
92.37
88.29
87.57
88.98
94.95
89.53
91.44
95.75
94.62
92.76
91.95
91.66
88.3
93.92
86.97
83.05
85.4
93.77
90.47
93.75
96.54
93.58
95.75
92.53
90.32
88.39
89.02
82.7
89.37
86.86
89.99
92.48
93.98
93.59
95.87
96.19
101.9
100.86
93.93
95.09
92.47
89.25
89.48
86.33
93.66
91.34
91.41
89.46
96.61
88.25
89.89
93.36
87.03
88.53
84.13
88.45
90.26
91.77
89.31
88.02
93.37
89.27
87.52
89.44
89.14
88.55
88.06
86.17
91.93
86.11
88.36
88.44
87.33
87.26
88.22
88.47
91.96
90.14
87.59
88.63
86.35
82.95
88.38
92.47
88.72
87.54
92.29
91.98
92.56
91.37
93.64
91.88
89.56
91.31
92.92
94.46
90.16
93.17
89.52
96.85
94.95
96.5
95.87
94.26
93.09
89.36
93.84
91.49
89.43
91.39
93.82
90.59
92.53
92.82
90.6
89.0
87.28
88.71
90.72
86.45
87.65
88.26
88.49
92.73
89.46
91.17
90.21
85.77
86.84
85.46
83.88
83.92
90.81
87.76
87.61
84.53
86.43
84.7
86.64
82.37
86.25
86.22
84.64
86.47
90.58
83.99
86.86
90.16
93.51
92.74
89.89
92.42
92.89
90.14
89.68
88.36
90.6
89.66
88.7
87.14
87.85
88.86
89.26
88.23
84.21
86.11
89.59
88.15
89.04
85.52
86.52
90.05
87.28
89.67
89.6
90.27
85.84
88.9
88.01
93.76
94.04
85.13
84.78
89.88
87.0
87.19
89.23
86.59
87.37
91.54
90.98
92.86
93.41
93.41
88.19
85.38
85.69
87.61
85.32
86.33
85.69
86.48
85.75
82.31
83.73
84.36
86.83
88.5
93.69
91.25
93.02
87.13
88.22
89.59
88.14
92.04
88.38
88.09
94.71
94.25
92.36
97.4
93.24
96.29
98.45
103.11
92.71
94.01
92.76
94.86
86.99
92.4
91.2
88.99
92.68
92.48
97.74
108.44
117.38
111.54
107.72
116.77
114.21
109.06
110.21
113.41
115.29
118.27
115.99
116.12
116.55
113.4
112.62
118.38
112.07
115.53
113.88
115.26
111.0
112.05
112.7
114.04
114.41
110.32
104.61
107.42
102.84
105.15
110.32
108.96
107.63
105.2
110.57
105.18
108.97
104.79
108.09
109.67
109.27
109.41
107.78
105.56
106.27
102.24
104.9
96.97
103.33
104.02
104.73
104.54
105.05
105.63
101.78
102.52
100.68
101.81
104.73
104.61
110.08
108.37
106.78
107.91
113.12
109.67
111.48
110.45
109.52
106.87
109.7
112.94
105.72
111.91
114.23
108.55
110.48
107.55
111.05
110.11
108.79
114.87
112.41
111.11
110.14
106.92
109.25
110.31
113.11
114.87
113.49
113.63
115.78
113.84
117.47
114.97
117.09
110.54
112.6
111.07
115.32
105.67
110.5
109.61
108.1
105.3
107.72
102.25
105.29
105.1
103.78
102.33
99.42
100.09
100.31
98.59
104.82
103.24
99.56
104.34
103.42
104.12
100.09
100.02
99.95
98.28
102.41
102.39
101.67
104.73
103.97
101.32
108.1
97.14
103.28
104.43
96.93
101.29
100.43
105.8
105.47
102.27
108.13
104.57
102.4
104.3
101.48
100.32
104.33
98.82
101.2
104.47
105.31
105.15
104.5
105.73
104.39
107.39
102.03
98.71
106.48
104.6
106.64
105.65
105.68
106.14
103.51
103.08
107.29
108.74
106.66
108.27
106.03
105.08
106.22
103.07
108.24
105.93
102.97
102.9
104.85
111.14
103.59
107.12
108.78
109.18
109.58
110.85
110.65
107.0
110.94
107.94
100.13
106.8
107.77
103.95
103.27
106.74
109.01
106.74
100.56
108.11
105.96
110.85
111.17
110.63
107.69
108.42
106.68
106.25
104.66
104.55
100.83
111.39
102.74
105.96
103.65
106.81
109.39
105.24
101.52
102.92
103.26
103.73
106.52
104.96
101.45
102.57
102.0
101.86
101.38
97.35
97.73
99.04
97.94
98.16
101.34
97.26
96.35
98.85
104.64
100.23
103.87
101.5
100.7
101.07
99.23
99.74
92.69
97.99
99.87
101.12
104.34
100.32
101.18
102.34
98.82
102.49
101.83
99.34
104.93
100.81
100.19
96.94
99.84
101.57
98.68
100.61
104.26
101.45
100.58
103.95
104.51
102.66
105.65
100.94
97.39
101.21
100.14
101.2
102.6
97.95
98.17
99.19
102.68
100.51
100.68
104.42
100.69
100.1
100.33
99.51
102.93
101.01
99.78
93.54
100.56
96.4
99.02
90.85
90.33
99.32
95.98
100.74
97.26
98.85
95.5
95.21
97.72
99.75
89.99
94.1
95.13
83.71
96.55
98.15
101.42
103.29
98.04
95.44
95.56
101.42
105.32
101.48
102.05
103.41
96.87
108.18
103.93
105.89
108.44
105.09
109.51
108.72
105.76
107.58
107.15
104.07
103.76
107.67
110.66
109.19
106.91
105.56
102.37
101.73
104.01
101.21
107.1
102.45
105.3
107.07
113.23
110.45
108.93
113.26
112.02
110.11
108.39
104.1
105.38
103.13
100.59
100.38
103.57
103.99
101.96
103.23
103.46
99.71
98.49
99.15
103.52
100.03
103.84
98.12
96.89
100.69
106.84
97.8
103.33
102.5
99.62
102.05
98.98
102.15
107.75
103.55
99.43
98.68
100.43
100.54
102.12
101.1
104.8
103.81
98.56
102.2
103.77
101.31
101.05
102.78
103.43
105.18
103.61
105.73
102.49
99.49
101.18
106.76
102.09
103.81
101.52
105.45
100.24
104.1
104.57
104.83
103.06
99.32
103.35
99.32
99.25
99.66
99.19
95.04
100.06
98.0
100.42
103.96
102.14
104.52
103.28
101.16
101.66
100.4
101.17
100.01
97.81
97.91
97.33
98.1
101.48
99.82
100.86
99.26
99.21
100.85
99.02
101.27
96.7
98.29
100.26
98.41
95.12
101.52
101.42
102.13
102.96
99.81
97.23
100.21
94.28
101.05
94.17
97.12
99.85
97.55
102.49
104.51
100.14
100.02
101.62
99.33
101.05
100.8
103.25
100.74
102.47
100.59
98.97
103.08
103.77
100.05
101.1
99.9
101.96
102.78
99.14
99.23
103.11
95.54
102.51
99.23
100.03
95.4
100.85
106.77
100.64
101.52
102.58
101.01
99.46
98.94
98.46
102.58
100.34
96.06
102.58
99.42
95.87
101.86
98.47
103.09
103.14
106.4
105.47
110.17
105.22
107.64
106.42
106.8
100.49
105.52
107.01
102.02
104.48
101.97
101.91
103.21
98.92
102.19
100.03
104.02
104.9
106.01
99.02
106.11
108.35
106.71
105.82
106.61
99.64
104.07
104.02
103.29
100.84
101.55
104.75
101.22
104.25
103.93
105.08
104.56
101.37
102.75
103.2
103.3
103.39
104.77
104.58
104.7
99.84
102.57
101.75
102.49
103.1
104.64
103.35
102.56
101.86
106.26
102.98
104.93
110.35
106.47
105.52
105.59
104.79
108.18
105.95
103.91
103.94
101.84
101.58
99.88
101.37
106.28
102.88
107.05
101.44
102.15
104.51
105.37
101.86
105.74
105.46
103.95
103.51
102.72
100.44
102.68
100.62
99.72
106.32
105.57
100.22
104.35
103.08
105.7
104.92
103.04
99.44
100.54
101.36
100.62
100.59
102.67
101.5
101.57
101.4
102.58
101.22
103.77
100.22
101.96
103.86
102.32
100.06
95.9
99.47
99.1
99.52
102.55
102.81
100.95
102.92
99.99
97.62
99.98
103.47
96.77
96.08
98.3
96.33
97.59
94.75
92.45
98.9
98.74
98.32
98.01
98.3
98.04
99.79
98.99
101.02
98.18
96.15
97.37
98.62
99.32
99.42
100.22
98.15
97.07
99.48
96.08
100.48
103.81
96.37
98.07
98.36
96.36
94.28
100.95
100.81
101.92
97.32
100.29
96.26
97.94
98.58
96.64
99.59
101.73
101.37
96.88
96.46
96.03
99.28
99.98
100.92
97.26
98.14
96.41
103.82
107.41
100.84
103.07
100.25
100.07
99.2
97.96
101.72
106.26
105.94
104.96
101.05
96.48
97.61
102.66
98.89
97.89
103.07
98.64
101.92
102.27
97.63
98.02
95.48
97.61
99.48
98.89
103.78
102.4
96.32
101.57
103.5
94.69
98.18
100.64
94.84
95.98
96.98
102.42
100.87
101.07
101.6
101.12
98.23
95.84
100.66
96.7
96.21
103.11
101.41
106.14
102.29
100.69
103.56
103.39
100.0
98.68
98.45
105.06
97.57
97.27
97.12
93.75
97.94
102.21
99.46
95.41
103.5
104.94
93.85
98.63
97.66
101.78
100.79
100.41
100.14
97.03
101.05
98.53
99.46
99.8
100.33
102.14
104.83
99.59
94.68
100.23
102.8
97.88
104.72
103.13
104.71
100.14
99.33
104.64
102.07
106.42
106.6
103.25
106.04
105.57
110.22
109.35
107.34
109.11
107.89
108.89
104.84
102.02
104.2
105.57
106.68
108.93
110.72
108.1
105.51
111.63
112.55
108.71
112.37
108.8
109.91
105.28
107.93
104.35
104.89
107.79
110.07
104.21
102.82
102.83
105.91
105.23
105.39
103.64
103.85
109.12
107.82
103.03
104.42
101.66
102.94
102.45
101.62
99.96
97.82
102.15
101.8
104.1
106.64
101.53
102.58
102.29
99.28
102.2
98.76
103.75
95.97
101.35
102.16
101.56
95.86
99.2
97.27
97.63
96.55
97.92
97.49
91.98
93.04
96.4
96.28
99.41
97.01
101.15
100.6
103.29
101.74
105.62
100.86
102.74
100.08
100.74
100.15
99.15
103.62
99.72
99.61
102.37
102.55
100.85
99.97
103.0
103.27
103.65
100.8
102.16
106.19
105.48
102.58
104.38
103.0
106.0
103.0
108.85
105.87
106.15
105.23
104.75
98.26
100.19
101.95
100.96
101.07
105.37
98.34
99.72
101.92
104.89
105.26
102.6
102.73
101.88
103.66
102.38
102.18
103.61
101.0
101.0
104.79
104.71
102.59
104.74
100.72
103.9
99.31
106.91
107.94
107.46
107.81
106.08
108.67
105.4
106.49
102.46
103.94
104.36
109.06
103.81
101.82
101.43
104.27
103.13
101.96
104.38
109.03
103.89
103.75
102.29
101.02
103.45
107.03
102.57
100.65
99.47
104.76
107.0
105.48
106.31
100.93
108.08
106.26
104.09
101.3
101.14
102.79
100.36
102.36
101.18
103.13
104.11
100.44
100.91
102.19
102.72
102.41
102.92
100.49
105.62
104.62
103.84
103.89
99.86
104.75
100.81
99.99
99.44
102.71
101.89
100.75
106.41
102.73
101.99
101.27
104.67
104.08
98.43
100.42
102.34
101.73
98.99
94.9
103.19
101.78
104.87
107.5
106.02
102.95
102.27
102.16
103.07
104.47
102.27
104.02
103.5
103.12
102.42
102.57
105.46
100.97
98.31
97.96
102.02
101.36
99.64
100.32
105.26
107.07
101.69
102.09
103.34
100.87
103.79
104.12
105.08
101.37
96.87
101.81
96.32
101.33
101.56
103.18
102.61
103.78
98.48
101.51
102.87
101.7
101.85
106.83
104.94
100.55
101.03
97.17
96.15
100.3
99.35
102.43
100.35
102.47
97.02
94.03
99.56
101.54
100.69
101.37
98.55
100.08
94.73
97.64
99.38
101.52
103.37
99.47
103.78
105.72
101.86
107.05
99.98
99.75
100.18
103.0
102.36
100.65
102.32
100.83
102.44
103.73
99.6
99.77
98.45
101.17
100.25
102.57
98.33
102.88
95.97
101.95
104.35
101.98
106.24
106.21
107.07
106.33
108.52
106.84
107.78
110.03
107.28
113.89
108.77
108.57
110.98
108.3
109.08
112.55
110.52
104.19
109.78
107.68
108.64
112.38
111.81
113.96
109.31
109.22
110.63
107.18
112.84
108.97
108.84
107.49
109.74
106.69
107.61
108.4
107.52
111.62
103.9
103.42
106.12
108.23
106.81
104.59
106.14
103.45
102.49
101.9
103.28
103.77
106.29
105.43
104.99
99.38
106.91
108.24
106.56
104.56
104.22
107.03
106.68
104.18
104.5
106.32
107.52
106.93
106.73
107.4
109.95
105.22
105.18
104.46
103.91
106.91
108.22
105.02
104.54
105.07
105.31
105.56
106.57
108.63
104.16
107.57
106.32
103.41
104.43
104.56
110.13
108.29
104.99
104.31
105.15
101.01
100.75
101.98
102.01
104.31
106.71
106.02
103.34
105.64
105.69
104.58
107.86
102.19
99.66
105.07
101.78
102.38
105.76
103.44
108.47
103.96
106.72
102.04
103.64
104.86
100.12
102.03
99.15
100.51
99.41
99.67
97.74
96.58
100.28
104.11
102.41
101.94
106.4
102.54
103.36
103.16
99.56
98.48
99.16
104.01
101.09
103.53
102.85
100.98
101.14
100.75
101.85
103.56
103.96
107.62
105.27
105.19
105.13
100.61
100.58
96.01
105.56
100.07
101.25
102.5
101.35
101.15
99.21
102.17
102.26
102.47
102.88
102.4
98.62
98.46
104.79
104.6
105.21
103.49
102.11
100.42
102.12
97.37
101.87
99.62
102.06
101.45
99.32
100.72
99.74
101.13
101.69
95.63
101.75
105.7
105.02
103.11
97.95
105.13
103.92
101.86
102.46
102.92
101.71
100.06
103.23
100.61
101.66
107.55
101.46
101.46
95.32
101.95
98.32
98.17
104.13
101.19
100.76
98.61
96.61
103.81
104.41
102.38
98.53
103.09
105.23
101.63
101.45
100.46
97.74
100.59
102.11
99.26
101.05
102.19
100.54
102.01
101.05
99.31
100.27
100.05
96.25
103.64
102.87
97.75
100.16
99.6
103.28
98.04
103.17
99.93
104.65
98.41
104.23
104.72
106.45
98.42
103.81
98.55
104.81
101.87
107.8
108.55
104.73
105.37
104.48
103.4
102.85
102.34
104.47
105.65
102.37
104.66
100.35
99.72
103.21
104.05
99.95
100.43
100.93
101.34
103.23
104.34
103.97
103.14
103.21
99.24
103.52
100.52
97.11
101.39
104.02
100.69
107.1
104.68
103.76
97.9
100.84
102.64
106.57
100.11
102.96
102.02
103.74
103.39
106.2
105.61
99.68
98.62
100.44
100.5
103.43
99.71
102.6
97.43
95.24
97.47
109.99
103.8
106.5
99.74
107.45
109.96
100.15
106.42
103.37
104.05
104.02
100.69
99.01
100.74
99.0
100.68
101.27
96.65
97.67
95.27
92.78
89.85
99.54
97.0
97.5
103.08
100.71
102.1
101.62
101.58
101.4
97.62
99.64
100.32
102.2
100.86
98.4
99.87
98.05
100.28
99.52
100.88
96.11
101.7
102.14
97.84
100.59
102.46
100.21
99.52
98.68
102.03
97.71
98.42
99.83
98.42
103.63
102.6
103.39
102.19
105.82
104.03
98.32
100.75
103.38
102.51
100.65
101.45
100.57
99.28
98.05
102.5
97.95
100.95
105.46
100.58
103.69
103.5
100.87
101.44
98.73
103.38
101.95
102.83
106.23
98.43
104.39
100.17
107.29
103.7
101.19
105.09
100.58
101.84
102.79
100.79
102.83
101.2
96.49
104.61
100.75
100.62
101.26
99.74
102.38
103.34
100.65
100.84
101.68
102.68
104.42
101.82
105.4
106.58
103.47
101.31
101.78
101.02
102.49
103.68
105.84
103.17
101.27
102.17
102.18
100.12
107.74
105.54
103.91
107.63
107.6
107.4
103.17
108.15
104.34
105.34
104.69
100.03
103.24
106.29
107.23
105.07
101.39
103.77
103.3
107.02
107.84
106.98
104.21
106.74
104.66
107.95
108.71
105.66
106.59
104.14
107.58
105.39
105.26
100.63
100.71
107.44
108.76
107.73
104.25
101.58
102.82
108.23
110.14
104.87
106.8
103.73
106.54
106.28
104.73
107.57
106.77
107.6
107.06
103.15
100.44
104.12
104.11
102.52
100.52
101.72
100.74
100.42
100.03
102.36
100.79
103.45
103.86
108.17
106.06
106.71
104.39
104.79
106.84
104.67
104.89
102.0
104.87
101.43
102.46
103.76
102.08
101.64
104.1
103.12
100.04
105.0
99.78
101.55
99.95
101.01
101.05
101.95
102.68
103.57
101.45
106.12
101.16
102.49
103.23
98.3
103.68
100.84
96.92
100.54
104.46
104.28
103.74
105.73
105.38
107.09
102.66
102.79
100.67
103.06
101.11
101.99
108.96
108.16
108.68
108.14
108.02
103.64
102.46
106.02
104.26
104.06
97.71
103.84
102.02
105.22
104.3
100.59
105.7
100.89
103.45
101.79
102.17
97.68
103.01
100.2
102.7
101.89
99.56
100.19
106.25
103.5
107.5
104.6
101.15
101.21
103.73
103.2
101.82
103.66
102.28
105.69
106.67
101.57
102.08
102.3
101.65
98.92
96.52
97.94
100.11
99.57
94.67
97.44
101.89
99.45
101.01
107.35
101.25
104.29
104.14
104.1
97.19
100.29
102.06
103.08
104.77
105.78
102.65
102.1
101.68
105.25
104.96
98.58
103.84
103.22
102.21
102.98
102.49
105.12
103.11
103.26
106.96
101.58
101.7
105.87
101.28
104.47
103.29
104.41
99.98
102.96
102.81
102.07
104.98
100.71
106.74
102.14
99.62
100.24
102.92
104.37
99.13
102.44
103.07
101.91
107.01
102.27
98.73
98.9
101.4
103.31
100.48
98.98
101.3
100.32
100.23
99.46
97.67
99.24
100.93
101.57
98.24
100.33
101.43
100.73
100.2
96.35
100.44
95.27
102.89
100.6
101.57
102.52
100.55
102.45
101.22
104.16
102.07
100.72
96.92
98.18
101.08
101.04
104.09
103.62
104.14
103.95
107.28
103.45
106.13
106.92
97.8
97.47
100.61
102.65
100.09
97.8
103.82
98.39
103.66
104.65
105.57
104.3
107.16
102.95
104.96
108.64
104.01
107.6
100.88
104.08
103.59
101.64
105.07
107.2
105.2
105.18
105.54
103.97
103.7
103.7
105.65
105.23
108.56
110.05
110.6
107.54
106.26
100.37
101.19
102.2
101.64
105.53
105.96
104.83
97.85
102.86
104.15
106.41
106.09
104.84
106.13
104.46
104.72
107.69
107.76
100.76
103.82
107.73
106.98
103.93
104.08
100.53
107.9
106.59
108.66
102.34
156.7
155.99
162.7
166.21
158.46
160.55
161.19
156.84
159.7
159.03
163.6
161.81
161.56
158.12
153.48
162.4
154.91
158.19
161.21
163.6
161.94
157.37
155.71
153.83
161.45
164.32
162.76
159.06
162.59
156.68
153.54
155.36
162.88
157.12
159.22
163.79
160.4
156.88
164.34
161.48
157.13
156.03
156.74
152.86
157.79
152.77
153.63
155.18
148.0
148.77
152.04
150.66
155.9
153.03
148.47
156.27
152.59
149.18
154.59
148.38
158.78
158.71
156.93
157.71
158.08
154.63
153.66
158.11
155.46
157.07
156.51
159.11
166.97
160.23
162.39
159.92
155.8
163.2
159.95
161.06
157.1
158.05
158.77
159.23
155.31
164.63
157.59
154.81
156.25
152.23
162.21
152.17
155.82
149.45
150.31
151.01
155.7
153.47
161.49
159.64
154.83
152.46
152.9
150.5
151.64
152.87
153.63
153.6
158.45
149.07
159.17
158.07
156.48
158.32
155.62
154.44
153.56
164.55
163.57
160.53
164.54
149.99
156.86
152.61
156.83
156.08
157.89
148.86
154.7
147.92
155.33
153.73
155.66
156.31
161.09
159.18
160.21
155.6
157.09
150.65
165.22
161.16
161.12
159.58
160.15
160.39
153.35
150.08
153.46
159.24
160.43
162.75
159.38
156.11
160.37
156.32
162.81
156.19
153.85
153.98
156.69
158.29
159.16
158.78
163.93
160.38
159.6
152.62
155.04
156.96
158.19
155.0
156.96
161.02
154.18
161.2
157.86
158.49
159.77
157.15
160.97
155.75
159.36
157.04
158.21
141.54
141.75
141.78
146.61
141.04
146.38
143.65
140.85
141.56
142.52
137.38
135.64
137.5
143.91
138.85
139.05
137.32
137.65
135.93
140.6
141.32
139.21
139.07
141.47
140.27
139.64
140.93
139.82
135.13
135.75
138.47
135.19
134.11
136.87
135.17
135.83
132.62
132.49
139.04
137.36
139.22
137.58
135.93
135.38
141.39
138.09
137.43
134.57
135.28
132.95
131.95
131.05
133.61
132.64
130.57
128.08
133.9
136.57
131.85
134.82
132.26
129.42
133.33
135.19
133.92
140.18
134.1
129.54
129.74
136.94
131.28
133.37
133.46
133.41
133.39
135.08
134.91
131.7
131.89
132.47
135.74
130.78
127.99
133.17
129.6
130.69
128.95
131.83
135.01
129.47
132.25
130.36
137.22
135.18
130.8
132.4
129.86
133.19
136.38
129.98
127.85
131.64
136.68
131.51
129.23
135.41
125.38
133.18
129.43
131.85
129.59
132.2
134.0
130.43
133.85
135.07
132.26
136.44
134.79
130.62
131.59
133.3
133.63
133.69
137.63
133.38
132.01
136.14
133.65
134.38
134.58
135.93
132.47
136.01
131.23
133.48
132.66
129.67
127.62
128.5
135.29
128.17
130.75
130.43
132.54
130.84
135.77
134.38
126.43
136.39
129.62
129.98
130.06
132.41
131.99
131.14
129.33
128.76
126.03
125.96
121.32
124.94
127.9
131.1
128.82
127.86
126.56
167.01
164.94
166.2
166.9
170.74
164.81
171.25
165.03
165.65
169.57
165.31
164.04
166.61
167.0
165.28
157.51
165.8
162.32
163.27
167.56
166.4
161.54
164.48
166.72
160.57
166.3
172.37
164.16
163.14
168.79
172.9
169.26
174.31
166.79
174.78
173.79
170.34
166.79
167.6
172.85
164.47
165.11
168.9
172.95
169.47
171.2
169.57
168.3
165.41
168.22
163.0
164.78
166.69
166.95
164.45
157.34
158.89
167.6
166.87
161.38
162.87
164.22
159.15
163.76
168.31
164.59
159.76
157.56
161.06
159.97
157.88
164.23
167.17
166.4
168.01
162.67
169.74
160.31
169.02
169.02
166.27
169.44
172.75
166.84
170.44
169.1
165.04
170.54
160.58
159.89
161.97
168.37
172.81
169.22
169.39
167.68
167.06
160.93
154.71
153.05
159.13
167.09
164.76
157.3
162.19
158.55
163.61
158.21
161.99
164.04
172.58
164.15
160.99
157.67
164.78
161.58
162.05
166.87
169.16
157.88
165.3
165.04
164.38
169.5
159.01
158.36
163.9
161.64
163.71
165.36
165.41
165.69
163.9
163.25
171.36
172.65
169.15
167.73
171.76
168.98
166.54
171.49
167.66
170.32
165.41
168.26
172.28
162.68
176.76
166.92
165.83
163.28
164.88
163.28
161.98
170.03
171.59
163.15
167.38
167.23
170.95
166.59
170.57
166.54
173.34
163.53
161.44
163.41
168.53
159.58
160.53
163.06
156.09
169.34
168.24
173.29
173.08
165.95
165.77
168.7
170.86
167.43
166.43
168.47
166.6
168.39
166.26
161.7
169.51
167.07
164.72
163.34
161.08
166.48
171.46
152.88
161.74
169.21
167.76
166.52
164.18
167.3
165.06
162.46
164.72
167.97
164.5
166.11
161.14
166.58
163.04
161.66
164.29
163.56
159.83
161.77
165.58
162.5
168.25
169.38
166.28
164.45
164.36
164.83
166.76
171.11
160.06
168.85
165.74
167.11
165.13
165.28
168.62
167.56
163.72
159.83
158.48
163.58
163.06
164.9
164.15
165.4
162.28
161.46
162.92
110.38
114.38
110.11
108.71
108.73
112.28
116.07
111.01
110.85
116.05
112.07
113.26
107.85
121.3
116.68
116.13
116.51
109.39
110.18
114.2
114.34
111.36
111.07
114.9
116.67
118.13
121.61
117.17
112.6
114.54
116.63
109.75
113.22
112.16
106.75
109.03
103.96
96.48
105.46
108.08
115.59
106.55
108.03
106.01
107.55
104.47
102.6
107.14
105.55
105.83
99.33
101.24
106.21
106.17
113.05
102.75
102.24
101.91
105.32
104.6
102.25
104.67
106.57
107.18
111.43
104.51
107.24
102.04
106.14
105.12
105.25
106.99
105.44
109.04
105.99
101.79
104.98
103.53
104.67
105.52
99.62
102.34
102.03
102.57
104.12
103.11
101.86
100.15
102.39
106.52
104.27
102.3
101.74
104.66
103.53
106.31
106.74
108.47
111.26
107.83
104.27
103.45
105.72
109.19
108.83
109.66
110.81
108.13
108.2
106.35
108.59
106.24
102.48
106.93
101.66
106.93
103.57
107.38
100.66
108.99
108.57
108.57
107.27
108.01
106.78
105.04
108.08
108.57
106.1
108.78
109.19
110.54
105.51
108.34
105.88
108.34
110.05
118.62
114.2
118.26
111.19
112.09
118.53
120.18
120.47
118.4
117.9
118.15
121.29
119.19
118.82
118.29
118.11
115.82
113.0
118.59
118.01
118.11
115.35
113.02
115.0
116.38
118.47
118.58
116.57
119.47
118.17
113.4
120.46
116.52
115.06
113.76
119.05
114.36
106.37
108.86
106.56
112.71
113.56
111.15
113.65
113.86
115.59
109.97
111.32
111.19
113.62
113.0
108.19
106.1
109.18
112.52
110.9
113.34
112.07
115.31
113.87
117.38
114.22
114.38
113.43
111.11
114.75
119.03
116.39
116.03
112.82
120.73
118.37
114.61
115.37
111.92
114.36
116.97
116.18
115.12
118.69
115.15
114.76
116.36
116.47
119.87
113.28
117.52
114.51
112.45
114.41
116.46
117.48
112.07
109.65
109.68
119.4
114.27
117.17
114.62
114.5
117.96
119.08
119.89
117.3
118.29
115.51
114.11
115.65
117.03
121.34
117.24
116.03
125.4
121.49
121.8
118.74
115.45
115.27
121.07
117.35
118.3
119.43
116.23
112.41
116.97
112.91
116.61
109.47
111.23
111.96
112.59
113.98
115.17
113.36
117.95
116.81
114.28
116.01
118.99
111.15
116.69
114.14
118.23
110.07
105.49
113.15
110.71
109.4
113.73
118.17
116.26
112.72
115.21
111.4
109.48
111.95
115.79
121.41
115.51
117.08
116.12
117.41
112.84
115.53
114.56
113.97
115.58
115.41
111.58
112.65
117.04
118.0
113.36
116.53
115.83
116.58
112.59
115.21
114.42
116.03
116.63
112.22
112.54
114.61
117.5
115.77
112.1
113.73
116.93
112.88
117.48
115.29
118.61
119.16
110.75
116.52
117.26
113.95
111.46
110.85
109.3
115.19
113.96
112.8
116.12
113.39
112.69
115.4
112.63
109.98
109.98
113.68
108.08
113.42
111.48
110.18
107.71
109.86
114.31
109.17
111.99
105.63
107.4
111.59
109.64
112.19
104.84
106.0
106.26
107.42
107.11
109.75
110.21
111.0
110.2
108.85
112.74
111.2
107.8
110.51
110.33
110.71
111.9
111.58
111.25
113.19
115.24
107.95
112.71
111.07
111.92
110.95
109.68
110.15
110.82
110.55
112.09
112.51
111.61
111.69
109.98
114.29
114.56
115.36
116.54
112.62
110.0
115.19
116.07
112.74
110.91
114.9
117.2
118.05
114.98
116.15
116.91
115.93
111.66
115.56
113.67
111.37
115.2
111.51
116.61
118.42
113.11
115.04
120.96
115.39
121.18
118.42
115.65
113.89
111.07
112.17
110.33
109.75
112.09
109.86
106.97
109.36
111.59
108.4
110.64
114.41
111.6
110.78
111.78
115.32
114.22
113.78
111.75
110.51
109.82
110.27
113.58
109.86
108.28
115.17
112.13
110.28
110.51
108.58
108.34
110.86
109.39
107.08
114.78
112.37
113.0
112.88
114.97
116.9
114.85
117.99
112.92
115.89
113.77
118.38
115.7
114.4
113.57
112.34
112.45
113.57
113.18
115.16
118.35
114.49
118.18
110.24
118.93
117.04
118.52
116.61
116.66
119.1
118.5
116.59
121.02
118.84
116.83
120.25
118.59
113.07
118.86
122.61
124.25
126.1
116.8
118.34
118.66
116.19
110.5
114.41
116.93
112.15
114.02
114.28
120.45
117.87
114.47
111.68
114.12
112.86
112.25
116.75
111.11
114.55
110.09
112.58
114.42
115.65
114.35
116.23
114.32
114.83
116.62
115.12
116.76
118.3
115.0
111.79
114.16
115.53
113.88
109.74
116.82
114.5
114.38
115.56
112.13
114.52
109.6
109.0
112.36
108.99
108.17
112.59
111.74
116.18
115.96
114.31
115.53
112.89
118.77
119.98
114.81
115.65
113.31
116.05
115.92
117.27
117.01
114.35
111.16
108.79
110.35
112.13
111.54
113.7
110.16
109.51
107.82
108.42
105.66
104.28
106.94
107.02
108.02
111.03
108.84
111.88
111.26
112.51
109.14
105.41
110.26
107.29
108.03
106.37
107.93
108.23
105.77
106.84
108.03
107.08
104.05
107.44
105.13
110.38
113.33
114.23
111.3
116.95
115.4
116.51
116.59
115.47
116.23
112.01
117.7
116.18
112.64
112.21
110.94
112.92
111.44
112.99
112.07
116.36
110.62
108.95
113.58
110.63
112.11
115.46
114.37
118.52
114.15
119.27
117.24
110.48
120.99
120.45
116.25
119.96
116.07
116.84
115.7
119.05
114.96
112.53
112.49
116.78
112.57
113.99
112.8
111.74
112.94
115.4
113.6
109.34
109.08
113.04
115.55
112.09
110.61
112.86
110.58
109.0
113.55
111.98
110.82
112.16
115.91
113.02
113.57
112.16
114.28
112.56
110.71
114.61
113.76
111.47
110.73
109.84
109.74
109.53
108.14
108.2
108.39
108.43
106.96
110.61
109.07
111.5
112.64
111.44
109.11
110.06
110.92
108.9
108.78
113.37
113.17
108.5
110.83
112.86
111.17
115.5
112.12
113.57
106.63
111.34
115.77
110.98
109.42
113.83
116.4
111.73
112.7
108.93
107.8
110.39
111.26
111.4
110.65
107.85
110.74
113.49
115.82
111.88
112.59
115.17
115.34
112.6
112.9
114.47
110.13
110.24
113.28
111.81
109.43
111.37
112.77
110.67
113.99
111.34
114.55
113.21
112.06
106.12
111.62
105.28
108.03
109.54
110.85
106.3
107.57
104.68
108.64
113.06
110.01
106.75
105.88
103.42
102.55
106.79
103.7
102.53
105.25
103.7
102.88
106.56
109.22
107.47
106.53
105.18
102.33
104.69
105.75
104.07
107.67
106.6
105.93
106.37
106.97
103.78
109.51
110.15
108.88
109.4
105.85
105.1
108.44
107.25
107.59
111.18
107.84
111.96
109.13
110.53
105.61
106.63
104.51
105.47
107.86
110.89
107.59
109.84
112.05
112.23
114.29
110.29
113.14
114.6
116.98
115.06
114.39
115.84
112.57
113.69
113.95
114.99
112.53
113.65
113.33
111.0
109.25
109.43
111.85
111.59
112.66
113.12
112.06
108.44
113.94
117.44
113.73
108.12
115.0
118.11
113.69
112.75
116.6
115.01
114.91
122.15
113.62
112.14
116.66
109.13
111.27
117.88
116.63
114.22
113.58
120.19
117.67
109.87
113.96
115.44
109.01
113.45
112.6
114.56
119.85
113.44
116.81
114.34
114.83
113.61
114.01
110.1
106.58
106.73
110.75
109.08
110.64
111.99
113.07
110.64
113.67
115.15
117.26
112.53
111.32
115.73
112.92
117.19
113.62
115.59
111.93
116.32
113.82
111.47
115.0
108.7
108.86
111.86
109.78
114.98
111.37
113.73
113.39
113.91
114.0
116.48
112.49
112.19
119.9
117.19
113.61
111.88
115.11
115.36
111.78
112.03
110.35
111.49
114.15
113.74
115.31
113.65
112.79
115.64
115.29
118.98
120.01
114.43
114.68
114.88
112.0
112.06
113.63
110.62
110.32
111.36
108.54
107.21
107.31
108.92
107.34
108.69
113.41
114.59
109.19
108.84
110.61
109.06
107.61
107.7
109.22
114.24
109.15
108.66
108.83
107.83
111.88
110.28
117.35
117.33
116.15
116.34
112.2
114.2
113.84
111.86
113.49
107.98
114.6
112.16
110.03
105.92
108.29
103.67
99.46
105.97
106.13
110.05
107.5
104.75
105.91
102.02
104.5
105.62
100.96
104.1
105.83
106.01
107.09
105.12
101.51
104.79
106.45
106.11
105.35
103.66
110.41
108.58
108.0
108.53
107.5
107.19
111.58
106.96
109.81
107.52
109.39
108.7
112.14
110.19
116.77
113.2
112.63
114.66
114.53
111.25
114.43
110.29
110.45
106.65
110.67
115.87
112.65
112.55
111.43
106.94
108.89
106.86
110.43
110.23
107.42
111.48
110.1
111.6
112.47
113.83
113.59
108.48
111.43
107.65
110.65
108.3
107.82
109.22
106.04
107.78
109.08
107.18
106.69
110.33
111.97
111.02
112.75
113.39
113.77
110.16
114.53
105.58
104.35
104.81
108.04
114.1
110.7
112.87
108.88
109.52
110.8
112.1
110.95
114.61
114.62
104.28
110.12
109.45
109.58
107.66
106.55
109.49
103.88
107.87
106.56
108.28
107.04
106.61
106.18
106.6
109.12
107.18
107.41
107.97
107.35
110.06
110.56
104.02
104.5
104.89
110.24
111.96
109.57
109.77
115.75
111.47
110.66
111.26
116.68
115.96
118.49
113.13
114.7
116.92
117.61
113.12
110.17
119.18
113.85
117.93
110.02
114.64
112.28
112.48
113.17
115.54
112.07
116.42
115.08
114.18
114.33
113.87
112.27
116.12
116.12
118.8
110.64
112.53
115.47
117.69
111.45
113.75
112.25
112.76
116.15
115.62
117.87
114.57
117.15
108.7
110.3
113.38
114.74
111.64
114.93
110.43
113.11
104.73
108.9
108.16
108.77
108.39
109.12
108.54
109.25
113.84
111.08
110.04
114.89
109.28
116.19
111.32
117.62
109.74
116.8
119.1
114.82
114.89
118.28
115.76
115.7
114.42
114.08
116.37
119.64
121.82
121.35
119.91
120.69
119.67
119.13
121.27
123.86
119.38
120.71
121.66
120.48
114.43
124.1
110.13
116.52
118.95
115.17
117.11
109.69
116.57
115.8
108.54
112.92
113.19
112.63
110.29
115.72
112.21
119.15
115.71
117.69
117.34
114.27
109.26
113.23
113.27
114.59
116.06
117.95
122.68
114.48
117.74
114.6
116.89
116.47
114.14
118.93
116.41
113.69
109.63
112.19
115.87
117.6
116.67
119.16
115.78
119.13
121.05
121.0
110.76
118.69
120.42
116.58
118.72
118.09
116.38
116.63
118.62
118.46
116.12
114.27
118.26
114.77
114.38
109.35
111.8
109.34
110.43
106.44
110.46
110.8
112.01
115.01
111.25
113.48
120.48
116.55
111.38
108.87
115.81
115.22
116.86
115.17
116.01
116.24
116.61
113.2
117.68
114.61
114.15
114.14
117.52
117.67
115.58
112.74
113.22
109.83
112.88
110.7
109.43
111.7
111.87
111.69
112.2
112.85
113.65
111.81
110.64
112.85
117.04
115.71
113.98
120.6
118.26
113.44
109.89
108.99
110.23
111.19
112.72
108.99
113.01
115.52
113.48
119.56
115.39
117.37
123.01
117.15
116.94
115.01
112.98
114.72
111.8
115.62
112.01
113.67
114.22
118.23
112.75
116.85
113.19
121.14
122.51
112.35
120.32
119.44
116.85
116.66
109.3
111.79
115.55
117.59
115.97
114.69
114.69
118.96
117.45
113.16
116.25
112.83
113.22
117.89
117.31
118.17
109.53
111.08
116.5
112.84
108.2
107.7
109.51
107.33
107.35
99.34
102.1
100.41
99.95
103.28
105.52
106.32
107.8
108.63
109.61
104.98
108.83
113.95
106.99
105.82
109.86
108.36
106.1
108.74
110.15
109.44
111.31
114.07
112.84
115.0
109.01
114.8
119.69
116.89
118.41
115.47
118.41
113.01
111.63
109.51
106.77
114.69
108.23
111.32
107.77
107.0
101.34
95.23
100.73
97.88
99.86
98.89
96.36
105.32
107.19
103.37
103.15
96.07
110.02
105.51
110.71
108.27
113.73
107.01
105.55
102.07
103.41
105.51
102.96
100.47
102.25
104.39
91.66
95.53
109.56
105.46
104.38
102.77
102.26
105.66
101.43
104.44
107.48
105.78
112.02
106.19
106.83
105.78
105.34
106.55
105.14
99.99
105.43
102.66
101.53
101.74
104.16
106.23
107.54
103.2
103.18
101.98
97.88
93.83
94.02
96.62
98.46
102.97
99.05
100.48
103.27
102.01
103.47
104.02
106.87
103.06
99.61
103.89
98.48
103.38
105.05
105.1
105.98
101.33
101.97
104.5
100.16
99.9
98.9
101.5
99.18
101.17
99.81
96.23
97.16
98.99
99.95
97.02
97.11
100.14
94.96
99.73
99.69
98.23
97.64
102.18
101.46
95.68
96.76
97.34
102.51
99.53
100.72
98.41
99.38
102.02
99.62
99.67
95.22
96.39
94.51
99.86
100.03
98.64
98.1
98.39
104.88
99.88
102.65
104.2
98.84
102.32
103.86
100.64
99.99
101.81
98.77
101.01
104.39
97.95
100.74
99.84
103.21
101.13
103.93
103.22
101.81
99.85
95.79
96.44
96.28
94.52
97.53
97.42
99.79
104.78
97.91
96.45
93.84
97.11
101.41
96.98
99.7
96.86
102.45
102.35
102.67
102.12
106.61
102.19
99.83
99.33
104.5
105.44
102.37
104.74
105.34
103.2
97.57
98.71
102.13
99.69
98.83
98.62
100.12
100.18
102.13
105.45
102.24
101.26
101.31
103.1
101.43
100.66
101.05
107.17
102.77
105.85
102.68
110.64
106.75
114.12
114.31
107.19
103.53
103.01
103.68
103.16
103.55
103.96
101.58
104.52
103.24
102.04
102.34
105.47
106.14
106.06
104.89
101.11
103.15
108.93
105.15
107.15
104.34
100.46
100.76
98.88
101.86
102.23
105.66
97.26
99.71
100.12
99.7
101.33
102.57
101.54
102.26
98.95
98.07
97.51
97.62
95.84
104.5
102.4
104.87
99.56
107.86
106.88
103.99
106.99
105.17
104.58
108.49
103.15
110.3
106.2
108.71
105.32
109.04
108.03
105.56
105.45
102.73
106.88
107.76
106.68
105.64
106.4
107.29
110.85
108.79
107.72
106.25
108.17
108.31
109.25
107.51
104.73
108.89
105.04
104.69
105.73
107.22
108.64
112.2
110.45
110.13
110.12
113.37
113.24
115.04
112.98
109.87
112.61
111.56
114.41
118.72
110.02
108.6
106.58
111.49
110.51
104.88
107.98
105.48
109.17
108.44
113.31
110.08
105.09
105.31
103.61
104.78
105.73
104.21
107.85
107.72
107.27
103.64
105.19
107.73
111.95
109.87
108.72
105.34
108.7
107.84
106.09
105.15
109.02
109.8
110.4
107.65
109.24
106.77
110.14
106.34
108.69
107.36
108.59
109.78
108.05
109.46
108.32
109.48
110.82
103.54
105.66
103.61
104.26
103.61
104.92
98.39
104.2
104.74
102.36
100.82
103.53
105.12
100.15
101.77
102.13
105.3
100.08
98.41
98.88
101.86
103.98
102.33
99.37
99.3
98.54
105.3
98.38
103.79
103.58
104.75
103.08
104.73
104.81
103.94
98.19
98.86
98.15
101.69
100.31
101.32
100.34
101.72
104.85
100.6
103.45
99.34
102.15
102.92
98.77
98.01
99.87
105.59
101.04
100.91
99.21
97.22
103.36
102.06
104.85
104.05
101.58
103.17
97.78
105.83
96.32
97.39
99.39
102.62
100.44
99.78
99.23
99.72
98.79
102.92
101.13
102.86
107.63
108.52
110.17
109.45
113.13
111.55
112.05
112.12
112.75
112.6
108.61
110.79
109.48
108.78
111.73
109.93
111.01
115.15
115.72
119.79
116.82
116.47
116.56
115.72
121.86
116.01
118.49
117.92
121.29
114.16
116.84
115.83
113.99
114.19
116.46
115.38
116.1
116.84
114.46
119.75
119.09
119.9
116.11
117.93
116.78
115.13
117.18
114.56
115.91
117.43
117.94
113.79
119.05
121.49
115.59
116.38
115.18
116.58
115.66
112.87
116.26
112.63
114.84
116.39
115.59
114.68
113.9
112.81
114.99
115.46
109.68
111.31
111.35
109.87
110.46
108.56
110.83
111.62
111.5
109.62
110.59
112.49
106.83
109.46
114.62
113.68
108.17
108.5
110.22
106.16
104.72
108.72
106.5
110.82
109.52
107.76
106.06
106.85
110.15
110.7
110.49
113.3
109.16
103.55
110.85
111.83
106.47
105.39
108.92
110.93
107.15
107.35
106.92
107.46
105.36
106.7
106.15
102.87
100.54
103.04
101.95
103.44
99.8
100.66
99.49
100.1
106.91
109.97
107.21
108.31
106.94
102.87
101.28
100.22
104.79
105.53
103.02
107.74
103.95
107.17
105.45
106.9
103.32
103.25
106.74
108.74
107.84
108.0
109.29
108.45
108.34
109.22
107.83
109.86
111.14
107.66
111.62
108.85
108.72
107.94
108.18
108.02
108.45
109.29
110.22
112.08
112.88
115.39
113.85
111.84
110.62
108.12
110.5
110.9
110.06
111.43
116.57
112.69
115.96
112.62
111.94
114.4
111.02
117.41
113.77
116.76
118.67
117.18
115.08
115.45
110.37
114.47
114.63
114.48
109.31
110.5
115.44
116.11
111.92
111.87
109.39
106.95
109.17
109.76
110.07
112.45
105.42
108.01
110.41
112.7
108.78
105.76
106.18
106.82
106.54
111.61
109.83
106.72
107.21
108.98
106.12
107.48
108.88
108.23
108.92
107.29
108.8
104.01
106.56
107.95
106.49
106.91
108.16
108.01
109.14
109.49
109.61
112.56
112.44
112.16
109.19
113.16
111.35
109.62
111.86
113.3
111.04
115.85
112.95
110.71
108.72
107.73
112.16
112.28
113.26
113.38
117.51
109.49
117.73
116.93
112.17
112.57
112.72
115.33
106.58
111.31
108.61
108.84
112.53
110.67
112.96
108.3
104.71
108.37
109.52
108.57
108.08
105.7
109.03
107.14
102.95
108.47
105.88
107.59
108.32
108.39
112.25
110.49
110.59
109.86
108.23
108.1
112.07
111.89
113.6
112.15
117.39
113.5
112.2
110.75
114.04
111.02
111.89
113.36
113.26
114.11
110.1
109.71
112.12
109.56
111.5
108.99
107.64
109.54
112.72
107.2
114.02
109.72
112.21
109.22
111.98
111.67
109.53
113.08
115.08
114.93
115.15
114.7
108.73
111.17
108.61
104.85
111.58
113.63
108.44
110.29
105.8
109.4
106.86
109.73
113.61
107.63
107.86
111.1
111.97
112.05
107.66
110.41
108.51
114.62
110.25
114.82
115.4
114.35
115.02
110.71
111.77
111.6
109.56
108.86
108.21
114.28
110.52
112.76
114.24
108.88
113.34
110.24
108.69
111.14
109.45
109.7
112.51
112.16
108.62
113.59
112.04
111.68
111.09
112.33
110.62
109.51
112.63
111.01
112.58
111.77
111.26
113.69
111.57
110.08
112.75
109.38
110.98
112.56
110.39
110.73
110.93
110.81
110.99
110.65
110.61
107.63
112.57
111.11
105.93
109.23
108.35
114.18
109.33
109.93
114.04
112.11
115.92
109.33
115.01
114.15
108.89
111.07
109.28
113.55
116.56
115.05
114.81
109.85
110.08
108.39
114.9
109.11
112.21
115.71
112.99
119.38
109.84
109.81
110.5
110.23
108.84
108.71
109.26
108.32
109.78
109.98
112.64
110.15
108.53
109.78
110.12
110.21
108.45
110.01
109.58
113.42
111.15
112.97
108.89
110.0
106.22
109.46
109.59
110.64
115.83
114.55
114.57
121.09
114.6
114.79
110.39
113.05
112.66
111.7
112.1
110.67
110.84
115.08
112.64
110.85
108.12
107.86
110.9
108.48
110.56
110.19
110.89
110.53
109.44
111.42
109.55
112.12
108.94
109.44
109.07
107.94
108.34
114.57
115.47
111.61
109.51
114.41
111.6
113.77
114.28
111.89
115.08
110.52
111.53
110.06
111.67
112.68
110.45
109.93
111.02
114.17
110.9
115.0
110.83
113.57
115.21
117.55
113.94
113.24
112.47
109.28
111.75
110.81
112.68
114.05
111.84
114.04
111.49
109.58
106.94
110.84
114.91
109.8
110.24
111.51
110.21
111.42
110.38
116.01
116.11
110.27
110.84
109.86
112.66
112.33
111.12
108.98
112.16
107.92
111.57
113.96
114.07
109.66
112.86
112.0
113.63
112.32
116.05
111.4
115.93
109.1
114.14
109.91
114.78
113.52
109.48
108.8
112.83
111.0
110.18
111.97
108.85
113.91
112.39
113.22
108.01
112.37
109.52
109.67
110.91
104.79
108.95
108.7
111.56
114.76
110.31
109.13
115.36
111.35
112.99
110.81
111.11
109.65
108.74
106.81
106.65
105.59
109.79
109.5
110.47
112.19
110.55
106.21
112.9
111.47
111.22
113.42
115.18
115.99
116.71
112.06
116.74
110.94
114.61
110.79
108.59
110.96
109.18
111.34
108.4
105.08
104.9
110.31
104.52
112.61
109.6
108.67
109.31
111.55
105.53
113.57
106.91
109.1
110.39
109.63
109.63
109.45
107.53
111.01
113.05
110.28
108.22
108.68
107.69
109.7
111.39
114.31
111.83
115.29
109.71
112.31
109.99
111.49
116.99
113.49
112.83
109.91
110.69
113.23
111.03
114.39
116.24
113.77
117.03
115.17
118.04
116.08
111.4
113.21
115.88
115.24
114.19
114.14
111.25
116.99
115.81
111.19
111.05
110.24
109.94
110.0
108.04
107.12
105.96
109.0
110.85
110.84
112.33
112.98
109.88
113.9
112.46
109.51
108.3
109.03
110.49
112.06
105.03
106.82
106.83
110.05
109.45
106.8
109.86
104.3
106.81
106.3
108.51
111.87
108.64
108.2
109.59
107.16
110.88
108.81
109.55
109.27
113.49
111.32
107.3
110.77
108.93
115.13
110.71
110.47
113.17
106.49
110.2
108.49
108.3
109.91
109.67
109.07
110.47
111.81
107.77
108.83
106.23
107.87
106.81
107.88
109.15
108.78
108.15
107.16
111.31
110.62
114.67
110.77
110.51
112.59
112.04
113.37
113.07
110.62
112.81
112.02
112.41
111.09
109.88
110.98
115.17
111.7
110.04
105.44
110.97
109.16
100.94
102.48
100.97
103.33
82.46
81.5
81.36
76.06
85.07
86.25
83.89
88.24
86.86
89.65
86.56
90.6
92.0
88.18
88.1
89.77
91.66
95.07
90.77
95.82
94.9
92.19
86.88
87.07
85.17
79.42
81.0
83.1
89.57
88.08
85.48
88.15
87.9
86.54
86.19
90.86
92.98
94.22
97.85
92.95
97.51
100.27
98.32
96.62
93.85
96.41
95.9
96.13
95.34
94.05
96.81
97.05
92.85
93.24
95.3
98.48
92.76
91.65
96.38
95.98
92.74
94.2
93.13
92.22
93.81
96.97
98.15
94.89
92.93
96.94
96.88
97.8
92.96
95.81
99.05
100.4
92.91
95.57
94.79
95.13
90.52
97.66
92.37
93.82
89.71
94.56
88.65
95.44
95.0
96.26
92.34
98.91
96.06
97.31
94.68
95.83
91.25
90.0
89.94
89.56
82.72
73.97
77.78
77.95
77.34
77.64
83.06
81.33
78.99
79.43
81.1
80.04
77.55
77.07
83.66
79.64
75.65
75.35
79.15
73.29
75.23
74.22
75.64
73.79
76.43
73.1
73.28
73.11
73.33
75.64
75.82
74.5
74.28
76.06
73.31
73.66
73.97
75.67
76.44
73.78
74.31
73.73
74.23
75.73
73.75
73.6
70.61
74.21
71.69
71.91
75.39
72.79
77.23
72.75
79.84
74.79
73.3
74.88
78.59
71.3
74.15
73.85
73.64
76.26
73.55
74.45
75.91
77.15
76.37
75.9
74.25
69.76
75.28
77.42
73.47
73.46
74.4
76.8
76.06
80.52
77.64
80.91
79.58
79.86
77.96
78.86
74.72
78.17
82.65
79.66
81.43
80.45
79.5
74.18
77.5
71.73
71.38
73.84
74.95
76.84
77.33
76.51
78.55
78.23
79.72
73.77
76.46
73.3
72.45
76.21
71.58
70.59
74.36
72.38
68.73
75.45
75.15
75.51
72.9
77.19
73.1
77.65
74.03
73.49
74.12
73.79
73.57
71.41
74.16
72.51
79.27
76.17
77.05
83.03
76.3
75.17
76.61
75.9
78.84
77.16
78.11
79.17
77.85
78.87
72.97
78.03
74.82
76.74
72.98
79.13
74.57
77.0
73.11
73.9
77.2
76.84
75.44
75.71
78.5
76.1
73.12
76.62
75.55
75.91
70.93
69.66
73.21
77.9
77.19
74.11
70.63
72.49
71.69
74.22
71.48
76.33
73.34
70.02
74.1
77.81
76.86
76.61
78.7
78.16
75.07
75.25
77.45
73.95
74.08
75.43
77.96
76.39
79.65
75.89
78.74
76.84
73.9
73.83
75.87
75.68
76.7
77.25
75.28
75.56
72.86
76.31
73.73
74.53
74.39
71.59
69.62
75.48
70.47
70.24
69.0
65.78
68.7
69.34
66.64
66.93
67.69
71.5
75.04
71.06
72.52
71.43
71.21
69.14
71.46
70.79
72.04
69.93
69.33
69.87
67.12
71.02
70.89
73.74
70.32
69.53
69.35
74.36
71.2
72.67
75.35
73.59
73.94
75.93
74.16
80.34
76.09
74.06
73.85
76.4
75.29
73.1
69.74
71.83
68.32
72.66
74.77
70.66
70.91
74.1
74.7
76.89
70.63
72.1
69.97
75.59
71.62
73.97
73.46
73.76
76.35
78.29
75.82
76.61
73.35
72.08
69.9
75.92
73.35
73.57
74.63
73.72
72.99
74.08
72.33
71.39
75.39
71.86
71.31
70.31
65.88
72.82
74.74
75.95
69.58
71.1
74.5
71.01
71.06
72.21
73.7
69.22
69.5
70.1
70.5
73.7
72.36
68.62
70.84
71.35
72.09
70.09
71.87
70.87
70.06
70.0
70.88
63.94
69.09
68.95
66.41
66.64
66.7
70.09
71.63
74.32
69.27
73.88
74.28
70.15
70.73
70.26
71.07
69.94
69.09
67.31
72.96
71.35
77.07
71.36
64.27
62.03
61.58
66.48
62.15
62.05
62.63
62.31
66.79
67.89
68.42
67.25
71.66
70.81
66.69
67.7
64.96
69.4
73.39
72.72
70.22
72.63
70.01
66.81
70.82
69.33
73.55
71.54
70.64
69.71
71.9
73.9
75.89
74.09
73.78
76.42
79.94
75.1
78.98
75.4
78.41
74.48
77.98
73.98
72.35
74.17
72.01
72.47
71.95
75.15
72.74
73.53
71.29
71.99
72.29
72.5
71.93
73.85
72.35
71.25
72.16
73.74
76.36
73.36
67.14
71.77
73.8
72.16
74.36
73.2
74.36
71.55
75.59
75.34
78.08
74.31
76.65
72.08
75.21
75.69
73.74
73.79
74.59
72.59
72.79
75.33
70.69
69.32
72.86
70.86
69.96
72.16
72.61
70.91
73.29
74.32
75.21
74.01
76.17
75.94
74.7
74.79
78.57
77.27
77.43
76.06
74.32
73.61
76.82
75.53
75.38
74.57
77.64
73.43
72.47
72.76
73.99
74.83
72.11
73.18
72.81
76.69
75.07
78.01
78.4
79.07
76.19
73.16
74.04
71.86
73.98
74.72
73.63
77.89
71.51
74.49
76.3
74.14
75.76
74.27
77.97
77.24
77.56
77.38
79.02
79.18
83.87
79.75
78.05
78.93
79.3
74.89
78.47
81.26
80.64
79.26
77.67
76.79
81.65
80.64
81.5
80.62
80.27
79.75
74.73
76.93
81.49
78.09
74.97
76.47
75.41
77.54
74.21
74.65
73.44
77.8
75.86
76.2
78.23
72.27
74.02
75.05
70.36
73.8
73.86
74.82
76.74
77.79
74.86
72.99
72.81
74.06
73.87
70.05
72.77
75.25
75.1
73.22
70.69
72.25
72.13
71.99
70.95
72.2
74.25
74.8
78.2
74.79
73.86
79.23
75.48
75.03
72.37
72.98
72.97
74.73
76.2
78.02
72.45
72.79
73.07
75.51
75.13
79.4
76.19
76.2
74.29
74.03
71.97
76.1
70.85
74.51
73.74
74.73
76.95
75.16
70.86
72.48
72.96
73.89
74.19
72.07
74.05
74.04
75.98
74.63
76.29
72.5
77.4
74.14
79.22
78.13
80.05
79.31
76.12
76.95
78.01
79.39
79.68
74.69
78.77
78.33
74.02
77.39
76.2
75.18
73.96
76.8
77.89
74.91
76.3
75.94
78.43
77.74
79.23
77.93
78.33
75.2
79.09
75.81
77.35
74.15
80.65
77.38
76.13
77.68
78.45
79.35
78.44
80.17
78.51
75.33
74.88
74.23
76.54
79.04
76.91
77.16
73.93
78.44
77.71
76.09
75.2
78.21
74.69
72.87
75.05
75.91
72.87
79.46
77.67
79.13
77.0
72.85
78.44
75.03
79.14
84.45
81.23
76.75
78.02
82.55
76.61
81.06
80.26
82.38
81.51
81.0
85.14
83.3
85.96
79.54
84.61
83.17
84.99
83.13
81.55
85.85
80.41
77.12
80.48
85.5
83.17
81.2
80.43
77.8
83.6
81.21
85.21
85.19
78.35
82.79
85.15
83.48
80.51
80.43
82.91
82.22
82.78
77.39
76.31
79.97
79.17
83.1
80.07
74.3
72.93
76.64
83.26
79.0
74.93
75.57
74.35
77.45
76.92
77.25
77.77
73.84
70.75
73.83
73.52
71.85
72.07
70.93
74.4
75.33
75.81
73.54
72.66
70.78
73.7
71.59
74.94
73.04
69.59
70.79
70.44
74.52
68.11
69.87
72.0
66.91
68.0
69.13
70.78
71.02
70.5
68.46
67.73
67.59
71.12
69.24
69.24
68.76
70.43
71.19
68.99
74.05
71.55
76.31
73.29
73.28
73.35
70.6
67.97
67.36
67.15
65.96
69.04
68.06
65.32
65.22
63.96
69.87
66.46
67.02
65.67
66.68
65.95
66.23
65.11
68.76
68.63
67.37
67.82
69.03
63.71
68.32
67.22
67.42
68.17
66.24
68.91
68.48
69.25
68.89
67.25
66.12
63.22
68.92
66.05
66.81
71.7
68.19
67.81
62.81
64.83
65.23
63.34
64.05
64.62
62.98
60.52
62.02
65.22
65.59
60.96
62.14
64.46
63.29
64.84
67.78
68.19
66.69
65.96
67.47
69.97
68.17
64.06
67.58
70.52
68.38
69.23
72.16
72.93
72.46
72.85
71.94
67.68
70.63
72.46
69.65
71.72
70.96
71.36
72.85
75.15
68.24
69.18
65.33
67.69
66.44
68.57
66.54
67.86
69.84
67.29
71.77
75.27
71.47
70.37
70.95
67.93
69.03
70.22
73.27
71.07
74.72
74.8
75.73
70.73
70.98
71.86
74.12
75.24
75.74
70.55
71.17
75.7
71.99
75.95
73.44
76.08
71.88
76.0
74.83
73.61
72.19
72.14
76.02
73.59
71.73
72.59
73.96
72.83
76.45
72.84
72.57
70.08
68.82
69.4
66.86
71.23
70.94
71.28
71.15
71.9
75.92
75.34
123.4
121.23
128.83
123.46
125.28
125.96
127.73
129.86
132.61
127.38
128.41
124.27
126.56
128.07
124.32
122.8
126.53
130.26
126.6
126.63
127.62
128.49
128.39
125.58
128.03
128.97
129.6
131.14
132.68
129.4
132.28
133.42
128.98
130.29
133.73
128.78
120.36
127.81
121.72
122.94
125.25
120.93
128.54
125.87
128.86
123.83
121.13
123.2
124.31
123.86
121.78
123.76
123.15
125.95
123.1
127.84
129.45
124.71
128.37
125.99
127.66
127.41
124.02
129.37
129.57
134.29
137.02
129.32
129.0
127.3
128.71
128.99
129.61
125.31
129.9
124.99
134.39
125.22
126.16
125.92
123.33
126.6
129.07
130.0
123.78
131.83
127.84
125.73
133.45
126.49
127.51
126.15
131.58
128.81
127.27
126.52
131.24
130.41
128.42
128.64
127.75
128.4
130.05
127.11
124.89
129.42
129.65
127.54
127.98
124.9
120.42
129.02
130.62
127.66
123.79
126.46
129.12
127.56
124.93
129.03
129.72
120.59
122.33
128.11
125.95
124.17
123.39
122.94
125.27
126.06
123.14
127.51
122.85
123.91
123.41
127.09
119.26
124.2
123.82
123.56
118.47
123.94
125.59
124.0
122.55
125.15
124.01
126.83
126.34
125.18
129.24
124.35
129.77
129.85
128.26
132.4
125.32
127.48
128.06
126.63
128.9
128.59
127.04
130.31
123.53
125.64
126.83
128.67
129.04
127.94
131.08
123.82
126.73
126.11
122.48
123.1
126.09
125.71
128.47
128.38
123.2
133.02
129.51
130.09
129.72
127.19
127.8
127.5
126.12
126.21
128.61
129.3
125.39
124.01
127.64
120.84
120.14
118.91
121.5
127.78
117.78
124.31
123.03
120.48
119.63
120.03
120.16
118.99
123.26
122.81
117.97
116.67
124.27
125.36
118.3
119.35
123.31
124.7
122.75
127.99
129.26
124.56
123.99
128.07
125.2
124.35
125.59
126.06
125.13
125.51
121.97
117.73
117.06
123.45
125.68
119.52
125.86
121.95
124.82
122.11
122.94
126.39
125.06
125.95
124.1
130.4
129.56
128.59
126.31
127.62
125.96
127.11
129.07
123.16
128.84
125.38
123.67
126.24
127.58
130.83
126.92
125.51
127.99
125.64
125.99
130.17
124.91
125.67
128.27
125.32
129.9
128.25
125.43
125.14
123.68
126.82
122.52
124.74
119.33
118.59
125.08
123.22
122.62
127.95
128.54
125.26
124.92
126.24
126.54
126.7
127.84
126.08
128.24
127.16
122.36
126.27
121.41
124.17
121.68
125.86
126.78
124.42
128.35
122.42
123.36
121.89
123.68
124.0
122.76
122.69
125.79
122.43
125.06
129.61
120.55
113.86
118.0
119.15
123.51
118.86
122.65
121.7
119.82
121.63
123.58
120.16
119.71
123.0
124.32
124.76
123.59
125.7
126.2
126.39
124.19
122.88
127.91
125.47
126.03
131.06
128.33
131.14
133.38
131.63
129.5
129.46
128.6
125.12
128.18
132.46
128.96
125.89
124.83
127.85
124.49
122.08
130.8
127.03
121.54
122.3
122.08
120.06
126.2
124.53
122.2
121.01
125.59
126.18
123.72
122.69
124.98
128.39
128.2
125.35
128.73
126.96
126.04
135.06
128.73
127.66
129.13
125.5
122.59
123.62
123.26
128.64
124.16
126.08
125.88
124.69
125.56
127.89
125.52
128.37
125.39
124.9
129.02
129.31
128.6
131.65
137.51
129.69
130.95
128.28
132.16
126.44
127.79
132.08
132.06
129.0
123.15
128.03
124.84
125.12
127.42
127.35
131.65
128.42
129.47
133.23
134.66
131.41
129.41
130.65
128.05
129.04
126.2
129.97
126.32
128.47
126.81
124.04
125.9
123.87
126.64
128.13
126.0
124.91
125.38
127.85
125.4
124.0
123.97
125.01
126.03
127.3
126.86
126.93
129.15
122.56
122.58
120.32
124.22
126.65
122.6
122.5
118.54
121.37
124.94
123.93
126.04
122.53
119.01
123.01
126.85
123.83
125.44
119.45
123.91
123.99
121.97
125.68
122.47
125.18
122.94
121.29
117.24
116.96
114.6
118.6
122.71
120.28
118.89
119.97
119.03
119.53
118.69
120.85
119.23
117.19
122.33
118.19
121.01
122.35
119.48
116.73
119.04
123.46
120.77
120.4
119.98
118.34
122.04
122.33
123.05
120.54
119.99
119.93
121.04
123.22
122.26
127.05
119.95
122.15
120.76
120.26
124.17
121.54
119.78
119.38
119.24
119.78
118.81
116.69
117.6
115.87
116.8
112.24
118.45
120.0
116.25
116.18
117.98
114.74
115.85
118.07
121.7
123.97
124.9
122.2
124.78
123.8
121.76
125.57
124.16
125.65
125.83
125.18
123.26
124.24
119.61
120.71
119.8
124.64
121.9
121.6
122.74
122.08
122.47
123.02
123.01
123.61
121.89
124.85
123.11
124.2
122.78
121.5
121.17
123.11
122.53
117.31
117.53
117.81
119.01
121.69
121.32
122.17
122.07
120.85
123.27
118.58
123.91
123.71
121.13
123.53
121.18
124.2
117.53
122.03
122.76
125.77
125.36
123.67
121.79
125.36
121.75
126.06
126.09
125.98
127.28
125.32
124.64
123.34
123.97
123.7
131.49
128.76
128.57
124.19
120.57
123.27
130.82
126.52
130.53
128.55
127.37
127.85
127.73
130.59
126.53
126.14
131.55
125.7
129.88
129.5
129.38
126.41
129.65
125.04
126.33
125.55
126.25
130.3
129.56
128.91
128.03
130.39
127.5
126.13
129.27
128.75
128.6
128.88
126.6
130.36
128.53
128.07
121.08
126.54
128.06
124.59
125.95
123.55
128.35
124.25
126.69
125.76
130.24
128.0
130.66
128.37
128.45
129.64
124.34
123.0
124.58
127.07
127.48
128.77
134.35
126.44
125.3
126.42
121.77
119.05
123.49
122.09
126.53
126.2
122.46
123.52
124.2
128.47
127.86
129.77
123.78
129.14
124.54
127.58
127.11
122.44
122.57
125.44
120.9
119.14
121.72
120.3
114.68
116.2
120.37
120.23
124.17
122.3
119.13
119.12
122.26
120.6
119.96
123.09
120.06
120.47
118.66
125.0
123.56
121.57
125.38
125.05
122.73
123.62
121.73
120.81
121.57
121.46
123.25
126.41
124.52
122.48
123.86
125.42
127.57
126.17
122.05
122.54
122.39
120.13
123.2
122.61
121.13
120.89
125.88
122.08
124.71
117.68
119.38
119.75
122.28
120.81
117.99
116.78
118.6
116.01
116.27
115.71
118.4
119.37
120.84
117.23
117.69
120.94
128.57
124.83
123.5
120.81
123.65
122.35
120.02
115.19
113.57
118.49
119.01
126.01
121.17
122.01
116.66
114.88
115.29
113.97
114.74
114.57
113.66
115.04
115.72
116.52
120.59
111.52
114.62
114.77
119.58
115.74
118.51
115.78
114.26
116.43
116.67
116.42
123.34
118.5
116.26
117.46
121.52
120.47
118.66
115.86
115.69
116.52
117.92
118.53
120.17
117.59
118.86
120.38
117.24
119.06
116.8
116.49
118.09
116.04
113.43
117.39
116.38
116.18
118.17
116.49
117.56
120.15
119.02
121.31
112.0
113.08
113.41
116.25
118.6
120.97
117.52
116.85
116.24
115.63
116.35
114.85
113.23
116.73
109.07
110.73
112.49
117.58
115.43
116.52
117.49
120.15
117.83
120.05
119.11
115.1
117.88
113.82
115.84
116.88
118.51
113.93
116.68
122.83
121.42
116.37
117.46
119.6
116.81
119.88
116.93
109.51
115.21
118.11
117.13
113.65
116.21
113.6
117.05
114.01
116.96
115.47
121.3
119.06
124.52
121.92
116.73
116.82
119.19
113.43
116.97
115.42
118.19
113.15
112.37
106.45
108.12
109.58
114.66
110.32
107.95
110.9
112.74
110.22
109.82
108.93
109.02
114.52
111.45
112.61
114.3
113.58
112.63
117.93
112.53
110.49
113.23
113.55
112.17
112.41
110.25
112.2
110.38
112.36
112.54
111.71
110.3
111.91
114.26
115.84
114.78
113.66
113.2
119.89
122.48
110.56
114.86
112.14
112.1
117.45
113.37
110.65
113.7
113.17
116.09
113.51
111.35
107.73
107.97
114.55
109.32
111.99
111.79
112.63
113.21
111.71
111.32
116.43
117.31
114.36
113.15
114.4
119.3
116.79
116.01
110.89
110.7
107.97
109.91
110.64
117.01
111.35
109.4
110.31
112.96
107.75
111.4
107.86
111.11
108.78
111.5
112.8
110.53
110.26
112.08
110.31
110.1
109.97
109.12
112.13
110.82
109.79
110.21
105.14
108.87
105.72
108.36
109.23
110.47
111.37
111.86
115.83
106.23
111.93
110.36
109.24
111.08
110.44
109.56
111.69
110.91
109.83
109.03
107.0
114.45
109.98
110.79
109.9
114.47
112.47
114.12
117.0
112.93
112.91
117.32
119.18
117.19
119.07
114.28
112.83
111.28
119.63
117.18
116.1
114.47
114.12
113.23
112.78
115.01
114.83
118.78
117.71
118.5
114.71
116.77
115.49
112.94
116.8
113.65
116.02
113.17
108.47
112.0
111.01
110.6
111.75
115.05
113.11
111.53
113.99
114.24
115.27
116.6
114.36
115.82
115.85
115.29
110.51
116.71
114.93
118.33
118.77
110.37
114.79
113.8
116.53
114.19
114.3
113.44
112.16
116.3
112.19
112.92
115.66
111.65
113.42
114.98
113.43
109.49
113.65
112.66
110.07
112.37
114.27
112.19
113.02
111.94
113.29
110.46
114.17
114.02
106.89
112.38
113.66
114.35
112.82
116.08
113.04
116.01
111.03
117.74
114.07
113.56
111.16
112.24
116.06
113.85
111.99
114.23
114.54
112.31
111.89
109.93
108.1
107.64
112.08
110.7
111.05
111.06
112.71
114.73
114.09
112.06
112.11
110.97
115.45
114.56
113.31
114.44
113.0
113.24
112.29
108.93
110.7
110.2
112.22
107.87
111.5
110.24
108.9
108.25
107.78
112.68
110.91
109.0
109.97
110.3
108.38
110.64
110.99
108.38
107.87
111.99
109.36
111.21
110.81
109.15
108.03
107.48
108.75
106.23
107.7
110.12
114.17
113.02
112.83
112.87
109.68
111.18
112.91
112.49
111.47
115.37
112.66
111.49
113.85
112.81
112.42
113.6
114.3
114.39
113.69
112.44
114.7
114.41
112.84
117.28
111.53
111.24
114.55
112.06
113.18
117.75
112.83
115.73
116.69
117.77
116.18
117.72
113.85
116.5
114.7
114.93
112.47
116.22
116.19
112.33
114.5
115.58
110.6
113.61
110.85
113.58
111.34
112.95
118.42
115.69
113.72
113.9
112.86
113.73
113.07
113.14
110.28
113.71
115.92
117.03
112.4
118.82
117.82
117.35
122.58
117.05
118.17
118.54
119.08
119.49
120.73
115.54
118.42
117.86
117.14
121.02
117.53
120.02
118.62
116.82
115.03
116.69
121.81
117.46
117.76
116.14
122.57
119.35
115.83
119.15
115.67
117.37
114.18
116.23
117.51
116.97
113.99
116.09
117.9
119.06
119.83
114.7
116.6
115.13
114.06
116.23
117.94
120.78
113.99
119.7
111.71
112.44
112.78
115.03
111.0
113.95
115.44
113.84
112.72
112.69
116.97
112.49
111.78
115.92
116.51
113.54
115.47
114.4
109.94
113.08
111.32
114.78
112.46
112.34
116.37
110.76
114.17
114.37
111.64
114.41
113.12
115.11
113.46
115.01
114.46
112.2
114.33
113.91
115.03
116.88
114.34
113.42
113.44
114.8
114.63
113.9
114.62
114.55
115.11
118.62
116.64
117.88
113.23
116.24
116.57
115.13
116.44
115.94
114.88
114.75
120.05
113.95
113.09
114.93
117.96
120.71
119.2
120.61
121.15
118.16
121.62
120.52
121.13
118.42
119.56
114.0
114.23
117.23
117.72
114.22
112.83
114.98
116.63
120.13
119.34
120.33
118.88
121.37
119.38
122.44
120.01
120.01
122.15
117.34
118.28
116.25
117.66
115.39
116.29
116.7
119.33
114.31
111.7
112.66
114.0
113.07
114.07
117.0
120.61
117.04
118.71
120.75
116.31
122.76
118.1
115.06
116.19
115.25
117.23
118.99
120.31
120.27
119.22
122.13
123.88
120.63
119.91
119.19
119.8
127.43
121.0
123.87
119.08
119.06
119.95
117.97
118.56
117.0
117.17
114.72
114.86
118.22
118.76
116.59
114.59
117.53
117.79
115.86
116.36
116.16
117.24
117.17
116.73
116.87
123.76
120.51
116.82
115.12
116.5
120.96
124.66
121.11
123.68
117.55
118.18
119.18
126.35
118.3
115.41
118.53
121.96
119.89
119.5
118.88
113.95
116.41
117.12
118.68
116.99
119.58
121.05
120.34
119.91
121.09
122.9
115.93
116.19
116.7
116.05
117.28
119.92
121.27
121.68
121.21
122.17
119.3
120.22
117.91
121.26
118.41
122.73
127.01
122.07
119.12
121.38
118.6
122.51
115.09
115.78
119.71
120.09
119.77
115.99
119.1
116.58
119.19
117.98
118.64
116.51
117.65
115.82
121.14
116.42
115.91
118.11
117.16
120.07
121.76
119.17
113.21
119.07
116.66
116.8
115.69
119.26
121.75
117.96
116.77
116.03
119.02
118.06
114.59
118.63
115.02
120.05
119.23
116.94
116.94
116.43
118.26
116.61
115.68
117.84
112.17
113.39
112.5
118.33
113.92
115.66
114.36
115.28
115.9
120.02
114.28
120.17
117.15
112.42
116.85
115.01
116.94
118.01
119.21
118.89
120.64
118.81
114.74
118.61
115.16
116.05
118.48
118.58
118.73
121.09
116.44
116.63
116.82
116.33
117.94
119.65
117.16
118.89
113.07
116.14
115.49
112.99
117.67
115.64
118.34
113.06
114.28
117.53
116.28
116.35
115.9
118.15
114.96
111.79
113.74
112.11
109.52
109.25
112.36
108.98
108.71
106.69
110.32
111.49
112.12
108.78
109.73
115.45
109.2
115.87
111.05
112.35
114.63
114.16
111.48
109.61
110.93
110.33
107.63
110.66
110.64
113.25
110.94
112.26
106.87
110.19
109.9
113.1
106.02
106.37
108.33
106.13
110.32
109.42
109.96
108.55
106.95
110.12
114.2
108.34
111.34
111.34
109.19
110.74
110.86
110.27
110.63
110.91
115.31
114.02
116.14
113.66
114.95
109.81
111.87
110.44
117.03
115.35
116.19
116.81
116.46
117.04
117.82
115.67
114.0
115.68
115.92
116.82
116.37
114.57
116.18
116.6
117.13
116.95
121.13
114.81
113.14
111.41
114.21
111.57
106.83
106.71
107.39
111.53
109.14
111.67
112.28
107.82
112.03
105.51
113.05
108.97
112.14
111.6
109.3
108.78
109.82
109.92
106.53
112.26
112.34
112.45
110.72
118.86
111.78
112.84
111.7
118.51
114.75
115.25
118.18
116.06
112.44
112.36
114.68
109.21
111.05
111.88
112.62
112.83
109.52
112.15
115.11
114.39
115.43
113.31
118.05
116.24
114.53
115.99
115.34
118.14
112.3
115.53
112.66
112.78
110.26
110.83
112.29
114.98
111.7
117.64
113.71
114.56
112.68
113.19
111.48
115.58
111.9
110.04
114.36
111.91
114.33
114.96
114.87
114.89
114.54
116.48
115.5
114.5
114.01
113.51
115.12
117.87
116.25
118.47
122.84
118.91
118.99
119.19
117.53
119.29
118.6
125.62
126.02
122.19
119.68
119.71
121.31
121.07
122.37
121.96
117.78
124.57
123.09
120.69
119.85
121.47
117.29
118.96
119.37
119.64
124.5
123.67
115.17
116.37
110.09
114.92
116.95
123.23
119.72
120.1
120.77
118.12
121.13
122.23
121.31
119.83
121.55
121.83
117.53
116.5
119.64
121.17
118.14
119.84
120.08
119.39
115.5
121.25
121.08
119.79
121.1
122.33
116.84
119.73
113.6
114.98
118.98
120.1
118.44
119.29
118.21
114.88
116.12
119.99
123.52
121.91
118.71
121.05
123.28
122.41
118.5
117.17
119.61
120.2
119.41
119.31
122.37
121.47
121.74
115.84
121.76
117.85
115.52
124.5
122.41
120.69
120.09
119.63
122.52
119.19
119.4
122.66
127.64
122.27
117.09
119.56
121.62
122.99
123.97
119.03
122.19
121.41
116.63
120.8
119.79
118.19
121.31
118.27
119.7
123.27
122.72
120.08
122.66
123.0
122.4
116.15
117.99
117.93
117.61
120.42
120.43
120.87
116.5
115.27
119.51
118.46
118.77
119.89
122.57
119.51
121.55
119.71
115.26
116.41
117.53
117.58
115.22
118.53
118.63
122.51
122.6
122.11
120.77
122.08
122.03
117.95
122.36
115.38
117.8
114.32
115.11
120.8
121.8
119.45
114.84
115.92
120.01
115.67
118.62
122.14
125.61
120.64
119.94
116.22
117.47
118.87
120.04
121.23
121.69
118.92
119.11
121.52
119.59
119.64
117.3
120.74
118.3
124.34
122.41
123.79
123.4
122.77
124.15
121.73
120.13
119.8
121.3
122.91
118.55
117.96
121.72
119.61
121.86
124.94
123.02
123.76
124.73
124.25
124.67
125.4
124.05
126.09
123.77
120.89
119.86
121.94
122.9
123.04
118.07
122.53
119.93
116.99
120.72
117.9
121.68
115.54
121.66
123.34
120.13
113.18
119.27
119.41
118.14
121.09
118.2
116.51
118.82
113.15
114.79
115.73
115.58
117.19
117.08
115.25
115.15
112.54
114.13
114.77
114.07
112.94
116.56
113.76
115.24
115.51
115.83
115.6
117.8
110.02
113.99
114.62
118.73
117.06
110.55
113.74
117.46
112.93
116.05
117.02
115.98
113.89
114.48
114.08
116.33
117.34
115.39
114.58
117.33
115.86
117.57
117.37
119.43
110.87
115.47
113.13
113.55
111.68
116.63
113.0
115.27
120.75
118.11
108.57
110.74
113.18
117.63
117.69
115.58
113.35
116.94
115.63
119.29
123.41
120.2
117.15
122.74
117.97
121.53
120.4
121.13
121.95
120.44
120.35
122.28
120.02
122.44
123.98
118.13
117.87
120.07
119.96
119.0
117.83
116.63
112.83
114.49
111.96
113.85
115.05
117.86
117.07
114.27
114.99
117.1
119.46
119.87
119.54
116.72
119.91
116.47
113.67
116.08
116.43
117.5
115.17
120.33
115.46
121.35
116.08
119.17
116.7
118.08
115.76
114.03
119.05
115.18
114.53
113.8
113.77
114.24
112.08
114.48
116.18
115.19
117.86
119.34
115.08
114.96
114.29
112.17
111.47
116.54
114.44
114.1
116.04
114.26
113.95
114.21
118.33
118.72
116.9
115.14
115.1
115.39
115.93
116.62
119.56
114.16
120.96
118.36
121.28
116.6
117.93
114.15
118.63
119.25
122.12
117.91
116.59
116.64
115.08
117.28
115.91
112.92
120.51
117.55
118.49
116.45
117.23
116.95
117.83
115.05
118.62
117.63
115.98
111.19
116.75
117.09
121.42
116.66
117.45
115.5
117.48
117.95
119.37
119.55
113.78
112.86
114.33
113.15
118.55
117.33
118.07
120.75
119.19
117.87
118.5
119.02
117.99
120.25
116.25
121.89
117.44
114.65
116.87
117.85
119.72
115.48
113.78
119.47
120.27
117.57
118.55
118.44
119.15
115.56
121.45
115.94
114.81
114.38
113.99
112.21
115.52
113.65
112.43
113.87
115.76
113.29
113.23
113.92
116.3
115.09
115.52
115.8
119.44
116.49
111.89
118.5
118.23
117.72
119.11
116.72
118.96
114.6
113.62
111.77
112.49
118.12
113.54
110.72
109.06
115.73
112.89
112.01
113.44
117.38
116.86
120.1
112.03
113.03
114.87
111.87
110.89
112.31
109.18
114.47
112.16
109.77
109.69
111.23
112.38
112.06
113.34
114.62
116.27
115.1
110.4
113.68
115.09
112.18
115.84
113.92
109.85
113.64
115.29
112.03
112.73
110.01
112.5
113.29
110.09
108.87
113.7
114.15
109.4
110.56
110.69
112.4
106.82
110.35
109.57
112.63
113.6
113.59
112.86
110.35
114.83
114.22
113.5
111.13
114.13
110.93
113.57
109.95
111.45
115.25
113.13
112.49
109.61
113.02
112.44
114.62
110.28
107.82
112.79
113.23
110.51
104.76
110.8
111.37
112.41
111.95
115.4
113.29
112.51
112.3
110.33
113.53
110.1
112.2
113.43
112.68
108.44
115.54
111.36
111.45
113.61
116.47
119.12
116.16
113.28
116.29
114.12
114.87
117.9
112.19
112.4
110.75
113.12
113.07
111.54
114.39
114.42
111.72
112.1
112.18
113.74
111.98
114.14
107.76
111.43
107.82
110.34
108.81
111.07
111.64
107.23
111.12
113.4
109.99
115.11
116.9
115.49
114.06
113.0
110.35
111.39
108.97
110.12
108.08
112.48
109.38
109.48
107.28
108.17
105.71
109.58
104.8
109.03
111.43
107.33
109.4
109.11
113.63
109.67
106.21
112.92
108.54
113.16
110.28
111.37
114.69
119.82
112.91
114.18
113.46
115.1
114.24
110.03
112.45
114.73
111.67
116.62
113.86
112.9
119.99
122.99
120.05
115.72
115.95
121.37
116.55
113.91
118.35
115.14
119.82
121.52
115.78
111.89
117.34
119.43
118.78
118.52
120.74
121.61
117.93
114.53
114.06
117.46
117.83
116.27
115.45
116.12
114.24
114.56
116.04
113.4
115.84
112.09
110.7
112.62
115.59
113.04
110.63
109.57
112.35
109.27
114.3
113.33
113.93
109.0
114.72
111.83
110.24
110.46
110.73
108.38
109.79
112.82
107.97
110.46
112.34
113.28
111.74
114.21
111.81
112.94
116.21
116.95
115.87
114.84
117.38
116.69
115.5
112.68
111.82
116.48
118.08
115.65
114.39
112.99
110.58
108.73
109.64
109.39
111.22
108.65
106.91
112.91
111.43
108.09
107.31
109.76
115.6
110.91
112.72
110.15
108.38
106.67
110.59
107.15
117.16
113.7
114.69
113.63
114.16
107.8
108.7
109.65
109.55
114.0
114.84
114.34
115.42
115.81
116.82
116.18
111.5
112.89
111.46
112.38
113.46
112.54
110.2
113.03
113.58
113.53
117.2
116.64
113.06
116.67
115.84
115.97
118.05
118.34
115.49
115.55
116.01
117.74
117.03
116.47
116.83
114.63
114.37
113.01
113.18
115.06
113.6
115.81
115.28
114.35
116.13
114.47
111.03
113.96
112.12
112.52
110.48
111.18
108.87
112.88
113.81
112.24
115.19
111.21
110.03
113.98
116.31
111.22
112.73
113.56
116.09
114.55
108.92
111.94
112.89
111.16
110.55
108.85
111.32
112.72
109.53
111.86
107.86
108.02
105.63
108.11
113.14
114.29
111.58
110.38
109.94
107.81
113.69
115.18
112.91
111.4
109.26
108.64
104.02
103.02
103.05
103.29
106.59
109.47
107.04
110.97
109.88
112.48
112.0
112.46
110.02
110.51
109.92
109.46
107.15
108.45
109.07
107.27
109.95
109.49
111.01
111.85
112.62
110.56
111.58
115.78
114.03
114.38
114.23
108.79
115.04
112.81
115.21
109.72
110.6
110.19
111.45
108.82
110.24
111.38
111.29
113.69
109.01
112.05
110.72
111.22
107.97
109.72
112.86
110.33
110.86
115.04
113.8
109.29
107.65
109.24
110.2
113.97
113.21
111.34
114.7
108.83
110.75
108.95
108.85
109.93
108.76
107.89
113.22
110.8
108.05
105.88
109.41
106.63
106.09
106.01
105.36
109.27
111.56
109.78
107.24
108.1
107.45
107.97
111.26
109.84
105.04
112.11
108.13
112.05
112.73
108.44
110.56
107.89
107.59
110.24
108.71
108.47
114.61
109.73
111.47
106.86
110.11
108.37
106.44
109.09
103.73
103.11
106.63
108.07
107.94
110.88
110.17
112.09
112.63
107.32
108.48
107.76
107.5
108.07
109.61
110.42
105.81
106.59
106.64
105.47
107.65
105.62
105.89
108.61
105.0
107.18
109.79
106.75
104.95
108.74
107.67
107.1
109.1
108.22
104.54
106.85
104.8
104.84
102.41
106.06
104.45
103.51
105.33
106.01
102.97
103.84
107.56
106.27
105.4
106.47
112.32
108.81
108.41
113.2
105.87
103.69
109.92
108.8
106.86
106.61
108.07
107.72
106.25
108.14
111.44
109.87
111.47
108.6
115.79
111.18
109.15
105.95
106.89
110.77
111.82
113.86
113.38
111.93
109.6
110.65
112.8
109.88
110.63
108.84
110.43
111.47
113.29
111.01
113.84
111.26
113.1
110.37
106.84
107.78
104.65
108.44
104.33
108.53
107.33
105.83
108.48
104.3
108.52
105.52
104.7
107.97
106.76
105.07
107.65
105.93
105.79
107.2
107.53
108.27
107.72
106.4
105.84
107.62
104.89
107.57
105.39
106.6
107.66
102.63
109.01
106.74
104.5
103.71
109.5
108.4
109.9
107.3
106.08
109.7
110.91
112.43
112.67
110.73
110.82
110.19
111.24
104.84
109.6
104.19
105.21
106.49
106.77
106.24
109.55
108.46
104.46
105.05
108.14
108.07
109.6
104.47
107.93
106.16
107.03
108.39
101.36
101.56
103.74
105.97
101.75
102.35
106.34
101.84
103.7
99.49
100.27
99.29
102.73
106.28
103.61
108.22
104.98
107.94
106.38
104.32
104.98
108.25
106.94
104.01
104.37
110.72
108.63
106.63
106.82
105.35
105.89
105.92
106.18
104.35
106.1
107.05
107.22
105.78
104.99
107.05
110.71
109.91
108.65
108.88
107.92
111.51
109.0
105.77
111.87
108.71
107.43
109.67
110.17
109.58
108.37
106.72
109.09
107.44
109.16
108.73
106.59
110.43
107.91
108.22
112.68
112.19
112.96
110.23
109.72
109.03
111.72
113.7
109.91
112.17
113.9
112.49
110.96
111.28
112.82
108.75
110.11
111.68
109.4
112.75
109.02
112.57
111.09
107.81
107.35
109.7
112.75
110.0
108.86
108.52
112.44
115.41
112.52
110.91
112.78
112.06
110.24
112.56
108.44
107.41
111.36
109.31
112.73
111.72
112.63
112.9
107.3
108.74
105.7
106.92
108.99
109.34
111.41
106.6
108.35
107.48
109.63
107.59
109.04
110.17
109.21
105.88
110.64
108.09
112.16
109.11
106.83
108.47
111.63
109.74
111.61
110.78
112.38
112.12
109.44
108.79
113.47
109.71
106.58
109.84
108.88
108.46
108.01
111.64
108.43
108.81
111.99
109.3
107.06
108.96
111.97
108.12
106.54
106.43
109.09
105.88
107.82
105.41
109.77
109.43
109.37
108.5
110.64
110.05
106.73
114.31
109.92
109.88
109.3
109.74
106.13
109.98
113.23
109.28
105.77
111.19
109.64
110.98
108.47
110.72
108.31
114.97
110.11
110.64
109.85
107.36
109.84
109.94
109.75
107.95
109.43
112.88
107.03
108.22
112.76
109.19
109.2
106.47
108.46
112.65
108.29
108.24
110.04
110.7
108.3
103.12
108.34
109.1
106.68
107.09
107.78
107.32
108.14
110.19
107.1
104.31
107.53
108.33
109.21
107.75
113.09
108.77
106.8
112.42
111.31
109.66
107.8
114.34
109.92
111.05
111.69
112.03
109.01
107.87
109.9
110.35
110.04
107.91
107.04
110.73
111.35
108.42
109.81
105.57
106.57
104.56
107.1
103.64
106.4
104.81
110.7
109.84
109.68
111.11
110.43
109.72
108.08
105.98
106.31
108.72
111.04
108.21
110.93
108.11
106.73
114.29
108.46
108.17
106.62
111.7
112.09
109.95
112.3
111.75
113.0
113.91
111.62
110.15
112.22
115.55
112.24
109.2
108.18
109.24
110.41
111.86
107.83
107.85
110.06
109.18
110.6
112.25
112.15
108.53
106.84
110.27
108.19
108.66
111.27
111.24
111.88
109.82
108.24
109.85
110.69
110.07
110.1
111.65
112.82
110.66
112.21
111.11
109.25
108.87
111.37
112.88
117.11
108.37
112.64
110.56
113.63
110.12
111.61
114.05
111.99
107.32
109.95
110.85
108.64
107.02
108.52
108.45
110.19
110.19
108.79
110.86
108.59
104.7
109.57
110.85
113.03
108.72
107.2
106.42
108.48
106.41
111.9
111.14
111.5
109.95
109.5
112.09
113.94
111.56
111.52
111.71
114.36
113.36
114.13
111.55
114.19
110.87
106.28
107.54
109.66
106.6
107.24
109.79
106.69
105.77
106.61
103.68
107.0
106.43
103.37
109.8
110.26
113.28
110.99
110.14
105.84
106.99
110.78
109.54
108.79
113.73
105.53
108.55
107.05
107.42
108.18
112.88
109.7
110.94
109.31
109.46
108.74
106.56
107.48
106.08
106.19
112.34
111.84
113.45
112.55
113.64
109.9
111.78
109.69
113.22
110.39
108.16
111.23
116.27
117.2
111.68
112.64
113.93
115.19
110.07
112.28
111.88
113.82
116.89
109.99
111.38
109.84
113.6
113.42
111.19
114.02
114.18
112.09
109.33
108.56
113.0
113.94
109.84
112.39
113.86
112.49
113.39
111.95
106.8
108.32
115.12
111.21
114.4
113.01
111.75
110.17
109.11
107.43
107.18
104.63
100.23
105.55
106.45
102.15
108.1
102.5
106.86
103.37
105.23
108.96
107.19
106.36
107.14
105.35
105.14
105.52
101.09
107.33
102.46
104.29
105.1
107.59
108.8
107.35
108.55
106.61
106.08
105.18
105.26
104.78
106.32
99.69
105.58
101.04
102.53
101.32
99.24
105.73
97.41
95.51
93.72
98.04
97.5
95.07
97.3
96.9
98.14
96.4
93.24
96.6
98.54
96.03
100.3
100.52
99.64
99.88
100.0
102.52
104.6
103.81
106.33
102.24
102.61
105.09
103.72
102.42
101.1
100.06
102.98
104.72
102.84
102.27
105.22
103.17
105.24
104.2
105.67
103.26
101.28
103.43
102.18
99.2
105.14
103.16
107.58
106.87
107.18
106.12
101.24
104.73
106.49
103.31
103.47
104.59
107.65
102.43
105.55
104.59
104.7
105.05
105.99
102.84
100.04
102.54
100.77
104.15
105.38
105.79
101.95
102.65
105.03
106.66
103.22
103.94
102.12
101.55
103.49
100.63
102.28
104.77
100.77
103.07
97.7
100.8
98.18
101.39
102.33
103.16
100.47
101.57
105.68
104.87
102.08
99.74
104.89
106.42
105.66
109.1
108.22
106.7
106.65
106.36
107.4
107.62
106.46
102.52
102.06
109.19
106.43
107.95
109.33
110.53
110.83
107.18
106.7
102.98
104.66
100.97
100.39
104.42
102.65
101.15
104.86
99.57
106.34
105.99
103.53
102.05
99.31
102.27
100.51
101.01
95.75
102.2
97.9
102.19
101.33
104.68
99.39
100.11
105.35
102.27
105.19
104.7
104.93
106.46
104.72
103.24
105.16
107.74
111.2
115.21
109.8
110.0
114.96
109.63
111.57
112.44
111.75
107.01
111.78
108.5
114.19
110.94
111.3
110.15
109.04
110.02
114.12
110.51
113.19
107.44
108.69
109.74
106.33
108.99
106.58
110.32
112.99
113.06
109.66
112.13
111.86
114.58
112.43
109.46
113.11
109.0
110.07
112.76
106.78
109.85
112.57
111.61
115.66
114.89
120.4
118.28
119.07
111.44
111.91
114.8
115.0
113.38
114.8
117.21
114.44
113.56
112.39
113.85
114.67
114.43
115.17
115.47
115.12
117.52
115.2
114.41
118.15
118.94
119.0
115.45
118.22
118.63
117.97
111.07
114.49
115.27
111.64
115.88
116.84
112.99
118.32
115.6
116.43
116.48
118.02
116.05
110.75
116.06
108.99
112.66
115.07
112.73
112.64
111.66
108.27
116.94
116.53
114.22
115.92
116.39
115.19
111.89
114.19
115.37
115.96
115.52
113.52
111.16
115.67
117.27
108.91
106.23
116.49
112.58
114.09
112.11
118.46
114.15
107.52
110.01
114.67
114.85
116.84
115.38
112.4
112.91
113.87
114.78
116.76
115.8
118.3
113.79
112.7
112.41
115.85
117.22
113.8
113.48
112.6
111.1
112.85
113.19
107.1
115.69
110.12
114.63
109.53
108.74
107.31
115.39
111.94
111.92
112.72
114.66
111.12
109.26
110.68
115.57
112.21
114.12
110.25
110.4
110.65
115.72
112.72
112.64
114.02
116.87
114.13
112.24
113.45
112.88
115.41
111.3
117.87
110.55
112.65
115.72
108.78
112.14
109.09
113.21
109.84
112.68
110.49
110.1
113.9
109.07
110.57
110.79
116.54
111.0
112.29
111.13
115.63
112.19
111.78
109.02
106.32
110.62
114.07
111.59
110.65
109.69
108.6
111.31
108.71
112.54
107.34
112.74
112.67
109.17
115.5
111.39
117.14
117.17
113.23
110.86
113.34
115.27
110.12
111.78
109.04
106.51
109.14
110.4
105.0
107.67
109.4
104.97
109.01
105.5
107.28
103.23
99.85
104.49
104.76
108.78
109.61
107.42
108.66
107.49
109.73
109.02
110.15
111.97
109.0
108.42
110.75
110.16
111.16
112.65
109.1
111.24
114.25
112.46
110.99
111.31
113.46
110.21
109.21
108.48
109.0
109.46
109.55
107.88
110.94
105.57
109.58
108.66
105.45
107.72
105.59
105.11
107.52
110.78
108.12
112.18
106.79
111.9
108.66
109.11
112.78
110.07
110.21
109.87
108.03
113.5
109.12
106.66
109.08
106.31
111.43
107.99
114.69
110.62
108.7
109.61
109.67
113.64
107.41
112.5
112.82
107.77
108.62
108.41
105.7
107.28
110.34
109.42
107.72
108.9
112.18
108.06
106.38
106.59
109.76
111.0
112.45
111.04
111.42
107.61
111.92
111.94
110.71
113.4
110.66
111.52
110.2
113.8
110.05
110.75
109.91
109.23
109.18
110.81
109.27
109.74
115.21
113.04
115.15
114.43
109.7
109.39
111.14
110.9
109.64
112.35
111.8
108.4
112.92
110.13
117.17
107.01
110.6
108.86
112.6
109.9
112.42
109.93
108.89
107.66
109.14
111.92
111.69
112.01
114.87
110.89
113.66
113.9
114.77
114.15
111.9
109.08
109.68
110.87
111.47
112.78
115.09
109.67
111.13
112.16
114.22
114.78
113.77
114.17
112.66
113.13
112.13
114.05
112.55
112.34
108.76
113.0
110.8
112.25
114.22
111.01
113.66
112.9
111.94
114.24
111.98
113.02
114.28
113.48
113.31
112.91
114.57
115.95
113.62
113.45
120.27
119.45
117.51
115.61
113.94
113.77
116.08
117.14
113.18
114.26
116.34
110.25
109.51
112.53
111.06
118.55
114.42
114.28
112.81
113.65
112.07
115.56
113.9
112.59
112.2
113.72
112.57
114.51
112.7
112.26
108.85
110.21
108.08
111.85
110.68
113.09
108.23
111.74
107.6
110.95
114.53
113.06
113.39
113.17
111.76
111.82
108.52
112.74
110.05
112.25
120.36
111.82
110.76
108.12
113.43
108.06
110.53
114.98
110.03
114.49
113.58
109.08
112.2
109.34
103.62
109.33
115.06
113.4
110.7
115.19
117.94
116.82
118.51
115.85
113.37
115.62
115.89
114.27
112.55
114.08
112.05
112.12
111.04
110.42
111.03
109.67
110.53
111.38
109.65
105.16
111.42
111.87
111.11
110.25
110.61
109.68
105.17
104.81
109.66
108.72
108.62
107.35
109.65
107.97
107.83
109.54
107.69
110.31
110.51
106.21
107.63
108.91
111.43
112.21
108.25
108.62
108.85
111.34
108.73
110.67
109.57
107.48
106.19
110.23
108.67
110.65
112.29
109.25
107.49
107.37
108.77
108.9
106.41
112.67
105.85
107.46
108.65
110.39
110.33
110.82
109.59
108.54
109.03
105.5
109.45
108.21
106.82
108.39
105.92
109.78
108.68
106.83
103.31
107.43
108.93
105.66
106.08
106.72
103.77
107.65
107.24
104.75
104.19
106.86
106.52
107.94
110.16
109.39
109.76
110.02
112.73
110.96
106.73
109.4
112.31
109.12
113.58
108.89
111.84
109.83
109.9
111.95
108.32
107.79
109.52
108.9
109.31
112.78
109.43
113.88
111.31
109.22
110.43
107.15
108.85
111.01
110.14
110.58
111.42
114.3
114.86
115.64
117.66
114.11
115.66
115.13
113.44
114.59
113.47
114.75
112.59
111.5
112.65
109.91
112.38
113.49
111.0
113.59
111.42
114.59
112.88
111.52
112.97
114.75
114.9
116.79
114.2
114.48
113.46
115.09
113.37
111.33
112.14
111.74
113.61
110.35
112.77
110.25
111.38
107.6
108.74
109.84
108.9
110.29
111.72
111.77
112.76
111.46
111.21
117.02
114.31
114.08
114.07
113.8
115.01
113.95
117.54
114.52
114.22
112.24
115.41
115.14
115.04
113.3
114.96
115.7
110.93
113.72
114.02
115.3
116.0
115.66
114.45
115.89
114.89
111.53
114.61
115.72
115.12
114.71
112.95
115.72
115.95
117.25
114.58
113.39
113.81
117.62
117.18
114.48
116.86
113.36
118.49
116.48
117.02
120.61
117.16
117.92
117.87
120.27
118.71
115.24
116.01
119.39
115.72
119.75
118.33
115.44
114.77
116.06
121.11
120.35
119.42
121.28
123.32
120.09
117.36
119.13
120.03
121.15
118.59
117.4
118.64
119.54
118.3
122.99
120.11
116.18
116.27
118.04
114.62
119.31
117.49
114.36
118.7
117.31
118.81
116.49
115.3
115.96
117.78
115.38
111.4
118.88
117.52
117.26
119.44
117.42
117.63
116.9
115.72
115.84
115.44
115.31
118.04
117.81
118.09
118.91
117.35
115.24
114.4
116.06
117.16
115.24
110.08
115.53
117.54
111.18
115.02
116.23
116.98
115.54
114.73
116.66
115.28
118.18
116.32
115.54
111.45
113.04
115.03
111.18
112.86
113.04
113.33
110.09
114.29
116.34
116.18
113.15
116.09
113.18
114.26
117.21
114.46
114.56
115.67
115.08
115.06
114.09
112.81
115.95
114.1
109.51
113.29
111.87
114.25
112.9
112.6
113.83
113.4
111.91
116.12
117.67
111.99
109.71
112.66
113.37
111.55
115.28
112.41
113.06
116.26
115.96
112.69
113.35
114.8
113.5
112.05
114.71
112.93
114.15
114.13
114.28
110.43
109.63
111.52
112.24
112.73
116.63
114.0
112.87
114.68
115.68
112.44
112.1
114.19
114.88
112.6
113.56
116.11
117.49
118.64
113.92
116.91
118.4
115.58
114.84
112.73
115.89
118.0
113.92
114.91
116.21
112.27
112.6
116.17
112.74
113.04
114.99
113.93
113.12
109.32
111.88
112.42
111.9
112.98
110.44
114.56
109.96
112.66
112.31
113.33
111.66
113.53
113.55
114.5
116.19
111.02
115.69
113.35
112.74
114.88
116.9
111.9
111.33
111.56
115.44
116.13
114.53
113.97
114.53
109.1
113.23
113.04
111.81
110.84
110.14
110.13
113.94
113.27
114.76
109.95
111.87
113.27
115.2
113.38
112.86
110.66
115.86
113.35
108.54
109.09
109.17
111.55
111.51
115.49
113.03
108.75
109.49
109.73
115.29
110.48
110.09
108.56
113.02
113.47
111.41
110.03
114.66
112.12
107.97
109.17
112.61
111.62
113.43
108.92
107.54
110.01
111.73
111.44
111.3
110.12
112.64
110.04
114.5
111.26
112.63
110.31
110.47
113.68
110.58
113.12
112.51
111.35
114.7
116.65
113.65
111.41
112.46
113.87
114.85
113.77
116.09
113.04
117.08
111.97
114.63
115.17
119.22
119.7
115.9
120.22
115.73
117.01
116.51
115.74
120.1
116.75
118.69
114.83
111.66
113.51
117.33
116.45
112.66
115.32
114.73
113.65
118.69
117.1
116.81
115.66
120.81
117.33
120.05
117.77
116.31
119.27
116.92
117.78
113.27
114.85
115.43
117.03
117.78
117.72
115.22
114.34
117.09
117.48
120.06
123.86
114.84
121.89
117.54
124.08
116.59
115.23
116.29
118.12
118.57
113.67
114.59
114.62
116.03
116.45
119.94
118.2
120.28
119.13
115.62
115.89
112.44
117.63
116.97
116.6
117.7
119.21
118.6
121.37
118.82
115.6
117.45
117.41
115.65
118.05
118.74
116.01
116.73
113.88
116.5
114.56
119.02
113.83
115.83
114.82
116.42
112.76
110.56
111.27
109.56
114.62
117.78
116.69
116.26
118.98
118.55
123.26
119.29
112.66
116.45
116.65
116.59
120.04
119.18
114.99
118.98
121.49
116.86
123.47
116.94
115.42
117.54
117.65
117.81
121.56
118.27
117.96
119.68
122.27
121.44
118.88
122.64
121.23
117.4
121.24
119.94
121.47
122.99
124.3
123.2
121.54
120.73
121.78
122.48
123.15
119.27
121.1
119.11
116.64
122.66
121.1
120.44
121.83
120.14
124.16
121.39
124.22
120.25
124.46
119.83
121.01
122.89
122.2
124.54
119.39
122.31
123.85
125.15
122.74
120.37
122.74
124.87
120.86
126.5
122.1
123.43
127.09
122.62
123.52
127.01
125.7
125.84
124.83
125.73
124.42
124.09
125.64
127.14
122.74
122.49
118.13
122.26
119.78
123.13
122.89
120.54
118.72
121.42
122.7
119.83
116.81
118.49
120.11
124.09
122.62
126.86
125.89
126.56
125.92
120.88
123.21
120.1
121.22
125.42
120.78
123.63
122.36
122.13
121.84
123.9
124.43
123.89
123.53
125.08
122.36
123.26
123.9
122.0
123.48
124.41
122.76
118.54
121.64
121.16
120.1
120.98
124.85
120.0
121.35
124.06
122.1
119.06
122.83
121.61
119.9
119.98
123.09
120.39
122.91
122.95
118.68
122.04
119.0
117.7
117.6
118.03
119.69
122.49
122.36
123.74
123.67
121.68
121.87
122.82
118.75
115.86
119.95
121.91
118.92
121.42
120.74
118.61
120.08
119.09
123.08
118.14
119.06
120.91
117.88
122.95
120.88
123.7
121.16
123.24
120.96
121.27
116.88
118.59
117.23
114.98
120.17
125.0
124.38
117.37
119.98
120.72
126.27
121.56
124.75
124.43
130.17
122.22
127.47
123.67
124.48
125.86
126.04
126.16
125.36
124.04
127.36
122.24
127.65
125.25
123.42
123.58
126.06
124.21
125.25
124.95
123.51
120.13
119.38
122.55
123.63
122.64
123.01
123.36
123.52
123.64
123.34
122.72
123.99
120.23
123.95
120.91
122.67
122.31
121.82
124.31
119.86
120.36
126.47
125.07
121.37
119.23
123.92
121.45
121.03
123.14
121.18
121.7
122.24
120.29
118.87
119.51
117.54
119.9
118.76
119.59
115.8
115.06
114.42
116.0
116.24
118.21
116.66
119.34
119.03
113.69
112.95
113.61
119.58
119.14
117.27
119.36
118.66
115.56
119.74
117.0
119.01
121.08
116.24
117.99
120.06
116.65
119.37
112.66
117.49
115.32
112.51
110.7
113.84
113.57
114.33
116.19
111.0
113.56
116.92
110.26
113.64
112.64
112.01
114.31
119.42
123.07
119.98
118.08
114.17
118.33
116.6
118.39
117.57
118.06
120.13
115.62
115.61
113.48
112.07
117.57
117.71
112.48
111.16
112.54
111.13
114.26
110.01
111.71
114.26
111.78
114.47
114.98
110.26
111.52
112.71
111.44
111.96
112.98
113.55
114.69
111.53
112.56
111.41
108.25
106.4
109.62
115.05
108.29
109.51
110.85
108.99
111.09
107.61
109.61
112.9
107.31
111.02
111.89
118.0
111.6
111.32
110.29
106.51
107.32
110.05
111.62
105.4
109.73
108.82
109.58
108.51
108.03
110.89
106.1
114.59
115.99
115.84
114.14
113.27
108.42
111.78
114.19
112.71
117.06
115.43
115.07
116.0
117.78
112.14
117.09
116.66
115.28
113.72
114.77
115.49
113.64
115.73
114.18
112.26
113.07
114.6
114.48
110.28
111.63
112.97
113.94
117.61
116.95
118.14
120.86
116.72
115.74
114.44
120.0
110.99
114.54
111.75
117.02
112.4
119.03
113.91
116.38
117.17
116.1
117.81
118.27
118.04
115.29
115.44
111.66
117.58
122.81
118.72
117.17
120.73
116.8
116.74
118.57
119.27
118.78
110.83
112.69
114.38
113.71
112.98
110.4
109.14
111.16
109.92
107.36
107.67
111.43
108.28
107.86
103.3
103.91
105.0
106.08
110.32
106.71
106.61
110.64
115.09
119.88
112.1
115.46
115.79
119.76
116.91
116.22
114.24
120.92
116.56
119.52
116.53
117.77
118.67
117.79
118.44
115.64
114.24
119.37
117.14
119.53
113.59
114.96
113.32
116.46
112.91
113.48
116.67
119.52
115.08
120.39
120.88
116.72
112.42
117.18
114.42
115.6
113.7
116.5
114.39
115.22
116.46
108.61
115.27
113.85
112.7
115.22
115.2
115.26
114.77
112.88
111.8
117.85
116.08
116.57
114.31
111.81
116.44
113.86
112.62
114.24
109.86
116.6
118.42
116.75
118.98
120.45
121.66
119.05
117.0
114.71
113.3
112.68
113.82
114.86
114.86
115.33
113.35
114.64
117.31
113.66
113.85
114.91
108.65
115.37
113.07
115.27
114.23
115.1
114.09
116.09
116.13
112.68
113.26
110.91
111.62
114.73
114.95
112.22
117.48
117.41
118.16
115.6
116.48
118.09
117.73
117.85
116.1
114.22
113.75
116.09
116.01
116.38
113.56
113.73
112.28
110.94
116.98
114.96
114.37
113.91
115.32
115.21
111.04
110.8
108.75
115.75
110.58
115.38
112.28
113.13
113.81
109.08
112.28
107.28
108.69
107.86
109.51
111.3
117.58
113.48
114.49
113.98
111.26
114.99
111.58
112.39
117.2
112.19
113.07
116.48
117.19
114.8
114.83
113.24
115.59
120.51
117.91
120.34
115.49
112.58
119.27
115.7
115.11
117.05
116.33
114.22
117.08
113.25
115.3
112.84
111.43
116.79
114.85
114.18
111.15
114.52
117.39
116.24
116.28
116.73
113.89
112.64
111.89
111.81
109.3
112.43
110.22
110.94
112.53
114.93
115.69
115.23
115.8
114.19
115.36
115.6
115.42
116.2
115.73
119.89
118.75
117.75
113.28
113.36
118.05
116.91
118.43
115.78
113.72
114.2
114.47
110.65
110.61
115.16
115.05
114.99
113.8
115.51
117.0
117.81
118.55
117.6
120.45
117.73
116.97
118.55
119.88
114.34
120.63
120.7
118.25
119.41
122.11
119.19
117.99
122.18
117.01
119.94
119.28
119.71
119.99
116.43
119.43
122.48
117.73
120.59
114.55
117.1
117.21
116.42
114.9
117.64
116.2
115.75
113.94
117.9
116.02
114.14
116.95
117.48
120.69
116.12
117.31
119.53
122.66
117.78
120.53
116.06
118.57
113.47
117.19
118.17
119.03
116.94
117.87
116.52
120.75
119.31
118.59
115.5
112.5
112.75
114.51
111.65
115.17
111.9
109.31
115.84
112.33
115.6
115.27
111.84
111.55
114.37
112.34
114.55
116.67
116.2
115.78
115.07
117.58
117.78
116.93
114.0
115.35
115.96
116.91
116.57
109.62
111.75
116.39
115.65
114.42
117.41
110.43
113.87
112.31
111.25
110.72
110.12
113.69
110.1
114.04
113.05
116.64
116.17
118.24
118.29
117.87
115.28
111.34
113.29
117.05
113.35
114.61
115.13
111.68
113.59
112.0
114.07
112.66
114.41
115.98
109.85
113.82
113.92
111.86
115.51
116.14
112.86
114.93
115.72
117.28
118.19
116.99
116.91
116.35
116.5
117.31
116.68
117.73
118.12
116.24
112.36
112.04
113.44
109.99
119.19
118.77
116.17
114.96
111.23
114.75
114.74
113.4
111.19
107.49
108.72
110.62
107.29
110.34
109.41
112.61
112.51
112.57
108.82
113.23
106.77
109.06
110.88
108.99
108.82
110.73
109.69
111.64
111.68
108.09
103.2
110.42
111.63
112.81
110.9
109.91
110.7
110.35
110.62
108.29
100.8
108.85
104.86
102.95
109.22
114.0
112.08
110.86
105.37
107.31
110.46
109.68
108.94
115.83
116.58
114.49
117.16
116.41
116.23
116.76
117.67
118.15
116.72
119.71
122.79
117.98
114.13
118.5
115.88
118.92
119.11
116.61
115.62
117.23
119.09
116.9
117.98
125.8
121.22
122.07
114.74
119.65
119.13
124.61
125.5
122.43
121.79
121.73
123.91
118.46
121.6
117.91
123.45
120.42
121.38
121.85
118.63
122.7
117.97
114.73
116.53
117.38
117.83
118.17
116.77
117.38
115.96
114.64
117.35
115.76
118.36
118.38
121.21
119.83
120.65
123.49
117.29
119.3
119.19
123.81
120.51
118.81
117.94
119.66
116.8
121.47
121.35
121.42
121.43
122.1
120.04
118.12
120.17
119.56
116.13
119.91
118.89
117.3
115.59
117.61
116.37
118.51
114.98
117.9
115.05
119.95
117.38
117.88
118.33
120.74
117.55
120.79
119.92
119.54
118.71
115.78
116.92
114.59
119.15
118.2
120.14
119.59
121.42
115.59
116.65
114.43
119.54
119.66
117.31
120.32
119.79
115.9
119.71
118.54
114.71
115.83
113.73
115.44
118.87
114.63
116.16
115.79
116.17
118.64
115.09
115.09
115.17
117.89
118.46
117.16
116.27
115.79
120.23
119.34
120.61
120.39
120.49
120.56
122.52
120.61
122.26
116.43
121.25
120.49
121.48
117.6
118.78
120.57
121.91
121.43
115.9
121.02
115.25
121.3
118.76
121.5
118.07
122.98
113.96
114.49
120.44
125.96
120.02
113.73
119.58
119.34
114.12
119.05
123.71
118.17
120.78
116.78
117.87
118.94
118.51
115.78
120.17
121.5
121.19
117.35
118.89
115.62
120.97
119.33
120.18
119.91
119.83
119.0
118.51
119.43
117.76
119.96
117.77
118.67
119.22
119.62
120.25
117.46
119.54
121.19
122.19
118.83
125.29
118.15
124.38
121.82
125.2
118.55
121.86
124.65
119.97
119.58
118.47
124.22
118.2
123.37
120.95
121.08
119.48
120.41
121.68
121.31
117.67
122.87
123.83
119.65
121.88
115.68
119.68
117.73
118.84
119.4
123.21
125.43
126.91
124.7
122.99
123.01
121.47
123.94
124.59
124.71
120.29
121.63
120.48
118.43
118.9
120.73
122.61
124.39
124.11
122.44
122.19
121.07
120.96
119.67
120.76
124.22
124.43
122.16
120.01
120.24
118.29
120.38
120.12
121.67
122.58
118.04
123.49
117.1
122.69
119.09
120.22
121.02
118.12
117.25
120.9
118.29
122.12
118.3
123.02
118.74
122.73
122.05
119.06
121.24
120.1
122.82
120.59
120.07
124.17
122.72
121.07
121.2
121.15
124.39
121.54
117.17
120.26
120.42
115.48
120.68
119.33
114.87
121.48
114.69
122.37
119.21
121.64
121.88
116.17
125.68
122.82
121.25
119.01
117.07
121.44
120.97
115.43
120.58
120.18
120.5
117.76
118.38
117.06
117.37
124.1
120.99
120.07
121.18
121.03
119.52
120.87
120.63
118.37
118.74
117.4
119.92
120.13
116.02
117.38
119.65
119.01
119.81
121.86
118.68
116.4
116.12
118.05
118.23
116.08
119.52
115.2
121.45
117.06
116.29
114.86
115.71
118.37
119.19
118.25
118.93
119.02
117.45
115.51
117.44
118.71
116.22
113.61
116.9
113.18
116.89
117.9
114.29
112.87
116.24
114.35
113.12
115.59
116.13
117.85
114.13
114.06
117.19
115.7
117.46
116.75
110.6
115.46
119.25
118.23
116.67
115.62
117.57
116.58
112.65
115.52
118.54
120.81
117.95
116.29
114.93
116.59
110.16
117.3
113.61
118.47
117.14
119.11
120.46
118.21
118.21
115.53
122.03
116.82
116.0
117.87
115.78
116.77
113.32
119.25
116.81
117.89
118.02
119.96
119.13
123.72
120.48
111.51
114.3
115.76
118.98
119.65
116.47
118.38
118.07
118.66
119.06
117.59
116.77
120.75
119.8
116.5
117.27
119.44
117.66
117.14
119.47
119.58
115.36
121.0
116.65
116.95
115.5
117.72
119.26
119.08
116.53
117.35
116.81
113.72
115.66
116.16
116.97
111.58
115.58
115.1
115.7
115.23
115.28
117.11
114.11
116.44
113.44
114.02
117.07
116.72
116.98
116.54
115.4
114.1
112.66
115.3
113.5
114.52
117.05
114.75
115.5
113.14
116.15
118.23
115.52
118.59
119.86
119.38
124.73
120.93
120.15
115.9
121.14
119.27
117.03
119.69
117.42
119.55
118.52
117.64
119.67
114.48
117.03
116.68
115.63
114.51
116.38
115.3
114.72
115.82
116.09
116.43
120.09
118.04
115.88
115.47
108.71
107.8
106.25
108.24
109.12
107.53
111.14
107.6
111.65
109.12
109.43
112.3
112.82
113.69
113.03
113.19
111.82
109.75
109.09
114.67
111.81
109.08
107.58
109.88
109.27
107.06
109.24
109.4
105.81
108.86
103.7
107.02
106.83
109.66
109.25
109.41
109.44
109.09
109.06
111.65
108.44
113.71
107.94
108.9
106.7
107.91
108.01
107.06
106.75
106.58
109.14
109.17
109.56
105.53
109.15
108.35
109.89
111.13
110.04
115.15
113.53
113.75
111.52
111.1
110.05
110.05
114.71
109.66
110.09
112.27
111.77
111.5
111.56
113.64
111.96
110.32
112.95
115.29
110.39
112.69
116.43
116.5
117.9
115.56
118.11
117.49
116.88
113.81
113.77
116.21
116.46
115.28
115.26
110.12
112.64
114.79
115.65
115.34
112.22
107.37
116.35
117.7
117.61
116.21
120.15
117.05
117.73
115.54
116.01
120.31
119.07
117.32
118.85
119.25
118.57
114.38
115.58
116.74
118.45
116.37
115.41
110.01
114.63
113.51
114.37
112.22
114.58
110.87
116.47
114.8
112.44
115.96
118.65
117.92
118.68
114.62
116.46
113.92
115.08
114.79
119.13
116.17
113.59
114.62
114.92
114.31
115.89
113.28
115.24
113.98
110.63
114.86
114.92
111.0
112.87
114.03
115.85
114.5
118.03
114.5
113.3
112.68
110.42
111.42
115.01
110.04
112.08
112.79
112.75
117.67
115.4
117.05
117.4
118.44
111.61
117.76
116.72
112.76
114.35
117.87
116.45
117.09
119.28
117.59
115.55
115.65
116.26
115.89
116.68
117.44
116.57
118.21
114.79
115.34
114.99
115.43
113.79
114.53
116.31
111.39
115.74
110.87
114.69
113.44
118.33
115.13
114.24
116.74
116.96
120.11
116.18
112.75
115.84
115.07
113.67
116.56
117.38
119.1
111.91
115.59
115.01
115.85
114.21
110.62
112.6
111.48
112.1
112.33
113.96
113.9
115.15
115.21
111.44
113.11
115.63
113.27
111.47
114.02
113.45
115.61
118.43
117.61
118.3
116.38
119.2
117.93
114.74
113.6
116.16
113.7
113.61
119.21
117.23
116.51
120.38
114.06
114.93
115.23
117.64
120.58
117.28
117.94
114.28
114.13
115.82
118.19
116.62
111.36
114.6
114.39
113.81
117.41
113.27
116.32
114.41
113.5
116.02
114.48
116.46
116.71
115.82
115.52
112.66
115.75
110.86
114.58
114.44
114.83
116.17
112.55
115.23
115.75
117.4
117.71
113.0
115.63
115.37
113.35
117.62
117.47
115.24
118.31
111.25
112.04
115.35
116.48
114.23
114.19
114.28
111.06
114.41
115.75
115.17
115.1
115.58
112.29
114.71
115.59
114.9
113.27
115.89
112.15
114.66
112.44
118.69
117.74
115.48
112.33
116.36
116.83
112.45
116.99
114.89
118.93
119.63
115.31
116.58
117.13
117.79
117.12
113.62
117.82
116.61
116.13
118.58
117.03
116.36
117.28
118.03
119.09
119.09
112.88
114.6
117.67
116.77
121.18
118.33
124.14
118.34
117.95
117.23
123.81
117.91
118.48
122.21
120.04
118.26
117.88
118.47
117.36
120.14
119.75
120.65
120.69
119.34
121.29
117.93
115.21
117.58
119.14
121.15
117.56
120.84
117.27
116.98
115.29
116.26
119.75
119.44
116.03
118.79
119.18
117.62
119.18
113.71
117.52
117.6
117.09
120.31
119.03
118.31
120.93
115.69
114.83
118.59
117.04
117.44
118.14
114.55
116.02
116.18
116.41
117.27
115.75
120.02
118.32
117.27
115.93
121.53
115.99
120.16
120.6
123.74
119.48
118.23
118.45
117.01
120.23
117.06
121.86
115.99
119.04
119.09
117.98
117.16
116.97
115.53
116.15
118.93
119.55
118.1
118.11
119.48
123.83
118.93
120.09
117.32
117.79
118.89
121.85
119.02
119.27
119.34
117.9
119.72
121.72
120.12
119.13
118.95
115.97
114.66
112.66
118.61
116.34
117.71
115.72
113.78
115.92
117.54
112.71
116.57
117.4
115.39
117.41
115.81
116.52
119.19
114.52
114.3
112.56
119.7
117.34
115.8
117.98
117.16
115.76
115.67
115.89
118.68
121.59
117.25
118.78
120.18
120.62
119.1
120.89
119.13
121.25
122.07
124.54
120.9
118.38
120.26
122.23
123.84
122.0
119.5
123.06
119.16
118.13
120.02
117.8
118.63
118.85
120.97
120.38
119.54
119.36
118.36
114.96
117.55
119.44
119.44
119.63
123.02
123.89
119.5
121.86
121.04
117.93
120.64
120.49
119.46
120.21
117.27
113.63
113.54
114.58
113.81
111.53
116.0
115.39
111.34
114.19
116.77
113.42
120.49
117.44
118.79
118.75
118.01
118.37
119.35
117.9
118.95
115.95
115.16
117.63
117.31
114.94
116.34
120.66
118.2
117.47
115.35
117.02
116.54
115.45
117.29
119.58
115.12
118.51
117.33
115.86
112.63
116.6
115.34
115.11
117.73
113.93
118.39
120.38
117.41
116.97
117.17
117.76
120.34
119.36
115.89
116.54
122.24
113.72
120.44
116.06
120.84
122.0
121.05
119.32
124.2
121.6
122.47
124.71
118.47
123.69
124.4
125.8
125.26
124.14
120.6
122.73
122.95
122.56
123.04
122.2
125.52
121.07
121.37
122.08
123.78
120.39
122.06
121.78
124.13
124.53
121.93
119.53
119.97
119.77
118.32
120.88
118.23
119.95
119.47
117.67
119.94
119.69
122.25
124.49
122.64
122.02
122.73
124.96
122.24
126.84
124.83
123.65
121.68
119.61
120.03
117.41
118.75
117.81
121.69
117.64
120.87
118.09
116.52
119.14
121.34
118.26
119.58
119.2
114.53
118.02
118.93
120.31
119.31
122.19
122.92
117.16
119.32
122.27
120.47
116.36
116.37
116.46
118.55
115.72
119.74
118.52
117.52
119.82
121.06
119.94
118.86
117.32
116.56
117.13
118.88
118.16
115.68
118.43
118.95
116.94
121.59
118.44
120.57
119.9
114.2
114.76
116.89
118.9
117.16
118.48
123.14
120.67
118.06
120.17
119.35
116.2
120.33
120.49
119.92
118.46
118.87
121.66
118.78
120.41
119.38
117.07
113.29
118.45
119.1
116.24
117.05
122.13
121.33
118.7
120.09
119.96
119.41
121.67
120.2
116.77
115.48
120.94
120.22
119.67
119.55
121.48
119.96
119.42
117.57
121.18
120.56
119.41
123.21
122.35
118.68
121.38
122.37
121.01
121.96
118.79
118.76
121.02
119.35
123.74
120.28
123.53
120.33
123.28
119.17
122.85
120.69
119.45
122.36
120.48
120.17
122.66
118.39
120.61
120.34
118.43
120.37
118.08
117.12
118.45
117.28
120.24
121.8
119.9
121.07
122.72
119.33
123.3
120.73
122.25
122.3
117.68
120.34
119.89
119.24
115.57
120.5
117.08
118.12
120.21
122.21
120.79
118.91
121.51
118.57
119.28
118.29
121.37
119.05
115.81
115.78
120.33
120.52
119.99
119.07
117.15
119.71
117.72
120.66
122.48
123.22
127.68
120.73
122.73
119.24
120.89
124.14
115.65
118.85
118.73
120.77
116.72
118.33
116.91
119.61
122.14
114.15
119.35
119.98
117.36
120.42
116.34
120.49
121.42
117.96
116.74
118.97
119.51
118.59
116.42
120.29
117.72
119.92
123.09
121.94
118.38
120.18
122.67
123.49
120.99
118.64
121.4
116.74
122.48
124.48
118.36
121.9
118.58
121.87
119.86
118.86
119.9
118.58
114.67
114.56
119.13
119.13
115.75
118.37
117.38
118.15
119.79
116.13
119.61
120.51
119.23
116.8
115.74
118.06
120.64
118.52
117.07
123.58
121.49
122.25
120.39
121.13
121.0
116.28
117.61
118.6
118.22
112.83
118.67
118.62
118.36
118.39
120.99
116.24
120.47
116.14
116.36
116.76
115.26
115.54
118.49
114.4
116.38
118.36
115.25
118.34
119.04
122.42
118.84
123.98
120.6
120.03
122.88
120.61
119.12
120.33
121.43
119.79
120.18
118.05
120.32
121.81
114.74
116.74
117.65
113.05
119.38
117.79
118.45
119.61
120.15
117.29
116.27
116.08
116.49
119.55
120.94
118.16
119.35
121.58
116.3
118.21
115.45
119.16
114.25
118.12
116.86
115.14
112.71
113.2
114.76
117.06
117.91
110.98
117.4
115.0
114.9
113.81
116.33
115.74
117.1
114.7
115.48
114.57
118.53
117.26
116.58
114.82
119.52
118.76
115.71
116.83
117.1
115.84
117.91
117.66
117.35
120.69
121.66
124.95
120.87
123.99
119.96
122.3
123.28
120.72
124.27
119.61
122.56
121.38
119.67
116.11
120.06
120.02
119.69
121.31
119.22
122.4
120.0
120.58
116.84
113.82
118.09
116.35
117.5
117.65
120.5
118.41
114.35
115.81
116.28
116.62
116.71
114.69
116.42
111.02
112.88
110.75
111.28
115.01
113.68
114.81
110.31
112.58
114.82
114.06
115.38
115.0
112.19
111.8
114.48
112.47
115.56
121.08
115.24
112.23
114.29
113.16
110.95
111.85
112.19
109.51
111.28
109.26
109.48
109.25
110.86
118.57
110.94
111.52
112.33
112.63
111.45
115.05
113.6
113.84
114.45
115.15
113.72
114.28
118.71
116.53
115.66
115.3
118.48
115.78
120.04
118.65
116.01
113.46
118.18
114.72
115.77
117.98
116.43
118.38
112.89
113.99
116.36
108.06
113.48
117.1
116.41
115.56
113.77
112.4
112.39
114.33
114.5
116.13
116.12
112.81
109.64
112.08
113.78
112.82
112.96
112.14
111.48
114.94
111.98
113.12
114.55
114.02
116.85
110.72
113.66
111.15
108.99
113.6
108.77
115.33
110.54
113.04
114.15
111.91
108.09
114.85
115.83
112.54
114.75
109.88
108.45
112.98
110.76
112.79
112.47
112.53
110.79
114.3
115.58
116.4
116.3
114.06
113.4
121.85
122.26
118.51
118.71
119.43
116.21
115.73
115.21
118.41
117.4
114.95
111.09
112.22
113.56
115.78
115.21
116.34
116.49
116.57
120.1
114.07
117.75
118.7
116.58
119.7
116.89
115.8
117.48
115.33
116.42
117.58
119.56
114.44
117.9
117.66
123.29
118.6
116.8
116.08
115.62
121.69
119.48
121.56
118.88
117.73
118.24
120.44
118.68
117.48
121.82
116.85
119.98
118.27
124.33
121.19
120.3
112.46
113.5
112.31
114.69
113.07
118.61
119.01
115.86
114.07
116.44
117.01
116.75
117.07
112.08
114.1
112.32
114.39
113.48
115.79
115.8
113.4
114.95
114.36
112.3
118.35
116.04
114.53
118.13
117.55
112.22
114.46
116.59
113.11
114.25
111.14
114.11
110.48
114.23
113.94
109.68
113.54
109.33
107.16
111.07
110.98
115.74
119.03
116.11
118.91
109.52
114.96
113.42
119.03
118.13
117.11
114.3
115.61
116.01
110.65
113.31
111.56
115.84
116.68
114.09
119.88
119.21
111.15
113.7
109.91
113.64
112.57
110.05
110.45
111.37
114.22
111.68
113.77
113.73
112.72
109.19
111.37
112.19
110.07
113.8
115.71
115.55
113.37
112.33
115.89
114.52
115.45
110.27
113.66
113.06
114.63
111.21
113.88
112.04
114.62
113.09
114.51
115.44
117.19
114.02
113.65
117.48
111.54
116.34
115.33
117.11
115.57
112.1
114.24
113.7
110.18
112.53
115.23
113.95
116.3
111.19
114.01
106.93
110.86
111.94
115.78
112.2
115.6
117.43
114.08
112.85
113.17
115.58
115.63
111.16
112.7
113.64
111.47
116.76
115.85
112.46
111.54
111.06
111.54
108.71
111.65
114.97
116.59
112.94
113.11
114.04
113.33
112.88
113.58
116.63
116.03
112.57
113.33
118.81
118.49
116.6
114.49
116.07
116.23
116.6
114.24
118.36
113.98
114.99
113.33
109.86
114.07
109.23
115.32
116.31
114.74
118.74
117.03
113.01
110.17
114.25
114.05
113.3
114.78
115.68
116.86
113.13
113.67
117.54
116.89
114.38
115.71
116.73
114.2
116.32
113.64
114.28
113.4
111.33
112.13
115.27
112.95
110.78
112.33
112.75
112.23
108.16
113.06
109.05
109.75
111.69
113.09
109.87
112.36
109.81
109.33
111.28
109.92
109.03
113.6
110.07
109.84
112.14
113.18
112.57
112.83
113.59
111.31
112.68
111.15
109.87
113.05
109.76
115.23
113.77
115.03
113.1
111.9
114.77
113.96
112.01
114.98
121.83
114.25
112.58
113.49
111.48
115.25
113.47
117.5
116.63
116.29
111.3
112.33
112.76
118.06
116.14
111.89
110.56
114.15
114.38
112.01
112.05
116.04
116.99
115.72
117.04
118.65
117.89
113.05
115.43
116.57
115.02
113.82
114.99
117.74
117.38
116.52
116.82
113.89
116.31
115.01
116.96
113.3
120.34
121.19
114.66
115.47
119.38
119.18
114.24
117.79
118.94
113.81
119.16
115.13
114.15
116.03
117.07
116.04
117.1
116.47
118.8
113.19
110.99
114.63
113.53
113.2
115.3
113.92
113.67
112.49
109.39
111.95
112.2
116.16
113.87
112.5
113.55
117.28
118.08
117.99
118.77
114.1
118.01
120.16
113.96
118.16
114.45
113.51
114.5
117.31
115.1
118.94
118.52
120.38
117.47
117.95
116.42
115.15
119.86
120.02
117.11
117.96
116.48
112.74
113.96
117.04
114.84
115.01
118.71
112.68
114.97
117.11
115.34
116.83
117.66
116.55
121.52
115.28
117.45
116.85
113.09
116.58
116.79
115.31
119.19
118.92
120.42
119.58
117.24
113.84
119.01
120.27
115.32
116.72
116.62
115.04
115.77
117.15
115.43
113.0
114.3
118.35
114.59
113.2
115.03
113.33
114.12
112.8
111.91
111.69
117.44
111.79
112.35
112.88
111.45
111.73
115.47
113.79
114.77
117.21
113.78
114.76
113.01
114.32
112.74
115.9
114.05
111.03
113.39
110.85
114.52
112.99
114.48
112.9
113.16
113.63
114.52
116.27
113.01
115.93
114.09
115.97
114.59
117.25
114.35
114.18
112.45
114.08
115.52
115.35
116.55
114.53
118.58
114.97
115.58
112.65
117.45
113.99
112.23
115.49
116.85
119.22
117.05
117.25
118.22
112.88
113.82
117.19
115.38
116.37
114.85
118.6
113.14
115.36
116.72
115.38
113.69
114.22
115.17
108.56
112.72
115.84
117.0
116.01
112.6
110.97
117.15
114.41
113.25
111.56
113.17
116.81
117.04
111.04
112.67
113.58
116.2
115.41
113.59
115.8
115.13
115.38
112.49
116.49
112.56
112.04
109.54
107.1
112.4
111.38
112.09
114.38
113.29
113.53
111.43
112.59
115.04
115.91
112.07
114.79
110.59
112.78
115.49
116.33
113.28
109.53
116.96
112.04
113.82
114.09
111.21
112.49
109.75
115.7
110.67
110.83
112.71
114.47
111.48
113.72
116.97
116.52
110.1
113.96
116.47
113.74
117.39
113.77
113.46
112.78
111.71
113.4
114.34
112.29
109.4
110.02
114.99
111.96
114.95
113.87
111.72
111.23
110.4
114.74
112.58
112.78
116.0
116.18
112.97
114.82
116.06
114.77
114.64
112.69
115.6
116.7
113.98
115.66
117.49
118.31
115.75
120.3
113.76
121.46
118.1
114.7
114.26
112.04
109.49
111.72
115.98
111.57
112.57
113.52
113.12
110.16
114.43
112.71
109.01
108.47
111.64
114.22
115.76
112.41
111.65
113.65
110.02
114.85
115.92
111.42
113.75
114.88
112.44
109.39
112.26
109.32
113.23
111.31
110.38
112.29
110.49
114.09
114.94
115.07
108.69
115.11
114.68
112.56
115.95
111.65
109.33
109.58
114.66
117.47
116.4
114.9
115.22
111.36
116.59
116.78
112.42
110.13
114.1
110.87
112.05
113.95
117.93
112.13
109.69
115.79
111.1
112.08
113.97
110.96
114.7
118.97
117.51
116.41
114.85
112.36
112.25
112.62
111.45
111.66
112.77
111.38
115.96
112.35
114.45
114.49
112.6
115.94
111.94
113.36
116.3
114.39
114.89
113.99
113.53
115.63
115.76
113.24
115.12
109.8
109.59
112.78
113.4
114.93
111.16
109.55
112.56
113.81
115.62
112.39
111.53
114.11
114.35
115.51
114.88
114.55
112.04
112.86
114.03
115.76
111.22
116.62
112.41
113.81
114.42
115.06
115.88
116.43
115.33
115.07
115.46
115.38
114.72
114.93
114.79
113.24
118.64
114.28
113.91
111.03
113.57
112.31
111.25
113.57
111.55
109.85
108.9
109.62
108.83
113.41
116.6
113.24
110.46
110.24
114.5
111.29
111.77
110.79
114.57
116.34
112.77
110.65
113.82
113.17
111.0
110.65
113.03
114.65
117.32
110.36
111.91
112.08
111.62
109.12
112.5
107.97
110.82
111.97
111.35
107.97
107.94
111.4
105.85
111.47
109.61
111.16
111.65
113.94
113.11
111.92
115.13
112.18
106.95
113.78
113.11
113.03
112.15
114.99
113.24
111.88
111.47
113.21
110.67
113.11
113.58
109.67
113.94
107.23
108.89
109.22
109.78
112.59
110.69
109.0
110.91
109.52
107.85
110.46
111.86
109.74
110.32
110.31
112.01
110.76
113.79
113.51
109.67
115.14
113.21
115.9
113.85
112.22
115.83
111.1
110.76
111.43
109.18
113.34
113.43
114.25
112.28
110.21
113.09
112.01
111.19
115.53
118.33
114.87
112.38
116.03
116.07
109.48
111.75
119.09
111.71
113.06
112.68
117.19
118.3
116.89
118.42
115.08
110.62
111.74
112.38
114.84
113.0
115.44
117.34
114.99
112.74
114.78
111.92
112.66
111.36
111.91
115.67
114.75
111.15
114.13
113.34
115.87
113.92
112.1
120.9
115.64
113.31
112.46
114.0
115.08
109.16
112.3
113.2
114.12
107.78
114.35
114.62
111.42
114.43
112.49
113.46
114.82
113.34
115.91
115.04
113.63
111.13
115.89
115.3
111.55
111.28
113.29
116.13
115.9
115.89
112.44
111.55
115.87
113.05
113.08
112.67
113.16
113.56
113.73
113.27
111.84
114.2
113.49
109.35
118.56
116.13
111.68
112.56
113.33
115.86
116.24
109.48
112.12
112.8
113.12
114.23
113.62
113.17
112.07
113.1
113.27
113.54
113.13
120.27
112.03
115.76
115.62
117.38
115.37
117.76
117.63
115.19
113.05
112.64
110.68
113.68
116.67
112.28
115.09
111.86
112.13
113.98
111.33
116.5
117.02
116.09
116.51
117.03
116.84
117.82
116.02
114.33
113.45
113.28
114.26
117.58
116.92
114.78
111.59
115.67
109.53
111.9
112.12
111.84
113.02
111.88
111.83
117.01
111.14
111.67
113.87
109.6
115.48
111.93
115.27
112.52
115.42
114.76
115.43
114.03
114.72
114.69
116.77
115.33
119.85
115.63
113.73
119.12
114.88
115.22
113.08
112.83
116.5
117.96
111.86
113.12
111.27
115.21
114.44
114.24
114.21
114.39
112.41
111.02
112.51
113.44
115.67
117.41
112.04
114.76
112.14
113.47
114.94
113.4
110.06
110.92
117.34
118.85
114.4
116.51
114.38
111.44
110.19
113.68
110.92
110.98
114.12
111.13
109.51
110.66
114.64
114.37
113.67
109.97
117.28
114.42
122.88
119.54
113.06
110.88
112.65
112.51
112.58
108.41
116.2
113.48
111.17
111.79
110.57
109.48
116.81
113.09
112.73
112.71
114.34
118.54
115.9
117.49
113.32
112.31
117.29
115.82
114.46
114.96
117.21
112.09
111.16
112.5
112.72
117.45
113.82
119.81
114.31
116.8
113.47
113.12
118.3
112.75
113.85
115.96
113.35
112.41
113.33
115.71
116.55
117.4
116.11
113.36
112.15
109.82
115.23
111.38
112.0
112.76
110.7
111.7
112.32
108.74
111.04
113.07
112.42
111.06
113.7
114.9
112.54
113.48
112.5
108.83
113.36
108.74
111.68
113.03
109.24
109.43
109.48
111.44
114.29
109.57
108.98
110.88
113.19
114.85
112.43
113.16
112.67
112.6
113.07
115.57
114.42
113.99
112.83
115.29
117.08
110.68
114.99
116.86
114.91
96.78
96.34
97.18
97.83
103.74
97.88
98.44
99.35
101.63
103.67
103.13
101.41
102.02
102.5
101.14
100.59
104.77
104.0
104.57
111.85
107.83
110.54
108.36
109.01
105.02
108.11
103.8
104.51
104.3
102.22
100.57
107.01
107.37
104.95
109.26
106.17
98.82
100.49
96.46
97.21
101.73
100.35
102.29
99.18
101.38
108.39
106.12
104.66
105.66
103.68
107.33
101.49
98.72
100.87
103.35
102.2
107.19
110.51
108.35
104.15
110.03
104.4
107.55
106.0
99.92
97.83
106.49
107.91
105.39
103.06
105.37
103.11
103.75
106.37
103.28
103.75
101.25
104.39
102.04
99.47
104.12
105.65
102.74
106.27
109.07
108.87
105.21
107.21
105.56
109.68
107.39
104.2
105.85
104.85
110.2
110.85
113.69
109.8
107.54
109.12
111.3
106.86
106.05
108.28
103.03
108.21
107.62
112.55
113.78
111.91
102.8
110.34
108.2
102.72
108.97
109.73
105.39
109.73
105.51
105.23
104.7
106.77
112.71
104.34
101.97
105.21
105.15
102.37
103.98
105.44
105.6
109.29
107.15
108.9
110.27
106.36
108.27
108.46
109.96
110.65
111.18
109.47
110.49
117.6
112.87
110.76
113.16
116.86
114.81
110.99
115.02
111.19
104.46
107.15
101.88
105.19
104.93
107.8
107.97
108.97
110.13
106.2
107.99
114.47
109.6
115.91
116.06
115.46
113.3
111.74
117.31
114.53
113.66
109.31
111.76
113.87
116.25
110.22
107.08
108.95
111.73
112.08
110.54
108.62
109.45
103.03
109.3
110.78
114.98
112.32
110.4
[truncated: 644,828 more chars]
