# Supplementary material for: N-Glycans modulate tilting of HIV-1 envelope glycoprotein
Source: Nat Commun. 2026 Apr 15;17:5206. doi: 10.1038/s41467-026-71874-2 (PMC13254402; doi:10.1038/s41467-026-71874-2)
Supplement: Supplementary file 8 — Source Data [file 41467_2026_71874_MOESM8_ESM.zip › source_data/1_Main_Text_Figures/4_Figure_5/1_Fig5c_WT_SASA_averages.csv]

Probe_radius_A	Accessible_area_A2	Accessible_stdv	Glycan_area_A2	Glycan_stdv	Membrane_area_A2	Membrane_stdv
1.400	85583.444	2227.608	14124.773	964.679	860.833	582.382
2.000	59735.207	2721.440	19742.514	1186.983	1261.959	801.455
3.000	39244.592	2683.481	26243.000	1241.005	1762.923	980.027
4.000	29036.225	2305.786	30954.911	1176.298	2097.860	1011.391
5.000	22476.829	1954.864	34900.035	1117.364	2376.460	998.010
6.000	18047.988	1696.502	38376.309	1085.009	2624.971	956.600
7.000	14890.686	1490.962	41447.637	1098.347	2836.439	893.087
8.000	12475.905	1337.252	44192.559	1137.046	2999.544	810.473
