# Supplementary material for: N-Glycans modulate tilting of HIV-1 envelope glycoprotein
Source: Nat Commun. 2026 Apr 15;17:5206. doi: 10.1038/s41467-026-71874-2 (PMC13254402; doi:10.1038/s41467-026-71874-2)
Supplement: Supplementary file 8 — Source Data [file 41467_2026_71874_MOESM8_ESM.zip › source_data/1_Main_Text_Figures/4_Figure_5/2_Fig5f_WT_SASA_by_region_averages.csv]

Region	Probe_radius_A	Accessible_area_A2	Accessible_stdv	Glycan_area_A2	Glycan_stdv	Membrane_area_A2	Membrane_stdv
V1V2	7.200	933.500	356.156	2993.471	318.600	0.000	0.000
gp120-gp41 interface	7.200	676.663	281.328	1272.610	212.941	120.232	185.795
V3	7.200	276.332	143.665	766.878	184.260	0.000	0.000
FP	7.200	263.225	186.930	474.013	228.252	34.130	87.123
MPER	7.200	252.766	242.125	79.091	100.722	1123.228	342.763
CD4bs	7.200	131.160	100.542	1100.150	169.212	0.000	0.000
silent face	7.200	129.798	88.328	635.130	115.634	0.001	0.087
