# Supplementary material for: N-Glycans modulate tilting of HIV-1 envelope glycoprotein
Source: Nat Commun. 2026 Apr 15;17:5206. doi: 10.1038/s41467-026-71874-2 (PMC13254402; doi:10.1038/s41467-026-71874-2)
Supplement: Supplementary file 8 — Source Data [file 41467_2026_71874_MOESM8_ESM.zip › source_data/1_Main_Text_Figures/1_Figure_2/Fig2b_left_N88A_N611A_timeseries.txt]

Time_ns	R1_deg	R2_deg	R3_deg	R4_deg	R5_deg
0.0	2.8	2.8	2.8	2.8	2.8
0.1	1.31	1.31	1.31	1.31	1.31
0.2	4.14	7.7	1.49	0.47	3.34
0.3	4.48	7.76	2.73	0.21	4.41
0.4	3.55	7.55	2.55	1.07	4.39
0.5	3.17	7.66	2.47	0.36	5.41
0.6	3.18	7.9	2.19	0.29	5.57
0.7	3.51	7.58	1.34	0.62	6.08
0.8	3.74	8.57	1.02	0.73	5.63
0.9	3.38	8.15	1.32	0.59	5.44
1.0	3.18	7.81	1.3	0.97	5.53
1.1	3.21	7.08	2.22	0.89	4.96
1.2	3.5	8.19	2.78	0.92	5.53
1.3	3.62	7.89	2.13	0.83	5.47
1.4	3.07	8.4	2.64	0.88	5.59
1.5	3.99	7.74	1.55	0.8	5.43
1.6	3.59	7.62	2.64	1.04	5.26
1.7	3.7	7.24	2.78	0.67	5.36
1.8	4.62	7.77	2.82	0.75	4.4
1.9	4.48	7.62	3.02	1.58	4.94
2.0	4.44	7.14	3.31	1.95	4.98
2.1	5.04	6.65	2.43	2.38	5.3
2.2	4.09	6.36	2.73	2.21	5.7
2.3	4.15	6.24	2.65	2.86	5.04
2.4	4.91	6.53	2.66	2.7	5.99
2.5	4.12	6.19	1.79	2.05	5.77
2.6	4.74	6.86	2.51	1.12	5.35
2.7	3.63	5.78	2.35	2.48	5.34
2.8	3.96	5.92	2.74	1.2	4.72
2.9	3.62	5.94	2.06	1.58	5.49
3.0	3.83	5.81	2.13	1.79	5.69
3.1	4.59	5.66	3.31	1.52	5.43
3.2	3.66	6.04	3.27	1.79	5.02
3.3	3.07	7.23	2.83	2.05	5.29
3.4	2.97	7.16	2.61	1.3	4.91
3.5	3.41	7.31	2.84	1.76	5.22
3.6	2.77	6.59	2.62	1.68	5.75
3.7	3.38	6.7	3.13	1.75	5.99
3.8	3.99	6.46	2.63	1.68	5.71
3.9	3.38	6.84	2.93	0.91	5.85
4.0	3.87	6.35	1.91	0.8	5.8
4.1	4.04	6.54	2.34	0.39	6.35
4.2	4.98	6.84	1.35	0.76	6.21
4.3	4.18	6.92	1.72	2.07	7.19
4.4	4.37	7.12	2.76	1.61	6.47
4.5	4.09	6.97	2.62	1.29	6.52
4.6	5.42	6.64	1.69	1.79	6.58
4.7	5.13	7.25	1.95	1.67	6.84
4.8	5.98	7.31	2.42	1.14	7.1
4.9	5.39	7.03	3.38	1.95	7.26
5.0	5.02	6.84	2.82	0.5	6.4
5.1	5.09	6.66	2.77	1.38	6.75
5.2	4.36	7.16	2.3	1.73	7.56
5.3	4.37	7.49	2.51	0.88	7.39
5.4	4.93	8.37	2.43	1.75	7.47
5.5	4.61	7.25	2.32	2.03	7.23
5.6	5.28	8.11	2.32	1.3	6.71
5.7	4.77	8.4	1.55	2.0	6.83
5.8	4.3	7.63	2.1	2.13	6.8
5.9	4.62	8.57	2.86	1.38	6.3
6.0	4.9	7.47	1.32	1.05	6.45
6.1	5.13	8.45	1.47	1.22	6.83
6.2	5.22	7.76	1.06	1.42	6.91
6.3	4.46	7.55	2.37	1.79	7.51
6.4	4.04	6.94	2.21	2.14	6.55
6.5	4.6	7.58	1.51	1.88	5.95
6.6	4.48	8.42	2.64	1.1	6.35
6.7	4.59	8.16	2.02	1.14	7.69
6.8	4.59	8.18	2.03	1.71	6.96
6.9	4.32	7.83	2.41	0.55	7.3
7.0	4.19	7.68	1.99	0.59	6.97
7.1	4.15	8.95	1.64	0.1	7.15
7.2	4.07	8.35	1.66	0.46	6.87
7.3	4.7	7.6	2.29	1.41	6.43
7.4	5.01	7.56	0.96	0.96	7.07
7.5	4.89	7.11	0.87	0.81	6.68
7.6	5.22	6.72	1.24	0.93	6.4
7.7	4.81	8.58	0.82	0.98	7.27
7.8	4.71	8.95	1.47	0.26	6.63
7.9	4.57	8.44	1.85	0.46	6.85
8.0	4.83	9.0	1.3	1.07	6.19
8.1	3.35	8.35	1.45	1.62	5.52
8.2	4.04	6.68	2.36	1.39	5.64
8.3	4.73	6.21	1.74	1.22	5.4
8.4	5.32	5.7	2.27	1.23	5.01
8.5	5.52	6.42	2.19	1.2	5.07
8.6	5.44	6.37	2.43	0.84	5.75
8.7	5.35	5.91	2.99	1.27	5.17
8.8	4.56	5.57	3.35	1.04	5.64
8.9	5.24	5.8	3.02	0.21	6.3
9.0	5.12	5.13	3.09	1.73	4.57
9.1	4.17	5.58	2.12	0.88	4.66
9.2	4.02	7.09	1.9	0.48	5.44
9.3	3.8	6.25	2.11	0.2	5.72
9.4	3.16	6.9	2.64	0.86	6.17
9.5	4.3	6.67	1.93	0.65	6.04
9.6	3.84	5.95	2.13	0.89	5.83
9.7	4.41	5.78	2.91	0.83	4.72
9.8	4.96	6.35	3.25	0.99	6.28
9.9	4.74	5.84	3.13	1.67	6.33
10.0	4.66	5.52	1.63	2.25	6.05
10.1	4.77	6.24	2.21	1.7	6.4
10.2	4.15	5.87	2.16	1.63	7.62
10.3	3.85	5.07	2.75	1.11	6.54
10.4	4.34	5.12	3.36	1.41	6.25
10.5	4.27	5.48	3.52	0.36	6.57
10.6	4.1	5.83	4.33	0.68	6.2
10.7	4.54	5.51	2.89	0.6	6.54
10.8	3.71	5.36	2.25	1.34	7.13
10.9	5.24	5.21	1.72	1.19	7.16
11.0	4.07	6.13	1.76	0.35	6.33
11.1	4.01	5.4	2.53	1.12	6.81
11.2	4.38	5.9	1.44	0.31	6.3
11.3	4.02	5.68	1.59	1.53	5.53
11.4	4.54	5.97	2.53	1.2	5.65
11.5	4.14	6.26	2.88	0.47	5.78
11.6	4.75	5.62	2.32	0.62	6.08
11.7	3.74	5.8	2.48	0.45	5.57
11.8	3.13	5.95	2.95	1.65	5.16
11.9	4.17	5.88	3.42	0.72	5.29
12.0	4.75	6.6	3.5	2.26	5.69
12.1	4.67	5.23	3.86	1.86	5.72
12.2	5.05	5.96	3.53	1.58	5.24
12.3	5.01	6.1	3.79	1.32	5.65
12.4	4.51	6.71	2.87	0.84	5.09
12.5	4.2	6.43	3.11	1.7	5.38
12.6	4.19	6.57	3.43	2.15	5.41
12.7	4.33	7.44	3.34	1.31	6.22
12.8	4.12	7.04	3.77	1.45	6.08
12.9	4.53	5.98	2.72	1.33	5.68
13.0	4.5	5.47	2.31	2.25	5.88
13.1	4.67	6.08	2.79	1.67	5.76
13.2	5.03	6.22	3.24	2.09	5.33
13.3	4.97	6.53	2.2	2.27	6.4
13.4	4.72	6.44	1.99	1.93	6.43
13.5	5.15	7.68	2.95	2.6	6.72
13.6	5.39	6.81	2.95	3.45	6.76
13.7	4.25	7.19	3.18	2.9	6.81
13.8	3.77	7.0	2.81	0.51	6.69
13.9	3.89	6.58	2.32	1.35	6.2
14.0	4.41	6.97	1.7	1.72	5.55
14.1	3.96	6.46	1.56	1.02	5.98
14.2	3.81	6.69	1.28	0.86	6.49
14.3	3.44	5.84	1.72	1.62	6.51
14.4	4.59	5.64	2.79	1.53	5.98
14.5	4.65	5.18	2.22	1.01	6.15
14.6	5.32	6.32	2.68	0.91	5.98
14.7	6.22	5.83	2.78	1.77	4.86
14.8	5.81	5.99	3.04	1.71	5.59
14.9	6.13	5.57	2.49	1.56	5.59
15.0	5.58	5.62	2.31	3.19	6.06
15.1	6.28	5.67	2.08	2.02	5.77
15.2	5.43	5.16	2.51	3.04	6.17
15.3	4.91	4.76	2.24	3.42	7.29
15.4	5.37	4.71	2.86	4.03	7.17
15.5	5.63	4.77	2.37	4.42	7.19
15.6	5.83	5.84	2.22	4.14	7.36
15.7	5.72	6.34	2.31	4.84	5.87
15.8	5.17	6.12	2.29	3.97	6.37
15.9	5.47	6.34	2.1	4.22	7.43
16.0	5.63	6.49	1.95	3.69	7.38
16.1	5.0	7.43	2.41	3.09	6.18
16.2	4.83	7.89	1.76	3.54	6.57
16.3	3.97	7.28	1.85	2.6	7.07
16.4	3.79	6.91	1.22	2.74	6.58
16.5	4.35	7.74	1.47	2.45	6.74
16.6	4.36	7.9	1.52	3.34	6.33
16.7	4.84	7.86	1.07	4.14	6.54
16.8	4.05	6.4	0.74	3.95	6.79
16.9	4.17	6.68	1.42	4.13	6.99
17.0	3.44	7.71	1.11	3.51	6.2
17.1	3.42	6.87	1.76	3.17	6.77
17.2	2.96	7.0	2.55	3.53	7.08
17.3	2.86	6.92	2.65	3.75	6.94
17.4	2.64	7.3	2.67	2.52	7.13
17.5	3.05	7.11	1.96	2.49	7.08
17.6	3.12	6.78	2.77	3.25	7.3
17.7	3.32	6.39	1.91	3.44	7.3
17.8	3.13	5.72	2.65	2.92	6.35
17.9	2.64	5.88	1.86	3.19	6.24
18.0	3.28	5.37	1.99	3.3	7.04
18.1	2.56	5.48	2.27	2.91	7.26
18.2	2.64	5.7	3.21	2.92	7.12
18.3	3.58	4.85	2.04	3.45	7.24
18.4	3.27	5.21	2.15	2.64	6.33
18.5	3.43	4.93	2.54	2.69	6.91
18.6	3.35	5.41	2.78	2.99	6.82
18.7	2.82	5.14	2.6	2.44	7.9
18.8	3.39	4.61	2.8	3.08	8.37
18.9	3.48	4.35	2.64	2.92	8.04
19.0	4.21	4.89	2.91	3.08	7.76
19.1	4.31	5.1	3.55	3.42	8.09
19.2	4.1	4.34	3.53	3.45	7.5
19.3	3.71	4.93	2.62	3.26	6.73
19.4	2.91	3.87	3.26	3.49	7.18
19.5	3.48	4.12	3.41	3.09	6.35
19.6	3.42	4.93	3.79	2.96	6.78
19.7	3.03	4.41	3.22	3.57	7.1
19.8	3.88	4.85	2.98	2.84	7.25
19.9	3.36	4.77	2.87	2.03	7.14
20.0	2.98	5.8	3.17	1.73	8.78
20.1	3.06	5.42	2.67	2.12	8.52
20.2	3.51	6.16	3.29	1.98	8.12
20.3	4.17	5.67	3.46	2.25	7.61
20.4	4.24	5.99	3.22	3.05	8.61
20.5	3.7	5.61	3.62	2.68	8.09
20.6	4.02	5.86	4.6	2.03	7.95
20.7	4.26	5.76	3.7	1.42	7.22
20.8	5.0	5.07	4.35	2.24	7.4
20.9	4.6	5.44	4.27	1.59	7.89
21.0	4.86	4.72	4.26	1.68	8.33
21.1	4.83	4.74	4.56	1.7	7.76
21.2	5.07	4.52	4.23	1.82	8.72
21.3	5.09	6.05	3.48	1.86	8.65
21.4	5.01	4.84	4.16	1.28	8.9
21.5	5.2	5.7	4.33	1.73	8.97
21.6	4.45	5.6	4.73	1.74	8.45
21.7	4.18	4.94	4.75	0.95	9.51
21.8	4.55	5.54	4.66	0.94	10.1
21.9	4.29	4.27	4.94	1.68	9.38
22.0	3.87	4.02	5.11	1.89	10.34
22.1	4.06	3.99	5.12	1.22	10.36
22.2	3.68	4.41	4.84	1.93	10.22
22.3	4.43	4.64	4.88	3.28	10.06
22.4	4.25	5.91	5.52	3.87	10.47
22.5	3.93	5.6	5.36	3.23	10.47
22.6	3.37	5.32	4.94	1.91	10.35
22.7	4.42	3.54	5.49	2.19	10.06
22.8	3.73	3.99	5.11	1.63	9.82
22.9	3.76	4.42	5.59	2.78	9.65
23.0	2.75	5.23	5.4	2.99	8.63
23.1	3.21	5.67	5.01	2.84	9.37
23.2	3.48	5.15	5.01	3.16	8.48
23.3	2.85	4.52	5.56	2.95	8.76
23.4	3.24	4.38	6.14	2.34	9.66
23.5	3.18	5.03	5.7	3.01	9.41
23.6	3.63	4.81	6.05	1.95	9.14
23.7	3.89	5.07	5.37	2.58	9.66
23.8	4.3	4.58	5.69	2.45	9.53
23.9	4.88	6.37	5.32	3.59	9.7
24.0	4.26	5.36	5.14	2.94	8.77
24.1	3.55	5.99	5.25	3.6	8.52
24.2	4.12	6.64	5.38	2.78	8.59
24.3	3.93	5.5	5.57	2.43	8.55
24.4	4.08	5.92	6.36	2.48	8.67
24.5	3.05	6.15	5.92	2.72	8.72
24.6	3.66	5.3	5.65	2.47	8.53
24.7	3.97	5.43	5.21	3.01	9.45
24.8	4.1	5.1	5.31	2.45	8.78
24.9	2.8	3.94	5.05	1.17	8.98
25.0	4.76	4.89	4.92	1.73	8.79
25.1	4.08	4.67	5.34	2.73	9.17
25.2	4.71	4.03	6.0	3.67	9.12
25.3	4.3	3.97	5.18	2.63	9.66
25.4	4.63	4.43	6.27	2.84	9.6
25.5	4.17	4.98	7.08	2.9	9.08
25.6	4.0	4.01	5.63	3.03	9.42
25.7	3.69	3.77	5.2	3.39	9.46
25.8	3.81	4.25	5.72	3.29	9.19
25.9	3.71	4.3	5.64	3.59	8.41
26.0	3.86	3.96	4.7	3.58	8.78
26.1	3.78	4.18	5.06	3.94	9.16
26.2	3.68	3.64	5.73	4.95	9.43
26.3	4.38	3.55	5.09	3.98	9.35
26.4	3.76	3.64	5.18	4.26	8.55
26.5	3.41	3.41	5.02	3.84	8.41
26.6	2.99	3.74	4.88	3.4	9.16
26.7	2.48	3.53	4.53	2.62	9.71
26.8	2.01	4.17	5.28	3.75	8.96
26.9	2.87	2.66	5.52	4.4	9.85
27.0	3.31	3.28	5.59	4.03	10.6
27.1	3.87	2.78	5.81	3.49	9.69
27.2	3.34	2.8	5.97	3.17	9.72
27.3	2.41	2.84	6.86	3.91	9.9
27.4	3.25	3.26	6.01	3.62	10.2
27.5	4.66	3.84	6.08	3.06	9.48
27.6	3.92	2.89	6.99	3.64	9.51
27.7	4.1	2.93	6.38	2.84	9.47
27.8	4.75	2.72	5.64	2.67	9.4
27.9	4.52	2.59	6.51	2.79	9.97
28.0	4.19	2.45	6.39	2.79	9.15
28.1	4.69	3.03	6.12	3.31	8.88
28.2	4.8	2.98	5.2	3.64	8.69
28.3	5.15	3.3	4.64	4.25	9.08
28.4	5.17	3.53	4.95	4.11	8.82
28.5	5.13	2.71	6.77	4.74	8.35
28.6	4.83	4.06	5.52	4.56	8.72
28.7	4.96	3.09	6.15	4.99	8.71
28.8	5.16	3.8	5.51	4.19	9.26
28.9	5.29	3.87	5.19	4.84	9.63
29.0	5.55	3.32	5.55	5.43	9.05
29.1	3.89	3.86	5.34	5.15	9.21
29.2	3.5	3.52	4.39	4.56	9.21
29.3	3.73	3.79	4.77	4.61	9.28
29.4	3.29	3.59	4.32	5.82	9.39
29.5	2.97	4.3	4.12	4.89	8.3
29.6	2.67	3.4	4.75	5.11	9.08
29.7	3.47	3.76	5.32	5.16	8.1
29.8	3.37	4.12	4.53	5.72	7.99
29.9	3.48	4.52	4.43	6.02	8.53
30.0	3.95	3.93	4.11	5.9	8.73
30.1	3.85	4.37	3.79	6.46	8.79
30.2	3.7	4.55	4.28	6.53	8.46
30.3	2.97	4.89	4.55	6.85	7.33
30.4	3.34	5.16	4.36	6.93	7.19
30.5	3.89	4.53	4.58	6.53	7.66
30.6	2.87	5.26	4.55	6.39	7.54
30.7	3.5	5.23	4.84	5.99	7.99
30.8	3.32	4.78	5.03	6.71	8.0
30.9	4.0	4.44	4.68	6.82	7.32
31.0	3.59	4.62	4.95	5.77	8.17
31.1	4.08	4.36	5.56	5.63	8.33
31.2	4.11	4.35	5.06	6.21	8.62
31.3	4.24	3.57	4.75	6.23	8.63
31.4	4.2	3.78	4.8	5.85	8.27
31.5	4.3	3.56	5.3	7.22	9.08
31.6	5.1	4.15	5.15	6.1	8.28
31.7	3.87	3.79	4.72	7.38	9.11
31.8	3.96	3.33	4.86	6.51	8.14
31.9	4.76	4.02	5.25	7.28	8.61
32.0	5.14	3.96	4.86	6.54	7.97
32.1	5.77	3.28	5.51	6.27	8.18
32.2	5.06	3.82	5.73	5.47	7.39
32.3	4.9	4.14	5.68	4.81	8.02
32.4	5.29	3.99	5.37	5.26	7.36
32.5	4.5	3.52	5.61	4.97	7.19
32.6	4.92	3.11	4.66	5.43	6.44
32.7	4.55	2.87	4.53	4.98	6.55
32.8	4.41	2.71	4.65	4.85	7.13
32.9	4.07	2.53	5.56	5.22	7.07
33.0	4.22	1.76	5.59	5.45	7.42
33.1	3.42	2.41	5.33	5.8	7.08
33.2	3.51	2.5	5.57	6.54	7.52
33.3	4.38	1.61	5.37	6.33	7.94
33.4	3.89	2.21	5.28	5.63	8.36
33.5	4.35	1.27	5.72	5.83	7.83
33.6	4.73	1.4	5.91	5.83	8.13
33.7	4.11	1.39	7.57	6.37	7.95
33.8	5.48	2.09	6.83	6.02	7.92
33.9	5.51	1.65	5.95	5.72	7.45
34.0	4.22	1.92	6.4	6.91	7.84
34.1	3.48	2.26	5.85	5.77	7.92
34.2	3.08	2.06	5.66	5.65	7.98
34.3	4.43	2.2	5.86	6.07	8.47
34.4	3.33	2.22	5.46	5.31	8.11
34.5	3.83	2.64	5.62	4.55	8.06
34.6	2.93	2.26	5.22	5.35	8.51
34.7	3.85	2.1	5.72	4.61	8.59
34.8	3.94	2.37	5.18	5.99	7.95
34.9	4.26	2.31	5.5	5.46	7.74
35.0	4.48	1.36	5.34	5.36	7.87
35.1	3.43	1.53	5.78	5.62	8.38
35.2	4.34	1.09	6.24	5.01	8.66
35.3	4.7	1.05	5.92	6.2	8.92
35.4	5.16	0.92	6.79	6.2	8.3
35.5	5.52	0.87	7.09	6.15	7.61
35.6	5.38	1.03	7.41	6.23	8.06
35.7	5.41	1.95	7.1	6.25	8.14
35.8	5.18	1.91	6.71	6.5	7.4
35.9	4.42	2.42	6.4	6.93	7.32
36.0	4.84	2.61	6.6	5.65	7.13
36.1	5.26	2.55	5.9	6.13	7.38
36.2	4.55	3.28	5.99	6.69	8.08
36.3	5.44	3.13	6.15	6.36	8.03
36.4	5.46	3.22	6.19	5.21	7.72
36.5	5.03	3.96	6.19	5.24	8.27
36.6	4.77	4.12	5.8	5.46	7.89
36.7	5.38	4.07	6.73	5.29	8.17
36.8	5.64	3.52	6.29	6.09	7.44
36.9	4.92	3.34	6.41	4.99	7.92
37.0	5.38	3.44	6.25	5.09	7.87
37.1	5.81	2.52	6.29	4.83	8.07
37.2	4.99	4.06	6.15	4.62	6.43
37.3	4.91	4.22	6.79	4.6	8.22
37.4	4.86	4.44	7.32	4.7	7.18
37.5	4.15	4.47	6.91	4.64	7.66
37.6	4.55	4.27	7.15	5.51	8.2
37.7	4.61	3.56	6.8	5.95	8.18
37.8	4.78	4.41	6.97	4.97	7.44
37.9	4.25	4.97	6.43	5.43	7.75
38.0	4.29	4.9	6.69	5.44	7.83
38.1	4.36	4.49	7.92	6.01	8.32
38.2	4.75	4.79	7.07	5.48	8.06
38.3	4.84	3.96	6.94	5.63	8.55
38.4	4.93	3.9	6.47	5.11	8.81
38.5	4.25	3.88	6.69	4.62	8.24
38.6	4.02	3.46	6.46	4.5	8.03
38.7	3.95	3.35	6.55	4.45	7.64
38.8	3.26	3.66	6.34	4.05	7.79
38.9	3.32	4.48	5.92	4.48	7.04
39.0	3.65	3.99	6.12	4.63	7.38
39.1	3.84	3.93	5.11	4.36	7.43
39.2	3.39	3.65	5.38	3.94	7.27
39.3	3.49	3.83	5.82	4.48	8.04
39.4	3.99	3.42	5.62	4.42	7.54
39.5	3.47	2.97	5.91	4.49	7.45
39.6	4.23	3.73	5.27	4.98	7.48
39.7	3.57	4.28	5.63	4.81	7.61
39.8	3.26	3.77	5.05	3.92	7.05
39.9	4.01	4.24	5.44	5.12	7.63
40.0	3.56	4.5	6.14	5.2	7.82
40.1	2.67	3.95	6.13	4.37	7.19
40.2	2.1	3.97	6.2	5.56	7.04
40.3	2.54	4.13	6.02	4.63	7.42
40.4	2.64	4.82	5.72	4.61	7.84
40.5	2.98	3.66	6.25	3.91	8.19
40.6	2.9	4.85	6.63	3.51	7.59
40.7	2.7	4.46	5.71	4.26	7.49
40.8	2.44	4.11	5.61	3.89	7.26
40.9	2.27	4.12	5.89	4.34	7.44
41.0	2.0	4.05	5.1	4.29	7.45
41.1	2.66	4.24	5.76	4.41	8.48
41.2	1.91	4.7	5.43	3.96	8.26
41.3	1.69	5.38	6.87	3.86	8.06
41.4	2.67	5.67	5.37	3.25	8.4
41.5	2.25	5.23	5.64	3.44	8.21
41.6	1.5	6.07	5.51	3.42	8.01
41.7	1.41	5.38	4.89	3.94	8.35
41.8	2.79	5.79	5.45	3.52	8.32
41.9	1.26	5.58	5.05	2.96	8.48
42.0	1.94	6.26	4.54	3.95	8.19
42.1	3.17	7.18	5.1	4.17	8.27
42.2	2.64	6.77	5.06	4.31	8.86
42.3	2.24	6.58	5.71	3.64	8.64
42.4	1.63	6.71	6.13	3.37	8.71
42.5	1.97	6.45	5.63	4.52	9.73
42.6	2.18	6.03	5.17	5.14	9.62
42.7	2.93	5.52	5.39	4.24	9.53
42.8	2.99	6.15	4.77	3.92	8.67
42.9	2.67	6.11	5.08	4.44	8.95
43.0	2.77	6.08	5.02	3.85	9.21
43.1	2.73	6.56	6.03	3.46	9.26
43.2	3.08	6.23	5.65	3.85	8.52
43.3	3.61	5.07	4.73	4.29	8.06
43.4	3.18	5.05	4.95	3.85	8.85
43.5	3.27	5.47	5.58	3.78	8.92
43.6	2.93	4.89	4.91	3.58	8.7
43.7	3.82	5.44	4.99	3.77	8.66
43.8	3.36	4.69	5.15	3.7	8.29
43.9	3.35	5.12	4.45	4.02	7.89
44.0	2.98	5.82	5.65	4.75	8.41
44.1	2.51	5.6	5.86	4.8	8.11
44.2	2.84	5.45	5.82	4.36	8.39
44.3	3.57	5.16	5.28	4.81	8.17
44.4	3.62	4.85	6.72	5.11	8.34
44.5	4.06	4.68	6.11	5.52	8.16
44.6	2.88	4.65	6.38	6.41	8.67
44.7	3.13	4.27	6.0	5.7	8.46
44.8	2.83	5.12	6.12	5.14	9.63
44.9	3.33	4.78	5.07	5.71	8.73
45.0	3.41	5.0	5.47	5.57	8.84
45.1	2.86	4.81	5.13	5.79	8.7
45.2	3.52	5.06	5.77	5.57	8.57
45.3	2.78	5.75	5.71	5.92	7.65
45.4	3.29	5.89	6.86	5.46	8.63
45.5	2.02	5.41	7.14	5.24	8.68
45.6	3.07	5.69	6.53	5.39	8.16
45.7	3.26	4.95	6.91	6.21	8.86
45.8	2.88	5.44	6.86	6.16	8.12
45.9	2.81	5.09	7.3	5.64	8.73
46.0	2.68	5.21	6.95	6.25	9.11
46.1	2.88	5.23	6.38	5.97	8.6
46.2	3.38	4.84	6.99	6.15	7.68
46.3	3.0	3.83	6.65	6.18	8.2
46.4	3.12	4.37	7.31	6.37	8.32
46.5	3.17	4.74	6.98	5.75	8.92
46.6	2.75	4.35	6.81	5.44	8.17
46.7	3.2	4.68	6.29	5.2	8.63
46.8	2.34	4.68	7.48	6.34	7.65
46.9	2.54	4.01	7.1	5.05	8.37
47.0	2.66	4.36	7.08	4.82	8.29
47.1	2.13	4.46	7.57	4.75	8.16
47.2	2.81	4.13	7.65	4.5	8.24
47.3	3.19	3.94	6.53	4.82	8.84
47.4	2.45	3.47	7.5	5.3	8.27
47.5	2.88	3.78	7.41	5.35	8.68
47.6	2.94	4.01	6.37	6.11	8.71
47.7	2.72	3.57	5.66	6.66	8.61
47.8	3.03	4.38	6.9	6.79	8.29
47.9	2.91	4.34	6.59	6.47	7.96
48.0	2.87	4.2	6.97	7.12	8.2
48.1	2.74	6.09	7.01	6.59	8.11
48.2	2.06	4.89	7.06	6.1	8.15
48.3	1.57	5.26	8.24	7.42	8.71
48.4	2.23	5.68	8.78	6.56	8.43
48.5	1.85	4.75	8.06	6.66	7.82
48.6	1.79	5.0	8.24	6.1	7.39
48.7	1.23	5.42	7.46	5.98	7.27
48.8	2.22	5.57	8.26	5.72	7.58
48.9	3.05	5.43	7.16	5.81	8.87
49.0	2.56	5.02	7.11	6.44	8.63
49.1	2.75	4.83	7.02	5.83	8.13
49.2	2.36	5.26	6.62	6.18	8.42
49.3	1.8	5.55	5.63	6.18	8.15
49.4	1.43	5.67	6.7	6.39	7.96
49.5	2.63	4.96	6.05	6.59	7.71
49.6	2.49	5.29	6.01	6.47	8.15
49.7	1.98	5.59	6.38	5.59	7.74
49.8	2.52	6.01	6.93	4.28	8.84
49.9	2.87	5.85	7.36	4.92	7.81
50.0	3.58	6.63	7.14	3.48	7.91
50.1	2.23	7.12	5.91	4.4	8.41
50.2	2.94	6.69	5.66	4.44	7.78
50.3	2.06	6.34	5.86	4.31	8.6
50.4	2.38	6.33	6.3	3.88	7.69
50.5	1.81	6.13	6.33	4.62	8.04
50.6	2.2	5.8	6.07	4.05	7.51
50.7	2.84	6.44	5.55	3.57	8.06
50.8	2.25	6.61	4.66	4.0	7.81
50.9	2.25	6.79	4.84	4.43	8.38
51.0	2.32	6.57	5.15	5.42	8.45
51.1	1.73	6.79	4.8	4.79	8.23
51.2	1.95	7.03	4.85	5.32	9.01
51.3	1.87	6.97	4.94	5.15	8.57
51.4	1.68	6.59	4.82	4.96	8.41
51.5	2.15	5.86	5.08	5.04	7.88
51.6	1.8	5.15	5.63	4.45	7.97
51.7	2.02	5.39	5.89	5.37	7.57
51.8	1.61	5.97	4.88	5.37	8.0
51.9	1.18	5.37	3.92	4.74	7.68
52.0	1.16	6.06	5.2	5.48	8.66
52.1	1.24	6.03	4.42	5.66	9.74
52.2	1.02	6.5	5.11	5.98	9.4
52.3	0.97	5.95	5.82	5.29	9.25
52.4	2.04	5.96	5.08	5.62	10.18
52.5	1.91	5.04	4.69	4.3	10.01
52.6	1.63	4.92	4.06	4.54	10.42
52.7	2.17	5.32	4.56	4.62	10.17
52.8	2.05	5.48	4.01	4.08	9.74
52.9	2.32	5.04	4.74	4.59	10.12
53.0	1.87	5.23	4.29	4.22	9.91
53.1	1.7	6.16	4.85	3.83	10.06
53.2	2.12	5.74	4.82	4.9	10.99
53.3	1.11	5.74	5.55	4.35	11.26
53.4	2.18	6.27	5.04	4.34	10.94
53.5	2.23	6.05	7.02	4.96	10.73
53.6	2.24	6.55	5.44	4.35	11.24
53.7	1.61	7.08	6.02	3.91	9.45
53.8	2.07	6.53	6.16	4.14	9.56
53.9	3.06	7.09	5.85	4.35	9.46
54.0	2.35	6.78	5.87	3.68	9.21
54.1	2.29	6.79	6.17	3.85	9.71
54.2	2.54	6.72	5.56	2.96	10.73
54.3	1.74	6.38	6.04	3.9	10.5
54.4	2.52	7.4	5.38	3.63	9.71
54.5	2.19	7.14	4.75	3.96	9.68
54.6	3.05	6.99	5.28	3.14	9.71
54.7	2.59	7.24	5.23	3.94	9.26
54.8	2.56	7.13	5.07	4.29	9.75
54.9	2.68	6.27	4.97	4.25	10.34
55.0	2.21	6.11	5.52	4.45	9.54
55.1	2.0	5.53	5.71	5.11	10.17
55.2	2.35	4.82	5.64	3.93	9.74
55.3	2.47	5.43	6.21	4.69	10.62
55.4	2.61	4.89	5.32	3.7	10.5
55.5	1.86	4.93	4.81	4.19	10.72
55.6	2.19	6.04	6.39	4.28	10.62
55.7	2.38	6.01	5.18	4.08	10.7
55.8	2.89	6.84	4.67	4.77	10.32
55.9	2.77	6.84	4.97	3.97	10.38
56.0	2.57	6.12	5.29	4.66	10.99
56.1	3.09	6.11	5.81	5.4	11.16
56.2	2.84	6.65	6.1	5.25	10.9
56.3	3.66	5.35	6.81	5.21	11.1
56.4	3.12	5.55	6.4	5.26	11.16
56.5	2.49	4.49	5.94	4.83	10.35
56.6	3.7	4.4	5.64	5.25	10.68
56.7	2.36	4.79	6.53	5.64	10.38
56.8	3.18	5.46	5.8	5.63	11.18
56.9	2.72	5.47	6.15	5.8	11.43
57.0	3.46	5.69	5.77	6.69	11.01
57.1	2.61	5.78	5.88	6.86	11.18
57.2	1.88	4.92	5.43	6.91	10.81
57.3	2.0	4.13	6.66	6.59	11.57
57.4	2.13	4.63	5.99	6.86	11.9
57.5	2.48	4.58	6.23	7.62	11.4
57.6	2.32	4.06	6.28	6.17	10.32
57.7	2.6	4.15	5.97	7.01	11.38
57.8	2.07	5.48	6.2	6.0	11.9
57.9	2.03	5.43	6.81	6.18	11.59
58.0	0.73	4.63	6.31	5.95	11.19
58.1	1.97	4.91	6.15	5.77	11.58
58.2	1.48	5.66	6.35	5.35	10.07
58.3	1.76	5.41	6.08	5.48	11.0
58.4	1.86	5.94	5.92	5.6	11.7
58.5	2.14	4.6	5.78	5.16	11.38
58.6	3.0	5.88	6.43	4.92	10.63
58.7	2.41	5.78	6.29	5.12	10.58
58.8	2.74	5.34	6.69	5.95	9.91
58.9	2.83	5.09	6.32	5.77	10.96
59.0	2.77	4.55	6.72	5.7	10.77
59.1	3.52	3.35	6.55	4.82	10.95
59.2	2.76	4.4	7.1	5.66	11.35
59.3	2.73	4.71	6.8	6.13	10.82
59.4	3.19	5.08	6.55	6.3	11.05
59.5	2.7	4.27	5.61	6.07	10.95
59.6	3.75	4.6	6.41	6.25	10.96
59.7	3.72	3.41	6.42	7.14	10.71
59.8	4.17	3.8	5.55	6.21	12.12
59.9	3.8	3.73	6.56	6.42	11.02
60.0	3.75	4.37	6.38	6.93	10.01
60.1	4.19	4.31	6.29	6.42	9.51
60.2	3.7	4.13	6.62	6.4	9.63
60.3	4.37	3.99	6.88	5.79	9.6
60.4	5.04	3.6	6.48	5.86	9.81
60.5	3.99	4.58	6.65	5.4	10.74
60.6	4.34	3.51	6.41	5.73	11.06
60.7	4.91	3.56	5.53	5.87	11.07
60.8	4.94	3.37	5.38	5.73	11.04
60.9	3.94	2.75	6.05	4.99	10.87
61.0	4.27	3.16	5.97	5.16	10.29
61.1	3.68	2.53	6.51	5.11	10.65
61.2	4.21	2.48	6.92	4.18	10.85
61.3	3.95	2.43	6.84	5.82	10.9
61.4	3.71	2.41	6.14	5.11	11.21
61.5	4.32	2.81	6.16	5.19	11.4
61.6	3.65	2.59	6.46	4.43	10.86
61.7	4.53	2.7	5.97	4.19	10.65
61.8	5.13	3.23	6.38	4.12	10.28
61.9	5.46	2.73	6.12	4.89	10.55
62.0	5.45	2.55	5.49	6.02	10.8
62.1	5.32	3.68	5.35	5.78	11.6
62.2	5.43	3.65	5.06	5.36	11.42
62.3	4.78	3.02	5.5	4.42	11.62
62.4	5.17	2.71	4.95	4.99	11.65
62.5	4.98	2.95	4.5	4.5	11.94
62.6	5.64	3.08	5.05	5.02	12.5
62.7	4.96	4.02	5.25	3.64	12.31
62.8	6.14	4.42	5.17	4.58	11.61
62.9	5.47	3.8	5.93	3.96	11.63
63.0	5.83	2.93	5.01	4.86	11.32
63.1	4.69	3.37	4.42	4.98	10.73
63.2	4.67	4.26	5.14	5.3	9.64
63.3	4.49	3.73	5.43	5.75	11.28
63.4	4.66	5.2	5.53	4.91	10.48
63.5	4.33	5.28	6.09	3.96	10.93
63.6	5.49	5.17	5.07	5.32	10.71
63.7	4.32	4.84	5.38	5.27	11.06
63.8	4.19	4.64	6.16	5.07	10.8
63.9	4.63	5.03	5.62	4.45	10.73
64.0	4.94	4.99	5.47	5.34	11.52
64.1	4.68	4.45	5.72	5.6	11.18
64.2	5.48	4.43	7.0	5.62	11.54
64.3	4.83	4.68	7.09	5.91	10.94
64.4	4.47	4.53	6.76	5.39	10.87
64.5	4.97	4.38	6.65	5.08	10.2
64.6	5.09	4.96	7.4	5.13	10.18
64.7	5.15	4.83	6.69	4.96	10.68
64.8	5.4	4.46	7.67	4.29	10.83
64.9	4.64	4.92	8.12	4.08	9.94
65.0	5.02	5.06	8.31	3.66	10.16
65.1	3.93	5.42	8.43	3.09	10.59
65.2	3.67	4.33	7.75	3.41	10.07
65.3	3.88	3.69	7.94	4.57	10.63
65.4	3.71	2.49	7.92	4.16	10.41
65.5	4.08	2.94	8.13	4.63	9.34
65.6	3.76	3.24	8.2	3.68	9.66
65.7	4.35	3.46	9.38	3.77	10.28
65.8	4.42	3.5	9.03	3.5	9.32
65.9	4.98	2.57	8.31	3.51	10.1
66.0	5.3	2.81	8.11	3.11	10.0
66.1	5.66	1.34	7.46	3.58	9.82
66.2	5.17	2.61	7.88	4.98	10.11
66.3	5.34	3.01	8.09	4.53	10.01
66.4	5.02	3.29	8.28	4.33	10.27
66.5	5.15	4.31	7.74	3.79	11.08
66.6	4.09	3.78	7.75	3.8	10.59
66.7	3.84	4.28	7.21	4.57	10.83
66.8	3.12	3.53	7.39	4.58	11.25
66.9	4.13	3.44	7.84	4.78	10.77
67.0	4.85	3.87	7.71	5.06	10.95
67.1	4.85	4.55	7.91	4.3	10.24
67.2	4.77	5.27	7.48	3.32	11.57
67.3	4.66	5.13	8.25	4.67	11.1
67.4	4.52	3.74	8.62	4.23	10.42
67.5	4.18	4.77	7.69	4.38	11.65
67.6	5.23	4.21	8.5	4.16	10.5
67.7	4.54	3.92	8.91	4.84	10.6
67.8	4.3	2.32	8.04	4.19	11.03
67.9	4.49	2.68	7.78	4.11	11.03
68.0	4.8	3.92	8.0	4.32	10.88
68.1	4.44	3.58	7.53	4.0	10.49
68.2	3.72	3.31	8.32	4.28	10.01
68.3	4.99	3.17	7.67	4.55	9.92
68.4	5.53	3.34	7.42	3.74	10.08
68.5	4.58	3.34	7.28	3.53	9.38
68.6	4.2	2.84	8.57	4.55	9.77
68.7	4.26	3.34	7.33	4.47	10.36
68.8	4.79	3.83	7.67	4.76	10.32
68.9	4.54	3.72	8.27	5.4	10.34
69.0	5.96	3.78	7.56	5.0	10.29
69.1	5.65	4.22	7.72	5.62	10.7
69.2	5.37	3.9	8.22	5.29	11.46
69.3	5.62	4.39	7.58	5.32	11.38
69.4	5.52	4.14	7.09	6.55	10.96
69.5	5.32	4.7	6.89	5.47	10.46
69.6	5.05	4.46	7.34	5.79	10.05
69.7	5.4	4.43	6.7	5.96	10.47
69.8	4.88	4.64	8.21	6.44	10.38
69.9	5.1	3.81	7.82	5.94	11.63
70.0	5.36	4.56	8.1	6.56	10.97
70.1	5.46	3.9	7.74	6.12	11.54
70.2	5.73	3.59	8.53	6.04	12.18
70.3	5.05	4.32	7.72	5.92	11.02
70.4	4.81	4.27	8.16	5.55	11.82
70.5	5.66	4.43	7.76	6.13	11.07
70.6	6.21	4.75	8.16	4.91	10.84
70.7	6.28	4.45	7.84	4.61	9.71
70.8	6.78	5.56	7.24	4.04	9.59
70.9	6.31	5.1	7.65	4.36	9.34
71.0	5.38	6.4	7.33	4.7	9.52
71.1	6.95	5.81	5.77	4.13	9.66
71.2	6.61	6.2	7.22	4.69	9.48
71.3	6.92	6.51	6.87	4.03	9.44
71.4	7.11	6.15	7.84	4.05	9.16
71.5	7.56	5.9	7.05	5.15	10.3
71.6	6.57	6.08	6.88	4.83	10.35
71.7	6.48	5.67	6.24	4.82	11.0
71.8	6.31	7.62	6.79	5.99	10.08
71.9	6.53	6.42	7.27	5.05	10.53
72.0	6.75	6.58	7.4	5.69	10.32
72.1	6.6	5.96	6.94	4.95	9.27
72.2	7.59	5.8	7.71	4.93	10.18
72.3	6.93	6.23	8.25	6.13	9.83
72.4	5.98	5.96	8.67	6.41	9.66
72.5	6.26	6.46	8.77	6.39	9.88
72.6	6.06	6.73	7.83	6.56	9.76
72.7	5.79	6.82	9.09	7.37	9.11
72.8	5.74	5.09	7.63	7.84	9.2
72.9	6.3	4.88	7.66	6.69	10.27
73.0	5.23	4.76	7.7	6.9	10.33
73.1	5.09	5.11	6.5	6.75	10.2
73.2	5.23	5.0	6.17	6.37	10.3
73.3	4.94	4.5	6.6	5.89	10.69
73.4	4.34	4.79	7.34	5.59	10.66
73.5	4.82	4.7	7.13	6.22	10.09
73.6	5.2	4.65	7.1	6.22	11.11
73.7	4.9	5.21	7.3	6.61	11.29
73.8	5.25	5.21	6.89	5.26	11.95
73.9	5.02	5.71	7.12	5.39	11.86
74.0	5.48	5.82	6.85	5.75	12.32
74.1	6.39	5.77	6.51	5.38	11.74
74.2	5.93	6.04	6.53	6.24	10.68
74.3	5.79	6.45	6.38	6.5	11.3
74.4	5.7	6.93	5.77	5.3	10.48
74.5	6.02	7.56	6.14	6.42	11.3
74.6	6.27	7.96	6.65	5.18	11.38
74.7	5.8	8.06	7.09	4.87	11.29
74.8	6.17	7.35	6.96	4.63	11.57
74.9	6.36	7.0	6.48	5.41	10.74
75.0	5.99	7.44	7.12	5.37	11.53
75.1	5.93	7.55	6.53	4.9	11.75
75.2	5.89	7.93	6.55	5.26	12.57
75.3	6.14	8.1	6.26	5.03	12.25
75.4	5.98	8.4	7.6	5.0	11.69
75.5	5.19	7.77	6.88	4.65	11.2
75.6	5.91	7.47	6.03	5.16	11.15
75.7	6.09	7.93	6.98	5.84	11.76
75.8	5.73	7.42	6.82	5.93	11.79
75.9	6.22	7.49	6.88	5.89	12.23
76.0	6.92	7.76	6.47	5.89	11.87
76.1	5.37	7.48	5.91	5.18	12.0
76.2	6.42	7.31	5.77	4.77	10.89
76.3	5.61	7.0	5.71	5.89	10.94
76.4	5.38	6.41	6.06	5.67	10.26
76.5	4.74	6.49	5.47	5.42	10.14
76.6	5.08	6.34	6.16	5.22	11.19
76.7	5.01	5.62	5.76	5.86	11.51
76.8	5.6	6.06	6.25	6.51	11.37
76.9	5.62	6.73	5.33	6.44	12.03
77.0	4.98	7.28	4.83	6.23	11.23
77.1	5.85	7.28	4.95	6.04	9.85
77.2	6.37	6.91	4.72	5.89	10.74
77.3	5.77	6.18	5.29	6.42	10.53
77.4	5.13	5.49	4.65	5.9	10.48
77.5	5.94	5.53	4.11	5.88	10.46
77.6	6.1	7.12	4.62	6.95	9.66
77.7	5.81	6.72	4.42	6.97	9.16
77.8	5.82	6.69	5.36	6.97	9.63
77.9	5.74	6.37	5.46	7.43	9.01
78.0	7.02	7.0	5.75	6.23	9.36
78.1	6.77	6.66	5.99	6.12	10.17
78.2	6.03	7.08	5.44	7.54	9.38
78.3	5.41	6.97	4.74	6.86	8.97
78.4	6.28	7.0	4.89	7.07	8.83
78.5	7.25	6.83	5.2	6.67	8.65
78.6	6.4	6.9	5.3	7.58	9.23
78.7	6.25	6.99	5.63	8.44	9.61
78.8	5.55	6.86	5.64	8.2	9.29
78.9	5.61	6.7	5.81	8.02	9.06
79.0	6.43	5.7	6.06	7.84	9.34
79.1	6.59	6.01	6.01	7.76	9.25
79.2	6.95	5.91	6.12	8.78	9.78
79.3	7.02	5.12	6.06	8.22	9.77
79.4	6.21	5.74	6.07	8.02	9.03
79.5	5.84	5.56	5.7	7.2	9.59
79.6	5.43	5.41	6.44	7.1	9.73
79.7	4.82	4.83	5.85	6.58	10.31
79.8	5.18	5.83	7.01	6.72	9.63
79.9	5.23	3.98	5.83	6.63	9.31
80.0	5.1	4.0	6.92	6.46	9.01
80.1	5.16	4.52	6.72	7.18	8.95
80.2	5.02	5.01	6.48	6.76	8.15
80.3	4.82	4.34	5.99	6.85	8.71
80.4	4.24	4.06	5.4	6.75	8.55
80.5	3.7	5.01	5.25	6.67	9.04
80.6	3.37	5.08	5.88	7.16	8.84
80.7	3.31	4.32	5.75	7.3	7.65
80.8	3.01	4.38	4.77	7.73	8.05
80.9	2.75	4.2	4.35	6.6	8.07
81.0	3.18	4.22	5.18	7.25	8.06
81.1	3.75	4.42	6.1	8.39	7.61
81.2	2.8	3.99	5.04	7.93	8.23
81.3	3.48	3.93	5.15	8.78	7.94
81.4	3.85	4.72	5.34	8.2	7.48
81.5	3.94	5.21	5.83	8.6	8.45
81.6	3.23	5.24	5.5	8.2	7.47
81.7	2.76	4.82	5.3	8.16	8.11
81.8	2.99	4.39	5.46	7.01	8.39
81.9	2.49	4.81	5.41	7.79	8.98
82.0	2.24	5.82	5.06	7.39	8.71
82.1	2.53	6.4	4.63	8.38	9.02
82.2	3.05	6.24	4.82	7.64	8.75
82.3	3.26	5.66	4.25	7.49	10.05
82.4	3.12	6.36	3.93	7.75	9.33
82.5	3.29	6.35	5.08	7.86	9.91
82.6	3.89	6.47	4.36	7.67	9.15
82.7	3.83	5.43	4.89	7.99	10.06
82.8	3.46	4.85	4.88	7.53	9.93
82.9	3.26	4.71	3.73	7.77	9.91
83.0	3.12	4.7	4.86	7.16	9.45
83.1	2.8	3.91	5.1	7.18	9.74
83.2	3.67	5.13	4.05	8.3	9.83
83.3	3.82	3.88	4.48	8.24	9.57
83.4	3.73	4.98	4.69	8.25	9.8
83.5	3.33	4.58	4.98	7.78	10.21
83.6	3.2	4.55	4.35	7.77	9.91
83.7	3.61	4.64	4.62	8.48	9.84
83.8	3.94	5.16	3.89	7.46	10.3
83.9	4.0	4.67	4.14	8.59	9.64
84.0	3.01	6.27	4.31	8.8	9.72
84.1	3.19	5.17	4.72	8.84	10.36
84.2	2.09	4.85	5.59	8.89	10.44
84.3	3.21	4.84	4.81	8.5	10.11
84.4	2.84	6.71	4.79	7.48	10.25
84.5	3.12	6.46	4.46	7.48	10.33
84.6	3.02	6.36	3.53	6.58	11.38
84.7	3.73	6.27	4.86	5.98	10.84
84.8	3.03	6.31	4.66	6.0	10.03
84.9	3.53	6.41	5.29	5.76	10.91
85.0	2.79	6.03	5.34	6.59	9.83
85.1	2.57	5.72	4.6	6.57	11.6
85.2	2.41	5.27	4.64	6.44	11.89
85.3	2.54	6.23	5.75	6.04	11.46
85.4	2.54	5.06	5.23	6.25	11.73
85.5	3.81	5.89	4.64	6.37	11.67
85.6	2.73	5.26	4.32	6.69	11.28
85.7	2.73	4.88	4.36	7.09	12.17
85.8	2.76	4.93	4.59	6.83	11.44
85.9	3.27	4.24	4.52	7.35	10.8
86.0	3.52	4.77	4.38	7.4	11.53
86.1	3.36	4.22	4.82	8.08	11.42
86.2	3.78	4.05	5.22	7.15	11.4
86.3	4.5	4.42	4.72	7.42	10.96
86.4	3.47	3.92	4.17	6.86	10.93
86.5	3.88	5.21	4.06	6.39	10.68
86.6	4.22	5.19	5.03	6.05	9.63
86.7	4.14	5.62	5.63	6.41	10.19
86.8	3.65	6.23	4.81	4.54	10.58
86.9	4.16	5.68	5.44	6.15	10.71
87.0	4.26	6.45	4.82	5.76	10.33
87.1	3.63	5.88	4.5	5.69	10.87
87.2	4.15	5.71	4.12	5.61	10.5
87.3	3.71	5.75	4.66	7.47	9.71
87.4	4.02	5.03	5.03	5.61	10.4
87.5	4.84	4.81	5.37	6.44	9.43
87.6	4.9	5.07	4.75	6.35	9.87
87.7	4.73	4.01	4.59	5.78	9.97
87.8	4.33	4.04	4.92	5.55	9.52
87.9	4.93	4.09	5.0	5.75	10.0
88.0	4.19	4.66	6.25	6.19	9.15
88.1	3.43	4.47	5.79	4.8	9.76
88.2	4.13	4.79	5.71	4.82	10.02
88.3	5.51	4.3	6.21	3.77	10.6
88.4	4.75	5.04	6.61	2.99	10.47
88.5	4.05	4.78	6.36	2.71	9.93
88.6	3.29	4.97	6.6	3.34	11.02
88.7	3.87	4.49	5.63	3.09	9.78
88.8	4.76	4.95	5.78	3.68	9.97
88.9	4.71	4.8	5.19	3.31	9.61
89.0	4.17	5.43	5.54	3.35	9.31
89.1	4.52	5.45	5.17	2.96	9.29
89.2	3.35	5.63	4.19	2.67	8.35
89.3	3.68	5.78	4.98	2.67	8.64
89.4	3.45	5.83	5.67	3.29	8.72
89.5	3.54	4.9	4.66	3.8	8.74
89.6	4.07	6.03	6.32	3.58	9.16
89.7	4.46	5.73	5.94	3.69	9.47
89.8	4.08	5.61	5.48	3.59	9.38
89.9	4.76	6.06	5.52	3.39	9.9
90.0	4.01	5.84	5.34	3.25	9.3
90.1	4.11	5.49	5.07	3.84	9.11
90.2	4.2	5.96	5.92	3.72	10.08
90.3	2.26	5.16	5.56	3.78	10.15
90.4	2.47	4.95	5.89	4.14	9.79
90.5	2.93	3.89	5.09	3.98	9.99
90.6	3.32	4.19	6.31	3.82	9.29
90.7	3.31	3.3	5.44	3.87	8.8
90.8	4.05	3.2	4.62	4.32	9.69
90.9	3.16	4.37	5.39	4.23	9.83
91.0	3.8	3.92	5.44	4.82	9.89
91.1	4.16	4.79	3.81	3.21	9.4
91.2	3.53	4.12	4.36	3.06	8.76
91.3	2.46	3.8	5.17	4.15	8.79
91.4	2.7	4.2	4.9	3.9	9.13
91.5	3.15	4.47	5.11	3.95	8.68
91.6	2.78	4.4	5.4	3.18	8.19
91.7	3.05	3.35	5.04	4.22	8.43
91.8	3.1	3.27	4.69	3.59	8.17
91.9	3.74	4.07	4.16	4.27	8.63
92.0	3.52	4.74	4.09	3.86	8.72
92.1	2.55	4.45	3.72	3.99	8.58
92.2	2.47	5.03	3.98	3.39	8.47
92.3	4.2	4.58	4.06	3.48	8.8
92.4	3.84	3.97	4.26	3.29	8.66
92.5	3.54	4.71	4.31	3.63	8.22
92.6	3.27	4.24	4.67	4.17	8.78
92.7	3.13	3.78	4.55	3.49	8.68
92.8	3.42	4.86	5.17	4.12	8.53
92.9	2.84	4.68	4.24	3.08	8.54
93.0	2.94	4.2	4.68	2.64	8.97
93.1	3.27	4.84	3.93	2.7	8.31
93.2	3.2	4.44	3.96	2.58	8.74
93.3	2.81	4.1	4.72	3.59	8.7
93.4	3.05	4.49	3.79	3.6	9.78
93.5	3.26	4.14	3.33	2.87	9.69
93.6	3.35	3.86	3.66	3.23	9.44
93.7	3.61	3.5	5.12	2.22	9.56
93.8	2.84	4.48	4.51	3.02	9.4
93.9	3.65	4.6	3.57	2.84	9.03
94.0	2.32	4.21	4.28	3.22	8.27
94.1	2.59	4.32	2.95	3.23	8.41
94.2	2.52	4.05	2.87	3.19	8.81
94.3	2.9	3.28	3.79	3.2	9.31
94.4	2.26	3.67	3.92	3.42	9.14
94.5	2.25	3.39	3.71	3.69	7.86
94.6	2.93	2.94	3.44	3.29	8.34
94.7	2.72	2.82	4.92	3.91	7.96
94.8	2.09	2.91	5.32	2.81	7.77
94.9	2.15	3.78	4.58	3.25	7.8
95.0	3.28	3.55	4.75	3.18	7.36
95.1	3.48	3.37	4.0	2.83	7.31
95.2	3.23	3.79	4.58	3.51	6.94
95.3	4.07	4.16	4.34	3.29	7.05
95.4	3.25	3.0	4.32	3.48	7.52
95.5	2.27	3.31	4.32	2.94	7.78
95.6	2.78	3.34	3.82	3.15	7.56
95.7	3.85	3.64	4.31	3.29	7.85
95.8	4.0	3.65	3.92	3.15	8.2
95.9	3.77	3.18	3.98	2.78	7.88
96.0	3.01	3.06	3.11	2.81	8.14
96.1	2.89	3.82	3.02	3.47	8.23
96.2	2.24	3.69	2.79	3.64	8.05
96.3	2.12	3.57	3.0	3.23	8.25
96.4	2.69	3.61	3.1	2.78	7.82
96.5	2.26	2.84	3.01	2.98	8.86
96.6	1.85	3.63	3.32	3.09	9.0
96.7	1.07	3.94	3.12	3.6	9.01
96.8	1.99	3.42	3.09	2.86	9.64
96.9	1.34	4.01	3.22	2.76	8.68
97.0	2.18	3.51	3.01	3.08	9.08
97.1	1.81	2.84	2.97	2.27	8.4
97.2	1.79	3.29	2.78	3.23	8.52
97.3	1.76	3.87	3.13	2.62	8.25
97.4	2.32	3.96	3.4	2.71	8.58
97.5	2.16	3.74	2.65	1.97	8.8
97.6	1.4	4.14	2.34	2.1	8.9
97.7	1.01	3.83	2.77	2.36	9.24
97.8	1.54	3.99	2.07	2.65	9.19
97.9	1.47	3.4	2.23	3.63	8.38
98.0	1.84	3.82	2.98	3.75	8.58
98.1	0.46	4.17	3.0	2.89	8.31
98.2	1.65	3.49	2.83	3.01	8.65
98.3	2.33	3.07	2.56	2.92	8.84
98.4	3.13	3.38	2.73	3.34	9.81
98.5	3.36	4.18	2.74	3.82	9.18
98.6	3.27	4.87	2.33	5.21	8.88
98.7	4.34	3.2	2.54	5.02	9.44
98.8	3.72	3.28	3.01	3.86	9.5
98.9	3.89	4.17	3.23	4.09	9.24
99.0	5.32	3.04	2.37	2.82	8.56
99.1	4.43	2.77	2.43	2.95	9.23
99.2	4.31	2.97	1.52	3.91	8.69
99.3	4.45	3.1	1.49	2.75	8.7
99.4	4.45	2.84	1.62	2.61	8.14
99.5	4.23	2.92	1.91	3.92	8.35
99.6	4.0	3.55	2.23	2.6	8.95
99.7	3.68	4.31	2.19	3.4	7.89
99.8	3.93	4.11	1.75	3.04	7.63
99.9	3.82	3.56	1.69	3.39	7.93
100.0	3.42	3.79	1.95	3.08	7.91
100.1	3.03	3.79	1.4	2.66	8.07
100.2	2.54	4.32	1.78	2.89	7.77
100.3	2.5	5.03	1.13	2.74	8.15
100.4	1.63	4.03	1.18	3.3	8.11
100.5	1.98	3.96	1.95	2.54	7.95
100.6	1.26	3.68	2.21	2.64	8.8
100.7	1.21	2.74	1.87	2.89	8.61
100.8	1.91	3.62	1.86	3.19	8.22
100.9	2.17	3.55	2.49	2.44	8.32
101.0	2.01	3.97	2.23	2.8	7.66
101.1	1.45	4.17	3.46	2.58	7.03
101.2	2.05	3.97	3.27	2.24	7.16
101.3	2.75	5.07	3.04	1.43	7.77
101.4	1.67	5.71	3.08	2.27	6.99
101.5	2.36	4.59	3.48	2.49	7.52
101.6	3.37	4.36	2.98	2.15	7.8
101.7	4.04	5.09	3.66	1.56	6.79
101.8	3.57	5.47	3.69	1.79	6.63
101.9	3.43	5.44	4.29	2.06	6.99
102.0	2.66	5.22	4.89	2.03	6.95
102.1	1.98	4.85	4.09	2.14	6.24
102.2	2.83	5.77	3.99	2.14	6.83
102.3	2.2	5.16	3.62	2.02	7.25
102.4	3.75	5.7	3.9	1.72	6.09
102.5	3.13	6.1	3.91	2.53	5.87
102.6	2.16	6.39	3.94	2.23	5.89
102.7	3.1	5.4	3.21	2.23	6.94
102.8	2.8	5.74	2.73	1.96	7.01
102.9	2.73	5.96	2.21	1.92	7.14
103.0	3.86	5.25	2.13	3.17	7.24
103.1	3.29	5.23	1.93	3.72	7.35
103.2	3.75	4.9	2.7	3.23	7.94
103.3	4.4	4.41	2.55	3.33	8.03
103.4	3.89	4.54	1.9	3.29	7.48
103.5	3.77	5.17	2.09	3.56	7.78
103.6	3.51	5.54	2.27	2.62	7.43
103.7	4.63	5.64	2.44	2.71	7.28
103.8	4.74	5.19	2.4	2.23	7.46
103.9	4.2	5.31	1.95	2.3	6.8
104.0	4.45	4.02	2.72	3.49	8.05
104.1	4.79	4.89	2.08	3.32	7.74
104.2	3.98	5.0	1.51	4.29	7.87
104.3	3.47	5.34	1.63	3.54	6.47
104.4	3.31	4.72	1.59	3.39	6.85
104.5	3.2	5.07	2.09	3.44	6.94
104.6	3.85	5.71	1.21	3.0	8.69
104.7	4.03	5.53	1.58	3.4	8.08
104.8	3.45	5.95	1.77	2.57	8.53
104.9	4.08	5.79	2.35	3.34	9.35
105.0	4.11	5.86	2.29	4.37	8.41
105.1	4.37	6.78	2.05	3.7	8.27
105.2	3.78	7.74	2.18	3.42	8.89
105.3	4.49	6.96	2.6	3.88	8.8
105.4	4.85	6.77	2.55	2.57	9.29
105.5	3.84	6.75	2.85	2.58	9.23
105.6	4.08	7.13	2.7	2.27	9.24
105.7	4.47	7.05	2.44	1.94	9.16
105.8	4.33	7.46	2.59	1.62	9.36
105.9	4.05	8.02	2.42	0.94	9.39
106.0	3.37	6.9	2.09	1.6	8.9
106.1	3.2	6.77	1.78	2.31	8.5
106.2	3.49	6.09	2.99	2.57	8.35
106.3	3.51	6.76	3.02	2.83	8.29
106.4	3.98	6.12	2.88	2.25	8.31
106.5	4.23	5.9	2.37	2.38	8.36
106.6	5.41	5.47	2.5	2.79	7.89
106.7	3.83	4.98	3.1	2.66	7.61
106.8	4.43	5.5	2.63	2.94	7.85
106.9	5.0	6.35	2.79	2.76	7.94
107.0	4.56	5.42	3.27	2.99	7.94
107.1	3.91	5.4	3.46	2.41	7.77
107.2	3.82	4.87	2.89	2.8	7.89
107.3	3.25	5.73	2.7	2.75	7.0
107.4	3.01	5.2	2.05	2.63	7.55
107.5	3.27	5.02	2.89	2.69	6.55
107.6	3.28	5.28	3.36	2.65	7.12
107.7	2.88	5.86	2.72	2.95	7.15
107.8	3.43	6.34	3.05	2.67	7.43
107.9	3.71	7.0	1.88	3.14	7.13
108.0	4.44	6.61	1.54	2.65	6.41
108.1	4.04	6.87	2.62	3.52	6.61
108.2	2.76	6.94	3.06	2.77	7.02
108.3	3.22	7.04	2.21	2.56	7.43
108.4	4.16	6.65	2.3	2.8	7.34
108.5	4.72	6.42	2.38	3.1	7.74
108.6	4.49	6.84	2.42	2.56	7.46
108.7	3.65	6.81	2.84	2.67	7.0
108.8	3.89	6.16	3.8	2.82	7.03
108.9	3.61	5.65	3.27	2.47	6.5
109.0	4.05	5.38	3.18	2.13	6.91
109.1	3.13	6.4	1.93	2.91	7.96
109.2	2.96	6.83	2.43	2.84	7.61
109.3	3.66	7.62	3.28	2.81	7.46
109.4	4.3	6.91	2.63	3.37	7.16
109.5	4.46	6.33	3.69	2.49	7.47
109.6	4.23	6.51	3.22	3.0	7.34
109.7	3.62	4.89	4.61	3.47	7.92
109.8	3.97	5.47	4.4	3.64	7.79
109.9	4.18	5.77	4.6	3.47	7.37
110.0	3.32	5.04	4.81	4.38	7.28
110.1	3.89	6.0	4.17	4.0	7.48
110.2	3.73	5.58	3.99	3.68	6.83
110.3	3.54	4.99	3.93	3.66	7.44
110.4	3.94	5.01	3.74	3.34	6.68
110.5	3.96	3.78	4.54	2.41	7.27
110.6	3.73	4.6	4.24	2.35	8.15
110.7	3.41	4.02	4.26	2.0	7.52
110.8	3.3	4.91	4.57	1.69	7.8
110.9	5.1	4.53	4.57	2.6	7.44
111.0	4.26	3.68	4.43	2.69	7.8
111.1	3.74	3.35	4.31	3.05	8.07
111.2	3.8	3.6	4.4	2.74	7.41
111.3	3.99	3.09	4.78	3.22	7.15
111.4	3.72	3.84	4.68	3.58	7.27
111.5	3.62	4.73	3.84	3.47	7.44
111.6	3.23	4.41	3.4	3.76	6.59
111.7	4.27	4.21	3.92	2.68	6.98
111.8	4.64	4.2	4.74	2.34	6.66
111.9	4.67	3.48	4.02	3.25	7.09
112.0	4.58	3.7	4.24	3.59	6.78
112.1	3.71	3.79	4.49	3.8	6.27
112.2	5.06	4.68	4.66	3.64	6.38
112.3	4.92	4.64	4.29	3.62	7.24
112.4	3.78	3.09	4.09	3.11	6.72
112.5	4.8	3.54	4.5	3.6	6.19
112.6	4.24	2.85	4.48	4.41	6.78
112.7	5.16	2.3	5.07	4.02	7.93
112.8	5.18	3.36	4.61	4.98	7.61
112.9	4.99	3.59	4.17	3.37	6.99
113.0	4.74	4.42	4.25	3.49	7.29
113.1	4.86	3.95	4.13	2.54	7.26
113.2	4.37	4.17	3.66	3.02	6.44
113.3	4.69	4.08	3.6	3.42	6.46
113.4	5.47	3.89	3.84	3.68	6.43
113.5	4.44	4.75	3.05	3.22	6.92
113.6	3.9	4.71	2.52	3.45	6.15
113.7	4.05	4.14	3.04	4.25	6.92
113.8	4.21	3.72	3.23	3.37	7.36
113.9	4.29	3.1	4.15	2.66	7.16
114.0	5.06	3.22	4.2	3.89	7.83
114.1	5.64	3.63	4.76	4.34	7.37
114.2	4.89	2.68	4.11	4.53	7.26
114.3	4.89	3.23	3.33	3.97	8.37
114.4	4.66	2.82	3.87	4.71	8.33
114.5	4.26	2.38	3.52	4.26	7.58
114.6	4.35	1.98	2.94	4.37	7.4
114.7	4.94	2.82	4.14	4.01	7.19
114.8	4.78	2.63	4.54	3.85	7.23
114.9	4.8	3.52	4.45	5.04	6.6
115.0	4.51	4.35	3.99	5.08	6.78
115.1	4.32	4.29	3.1	5.34	7.92
115.2	4.81	3.67	3.79	5.41	8.05
115.3	5.08	3.6	3.06	5.08	7.29
115.4	4.68	3.24	2.66	4.4	7.53
115.5	4.78	4.13	2.94	5.43	7.55
115.6	4.5	4.44	3.02	4.78	7.46
115.7	4.62	2.6	2.49	4.75	7.01
115.8	5.73	3.2	3.19	4.64	8.29
115.9	4.28	3.65	3.12	4.59	7.34
116.0	4.94	2.74	2.66	4.8	7.26
116.1	3.97	2.58	2.93	4.67	6.65
116.2	4.29	4.32	3.3	4.95	7.69
116.3	4.32	3.77	3.37	4.33	7.6
116.4	4.12	2.82	2.92	3.96	7.13
116.5	4.05	3.92	2.94	4.91	6.86
116.6	6.02	3.57	3.91	4.26	7.17
116.7	4.95	3.91	3.2	3.26	6.4
116.8	5.8	3.94	2.92	3.53	7.32
116.9	5.82	3.4	3.03	3.63	7.12
117.0	5.64	3.96	3.18	3.63	6.12
117.1	5.7	3.71	2.73	3.83	7.09
117.2	5.32	2.79	2.26	3.91	7.03
117.3	6.02	3.11	2.53	3.26	6.27
117.4	5.2	2.9	3.07	5.41	6.53
117.5	4.77	3.1	4.38	4.44	6.56
117.6	4.2	2.6	3.96	4.42	5.7
117.7	4.27	3.9	3.34	4.22	5.89
117.8	4.96	3.32	3.36	4.58	7.07
117.9	4.54	2.82	3.66	4.11	6.2
118.0	4.64	3.19	3.71	4.92	6.77
118.1	4.76	2.97	4.54	4.92	7.55
118.2	4.52	4.13	4.14	5.25	7.32
118.3	4.8	4.22	3.56	5.0	6.54
118.4	3.51	2.81	3.04	5.9	7.13
118.5	3.89	2.94	3.02	5.72	6.74
118.6	3.58	2.32	3.49	4.21	7.05
118.7	3.54	2.43	4.43	4.5	6.63
118.8	3.35	2.51	3.76	4.49	7.63
118.9	3.93	1.97	3.4	4.49	5.78
119.0	3.49	2.75	2.2	4.99	5.91
119.1	4.23	2.64	2.27	4.99	7.0
119.2	4.85	2.97	2.83	5.11	7.11
119.3	3.87	2.12	4.02	4.95	6.94
119.4	3.68	3.29	3.44	3.93	7.52
119.5	2.83	3.22	4.02	3.77	6.7
119.6	3.84	3.42	4.38	4.09	6.78
119.7	4.71	3.34	4.61	4.68	6.85
119.8	4.34	2.85	5.04	5.42	6.88
119.9	4.86	3.47	5.7	4.83	7.03
120.0	3.81	3.52	6.27	4.8	6.37
120.1	3.6	3.04	5.58	4.52	6.23
120.2	2.88	3.05	5.5	4.42	6.84
120.3	2.84	2.71	6.56	4.68	6.26
120.4	3.45	3.12	5.26	5.15	6.26
120.5	3.08	3.49	5.23	4.89	6.67
120.6	2.88	3.63	5.54	5.2	6.75
120.7	2.82	3.7	4.4	5.89	6.61
120.8	3.48	3.74	4.76	6.6	5.63
120.9	4.07	5.17	5.04	6.64	6.26
121.0	3.91	4.71	5.65	5.66	5.74
121.1	4.02	4.78	4.86	5.46	6.11
121.2	3.87	3.89	4.49	5.54	6.35
121.3	4.29	3.96	5.58	4.95	6.69
121.4	4.37	3.85	5.54	5.25	7.3
121.5	4.69	3.84	4.81	5.19	6.66
121.6	4.53	3.62	4.53	4.85	7.11
121.7	5.85	3.78	5.05	3.99	7.19
121.8	4.88	3.78	4.83	3.74	7.5
121.9	4.69	3.72	5.38	2.85	7.29
122.0	4.18	2.66	5.23	3.76	6.56
122.1	4.52	2.88	5.32	3.41	6.9
122.2	3.69	3.25	5.83	2.75	7.1
122.3	4.05	3.54	5.44	2.9	6.13
122.4	5.06	3.42	6.54	3.35	7.12
122.5	5.03	3.49	4.92	3.12	6.53
122.6	5.69	3.72	5.37	3.72	6.99
122.7	5.5	3.36	5.57	3.52	7.34
122.8	5.49	4.2	5.46	3.03	6.88
122.9	5.4	4.28	6.01	2.99	6.21
123.0	4.92	4.44	6.01	2.69	6.01
123.1	4.56	4.09	5.83	3.07	7.42
123.2	5.39	4.02	5.92	3.33	6.96
123.3	5.68	4.24	6.12	3.16	6.35
123.4	5.18	3.95	5.63	3.18	7.09
123.5	4.69	4.56	6.59	3.75	6.95
123.6	4.51	3.25	6.53	3.43	6.76
123.7	5.17	4.43	6.27	4.6	7.09
123.8	5.23	3.78	6.01	4.06	7.25
123.9	5.63	4.11	6.03	3.64	7.27
124.0	5.61	4.26	6.65	3.93	7.84
124.1	6.5	4.09	6.36	4.05	7.59
124.2	6.46	4.37	5.93	3.87	7.73
124.3	6.21	4.45	5.72	3.96	8.24
124.4	6.46	4.08	6.02	4.04	8.42
124.5	6.55	3.62	5.8	3.02	8.85
124.6	6.77	3.74	5.98	4.09	9.37
124.7	7.19	3.77	6.8	3.47	10.01
124.8	6.74	4.62	6.81	3.82	9.32
124.9	6.52	3.43	6.39	3.55	9.07
125.0	6.08	4.31	6.42	3.41	8.76
125.1	6.39	4.56	6.48	4.1	9.38
125.2	6.14	4.61	6.29	3.75	8.94
125.3	6.88	4.8	6.19	2.78	8.73
125.4	6.17	4.84	6.69	2.95	8.55
125.5	6.9	4.94	6.54	2.5	8.89
125.6	6.05	5.32	7.53	2.33	8.9
125.7	5.78	5.55	6.81	2.69	9.06
125.8	5.0	4.97	7.53	1.89	8.74
125.9	4.91	4.69	6.89	1.56	8.49
126.0	4.83	4.81	7.87	2.36	8.77
126.1	4.26	4.86	7.49	2.53	8.97
126.2	5.67	4.86	6.87	2.33	9.21
126.3	4.56	5.75	6.66	2.13	8.95
126.4	5.2	5.01	6.3	2.4	8.88
126.5	5.41	4.92	5.81	1.99	8.65
126.6	5.51	5.21	5.93	2.3	8.7
126.7	5.26	4.99	5.6	1.51	8.13
126.8	4.54	5.86	5.94	2.33	9.0
126.9	5.43	4.92	6.47	1.85	8.82
127.0	4.71	5.39	6.79	2.03	8.11
127.1	5.55	4.54	6.47	1.39	7.77
127.2	4.4	4.68	6.39	3.12	7.74
127.3	4.7	4.85	5.75	3.18	8.64
127.4	4.87	4.33	6.43	3.13	9.66
127.5	4.3	5.17	6.53	3.58	9.54
127.6	4.69	5.21	6.05	3.14	8.22
127.7	4.87	4.63	5.25	3.25	8.17
127.8	4.32	5.22	5.52	4.22	8.78
127.9	4.79	5.09	6.06	4.5	8.28
128.0	5.9	5.51	6.1	3.87	8.05
128.1	5.44	5.19	6.24	4.14	8.23
128.2	6.61	5.25	7.34	3.34	8.52
128.3	6.2	5.28	6.99	2.98	8.17
128.4	6.22	6.49	6.17	2.44	7.83
128.5	5.86	6.65	6.74	2.6	7.76
128.6	6.13	6.11	5.71	3.5	8.65
128.7	5.94	5.89	6.18	4.06	8.75
128.8	5.58	5.77	6.47	4.02	8.96
128.9	5.59	6.01	6.05	3.74	8.74
129.0	5.33	6.37	6.76	3.82	8.39
129.1	4.83	6.33	6.25	4.48	8.2
129.2	4.92	5.25	6.93	3.65	8.96
129.3	5.23	5.48	6.93	3.43	8.46
129.4	4.9	5.52	7.0	4.5	8.46
129.5	4.86	5.57	6.54	4.51	8.69
129.6	4.61	5.95	6.69	3.69	8.27
129.7	4.73	5.66	5.99	4.13	9.0
129.8	4.88	4.96	6.8	3.6	7.37
129.9	5.08	5.73	6.74	2.93	7.68
130.0	4.9	6.05	7.22	3.84	7.72
130.1	5.6	6.98	6.53	3.11	7.9
130.2	5.45	7.26	6.35	3.9	8.51
130.3	5.5	7.45	6.61	4.56	8.6
130.4	5.7	7.49	6.98	4.69	8.85
130.5	5.43	7.27	6.52	4.5	8.31
130.6	5.22	7.45	7.18	4.2	7.38
130.7	5.53	7.14	7.04	4.13	7.56
130.8	6.0	7.35	7.35	3.55	8.66
130.9	6.3	6.74	6.64	4.15	7.63
131.0	5.39	6.48	7.06	4.25	7.74
131.1	5.1	7.72	6.63	3.55	8.08
131.2	5.2	6.91	6.48	3.92	7.16
131.3	3.72	6.69	6.12	3.62	7.29
131.4	5.5	6.5	7.25	3.43	7.51
131.5	5.47	7.91	6.95	4.33	7.35
131.6	4.26	7.38	7.95	4.52	7.32
131.7	3.99	6.19	7.4	4.23	6.6
131.8	4.29	6.56	8.37	4.64	7.03
131.9	3.98	5.68	8.23	4.73	8.25
132.0	5.29	5.64	8.05	5.08	7.5
132.1	5.17	6.29	7.7	4.88	7.78
132.2	5.29	6.08	7.66	5.04	8.39
132.3	5.48	6.16	7.09	4.63	8.43
132.4	4.44	5.27	7.99	4.47	8.21
132.5	5.64	5.21	7.1	4.74	8.12
132.6	6.17	6.49	6.85	5.39	8.5
132.7	6.48	5.95	6.14	4.94	8.89
132.8	7.03	4.85	6.56	3.98	9.27
132.9	7.12	4.36	5.97	4.49	8.77
133.0	7.0	4.48	7.15	4.68	8.57
133.1	5.34	4.86	8.35	3.97	8.84
133.2	6.06	4.34	7.66	4.18	9.16
133.3	6.26	5.34	8.33	4.16	9.94
133.4	5.76	5.57	8.34	4.66	9.16
133.5	5.19	4.88	8.36	4.89	9.22
133.6	6.13	4.87	9.75	3.74	9.9
133.7	6.23	6.0	7.8	3.99	9.71
133.8	6.22	4.95	8.49	4.1	9.91
133.9	7.34	5.39	7.58	3.88	10.15
134.0	6.38	5.32	8.79	3.63	9.49
134.1	6.73	5.96	8.12	3.81	9.97
134.2	6.57	5.63	7.91	4.37	9.53
134.3	6.81	5.63	8.27	4.05	9.32
134.4	7.95	5.59	8.34	4.06	9.45
134.5	7.15	5.33	8.39	5.64	10.25
134.6	6.35	5.32	7.38	4.83	9.75
134.7	5.93	6.22	7.17	4.99	10.16
134.8	5.69	5.89	7.14	5.59	10.38
134.9	4.93	4.82	7.37	4.87	11.0
135.0	4.64	4.36	6.45	5.22	9.54
135.1	5.14	5.3	7.61	4.99	9.33
135.2	5.19	4.39	7.42	5.13	8.58
135.3	6.28	4.17	7.63	5.7	8.27
135.4	4.88	3.83	6.3	5.19	8.51
135.5	3.98	4.51	7.59	4.6	8.04
135.6	5.11	4.66	7.57	5.77	8.97
135.7	5.1	4.8	7.42	5.09	9.72
135.8	5.08	4.74	7.6	4.89	9.2
135.9	5.33	4.59	7.56	5.14	9.1
136.0	5.64	5.18	7.23	5.38	9.11
136.1	4.52	5.74	6.41	5.52	8.93
136.2	4.93	4.91	6.09	5.14	8.81
136.3	5.42	4.47	6.53	5.64	8.63
136.4	5.6	4.99	6.13	6.08	8.9
136.5	6.42	4.64	7.42	5.14	9.17
136.6	4.52	4.59	6.67	5.91	9.26
136.7	4.67	5.04	5.46	5.74	9.59
136.8	3.79	4.18	6.28	5.54	9.1
136.9	3.81	4.38	6.36	5.56	9.88
137.0	3.46	4.9	6.67	6.14	9.07
137.1	3.14	4.21	6.2	6.83	9.8
137.2	4.26	3.97	6.87	6.72	9.6
137.3	3.31	2.59	6.95	6.48	10.1
137.4	2.98	3.33	6.36	7.27	10.34
137.5	2.33	3.32	6.73	7.03	9.96
137.6	3.12	3.62	7.05	7.87	11.22
137.7	2.68	3.45	7.08	7.54	10.81
137.8	3.28	2.62	7.5	7.92	10.57
137.9	2.25	3.28	7.41	7.51	10.12
138.0	2.52	2.66	7.09	7.03	10.82
138.1	2.96	2.83	6.98	7.2	10.34
138.2	2.19	3.4	7.23	6.75	10.41
138.3	2.58	3.19	6.84	6.6	10.54
138.4	1.84	3.33	7.51	7.21	10.56
138.5	2.68	3.42	7.98	7.62	11.13
138.6	2.83	3.43	8.08	8.47	10.51
138.7	2.38	3.18	7.65	7.51	11.01
138.8	1.95	3.45	6.72	7.01	10.43
138.9	2.0	4.13	6.87	7.12	10.2
139.0	2.86	4.28	7.25	6.74	10.88
139.1	2.45	3.18	7.28	8.1	10.43
139.2	3.3	3.26	7.71	8.76	11.26
139.3	2.78	3.35	8.38	8.38	11.75
139.4	3.11	3.45	8.37	8.03	11.38
139.5	2.3	3.32	8.08	8.79	11.29
139.6	2.53	3.92	8.19	7.55	10.87
139.7	2.15	4.33	9.04	7.41	11.17
139.8	2.75	3.93	8.84	7.02	10.2
139.9	1.85	3.32	8.62	8.07	10.72
140.0	2.71	4.16	8.01	7.45	9.77
140.1	2.34	4.42	8.79	6.43	10.04
140.2	2.49	4.06	8.47	7.26	9.78
140.3	2.54	4.9	8.83	7.49	9.2
140.4	2.54	4.64	9.0	7.73	9.41
140.5	2.53	4.12	8.54	9.14	9.05
140.6	2.38	5.14	9.5	7.05	9.13
140.7	1.67	4.66	9.93	7.97	9.0
140.8	1.9	4.0	9.28	7.66	8.74
140.9	2.33	4.53	8.81	7.1	8.49
141.0	2.03	4.78	8.79	6.77	8.34
141.1	3.37	4.63	8.51	7.94	9.77
141.2	2.7	4.51	7.87	7.4	9.57
141.3	2.56	3.76	7.62	7.83	9.11
141.4	3.03	4.4	8.19	7.51	9.28
141.5	2.96	3.93	9.08	6.98	9.36
141.6	1.48	3.84	8.81	7.03	8.14
141.7	1.86	4.18	7.52	6.98	9.4
141.8	2.24	3.69	7.98	6.16	8.72
141.9	1.35	3.5	7.96	6.68	8.77
142.0	1.64	3.87	8.64	7.5	8.17
142.1	2.34	4.25	9.03	6.83	8.28
142.2	1.49	4.55	8.3	6.13	8.97
142.3	2.43	4.08	8.42	6.16	8.61
142.4	2.2	4.99	8.93	6.44	8.01
142.5	1.72	5.22	8.28	7.48	8.76
142.6	2.76	5.39	8.5	7.67	8.7
142.7	2.94	5.24	8.25	8.0	8.3
142.8	2.64	4.8	8.93	8.41	8.97
142.9	2.08	5.06	9.43	8.53	8.89
143.0	2.77	5.27	8.1	8.03	8.31
143.1	2.76	5.17	7.75	7.0	7.87
143.2	1.85	4.19	7.79	7.33	8.45
143.3	2.16	4.47	7.81	7.38	7.89
143.4	1.29	4.54	8.26	6.7	7.84
143.5	1.34	3.46	8.36	7.37	7.45
143.6	0.57	4.09	9.41	6.41	7.94
143.7	1.07	4.18	8.96	6.8	8.24
143.8	1.5	3.92	8.29	6.95	6.77
143.9	0.3	4.63	8.13	6.99	7.11
144.0	1.24	3.85	7.61	6.75	7.74
144.1	0.78	4.87	8.11	7.9	7.51
144.2	1.34	5.44	8.42	6.4	7.4
144.3	1.11	4.84	7.95	6.17	7.9
144.4	0.87	4.74	7.09	5.62	7.95
144.5	1.25	4.87	7.42	6.65	7.54
144.6	1.62	5.28	8.0	6.54	8.22
144.7	2.38	3.82	7.49	6.99	8.48
144.8	2.68	3.28	7.93	7.05	8.06
144.9	2.54	3.62	7.38	7.09	7.74
145.0	3.09	3.45	7.76	6.94	7.62
145.1	2.18	4.09	7.63	6.03	7.57
145.2	2.74	4.24	8.26	6.05	7.3
145.3	3.05	4.3	7.32	6.13	7.35
145.4	3.62	3.58	7.55	6.14	7.02
145.5	3.76	4.18	7.4	5.77	7.66
145.6	2.81	3.16	7.4	5.76	7.97
145.7	3.11	3.29	7.83	4.95	8.47
145.8	2.72	3.21	7.19	5.74	8.28
145.9	1.9	3.42	6.83	4.96	8.31
146.0	2.7	4.42	7.36	4.77	8.35
146.1	2.19	4.23	6.55	5.12	7.86
146.2	1.02	4.86	6.64	5.12	8.19
146.3	1.38	3.74	6.3	4.93	8.1
146.4	2.21	4.05	6.73	5.05	8.37
146.5	2.16	3.84	7.12	4.68	9.25
146.6	2.92	4.22	6.74	4.59	9.18
146.7	2.81	4.46	6.85	4.24	8.7
146.8	3.61	3.43	7.0	4.12	9.67
146.9	3.22	4.41	7.45	4.03	10.13
147.0	2.57	4.19	7.93	4.35	9.16
147.1	2.54	2.48	7.82	4.11	8.94
147.2	1.65	2.83	8.09	3.66	8.84
147.3	1.79	2.52	8.17	3.89	8.92
147.4	2.58	3.29	7.74	3.56	9.63
147.5	1.68	1.98	8.33	3.44	9.27
147.6	2.59	2.6	8.08	2.93	8.87
147.7	1.86	2.29	7.91	3.41	8.11
147.8	2.53	1.89	7.96	3.58	8.35
147.9	2.51	1.95	8.45	3.34	7.96
148.0	2.95	2.73	8.48	3.91	8.9
148.1	2.77	2.86	7.77	4.11	9.87
148.2	3.22	2.79	8.7	4.39	9.4
148.3	2.34	3.77	8.6	4.67	9.88
148.4	3.49	3.79	8.73	4.32	10.09
148.5	3.24	3.63	8.68	4.45	9.68
148.6	3.03	3.7	8.97	3.41	9.63
148.7	2.9	2.89	9.24	3.91	9.33
148.8	3.11	3.3	9.34	4.12	8.69
148.9	3.41	3.06	9.63	4.68	9.47
149.0	3.32	3.36	9.46	4.27	10.21
149.1	3.06	3.4	9.1	4.44	9.03
149.2	3.4	3.61	8.65	4.91	9.99
149.3	3.96	2.91	8.38	4.71	10.25
149.4	3.88	3.33	8.95	4.24	10.81
149.5	3.68	2.33	10.04	4.5	11.3
149.6	3.14	2.26	9.42	4.8	11.39
149.7	3.64	2.89	9.32	4.53	11.59
149.8	4.23	2.79	9.57	4.04	11.27
149.9	3.26	3.16	9.84	4.34	12.09
150.0	3.53	3.1	8.66	4.53	11.22
150.1	2.76	3.43	8.57	4.18	11.64
150.2	2.57	2.76	8.34	4.25	11.62
150.3	2.2	2.23	9.87	4.67	11.45
150.4	3.58	2.66	9.04	4.98	11.55
150.5	3.96	2.91	8.68	5.03	12.12
150.6	3.65	3.47	8.25	4.99	11.52
150.7	3.32	4.25	8.17	4.57	12.09
150.8	3.5	3.83	8.31	5.24	12.13
150.9	3.88	3.2	8.31	4.55	11.09
151.0	3.45	2.69	8.97	5.61	11.42
151.1	3.49	3.64	9.01	5.08	10.43
151.2	4.1	3.93	9.31	4.1	10.65
151.3	3.67	4.22	9.0	5.22	11.32
151.4	3.78	2.78	8.8	3.88	11.28
151.5	3.36	3.77	8.92	4.6	11.25
151.6	3.43	2.5	8.94	4.92	10.82
151.7	4.03	2.83	9.39	5.46	10.86
151.8	3.93	3.37	9.5	6.55	11.03
151.9	4.0	3.17	9.37	5.4	10.91
152.0	5.09	3.19	9.5	6.07	10.51
152.1	4.87	2.04	9.01	5.82	10.26
152.2	4.91	2.76	9.93	5.61	11.38
152.3	4.69	2.83	9.87	6.16	10.33
152.4	5.25	2.58	10.77	6.35	9.98
152.5	5.55	2.32	10.06	6.12	10.27
152.6	4.81	1.93	9.65	7.41	10.31
152.7	5.32	2.67	9.3	7.06	11.04
152.8	5.48	2.94	9.73	6.03	10.96
152.9	5.23	2.96	9.37	6.19	10.21
153.0	5.41	2.74	9.35	6.63	10.95
153.1	5.82	3.36	9.08	6.78	10.19
153.2	4.99	2.81	9.42	6.06	10.4
153.3	4.32	2.67	9.91	7.05	10.87
153.4	3.86	3.16	10.64	6.48	10.53
153.5	3.85	2.7	10.82	7.15	10.69
153.6	5.12	2.54	10.19	7.59	11.02
153.7	4.82	2.76	11.01	6.66	11.15
153.8	4.48	2.49	10.83	7.03	11.35
153.9	4.05	2.9	10.73	7.21	10.81
154.0	4.28	2.38	10.37	5.2	11.64
154.1	4.9	2.6	10.45	6.17	11.46
154.2	4.37	2.55	10.53	5.78	11.74
154.3	4.91	2.87	10.49	6.6	11.67
154.4	4.48	2.7	10.51	6.27	11.42
154.5	5.03	2.89	11.31	6.92	11.57
154.6	4.76	1.6	10.96	6.26	11.95
154.7	4.32	1.14	10.47	5.87	11.07
154.8	4.54	2.18	10.25	6.71	10.67
154.9	4.43	2.17	10.66	6.31	10.26
155.0	5.2	1.61	10.92	5.68	10.9
155.1	4.22	2.3	10.39	5.1	11.39
155.2	4.06	2.75	9.97	4.87	11.01
155.3	4.03	2.5	9.54	4.99	11.19
155.4	4.12	2.87	8.14	4.68	10.56
155.5	4.17	1.94	8.76	5.06	10.08
155.6	3.58	2.02	9.13	5.16	10.83
155.7	3.84	2.51	9.52	4.78	11.33
155.8	3.81	2.3	8.75	4.75	11.84
155.9	3.2	3.06	9.59	4.72	11.47
156.0	3.33	3.29	9.6	4.49	11.47
156.1	2.85	3.18	9.08	4.01	11.25
156.2	3.33	2.61	9.66	4.33	11.4
156.3	2.8	2.68	10.38	3.23	12.02
156.4	3.56	1.98	9.97	4.28	10.92
156.5	3.83	2.06	10.08	4.81	10.95
156.6	3.69	2.35	9.76	3.96	10.77
156.7	4.03	2.11	8.42	4.5	11.27
156.8	4.36	2.45	9.27	3.81	10.79
156.9	4.74	2.91	8.83	3.82	12.03
157.0	4.67	3.34	9.72	3.81	11.72
157.1	4.19	3.29	8.83	4.02	11.7
157.2	4.94	3.15	8.86	4.45	11.28
157.3	5.41	2.61	9.16	4.02	11.05
157.4	4.6	3.58	9.26	4.48	11.19
157.5	4.62	3.57	9.5	3.8	12.11
157.6	4.31	4.12	8.53	4.68	11.98
157.7	4.36	3.52	9.56	4.28	11.45
157.8	3.56	3.54	9.15	4.59	11.01
157.9	4.55	3.37	8.05	4.45	11.5
158.0	4.59	3.37	9.53	4.13	11.57
158.1	4.5	3.5	8.33	4.02	11.17
158.2	4.6	4.22	9.08	4.81	11.3
158.3	4.73	4.26	8.25	4.73	12.05
158.4	5.18	3.83	8.38	4.09	11.27
158.5	4.29	3.53	8.67	3.95	11.37
158.6	5.48	2.97	9.06	3.45	11.11
158.7	3.9	3.69	8.56	3.47	10.87
158.8	4.92	4.8	8.35	3.49	10.65
158.9	5.22	3.81	8.43	2.86	11.34
159.0	4.42	3.23	8.76	3.38	11.14
159.1	4.77	3.63	8.6	2.25	11.13
159.2	5.5	2.45	9.33	2.76	11.3
159.3	4.58	3.3	8.95	3.22	11.85
159.4	4.37	2.57	8.22	3.31	12.13
159.5	4.96	3.3	7.96	2.79	12.23
159.6	4.38	3.64	8.02	3.15	11.14
159.7	4.16	3.14	7.85	1.66	12.38
159.8	4.27	2.11	8.05	2.53	11.75
159.9	4.15	2.21	8.32	2.44	11.38
160.0	3.19	2.06	8.27	3.16	10.6
160.1	3.66	2.86	8.9	2.39	10.67
160.2	4.34	3.04	8.01	2.82	11.08
160.3	4.48	3.35	8.8	3.3	11.3
160.4	4.21	3.17	7.66	3.17	11.23
160.5	4.08	3.22	8.04	3.04	11.9
160.6	3.6	3.15	8.38	3.73	11.28
160.7	4.06	2.9	7.56	3.81	11.12
160.8	3.91	2.47	7.54	4.14	11.65
160.9	3.62	3.1	8.03	3.05	11.85
161.0	4.19	3.06	8.95	2.84	11.79
161.1	4.27	3.01	8.3	3.3	12.22
161.2	4.8	2.86	8.19	4.47	12.05
161.3	4.95	3.71	9.09	3.84	12.64
161.4	5.05	2.78	9.99	3.35	12.48
161.5	5.03	3.55	9.12	4.4	12.67
161.6	5.46	2.98	9.22	4.24	12.26
161.7	5.07	4.16	9.31	3.42	12.63
161.8	4.81	3.95	8.76	3.94	12.57
161.9	4.23	4.25	9.02	3.79	12.13
162.0	4.37	3.82	9.63	3.38	12.03
162.1	4.61	3.47	9.89	2.63	12.43
162.2	4.82	3.28	9.96	3.04	12.32
162.3	5.35	2.68	9.66	3.81	13.14
162.4	4.02	3.07	10.36	2.75	12.62
162.5	4.31	3.1	10.28	3.57	14.08
162.6	4.11	3.56	10.25	2.53	13.24
162.7	4.26	3.23	9.55	2.99	13.29
162.8	4.33	3.31	9.83	2.89	13.25
162.9	4.3	2.78	9.56	2.45	12.22
163.0	4.08	2.61	9.71	2.97	13.78
163.1	4.11	2.89	9.93	3.9	13.3
163.2	4.13	2.82	9.54	2.89	12.75
163.3	3.84	3.24	9.1	2.14	13.31
163.4	4.42	2.98	8.93	2.44	13.81
163.5	5.17	3.31	9.62	2.83	14.17
163.6	5.3	3.75	10.5	2.22	13.5
163.7	5.59	3.87	10.36	2.78	13.41
163.8	4.35	4.44	10.53	1.75	13.52
163.9	4.56	4.47	9.24	1.6	13.59
164.0	5.22	4.36	9.85	2.06	13.01
164.1	4.85	3.84	9.98	2.53	13.16
164.2	5.08	4.75	10.11	2.92	12.55
164.3	4.79	4.79	9.32	2.84	12.7
164.4	5.59	4.59	10.5	2.31	12.98
164.5	5.07	4.36	10.2	2.07	13.64
164.6	5.22	4.08	9.65	2.27	13.35
164.7	5.31	3.91	9.97	3.26	12.46
164.8	5.43	4.28	9.01	2.47	12.85
164.9	5.02	4.69	9.1	1.96	13.15
165.0	4.7	4.95	9.84	1.67	13.36
165.1	5.1	4.93	10.36	0.68	12.53
165.2	5.07	5.06	10.2	1.56	11.6
165.3	4.83	5.09	9.6	1.49	11.85
165.4	5.52	4.85	10.42	1.97	11.5
165.5	5.13	4.56	10.24	1.48	12.22
165.6	5.57	5.56	8.83	0.34	12.64
165.7	4.91	4.96	9.64	1.28	11.64
165.8	5.12	4.05	10.07	2.13	10.76
165.9	5.86	4.71	9.26	1.54	11.57
166.0	5.36	3.9	10.41	1.08	11.62
166.1	5.18	4.77	10.23	1.75	11.89
166.2	4.69	4.53	9.94	1.32	11.65
166.3	3.73	4.22	9.8	1.44	11.75
166.4	4.64	3.99	10.16	0.35	11.53
166.5	4.14	4.24	10.9	0.99	12.34
166.6	4.07	3.65	11.34	1.11	12.09
166.7	4.93	3.92	11.43	1.03	12.34
166.8	4.7	4.47	11.17	1.4	12.74
166.9	4.01	3.42	11.19	0.79	12.4
167.0	4.84	3.87	11.6	1.15	12.85
167.1	4.24	3.72	10.58	1.01	11.44
167.2	5.28	3.82	11.71	1.76	11.96
167.3	4.03	2.76	12.1	1.36	11.4
167.4	4.62	3.21	12.02	2.04	11.11
167.5	4.8	3.42	11.41	1.56	11.76
167.6	4.34	3.61	11.19	2.03	11.54
167.7	4.88	3.97	11.03	1.81	11.23
167.8	5.06	3.72	10.78	2.07	12.17
167.9	5.18	2.99	11.99	2.41	11.83
168.0	5.93	2.99	11.71	1.6	11.62
168.1	5.49	3.17	12.0	1.64	11.85
168.2	5.05	3.81	11.57	2.02	11.82
168.3	5.52	3.36	10.96	1.41	11.9
168.4	4.86	2.46	11.64	2.75	12.41
168.5	4.99	3.78	11.9	2.18	12.33
168.6	4.54	3.68	11.82	2.58	12.63
168.7	4.85	3.91	12.55	2.25	12.53
168.8	4.64	4.5	12.54	2.33	12.33
168.9	4.63	4.32	12.51	1.54	11.06
169.0	4.44	4.45	11.8	1.65	11.52
169.1	4.12	3.81	12.12	1.69	11.26
169.2	4.95	3.82	12.87	1.2	10.94
169.3	4.92	3.98	12.71	1.91	10.24
169.4	5.35	2.91	12.19	2.15	11.51
169.5	5.4	2.49	12.21	1.44	11.45
169.6	6.35	2.4	12.66	1.52	12.01
169.7	6.2	2.62	12.12	1.08	11.76
169.8	6.44	2.62	11.83	1.75	11.68
169.9	5.64	2.07	11.71	0.98	12.02
170.0	5.43	2.12	11.53	1.69	12.94
170.1	5.26	2.23	11.11	2.41	12.57
170.2	5.12	2.11	11.35	2.25	11.76
170.3	5.15	2.43	11.3	1.54	12.44
170.4	3.97	2.66	11.51	1.89	12.92
170.5	5.0	2.14	11.64	1.0	12.82
170.6	5.07	1.82	11.38	2.17	13.2
170.7	4.53	1.59	10.92	1.9	13.43
170.8	4.69	2.41	11.09	2.61	12.89
170.9	4.01	2.4	11.93	1.79	13.5
171.0	4.41	2.0	12.17	1.63	13.32
171.1	4.13	2.54	12.18	1.98	13.13
171.2	4.83	3.05	11.2	2.53	13.32
171.3	4.44	2.47	10.79	2.09	12.89
171.4	4.54	2.53	12.15	1.36	13.69
171.5	5.21	2.04	12.61	1.44	13.43
171.6	5.27	2.36	11.43	1.73	13.21
171.7	5.93	2.97	11.12	1.31	13.96
171.8	5.34	3.09	11.63	1.31	13.96
171.9	5.18	3.38	11.58	1.47	13.71
172.0	5.94	2.45	10.93	1.93	13.05
172.1	5.7	3.7	10.91	1.78	13.25
172.2	5.04	3.0	11.42	2.17	13.98
172.3	4.82	3.49	10.45	1.61	13.78
172.4	4.64	3.04	11.26	1.68	13.53
172.5	4.2	2.55	11.0	1.83	12.74
172.6	5.15	2.35	11.21	1.45	13.52
172.7	4.88	2.77	11.01	1.84	13.21
172.8	4.47	2.17	11.78	1.78	13.57
172.9	4.49	2.12	11.09	1.28	12.2
173.0	4.48	2.29	11.07	1.46	13.34
173.1	4.04	2.38	11.11	1.74	13.2
173.2	4.17	1.88	11.5	2.04	13.39
173.3	4.22	1.76	11.39	1.44	13.08
173.4	4.43	2.19	11.25	1.13	13.17
173.5	4.37	1.53	10.67	1.76	12.83
173.6	4.2	2.21	10.02	2.0	12.73
173.7	4.44	2.25	10.77	2.1	12.16
173.8	4.53	1.94	10.41	2.98	11.75
173.9	4.36	1.29	10.42	3.4	11.43
174.0	4.0	1.75	10.9	2.82	11.39
174.1	4.45	1.07	10.3	2.64	12.51
174.2	4.15	1.43	10.39	2.46	12.53
174.3	3.88	0.83	10.49	2.76	12.98
174.4	4.07	1.0	11.37	2.76	12.56
174.5	4.36	1.16	11.1	2.35	12.35
174.6	5.03	0.92	11.23	2.27	12.79
174.7	5.41	1.19	12.17	2.67	12.47
174.8	4.75	2.46	12.49	1.86	11.83
174.9	4.78	1.32	11.86	2.34	12.81
175.0	5.71	0.94	12.51	1.05	13.27
175.1	5.49	1.93	11.06	1.54	12.18
175.2	5.32	1.65	11.08	1.18	12.51
175.3	6.2	1.32	10.95	1.49	12.17
175.4	6.19	1.77	10.31	1.58	12.18
175.5	6.15	1.47	11.11	1.33	12.43
175.6	6.47	0.88	11.01	1.36	11.92
175.7	6.35	1.19	10.83	1.85	12.31
175.8	6.23	1.74	11.31	1.95	11.49
175.9	6.43	1.9	11.11	2.83	11.39
176.0	6.52	1.06	11.35	3.33	10.92
176.1	6.61	1.28	11.05	3.22	10.55
176.2	6.23	1.23	10.89	2.35	9.24
176.3	6.23	1.82	10.84	2.83	9.75
176.4	6.09	1.28	10.03	2.68	9.25
176.5	6.49	0.68	10.46	1.57	10.19
176.6	6.48	0.57	10.03	2.3	9.8
176.7	6.14	0.74	10.08	2.65	9.48
176.8	6.7	1.11	10.25	2.21	9.67
176.9	7.02	0.8	10.92	1.97	9.95
177.0	6.45	1.65	10.69	2.41	10.47
177.1	6.34	1.53	11.1	1.43	10.77
177.2	6.84	1.35	10.55	2.24	10.41
177.3	7.46	1.3	10.48	2.66	10.48
177.4	6.91	0.7	10.7	2.76	11.39
177.5	7.29	1.09	11.04	2.76	11.05
177.6	6.84	0.95	11.02	2.84	11.54
177.7	7.41	1.1	11.16	2.83	10.95
177.8	7.47	1.77	11.03	2.82	11.02
177.9	7.34	2.22	10.32	1.86	10.85
178.0	6.55	2.11	10.82	2.77	10.88
178.1	7.08	2.4	11.76	2.55	10.24
178.2	7.02	1.33	11.6	3.02	10.96
178.3	6.39	0.77	11.91	2.84	10.63
178.4	6.22	1.23	11.15	2.16	10.88
178.5	7.83	1.38	10.51	2.86	11.19
178.6	7.18	0.91	10.58	2.92	10.67
178.7	8.8	0.75	11.42	3.1	11.04
178.8	7.96	0.71	11.43	2.58	11.31
178.9	7.83	0.17	11.16	2.37	10.6
179.0	7.53	0.48	11.66	2.19	10.03
179.1	6.6	1.44	12.0	2.05	10.91
179.2	6.56	1.36	11.98	1.31	10.94
179.3	6.72	1.72	11.52	1.91	11.63
179.4	6.58	2.4	10.58	1.83	11.61
179.5	5.79	1.53	10.37	2.29	11.11
179.6	5.94	2.26	11.36	1.93	11.71
179.7	6.22	2.15	10.46	2.59	12.4
179.8	4.99	2.09	10.03	1.49	11.53
179.9	6.73	1.61	10.73	2.58	12.09
180.0	6.5	0.86	10.93	2.51	11.14
180.1	6.6	0.67	9.9	1.54	11.52
180.2	5.89	1.31	9.09	2.39	10.86
180.3	5.98	1.84	9.95	2.39	11.22
180.4	5.32	1.18	9.57	2.02	11.09
180.5	4.71	1.82	9.57	2.63	11.44
180.6	5.14	1.25	9.31	2.03	11.2
180.7	5.44	1.1	8.49	1.49	11.65
180.8	5.48	0.95	8.7	2.77	11.55
180.9	5.19	1.24	8.34	2.69	12.52
181.0	5.39	2.14	8.48	2.44	12.39
181.1	5.67	2.95	9.22	3.15	12.45
181.2	5.58	3.81	8.57	3.08	12.33
181.3	6.0	3.33	9.03	2.41	11.99
181.4	6.34	3.46	8.47	2.39	12.53
181.5	5.96	2.45	7.4	2.22	13.75
181.6	5.86	2.4	8.44	2.42	13.03
181.7	5.22	2.14	8.47	2.04	12.34
181.8	4.74	1.59	8.42	1.11	12.93
181.9	6.22	2.35	8.34	1.4	12.46
182.0	4.7	2.44	8.82	2.59	12.94
182.1	3.47	2.75	8.6	2.47	13.35
182.2	5.0	2.95	8.7	2.7	13.27
182.3	4.4	2.59	9.69	2.25	13.41
182.4	4.89	2.4	10.0	2.38	13.23
182.5	5.33	2.67	10.14	2.6	13.34
182.6	5.01	2.83	9.72	2.81	12.96
182.7	5.11	2.43	9.87	2.88	12.99
182.8	5.0	2.26	8.92	2.58	12.84
182.9	5.45	3.24	10.05	3.18	12.93
183.0	5.23	2.86	9.2	3.69	12.44
183.1	4.93	3.21	8.86	3.22	13.07
183.2	4.78	3.07	8.49	2.34	13.5
183.3	5.34	3.49	8.83	2.37	12.46
183.4	5.49	2.2	8.82	2.81	12.45
183.5	5.93	2.47	9.3	2.48	13.28
183.6	4.45	2.37	8.96	1.95	13.71
183.7	4.49	2.29	9.37	0.9	14.09
183.8	3.83	2.31	9.22	1.73	13.57
183.9	3.51	2.07	10.36	2.38	13.94
184.0	3.51	2.3	10.05	1.98	13.68
184.1	3.49	2.68	9.23	1.85	13.3
184.2	3.68	3.74	9.48	2.52	12.85
184.3	3.76	3.24	10.03	2.35	13.86
184.4	3.76	4.36	9.41	3.33	13.75
184.5	4.28	3.77	10.07	3.18	12.72
184.6	4.49	3.32	9.69	2.8	13.28
184.7	4.3	2.98	9.75	2.29	13.68
184.8	4.54	3.36	10.62	2.0	13.76
184.9	4.2	3.26	10.0	2.92	14.06
185.0	4.75	4.01	10.43	2.42	14.21
185.1	4.84	3.91	11.1	2.62	14.36
185.2	2.8	4.19	11.22	2.29	13.94
185.3	2.86	5.38	11.27	3.12	14.1
185.4	3.61	4.08	11.48	2.71	13.21
185.5	3.19	3.55	11.38	2.26	13.19
185.6	3.19	3.91	10.41	2.01	14.5
185.7	4.43	4.57	11.14	1.9	14.81
185.8	5.26	3.54	11.0	1.19	14.86
185.9	5.45	2.77	10.89	1.45	13.03
186.0	4.96	3.72	10.92	1.71	13.5
186.1	5.15	3.67	11.23	2.37	13.32
186.2	5.21	3.94	10.87	3.31	13.56
186.3	5.26	4.25	10.18	3.29	12.96
186.4	6.57	4.51	10.77	2.6	12.86
186.5	5.92	4.14	10.03	3.29	12.92
186.6	5.92	4.29	10.73	3.32	12.49
186.7	5.56	4.32	10.81	3.48	12.56
186.8	5.53	4.38	10.43	3.07	12.76
186.9	5.07	4.7	10.56	2.99	12.28
187.0	4.89	3.92	10.61	3.03	12.48
187.1	4.36	5.06	11.34	1.68	13.28
187.2	4.91	3.67	11.14	2.08	12.02
187.3	4.5	4.28	11.59	2.01	12.82
187.4	5.08	3.62	11.72	1.58	12.29
187.5	5.05	4.12	11.3	1.29	11.57
187.6	5.14	3.49	11.19	1.03	10.9
187.7	5.14	3.48	11.06	0.89	11.24
187.8	5.22	3.44	10.74	0.46	12.29
187.9	5.7	3.56	11.0	0.65	12.48
188.0	5.06	3.71	10.89	1.12	11.87
188.1	6.3	3.54	10.54	0.56	11.19
188.2	5.36	3.46	10.09	0.31	11.76
188.3	5.13	4.28	10.31	0.63	11.15
188.4	5.47	4.27	10.92	0.38	11.8
188.5	5.27	4.49	10.12	0.57	11.2
188.6	5.61	3.74	10.96	0.38	10.55
188.7	5.82	4.11	10.41	0.93	10.88
188.8	5.86	3.82	10.75	1.23	10.87
188.9	5.71	3.23	12.13	1.0	10.24
189.0	4.8	3.15	11.9	0.97	10.93
189.1	5.41	3.54	11.02	1.14	10.95
189.2	5.16	3.92	11.54	0.72	10.13
189.3	6.39	3.66	10.47	1.41	10.47
189.4	5.49	3.07	10.23	0.8	10.24
189.5	5.91	4.15	11.01	1.3	10.28
189.6	5.89	4.38	10.17	1.44	11.01
189.7	6.0	4.45	9.86	1.96	10.78
189.8	5.81	4.11	9.62	1.69	11.16
189.9	5.8	4.56	10.3	2.15	11.22
190.0	5.62	3.66	10.06	1.91	11.68
190.1	5.55	4.08	10.0	0.74	11.72
190.2	6.1	3.53	9.78	0.85	12.52
190.3	5.71	3.78	9.99	1.27	11.02
190.4	6.0	3.22	10.89	1.16	12.49
190.5	5.98	3.99	10.38	1.09	12.01
190.6	6.26	4.43	10.53	1.87	11.17
190.7	5.34	3.91	10.24	1.48	11.7
190.8	5.53	4.09	9.98	1.13	12.45
190.9	6.24	4.34	10.02	1.05	11.85
191.0	6.04	3.82	11.04	1.16	11.66
191.1	5.99	3.71	10.31	1.41	12.24
191.2	5.15	4.41	10.62	1.83	11.78
191.3	5.17	4.05	9.62	1.63	11.9
191.4	4.82	3.41	10.36	2.16	11.4
191.5	5.06	4.2	11.24	1.89	11.2
191.6	5.72	4.25	11.42	2.31	11.45
191.7	4.64	4.36	10.72	2.16	11.33
191.8	4.71	4.35	10.23	2.47	11.74
191.9	4.4	4.82	11.05	2.13	11.89
192.0	4.29	4.96	11.1	1.54	11.12
192.1	4.22	4.76	11.05	1.63	11.74
192.2	4.77	4.64	10.03	1.78	11.11
192.3	4.15	5.72	10.51	1.32	11.12
192.4	4.91	5.13	10.98	1.28	11.34
192.5	4.87	5.59	11.32	1.27	10.85
192.6	4.34	4.63	11.46	1.96	11.02
192.7	4.51	5.0	11.21	1.75	11.35
192.8	3.9	5.52	11.89	1.05	12.09
192.9	4.69	4.8	10.65	1.43	12.0
193.0	4.64	4.84	10.99	1.24	12.73
193.1	5.19	5.44	10.75	0.98	12.83
193.2	5.74	4.96	11.02	1.91	11.91
193.3	4.45	5.19	10.63	1.18	13.15
193.4	5.31	4.77	11.11	1.6	12.55
193.5	4.83	4.32	10.81	1.37	12.82
193.6	4.65	5.15	10.68	0.54	13.26
193.7	4.97	4.91	11.37	1.12	13.43
193.8	5.14	5.23	11.89	1.8	13.85
193.9	5.32	4.47	12.36	1.58	14.46
194.0	5.14	4.55	11.66	1.44	13.35
194.1	5.03	4.57	11.24	1.51	13.38
194.2	4.88	4.12	11.12	1.39	13.14
194.3	4.96	4.77	10.64	2.12	12.58
194.4	5.12	4.46	11.4	0.92	12.87
194.5	5.08	4.43	11.81	2.44	13.35
194.6	5.74	3.97	11.82	2.15	13.5
194.7	5.41	4.68	11.53	2.18	12.81
194.8	6.0	4.91	10.59	2.1	12.66
194.9	6.0	4.76	10.3	2.18	12.98
195.0	5.71	4.45	10.29	1.49	12.97
195.1	6.24	3.87	11.7	1.72	13.31
195.2	6.38	3.4	11.92	1.7	12.71
195.3	5.94	4.89	11.71	1.35	12.35
195.4	6.43	4.02	10.91	1.2	11.43
195.5	5.71	3.24	10.48	1.36	11.61
195.6	6.52	3.05	10.47	1.97	11.83
195.7	6.7	3.16	12.05	2.15	11.61
195.8	6.11	2.74	11.18	2.06	10.76
195.9	5.83	2.71	11.13	2.47	10.83
196.0	5.64	2.35	10.02	2.47	9.71
196.1	6.22	2.09	10.4	2.2	9.56
196.2	5.94	2.91	10.15	1.15	9.27
196.3	4.99	3.34	9.76	2.12	9.35
196.4	5.51	3.77	10.22	2.67	9.71
196.5	5.44	4.65	9.85	2.73	10.03
196.6	6.13	4.15	10.46	2.15	8.89
196.7	6.3	3.89	10.88	2.49	9.19
196.8	6.01	4.49	9.65	1.88	9.03
196.9	5.65	4.32	9.57	1.73	9.45
197.0	5.43	4.49	9.14	1.39	8.43
197.1	6.32	3.68	9.56	2.39	7.86
197.2	6.46	3.58	10.49	2.19	8.86
197.3	6.69	4.2	10.19	2.1	9.75
197.4	5.87	3.8	10.83	2.17	8.93
197.5	6.34	3.46	10.94	1.96	9.01
197.6	6.13	3.46	10.74	2.75	9.18
197.7	6.22	3.66	10.51	2.24	9.47
197.8	6.69	3.97	10.54	2.88	9.7
197.9	6.37	4.73	11.3	2.78	9.94
198.0	6.41	4.1	10.6	2.27	9.76
198.1	6.08	5.34	11.38	2.25	10.77
198.2	6.12	3.96	10.93	1.74	10.69
198.3	6.04	4.46	11.29	1.29	10.3
198.4	6.72	4.27	11.41	2.04	9.08
198.5	6.69	3.56	11.32	2.03	9.91
198.6	7.02	3.58	11.33	1.69	9.94
198.7	6.45	3.56	10.47	1.71	9.02
198.8	6.32	3.74	11.55	1.94	9.01
198.9	6.19	3.69	11.14	1.96	9.87
199.0	5.9	3.59	11.72	2.04	8.66
199.1	6.71	3.33	12.59	2.35	9.29
199.2	6.54	3.46	12.51	2.54	9.3
199.3	5.64	4.06	12.13	1.55	9.28
199.4	5.29	4.06	12.73	1.6	9.29
199.5	4.42	4.89	12.35	2.77	8.59
199.6	4.91	4.29	12.14	2.7	8.68
199.7	5.25	3.51	11.37	3.07	9.57
199.8	5.14	3.22	11.31	2.74	10.07
[truncated: 8,503 more rows]
