# Supplementary material for: N-Glycans modulate tilting of HIV-1 envelope glycoprotein
Source: Nat Commun. 2026 Apr 15;17:5206. doi: 10.1038/s41467-026-71874-2 (PMC13254402; doi:10.1038/s41467-026-71874-2)
Supplement: Supplementary file 8 — Source Data [file 41467_2026_71874_MOESM8_ESM.zip › source_data/1_Main_Text_Figures/1_Figure_2/Fig2b_left_WT_timeseries.txt]

Time_ns	R1_deg	R2_deg	R3_deg	R4_deg	R5_deg
0.0	2.81	2.81	2.81	2.81	2.81
0.1	7.59	7.59	7.59	7.59	7.59
0.2	7.61	2.27	6.97	15.98	6.06
0.3	6.79	2.46	7.74	15.5	5.64
0.4	7.43	2.1	8.3	15.88	5.64
0.5	7.72	1.94	8.64	15.23	4.87
0.6	7.57	1.52	8.75	15.12	5.64
0.7	7.27	2.21	8.54	15.26	6.61
0.8	7.58	2.28	9.78	14.57	5.59
0.9	7.45	2.29	8.2	15.08	5.81
1.0	8.41	2.15	9.25	14.89	5.2
1.1	8.21	2.84	8.41	14.5	5.26
1.2	8.73	2.74	7.87	13.99	4.78
1.3	8.25	3.39	8.79	14.43	5.6
1.4	8.3	3.21	7.86	14.23	5.76
1.5	9.1	3.52	9.43	13.06	5.9
1.6	8.73	3.13	9.74	14.05	5.66
1.7	8.62	3.16	9.09	14.72	6.45
1.8	7.49	3.44	8.88	14.45	7.09
1.9	7.87	4.16	9.65	15.11	6.28
2.0	8.26	3.58	9.56	15.64	6.8
2.1	7.83	4.32	9.88	15.09	5.87
2.2	8.21	4.68	10.02	14.4	6.03
2.3	8.21	5.2	9.62	14.92	6.04
2.4	7.8	5.46	10.59	14.34	6.85
2.5	7.04	5.2	10.69	14.22	6.28
2.6	7.7	5.13	10.33	14.22	6.82
2.7	7.82	4.13	10.14	14.47	6.36
2.8	8.72	4.83	10.13	14.19	5.93
2.9	8.02	4.44	10.75	14.52	6.7
3.0	8.36	4.44	10.34	13.51	5.73
3.1	8.97	3.62	10.95	14.33	6.26
3.2	7.96	4.18	10.64	14.24	6.04
3.3	7.52	4.15	10.73	14.4	5.83
3.4	7.81	3.61	10.47	13.93	6.4
3.5	7.76	4.4	11.01	14.2	6.47
3.6	7.33	4.15	10.32	14.73	5.82
3.7	7.79	4.83	11.28	14.21	6.9
3.8	8.3	5.48	12.2	14.37	6.47
3.9	7.7	5.09	11.85	14.98	6.02
4.0	7.59	4.96	11.74	14.77	7.05
4.1	7.7	5.03	11.71	15.16	5.99
4.2	8.3	4.56	11.75	15.53	7.01
4.3	8.58	5.06	12.16	15.87	7.25
4.4	8.58	3.94	11.91	15.14	6.68
4.5	7.9	3.93	11.68	15.17	7.17
4.6	7.89	4.42	11.99	14.92	6.44
4.7	7.27	4.36	11.95	14.7	6.94
4.8	7.42	3.77	11.67	15.19	6.8
4.9	7.08	3.62	11.34	15.53	6.6
5.0	7.7	4.04	11.52	16.06	6.35
5.1	7.39	3.77	10.66	15.19	7.35
5.2	8.12	3.9	11.01	15.33	6.25
5.3	7.53	4.07	10.55	16.01	7.07
5.4	7.67	4.35	10.86	15.82	7.0
5.5	8.0	4.04	11.18	15.45	7.03
5.6	8.29	4.46	10.56	16.14	8.18
5.7	7.29	4.56	10.76	16.05	8.13
5.8	7.84	4.6	11.39	16.16	8.05
5.9	7.38	2.92	11.22	15.82	8.39
6.0	7.11	4.45	11.2	15.79	7.48
6.1	6.65	3.27	11.01	14.62	6.69
6.2	7.2	3.09	10.62	14.97	6.73
6.3	8.08	3.03	10.82	14.92	5.57
6.4	8.49	4.55	11.91	14.49	6.28
6.5	7.99	3.63	11.9	13.74	7.49
6.6	7.35	3.84	10.99	14.37	6.87
6.7	7.36	4.2	11.12	14.06	6.53
6.8	7.76	4.97	10.71	14.21	6.6
6.9	7.79	5.35	10.51	14.5	7.21
7.0	8.18	5.49	10.83	14.52	7.07
7.1	7.91	4.69	10.8	14.18	7.56
7.2	8.64	4.14	11.17	14.19	7.07
7.3	7.85	5.32	10.58	14.59	7.13
7.4	7.58	4.85	11.03	13.85	7.0
7.5	7.89	5.6	10.29	14.47	6.96
7.6	7.13	5.63	10.16	13.99	6.54
7.7	7.63	5.16	11.06	14.5	6.22
7.8	7.56	6.3	11.48	14.63	6.54
7.9	6.77	6.03	11.1	14.79	5.89
8.0	7.64	5.5	10.17	14.97	6.19
8.1	6.67	5.06	11.17	15.93	6.05
8.2	7.76	5.49	11.23	15.1	6.85
8.3	8.44	4.7	10.86	14.64	7.08
8.4	7.84	5.22	10.77	14.29	6.57
8.5	8.19	4.5	10.71	14.68	6.59
8.6	6.99	4.26	10.29	14.76	6.46
8.7	6.93	4.03	11.25	14.05	7.04
8.8	7.52	3.55	10.7	13.68	6.23
8.9	7.96	3.35	10.57	13.44	5.69
9.0	7.56	3.98	9.61	14.19	6.13
9.1	7.65	4.75	10.0	14.2	6.23
9.2	7.59	4.29	10.57	14.69	6.71
9.3	7.44	4.34	9.67	15.38	7.24
9.4	6.25	3.75	9.84	14.93	6.68
9.5	5.95	3.55	9.37	16.07	7.78
9.6	6.04	3.1	10.15	15.6	6.9
9.7	5.73	2.44	9.81	15.79	6.99
9.8	6.05	2.85	10.34	15.96	6.54
9.9	6.45	3.18	9.97	15.32	6.13
10.0	6.83	3.87	10.17	16.59	6.79
10.1	6.81	4.26	10.67	15.44	6.86
10.2	6.47	4.06	9.92	15.36	6.43
10.3	6.34	3.16	9.61	15.79	7.1
10.4	6.58	3.67	9.9	15.92	7.21
10.5	6.06	3.26	10.53	15.72	7.06
10.6	6.84	3.04	9.82	15.3	7.03
10.7	6.95	3.62	10.85	15.45	7.95
10.8	7.22	4.18	11.39	16.13	7.96
10.9	6.39	4.79	10.86	16.22	7.73
11.0	6.97	4.99	11.12	17.28	7.27
11.1	7.08	4.74	10.22	16.05	6.11
11.2	7.01	4.93	10.92	15.73	6.64
11.3	7.55	3.3	11.72	15.87	7.05
11.4	7.42	3.88	11.58	16.05	7.78
11.5	7.66	3.92	11.96	16.27	7.05
11.6	7.51	4.77	12.15	15.71	6.92
11.7	8.01	4.42	12.08	15.56	6.69
11.8	7.71	4.3	12.77	15.66	7.52
11.9	7.93	3.43	13.51	16.07	7.62
12.0	7.51	3.85	13.4	16.71	6.1
12.1	7.79	3.5	13.18	16.22	6.24
12.2	7.82	3.32	13.45	15.61	6.61
12.3	8.39	4.13	13.49	15.83	6.36
12.4	8.22	4.18	12.93	16.04	7.02
12.5	7.19	3.28	13.05	16.44	6.81
12.6	7.08	3.57	12.11	16.28	6.83
12.7	7.2	3.52	12.66	15.45	6.07
12.8	7.18	3.97	12.1	15.87	6.48
12.9	7.6	3.81	13.36	15.9	6.51
13.0	8.14	3.37	13.04	16.7	6.24
13.1	7.64	3.33	12.5	16.35	6.92
13.2	7.15	3.54	12.29	15.66	6.26
13.3	7.7	3.03	12.05	15.68	6.22
13.4	7.5	3.53	12.85	16.44	7.06
13.5	7.35	3.18	12.88	15.9	7.04
13.6	8.26	4.2	13.4	15.17	6.26
13.7	7.22	3.48	12.96	15.33	6.43
13.8	8.45	3.41	13.28	15.86	7.0
13.9	7.43	3.12	12.59	16.69	7.2
14.0	7.81	3.59	12.38	16.77	6.88
14.1	8.12	3.37	12.11	16.12	7.1
14.2	7.82	2.84	12.23	15.86	7.06
14.3	7.03	3.38	11.91	16.92	7.98
14.4	7.57	4.57	12.07	16.51	7.11
14.5	8.06	4.63	12.82	16.66	7.95
14.6	8.68	4.28	11.52	16.39	7.25
14.7	8.38	4.39	11.72	16.66	8.55
14.8	7.4	5.24	10.74	17.04	7.5
14.9	7.78	4.79	10.63	16.89	7.67
15.0	7.98	6.01	11.55	16.18	7.21
15.1	8.8	4.75	12.4	16.9	7.56
15.2	8.2	4.76	11.88	16.59	7.3
15.3	7.0	4.79	12.48	17.73	7.61
15.4	7.01	5.83	12.0	17.75	7.31
15.5	8.03	5.85	11.97	17.27	7.56
15.6	8.04	5.57	12.12	17.95	7.46
15.7	8.47	5.37	12.59	17.51	7.64
15.8	8.09	6.07	11.81	17.39	7.84
15.9	8.16	5.68	12.84	17.24	7.58
16.0	7.97	5.42	11.87	17.76	8.19
16.1	7.93	5.55	11.58	18.4	7.7
16.2	8.58	5.19	11.41	17.42	8.09
16.3	8.52	5.18	10.17	17.78	7.92
16.4	8.63	5.83	10.49	18.36	7.38
16.5	9.16	4.87	10.79	18.14	8.0
16.6	9.03	4.91	10.58	17.67	8.25
16.7	9.61	4.73	10.32	17.71	8.73
16.8	9.0	4.46	10.22	17.08	7.76
16.9	9.23	4.54	9.49	17.08	8.14
17.0	9.36	4.25	9.84	17.22	8.46
17.1	8.87	4.7	10.21	16.45	8.63
17.2	9.38	4.69	10.83	15.96	8.77
17.3	9.38	4.78	10.59	15.76	9.09
17.4	9.28	4.57	10.88	16.46	8.31
17.5	9.58	4.0	9.81	16.98	8.9
17.6	9.3	4.2	10.03	17.17	8.65
17.7	8.08	3.95	10.18	16.65	9.69
17.8	9.01	3.55	9.48	17.1	8.67
17.9	9.37	3.87	9.13	17.08	8.92
18.0	9.21	3.64	9.82	16.66	8.6
18.1	8.99	3.06	8.62	16.22	8.7
18.2	7.68	3.52	8.71	16.03	8.91
18.3	8.9	3.17	9.46	16.46	8.58
18.4	8.07	2.83	8.95	17.41	9.41
18.5	8.95	2.63	9.14	18.1	9.06
18.6	8.45	2.91	8.85	17.24	9.4
18.7	8.41	2.52	8.77	17.55	9.04
18.8	9.29	3.07	9.24	18.14	8.8
18.9	9.31	3.62	9.09	17.26	9.42
19.0	9.69	3.69	9.65	17.54	9.06
19.1	9.29	3.9	9.64	17.98	8.8
19.2	9.88	3.54	9.69	17.92	8.26
19.3	9.71	2.84	9.1	17.87	8.34
19.4	10.04	3.32	9.49	17.82	8.07
19.5	9.33	2.79	9.49	17.63	8.8
19.6	9.34	3.75	8.78	17.05	8.53
19.7	9.9	3.92	8.86	17.86	8.85
19.8	9.66	3.45	8.39	17.35	8.61
19.9	9.74	3.32	9.34	17.58	8.56
20.0	9.13	2.67	10.15	17.78	8.16
20.1	9.9	2.64	9.44	17.52	8.08
20.2	9.67	2.4	9.83	17.89	8.83
20.3	8.46	2.91	10.84	18.16	8.62
20.4	9.01	3.52	11.12	18.55	8.58
20.5	9.36	2.5	10.47	18.25	9.77
20.6	9.98	2.5	10.0	18.12	9.31
20.7	9.93	2.51	10.0	18.02	8.05
20.8	9.92	2.07	10.62	17.98	8.65
20.9	9.59	2.67	11.33	17.89	9.08
21.0	9.74	2.87	10.82	17.93	8.69
21.1	9.45	3.09	11.54	17.67	9.12
21.2	8.94	3.81	10.89	17.78	9.02
21.3	9.18	4.22	10.51	17.91	8.97
21.4	8.17	2.8	10.79	18.7	8.88
21.5	8.73	3.95	11.02	18.18	8.72
21.6	8.88	4.31	10.51	17.27	8.14
21.7	9.85	4.17	10.05	17.24	8.09
21.8	9.24	4.38	10.24	17.17	8.52
21.9	9.62	3.83	10.35	16.95	8.3
22.0	9.09	4.34	10.0	17.25	8.84
22.1	8.69	4.56	9.85	17.37	8.83
22.2	8.26	4.04	9.91	18.04	8.56
22.3	7.94	3.72	10.48	18.49	8.37
22.4	9.25	3.67	9.57	18.31	9.18
22.5	9.03	3.74	9.48	17.93	9.36
22.6	9.66	3.98	9.05	17.89	9.07
22.7	8.62	4.48	9.94	17.04	8.88
22.8	9.59	3.97	10.49	17.19	8.46
22.9	9.0	3.69	10.14	16.94	7.65
23.0	8.5	3.14	10.34	16.64	8.11
23.1	7.84	4.57	9.86	16.99	7.99
23.2	8.4	3.24	9.4	16.94	6.73
23.3	7.5	3.16	9.76	17.28	7.42
23.4	7.86	3.51	8.84	17.23	8.06
23.5	7.49	4.21	9.27	16.87	7.89
23.6	8.64	3.63	9.63	17.37	7.97
23.7	7.88	4.66	9.71	18.24	8.27
23.8	7.67	5.24	10.12	16.82	8.0
23.9	8.22	5.31	9.45	17.1	8.3
24.0	8.42	5.47	9.73	17.68	7.86
24.1	7.62	4.91	9.73	18.08	8.93
24.2	8.47	5.36	9.58	18.54	8.85
24.3	8.55	4.52	9.6	18.62	9.39
24.4	8.81	4.57	8.64	17.93	9.3
24.5	8.87	4.96	8.89	18.09	9.8
24.6	8.47	4.49	9.02	18.2	9.98
24.7	8.6	4.54	10.16	18.2	10.14
24.8	8.19	5.17	9.7	18.86	10.04
24.9	8.55	4.56	10.12	18.54	9.43
25.0	8.79	4.61	10.21	18.75	9.75
25.1	8.92	5.31	9.62	18.32	10.57
25.2	8.76	5.01	8.9	18.53	9.53
25.3	9.18	4.92	9.35	19.25	10.22
25.4	8.81	4.55	9.15	18.73	10.64
25.5	8.77	4.44	8.93	18.35	11.21
25.6	9.54	4.71	9.09	19.25	11.12
25.7	9.74	4.93	8.24	19.38	11.18
25.8	10.49	5.38	8.35	18.52	10.48
25.9	10.6	4.65	8.5	18.97	10.48
26.0	10.22	4.97	8.28	19.26	10.23
26.1	10.39	5.13	8.86	20.04	10.99
26.2	10.12	5.01	9.6	19.9	10.54
26.3	10.38	5.73	8.85	20.31	10.66
26.4	10.97	5.72	9.21	20.73	10.14
26.5	10.81	5.96	9.77	20.4	10.05
26.6	10.97	5.4	9.38	21.28	10.22
26.7	10.09	5.68	9.91	21.55	10.21
26.8	10.25	5.57	9.24	21.39	10.04
26.9	10.41	6.01	9.57	20.61	10.19
27.0	10.64	6.2	9.32	20.57	10.29
27.1	11.09	6.53	10.09	21.38	10.15
27.2	10.55	6.44	9.73	20.78	9.73
27.3	9.96	5.99	10.55	20.4	9.73
27.4	11.48	6.4	10.72	20.11	9.22
27.5	12.22	6.25	11.18	21.02	8.95
27.6	12.33	6.1	10.53	20.8	8.83
27.7	10.97	5.93	11.67	20.96	9.42
27.8	11.22	5.56	10.6	21.13	10.18
27.9	11.5	5.22	10.53	21.78	9.52
28.0	11.64	4.77	9.8	21.5	10.76
28.1	10.46	4.4	9.02	20.52	9.37
28.2	12.24	4.18	9.7	20.84	9.81
28.3	11.32	2.79	9.92	21.67	9.11
28.4	11.99	2.8	10.42	21.19	8.45
28.5	11.91	2.23	10.16	21.25	9.11
28.6	12.07	3.51	10.29	21.59	9.69
28.7	13.09	4.21	9.97	22.09	9.82
28.8	13.32	3.85	10.64	21.72	9.71
28.9	12.57	4.12	11.34	21.54	10.8
29.0	12.34	4.56	11.12	20.69	9.86
29.1	11.52	3.64	10.31	20.81	9.58
29.2	12.24	3.08	10.69	21.68	9.57
29.3	12.21	2.83	9.63	22.48	9.38
29.4	12.53	2.74	10.11	22.46	9.54
29.5	11.47	3.42	9.95	21.87	8.67
29.6	11.76	2.88	9.72	21.34	8.95
29.7	11.85	3.06	10.69	21.52	9.64
29.8	12.47	3.09	10.93	21.09	9.92
29.9	12.57	4.63	9.97	20.77	9.97
30.0	12.02	4.14	10.91	21.06	9.73
30.1	12.05	3.68	10.55	21.18	10.55
30.2	10.81	3.66	9.88	20.65	10.51
30.3	12.71	3.09	9.87	20.17	10.3
30.4	12.68	3.72	10.89	21.12	10.2
30.5	12.57	3.19	10.03	20.29	10.26
30.6	12.8	3.46	9.97	20.3	10.45
30.7	11.89	3.12	9.76	20.28	10.49
30.8	11.76	3.06	10.32	21.14	9.84
30.9	10.89	3.36	10.39	20.35	10.35
31.0	11.63	2.31	10.51	20.08	10.15
31.1	11.03	2.43	10.34	20.27	9.13
31.2	12.09	3.21	10.95	19.85	9.81
31.3	12.75	2.87	11.7	19.96	9.54
31.4	12.94	3.15	10.85	19.93	9.15
31.5	13.18	2.56	12.07	18.36	9.08
31.6	12.55	1.93	11.47	19.04	10.31
31.7	11.97	3.13	12.5	19.51	9.71
31.8	11.87	3.41	12.27	20.3	8.48
31.9	12.88	2.9	12.08	20.51	9.19
32.0	12.46	3.05	11.65	20.49	9.16
32.1	12.07	2.67	11.98	21.53	9.08
32.2	11.74	2.38	12.41	21.09	9.59
32.3	12.09	3.24	12.5	20.89	9.75
32.4	12.41	3.59	13.15	20.22	9.6
32.5	12.2	3.3	12.76	20.51	9.7
32.6	11.45	3.19	13.24	20.5	9.48
32.7	11.67	3.43	12.41	20.01	9.87
32.8	11.65	2.94	12.93	20.07	9.72
32.9	11.6	2.52	13.96	19.61	9.74
33.0	12.32	2.71	12.99	20.38	10.28
33.1	11.61	2.46	12.55	20.66	9.77
33.2	10.94	1.92	12.5	20.84	9.5
33.3	11.34	1.57	13.1	21.1	9.55
33.4	11.33	1.54	12.25	20.84	9.37
33.5	12.17	1.91	12.27	19.97	8.75
33.6	11.97	2.89	11.72	20.68	8.44
33.7	11.73	2.04	11.99	21.02	8.29
33.8	12.67	2.57	11.34	21.17	8.31
33.9	12.05	2.31	11.61	21.38	8.53
34.0	11.92	2.08	11.41	21.52	8.45
34.1	11.38	2.18	11.42	21.77	9.21
34.2	12.41	1.89	11.75	21.74	10.0
34.3	12.33	2.31	11.64	21.63	11.08
34.4	13.0	2.16	11.04	21.58	10.74
34.5	13.16	1.94	12.03	21.56	10.57
34.6	12.31	1.89	11.36	21.6	10.51
34.7	11.76	1.92	11.18	21.82	11.67
34.8	12.6	2.16	11.97	21.43	10.21
34.9	11.88	2.88	11.95	22.08	9.88
35.0	11.65	2.8	11.39	22.44	9.84
35.1	11.0	2.7	12.05	21.57	10.14
35.2	10.51	2.8	11.31	22.28	10.09
35.3	10.43	2.66	10.97	22.47	10.74
35.4	10.0	2.72	10.52	21.22	11.36
35.5	11.16	2.17	10.45	21.45	10.79
35.6	11.03	2.18	11.02	22.15	10.75
35.7	11.67	1.43	10.89	22.51	10.91
35.8	12.09	2.21	11.58	22.56	10.83
35.9	11.87	2.02	11.05	21.93	10.57
36.0	11.99	2.24	11.5	21.46	10.72
36.1	12.52	1.82	11.42	21.11	10.26
36.2	12.35	0.93	11.1	21.19	11.07
36.3	11.95	0.93	11.91	21.16	10.36
36.4	12.32	1.87	12.11	20.52	10.1
36.5	12.76	2.08	11.66	21.51	10.07
36.6	12.96	1.31	12.12	21.23	10.23
36.7	12.64	0.85	11.38	20.93	10.51
36.8	12.59	1.05	12.06	20.7	9.73
36.9	12.78	1.07	12.2	20.66	9.97
37.0	13.3	0.27	11.93	21.22	10.29
37.1	12.5	0.64	12.06	20.83	10.46
37.2	13.86	1.04	12.31	21.0	10.36
37.3	12.88	1.3	12.55	21.53	10.5
37.4	11.94	2.31	12.11	21.4	9.32
37.5	12.81	1.07	10.99	21.35	10.72
37.6	12.62	0.97	11.35	20.9	10.2
37.7	12.47	0.58	11.03	20.29	10.16
37.8	12.2	0.68	11.96	19.65	10.65
37.9	13.58	0.61	12.02	20.03	11.11
38.0	13.58	0.08	10.72	19.98	10.17
38.1	12.94	0.73	10.54	20.24	10.52
38.2	12.94	0.9	10.78	19.72	11.06
38.3	13.18	0.99	10.37	19.34	10.12
38.4	12.62	1.56	9.89	20.61	10.98
38.5	11.94	1.33	10.0	19.56	11.17
38.6	13.29	1.83	8.96	20.07	10.11
38.7	13.5	2.02	9.35	20.33	10.48
38.8	12.78	1.11	9.1	20.02	10.07
38.9	13.99	2.19	9.18	20.66	9.98
39.0	13.06	2.03	10.49	21.16	10.59
39.1	13.23	1.24	9.4	20.97	10.32
39.2	12.96	1.66	9.38	21.63	11.02
39.3	13.06	1.46	10.15	21.34	11.49
39.4	13.61	1.92	10.33	20.8	10.31
39.5	11.92	1.92	10.14	21.63	11.18
39.6	12.01	0.85	10.25	20.43	11.06
39.7	11.42	0.83	10.51	20.48	11.15
39.8	11.45	0.88	10.48	21.06	11.1
39.9	10.81	1.04	10.45	20.95	9.82
40.0	10.43	0.75	11.08	21.06	9.97
40.1	10.37	0.96	10.3	21.08	10.7
40.2	10.37	0.94	9.47	21.0	10.97
40.3	10.0	0.64	9.83	20.8	10.14
40.4	10.31	0.76	8.27	20.38	10.32
40.5	10.49	0.59	9.09	20.85	9.5
40.6	10.86	0.34	9.19	20.7	10.0
40.7	10.87	0.91	8.36	21.81	9.93
40.8	11.87	1.18	9.08	21.66	10.31
40.9	12.02	1.07	9.49	21.38	10.07
41.0	12.44	1.17	9.1	21.16	10.96
41.1	11.95	0.78	9.23	21.22	10.4
41.2	12.32	0.95	9.97	20.07	11.1
41.3	11.31	1.81	9.21	20.4	10.62
41.4	11.63	2.27	8.44	20.08	10.27
41.5	11.72	1.83	10.85	20.6	9.34
41.6	10.71	2.99	9.83	20.31	9.18
41.7	11.01	2.32	10.46	20.93	10.29
41.8	11.06	2.88	10.8	20.93	10.68
41.9	10.74	2.37	10.51	21.13	10.8
42.0	10.38	2.23	10.81	20.07	10.35
42.1	10.77	2.7	10.97	20.36	11.14
42.2	11.58	1.95	11.35	20.71	11.1
42.3	11.76	2.02	11.46	20.91	10.21
42.4	11.51	2.04	11.26	20.46	10.66
42.5	11.6	2.55	10.83	20.49	11.23
42.6	11.5	2.32	10.68	19.98	11.8
42.7	11.99	2.15	10.56	20.01	11.54
42.8	12.19	2.31	11.95	20.68	11.3
42.9	12.76	1.1	11.07	20.86	11.18
43.0	12.29	1.72	10.77	20.85	10.45
43.1	11.29	2.29	10.11	21.09	11.08
43.2	11.27	1.25	9.83	21.81	10.24
43.3	11.32	1.57	10.5	21.38	10.09
43.4	11.91	2.39	10.4	20.87	9.98
43.5	10.19	2.34	10.79	20.2	9.38
43.6	10.51	2.27	10.83	19.95	9.7
43.7	11.14	2.23	10.19	19.66	10.47
43.8	12.39	3.05	10.02	19.66	11.02
43.9	12.09	3.92	9.57	20.84	11.11
44.0	10.88	1.96	8.94	20.65	11.1
44.1	11.97	2.39	10.34	20.12	11.1
44.2	12.17	1.86	11.2	19.9	10.78
44.3	11.25	2.65	9.97	19.64	10.56
44.4	11.08	2.92	10.95	20.56	10.72
44.5	10.99	2.72	10.34	20.36	10.93
44.6	10.71	2.92	9.93	20.66	11.05
44.7	11.15	3.38	9.57	20.7	11.59
44.8	11.62	4.05	10.7	19.13	11.64
44.9	10.9	3.38	10.35	19.79	11.33
45.0	11.83	3.86	10.34	19.19	10.63
45.1	11.96	3.2	10.57	18.92	10.89
45.2	11.8	4.22	10.66	18.8	11.22
45.3	10.94	3.4	11.14	18.15	11.29
45.4	11.57	3.55	10.69	17.63	10.12
45.5	11.26	3.76	10.03	18.31	11.28
45.6	11.74	3.31	10.96	18.77	10.74
45.7	12.18	3.66	10.61	18.88	12.06
45.8	11.84	2.71	11.57	18.58	11.43
45.9	11.4	3.61	10.91	19.22	11.53
46.0	11.61	3.3	11.19	18.86	11.54
46.1	11.57	3.88	11.83	18.94	11.69
46.2	11.66	3.89	10.84	19.58	10.78
46.3	11.88	3.44	11.07	18.95	11.18
46.4	11.1	4.03	10.59	19.3	11.26
46.5	11.12	4.8	11.71	19.0	11.44
46.6	11.26	4.24	11.09	19.15	11.12
46.7	11.01	4.24	10.93	19.32	11.65
46.8	11.24	3.46	10.7	19.37	11.63
46.9	10.75	3.85	11.13	19.44	11.86
47.0	10.89	2.9	10.2	18.68	12.06
47.1	11.41	3.05	11.01	18.56	11.9
47.2	11.37	2.14	10.75	18.17	10.68
47.3	10.89	1.99	10.11	18.18	11.27
47.4	11.58	2.22	11.14	17.87	10.91
47.5	12.05	2.36	10.93	17.17	10.98
47.6	11.52	2.23	10.71	17.55	10.6
47.7	11.57	2.92	10.55	18.01	10.09
47.8	11.59	2.0	10.02	17.51	10.24
47.9	12.33	2.2	10.78	18.02	10.14
48.0	12.71	2.56	10.61	18.14	11.05
48.1	12.03	1.69	10.98	18.1	11.45
48.2	11.74	1.87	11.43	18.56	11.86
48.3	12.22	2.13	12.19	18.04	11.52
48.4	11.54	2.18	11.29	18.19	11.17
48.5	12.98	2.24	11.65	17.55	11.3
48.6	12.43	1.64	11.37	17.01	10.89
48.7	12.95	1.12	10.65	18.02	10.91
48.8	12.91	1.03	10.96	17.77	10.89
48.9	13.52	1.95	10.81	17.93	11.46
49.0	13.37	1.7	11.2	18.01	12.4
49.1	13.35	1.54	11.21	18.17	12.38
49.2	13.27	1.35	11.96	18.08	12.63
49.3	13.38	0.6	11.89	17.15	12.45
49.4	13.19	1.35	11.5	17.57	12.2
49.5	13.21	1.24	11.36	17.39	12.12
49.6	13.49	0.97	10.25	17.87	13.05
49.7	12.51	1.28	11.56	18.63	12.5
49.8	12.02	0.86	11.33	17.9	12.42
49.9	11.92	0.6	12.47	18.16	12.87
50.0	12.67	1.03	11.97	18.43	12.63
50.1	12.96	1.28	11.88	18.05	13.81
50.2	13.72	1.18	12.24	18.31	13.39
50.3	12.58	1.98	11.96	18.17	13.66
50.4	13.17	2.2	12.44	18.11	12.76
50.5	12.44	1.83	12.67	19.32	13.03
50.6	13.21	2.45	12.89	19.19	12.27
50.7	12.31	2.19	13.02	18.61	12.47
50.8	12.66	2.9	12.43	18.11	11.95
50.9	12.8	2.91	12.68	18.07	12.39
51.0	12.49	2.74	12.55	18.46	12.3
51.1	12.34	2.07	12.39	17.95	12.45
51.2	11.5	2.35	12.86	18.24	12.78
51.3	12.42	2.02	12.7	18.53	12.34
51.4	11.67	1.33	12.83	18.68	13.34
51.5	12.14	2.01	12.35	19.07	12.38
51.6	11.52	1.8	11.84	18.84	12.12
51.7	11.02	2.79	12.36	18.53	12.01
51.8	11.51	3.15	12.68	18.26	11.19
51.9	12.28	2.79	13.19	17.89	12.55
52.0	11.73	2.98	12.26	17.7	13.05
52.1	11.1	2.94	11.94	17.92	12.62
52.2	10.93	2.86	12.36	18.19	12.85
52.3	10.97	2.75	12.09	17.58	13.32
52.4	10.53	3.07	12.6	17.06	12.91
52.5	10.74	2.24	12.92	18.07	12.34
52.6	10.86	2.34	12.53	17.9	11.71
52.7	10.77	3.13	13.13	18.08	11.57
52.8	11.12	2.44	12.51	18.49	11.09
52.9	10.34	2.12	12.25	18.55	10.98
53.0	10.49	1.55	12.35	19.17	11.09
53.1	10.3	0.86	12.58	19.7	11.44
53.2	11.56	1.84	13.57	19.46	12.05
53.3	11.42	1.29	13.43	19.59	10.85
53.4	11.7	2.25	13.13	19.51	11.27
53.5	12.54	1.33	12.99	19.71	11.2
53.6	13.3	1.05	12.69	18.79	11.61
53.7	12.26	1.72	12.61	19.11	11.65
53.8	12.48	1.41	12.57	18.74	12.3
53.9	12.39	1.15	12.8	18.85	11.55
54.0	12.13	1.29	13.06	19.2	10.83
54.1	12.0	1.43	13.1	18.44	11.18
54.2	11.38	1.02	11.99	18.64	10.89
54.3	11.24	1.35	13.01	19.01	10.87
54.4	10.56	1.45	12.29	19.2	10.93
54.5	11.54	1.88	12.6	18.73	11.13
54.6	11.45	1.35	12.18	18.54	10.72
54.7	12.17	1.32	12.57	18.51	10.77
54.8	12.31	1.25	11.93	18.36	11.45
54.9	11.43	1.72	11.84	18.25	11.96
55.0	12.05	1.58	11.39	19.23	12.11
55.1	11.21	1.09	12.02	19.21	11.33
55.2	11.28	1.76	11.38	19.05	11.53
55.3	11.38	1.79	11.95	20.04	12.49
55.4	12.61	1.13	12.66	19.63	12.26
55.5	12.01	1.91	12.05	19.5	12.85
55.6	13.0	0.81	12.71	19.95	12.39
55.7	13.5	1.57	12.5	19.68	12.62
55.8	13.25	1.83	12.42	19.28	12.29
55.9	12.78	1.23	12.67	20.16	12.52
56.0	12.44	1.49	12.9	19.52	12.24
56.1	12.39	1.37	12.87	19.62	12.05
56.2	11.79	2.01	12.89	19.68	11.33
56.3	12.41	1.89	12.39	19.07	12.05
56.4	12.78	1.77	12.55	19.26	12.36
56.5	12.47	1.55	12.34	18.57	12.38
56.6	12.43	2.19	12.84	18.7	11.8
56.7	11.97	2.25	11.81	18.81	12.79
56.8	11.65	2.15	10.77	18.52	13.53
56.9	12.23	2.16	10.9	17.76	13.5
57.0	12.25	1.75	11.77	17.97	13.59
57.1	11.16	1.27	11.31	18.49	14.05
57.2	11.84	1.28	11.22	17.99	12.9
57.3	11.86	0.69	10.89	18.66	13.09
57.4	11.78	0.68	11.88	18.75	12.66
57.5	11.32	0.76	11.49	18.29	13.69
57.6	11.26	0.19	12.12	18.83	13.75
57.7	11.77	0.52	11.83	18.92	13.09
57.8	11.48	0.3	11.5	18.97	12.86
57.9	11.69	1.1	12.12	18.99	12.68
58.0	12.56	1.02	11.82	18.49	12.25
58.1	12.19	0.34	12.17	18.43	13.18
58.2	12.12	0.73	12.44	18.23	12.44
58.3	11.5	2.07	13.5	18.47	12.15
58.4	12.39	0.91	13.28	18.82	12.46
58.5	12.64	1.21	13.43	17.92	11.97
58.6	12.68	1.36	13.13	18.6	11.99
58.7	11.68	0.14	13.1	18.38	12.31
58.8	11.89	0.46	13.52	18.67	12.81
58.9	12.89	0.37	12.51	18.23	13.48
59.0	11.99	0.63	12.7	18.54	13.72
59.1	11.9	0.64	12.91	18.26	14.44
59.2	12.35	0.47	13.03	19.04	14.53
59.3	11.56	1.06	13.07	19.19	13.25
59.4	11.72	1.62	12.57	19.44	14.25
59.5	11.53	1.45	11.72	20.15	14.41
59.6	11.31	1.31	12.42	18.87	13.89
59.7	11.85	1.23	13.19	18.31	13.93
59.8	11.2	1.82	12.88	19.18	13.94
59.9	11.07	1.59	13.28	18.54	13.22
60.0	11.0	0.97	13.25	17.87	14.08
60.1	10.49	1.43	13.79	18.54	13.48
60.2	10.85	1.46	13.95	18.35	14.33
60.3	11.23	0.83	12.93	18.02	14.1
60.4	11.7	1.66	13.05	18.23	13.17
60.5	11.26	1.5	12.45	18.35	14.12
60.6	11.36	0.86	12.23	18.42	14.13
60.7	10.71	0.87	12.79	18.08	14.03
60.8	11.69	0.76	11.89	17.91	15.14
60.9	10.23	1.08	11.94	17.42	13.97
61.0	10.92	1.65	12.58	18.32	14.03
61.1	10.83	1.53	12.29	18.1	13.68
61.2	10.21	0.28	12.04	18.07	13.84
61.3	10.08	0.9	12.3	18.1	14.05
61.4	10.88	1.37	12.89	18.17	14.55
61.5	11.1	1.0	12.27	18.2	14.32
61.6	9.98	1.24	12.31	18.4	14.32
61.7	10.98	1.39	12.75	18.32	13.13
61.8	10.18	1.47	12.66	17.51	13.48
61.9	11.62	1.89	13.02	17.54	14.48
62.0	11.39	1.01	12.89	17.72	13.75
62.1	11.35	0.78	12.79	17.39	14.44
62.2	12.02	1.28	14.21	16.84	13.71
62.3	11.81	0.84	14.2	17.14	14.38
62.4	13.02	1.61	13.48	16.72	15.36
62.5	12.67	2.21	12.95	17.21	15.08
62.6	12.38	1.73	13.53	17.19	14.46
62.7	12.86	1.71	12.89	17.3	14.23
62.8	12.27	1.34	13.36	16.6	14.71
62.9	12.66	2.13	13.54	17.05	14.87
63.0	12.4	2.34	13.69	16.6	15.03
63.1	13.31	2.31	13.78	16.2	14.78
63.2	12.78	1.24	13.07	16.54	14.05
63.3	12.86	2.47	13.98	17.17	14.88
63.4	12.53	1.95	13.26	17.77	14.04
63.5	13.06	2.13	13.75	18.39	15.05
63.6	13.36	1.38	13.04	17.56	14.67
63.7	12.16	2.11	13.37	17.84	14.9
63.8	12.49	1.0	12.92	18.36	15.16
63.9	13.22	1.45	13.14	18.9	15.52
64.0	12.22	0.76	13.47	18.61	14.35
64.1	13.76	1.31	13.46	17.51	14.62
64.2	13.84	1.47	13.05	18.21	14.68
64.3	12.34	1.28	13.43	18.94	14.32
64.4	12.81	1.56	13.97	18.56	14.59
64.5	12.87	0.86	13.94	18.34	14.24
64.6	11.71	1.18	13.1	18.02	14.36
64.7	12.23	0.63	13.84	18.12	15.15
64.8	11.75	0.92	13.53	17.55	14.01
64.9	11.61	0.98	13.33	18.44	13.97
65.0	12.43	2.27	13.22	17.86	14.23
65.1	11.25	0.95	12.94	18.38	13.75
65.2	11.72	1.12	12.58	18.57	13.4
65.3	11.45	1.36	12.59	18.68	13.46
65.4	12.49	0.59	13.58	18.77	12.89
65.5	12.22	1.06	13.56	18.07	12.58
65.6	12.78	0.44	13.65	18.01	12.83
65.7	13.11	0.47	12.86	18.33	13.19
65.8	13.23	0.2	12.49	18.35	12.58
65.9	13.54	0.79	13.63	18.38	13.61
66.0	13.91	1.07	13.01	18.06	12.08
66.1	13.93	1.11	12.71	18.36	11.69
66.2	13.56	1.11	12.75	18.1	12.01
66.3	14.25	1.82	13.24	18.07	11.83
66.4	14.43	1.59	12.9	17.62	12.45
66.5	14.04	1.26	13.34	17.98	12.84
66.6	13.3	1.93	13.32	17.78	12.74
66.7	13.53	1.43	12.9	18.67	12.51
66.8	13.76	1.99	13.79	18.59	13.02
66.9	13.58	2.64	13.14	17.94	13.11
67.0	13.49	3.59	13.74	17.78	13.08
67.1	13.39	3.96	12.9	18.22	13.29
67.2	13.46	3.37	13.1	17.63	13.67
67.3	12.61	3.04	13.0	18.22	12.51
67.4	13.36	2.61	12.61	17.8	13.16
67.5	13.3	2.65	12.73	18.61	12.64
67.6	13.49	2.65	13.48	18.91	12.17
67.7	13.92	2.75	14.09	18.94	12.42
67.8	13.59	2.81	13.88	18.95	12.99
67.9	14.17	3.28	13.54	18.68	13.01
68.0	13.8	3.26	12.48	18.82	11.98
68.1	14.27	3.07	12.82	18.76	13.04
68.2	13.83	3.27	13.25	18.5	12.31
68.3	14.66	2.64	13.21	18.2	13.54
68.4	14.78	2.64	12.3	18.71	13.36
68.5	13.53	3.02	12.23	18.48	13.64
68.6	13.84	2.5	12.44	18.72	13.07
68.7	14.48	2.78	12.58	19.27	13.78
68.8	14.51	3.3	12.72	18.84	13.39
68.9	13.56	3.17	12.7	19.13	13.9
69.0	14.46	2.47	12.79	18.28	14.02
69.1	13.52	2.1	12.88	18.13	14.96
69.2	13.95	1.25	12.41	18.26	14.77
69.3	13.41	1.59	12.32	18.77	13.73
69.4	13.15	1.3	12.29	18.54	13.35
69.5	12.58	2.8	11.92	18.59	13.9
69.6	12.73	1.51	11.91	18.84	12.99
69.7	12.53	2.07	11.13	18.15	12.94
69.8	13.75	2.62	11.42	17.9	13.71
69.9	14.1	2.85	11.62	18.69	12.85
70.0	14.22	2.65	10.75	19.15	13.76
70.1	14.18	3.04	12.07	18.86	13.21
70.2	14.45	1.88	11.58	18.19	13.24
70.3	15.2	1.7	11.8	18.39	13.47
70.4	14.1	1.61	11.73	18.9	12.95
70.5	14.76	2.16	12.18	18.79	14.13
70.6	14.31	1.86	11.57	18.7	14.03
70.7	14.42	1.54	11.28	18.05	13.94
70.8	14.59	1.76	11.96	18.74	13.1
70.9	13.97	1.4	11.46	18.83	13.59
71.0	13.57	0.94	11.47	19.73	14.52
71.1	13.51	1.26	12.72	18.69	14.23
71.2	14.08	1.88	12.42	19.11	14.08
71.3	14.37	2.21	13.04	18.1	13.71
71.4	14.45	2.06	13.31	18.36	13.97
71.5	14.26	1.45	14.2	18.83	13.96
71.6	14.99	1.53	13.77	18.42	14.43
71.7	14.67	1.66	12.9	18.62	14.33
71.8	14.94	1.57	13.32	18.05	14.7
71.9	14.27	2.16	13.92	18.52	15.02
72.0	14.1	2.31	14.38	18.22	14.72
72.1	14.05	1.96	13.69	18.75	14.36
72.2	13.47	1.51	13.24	18.96	14.55
72.3	13.84	1.41	14.0	19.43	14.71
72.4	14.43	1.28	13.66	19.12	14.79
72.5	15.28	2.31	14.68	20.06	13.51
72.6	13.64	1.95	14.69	18.88	13.83
72.7	14.58	2.53	14.52	19.3	14.49
72.8	14.03	1.93	14.01	18.98	14.15
72.9	14.66	1.83	13.99	18.82	14.79
73.0	13.85	2.43	13.49	18.33	14.61
73.1	13.97	2.21	13.93	17.73	14.74
73.2	13.66	2.13	13.14	18.41	14.89
73.3	14.55	1.92	13.72	17.37	15.0
73.4	15.24	2.0	13.58	18.19	14.62
73.5	14.28	2.14	12.63	17.5	14.65
73.6	13.84	2.44	13.44	18.13	14.32
73.7	13.97	3.18	13.76	18.46	14.25
73.8	13.47	2.2	13.69	18.07	13.65
73.9	14.26	1.45	13.93	18.22	13.65
74.0	13.62	1.61	13.86	18.38	14.64
74.1	13.81	1.69	13.85	18.51	14.12
74.2	13.94	1.63	13.62	18.73	14.09
74.3	14.5	1.06	13.64	18.02	14.07
74.4	15.69	1.95	13.56	18.5	14.5
74.5	15.11	2.12	13.81	18.9	13.12
74.6	15.0	1.31	12.95	18.13	13.63
74.7	14.77	1.46	12.19	18.88	13.01
74.8	15.37	1.4	12.05	18.44	13.16
74.9	15.65	0.97	12.45	18.6	13.44
75.0	15.24	0.87	12.31	18.54	14.09
75.1	15.35	1.1	12.03	18.96	14.3
75.2	15.59	1.65	12.04	19.35	14.38
75.3	15.79	0.95	13.23	19.5	13.61
75.4	15.96	1.33	12.99	18.83	13.75
75.5	15.28	1.88	13.0	18.64	14.44
75.6	15.05	1.88	12.96	18.3	15.13
75.7	14.79	1.8	13.08	18.27	14.36
75.8	15.04	1.49	12.53	18.64	14.59
75.9	15.37	2.46	12.53	18.85	13.87
76.0	14.81	1.63	13.15	18.6	14.83
76.1	14.5	1.22	12.56	18.76	15.47
76.2	14.99	1.89	12.82	18.73	14.76
76.3	14.13	1.02	12.88	19.7	14.68
76.4	14.76	0.83	13.56	18.76	13.52
76.5	14.2	1.02	13.12	18.98	14.07
76.6	14.53	0.75	13.12	18.33	12.93
76.7	14.66	0.5	13.82	17.69	13.56
76.8	14.14	0.74	13.7	18.29	13.11
76.9	14.5	1.34	13.41	17.98	13.78
77.0	14.65	0.82	12.89	17.74	14.17
77.1	14.9	1.85	13.27	18.18	14.15
77.2	15.07	0.99	13.05	18.96	14.61
77.3	14.34	0.54	13.62	17.66	14.6
77.4	13.93	0.72	13.7	18.28	14.66
77.5	13.85	0.9	13.79	18.16	14.15
77.6	13.71	0.82	13.37	18.21	14.75
77.7	13.04	0.84	12.97	18.1	13.71
77.8	13.22	1.27	12.52	17.39	13.49
77.9	13.64	1.5	12.87	18.44	13.7
78.0	14.4	1.52	12.01	17.91	12.93
78.1	13.22	1.48	12.62	17.01	13.02
78.2	14.36	0.77	12.34	17.67	12.75
78.3	12.45	1.02	13.27	17.82	12.76
78.4	14.66	0.54	13.45	17.38	13.5
78.5	14.29	0.86	12.9	17.05	13.4
78.6	13.88	0.61	12.52	16.95	13.73
78.7	13.91	1.22	13.69	16.6	13.78
78.8	13.66	1.69	12.76	16.87	14.97
78.9	13.83	1.1	13.24	17.06	14.32
79.0	14.72	1.68	12.63	17.31	14.64
79.1	14.38	1.43	13.47	17.57	14.63
79.2	13.98	1.07	13.08	18.13	14.75
79.3	14.15	1.5	12.58	17.86	15.8
79.4	14.66	0.75	13.23	19.09	15.57
79.5	14.36	1.23	12.79	17.99	14.6
79.6	13.98	0.94	12.61	17.51	15.3
79.7	14.05	0.94	12.94	17.3	14.69
79.8	14.14	0.95	13.54	16.96	15.12
79.9	14.21	1.32	13.36	16.65	14.26
80.0	14.72	1.71	13.9	17.32	14.68
80.1	13.87	1.4	13.81	16.87	13.76
80.2	14.02	1.72	13.78	17.58	13.86
80.3	13.15	1.34	13.84	16.64	13.39
80.4	13.87	1.84	13.74	17.18	14.55
80.5	14.38	2.15	14.34	17.7	14.1
80.6	14.52	2.3	13.89	17.11	13.42
80.7	13.47	1.96	14.12	17.37	13.73
80.8	13.87	2.49	14.21	17.29	13.47
80.9	13.6	2.87	14.05	17.35	13.13
81.0	14.99	1.89	13.61	17.54	13.04
81.1	14.6	2.15	13.46	17.29	13.8
81.2	14.54	1.92	13.88	17.36	14.34
81.3	13.7	1.93	14.7	17.13	13.99
81.4	14.67	1.71	13.91	18.06	13.88
81.5	15.21	2.27	14.22	18.29	13.58
81.6	16.28	2.28	13.98	18.81	13.86
81.7	15.48	1.43	14.44	18.29	13.97
81.8	15.1	1.51	13.15	18.68	13.83
81.9	15.45	2.03	13.05	18.84	13.41
82.0	15.3	1.49	13.67	19.77	14.06
82.1	14.95	1.87	13.19	18.82	14.33
82.2	15.55	1.85	13.55	19.11	14.61
82.3	14.79	2.22	14.1	18.73	15.32
82.4	15.57	2.76	13.14	19.34	14.55
82.5	15.64	1.65	13.6	19.89	13.76
82.6	14.65	1.45	13.57	19.47	13.17
82.7	14.28	1.39	13.01	18.62	13.16
82.8	15.01	2.0	13.69	18.89	13.46
82.9	14.29	2.0	13.63	19.19	13.5
83.0	14.44	1.7	13.21	19.01	13.59
83.1	15.02	2.27	13.03	19.19	13.66
83.2	15.19	2.16	12.97	19.03	13.7
83.3	15.54	2.97	13.4	19.21	13.75
83.4	14.76	1.76	13.7	18.86	13.88
83.5	14.36	2.04	13.96	19.24	13.93
83.6	15.49	2.44	13.93	18.88	13.33
83.7	14.82	1.6	13.72	18.86	13.21
83.8	14.51	2.58	13.92	19.52	14.04
83.9	14.63	2.91	14.0	19.36	13.37
84.0	15.05	2.21	13.87	19.15	13.63
84.1	16.03	1.92	14.23	19.59	13.7
84.2	15.62	0.91	14.33	20.31	13.94
84.3	15.77	1.7	13.54	20.11	13.48
84.4	15.4	1.43	13.29	20.52	13.39
84.5	14.55	1.9	13.33	20.47	14.09
84.6	15.12	2.01	13.53	20.12	15.17
84.7	15.2	1.74	14.16	19.93	14.23
84.8	15.41	1.47	13.96	19.73	13.66
84.9	15.61	1.63	13.8	19.86	14.34
85.0	14.97	1.89	14.16	20.55	13.65
85.1	15.11	1.39	13.91	19.64	13.38
85.2	15.47	2.03	14.72	19.35	13.74
85.3	15.06	2.35	14.74	19.35	13.5
85.4	15.31	2.57	15.8	20.07	13.6
85.5	14.41	1.82	15.04	19.59	13.05
85.6	14.97	2.14	15.42	19.71	12.26
85.7	15.85	1.74	14.97	19.85	13.17
85.8	15.3	2.17	14.11	19.5	14.13
85.9	15.73	2.89	15.32	19.13	13.96
86.0	15.97	2.53	15.23	18.95	14.23
86.1	15.69	2.83	15.89	18.64	14.6
86.2	15.74	2.78	15.32	20.05	14.19
86.3	16.3	2.68	15.59	19.99	14.14
86.4	15.89	2.84	14.46	19.19	13.55
86.5	14.79	2.99	14.63	19.59	13.2
86.6	15.88	2.4	14.75	19.49	14.23
86.7	14.87	2.5	15.44	19.53	14.21
86.8	15.28	3.19	15.19	19.68	14.24
86.9	15.59	3.26	15.17	18.91	14.5
87.0	15.81	2.89	14.68	19.48	14.53
87.1	16.62	2.94	14.82	19.89	15.41
87.2	17.01	2.63	14.95	20.3	14.95
87.3	16.44	3.34	14.67	20.08	13.84
87.4	17.12	2.86	15.14	20.45	14.33
87.5	16.77	3.7	14.85	20.42	14.67
87.6	16.34	3.2	14.67	20.15	14.82
87.7	15.77	2.86	15.86	19.34	15.06
87.8	16.08	3.65	14.87	18.96	14.77
87.9	15.62	3.56	15.22	19.68	14.94
88.0	16.3	2.91	16.37	19.21	15.04
88.1	15.1	3.08	16.01	19.14	14.3
88.2	15.08	2.25	15.98	19.04	14.83
88.3	15.66	2.24	15.36	19.3	14.57
88.4	15.9	3.29	16.19	18.33	15.32
88.5	15.77	3.06	16.4	18.9	15.77
88.6	15.5	3.24	16.67	18.68	15.53
88.7	15.77	3.76	16.05	18.51	14.68
88.8	15.44	4.26	16.13	17.8	15.29
88.9	15.62	4.55	16.34	18.71	14.28
89.0	16.06	4.49	16.2	19.19	14.41
89.1	15.92	3.66	15.88	19.36	15.31
89.2	15.7	4.14	15.93	18.5	15.3
89.3	16.18	3.84	15.6	18.79	15.3
89.4	16.37	3.86	16.53	18.55	16.34
89.5	16.55	4.26	16.49	17.83	15.42
89.6	16.23	4.57	16.5	18.31	15.79
89.7	16.49	4.57	16.28	18.0	15.98
89.8	16.92	3.58	15.93	17.83	16.44
89.9	16.26	3.51	15.66	17.85	15.7
90.0	16.2	3.64	15.0	17.71	15.55
90.1	16.71	3.41	14.73	18.89	15.4
90.2	17.14	2.88	14.77	18.66	16.36
90.3	16.92	3.21	15.3	18.33	16.9
90.4	16.62	3.32	14.94	18.1	17.03
90.5	16.4	3.62	15.55	19.77	15.58
90.6	17.11	3.43	15.77	19.78	16.55
90.7	17.39	3.11	15.82	20.19	17.42
90.8	17.31	2.52	16.16	19.69	17.07
90.9	17.28	3.05	16.28	20.38	16.67
91.0	17.12	2.69	16.18	20.09	16.72
91.1	17.46	1.93	17.15	19.72	15.53
91.2	16.72	2.74	16.12	19.84	16.13
91.3	16.18	2.9	17.4	19.72	16.51
91.4	16.07	2.29	16.8	19.85	16.58
91.5	17.15	2.97	16.31	20.41	16.55
91.6	16.48	2.57	16.31	20.32	16.13
91.7	16.06	3.24	16.42	20.18	16.96
91.8	15.64	2.25	16.31	20.78	16.68
91.9	17.07	3.59	16.27	19.58	16.5
92.0	16.63	3.41	16.39	19.36	16.01
92.1	16.31	3.21	16.12	18.46	16.22
92.2	16.86	3.53	15.56	18.88	15.55
92.3	16.57	2.57	15.12	19.17	15.52
92.4	16.65	3.2	15.93	18.85	15.76
92.5	17.28	3.64	16.4	18.75	16.96
92.6	17.38	3.85	16.33	19.47	16.34
92.7	16.74	3.38	16.13	19.64	15.99
92.8	16.83	3.98	16.3	19.41	15.52
92.9	16.87	3.48	16.85	19.09	15.82
93.0	16.73	3.48	16.14	19.46	15.24
93.1	16.9	3.82	16.88	19.94	15.36
93.2	17.5	3.52	17.5	19.46	15.59
93.3	17.5	3.06	16.83	18.88	15.96
93.4	16.67	3.13	16.66	18.62	15.84
93.5	16.76	3.65	16.2	19.0	15.77
93.6	16.29	3.6	15.99	19.44	15.28
93.7	16.04	3.3	17.16	19.15	16.58
93.8	17.24	2.68	16.18	18.55	16.37
93.9	17.35	3.62	16.52	19.11	16.97
94.0	16.93	3.49	16.19	19.34	16.78
94.1	17.39	3.23	16.17	18.99	16.43
94.2	17.17	3.58	17.27	19.19	16.93
94.3	17.69	3.63	17.3	19.78	17.03
94.4	17.83	3.26	16.48	19.02	16.48
94.5	17.49	3.63	16.46	18.79	16.85
94.6	18.38	3.35	16.82	19.35	17.41
94.7	18.18	3.47	16.29	18.58	17.99
94.8	17.69	4.15	17.07	18.19	16.98
94.9	18.08	3.85	17.19	18.72	17.46
95.0	17.71	4.19	16.95	19.4	18.36
95.1	17.44	4.0	16.11	18.53	18.15
95.2	17.4	3.88	16.55	18.99	17.89
95.3	17.59	4.34	15.57	19.84	17.9
95.4	16.78	4.13	16.06	19.6	17.74
95.5	16.23	3.76	15.47	19.24	17.95
95.6	16.52	3.44	14.38	18.37	17.8
95.7	16.19	3.05	14.74	18.7	18.17
95.8	15.79	3.82	14.9	19.02	17.31
95.9	15.87	3.77	15.56	19.27	17.42
96.0	16.28	2.77	16.27	18.85	17.91
96.1	15.51	3.81	15.99	18.8	17.48
96.2	15.82	3.76	16.61	19.7	17.45
96.3	15.93	3.87	16.91	19.4	18.27
96.4	15.95	4.1	17.6	18.84	17.4
96.5	15.65	3.94	17.04	18.59	17.64
96.6	16.04	3.72	17.28	19.68	18.08
96.7	16.5	4.42	17.61	19.81	18.11
96.8	16.83	3.75	17.45	20.32	17.34
96.9	17.46	4.26	17.23	20.21	17.39
97.0	17.33	3.36	18.32	21.25	16.88
97.1	16.29	4.04	17.82	21.1	17.46
97.2	15.56	3.02	17.68	20.56	18.05
97.3	15.76	3.53	18.69	20.24	18.31
97.4	15.88	4.01	18.09	20.09	17.76
97.5	15.47	3.37	18.59	20.79	18.47
97.6	15.37	2.36	18.55	20.75	19.06
97.7	15.79	2.17	17.79	21.67	18.17
97.8	16.76	1.55	17.37	20.92	18.94
97.9	17.27	2.1	16.73	21.05	18.98
98.0	16.72	2.59	16.9	20.9	19.32
98.1	15.86	2.49	17.68	21.07	19.47
98.2	16.41	2.33	17.3	20.28	18.59
98.3	16.13	2.44	16.61	20.62	19.38
98.4	15.61	2.37	16.88	20.38	18.11
98.5	16.01	1.95	17.57	20.51	19.39
98.6	16.12	2.9	16.38	21.31	19.11
98.7	15.9	2.42	16.24	20.61	18.61
98.8	15.48	3.49	16.48	21.48	18.58
98.9	15.29	3.84	16.54	21.77	18.59
99.0	15.2	3.32	16.44	21.81	18.62
99.1	15.79	3.55	16.71	21.35	18.68
99.2	15.34	4.35	15.52	21.87	18.64
99.3	14.96	2.86	15.56	21.43	19.07
99.4	15.02	2.84	16.79	21.21	19.42
99.5	14.44	2.51	16.74	21.87	19.35
99.6	14.84	3.19	16.54	21.29	18.68
99.7	14.96	2.44	16.8	20.81	19.28
99.8	14.28	2.79	16.13	20.73	19.26
99.9	15.01	2.63	16.79	21.37	18.72
100.0	15.2	2.99	16.22	21.15	19.4
100.1	15.39	3.57	17.05	21.58	18.97
100.2	14.91	3.3	15.75	21.66	18.67
100.3	15.98	3.38	16.26	21.59	18.4
100.4	16.33	2.96	16.69	21.07	17.78
100.5	14.98	4.24	17.17	20.96	17.63
100.6	14.71	5.41	17.05	20.62	17.94
100.7	15.41	4.27	16.62	20.9	17.28
100.8	16.0	4.49	16.07	20.54	17.72
100.9	15.41	4.7	16.5	21.46	17.38
101.0	15.5	4.18	15.81	21.53	17.61
101.1	16.1	4.45	15.68	22.2	17.12
101.2	16.33	4.22	16.58	23.13	17.09
101.3	15.76	4.33	16.48	22.9	16.37
101.4	15.58	4.21	16.45	23.56	17.82
101.5	15.98	4.75	16.99	22.99	16.5
101.6	15.37	4.18	17.45	23.36	16.83
101.7	15.82	4.53	18.2	22.88	16.82
101.8	16.2	3.88	17.93	22.77	16.87
101.9	16.69	3.2	17.97	23.54	16.98
102.0	16.97	3.11	17.99	23.73	18.01
102.1	16.22	3.0	17.95	23.96	17.89
102.2	15.96	3.39	17.05	23.98	17.96
102.3	16.72	3.27	17.05	24.13	17.57
102.4	15.42	3.52	16.85	23.03	17.47
102.5	15.64	3.63	16.97	23.55	17.19
102.6	16.01	2.63	16.83	23.62	18.12
102.7	15.74	3.75	16.93	22.6	18.16
102.8	15.03	3.51	17.65	23.19	17.65
102.9	15.74	3.16	17.75	23.88	17.06
103.0	15.66	3.36	18.18	22.85	16.22
103.1	16.16	3.02	18.25	22.29	16.25
103.2	15.59	3.09	18.65	22.0	17.57
103.3	15.87	3.27	19.05	21.87	16.67
103.4	15.41	2.55	18.97	22.79	16.21
103.5	14.82	3.02	18.58	21.53	16.28
103.6	15.03	2.78	18.36	22.29	15.75
103.7	15.51	2.04	18.5	22.19	15.84
103.8	15.07	2.2	18.12	23.32	15.21
103.9	14.99	1.54	18.53	22.8	15.43
104.0	16.29	2.11	18.46	22.25	16.36
104.1	15.65	2.38	18.99	22.37	16.59
104.2	15.31	2.33	19.16	22.85	16.72
104.3	14.6	2.88	18.29	22.89	16.54
104.4	14.93	2.35	18.8	22.79	17.82
104.5	14.41	1.92	19.03	22.77	16.88
104.6	13.95	2.66	19.09	22.88	17.51
104.7	14.16	2.94	19.28	22.99	18.19
104.8	14.59	3.18	19.41	23.73	17.68
104.9	14.56	2.87	19.43	23.39	17.87
105.0	14.86	2.82	19.72	22.76	17.58
105.1	14.74	2.86	19.23	22.94	18.02
105.2	14.8	2.85	19.51	23.86	17.8
105.3	14.73	3.52	18.99	23.3	16.57
105.4	14.65	3.4	19.25	23.74	17.09
105.5	14.6	2.97	19.16	24.12	18.18
105.6	14.64	3.94	18.86	23.15	17.38
105.7	14.44	4.19	19.83	24.17	17.04
105.8	15.16	4.37	20.35	23.36	17.04
105.9	14.96	4.68	19.84	24.4	18.09
106.0	15.48	4.16	18.86	22.97	16.62
106.1	16.02	4.83	19.84	23.11	17.12
106.2	15.91	4.6	19.52	23.49	16.73
106.3	14.91	4.14	19.92	23.32	16.95
106.4	15.15	3.81	20.39	22.75	17.14
106.5	14.88	3.73	19.71	23.1	16.97
106.6	15.37	3.29	19.42	23.43	17.97
106.7	15.2	3.86	19.94	23.22	17.34
106.8	15.36	4.16	20.39	23.28	15.61
106.9	15.54	4.21	20.59	23.36	16.86
107.0	15.32	4.13	20.87	22.97	17.25
107.1	14.97	4.63	19.66	23.26	17.1
107.2	15.13	3.94	19.07	22.79	16.82
107.3	15.44	4.82	19.09	23.16	17.58
107.4	15.15	3.7	18.61	23.46	18.05
107.5	14.74	3.82	18.86	23.6	17.85
107.6	14.37	3.55	19.63	23.21	18.24
107.7	14.28	3.41	19.67	22.74	18.03
107.8	14.64	3.41	19.96	23.15	17.57
107.9	14.76	2.93	20.48	22.48	18.29
108.0	15.34	3.65	19.92	22.38	18.68
108.1	15.72	3.53	19.93	22.62	18.5
108.2	14.74	3.46	19.49	23.3	19.54
108.3	14.4	3.57	20.02	23.39	19.28
108.4	14.23	3.92	19.95	23.02	18.79
108.5	14.53	4.57	20.46	22.36	18.9
108.6	14.61	3.92	19.09	21.99	18.55
108.7	14.49	3.5	19.99	22.66	19.61
108.8	14.65	3.55	18.64	21.82	18.52
108.9	14.5	4.37	18.4	21.25	19.14
109.0	15.14	4.11	18.69	21.29	19.03
109.1	14.89	3.76	18.57	22.09	19.21
109.2	14.93	3.87	18.24	21.75	18.58
109.3	14.84	4.37	18.63	21.6	17.96
109.4	14.98	4.59	19.37	21.73	19.32
109.5	14.92	4.45	19.35	21.93	18.65
109.6	15.42	4.06	20.81	22.12	19.75
109.7	15.45	4.85	19.65	21.77	19.08
109.8	15.73	4.9	19.42	21.83	19.54
109.9	15.8	4.9	19.24	21.62	19.78
110.0	16.17	4.25	18.72	21.52	19.94
110.1	15.97	3.8	18.68	21.1	19.13
110.2	16.44	4.24	19.67	21.97	20.43
110.3	16.15	4.68	19.79	20.5	20.2
110.4	16.05	3.6	19.26	20.71	20.47
110.5	16.14	4.19	19.2	20.66	19.29
110.6	15.67	4.47	19.55	21.11	19.21
110.7	15.56	4.45	18.62	20.84	19.21
110.8	15.96	4.81	20.65	19.66	19.06
110.9	15.6	5.05	19.19	19.32	20.09
111.0	15.19	5.33	18.73	20.24	18.97
111.1	14.78	5.24	18.36	20.05	19.95
111.2	14.95	5.13	19.01	20.01	19.33
111.3	14.91	6.66	19.64	20.54	19.54
111.4	14.71	6.13	20.13	20.89	19.92
111.5	15.72	6.7	18.83	20.67	20.44
111.6	14.57	6.05	19.01	21.0	20.77
111.7	16.12	6.42	19.09	21.7	19.35
111.8	16.49	5.82	18.68	21.1	19.87
111.9	17.13	6.53	19.12	21.1	18.83
112.0	17.41	5.78	18.83	22.17	18.63
112.1	17.59	6.91	18.66	21.83	18.89
112.2	16.95	6.5	18.97	21.5	18.69
112.3	17.23	7.44	18.15	21.61	19.11
112.4	16.99	6.82	19.11	21.18	19.05
112.5	17.16	6.25	19.06	21.21	19.45
112.6	17.22	5.04	17.36	21.82	19.62
112.7	17.05	5.45	18.03	22.11	19.58
112.8	17.2	5.59	19.5	21.71	19.63
112.9	17.47	5.33	19.32	21.71	19.58
113.0	17.96	5.87	19.72	21.5	19.78
113.1	17.7	5.82	18.86	22.12	19.4
113.2	18.34	6.14	19.15	22.29	19.01
113.3	17.74	6.02	18.7	21.97	20.04
113.4	16.45	5.07	19.54	21.94	19.59
113.5	16.39	5.97	19.76	21.57	19.41
113.6	16.52	6.83	19.54	22.16	20.11
113.7	17.55	6.12	19.24	21.57	20.32
113.8	17.6	5.41	18.98	21.47	20.06
113.9	18.19	5.16	20.61	21.16	19.62
114.0	18.09	5.29	20.16	20.88	20.69
114.1	18.0	4.72	19.75	20.94	20.87
114.2	18.46	4.29	20.44	20.52	19.86
114.3	17.5	5.02	20.18	21.49	20.0
114.4	18.01	5.03	20.82	21.51	20.69
114.5	16.98	5.01	20.13	21.74	20.79
114.6	16.96	3.75	19.96	22.25	21.06
114.7	16.62	4.56	20.09	21.78	20.31
114.8	16.8	4.12	19.69	21.72	20.95
114.9	16.69	4.56	19.23	22.29	19.96
115.0	16.9	4.21	19.71	21.71	20.47
115.1	16.32	4.36	19.91	21.89	21.04
115.2	15.8	4.64	20.06	22.13	20.16
115.3	16.95	4.3	19.56	22.31	21.09
115.4	16.14	5.06	19.9	22.76	20.55
115.5	16.62	4.88	19.66	22.55	20.49
115.6	17.08	5.28	19.34	22.82	20.12
115.7	17.59	4.56	19.42	21.85	20.28
115.8	17.22	5.02	19.09	22.44	20.11
115.9	17.31	4.95	18.65	22.21	21.04
116.0	16.35	4.69	18.69	22.37	21.7
116.1	15.98	5.08	19.12	22.21	21.06
116.2	15.81	5.32	18.94	22.9	21.09
116.3	17.41	5.0	18.36	22.4	20.8
116.4	16.86	4.72	18.65	22.38	21.53
116.5	17.21	5.04	18.56	22.49	20.83
116.6	18.28	5.49	17.77	21.9	19.59
116.7	17.82	5.34	17.6	22.34	20.12
116.8	18.5	4.59	17.04	22.46	20.48
116.9	18.19	5.39	17.59	22.27	20.69
117.0	18.34	5.02	17.46	21.45	20.68
117.1	18.39	4.33	17.07	22.88	20.15
117.2	17.81	4.05	17.13	22.33	20.07
117.3	17.8	4.91	16.27	22.13	19.7
117.4	17.69	5.42	16.67	22.22	19.18
117.5	17.52	5.86	16.08	22.73	19.66
117.6	17.72	6.43	17.14	22.56	20.11
117.7	17.48	6.45	16.79	21.94	20.27
117.8	18.63	5.96	16.36	22.27	19.8
117.9	17.31	6.34	16.69	21.79	19.28
118.0	17.52	6.6	16.9	22.08	19.63
118.1	16.96	5.97	17.55	22.28	19.42
118.2	17.72	5.86	17.18	22.75	19.73
118.3	16.52	5.61	17.34	21.9	19.93
118.4	17.65	5.69	17.05	20.91	20.58
118.5	17.0	5.81	16.66	21.63	21.25
118.6	17.36	5.74	17.96	22.25	20.34
118.7	16.75	5.76	17.43	22.09	20.39
118.8	17.55	4.63	17.76	22.66	20.55
118.9	17.63	4.98	18.03	22.21	19.87
119.0	17.53	4.56	17.85	21.73	19.69
119.1	17.94	4.51	17.73	22.34	19.71
119.2	18.11	4.4	17.69	22.16	20.23
119.3	17.11	3.57	17.3	21.49	19.4
119.4	16.23	4.0	17.45	22.04	19.29
119.5	16.32	3.54	16.92	22.1	19.42
119.6	16.37	3.52	17.8	21.57	18.55
119.7	16.02	3.13	17.98	21.65	19.49
119.8	15.97	3.46	18.52	21.78	19.29
119.9	16.64	3.47	18.03	22.18	19.42
120.0	15.99	3.64	19.06	22.24	19.81
120.1	16.48	3.09	18.53	22.1	19.97
120.2	16.29	3.18	18.7	22.07	19.71
120.3	16.05	3.47	19.13	21.69	19.75
120.4	16.17	3.58	19.78	21.25	19.63
120.5	16.39	4.43	19.35	21.86	19.94
120.6	16.37	4.09	18.51	22.79	20.47
120.7	17.26	5.26	18.6	22.87	20.79
120.8	16.75	5.37	18.83	22.66	20.9
120.9	17.06	5.54	18.04	22.78	20.65
121.0	17.83	4.97	17.31	22.74	20.04
121.1	17.85	3.96	17.61	22.38	20.02
121.2	16.81	4.41	17.23	22.4	20.6
121.3	16.87	3.65	16.93	22.1	19.69
121.4	17.14	4.29	17.08	21.54	20.54
121.5	17.66	4.38	16.63	22.62	20.48
121.6	18.08	4.21	17.61	22.6	19.73
121.7	18.09	4.37	16.32	22.8	20.14
121.8	18.79	4.19	18.18	21.36	20.54
121.9	18.66	4.27	17.5	21.74	19.58
122.0	18.77	4.06	18.0	22.39	19.83
122.1	17.96	3.25	18.18	21.25	19.18
122.2	17.85	3.81	18.45	22.09	19.77
122.3	17.95	3.77	18.16	22.47	20.65
122.4	17.5	3.64	18.37	22.27	20.63
122.5	16.95	4.3	18.37	21.99	20.08
122.6	17.67	4.89	18.46	22.63	20.25
122.7	16.61	4.84	18.54	22.37	20.84
122.8	16.95	3.56	18.83	22.32	19.77
122.9	17.28	3.71	17.68	22.59	20.39
123.0	17.42	3.74	17.42	23.12	20.07
123.1	17.74	4.46	17.78	22.46	20.12
123.2	16.74	4.57	17.74	23.67	20.09
123.3	16.77	4.14	18.07	22.73	20.39
123.4	17.05	4.17	17.01	22.76	20.42
123.5	17.55	4.17	18.4	22.15	19.74
123.6	17.29	3.83	18.41	22.37	19.49
123.7	16.91	3.96	17.3	22.84	20.31
123.8	17.77	3.88	17.59	21.39	19.82
123.9	18.37	4.18	17.42	21.87	20.68
124.0	17.64	4.77	17.52	21.89	19.66
124.1	18.06	4.73	17.17	22.06	19.9
124.2	18.03	4.75	17.9	22.22	19.32
124.3	17.73	4.16	17.69	22.71	18.58
124.4	17.39	3.97	17.66	20.9	19.09
124.5	17.44	3.89	18.27	21.37	19.11
124.6	17.25	4.32	17.59	21.87	19.7
124.7	17.75	4.38	17.44	22.04	20.15
124.8	16.79	4.11	17.33	22.76	20.05
124.9	16.94	4.48	17.73	22.29	19.25
125.0	16.61	3.28	18.44	22.33	19.88
125.1	16.71	3.48	17.14	21.01	19.5
125.2	16.33	3.66	17.06	21.68	19.7
125.3	17.02	3.36	16.56	21.31	20.24
125.4	16.77	4.11	16.65	22.55	19.35
125.5	17.1	3.32	15.74	21.69	20.08
125.6	17.36	4.38	15.36	21.89	20.1
125.7	16.21	4.51	16.33	21.34	19.44
125.8	17.45	5.04	15.7	21.03	19.33
125.9	17.46	4.72	16.5	21.37	18.77
126.0	17.16	4.67	16.1	21.61	19.79
126.1	16.9	5.43	16.41	21.42	20.1
126.2	17.3	4.53	16.46	21.32	20.32
126.3	17.66	4.96	16.44	21.89	19.56
126.4	17.99	4.84	16.08	21.03	20.08
126.5	18.04	4.56	16.68	20.87	19.41
126.6	17.47	4.21	16.83	21.15	19.36
126.7	17.51	4.61	16.05	21.68	19.18
126.8	17.82	4.52	16.44	21.92	18.9
126.9	17.03	4.88	15.98	21.5	18.93
127.0	17.28	5.2	15.99	21.8	18.52
127.1	16.17	5.0	16.24	21.28	19.14
127.2	16.66	5.96	16.03	22.01	18.34
127.3	16.62	4.5	16.78	21.38	18.4
127.4	16.27	4.05	16.58	21.15	18.09
127.5	16.11	3.95	16.17	21.27	18.86
127.6	16.44	3.55	16.52	21.57	18.2
127.7	15.76	4.19	15.62	22.78	19.17
127.8	15.94	4.59	16.15	23.05	18.82
127.9	15.8	4.89	16.75	23.05	18.81
128.0	14.49	3.9	15.99	22.79	18.55
128.1	14.67	4.55	16.17	22.51	18.68
128.2	15.73	4.7	15.8	22.35	18.0
128.3	15.83	4.49	16.15	22.46	18.29
128.4	16.19	4.15	16.55	23.01	18.0
128.5	15.83	4.75	15.55	22.14	19.0
128.6	16.99	4.74	15.48	22.81	18.32
128.7	15.91	4.44	15.53	22.83	18.92
128.8	16.63	4.67	16.27	21.88	18.84
128.9	15.9	4.21	16.99	22.52	18.53
129.0	16.7	4.06	17.06	21.9	19.32
129.1	16.76	3.85	16.18	21.56	18.18
129.2	17.17	3.81	15.69	22.28	18.86
129.3	16.36	3.84	16.27	22.95	18.78
129.4	16.48	4.52	17.14	22.75	18.99
129.5	16.66	4.22	16.73	22.36	19.44
129.6	15.68	4.55	16.42	23.25	19.11
129.7	16.8	4.85	17.31	22.42	19.85
129.8	15.95	4.78	17.57	21.81	19.93
129.9	15.36	4.77	17.26	22.12	18.92
130.0	15.76	4.82	17.59	22.21	19.08
130.1	16.38	4.91	16.43	22.11	19.27
130.2	16.15	4.45	16.46	22.37	19.83
130.3	16.56	4.61	16.69	22.99	20.08
130.4	16.23	4.68	16.67	22.66	20.07
130.5	16.84	5.42	16.74	22.91	20.81
130.6	16.7	5.58	16.06	21.92	20.25
130.7	16.8	5.07	16.27	22.68	20.56
130.8	16.3	5.74	17.59	22.82	20.48
130.9	16.42	5.08	16.55	22.49	19.47
131.0	16.11	5.05	16.55	22.52	20.84
131.1	16.25	5.08	17.11	21.71	21.01
131.2	15.34	4.65	16.92	22.7	20.49
131.3	15.49	5.63	17.96	22.75	18.99
131.4	15.5	5.62	17.1	22.31	20.1
131.5	15.06	5.47	17.75	22.16	19.15
131.6	15.13	4.91	18.45	21.75	19.28
131.7	15.69	5.13	18.94	21.94	19.7
131.8	15.38	5.31	18.14	22.18	19.91
131.9	14.63	5.17	18.03	22.83	19.49
132.0	14.54	5.75	18.93	22.84	19.39
132.1	14.8	5.85	18.97	22.81	19.65
132.2	15.03	5.3	18.55	23.76	19.67
132.3	15.36	4.6	17.3	23.09	19.75
132.4	15.61	6.09	17.59	23.37	19.75
132.5	14.57	6.17	16.42	23.72	19.17
132.6	14.97	6.98	17.77	23.2	19.91
132.7	15.15	5.9	17.91	23.29	19.79
132.8	15.74	6.36	18.18	23.1	19.42
132.9	15.13	7.4	17.91	22.21	18.97
133.0	15.62	7.61	17.4	22.43	19.55
133.1	15.31	6.83	18.25	22.81	18.99
133.2	15.62	6.24	17.84	22.62	19.2
133.3	15.52	6.1	18.05	23.28	18.97
133.4	15.93	6.48	18.95	23.6	18.72
133.5	16.13	5.26	18.54	23.79	18.58
133.6	15.73	5.32	18.45	23.62	18.75
133.7	15.86	4.99	18.47	23.44	18.4
133.8	15.8	4.71	18.71	23.41	18.0
133.9	15.94	5.57	18.03	23.08	18.48
134.0	16.42	5.52	18.13	23.97	18.59
134.1	16.03	5.39	18.69	24.61	17.98
134.2	15.53	4.89	18.52	23.34	18.28
134.3	15.47	4.83	18.26	24.77	18.73
134.4	15.38	5.1	18.45	23.63	18.97
134.5	15.84	4.55	18.65	24.14	17.79
134.6	16.16	5.14	17.74	23.57	18.33
134.7	16.27	5.22	18.6	24.63	17.49
134.8	16.31	4.23	17.59	23.24	18.39
134.9	15.98	4.46	16.82	22.77	18.39
135.0	16.88	4.58	17.71	23.32	18.42
135.1	17.14	5.52	18.47	23.08	18.15
135.2	15.81	5.08	18.44	24.11	18.57
135.3	15.66	4.94	18.1	23.33	19.21
135.4	16.34	4.68	18.77	24.07	18.27
135.5	16.34	5.16	18.34	23.13	18.49
135.6	16.14	4.85	18.29	23.2	19.2
135.7	16.42	4.9	17.53	22.92	18.94
135.8	16.74	4.74	17.52	23.39	18.79
135.9	17.19	5.09	16.94	23.76	19.03
136.0	16.94	5.24	16.45	24.02	18.7
136.1	16.4	5.7	17.03	23.2	18.84
136.2	16.36	5.49	17.27	23.79	18.2
136.3	17.33	6.76	17.17	23.03	18.6
136.4	16.75	6.37	17.47	22.71	19.13
136.5	17.13	6.85	17.78	23.23	19.85
136.6	17.2	6.27	17.48	23.91	19.35
136.7	16.32	5.34	17.1	23.99	19.42
136.8	16.33	5.57	17.64	23.55	19.22
136.9	16.44	5.96	17.28	24.03	19.82
137.0	16.65	5.9	17.09	23.88	20.15
137.1	16.39	5.79	17.42	22.86	19.28
137.2	15.96	5.39	18.0	23.46	19.15
137.3	15.49	6.24	17.37	22.93	18.9
137.4	15.79	5.22	16.96	23.14	19.01
137.5	15.58	5.1	16.64	23.15	19.47
137.6	15.38	5.8	17.8	22.36	18.91
137.7	15.3	6.24	17.85	23.59	18.28
137.8	15.63	5.58	17.05	23.04	18.06
137.9	15.43	6.03	18.42	22.64	18.75
138.0	15.81	5.71	18.04	22.93	18.21
138.1	15.88	5.6	17.68	23.53	19.24
138.2	15.38	5.39	17.75	23.43	18.6
138.3	15.22	6.28	17.11	22.74	19.05
138.4	15.15	6.34	16.67	22.89	19.29
138.5	15.28	5.97	16.66	23.14	18.42
138.6	14.7	5.99	16.4	23.17	19.29
138.7	14.82	5.63	16.73	23.6	18.24
138.8	15.34	5.22	16.76	23.3	18.8
138.9	15.34	5.62	16.6	23.58	18.11
139.0	15.07	5.72	16.74	23.09	18.38
139.1	15.43	5.54	16.62	23.45	18.53
139.2	16.1	4.71	16.83	23.36	19.61
139.3	15.48	4.93	16.57	23.23	18.75
139.4	15.64	5.26	16.41	23.34	18.95
139.5	16.08	5.89	16.96	23.21	19.3
139.6	15.94	5.96	17.21	22.9	19.16
139.7	16.18	5.59	17.06	22.68	18.71
139.8	16.26	5.48	16.17	22.35	18.05
139.9	16.82	4.99	16.75	22.39	18.84
140.0	17.31	4.66	17.42	22.22	19.58
140.1	17.59	5.16	18.16	21.68	19.61
140.2	16.99	5.19	17.41	23.68	19.41
140.3	17.08	5.27	17.68	22.94	19.42
140.4	16.99	4.78	18.08	22.78	19.99
140.5	17.89	4.41	17.65	22.96	19.79
140.6	17.4	4.8	17.81	22.45	19.36
140.7	18.08	5.3	17.72	22.86	19.16
140.8	17.52	5.4	17.92	23.22	19.06
140.9	16.92	5.39	17.61	23.16	17.68
141.0	17.22	5.16	18.16	22.67	18.52
141.1	17.28	4.58	18.41	22.87	18.14
141.2	17.55	4.84	18.58	23.25	18.29
141.3	17.51	5.43	19.03	22.97	19.09
141.4	17.93	4.62	19.01	23.21	18.22
141.5	17.71	3.55	18.14	22.93	19.22
141.6	17.23	4.37	18.77	23.0	19.71
141.7	16.25	4.19	18.97	22.74	18.9
141.8	16.81	3.99	18.45	23.77	20.06
141.9	15.51	4.15	18.6	23.28	20.06
142.0	16.6	4.38	18.56	22.82	19.89
142.1	16.67	4.54	19.16	23.28	20.41
142.2	15.95	4.68	18.24	23.0	20.17
142.3	16.36	5.52	18.99	22.92	20.01
142.4	15.69	5.22	18.07	23.06	20.68
142.5	15.79	5.43	18.01	22.58	19.85
142.6	15.64	4.75	17.66	23.04	19.94
142.7	16.3	5.2	17.79	22.4	19.91
142.8	16.69	5.28	17.66	23.05	19.05
142.9	16.19	4.76	18.36	22.47	19.81
143.0	15.85	3.87	17.45	22.05	19.94
143.1	15.79	4.68	17.81	22.41	20.62
143.2	15.6	4.27	18.6	22.25	20.76
143.3	16.09	4.32	18.23	22.57	21.02
143.4	17.37	4.49	18.08	22.49	21.04
143.5	17.8	3.9	18.67	21.9	20.26
143.6	17.92	3.92	19.35	22.34	20.66
143.7	17.93	3.84	18.88	22.49	21.51
143.8	18.33	3.85	18.98	22.16	22.01
143.9	17.51	3.57	19.15	22.5	22.2
144.0	17.74	4.09	19.19	22.46	21.26
144.1	17.57	4.07	19.37	22.21	21.55
144.2	17.69	4.08	19.23	22.74	20.61
144.3	17.05	4.82	19.31	23.01	21.29
144.4	17.46	4.1	18.46	23.37	21.4
144.5	16.87	4.12	18.32	23.71	21.9
144.6	16.93	4.57	18.35	23.21	22.42
144.7	17.35	4.09	17.83	22.53	21.67
144.8	16.42	3.77	17.91	22.13	22.04
144.9	17.25	3.85	17.9	22.63	22.41
145.0	17.04	3.95	17.74	23.93	22.96
145.1	16.69	4.04	17.02	23.86	22.59
145.2	17.22	3.95	17.23	23.2	22.11
145.3	17.44	3.78	17.7	23.11	21.9
145.4	17.55	3.81	18.14	22.82	22.43
145.5	16.43	3.7	18.68	22.85	22.31
145.6	17.33	3.74	18.6	23.02	21.98
145.7	17.85	3.85	18.52	22.55	22.54
145.8	18.36	3.7	18.23	23.1	22.04
145.9	17.72	3.88	18.79	22.94	21.94
146.0	18.38	3.29	18.44	23.13	21.65
146.1	17.68	4.34	18.6	23.38	22.24
146.2	17.39	4.67	18.59	23.32	22.0
146.3	17.93	4.53	18.22	23.39	22.33
146.4	17.02	4.19	18.31	23.93	22.15
146.5	17.05	4.29	18.35	24.34	22.15
146.6	17.25	3.96	18.18	23.03	22.9
146.7	17.33	4.73	17.29	23.32	22.72
146.8	17.33	3.6	17.53	24.04	23.19
146.9	17.89	3.71	17.89	23.99	22.52
147.0	18.07	3.85	18.96	24.2	22.18
147.1	17.58	3.33	19.51	23.08	22.02
147.2	18.1	3.17	19.04	23.54	21.67
147.3	17.58	3.52	19.19	23.88	21.9
147.4	18.16	3.84	19.1	23.49	22.53
147.5	18.26	4.01	19.24	24.29	22.64
147.6	18.03	2.95	17.94	23.59	22.41
147.7	17.78	2.69	18.3	24.09	23.47
147.8	17.52	2.86	18.48	24.69	24.12
147.9	17.35	3.62	19.4	24.25	23.7
148.0	16.71	3.22	17.67	24.27	24.69
148.1	16.63	3.4	17.57	24.35	24.51
148.2	16.54	3.22	17.6	23.95	24.59
148.3	17.39	2.75	17.1	23.89	24.12
148.4	17.15	3.62	16.75	23.32	25.44
148.5	17.75	3.29	16.74	23.64	25.55
148.6	16.99	2.37	16.95	23.94	24.66
148.7	18.37	2.51	16.26	24.01	24.46
148.8	18.1	2.81	16.18	24.37	23.81
148.9	17.87	2.16	15.79	24.28	24.68
149.0	18.07	2.41	17.2	24.16	24.86
149.1	17.77	2.67	15.88	23.83	24.52
149.2	19.17	2.86	16.16	23.8	23.72
149.3	18.17	2.64	16.82	23.49	24.37
149.4	17.55	3.44	16.65	23.98	24.39
149.5	18.09	3.1	15.4	23.69	23.43
149.6	18.17	3.01	15.53	23.88	23.36
149.7	18.37	2.21	16.4	24.03	23.51
149.8	17.88	2.01	15.74	24.84	22.95
149.9	17.67	2.11	15.76	23.76	22.51
150.0	18.35	1.93	15.91	23.7	22.16
150.1	17.7	2.53	15.85	23.82	22.88
150.2	18.07	1.79	16.94	24.48	23.0
150.3	18.57	1.99	16.33	24.3	23.08
150.4	18.67	1.42	15.94	23.8	22.57
150.5	18.3	1.96	16.05	23.74	22.98
150.6	17.47	2.01	15.34	23.95	22.87
150.7	18.67	3.13	15.64	24.38	23.69
150.8	18.59	2.42	15.64	24.52	23.76
150.9	18.02	2.19	16.56	24.7	22.93
151.0	18.29	1.52	16.23	24.83	22.8
151.1	18.5	1.88	15.66	24.52	22.78
151.2	18.43	1.89	17.19	24.98	23.2
151.3	19.0	1.94	17.31	24.36	23.03
151.4	18.21	1.6	17.39	25.05	23.44
151.5	18.73	2.49	17.35	25.46	23.39
151.6	18.69	2.66	18.69	25.17	22.7
151.7	18.14	2.37	17.36	25.16	22.46
151.8	18.8	2.61	18.61	24.37	22.74
151.9	18.78	3.1	18.1	25.64	22.89
152.0	18.45	3.38	18.23	25.02	23.09
152.1	18.12	3.44	17.67	24.88	23.34
152.2	18.44	3.1	18.11	24.41	23.29
152.3	18.62	2.77	18.43	24.08	23.19
152.4	19.04	3.25	18.36	24.41	23.01
152.5	18.28	3.75	18.42	24.58	23.49
152.6	18.45	3.66	18.26	25.49	23.1
152.7	18.74	2.49	18.63	25.16	23.33
152.8	18.79	4.28	18.31	25.32	23.68
152.9	19.49	3.46	19.4	25.17	23.04
153.0	18.72	3.29	18.78	24.93	23.82
153.1	19.28	3.83	18.21	25.23	22.97
153.2	19.51	3.31	18.55	25.52	24.05
153.3	19.41	4.3	17.91	24.89	23.05
153.4	18.93	4.76	18.96	25.42	24.09
153.5	18.7	4.48	18.03	24.57	23.0
153.6	18.52	4.34	18.01	25.49	22.86
153.7	18.88	3.99	17.37	25.18	23.03
153.8	18.93	3.36	17.95	25.47	23.34
153.9	19.23	3.95	17.9	26.15	23.14
154.0	19.27	3.1	17.49	26.31	23.13
154.1	19.85	3.63	18.14	26.08	22.66
154.2	20.15	3.1	17.93	25.36	22.11
154.3	19.68	3.6	17.83	25.49	23.14
154.4	19.35	3.54	18.18	24.41	22.34
154.5	19.97	3.69	18.18	25.08	21.94
154.6	18.76	3.23	17.69	25.52	22.09
154.7	18.86	3.71	17.25	25.55	22.96
154.8	19.08	3.82	18.67	25.15	21.98
154.9	18.91	3.65	17.8	26.15	22.74
155.0	19.41	4.01	18.19	25.62	22.21
155.1	19.21	3.84	18.2	25.96	23.41
155.2	19.69	4.19	18.78	25.17	23.48
155.3	18.94	3.85	18.72	25.14	23.86
155.4	18.01	3.73	18.85	25.33	23.69
155.5	17.86	3.96	19.15	24.16	24.11
155.6	18.31	4.53	18.26	24.69	23.34
155.7	18.48	4.06	18.73	23.88	22.77
155.8	18.96	3.96	19.63	24.44	23.4
155.9	18.02	4.08	18.54	24.54	23.94
156.0	18.83	3.3	18.64	24.42	23.24
156.1	18.94	3.3	19.26	23.81	23.59
156.2	19.16	3.78	20.26	23.55	24.19
156.3	19.51	3.09	20.43	24.58	23.7
156.4	18.68	2.79	19.27	24.37	23.95
156.5	18.32	3.46	19.37	24.15	23.88
156.6	18.62	3.87	19.6	24.86	23.81
156.7	18.4	3.77	20.18	24.25	23.54
156.8	18.03	4.1	18.97	24.51	23.46
156.9	18.13	3.8	19.27	24.87	22.61
157.0	18.5	4.19	19.06	24.71	22.92
157.1	18.96	3.24	19.26	24.48	23.27
157.2	17.75	3.22	19.14	24.41	22.89
157.3	18.33	3.02	20.26	24.0	23.62
157.4	18.45	2.98	19.85	24.22	24.13
157.5	18.27	3.1	19.29	23.73	23.67
157.6	17.79	2.63	18.72	23.54	24.54
157.7	17.83	3.35	19.51	23.64	23.92
157.8	17.64	3.53	19.3	23.26	24.38
157.9	18.15	3.9	19.13	23.43	23.93
158.0	18.97	3.38	18.96	23.47	24.43
158.1	18.71	3.06	18.99	23.48	24.78
158.2	18.15	3.62	20.22	22.6	24.24
158.3	18.51	3.29	19.49	22.26	24.45
158.4	18.84	4.14	20.7	22.87	23.91
158.5	19.27	3.74	20.57	23.45	23.86
158.6	18.43	4.7	19.86	23.93	23.85
158.7	18.86	4.66	19.78	23.05	22.77
158.8	18.82	4.52	20.0	24.37	23.3
158.9	19.19	4.58	19.83	23.49	23.41
159.0	19.51	4.61	20.51	23.83	24.14
159.1	19.19	3.77	20.8	24.42	22.78
159.2	18.46	4.29	21.06	23.47	23.46
159.3	19.52	4.36	21.15	23.36	23.78
159.4	19.73	4.04	21.11	23.74	22.77
159.5	19.08	4.41	21.87	23.26	22.44
159.6	19.07	3.97	22.03	23.68	22.98
159.7	18.73	3.73	22.17	23.41	23.08
159.8	19.35	3.37	22.92	22.57	23.8
159.9	20.34	2.68	22.47	23.12	22.94
160.0	19.66	3.04	23.16	23.46	22.68
160.1	18.87	2.82	22.49	23.18	23.28
160.2	19.11	3.52	22.54	22.89	22.17
160.3	19.85	3.52	22.84	23.7	23.48
160.4	19.62	3.74	22.21	23.96	22.39
160.5	20.28	3.73	21.76	23.59	23.27
160.6	19.24	3.2	22.6	24.24	21.92
160.7	19.19	3.15	21.68	23.99	21.52
160.8	19.94	3.42	21.73	23.52	22.03
160.9	19.71	3.24	22.03	23.23	21.98
161.0	20.13	2.72	21.55	24.09	22.72
161.1	20.48	3.08	21.36	23.79	22.37
161.2	20.23	3.43	22.11	23.53	21.76
161.3	20.22	2.33	22.39	22.79	22.13
161.4	21.02	3.33	22.26	22.57	21.79
161.5	20.43	3.7	23.02	23.02	22.66
161.6	19.63	2.79	22.99	22.63	22.22
161.7	19.46	3.09	23.83	22.35	21.82
161.8	19.64	3.27	23.89	22.92	20.95
161.9	19.48	3.61	24.29	22.13	21.46
162.0	18.57	3.58	25.02	21.46	21.49
162.1	18.78	3.09	24.96	22.11	21.5
162.2	19.24	2.76	24.69	21.72	21.47
162.3	18.86	3.25	25.42	21.33	21.48
162.4	19.05	3.54	24.94	22.17	22.16
162.5	19.84	3.76	25.31	22.5	22.22
162.6	19.93	3.94	24.41	21.96	21.16
162.7	19.66	3.35	24.56	21.77	21.14
162.8	19.82	3.57	23.94	22.16	21.5
162.9	19.12	3.51	24.77	21.96	21.56
163.0	19.0	3.86	23.83	22.11	21.05
163.1	18.04	3.48	23.37	22.9	21.22
163.2	18.42	3.98	23.32	22.38	21.76
163.3	18.15	4.15	22.98	21.79	22.02
163.4	18.35	4.4	23.23	22.25	21.84
163.5	17.5	3.8	23.46	22.08	22.13
163.6	17.35	4.31	22.72	22.51	22.55
163.7	17.88	4.32	22.49	21.45	22.36
163.8	18.01	4.39	23.73	20.94	22.31
163.9	18.44	3.84	22.72	20.93	22.26
164.0	18.62	3.88	22.73	21.97	22.62
164.1	18.03	3.73	23.37	21.76	23.01
164.2	17.93	3.46	22.65	21.48	22.86
164.3	17.85	3.45	23.69	21.42	23.54
164.4	17.69	3.73	24.16	21.48	23.18
164.5	18.05	4.22	23.71	21.39	23.58
164.6	17.44	4.14	23.32	21.36	23.32
164.7	18.29	4.34	23.39	22.18	23.16
164.8	18.33	4.31	22.33	21.52	22.65
164.9	18.73	5.13	22.83	20.96	22.76
165.0	17.95	5.03	22.05	20.8	22.43
165.1	17.48	5.34	21.25	20.84	22.81
165.2	17.41	5.41	21.11	21.05	22.81
165.3	17.23	4.95	22.05	21.82	22.71
165.4	17.65	4.3	21.21	22.1	23.5
165.5	17.19	4.86	22.46	22.39	23.26
165.6	17.69	4.67	21.77	22.29	22.77
165.7	17.25	5.6	22.0	21.62	23.12
165.8	18.09	5.14	21.58	21.26	23.21
165.9	18.11	5.74	20.79	21.16	22.47
166.0	18.33	6.38	21.35	22.03	23.56
166.1	18.64	5.05	21.52	22.66	22.59
166.2	18.68	6.06	21.32	22.09	22.37
166.3	18.11	5.73	20.39	22.37	23.3
166.4	18.74	6.02	20.16	21.93	21.93
166.5	19.02	6.33	19.63	21.56	22.53
166.6	19.14	5.76	18.83	21.52	21.81
166.7	19.54	6.55	19.68	21.66	21.57
166.8	18.87	5.71	19.78	22.07	22.37
166.9	19.27	5.21	19.65	21.25	21.9
167.0	19.23	4.79	20.32	20.53	22.1
167.1	19.84	5.45	20.36	21.73	21.46
167.2	19.81	4.95	20.31	21.39	21.87
167.3	18.85	4.56	19.8	21.33	21.88
167.4	18.81	5.08	19.28	21.33	21.47
167.5	19.13	3.66	19.11	21.5	22.33
167.6	19.52	4.75	19.18	20.77	22.52
167.7	18.95	4.99	19.77	19.81	22.85
167.8	19.43	4.65	19.73	19.94	23.25
167.9	19.03	4.43	20.71	20.58	23.23
168.0	19.5	4.8	20.92	21.39	22.48
168.1	18.51	5.59	21.19	21.26	23.17
168.2	19.02	5.28	21.52	21.74	23.22
168.3	19.93	6.37	20.96	22.59	23.76
168.4	19.6	5.81	20.21	21.58	23.17
168.5	20.08	5.49	19.8	21.75	23.77
168.6	20.75	4.81	20.96	22.23	22.96
168.7	20.47	5.03	21.75	22.1	23.83
168.8	20.54	5.1	20.45	21.46	23.63
168.9	20.35	4.42	20.62	21.84	24.12
169.0	20.43	4.45	21.67	21.68	23.55
169.1	19.68	4.32	21.01	21.83	23.47
169.2	20.24	4.62	20.27	21.16	22.89
169.3	20.16	4.42	21.42	21.55	23.15
169.4	20.02	5.16	21.36	21.19	22.88
169.5	20.58	5.53	21.14	20.82	23.8
169.6	21.22	5.81	21.34	20.69	24.27
169.7	21.14	5.98	20.91	20.47	24.23
169.8	21.18	4.85	20.53	20.73	23.9
169.9	21.29	5.65	21.33	20.41	24.39
170.0	20.0	5.14	20.62	20.2	24.42
170.1	20.91	5.92	21.21	19.78	24.9
170.2	21.22	6.12	20.93	19.74	24.96
170.3	21.63	4.81	21.46	20.56	24.62
170.4	21.28	6.14	21.6	20.57	24.31
170.5	22.81	5.45	22.49	20.49	24.17
170.6	20.75	4.71	21.98	20.67	24.36
170.7	22.15	4.98	22.13	21.48	23.84
170.8	21.37	5.64	22.66	21.66	24.51
170.9	21.72	5.35	21.36	20.92	24.54
171.0	21.11	5.09	21.92	20.75	24.8
171.1	21.16	5.34	21.59	21.36	24.22
171.2	20.54	4.87	21.81	21.34	24.31
171.3	21.44	4.49	22.25	22.23	24.32
171.4	21.28	4.05	21.85	21.63	24.06
171.5	20.58	4.37	21.57	21.62	23.82
171.6	21.57	4.14	21.19	21.91	23.7
171.7	21.95	4.25	20.42	22.03	23.94
171.8	20.66	4.49	21.23	22.67	24.22
171.9	20.9	4.01	21.88	22.19	24.09
172.0	21.27	5.11	20.89	21.51	23.89
172.1	21.0	4.69	21.56	21.77	23.82
172.2	20.64	4.65	21.38	21.84	23.16
172.3	21.54	3.35	22.69	22.42	23.61
172.4	21.53	3.56	22.13	21.74	23.49
172.5	21.59	3.82	21.83	21.98	23.69
172.6	22.02	3.15	22.06	21.29	22.94
172.7	21.21	3.01	21.25	21.94	22.97
172.8	22.03	3.82	22.12	23.13	23.4
172.9	21.77	3.47	21.3	22.16	23.34
173.0	21.47	3.6	21.22	22.29	22.59
173.1	22.12	3.09	21.0	23.34	22.54
173.2	22.18	3.38	21.04	22.69	22.21
173.3	21.83	3.12	21.96	22.32	22.77
173.4	22.05	2.44	22.35	22.43	22.44
173.5	21.91	2.08	22.46	23.27	22.39
173.6	21.85	2.3	22.82	23.2	22.59
173.7	22.86	2.42	23.01	22.68	23.11
173.8	23.12	2.83	21.81	22.33	22.64
173.9	22.7	2.39	21.28	22.39	23.35
174.0	21.46	2.51	21.57	22.95	23.09
174.1	22.25	2.69	22.49	23.26	23.1
174.2	22.33	2.27	22.12	22.3	22.49
174.3	22.65	1.83	22.68	22.14	23.47
174.4	22.79	2.1	22.6	23.14	23.93
174.5	21.97	1.96	23.02	22.68	23.57
174.6	22.13	2.61	23.37	23.03	22.96
174.7	22.18	2.95	22.98	23.06	23.32
174.8	21.6	2.82	23.44	22.97	24.07
174.9	21.56	3.82	24.48	22.65	23.3
175.0	21.35	3.77	23.31	22.43	22.86
175.1	21.49	3.48	22.79	21.93	22.86
175.2	21.18	3.36	22.97	22.23	22.89
175.3	21.1	2.81	23.64	22.79	23.41
175.4	21.58	3.02	24.18	22.32	23.46
175.5	21.16	2.94	23.48	22.06	23.74
175.6	22.69	3.27	23.64	21.5	23.33
175.7	21.75	3.49	24.16	21.08	24.15
175.8	22.7	3.5	23.2	21.59	23.76
175.9	22.96	3.33	23.69	22.31	23.42
176.0	22.97	3.12	23.72	22.02	23.24
176.1	22.44	3.66	21.83	22.22	22.02
176.2	22.75	2.96	22.91	22.56	22.36
176.3	23.33	3.56	23.4	21.78	22.41
176.4	22.69	3.39	22.68	22.39	22.43
176.5	22.46	3.91	23.27	22.49	22.03
176.6	22.93	4.21	23.22	21.22	22.22
176.7	23.53	4.29	23.34	21.87	22.39
176.8	23.69	3.8	22.79	21.09	22.49
176.9	22.19	4.1	23.05	21.74	22.41
177.0	22.33	3.66	22.67	22.09	23.08
177.1	23.53	3.78	22.88	21.75	23.08
177.2	23.54	4.6	22.78	21.88	22.91
177.3	22.79	4.97	23.44	21.86	23.63
177.4	23.53	3.96	24.09	21.94	22.85
177.5	23.42	5.27	24.83	21.48	23.21
177.6	22.77	4.86	24.43	21.2	24.23
177.7	22.61	5.06	23.3	21.24	23.39
177.8	22.95	5.44	23.68	21.18	23.95
177.9	22.53	5.66	23.03	21.27	23.63
178.0	23.29	6.05	23.79	20.61	23.74
178.1	22.68	5.18	23.81	20.42	23.85
178.2	22.53	5.34	24.54	20.57	24.86
178.3	22.64	5.36	24.09	21.0	23.65
178.4	22.61	5.16	23.75	21.04	24.22
178.5	22.89	4.79	23.26	21.46	24.16
178.6	22.19	5.07	23.0	20.28	23.49
178.7	22.04	4.77	23.01	20.48	23.9
178.8	22.02	4.45	24.0	20.41	23.46
178.9	22.18	4.08	22.97	21.11	24.54
179.0	22.29	5.13	23.6	20.45	25.27
179.1	22.39	4.85	23.57	20.46	24.52
179.2	22.7	4.92	23.39	20.88	23.99
179.3	22.08	6.14	23.64	20.18	23.9
179.4	21.99	6.02	22.36	20.49	23.67
179.5	22.34	5.59	23.54	20.7	23.17
179.6	22.9	5.73	23.33	20.22	23.85
179.7	22.58	6.18	23.54	20.87	24.14
179.8	22.09	5.6	23.48	20.25	22.63
179.9	22.38	6.31	23.51	20.65	23.66
180.0	22.06	4.94	24.38	20.33	22.91
180.1	21.34	5.21	24.11	21.05	23.85
180.2	21.29	5.53	24.35	21.83	23.18
180.3	22.27	4.79	24.33	21.52	23.26
180.4	22.8	4.2	24.34	20.84	22.78
180.5	23.23	4.47	24.65	21.01	23.19
180.6	22.51	4.18	24.34	20.88	23.63
180.7	22.2	4.87	23.86	20.86	23.28
180.8	23.2	4.27	24.07	21.38	23.55
180.9	23.5	4.78	24.15	21.66	22.68
181.0	23.4	3.91	24.48	22.9	21.83
181.1	24.0	5.92	24.02	22.42	23.08
181.2	23.26	5.02	23.89	22.96	23.09
181.3	22.64	5.9	23.85	23.27	22.94
181.4	22.87	5.94	24.14	22.36	23.95
181.5	22.04	5.36	24.47	22.71	23.46
181.6	22.01	5.41	23.3	22.51	23.58
181.7	22.14	5.23	24.52	22.08	23.23
181.8	22.49	5.23	25.07	22.07	22.68
181.9	22.81	6.23	24.58	22.61	23.07
182.0	22.2	6.29	24.29	22.33	21.49
182.1	22.23	6.12	24.6	23.07	22.13
182.2	22.73	5.9	25.31	23.22	23.17
182.3	22.74	6.36	25.23	22.06	22.03
182.4	22.58	6.26	25.33	23.22	22.37
182.5	22.77	5.8	25.24	22.7	21.18
182.6	22.45	6.22	25.68	22.98	22.24
182.7	21.62	6.96	25.59	22.12	21.44
182.8	21.79	7.13	24.21	22.42	21.37
182.9	21.9	7.12	24.16	21.08	22.47
183.0	22.9	7.89	25.19	20.75	22.49
183.1	22.98	7.6	24.96	21.04	22.48
183.2	22.56	7.86	25.89	21.67	22.5
183.3	22.56	7.52	25.63	21.16	22.84
183.4	22.8	7.76	25.22	21.09	23.06
183.5	22.83	7.07	25.68	21.14	22.74
183.6	22.57	7.63	24.96	21.3	22.66
183.7	22.19	7.06	24.06	20.45	23.73
183.8	22.56	7.28	24.81	21.01	23.03
183.9	22.05	6.91	25.32	20.87	23.84
184.0	22.19	6.5	24.31	21.26	23.38
184.1	22.11	6.96	24.49	21.25	23.98
184.2	22.37	6.53	24.84	21.09	24.3
184.3	22.17	6.19	25.24	21.34	24.44
184.4	22.63	6.35	25.35	21.35	24.8
184.5	22.84	6.26	24.59	20.71	23.45
184.6	22.22	6.46	25.86	21.14	24.63
184.7	22.12	6.93	25.37	21.43	24.34
184.8	21.19	7.23	25.58	21.83	24.32
184.9	22.0	7.31	25.1	21.35	24.24
185.0	22.6	7.18	25.36	21.49	25.19
185.1	22.88	7.58	25.63	21.21	24.42
185.2	22.4	7.53	24.76	20.88	24.64
185.3	22.11	8.3	24.49	20.16	24.27
185.4	21.37	7.45	25.07	21.76	24.72
185.5	21.52	8.37	24.44	20.93	24.24
185.6	21.69	8.53	24.32	20.46	23.39
185.7	21.48	7.44	24.48	21.08	24.1
185.8	22.13	7.31	24.9	21.21	23.93
185.9	22.2	7.69	26.18	21.53	24.19
186.0	22.27	7.84	25.35	22.46	23.93
186.1	21.96	7.76	25.39	22.15	24.86
186.2	21.98	8.74	26.07	21.8	24.19
186.3	21.62	8.2	25.82	21.9	23.13
186.4	22.5	8.22	25.09	21.21	24.51
186.5	22.44	8.58	25.01	21.38	24.08
186.6	22.78	8.41	24.41	21.86	24.53
186.7	22.61	8.36	24.97	21.29	23.91
186.8	23.38	9.27	24.41	21.76	24.44
186.9	23.89	8.01	24.89	21.78	24.31
187.0	22.83	8.25	24.45	21.95	24.35
187.1	23.48	8.05	24.38	22.17	25.1
187.2	22.92	7.96	25.08	22.19	24.85
187.3	23.07	8.91	25.79	22.41	24.95
187.4	22.73	8.32	24.83	23.02	23.99
187.5	22.49	8.27	25.04	22.62	25.07
187.6	22.73	8.51	24.77	22.42	24.67
187.7	22.53	8.79	25.09	22.35	24.54
187.8	22.19	9.38	23.94	22.42	24.36
187.9	22.42	9.46	23.62	21.55	24.56
188.0	22.35	8.59	23.68	20.85	25.0
188.1	22.03	8.4	23.92	21.03	25.0
188.2	22.4	8.23	23.45	21.57	25.07
188.3	22.07	8.03	24.69	21.2	25.26
188.4	21.94	7.36	23.82	21.19	24.57
188.5	22.58	7.93	23.53	21.12	23.71
188.6	22.72	8.03	23.66	22.31	24.03
188.7	23.04	7.22	24.25	21.63	24.25
188.8	22.45	7.7	23.55	22.91	25.1
188.9	22.49	7.92	23.32	22.31	24.44
189.0	22.81	8.45	22.92	22.05	24.74
189.1	23.22	7.92	23.38	22.26	24.73
189.2	22.9	7.7	22.69	22.13	24.31
189.3	23.72	8.72	22.31	21.63	24.23
189.4	23.1	9.04	22.47	22.14	23.81
189.5	23.35	8.99	22.73	21.64	23.89
189.6	22.74	8.79	23.11	21.74	24.91
189.7	23.45	8.67	23.64	22.27	24.13
189.8	22.42	8.66	24.01	22.13	23.47
189.9	22.33	8.45	23.45	22.0	23.6
190.0	21.91	8.91	23.86	22.21	24.04
190.1	22.47	10.0	23.55	22.05	23.49
190.2	22.05	8.61	23.36	22.47	22.98
190.3	21.77	9.97	23.32	22.03	23.61
190.4	21.97	9.03	23.88	23.12	23.49
190.5	22.17	8.73	22.73	22.43	24.9
190.6	21.71	8.22	23.5	22.45	24.32
190.7	21.58	8.53	23.0	22.43	24.57
190.8	21.84	7.93	23.69	22.7	24.46
190.9	21.72	7.02	24.37	22.71	24.5
191.0	21.71	7.58	23.53	22.18	25.1
191.1	21.26	7.97	23.28	22.34	25.26
191.2	21.73	8.63	24.12	22.59	25.44
191.3	22.96	8.39	24.35	22.22	25.4
191.4	22.17	8.71	23.6	22.38	25.64
191.5	21.93	8.14	23.4	22.67	25.01
191.6	22.29	7.66	23.56	22.18	24.58
191.7	21.61	9.06	23.62	21.93	25.53
191.8	22.54	8.71	24.18	22.72	24.81
191.9	22.82	8.6	23.33	22.07	25.23
192.0	23.02	8.86	23.9	22.26	25.97
192.1	23.79	8.39	23.6	22.91	26.12
192.2	23.93	8.06	23.21	22.6	24.41
192.3	22.89	8.13	23.7	22.68	25.2
192.4	22.84	7.64	23.13	22.72	25.07
192.5	23.38	7.92	23.02	22.04	25.08
192.6	23.22	7.82	22.49	22.18	25.24
192.7	23.1	7.39	23.5	22.58	25.34
192.8	23.56	8.52	23.71	22.52	24.88
192.9	23.65	8.69	23.72	22.76	24.67
193.0	23.8	8.03	23.46	23.59	24.61
193.1	24.69	8.47	23.62	22.87	24.48
193.2	24.91	8.23	24.86	22.85	24.78
193.3	24.76	7.85	23.83	22.75	24.31
193.4	23.92	8.45	23.66	21.99	24.49
193.5	24.32	8.74	23.73	23.57	25.08
193.6	24.15	8.39	24.13	23.84	25.4
193.7	23.92	7.7	23.01	23.43	25.26
193.8	24.37	9.04	22.97	23.48	24.49
193.9	24.1	8.9	23.15	23.9	25.24
194.0	24.07	8.94	22.96	23.55	25.07
194.1	23.75	9.03	22.81	23.28	25.4
194.2	23.46	9.73	23.21	23.05	24.23
194.3	23.69	9.65	23.04	22.82	24.46
194.4	23.09	9.25	22.91	22.84	24.47
194.5	22.65	9.36	22.33	22.96	24.16
194.6	23.95	9.5	22.88	23.07	24.71
194.7	23.99	10.06	22.02	23.18	24.99
194.8	23.82	9.73	23.27	23.6	25.53
194.9	23.59	9.5	22.07	23.1	25.31
195.0	23.33	8.92	22.68	22.68	24.55
195.1	23.48	9.01	22.14	22.39	24.14
195.2	24.31	9.15	22.74	21.99	25.08
195.3	24.9	8.63	21.74	22.96	23.81
195.4	24.1	8.56	22.07	22.23	23.81
195.5	23.86	8.0	21.93	21.82	24.59
195.6	22.43	8.06	23.16	22.7	24.49
195.7	23.54	7.91	23.57	22.33	23.26
195.8	23.71	9.27	23.31	21.5	23.68
195.9	23.24	9.08	22.28	21.38	24.55
196.0	23.7	8.2	22.2	21.63	24.06
196.1	24.48	8.88	21.75	22.59	23.67
196.2	23.81	8.55	21.98	22.01	23.34
196.3	23.21	8.34	22.22	23.07	24.43
196.4	23.89	8.56	22.79	22.35	24.55
196.5	23.51	8.48	21.89	22.39	25.11
196.6	24.6	7.56	21.66	22.49	24.39
196.7	23.75	8.31	22.47	21.82	23.87
196.8	24.09	8.29	21.52	21.82	23.51
196.9	23.4	8.46	21.91	21.92	24.26
197.0	23.42	7.77	22.39	22.36	24.07
197.1	22.84	7.49	22.54	22.8	24.37
197.2	23.39	7.99	22.45	23.17	24.38
197.3	23.25	7.95	22.42	23.43	24.7
197.4	24.29	8.04	22.25	23.26	23.79
197.5	23.46	7.16	21.84	23.0	23.38
197.6	22.58	7.43	21.61	22.89	24.21
197.7	22.96	7.01	22.57	21.91	23.57
197.8	22.55	6.12	21.9	21.9	22.38
197.9	22.67	7.25	21.49	22.6	23.2
198.0	23.76	7.62	20.77	22.16	23.91
198.1	22.95	8.2	20.26	21.38	23.85
198.2	23.74	7.05	19.46	21.95	23.43
198.3	23.69	7.31	20.9	22.1	24.02
198.4	23.91	7.88	21.41	21.68	23.13
198.5	23.44	7.5	20.93	22.79	23.24
198.6	24.12	7.81	21.82	23.23	23.14
198.7	23.35	8.1	22.01	23.08	23.56
198.8	23.44	8.51	21.21	22.31	23.91
198.9	23.35	8.47	21.46	22.26	24.48
199.0	23.22	8.41	21.56	22.81	24.67
199.1	23.71	8.36	21.85	22.64	24.51
199.2	23.69	8.72	20.92	23.0	24.81
199.3	23.01	7.62	21.2	22.52	24.75
199.4	23.43	7.86	20.75	22.05	24.45
199.5	23.3	7.87	21.39	22.52	24.58
199.6	23.02	8.17	21.4	22.18	24.13
199.7	22.82	8.2	21.1	22.1	23.83
199.8	22.61	8.1	21.21	21.73	24.25
[truncated: 8,503 more rows]
