# Supplementary material for: N-Glycans modulate tilting of HIV-1 envelope glycoprotein
Source: Nat Commun. 2026 Apr 15;17:5206. doi: 10.1038/s41467-026-71874-2 (PMC13254402; doi:10.1038/s41467-026-71874-2)
Supplement: Supplementary file 8 — Source Data [file 41467_2026_71874_MOESM8_ESM.zip › source_data/1_Main_Text_Figures/1_Figure_2/Fig2b_right_WT_raw_values.txt]

Tilt_angle_deg
2.81
7.59
7.61
6.79
7.43
7.72
7.57
7.27
7.58
7.45
8.41
8.21
8.73
8.25
8.3
9.1
8.73
8.62
7.49
7.87
8.26
7.83
8.21
8.21
7.8
7.04
7.7
7.82
8.72
8.02
8.36
8.97
7.96
7.52
7.81
7.76
7.33
7.79
8.3
7.7
7.59
7.7
8.3
8.58
8.58
7.9
7.89
7.27
7.42
7.08
7.7
7.39
8.12
7.53
7.67
8.0
8.29
7.29
7.84
7.38
7.11
6.65
7.2
8.08
8.49
7.99
7.35
7.36
7.76
7.79
8.18
7.91
8.64
7.85
7.58
7.89
7.13
7.63
7.56
6.77
7.64
6.67
7.76
8.44
7.84
8.19
6.99
6.93
7.52
7.96
7.56
7.65
7.59
7.44
6.25
5.95
6.04
5.73
6.05
6.45
6.83
6.81
6.47
6.34
6.58
6.06
6.84
6.95
7.22
6.39
6.97
7.08
7.01
7.55
7.42
7.66
7.51
8.01
7.71
7.93
7.51
7.79
7.82
8.39
8.22
7.19
7.08
7.2
7.18
7.6
8.14
7.64
7.15
7.7
7.5
7.35
8.26
7.22
8.45
7.43
7.81
8.12
7.82
7.03
7.57
8.06
8.68
8.38
7.4
7.78
7.98
8.8
8.2
7.0
7.01
8.03
8.04
8.47
8.09
8.16
7.97
7.93
8.58
8.52
8.63
9.16
9.03
9.61
9.0
9.23
9.36
8.87
9.38
9.38
9.28
9.58
9.3
8.08
9.01
9.37
9.21
8.99
7.68
8.9
8.07
8.95
8.45
8.41
9.29
9.31
9.69
9.29
9.88
9.71
10.04
9.33
9.34
9.9
9.66
9.74
9.13
9.9
9.67
8.46
9.01
9.36
9.98
9.93
9.92
9.59
9.74
9.45
8.94
9.18
8.17
8.73
8.88
9.85
9.24
9.62
9.09
8.69
8.26
7.94
9.25
9.03
9.66
8.62
9.59
9.0
8.5
7.84
8.4
7.5
7.86
7.49
8.64
7.88
7.67
8.22
8.42
7.62
8.47
8.55
8.81
8.87
8.47
8.6
8.19
8.55
8.79
8.92
8.76
9.18
8.81
8.77
9.54
9.74
10.49
10.6
10.22
10.39
10.12
10.38
10.97
10.81
10.97
10.09
10.25
10.41
10.64
11.09
10.55
9.96
11.48
12.22
12.33
10.97
11.22
11.5
11.64
10.46
12.24
11.32
11.99
11.91
12.07
13.09
13.32
12.57
12.34
11.52
12.24
12.21
12.53
11.47
11.76
11.85
12.47
12.57
12.02
12.05
10.81
12.71
12.68
12.57
12.8
11.89
11.76
10.89
11.63
11.03
12.09
12.75
12.94
13.18
12.55
11.97
11.87
12.88
12.46
12.07
11.74
12.09
12.41
12.2
11.45
11.67
11.65
11.6
12.32
11.61
10.94
11.34
11.33
12.17
11.97
11.73
12.67
12.05
11.92
11.38
12.41
12.33
13.0
13.16
12.31
11.76
12.6
11.88
11.65
11.0
10.51
10.43
10.0
11.16
11.03
11.67
12.09
11.87
11.99
12.52
12.35
11.95
12.32
12.76
12.96
12.64
12.59
12.78
13.3
12.5
13.86
12.88
11.94
12.81
12.62
12.47
12.2
13.58
13.58
12.94
12.94
13.18
12.62
11.94
13.29
13.5
12.78
13.99
13.06
13.23
12.96
13.06
13.61
11.92
12.01
11.42
11.45
10.81
10.43
10.37
10.37
10.0
10.31
10.49
10.86
10.87
11.87
12.02
12.44
11.95
12.32
11.31
11.63
11.72
10.71
11.01
11.06
10.74
10.38
10.77
11.58
11.76
11.51
11.6
11.5
11.99
12.19
12.76
12.29
11.29
11.27
11.32
11.91
10.19
10.51
11.14
12.39
12.09
10.88
11.97
12.17
11.25
11.08
10.99
10.71
11.15
11.62
10.9
11.83
11.96
11.8
10.94
11.57
11.26
11.74
12.18
11.84
11.4
11.61
11.57
11.66
11.88
11.1
11.12
11.26
11.01
11.24
10.75
10.89
11.41
11.37
10.89
11.58
12.05
11.52
11.57
11.59
12.33
12.71
12.03
11.74
12.22
11.54
12.98
12.43
12.95
12.91
13.52
13.37
13.35
13.27
13.38
13.19
13.21
13.49
12.51
12.02
11.92
12.67
12.96
13.72
12.58
13.17
12.44
13.21
12.31
12.66
12.8
12.49
12.34
11.5
12.42
11.67
12.14
11.52
11.02
11.51
12.28
11.73
11.1
10.93
10.97
10.53
10.74
10.86
10.77
11.12
10.34
10.49
10.3
11.56
11.42
11.7
12.54
13.3
12.26
12.48
12.39
12.13
12.0
11.38
11.24
10.56
11.54
11.45
12.17
12.31
11.43
12.05
11.21
11.28
11.38
12.61
12.01
13.0
13.5
13.25
12.78
12.44
12.39
11.79
12.41
12.78
12.47
12.43
11.97
11.65
12.23
12.25
11.16
11.84
11.86
11.78
11.32
11.26
11.77
11.48
11.69
12.56
12.19
12.12
11.5
12.39
12.64
12.68
11.68
11.89
12.89
11.99
11.9
12.35
11.56
11.72
11.53
11.31
11.85
11.2
11.07
11.0
10.49
10.85
11.23
11.7
11.26
11.36
10.71
11.69
10.23
10.92
10.83
10.21
10.08
10.88
11.1
9.98
10.98
10.18
11.62
11.39
11.35
12.02
11.81
13.02
12.67
12.38
12.86
12.27
12.66
12.4
13.31
12.78
12.86
12.53
13.06
13.36
12.16
12.49
13.22
12.22
13.76
13.84
12.34
12.81
12.87
11.71
12.23
11.75
11.61
12.43
11.25
11.72
11.45
12.49
12.22
12.78
13.11
13.23
13.54
13.91
13.93
13.56
14.25
14.43
14.04
13.3
13.53
13.76
13.58
13.49
13.39
13.46
12.61
13.36
13.3
13.49
13.92
13.59
14.17
13.8
14.27
13.83
14.66
14.78
13.53
13.84
14.48
14.51
13.56
14.46
13.52
13.95
13.41
13.15
12.58
12.73
12.53
13.75
14.1
14.22
14.18
14.45
15.2
14.1
14.76
14.31
14.42
14.59
13.97
13.57
13.51
14.08
14.37
14.45
14.26
14.99
14.67
14.94
14.27
14.1
14.05
13.47
13.84
14.43
15.28
13.64
14.58
14.03
14.66
13.85
13.97
13.66
14.55
15.24
14.28
13.84
13.97
13.47
14.26
13.62
13.81
13.94
14.5
15.69
15.11
15.0
14.77
15.37
15.65
15.24
15.35
15.59
15.79
15.96
15.28
15.05
14.79
15.04
15.37
14.81
14.5
14.99
14.13
14.76
14.2
14.53
14.66
14.14
14.5
14.65
14.9
15.07
14.34
13.93
13.85
13.71
13.04
13.22
13.64
14.4
13.22
14.36
12.45
14.66
14.29
13.88
13.91
13.66
13.83
14.72
14.38
13.98
14.15
14.66
14.36
13.98
14.05
14.14
14.21
14.72
13.87
14.02
13.15
13.87
14.38
14.52
13.47
13.87
13.6
14.99
14.6
14.54
13.7
14.67
15.21
16.28
15.48
15.1
15.45
15.3
14.95
15.55
14.79
15.57
15.64
14.65
14.28
15.01
14.29
14.44
15.02
15.19
15.54
14.76
14.36
15.49
14.82
14.51
14.63
15.05
16.03
15.62
15.77
15.4
14.55
15.12
15.2
15.41
15.61
14.97
15.11
15.47
15.06
15.31
14.41
14.97
15.85
15.3
15.73
15.97
15.69
15.74
16.3
15.89
14.79
15.88
14.87
15.28
15.59
15.81
16.62
17.01
16.44
17.12
16.77
16.34
15.77
16.08
15.62
16.3
15.1
15.08
15.66
15.9
15.77
15.5
15.77
15.44
15.62
16.06
15.92
15.7
16.18
16.37
16.55
16.23
16.49
16.92
16.26
16.2
16.71
17.14
16.92
16.62
16.4
17.11
17.39
17.31
17.28
17.12
17.46
16.72
16.18
16.07
17.15
16.48
16.06
15.64
17.07
16.63
16.31
16.86
16.57
16.65
17.28
17.38
16.74
16.83
16.87
16.73
16.9
17.5
17.5
16.67
16.76
16.29
16.04
17.24
17.35
16.93
17.39
17.17
17.69
17.83
17.49
18.38
18.18
17.69
18.08
17.71
17.44
17.4
17.59
16.78
16.23
16.52
16.19
15.79
15.87
16.28
15.51
15.82
15.93
15.95
15.65
16.04
16.5
16.83
17.46
17.33
16.29
15.56
15.76
15.88
15.47
15.37
15.79
16.76
17.27
16.72
15.86
16.41
16.13
15.61
16.01
16.12
15.9
15.48
15.29
15.2
15.79
15.34
14.96
15.02
14.44
14.84
14.96
14.28
15.01
15.2
15.39
14.91
15.98
16.33
14.98
14.71
15.41
16.0
15.41
15.5
16.1
16.33
15.76
15.58
15.98
15.37
15.82
16.2
16.69
16.97
16.22
15.96
16.72
15.42
15.64
16.01
15.74
15.03
15.74
15.66
16.16
15.59
15.87
15.41
14.82
15.03
15.51
15.07
14.99
16.29
15.65
15.31
14.6
14.93
14.41
13.95
14.16
14.59
14.56
14.86
14.74
14.8
14.73
14.65
14.6
14.64
14.44
15.16
14.96
15.48
16.02
15.91
14.91
15.15
14.88
15.37
15.2
15.36
15.54
15.32
14.97
15.13
15.44
15.15
14.74
14.37
14.28
14.64
14.76
15.34
15.72
14.74
14.4
14.23
14.53
14.61
14.49
14.65
14.5
15.14
14.89
14.93
14.84
14.98
14.92
15.42
15.45
15.73
15.8
16.17
15.97
16.44
16.15
16.05
16.14
15.67
15.56
15.96
15.6
15.19
14.78
14.95
14.91
14.71
15.72
14.57
16.12
16.49
17.13
17.41
17.59
16.95
17.23
16.99
17.16
17.22
17.05
17.2
17.47
17.96
17.7
18.34
17.74
16.45
16.39
16.52
17.55
17.6
18.19
18.09
18.0
18.46
17.5
18.01
16.98
16.96
16.62
16.8
16.69
16.9
16.32
15.8
16.95
16.14
16.62
17.08
17.59
17.22
17.31
16.35
15.98
15.81
17.41
16.86
17.21
18.28
17.82
18.5
18.19
18.34
18.39
17.81
17.8
17.69
17.52
17.72
17.48
18.63
17.31
17.52
16.96
17.72
16.52
17.65
17.0
17.36
16.75
17.55
17.63
17.53
17.94
18.11
17.11
16.23
16.32
16.37
16.02
15.97
16.64
15.99
16.48
16.29
16.05
16.17
16.39
16.37
17.26
16.75
17.06
17.83
17.85
16.81
16.87
17.14
17.66
18.08
18.09
18.79
18.66
18.77
17.96
17.85
17.95
17.5
16.95
17.67
16.61
16.95
17.28
17.42
17.74
16.74
16.77
17.05
17.55
17.29
16.91
17.77
18.37
17.64
18.06
18.03
17.73
17.39
17.44
17.25
17.75
16.79
16.94
16.61
16.71
16.33
17.02
16.77
17.1
17.36
16.21
17.45
17.46
17.16
16.9
17.3
17.66
17.99
18.04
17.47
17.51
17.82
17.03
17.28
16.17
16.66
16.62
16.27
16.11
16.44
15.76
15.94
15.8
14.49
14.67
15.73
15.83
16.19
15.83
16.99
15.91
16.63
15.9
16.7
16.76
17.17
16.36
16.48
16.66
15.68
16.8
15.95
15.36
15.76
16.38
16.15
16.56
16.23
16.84
16.7
16.8
16.3
16.42
16.11
16.25
15.34
15.49
15.5
15.06
15.13
15.69
15.38
14.63
14.54
14.8
15.03
15.36
15.61
14.57
14.97
15.15
15.74
15.13
15.62
15.31
15.62
15.52
15.93
16.13
15.73
15.86
15.8
15.94
16.42
16.03
15.53
15.47
15.38
15.84
16.16
16.27
16.31
15.98
16.88
17.14
15.81
15.66
16.34
16.34
16.14
16.42
16.74
17.19
16.94
16.4
16.36
17.33
16.75
17.13
17.2
16.32
16.33
16.44
16.65
16.39
15.96
15.49
15.79
15.58
15.38
15.3
15.63
15.43
15.81
15.88
15.38
15.22
15.15
15.28
14.7
14.82
15.34
15.34
15.07
15.43
16.1
15.48
15.64
16.08
15.94
16.18
16.26
16.82
17.31
17.59
16.99
17.08
16.99
17.89
17.4
18.08
17.52
16.92
17.22
17.28
17.55
17.51
17.93
17.71
17.23
16.25
16.81
15.51
16.6
16.67
15.95
16.36
15.69
15.79
15.64
16.3
16.69
16.19
15.85
15.79
15.6
16.09
17.37
17.8
17.92
17.93
18.33
17.51
17.74
17.57
17.69
17.05
17.46
16.87
16.93
17.35
16.42
17.25
17.04
16.69
17.22
17.44
17.55
16.43
17.33
17.85
18.36
17.72
18.38
17.68
17.39
17.93
17.02
17.05
17.25
17.33
17.33
17.89
18.07
17.58
18.1
17.58
18.16
18.26
18.03
17.78
17.52
17.35
16.71
16.63
16.54
17.39
17.15
17.75
16.99
18.37
18.1
17.87
18.07
17.77
19.17
18.17
17.55
18.09
18.17
18.37
17.88
17.67
18.35
17.7
18.07
18.57
18.67
18.3
17.47
18.67
18.59
18.02
18.29
18.5
18.43
19.0
18.21
18.73
18.69
18.14
18.8
18.78
18.45
18.12
18.44
18.62
19.04
18.28
18.45
18.74
18.79
19.49
18.72
19.28
19.51
19.41
18.93
18.7
18.52
18.88
18.93
19.23
19.27
19.85
20.15
19.68
19.35
19.97
18.76
18.86
19.08
18.91
19.41
19.21
19.69
18.94
18.01
17.86
18.31
18.48
18.96
18.02
18.83
18.94
19.16
19.51
18.68
18.32
18.62
18.4
18.03
18.13
18.5
18.96
17.75
18.33
18.45
18.27
17.79
17.83
17.64
18.15
18.97
18.71
18.15
18.51
18.84
19.27
18.43
18.86
18.82
19.19
19.51
19.19
18.46
19.52
19.73
19.08
19.07
18.73
19.35
20.34
19.66
18.87
19.11
19.85
19.62
20.28
19.24
19.19
19.94
19.71
20.13
20.48
20.23
20.22
21.02
20.43
19.63
19.46
19.64
19.48
18.57
18.78
19.24
18.86
19.05
19.84
19.93
19.66
19.82
19.12
19.0
18.04
18.42
18.15
18.35
17.5
17.35
17.88
18.01
18.44
18.62
18.03
17.93
17.85
17.69
18.05
17.44
18.29
18.33
18.73
17.95
17.48
17.41
17.23
17.65
17.19
17.69
17.25
18.09
18.11
18.33
18.64
18.68
18.11
18.74
19.02
19.14
19.54
18.87
19.27
19.23
19.84
19.81
18.85
18.81
19.13
19.52
18.95
19.43
19.03
19.5
18.51
19.02
19.93
19.6
20.08
20.75
20.47
20.54
20.35
20.43
19.68
20.24
20.16
20.02
20.58
21.22
21.14
21.18
21.29
20.0
20.91
21.22
21.63
21.28
22.81
20.75
22.15
21.37
21.72
21.11
21.16
20.54
21.44
21.28
20.58
21.57
21.95
20.66
20.9
21.27
21.0
20.64
21.54
21.53
21.59
22.02
21.21
22.03
21.77
21.47
22.12
22.18
21.83
22.05
21.91
21.85
22.86
23.12
22.7
21.46
22.25
22.33
22.65
22.79
21.97
22.13
22.18
21.6
21.56
21.35
21.49
21.18
21.1
21.58
21.16
22.69
21.75
22.7
22.96
22.97
22.44
22.75
23.33
22.69
22.46
22.93
23.53
23.69
22.19
22.33
23.53
23.54
22.79
23.53
23.42
22.77
22.61
22.95
22.53
23.29
22.68
22.53
22.64
22.61
22.89
22.19
22.04
22.02
22.18
22.29
22.39
22.7
22.08
21.99
22.34
22.9
22.58
22.09
22.38
22.06
21.34
21.29
22.27
22.8
23.23
22.51
22.2
23.2
23.5
23.4
24.0
23.26
22.64
22.87
22.04
22.01
22.14
22.49
22.81
22.2
22.23
22.73
22.74
22.58
22.77
22.45
21.62
21.79
21.9
22.9
22.98
22.56
22.56
22.8
22.83
22.57
22.19
22.56
22.05
22.19
22.11
22.37
22.17
22.63
22.84
22.22
22.12
21.19
22.0
22.6
22.88
22.4
22.11
21.37
21.52
21.69
21.48
22.13
22.2
22.27
21.96
21.98
21.62
22.5
22.44
22.78
22.61
23.38
23.89
22.83
23.48
22.92
23.07
22.73
22.49
22.73
22.53
22.19
22.42
22.35
22.03
22.4
22.07
21.94
22.58
22.72
23.04
22.45
22.49
22.81
23.22
22.9
23.72
23.1
23.35
22.74
23.45
22.42
22.33
21.91
22.47
22.05
21.77
21.97
22.17
21.71
21.58
21.84
21.72
21.71
21.26
21.73
22.96
22.17
21.93
22.29
21.61
22.54
22.82
23.02
23.79
23.93
22.89
22.84
23.38
23.22
23.1
23.56
23.65
23.8
24.69
24.91
24.76
23.92
24.32
24.15
23.92
24.37
24.1
24.07
23.75
23.46
23.69
23.09
22.65
23.95
23.99
23.82
23.59
23.33
23.48
24.31
24.9
24.1
23.86
22.43
23.54
23.71
23.24
23.7
24.48
23.81
23.21
23.89
23.51
24.6
23.75
24.09
23.4
23.42
22.84
23.39
23.25
24.29
23.46
22.58
22.96
22.55
22.67
23.76
22.95
23.74
23.69
23.91
23.44
24.12
23.35
23.44
23.35
23.22
23.71
23.69
23.01
23.43
23.3
23.02
22.82
22.61
22.75
22.09
23.04
22.63
23.22
22.45
22.76
22.69
23.11
22.9
23.54
22.8
22.92
22.69
22.04
22.48
22.75
23.05
23.95
23.66
23.28
23.36
22.67
22.81
22.9
22.28
22.42
22.84
22.54
22.58
22.99
23.67
23.71
23.4
24.44
24.01
23.63
23.66
23.31
23.34
23.01
24.16
23.96
23.9
24.15
23.56
24.2
24.51
23.76
23.56
24.47
23.26
23.08
22.9
22.83
23.41
23.92
23.62
23.1
23.39
22.96
22.7
23.3
23.17
24.28
22.66
22.56
22.78
22.93
23.25
23.08
22.89
22.62
23.2
22.64
23.84
23.44
24.2
23.99
24.34
23.96
24.51
23.16
24.27
24.37
25.09
23.7
23.53
23.3
23.9
23.78
24.0
23.78
24.31
24.09
23.64
23.96
24.25
23.9
24.51
23.95
24.04
23.02
23.23
23.27
23.49
23.7
23.1
23.57
23.94
23.45
24.34
24.29
24.62
23.56
23.82
23.96
23.8
23.93
24.43
24.0
23.74
24.09
23.16
23.34
23.97
23.26
23.39
23.43
23.35
22.73
22.77
22.93
22.49
22.23
23.23
23.22
22.66
22.35
22.32
22.05
22.51
21.65
23.01
22.87
22.15
22.7
22.78
22.93
23.19
23.67
23.75
23.19
23.9
23.2
23.66
23.48
23.33
23.45
23.95
23.34
23.78
24.2
24.2
24.06
24.75
24.13
24.12
23.76
22.86
22.26
22.42
22.76
23.23
23.03
22.76
23.31
23.24
23.5
23.31
23.17
22.92
22.97
22.75
22.83
22.4
22.78
22.94
23.22
23.57
23.41
22.53
23.02
23.08
21.93
22.14
21.44
20.64
20.95
20.4
20.64
20.2
20.85
21.21
21.09
20.9
21.08
21.03
20.71
20.19
21.0
21.19
21.33
21.76
22.81
22.69
22.78
22.69
22.76
23.34
23.12
23.03
22.68
22.62
22.81
22.13
22.4
23.29
23.02
22.85
22.44
22.18
22.71
23.14
23.08
22.88
22.3
21.59
21.74
21.18
21.36
20.54
20.71
21.55
21.68
21.36
21.58
20.54
21.82
21.53
20.87
20.49
21.63
20.94
21.72
21.03
21.76
21.19
22.03
21.06
20.99
21.44
21.29
21.23
21.59
21.24
21.53
21.01
20.23
20.06
19.95
20.43
20.05
19.87
19.93
20.85
20.92
21.08
21.13
20.27
20.97
20.35
20.43
20.52
21.62
21.59
21.97
21.79
21.81
20.97
21.67
21.89
22.38
22.33
22.76
22.39
22.27
22.72
23.46
22.86
22.9
22.92
23.13
22.97
23.54
23.74
24.5
23.79
23.59
23.32
22.78
23.21
23.61
23.56
23.61
24.37
24.4
24.48
23.93
24.28
23.73
23.88
23.15
22.95
23.24
23.63
24.37
24.03
24.47
23.86
23.78
23.66
23.99
24.19
23.62
23.58
23.74
24.34
23.82
25.35
24.5
25.05
24.32
25.16
23.85
24.15
24.75
25.23
24.92
24.18
25.19
26.01
25.2
25.21
25.14
24.55
25.04
24.46
24.42
24.4
23.6
24.54
23.72
23.66
23.52
23.67
23.69
24.5
24.76
25.3
24.73
24.84
24.27
23.62
24.07
24.43
23.94
23.99
23.46
22.71
23.24
23.61
24.54
23.84
23.49
22.84
23.16
23.45
23.86
23.61
23.51
23.34
24.01
24.12
23.9
24.49
24.1
23.3
23.63
23.18
23.36
24.06
23.62
24.36
23.84
24.5
24.7
24.17
24.56
24.24
24.42
24.66
25.07
24.42
24.94
24.79
24.84
25.5
26.0
25.72
25.38
25.92
25.62
25.87
25.84
26.12
25.79
26.41
25.47
25.5
24.9
24.73
24.99
25.32
25.55
26.39
26.99
26.73
25.51
26.1
26.57
26.94
26.83
26.34
27.12
26.9
25.72
25.66
25.63
24.68
24.63
24.71
25.21
25.23
24.79
24.81
24.67
25.16
25.06
25.02
25.26
25.02
24.44
25.37
25.28
25.69
26.11
25.64
25.03
24.64
25.13
25.38
25.47
24.99
24.75
25.32
25.68
26.55
26.04
26.39
25.75
26.12
25.13
25.98
24.69
25.53
24.88
25.63
26.04
26.25
25.07
24.8
24.7
25.6
24.98
24.39
25.04
24.67
24.27
24.87
24.64
24.44
25.24
25.57
24.55
24.68
25.2
25.12
25.59
25.15
24.95
25.52
25.21
24.58
24.46
24.76
24.46
24.24
24.18
23.83
24.87
24.23
24.3
24.29
24.04
23.84
24.04
24.11
23.65
24.3
24.96
24.58
24.91
25.15
25.27
25.74
25.56
25.98
25.87
25.26
26.22
25.96
25.86
25.51
24.65
25.74
26.01
25.34
24.94
25.54
25.94
25.42
25.89
25.53
25.52
24.95
25.42
25.1
24.76
25.47
24.75
24.98
25.25
25.07
25.22
24.95
24.56
24.27
24.32
25.17
25.46
25.67
24.82
24.78
24.5
24.28
24.77
25.27
24.68
25.26
24.34
23.92
23.91
23.6
23.13
22.73
23.06
23.05
23.16
23.23
23.19
23.87
23.91
23.62
23.54
23.57
23.91
23.99
24.68
24.16
24.23
24.01
24.58
24.09
24.33
23.96
24.28
23.92
23.46
24.11
23.55
23.99
24.86
24.1
23.88
23.57
23.81
23.96
24.65
23.66
24.18
24.13
24.21
24.17
25.13
25.76
25.32
25.75
26.11
25.33
25.39
25.41
25.02
24.17
24.51
24.04
24.66
24.71
24.74
24.52
24.69
24.48
25.22
25.88
25.49
25.66
25.36
25.15
26.16
25.21
25.54
25.01
25.57
26.02
26.19
26.13
26.98
26.69
26.59
26.41
26.35
26.34
26.52
26.53
26.36
26.24
26.66
26.13
26.15
25.81
26.49
25.5
25.69
25.82
25.6
25.74
25.53
25.08
24.9
24.96
25.13
26.24
25.99
25.81
25.46
24.94
25.28
24.74
24.71
25.24
24.86
24.66
25.11
23.91
24.52
25.65
25.91
26.47
26.17
26.1
26.43
26.85
26.44
27.1
26.32
26.71
26.95
26.55
26.8
25.66
25.76
25.38
25.95
25.15
25.17
25.49
24.61
24.66
24.52
24.52
25.41
24.76
24.61
23.46
23.67
24.07
24.66
24.36
24.25
23.81
23.95
23.75
23.63
24.02
23.05
23.12
22.89
23.22
23.68
23.66
24.53
23.91
23.69
24.44
23.75
23.66
23.43
24.71
24.56
24.99
23.97
24.38
25.23
24.99
24.63
24.42
23.67
24.27
24.57
24.06
24.41
24.49
24.0
23.95
24.28
24.79
24.52
25.25
24.82
25.01
24.12
24.38
25.11
25.19
24.92
24.64
25.21
24.36
24.87
24.92
25.09
25.61
25.9
26.34
26.01
26.16
26.21
26.32
26.05
26.34
26.37
26.72
25.66
25.31
25.04
25.31
25.7
25.33
25.34
25.68
24.83
25.43
25.67
25.76
25.06
25.2
24.65
23.89
24.06
24.62
24.49
24.49
24.76
24.93
25.29
24.81
25.28
24.0
24.33
24.17
24.26
24.58
24.13
25.03
24.86
25.09
25.19
24.48
24.62
24.45
25.28
25.03
26.65
25.87
26.65
25.62
26.31
26.53
26.01
26.87
26.6
26.4
25.73
26.56
26.4
26.63
26.64
26.44
26.78
26.71
26.95
26.85
27.96
27.25
27.24
27.66
27.41
27.15
27.53
26.88
27.34
27.89
27.54
27.12
27.02
26.05
26.15
25.83
25.9
26.23
26.26
26.49
26.87
27.41
27.03
26.73
27.09
26.67
26.21
26.79
25.54
26.49
26.35
26.38
26.17
25.98
26.67
26.0
26.1
25.74
25.51
25.89
25.25
25.76
25.92
25.58
24.91
24.23
24.6
24.62
25.26
25.6
24.97
24.45
25.03
24.0
24.55
24.4
24.68
25.19
24.85
25.37
24.52
24.88
25.09
25.2
25.93
25.27
26.11
25.78
25.9
27.17
27.62
27.16
27.11
27.14
26.39
25.53
26.37
26.03
25.3
26.82
25.67
25.44
25.58
25.23
25.81
25.38
25.18
25.27
24.66
24.99
25.58
24.7
25.36
25.15
24.62
24.48
24.38
24.77
24.59
24.37
24.63
24.38
24.77
24.14
23.56
23.64
23.91
24.43
24.3
23.77
23.21
22.95
23.65
23.86
23.06
23.76
23.38
24.61
24.29
23.83
23.88
23.93
23.86
23.32
23.29
22.65
23.18
22.65
23.28
23.45
23.03
23.01
22.82
22.53
22.09
22.8
22.71
21.89
22.83
22.29
22.23
21.74
21.96
21.52
21.99
21.35
21.86
21.11
21.46
21.61
21.61
21.58
22.2
22.84
22.45
22.75
23.4
22.64
23.15
23.34
23.06
22.85
22.97
23.01
22.81
22.81
22.19
22.35
23.15
23.02
23.15
23.74
24.0
23.67
23.3
22.37
22.28
22.91
22.96
23.56
23.42
23.44
23.7
23.37
23.21
23.95
23.5
22.77
23.07
22.74
23.55
23.95
23.39
22.73
23.78
23.41
23.63
23.92
23.17
23.29
22.63
22.66
22.46
23.19
23.21
22.82
22.47
22.49
23.08
22.85
22.1
22.39
22.21
22.47
23.35
23.28
22.26
22.65
22.68
22.66
22.89
22.9
23.1
23.0
22.91
22.87
22.4
22.48
23.29
22.82
23.16
23.04
22.1
22.05
22.7
22.41
22.84
22.59
22.48
22.56
23.17
22.77
22.53
22.29
21.49
21.52
21.74
22.04
21.62
22.11
22.31
22.13
22.41
22.51
21.85
21.8
21.7
22.05
21.83
21.5
21.17
20.66
20.53
20.45
20.42
20.6
20.68
21.01
21.37
21.82
20.57
21.31
22.28
22.89
23.72
23.46
24.19
23.92
24.16
23.65
23.56
22.91
23.23
23.44
24.0
23.74
23.9
23.56
23.31
23.95
23.32
23.19
23.22
23.28
23.04
22.72
23.12
23.15
23.56
23.55
23.53
23.22
22.72
23.33
23.77
24.06
23.34
24.92
24.75
24.23
23.51
23.58
23.22
23.82
23.56
23.38
24.04
22.85
23.37
23.63
24.77
24.13
23.85
23.6
23.63
23.68
23.43
24.65
24.24
23.65
23.46
23.05
22.85
22.63
22.54
22.77
23.12
23.78
23.27
22.72
23.5
24.18
24.04
23.89
23.41
23.31
23.47
24.44
24.81
23.73
24.21
24.72
24.8
24.72
24.59
24.94
24.79
24.31
25.03
25.03
25.61
25.04
24.51
25.12
24.61
24.18
24.94
24.63
23.7
23.89
24.3
23.99
23.67
23.48
23.63
23.68
23.29
23.75
23.74
23.2
22.7
23.84
23.24
24.12
23.88
24.26
23.43
23.28
24.27
23.44
23.17
22.9
23.06
23.37
23.6
23.68
23.93
23.89
24.42
23.85
24.14
24.32
23.79
24.55
24.32
24.6
24.09
24.05
23.62
23.76
24.43
24.29
24.29
24.48
24.48
23.95
24.7
24.76
24.14
23.84
24.62
25.1
24.51
24.31
24.32
23.52
24.13
23.28
23.26
23.8
24.37
23.74
24.6
23.92
24.58
24.19
24.75
24.92
25.02
23.92
23.37
23.08
23.6
23.31
23.94
23.47
22.8
23.35
23.32
22.63
22.49
22.55
23.43
24.29
24.08
24.05
23.8
24.84
23.95
23.91
23.72
23.8
23.35
23.6
23.53
23.1
24.25
24.1
24.12
24.25
24.27
24.26
24.75
24.11
24.29
24.34
24.23
24.41
25.04
25.65
25.47
24.84
24.34
24.94
24.73
24.69
25.08
25.09
25.66
25.64
25.76
24.82
25.64
24.98
25.43
25.75
26.21
25.94
25.01
25.37
25.64
26.1
26.36
25.55
25.37
25.88
24.36
24.7
24.75
23.93
23.73
24.33
24.5
24.21
23.59
23.71
23.88
23.11
23.28
24.69
24.28
24.62
24.29
24.02
24.05
24.07
23.98
24.11
24.35
24.39
24.14
24.02
23.56
23.49
24.16
24.32
24.21
23.52
23.09
23.39
24.26
24.07
23.81
24.5
23.15
23.44
24.15
24.01
24.68
24.66
24.03
24.53
24.46
24.69
24.62
24.56
24.32
24.5
24.62
23.13
24.08
23.68
23.65
23.64
23.86
24.1
23.51
24.02
24.3
25.04
24.79
25.2
25.21
25.15
25.26
25.33
25.67
25.83
26.35
26.17
25.8
26.11
25.73
26.56
26.04
26.29
26.28
26.74
26.4
25.91
26.42
26.69
26.15
26.16
26.45
26.11
25.76
26.22
25.92
26.67
25.78
26.87
25.45
26.21
25.69
27.03
27.16
26.89
26.57
27.08
25.99
26.58
26.53
26.77
26.57
26.85
25.64
25.33
26.23
26.39
26.51
26.19
26.89
26.48
26.51
26.35
27.07
26.57
26.51
27.19
26.83
27.0
27.29
27.23
27.53
27.53
27.98
27.62
27.12
26.94
27.12
26.86
26.31
26.51
27.3
27.15
26.87
27.55
27.33
27.81
26.89
27.43
27.14
26.98
26.5
26.9
26.81
26.74
27.02
26.89
27.05
26.96
27.16
26.81
27.01
27.69
28.08
28.81
28.68
28.46
28.54
28.41
28.15
28.5
28.61
29.11
29.29
28.25
28.4
27.54
27.51
27.4
27.9
27.72
27.69
27.34
27.89
27.94
28.36
28.17
28.77
28.18
28.1
28.21
27.98
28.17
27.48
27.26
26.44
27.26
27.34
27.71
27.83
27.48
27.07
26.8
26.97
26.74
26.68
26.6
25.94
26.0
26.12
27.16
26.48
26.38
27.67
27.15
27.52
26.89
26.05
26.59
26.52
26.9
27.95
27.53
27.65
28.1
28.04
27.09
26.83
27.11
27.12
27.67
28.05
26.86
27.95
28.16
27.13
27.51
27.22
28.03
26.78
27.21
27.95
28.21
27.97
27.92
27.43
27.62
27.51
28.08
27.76
26.77
27.96
27.94
28.25
27.79
27.95
27.62
27.5
27.58
27.35
26.18
26.83
27.61
26.89
26.95
26.5
26.16
26.71
27.01
26.75
26.72
26.75
26.67
26.25
26.43
26.49
26.87
27.04
26.1
26.39
27.2
26.32
26.23
26.05
26.27
26.18
26.1
26.52
26.03
25.28
25.48
26.33
27.02
26.42
26.55
27.55
26.78
26.16
26.46
26.29
26.69
26.8
27.0
26.84
26.18
26.79
25.71
25.63
25.91
25.88
26.02
25.86
25.75
25.24
24.88
24.79
25.35
25.16
25.63
26.23
26.02
25.6
26.47
25.74
25.87
25.67
26.01
24.53
25.05
24.79
24.45
24.23
25.04
25.02
25.3
25.19
25.72
24.67
24.98
25.34
24.55
25.69
25.12
24.96
25.25
25.09
24.45
24.25
24.29
24.08
24.65
24.52
24.55
24.41
24.44
24.32
24.36
24.3
24.48
24.53
24.41
24.1
24.17
24.4
24.77
25.2
25.11
24.69
25.1
24.87
24.72
24.94
25.29
25.56
26.32
26.38
25.53
25.32
25.36
25.43
26.51
25.79
25.52
25.31
25.3
24.72
25.11
26.09
26.15
26.0
25.7
24.73
25.39
25.81
26.1
26.0
25.47
24.79
23.48
24.95
24.79
25.5
25.9
26.07
25.01
25.15
24.66
24.57
23.97
23.88
24.82
24.83
25.05
25.62
25.15
25.46
25.87
25.01
24.93
25.77
25.52
25.81
25.25
25.21
24.81
24.65
24.99
24.26
24.79
24.46
23.87
24.46
24.16
24.38
24.76
24.69
24.59
25.01
24.31
25.17
24.5
24.44
24.23
24.73
24.86
24.65
24.83
25.02
25.09
25.01
24.87
24.83
24.64
25.04
24.47
24.13
24.61
24.88
24.42
24.51
25.04
25.28
25.2
25.95
25.69
26.36
25.6
25.23
25.27
24.97
25.26
25.96
25.12
25.24
25.6
25.17
25.55
25.03
25.05
24.9
25.66
25.91
25.91
25.63
25.55
25.25
25.18
25.13
25.32
25.57
25.33
25.01
25.02
24.66
24.85
24.53
23.94
24.93
24.53
24.63
23.96
23.73
23.88
23.44
25.05
24.34
24.72
24.3
24.77
24.61
25.2
25.2
24.37
24.66
23.59
24.4
25.26
25.73
25.33
25.35
25.75
25.61
25.18
25.53
25.84
25.37
25.25
25.12
25.39
25.5
24.42
24.96
24.47
24.79
25.34
24.69
24.84
25.02
24.7
24.85
24.29
24.3
24.35
24.38
24.13
24.25
24.91
25.43
24.65
24.36
24.51
25.08
24.2
24.63
23.74
24.16
24.34
24.58
24.03
23.51
23.42
24.61
23.32
22.85
23.84
23.32
23.55
23.68
23.45
23.39
23.49
23.19
24.06
23.31
24.19
23.16
23.16
23.23
23.63
23.46
23.51
23.4
24.03
24.16
24.26
24.61
24.69
24.58
23.69
23.38
23.86
24.56
24.32
24.55
24.68
24.33
24.8
24.93
24.61
24.06
24.02
23.83
24.03
24.23
24.58
25.22
24.52
24.34
24.19
24.64
24.65
24.87
25.15
25.23
25.15
23.79
24.88
25.02
24.81
25.21
24.51
25.01
25.42
25.69
24.77
25.31
26.04
25.6
26.11
25.31
25.92
26.35
26.11
25.89
25.52
25.55
25.47
25.88
25.46
25.44
25.63
25.53
25.61
25.91
25.78
26.72
26.09
26.14
26.28
26.45
25.59
25.65
25.37
26.31
25.75
26.25
27.15
25.76
25.93
25.59
25.77
25.7
26.3
25.96
25.5
26.36
26.09
25.77
26.42
26.4
26.49
26.98
26.85
26.89
27.54
26.83
26.95
26.57
25.76
25.97
27.06
25.83
26.34
27.09
26.81
26.96
26.61
26.63
26.71
26.6
27.22
26.93
26.09
26.51
26.88
26.5
25.7
25.62
26.04
25.81
26.9
25.96
26.08
25.75
25.73
25.42
26.04
25.02
24.71
25.39
25.03
25.17
25.28
24.92
24.88
24.88
25.83
25.92
26.28
26.13
26.34
25.92
25.17
25.57
25.83
25.47
26.42
25.78
25.7
25.02
25.29
25.69
25.38
25.9
25.93
26.25
26.05
26.51
25.89
26.28
26.1
25.67
26.11
26.01
24.9
24.51
25.06
24.99
24.45
24.85
24.08
24.27
25.46
25.07
24.76
24.91
24.58
23.76
23.66
24.35
24.74
24.83
24.71
25.18
26.62
26.21
26.01
26.1
25.63
25.99
26.71
25.81
26.27
26.1
26.12
26.4
26.52
26.44
26.54
26.58
26.4
26.55
26.02
25.18
25.51
25.98
25.11
26.04
25.8
25.65
25.42
25.33
25.43
25.48
25.02
24.5
24.75
25.17
25.63
25.66
25.86
26.43
27.16
26.83
26.33
26.23
26.28
26.55
26.36
26.3
26.65
26.0
26.1
25.94
26.55
26.85
25.9
26.95
26.96
27.15
26.65
26.66
27.07
26.57
25.78
25.65
26.01
26.64
26.02
25.24
25.62
24.98
24.22
24.71
23.97
25.08
24.67
24.4
24.43
24.96
24.68
24.46
24.87
24.47
25.06
24.96
24.51
24.98
25.33
25.58
25.31
25.55
24.9
25.72
25.63
25.51
25.51
25.9
26.29
26.11
26.53
26.42
26.73
26.57
25.92
25.44
24.87
25.76
25.6
25.79
26.93
26.13
26.47
26.81
26.54
26.31
26.5
27.2
25.82
25.87
25.83
26.55
26.23
27.01
26.85
26.5
27.58
27.35
28.06
27.37
27.75
27.94
27.93
27.54
27.4
27.59
27.19
27.77
27.89
27.88
27.92
28.27
28.41
28.29
27.46
28.94
28.81
29.28
29.04
29.0
28.68
28.1
28.27
27.86
28.74
28.29
28.33
28.46
27.07
26.93
27.18
26.9
27.63
27.64
27.33
27.63
27.1
28.4
27.99
27.26
28.1
28.01
28.7
28.77
28.19
29.0
29.57
29.19
29.04
28.72
28.45
28.3
28.23
28.45
28.99
28.86
29.06
28.64
28.74
28.43
28.54
28.57
28.19
27.53
27.93
27.5
27.77
28.14
28.66
28.54
28.17
28.21
28.03
27.97
28.06
28.08
28.47
28.14
28.13
28.61
28.1
27.9
28.21
27.78
27.96
28.45
28.19
28.5
28.7
28.26
28.24
28.62
28.45
28.1
28.57
28.65
28.96
28.82
28.62
28.72
28.53
28.9
28.44
27.87
28.32
27.94
28.84
28.62
27.86
28.82
29.39
29.18
29.17
28.52
28.72
28.28
28.61
28.23
27.34
28.13
27.64
27.78
27.13
27.87
27.41
27.21
27.23
27.22
27.11
25.97
26.25
25.95
26.54
26.77
27.17
26.44
26.77
26.85
26.19
26.31
26.55
26.41
25.9
25.78
24.83
25.53
25.32
25.79
25.45
25.38
25.86
25.64
25.88
25.4
25.89
26.37
25.23
25.51
25.12
25.74
25.45
25.32
25.39
26.03
25.99
25.92
25.92
26.17
26.66
26.71
26.28
26.0
25.4
25.22
24.69
25.28
25.74
24.03
24.86
24.68
25.2
24.97
25.07
24.62
24.54
25.26
24.55
24.96
24.14
24.83
24.87
25.3
24.59
25.45
25.36
24.91
24.94
24.86
24.73
24.54
25.11
25.71
25.01
25.01
24.9
25.83
25.46
25.34
25.5
25.87
26.44
25.76
26.41
26.2
25.78
24.99
24.9
24.55
25.14
25.1
24.62
24.87
24.73
25.46
25.28
25.13
24.78
24.77
24.99
25.63
25.15
25.13
24.91
24.33
24.76
25.41
25.44
25.5
25.77
25.46
25.21
24.87
25.13
24.87
24.94
24.63
25.47
25.1
25.16
24.57
24.5
24.82
24.57
24.4
24.83
24.45
25.51
24.78
25.59
25.01
24.79
24.99
25.86
25.08
25.62
25.25
25.57
24.25
24.82
25.22
24.61
24.72
24.6
24.85
24.61
24.46
24.44
23.93
23.88
23.64
24.3
25.22
24.18
24.86
24.83
24.55
24.49
24.81
24.1
24.36
23.8
24.9
25.26
25.0
25.3
25.33
25.25
24.89
24.96
25.04
25.16
25.09
24.25
24.34
24.42
24.65
24.79
24.5
25.21
24.42
25.21
25.38
25.77
24.93
25.13
25.51
25.17
24.95
24.68
25.21
25.23
25.52
25.59
25.42
24.88
25.24
24.98
24.81
25.57
26.07
25.34
25.63
25.25
25.5
25.61
25.08
25.8
26.09
25.66
25.37
25.97
24.94
24.2
24.5
24.54
24.68
24.04
24.79
24.53
24.81
24.85
25.13
24.9
25.22
24.78
24.56
24.46
24.4
24.07
24.01
23.76
24.64
24.0
24.75
25.3
24.88
24.61
24.96
23.37
23.64
24.36
24.94
24.68
25.1
25.14
24.94
25.03
25.37
24.92
25.26
25.58
25.2
24.9
24.91
23.89
24.86
24.65
24.64
25.0
25.79
24.41
25.27
24.76
25.17
25.13
24.16
24.04
24.09
24.44
25.19
24.7
25.49
24.82
26.51
25.51
26.37
25.83
25.51
25.65
25.95
25.96
25.81
25.46
26.16
25.86
26.0
26.25
25.88
26.51
26.7
26.85
26.32
26.72
26.29
25.71
26.05
26.22
25.82
26.11
26.12
26.41
26.99
26.16
26.47
26.86
26.02
26.42
25.82
25.71
25.81
26.22
27.18
26.7
26.46
26.71
26.9
27.29
27.41
27.03
26.74
26.79
25.63
26.29
26.34
26.82
25.86
25.85
26.2
26.39
26.45
26.3
26.48
26.22
26.83
26.07
26.83
26.4
26.47
26.77
25.61
26.95
27.04
27.14
26.46
26.41
27.12
26.37
27.44
26.57
26.91
26.36
26.58
26.5
26.27
25.89
25.68
25.68
24.89
24.98
25.38
26.18
26.22
26.19
26.19
26.64
26.79
26.34
26.6
26.77
27.19
26.16
26.77
26.19
26.16
25.38
25.22
25.28
25.72
26.27
26.53
25.37
26.54
26.51
26.32
26.29
26.3
26.59
25.77
26.23
25.96
26.79
25.83
26.27
25.97
26.39
26.82
26.94
26.94
26.87
26.12
26.22
26.11
26.4
27.1
27.56
27.72
28.44
27.31
27.58
28.01
27.66
28.08
27.3
28.12
27.79
27.59
27.91
28.08
27.59
28.32
28.01
28.37
27.21
27.19
27.41
27.55
27.06
27.68
27.99
27.44
26.83
26.67
26.49
27.19
27.54
27.6
27.37
27.48
27.77
27.8
27.11
27.63
26.43
26.56
26.99
26.7
28.29
27.03
28.07
27.1
27.66
27.61
26.59
26.51
27.18
26.93
26.81
27.08
26.53
26.61
26.74
27.4
27.71
26.87
26.94
27.21
27.25
27.27
27.74
27.22
28.19
26.02
26.36
26.02
26.08
26.28
26.35
26.77
26.24
26.58
25.84
26.16
26.1
25.43
25.86
25.91
26.7
27.37
27.08
27.46
27.89
27.74
27.85
27.74
27.8
27.82
27.5
27.41
26.2
26.73
27.45
26.1
26.75
26.49
26.14
26.19
26.11
25.72
26.79
26.24
25.38
26.17
26.03
26.22
27.25
26.71
26.38
25.79
26.6
26.05
26.82
27.15
26.9
26.82
27.08
26.19
26.11
25.88
26.07
25.8
26.38
25.79
26.44
26.27
26.44
27.13
26.66
26.89
27.03
26.66
26.01
26.26
25.73
26.95
26.14
25.83
25.69
24.94
25.84
25.49
26.14
25.8
24.79
24.9
24.96
25.21
25.77
25.14
24.28
24.3
24.26
23.8
23.53
23.72
23.77
23.76
23.97
23.75
23.87
24.29
24.15
24.12
25.36
24.98
24.88
24.97
24.63
24.42
23.88
23.82
23.97
23.95
24.06
24.49
24.59
24.75
25.13
25.73
24.8
25.09
25.86
25.3
24.89
24.87
25.44
25.32
25.54
25.69
25.79
25.38
25.5
25.48
26.06
26.68
25.93
25.84
25.69
25.75
25.94
25.88
26.09
26.21
25.81
25.92
26.3
25.77
25.09
24.99
25.39
25.19
24.08
23.96
24.17
23.74
24.59
24.53
24.43
23.85
24.56
24.08
24.47
24.63
24.52
24.1
24.03
23.64
23.79
24.02
24.65
24.33
23.89
23.19
23.22
23.22
23.74
24.34
23.89
23.91
23.77
24.34
24.0
23.97
23.88
23.27
24.11
23.91
25.08
24.82
24.85
24.49
24.78
24.52
24.18
24.92
24.49
24.98
25.08
24.98
24.66
25.07
24.91
24.88
24.4
24.9
25.66
24.93
24.96
25.1
25.23
25.31
24.48
25.04
24.94
24.73
24.35
24.65
24.39
24.8
24.32
24.46
24.84
25.0
24.64
24.44
24.57
24.7
24.41
24.21
24.15
24.79
24.83
24.39
24.67
24.53
24.39
25.32
25.52
25.29
25.75
25.9
26.46
26.63
26.42
26.23
26.29
26.46
24.86
25.61
26.0
26.04
26.3
25.72
25.61
25.76
25.23
25.16
25.04
25.52
25.7
25.3
25.6
26.76
26.77
26.92
26.86
26.75
25.93
27.06
26.47
26.17
26.67
26.39
27.02
25.78
26.42
26.84
26.12
25.95
26.73
26.57
27.24
27.0
27.73
27.84
27.37
27.98
26.79
26.78
28.39
27.93
27.61
27.46
27.05
27.36
27.01
27.08
27.81
26.82
27.24
27.34
28.07
27.7
27.84
27.27
27.2
26.73
26.51
25.79
26.42
26.87
27.12
26.71
27.58
27.45
27.05
27.04
27.0
26.22
26.09
26.99
26.33
25.58
26.55
27.21
27.58
27.77
26.54
26.47
26.43
27.04
27.02
26.96
26.44
26.48
26.78
26.47
26.39
26.28
26.64
26.59
26.5
26.86
26.45
26.95
26.83
26.87
26.79
27.45
27.26
27.53
27.07
27.43
27.37
27.55
27.85
27.7
27.09
28.15
27.93
28.09
27.18
27.77
28.3
28.29
28.54
28.0
27.72
27.8
27.94
28.5
27.98
28.5
28.85
27.93
27.34
27.17
28.28
28.18
27.62
28.63
27.99
29.07
28.92
29.34
29.05
28.58
28.86
28.6
28.82
28.51
28.78
28.68
28.47
28.38
27.65
27.85
27.24
27.82
28.05
28.15
28.37
28.16
28.55
28.02
28.76
28.88
27.92
28.24
28.27
28.72
28.58
27.86
27.89
27.19
27.44
27.62
27.65
28.23
27.89
28.17
27.82
28.12
28.01
26.93
27.54
27.04
27.09
27.13
27.42
27.74
27.34
27.09
26.84
27.49
27.37
27.36
27.13
27.38
27.66
28.06
27.76
28.53
28.53
28.86
29.94
29.44
29.54
29.01
28.97
28.93
28.96
29.16
29.44
28.87
29.28
29.54
29.4
28.16
28.6
28.11
28.32
27.64
27.73
27.58
27.55
27.62
27.63
28.05
27.98
28.26
28.54
28.37
28.11
27.41
28.58
28.11
28.53
28.54
28.45
27.8
27.51
27.53
27.39
27.67
27.37
27.26
26.65
27.7
27.13
27.76
27.67
27.65
27.63
27.36
27.1
27.74
28.25
27.94
28.24
28.3
27.79
28.62
28.85
28.59
28.52
28.64
28.82
28.39
28.53
28.73
28.58
28.66
28.37
28.66
28.37
29.16
28.5
28.18
28.5
28.29
27.94
27.83
27.54
27.51
27.86
27.75
27.92
28.27
27.46
28.04
27.95
26.91
27.01
27.0
27.77
26.89
27.42
28.14
27.69
27.11
27.57
27.26
27.86
27.02
27.06
27.7
27.52
26.94
27.9
27.85
28.51
28.19
28.53
28.52
28.53
28.78
27.84
27.79
26.9
27.8
28.22
27.65
27.95
27.82
28.02
27.85
27.57
26.98
27.32
27.2
26.86
27.19
27.36
27.88
27.68
28.18
28.06
27.72
27.85
28.49
27.99
28.04
28.68
27.93
28.72
28.29
28.58
28.45
28.13
27.74
27.65
27.42
27.4
27.25
28.18
27.77
27.7
27.59
27.66
28.31
27.75
27.96
28.21
27.31
27.57
27.12
27.77
27.82
28.53
29.07
28.97
29.62
30.08
29.21
28.91
28.77
28.83
28.35
28.39
28.68
29.5
28.98
29.45
28.9
29.78
28.89
28.86
28.9
29.07
28.9
28.82
28.6
28.7
27.88
28.72
27.62
27.66
27.51
27.77
27.51
28.3
27.28
27.95
27.84
28.11
27.45
27.05
27.01
27.22
26.65
27.92
27.48
27.06
27.53
27.47
27.29
27.1
27.13
27.43
27.2
27.14
27.26
26.51
27.6
27.49
27.07
27.62
27.19
27.5
26.98
26.94
26.72
26.62
27.18
27.62
26.33
27.05
25.87
25.26
25.75
25.78
26.22
26.46
25.99
26.67
26.81
26.65
26.98
26.85
26.89
26.31
26.49
25.93
26.59
26.16
26.11
26.4
26.63
27.51
27.37
26.57
27.46
26.5
26.99
25.83
26.19
25.54
26.7
26.43
26.72
26.67
26.74
26.63
26.94
26.26
26.82
26.62
26.6
26.89
26.32
26.54
26.97
27.24
27.48
27.3
27.66
27.23
27.73
27.26
27.09
27.98
27.99
28.06
27.26
27.02
27.23
26.85
27.45
26.43
26.61
27.49
26.27
26.35
26.32
26.39
25.84
26.13
25.82
25.67
26.16
26.55
26.63
26.0
26.23
26.07
25.24
25.77
26.3
26.02
25.86
25.51
25.78
25.05
25.3
25.05
24.7
24.67
24.51
24.54
24.79
25.24
25.83
25.71
25.61
25.97
25.78
25.05
25.22
24.97
25.2
25.23
25.02
25.08
24.76
25.49
24.97
25.13
25.29
25.39
25.04
25.43
25.35
25.58
25.69
25.62
25.88
25.33
25.35
25.19
25.14
24.91
25.52
25.52
24.26
25.42
25.2
25.1
25.25
24.91
24.95
24.82
24.05
24.84
24.86
25.21
25.56
24.84
24.42
24.04
24.06
24.15
23.92
23.63
23.98
23.92
23.36
23.53
23.47
24.48
24.12
23.74
23.74
24.09
24.98
24.67
24.39
24.37
24.43
23.86
24.12
23.89
25.1
25.42
25.26
25.02
25.16
24.95
25.02
25.15
25.4
25.2
25.03
25.02
24.85
24.79
24.21
24.11
23.49
24.56
23.95
24.38
25.4
25.11
25.51
25.1
24.33
24.7
24.7
24.5
23.72
23.75
24.43
25.37
25.28
24.56
24.46
24.57
23.69
24.33
24.25
25.29
23.81
23.74
23.26
23.38
22.7
22.38
22.41
23.02
22.69
22.74
22.56
23.12
22.69
22.4
21.76
22.53
23.06
23.39
23.25
22.82
23.29
23.02
22.77
22.99
22.57
22.97
22.5
23.32
23.33
22.91
23.68
23.2
22.97
23.2
23.46
23.41
22.89
23.62
23.17
23.79
23.14
24.02
24.58
23.67
23.44
23.2
23.42
23.66
23.29
23.94
24.26
23.64
23.86
24.12
24.1
24.12
24.81
24.1
23.34
24.46
24.14
24.14
24.03
23.83
24.07
24.4
24.35
25.3
24.8
24.81
24.23
25.23
24.94
24.19
24.68
24.8
24.24
24.52
24.13
24.01
24.06
23.79
23.46
23.9
24.36
23.68
24.59
23.77
23.92
23.69
23.48
24.59
24.65
25.02
25.44
25.06
24.38
25.09
24.42
25.15
24.75
25.45
25.84
25.58
25.44
25.09
25.16
25.59
24.88
24.71
24.79
24.93
25.19
24.93
25.13
24.32
24.08
25.46
24.34
25.02
25.08
24.59
24.4
24.39
23.67
24.09
24.36
24.67
24.81
24.66
24.52
24.25
24.08
24.7
25.25
24.25
24.19
24.6
24.16
23.22
24.27
24.21
24.21
24.01
23.66
23.77
23.31
23.78
23.58
23.48
23.09
24.14
24.1
23.99
23.82
23.6
23.8
23.44
24.11
24.32
24.84
24.9
24.9
24.76
24.47
24.89
24.86
24.15
24.89
24.46
23.69
24.15
23.62
22.89
23.83
24.42
24.38
24.39
24.34
24.72
24.3
24.55
24.79
24.16
24.97
24.41
24.14
24.97
25.38
25.36
25.15
25.34
24.93
24.63
24.53
25.62
26.09
25.11
26.38
26.97
26.86
25.9
25.99
26.46
25.66
25.21
25.83
25.43
25.99
25.69
25.82
25.54
25.17
25.75
25.46
25.34
25.94
25.7
25.49
25.39
25.16
25.2
25.37
25.83
26.02
25.64
25.77
26.09
25.38
24.82
25.16
24.93
25.17
24.68
25.06
24.25
23.97
24.83
25.04
24.93
24.3
24.72
25.14
25.17
25.11
24.91
25.25
25.24
24.97
24.95
24.89
24.28
23.42
23.84
24.21
24.76
25.43
24.8
24.21
25.36
24.3
24.73
25.17
24.89
24.86
24.77
24.45
24.47
24.0
24.32
24.34
24.81
25.09
23.97
24.71
24.95
25.05
24.87
24.84
24.61
24.62
24.13
24.76
24.12
24.58
24.79
25.04
24.69
24.93
24.51
24.83
24.53
25.42
25.11
25.59
24.71
25.42
25.09
24.94
25.82
25.53
25.87
25.73
25.47
24.87
24.58
24.24
24.21
24.28
24.27
24.26
23.56
24.24
24.04
24.24
24.38
24.15
24.3
24.27
24.07
24.2
24.58
24.96
24.7
24.17
24.66
25.0
24.96
25.56
24.49
24.54
24.71
24.65
24.99
24.52
25.16
25.53
24.86
25.14
25.33
25.32
24.89
24.46
24.39
24.95
24.51
25.19
25.22
25.1
24.84
25.06
24.84
25.18
24.61
24.32
24.65
24.91
24.05
24.54
24.63
24.42
24.11
24.54
24.02
24.91
24.11
24.0
24.46
24.92
24.26
24.4
24.77
25.11
24.47
24.63
24.13
23.8
24.18
24.16
24.46
24.35
23.58
23.59
23.7
23.97
23.77
25.06
25.29
25.13
24.96
25.13
23.63
24.49
24.32
24.92
24.52
24.94
24.89
24.85
25.75
25.97
25.58
24.8
24.58
25.24
25.02
25.65
25.96
25.75
26.03
25.72
25.84
26.17
25.48
25.4
25.63
25.46
24.74
25.44
26.26
25.81
25.9
25.73
26.31
26.11
26.48
26.0
25.85
25.91
26.15
26.5
25.24
25.32
25.27
25.0
25.7
25.56
25.32
25.01
24.8
25.53
25.46
25.64
23.75
24.2
24.08
23.59
23.99
23.61
23.55
23.78
24.38
25.0
25.04
25.01
25.39
24.9
25.3
24.89
25.08
25.23
24.28
24.29
24.24
24.37
24.44
24.38
24.27
23.88
24.44
23.88
23.39
23.81
23.91
23.74
23.91
24.0
23.73
22.84
23.5
23.39
23.55
23.16
23.37
23.55
23.45
22.47
23.12
22.97
22.71
22.87
23.27
23.8
23.48
23.66
23.27
23.08
22.43
23.52
23.96
24.75
24.14
24.36
24.51
24.95
25.08
25.47
24.85
24.55
24.34
25.07
25.27
25.12
25.38
24.99
24.35
23.42
23.98
24.6
24.59
23.73
23.73
23.39
23.84
24.08
24.02
23.83
23.61
24.1
23.36
23.96
24.83
23.17
23.82
22.67
22.87
22.63
23.14
23.31
22.72
22.57
23.08
22.81
23.14
23.18
23.14
22.7
23.24
23.12
23.49
23.42
23.3
23.28
22.54
22.75
22.64
23.59
23.35
22.59
23.19
22.89
22.34
23.62
23.07
22.98
22.98
21.78
21.6
21.09
21.08
21.69
21.44
20.87
21.15
22.12
21.52
21.09
21.0
20.7
20.64
21.35
21.81
21.07
21.36
21.09
21.59
21.38
21.73
21.56
21.35
21.75
21.79
21.49
21.31
20.89
21.3
20.85
20.4
21.05
21.08
20.99
20.89
20.69
20.29
20.86
21.77
21.85
20.94
21.46
20.26
20.79
21.25
21.54
20.39
20.26
20.37
20.08
20.28
21.07
20.12
20.11
19.95
20.22
20.37
20.06
19.66
20.52
20.57
20.37
20.45
20.03
20.45
20.78
20.98
21.06
21.02
21.86
22.24
21.24
21.4
21.82
22.11
22.17
21.81
21.81
21.72
21.71
22.14
22.27
22.22
21.8
22.23
22.14
21.96
21.45
21.79
21.38
21.39
20.75
21.35
20.95
20.88
20.51
20.87
20.36
20.38
20.68
20.5
20.8
20.18
19.85
20.45
20.42
21.28
21.68
21.51
21.27
21.09
21.1
21.45
21.94
21.53
21.36
21.0
21.01
21.3
20.93
20.87
21.42
21.09
21.35
21.03
21.24
21.15
20.73
21.27
21.37
21.15
21.21
21.43
21.16
22.65
21.66
22.21
21.93
22.39
21.83
21.98
21.61
22.21
21.53
21.6
21.45
22.26
21.71
21.84
22.77
22.2
22.01
22.07
22.93
22.57
21.31
22.21
22.31
22.28
22.45
22.4
22.14
22.2
22.11
21.44
21.8
21.74
21.06
21.64
22.21
22.54
22.5
21.92
21.8
22.44
23.25
23.07
23.65
23.37
23.14
22.94
22.34
22.97
22.94
22.79
23.29
23.12
22.46
23.16
23.23
22.7
23.47
24.09
23.22
23.58
23.89
22.85
23.31
23.69
23.27
22.9
23.53
23.24
23.04
23.8
23.31
22.6
23.97
23.28
23.65
23.47
23.37
23.87
24.29
23.75
23.14
23.75
23.57
23.15
24.0
23.98
24.33
24.09
24.15
24.16
24.01
23.84
23.87
23.85
23.72
23.29
23.69
24.74
24.61
24.05
23.17
23.06
23.27
23.58
23.37
22.37
22.77
23.58
23.63
23.18
23.48
24.64
23.77
23.49
23.14
23.73
24.01
23.77
23.29
23.16
23.22
24.31
23.95
24.32
24.07
24.02
24.3
24.43
24.51
24.95
24.44
24.51
24.34
24.1
24.73
24.68
24.33
24.43
24.68
24.51
25.26
25.02
25.08
25.23
25.52
25.56
24.85
24.48
25.13
25.16
25.07
25.74
24.78
24.23
24.61
24.91
24.63
24.21
24.12
24.32
23.36
24.58
24.93
25.27
24.69
25.02
24.64
24.79
24.83
24.16
25.03
25.61
25.06
25.84
25.76
25.77
25.24
25.05
26.4
25.27
25.45
25.87
25.98
25.72
25.44
24.72
25.21
25.45
25.34
26.06
25.6
25.96
26.18
24.96
25.08
24.78
24.68
25.34
24.66
25.18
25.74
25.3
25.73
25.69
25.22
25.16
25.74
25.35
25.27
25.09
25.64
24.69
24.85
24.79
24.57
24.63
24.16
24.75
24.62
24.95
25.15
24.78
25.22
25.18
25.35
25.09
25.57
25.72
25.02
25.53
25.57
25.4
25.02
25.74
25.39
24.89
25.11
25.1
24.93
24.92
25.62
25.4
25.0
24.56
25.33
25.38
25.28
25.4
24.7
25.21
24.43
24.65
24.92
24.52
25.4
24.51
25.14
24.83
24.74
24.66
24.49
24.7
24.77
24.89
25.03
24.43
23.68
24.29
24.56
24.92
24.84
24.21
24.04
24.7
24.5
25.56
25.69
25.7
25.14
25.01
25.12
25.44
25.55
25.34
26.04
25.44
25.73
26.43
25.84
25.76
25.84
25.23
25.67
26.15
25.65
26.3
26.76
26.77
25.96
26.62
26.16
26.56
26.03
26.29
25.3
25.73
25.1
25.68
25.93
26.13
25.75
25.41
25.38
25.12
26.13
25.57
26.02
25.29
24.83
25.36
25.24
25.09
25.42
25.09
25.0
25.7
25.62
25.49
25.35
25.25
24.83
25.43
25.0
24.88
25.91
25.3
24.93
25.32
25.22
25.87
25.93
25.06
25.8
26.33
26.29
26.15
26.08
26.32
26.74
26.35
26.84
26.42
25.84
26.47
26.39
26.4
26.2
27.11
27.39
27.22
28.22
27.77
27.46
27.37
26.51
27.22
27.06
26.24
26.58
26.58
26.93
27.73
27.57
28.29
28.13
28.86
28.66
29.09
29.09
28.51
28.96
29.42
28.68
28.83
28.21
28.11
28.71
28.77
28.67
27.33
27.16
27.99
28.21
28.61
28.42
28.28
27.47
27.62
27.5
27.23
27.52
27.8
27.93
27.28
26.9
26.96
26.33
26.54
27.16
26.25
26.26
26.85
25.55
26.1
25.61
25.49
26.2
24.96
25.17
25.43
25.97
25.57
25.78
26.11
26.0
25.67
25.77
25.36
25.84
26.19
26.47
26.51
25.83
27.07
26.14
26.04
26.41
26.12
25.2
25.58
25.07
25.69
26.39
26.49
26.06
25.25
25.97
25.59
25.79
26.08
25.73
25.44
25.87
25.12
25.38
24.98
25.22
25.27
24.96
25.28
24.77
24.25
24.48
24.65
24.18
24.83
25.66
24.75
24.45
24.45
24.58
23.31
24.02
23.67
24.36
24.13
24.15
24.06
24.14
24.23
24.23
23.94
23.54
24.51
24.12
23.96
23.84
23.92
24.24
24.29
23.61
23.85
24.56
24.78
24.33
24.6
25.32
24.8
24.4
24.14
23.69
23.78
24.48
24.54
24.63
24.96
24.53
24.48
24.3
25.0
24.77
25.81
25.1
24.99
25.35
26.05
24.67
24.33
24.61
24.04
24.65
24.06
25.0
24.25
24.42
23.95
24.11
23.94
23.64
23.58
24.75
25.28
24.73
24.74
24.62
24.89
24.76
24.88
24.99
24.99
25.31
25.1
24.34
24.53
24.83
24.75
25.44
25.01
24.76
24.72
24.75
25.47
25.0
24.91
25.06
25.61
25.49
25.07
24.47
25.12
24.43
25.06
24.86
25.59
25.44
25.4
25.21
25.94
26.15
26.39
26.12
26.56
26.68
26.74
26.56
26.34
26.41
25.76
26.38
25.62
26.28
24.99
26.08
26.29
25.97
25.95
25.82
25.88
25.36
25.67
25.76
25.38
24.85
25.13
25.15
25.36
25.48
25.41
24.96
24.62
25.84
25.49
24.92
25.6
26.4
26.33
26.27
25.97
26.82
26.72
26.11
25.16
24.97
25.26
24.87
24.95
24.11
24.79
24.23
24.89
25.09
25.28
23.84
24.38
23.73
24.21
24.32
24.14
25.3
24.17
24.64
24.71
24.7
24.32
24.47
24.53
24.19
25.18
24.2
24.19
23.93
23.49
24.06
23.96
24.74
24.41
24.6
24.22
24.57
25.4
25.11
24.85
24.74
25.16
25.58
25.5
25.61
25.59
25.34
25.14
24.65
24.83
24.64
25.01
24.82
24.47
24.57
24.66
24.67
24.43
24.58
25.07
25.36
25.07
24.95
24.96
24.88
25.03
24.71
24.63
25.18
24.51
24.34
24.82
24.99
25.34
25.42
25.47
25.93
25.57
25.43
25.07
24.69
25.23
24.62
24.82
24.38
24.31
24.27
24.83
24.3
24.79
25.57
24.94
24.79
24.4
24.16
25.21
25.14
25.3
24.08
24.25
24.63
24.37
23.85
24.6
24.52
24.35
24.3
25.14
24.9
25.32
25.26
25.01
25.24
25.83
25.52
25.66
25.72
25.64
25.58
26.23
26.01
25.79
25.0
25.17
24.62
24.92
24.62
24.71
24.86
24.73
24.83
25.22
25.17
25.6
25.76
25.83
25.71
25.62
25.03
24.97
25.05
25.21
25.15
25.37
25.03
24.93
25.63
25.36
25.44
25.34
24.42
24.52
24.34
23.88
24.84
25.66
25.21
25.89
25.93
25.62
25.0
25.1
25.18
25.49
25.77
25.35
25.05
24.66
24.61
24.66
25.04
25.03
24.45
24.65
24.38
24.86
25.53
25.3
26.13
25.58
25.02
25.37
24.99
24.63
24.7
25.05
24.14
23.72
24.65
24.02
23.67
23.41
24.69
24.26
24.55
24.22
24.12
23.59
24.34
24.3
24.29
24.33
24.48
24.3
23.83
23.36
23.42
22.94
23.4
23.28
23.9
23.58
23.51
23.9
23.68
24.67
24.5
24.44
24.82
24.73
25.34
24.47
24.97
24.27
24.14
24.41
24.26
23.77
24.58
24.6
24.06
24.36
24.72
25.33
25.23
25.42
25.15
25.04
24.86
24.79
24.36
25.38
24.91
24.71
24.59
24.4
24.15
23.58
24.01
23.91
23.77
23.94
23.78
23.69
22.98
23.37
23.14
23.63
23.66
24.06
23.92
23.98
23.98
24.99
24.51
24.78
24.92
23.6
24.25
23.92
24.08
23.9
23.3
24.0
23.35
23.08
23.21
23.53
23.08
23.69
23.32
23.42
22.79
23.04
22.83
22.29
22.79
23.65
22.96
23.32
22.7
22.42
22.07
22.78
22.77
22.57
22.15
22.2
21.81
22.21
22.19
22.55
23.17
22.38
22.97
23.02
23.11
22.79
21.69
22.47
22.59
22.05
22.4
22.77
23.12
21.72
22.13
22.1
23.03
22.24
22.2
22.3
22.03
22.26
22.31
22.16
21.87
21.41
21.99
21.98
21.87
22.22
21.69
22.0
22.13
22.43
22.15
21.71
22.15
22.13
21.43
21.69
21.7
21.56
22.16
22.27
22.38
22.18
22.49
22.08
21.32
22.08
21.87
21.83
21.86
22.06
21.9
22.41
21.44
22.52
21.41
21.93
21.99
22.31
21.75
22.78
22.68
22.79
21.85
21.95
22.08
22.55
22.03
21.81
22.17
22.18
22.39
23.15
23.2
22.92
22.81
23.19
23.08
22.42
21.9
22.18
22.21
21.94
22.6
22.17
22.67
23.15
23.3
22.92
22.51
22.25
22.91
22.75
22.48
21.77
21.76
21.86
21.77
21.73
21.85
21.91
22.02
21.56
22.04
22.54
23.1
22.75
22.48
22.6
22.53
21.74
21.41
20.76
21.6
21.8
21.71
22.67
22.13
22.25
22.03
22.23
22.2
22.63
22.15
22.36
22.13
21.87
22.2
22.43
22.03
22.59
22.16
21.7
21.59
21.5
21.38
21.76
22.01
21.89
22.21
22.26
22.11
22.33
22.01
22.48
21.86
22.39
21.89
22.22
21.97
21.79
21.74
21.69
21.67
21.94
20.84
21.41
21.27
21.42
22.16
20.95
21.19
21.46
21.34
21.29
20.96
21.4
21.55
21.26
21.26
21.03
21.3
20.88
21.68
21.42
21.52
21.57
21.32
21.82
21.85
20.56
21.37
20.95
20.97
21.04
21.23
21.45
20.99
20.99
21.49
22.1
22.03
21.19
22.15
21.37
20.59
20.43
20.41
20.27
20.33
20.89
20.34
20.25
21.04
20.42
20.27
20.2
20.25
20.51
20.23
20.34
20.07
20.36
20.21
20.62
20.71
20.05
20.23
20.11
19.91
20.37
20.21
20.2
20.08
20.42
20.39
19.99
20.57
20.07
20.46
20.79
20.77
20.37
20.53
20.9
21.74
21.63
21.91
22.16
21.47
22.28
21.57
22.21
22.63
21.99
21.79
22.01
21.27
21.65
21.5
21.3
21.13
21.83
22.03
22.01
21.33
21.55
21.01
21.08
21.78
22.77
21.97
21.18
22.17
22.49
22.41
22.21
22.03
22.3
21.77
22.18
22.11
22.32
22.56
22.21
22.32
22.67
22.24
22.78
22.21
22.79
22.75
21.42
21.01
21.35
21.02
20.52
20.28
20.9
20.28
20.5
20.51
20.85
20.78
20.83
20.54
21.77
20.74
21.22
21.83
21.55
21.13
21.76
21.03
21.21
20.59
20.38
20.33
21.27
21.89
20.88
22.14
22.04
21.82
21.48
21.66
21.84
21.36
21.66
20.95
21.63
21.64
20.89
21.0
20.58
20.71
20.95
21.07
21.41
20.73
20.85
20.81
20.38
21.0
20.96
21.47
20.81
21.46
20.24
21.14
21.19
20.4
20.26
20.62
20.83
21.09
20.98
20.39
21.05
21.66
21.13
20.33
20.32
21.25
20.59
20.45
20.46
20.82
21.0
20.81
20.55
20.96
20.25
21.1
20.85
20.4
21.8
21.62
21.61
21.31
20.8
20.33
19.98
20.4
19.85
19.64
19.97
20.31
20.36
20.28
20.71
19.77
19.2
18.8
19.37
18.78
18.88
18.37
18.78
18.72
18.49
18.88
18.77
17.91
17.53
18.16
18.28
18.48
18.51
17.5
17.37
17.82
18.11
17.86
17.74
17.97
17.81
17.3
17.97
17.95
18.3
18.57
18.37
18.01
17.89
18.34
18.23
18.62
18.71
18.34
17.76
18.47
18.3
17.78
17.59
17.22
17.36
16.86
17.49
17.12
17.5
17.65
17.92
17.93
17.77
18.68
18.39
19.17
18.54
18.89
18.98
18.97
20.11
19.76
18.73
18.72
18.62
18.23
18.53
18.46
19.48
18.82
19.88
19.43
19.28
19.44
19.63
19.75
19.94
19.4
18.99
18.21
17.67
18.45
19.19
19.35
19.0
18.95
19.19
19.0
19.36
18.8
18.67
18.94
18.55
19.27
18.88
18.56
19.25
18.99
19.68
19.65
18.96
18.78
18.54
18.62
18.96
19.17
19.8
19.32
18.88
18.8
19.36
19.15
18.67
19.05
19.42
19.01
19.52
19.31
19.55
19.37
19.41
18.91
18.7
18.6
18.48
18.69
18.19
17.54
18.07
17.86
18.2
17.38
17.59
17.95
17.75
17.72
18.33
17.79
17.71
18.01
18.86
17.6
17.78
18.17
16.97
17.24
18.15
18.29
18.35
18.21
18.02
18.62
18.64
18.92
18.46
18.12
17.56
17.88
17.6
17.03
17.19
17.27
17.05
16.77
16.27
15.84
15.52
15.97
16.43
16.29
16.42
16.07
15.75
15.82
16.63
15.92
16.32
15.95
16.43
16.73
17.19
16.75
17.37
18.01
17.6
17.47
17.45
17.67
16.97
17.01
17.15
16.27
16.54
17.31
17.33
17.1
16.88
16.87
16.82
16.71
17.08
17.28
17.42
18.07
17.26
17.42
17.56
17.38
17.01
17.19
17.26
18.46
18.45
17.94
18.84
19.08
19.04
18.72
18.78
19.25
18.94
19.12
18.89
18.62
18.13
18.7
18.78
19.02
18.52
19.4
20.05
19.08
18.95
18.82
19.34
19.91
19.53
19.85
19.77
19.38
19.35
19.82
18.78
19.44
19.3
19.35
19.17
19.55
19.43
19.51
18.88
19.0
19.33
19.81
19.61
19.59
19.96
19.84
20.01
20.4
19.92
19.44
19.99
21.33
20.41
19.45
19.66
19.61
19.84
19.94
19.66
20.19
19.85
20.35
19.68
19.37
19.76
19.12
19.16
18.82
19.46
20.01
20.01
19.34
19.53
19.5
19.32
19.29
18.75
19.48
19.68
20.1
19.38
19.96
20.62
20.81
20.7
21.53
21.38
21.18
21.49
21.59
21.5
21.21
21.75
21.75
21.05
21.34
20.64
21.58
20.85
21.61
21.84
21.86
22.46
21.57
22.13
22.31
22.26
21.88
21.95
22.26
22.47
22.63
22.42
21.69
22.16
22.56
21.77
21.37
21.17
20.62
20.18
19.77
20.72
21.27
20.69
21.21
20.98
20.75
21.2
21.03
22.19
21.72
21.93
21.31
21.21
20.58
21.33
21.61
21.3
21.57
20.88
20.77
20.96
21.24
21.48
21.58
22.14
21.81
22.48
21.83
21.11
21.72
23.21
21.84
22.32
22.43
21.84
22.48
22.55
22.02
21.99
22.02
22.03
22.01
22.48
22.81
22.84
21.93
22.46
22.25
21.73
22.48
21.89
21.74
21.35
21.25
20.24
21.09
20.8
20.76
21.24
20.89
21.08
20.83
21.59
21.23
21.3
20.73
21.47
21.04
21.19
21.37
21.39
20.83
21.8
22.61
22.5
22.17
21.67
21.44
22.06
22.47
22.08
21.92
21.69
21.85
21.76
21.88
21.04
21.48
21.4
21.63
21.42
21.8
21.98
21.78
22.06
21.33
21.43
21.34
20.92
21.74
21.5
21.98
21.27
21.24
22.14
21.82
21.63
22.62
22.76
22.04
22.47
23.02
22.5
22.39
22.2
22.55
22.7
22.86
23.28
23.31
23.56
22.58
22.64
23.42
23.28
23.62
23.8
23.65
23.03
23.08
23.36
23.19
23.31
23.31
23.17
24.01
24.05
23.54
23.13
22.76
23.56
22.9
23.05
22.08
23.03
22.58
22.57
22.12
22.51
21.89
22.71
21.87
22.91
22.22
23.0
22.83
22.2
22.08
22.35
23.47
22.64
22.65
22.04
22.96
22.55
22.43
22.92
22.23
22.73
22.69
22.23
22.24
22.46
21.94
22.69
22.41
22.56
22.72
22.88
22.0
22.0
22.43
22.63
22.27
22.19
22.18
22.37
22.94
23.04
22.1
22.75
22.63
22.21
22.63
22.47
21.63
21.75
21.12
21.62
22.34
21.42
21.93
21.95
21.78
22.21
21.67
21.12
20.77
20.72
21.39
21.03
20.58
21.43
20.97
20.76
21.03
20.63
21.09
20.76
22.02
21.26
20.08
19.8
20.16
20.99
20.87
20.26
20.52
20.6
20.15
20.41
20.42
20.96
21.3
21.15
21.38
21.06
22.13
21.84
21.88
21.76
22.0
21.26
21.22
21.06
21.25
20.16
20.08
20.55
20.33
19.72
20.37
20.87
20.65
19.96
20.66
19.97
20.21
19.31
19.35
20.25
19.7
20.16
19.59
19.56
19.44
18.81
19.3
19.31
18.86
19.9
19.83
19.77
20.32
20.37
20.24
20.55
20.99
20.28
19.81
21.18
20.91
20.26
20.61
21.27
20.96
21.06
21.01
21.1
20.8
20.05
20.47
19.96
19.47
19.82
19.14
19.12
19.91
19.54
18.76
20.01
19.65
20.24
19.75
19.67
19.8
19.51
19.18
20.29
19.45
20.0
20.39
19.52
20.11
18.84
18.58
19.38
19.01
19.86
20.09
20.21
19.35
19.46
19.19
19.58
19.52
19.98
19.15
20.26
20.88
20.89
20.7
20.54
20.32
20.96
20.82
19.77
19.87
19.71
19.46
18.98
19.57
19.9
20.17
18.92
19.37
19.68
19.76
19.86
20.28
20.6
20.89
20.36
20.2
20.26
20.56
20.23
19.78
20.09
19.67
20.07
20.36
20.46
19.98
20.1
20.19
19.92
20.99
20.98
20.66
20.92
20.25
20.67
20.35
20.16
21.35
20.96
21.25
21.14
20.66
20.56
20.71
20.19
19.91
19.89
20.08
19.98
20.84
20.48
20.86
20.99
21.12
20.39
20.7
19.38
20.43
20.41
20.56
20.9
21.02
20.88
20.0
20.63
20.45
20.16
20.79
20.96
21.07
21.3
21.16
21.06
20.79
20.71
20.13
20.31
21.38
20.76
21.09
20.32
20.43
20.1
20.75
20.12
20.09
20.35
20.6
21.05
20.39
20.54
20.89
20.87
20.33
20.39
20.24
19.99
19.57
19.73
20.15
19.8
20.42
19.84
19.82
19.57
19.15
19.13
19.97
20.69
20.69
20.07
19.78
19.4
19.7
19.36
19.67
19.73
19.78
19.49
19.35
19.03
18.93
18.49
19.01
19.35
19.22
19.02
18.31
18.36
18.92
19.77
19.41
19.15
18.17
18.85
18.7
18.68
18.44
18.53
18.66
18.91
17.68
17.95
18.7
18.3
18.25
18.76
18.06
18.91
18.55
17.82
17.91
18.23
18.24
18.59
17.92
18.9
18.85
19.37
18.93
18.9
19.09
18.27
19.49
19.57
20.13
19.79
20.14
19.84
20.72
20.44
20.24
20.08
19.94
19.95
20.37
19.87
19.84
20.1
20.16
20.73
20.72
21.21
20.11
20.87
21.21
21.11
21.06
21.16
20.66
20.9
21.11
20.42
20.97
20.81
21.65
20.87
20.78
20.61
20.66
20.46
20.21
20.43
19.62
19.06
19.84
20.16
20.99
21.07
20.84
21.03
21.33
20.26
21.18
21.34
21.11
21.17
21.1
21.46
21.4
21.3
22.17
21.38
21.6
21.9
21.29
22.58
21.54
22.41
21.18
21.08
21.03
20.26
20.25
20.3
20.85
20.91
20.9
21.13
20.99
21.59
22.3
22.08
21.56
21.76
22.1
21.79
22.28
23.05
22.05
22.66
22.46
22.03
22.78
22.9
21.9
22.16
22.51
22.18
21.98
22.46
22.45
21.93
21.96
22.0
22.81
22.67
22.44
22.15
22.17
22.33
22.46
22.07
21.9
21.31
22.14
22.44
22.53
22.39
22.41
22.45
22.46
22.47
22.78
22.7
22.89
22.37
21.97
22.68
22.71
22.85
22.11
20.36
20.75
21.37
21.22
20.85
21.07
21.65
21.92
21.42
22.5
22.26
22.22
21.89
21.6
21.36
21.88
20.36
21.37
21.05
20.83
21.18
21.8
21.23
21.27
21.65
21.33
22.18
22.33
22.93
22.04
23.03
23.06
23.14
22.09
22.08
22.12
21.47
22.04
22.48
21.99
22.2
22.5
23.13
22.65
22.98
22.54
22.99
23.15
22.21
22.9
23.07
23.09
23.28
23.41
23.66
23.72
23.36
23.58
23.42
23.28
23.15
22.58
22.35
22.99
22.79
23.41
23.46
23.49
22.6
23.2
23.37
23.4
23.57
23.85
23.8
24.18
23.89
23.76
24.18
24.35
24.11
24.25
24.1
24.31
23.49
23.86
24.09
23.62
23.61
23.62
23.51
23.75
23.43
22.89
23.95
23.58
23.54
23.59
23.98
24.41
23.62
23.04
23.13
23.09
23.24
22.68
22.6
22.63
22.85
22.19
21.9
22.34
22.18
22.5
21.68
21.45
22.04
22.05
22.54
22.89
23.03
22.82
22.94
22.99
23.12
23.26
22.87
23.04
22.74
22.66
22.94
23.12
23.7
23.09
23.66
22.6
22.02
22.33
22.2
22.33
22.62
22.65
22.54
22.58
21.91
21.87
22.02
21.85
22.07
22.27
22.03
22.2
22.07
22.3
22.16
22.75
21.93
22.62
22.32
22.61
23.32
22.58
21.73
21.22
21.5
22.01
22.32
21.6
21.62
21.17
21.4
21.08
21.29
21.14
21.26
20.89
21.25
21.88
20.95
21.26
22.18
21.71
22.13
22.83
22.03
22.02
22.19
22.55
22.35
22.38
22.24
22.22
22.35
22.71
22.5
22.24
21.22
21.76
22.28
22.21
22.48
22.4
21.76
22.32
22.65
22.49
22.62
22.14
22.99
23.17
23.0
22.54
23.22
22.77
21.96
22.71
22.54
22.6
23.19
21.99
22.6
22.74
23.01
22.72
22.39
22.93
22.91
22.3
22.84
23.34
22.33
22.83
23.09
22.22
21.96
22.68
21.5
21.88
21.42
22.06
21.47
20.91
20.8
20.3
20.2
20.56
20.22
20.19
20.49
21.17
20.74
20.78
21.12
20.19
19.81
21.18
21.07
21.57
21.67
21.05
20.72
21.55
21.58
21.67
21.7
21.56
22.55
22.56
22.88
22.58
22.18
22.92
22.53
22.35
23.35
22.87
23.05
22.43
22.61
22.89
22.57
23.18
22.68
23.14
23.13
23.33
23.32
23.54
23.37
23.13
22.5
22.26
22.22
23.07
22.93
22.82
22.59
22.35
23.28
23.66
23.57
22.64
23.09
23.22
23.6
23.3
23.92
23.74
23.42
23.44
24.45
23.52
24.32
24.0
24.39
23.04
22.5
23.43
23.57
22.91
23.05
22.46
23.06
22.23
22.78
22.35
22.33
22.74
23.12
23.34
22.65
22.69
22.76
22.62
22.33
21.99
22.11
22.45
23.34
22.65
21.82
21.5
21.68
21.84
21.7
21.33
21.59
22.6
22.27
22.19
21.77
21.89
22.18
21.8
21.01
21.04
19.89
21.6
20.99
20.79
20.32
21.04
20.18
20.88
21.39
20.72
20.79
20.33
20.98
21.22
21.16
21.86
21.93
21.93
22.4
22.36
21.43
22.35
21.25
21.87
22.8
21.78
22.52
22.27
21.74
21.54
21.03
21.73
21.45
21.68
21.13
21.37
21.39
21.08
21.7
21.03
21.26
21.1
21.29
20.8
20.95
21.35
21.89
20.97
21.5
20.82
21.52
20.7
20.63
21.07
21.99
20.95
20.9
21.37
21.41
20.77
21.42
21.12
20.85
21.06
20.58
21.4
21.02
21.04
21.28
21.65
20.59
19.99
20.19
20.23
20.5
20.81
20.66
20.67
20.79
21.02
21.84
21.8
21.74
21.21
20.98
20.99
20.67
20.92
21.03
20.8
20.69
21.58
21.61
21.26
20.98
21.37
21.63
20.95
21.71
21.46
20.79
21.91
21.74
22.07
22.52
21.89
21.58
21.17
21.51
21.11
21.11
21.38
21.27
21.95
21.65
21.83
22.3
23.24
22.69
22.57
23.14
22.99
22.78
22.28
22.29
22.0
22.15
21.43
21.98
22.24
20.96
21.44
21.62
20.76
20.56
20.9
20.84
21.21
21.14
20.75
21.08
21.02
21.04
21.28
21.03
20.94
20.86
21.26
21.45
21.18
20.73
21.38
22.37
21.89
21.68
21.83
22.11
21.11
21.3
21.44
21.26
21.04
21.7
21.1
20.25
20.32
20.66
20.29
20.29
20.08
19.83
19.85
19.96
20.43
20.56
21.2
20.49
20.36
20.61
20.21
20.55
19.61
19.16
19.49
19.35
19.37
19.85
19.08
19.35
19.78
20.05
20.39
20.67
20.18
19.98
20.42
20.44
20.43
21.21
20.82
20.38
20.45
21.18
20.58
20.89
21.43
21.19
21.36
20.65
20.79
20.76
20.85
21.22
21.43
21.28
21.6
21.12
21.15
22.08
22.02
22.48
22.52
22.92
22.68
22.85
23.21
22.79
22.53
22.45
21.87
21.68
21.64
22.3
23.07
22.41
21.95
22.23
21.74
21.33
21.7
21.4
21.9
20.96
21.09
20.68
21.26
21.13
20.63
20.45
21.0
20.57
20.35
21.78
22.0
22.22
21.02
21.61
21.38
22.33
21.76
20.57
21.41
21.05
21.14
20.25
20.63
20.57
20.71
21.29
20.68
20.96
20.77
21.82
20.58
21.0
21.2
22.12
20.98
21.17
21.61
21.55
21.75
22.29
21.34
21.29
21.26
20.99
21.11
21.0
21.89
22.12
21.34
20.44
21.1
20.98
21.3
20.49
20.21
20.07
19.52
19.75
20.18
21.1
20.32
20.4
20.91
20.82
21.14
21.34
20.94
20.79
20.9
20.56
20.65
20.23
20.3
20.63
21.82
20.9
19.78
19.54
19.73
20.65
20.32
20.3
20.46
21.21
20.87
21.27
20.5
20.9
20.99
21.99
21.29
22.14
22.24
21.62
21.4
22.36
21.8
21.45
21.67
21.49
22.24
21.64
21.56
21.47
20.99
21.77
21.46
21.05
20.68
20.93
20.77
21.22
20.87
20.69
21.18
21.42
21.72
22.17
21.45
22.68
22.63
22.3
21.6
21.33
20.95
21.62
21.0
21.36
21.9
21.61
21.39
21.19
20.86
21.35
21.87
21.56
21.23
21.29
21.72
20.48
20.91
21.48
20.55
20.04
20.56
20.78
21.06
21.7
21.6
21.76
22.74
21.96
22.06
22.02
23.18
22.45
23.28
22.54
23.52
23.12
22.62
22.33
22.5
22.34
22.26
21.96
22.2
22.11
22.2
22.15
21.95
22.78
22.51
22.4
23.13
22.48
23.34
23.73
23.88
23.73
23.22
23.76
22.83
23.12
23.41
23.12
22.79
23.11
23.33
23.55
23.33
23.48
23.27
23.13
23.22
23.37
23.42
22.64
23.01
23.29
22.81
23.04
22.65
22.26
22.14
22.33
21.89
22.28
22.08
22.97
22.49
21.97
22.17
22.77
23.51
23.44
22.92
22.25
23.29
23.17
23.04
23.72
23.72
23.72
23.67
24.02
24.09
23.77
23.72
23.52
23.92
23.3
23.08
23.02
23.4
23.66
23.02
23.29
23.36
23.09
23.4
23.65
22.88
23.37
23.11
23.03
23.02
23.41
22.94
23.53
22.86
22.43
21.9
21.98
22.22
22.82
21.76
21.77
21.97
21.92
21.63
21.45
21.41
21.73
21.93
21.31
22.44
22.55
22.42
21.83
22.21
22.13
21.98
21.54
21.17
21.97
21.98
21.79
21.41
21.3
20.85
21.09
21.95
21.34
21.83
21.92
21.8
21.51
21.55
21.4
22.32
21.84
21.22
21.13
20.87
20.38
21.32
20.58
20.58
21.71
20.86
20.91
20.42
20.71
21.18
21.12
21.72
21.42
21.8
21.97
21.96
22.39
21.81
21.54
21.88
22.08
21.96
22.2
22.17
22.07
22.09
22.13
22.71
21.98
22.0
22.75
21.91
22.52
22.29
22.24
22.44
22.8
22.6
22.31
21.77
21.94
22.6
22.32
23.39
23.17
23.72
22.86
23.79
24.28
22.67
23.4
22.47
22.59
22.96
23.26
22.92
23.32
23.45
22.89
22.37
22.68
22.71
23.12
22.86
22.26
22.42
22.77
22.08
22.52
22.66
22.85
21.82
21.62
22.35
22.53
22.26
21.7
21.88
22.1
21.05
20.78
21.28
20.88
21.43
20.85
20.94
21.31
20.48
20.96
21.33
20.67
20.58
20.46
20.84
21.15
21.08
21.32
21.18
21.71
21.13
21.41
22.55
22.65
21.66
22.28
21.83
21.85
21.64
21.89
22.11
21.78
22.31
20.85
21.02
22.02
22.59
22.16
21.71
21.91
21.85
22.46
22.52
21.93
22.83
23.09
22.83
22.55
22.46
22.58
23.46
22.77
22.26
22.81
22.42
21.93
22.48
22.37
23.21
22.83
21.59
21.52
22.5
21.83
21.91
22.29
21.7
22.15
21.84
21.28
21.99
22.48
21.98
22.46
22.03
22.3
22.14
22.27
22.66
22.88
22.0
21.98
21.58
21.4
21.56
21.2
21.47
21.5
21.15
21.2
21.78
21.33
21.04
21.08
21.09
21.42
20.95
21.39
21.92
21.43
21.25
21.03
21.24
21.08
21.01
20.72
21.68
20.96
21.23
20.98
21.16
20.95
21.7
21.64
21.49
21.83
21.15
21.81
21.46
21.28
21.7
20.96
21.24
21.42
21.36
21.4
21.93
21.19
21.33
22.01
21.99
21.83
21.91
22.22
22.13
21.33
21.5
21.95
21.35
21.46
21.83
21.89
22.56
22.08
22.87
22.88
21.79
22.2
22.32
21.6
21.77
21.79
21.85
22.45
22.62
21.45
21.69
22.33
21.12
22.23
22.09
22.67
22.03
21.0
22.56
22.47
22.35
22.69
22.27
22.71
22.75
23.19
22.79
22.29
22.74
23.4
23.48
22.98
22.45
22.75
22.91
22.34
22.98
23.6
23.53
23.51
23.31
23.55
23.63
24.05
23.91
24.62
24.71
24.37
24.1
24.32
24.75
24.57
24.2
23.04
23.87
23.83
23.98
24.24
24.22
25.16
24.37
23.67
23.73
23.61
23.6
23.22
23.46
23.08
23.3
22.85
23.02
22.17
22.56
21.81
22.22
22.93
22.35
22.09
22.43
22.38
22.48
22.92
22.55
22.72
22.92
22.81
22.42
22.74
22.33
21.83
22.29
22.72
22.34
22.39
21.69
22.36
22.43
21.48
21.97
22.86
22.84
23.31
23.79
23.24
22.37
23.08
22.94
22.3
22.4
22.07
22.91
22.33
22.17
22.29
23.16
22.25
22.23
22.04
22.74
22.93
22.99
23.27
23.63
23.47
23.67
23.17
23.53
23.45
23.11
23.18
22.9
22.79
23.1
23.17
23.07
23.29
23.22
23.29
23.57
23.38
23.36
23.02
22.98
22.97
22.65
22.26
22.29
22.81
23.07
22.2
22.06
21.76
22.23
22.2
22.45
22.18
22.3
20.91
21.15
21.3
21.42
21.15
21.74
21.09
20.86
21.17
21.49
21.68
21.09
21.77
22.47
22.28
22.01
22.48
21.97
22.68
22.73
22.51
21.9
22.27
21.78
22.25
22.76
23.33
22.48
22.42
22.6
22.7
23.27
23.35
23.26
23.95
23.92
24.1
23.24
22.93
23.11
23.1
23.65
23.13
23.68
22.7
23.21
22.92
23.06
22.42
22.83
22.88
22.27
21.95
22.11
22.31
22.5
21.47
21.52
21.06
21.15
21.75
21.72
22.34
22.59
23.06
22.81
22.81
23.29
22.24
22.4
22.87
22.73
22.29
21.71
21.91
21.64
21.96
22.28
22.53
21.41
22.65
22.26
21.43
22.25
22.17
22.5
22.14
21.83
21.99
21.83
21.88
21.17
21.37
20.28
20.61
21.64
21.38
21.39
21.32
22.0
21.04
21.68
21.28
22.25
21.96
22.1
22.59
22.77
22.84
23.21
23.37
22.71
22.17
22.56
22.56
23.53
22.43
23.4
22.1
23.03
22.5
22.5
22.65
22.42
22.54
22.96
22.17
22.48
22.91
22.85
23.24
23.19
23.26
23.61
23.98
24.13
24.2
23.62
23.51
23.67
23.85
23.3
24.37
24.13
24.29
24.79
24.37
24.38
23.65
24.19
24.28
24.58
24.4
24.32
24.01
24.18
24.24
24.65
23.8
24.22
24.23
23.87
23.6
23.98
24.67
24.4
24.77
24.41
24.28
24.18
23.73
24.06
23.51
24.3
25.07
24.84
24.29
24.47
24.56
24.94
25.27
24.38
23.95
24.7
24.72
24.44
24.08
24.79
24.12
24.36
23.6
24.85
24.48
25.22
25.58
25.28
25.28
25.02
25.76
25.89
25.94
25.43
26.12
26.04
26.56
25.97
25.81
26.55
26.19
26.48
24.94
25.79
25.78
25.4
25.69
25.97
25.82
25.74
25.69
25.5
25.11
25.42
25.59
25.67
25.65
25.53
26.35
26.47
25.92
25.3
25.08
25.06
25.43
25.46
25.07
24.95
23.72
23.89
24.22
24.64
24.42
23.92
24.32
24.9
24.92
25.32
25.42
25.0
25.43
25.56
24.96
24.3
24.32
24.65
24.4
25.51
25.02
24.7
24.17
24.37
24.9
25.5
25.26
25.08
25.47
24.58
25.45
25.19
24.97
25.94
25.55
25.4
25.54
25.86
25.7
25.99
25.65
25.73
25.59
25.22
25.53
24.71
24.48
25.55
25.63
24.94
25.22
24.9
25.02
25.62
26.29
25.66
26.33
25.92
26.1
26.14
25.73
25.76
26.03
25.77
24.9
25.93
26.46
26.1
25.49
24.91
24.85
25.51
24.99
24.79
24.6
25.06
24.12
24.27
24.26
24.35
23.52
23.98
23.96
23.66
23.95
24.14
23.01
23.2
23.93
23.38
22.99
23.64
23.2
23.18
23.04
23.07
23.56
23.14
24.09
23.34
23.63
22.61
23.17
23.44
23.04
23.08
23.04
22.68
23.11
23.99
23.47
23.32
22.93
23.28
23.01
22.46
23.08
22.82
22.98
22.82
23.7
23.4
23.41
22.71
23.37
24.14
23.23
23.25
22.92
23.4
23.93
23.17
22.96
22.37
22.36
22.61
21.63
22.59
22.91
22.71
21.87
22.23
22.57
22.23
22.71
22.61
22.99
23.28
22.99
22.9
23.14
22.18
22.36
22.34
22.09
22.43
22.56
21.91
22.2
22.06
23.66
22.33
22.47
22.03
21.79
21.39
21.47
22.37
22.32
22.15
22.32
20.78
21.39
21.28
21.4
21.07
21.58
20.93
21.19
21.34
21.65
21.19
21.19
21.62
21.26
22.26
22.12
22.17
21.88
22.17
22.34
22.04
21.68
21.79
21.69
22.17
21.59
22.71
22.38
21.96
22.1
22.2
22.53
22.01
23.21
22.53
23.27
23.25
23.09
22.56
23.13
22.64
22.55
22.77
22.35
23.34
22.65
22.12
22.9
22.69
21.75
22.47
22.55
21.76
22.82
22.52
22.91
22.51
22.37
22.41
22.68
21.79
22.32
21.77
21.07
21.09
22.28
21.57
22.31
21.65
21.38
21.57
21.9
21.53
21.72
21.8
21.21
21.02
20.56
21.25
20.4
20.68
20.59
21.08
19.96
20.85
20.77
20.72
20.53
20.74
20.54
20.39
20.93
20.39
20.32
20.41
20.83
20.36
21.1
20.91
21.72
21.27
21.09
21.61
21.81
21.27
20.71
21.25
21.24
20.81
21.2
21.2
20.44
21.63
21.4
21.89
22.45
22.41
21.8
21.94
21.93
22.16
21.27
21.24
21.97
21.26
21.48
21.72
20.93
21.07
2.81
7.59
2.27
2.46
2.1
1.94
1.52
2.21
2.28
2.29
2.15
2.84
2.74
3.39
3.21
3.52
3.13
3.16
3.44
4.16
3.58
4.32
4.68
5.2
5.46
5.2
5.13
4.13
4.83
4.44
4.44
3.62
4.18
4.15
3.61
4.4
4.15
4.83
5.48
5.09
4.96
5.03
4.56
5.06
3.94
3.93
4.42
4.36
3.77
3.62
4.04
3.77
3.9
4.07
4.35
4.04
4.46
4.56
4.6
2.92
4.45
3.27
3.09
3.03
4.55
3.63
3.84
4.2
4.97
5.35
5.49
4.69
4.14
5.32
4.85
5.6
5.63
5.16
6.3
6.03
5.5
5.06
5.49
4.7
5.22
4.5
4.26
4.03
3.55
3.35
3.98
4.75
4.29
4.34
3.75
3.55
3.1
2.44
2.85
3.18
3.87
4.26
4.06
3.16
3.67
3.26
3.04
3.62
4.18
4.79
4.99
4.74
4.93
3.3
3.88
3.92
4.77
4.42
4.3
3.43
3.85
3.5
3.32
4.13
4.18
3.28
3.57
3.52
3.97
3.81
3.37
3.33
3.54
3.03
3.53
3.18
4.2
3.48
3.41
3.12
3.59
3.37
2.84
3.38
4.57
4.63
4.28
4.39
5.24
4.79
6.01
4.75
4.76
4.79
5.83
5.85
5.57
5.37
6.07
5.68
5.42
5.55
5.19
5.18
5.83
4.87
4.91
4.73
4.46
4.54
4.25
4.7
4.69
4.78
4.57
4.0
4.2
3.95
3.55
3.87
3.64
3.06
3.52
3.17
2.83
2.63
2.91
2.52
3.07
3.62
3.69
3.9
3.54
2.84
3.32
2.79
3.75
3.92
3.45
3.32
2.67
2.64
2.4
2.91
3.52
2.5
2.5
2.51
2.07
2.67
2.87
3.09
3.81
4.22
2.8
3.95
4.31
4.17
4.38
3.83
4.34
4.56
4.04
3.72
3.67
3.74
3.98
4.48
3.97
3.69
3.14
4.57
3.24
3.16
3.51
4.21
3.63
4.66
5.24
5.31
5.47
4.91
5.36
4.52
4.57
4.96
4.49
4.54
5.17
4.56
4.61
5.31
5.01
4.92
4.55
4.44
4.71
4.93
5.38
4.65
4.97
5.13
5.01
5.73
5.72
5.96
5.4
5.68
5.57
6.01
6.2
6.53
6.44
5.99
6.4
6.25
6.1
5.93
5.56
5.22
4.77
4.4
4.18
2.79
2.8
2.23
3.51
4.21
3.85
4.12
4.56
3.64
3.08
2.83
2.74
3.42
2.88
3.06
3.09
4.63
4.14
3.68
3.66
3.09
3.72
3.19
3.46
3.12
3.06
3.36
2.31
2.43
3.21
2.87
3.15
2.56
1.93
3.13
3.41
2.9
3.05
2.67
2.38
3.24
3.59
3.3
3.19
3.43
2.94
2.52
2.71
2.46
1.92
1.57
1.54
1.91
2.89
2.04
2.57
2.31
2.08
2.18
1.89
2.31
2.16
1.94
1.89
1.92
2.16
2.88
2.8
2.7
2.8
2.66
2.72
2.17
2.18
1.43
2.21
2.02
2.24
1.82
0.93
0.93
1.87
2.08
1.31
0.85
1.05
1.07
0.27
0.64
1.04
1.3
2.31
1.07
0.97
0.58
0.68
0.61
0.08
0.73
0.9
0.99
1.56
1.33
1.83
2.02
1.11
2.19
2.03
1.24
1.66
1.46
1.92
1.92
0.85
0.83
0.88
1.04
0.75
0.96
0.94
0.64
0.76
0.59
0.34
0.91
1.18
1.07
1.17
0.78
0.95
1.81
2.27
1.83
2.99
2.32
2.88
2.37
2.23
2.7
1.95
2.02
2.04
2.55
2.32
2.15
2.31
1.1
1.72
2.29
1.25
1.57
2.39
2.34
2.27
2.23
3.05
3.92
1.96
2.39
1.86
2.65
2.92
2.72
2.92
3.38
4.05
3.38
3.86
3.2
4.22
3.4
3.55
3.76
3.31
3.66
2.71
3.61
3.3
3.88
3.89
3.44
4.03
4.8
4.24
4.24
3.46
3.85
2.9
3.05
2.14
1.99
2.22
2.36
2.23
2.92
2.0
2.2
2.56
1.69
1.87
2.13
2.18
2.24
1.64
1.12
1.03
1.95
1.7
1.54
1.35
0.6
1.35
1.24
0.97
1.28
0.86
0.6
1.03
1.28
1.18
1.98
2.2
1.83
2.45
2.19
2.9
2.91
2.74
2.07
2.35
2.02
1.33
2.01
1.8
2.79
3.15
2.79
2.98
2.94
2.86
2.75
3.07
2.24
2.34
3.13
2.44
2.12
1.55
0.86
1.84
1.29
2.25
1.33
1.05
1.72
1.41
1.15
1.29
1.43
1.02
1.35
1.45
1.88
1.35
1.32
1.25
1.72
1.58
1.09
1.76
1.79
1.13
1.91
0.81
1.57
1.83
1.23
1.49
1.37
2.01
1.89
1.77
1.55
2.19
2.25
2.15
2.16
1.75
1.27
1.28
0.69
0.68
0.76
0.19
0.52
0.3
1.1
1.02
0.34
0.73
2.07
0.91
1.21
1.36
0.14
0.46
0.37
0.63
0.64
0.47
1.06
1.62
1.45
1.31
1.23
1.82
1.59
0.97
1.43
1.46
0.83
1.66
1.5
0.86
0.87
0.76
1.08
1.65
1.53
0.28
0.9
1.37
1.0
1.24
1.39
1.47
1.89
1.01
0.78
1.28
0.84
1.61
2.21
1.73
1.71
1.34
2.13
2.34
2.31
1.24
2.47
1.95
2.13
1.38
2.11
1.0
1.45
0.76
1.31
1.47
1.28
1.56
0.86
1.18
0.63
0.92
0.98
2.27
0.95
1.12
1.36
0.59
1.06
0.44
0.47
0.2
0.79
1.07
1.11
1.11
1.82
1.59
1.26
1.93
1.43
1.99
2.64
3.59
3.96
3.37
3.04
2.61
2.65
2.65
2.75
2.81
3.28
3.26
3.07
3.27
2.64
2.64
3.02
2.5
2.78
3.3
3.17
2.47
2.1
1.25
1.59
1.3
2.8
1.51
2.07
2.62
2.85
2.65
3.04
1.88
1.7
1.61
2.16
1.86
1.54
1.76
1.4
0.94
1.26
1.88
2.21
2.06
1.45
1.53
1.66
1.57
2.16
2.31
1.96
1.51
1.41
1.28
2.31
1.95
2.53
1.93
1.83
2.43
2.21
2.13
1.92
2.0
2.14
2.44
3.18
2.2
1.45
1.61
1.69
1.63
1.06
1.95
2.12
1.31
1.46
1.4
0.97
0.87
1.1
1.65
0.95
1.33
1.88
1.88
1.8
1.49
2.46
1.63
1.22
1.89
1.02
0.83
1.02
0.75
0.5
0.74
1.34
0.82
1.85
0.99
0.54
0.72
0.9
0.82
0.84
1.27
1.5
1.52
1.48
0.77
1.02
0.54
0.86
0.61
1.22
1.69
1.1
1.68
1.43
1.07
1.5
0.75
1.23
0.94
0.94
0.95
1.32
1.71
1.4
1.72
1.34
1.84
2.15
2.3
1.96
2.49
2.87
1.89
2.15
1.92
1.93
1.71
2.27
2.28
1.43
1.51
2.03
1.49
1.87
1.85
2.22
2.76
1.65
1.45
1.39
2.0
2.0
1.7
2.27
2.16
2.97
1.76
2.04
2.44
1.6
2.58
2.91
2.21
1.92
0.91
1.7
1.43
1.9
2.01
1.74
1.47
1.63
1.89
1.39
2.03
2.35
2.57
1.82
2.14
1.74
2.17
2.89
2.53
2.83
2.78
2.68
2.84
2.99
2.4
2.5
3.19
3.26
2.89
2.94
2.63
3.34
2.86
3.7
3.2
2.86
3.65
3.56
2.91
3.08
2.25
2.24
3.29
3.06
3.24
3.76
4.26
4.55
4.49
3.66
4.14
3.84
3.86
4.26
4.57
4.57
3.58
3.51
3.64
3.41
2.88
3.21
3.32
3.62
3.43
3.11
2.52
3.05
2.69
1.93
2.74
2.9
2.29
2.97
2.57
3.24
2.25
3.59
3.41
3.21
3.53
2.57
3.2
3.64
3.85
3.38
3.98
3.48
3.48
3.82
3.52
3.06
3.13
3.65
3.6
3.3
2.68
3.62
3.49
3.23
3.58
3.63
3.26
3.63
3.35
3.47
4.15
3.85
4.19
4.0
3.88
4.34
4.13
3.76
3.44
3.05
3.82
3.77
2.77
3.81
3.76
3.87
4.1
3.94
3.72
4.42
3.75
4.26
3.36
4.04
3.02
3.53
4.01
3.37
2.36
2.17
1.55
2.1
2.59
2.49
2.33
2.44
2.37
1.95
2.9
2.42
3.49
3.84
3.32
3.55
4.35
2.86
2.84
2.51
3.19
2.44
2.79
2.63
2.99
3.57
3.3
3.38
2.96
4.24
5.41
4.27
4.49
4.7
4.18
4.45
4.22
4.33
4.21
4.75
4.18
4.53
3.88
3.2
3.11
3.0
3.39
3.27
3.52
3.63
2.63
3.75
3.51
3.16
3.36
3.02
3.09
3.27
2.55
3.02
2.78
2.04
2.2
1.54
2.11
2.38
2.33
2.88
2.35
1.92
2.66
2.94
3.18
2.87
2.82
2.86
2.85
3.52
3.4
2.97
3.94
4.19
4.37
4.68
4.16
4.83
4.6
4.14
3.81
3.73
3.29
3.86
4.16
4.21
4.13
4.63
3.94
4.82
3.7
3.82
3.55
3.41
3.41
2.93
3.65
3.53
3.46
3.57
3.92
4.57
3.92
3.5
3.55
4.37
4.11
3.76
3.87
4.37
4.59
4.45
4.06
4.85
4.9
4.9
4.25
3.8
4.24
4.68
3.6
4.19
4.47
4.45
4.81
5.05
5.33
5.24
5.13
6.66
6.13
6.7
6.05
6.42
5.82
6.53
5.78
6.91
6.5
7.44
6.82
6.25
5.04
5.45
5.59
5.33
5.87
5.82
6.14
6.02
5.07
5.97
6.83
6.12
5.41
5.16
5.29
4.72
4.29
5.02
5.03
5.01
3.75
4.56
4.12
4.56
4.21
4.36
4.64
4.3
5.06
4.88
5.28
4.56
5.02
4.95
4.69
5.08
5.32
5.0
4.72
5.04
5.49
5.34
4.59
5.39
5.02
4.33
4.05
4.91
5.42
5.86
6.43
6.45
5.96
6.34
6.6
5.97
5.86
5.61
5.69
5.81
5.74
5.76
4.63
4.98
4.56
4.51
4.4
3.57
4.0
3.54
3.52
3.13
3.46
3.47
3.64
3.09
3.18
3.47
3.58
4.43
4.09
5.26
5.37
5.54
4.97
3.96
4.41
3.65
4.29
4.38
4.21
4.37
4.19
4.27
4.06
3.25
3.81
3.77
3.64
4.3
4.89
4.84
3.56
3.71
3.74
4.46
4.57
4.14
4.17
4.17
3.83
3.96
3.88
4.18
4.77
4.73
4.75
4.16
3.97
3.89
4.32
4.38
4.11
4.48
3.28
3.48
3.66
3.36
4.11
3.32
4.38
4.51
5.04
4.72
4.67
5.43
4.53
4.96
4.84
4.56
4.21
4.61
4.52
4.88
5.2
5.0
5.96
4.5
4.05
3.95
3.55
4.19
4.59
4.89
3.9
4.55
4.7
4.49
4.15
4.75
4.74
4.44
4.67
4.21
4.06
3.85
3.81
3.84
4.52
4.22
4.55
4.85
4.78
4.77
4.82
4.91
4.45
4.61
4.68
5.42
5.58
5.07
5.74
5.08
5.05
5.08
4.65
5.63
5.62
5.47
4.91
5.13
5.31
5.17
5.75
5.85
5.3
4.6
6.09
6.17
6.98
5.9
6.36
7.4
7.61
6.83
6.24
6.1
6.48
5.26
5.32
4.99
4.71
5.57
5.52
5.39
4.89
4.83
5.1
4.55
5.14
5.22
4.23
4.46
4.58
5.52
5.08
4.94
4.68
5.16
4.85
4.9
4.74
5.09
5.24
5.7
5.49
6.76
6.37
6.85
6.27
5.34
5.57
5.96
5.9
5.79
5.39
6.24
5.22
5.1
5.8
6.24
5.58
6.03
5.71
5.6
5.39
6.28
6.34
5.97
5.99
5.63
5.22
5.62
5.72
5.54
4.71
4.93
5.26
5.89
5.96
5.59
5.48
4.99
4.66
5.16
5.19
5.27
4.78
4.41
4.8
5.3
5.4
5.39
5.16
4.58
4.84
5.43
4.62
3.55
4.37
4.19
3.99
4.15
4.38
4.54
4.68
5.52
5.22
5.43
4.75
5.2
5.28
4.76
3.87
4.68
4.27
4.32
4.49
3.9
3.92
3.84
3.85
3.57
4.09
4.07
4.08
4.82
4.1
4.12
4.57
4.09
3.77
3.85
3.95
4.04
3.95
3.78
3.81
3.7
3.74
3.85
3.7
3.88
3.29
4.34
4.67
4.53
4.19
4.29
3.96
4.73
3.6
3.71
3.85
3.33
3.17
3.52
3.84
4.01
2.95
2.69
2.86
3.62
3.22
3.4
3.22
2.75
3.62
3.29
2.37
2.51
2.81
2.16
2.41
2.67
2.86
2.64
3.44
3.1
3.01
2.21
2.01
2.11
1.93
2.53
1.79
1.99
1.42
1.96
2.01
3.13
2.42
2.19
1.52
1.88
1.89
1.94
1.6
2.49
2.66
2.37
2.61
3.1
3.38
3.44
3.1
2.77
3.25
3.75
3.66
2.49
4.28
3.46
3.29
3.83
3.31
4.3
4.76
4.48
4.34
3.99
3.36
3.95
3.1
3.63
3.1
3.6
3.54
3.69
3.23
3.71
3.82
3.65
4.01
3.84
4.19
3.85
3.73
3.96
4.53
4.06
3.96
4.08
3.3
3.3
3.78
3.09
2.79
3.46
3.87
3.77
4.1
3.8
4.19
3.24
3.22
3.02
2.98
3.1
2.63
3.35
3.53
3.9
3.38
3.06
3.62
3.29
4.14
3.74
4.7
4.66
4.52
4.58
4.61
3.77
4.29
4.36
4.04
4.41
3.97
3.73
3.37
2.68
3.04
2.82
3.52
3.52
3.74
3.73
3.2
3.15
3.42
3.24
2.72
3.08
3.43
2.33
3.33
3.7
2.79
3.09
3.27
3.61
3.58
3.09
2.76
3.25
3.54
3.76
3.94
3.35
3.57
3.51
3.86
3.48
3.98
4.15
4.4
3.8
4.31
4.32
4.39
3.84
3.88
3.73
3.46
3.45
3.73
4.22
4.14
4.34
4.31
5.13
5.03
5.34
5.41
4.95
4.3
4.86
4.67
5.6
5.14
5.74
6.38
5.05
6.06
5.73
6.02
6.33
5.76
6.55
5.71
5.21
4.79
5.45
4.95
4.56
5.08
3.66
4.75
4.99
4.65
4.43
4.8
5.59
5.28
6.37
5.81
5.49
4.81
5.03
5.1
4.42
4.45
4.32
4.62
4.42
5.16
5.53
5.81
5.98
4.85
5.65
5.14
5.92
6.12
4.81
6.14
5.45
4.71
4.98
5.64
5.35
5.09
5.34
4.87
4.49
4.05
4.37
4.14
4.25
4.49
4.01
5.11
4.69
4.65
3.35
3.56
3.82
3.15
3.01
3.82
3.47
3.6
3.09
3.38
3.12
2.44
2.08
2.3
2.42
2.83
2.39
2.51
2.69
2.27
1.83
2.1
1.96
2.61
2.95
2.82
3.82
3.77
3.48
3.36
2.81
3.02
2.94
3.27
3.49
3.5
3.33
3.12
3.66
2.96
3.56
3.39
3.91
4.21
4.29
3.8
4.1
3.66
3.78
4.6
4.97
3.96
5.27
4.86
5.06
5.44
5.66
6.05
5.18
5.34
5.36
5.16
4.79
5.07
4.77
4.45
4.08
5.13
4.85
4.92
6.14
6.02
5.59
5.73
6.18
5.6
6.31
4.94
5.21
5.53
4.79
4.2
4.47
4.18
4.87
4.27
4.78
3.91
5.92
5.02
5.9
5.94
5.36
5.41
5.23
5.23
6.23
6.29
6.12
5.9
6.36
6.26
5.8
6.22
6.96
7.13
7.12
7.89
7.6
7.86
7.52
7.76
7.07
7.63
7.06
7.28
6.91
6.5
6.96
6.53
6.19
6.35
6.26
6.46
6.93
7.23
7.31
7.18
7.58
7.53
8.3
7.45
8.37
8.53
7.44
7.31
7.69
7.84
7.76
8.74
8.2
8.22
8.58
8.41
8.36
9.27
8.01
8.25
8.05
7.96
8.91
8.32
8.27
8.51
8.79
9.38
9.46
8.59
8.4
8.23
8.03
7.36
7.93
8.03
7.22
7.7
7.92
8.45
7.92
7.7
8.72
9.04
8.99
8.79
8.67
8.66
8.45
8.91
10.0
8.61
9.97
9.03
8.73
8.22
8.53
7.93
7.02
7.58
7.97
8.63
8.39
8.71
8.14
7.66
9.06
8.71
8.6
8.86
8.39
8.06
8.13
7.64
7.92
7.82
7.39
8.52
8.69
8.03
8.47
8.23
7.85
8.45
8.74
8.39
7.7
9.04
8.9
8.94
9.03
9.73
9.65
9.25
9.36
9.5
10.06
9.73
9.5
8.92
9.01
9.15
8.63
8.56
8.0
8.06
7.91
9.27
9.08
8.2
8.88
8.55
8.34
8.56
8.48
7.56
8.31
8.29
8.46
7.77
7.49
7.99
7.95
8.04
7.16
7.43
7.01
6.12
7.25
7.62
8.2
7.05
7.31
7.88
7.5
7.81
8.1
8.51
8.47
8.41
8.36
8.72
7.62
7.86
7.87
8.17
8.2
8.1
8.71
9.14
9.5
9.47
9.61
9.71
9.96
9.39
9.72
10.0
9.23
9.14
9.77
10.57
10.75
10.95
10.88
10.83
10.89
11.52
11.38
11.04
11.74
11.86
11.38
12.06
11.96
11.82
11.5
10.78
11.24
11.63
12.21
11.81
11.34
11.07
11.57
11.14
11.1
11.22
10.9
10.13
11.11
10.91
11.3
12.16
12.49
12.58
12.56
12.5
11.34
11.47
11.63
11.39
12.34
11.0
11.05
10.36
9.86
10.35
9.8
9.84
9.44
9.95
9.58
10.88
10.85
10.51
11.01
10.07
10.63
10.62
10.7
10.58
9.63
9.7
9.77
10.19
10.7
10.62
10.39
10.67
11.01
10.72
9.98
10.92
11.44
11.31
11.24
11.38
12.07
11.95
12.13
12.54
11.96
12.23
12.06
11.7
11.62
10.95
11.25
11.49
11.29
12.03
11.57
12.23
11.92
12.14
12.38
12.15
11.85
11.9
11.53
11.9
11.86
11.95
11.49
11.63
12.53
12.52
11.79
11.49
11.17
11.17
11.33
11.34
12.07
11.82
11.25
10.24
10.45
11.31
11.16
11.42
10.44
10.39
9.99
10.33
9.91
9.73
9.96
9.93
10.27
10.19
10.35
9.48
10.29
9.71
9.16
8.98
9.35
9.22
9.4
9.19
9.15
9.14
8.47
9.02
8.75
8.58
9.19
8.93
8.03
8.72
8.25
8.54
7.56
7.72
7.53
7.01
7.88
7.87
7.39
7.02
6.8
7.16
6.84
7.57
7.71
7.2
8.43
8.2
8.53
8.33
7.44
6.8
7.78
7.84
7.47
8.53
7.7
7.57
7.35
8.01
6.74
7.89
8.06
7.58
7.78
8.51
8.81
8.24
8.0
8.77
8.3
8.29
8.9
8.64
7.8
7.49
7.27
7.56
7.62
7.16
6.99
6.91
6.8
7.31
8.08
7.29
6.74
7.7
6.61
6.85
8.27
8.52
8.79
7.9
8.3
7.97
8.06
8.03
7.85
7.9
7.81
7.66
8.13
8.1
7.65
8.08
8.0
9.04
8.84
9.04
9.07
9.02
9.71
10.05
8.91
9.06
9.68
8.86
8.68
8.38
8.67
8.21
8.74
8.93
8.31
9.01
8.16
9.05
8.98
8.48
8.76
7.85
8.42
8.74
8.58
8.56
9.27
9.59
9.84
9.89
9.67
9.3
9.27
8.74
8.85
8.66
7.7
7.92
7.8
8.56
8.67
8.7
8.99
8.02
8.37
8.33
8.26
8.07
8.99
9.37
8.68
9.23
8.89
8.63
9.29
9.34
9.52
9.01
8.96
9.08
9.08
8.39
9.65
9.12
8.96
8.85
7.61
8.21
7.98
6.8
6.82
7.67
7.66
8.06
7.21
6.74
7.12
7.13
8.15
7.27
7.5
7.75
7.13
7.22
7.16
8.05
7.4
7.33
6.95
7.07
6.86
7.36
6.97
7.18
7.0
6.45
6.82
6.68
6.46
6.89
6.68
7.47
7.43
7.46
6.95
6.9
6.53
6.91
6.83
6.97
6.41
7.1
7.8
7.47
7.41
6.49
6.37
6.36
5.86
6.59
6.44
6.56
6.16
5.77
6.13
6.03
6.74
7.45
6.76
6.9
6.59
7.24
6.54
7.45
7.27
6.75
6.68
7.03
6.89
7.05
6.43
6.46
5.51
5.63
5.34
6.2
6.03
5.75
6.93
6.22
6.05
5.96
6.15
6.15
5.81
5.05
5.69
5.18
5.83
6.09
5.48
5.42
5.51
5.13
5.21
5.59
6.22
5.78
6.18
6.52
6.15
5.84
6.09
5.67
5.42
5.02
5.3
4.38
4.85
5.03
4.35
4.29
4.19
4.74
5.33
5.92
5.08
4.8
4.67
4.41
5.3
5.13
4.95
4.68
5.24
5.75
4.79
5.17
5.82
5.4
5.68
5.42
5.58
5.73
5.64
5.11
6.36
6.05
7.08
6.25
6.87
6.4
5.76
5.9
6.01
6.54
6.9
6.66
6.53
5.53
5.73
5.02
6.44
5.83
5.86
6.6
6.49
6.18
5.63
6.25
5.02
5.19
5.38
5.16
5.69
5.41
5.25
4.93
5.72
5.52
6.77
6.52
5.69
6.02
6.75
6.5
6.32
5.62
6.62
6.17
6.45
6.84
5.87
5.73
5.67
5.74
6.56
6.18
6.21
6.12
6.3
6.22
6.11
6.08
5.48
6.08
5.26
5.87
4.46
4.49
4.7
4.72
4.65
5.07
4.72
4.37
4.7
4.92
4.09
4.21
5.15
5.6
5.66
5.51
5.6
6.41
5.55
6.03
6.47
5.6
5.08
4.56
5.0
4.82
5.18
4.99
4.36
4.3
4.01
3.82
4.01
3.88
3.39
3.63
4.27
3.95
3.94
3.4
3.28
3.8
3.48
3.05
3.14
3.04
3.04
2.68
2.59
2.73
3.2
3.3
2.66
2.73
2.94
2.82
2.71
2.3
2.82
3.43
3.75
4.36
4.27
4.11
3.94
3.57
3.96
4.1
3.8
4.13
3.93
3.89
3.01
2.36
2.94
2.6
2.57
2.05
2.88
2.62
3.18
4.49
3.79
4.03
3.87
3.02
4.4
4.03
3.62
3.52
3.44
3.56
3.72
4.09
4.61
4.3
3.42
3.09
3.71
3.03
2.82
2.4
2.3
2.46
2.38
3.01
2.8
2.64
1.85
2.79
2.44
2.93
3.17
2.82
3.38
2.59
2.27
3.39
3.27
3.54
3.17
3.35
3.94
3.73
3.88
4.27
4.88
4.75
3.93
3.59
3.16
3.86
3.54
3.36
3.62
3.96
3.74
4.7
5.45
4.89
5.51
4.98
5.11
5.13
5.56
5.38
5.37
5.9
5.83
5.13
4.75
4.74
4.91
4.91
4.47
4.83
4.76
4.99
4.73
5.41
4.82
4.53
5.55
4.53
4.38
4.53
3.27
5.01
4.92
5.28
5.24
5.63
4.99
5.42
4.71
5.7
5.81
5.95
5.61
5.81
5.67
5.67
5.16
5.73
5.29
4.76
5.93
5.47
6.39
5.08
4.87
4.69
4.7
4.3
4.36
4.85
5.29
5.1
5.17
4.82
4.24
4.86
5.68
5.61
6.19
5.84
5.6
5.42
4.59
5.12
5.65
5.22
4.87
5.51
5.19
5.08
5.18
5.53
4.93
5.21
5.46
5.67
5.6
5.81
5.42
5.71
6.05
6.27
6.06
6.2
6.11
5.26
6.16
5.84
6.69
6.15
6.04
6.03
6.26
5.87
5.47
5.41
5.69
5.96
6.16
6.16
6.93
6.79
6.83
7.03
7.4
6.48
6.46
5.36
6.26
5.71
5.85
6.46
6.27
6.26
5.37
5.18
6.48
6.07
6.37
5.45
6.55
6.01
6.45
5.76
6.46
5.78
6.81
5.67
6.13
6.19
5.74
6.27
6.11
5.78
5.6
5.06
5.62
6.37
5.7
6.21
5.67
5.82
5.48
5.66
5.62
5.78
4.91
4.95
5.62
4.87
5.79
5.04
4.27
3.91
4.24
4.42
5.29
5.67
5.53
5.47
5.66
4.52
5.28
6.16
5.69
5.22
4.54
5.43
5.58
4.71
4.91
4.95
5.46
5.87
6.03
6.32
5.71
6.41
6.33
4.79
5.6
6.07
5.93
6.26
6.32
5.96
7.44
7.43
7.17
7.32
7.67
7.08
7.25
7.07
7.72
7.17
7.6
6.71
6.99
6.97
6.23
6.66
6.28
6.7
7.25
7.42
7.17
7.34
6.48
7.45
7.11
7.36
7.18
6.39
7.03
6.2
6.35
6.45
6.19
5.71
5.19
5.0
5.31
4.98
6.05
6.39
6.16
6.51
5.72
5.77
5.65
6.18
5.9
5.78
6.37
6.05
5.78
5.57
6.08
6.16
6.37
6.21
5.68
5.64
6.14
5.79
6.16
6.09
5.47
6.81
6.61
6.43
5.41
4.95
5.65
5.35
5.24
5.76
5.69
5.42
5.46
5.47
5.18
5.54
5.99
5.06
5.75
5.73
6.26
5.97
6.25
5.53
5.89
5.49
5.64
5.52
5.2
4.83
5.53
5.8
6.57
6.21
6.18
6.69
6.64
6.57
5.76
5.35
4.99
5.85
6.32
7.04
6.63
5.89
5.92
5.81
5.72
6.2
5.73
5.7
6.19
5.84
5.66
5.57
5.62
4.66
4.92
5.12
5.38
5.59
5.18
5.22
5.22
5.2
6.24
6.05
6.58
7.04
7.76
8.02
7.18
7.36
6.83
7.45
7.5
8.11
7.74
8.29
7.22
7.81
6.83
6.75
6.12
7.44
7.19
7.09
7.38
7.5
7.56
7.57
7.16
7.07
7.25
7.37
8.21
8.0
7.98
8.41
7.48
8.12
8.38
8.91
8.87
8.33
7.55
8.65
9.54
8.83
8.76
9.1
9.01
9.14
9.01
8.88
9.01
9.21
9.95
8.93
8.99
8.68
8.91
8.47
8.04
8.74
8.66
7.69
9.26
8.97
8.93
8.87
8.85
7.98
8.24
8.49
7.72
7.85
8.22
7.91
8.13
7.87
6.87
7.26
7.96
7.66
7.48
7.42
8.26
7.82
8.24
8.21
7.83
7.81
7.88
7.24
9.19
9.07
8.08
7.92
7.97
8.68
8.18
8.97
7.24
7.81
7.36
7.54
6.93
7.56
7.49
7.66
7.56
7.08
6.5
6.92
8.37
7.72
7.12
6.38
6.25
6.0
6.64
7.2
6.69
6.87
6.98
6.99
6.92
6.55
6.95
7.65
7.81
8.5
8.24
9.18
8.52
8.74
9.46
9.36
8.64
8.49
8.69
8.81
9.22
8.33
8.28
7.57
7.18
7.94
8.45
7.6
8.45
8.88
9.13
9.52
9.61
9.0
9.79
10.37
10.79
10.41
10.22
10.15
10.83
10.66
10.38
9.87
10.23
9.6
10.34
10.0
9.77
9.83
9.88
9.57
8.8
9.22
9.38
9.72
9.4
9.66
9.55
9.74
9.02
9.42
9.52
9.69
9.33
9.9
9.4
8.94
9.77
10.08
10.02
9.77
10.1
9.2
10.01
9.53
9.01
9.01
9.2
8.77
8.72
9.4
8.75
8.87
8.41
7.86
8.23
8.43
8.4
8.55
8.86
8.83
8.87
9.69
8.59
9.36
9.39
9.71
9.45
9.18
9.22
9.49
9.94
8.71
8.25
7.76
7.4
7.68
7.58
7.82
8.29
8.53
8.99
8.98
8.27
8.99
8.95
8.36
8.09
7.14
7.69
7.75
8.5
7.79
8.06
7.4
7.59
8.88
7.71
6.97
7.52
7.33
6.98
6.75
6.73
6.05
6.28
6.46
5.92
6.83
5.78
5.04
5.71
5.78
6.11
5.42
5.51
5.68
6.5
5.51
4.48
5.63
5.51
5.9
5.74
5.67
5.02
4.82
5.73
5.0
4.49
4.0
4.89
4.54
3.74
4.5
5.24
4.06
4.33
3.76
4.52
4.43
3.76
4.77
5.48
5.87
6.01
6.21
6.38
5.85
6.23
7.15
6.89
6.24
6.69
6.33
6.15
6.69
7.82
7.12
6.92
6.54
7.38
7.82
7.65
7.49
7.21
7.35
6.36
6.7
7.45
7.14
7.73
7.42
7.39
7.13
6.72
7.41
6.85
6.26
5.37
6.03
5.56
6.07
6.66
6.37
5.75
5.53
5.24
6.13
5.5
6.04
5.8
5.92
6.32
6.5
5.9
5.54
5.72
5.94
6.65
5.96
6.47
6.52
5.98
5.71
6.23
6.62
5.92
5.84
5.97
6.44
5.41
5.43
5.04
5.44
6.52
7.53
8.09
7.6
7.74
7.74
7.75
8.26
7.96
7.96
8.14
8.37
8.35
7.92
7.92
7.77
7.27
7.26
7.31
7.93
7.61
7.32
7.23
7.2
6.18
7.15
6.91
6.63
7.3
7.09
7.0
6.98
6.94
6.96
6.53
5.8
7.21
6.03
6.66
7.35
7.27
6.09
6.76
6.46
6.9
6.73
6.44
6.36
7.26
6.38
6.79
7.05
6.68
6.29
6.67
6.25
6.59
6.77
6.17
6.76
7.34
6.81
7.2
7.14
7.41
6.7
6.98
6.79
6.36
5.7
6.65
6.07
6.25
6.79
7.94
8.06
7.41
8.08
7.28
8.12
8.29
7.94
7.88
6.57
6.84
6.43
7.46
5.64
5.88
5.87
6.63
6.48
6.71
7.74
7.44
7.24
6.72
6.92
6.82
7.11
6.99
7.04
7.57
8.74
8.59
8.78
8.0
8.13
7.01
7.84
8.08
8.0
7.35
7.24
7.86
7.95
8.08
7.12
7.05
6.75
6.8
7.19
7.31
7.58
7.51
7.68
7.96
8.4
8.45
7.47
8.17
8.19
7.93
8.3
8.59
8.72
7.56
8.48
8.31
8.59
8.82
9.35
9.25
8.7
9.06
9.58
9.8
9.51
9.12
9.26
9.71
9.53
9.72
8.95
8.88
8.73
9.16
9.53
9.23
9.11
9.53
9.86
9.19
10.52
9.93
9.39
10.26
9.64
9.61
8.95
9.84
9.96
9.44
9.77
10.1
9.85
9.93
8.82
9.34
8.58
9.38
9.28
8.96
7.5
8.08
7.57
8.1
8.26
6.98
7.35
7.31
8.46
8.19
8.47
9.02
8.95
8.35
8.31
8.32
8.43
7.87
8.2
7.96
7.36
7.76
7.61
7.48
7.62
7.36
7.3
7.26
7.68
7.43
8.05
6.61
7.18
7.57
8.43
7.65
8.15
7.2
7.72
8.59
8.01
7.83
8.41
8.83
7.9
8.15
8.12
8.59
7.74
8.12
8.74
8.41
8.95
8.7
9.11
8.86
8.77
8.96
9.63
9.78
9.84
9.97
9.62
8.77
9.32
9.57
9.17
8.89
9.61
9.35
9.9
10.71
10.02
10.38
9.89
9.79
9.93
10.16
9.61
8.5
8.0
8.54
8.59
7.96
7.71
8.36
7.98
9.28
8.94
8.58
9.65
9.28
9.92
10.12
10.56
10.03
10.41
10.94
11.27
11.0
11.37
10.38
10.68
11.54
10.64
11.15
9.94
10.42
10.81
10.93
10.18
10.42
9.17
9.16
9.14
9.26
8.43
7.18
7.5
6.6
7.56
7.79
6.99
7.14
8.07
8.07
7.7
7.97
7.03
7.0
7.02
6.56
6.03
7.37
6.96
5.75
6.64
6.52
6.08
5.98
6.41
5.42
5.98
5.88
4.82
4.63
4.7
4.61
5.01
5.29
5.37
5.92
5.24
5.17
5.83
5.56
4.93
5.59
5.18
4.98
4.23
4.99
5.16
5.45
5.41
4.97
5.39
4.72
4.47
5.51
5.21
5.14
5.4
5.82
5.97
5.4
6.01
7.49
7.44
7.26
6.87
6.73
6.0
6.18
5.26
4.3
4.22
5.73
5.66
5.32
5.17
4.83
5.34
4.96
4.15
4.21
3.58
4.13
5.15
5.05
5.08
5.35
5.25
5.04
5.35
5.21
5.17
5.03
5.04
5.3
4.87
6.15
5.1
5.53
4.78
4.69
6.37
6.73
7.07
5.8
5.68
5.28
5.5
6.04
6.12
6.38
6.34
6.71
7.27
7.19
6.83
6.78
6.77
7.3
7.33
7.34
6.87
7.55
6.81
7.14
7.51
7.21
7.39
6.32
7.12
6.49
6.47
6.38
6.47
6.23
6.27
6.25
7.27
6.82
6.07
7.59
7.56
7.42
7.78
8.39
7.86
8.35
8.81
8.19
7.85
8.67
8.32
8.85
8.04
8.38
7.93
7.83
7.78
7.79
8.37
8.16
8.75
9.36
9.12
9.43
9.32
9.99
9.82
9.74
10.12
9.66
9.61
10.31
10.65
10.27
10.82
10.26
10.52
10.29
10.23
10.68
10.59
10.83
11.51
11.45
11.18
11.12
10.94
10.48
10.4
10.47
10.9
10.24
10.22
9.95
8.91
9.22
9.72
9.1
9.74
9.34
8.83
8.16
7.77
8.72
8.4
8.5
8.32
8.11
8.68
8.77
8.4
9.64
9.34
8.95
8.65
8.48
9.03
8.73
9.0
9.58
8.87
8.54
7.99
8.95
8.93
8.46
8.55
8.85
8.53
8.72
8.76
9.77
8.98
8.44
8.59
8.13
7.86
7.16
8.13
9.32
7.75
8.27
8.56
8.46
8.16
8.44
7.9
9.02
9.49
8.78
9.11
8.29
8.73
8.14
7.36
7.46
7.53
7.42
7.63
8.4
8.16
9.6
9.11
9.02
9.19
9.37
9.25
8.19
8.19
7.82
8.7
8.04
8.22
8.64
7.39
8.52
7.78
8.14
7.8
8.58
8.36
8.47
8.62
8.49
7.82
8.41
8.66
8.83
8.61
8.66
8.53
8.38
8.03
7.87
8.46
8.05
8.59
8.75
8.53
8.11
7.97
7.86
6.63
6.58
6.61
6.92
7.85
7.86
7.83
8.65
8.38
7.65
8.35
8.08
7.96
7.35
8.01
7.58
8.11
7.89
7.78
7.52
7.51
7.73
7.65
6.91
7.04
7.07
6.12
5.79
5.44
4.71
5.67
6.2
5.96
6.4
7.0
6.7
6.32
6.95
6.51
6.87
7.1
7.59
7.84
7.13
8.0
7.4
7.4
8.04
6.51
7.78
7.38
7.73
7.83
8.67
9.4
8.6
8.87
9.3
9.66
9.3
8.94
9.09
9.5
9.01
8.88
9.13
8.91
9.34
9.83
8.87
8.1
7.91
7.64
7.52
8.67
8.47
8.98
8.92
8.7
9.01
8.4
8.82
8.9
8.34
9.94
9.74
9.88
8.71
9.39
9.62
9.94
9.44
9.11
8.63
8.74
7.51
8.46
9.26
8.91
9.74
8.8
8.48
8.67
8.28
8.9
8.55
8.8
8.46
8.37
9.31
8.38
8.53
8.5
8.53
8.86
9.26
9.01
10.06
9.62
9.23
9.63
9.29
9.41
8.78
9.34
8.39
7.35
7.44
8.05
8.25
8.34
7.7
8.17
8.16
8.64
7.43
7.82
8.47
7.94
8.53
8.64
8.24
8.7
9.15
9.37
8.64
8.79
9.05
8.59
8.86
8.27
8.61
8.55
8.52
8.86
8.31
8.9
9.01
8.83
8.82
8.26
8.37
9.43
9.67
9.72
9.48
9.65
9.35
9.18
9.61
9.01
9.77
9.12
9.34
8.66
8.9
8.84
9.32
9.6
9.5
9.3
9.04
8.3
9.03
8.99
9.12
8.63
8.5
9.03
8.44
9.01
9.2
9.28
8.83
9.99
9.73
10.47
9.61
10.27
10.8
11.04
10.98
10.03
9.12
8.99
9.62
9.39
9.18
9.13
8.87
9.67
9.37
8.78
9.69
9.05
9.38
8.36
8.04
8.12
8.64
9.01
8.19
8.97
9.02
8.68
8.93
9.25
9.82
9.76
9.33
8.98
9.35
9.48
9.53
9.39
8.98
8.51
8.91
8.49
9.5
8.96
8.38
9.08
8.09
8.38
8.25
8.6
8.2
8.67
8.34
8.37
7.18
6.85
7.09
6.79
7.48
7.2
6.53
6.21
7.11
6.51
6.91
7.27
8.05
7.77
8.39
8.49
8.1
7.87
9.35
7.88
8.06
7.22
8.08
8.71
9.35
8.72
8.96
8.85
8.25
7.34
7.21
8.05
7.48
7.0
7.29
7.43
8.04
8.23
7.99
7.96
7.74
7.47
7.69
7.3
6.71
6.92
7.38
7.24
7.67
7.89
6.93
6.81
7.09
8.1
7.14
7.63
8.23
7.44
7.79
7.77
7.85
7.97
7.41
6.99
7.02
7.94
7.6
7.43
7.05
6.73
7.2
6.33
6.34
7.22
8.06
7.6
8.2
8.05
7.76
8.4
7.86
7.95
7.83
7.16
7.89
8.53
8.04
7.94
8.21
8.84
7.84
7.21
6.91
6.94
7.37
8.48
7.46
8.23
7.68
8.48
8.84
8.26
8.62
7.95
8.57
8.15
7.41
7.85
7.68
7.76
7.71
8.58
7.9
7.77
7.86
8.33
8.74
7.82
8.14
7.84
7.62
8.61
8.15
7.74
7.87
8.18
8.26
8.2
7.69
7.85
7.9
7.89
7.86
8.66
8.17
7.49
7.65
7.48
8.53
8.3
7.69
8.36
8.49
7.54
7.99
8.23
8.98
8.39
8.81
8.96
9.56
9.28
8.51
8.65
9.27
9.58
8.59
8.58
7.84
8.32
8.65
8.32
8.28
8.08
8.43
8.02
8.44
8.59
8.29
8.56
8.6
8.45
9.0
8.74
8.09
9.68
9.01
9.21
9.61
9.24
9.71
9.09
8.69
9.09
8.48
8.68
8.69
8.53
9.51
9.03
9.84
10.4
10.9
11.3
10.84
10.02
9.66
9.49
8.92
8.75
8.39
8.85
8.75
7.99
8.35
7.77
8.37
8.69
8.32
8.41
7.85
7.97
8.59
7.67
7.36
7.44
7.62
7.43
7.9
7.68
7.81
7.51
7.43
6.76
7.38
6.73
6.5
6.62
7.57
7.14
7.95
6.94
6.79
6.63
6.7
6.6
6.12
7.03
7.03
6.95
7.51
7.41
6.83
7.48
7.74
7.07
7.2
7.18
6.89
6.36
6.79
6.47
6.49
6.71
6.24
5.37
6.06
5.42
6.59
6.93
6.87
7.39
6.43
6.8
6.03
6.08
5.96
6.58
6.67
6.15
7.29
6.87
6.49
6.39
7.01
6.9
7.43
7.94
8.55
7.54
7.1
7.27
7.26
7.44
6.72
7.19
6.5
6.4
6.68
6.45
6.57
7.05
6.76
6.27
6.68
7.05
6.58
7.99
8.12
7.64
7.8
8.1
7.35
8.14
8.76
8.45
9.17
9.21
9.08
8.54
8.52
8.74
9.79
9.54
9.38
9.23
9.98
10.01
9.42
9.26
9.61
8.5
8.79
8.94
9.11
8.32
7.96
8.14
9.23
8.57
7.48
7.29
7.66
7.53
7.37
6.53
7.03
6.12
6.39
6.75
6.24
6.43
5.19
5.87
5.88
6.18
6.34
6.25
6.65
6.77
7.07
7.66
7.77
8.4
7.86
7.57
7.81
7.67
6.87
6.87
6.16
6.39
5.3
6.27
5.96
6.45
6.38
6.32
6.12
5.91
5.6
6.17
5.76
4.97
5.44
6.15
7.13
7.39
7.9
7.06
6.45
6.85
6.98
6.77
7.25
6.82
6.73
7.95
7.93
8.01
7.53
7.43
8.27
8.08
8.08
8.49
8.79
9.05
8.24
8.17
8.18
7.75
7.91
6.99
7.51
7.57
7.39
8.17
7.79
8.35
8.64
7.95
8.62
8.67
7.75
8.43
7.49
7.35
6.31
6.96
6.75
8.05
7.97
8.17
8.6
7.66
8.03
8.09
7.34
7.13
6.0
6.73
6.49
6.53
7.19
7.67
7.28
7.24
8.57
7.97
9.49
9.45
8.52
8.86
9.1
9.02
9.29
9.15
8.4
8.42
8.27
7.74
8.01
8.35
8.88
9.18
8.77
8.16
8.64
8.06
7.59
8.04
7.73
7.68
8.19
7.71
8.05
8.5
8.46
8.36
9.32
8.58
9.08
8.49
8.75
8.56
8.79
9.09
8.88
9.89
9.46
10.26
9.78
8.54
8.72
7.64
8.56
8.4
8.66
8.15
8.29
8.42
8.84
8.38
8.35
8.07
8.5
7.9
7.57
7.88
7.16
6.41
6.74
7.35
7.67
7.69
7.88
7.78
8.8
8.11
8.06
8.5
8.22
8.38
7.55
7.65
7.47
6.94
8.32
8.18
8.42
9.11
9.28
9.14
8.84
9.43
8.47
8.88
8.06
8.98
8.22
8.46
7.91
8.42
8.89
8.91
8.26
8.43
8.45
7.9
7.36
7.4
7.89
8.48
8.93
8.89
8.56
9.11
8.65
8.72
8.45
8.75
9.33
9.13
8.49
9.49
9.8
9.75
9.89
10.39
10.15
9.25
8.81
9.38
9.61
9.93
8.53
8.23
7.64
7.98
8.69
9.5
9.25
9.23
8.76
8.81
8.57
8.87
9.74
9.16
8.69
9.6
9.18
9.05
10.17
10.14
10.28
9.29
9.86
10.45
10.53
11.11
11.09
11.25
10.7
10.08
10.85
10.38
10.42
10.77
10.82
9.84
10.24
10.45
10.81
10.35
9.81
10.15
9.11
9.63
9.74
9.54
9.88
9.64
9.92
9.67
9.94
9.13
9.04
9.03
9.1
8.97
8.71
9.42
9.45
8.46
8.59
9.26
9.83
9.72
9.36
9.4
8.87
9.62
9.36
9.28
9.54
9.53
10.21
9.37
9.96
9.74
9.73
9.11
8.78
9.12
9.29
10.07
9.63
8.86
8.76
8.19
8.22
9.07
8.47
8.19
8.3
8.33
8.88
8.47
8.85
8.87
9.45
8.45
8.51
8.42
9.0
8.47
8.3
8.47
7.95
7.57
7.92
8.09
8.45
7.99
9.06
8.86
9.48
9.86
9.45
9.53
9.08
8.82
8.62
8.51
9.2
8.9
9.28
8.44
8.91
9.05
9.34
9.72
8.8
9.24
8.66
8.28
8.42
7.9
7.91
7.87
8.4
8.43
9.0
8.61
9.0
9.02
10.34
9.68
9.9
9.74
10.16
9.93
9.95
9.01
9.31
9.23
9.82
9.08
9.56
9.61
9.26
9.33
9.75
9.26
10.11
10.07
9.03
9.63
9.37
8.99
9.71
9.98
10.16
10.63
10.07
9.29
9.31
9.14
9.59
9.55
9.27
9.56
8.85
8.61
8.79
8.51
8.86
8.97
9.11
8.9
9.55
9.12
9.45
9.37
10.33
9.38
9.35
9.79
9.66
10.17
9.77
9.71
9.97
9.2
9.49
9.75
8.98
9.28
9.9
10.05
9.2
9.0
9.27
9.86
9.97
9.0
8.33
8.56
8.18
8.34
7.49
8.41
8.64
8.31
8.68
9.07
7.98
8.1
7.5
7.96
8.84
8.35
8.31
9.1
9.22
9.65
9.2
9.9
9.17
9.56
9.53
9.19
9.76
9.78
9.98
9.23
9.04
8.66
9.02
9.32
9.51
8.92
7.92
8.73
8.96
9.34
8.6
8.98
9.39
8.76
8.39
7.88
8.51
8.74
8.62
8.09
8.18
8.36
7.33
7.28
7.93
7.82
8.14
7.33
7.76
7.38
7.55
7.82
7.07
6.97
7.34
7.36
8.04
7.76
7.91
8.06
8.36
7.94
8.51
8.53
8.09
7.94
8.08
7.65
8.16
7.79
7.79
7.24
7.65
7.41
8.1
7.54
8.07
8.19
8.5
8.35
9.01
9.1
8.75
9.19
9.22
9.1
9.31
8.2
9.59
9.51
9.74
9.03
9.69
9.15
9.53
9.72
10.02
9.93
9.83
9.6
10.47
10.07
9.8
9.93
10.34
9.83
9.92
10.12
10.65
9.95
10.15
9.97
11.23
11.98
11.56
12.01
11.86
12.25
11.02
11.63
11.67
10.63
11.38
11.34
11.68
11.33
11.23
11.55
10.98
10.73
10.79
10.37
10.44
10.67
10.81
10.58
10.43
11.23
11.32
10.58
10.14
10.52
10.36
10.43
9.78
10.07
10.19
9.76
10.4
10.26
10.36
10.65
10.59
10.95
10.9
10.49
10.43
9.96
10.02
9.34
9.14
9.29
9.07
8.84
9.71
9.91
9.1
8.19
8.12
8.91
8.67
8.85
7.93
8.59
9.38
8.41
8.54
9.27
8.6
8.36
8.49
9.94
8.99
8.68
8.92
8.79
9.27
10.38
10.48
10.5
10.76
10.14
10.15
10.91
11.06
11.73
11.16
9.81
10.23
10.14
10.23
11.06
11.07
11.53
10.17
10.66
10.65
10.15
10.29
9.75
9.31
8.61
9.76
10.08
10.87
10.52
11.26
10.94
10.58
10.89
10.89
11.05
10.82
11.4
11.03
11.0
10.96
12.05
11.19
11.36
11.18
11.08
10.87
11.24
11.24
11.02
11.6
11.26
11.87
11.66
10.86
10.27
11.02
10.5
10.75
11.01
9.72
10.1
10.03
9.89
9.76
9.64
9.59
9.91
9.87
9.79
8.99
8.61
8.15
8.93
9.06
9.45
8.65
9.09
8.79
9.33
10.28
9.61
9.64
9.26
9.59
9.45
9.96
9.95
9.07
10.19
10.4
9.0
9.71
8.97
9.19
8.95
8.29
8.53
8.41
8.32
8.05
8.32
8.59
8.17
8.74
9.21
9.24
9.21
9.05
9.16
9.14
9.93
10.08
9.13
9.04
9.73
10.1
10.57
10.03
10.21
9.46
9.99
9.95
10.43
9.91
9.85
9.21
9.57
10.76
10.54
9.23
9.75
9.19
9.28
8.67
8.83
9.2
9.75
9.64
9.4
9.84
9.26
9.14
8.65
8.57
8.35
8.82
9.03
10.01
8.75
9.66
9.4
8.84
9.64
9.34
8.67
8.45
8.37
8.67
8.31
8.85
8.9
8.43
8.13
8.08
8.58
8.85
9.18
8.79
7.92
8.27
8.63
7.96
7.85
8.46
7.69
7.27
7.31
7.46
7.75
7.43
7.95
8.42
8.62
8.61
8.15
8.14
8.0
8.33
7.58
8.14
7.5
8.44
9.16
8.82
7.94
9.35
8.33
7.42
7.75
7.71
7.76
8.73
8.48
8.31
8.48
8.07
8.61
8.73
9.98
9.87
8.74
8.7
9.38
9.24
8.91
8.49
8.09
8.52
7.85
7.93
7.49
7.75
8.11
7.81
8.27
8.03
7.12
7.04
8.0
7.91
6.33
6.21
7.36
6.68
6.92
7.59
7.96
7.5
7.11
6.72
7.12
7.09
8.1
8.1
7.31
7.19
7.67
8.76
8.27
7.99
7.86
8.23
7.68
8.18
7.95
7.89
7.94
7.71
7.76
7.9
8.71
7.69
8.58
7.77
8.33
8.09
7.79
7.94
8.15
8.34
7.84
8.31
7.6
8.51
8.54
7.92
7.4
7.65
7.92
7.42
8.19
8.12
8.31
8.07
7.56
7.26
7.77
7.82
8.34
8.14
8.19
7.9
7.58
8.73
7.95
7.54
7.51
7.34
7.76
7.9
8.19
8.66
8.72
9.18
8.41
8.76
7.64
8.31
8.14
8.15
7.7
7.29
7.18
7.36
6.98
7.59
7.79
7.97
8.06
7.05
7.29
7.46
7.61
8.09
7.18
7.19
7.41
7.56
6.98
7.86
7.77
7.39
7.49
7.94
7.13
7.18
7.73
6.66
6.5
6.18
6.1
6.84
6.74
6.45
6.71
7.27
7.32
6.93
6.73
6.53
6.21
5.8
6.81
6.83
6.23
6.44
6.98
7.18
6.76
7.1
6.62
6.3
6.02
6.08
5.64
5.02
5.16
5.29
5.1
5.61
5.18
6.28
5.74
6.13
5.69
5.24
5.1
4.15
4.73
4.55
4.12
3.98
4.87
4.79
4.95
4.67
4.7
3.87
5.43
5.03
4.92
4.57
4.39
4.9
5.26
5.2
5.18
5.3
5.35
5.86
5.41
5.74
5.92
5.98
6.39
6.32
6.56
7.06
6.54
6.36
6.5
6.96
6.38
6.6
6.61
6.36
6.62
6.82
6.92
6.75
7.13
7.78
7.47
7.66
7.03
6.4
6.55
6.81
5.92
6.18
6.5
5.94
6.4
5.98
6.95
6.39
6.54
5.68
5.9
6.5
6.66
6.88
7.3
7.62
7.32
6.98
7.16
7.55
6.71
7.33
7.38
7.75
7.28
7.0
7.25
7.6
6.65
6.41
6.32
6.82
7.02
5.88
6.33
6.64
6.92
6.51
6.32
6.3
6.26
7.12
6.4
6.7
5.95
6.53
6.55
6.83
6.73
6.32
6.4
6.77
5.81
5.37
5.25
5.13
5.39
5.62
5.63
5.58
5.72
6.61
5.41
5.21
4.78
3.98
4.43
4.71
4.34
4.44
4.48
4.22
4.32
3.9
2.95
3.83
4.17
3.61
4.34
4.29
4.54
4.57
4.17
3.89
3.89
4.04
4.27
4.31
4.28
4.74
6.0
6.16
5.81
4.9
4.6
6.32
5.66
4.65
4.14
4.45
4.4
4.77
4.95
4.92
5.06
4.75
4.63
4.79
5.33
5.26
4.75
4.38
4.39
3.81
4.33
3.71
3.5
4.06
3.78
3.8
2.61
3.4
3.82
4.71
2.65
2.85
3.06
3.06
3.05
3.21
3.18
3.41
3.93
3.61
4.43
4.1
3.43
4.56
3.54
4.4
4.61
3.99
3.56
3.56
3.22
4.01
3.67
3.94
3.1
3.18
2.57
2.17
3.13
2.79
2.71
2.59
2.45
3.16
2.69
2.78
2.24
2.46
1.99
2.82
3.3
2.51
2.24
1.78
3.46
3.18
4.11
3.93
4.57
5.08
4.12
4.08
3.87
3.34
3.76
2.95
2.33
2.47
3.14
2.96
2.32
2.37
2.16
2.59
3.28
2.29
2.74
2.35
2.46
2.04
2.87
2.85
2.12
1.94
3.03
2.21
1.62
2.26
2.74
3.38
2.7
2.91
3.22
2.15
2.02
2.54
3.33
1.75
3.03
1.43
1.59
1.33
1.54
2.14
1.78
1.88
1.8
2.53
2.61
2.22
2.12
2.41
2.53
3.21
2.9
2.29
1.95
1.48
1.82
1.43
1.83
1.48
1.92
1.1
1.86
0.61
1.04
1.64
1.05
0.77
0.77
2.1
1.24
1.52
1.41
1.15
2.48
2.23
1.8
1.68
2.75
3.32
1.83
1.95
1.11
2.25
2.39
2.56
2.16
2.1
3.12
3.02
3.02
2.61
2.63
2.77
1.78
2.61
2.99
2.84
3.18
2.98
2.57
2.3
2.61
3.01
2.78
3.4
3.55
3.0
3.31
3.65
3.49
3.84
3.48
2.8
2.98
3.91
3.63
3.0
2.88
2.75
2.81
3.22
2.96
3.22
3.76
2.66
2.79
3.35
2.47
2.61
2.73
2.46
3.1
3.04
2.26
2.1
2.39
3.02
1.52
2.58
1.88
2.89
1.74
2.14
2.55
2.47
1.98
1.95
3.51
2.97
2.66
2.94
3.53
3.35
3.37
3.02
2.71
2.53
2.95
3.17
2.64
2.61
3.51
3.15
2.74
2.18
2.22
2.05
1.82
1.54
1.46
1.28
2.05
1.92
2.07
1.96
2.58
2.26
2.55
1.84
2.04
2.85
2.77
2.46
1.92
2.82
1.98
1.58
1.04
1.72
1.56
2.68
2.81
1.49
2.45
2.46
2.81
2.49
2.37
2.64
2.63
2.5
1.98
3.05
3.49
2.63
2.93
3.26
2.86
2.91
2.4
2.74
2.23
3.02
1.91
2.55
3.34
2.44
2.46
2.03
2.2
1.75
2.53
2.29
2.28
2.12
2.23
1.8
3.59
2.84
3.92
3.64
3.39
3.76
3.96
3.5
4.47
4.42
4.8
4.95
3.97
4.03
3.74
3.77
4.41
3.76
5.22
5.31
4.55
4.44
5.44
4.55
4.38
4.99
5.48
5.22
5.1
4.21
5.43
4.17
6.24
5.71
4.7
4.44
4.81
4.58
3.84
3.94
3.4
3.02
3.58
4.03
3.98
4.31
4.82
4.66
4.62
5.05
5.01
5.77
6.01
5.92
6.4
5.79
6.02
5.5
5.4
5.08
5.27
5.42
5.93
5.53
6.18
5.8
6.27
6.39
6.2
7.06
7.07
6.37
5.76
5.58
5.76
6.36
6.66
6.25
5.97
7.24
6.72
6.9
6.53
6.15
6.24
6.19
6.98
7.27
7.07
7.64
6.97
7.75
7.18
7.58
7.47
6.94
7.42
7.25
8.3
7.96
6.9
7.8
7.52
5.67
5.98
5.03
5.49
5.33
5.54
6.06
6.0
5.52
5.47
5.62
5.63
6.47
4.84
4.8
5.03
4.92
4.71
5.3
4.64
4.01
5.34
4.49
4.29
3.89
4.04
4.37
4.32
5.1
4.59
4.91
4.26
4.52
4.46
4.58
4.05
4.56
4.47
5.17
5.49
5.14
4.5
5.13
6.02
5.71
5.42
5.51
4.42
4.65
4.71
5.13
5.48
5.32
5.0
5.13
6.04
6.04
6.57
5.47
5.73
5.53
6.67
5.57
5.84
4.81
4.83
4.11
4.54
4.7
4.62
5.4
5.44
5.75
5.42
4.64
5.91
5.86
5.88
5.6
5.47
5.39
5.38
5.99
5.83
6.02
5.25
5.88
5.24
4.8
4.45
4.45
5.98
5.18
5.04
5.42
5.62
5.63
6.27
5.63
5.41
5.66
6.43
6.43
5.89
6.53
5.7
6.39
7.14
5.89
6.97
6.42
6.13
6.38
5.74
5.62
5.77
5.72
5.58
5.75
5.88
6.29
5.71
6.22
6.93
7.09
7.52
8.11
7.8
7.58
7.41
7.28
6.32
6.56
6.41
6.0
6.05
6.32
6.15
5.28
5.34
5.56
5.79
4.87
4.58
5.05
4.34
3.87
3.98
4.61
4.65
4.95
4.6
5.27
4.93
4.15
4.76
4.01
3.35
3.13
3.19
4.15
3.84
3.54
3.81
4.2
4.26
4.94
4.3
4.74
4.48
5.01
5.13
4.55
4.6
4.31
4.46
5.16
5.36
5.76
5.14
5.22
4.9
5.85
5.85
6.48
5.63
6.83
5.59
6.06
5.14
6.06
5.53
5.75
5.81
5.32
5.08
5.24
4.79
5.4
5.55
5.31
4.5
5.01
5.32
5.09
5.19
5.85
5.74
5.59
5.49
5.8
5.93
6.07
5.4
5.38
4.39
4.78
4.32
4.65
4.23
4.56
4.22
4.24
4.21
4.1
3.77
3.6
4.07
3.87
3.52
4.26
3.58
4.53
4.38
4.2
4.51
5.37
4.83
5.44
5.42
4.43
4.04
4.59
5.28
5.81
5.64
4.7
5.41
5.17
5.37
4.84
5.5
5.46
5.11
5.5
5.54
5.16
5.55
5.16
5.23
4.82
5.37
5.14
4.9
5.55
5.62
5.93
6.12
6.26
5.42
6.09
5.64
6.28
5.83
5.7
5.61
6.2
4.54
4.9
4.08
5.07
5.67
5.84
5.25
5.05
5.74
5.78
5.5
6.15
5.34
5.45
4.53
5.31
5.9
6.54
6.28
6.75
6.51
5.92
5.49
5.01
5.28
5.0
6.69
6.23
6.24
6.45
6.46
6.44
6.27
7.04
6.3
5.65
5.92
5.93
5.57
5.57
5.82
6.16
6.35
6.64
5.75
5.3
6.16
6.41
5.45
5.15
5.07
4.33
5.03
5.05
4.59
5.27
4.45
4.06
5.23
5.21
3.99
4.52
4.27
3.9
3.81
4.22
4.19
4.41
4.19
3.43
3.24
3.71
3.68
4.61
3.91
3.81
4.09
4.18
5.18
4.39
4.72
5.71
5.84
5.37
5.79
6.08
5.93
4.98
5.31
4.67
5.73
6.81
6.18
6.38
6.1
6.04
4.87
5.72
5.81
5.53
5.59
6.3
5.69
6.09
5.43
6.11
6.54
6.31
6.25
6.13
5.61
5.73
6.3
6.11
6.91
6.93
7.05
6.53
6.0
6.84
7.42
7.61
7.66
7.55
7.68
7.37
6.53
7.05
6.77
7.01
6.9
7.03
7.31
7.35
7.17
5.98
6.26
6.64
6.83
6.58
6.44
6.29
6.64
7.03
7.72
6.51
6.54
6.44
6.04
5.44
5.56
5.5
5.8
5.5
5.91
5.44
6.04
6.0
5.66
5.52
5.72
5.51
5.49
5.79
5.52
5.28
5.82
4.97
4.96
4.11
5.37
4.39
4.91
5.18
5.41
5.37
4.27
5.52
5.88
6.35
6.51
6.07
5.46
5.47
5.1
6.08
5.15
5.79
5.78
6.05
5.84
5.09
4.96
5.02
4.57
5.0
4.6
5.44
5.35
6.25
4.95
5.27
4.82
6.2
6.32
5.78
5.77
5.86
6.51
5.94
5.92
4.82
5.04
5.05
5.5
5.38
4.75
5.77
6.09
6.0
5.21
5.57
6.41
6.63
6.27
6.32
5.7
5.92
5.99
6.28
7.05
6.56
6.0
6.68
6.87
6.8
7.27
6.65
7.09
7.48
7.83
7.24
7.33
8.03
7.82
8.0
8.14
8.51
7.87
7.62
8.42
7.88
8.15
8.27
7.57
6.61
6.74
6.58
7.04
6.12
4.8
5.68
5.39
6.3
6.09
5.67
5.86
6.19
6.45
6.78
6.09
5.93
5.46
6.28
5.14
4.99
5.51
4.42
4.45
5.02
4.86
5.08
5.33
4.99
4.96
4.43
4.92
5.54
4.12
4.42
3.8
4.39
4.29
3.99
3.87
3.36
3.47
4.18
4.18
4.9
4.06
3.41
3.47
4.27
3.68
3.83
3.71
3.54
3.67
4.08
4.2
5.33
4.84
4.47
4.24
3.49
4.49
4.75
5.85
6.17
4.83
4.45
4.08
4.33
4.75
4.21
4.29
3.88
4.46
3.62
4.13
3.58
4.02
4.63
4.1
3.84
3.03
2.98
3.81
3.99
3.91
3.36
3.04
2.31
2.41
3.22
2.61
3.3
3.34
2.42
2.74
2.51
2.55
2.8
2.2
2.49
2.93
2.51
3.5
2.97
3.55
2.45
2.09
1.0
1.85
1.86
1.76
1.94
2.09
2.1
2.31
2.28
2.67
3.81
2.79
4.02
3.66
3.18
3.11
3.29
2.79
2.71
2.13
1.78
2.12
2.51
3.32
3.54
3.73
3.15
2.79
2.29
2.89
3.38
3.95
3.12
3.45
2.98
2.33
2.19
1.67
1.72
1.62
2.45
2.72
3.08
2.61
3.1
3.3
3.12
3.15
2.17
2.9
3.18
3.08
3.51
3.47
3.8
3.2
2.22
2.4
2.26
2.55
3.11
3.24
2.28
2.26
2.32
2.98
3.03
2.89
2.62
2.67
2.96
3.24
3.3
2.12
2.46
2.45
2.26
2.41
2.64
2.37
2.63
2.72
2.99
3.09
3.21
3.39
3.33
2.6
2.53
2.77
2.98
2.53
2.64
3.16
2.27
2.48
2.53
2.29
2.99
2.81
2.85
2.57
2.36
3.2
2.77
2.28
2.55
2.63
3.1
2.84
3.67
2.57
2.82
2.11
2.9
2.36
2.02
2.42
1.88
1.86
1.83
2.72
2.15
2.41
2.1
2.26
2.1
2.4
2.29
2.16
2.51
2.06
2.46
2.18
2.27
2.42
2.8
3.22
2.48
2.91
3.43
3.26
2.94
3.36
3.95
3.92
3.81
3.97
4.41
4.12
4.8
4.82
4.22
3.55
2.61
3.92
4.01
4.0
3.79
3.64
3.01
3.24
3.51
2.88
2.78
3.02
3.78
4.04
2.55
2.74
2.56
2.5
3.3
2.87
3.25
3.49
3.41
2.64
3.7
3.31
3.34
3.84
3.49
3.53
3.9
4.06
3.7
3.6
3.58
3.11
3.29
4.04
3.52
3.32
3.67
3.67
3.47
3.84
3.47
2.95
4.13
4.14
4.26
4.76
4.52
4.66
4.5
4.19
3.85
4.03
3.48
3.54
3.78
3.43
4.06
4.46
4.55
4.67
4.42
4.75
5.4
5.37
5.04
4.84
5.46
4.67
5.78
5.57
5.16
4.87
4.33
5.21
4.99
4.45
5.67
5.6
4.44
4.18
5.06
5.54
6.18
6.35
6.03
6.9
6.58
6.31
6.27
6.17
4.71
5.23
4.47
4.96
5.39
5.48
5.87
5.59
4.49
4.55
4.58
5.32
4.49
4.58
4.37
4.74
4.71
5.19
4.28
3.97
4.68
4.6
5.0
5.04
5.15
4.97
5.39
5.24
4.92
5.92
5.2
5.25
5.32
5.37
5.44
5.08
4.31
5.07
4.89
5.75
5.58
4.72
5.83
5.97
6.39
5.79
5.39
5.8
5.63
5.44
5.19
5.59
5.34
5.5
5.26
4.43
4.74
4.68
4.71
3.4
4.06
3.99
4.59
3.68
3.27
4.8
5.42
4.77
4.16
4.35
4.74
5.07
5.04
4.21
4.49
4.48
4.39
4.63
3.86
4.47
4.53
3.93
4.48
3.85
4.18
4.98
4.68
3.89
4.63
4.65
5.32
5.01
5.3
4.44
4.38
3.63
3.07
3.07
3.19
4.36
3.99
4.12
2.98
2.75
3.63
3.62
3.97
3.49
4.05
3.43
3.7
3.85
4.71
4.72
5.47
5.91
6.07
5.11
5.13
6.26
5.51
5.87
5.18
4.61
4.69
5.02
5.11
4.41
5.03
5.03
5.18
5.35
5.03
5.15
6.07
6.13
6.32
5.73
5.53
5.62
5.01
5.45
5.44
5.36
5.41
6.09
5.21
4.28
5.18
5.58
5.34
6.07
5.68
5.43
5.86
7.33
6.75
7.1
7.39
6.63
7.0
7.48
6.49
6.68
6.76
6.1
6.65
6.47
5.79
6.14
5.33
5.97
5.81
5.05
5.73
4.88
4.57
4.94
5.07
5.26
5.87
4.54
5.5
4.78
4.44
4.41
5.36
4.39
4.7
4.24
3.97
4.4
3.26
3.12
2.82
3.51
3.58
3.11
3.0
4.09
4.37
4.53
4.14
2.81
3.53
2.89
2.71
3.22
3.57
3.01
2.93
3.03
3.06
2.23
2.76
3.5
3.33
3.67
3.83
3.76
4.01
3.78
2.49
2.12
2.76
2.48
2.57
2.57
3.12
2.65
2.48
3.34
2.85
2.27
1.63
1.95
2.13
1.63
2.12
2.2
1.34
0.48
1.21
1.12
1.81
1.61
1.83
2.11
2.57
3.17
2.42
2.95
2.68
2.58
2.96
3.04
3.31
3.55
3.63
3.94
3.95
3.78
4.4
3.95
4.32
3.62
4.19
3.4
4.29
3.1
4.01
4.09
4.12
4.39
4.19
3.64
3.52
3.26
3.13
2.91
3.56
2.66
2.79
2.94
2.7
2.06
2.5
3.13
3.17
3.24
3.55
2.72
3.48
2.65
2.13
2.2
2.37
2.18
2.03
3.13
2.96
2.6
2.51
2.25
2.51
2.61
2.3
3.42
3.15
3.51
3.48
3.31
3.95
3.43
3.14
3.04
3.41
3.7
3.08
2.99
2.63
2.08
2.44
3.5
2.87
2.78
3.32
2.89
3.48
3.21
3.75
3.33
3.34
3.96
3.63
3.41
3.46
2.84
3.84
3.32
2.97
3.03
3.5
4.85
3.9
4.2
4.39
4.54
4.42
4.88
4.52
3.97
4.23
3.42
3.38
4.3
4.78
4.82
3.9
3.9
3.81
3.54
4.28
4.38
4.29
3.64
4.08
4.54
4.93
3.71
3.75
4.2
4.09
4.16
4.65
4.21
3.81
4.0
4.58
4.17
5.24
5.09
4.17
3.65
3.93
4.06
2.95
2.93
4.11
3.89
3.42
3.86
4.2
3.38
3.07
3.38
3.35
3.26
3.53
2.62
3.13
3.93
4.18
3.94
4.11
4.1
4.29
4.16
3.64
3.34
3.55
3.18
2.49
3.42
2.95
3.51
3.38
3.5
4.2
4.31
4.76
5.03
5.25
5.42
4.59
5.12
4.74
4.77
4.92
5.24
5.23
5.75
6.27
6.08
6.35
7.15
7.15
6.4
6.37
7.33
6.14
5.54
5.82
5.39
5.71
5.92
6.74
6.06
5.85
5.36
6.35
6.12
6.05
6.64
6.14
7.18
6.82
6.96
6.83
6.41
7.26
6.89
6.74
7.24
7.75
7.64
8.15
7.79
8.13
6.84
7.81
7.53
7.66
7.33
6.68
7.62
7.38
6.74
7.27
5.98
5.84
6.72
6.63
5.75
5.37
5.6
5.44
5.49
5.46
5.18
5.22
5.18
4.52
5.12
5.25
5.29
5.11
5.42
4.76
4.97
3.87
3.82
3.8
3.96
4.22
3.45
3.44
3.78
4.16
4.8
4.45
4.43
5.2
4.49
4.88
3.71
3.39
4.07
4.35
5.05
4.38
4.23
3.94
3.58
3.72
4.56
3.05
3.65
3.81
3.47
3.05
3.61
3.54
4.01
3.67
4.5
3.32
2.87
2.95
2.27
2.76
2.55
2.99
3.2
3.51
4.08
3.92
3.83
4.05
3.78
3.29
2.54
3.55
3.27
3.18
1.9
2.27
2.47
2.06
2.91
2.58
3.57
3.45
3.49
2.56
2.5
3.11
2.24
2.58
2.03
2.67
2.84
2.76
1.62
2.13
1.69
2.46
2.54
1.55
1.57
2.01
2.46
2.98
2.5
1.9
2.13
2.56
1.75
2.04
1.86
2.07
2.41
2.17
2.0
2.2
2.79
3.25
2.62
2.68
2.34
2.43
1.83
2.26
3.47
3.7
3.44
2.28
1.96
1.97
1.69
2.46
2.64
2.13
2.8
2.8
2.87
2.78
3.1
2.66
2.88
2.34
2.13
1.43
1.83
2.15
2.21
2.2
1.95
2.39
1.34
2.15
2.95
2.54
3.31
2.34
3.18
3.1
3.35
3.64
3.88
3.81
3.37
3.36
3.17
2.71
2.12
2.91
3.17
2.66
2.2
2.52
2.65
3.41
3.34
2.97
4.16
4.37
4.89
3.76
4.25
4.09
3.34
3.85
3.21
3.54
3.51
3.76
2.73
2.41
2.67
2.99
2.36
3.78
3.57
2.59
3.06
2.82
3.39
4.06
2.93
3.25
3.66
3.36
3.01
3.03
3.58
2.35
2.2
2.79
2.79
2.85
3.38
3.39
3.36
2.26
2.29
1.91
2.39
1.99
1.66
1.54
1.67
1.98
1.21
1.55
1.6
0.53
1.68
1.65
1.99
3.07
2.94
2.94
2.4
3.21
2.96
3.14
2.52
2.27
1.92
2.26
2.69
2.24
1.77
2.39
1.83
1.85
2.21
1.3
1.28
1.83
1.68
1.9
1.52
2.04
2.69
2.67
1.98
2.29
1.59
1.67
2.0
2.03
2.37
2.43
2.51
2.92
2.67
2.47
2.59
2.93
3.84
3.13
3.36
3.37
2.45
3.39
3.1
4.02
3.68
2.94
3.21
4.23
3.87
3.66
3.11
3.97
3.89
3.6
3.82
3.76
3.45
3.65
2.62
2.67
3.55
2.97
4.18
4.05
3.19
3.12
3.54
4.4
3.25
2.87
3.26
3.39
3.69
3.88
4.21
4.38
4.75
4.94
4.77
4.4
4.86
5.62
4.7
4.34
5.12
5.89
5.26
5.56
5.75
5.92
6.04
5.74
5.06
5.31
6.1
5.53
5.71
5.71
6.14
5.67
5.35
5.24
6.3
5.48
4.87
6.06
5.58
5.3
5.16
4.54
5.42
5.55
4.44
4.41
5.28
5.05
5.63
4.47
5.24
5.79
5.66
5.77
5.8
6.04
5.67
5.15
5.78
5.22
5.31
4.99
4.53
3.43
4.93
4.43
5.45
6.02
5.02
4.7
4.87
4.75
5.64
5.3
5.49
5.24
5.86
4.49
4.92
4.7
4.83
4.71
4.72
4.59
4.51
4.7
4.08
3.57
3.88
3.51
3.45
4.13
3.43
3.55
3.3
3.84
4.63
3.87
5.04
4.65
4.28
4.1
4.75
5.16
5.51
5.89
5.85
5.3
4.72
4.87
4.18
3.99
4.73
4.83
4.36
5.19
4.66
4.03
4.45
5.32
3.82
3.99
3.32
3.66
3.27
2.73
3.09
2.88
3.5
3.07
2.93
3.1
3.94
2.97
3.29
2.74
2.15
2.19
2.66
2.49
3.06
1.76
2.72
2.56
2.55
2.21
1.43
1.12
1.1
1.67
1.57
0.9
1.63
1.09
2.23
2.61
1.9
1.84
2.28
2.56
3.09
3.03
2.69
3.16
2.77
2.35
2.33
2.3
2.21
2.62
2.35
2.66
3.25
2.83
3.55
3.29
3.0
3.07
3.31
3.52
3.88
2.75
3.57
3.06
4.1
3.2
3.54
3.61
2.77
3.8
4.54
4.68
3.91
3.17
3.65
3.01
3.48
2.29
3.21
2.24
2.8
3.07
1.92
1.65
1.46
2.47
2.96
2.11
2.79
3.08
2.45
2.25
2.43
2.54
3.11
1.91
3.04
3.17
3.01
3.35
3.2
2.79
1.82
1.39
1.77
1.69
2.02
2.38
2.71
2.54
2.82
1.9
2.19
1.83
2.03
2.89
2.9
3.4
3.03
2.76
2.04
1.74
3.29
2.73
2.52
2.74
2.59
2.11
2.27
1.46
2.44
2.09
2.8
2.81
3.04
2.95
3.1
2.71
2.55
3.21
3.3
3.81
3.69
4.36
3.98
3.7
3.73
3.63
3.52
4.19
4.09
4.36
4.18
4.93
5.32
4.45
4.19
3.87
4.47
4.41
4.75
3.9
4.6
3.11
3.78
2.43
3.3
3.66
4.35
4.53
3.58
4.47
2.94
2.33
2.79
2.93
2.41
2.98
2.65
3.31
3.07
2.27
2.91
2.76
2.26
1.99
2.08
1.65
2.04
2.15
1.81
2.27
3.58
3.05
2.4
2.3
2.73
2.26
3.02
2.86
3.32
3.35
3.65
3.2
2.53
2.4
2.18
1.96
1.58
1.95
2.09
2.74
2.4
2.05
2.0
2.49
2.85
2.66
2.1
2.74
2.48
2.54
2.99
3.47
4.1
3.77
4.84
4.9
4.05
3.75
4.68
4.11
3.98
4.64
4.22
5.18
4.5
5.06
5.42
5.03
5.04
5.57
5.04
5.56
5.74
5.54
5.42
5.28
5.8
5.08
4.86
5.11
5.38
5.94
5.57
5.58
5.51
5.59
5.77
5.97
5.08
5.04
5.12
4.87
4.6
4.89
5.28
4.79
5.05
4.86
5.65
5.23
4.83
5.2
4.72
4.88
4.92
4.83
5.13
5.08
4.69
4.59
4.99
4.82
4.97
4.67
4.6
4.13
4.13
4.23
4.22
4.94
4.81
4.74
4.59
5.61
5.73
4.52
5.46
4.81
5.37
4.42
4.22
4.61
5.2
5.17
5.94
5.9
5.83
5.14
4.96
4.24
4.0
4.34
3.99
4.17
4.47
4.26
4.6
5.12
4.22
4.19
3.6
4.09
3.92
4.1
4.48
5.34
4.91
4.61
5.18
4.88
4.89
5.16
6.27
6.1
5.17
5.18
5.85
4.87
5.02
5.17
5.49
5.48
5.47
5.59
5.05
5.33
5.42
5.37
4.53
5.94
6.27
5.94
5.83
6.01
6.94
6.36
6.26
6.6
6.89
7.89
6.68
6.82
6.94
6.35
6.17
5.96
5.87
5.62
5.41
5.43
5.45
5.54
5.54
6.28
6.72
6.13
4.55
5.33
5.0
5.13
6.06
5.85
5.21
5.02
6.32
5.21
5.05
4.72
4.45
4.21
4.31
4.24
4.45
3.21
3.39
2.89
3.44
3.51
3.77
3.07
4.35
4.23
4.08
3.58
3.31
4.3
3.52
3.77
3.91
3.5
3.46
3.83
3.91
3.58
3.76
2.69
2.26
2.12
2.67
3.08
3.61
3.31
2.67
3.68
4.11
3.16
3.36
3.47
3.85
3.92
4.25
4.53
4.07
3.91
3.78
4.04
3.47
4.16
4.14
3.14
3.42
3.27
3.23
2.68
3.63
2.5
2.96
3.24
3.7
4.05
4.12
4.51
3.86
4.0
2.77
3.74
2.64
3.31
3.91
4.17
4.55
4.48
4.47
3.2
3.65
4.22
4.76
3.88
4.37
4.55
4.19
4.26
4.92
4.9
4.71
5.07
4.55
5.09
5.25
5.23
5.27
5.36
5.84
5.32
5.24
5.06
5.12
4.67
4.12
4.23
4.9
5.09
3.98
4.28
4.19
3.98
4.22
4.44
4.37
4.24
4.12
3.41
3.72
4.47
4.26
3.96
3.74
3.66
3.88
3.37
4.19
3.68
3.67
3.33
4.27
3.71
3.29
3.99
4.13
4.06
4.13
4.23
4.6
5.76
4.82
4.89
3.39
4.81
5.53
5.47
4.96
5.56
5.36
4.8
5.06
5.2
4.83
4.83
4.11
4.95
4.9
4.4
5.03
4.68
4.35
4.99
4.97
4.27
4.59
3.87
4.61
4.58
5.11
4.22
4.65
5.22
5.14
5.31
5.79
4.93
5.33
5.19
5.72
5.44
5.45
5.64
5.54
5.66
5.61
5.21
5.87
5.74
5.66
4.76
6.0
5.6
6.31
6.25
5.56
5.14
4.59
5.54
5.6
5.64
5.35
5.3
5.42
5.76
5.56
5.0
5.9
5.13
5.65
5.6
4.96
5.42
5.68
5.15
5.32
5.68
4.98
4.44
4.15
4.58
4.93
4.63
3.42
4.04
3.38
4.55
3.96
4.11
3.36
3.78
3.99
3.57
4.48
4.01
4.2
4.5
3.83
3.87
3.7
3.6
3.68
4.06
3.3
3.61
2.82
3.64
3.04
2.72
3.46
3.6
4.06
3.85
3.91
4.34
4.79
4.49
5.19
5.54
4.74
4.52
4.71
4.84
4.55
3.67
3.83
3.35
3.73
3.65
3.07
3.07
2.56
2.97
3.41
3.32
3.53
3.1
3.56
3.87
3.67
3.97
3.38
3.21
4.0
3.5
3.54
3.33
3.13
2.62
2.93
2.52
2.8
3.49
3.28
4.1
3.5
3.91
3.93
3.72
3.69
2.64
3.74
3.42
2.46
3.24
3.76
4.06
4.2
5.15
4.03
4.02
3.69
3.29
3.57
2.8
2.97
3.54
2.95
2.8
3.46
3.38
3.04
2.77
3.25
2.93
3.38
4.01
4.32
3.74
4.91
4.86
5.56
5.14
4.54
4.42
3.56
3.3
2.81
3.02
3.17
3.19
3.05
2.9
3.0
3.75
3.6
4.36
4.3
4.0
3.82
2.9
3.7
3.15
3.12
3.56
4.03
3.65
4.56
3.72
4.27
4.03
3.9
3.63
4.63
4.2
4.7
4.56
4.63
4.22
5.15
5.17
5.87
4.54
4.69
5.36
5.17
4.92
5.34
4.7
4.24
3.98
4.99
5.02
4.15
4.14
2.75
3.48
2.91
3.28
2.86
4.22
4.35
4.04
4.45
4.41
4.53
4.23
4.42
3.55
3.54
3.24
3.26
3.47
2.98
4.04
3.7
2.28
2.78
1.94
2.2
2.34
2.43
2.65
2.02
2.6
1.74
2.5
3.15
3.09
3.36
3.7
3.68
4.23
3.94
3.49
3.89
3.45
3.84
4.11
3.59
4.0
3.17
2.7
2.64
2.77
3.97
3.67
4.59
3.96
4.26
4.16
3.94
3.7
4.01
4.17
4.81
3.84
3.86
3.85
2.87
3.39
3.29
4.16
4.85
4.09
4.29
4.17
3.57
3.84
3.57
3.76
3.4
3.41
2.34
3.3
4.15
4.3
4.32
4.23
3.96
4.19
4.96
4.39
4.67
4.65
4.95
4.9
5.62
5.68
5.69
5.48
5.64
6.0
5.08
5.64
5.54
5.68
5.53
5.76
5.59
5.5
5.73
5.96
6.69
6.01
6.03
5.71
5.62
6.84
6.62
6.59
6.31
6.23
6.75
5.57
5.39
5.9
6.0
5.69
5.69
5.78
5.61
6.28
5.71
5.99
7.47
6.22
6.34
7.16
6.16
6.58
5.99
7.46
6.75
6.42
5.14
5.95
5.84
6.97
6.21
6.53
6.93
6.87
6.42
6.74
6.45
6.75
6.71
6.84
6.02
6.8
6.44
6.13
6.59
6.46
7.17
6.76
5.98
6.34
6.26
5.7
6.44
5.78
5.75
5.74
5.32
5.41
5.73
5.71
5.62
5.25
6.03
5.52
4.62
4.98
5.19
4.71
3.89
3.91
3.84
3.84
4.24
3.99
4.22
4.5
3.3
3.94
3.11
3.15
3.45
3.3
2.53
2.97
2.7
1.99
1.51
2.4
1.91
2.22
2.72
2.52
3.22
3.19
3.03
2.72
2.53
2.83
2.64
3.08
4.24
3.7
3.53
3.64
3.56
3.97
3.86
3.99
4.11
5.21
5.21
4.66
4.04
3.87
4.29
4.24
4.49
3.69
3.31
4.23
3.87
4.56
3.71
3.69
3.46
3.14
3.09
3.25
3.75
4.1
3.81
3.84
3.61
4.7
4.28
4.54
4.21
4.03
3.95
3.49
4.25
3.94
3.82
4.25
4.03
3.75
4.0
4.5
4.86
4.89
4.77
4.92
4.18
3.53
4.72
4.94
4.66
4.16
4.97
4.82
4.83
5.08
5.24
5.01
4.91
5.54
4.65
4.62
4.98
3.71
4.75
3.98
4.86
4.53
4.0
4.18
4.07
4.11
3.38
3.02
3.57
3.03
3.78
3.06
2.91
3.81
4.19
3.53
4.0
4.32
4.62
4.86
4.37
3.48
3.39
3.38
3.49
3.69
3.27
3.76
3.48
3.1
3.04
2.87
2.69
2.79
2.5
3.27
2.85
2.63
2.82
3.56
3.18
2.81
3.19
3.52
3.75
3.28
3.62
4.16
3.02
3.13
3.38
3.19
3.33
3.81
3.15
3.71
3.57
3.31
3.54
3.46
2.74
2.91
3.28
2.9
3.66
3.09
2.75
3.65
3.62
3.49
3.92
4.08
3.88
4.25
4.12
4.21
4.3
4.15
4.4
3.96
3.29
4.3
4.11
3.95
3.52
2.75
3.54
3.23
3.58
3.32
3.07
3.85
3.91
4.59
3.79
4.01
4.28
3.13
2.38
3.24
3.95
4.22
4.01
4.18
4.75
4.76
4.52
4.36
4.09
5.14
5.23
5.08
5.14
4.07
5.31
4.18
4.51
5.28
4.53
4.5
4.03
4.37
3.79
4.58
5.12
4.4
3.82
4.32
4.34
4.26
4.7
4.22
4.19
2.74
1.95
2.6
3.09
2.72
3.25
3.0
4.17
4.58
4.06
3.91
4.31
4.06
4.03
4.52
4.93
5.11
4.29
4.3
4.58
4.81
4.82
4.23
4.24
5.21
5.39
5.76
5.26
5.51
5.87
5.6
5.47
5.26
5.35
5.53
5.71
5.03
4.39
4.96
5.48
5.62
5.68
6.66
5.37
6.59
5.81
5.56
5.98
6.3
6.29
6.12
6.41
6.4
6.1
6.11
6.67
5.68
5.42
5.6
6.11
5.4
4.97
4.51
4.34
4.91
4.81
5.24
4.64
4.63
4.2
4.66
4.84
3.72
3.42
3.76
3.91
3.07
4.12
4.4
4.84
3.74
3.41
3.94
4.12
4.0
3.56
3.95
3.94
3.96
3.86
3.9
3.8
3.7
4.05
3.73
4.1
3.7
4.2
4.81
4.7
4.99
5.16
5.12
5.54
5.09
4.25
4.15
4.94
5.71
5.59
5.17
5.55
5.32
5.68
6.1
6.12
6.08
5.39
6.25
6.05
6.67
5.93
6.6
6.46
6.44
7.08
6.1
6.18
6.3
6.24
6.57
5.75
5.38
6.1
5.55
6.3
6.46
6.22
5.73
5.14
5.81
5.83
6.01
5.34
5.43
4.38
4.38
4.66
4.94
4.4
4.35
4.7
5.08
6.0
5.57
5.97
5.52
5.5
5.05
5.61
5.1
5.33
6.09
5.35
5.59
5.24
5.15
5.19
5.89
5.41
6.53
6.53
6.7
6.76
6.14
6.79
6.16
6.4
6.47
6.78
6.22
7.21
7.27
6.79
7.86
7.01
7.14
7.2
7.61
6.82
6.62
5.96
6.15
6.35
6.82
6.91
6.6
7.7
8.85
7.87
8.21
7.52
8.53
7.08
7.8
7.69
7.12
7.0
6.4
7.87
7.77
6.73
6.29
6.95
6.68
6.73
6.51
6.74
6.34
5.8
5.82
5.11
5.6
5.17
5.23
5.67
5.69
5.42
5.88
5.55
5.18
5.46
5.43
6.17
5.83
5.6
5.37
5.23
5.42
5.25
6.19
5.41
5.72
5.21
6.14
5.73
5.6
3.69
3.78
3.67
3.61
3.38
3.97
4.53
3.59
3.87
3.95
4.36
4.4
5.0
4.9
3.71
4.52
4.44
5.08
5.24
4.26
5.25
4.94
4.92
5.02
5.16
4.76
4.1
4.42
4.55
4.69
5.83
5.93
5.34
4.68
4.03
4.59
4.14
4.7
4.41
4.47
4.33
4.39
4.7
3.87
4.72
4.42
4.44
4.77
5.34
4.7
4.45
3.99
4.0
4.58
3.6
4.09
4.83
5.12
4.2
3.84
4.12
3.44
4.06
2.93
2.6
2.77
3.31
3.18
3.64
3.68
3.78
3.1
2.75
2.26
2.66
2.86
2.42
2.26
2.78
2.12
1.86
3.05
3.44
3.37
2.72
3.15
2.94
3.23
3.48
3.24
3.66
4.36
2.89
2.43
1.85
1.93
1.84
2.0
1.72
2.02
1.06
1.87
2.51
2.45
2.83
2.62
1.97
2.03
0.99
1.22
1.45
2.73
1.92
1.72
2.23
2.16
2.29
2.36
2.74
2.83
2.57
1.8
3.25
1.94
2.77
3.6
3.41
3.4
3.79
3.52
3.27
3.67
3.14
3.1
3.58
3.09
3.1
2.55
2.79
3.57
3.64
3.16
3.67
4.02
5.2
4.13
4.33
4.31
3.84
3.48
3.36
3.23
3.01
3.28
3.06
3.28
2.99
4.0
3.48
4.04
3.32
3.6
3.64
3.75
3.56
2.22
2.41
3.48
4.36
4.05
4.82
3.92
3.76
3.51
3.89
3.83
3.65
3.67
4.27
3.92
4.38
3.63
4.64
4.26
4.56
5.92
4.57
4.48
4.2
4.54
4.89
4.0
4.38
4.49
4.96
4.56
4.39
4.58
3.88
3.77
3.22
3.96
3.61
2.56
3.42
2.95
3.11
2.98
3.42
2.57
1.85
1.84
2.08
2.72
2.56
2.34
3.63
3.36
2.92
2.81
3.52
3.96
3.63
3.66
3.73
3.27
4.62
3.87
4.62
5.18
5.1
4.6
4.85
4.66
5.28
5.49
4.61
5.46
5.42
5.44
6.16
4.48
5.45
5.57
5.35
5.59
5.32
4.97
4.86
4.47
5.92
5.74
5.81
5.56
5.6
5.04
4.89
4.22
4.98
5.09
4.94
4.35
5.05
4.4
3.91
5.62
4.5
4.26
3.51
4.35
4.72
4.45
5.01
5.0
5.05
5.24
5.58
5.63
5.71
5.14
5.89
5.42
5.56
5.43
4.4
4.4
5.22
6.13
5.48
5.43
6.57
5.93
7.17
6.25
6.4
6.86
5.96
6.09
6.56
6.51
6.86
7.16
6.58
6.96
5.86
6.01
6.03
6.49
6.57
6.73
6.69
5.88
5.19
4.94
5.56
5.06
5.43
4.82
5.41
4.77
5.81
5.45
5.8
5.84
6.31
6.23
5.74
6.13
6.19
7.28
7.54
7.71
7.59
7.3
7.19
7.85
7.94
7.22
7.15
6.72
6.49
6.54
7.16
7.16
6.82
6.81
7.3
7.49
7.23
7.65
8.09
7.87
7.16
7.35
7.5
7.37
7.05
7.25
7.13
7.85
7.51
7.52
6.9
8.07
7.36
7.58
7.14
6.93
7.52
6.72
7.18
7.17
7.19
8.13
6.55
6.7
7.27
7.52
7.08
6.55
6.74
7.32
6.73
6.63
6.49
6.71
6.25
6.98
6.44
7.33
7.86
7.73
7.35
7.73
7.18
7.12
6.33
7.12
6.78
6.49
6.73
7.0
7.1
7.4
7.31
6.13
6.66
5.77
5.73
6.19
5.55
5.96
6.38
6.06
6.05
6.14
6.14
5.99
6.28
6.24
6.51
5.24
5.79
5.63
5.91
5.53
6.56
7.2
7.26
7.27
7.39
7.81
6.87
6.88
6.42
6.48
6.47
7.22
6.28
7.57
6.98
7.22
6.4
6.69
6.64
6.72
6.5
7.08
6.9
6.69
5.79
6.63
6.87
7.41
7.13
7.76
7.08
6.76
6.81
7.42
6.25
7.22
7.16
7.8
8.8
9.0
8.31
8.8
8.47
7.44
8.11
7.53
7.16
7.77
7.9
7.02
6.52
7.39
7.69
7.23
6.94
7.4
7.21
6.88
6.88
6.94
6.72
7.73
7.29
8.47
8.04
7.71
7.63
8.09
7.6
8.05
7.81
7.38
7.45
7.23
7.7
7.14
6.87
7.93
7.94
7.73
8.24
7.89
7.72
7.58
7.55
6.81
7.6
7.53
8.01
7.05
6.6
7.06
7.07
6.89
7.2
7.16
7.23
7.21
7.74
7.65
7.27
7.18
8.31
6.67
7.35
7.56
6.57
6.17
6.85
6.56
6.56
5.92
5.97
6.18
6.13
6.37
6.98
6.35
6.38
6.89
6.84
6.75
6.16
5.58
5.43
5.75
5.68
6.38
6.59
6.28
6.32
6.43
6.85
7.08
7.39
7.13
6.97
6.7
7.21
7.4
7.12
6.92
6.77
6.1
7.06
6.58
5.46
6.08
5.63
4.88
5.05
4.28
4.53
4.57
4.24
4.9
4.83
5.03
5.06
5.62
5.58
5.77
5.68
5.88
6.48
5.87
6.44
6.44
5.63
6.65
7.11
7.13
7.64
7.19
7.16
7.15
7.17
7.67
7.4
7.32
6.64
6.73
7.57
7.26
7.61
7.27
7.0
6.28
6.54
5.99
5.66
4.95
5.52
5.93
5.3
5.73
4.96
5.04
5.25
5.01
4.91
5.47
5.25
5.16
5.81
6.08
5.26
5.44
5.45
5.12
5.39
5.41
5.07
5.59
5.98
5.14
5.24
5.02
5.06
5.27
5.09
4.92
5.12
5.94
4.96
4.43
4.37
4.21
4.8
4.91
4.39
4.88
4.39
4.15
4.42
5.04
4.22
4.6
4.48
4.89
5.38
5.2
5.73
5.67
5.53
5.34
5.62
5.73
4.94
5.1
4.83
4.78
4.64
4.47
4.75
5.07
5.09
5.72
5.27
4.96
4.92
5.88
4.51
4.63
4.22
4.43
4.6
4.85
4.17
4.48
4.14
3.54
4.23
4.56
4.74
4.19
4.19
4.38
4.42
5.11
4.17
4.67
4.5
5.04
4.71
5.14
4.98
5.19
4.62
5.48
5.76
5.29
5.34
5.29
5.7
4.48
4.93
4.13
5.49
5.6
6.25
6.56
4.86
5.19
5.05
4.76
4.63
4.75
5.53
5.88
5.99
6.41
5.7
5.85
5.28
5.98
4.96
4.95
5.54
5.46
4.77
4.67
5.03
4.38
4.18
4.47
4.43
4.5
4.93
5.08
5.02
5.1
5.44
4.64
4.89
4.79
5.94
5.37
5.53
5.64
6.21
7.09
6.95
7.43
7.35
7.43
7.0
6.66
6.98
6.79
7.09
6.76
6.7
6.57
6.69
6.17
6.51
6.21
6.76
6.81
6.97
7.82
7.81
8.68
7.86
7.68
6.92
6.17
7.1
7.62
7.68
8.52
8.13
8.94
8.13
7.53
7.97
8.81
8.55
7.59
7.55
7.48
7.89
7.76
7.29
8.06
7.43
7.63
6.67
7.84
7.95
7.41
8.02
8.91
9.13
9.78
9.14
9.18
8.4
9.14
8.52
8.79
8.46
9.09
10.19
9.85
10.03
10.08
10.13
10.6
11.46
10.69
10.24
10.38
10.37
11.23
11.89
11.35
10.72
10.64
10.97
10.9
10.85
10.97
11.66
10.52
10.07
11.11
10.86
10.64
11.18
10.5
10.47
9.88
10.94
10.76
10.6
11.03
9.97
9.45
10.26
10.88
10.83
11.09
10.95
9.69
10.02
10.28
9.99
8.96
9.8
10.47
10.09
9.58
9.13
9.1
9.79
10.42
9.72
9.55
9.88
10.05
9.05
9.87
9.42
9.85
8.91
9.76
9.34
9.77
9.26
10.01
9.92
10.38
9.69
9.98
9.12
10.2
10.08
9.14
9.1
8.83
8.95
9.03
9.45
10.21
10.53
9.94
9.63
9.64
10.29
10.68
10.79
10.52
10.58
10.1
9.64
8.99
9.85
10.41
9.35
8.81
8.48
9.21
9.87
9.64
9.65
9.77
9.29
10.39
10.07
10.26
9.85
10.35
10.45
10.51
11.09
10.32
10.92
10.24
10.34
10.09
11.1
11.21
10.76
11.37
10.25
10.23
11.11
10.71
10.12
10.47
10.36
10.05
10.43
10.7
10.78
10.98
10.57
11.26
10.1
10.09
10.29
11.21
11.04
10.75
11.34
10.15
10.05
9.87
9.88
9.78
9.66
9.69
9.59
9.86
9.21
8.9
9.3
9.19
8.57
8.69
8.61
8.74
8.25
8.21
8.11
9.0
8.4
8.96
8.81
8.64
8.27
8.38
8.66
8.56
8.62
9.11
8.56
8.88
8.92
9.01
8.63
9.23
8.44
8.33
8.59
8.23
8.52
8.64
8.87
8.62
7.65
7.83
7.92
8.85
8.38
8.9
8.63
8.96
9.28
9.71
10.17
10.31
10.69
10.06
10.5
10.67
10.64
11.16
10.92
11.66
10.99
11.69
11.36
11.47
11.56
11.27
10.85
10.63
11.96
10.99
11.63
11.68
12.29
12.8
12.53
12.57
13.64
14.34
14.64
15.29
15.11
14.91
14.91
15.18
15.8
16.09
15.33
14.79
14.69
14.25
14.13
13.19
13.48
13.39
14.21
13.97
14.37
13.16
13.73
14.25
13.43
13.79
13.57
12.99
12.78
13.31
12.74
13.87
14.06
12.97
12.6
13.39
13.42
12.93
12.98
12.63
13.06
13.05
13.49
13.93
13.66
12.99
13.38
13.42
13.57
12.71
12.53
13.08
12.85
12.01
12.83
12.6
12.2
13.34
12.53
12.66
12.37
12.2
12.36
11.98
11.91
12.27
13.05
13.13
13.39
13.37
13.8
13.34
13.38
14.64
14.74
15.51
14.17
14.1
13.27
13.0
13.54
13.11
14.52
14.66
13.62
14.15
13.63
13.75
13.07
12.55
13.5
12.45
11.81
12.78
12.7
13.07
12.72
12.96
12.81
11.7
11.79
11.72
12.2
12.0
13.35
13.12
12.53
12.4
13.34
13.31
12.39
12.15
11.91
11.9
12.06
12.96
12.42
10.92
11.98
11.22
11.73
12.26
10.93
11.38
2.81
7.59
6.97
7.74
8.3
8.64
8.75
8.54
9.78
8.2
9.25
8.41
7.87
8.79
7.86
9.43
9.74
9.09
8.88
9.65
9.56
9.88
10.02
9.62
10.59
10.69
10.33
10.14
10.13
10.75
10.34
10.95
10.64
10.73
10.47
11.01
10.32
11.28
12.2
11.85
11.74
11.71
11.75
12.16
11.91
11.68
11.99
11.95
11.67
11.34
11.52
10.66
11.01
10.55
10.86
11.18
10.56
10.76
11.39
11.22
11.2
11.01
10.62
10.82
11.91
11.9
10.99
11.12
10.71
10.51
10.83
10.8
11.17
10.58
11.03
10.29
10.16
11.06
11.48
11.1
10.17
11.17
11.23
10.86
10.77
10.71
10.29
11.25
10.7
10.57
9.61
10.0
10.57
9.67
9.84
9.37
10.15
9.81
10.34
9.97
10.17
10.67
9.92
9.61
9.9
10.53
9.82
10.85
11.39
10.86
11.12
10.22
10.92
11.72
11.58
11.96
12.15
12.08
12.77
13.51
13.4
13.18
13.45
13.49
12.93
13.05
12.11
12.66
12.1
13.36
13.04
12.5
12.29
12.05
12.85
12.88
13.4
12.96
13.28
12.59
12.38
12.11
12.23
11.91
12.07
12.82
11.52
11.72
10.74
10.63
11.55
12.4
11.88
12.48
12.0
11.97
12.12
12.59
11.81
12.84
11.87
11.58
11.41
10.17
10.49
10.79
10.58
10.32
10.22
9.49
9.84
10.21
10.83
10.59
10.88
9.81
10.03
10.18
9.48
9.13
9.82
8.62
8.71
9.46
8.95
9.14
8.85
8.77
9.24
9.09
9.65
9.64
9.69
9.1
9.49
9.49
8.78
8.86
8.39
9.34
10.15
9.44
9.83
10.84
11.12
10.47
10.0
10.0
10.62
11.33
10.82
11.54
10.89
10.51
10.79
11.02
10.51
10.05
10.24
10.35
10.0
9.85
9.91
10.48
9.57
9.48
9.05
9.94
10.49
10.14
10.34
9.86
9.4
9.76
8.84
9.27
9.63
9.71
10.12
9.45
9.73
9.73
9.58
9.6
8.64
8.89
9.02
10.16
9.7
10.12
10.21
9.62
8.9
9.35
9.15
8.93
9.09
8.24
8.35
8.5
8.28
8.86
9.6
8.85
9.21
9.77
9.38
9.91
9.24
9.57
9.32
10.09
9.73
10.55
10.72
11.18
10.53
11.67
10.6
10.53
9.8
9.02
9.7
9.92
10.42
10.16
10.29
9.97
10.64
11.34
11.12
10.31
10.69
9.63
10.11
9.95
9.72
10.69
10.93
9.97
10.91
10.55
9.88
9.87
10.89
10.03
9.97
9.76
10.32
10.39
10.51
10.34
10.95
11.7
10.85
12.07
11.47
12.5
12.27
12.08
11.65
11.98
12.41
12.5
13.15
12.76
13.24
12.41
12.93
13.96
12.99
12.55
12.5
13.1
12.25
12.27
11.72
11.99
11.34
11.61
11.41
11.42
11.75
11.64
11.04
12.03
11.36
11.18
11.97
11.95
11.39
12.05
11.31
10.97
10.52
10.45
11.02
10.89
11.58
11.05
11.5
11.42
11.1
11.91
12.11
11.66
12.12
11.38
12.06
12.2
11.93
12.06
12.31
12.55
12.11
10.99
11.35
11.03
11.96
12.02
10.72
10.54
10.78
10.37
9.89
10.0
8.96
9.35
9.1
9.18
10.49
9.4
9.38
10.15
10.33
10.14
10.25
10.51
10.48
10.45
11.08
10.3
9.47
9.83
8.27
9.09
9.19
8.36
9.08
9.49
9.1
9.23
9.97
9.21
8.44
10.85
9.83
10.46
10.8
10.51
10.81
10.97
11.35
11.46
11.26
10.83
10.68
10.56
11.95
11.07
10.77
10.11
9.83
10.5
10.4
10.79
10.83
10.19
10.02
9.57
8.94
10.34
11.2
9.97
10.95
10.34
9.93
9.57
10.7
10.35
10.34
10.57
10.66
11.14
10.69
10.03
10.96
10.61
11.57
10.91
11.19
11.83
10.84
11.07
10.59
11.71
11.09
10.93
10.7
11.13
10.2
11.01
10.75
10.11
11.14
10.93
10.71
10.55
10.02
10.78
10.61
10.98
11.43
12.19
11.29
11.65
11.37
10.65
10.96
10.81
11.2
11.21
11.96
11.89
11.5
11.36
10.25
11.56
11.33
12.47
11.97
11.88
12.24
11.96
12.44
12.67
12.89
13.02
12.43
12.68
12.55
12.39
12.86
12.7
12.83
12.35
11.84
12.36
12.68
13.19
12.26
11.94
12.36
12.09
12.6
12.92
12.53
13.13
12.51
12.25
12.35
12.58
13.57
13.43
13.13
12.99
12.69
12.61
12.57
12.8
13.06
13.1
11.99
13.01
12.29
12.6
12.18
12.57
11.93
11.84
11.39
12.02
11.38
11.95
12.66
12.05
12.71
12.5
12.42
12.67
12.9
12.87
12.89
12.39
12.55
12.34
12.84
11.81
10.77
10.9
11.77
11.31
11.22
10.89
11.88
11.49
12.12
11.83
11.5
12.12
11.82
12.17
12.44
13.5
13.28
13.43
13.13
13.1
13.52
12.51
12.7
12.91
13.03
13.07
12.57
11.72
12.42
13.19
12.88
13.28
13.25
13.79
13.95
12.93
13.05
12.45
12.23
12.79
11.89
11.94
12.58
12.29
12.04
12.3
12.89
12.27
12.31
12.75
12.66
13.02
12.89
12.79
14.21
14.2
13.48
12.95
13.53
12.89
13.36
13.54
13.69
13.78
13.07
13.98
13.26
13.75
13.04
13.37
12.92
13.14
13.47
13.46
13.05
13.43
13.97
13.94
13.1
13.84
13.53
13.33
13.22
12.94
12.58
12.59
13.58
13.56
13.65
12.86
12.49
13.63
13.01
12.71
12.75
13.24
12.9
13.34
13.32
12.9
13.79
13.14
13.74
12.9
13.1
13.0
12.61
12.73
13.48
14.09
13.88
13.54
12.48
12.82
13.25
13.21
12.3
12.23
12.44
12.58
12.72
12.7
12.79
12.88
12.41
12.32
12.29
11.92
11.91
11.13
11.42
11.62
10.75
12.07
11.58
11.8
11.73
12.18
11.57
11.28
11.96
11.46
11.47
12.72
12.42
13.04
13.31
14.2
13.77
12.9
13.32
13.92
14.38
13.69
13.24
14.0
13.66
14.68
14.69
14.52
14.01
13.99
13.49
13.93
13.14
13.72
13.58
12.63
13.44
13.76
13.69
13.93
13.86
13.85
13.62
13.64
13.56
13.81
12.95
12.19
12.05
12.45
12.31
12.03
12.04
13.23
12.99
13.0
12.96
13.08
12.53
12.53
13.15
12.56
12.82
12.88
13.56
13.12
13.12
13.82
13.7
13.41
12.89
13.27
13.05
13.62
13.7
13.79
13.37
12.97
12.52
12.87
12.01
12.62
12.34
13.27
13.45
12.9
12.52
13.69
12.76
13.24
12.63
13.47
13.08
12.58
13.23
12.79
12.61
12.94
13.54
13.36
13.9
13.81
13.78
13.84
13.74
14.34
13.89
14.12
14.21
14.05
13.61
13.46
13.88
14.7
13.91
14.22
13.98
14.44
13.15
13.05
13.67
13.19
13.55
14.1
13.14
13.6
13.57
13.01
13.69
13.63
13.21
13.03
12.97
13.4
13.7
13.96
13.93
13.72
13.92
14.0
13.87
14.23
14.33
13.54
13.29
13.33
13.53
14.16
13.96
13.8
14.16
13.91
14.72
14.74
15.8
15.04
15.42
14.97
14.11
15.32
15.23
15.89
15.32
15.59
14.46
14.63
14.75
15.44
15.19
15.17
14.68
14.82
14.95
14.67
15.14
14.85
14.67
15.86
14.87
15.22
16.37
16.01
15.98
15.36
16.19
16.4
16.67
16.05
16.13
16.34
16.2
15.88
15.93
15.6
16.53
16.49
16.5
16.28
15.93
15.66
15.0
14.73
14.77
15.3
14.94
15.55
15.77
15.82
16.16
16.28
16.18
17.15
16.12
17.4
16.8
16.31
16.31
16.42
16.31
16.27
16.39
16.12
15.56
15.12
15.93
16.4
16.33
16.13
16.3
16.85
16.14
16.88
17.5
16.83
16.66
16.2
15.99
17.16
16.18
16.52
16.19
16.17
17.27
17.3
16.48
16.46
16.82
16.29
17.07
17.19
16.95
16.11
16.55
15.57
16.06
15.47
14.38
14.74
14.9
15.56
16.27
15.99
16.61
16.91
17.6
17.04
17.28
17.61
17.45
17.23
18.32
17.82
17.68
18.69
18.09
18.59
18.55
17.79
17.37
16.73
16.9
17.68
17.3
16.61
16.88
17.57
16.38
16.24
16.48
16.54
16.44
16.71
15.52
15.56
16.79
16.74
16.54
16.8
16.13
16.79
16.22
17.05
15.75
16.26
16.69
17.17
17.05
16.62
16.07
16.5
15.81
15.68
16.58
16.48
16.45
16.99
17.45
18.2
17.93
17.97
17.99
17.95
17.05
17.05
16.85
16.97
16.83
16.93
17.65
17.75
18.18
18.25
18.65
19.05
18.97
18.58
18.36
18.5
18.12
18.53
18.46
18.99
19.16
18.29
18.8
19.03
19.09
19.28
19.41
19.43
19.72
19.23
19.51
18.99
19.25
19.16
18.86
19.83
20.35
19.84
18.86
19.84
19.52
19.92
20.39
19.71
19.42
19.94
20.39
20.59
20.87
19.66
19.07
19.09
18.61
18.86
19.63
19.67
19.96
20.48
19.92
19.93
19.49
20.02
19.95
20.46
19.09
19.99
18.64
18.4
18.69
18.57
18.24
18.63
19.37
19.35
20.81
19.65
19.42
19.24
18.72
18.68
19.67
19.79
19.26
19.2
19.55
18.62
20.65
19.19
18.73
18.36
19.01
19.64
20.13
18.83
19.01
19.09
18.68
19.12
18.83
18.66
18.97
18.15
19.11
19.06
17.36
18.03
19.5
19.32
19.72
18.86
19.15
18.7
19.54
19.76
19.54
19.24
18.98
20.61
20.16
19.75
20.44
20.18
20.82
20.13
19.96
20.09
19.69
19.23
19.71
19.91
20.06
19.56
19.9
19.66
19.34
19.42
19.09
18.65
18.69
19.12
18.94
18.36
18.65
18.56
17.77
17.6
17.04
17.59
17.46
17.07
17.13
16.27
16.67
16.08
17.14
16.79
16.36
16.69
16.9
17.55
17.18
17.34
17.05
16.66
17.96
17.43
17.76
18.03
17.85
17.73
17.69
17.3
17.45
16.92
17.8
17.98
18.52
18.03
19.06
18.53
18.7
19.13
19.78
19.35
18.51
18.6
18.83
18.04
17.31
17.61
17.23
16.93
17.08
16.63
17.61
16.32
18.18
17.5
18.0
18.18
18.45
18.16
18.37
18.37
18.46
18.54
18.83
17.68
17.42
17.78
17.74
18.07
17.01
18.4
18.41
17.3
17.59
17.42
17.52
17.17
17.9
17.69
17.66
18.27
17.59
17.44
17.33
17.73
18.44
17.14
17.06
16.56
16.65
15.74
15.36
16.33
15.7
16.5
16.1
16.41
16.46
16.44
16.08
16.68
16.83
16.05
16.44
15.98
15.99
16.24
16.03
16.78
16.58
16.17
16.52
15.62
16.15
16.75
15.99
16.17
15.8
16.15
16.55
15.55
15.48
15.53
16.27
16.99
17.06
16.18
15.69
16.27
17.14
16.73
16.42
17.31
17.57
17.26
17.59
16.43
16.46
16.69
16.67
16.74
16.06
16.27
17.59
16.55
16.55
17.11
16.92
17.96
17.1
17.75
18.45
18.94
18.14
18.03
18.93
18.97
18.55
17.3
17.59
16.42
17.77
17.91
18.18
17.91
17.4
18.25
17.84
18.05
18.95
18.54
18.45
18.47
18.71
18.03
18.13
18.69
18.52
18.26
18.45
18.65
17.74
18.6
17.59
16.82
17.71
18.47
18.44
18.1
18.77
18.34
18.29
17.53
17.52
16.94
16.45
17.03
17.27
17.17
17.47
17.78
17.48
17.1
17.64
17.28
17.09
17.42
18.0
17.37
16.96
16.64
17.8
17.85
17.05
18.42
18.04
17.68
17.75
17.11
16.67
16.66
16.4
16.73
16.76
16.6
16.74
16.62
16.83
16.57
16.41
16.96
17.21
17.06
16.17
16.75
17.42
18.16
17.41
17.68
18.08
17.65
17.81
17.72
17.92
17.61
18.16
18.41
18.58
19.03
19.01
18.14
18.77
18.97
18.45
18.6
18.56
19.16
18.24
18.99
18.07
18.01
17.66
17.79
17.66
18.36
17.45
17.81
18.6
18.23
18.08
18.67
19.35
18.88
18.98
19.15
19.19
19.37
19.23
19.31
18.46
18.32
18.35
17.83
17.91
17.9
17.74
17.02
17.23
17.7
18.14
18.68
18.6
18.52
18.23
18.79
18.44
18.6
18.59
18.22
18.31
18.35
18.18
17.29
17.53
17.89
18.96
19.51
19.04
19.19
19.1
19.24
17.94
18.3
18.48
19.4
17.67
17.57
17.6
17.1
16.75
16.74
16.95
16.26
16.18
15.79
17.2
15.88
16.16
16.82
16.65
15.4
15.53
16.4
15.74
15.76
15.91
15.85
16.94
16.33
15.94
16.05
15.34
15.64
15.64
16.56
16.23
15.66
17.19
17.31
17.39
17.35
18.69
17.36
18.61
18.1
18.23
17.67
18.11
18.43
18.36
18.42
18.26
18.63
18.31
19.4
18.78
18.21
18.55
17.91
18.96
18.03
18.01
17.37
17.95
17.9
17.49
18.14
17.93
17.83
18.18
18.18
17.69
17.25
18.67
17.8
18.19
18.2
18.78
18.72
18.85
19.15
18.26
18.73
19.63
18.54
18.64
19.26
20.26
20.43
19.27
19.37
19.6
20.18
18.97
19.27
19.06
19.26
19.14
20.26
19.85
19.29
18.72
19.51
19.3
19.13
18.96
18.99
20.22
19.49
20.7
20.57
19.86
19.78
20.0
19.83
20.51
20.8
21.06
21.15
21.11
21.87
22.03
22.17
22.92
22.47
23.16
22.49
22.54
22.84
22.21
21.76
22.6
21.68
21.73
22.03
21.55
21.36
22.11
22.39
22.26
23.02
22.99
23.83
23.89
24.29
25.02
24.96
24.69
25.42
24.94
25.31
24.41
24.56
23.94
24.77
23.83
23.37
23.32
22.98
23.23
23.46
22.72
22.49
23.73
22.72
22.73
23.37
22.65
23.69
24.16
23.71
23.32
23.39
22.33
22.83
22.05
21.25
21.11
22.05
21.21
22.46
21.77
22.0
21.58
20.79
21.35
21.52
21.32
20.39
20.16
19.63
18.83
19.68
19.78
19.65
20.32
20.36
20.31
19.8
19.28
19.11
19.18
19.77
19.73
20.71
20.92
21.19
21.52
20.96
20.21
19.8
20.96
21.75
20.45
20.62
21.67
21.01
20.27
21.42
21.36
21.14
21.34
20.91
20.53
21.33
20.62
21.21
20.93
21.46
21.6
22.49
21.98
22.13
22.66
21.36
21.92
21.59
21.81
22.25
21.85
21.57
21.19
20.42
21.23
21.88
20.89
21.56
21.38
22.69
22.13
21.83
22.06
21.25
22.12
21.3
21.22
21.0
21.04
21.96
22.35
22.46
22.82
23.01
21.81
21.28
21.57
22.49
22.12
22.68
22.6
23.02
23.37
22.98
23.44
24.48
23.31
22.79
22.97
23.64
24.18
23.48
23.64
24.16
23.2
23.69
23.72
21.83
22.91
23.4
22.68
23.27
23.22
23.34
22.79
23.05
22.67
22.88
22.78
23.44
24.09
24.83
24.43
23.3
23.68
23.03
23.79
23.81
24.54
24.09
23.75
23.26
23.0
23.01
24.0
22.97
23.6
23.57
23.39
23.64
22.36
23.54
23.33
23.54
23.48
23.51
24.38
24.11
24.35
24.33
24.34
24.65
24.34
23.86
24.07
24.15
24.48
24.02
23.89
23.85
24.14
24.47
23.3
24.52
25.07
24.58
24.29
24.6
25.31
25.23
25.33
25.24
25.68
25.59
24.21
24.16
25.19
24.96
25.89
25.63
25.22
25.68
24.96
24.06
24.81
25.32
24.31
24.49
24.84
25.24
25.35
24.59
25.86
25.37
25.58
25.1
25.36
25.63
24.76
24.49
25.07
24.44
24.32
24.48
24.9
26.18
25.35
25.39
26.07
25.82
25.09
25.01
24.41
24.97
24.41
24.89
24.45
24.38
25.08
25.79
24.83
25.04
24.77
25.09
23.94
23.62
23.68
23.92
23.45
24.69
23.82
23.53
23.66
24.25
23.55
23.32
22.92
23.38
22.69
22.31
22.47
22.73
23.11
23.64
24.01
23.45
23.86
23.55
23.36
23.32
23.88
22.73
23.5
23.0
23.69
24.37
23.53
23.28
24.12
24.35
23.6
23.4
23.56
23.62
24.18
23.33
23.9
23.6
23.21
23.7
23.13
23.02
22.49
23.5
23.71
23.72
23.46
23.62
24.86
23.83
23.66
23.73
24.13
23.01
22.97
23.15
22.96
22.81
23.21
23.04
22.91
22.33
22.88
22.02
23.27
22.07
22.68
22.14
22.74
21.74
22.07
21.93
23.16
23.57
23.31
22.28
22.2
21.75
21.98
22.22
22.79
21.89
21.66
22.47
21.52
21.91
22.39
22.54
22.45
22.42
22.25
21.84
21.61
22.57
21.9
21.49
20.77
20.26
19.46
20.9
21.41
20.93
21.82
22.01
21.21
21.46
21.56
21.85
20.92
21.2
20.75
21.39
21.4
21.1
21.21
21.05
20.93
21.91
21.88
21.16
21.72
21.29
21.37
21.21
21.13
20.46
21.21
20.89
21.4
20.68
20.79
20.77
20.74
20.07
19.98
20.33
20.93
20.81
20.95
20.82
21.7
21.57
21.14
21.28
21.67
22.05
20.92
20.53
21.11
22.01
22.18
21.63
22.67
22.5
22.51
22.17
21.46
21.43
21.85
22.95
22.63
21.19
21.82
21.98
21.76
21.66
21.11
22.44
21.74
22.2
20.52
21.07
21.46
22.64
21.79
21.83
20.49
20.29
20.32
20.92
20.63
19.13
20.29
20.26
19.93
21.36
21.02
21.27
20.99
21.29
21.37
22.49
22.44
22.33
22.79
23.02
22.79
21.4
21.95
21.23
20.95
21.23
21.28
22.51
21.32
21.83
20.93
21.77
21.36
20.64
20.79
20.77
20.32
20.93
20.76
20.49
20.64
20.44
20.52
20.84
20.71
20.53
20.14
20.05
20.78
20.89
21.15
21.41
21.43
20.98
20.89
21.38
20.58
20.88
20.79
20.23
19.48
19.7
20.38
20.53
20.55
20.76
20.78
20.76
20.7
20.84
20.63
19.78
19.93
20.06
20.99
20.84
20.91
21.48
20.24
20.57
20.48
20.8
21.45
20.95
20.06
19.83
19.74
19.84
20.59
19.83
20.24
20.13
19.44
19.04
18.95
18.97
18.19
19.17
19.67
19.21
19.3
19.35
19.15
20.18
20.97
20.26
20.17
20.64
20.15
19.34
19.75
19.75
18.88
18.95
17.98
18.88
19.16
18.71
18.77
18.95
19.18
19.82
18.7
17.6
18.23
18.36
18.49
19.24
18.96
18.15
18.49
18.73
18.16
18.37
17.72
17.6
17.69
17.74
17.26
18.08
18.99
18.65
18.71
18.3
18.3
18.7
17.38
18.21
17.93
18.12
17.72
18.76
18.17
18.47
18.2
17.87
18.73
19.43
18.56
18.63
17.75
17.31
17.75
18.95
18.18
18.77
18.91
18.48
17.57
17.43
17.12
17.53
17.46
17.86
18.01
18.84
18.98
17.67
17.55
17.7
18.02
17.73
17.59
18.21
18.75
17.23
18.04
18.77
18.05
18.18
17.44
17.49
17.3
17.31
18.09
18.2
17.83
17.19
17.77
17.42
18.42
17.77
18.16
18.43
17.68
18.0
18.28
17.34
18.01
18.06
18.5
19.25
18.85
19.61
20.5
20.3
19.43
19.3
18.72
18.76
18.3
18.31
19.38
18.43
18.61
18.55
18.92
18.17
18.81
17.51
18.4
18.54
19.04
18.63
18.62
19.23
19.21
20.68
19.9
19.61
19.89
19.94
19.15
19.21
19.46
19.64
20.73
20.05
19.41
20.05
19.11
19.87
20.04
19.83
19.53
18.94
19.68
19.06
19.02
19.14
19.45
17.97
16.65
16.55
15.96
15.7
16.14
16.9
18.12
18.41
17.69
17.8
17.67
17.15
17.0
17.37
17.3
17.49
17.67
18.01
18.08
17.98
18.69
18.4
19.66
18.37
19.26
19.17
18.15
18.13
18.92
18.92
18.72
18.21
18.9
18.72
18.64
18.1
17.89
17.94
17.42
17.83
17.58
17.38
17.01
17.63
17.39
17.01
17.74
17.56
17.29
17.22
16.91
17.33
17.01
16.84
17.02
16.97
17.14
15.96
17.08
16.62
16.26
15.79
16.69
16.67
17.53
17.52
16.55
15.66
16.52
16.17
15.82
15.96
15.4
15.27
15.28
15.56
15.94
16.15
16.02
16.89
16.47
16.84
16.52
16.49
17.09
16.48
15.9
15.86
15.89
15.91
16.57
15.89
15.89
16.33
15.87
16.03
16.39
16.85
17.62
17.14
17.74
17.85
16.89
16.9
17.29
16.97
17.74
17.65
17.5
18.12
17.48
17.87
17.6
17.45
17.5
16.73
17.59
16.73
16.31
15.75
15.58
16.74
16.89
16.56
16.88
15.91
16.69
16.22
16.39
16.63
16.45
17.36
16.03
16.69
17.0
16.66
17.19
17.31
16.52
17.38
17.12
17.06
17.63
17.99
17.34
17.23
16.7
17.23
17.19
17.34
17.39
17.68
17.8
17.69
18.02
18.49
18.35
18.2
17.68
17.84
19.07
17.15
17.91
17.81
17.75
17.82
17.37
18.08
18.21
18.42
18.47
18.3
18.73
17.82
17.92
18.05
18.69
19.27
17.74
18.11
18.09
18.25
18.19
17.45
18.29
19.04
18.75
18.47
18.62
17.57
17.86
18.52
18.46
18.27
18.38
18.9
19.33
19.18
19.61
18.76
17.64
18.17
18.19
17.06
18.07
18.42
19.03
18.98
19.38
19.93
20.39
19.43
19.25
20.32
20.09
20.99
20.41
20.65
20.48
20.02
20.76
21.07
19.54
19.86
20.23
20.78
20.77
21.14
20.7
20.86
20.67
21.11
20.67
21.19
20.85
20.91
21.21
20.86
20.94
20.83
20.8
19.99
20.11
19.95
20.08
20.53
19.64
20.4
20.21
20.34
20.67
20.77
20.38
21.39
21.0
20.62
20.93
21.91
21.7
21.59
21.42
22.04
22.76
23.22
23.22
21.77
23.15
22.03
21.79
22.89
22.46
22.66
23.18
23.36
23.4
23.22
23.14
23.26
23.49
23.24
23.39
22.71
21.99
22.98
24.17
24.4
23.99
23.2
23.87
23.31
23.43
24.75
22.96
23.65
23.22
23.78
23.2
22.88
23.71
23.29
23.09
23.67
23.36
23.48
23.74
22.96
23.54
23.83
23.4
23.54
23.44
24.54
23.5
23.0
23.61
23.51
24.29
23.94
23.63
24.21
23.95
24.28
24.32
24.42
23.31
23.75
24.31
24.32
24.48
23.76
23.2
22.89
23.16
22.64
22.29
22.59
22.22
22.45
22.56
22.44
22.47
22.91
22.11
22.39
23.02
22.13
22.19
22.08
21.3
21.71
22.71
23.39
23.21
22.5
21.7
22.51
22.63
22.43
22.03
22.53
21.8
21.65
22.02
22.31
22.63
22.41
24.06
23.74
23.42
23.96
24.28
23.95
23.34
23.17
23.92
24.41
24.8
23.98
23.67
24.01
24.09
23.75
22.33
22.62
22.99
23.84
23.35
23.21
23.55
23.66
24.15
23.76
23.52
23.41
23.73
23.94
23.69
23.88
23.23
23.82
23.48
23.87
24.07
23.95
22.09
22.97
23.46
23.97
23.17
23.74
23.29
24.39
23.65
23.28
23.14
22.85
23.54
23.34
23.18
22.59
22.71
22.87
23.14
23.32
23.37
23.83
23.86
23.63
23.54
23.91
24.75
23.92
23.94
23.94
24.0
23.13
24.16
23.89
24.14
24.8
25.3
24.98
24.6
24.83
24.51
25.01
24.7
24.05
24.55
24.82
25.56
24.71
24.59
25.39
24.87
25.62
25.3
24.67
24.64
24.49
26.1
25.91
25.88
24.93
25.43
25.68
26.08
25.86
25.98
25.87
26.05
25.71
25.43
26.86
25.2
24.1
24.17
23.9
24.4
24.75
24.31
25.32
25.39
25.93
25.84
24.72
25.36
26.54
26.89
26.88
26.89
26.41
26.77
26.56
25.84
26.72
26.4
26.35
25.53
25.41
26.17
25.87
25.86
25.54
26.07
26.25
26.05
25.22
25.39
25.68
25.65
25.39
24.89
24.14
23.85
24.6
24.72
24.4
25.36
25.57
25.46
24.97
24.93
24.58
24.82
24.9
25.95
25.06
25.26
25.83
25.21
24.27
24.67
24.9
24.29
25.17
25.5
25.33
25.41
24.87
25.38
24.66
25.21
25.16
24.73
25.33
25.14
24.85
25.83
25.43
25.16
25.93
25.35
26.07
25.59
26.4
27.29
26.01
26.11
25.84
25.5
26.25
25.91
25.09
24.94
24.94
25.32
24.93
24.47
24.95
24.66
24.71
24.69
24.84
23.35
25.33
24.83
25.06
25.11
25.8
24.91
24.69
24.69
24.18
24.5
24.3
24.08
25.53
24.54
24.57
25.16
24.46
24.88
25.18
25.27
24.01
24.34
24.58
24.57
23.81
24.84
24.87
24.19
25.04
24.4
24.38
25.4
24.38
24.44
24.29
23.89
24.28
24.46
24.55
25.43
25.29
24.94
24.66
23.6
24.11
24.83
24.38
24.84
24.54
23.29
24.27
24.9
24.99
24.29
24.12
25.43
24.9
25.46
25.69
25.02
25.0
24.55
24.33
24.1
25.78
25.61
25.41
25.68
25.51
24.62
24.59
23.87
24.31
23.87
24.57
25.13
25.67
25.36
25.54
24.96
24.91
25.52
25.59
25.75
25.41
25.68
26.12
26.37
26.06
26.07
26.16
26.01
25.73
25.4
26.11
26.92
25.98
26.35
26.65
26.33
26.74
26.78
26.57
27.12
25.94
26.68
26.22
25.02
26.59
25.94
26.29
26.25
25.86
25.3
25.36
25.34
25.27
26.02
26.1
26.11
26.02
26.01
26.15
25.79
25.1
25.89
25.11
24.7
24.71
24.49
24.56
24.65
25.6
25.42
25.84
25.4
25.35
25.28
25.42
25.81
25.01
24.69
24.77
24.58
25.49
25.37
25.06
24.87
24.58
24.13
24.71
24.6
25.52
25.63
24.89
24.93
25.35
25.45
26.25
26.68
26.02
26.31
26.49
26.83
26.4
27.21
26.87
26.08
26.23
26.33
25.77
25.79
25.78
25.57
25.0
25.71
25.02
25.78
24.75
25.39
24.84
24.29
24.85
24.93
25.07
26.01
25.98
25.53
25.16
25.28
25.15
25.71
24.73
24.99
25.07
25.35
25.56
25.79
25.83
25.99
25.79
26.32
25.55
25.82
24.89
24.13
24.91
25.22
25.86
25.97
25.1
25.29
25.39
25.32
25.44
24.85
25.09
24.66
24.75
24.84
24.32
24.29
24.26
24.82
25.12
25.66
25.28
25.26
25.69
25.11
25.24
25.22
25.0
26.09
25.99
25.38
25.66
24.54
24.7
24.99
25.01
25.44
24.45
24.72
24.85
25.49
25.72
25.83
25.36
25.13
25.14
25.14
24.78
24.28
25.17
24.84
25.18
24.3
25.05
24.59
24.75
24.33
24.52
25.27
25.05
24.35
24.12
24.37
24.33
24.43
24.72
24.04
23.42
24.01
23.63
23.59
23.37
23.55
24.53
24.04
23.96
23.19
22.73
22.9
22.85
23.84
23.87
23.97
24.42
24.02
23.91
24.95
24.08
24.1
24.48
24.38
24.07
23.81
23.71
23.64
23.76
23.21
22.89
23.9
23.5
24.29
22.87
24.54
24.19
24.37
24.05
24.28
24.13
23.91
23.67
23.57
23.89
22.91
23.75
23.33
23.57
23.94
23.31
23.38
23.05
23.5
22.52
23.52
23.45
23.01
23.7
23.89
23.79
24.0
24.24
22.96
23.17
23.57
23.98
23.93
24.23
24.11
24.67
25.05
24.5
24.63
24.36
24.8
25.4
25.07
24.94
25.29
25.26
26.11
25.42
25.4
25.15
25.64
25.34
25.4
24.64
24.81
24.7
24.44
24.58
24.22
23.9
24.42
23.6
23.78
23.46
24.24
23.52
23.46
23.44
24.06
24.9
24.94
25.01
24.59
24.08
24.31
24.49
23.72
25.38
24.51
24.6
24.19
24.28
24.21
23.89
23.74
23.46
23.71
24.54
24.05
23.9
23.8
23.13
23.51
23.36
23.1
23.81
23.17
24.07
23.69
24.11
23.76
23.93
23.95
24.22
23.9
24.56
25.01
24.88
24.3
23.62
23.72
24.74
24.51
24.18
24.58
24.24
23.92
25.11
25.38
25.08
25.22
25.15
24.82
24.84
25.51
25.47
25.18
25.89
25.39
25.21
25.11
24.88
25.22
25.23
25.38
24.3
25.6
26.28
26.71
26.0
25.74
25.51
25.35
25.78
26.2
24.96
24.98
25.64
25.96
25.86
25.59
25.19
24.98
25.33
26.04
25.5
26.4
26.49
25.8
26.06
26.02
25.73
26.26
26.31
26.7
25.7
25.47
25.3
25.96
26.14
26.17
26.28
25.75
25.98
25.35
25.4
25.5
25.4
25.58
25.37
24.73
25.35
25.04
24.38
25.07
24.73
25.6
25.88
25.9
25.38
25.28
25.13
25.08
25.22
25.29
25.16
25.58
25.64
24.57
24.49
25.38
25.84
26.03
24.84
24.1
24.15
24.46
24.98
24.44
23.63
24.5
23.94
24.18
23.81
24.59
24.01
24.5
23.68
24.38
24.75
23.96
24.35
24.34
24.25
24.61
24.59
24.39
24.4
24.09
23.56
23.82
23.46
23.58
23.72
23.24
23.34
24.43
24.3
24.52
25.38
24.73
24.74
24.26
25.4
25.86
25.34
25.56
25.45
25.31
24.96
25.33
24.64
26.01
25.45
25.27
25.68
25.54
25.54
25.11
25.88
26.21
26.88
25.88
25.68
26.03
26.0
25.96
26.31
25.52
25.83
25.61
26.25
25.58
26.27
25.65
25.57
25.82
26.33
26.31
25.92
25.12
26.06
25.87
25.75
26.07
25.52
25.0
25.69
26.51
26.15
25.98
25.91
25.97
26.91
26.98
26.12
26.73
25.8
27.28
26.13
26.68
26.19
26.62
26.93
27.4
26.17
25.85
26.21
26.17
26.67
26.29
27.25
26.7
27.05
27.15
27.74
27.22
27.64
27.09
27.01
26.16
26.29
26.0
26.99
27.32
26.61
26.39
27.01
26.99
26.87
26.59
26.67
26.67
26.2
26.08
26.53
26.3
26.33
26.67
25.74
26.33
25.77
26.79
26.02
25.88
25.46
25.11
26.62
26.61
26.37
26.95
26.85
26.67
26.71
26.83
25.96
26.29
26.5
26.5
26.37
26.77
26.05
26.96
26.79
26.35
26.31
25.98
26.56
26.72
26.09
26.06
25.98
25.85
25.92
25.74
26.73
26.45
26.51
26.41
26.28
25.95
26.72
26.28
25.67
26.36
26.21
26.06
25.37
26.03
26.04
26.58
26.37
25.85
25.82
26.19
26.62
25.78
25.62
26.91
27.86
26.91
27.03
27.63
27.33
27.25
26.56
26.3
26.35
25.79
26.42
25.4
25.86
26.12
26.48
26.27
26.09
26.23
26.26
25.74
26.09
25.73
26.36
26.21
26.16
25.95
25.68
25.67
26.3
26.5
26.23
27.37
27.72
27.11
27.01
26.91
26.72
25.79
25.44
25.7
26.4
26.02
26.04
25.53
24.66
25.43
25.27
25.68
25.65
26.08
26.5
26.44
26.52
25.9
26.63
26.77
26.34
26.89
26.09
26.4
25.8
25.35
26.06
25.31
25.56
25.43
25.25
26.1
25.73
26.16
26.42
26.31
26.92
27.53
26.72
26.45
26.61
27.49
26.92
26.9
27.57
26.72
28.08
27.13
27.14
26.87
26.93
27.54
26.9
25.89
25.63
26.43
26.88
26.89
26.6
27.61
27.91
27.69
27.92
27.31
27.55
27.85
27.16
27.65
27.81
27.84
27.03
27.56
27.52
28.21
27.89
28.11
28.34
27.32
27.27
27.17
27.0
26.54
27.02
27.2
26.54
26.99
27.17
27.34
28.12
27.31
27.73
26.88
26.31
26.8
26.39
26.5
27.09
25.78
26.62
26.53
26.11
25.68
26.37
26.04
26.49
27.24
26.42
26.22
26.56
26.95
26.73
26.25
26.18
26.36
26.04
26.28
26.25
26.03
26.67
26.71
26.08
26.65
26.62
26.72
26.22
27.28
27.12
26.76
26.79
26.92
26.45
26.83
27.13
27.2
27.84
27.96
26.69
27.55
26.9
26.48
26.93
27.43
26.83
26.78
27.65
27.56
27.06
27.68
27.44
26.62
27.07
26.7
26.48
26.79
26.59
26.88
27.46
26.96
26.88
27.01
27.11
27.02
27.45
26.95
27.19
27.74
27.62
27.57
27.11
27.21
27.23
26.94
26.47
26.61
27.05
26.52
26.98
27.0
27.61
26.71
26.61
26.86
27.28
27.2
27.68
28.18
28.19
27.45
27.55
26.87
26.16
26.91
26.57
26.8
26.19
26.8
27.09
27.33
27.15
26.82
27.36
27.62
27.15
26.93
27.86
27.88
27.69
27.53
27.88
26.93
27.27
27.2
27.45
27.14
27.49
27.38
27.42
27.24
27.67
27.89
27.85
27.32
27.46
27.52
27.88
27.95
28.51
27.96
28.11
27.76
27.46
28.6
27.7
26.69
27.12
26.69
26.7
27.49
27.43
27.12
27.6
27.87
27.49
27.22
26.95
27.15
26.03
26.26
26.47
26.53
26.45
26.36
27.18
26.52
26.88
26.58
27.15
27.08
27.35
27.84
27.83
28.06
27.9
27.88
28.2
28.63
27.87
28.69
28.08
27.17
27.31
27.54
27.1
27.07
26.38
26.3
25.3
26.08
26.13
26.78
26.1
26.76
26.33
25.98
27.24
26.53
26.52
26.83
28.19
27.61
27.01
26.7
26.28
27.51
27.51
26.87
26.53
25.91
26.27
26.75
26.67
26.34
27.2
27.32
26.57
27.0
26.51
26.73
26.91
26.26
26.47
26.16
25.96
26.28
26.44
26.31
26.35
26.05
26.66
27.15
27.39
27.33
27.8
28.15
27.66
28.61
28.08
28.72
28.91
28.28
28.45
28.04
27.83
27.81
27.72
28.41
28.12
27.81
28.53
28.39
28.21
28.37
28.7
28.4
29.17
28.15
28.93
28.34
28.69
28.01
27.97
27.98
28.77
28.62
28.43
28.83
28.98
28.75
29.32
28.93
28.65
29.04
28.82
28.27
28.91
28.61
29.29
29.26
28.42
27.92
28.53
29.03
28.21
28.71
28.61
28.81
28.24
27.36
28.19
28.88
28.35
27.88
27.84
28.09
28.07
27.83
28.51
27.88
27.87
27.98
28.29
28.44
28.39
27.76
28.15
27.86
27.88
27.98
28.22
28.16
27.47
28.4
28.44
28.36
27.84
28.14
27.69
27.92
28.01
27.46
27.95
27.99
28.23
27.97
27.6
28.35
28.61
28.96
28.72
28.32
27.71
27.76
27.87
28.64
28.27
28.74
28.39
28.65
27.96
28.63
28.82
28.55
28.6
28.57
29.39
29.29
29.03
29.75
30.37
30.93
30.26
30.3
29.21
29.78
30.09
29.55
30.25
29.27
29.02
29.17
29.21
29.48
29.36
29.3
28.33
28.66
29.45
28.94
28.52
28.39
28.97
29.48
28.96
28.9
29.3
28.64
29.4
29.68
29.68
30.03
30.57
30.39
30.41
29.93
30.45
30.04
29.97
30.25
30.63
30.45
30.0
30.17
30.1
29.72
29.4
29.26
29.36
29.78
29.4
29.0
29.66
30.33
30.27
30.66
30.62
30.52
30.57
29.38
29.86
29.76
29.7
29.51
29.4
29.85
28.95
29.91
29.43
29.46
29.78
29.79
29.22
29.36
30.09
30.11
29.55
29.28
29.77
28.87
30.77
30.69
30.07
30.03
29.96
29.65
30.54
31.06
31.98
31.36
31.72
31.45
31.14
31.06
30.68
30.68
31.24
31.6
31.61
31.72
31.69
31.05
30.55
31.46
31.12
31.43
31.32
31.38
30.47
30.23
30.47
30.02
30.77
31.62
31.67
31.49
31.59
31.69
31.63
31.29
30.71
31.13
31.38
30.52
30.92
30.29
30.89
31.85
32.5
32.08
31.89
32.64
31.64
32.01
31.7
31.44
31.74
32.3
31.86
31.79
31.5
30.93
30.99
30.51
31.37
31.33
31.7
31.59
31.97
31.75
30.72
31.08
31.03
31.71
31.34
32.15
31.39
31.68
30.59
31.1
31.09
30.9
31.33
30.99
31.23
31.57
31.51
31.76
32.02
31.87
31.56
31.95
31.78
32.5
32.45
32.01
32.56
32.29
31.4
31.35
31.55
31.26
30.39
31.18
31.22
31.28
31.85
31.66
30.77
31.85
31.78
31.88
32.01
32.44
32.28
33.03
32.51
31.89
32.25
31.24
31.76
32.55
32.35
32.38
32.17
33.07
32.67
31.66
32.24
32.19
32.47
32.55
32.63
32.28
32.63
31.98
32.76
32.29
33.04
33.46
32.98
34.03
33.13
33.55
32.91
33.49
33.44
33.48
32.55
32.73
33.19
32.77
32.41
33.18
33.89
32.84
32.87
31.78
31.88
31.87
31.94
31.3
30.72
31.22
31.51
31.57
31.84
32.15
31.87
31.66
31.23
31.0
31.24
31.51
31.23
30.8
31.92
31.83
32.49
32.5
31.74
31.85
31.71
31.71
32.2
32.24
33.09
32.07
32.36
31.99
32.73
32.36
32.36
32.83
32.22
32.86
32.27
32.14
32.22
32.35
32.76
33.66
32.47
31.7
32.31
32.09
32.04
32.44
31.42
32.07
32.21
31.89
32.05
31.68
31.87
32.03
31.77
32.01
32.18
32.4
32.53
32.86
32.35
31.59
32.49
31.82
32.95
32.76
32.75
31.9
31.25
31.25
31.96
31.85
31.06
30.99
32.04
31.88
31.78
31.04
30.99
31.49
31.12
31.44
31.38
31.32
30.5
30.32
29.55
30.01
29.85
29.33
29.63
30.49
29.82
29.99
29.96
29.96
30.65
30.34
29.65
29.5
29.17
29.14
30.24
29.68
29.94
29.93
29.42
29.05
28.65
29.21
30.07
30.36
29.73
29.68
30.02
29.88
29.62
29.99
28.65
29.05
29.46
29.39
29.78
29.57
29.97
28.98
29.99
29.47
29.21
29.4
30.25
29.31
29.08
29.08
28.92
28.92
29.31
29.07
28.76
28.69
29.27
28.76
29.0
28.84
28.44
28.41
29.58
28.4
29.69
29.57
28.98
29.15
29.32
29.36
29.3
28.8
29.18
29.3
28.92
28.62
29.24
29.25
28.18
29.37
29.87
29.71
29.85
29.32
29.2
29.31
28.97
28.67
28.27
28.41
28.0
28.56
28.28
28.35
28.41
28.36
28.32
27.37
28.4
27.97
28.37
28.75
28.57
28.12
27.86
28.73
27.42
27.52
28.54
28.2
27.98
28.83
28.02
28.3
28.35
28.93
28.3
28.43
28.31
29.0
28.8
28.37
28.35
28.33
28.71
29.11
28.76
28.88
27.95
27.51
28.28
28.05
27.7
28.59
28.0
27.89
27.49
26.6
27.3
26.85
26.63
26.67
27.36
26.77
26.49
26.47
26.8
26.55
26.7
27.03
27.04
27.49
27.64
26.75
27.07
27.62
27.64
27.08
27.62
26.41
26.07
26.27
26.93
26.91
26.73
26.27
26.27
26.44
27.18
27.24
26.74
27.11
27.29
26.99
27.34
26.97
27.82
26.68
27.39
26.8
26.85
27.25
26.46
26.8
26.6
26.06
26.52
26.23
27.3
26.65
27.23
27.46
27.53
26.73
26.87
27.37
27.44
26.81
26.41
26.87
25.83
25.84
26.03
25.42
25.72
25.19
24.79
25.82
25.03
25.81
25.67
27.49
25.87
26.17
26.21
25.1
25.01
25.36
25.25
25.63
25.09
24.93
25.38
25.17
24.74
25.54
24.98
24.42
24.26
25.29
25.07
25.66
25.17
25.25
25.01
25.58
24.46
25.2
25.5
25.39
25.59
25.27
25.77
25.3
26.15
26.28
25.82
25.61
25.02
25.91
26.54
25.44
25.86
25.76
25.87
26.04
25.33
25.01
25.99
25.16
25.63
26.23
25.48
25.61
25.52
25.29
25.39
25.9
25.97
25.49
25.12
24.98
24.64
24.75
24.72
25.38
24.91
24.58
24.48
24.5
24.54
24.04
24.1
24.59
24.63
24.66
25.34
25.53
25.73
25.98
26.28
25.81
25.35
26.15
25.75
25.78
25.84
26.04
26.38
26.53
26.78
25.82
26.37
26.85
25.42
26.18
26.23
26.24
26.71
25.74
25.95
25.66
26.34
26.46
27.09
26.8
26.19
26.58
25.98
25.63
25.46
24.99
25.06
25.78
24.92
24.7
25.77
25.73
24.42
24.49
24.43
24.67
25.16
24.78
24.47
24.51
24.76
24.78
24.86
24.49
25.21
24.76
24.61
24.99
24.63
24.59
24.77
25.57
25.78
26.03
26.25
25.43
25.72
25.57
25.39
24.75
24.93
24.25
25.71
24.54
23.8
24.17
23.25
24.14
23.99
23.77
23.56
23.54
23.6
24.01
24.2
23.67
23.68
23.51
22.76
23.37
23.55
23.37
22.81
22.74
22.45
22.63
23.39
23.65
24.02
23.59
24.24
23.84
24.43
24.78
24.28
23.78
24.55
23.66
24.19
24.03
24.29
25.25
24.21
23.88
24.09
24.05
23.79
24.59
24.9
24.54
24.59
25.55
24.97
24.84
24.81
25.21
25.07
24.95
24.72
24.83
24.96
24.99
25.39
25.26
25.32
25.21
26.21
26.22
25.92
25.98
25.85
25.86
25.47
25.81
26.08
26.07
26.49
25.35
26.04
25.79
25.76
26.06
25.38
25.72
25.27
25.36
25.27
25.6
24.41
25.46
24.99
24.99
25.3
24.11
24.68
24.39
23.84
25.41
24.72
24.46
25.03
25.05
25.55
24.77
24.5
24.35
25.02
24.51
24.41
25.2
25.45
24.83
26.08
25.45
25.15
25.09
24.69
25.0
25.12
25.23
24.68
25.26
24.91
24.79
25.46
25.56
24.96
24.46
25.04
25.07
25.12
25.53
25.31
24.96
25.6
25.15
25.48
25.67
24.29
25.11
25.43
24.93
25.13
24.75
24.63
24.51
25.42
25.61
25.91
25.45
25.46
24.91
25.5
25.59
25.71
25.72
25.3
25.8
26.05
25.99
26.37
26.63
25.67
25.5
25.64
25.64
25.18
25.4
25.75
25.67
25.01
25.45
25.79
24.8
26.36
26.2
25.87
25.78
24.99
25.04
25.14
25.51
25.19
25.07
24.87
25.88
25.93
24.76
25.4
25.51
25.99
25.15
24.67
25.24
24.84
25.3
23.92
25.14
24.8
24.94
25.68
25.37
25.94
26.27
26.6
25.44
25.7
25.56
25.49
25.58
24.55
25.17
25.22
25.18
24.24
24.35
24.15
24.36
24.56
24.32
24.59
23.97
23.6
24.26
24.08
24.3
24.26
24.81
24.04
23.69
23.65
23.72
23.81
23.8
23.76
23.93
23.81
23.16
23.48
23.83
23.54
23.37
23.17
23.17
23.38
23.83
23.48
23.13
24.02
23.56
23.6
22.81
23.47
23.16
24.15
23.72
23.63
24.05
24.71
23.68
24.57
24.29
24.27
23.86
24.35
23.36
23.8
23.78
23.84
24.66
24.72
24.52
24.92
24.18
24.88
23.83
24.42
25.09
24.84
24.52
24.81
24.63
25.52
25.19
24.89
24.74
25.07
24.71
24.47
24.88
24.55
24.64
24.9
24.87
25.61
24.78
25.49
25.78
24.66
25.84
25.47
25.58
25.31
25.55
24.51
24.54
24.38
24.44
25.21
24.9
24.1
24.36
25.0
24.59
24.62
25.24
24.42
24.19
23.92
24.26
23.42
23.09
23.14
23.75
24.51
23.61
23.44
23.02
23.38
23.77
23.09
23.25
23.63
22.6
23.51
22.78
22.39
22.57
22.54
23.17
22.68
23.46
23.66
23.33
24.38
24.06
24.36
23.69
24.36
24.0
24.17
24.33
23.99
23.29
24.12
24.52
24.1
24.84
24.24
24.55
24.48
25.53
24.82
25.42
25.54
24.78
25.21
24.73
24.96
24.1
23.87
24.34
24.73
24.61
24.01
23.86
24.35
23.67
23.83
23.58
23.34
23.67
23.0
23.63
23.77
23.04
23.23
23.97
23.43
23.24
22.78
22.56
23.6
23.7
23.58
24.09
23.02
22.64
22.81
22.85
22.95
22.62
22.25
22.58
22.65
22.3
23.76
23.19
22.56
23.04
23.8
23.22
22.81
23.02
22.92
23.18
23.51
23.49
23.87
23.53
23.93
24.68
24.61
24.34
24.74
24.06
24.39
25.26
24.98
25.34
25.59
25.39
25.23
25.17
25.88
26.18
25.53
25.59
26.09
25.99
25.57
25.97
26.22
26.59
26.08
26.22
25.57
25.66
25.61
26.17
25.52
26.57
27.0
27.02
27.15
26.93
26.6
26.41
26.18
27.47
27.33
27.32
27.09
26.76
26.73
26.16
25.56
25.9
26.35
26.84
27.52
27.02
26.71
27.26
27.19
27.44
27.59
27.28
27.04
27.23
27.1
27.21
26.48
26.77
26.06
27.13
26.35
26.98
26.91
27.88
27.08
26.61
27.31
26.84
26.69
26.76
26.06
26.45
27.46
26.63
26.19
26.57
26.78
27.67
27.03
27.02
27.33
26.02
26.13
26.51
25.69
26.02
26.29
26.21
25.69
24.78
24.84
25.81
25.5
25.2
25.01
26.04
25.32
25.57
25.72
25.65
26.35
26.08
26.22
26.21
25.61
25.88
26.55
25.7
25.7
26.13
25.62
25.17
25.07
25.39
25.73
25.85
26.33
26.44
25.81
27.09
26.91
25.88
26.77
25.72
25.78
26.59
26.02
26.07
26.42
26.02
26.36
26.83
26.37
26.57
26.17
26.16
26.39
26.27
26.61
26.98
26.4
26.6
26.71
26.27
26.56
26.16
26.74
27.04
26.41
26.39
26.31
26.05
26.23
26.44
26.87
26.95
26.86
27.04
27.83
28.33
27.83
27.23
27.5
28.1
27.7
27.7
28.47
29.34
28.18
28.69
28.04
28.62
27.51
28.35
27.68
27.27
26.63
26.71
26.12
27.17
27.13
27.32
27.66
28.24
27.49
26.71
27.07
26.41
27.37
26.26
26.83
26.62
27.15
27.65
27.74
27.14
27.8
27.98
27.21
27.92
28.15
28.61
27.4
28.61
27.7
29.37
28.55
28.59
28.66
27.77
27.72
27.35
27.61
28.54
27.87
27.75
28.67
28.2
29.04
29.26
29.5
28.82
28.81
29.12
28.9
28.87
29.85
29.22
29.45
29.24
29.33
29.49
28.77
29.29
29.29
28.21
28.19
28.81
28.18
28.66
28.44
28.54
27.9
27.79
27.45
28.62
28.59
28.44
27.14
27.65
27.02
27.57
27.45
27.2
28.1
27.9
27.28
27.38
28.37
27.98
27.53
27.98
27.67
28.68
28.0
28.13
28.31
27.83
28.01
27.56
27.83
28.79
28.18
27.63
28.15
28.47
28.66
29.28
28.68
28.32
27.57
27.42
27.49
27.26
26.94
27.07
27.4
27.22
26.7
26.11
26.75
27.5
27.76
27.29
27.57
27.06
27.35
27.34
27.3
26.99
26.46
26.65
26.58
26.22
26.66
26.0
26.09
26.35
26.12
24.98
26.47
26.4
25.9
25.71
26.15
26.44
25.75
26.22
26.06
26.19
26.14
26.78
25.88
26.02
25.5
25.57
25.41
27.2
27.61
26.88
26.66
25.89
26.07
26.03
26.58
26.94
26.42
27.93
26.54
27.19
26.68
27.9
27.97
28.04
28.5
28.04
27.95
28.05
28.1
27.9
27.54
27.67
28.49
27.11
26.87
26.01
26.41
27.54
27.28
27.27
27.99
28.15
27.77
28.0
27.22
27.66
28.97
28.38
28.81
28.82
29.08
28.64
28.57
27.9
28.58
28.89
27.39
28.73
27.73
28.79
28.48
26.94
28.45
27.82
27.89
27.4
28.49
27.9
28.75
26.9
27.73
28.77
28.45
28.6
28.86
28.43
28.14
28.68
28.33
28.44
27.9
28.58
27.77
28.35
29.56
29.47
28.77
27.85
27.34
27.99
27.82
27.69
28.6
28.68
27.69
28.28
27.89
28.58
28.89
28.85
28.87
28.74
28.47
28.6
28.26
28.59
29.08
28.96
29.18
29.01
27.57
28.23
28.41
28.13
29.03
28.95
28.4
29.0
28.49
28.57
27.55
28.42
29.03
29.24
29.61
29.07
28.91
29.04
28.94
28.28
28.47
28.15
27.74
28.14
29.01
28.41
28.03
29.04
28.18
27.89
27.89
29.4
29.28
28.81
28.72
27.7
27.82
27.96
27.63
28.07
27.98
27.03
27.3
26.95
27.22
27.8
27.36
27.7
27.81
27.4
28.21
27.51
27.68
27.1
26.78
27.41
27.1
27.59
26.8
27.93
27.85
28.08
27.55
27.85
27.88
28.39
28.2
27.67
27.71
27.99
29.17
28.26
28.76
28.11
28.05
28.36
27.82
27.5
27.74
27.51
28.25
27.6
28.5
28.13
28.35
28.66
28.52
28.53
28.5
28.83
28.21
28.47
28.18
28.42
28.08
27.57
27.97
28.12
28.6
28.98
29.32
28.62
28.82
29.21
27.84
28.17
28.84
28.75
29.3
29.48
29.6
30.02
29.99
29.07
27.76
28.08
27.82
27.55
27.26
27.85
27.22
27.48
27.29
27.51
27.24
27.42
28.61
28.47
27.8
28.43
28.04
28.44
27.47
28.17
27.76
28.05
28.52
28.91
29.04
28.23
28.52
28.9
29.02
28.81
28.63
28.28
27.79
28.13
27.35
27.81
28.04
28.2
28.59
28.85
28.1
28.02
28.47
28.32
28.74
28.19
29.65
28.61
28.95
28.51
28.72
28.43
28.17
28.97
27.88
27.5
27.84
27.35
28.43
28.35
28.68
27.71
28.37
27.9
28.3
28.11
28.33
28.66
28.94
28.97
28.12
29.1
28.37
28.99
28.99
29.29
28.65
27.83
28.72
27.43
27.31
27.66
26.64
27.16
27.77
27.01
27.34
28.07
27.46
28.67
29.31
29.23
29.05
29.18
28.37
28.29
28.46
28.75
28.55
28.28
28.8
28.92
28.69
28.35
28.81
29.26
29.73
29.83
29.76
29.77
29.69
29.41
28.97
29.02
29.42
30.53
29.74
30.43
30.18
29.51
29.72
29.38
30.08
29.79
30.04
29.91
29.76
29.95
30.7
30.78
29.78
28.79
28.49
29.03
30.0
28.89
29.55
28.71
29.03
29.26
29.63
29.88
30.29
30.25
29.87
29.96
29.8
30.12
29.91
29.51
29.38
29.87
29.89
30.67
29.68
30.1
30.48
29.98
29.94
30.15
30.43
29.39
30.04
29.02
29.63
29.7
29.31
30.08
29.54
28.61
29.03
30.39
28.45
28.84
29.13
28.37
28.97
29.11
28.87
29.09
29.34
28.71
28.7
28.55
28.85
28.31
27.92
29.22
28.25
28.45
28.32
27.62
28.76
28.78
29.35
29.27
29.41
29.56
29.62
29.76
29.34
29.75
29.46
29.66
29.35
29.24
28.85
28.68
28.69
28.49
29.3
29.06
28.89
29.51
29.91
29.22
28.61
29.49
29.37
29.88
29.37
29.42
29.7
29.06
29.73
30.02
28.69
29.95
29.19
29.69
29.51
29.04
28.68
28.5
28.63
27.53
28.08
28.6
28.6
28.52
29.04
28.1
27.48
28.85
28.71
27.64
28.18
27.97
27.64
28.17
28.7
27.53
27.93
28.15
28.85
28.19
28.61
28.2
27.76
27.5
28.06
28.42
28.52
28.49
26.93
26.94
26.95
27.21
28.35
27.72
27.08
27.8
26.85
26.93
27.27
27.19
27.52
27.14
27.18
26.91
27.73
27.92
27.74
28.31
27.75
27.96
27.47
28.11
27.88
27.78
27.72
27.53
27.67
27.87
27.15
27.76
27.72
27.75
28.36
27.69
27.61
28.13
27.6
27.63
26.77
27.19
26.86
27.34
26.99
27.31
27.25
28.03
27.58
27.96
27.6
27.27
27.12
26.38
26.99
26.62
25.56
26.76
26.71
26.64
26.59
27.85
26.69
27.38
27.21
26.32
26.33
26.57
27.28
26.41
27.18
26.96
28.32
27.4
27.28
28.07
28.51
28.1
28.5
27.94
27.12
27.37
26.65
27.83
27.21
28.17
27.73
28.17
27.38
28.12
28.23
28.68
28.87
28.21
28.37
28.39
29.1
28.85
29.24
28.55
28.42
28.26
28.21
28.66
28.6
28.4
28.22
28.48
28.27
28.43
28.29
28.02
28.37
28.11
29.01
29.36
28.92
28.72
29.05
28.03
28.53
28.54
28.71
28.23
28.17
27.31
28.56
28.63
29.4
28.5
28.51
28.65
28.08
28.04
28.76
28.84
28.66
28.87
27.9
27.95
27.8
28.34
27.66
28.01
27.32
27.41
27.15
28.16
28.28
28.03
27.78
28.07
28.66
28.3
28.02
28.53
28.89
29.01
28.8
29.49
29.55
29.47
29.45
29.83
29.59
29.14
29.19
28.81
30.3
28.92
29.68
29.96
30.7
29.83
30.95
30.19
30.65
29.76
30.29
29.61
30.03
29.48
29.95
30.39
30.13
29.04
29.32
30.09
29.64
29.71
29.83
28.7
30.24
29.42
29.5
30.34
29.44
29.32
29.81
29.51
29.28
29.65
28.71
30.21
29.72
29.5
29.83
29.53
29.71
29.18
29.51
29.5
29.98
29.8
29.57
29.75
29.38
29.84
31.26
30.45
29.5
30.13
29.71
29.83
28.99
29.42
28.73
29.19
29.12
28.92
29.56
29.29
29.27
27.92
28.82
28.08
28.27
28.5
28.19
29.58
29.32
29.63
30.29
30.24
29.68
29.4
29.16
28.74
28.6
28.41
28.33
28.87
29.04
28.82
28.34
27.88
28.46
28.06
28.07
26.89
26.87
27.64
27.57
28.24
28.01
27.84
29.22
29.29
28.72
29.3
28.65
28.57
28.54
28.38
28.54
28.81
28.87
28.38
29.01
28.95
29.09
29.25
28.38
29.45
28.97
28.98
29.15
29.26
28.66
28.81
29.12
29.36
29.61
29.13
28.49
29.29
29.5
29.15
28.3
29.03
28.3
27.77
29.06
28.09
29.54
30.22
29.51
28.86
29.11
29.41
29.65
30.0
29.11
29.07
28.53
29.23
28.79
28.76
29.23
28.99
28.85
27.54
28.05
27.79
28.63
28.57
28.19
28.34
28.31
28.37
27.9
28.13
27.75
28.06
27.63
27.52
27.97
28.75
28.42
27.52
27.67
27.59
27.6
27.96
27.65
27.67
27.14
27.35
27.11
26.73
26.88
26.56
27.94
28.21
27.31
27.86
27.57
27.52
26.95
27.74
27.66
27.68
27.38
28.64
28.1
28.52
27.31
27.71
27.86
27.47
27.42
28.02
27.4
27.79
27.7
27.57
27.6
28.55
27.97
27.87
27.96
27.75
27.94
28.81
27.54
27.82
27.91
28.07
27.32
26.8
27.66
27.56
27.97
27.28
28.23
27.96
27.28
27.98
27.32
27.7
26.72
27.37
27.56
27.34
28.22
27.66
26.9
26.64
27.57
27.12
27.7
28.54
28.27
27.86
28.35
28.88
27.67
26.73
28.64
27.18
27.89
28.15
28.6
28.14
28.31
28.03
27.14
28.4
27.65
27.09
27.74
27.78
27.46
27.37
27.15
28.2
28.19
28.0
27.52
28.24
28.0
27.9
27.29
27.66
27.99
28.31
28.39
28.65
28.35
28.68
27.71
28.75
28.44
27.72
28.68
27.78
27.95
28.1
27.88
27.53
27.93
27.62
27.6
28.73
27.95
28.94
28.58
27.17
26.79
27.35
27.65
27.23
27.22
26.99
27.94
28.03
27.87
27.94
27.43
27.75
28.15
28.01
27.87
28.01
28.34
28.31
27.53
27.66
27.37
27.58
27.94
26.6
26.46
26.77
26.33
26.37
26.42
26.76
25.72
26.06
25.33
25.2
25.43
26.08
26.21
26.36
25.82
26.6
26.72
26.75
26.24
25.55
25.61
25.86
25.55
26.03
26.3
26.7
26.26
27.21
26.8
27.39
27.31
28.13
27.25
27.72
27.28
26.67
28.25
28.7
28.19
28.14
27.9
26.63
26.97
28.25
27.43
28.42
28.3
28.08
28.44
28.04
27.77
28.17
27.88
27.54
27.98
27.88
28.1
28.59
27.89
28.24
28.1
28.71
29.18
28.92
28.3
28.91
28.82
28.93
29.05
28.67
28.93
29.83
29.18
28.73
28.64
28.34
27.94
27.41
27.52
28.39
28.32
27.66
27.55
28.8
28.87
28.49
27.51
28.31
27.88
28.69
27.5
28.14
27.42
27.75
28.64
28.64
28.04
28.68
28.86
28.07
28.11
28.48
27.9
28.4
27.97
28.83
28.63
27.92
27.21
28.24
28.11
28.65
29.03
29.34
28.96
29.15
30.5
29.78
29.55
29.34
28.95
29.25
29.12
28.78
28.23
28.52
29.73
28.93
29.02
29.01
29.09
29.11
29.06
28.87
28.32
28.57
28.35
28.22
29.35
28.65
28.97
28.16
27.64
28.81
28.8
28.71
28.58
29.09
27.87
28.6
28.99
29.03
28.75
28.97
28.82
28.9
28.69
28.51
28.31
29.18
29.75
29.89
28.74
28.73
28.65
29.14
28.23
28.77
28.4
28.75
29.44
29.49
29.52
29.5
29.14
28.46
27.63
28.72
28.95
28.27
29.01
27.82
28.77
28.82
29.05
28.85
29.61
29.33
29.12
29.37
28.75
29.39
29.67
30.12
29.92
29.77
29.91
30.2
30.13
30.11
30.16
30.57
31.08
30.75
31.16
30.88
31.06
30.63
30.72
30.73
30.93
31.17
30.58
31.87
31.27
31.42
31.02
31.35
30.81
30.23
30.62
30.37
29.56
29.94
29.07
28.93
29.08
28.98
28.97
28.83
29.19
29.06
29.45
28.86
29.75
29.29
28.84
28.95
28.91
29.43
29.08
28.93
29.27
29.86
29.56
29.12
29.83
29.82
29.76
30.5
29.89
29.73
30.72
30.1
29.36
29.33
29.31
29.81
28.96
28.43
28.89
28.56
28.24
28.49
27.64
28.69
28.74
29.31
28.47
28.0
28.61
28.12
28.43
28.22
28.05
28.17
27.52
27.94
28.84
28.9
28.15
28.84
28.32
28.25
29.34
29.11
28.76
28.77
29.59
28.79
30.1
30.04
30.8
29.31
29.88
29.87
30.12
30.25
30.36
29.82
29.1
29.12
28.49
29.53
29.82
29.66
29.92
30.09
30.61
29.96
30.03
29.76
29.9
29.77
29.85
29.84
29.61
29.45
28.85
28.1
28.92
28.69
29.08
28.51
28.02
28.36
28.79
28.42
28.05
28.08
28.09
28.62
28.34
28.69
27.85
29.31
28.68
28.34
28.95
29.0
28.95
29.01
28.81
28.81
28.27
27.71
27.68
29.15
29.14
28.94
29.02
29.17
29.33
29.28
29.64
29.47
29.4
28.87
28.68
29.53
29.13
28.93
28.44
28.28
29.04
28.55
27.96
28.28
28.12
27.67
27.0
27.37
26.9
27.92
27.19
26.94
27.98
28.36
27.82
27.25
28.38
27.4
27.38
27.44
28.06
26.53
27.84
27.03
28.23
27.65
27.75
27.49
26.44
26.26
27.07
27.82
27.27
27.59
26.82
27.29
27.28
27.33
26.96
27.66
27.91
27.17
26.92
27.14
27.29
27.49
27.06
26.53
26.42
26.61
26.95
26.63
27.26
27.38
26.7
26.41
26.05
25.97
26.87
26.54
27.17
27.4
27.12
27.25
27.76
27.08
28.25
27.25
27.48
27.75
27.8
28.08
28.43
28.21
29.1
28.36
28.79
28.47
28.18
28.64
29.23
29.4
29.21
29.76
29.3
29.78
29.24
29.62
29.14
28.71
28.17
27.92
28.22
28.09
29.41
28.97
29.09
28.76
28.86
28.82
29.07
29.21
28.63
29.69
29.2
28.95
29.25
28.96
30.19
30.11
30.73
30.54
30.47
29.88
30.94
30.71
30.98
31.14
30.31
30.41
30.68
31.18
30.12
30.73
31.31
31.51
31.23
30.66
31.88
31.76
32.18
32.46
32.08
32.51
33.26
31.96
31.86
31.98
31.88
32.95
33.13
32.99
32.67
31.75
31.95
31.83
31.51
32.3
32.73
32.99
33.42
32.57
32.85
31.76
32.8
32.87
32.87
33.7
32.4
31.89
32.09
31.98
32.41
32.54
32.27
32.14
32.71
33.02
32.89
32.96
33.5
32.74
32.63
32.73
32.95
33.06
32.71
32.61
32.53
32.48
33.33
33.15
33.59
33.64
34.32
33.77
34.02
33.95
34.12
34.35
33.81
33.98
33.67
33.65
33.6
33.42
33.6
32.76
33.66
33.62
34.05
33.89
33.78
32.62
32.79
32.88
32.01
32.7
33.12
32.73
32.74
32.91
32.77
32.3
32.3
32.41
32.33
32.66
32.95
32.57
31.56
31.3
31.62
32.56
31.79
33.15
33.01
32.44
32.8
32.5
32.34
32.47
32.91
33.5
33.07
32.79
32.47
32.43
32.77
33.56
32.56
32.66
32.63
33.53
32.56
32.19
31.58
31.85
31.77
31.87
31.97
32.06
31.61
31.72
31.17
31.75
31.3
30.59
30.83
30.86
30.88
30.42
30.5
30.6
31.01
30.3
29.93
29.83
30.12
30.44
31.09
30.48
31.27
30.36
30.36
30.33
31.12
30.48
30.29
30.85
31.46
30.11
30.29
30.29
30.2
29.73
30.27
30.88
30.73
29.87
29.78
29.15
29.24
29.95
30.19
30.3
30.45
30.16
30.49
31.55
31.16
30.83
30.72
31.53
31.25
31.06
30.76
29.77
29.72
30.51
30.5
30.43
30.07
31.69
31.18
30.79
31.03
30.53
30.88
30.56
31.04
30.52
30.81
31.2
30.7
30.97
31.11
31.11
30.76
31.45
30.93
30.9
32.38
32.7
32.88
32.54
32.48
31.72
32.05
32.03
31.44
31.13
31.34
31.46
31.04
30.94
31.38
30.8
31.52
31.25
31.56
31.59
31.06
31.08
31.37
31.28
31.35
31.39
31.59
31.43
31.49
31.42
31.58
31.33
31.52
32.49
32.34
31.7
32.33
32.26
32.51
31.8
31.96
31.35
31.6
32.29
31.89
32.1
31.97
32.41
33.1
31.47
32.75
32.33
32.0
32.49
32.14
32.59
32.97
32.46
32.18
32.77
32.86
32.66
32.54
31.73
32.11
30.94
31.25
31.61
32.02
31.81
31.83
31.99
31.95
32.94
32.84
32.66
31.95
32.24
31.48
32.5
32.11
33.17
33.81
32.92
32.55
32.55
32.1
33.33
32.78
33.4
33.63
33.52
32.66
33.4
33.72
33.59
33.96
33.29
32.89
33.34
33.28
33.21
32.57
32.44
32.38
33.46
32.92
33.33
33.32
33.14
32.53
33.2
32.27
32.47
32.64
33.11
32.04
32.39
32.8
33.19
31.95
32.41
33.15
33.1
33.69
32.26
32.67
33.98
34.15
33.63
34.56
33.15
33.54
33.16
33.12
33.94
33.62
33.18
33.05
33.49
32.69
32.8
32.22
32.47
32.52
33.31
33.17
32.78
32.32
33.12
33.38
33.11
33.74
32.67
33.93
34.46
33.79
34.1
34.02
33.75
33.99
33.73
33.77
33.63
33.19
33.32
33.96
32.67
33.49
33.48
34.09
34.0
34.52
34.45
34.26
33.91
32.93
33.39
33.44
32.63
32.55
32.69
33.27
32.87
33.56
32.48
32.28
32.66
32.58
33.21
33.11
32.69
32.3
32.54
31.96
32.48
30.74
30.73
31.18
30.35
31.09
31.17
31.69
31.24
31.96
31.38
31.04
31.32
30.33
31.36
31.04
30.21
30.56
29.71
29.89
30.36
30.27
30.2
30.82
30.95
31.39
30.82
31.07
30.39
30.32
30.61
32.12
31.26
31.52
32.1
31.84
32.5
31.27
31.24
31.16
31.34
31.22
31.8
31.25
31.59
31.95
31.04
30.91
30.29
30.46
30.7
30.8
30.45
30.41
31.17
31.81
31.01
31.41
31.12
32.54
32.25
31.51
31.58
31.01
31.72
31.43
31.28
31.02
31.18
31.44
31.33
30.77
31.79
31.24
31.56
31.12
31.44
30.94
31.08
31.04
31.02
31.74
32.11
31.48
31.63
32.51
32.05
32.8
32.38
32.65
31.81
31.65
32.16
32.2
31.95
32.08
31.69
32.71
32.42
32.1
31.92
32.32
32.38
32.19
33.03
32.29
32.1
33.42
33.0
32.71
33.06
33.16
32.71
32.82
32.11
31.97
32.04
32.08
32.32
31.59
32.75
33.17
32.46
32.43
33.29
32.73
33.27
32.62
32.71
32.61
33.92
33.97
33.22
32.47
32.93
32.76
32.79
32.62
32.06
32.52
31.99
31.77
31.8
32.0
32.12
30.92
30.88
31.25
31.26
30.59
30.23
30.68
30.64
30.42
30.46
31.01
30.54
29.73
30.58
30.46
31.11
31.02
31.19
30.87
31.62
30.9
30.74
30.99
31.74
30.98
31.94
31.73
31.72
31.75
31.16
31.1
31.13
31.18
31.98
32.11
31.54
32.55
32.41
32.57
31.96
31.83
32.12
31.8
32.66
32.01
32.34
32.12
32.53
32.34
32.84
32.77
33.51
32.04
32.76
33.29
33.23
32.92
33.21
33.65
33.06
33.39
33.27
34.53
33.09
33.78
33.36
33.12
32.52
32.68
33.89
33.52
33.49
32.6
33.19
33.14
32.35
33.21
33.28
32.38
32.25
32.33
32.24
32.31
32.04
31.8
31.49
32.2
32.14
32.42
31.62
31.99
31.48
31.92
31.79
31.6
32.3
32.48
33.32
32.7
32.01
33.88
32.86
32.7
33.55
32.75
33.47
33.06
33.62
33.0
32.15
33.31
33.82
33.65
32.89
31.94
31.59
31.89
32.49
32.61
32.5
32.5
33.31
33.33
32.87
33.0
33.34
33.05
33.04
32.54
32.0
32.58
32.54
33.14
32.84
33.04
32.36
33.36
33.27
32.27
32.65
32.57
31.79
31.08
30.22
31.0
30.05
30.94
30.46
31.04
31.08
30.46
30.23
31.08
31.63
30.69
32.23
30.9
31.26
31.77
31.78
32.2
31.27
31.87
31.52
32.0
32.9
33.27
32.47
32.34
32.19
32.82
33.26
33.3
33.82
32.33
33.0
32.3
32.59
32.55
33.4
33.1
33.88
33.42
33.72
33.12
33.72
33.79
34.11
33.46
32.78
32.73
32.48
33.27
33.82
33.46
32.64
32.03
32.47
32.6
32.34
31.92
32.03
32.68
33.18
32.94
33.84
32.78
32.3
32.04
32.08
32.82
32.2
32.7
33.28
33.94
33.36
34.05
34.18
34.02
33.8
33.6
34.53
35.07
35.5
35.02
34.48
34.98
34.95
34.72
34.95
35.02
33.66
34.32
34.82
34.81
34.28
34.54
34.05
33.39
33.32
32.65
33.41
34.09
33.44
32.69
33.26
33.37
33.35
33.79
34.18
33.68
32.78
33.1
34.02
34.42
33.62
33.4
33.72
34.16
33.46
32.83
32.69
33.06
33.63
32.44
33.55
32.42
32.74
32.72
33.2
32.67
33.1
32.9
32.4
33.01
32.33
31.86
31.65
31.26
31.54
32.06
32.59
33.09
32.72
32.79
32.54
33.35
33.28
33.8
33.96
33.25
33.97
34.71
34.52
34.01
34.02
33.78
33.5
33.38
33.85
34.0
34.95
34.33
34.19
33.73
33.34
32.66
32.85
33.45
33.31
33.58
32.91
32.48
32.89
33.09
34.12
34.04
33.67
33.96
33.74
33.12
33.55
33.28
32.85
32.76
33.44
31.81
32.14
32.44
32.39
32.66
32.24
31.96
32.07
31.82
31.84
32.66
31.8
31.46
32.27
32.15
32.55
32.95
32.54
32.18
33.31
32.68
32.9
32.69
32.44
32.74
34.56
33.97
33.97
33.76
34.2
33.44
33.79
33.75
33.17
33.7
33.32
33.6
33.53
34.08
33.25
34.06
33.95
34.06
33.96
33.09
33.66
33.72
32.9
33.75
33.4
32.8
33.7
32.86
33.45
33.71
33.47
33.7
32.86
33.43
33.63
34.58
34.15
34.47
34.0
33.9
34.28
34.37
35.62
35.53
34.86
34.89
34.83
34.65
34.24
34.01
34.25
34.3
35.48
35.79
35.51
35.19
34.91
34.56
34.96
34.6
35.1
35.8
35.53
36.27
35.81
35.52
35.59
35.55
35.16
35.45
34.85
34.82
34.38
34.65
34.59
34.59
34.97
33.84
34.61
35.29
34.96
33.87
34.43
34.58
34.9
34.73
34.48
34.22
34.05
34.36
34.25
33.72
33.43
33.18
33.39
32.55
32.96
33.15
33.06
32.42
33.25
32.55
32.69
33.75
33.8
33.4
34.0
33.95
34.1
33.93
33.9
34.48
34.92
33.75
33.47
33.89
33.85
32.82
33.24
32.69
34.21
33.43
33.36
33.82
33.38
33.66
33.62
33.86
33.99
33.95
34.32
33.99
34.1
33.26
33.4
33.87
33.99
33.12
33.39
33.9
33.63
33.6
34.3
34.88
34.83
33.88
34.3
34.13
34.47
35.27
34.95
35.08
35.23
34.35
33.43
33.96
34.06
33.91
33.77
34.11
34.63
33.88
34.73
33.74
33.8
34.33
34.32
33.23
33.78
33.28
34.19
33.87
33.56
33.66
33.03
32.94
33.43
33.45
32.98
32.88
32.24
32.66
33.18
33.28
33.76
33.29
34.05
33.08
34.49
34.16
33.54
33.43
33.65
32.87
33.28
33.06
33.14
32.9
32.35
32.56
32.3
32.95
32.27
32.34
32.87
32.85
32.91
33.2
32.71
32.23
33.39
32.86
33.44
33.06
33.48
33.45
33.5
32.84
32.73
33.95
34.0
34.01
34.37
34.17
33.81
33.29
33.54
33.22
33.71
34.19
34.2
34.14
33.89
34.0
34.09
33.71
34.04
34.64
33.91
34.07
34.42
33.96
34.52
33.88
34.01
34.07
34.31
32.8
33.23
33.23
33.19
33.17
33.15
32.7
32.74
33.48
33.86
33.53
33.38
33.44
33.12
33.63
33.15
33.51
33.08
32.98
33.42
33.06
32.31
32.99
32.98
32.54
31.97
32.35
32.99
32.43
33.18
32.42
32.58
33.5
33.26
32.89
32.71
33.18
33.58
33.91
33.7
33.44
33.17
32.84
32.14
32.45
33.38
33.17
33.41
33.53
33.07
32.63
33.44
34.14
34.13
33.96
33.15
34.79
35.1
34.31
33.5
34.6
33.81
33.12
32.96
33.24
33.19
33.34
33.14
33.03
33.47
33.01
32.95
33.22
33.36
33.25
33.26
33.94
33.77
33.97
33.71
34.43
33.99
34.03
34.37
32.93
33.59
33.46
33.25
33.04
33.79
33.71
33.05
33.52
34.1
33.38
33.83
33.15
33.63
33.33
33.92
34.59
34.62
33.94
33.72
34.34
34.1
34.45
34.16
34.2
34.4
34.83
34.44
33.92
33.8
34.09
34.73
33.89
33.97
34.67
34.79
34.27
34.29
33.54
33.42
33.06
33.47
33.71
33.96
33.25
33.16
33.59
32.78
33.42
33.45
34.0
32.83
32.74
33.54
33.64
33.36
32.98
33.37
32.82
33.2
33.85
33.24
33.36
33.01
33.18
32.56
33.1
33.03
33.47
33.79
33.85
33.33
33.08
33.13
32.89
32.8
32.56
32.34
33.09
33.38
32.75
33.4
32.8
32.8
32.76
32.86
32.0
32.18
32.96
32.84
32.68
34.32
33.47
33.8
32.43
33.09
33.15
32.73
33.13
32.92
33.2
33.42
33.7
32.87
32.98
33.07
32.89
32.8
33.19
33.4
32.52
32.65
32.61
32.65
33.24
33.21
33.3
32.98
32.66
33.84
33.69
33.15
33.0
33.48
33.54
33.21
32.68
31.9
33.61
33.61
34.46
33.84
33.62
34.17
34.15
34.01
34.07
34.05
33.31
33.6
33.97
33.59
33.58
33.81
34.16
34.1
33.91
33.77
34.26
32.82
33.9
34.78
33.78
34.01
34.51
34.14
34.46
35.16
34.13
35.3
36.01
35.51
36.12
35.88
36.33
36.66
37.1
36.12
36.52
36.04
36.29
35.72
36.48
36.35
36.28
36.89
36.48
35.68
35.74
35.51
35.67
36.28
35.98
35.25
35.75
35.98
36.56
35.53
35.28
35.4
34.93
35.5
35.64
35.65
35.61
35.22
35.74
35.16
35.48
35.72
36.12
35.49
34.9
35.35
34.85
35.37
34.63
35.78
34.88
35.41
35.48
35.16
34.47
34.89
35.31
34.93
35.59
34.86
34.83
34.75
35.63
35.13
34.8
34.29
34.77
34.77
35.09
34.96
34.56
34.19
34.51
34.77
33.73
34.93
34.65
33.17
33.72
33.31
33.18
33.49
33.78
33.6
34.12
35.23
36.15
35.46
35.39
35.36
35.44
35.64
35.56
35.0
34.75
34.57
35.29
35.2
35.4
34.99
34.55
34.1
33.99
34.55
34.41
34.26
33.79
33.76
32.78
33.94
34.08
33.53
33.42
34.22
33.87
33.91
33.99
33.53
33.95
33.64
33.45
34.41
33.92
33.65
33.52
32.86
32.79
32.93
33.52
33.42
33.15
32.9
33.05
33.33
33.43
33.16
33.41
33.96
33.83
34.07
34.47
34.82
34.91
33.94
34.23
34.62
34.48
34.61
34.29
35.38
35.23
34.79
35.08
35.08
35.24
34.95
34.48
35.54
34.39
34.96
35.62
35.78
35.74
35.46
34.94
35.16
35.34
34.88
35.45
35.3
35.39
35.55
35.88
35.92
35.47
35.55
36.61
36.44
36.09
36.29
37.14
37.2
36.13
36.53
35.88
36.88
36.45
36.15
35.78
35.98
36.74
37.31
36.86
37.02
37.2
36.76
36.4
36.95
36.4
36.37
36.71
37.09
36.3
36.0
35.36
35.4
35.71
35.92
35.59
35.73
35.8
36.23
36.4
36.46
36.25
37.37
36.65
36.63
37.49
36.48
36.44
35.93
35.95
36.42
35.97
35.9
35.23
35.1
35.82
35.15
35.62
35.55
35.45
35.31
35.39
35.16
34.28
35.63
35.52
35.01
35.39
34.84
34.94
34.92
35.37
35.38
35.89
35.85
34.73
35.34
35.2
34.92
35.36
35.67
35.09
35.23
35.98
35.89
35.27
35.62
34.7
35.0
34.09
34.44
34.92
33.55
34.24
34.95
35.06
34.28
34.27
34.54
34.15
33.96
35.06
34.32
34.21
35.07
34.13
34.15
33.62
34.5
34.12
35.03
34.31
34.63
34.54
35.0
35.06
34.86
33.75
33.88
33.03
33.36
33.47
33.26
33.18
32.98
33.32
33.38
33.25
33.5
33.3
32.84
33.38
34.11
34.15
34.29
33.96
34.12
35.22
34.11
34.82
35.73
34.56
34.93
35.33
35.47
35.27
35.69
35.58
35.04
35.84
34.92
35.17
35.41
35.94
35.02
35.28
34.69
35.5
34.79
35.11
34.99
34.08
34.44
35.23
34.77
34.44
34.62
35.21
35.26
35.43
35.12
35.21
35.85
35.41
35.83
35.25
35.08
35.99
34.42
35.37
34.58
35.53
34.96
35.2
34.92
34.65
35.25
34.68
35.62
34.97
35.31
34.95
35.73
35.68
36.06
36.18
36.52
36.49
36.26
35.27
36.22
36.37
36.62
36.31
36.69
36.66
36.28
35.51
36.22
35.7
35.93
36.05
36.52
36.02
36.11
35.03
34.88
34.87
34.84
35.66
35.11
35.97
36.22
35.72
35.34
35.62
35.65
35.25
35.0
35.21
35.74
36.41
36.87
37.41
36.61
35.65
35.52
34.92
35.64
35.71
35.49
35.86
35.88
35.64
36.1
35.79
36.0
35.46
35.96
35.15
35.62
36.03
35.8
34.39
34.74
35.14
34.95
35.03
34.64
34.15
33.67
34.95
34.53
34.71
35.28
35.48
35.58
34.92
34.34
35.87
34.49
34.73
34.51
34.72
35.62
35.43
35.52
34.65
35.64
35.61
35.35
35.57
35.44
35.3
34.94
35.56
35.54
35.32
34.9
35.29
34.81
35.09
34.75
34.65
35.19
34.39
35.28
34.21
33.92
34.82
35.57
34.4
34.85
36.06
35.89
35.45
35.36
35.42
35.77
34.85
35.64
35.42
34.7
35.13
35.71
36.06
35.01
34.64
35.26
34.54
35.08
35.69
35.52
34.98
34.9
35.42
35.1
35.48
34.77
34.77
34.78
35.12
35.45
34.09
35.4
34.14
34.91
34.63
33.77
34.36
34.76
34.54
33.86
33.53
33.26
33.87
34.16
34.91
34.51
35.53
34.8
34.18
34.86
35.39
35.15
34.69
34.92
36.07
35.55
34.72
35.03
35.43
35.22
35.3
35.44
35.43
35.09
35.32
35.31
35.29
35.53
36.13
35.73
35.66
35.55
35.05
35.47
36.0
35.43
35.48
35.24
35.98
35.64
35.72
34.81
35.02
35.17
34.26
34.34
33.72
33.32
33.9
34.16
33.7
34.13
32.86
33.39
33.55
34.29
33.88
33.62
33.82
34.55
34.33
33.9
33.73
33.97
34.18
33.67
33.6
34.02
34.72
34.09
34.22
34.28
34.51
33.98
34.42
34.28
34.59
34.28
34.56
34.86
35.43
35.36
35.49
35.94
36.81
36.06
35.63
35.9
35.98
35.22
35.39
35.36
35.45
36.31
35.38
35.75
36.52
36.91
36.58
35.87
36.08
35.94
35.76
36.2
35.99
36.02
36.43
36.6
37.22
36.67
36.52
36.54
37.24
37.87
36.33
36.3
36.29
36.3
35.53
35.68
35.18
36.51
35.57
35.91
35.99
36.06
36.5
35.69
36.92
37.31
36.96
36.33
37.14
36.59
36.16
35.94
36.33
36.13
36.33
36.21
36.09
36.92
36.01
37.12
37.72
36.97
36.34
36.53
36.77
35.84
36.42
36.51
36.37
35.26
35.63
35.82
35.22
35.97
36.09
36.35
36.35
36.54
35.89
36.55
35.84
36.47
35.35
35.34
35.94
36.18
36.17
37.32
36.76
36.37
36.61
36.05
37.17
36.52
37.29
37.33
37.08
36.84
36.74
36.77
36.16
36.11
36.77
36.39
35.92
36.13
35.99
35.68
36.57
36.02
34.81
35.63
35.5
35.61
35.57
35.39
35.45
36.27
36.18
36.93
36.36
36.27
36.42
36.31
36.11
35.4
36.06
36.07
36.56
36.77
36.2
35.83
35.97
35.7
35.74
35.86
36.22
36.34
36.38
37.08
37.33
37.59
36.86
37.24
36.53
36.7
36.84
35.74
36.85
37.47
36.93
35.79
36.26
36.64
36.05
36.27
36.18
36.09
37.3
37.12
36.74
37.24
36.34
37.0
37.08
36.99
37.2
36.61
37.12
37.34
36.99
37.58
37.33
37.14
37.31
37.47
36.79
37.42
37.64
37.63
38.24
37.39
37.93
36.95
37.62
37.33
37.4
36.9
36.99
36.17
36.61
36.03
36.46
36.77
36.44
36.08
36.24
36.7
36.55
37.34
37.46
37.77
36.36
37.71
37.52
37.74
38.14
38.14
38.39
37.79
38.23
37.99
37.28
37.22
37.84
37.29
37.96
38.53
37.86
37.97
37.98
37.32
37.81
37.53
37.42
37.1
36.73
36.67
37.05
37.16
37.26
37.02
36.75
36.72
37.21
36.76
37.05
36.64
36.37
36.71
36.84
36.19
37.36
37.08
37.06
37.34
37.46
36.82
36.43
36.06
36.94
36.8
36.9
36.71
37.2
36.64
36.64
36.12
36.03
35.61
35.78
36.58
35.62
34.84
34.33
34.42
33.84
34.31
34.16
34.11
34.61
33.81
34.21
33.75
34.01
34.19
34.2
33.81
33.94
34.12
33.98
33.93
33.71
33.9
34.0
34.2
34.54
35.01
34.42
34.44
33.4
34.23
35.26
35.19
34.77
35.03
34.93
35.53
35.03
35.26
36.18
35.31
35.26
35.17
35.02
34.77
34.23
34.77
34.08
35.02
35.07
35.02
35.43
35.3
36.14
35.77
36.28
35.75
34.97
35.11
35.47
35.42
35.25
36.21
36.28
36.42
36.24
36.2
35.83
35.41
35.31
35.18
35.85
36.25
36.12
35.88
36.46
35.43
35.8
36.33
35.29
36.55
36.32
36.42
35.99
36.48
36.32
36.65
35.9
36.41
36.29
36.3
36.58
36.09
36.19
36.45
36.53
36.98
37.7
37.53
37.21
37.88
37.66
37.22
36.97
37.74
37.52
36.98
37.25
38.17
37.93
37.65
36.91
37.97
37.93
38.69
38.9
38.19
38.14
37.82
38.34
38.75
38.54
37.73
38.7
38.18
38.5
38.19
38.71
37.96
37.97
38.41
37.86
37.6
37.63
37.74
37.78
37.42
37.35
37.26
37.78
37.74
38.2
38.24
37.72
38.03
38.16
38.26
38.2
37.63
36.57
36.75
38.37
37.77
37.61
38.03
38.13
37.9
37.92
37.9
38.01
38.55
37.56
37.8
37.31
37.53
37.76
37.76
38.07
36.92
37.16
37.38
37.02
37.65
37.61
36.92
37.66
38.84
37.92
37.88
37.24
38.61
37.93
38.94
38.78
39.04
39.14
39.43
39.7
40.33
39.38
39.19
39.2
39.56
38.98
39.63
39.25
39.17
39.13
38.51
37.85
37.9
37.82
37.54
38.07
39.11
39.27
39.04
38.98
38.26
39.14
38.2
38.17
37.64
37.5
38.15
37.76
37.96
38.09
38.77
38.16
37.79
38.24
37.74
38.37
39.02
38.54
38.29
38.21
38.62
37.81
37.97
38.77
38.06
38.72
38.66
38.31
38.88
38.91
38.89
38.23
38.39
39.01
39.16
38.96
39.23
38.68
39.1
38.98
38.62
39.13
38.98
39.49
39.36
38.56
39.2
38.75
37.87
38.1
38.46
37.57
38.86
38.89
38.29
37.86
37.01
37.7
36.88
37.57
36.78
37.16
36.77
37.49
37.57
37.59
37.98
38.44
37.92
38.72
38.13
38.71
37.66
38.03
38.69
38.6
38.9
39.08
38.37
38.82
38.51
39.35
37.91
38.19
38.52
38.98
38.29
38.25
37.85
38.46
38.33
38.42
39.47
39.28
38.76
39.2
38.85
38.87
38.81
38.55
38.74
38.56
38.34
37.98
38.05
37.32
38.25
38.45
38.43
39.06
38.62
38.8
37.7
38.15
38.89
38.72
38.16
38.95
38.93
38.56
38.74
38.3
37.52
37.84
37.44
37.55
37.33
37.59
37.48
37.62
38.0
37.74
37.97
38.08
37.75
37.98
37.76
37.12
36.87
37.47
38.06
37.74
37.22
37.63
37.69
36.8
36.44
37.14
37.27
36.65
37.35
37.44
36.94
36.78
37.5
37.04
37.22
37.72
36.94
37.22
36.97
36.68
36.61
36.82
36.92
36.84
37.37
37.63
37.44
37.19
36.94
36.78
36.17
36.17
35.99
36.71
37.34
37.36
37.08
37.34
36.96
36.46
35.84
36.54
36.86
36.86
36.35
36.95
36.4
36.14
36.33
36.38
36.23
36.08
36.59
36.35
36.01
35.88
35.39
36.21
35.16
36.04
35.9
36.2
36.13
35.86
36.15
36.56
36.99
36.28
37.56
36.6
36.85
35.92
36.08
36.54
36.47
37.18
36.33
36.86
36.73
36.84
37.49
36.96
36.05
37.07
36.4
36.22
35.87
36.65
36.06
36.68
36.0
36.23
36.66
36.74
36.54
36.35
36.58
37.47
36.36
37.47
37.88
37.51
37.31
36.94
37.28
37.96
38.41
37.55
37.09
36.99
37.09
36.92
36.43
37.01
36.97
36.48
37.05
37.58
37.37
36.58
36.05
36.78
36.48
36.53
36.66
36.46
36.3
36.54
37.16
37.56
37.38
37.34
37.71
36.88
37.3
36.9
36.35
36.09
36.93
37.19
36.24
36.0
35.71
35.01
36.2
35.8
35.46
35.47
35.35
36.95
35.92
36.88
35.91
35.65
35.53
36.16
36.45
35.07
35.67
35.5
35.55
36.18
36.07
37.01
36.48
35.86
36.09
36.29
36.52
36.42
36.4
36.3
36.43
35.4
35.67
34.96
35.11
35.74
36.23
36.46
35.76
36.01
36.61
36.71
36.83
36.37
35.96
36.14
35.68
36.11
36.27
36.77
36.58
36.22
37.39
37.46
36.45
37.94
37.85
38.41
38.31
38.14
38.04
38.01
37.83
38.33
38.38
38.27
38.17
37.48
36.93
37.59
37.12
37.3
37.33
37.42
37.85
37.53
38.11
37.86
37.64
37.13
37.44
37.27
35.98
36.4
36.98
37.01
37.4
37.47
36.64
37.22
37.73
36.95
36.56
37.52
37.47
37.11
36.18
36.22
36.95
37.42
36.63
36.87
36.75
36.26
36.98
36.95
36.74
36.99
37.16
37.48
36.91
37.05
37.25
37.12
37.38
36.63
36.71
36.54
37.61
37.05
37.13
36.67
38.12
38.19
38.12
38.0
36.81
37.41
37.41
36.9
37.27
36.64
36.25
37.86
37.83
37.8
37.86
37.07
37.5
37.27
37.67
37.9
37.44
37.31
37.32
37.41
37.1
36.85
37.56
37.59
37.93
37.67
37.42
36.99
36.82
37.22
35.95
36.51
36.7
36.59
37.61
37.27
36.49
36.47
36.85
37.37
37.61
37.53
37.17
36.44
36.87
36.6
37.42
37.0
37.17
36.63
37.27
37.08
36.81
36.91
36.57
37.14
36.59
36.85
36.73
36.71
36.99
37.46
37.77
38.22
38.68
38.9
37.62
38.05
38.26
38.38
38.47
38.35
38.27
38.22
37.83
37.26
37.69
37.63
37.3
37.35
37.18
37.62
37.15
36.83
36.96
37.43
37.77
37.97
38.43
37.01
37.15
36.31
36.24
36.92
37.62
37.67
37.38
37.35
36.46
36.29
36.04
35.87
37.15
37.15
36.49
36.25
37.14
36.77
35.94
36.67
36.86
36.94
37.34
36.84
37.69
36.67
36.36
37.51
37.29
37.54
37.16
37.26
36.74
37.31
37.52
37.22
37.61
37.53
36.8
37.62
37.98
37.25
36.86
36.69
36.68
37.69
36.64
35.82
37.1
36.93
37.12
37.38
36.15
37.27
37.29
37.57
37.13
38.06
37.2
37.38
37.0
36.25
36.56
36.5
36.89
36.98
37.28
37.69
37.92
37.82
37.16
37.69
36.9
37.24
37.42
37.68
37.42
37.17
37.55
36.66
36.67
36.14
36.68
37.48
36.88
37.35
37.58
37.53
36.59
36.92
36.17
37.02
36.34
36.52
36.34
36.74
36.91
36.44
36.68
36.23
35.94
35.71
35.71
36.13
35.75
35.78
36.52
36.17
36.27
36.35
36.65
36.84
37.0
36.74
37.34
36.96
36.71
36.54
36.3
35.87
35.94
36.28
36.75
35.59
36.41
36.26
36.02
35.86
36.28
35.95
36.08
35.74
36.11
35.62
35.53
35.49
35.92
36.29
35.79
36.28
35.97
35.15
36.43
35.28
35.61
35.89
35.4
36.1
35.51
35.21
34.81
35.41
35.56
35.91
35.82
35.4
35.29
35.83
35.91
35.32
34.79
35.41
35.27
35.46
35.63
35.07
34.79
34.53
35.69
35.24
36.32
36.08
37.31
37.04
36.86
37.43
36.97
36.18
35.43
34.9
35.98
35.62
35.37
36.58
35.49
36.07
35.05
35.36
35.85
35.24
35.93
35.38
34.58
34.23
34.42
34.8
33.96
33.65
34.25
34.28
33.79
34.52
33.45
33.71
33.97
33.69
33.57
33.61
34.04
33.92
34.04
33.47
33.35
34.11
34.3
34.55
33.86
33.7
34.7
34.49
33.83
33.63
34.18
33.18
33.41
34.28
34.01
33.67
33.25
33.71
34.65
33.69
34.74
34.59
33.99
33.41
34.04
34.93
35.24
35.63
34.82
34.65
35.27
35.19
34.88
35.32
33.87
34.46
34.62
34.58
33.92
34.33
34.42
34.68
34.28
33.82
33.92
34.5
34.59
34.64
34.28
34.19
34.27
33.92
34.4
33.18
33.95
34.22
33.8
33.79
33.79
33.92
34.8
33.87
33.32
33.88
33.74
33.64
32.87
32.79
34.2
33.13
34.69
34.12
34.28
33.77
34.0
34.37
34.83
34.08
34.95
34.24
35.43
33.75
33.94
33.77
34.63
34.24
34.8
34.21
34.3
34.53
34.71
35.21
34.98
34.56
35.4
35.57
34.97
34.81
35.67
35.21
35.35
35.13
34.1
34.95
33.81
33.09
33.7
32.47
33.22
33.37
33.81
33.14
32.41
32.78
33.57
33.47
33.23
34.05
32.95
33.45
33.44
32.89
32.31
33.47
33.09
32.37
33.36
32.47
32.73
33.01
32.75
32.43
32.51
33.26
33.23
32.98
32.63
33.1
33.35
33.42
33.15
32.82
32.95
34.57
33.76
34.02
33.95
33.82
34.27
32.91
33.48
34.03
33.0
32.75
33.3
32.34
32.44
31.76
32.0
31.72
31.83
31.74
31.2
32.34
32.01
32.66
32.22
32.5
32.26
33.12
32.59
33.1
33.86
33.58
34.01
33.46
32.27
31.75
32.82
32.41
33.77
32.91
32.09
31.56
32.24
32.75
32.29
32.79
32.69
32.64
33.01
33.42
32.75
32.2
33.12
32.44
32.61
32.03
33.08
33.16
32.85
32.9
31.78
33.12
32.6
32.91
33.38
33.05
32.82
31.94
32.28
31.45
32.25
32.48
31.38
32.01
32.27
31.89
32.66
32.77
32.41
32.42
33.0
32.81
31.4
32.15
32.75
31.92
32.22
32.39
32.43
32.85
32.76
33.17
33.51
33.12
32.52
33.32
33.52
32.13
33.11
32.71
32.46
33.39
33.42
33.53
34.02
33.21
33.24
33.64
33.53
33.49
33.43
33.48
33.2
32.88
32.91
33.39
33.89
32.84
33.24
34.03
33.42
34.03
33.32
34.52
33.86
33.89
33.68
33.31
32.94
32.95
32.9
32.9
32.91
32.32
32.48
32.14
32.31
32.38
32.73
32.49
32.99
32.1
32.74
32.29
32.5
31.52
31.94
31.77
31.46
32.27
32.91
32.4
32.74
32.54
32.9
32.88
32.35
32.84
33.21
32.65
32.42
32.07
32.28
32.13
32.0
32.07
31.92
31.73
32.1
32.43
32.17
31.86
31.6
32.09
32.69
32.23
32.14
32.27
32.27
32.73
31.74
32.18
32.37
32.11
32.42
32.48
32.98
33.01
32.08
32.23
32.52
32.08
31.96
32.3
31.86
31.3
31.6
31.52
31.51
31.39
32.34
32.91
31.6
32.75
31.78
33.09
33.22
33.03
33.16
32.64
33.4
33.17
33.39
33.74
34.04
33.09
33.05
33.34
2.81
7.59
15.98
15.5
15.88
15.23
15.12
15.26
14.57
15.08
14.89
14.5
13.99
14.43
14.23
13.06
14.05
14.72
14.45
15.11
15.64
15.09
14.4
14.92
14.34
14.22
14.22
14.47
14.19
14.52
13.51
14.33
14.24
14.4
13.93
14.2
14.73
14.21
14.37
14.98
14.77
15.16
15.53
15.87
15.14
15.17
14.92
14.7
15.19
15.53
16.06
15.19
15.33
16.01
15.82
15.45
16.14
16.05
16.16
15.82
15.79
14.62
14.97
14.92
14.49
13.74
14.37
14.06
14.21
14.5
14.52
14.18
14.19
14.59
13.85
14.47
13.99
14.5
14.63
14.79
14.97
15.93
15.1
14.64
14.29
14.68
14.76
14.05
13.68
13.44
14.19
14.2
14.69
15.38
14.93
16.07
15.6
15.79
15.96
15.32
16.59
15.44
15.36
15.79
15.92
15.72
15.3
15.45
16.13
16.22
17.28
16.05
15.73
15.87
16.05
16.27
15.71
15.56
15.66
16.07
16.71
16.22
15.61
15.83
16.04
16.44
16.28
15.45
15.87
15.9
16.7
16.35
15.66
15.68
16.44
15.9
15.17
15.33
15.86
16.69
16.77
16.12
15.86
16.92
16.51
16.66
16.39
16.66
17.04
16.89
16.18
16.9
16.59
17.73
17.75
17.27
17.95
17.51
17.39
17.24
17.76
18.4
17.42
17.78
18.36
18.14
17.67
17.71
17.08
17.08
17.22
16.45
15.96
15.76
16.46
16.98
17.17
16.65
17.1
17.08
16.66
16.22
16.03
16.46
17.41
18.1
17.24
17.55
18.14
17.26
17.54
17.98
17.92
17.87
17.82
17.63
17.05
17.86
17.35
17.58
17.78
17.52
17.89
18.16
18.55
18.25
18.12
18.02
17.98
17.89
17.93
17.67
17.78
17.91
18.7
18.18
17.27
17.24
17.17
16.95
17.25
17.37
18.04
18.49
18.31
17.93
17.89
17.04
17.19
16.94
16.64
16.99
16.94
17.28
17.23
16.87
17.37
18.24
16.82
17.1
17.68
18.08
18.54
18.62
17.93
18.09
18.2
18.2
18.86
18.54
18.75
18.32
18.53
19.25
18.73
18.35
19.25
19.38
18.52
18.97
19.26
20.04
19.9
20.31
20.73
20.4
21.28
21.55
21.39
20.61
20.57
21.38
20.78
20.4
20.11
21.02
20.8
20.96
21.13
21.78
21.5
20.52
20.84
21.67
21.19
21.25
21.59
22.09
21.72
21.54
20.69
20.81
21.68
22.48
22.46
21.87
21.34
21.52
21.09
20.77
21.06
21.18
20.65
20.17
21.12
20.29
20.3
20.28
21.14
20.35
20.08
20.27
19.85
19.96
19.93
18.36
19.04
19.51
20.3
20.51
20.49
21.53
21.09
20.89
20.22
20.51
20.5
20.01
20.07
19.61
20.38
20.66
20.84
21.1
20.84
19.97
20.68
21.02
21.17
21.38
21.52
21.77
21.74
21.63
21.58
21.56
21.6
21.82
21.43
22.08
22.44
21.57
22.28
22.47
21.22
21.45
22.15
22.51
22.56
21.93
21.46
21.11
21.19
21.16
20.52
21.51
21.23
20.93
20.7
20.66
21.22
20.83
21.0
21.53
21.4
21.35
20.9
20.29
19.65
20.03
19.98
20.24
19.72
19.34
20.61
19.56
20.07
20.33
20.02
20.66
21.16
20.97
21.63
21.34
20.8
21.63
20.43
20.48
21.06
20.95
21.06
21.08
21.0
20.8
20.38
20.85
20.7
21.81
21.66
21.38
21.16
21.22
20.07
20.4
20.08
20.6
20.31
20.93
20.93
21.13
20.07
20.36
20.71
20.91
20.46
20.49
19.98
20.01
20.68
20.86
20.85
21.09
21.81
21.38
20.87
20.2
19.95
19.66
19.66
20.84
20.65
20.12
19.9
19.64
20.56
20.36
20.66
20.7
19.13
19.79
19.19
18.92
18.8
18.15
17.63
18.31
18.77
18.88
18.58
19.22
18.86
18.94
19.58
18.95
19.3
19.0
19.15
19.32
19.37
19.44
18.68
18.56
18.17
18.18
17.87
17.17
17.55
18.01
17.51
18.02
18.14
18.1
18.56
18.04
18.19
17.55
17.01
18.02
17.77
17.93
18.01
18.17
18.08
17.15
17.57
17.39
17.87
18.63
17.9
18.16
18.43
18.05
18.31
18.17
18.11
19.32
19.19
18.61
18.11
18.07
18.46
17.95
18.24
18.53
18.68
19.07
18.84
18.53
18.26
17.89
17.7
17.92
18.19
17.58
17.06
18.07
17.9
18.08
18.49
18.55
19.17
19.7
19.46
19.59
19.51
19.71
18.79
19.11
18.74
18.85
19.2
18.44
18.64
19.01
19.2
18.73
18.54
18.51
18.36
18.25
19.23
19.21
19.05
20.04
19.63
19.5
19.95
19.68
19.28
20.16
19.52
19.62
19.68
19.07
19.26
18.57
18.7
18.81
18.52
17.76
17.97
18.49
17.99
18.66
18.75
18.29
18.83
18.92
18.97
18.99
18.49
18.43
18.23
18.47
18.82
17.92
18.6
18.38
18.67
18.23
18.54
18.26
19.04
19.19
19.44
20.15
18.87
18.31
19.18
18.54
17.87
18.54
18.35
18.02
18.23
18.35
18.42
18.08
17.91
17.42
18.32
18.1
18.07
18.1
18.17
18.2
18.4
18.32
17.51
17.54
17.72
17.39
16.84
17.14
16.72
17.21
17.19
17.3
16.6
17.05
16.6
16.2
16.54
17.17
17.77
18.39
17.56
17.84
18.36
18.9
18.61
17.51
18.21
18.94
18.56
18.34
18.02
18.12
17.55
18.44
17.86
18.38
18.57
18.68
18.77
18.07
18.01
18.33
18.35
18.38
18.06
18.36
18.1
18.07
17.62
17.98
17.78
18.67
18.59
17.94
17.78
18.22
17.63
18.22
17.8
18.61
18.91
18.94
18.95
18.68
18.82
18.76
18.5
18.2
18.71
18.48
18.72
19.27
18.84
19.13
18.28
18.13
18.26
18.77
18.54
18.59
18.84
18.15
17.9
18.69
19.15
18.86
18.19
18.39
18.9
18.79
18.7
18.05
18.74
18.83
19.73
18.69
19.11
18.1
18.36
18.83
18.42
18.62
18.05
18.52
18.22
18.75
18.96
19.43
19.12
20.06
18.88
19.3
18.98
18.82
18.33
17.73
18.41
17.37
18.19
17.5
18.13
18.46
18.07
18.22
18.38
18.51
18.73
18.02
18.5
18.9
18.13
18.88
18.44
18.6
18.54
18.96
19.35
19.5
18.83
18.64
18.3
18.27
18.64
18.85
18.6
18.76
18.73
19.7
18.76
18.98
18.33
17.69
18.29
17.98
17.74
18.18
18.96
17.66
18.28
18.16
18.21
18.1
17.39
18.44
17.91
17.01
17.67
17.82
17.38
17.05
16.95
16.6
16.87
17.06
17.31
17.57
18.13
17.86
19.09
17.99
17.51
17.3
16.96
16.65
17.32
16.87
17.58
16.64
17.18
17.7
17.11
17.37
17.29
17.35
17.54
17.29
17.36
17.13
18.06
18.29
18.81
18.29
18.68
18.84
19.77
18.82
19.11
18.73
19.34
19.89
19.47
18.62
18.89
19.19
19.01
19.19
19.03
19.21
18.86
19.24
18.88
18.86
19.52
19.36
19.15
19.59
20.31
20.11
20.52
20.47
20.12
19.93
19.73
19.86
20.55
19.64
19.35
19.35
20.07
19.59
19.71
19.85
19.5
19.13
18.95
18.64
20.05
19.99
19.19
19.59
19.49
19.53
19.68
18.91
19.48
19.89
20.3
20.08
20.45
20.42
20.15
19.34
18.96
19.68
19.21
19.14
19.04
19.3
18.33
18.9
18.68
18.51
17.8
18.71
19.19
19.36
18.5
18.79
18.55
17.83
18.31
18.0
17.83
17.85
17.71
18.89
18.66
18.33
18.1
19.77
19.78
20.19
19.69
20.38
20.09
19.72
19.84
19.72
19.85
20.41
20.32
20.18
20.78
19.58
19.36
18.46
18.88
19.17
18.85
18.75
19.47
19.64
19.41
19.09
19.46
19.94
19.46
18.88
18.62
19.0
19.44
19.15
18.55
19.11
19.34
18.99
19.19
19.78
19.02
18.79
19.35
18.58
18.19
18.72
19.4
18.53
18.99
19.84
19.6
19.24
18.37
18.7
19.02
19.27
18.85
18.8
19.7
19.4
18.84
18.59
19.68
19.81
20.32
20.21
21.25
21.1
20.56
20.24
20.09
20.79
20.75
21.67
20.92
21.05
20.9
21.07
20.28
20.62
20.38
20.51
21.31
20.61
21.48
21.77
21.81
21.35
21.87
21.43
21.21
21.87
21.29
20.81
20.73
21.37
21.15
21.58
21.66
21.59
21.07
20.96
20.62
20.9
20.54
21.46
21.53
22.2
23.13
22.9
23.56
22.99
23.36
22.88
22.77
23.54
23.73
23.96
23.98
24.13
23.03
23.55
23.62
22.6
23.19
23.88
22.85
22.29
22.0
21.87
22.79
21.53
22.29
22.19
23.32
22.8
22.25
22.37
22.85
22.89
22.79
22.77
22.88
22.99
23.73
23.39
22.76
22.94
23.86
23.3
23.74
24.12
23.15
24.17
23.36
24.4
22.97
23.11
23.49
23.32
22.75
23.1
23.43
23.22
23.28
23.36
22.97
23.26
22.79
23.16
23.46
23.6
23.21
22.74
23.15
22.48
22.38
22.62
23.3
23.39
23.02
22.36
21.99
22.66
21.82
21.25
21.29
22.09
21.75
21.6
21.73
21.93
22.12
21.77
21.83
21.62
21.52
21.1
21.97
20.5
20.71
20.66
21.11
20.84
19.66
19.32
20.24
20.05
20.01
20.54
20.89
20.67
21.0
21.7
21.1
21.1
22.17
21.83
21.5
21.61
21.18
21.21
21.82
22.11
21.71
21.71
21.5
22.12
22.29
21.97
21.94
21.57
22.16
21.57
21.47
21.16
20.88
20.94
20.52
21.49
21.51
21.74
22.25
21.78
21.72
22.29
21.71
21.89
22.13
22.31
22.76
22.55
22.82
21.85
22.44
22.21
22.37
22.21
22.9
22.4
22.38
22.49
21.9
22.34
22.46
22.27
21.45
22.88
22.33
22.13
22.22
22.73
22.56
21.94
22.27
21.79
22.08
22.28
22.75
21.9
20.91
21.63
22.25
22.09
22.66
22.21
21.73
22.34
22.16
21.49
22.04
22.1
21.57
21.65
21.78
22.18
22.24
22.1
22.07
21.69
21.25
21.86
22.79
22.87
22.66
22.78
22.74
22.38
22.4
22.1
21.54
22.62
22.6
22.8
21.36
21.74
22.39
21.25
22.09
22.47
22.27
21.99
22.63
22.37
22.32
22.59
23.12
22.46
23.67
22.73
22.76
22.15
22.37
22.84
21.39
21.87
21.89
22.06
22.22
22.71
20.9
21.37
21.87
22.04
22.76
22.29
22.33
21.01
21.68
21.31
22.55
21.69
21.89
21.34
21.03
21.37
21.61
21.42
21.32
21.89
21.03
20.87
21.15
21.68
21.92
21.5
21.8
21.28
22.01
21.38
21.15
21.27
21.57
22.78
23.05
23.05
22.79
22.51
22.35
22.46
23.01
22.14
22.81
22.83
21.88
22.52
21.9
21.56
22.28
22.95
22.75
22.36
23.25
22.42
21.81
22.12
22.21
22.11
22.37
22.99
22.66
22.91
21.92
22.68
22.82
22.49
22.52
21.71
22.7
22.75
22.31
22.16
21.75
21.94
22.18
22.83
22.84
22.81
23.76
23.09
23.37
23.72
23.2
23.29
23.1
22.21
22.43
22.81
22.62
23.28
23.6
23.79
23.62
23.44
23.41
23.08
23.97
24.61
23.34
24.77
23.63
24.14
23.57
24.63
23.24
22.77
23.32
23.08
24.11
23.33
24.07
23.13
23.2
22.92
23.39
23.76
24.02
23.2
23.79
23.03
22.71
23.23
23.91
23.99
23.55
24.03
23.88
22.86
23.46
22.93
23.14
23.15
22.36
23.59
23.04
22.64
22.93
23.53
23.43
22.74
22.89
23.14
23.17
23.6
23.3
23.58
23.09
23.45
23.36
23.23
23.34
23.21
22.9
22.68
22.35
22.39
22.22
21.68
23.68
22.94
22.78
22.96
22.45
22.86
23.22
23.16
22.67
22.87
23.25
22.97
23.21
22.93
23.0
22.74
23.77
23.28
22.82
23.28
23.0
22.92
23.06
22.58
23.04
22.4
23.05
22.47
22.05
22.41
22.25
22.57
22.49
21.9
22.34
22.49
22.16
22.5
22.46
22.21
22.74
23.01
23.37
23.71
23.21
22.53
22.13
22.63
23.93
23.86
23.2
23.11
22.82
22.85
23.02
22.55
23.1
22.94
23.13
23.38
23.32
23.39
23.93
24.34
23.03
23.32
24.04
23.99
24.2
23.08
23.54
23.88
23.49
24.29
23.59
24.09
24.69
24.25
24.27
24.35
23.95
23.89
23.32
23.64
23.94
24.01
24.37
24.28
24.16
23.83
23.8
23.49
23.98
23.69
23.88
24.03
24.84
23.76
23.7
23.82
24.48
24.3
23.8
23.74
23.95
24.38
24.52
24.7
24.83
24.52
24.98
24.36
25.05
25.46
25.17
25.16
24.37
25.64
25.02
24.88
24.41
24.08
24.41
24.58
25.49
25.16
25.32
25.17
24.93
25.23
25.52
24.89
25.42
24.57
25.49
25.18
25.47
26.15
26.31
26.08
25.36
25.49
24.41
25.08
25.52
25.55
25.15
26.15
25.62
25.96
25.17
25.14
25.33
24.16
24.69
23.88
24.44
24.54
24.42
23.81
23.55
24.58
24.37
24.15
24.86
24.25
24.51
24.87
24.71
24.48
24.41
24.0
24.22
23.73
23.54
23.64
23.26
23.43
23.47
23.48
22.6
22.26
22.87
23.45
23.93
23.05
24.37
23.49
23.83
24.42
23.47
23.36
23.74
23.26
23.68
23.41
22.57
23.12
23.46
23.18
22.89
23.7
23.96
23.59
24.24
23.99
23.52
23.23
24.09
23.79
23.53
22.79
22.57
23.02
22.63
22.35
22.92
22.13
21.46
22.11
21.72
21.33
22.17
22.5
21.96
21.77
22.16
21.96
22.11
22.9
22.38
21.79
22.25
22.08
22.51
21.45
20.94
20.93
21.97
21.76
21.48
21.42
21.48
21.39
21.36
22.18
21.52
20.96
20.8
20.84
21.05
21.82
22.1
22.39
22.29
21.62
21.26
21.16
22.03
22.66
22.09
22.37
21.93
21.56
21.52
21.66
22.07
21.25
20.53
21.73
21.39
21.33
21.33
21.5
20.77
19.81
19.94
20.58
21.39
21.26
21.74
22.59
21.58
21.75
22.23
22.1
21.46
21.84
21.68
21.83
21.16
21.55
21.19
20.82
20.69
20.47
20.73
20.41
20.2
19.78
19.74
20.56
20.57
20.49
20.67
21.48
21.66
20.92
20.75
21.36
21.34
22.23
21.63
21.62
21.91
22.03
22.67
22.19
21.51
21.77
21.84
22.42
21.74
21.98
21.29
21.94
23.13
22.16
22.29
23.34
22.69
22.32
22.43
23.27
23.2
22.68
22.33
22.39
22.95
23.26
22.3
22.14
23.14
22.68
23.03
23.06
22.97
22.65
22.43
21.93
22.23
22.79
22.32
22.06
21.5
21.08
21.59
22.31
22.02
22.22
22.56
21.78
22.39
22.49
21.22
21.87
21.09
21.74
22.09
21.75
21.88
21.86
21.94
21.48
21.2
21.24
21.18
21.27
20.61
20.42
20.57
21.0
21.04
21.46
20.28
20.48
20.41
21.11
20.45
20.46
20.88
20.18
20.49
20.7
20.22
20.87
20.25
20.65
20.33
21.05
21.83
21.52
20.84
21.01
20.88
20.86
21.38
21.66
22.9
22.42
22.96
23.27
22.36
22.71
22.51
22.08
22.07
22.61
22.33
23.07
23.22
22.06
23.22
22.7
22.98
22.12
22.42
21.08
20.75
21.04
21.67
21.16
21.09
21.14
21.3
20.45
21.01
20.87
21.26
21.25
21.09
21.34
21.35
20.71
21.14
21.43
21.83
21.35
21.49
21.21
20.88
20.16
21.76
20.93
20.46
21.08
21.21
21.53
22.46
22.15
21.8
21.9
21.21
21.38
21.86
21.29
21.76
21.78
21.95
22.17
22.19
22.41
23.02
22.62
22.42
22.35
22.42
21.55
20.85
21.03
21.57
21.2
21.19
21.12
22.31
21.63
22.91
22.31
22.05
22.26
22.13
21.63
22.14
21.64
21.74
22.27
22.13
22.0
22.21
22.05
22.47
22.03
23.12
22.43
22.45
22.43
22.7
22.71
22.18
22.34
22.59
22.22
22.38
22.67
22.18
21.93
22.72
22.07
22.26
22.91
22.6
22.68
22.72
22.04
22.18
22.58
22.52
22.76
23.59
22.87
22.85
22.75
21.99
23.57
23.84
23.43
23.48
23.9
23.55
23.28
23.05
22.82
22.84
22.96
23.07
23.18
23.6
23.1
22.68
22.39
21.99
22.96
22.23
21.82
22.7
22.33
21.5
21.38
21.63
22.59
22.01
23.07
22.35
22.39
22.49
21.82
21.82
21.92
22.36
22.8
23.17
23.43
23.26
23.0
22.89
21.91
21.9
22.6
22.16
21.38
21.95
22.1
21.68
22.79
23.23
23.08
22.31
22.26
22.81
22.64
23.0
22.52
22.05
22.52
22.18
22.1
21.73
21.98
23.66
22.09
22.15
23.39
23.32
23.63
24.03
23.33
22.89
23.35
23.11
22.81
23.25
22.96
23.24
22.95
22.33
22.58
22.52
23.06
22.73
22.5
22.82
22.22
21.82
22.84
22.47
22.68
23.12
22.0
22.29
22.31
22.66
22.62
22.71
23.02
23.3
23.63
23.36
23.59
24.42
23.22
23.46
23.07
22.86
23.3
23.0
23.27
22.96
24.08
23.94
23.16
23.25
23.36
24.01
24.53
24.43
24.62
24.09
23.44
23.12
23.63
23.73
23.78
23.31
23.88
23.54
23.82
23.59
24.05
24.08
24.13
23.87
24.08
24.7
25.17
24.92
25.86
25.78
25.09
25.78
25.68
25.44
25.33
24.86
24.58
25.08
25.85
26.76
26.26
27.06
25.95
26.68
26.97
26.73
27.27
27.2
27.92
27.65
27.5
27.18
28.1
27.93
28.07
28.01
27.4
27.63
26.69
27.19
27.08
27.45
26.97
27.02
26.91
26.71
27.52
26.1
26.56
26.32
26.22
26.38
27.39
26.92
26.43
26.35
26.68
27.42
27.6
27.58
27.5
27.02
27.83
27.87
27.72
26.93
27.17
27.1
27.51
27.27
27.11
27.12
27.11
26.47
26.95
26.91
27.48
27.63
27.16
26.9
26.67
27.22
27.84
26.94
27.58
27.11
27.99
27.69
27.68
27.68
28.91
28.07
28.44
28.67
27.77
27.9
27.57
28.67
28.5
28.12
27.79
28.11
28.52
28.3
28.72
28.6
29.03
29.0
28.57
28.22
29.59
29.89
29.46
29.7
29.22
29.52
29.14
28.96
29.22
28.07
27.59
28.24
28.6
28.14
29.15
28.04
28.54
28.73
27.95
28.39
28.85
28.17
28.83
29.21
28.31
28.58
28.01
27.67
27.84
27.69
27.5
26.77
27.23
27.33
26.77
27.15
26.85
27.83
27.16
27.49
27.1
27.1
27.01
26.85
27.09
27.86
27.85
27.87
28.17
28.8
28.32
27.62
27.84
27.83
28.08
28.49
28.37
27.91
27.86
27.82
28.45
28.12
28.54
28.51
27.67
27.91
28.06
28.13
27.71
28.01
27.77
27.63
28.1
27.33
27.67
27.29
27.83
28.06
26.99
27.43
27.5
26.91
26.62
26.65
26.93
26.26
26.54
25.67
25.81
25.95
25.95
25.44
26.31
26.35
26.16
25.86
26.81
26.88
25.65
26.18
26.12
25.6
25.49
25.94
25.64
25.32
25.73
26.28
26.12
26.49
26.91
26.61
26.11
26.69
26.17
26.36
26.57
26.01
26.55
27.35
26.89
27.47
27.67
27.67
27.78
27.75
27.11
27.76
27.89
27.72
27.41
27.28
27.31
27.35
27.65
27.01
26.93
27.21
26.67
26.62
26.51
26.88
27.41
27.52
26.44
27.11
25.98
25.63
25.43
25.92
26.52
25.48
26.19
26.25
25.38
25.58
25.84
26.25
26.08
26.65
25.66
26.54
25.73
25.65
26.36
25.95
25.58
24.64
24.68
24.03
23.05
24.1
24.44
24.2
24.16
23.97
24.59
24.5
24.28
24.8
24.19
23.57
23.22
23.48
23.53
23.62
23.42
24.2
23.85
23.39
23.23
23.48
22.98
23.24
23.09
23.36
23.75
23.7
24.35
23.82
23.22
23.87
24.18
24.0
24.2
24.68
24.35
24.32
24.3
24.61
24.25
24.41
24.4
24.79
24.01
24.59
23.76
23.77
24.62
24.32
24.61
24.1
24.16
24.46
24.86
24.32
24.8
25.28
24.35
24.32
25.29
25.09
23.98
24.53
25.34
25.13
25.22
24.64
25.1
24.61
25.17
25.23
24.72
24.35
24.93
24.69
25.32
25.61
25.82
25.88
25.33
25.64
25.06
25.03
25.2
24.94
24.56
24.79
25.09
24.54
25.01
24.25
25.03
25.08
24.94
25.03
25.22
24.54
24.61
24.4
25.03
25.17
25.22
24.43
24.89
25.59
24.65
25.4
24.57
25.08
24.63
25.57
25.68
24.85
24.97
25.36
24.87
25.22
25.48
25.55
26.18
25.47
25.19
25.14
24.18
23.66
24.05
24.34
24.19
23.59
23.81
23.65
24.16
24.4
24.42
24.28
23.91
24.44
23.23
23.85
23.65
23.79
24.82
24.37
23.91
24.01
23.64
23.73
23.2
23.78
23.02
22.87
23.06
22.8
22.5
23.03
23.32
22.82
21.8
22.4
21.98
22.35
22.4
22.74
22.06
23.64
22.8
23.01
23.05
23.01
22.88
23.72
23.64
23.52
22.97
22.14
22.16
22.06
22.85
23.17
22.64
22.93
22.46
23.11
23.3
23.76
24.27
23.31
23.29
24.41
24.19
24.98
23.99
24.65
24.04
24.93
25.14
24.24
24.18
24.82
25.32
24.5
24.64
25.19
25.52
25.43
26.4
25.93
25.86
26.4
25.7
26.91
26.17
26.87
26.55
26.86
26.12
25.69
26.54
25.8
26.16
26.4
25.98
25.73
25.51
25.39
25.69
26.0
25.78
26.92
26.84
26.78
26.8
27.6
26.95
27.58
27.11
27.4
28.48
28.19
27.36
26.64
26.26
26.34
26.92
26.31
27.72
27.68
27.91
27.15
27.08
26.75
27.05
26.36
27.22
26.01
26.27
26.38
26.7
26.57
26.03
25.68
25.61
26.31
25.89
26.03
27.12
26.58
27.08
26.29
26.1
26.18
25.68
25.66
25.71
25.34
24.59
25.01
25.38
25.38
25.26
26.43
26.37
25.33
25.94
25.42
25.33
25.8
25.78
25.17
25.92
25.86
25.39
25.73
26.05
25.85
26.09
26.16
26.21
26.76
26.17
26.94
26.77
27.5
26.96
26.67
26.89
26.96
27.16
27.47
27.87
27.24
27.09
26.74
27.28
26.57
26.07
26.37
25.59
26.37
27.0
26.78
27.08
27.08
27.81
27.18
27.25
27.5
26.97
26.93
26.62
27.93
27.32
27.13
26.71
26.15
26.49
26.84
26.17
26.79
26.9
26.54
26.61
26.38
26.03
27.05
25.91
26.21
25.67
26.37
26.1
26.33
25.43
25.39
25.1
26.4
26.06
25.95
26.85
26.6
27.27
27.5
26.97
26.39
26.75
27.47
28.09
27.69
26.8
26.96
27.61
27.52
26.99
28.01
26.73
26.69
27.61
27.64
27.42
28.01
28.25
28.16
27.78
27.71
26.83
26.43
26.79
27.2
27.43
27.17
26.6
27.57
26.43
27.61
27.95
27.7
27.93
27.1
26.65
26.48
27.07
27.6
27.59
26.52
26.72
27.23
26.31
26.6
26.58
26.36
26.0
26.18
26.72
25.63
25.68
26.45
26.75
27.01
27.36
27.44
26.99
27.13
27.02
28.29
27.53
27.39
27.31
27.55
27.31
27.11
26.17
26.72
26.36
26.05
26.97
26.55
26.96
27.16
26.41
26.75
26.31
26.13
26.44
26.27
26.83
26.74
26.78
26.36
26.54
26.83
27.04
27.29
27.45
27.63
27.83
27.95
27.81
27.27
27.58
27.12
27.4
26.85
25.94
26.39
26.37
26.08
26.46
27.12
27.15
27.25
27.63
28.19
28.11
27.61
27.98
27.43
27.2
27.18
27.03
27.73
27.39
28.03
27.21
27.74
27.66
27.16
27.89
28.86
28.76
27.37
27.97
28.76
28.84
28.79
28.26
28.58
28.57
27.93
27.47
26.95
27.53
27.68
26.9
27.64
26.92
27.36
26.8
27.68
28.04
28.3
28.29
27.65
27.61
27.47
27.73
28.88
29.59
28.76
28.97
28.66
28.33
28.79
30.06
29.79
29.95
29.74
29.74
29.07
28.66
28.47
28.01
28.63
28.88
29.87
29.0
29.34
29.34
29.63
28.84
29.24
30.47
30.08
29.66
30.14
29.54
29.67
28.66
29.32
29.75
29.96
29.78
29.51
29.45
29.72
28.88
29.46
29.68
29.23
29.19
29.09
29.76
29.39
29.54
28.96
29.35
29.04
28.73
28.57
28.68
29.01
28.45
28.62
28.86
28.99
28.4
28.73
29.63
29.33
29.51
29.88
28.92
29.68
29.43
29.9
29.49
29.88
29.22
29.96
29.16
28.84
28.63
28.48
28.63
28.97
28.53
27.94
28.48
28.34
28.88
29.56
29.3
28.57
28.53
28.31
28.13
28.6
28.27
27.86
27.72
28.58
29.02
27.8
28.82
28.19
28.73
27.8
28.11
27.93
28.3
28.81
28.91
28.11
29.49
28.97
29.14
29.53
29.31
28.93
29.74
28.88
29.5
29.13
30.83
30.15
30.37
31.13
31.06
31.04
30.92
30.61
30.25
29.76
30.49
29.9
30.0
30.08
30.87
30.58
30.07
29.84
30.02
30.46
30.48
30.5
30.14
29.54
29.51
29.36
30.15
29.47
29.5
29.59
30.34
29.85
30.2
29.96
30.66
31.37
30.66
31.02
31.62
31.38
31.99
31.73
31.18
31.63
31.49
30.98
31.85
31.49
31.79
31.75
31.93
31.79
31.49
31.94
31.8
31.25
30.81
31.52
31.42
30.51
30.83
30.16
30.87
30.86
31.27
30.67
30.83
30.77
30.77
31.0
30.76
30.3
30.68
30.6
30.62
30.6
29.89
29.75
29.62
29.15
29.84
30.22
30.16
30.1
29.78
31.3
30.47
30.36
30.33
30.36
30.2
30.25
30.28
30.79
31.44
30.88
30.64
29.87
30.33
30.69
30.41
30.65
30.26
30.14
29.63
30.35
30.27
30.46
29.85
29.94
30.24
30.72
30.28
29.94
30.56
30.0
30.14
30.06
29.59
29.42
29.81
30.16
29.1
30.35
29.32
29.24
29.92
30.12
30.22
30.25
29.68
29.3
29.53
29.94
30.28
29.62
29.58
30.1
30.24
28.54
28.76
28.33
29.25
29.55
28.31
28.81
28.67
28.22
28.33
27.81
27.92
28.12
27.29
27.86
26.67
27.16
27.17
26.93
27.14
27.91
26.83
27.65
27.3
27.72
28.06
28.46
28.87
27.45
27.62
27.6
28.01
27.38
27.3
27.05
25.92
26.84
27.41
27.05
26.69
27.38
27.68
27.79
27.79
27.89
26.88
28.2
27.88
27.89
27.7
27.92
26.76
26.57
27.1
27.45
27.72
26.89
27.62
27.5
27.83
27.5
28.15
29.11
28.51
29.33
29.09
29.35
30.29
30.37
30.26
30.4
30.47
30.25
30.15
30.07
30.07
30.84
31.14
31.15
31.0
31.04
30.89
31.36
31.23
31.2
30.32
30.34
30.8
30.84
30.01
29.71
30.42
29.85
29.79
29.41
29.63
29.85
29.26
29.2
29.7
29.07
28.88
29.57
29.75
30.08
30.49
30.38
29.49
29.44
29.6
28.75
28.73
29.11
28.27
28.54
29.17
29.27
28.8
29.63
29.66
29.36
29.85
30.07
30.37
29.73
30.12
30.28
30.58
29.71
30.23
30.55
30.53
29.85
29.92
30.23
30.25
30.3
30.05
30.25
29.86
30.27
30.89
31.13
30.99
30.21
30.71
30.21
31.0
30.84
30.94
30.78
31.27
30.15
31.5
31.03
30.76
31.54
30.98
31.77
31.19
30.53
30.57
30.91
30.64
30.53
30.75
30.7
31.07
31.02
31.9
30.9
30.5
30.54
31.14
31.21
31.66
31.62
31.87
32.49
32.18
32.39
32.25
31.77
31.65
31.65
31.75
31.87
31.89
31.7
32.39
31.81
31.31
30.54
29.62
29.64
30.2
31.22
30.43
29.69
30.25
31.08
30.67
30.44
30.51
30.4
30.52
29.95
30.12
29.79
29.67
29.64
30.16
30.8
29.92
30.44
30.7
30.36
30.86
30.96
30.44
30.06
30.69
30.57
31.22
30.8
30.17
31.26
30.19
30.02
29.46
29.85
29.79
29.78
30.19
30.31
30.34
30.54
30.15
30.67
30.14
30.09
30.1
30.04
29.1
30.26
30.92
30.33
30.58
30.24
30.64
30.93
30.81
30.44
29.87
30.0
30.62
31.71
31.2
30.69
30.92
31.19
32.05
31.29
30.98
31.91
30.8
30.35
30.19
30.56
31.19
31.01
30.55
31.3
30.7
31.0
30.34
30.57
30.53
31.02
31.1
30.93
30.42
30.38
30.79
31.7
32.27
31.46
31.03
31.38
32.02
32.02
31.25
30.76
30.52
30.72
30.68
30.78
31.0
31.18
31.08
30.9
31.34
30.88
31.03
31.75
30.91
31.47
31.88
31.37
31.21
32.02
31.78
31.72
32.14
31.35
31.21
31.41
31.43
31.88
32.1
31.79
31.53
32.32
31.84
31.68
31.56
31.44
31.61
31.8
31.97
31.74
32.0
32.5
31.89
31.86
31.33
30.94
31.47
31.05
30.83
31.04
31.14
31.47
31.66
30.68
31.27
31.01
31.01
30.89
30.35
30.48
29.93
29.82
29.72
30.06
30.38
30.15
29.9
30.28
30.61
30.52
30.15
29.99
30.28
30.26
29.96
29.71
31.24
30.58
30.11
30.16
30.41
30.01
30.54
30.8
30.13
30.21
30.51
29.83
30.35
30.12
30.07
30.52
30.67
30.25
30.65
30.67
31.5
31.51
31.91
31.11
32.15
31.86
32.11
31.67
32.17
32.47
32.35
32.77
32.6
31.85
31.48
31.63
32.67
32.19
32.46
31.92
32.15
32.21
32.17
31.54
31.31
31.37
31.99
31.85
31.96
31.95
30.87
31.29
31.55
31.47
31.22
30.66
31.45
30.64
30.72
30.9
30.59
30.87
30.25
31.9
30.81
31.18
31.28
31.55
31.05
30.96
31.19
30.76
31.41
31.0
31.31
31.22
31.4
30.97
31.0
30.62
30.3
29.5
30.53
30.55
30.76
30.82
30.85
30.92
31.38
30.85
30.92
31.58
31.25
31.01
31.01
30.79
30.78
30.36
30.13
29.83
30.45
30.03
30.38
30.33
30.36
30.65
31.06
31.21
30.24
29.79
30.3
30.06
29.83
29.8
29.99
30.23
30.14
30.2
30.22
30.4
30.26
30.29
30.18
30.54
30.39
29.39
29.75
29.74
30.87
29.49
30.88
30.36
30.14
30.67
30.37
30.09
30.64
29.66
29.27
29.65
29.91
31.21
31.34
30.62
30.65
30.84
30.49
30.03
30.41
29.38
28.98
29.15
29.79
28.85
29.7
29.14
29.37
29.79
30.07
29.69
29.1
29.51
29.53
29.51
30.05
29.92
30.06
30.28
30.68
30.3
29.54
28.69
28.56
29.85
29.96
29.12
29.56
29.76
30.38
30.44
30.68
30.87
31.01
30.61
30.08
29.48
29.27
29.29
30.14
29.85
30.0
29.73
29.96
29.27
29.08
29.28
29.63
28.26
29.45
29.69
28.86
28.89
28.83
28.33
28.35
29.19
29.84
29.99
28.99
29.48
29.65
29.41
29.17
28.64
28.65
28.95
29.53
29.4
30.1
30.3
30.49
29.94
28.96
29.36
29.68
29.24
29.02
29.7
29.99
29.61
29.34
29.36
29.87
29.73
29.11
29.85
29.22
29.6
28.69
28.44
29.59
29.82
29.25
29.3
29.33
29.79
29.98
30.56
30.49
30.56
30.75
30.26
30.44
30.46
29.41
29.08
30.55
31.33
30.69
30.79
30.09
30.24
30.69
31.03
30.66
30.15
30.91
30.4
31.17
31.33
30.53
30.5
29.94
29.86
29.17
29.12
29.37
29.31
29.19
29.35
29.35
29.2
29.39
29.9
29.71
29.64
29.08
29.65
29.01
29.47
28.59
29.58
29.05
29.06
29.66
30.19
29.97
29.9
30.6
31.25
30.39
30.31
30.77
30.56
31.2
30.24
30.73
30.26
30.76
30.7
30.46
29.56
30.08
30.7
29.92
28.92
29.45
29.74
29.64
30.45
31.34
31.3
31.13
30.95
30.66
30.47
30.98
30.21
31.41
30.34
30.51
29.98
29.88
29.44
28.51
29.36
28.81
28.67
28.67
28.49
29.29
29.14
29.77
29.83
29.88
29.35
29.89
30.4
29.89
30.51
30.09
29.68
30.21
30.1
30.53
30.37
30.17
31.04
30.86
31.0
30.91
30.91
31.01
32.05
31.5
31.36
31.76
31.59
31.73
31.93
32.24
32.51
31.75
31.55
31.1
31.71
31.65
31.71
30.83
31.39
31.36
31.88
32.22
32.14
32.63
32.36
33.12
32.15
32.34
32.73
31.97
31.74
31.77
31.25
32.16
32.72
32.19
31.86
31.27
32.11
31.77
31.69
31.92
31.79
32.1
32.21
31.78
31.66
31.09
31.13
30.31
30.88
30.25
31.28
30.49
30.46
30.53
31.31
30.96
31.33
30.24
30.56
31.09
30.39
30.22
31.31
30.39
31.67
31.48
31.05
31.49
31.23
31.67
31.17
31.22
32.05
30.87
31.47
30.91
32.0
31.32
31.74
30.81
31.02
30.78
30.87
31.13
30.69
30.79
30.23
31.0
30.27
31.2
30.83
31.13
30.64
30.16
30.17
30.27
31.18
30.62
30.8
30.73
30.85
31.37
30.94
32.2
32.26
31.68
32.1
31.41
31.36
31.25
31.58
31.9
31.72
31.49
30.99
30.94
31.08
30.71
30.64
31.55
31.34
31.43
30.5
30.77
31.0
30.77
30.5
30.63
30.13
29.79
30.43
30.63
30.63
31.13
31.48
30.87
30.59
30.44
30.2
30.26
30.07
30.94
31.34
30.55
30.59
31.0
31.14
30.52
30.81
31.37
30.7
30.51
30.08
29.91
30.62
30.78
30.21
29.43
29.34
29.83
29.68
30.37
29.96
30.59
31.03
29.9
30.76
30.87
30.65
30.46
30.15
30.97
30.38
30.14
31.06
30.6
29.97
30.17
30.88
30.99
31.54
31.93
31.19
31.45
31.26
30.91
30.96
30.66
31.1
30.77
30.44
29.79
30.72
31.18
30.98
30.32
30.43
29.69
29.92
29.88
31.48
30.88
31.72
30.73
30.47
30.91
30.96
31.17
31.26
31.32
31.34
30.97
30.5
30.08
31.02
30.97
30.87
30.65
30.03
29.95
30.43
30.26
30.37
29.53
29.45
29.88
29.68
29.85
30.03
29.87
29.34
29.79
29.7
29.7
29.92
29.17
28.89
29.74
30.17
29.8
30.28
30.17
30.49
30.12
30.14
30.78
30.13
30.19
29.67
29.61
29.45
29.29
28.42
27.93
29.25
28.41
28.93
28.8
29.15
29.03
28.93
29.47
28.9
29.12
28.79
29.16
28.84
28.7
28.59
28.82
27.94
28.96
28.81
29.36
28.73
28.43
28.75
29.35
29.24
29.98
30.2
29.65
29.84
29.75
29.55
29.67
28.82
29.87
30.47
30.05
30.16
29.43
29.81
29.9
29.78
29.59
29.9
29.18
29.34
29.78
29.61
29.97
30.05
30.53
30.24
30.73
30.44
30.51
30.28
30.34
31.05
30.47
30.3
30.83
31.27
31.08
31.23
31.84
31.58
32.19
31.86
31.3
31.27
30.81
30.84
31.49
31.9
31.48
31.7
32.96
31.27
31.87
31.25
31.21
31.16
30.97
31.38
31.38
31.44
31.34
31.27
32.11
31.66
32.84
32.21
31.98
31.99
32.08
31.5
31.73
31.52
31.49
32.62
32.16
32.82
32.41
32.69
32.28
32.45
31.88
31.74
30.74
31.35
30.94
31.52
31.3
31.15
31.01
31.71
31.49
32.05
31.99
31.96
32.6
32.26
31.6
31.3
32.12
31.8
31.51
31.27
31.55
30.61
31.03
30.65
31.18
30.1
30.46
31.03
31.56
30.9
32.1
32.16
32.0
31.99
31.51
31.53
30.99
30.72
30.82
31.15
30.67
30.88
30.82
31.52
32.31
31.56
31.6
31.31
30.95
30.28
30.18
30.73
29.89
29.79
29.16
29.24
30.24
29.91
29.88
29.92
30.47
29.8
30.15
30.02
30.34
30.51
31.03
31.28
31.48
31.87
31.04
30.97
31.49
31.71
30.96
30.96
31.01
31.89
30.95
30.21
31.17
30.04
30.76
30.97
31.1
30.61
30.95
31.24
30.19
29.59
29.7
31.27
30.94
30.83
31.25
31.25
31.9
31.69
31.51
31.23
31.14
30.61
30.81
30.56
30.77
30.94
30.79
30.84
30.48
31.13
31.96
31.23
31.26
30.95
31.85
31.85
31.16
30.78
31.5
32.13
32.34
32.96
32.36
32.11
33.37
33.53
33.41
33.29
32.85
32.14
31.98
32.39
31.3
31.35
31.09
31.31
31.88
32.08
31.41
31.2
30.27
30.51
31.06
30.86
30.8
31.81
32.22
32.45
32.27
31.7
31.63
31.53
32.21
31.15
31.55
31.23
31.56
30.99
30.8
31.1
31.21
31.38
30.55
30.73
30.23
31.01
31.26
30.8
31.03
31.79
31.95
31.17
30.45
30.85
30.61
31.24
31.57
30.11
31.16
30.8
30.84
30.69
30.58
30.91
31.11
32.01
31.91
31.94
31.61
31.85
32.04
31.96
31.6
31.26
30.92
31.72
32.0
31.62
31.36
30.71
31.45
30.83
31.4
31.29
31.26
31.32
31.41
31.33
31.3
30.44
30.8
31.91
32.27
31.87
31.92
31.94
32.36
32.1
31.94
31.83
32.5
32.4
30.63
31.5
31.42
30.99
31.2
30.55
31.01
30.9
31.5
30.99
30.98
30.97
31.9
31.35
30.91
31.27
31.17
31.74
31.65
31.91
32.31
31.52
31.87
31.43
31.7
31.59
32.15
31.32
31.63
33.19
33.02
32.55
33.13
32.46
33.33
32.89
33.51
33.56
33.88
33.71
33.85
34.74
34.29
34.4
35.02
34.52
33.99
32.94
33.16
33.58
33.86
34.12
34.45
34.74
34.03
34.37
34.21
33.92
33.5
33.88
33.31
33.75
33.97
33.82
33.48
33.09
32.99
33.16
33.47
33.51
33.23
33.54
33.32
33.67
34.13
33.9
33.68
34.16
33.9
33.46
33.19
33.64
33.39
34.01
33.58
34.06
34.39
34.46
34.27
33.65
33.63
33.17
32.63
33.17
32.99
32.88
32.87
33.15
33.43
32.62
32.89
32.81
32.45
32.55
32.07
32.77
32.14
32.83
32.74
33.88
33.4
33.15
31.98
32.85
32.51
31.62
32.32
32.44
31.97
31.88
32.3
32.84
32.3
32.23
32.04
31.76
31.99
31.83
31.91
32.42
32.02
32.72
33.12
32.45
32.39
32.33
32.67
32.21
32.55
32.47
32.22
32.59
32.4
33.0
32.98
32.72
32.33
32.86
32.59
33.32
32.36
32.23
31.18
31.7
31.57
32.39
32.03
32.02
31.18
31.81
31.68
31.73
31.62
31.76
31.73
32.0
32.05
31.67
33.04
32.92
32.78
33.74
33.27
32.46
33.13
32.95
32.96
32.5
33.05
33.01
33.48
33.23
32.65
33.08
33.27
32.92
33.34
33.03
33.23
33.12
33.58
33.59
33.54
33.55
33.85
33.09
32.74
32.73
32.54
32.39
32.04
32.42
32.54
32.18
31.89
32.07
32.11
31.75
32.58
32.02
32.2
33.12
32.33
32.26
33.56
33.3
34.32
33.97
32.8
34.49
33.98
33.86
33.48
33.61
33.83
33.73
33.39
33.65
33.82
33.64
33.59
33.39
33.35
33.96
33.27
33.74
33.46
33.3
34.05
34.5
34.71
33.7
33.73
33.64
34.5
34.61
33.75
33.38
33.36
33.55
33.2
32.38
32.5
33.1
33.27
33.21
33.16
33.2
32.77
32.45
32.92
31.96
32.25
32.23
31.59
32.57
32.81
32.87
33.29
33.13
32.96
32.79
33.45
33.17
33.63
33.34
32.68
33.31
33.84
34.31
34.23
34.81
34.38
34.81
34.28
34.7
34.67
34.85
34.67
34.39
35.37
34.98
34.8
34.39
34.72
34.71
34.57
34.91
33.64
34.54
34.37
33.75
34.16
33.36
33.91
33.7
33.74
34.07
34.42
35.11
34.91
34.94
34.37
34.23
33.61
33.92
33.11
32.87
33.29
33.28
33.66
33.73
33.58
33.98
34.14
33.45
32.61
33.37
32.88
32.47
32.71
33.04
33.26
33.44
33.37
32.7
34.07
33.9
34.38
33.6
33.75
33.69
33.18
34.15
34.18
34.18
33.99
33.96
34.02
34.18
33.96
33.47
33.61
33.5
34.01
33.14
33.62
33.91
33.25
34.22
33.86
33.98
34.13
34.03
34.64
33.81
33.97
33.8
32.78
32.57
33.19
33.0
32.72
31.96
32.36
32.68
31.75
31.86
33.27
32.31
31.61
32.76
32.62
32.28
33.25
33.17
33.19
32.3
32.73
33.3
33.06
33.58
32.99
32.14
31.79
32.96
32.79
32.34
32.67
32.79
32.68
32.13
32.21
32.66
32.79
32.35
32.74
33.82
33.32
32.5
33.07
32.7
32.72
32.7
32.55
32.41
32.29
33.29
33.61
33.79
33.4
33.06
33.19
33.73
33.91
33.39
32.77
32.61
33.33
33.54
33.88
33.3
33.82
33.19
33.34
33.74
33.34
33.07
33.31
33.28
33.26
32.41
32.85
32.78
32.45
33.14
33.68
33.58
33.6
34.08
34.88
35.12
35.58
35.36
35.33
34.75
35.31
35.13
35.08
35.01
34.87
34.9
35.65
35.31
35.07
34.61
34.64
35.18
35.43
35.14
34.92
34.79
34.02
34.03
34.8
34.49
34.39
34.57
34.82
34.19
34.79
34.56
34.46
34.73
34.91
35.11
34.59
34.83
34.46
34.11
33.82
33.57
33.28
32.87
33.94
34.1
34.35
33.89
34.25
34.58
33.64
34.31
34.12
33.43
33.69
33.41
33.68
33.86
34.0
34.18
34.73
34.14
34.42
34.39
34.45
34.84
35.48
34.93
35.18
35.17
35.82
35.07
35.16
35.22
35.67
35.37
35.95
36.11
36.5
36.55
36.91
35.64
36.27
36.84
36.35
35.77
36.11
35.74
35.49
35.1
35.27
35.42
35.12
35.73
35.27
35.06
35.41
35.64
35.01
35.61
35.13
35.39
34.78
34.96
35.36
35.17
36.48
35.49
34.65
34.34
34.86
35.64
35.55
35.82
35.29
35.07
35.25
35.45
34.98
35.29
35.36
35.82
34.76
35.13
35.11
35.54
34.64
34.97
34.37
34.29
34.48
33.45
33.46
33.93
33.66
33.09
33.73
33.09
33.38
33.92
33.82
33.83
34.19
33.94
33.4
33.55
33.95
33.93
33.56
33.64
33.82
33.84
33.79
33.67
33.72
34.0
34.57
34.09
34.63
34.48
34.35
34.96
34.53
35.19
35.37
35.05
35.34
35.43
35.03
35.07
35.15
34.34
34.74
34.7
34.36
34.39
34.28
32.9
33.47
34.07
33.86
34.04
33.81
33.9
32.96
32.61
33.55
32.95
32.53
32.85
32.61
32.59
32.91
32.25
33.03
33.21
33.73
33.11
34.09
34.03
33.63
33.27
33.55
34.06
33.7
33.53
33.93
33.79
34.0
33.03
33.59
33.64
32.8
33.19
33.66
33.11
33.42
33.73
34.1
33.91
34.68
34.1
33.55
33.52
33.58
33.75
33.35
33.81
34.17
34.09
34.44
33.69
34.03
34.08
34.39
34.22
34.22
34.25
34.34
34.29
34.63
34.31
34.26
34.54
34.47
34.82
34.06
34.35
33.31
33.89
33.51
33.16
33.04
32.4
33.09
33.34
33.51
33.02
33.51
32.88
33.53
33.56
33.31
34.25
34.75
34.0
33.51
33.66
34.03
34.53
33.95
33.59
34.17
34.01
34.27
33.93
34.25
34.42
34.2
34.61
35.09
35.18
34.72
34.42
34.55
34.69
35.15
35.25
35.22
34.37
35.0
35.87
36.34
35.79
36.14
36.29
36.75
36.72
36.27
35.77
34.97
34.29
34.16
34.21
34.51
34.17
34.19
34.46
33.85
34.65
34.76
34.78
34.03
34.77
35.21
35.0
34.68
35.0
34.86
34.3
34.04
34.56
34.31
33.98
33.94
34.49
34.37
34.55
34.71
34.55
35.05
34.87
35.17
35.37
35.75
35.46
35.81
35.75
35.3
36.31
36.73
36.59
36.7
36.61
37.05
36.12
36.25
35.84
36.36
36.16
36.24
36.14
36.13
36.58
36.3
35.8
35.76
35.91
35.67
35.88
34.94
34.93
35.46
35.78
35.83
35.68
35.49
34.63
35.58
34.55
35.08
34.85
34.67
35.43
35.96
36.09
35.83
35.94
35.36
36.71
35.96
35.53
35.7
36.11
35.76
35.9
35.23
35.11
35.43
35.35
35.28
35.91
36.02
35.8
35.52
34.88
35.95
35.12
35.82
35.1
35.24
35.69
35.12
34.94
35.0
35.05
34.69
34.46
34.43
35.36
34.29
34.31
34.49
34.48
34.06
35.05
35.05
35.54
35.3
35.59
34.84
34.95
34.69
34.36
35.41
36.02
35.23
34.15
35.82
35.83
35.56
35.38
35.13
34.94
34.78
35.11
35.08
34.98
35.22
35.17
35.24
35.44
36.25
35.58
34.96
34.74
34.53
34.27
33.81
33.59
33.56
34.51
34.37
34.71
34.43
35.33
33.74
34.61
34.57
34.34
34.27
34.86
34.31
34.09
33.93
34.69
34.84
35.29
35.59
35.43
35.58
34.93
35.03
34.56
35.3
35.61
35.27
35.09
34.96
34.78
35.09
34.7
34.63
35.17
35.37
35.98
35.45
35.24
34.9
34.83
35.11
35.06
34.98
35.28
34.72
35.49
34.88
34.81
34.62
34.45
35.23
34.95
34.48
34.63
34.47
33.47
34.62
34.01
33.4
32.57
33.29
32.96
33.77
33.83
33.33
32.91
33.12
33.6
33.55
32.88
33.12
33.26
33.14
33.34
33.68
33.66
34.32
34.1
33.05
33.44
32.65
32.55
32.43
32.75
32.38
32.46
32.1
31.9
32.62
32.82
32.98
32.16
32.18
32.16
31.52
31.47
32.04
31.0
31.25
31.79
31.05
31.05
30.68
30.94
30.31
30.13
30.41
30.7
30.85
30.71
30.79
30.08
30.36
30.57
30.92
31.54
31.81
31.76
31.32
31.91
31.97
31.39
30.98
31.75
31.79
32.1
31.62
32.85
33.13
32.98
32.83
32.85
33.84
33.29
33.17
33.99
34.11
33.92
33.67
33.59
33.94
33.23
33.34
33.62
32.5
32.95
33.13
33.24
33.09
33.3
33.48
33.12
33.73
33.42
33.32
33.94
34.21
33.16
34.06
33.42
33.68
32.88
33.86
34.02
33.91
34.68
34.27
34.37
33.85
34.02
34.39
33.66
33.74
33.67
33.13
33.33
32.8
34.16
33.08
32.49
32.14
32.76
32.24
33.02
32.73
32.5
32.87
33.37
32.91
33.32
32.45
32.29
31.79
32.09
32.13
32.01
32.07
32.24
32.61
32.25
31.71
31.36
32.32
32.58
31.46
32.34
32.24
32.11
32.09
32.9
32.05
31.67
31.13
31.37
31.13
30.42
31.15
31.14
30.6
31.01
30.41
30.81
31.24
31.38
31.13
30.91
30.83
31.47
31.18
31.87
32.65
32.37
31.84
31.81
32.27
31.35
31.65
31.98
32.04
32.12
31.25
31.91
32.24
31.78
31.5
31.58
30.33
31.27
31.52
31.53
32.25
32.19
31.81
32.01
31.65
31.61
31.26
31.46
31.21
30.73
31.43
31.79
32.2
32.13
31.73
31.61
31.67
31.46
31.38
31.39
31.11
31.4
31.79
32.26
31.23
30.92
32.17
32.03
32.14
32.84
32.9
32.88
32.98
32.8
32.59
32.33
32.37
33.22
33.05
33.19
32.39
32.32
32.42
33.18
33.51
33.67
34.72
34.62
34.9
34.22
34.06
33.63
34.58
34.92
34.54
34.92
34.76
33.89
33.72
34.29
34.62
34.27
34.11
33.91
34.46
34.61
33.73
34.04
33.82
33.73
33.79
33.76
33.33
33.67
33.79
33.54
34.52
33.99
34.51
34.32
34.07
34.51
34.73
35.29
33.72
33.86
33.13
34.12
33.71
33.73
33.8
33.29
33.32
32.57
32.84
33.01
33.3
33.26
32.18
31.98
31.87
32.94
31.5
31.86
31.49
32.17
32.33
32.94
33.19
33.43
33.76
33.43
33.38
33.83
33.38
33.74
33.8
33.55
33.36
33.52
33.06
32.98
32.95
33.85
34.21
33.88
33.26
33.75
33.79
33.34
33.54
33.66
33.46
33.44
32.62
32.86
32.5
33.4
33.43
33.04
33.12
34.33
33.29
33.57
34.42
33.57
33.38
33.21
33.31
33.9
33.67
33.76
33.84
33.74
32.6
33.48
32.85
34.03
33.3
32.74
33.25
33.64
33.25
33.48
33.27
33.31
33.66
34.03
33.14
32.47
32.75
32.45
32.75
33.15
33.73
34.04
34.08
34.0
34.51
33.69
34.39
33.91
33.99
34.54
33.59
33.19
34.28
34.05
33.44
33.4
32.45
32.86
33.56
33.35
33.64
32.8
33.58
33.83
33.04
33.61
33.2
33.55
32.88
33.15
32.91
32.84
33.15
32.88
32.67
32.66
32.69
33.83
32.62
32.82
33.11
34.1
33.95
33.8
33.41
33.49
33.6
33.88
33.32
34.19
34.45
34.18
34.3
34.46
33.82
34.22
34.44
34.28
33.75
34.26
34.9
34.06
33.93
34.32
34.45
33.71
33.58
33.48
34.13
34.07
34.24
34.28
33.71
34.08
34.07
33.81
32.86
33.48
32.99
33.2
33.3
33.26
33.41
33.45
33.1
33.36
33.42
33.2
32.92
33.39
33.77
33.01
33.68
34.21
33.8
34.43
33.74
34.41
33.92
34.4
34.44
35.09
35.06
35.13
34.35
35.46
34.95
34.32
34.13
34.84
35.02
34.6
34.79
35.06
35.18
34.97
35.01
34.63
34.47
34.44
34.15
34.31
34.52
34.14
34.61
35.01
34.52
34.05
34.3
34.01
34.29
34.2
34.4
34.3
33.56
34.1
33.51
33.5
33.96
33.69
33.42
34.07
34.87
36.05
35.26
34.73
35.04
34.93
34.26
34.7
35.22
35.01
34.52
35.26
34.52
35.01
34.81
34.71
34.52
35.07
35.14
34.76
34.98
35.25
34.9
34.91
35.49
35.89
35.21
35.82
35.22
35.48
35.3
36.22
35.6
35.95
35.96
35.93
35.97
35.62
35.98
35.59
35.35
36.74
36.17
35.48
35.44
35.51
35.3
34.73
34.76
34.42
33.21
32.56
33.32
33.19
33.25
32.77
33.66
33.29
33.47
33.58
32.94
33.43
33.27
33.32
33.81
33.94
33.99
34.07
33.49
33.75
34.69
34.27
34.08
34.14
35.23
33.15
34.35
34.73
34.8
34.74
34.9
35.0
35.24
35.07
35.75
35.61
35.66
36.04
35.7
35.86
35.77
35.15
35.51
35.12
35.59
35.29
35.04
35.35
35.24
35.26
35.55
35.21
35.16
34.64
34.42
34.74
35.43
36.09
34.57
35.15
34.07
35.14
34.86
34.21
35.73
34.7
34.87
34.8
35.36
35.27
36.13
35.23
35.3
34.99
34.77
35.34
36.4
35.85
36.01
36.68
36.64
35.63
35.87
35.9
36.26
35.94
35.35
35.74
35.01
35.17
34.5
35.59
36.2
35.9
36.62
36.94
36.31
36.37
36.47
36.51
36.94
36.29
36.13
36.48
36.42
35.54
35.98
35.93
36.36
35.98
36.25
36.03
36.6
36.51
35.95
36.33
37.14
36.59
36.89
36.11
36.66
36.53
36.68
37.31
36.24
36.45
36.69
36.67
36.66
37.31
37.16
37.32
37.56
36.98
37.26
38.07
37.55
37.11
37.64
38.32
37.91
38.03
37.86
36.64
37.45
36.56
36.39
36.81
37.13
36.69
37.07
36.93
36.5
36.66
36.4
35.85
35.32
35.62
36.15
36.73
36.38
36.32
35.33
35.63
36.25
35.55
35.77
35.86
35.5
35.51
34.92
36.24
36.48
36.06
35.39
36.14
35.65
35.79
35.37
35.87
35.5
35.6
36.34
36.59
36.88
37.24
37.36
37.2
37.19
38.18
38.1
37.63
37.4
37.16
37.0
36.59
37.66
37.86
37.92
36.72
36.99
36.86
36.99
35.51
36.53
35.89
36.54
36.35
35.88
35.55
35.36
36.77
36.14
35.63
35.77
35.55
35.09
35.29
35.07
35.13
34.85
34.35
34.69
34.66
35.01
35.06
34.94
35.36
35.28
35.19
35.85
35.87
36.83
36.65
36.65
36.38
36.46
36.4
36.23
36.14
35.59
35.38
36.17
35.28
35.65
36.24
35.95
35.85
35.89
35.94
35.02
35.45
34.8
35.53
36.05
35.8
36.0
36.46
36.5
35.92
35.97
36.01
35.68
36.04
36.48
35.39
35.65
36.12
35.44
36.31
35.58
35.07
35.28
35.93
34.74
34.74
35.27
36.04
35.79
35.46
36.54
36.17
34.81
35.73
35.29
36.14
35.56
35.74
35.29
35.43
35.7
35.66
35.41
35.57
36.34
35.28
36.24
36.01
36.1
36.28
35.95
36.1
36.28
36.67
37.03
35.87
36.79
35.75
35.17
35.77
36.24
35.67
35.63
36.16
36.33
35.73
35.13
35.79
35.98
35.54
35.95
35.6
35.63
36.27
35.44
35.76
35.75
36.42
36.53
36.81
36.45
35.77
36.05
36.78
36.28
36.42
36.44
36.08
35.77
35.92
35.92
35.92
36.18
36.59
35.97
35.31
36.0
36.39
36.39
36.74
36.09
35.71
35.71
36.09
35.75
35.7
35.15
36.0
34.77
35.81
35.51
35.66
35.13
35.27
35.63
35.54
35.24
35.52
35.24
35.03
34.75
34.63
34.83
34.7
34.72
34.39
34.84
34.75
34.8
34.91
34.44
34.8
34.59
34.63
35.31
34.66
34.87
34.26
34.45
33.48
34.32
33.95
33.66
34.27
34.07
33.8
33.28
33.68
33.43
33.36
33.03
33.38
33.23
33.03
34.01
33.9
33.94
33.93
33.46
33.26
33.65
32.9
33.52
33.63
33.63
33.18
33.86
33.28
33.79
33.65
33.66
33.21
33.37
33.15
33.49
32.84
33.08
33.21
33.07
32.93
33.66
33.7
33.12
33.52
33.81
32.98
32.98
33.45
33.61
33.35
33.68
34.16
34.37
34.37
35.25
35.08
35.11
34.82
35.03
35.33
35.0
34.82
35.38
35.27
34.52
34.43
34.57
35.22
34.74
35.29
34.85
34.94
34.33
34.94
35.01
34.27
35.12
34.94
35.57
35.0
35.11
35.04
35.36
35.73
35.67
35.29
35.36
34.95
34.7
35.22
34.89
34.91
34.8
35.77
35.61
35.3
35.12
35.06
35.71
34.99
34.75
34.87
35.54
35.43
35.52
34.08
34.59
34.62
35.21
35.2
34.96
34.68
35.05
34.53
35.04
34.84
35.28
34.8
34.9
34.68
34.34
34.0
34.66
34.59
34.49
34.49
34.64
34.5
34.51
33.25
33.57
33.94
33.71
34.4
34.72
34.79
34.71
34.78
34.07
34.56
35.5
34.62
35.45
35.28
35.26
35.41
35.23
35.46
35.42
35.41
35.31
35.49
34.96
35.23
34.86
35.3
34.97
34.96
35.1
34.37
35.97
35.95
35.59
35.34
35.83
36.45
35.6
36.21
36.29
36.2
36.55
35.94
35.42
35.42
34.88
35.01
35.48
34.91
34.95
35.51
34.74
35.81
35.43
35.23
35.39
35.71
35.4
36.25
35.64
35.65
35.8
35.39
34.91
34.76
35.36
34.68
35.3
34.36
34.08
34.39
35.57
34.49
35.15
34.72
35.13
34.97
34.95
35.02
34.76
35.16
35.31
34.5
34.9
34.57
35.21
35.32
35.46
35.47
35.24
35.26
35.63
34.87
34.93
35.08
34.65
35.5
35.95
35.88
35.36
34.68
34.52
34.47
34.85
34.38
35.23
35.33
35.3
35.43
35.47
35.74
35.49
36.16
35.69
36.1
36.01
35.24
35.19
35.59
35.87
36.1
36.34
36.28
36.17
35.89
36.08
35.93
36.31
36.08
36.09
35.72
35.86
35.96
35.59
35.93
36.86
36.17
35.62
35.6
35.73
35.76
35.66
35.49
35.36
35.38
34.92
34.71
35.03
35.26
35.19
35.2
35.39
34.33
34.87
34.48
35.0
35.51
34.9
34.79
34.58
35.26
35.1
33.97
34.47
34.17
34.25
33.66
33.26
33.96
34.05
33.49
33.31
33.06
33.93
33.26
33.22
33.56
33.6
33.72
34.18
33.97
33.28
33.5
33.1
33.26
33.66
33.55
33.82
32.76
33.36
33.6
33.57
33.7
33.03
32.25
32.46
32.34
32.76
33.21
33.05
32.66
32.51
33.09
33.15
33.25
32.78
31.81
31.97
32.82
33.07
33.04
32.53
32.14
32.42
33.42
32.92
32.87
33.24
31.92
32.67
32.99
32.56
32.43
33.26
32.59
33.68
33.61
32.04
32.4
32.24
32.45
32.35
32.5
32.49
32.43
32.6
32.46
32.32
32.68
31.61
31.36
30.95
31.59
31.34
31.41
31.49
31.69
31.84
32.74
33.02
32.27
31.64
31.88
32.22
32.75
32.84
32.47
33.1
32.42
32.45
32.96
33.14
33.05
33.23
32.65
32.17
32.64
32.25
32.14
32.27
33.02
32.17
32.74
33.13
32.56
33.23
32.29
32.73
33.1
32.71
33.47
33.64
33.58
33.03
33.04
33.43
32.86
32.77
32.58
32.48
31.66
32.62
32.58
31.87
32.23
31.55
31.84
30.78
31.53
31.82
32.03
32.58
32.84
32.21
32.22
31.7
32.02
32.43
32.96
32.94
32.98
32.78
33.16
32.91
32.65
32.7
32.36
32.21
32.74
32.3
32.16
32.2
33.17
32.66
32.37
32.75
32.8
33.11
32.04
32.4
32.02
32.08
31.79
32.58
32.51
32.02
31.7
32.45
31.95
32.7
31.83
31.7
32.01
32.08
31.92
31.46
32.35
31.62
31.71
31.75
31.83
31.76
31.38
30.98
31.07
31.48
31.14
31.0
31.87
31.31
31.3
30.63
30.53
30.24
30.09
31.18
30.99
31.45
32.08
31.11
30.03
30.26
30.82
30.57
30.25
29.73
29.36
29.26
29.02
29.66
29.94
29.72
29.94
30.0
30.31
29.46
29.51
29.69
30.41
30.19
30.3
30.44
30.37
30.34
30.87
30.33
31.04
30.64
30.58
30.32
31.25
31.62
30.96
31.28
29.88
30.89
30.51
29.91
30.45
30.54
30.41
30.9
30.83
30.73
30.43
31.41
31.31
30.86
31.51
31.27
31.28
30.67
29.97
29.74
30.08
30.27
30.09
29.91
29.34
28.8
29.36
28.89
29.65
29.81
29.78
29.35
30.04
29.97
29.58
29.44
30.2
30.33
30.59
29.76
30.45
31.63
30.7
31.37
31.31
30.63
30.97
30.76
31.04
30.41
31.02
30.75
30.78
30.51
30.23
30.13
30.28
31.23
31.63
31.66
30.81
29.96
30.75
31.13
31.11
31.07
31.22
30.28
30.7
30.39
30.19
30.56
30.82
30.93
31.22
30.32
31.75
31.95
31.4
31.44
30.37
30.28
30.68
30.18
30.15
30.19
29.95
30.97
30.76
31.31
30.4
30.78
31.24
31.23
31.52
31.85
31.83
31.3
30.72
30.52
30.96
30.69
30.64
30.9
30.03
29.74
30.61
31.04
30.8
31.51
31.57
31.15
31.12
30.89
30.91
31.38
31.68
31.88
31.06
30.77
30.98
31.41
31.73
31.8
32.3
31.66
31.62
31.62
31.44
31.79
32.82
32.43
31.83
30.79
30.71
30.66
31.84
31.78
31.59
31.72
30.72
31.35
30.66
30.66
30.88
29.96
30.6
29.99
30.42
31.29
30.66
29.68
29.7
29.83
30.31
30.24
30.18
29.53
28.94
29.3
30.08
29.97
30.32
29.56
30.6
29.82
29.87
30.46
30.41
29.82
30.43
30.79
29.68
29.68
29.83
28.76
29.07
29.51
29.78
29.08
28.58
28.32
28.07
28.57
27.6
28.12
28.36
29.22
29.53
29.73
29.57
29.01
29.88
29.46
29.85
29.05
29.5
29.16
29.77
29.42
29.61
29.58
29.42
28.91
29.67
29.43
29.26
28.95
28.65
28.97
29.11
28.82
28.77
29.16
29.18
29.63
29.33
28.73
28.92
28.94
28.35
27.83
29.02
28.72
28.93
28.14
28.63
28.03
27.97
28.27
28.53
29.25
29.78
29.19
29.36
29.73
29.47
28.59
29.28
29.31
29.15
29.07
29.57
29.13
29.8
29.32
29.85
29.64
28.85
29.1
28.3
29.14
28.63
29.54
29.79
29.32
28.71
29.38
29.16
29.31
29.56
29.81
29.47
29.87
28.99
29.63
29.42
29.29
29.38
29.49
29.48
29.7
30.08
29.82
29.2
29.15
29.62
29.45
28.97
29.14
29.37
30.09
29.09
28.78
28.68
28.78
29.4
28.79
28.51
28.63
28.95
28.89
29.84
29.58
29.46
29.23
29.11
28.85
28.93
28.78
28.7
29.05
28.64
29.27
29.42
29.48
29.23
28.63
28.91
28.8
28.58
29.17
28.7
28.12
28.9
28.54
28.11
28.41
29.11
28.43
28.04
27.95
27.86
27.25
28.22
27.23
27.48
28.66
28.26
27.91
27.2
27.3
28.19
27.68
27.04
26.91
27.99
27.89
27.24
27.43
27.61
27.03
27.01
27.68
27.77
27.39
27.54
27.56
27.64
27.48
27.15
26.96
27.01
26.5
27.1
27.41
26.74
26.79
25.75
26.06
26.13
27.1
27.16
26.76
27.24
27.66
26.99
27.2
28.55
27.81
28.05
27.38
27.46
27.27
27.67
28.0
27.79
28.05
27.92
27.78
28.36
28.94
28.47
28.56
28.34
28.95
29.34
29.33
28.92
29.54
29.14
29.96
29.84
30.29
30.01
30.67
30.15
30.26
29.72
29.17
29.61
30.0
29.57
29.96
29.34
29.9
28.54
29.21
29.58
29.41
29.5
29.38
29.99
29.79
29.07
28.59
29.4
29.11
29.5
29.99
29.84
29.69
29.51
29.26
29.9
30.49
29.96
29.98
30.07
29.71
30.85
30.45
30.9
30.77
30.81
30.87
29.98
29.88
30.42
30.33
30.64
29.07
29.4
30.26
29.12
30.14
30.09
30.34
29.66
29.85
29.8
29.18
29.38
29.25
29.21
29.37
29.76
29.46
29.74
30.86
30.82
30.4
29.98
30.37
31.07
30.71
30.15
30.8
31.54
31.08
31.24
32.02
31.31
30.72
30.68
30.73
31.29
30.34
30.61
29.84
29.9
30.25
29.76
29.44
29.97
29.58
30.69
30.69
30.55
30.03
30.64
30.64
30.04
29.91
30.07
30.91
30.94
31.07
31.57
31.66
30.91
31.69
31.01
31.05
31.41
31.11
31.95
32.01
31.88
31.56
31.43
31.84
31.34
29.67
30.56
29.85
29.89
30.8
30.28
29.84
29.03
29.5
29.34
30.16
30.42
30.21
30.51
29.73
30.32
30.0
30.09
31.32
30.67
30.41
30.24
30.13
29.44
30.11
29.07
29.09
29.46
29.58
30.0
29.94
30.01
30.0
30.0
29.92
29.74
29.39
29.25
29.55
29.58
29.82
29.7
29.8
29.97
30.08
29.64
29.94
29.82
29.17
29.29
29.75
29.95
28.71
29.49
29.51
30.33
30.03
30.25
30.33
31.3
30.59
30.29
30.62
30.44
30.91
30.44
30.53
30.25
29.91
29.89
29.46
29.87
30.56
30.49
31.08
30.17
30.52
30.84
30.53
30.59
30.55
30.09
29.66
29.22
29.24
29.37
28.9
28.5
29.02
28.99
28.98
29.1
29.24
29.32
29.85
30.29
29.04
29.65
29.33
28.8
29.33
29.72
30.31
30.0
30.09
29.89
29.71
29.82
30.22
30.82
30.03
30.6
30.34
29.98
29.5
29.93
29.55
30.08
29.66
30.03
30.34
30.91
30.39
30.84
31.06
30.37
30.33
31.05
30.43
30.79
31.03
30.0
29.89
29.96
29.71
30.23
30.02
29.36
30.44
29.73
30.59
30.31
30.22
30.14
30.08
31.32
31.18
30.71
30.52
31.27
31.19
31.46
31.33
31.0
31.76
31.46
31.28
32.04
32.43
32.86
32.45
32.09
31.17
31.37
31.18
31.25
31.69
30.84
30.97
31.2
30.79
30.77
31.01
31.45
31.34
31.41
31.45
30.75
30.94
30.37
30.3
30.51
30.79
30.59
30.0
30.66
29.83
29.7
29.09
29.78
29.72
29.33
28.87
29.14
29.47
29.21
29.27
28.68
29.0
28.68
29.19
29.11
29.29
28.77
29.02
28.51
28.18
28.43
28.49
28.78
28.99
29.61
28.79
29.51
29.68
29.24
29.69
29.39
29.57
29.92
29.16
28.78
28.5
29.38
30.0
29.58
29.41
29.55
29.66
29.76
29.35
30.26
30.15
29.98
30.66
29.69
29.81
30.59
29.76
29.82
29.51
30.05
30.69
30.68
31.18
30.81
30.52
30.82
31.12
30.47
31.21
30.55
31.28
31.37
30.02
30.41
31.03
30.51
30.16
29.78
29.95
30.86
29.79
30.23
30.0
30.0
29.51
30.05
29.31
28.78
28.76
29.09
29.77
28.5
29.78
29.67
30.34
30.68
30.43
29.76
30.87
31.35
31.46
31.25
30.7
30.82
31.48
31.59
31.32
30.85
31.51
31.04
30.68
30.71
30.49
30.88
29.96
30.44
30.11
30.03
30.06
30.14
29.83
29.85
30.02
29.43
29.56
29.37
29.0
29.75
29.47
29.32
30.63
30.23
30.13
30.07
30.82
29.47
30.0
30.07
29.61
29.84
29.53
29.61
29.96
29.43
29.37
29.24
30.12
29.72
30.29
30.16
30.21
30.26
29.35
29.73
28.61
28.94
28.61
28.95
29.69
29.38
29.24
28.74
29.4
29.46
28.74
29.05
28.65
29.49
29.32
29.54
30.02
29.97
30.71
30.09
30.4
30.46
30.04
30.51
29.75
29.71
29.51
29.62
30.06
29.55
30.13
30.32
30.61
30.68
30.4
29.92
30.59
29.89
29.86
30.62
30.5
30.63
30.69
30.91
30.39
30.9
30.59
30.88
30.19
30.07
29.29
29.22
30.01
30.27
30.38
30.36
30.42
30.58
30.02
30.12
30.19
30.48
30.47
29.71
29.49
30.53
29.3
29.55
29.6
29.48
29.4
28.53
28.89
29.64
28.81
28.91
28.16
28.35
28.61
29.06
29.76
29.86
29.86
30.01
30.44
29.75
30.26
30.62
31.02
30.04
31.18
30.51
30.34
30.15
30.38
29.69
29.52
30.26
30.33
29.73
30.33
29.2
30.15
29.91
30.03
30.53
30.51
30.33
30.67
30.55
30.06
30.77
30.68
30.24
30.87
31.06
30.74
30.46
31.29
31.54
30.73
30.54
30.6
30.84
32.41
31.11
30.97
30.49
30.74
30.68
30.17
29.78
31.35
30.34
30.65
31.14
29.6
29.35
30.15
30.38
30.31
30.27
30.45
30.36
30.54
30.18
30.95
31.19
30.84
31.27
30.69
30.58
30.69
30.08
29.95
30.37
30.44
30.13
29.41
29.49
29.78
29.99
30.24
30.64
31.65
31.43
31.21
30.6
30.52
30.75
30.58
30.56
32.07
31.01
31.05
30.56
30.68
30.96
29.71
31.17
30.72
31.52
31.03
31.7
31.06
31.46
30.56
30.64
29.82
30.59
30.58
30.9
30.25
30.19
29.17
29.9
29.14
29.67
29.24
28.98
29.61
29.15
29.73
29.53
29.05
28.97
29.25
29.22
28.89
29.7
29.66
29.39
28.84
28.79
29.96
29.27
29.57
30.79
30.42
30.33
31.05
31.22
30.32
30.64
30.65
30.88
30.6
30.93
30.19
30.08
30.07
30.12
30.26
30.87
31.13
31.2
30.7
29.89
30.35
30.27
30.93
30.16
30.69
30.38
30.99
30.46
30.97
30.95
30.44
31.57
31.66
31.88
31.97
31.69
30.64
30.81
31.23
30.14
31.31
30.74
30.88
31.4
31.13
31.42
30.66
30.64
29.82
30.6
30.07
30.27
30.1
30.36
30.92
30.99
30.19
29.93
30.7
29.56
30.62
29.87
30.0
29.9
30.35
30.51
30.34
29.94
29.61
29.44
29.04
29.53
29.4
29.62
29.59
29.35
29.19
28.76
28.82
28.5
29.1
29.43
28.88
28.65
28.99
29.25
29.25
28.7
29.1
28.93
29.3
29.42
29.31
28.72
28.51
28.87
28.59
28.81
29.36
30.19
29.6
29.77
29.66
29.48
28.67
28.29
28.45
28.22
28.53
28.89
28.98
28.89
29.64
29.56
29.75
29.31
29.84
30.05
30.36
29.83
29.25
27.95
28.23
29.08
28.68
28.02
29.03
29.17
28.82
28.21
28.71
28.35
27.97
28.43
28.22
28.74
28.3
27.91
28.02
28.53
28.76
28.3
27.83
27.95
28.14
27.98
27.57
28.11
27.37
27.88
26.95
28.07
27.33
28.57
28.22
27.88
27.35
28.17
28.13
28.45
28.91
29.81
28.48
27.9
28.58
28.16
29.14
29.12
29.03
29.48
30.27
29.97
30.13
29.44
29.74
29.56
30.01
29.24
29.41
29.54
29.93
29.64
28.82
29.11
29.39
29.32
29.53
29.03
28.93
29.03
29.3
29.29
29.52
28.85
29.17
29.1
29.39
29.21
29.63
30.47
29.94
29.95
29.34
28.95
29.43
29.23
29.48
29.08
29.19
29.7
29.22
29.59
29.66
30.01
29.55
30.17
29.93
30.36
30.11
31.58
30.94
31.32
32.16
31.96
32.59
32.12
31.74
31.8
32.57
31.42
31.91
31.31
31.54
31.58
31.6
32.05
31.24
31.82
31.11
31.53
31.26
31.15
30.97
31.04
31.74
31.53
30.79
30.47
31.33
31.66
31.33
30.8
30.79
30.93
30.59
30.83
30.6
30.1
30.71
31.17
31.15
30.94
30.95
31.51
31.68
30.86
31.18
31.03
31.25
30.24
30.66
30.58
31.27
30.3
31.02
30.58
30.04
29.82
29.41
29.57
29.3
29.39
29.29
29.95
29.58
29.89
29.37
30.38
30.33
30.22
29.6
29.82
30.35
29.6
29.14
29.64
29.61
29.14
29.58
29.5
29.28
28.79
29.24
28.72
29.04
28.63
29.1
29.62
29.37
29.3
28.98
29.48
29.89
29.05
28.89
29.34
29.43
29.58
30.08
29.53
29.15
29.21
29.16
29.56
30.02
30.1
30.12
30.24
30.9
30.88
31.24
32.09
30.84
30.41
31.67
31.08
30.92
30.71
30.33
30.41
29.93
30.05
29.8
30.09
30.16
30.12
29.99
30.11
29.9
29.66
30.56
30.06
29.95
29.62
28.91
29.56
29.2
29.04
29.54
28.97
29.17
29.28
29.9
29.53
29.71
30.33
30.08
29.45
29.58
29.24
30.02
29.09
28.85
28.64
29.23
28.21
28.25
27.98
27.61
27.51
27.62
28.21
28.24
28.72
28.74
28.96
28.27
28.07
28.05
27.98
28.43
28.35
28.17
27.63
27.75
28.29
28.21
28.34
28.41
28.37
28.43
28.66
27.91
27.68
27.71
27.93
27.84
27.52
27.4
27.89
27.51
27.89
26.99
27.56
28.06
28.08
27.68
28.24
28.13
27.99
27.92
27.21
27.38
27.72
27.26
27.5
27.29
28.04
28.23
27.97
27.65
28.35
28.15
28.27
28.34
28.42
28.29
27.7
28.52
28.26
27.84
28.43
28.61
28.88
29.0
28.86
28.97
28.71
29.53
29.3
29.09
29.46
29.52
29.36
28.93
29.45
28.78
28.65
29.63
28.8
28.82
28.41
29.17
28.75
28.6
28.53
28.63
29.02
28.75
29.33
29.1
29.01
28.65
28.98
29.55
29.35
29.97
30.28
28.84
29.52
29.7
29.91
29.75
30.22
30.28
29.78
29.94
30.24
30.0
30.26
29.72
29.2
29.26
29.36
29.09
28.96
28.42
28.77
28.78
29.73
29.42
28.96
29.11
29.01
29.65
29.26
28.81
29.11
29.28
29.16
28.5
29.79
29.12
29.32
28.45
29.24
29.81
30.2
29.17
28.82
29.3
28.83
29.21
29.28
29.08
29.08
28.44
29.63
29.89
30.17
29.87
29.84
30.07
30.98
30.57
29.99
30.21
30.69
31.16
30.62
30.89
30.51
30.79
30.13
29.89
29.69
29.9
29.66
30.2
30.56
30.68
30.51
31.01
30.47
29.49
29.94
29.1
30.02
30.53
29.67
29.72
29.8
29.62
29.6
29.69
30.14
30.23
30.18
30.26
30.49
30.45
30.24
29.54
29.54
30.39
30.05
30.2
30.1
30.41
30.06
30.13
30.2
30.04
29.74
29.38
29.83
29.25
28.75
28.99
29.38
29.53
29.46
28.97
28.46
28.12
29.07
29.35
29.35
28.59
28.07
29.26
29.07
29.0
29.41
28.94
29.68
29.87
29.22
29.25
29.13
30.03
29.5
30.24
29.79
30.29
30.07
29.39
29.64
29.29
28.98
28.96
29.15
29.35
30.23
29.83
29.2
29.69
30.01
28.99
28.72
29.3
29.23
29.06
29.2
29.32
30.26
30.21
30.11
29.33
30.06
30.52
30.67
31.03
30.73
31.28
30.38
30.2
30.69
30.9
31.01
31.37
31.16
30.51
30.34
29.95
30.3
29.29
29.28
29.63
29.46
30.69
29.23
29.59
29.19
29.7
29.78
29.19
28.5
28.75
29.23
29.44
29.86
29.18
28.99
29.12
29.67
28.91
29.37
29.29
29.21
29.56
29.08
28.91
29.21
28.91
29.18
28.57
28.87
29.01
28.75
29.25
29.88
29.76
29.53
28.54
29.24
29.86
29.63
29.05
29.39
29.64
29.36
29.44
29.18
30.66
29.9
29.6
29.49
29.66
29.74
29.13
29.51
29.12
28.94
29.45
29.39
29.02
30.13
30.08
29.62
29.98
29.48
29.2
29.0
30.17
29.17
28.86
29.41
29.96
29.73
30.37
29.95
30.08
30.29
30.94
30.75
29.98
29.76
29.98
29.51
29.55
29.47
29.78
30.19
30.02
29.44
29.73
30.24
30.12
30.52
30.49
30.86
30.07
29.75
30.2
29.21
29.7
29.29
29.99
29.52
29.53
29.86
29.74
30.15
30.3
30.47
30.77
30.31
30.92
31.24
31.28
31.09
30.94
30.16
30.68
31.04
30.93
29.57
30.43
30.05
30.48
30.68
30.78
30.97
31.17
31.12
31.01
30.68
30.35
30.04
30.22
30.53
31.03
30.83
30.42
31.48
31.46
31.34
30.94
31.23
30.6
30.62
30.33
30.65
29.94
29.77
30.0
29.65
30.62
30.44
30.89
30.27
30.41
30.14
31.5
30.62
31.29
31.45
32.56
31.89
31.56
31.01
31.7
31.79
31.43
32.0
32.63
32.23
31.85
31.91
32.3
31.57
31.67
31.15
31.43
30.91
31.17
31.12
31.34
31.49
31.17
31.76
32.57
32.18
32.31
31.55
31.76
31.95
32.22
32.08
32.39
32.15
31.49
31.65
31.15
31.11
31.44
31.13
31.69
31.19
31.71
31.9
32.5
32.78
32.68
32.17
32.59
31.85
32.34
31.92
32.81
31.61
31.72
32.08
32.13
31.54
31.58
30.98
30.05
30.67
31.04
31.97
30.97
31.04
31.25
32.44
31.13
31.37
31.27
31.3
30.97
30.59
30.57
30.76
30.62
31.14
31.53
30.95
30.83
31.44
31.13
31.45
31.45
31.78
31.19
31.52
31.01
31.76
31.53
30.99
30.37
30.15
30.35
30.16
30.6
30.14
30.05
29.49
29.34
29.61
28.89
29.86
29.2
30.48
29.66
29.8
29.66
29.28
29.98
30.34
29.37
30.36
30.5
31.22
31.21
30.82
31.26
30.76
30.31
30.95
31.21
31.38
31.7
31.11
30.79
31.78
31.28
31.62
31.79
32.01
31.29
31.43
31.88
31.2
31.13
31.89
32.34
31.46
31.01
31.1
31.55
32.06
31.55
31.12
30.9
31.54
30.9
31.07
31.08
31.89
31.88
31.77
32.52
31.59
31.58
31.74
31.51
31.75
31.5
31.46
31.52
30.99
31.48
31.69
31.97
31.29
31.65
31.8
31.44
31.64
31.44
32.25
32.38
31.45
31.95
31.13
31.7
31.61
31.36
32.21
32.22
31.74
32.57
31.77
32.13
32.15
32.75
31.66
31.92
32.1
31.2
31.34
31.7
32.04
32.07
31.6
31.43
30.88
31.29
30.93
30.97
30.83
31.62
31.53
32.16
32.24
32.12
31.3
31.97
31.27
31.13
32.07
31.4
31.62
31.62
31.03
30.81
31.1
31.66
31.12
31.18
31.45
30.93
31.08
30.79
31.42
30.5
30.91
31.79
31.33
32.38
32.13
32.35
32.83
31.53
32.31
32.3
31.97
31.37
31.54
31.44
32.29
32.15
32.1
31.1
32.0
31.13
31.62
31.31
31.21
30.98
30.95
31.16
31.41
31.87
30.86
30.96
30.98
31.34
31.54
31.32
31.7
32.04
31.77
32.26
32.34
32.72
32.87
32.77
32.49
33.42
33.04
32.71
33.6
32.76
32.78
32.14
31.74
32.6
32.73
32.21
32.18
32.25
31.8
31.99
31.75
32.15
32.37
33.06
32.21
32.73
32.21
32.13
32.0
31.57
31.74
31.96
31.89
32.18
32.59
32.04
32.17
31.47
31.55
32.06
30.99
31.03
31.74
31.62
31.5
31.07
31.25
30.98
30.35
31.02
30.93
30.6
31.92
30.92
31.46
31.36
31.98
31.88
31.24
31.3
31.37
31.62
31.16
31.65
31.41
32.2
31.6
31.39
31.77
31.24
31.13
30.23
31.49
31.28
30.99
30.7
30.97
31.18
30.6
30.13
30.28
30.3
30.98
30.76
31.03
30.71
30.03
30.56
30.62
30.22
30.95
31.97
31.13
31.14
31.39
31.58
29.92
30.31
29.99
30.6
30.95
30.62
29.9
30.17
30.75
30.65
30.45
30.7
30.81
30.12
30.42
30.1
29.41
30.11
30.48
30.79
29.92
30.17
30.54
29.62
29.62
29.86
29.75
29.76
29.88
29.78
30.41
29.75
29.61
30.66
30.33
30.49
29.99
30.17
30.26
30.54
31.54
30.7
31.09
31.07
30.79
30.75
30.32
30.18
30.58
31.52
30.91
31.13
30.93
30.6
31.42
31.05
30.32
30.66
30.99
30.99
30.01
30.52
30.95
30.88
31.0
30.98
30.64
30.54
31.21
30.71
30.48
30.81
31.58
31.89
31.7
31.6
31.21
31.6
30.78
31.51
31.93
31.98
32.96
32.75
32.08
32.16
31.72
31.55
31.42
30.5
30.3
30.9
31.22
30.6
31.16
30.67
30.79
30.73
30.53
30.2
30.29
30.83
30.85
31.71
30.9
30.56
30.13
30.83
31.33
31.84
31.28
31.61
30.52
31.04
31.77
31.67
32.55
31.54
31.88
31.4
31.59
30.49
30.8
31.49
31.42
31.49
31.8
31.17
30.39
30.92
30.55
30.5
30.44
30.4
30.72
29.61
30.51
30.79
29.8
29.64
29.62
29.9
29.62
29.71
29.98
29.2
29.25
29.76
29.82
29.91
29.7
29.52
29.59
29.22
29.25
29.43
29.75
29.8
29.56
29.96
30.33
30.08
30.57
30.17
29.16
29.3
29.08
29.44
29.51
28.6
29.2
29.41
29.95
30.36
30.88
30.74
30.55
31.04
30.38
30.34
30.25
30.36
30.52
30.85
30.55
30.54
30.69
30.44
31.15
30.53
30.65
30.51
30.54
30.86
30.46
30.9
31.68
31.2
31.19
31.77
31.37
31.11
30.32
31.21
31.37
31.46
31.32
31.31
30.52
31.0
31.27
30.63
29.66
29.98
30.17
30.0
30.2
29.74
29.21
29.42
28.98
28.87
29.13
28.79
29.31
29.07
29.49
28.97
29.14
29.12
29.37
29.14
28.98
29.04
29.68
29.12
28.92
28.74
29.13
29.27
29.37
29.04
28.43
29.29
29.65
29.25
29.34
29.51
29.25
29.02
29.67
28.51
28.63
28.83
28.47
28.83
29.01
28.77
29.06
28.98
29.54
28.67
29.71
29.77
29.59
28.96
29.33
28.65
28.4
28.29
27.98
27.79
27.72
27.41
27.93
27.86
27.54
28.17
28.05
27.85
27.98
28.0
28.08
27.94
28.28
28.96
29.21
29.29
29.46
29.38
29.33
28.07
27.79
28.07
28.51
28.41
28.4
28.3
28.77
29.1
28.7
28.58
28.83
29.36
28.83
28.42
28.39
28.35
27.58
28.96
28.92
28.54
28.8
28.23
28.69
28.47
28.52
28.77
29.28
28.55
28.53
28.19
29.05
28.64
28.97
28.79
28.91
28.3
28.13
28.59
28.97
29.63
29.97
29.27
29.78
29.11
29.35
29.45
30.01
29.05
29.99
29.26
29.54
30.08
30.15
29.88
29.86
30.14
29.73
29.77
30.0
30.07
30.4
29.14
29.75
29.7
30.06
30.11
30.37
29.82
29.61
30.1
29.16
29.44
30.21
29.81
30.12
31.17
30.25
30.85
31.22
31.15
31.56
31.2
31.03
30.76
30.78
30.82
30.78
31.02
31.31
30.74
31.36
31.64
31.42
30.31
30.23
30.68
30.93
30.96
30.53
30.39
30.47
30.15
30.04
30.27
30.31
30.18
30.32
30.23
30.44
31.24
30.55
30.71
31.6
30.79
30.77
31.29
31.2
31.1
30.64
30.56
30.21
29.7
30.56
30.26
30.41
31.49
30.84
31.47
30.57
30.3
29.75
29.98
30.42
30.39
30.89
29.93
30.29
30.02
29.91
30.03
29.94
29.82
30.32
30.66
30.87
29.99
29.92
29.86
30.98
30.4
30.63
30.41
30.96
30.42
30.2
30.74
30.53
31.34
30.98
31.31
31.3
30.97
30.88
30.48
30.52
30.41
30.57
30.6
29.93
30.01
30.23
31.24
30.54
29.78
29.98
30.34
30.24
30.68
30.63
31.27
30.81
31.48
31.21
31.03
31.28
31.35
31.67
32.43
33.09
32.5
32.05
33.11
32.68
33.44
32.99
32.56
32.03
32.12
32.44
31.51
32.28
32.88
33.16
33.28
33.25
32.79
32.03
32.73
32.99
32.75
32.13
32.4
33.24
32.32
32.02
32.09
31.87
32.27
32.13
32.06
32.09
32.0
31.37
32.21
31.76
30.65
31.79
31.67
31.91
31.47
31.37
31.96
32.08
31.42
32.39
31.67
32.25
33.27
32.03
31.58
31.33
31.74
31.69
32.37
32.11
31.73
31.26
32.33
33.06
33.09
32.81
33.74
33.01
32.77
32.81
33.71
33.1
33.41
33.17
32.82
33.67
33.52
33.25
33.66
32.85
32.4
32.96
33.62
33.85
34.13
34.08
33.27
34.14
33.1
33.6
32.65
33.37
33.02
33.03
33.15
33.25
33.3
33.09
33.6
33.83
33.6
33.29
33.99
34.16
33.15
32.81
33.21
33.02
32.86
32.34
32.79
31.96
32.49
32.09
32.36
33.44
33.26
33.38
33.59
33.68
34.07
33.65
33.4
32.73
32.57
32.91
32.71
32.35
32.01
31.86
32.1
32.59
31.96
32.75
32.22
32.28
32.3
31.93
32.65
32.16
31.68
31.61
31.59
30.96
31.57
31.18
31.5
31.77
31.39
31.45
31.54
31.89
32.01
31.81
31.93
32.03
32.58
32.69
32.13
31.7
30.62
31.79
31.51
32.39
32.33
32.15
31.51
31.68
31.61
31.15
31.6
30.97
31.16
31.93
31.36
31.39
31.59
31.85
32.05
31.52
31.67
31.89
31.44
31.43
31.73
32.44
31.63
31.77
32.06
32.64
31.94
32.4
32.9
32.46
32.27
32.37
31.24
32.24
32.0
32.41
32.49
32.44
32.76
32.62
32.53
32.72
31.61
32.27
31.73
32.16
32.41
32.57
32.36
32.38
32.63
33.49
33.09
32.59
32.48
33.03
32.82
32.8
33.52
33.5
32.89
32.91
32.86
33.09
32.81
32.7
32.38
32.62
32.65
33.37
32.63
33.14
32.88
33.08
33.31
32.82
32.92
33.09
32.7
33.07
33.05
32.9
32.97
33.12
32.56
32.65
32.91
32.5
33.08
32.31
34.26
33.48
32.84
32.45
32.36
32.71
33.57
32.91
33.43
33.14
32.74
32.9
32.93
32.88
33.1
33.74
32.77
33.84
33.17
33.55
34.2
34.04
34.16
33.68
33.29
33.23
32.63
32.94
32.51
32.93
32.59
32.6
32.47
32.87
32.96
32.86
33.09
32.63
32.87
33.19
32.56
33.03
33.64
33.54
34.02
34.2
33.98
33.82
33.95
33.89
33.87
33.69
33.66
33.51
33.45
32.39
32.49
32.81
33.39
32.69
33.1
33.43
32.12
33.36
33.72
33.13
33.07
33.09
33.13
33.04
33.4
33.6
32.75
33.65
33.22
32.92
32.78
32.37
32.45
31.87
31.96
32.55
32.27
32.01
31.68
31.39
31.63
31.77
32.33
32.12
32.17
31.86
32.62
31.79
31.75
31.67
32.13
32.54
31.76
32.81
32.79
32.56
32.54
32.15
32.31
32.02
31.28
31.4
32.72
32.28
32.61
31.77
31.65
31.97
31.59
31.5
31.53
32.4
32.36
31.89
31.83
31.72
32.17
31.48
32.11
32.15
32.36
31.78
31.63
31.54
32.15
32.51
32.43
32.62
32.1
32.28
32.81
32.23
32.55
32.79
32.47
32.89
32.86
32.97
33.31
33.45
34.03
33.63
33.91
33.29
33.79
33.02
32.13
32.18
33.31
33.14
32.23
32.03
32.29
32.68
32.65
32.44
32.32
33.01
32.25
32.98
32.63
33.06
32.83
32.89
33.76
34.09
33.53
33.15
33.51
33.53
32.85
33.31
33.08
32.71
32.41
31.68
31.22
31.75
31.4
30.91
31.24
31.47
32.24
31.97
31.8
32.09
31.11
31.7
31.87
32.26
31.99
31.75
31.67
32.08
31.86
31.99
32.58
32.52
32.13
31.57
31.95
32.37
31.67
31.79
30.9
31.95
31.7
31.85
31.47
31.58
31.41
32.32
31.55
31.71
31.86
32.09
32.18
31.52
31.42
31.57
30.58
30.46
31.13
31.22
31.92
31.8
31.53
30.79
31.03
31.47
31.24
31.93
31.92
31.29
30.96
31.84
31.77
32.11
32.41
32.08
32.32
32.25
32.9
32.75
32.3
33.5
34.15
34.02
33.91
33.49
33.47
33.93
33.85
33.76
33.76
33.13
33.13
33.21
32.71
33.15
33.85
33.03
32.93
33.34
33.04
32.69
33.35
33.76
33.36
32.86
33.53
33.79
34.02
33.35
33.83
33.62
33.49
33.42
33.71
33.93
33.95
34.28
32.81
33.14
32.77
33.18
33.98
34.22
34.4
34.29
33.38
32.86
33.13
33.28
33.29
33.89
33.68
33.98
33.23
32.66
32.6
32.55
33.09
32.7
32.48
32.79
33.16
32.92
32.75
32.38
31.76
31.93
31.44
31.16
31.53
31.6
31.67
30.92
29.94
30.15
30.35
30.81
31.08
31.43
31.65
31.87
32.1
31.99
31.64
31.48
31.71
31.25
30.97
30.88
31.46
30.88
30.38
30.36
30.83
30.79
31.51
31.33
31.24
30.92
30.64
31.48
30.92
31.45
30.37
30.74
30.89
31.42
31.53
31.29
31.32
31.62
31.92
31.57
31.35
30.72
30.47
30.93
30.0
30.12
29.07
29.37
29.15
29.91
29.7
29.55
29.76
29.04
29.58
29.75
30.33
29.82
29.46
30.06
30.43
30.23
29.73
31.07
31.04
31.71
30.71
30.83
30.67
31.25
31.01
31.14
30.82
30.69
29.94
30.55
31.06
31.73
31.0
31.47
30.91
30.69
30.65
31.19
31.35
31.25
31.07
30.35
30.29
30.99
30.47
31.01
30.96
30.72
30.48
30.69
30.8
30.45
31.44
31.2
31.17
32.17
31.86
31.72
31.7
31.19
30.68
31.28
31.54
31.58
31.61
31.83
31.21
31.7
30.58
31.21
31.72
32.59
31.59
31.98
31.76
31.6
31.63
31.53
31.49
31.85
30.55
30.99
31.14
31.41
31.26
31.35
31.32
31.24
31.62
32.18
31.88
31.66
31.46
31.62
31.81
32.08
31.36
31.2
31.28
31.92
31.27
31.73
30.52
31.58
31.96
31.75
32.05
31.85
31.96
31.89
31.43
32.23
32.8
32.38
32.06
32.02
32.13
32.32
32.71
31.82
31.72
32.39
32.94
32.18
32.01
31.86
32.19
33.0
32.53
32.23
32.58
32.12
32.5
31.88
31.9
32.11
31.24
31.64
31.12
32.54
31.35
31.81
31.3
31.94
31.83
31.92
32.74
33.28
32.43
32.08
32.16
31.64
31.84
32.14
32.04
32.26
33.04
32.7
32.96
32.12
33.22
33.15
32.87
32.92
33.02
32.82
33.47
33.34
32.99
34.16
33.6
32.85
33.61
33.23
33.27
33.37
33.03
33.16
33.34
32.57
32.53
31.6
32.17
31.95
31.67
30.84
31.93
31.18
32.2
30.96
31.48
31.9
31.61
31.66
32.01
32.96
32.21
32.63
32.73
32.47
32.87
32.97
32.61
33.64
33.23
33.07
33.33
33.34
33.35
33.87
33.77
33.31
33.19
33.46
33.22
33.69
33.36
32.88
33.54
33.44
33.01
34.33
33.9
33.83
34.17
33.58
33.47
33.66
33.11
33.48
33.31
32.58
33.03
32.4
33.66
34.17
34.15
34.15
33.88
33.31
33.71
32.95
33.05
33.39
32.5
32.42
31.98
32.06
32.03
32.12
31.21
31.6
31.66
32.05
31.76
32.37
32.54
32.53
32.68
32.43
32.63
32.3
31.88
32.71
32.83
32.16
33.0
32.36
32.57
31.85
32.35
32.39
32.59
32.43
32.26
31.73
31.49
30.93
31.48
31.94
32.08
2.81
7.59
6.06
5.64
5.64
4.87
5.64
6.61
5.59
5.81
5.2
5.26
4.78
5.6
5.76
5.9
5.66
6.45
7.09
6.28
6.8
5.87
6.03
6.04
6.85
6.28
6.82
6.36
5.93
6.7
5.73
6.26
6.04
5.83
6.4
6.47
5.82
6.9
6.47
6.02
7.05
5.99
7.01
7.25
6.68
7.17
6.44
6.94
6.8
6.6
6.35
7.35
6.25
7.07
7.0
7.03
8.18
8.13
8.05
8.39
7.48
6.69
6.73
5.57
6.28
7.49
6.87
6.53
6.6
7.21
7.07
7.56
7.07
7.13
7.0
6.96
6.54
6.22
6.54
5.89
6.19
6.05
6.85
7.08
6.57
6.59
6.46
7.04
6.23
5.69
6.13
6.23
6.71
7.24
6.68
7.78
6.9
6.99
6.54
6.13
6.79
6.86
6.43
7.1
7.21
7.06
7.03
7.95
7.96
7.73
7.27
6.11
6.64
7.05
7.78
7.05
6.92
6.69
7.52
7.62
6.1
6.24
6.61
6.36
7.02
6.81
6.83
6.07
6.48
6.51
6.24
6.92
6.26
6.22
7.06
7.04
6.26
6.43
7.0
7.2
6.88
7.1
7.06
7.98
7.11
7.95
7.25
8.55
7.5
7.67
7.21
7.56
7.3
7.61
7.31
7.56
7.46
7.64
7.84
7.58
8.19
7.7
8.09
7.92
7.38
8.0
8.25
8.73
7.76
8.14
8.46
8.63
8.77
9.09
8.31
8.9
8.65
9.69
8.67
8.92
8.6
8.7
8.91
8.58
9.41
9.06
9.4
9.04
8.8
9.42
9.06
8.8
8.26
8.34
8.07
8.8
8.53
8.85
8.61
8.56
8.16
8.08
8.83
8.62
8.58
9.77
9.31
8.05
8.65
9.08
8.69
9.12
9.02
8.97
8.88
8.72
8.14
8.09
8.52
8.3
8.84
8.83
8.56
8.37
9.18
9.36
9.07
8.88
8.46
7.65
8.11
7.99
6.73
7.42
8.06
7.89
7.97
8.27
8.0
8.3
7.86
8.93
8.85
9.39
9.3
9.8
9.98
10.14
10.04
9.43
9.75
10.57
9.53
10.22
10.64
11.21
11.12
11.18
10.48
10.48
10.23
10.99
10.54
10.66
10.14
10.05
10.22
10.21
10.04
10.19
10.29
10.15
9.73
9.73
9.22
8.95
8.83
9.42
10.18
9.52
10.76
9.37
9.81
9.11
8.45
9.11
9.69
9.82
9.71
10.8
9.86
9.58
9.57
9.38
9.54
8.67
8.95
9.64
9.92
9.97
9.73
10.55
10.51
10.3
10.2
10.26
10.45
10.49
9.84
10.35
10.15
9.13
9.81
9.54
9.15
9.08
10.31
9.71
8.48
9.19
9.16
9.08
9.59
9.75
9.6
9.7
9.48
9.87
9.72
9.74
10.28
9.77
9.5
9.55
9.37
8.75
8.44
8.29
8.31
8.53
8.45
9.21
10.0
11.08
10.74
10.57
10.51
11.67
10.21
9.88
9.84
10.14
10.09
10.74
11.36
10.79
10.75
10.91
10.83
10.57
10.72
10.26
11.07
10.36
10.1
10.07
10.23
10.51
9.73
9.97
10.29
10.46
10.36
10.5
9.32
10.72
10.2
10.16
10.65
11.11
10.17
10.52
11.06
10.12
10.98
11.17
10.11
10.48
10.07
9.98
10.59
10.32
11.02
11.49
10.31
11.18
11.06
11.15
11.1
9.82
9.97
10.7
10.97
10.14
10.32
9.5
10.0
9.93
10.31
10.07
10.96
10.4
11.1
10.62
10.27
9.34
9.18
10.29
10.68
10.8
10.35
11.14
11.1
10.21
10.66
11.23
11.8
11.54
11.3
11.18
10.45
11.08
10.24
10.09
9.98
9.38
9.7
10.47
11.02
11.11
11.1
11.1
10.78
10.56
10.72
10.93
11.05
11.59
11.64
11.33
10.63
10.89
11.22
11.29
10.12
11.28
10.74
12.06
11.43
11.53
11.54
11.69
10.78
11.18
11.26
11.44
11.12
11.65
11.63
11.86
12.06
11.9
10.68
11.27
10.91
10.98
10.6
10.09
10.24
10.14
11.05
11.45
11.86
11.52
11.17
11.3
10.89
10.91
10.89
11.46
12.4
12.38
12.63
12.45
12.2
12.12
13.05
12.5
12.42
12.87
12.63
13.81
13.39
13.66
12.76
13.03
12.27
12.47
11.95
12.39
12.3
12.45
12.78
12.34
13.34
12.38
12.12
12.01
11.19
12.55
13.05
12.62
12.85
13.32
12.91
12.34
11.71
11.57
11.09
10.98
11.09
11.44
12.05
10.85
11.27
11.2
11.61
11.65
12.3
11.55
10.83
11.18
10.89
10.87
10.93
11.13
10.72
10.77
11.45
11.96
12.11
11.33
11.53
12.49
12.26
12.85
12.39
12.62
12.29
12.52
12.24
12.05
11.33
12.05
12.36
12.38
11.8
12.79
13.53
13.5
13.59
14.05
12.9
13.09
12.66
13.69
13.75
13.09
12.86
12.68
12.25
13.18
12.44
12.15
12.46
11.97
11.99
12.31
12.81
13.48
13.72
14.44
14.53
13.25
14.25
14.41
13.89
13.93
13.94
13.22
14.08
13.48
14.33
14.1
13.17
14.12
14.13
14.03
15.14
13.97
14.03
13.68
13.84
14.05
14.55
14.32
14.32
13.13
13.48
14.48
13.75
14.44
13.71
14.38
15.36
15.08
14.46
14.23
14.71
14.87
15.03
14.78
14.05
14.88
14.04
15.05
14.67
14.9
15.16
15.52
14.35
14.62
14.68
14.32
14.59
14.24
14.36
15.15
14.01
13.97
14.23
13.75
13.4
13.46
12.89
12.58
12.83
13.19
12.58
13.61
12.08
11.69
12.01
11.83
12.45
12.84
12.74
12.51
13.02
13.11
13.08
13.29
13.67
12.51
13.16
12.64
12.17
12.42
12.99
13.01
11.98
13.04
12.31
13.54
13.36
13.64
13.07
13.78
13.39
13.9
14.02
14.96
14.77
13.73
13.35
13.9
12.99
12.94
13.71
12.85
13.76
13.21
13.24
13.47
12.95
14.13
14.03
13.94
13.1
13.59
14.52
14.23
14.08
13.71
13.97
13.96
14.43
14.33
14.7
15.02
14.72
14.36
14.55
14.71
14.79
13.51
13.83
14.49
14.15
14.79
14.61
14.74
14.89
15.0
14.62
14.65
14.32
14.25
13.65
13.65
14.64
14.12
14.09
14.07
14.5
13.12
13.63
13.01
13.16
13.44
14.09
14.3
14.38
13.61
13.75
14.44
15.13
14.36
14.59
13.87
14.83
15.47
14.76
14.68
13.52
14.07
12.93
13.56
13.11
13.78
14.17
14.15
14.61
14.6
14.66
14.15
14.75
13.71
13.49
13.7
12.93
13.02
12.75
12.76
13.5
13.4
13.73
13.78
14.97
14.32
14.64
14.63
14.75
15.8
15.57
14.6
15.3
14.69
15.12
14.26
14.68
13.76
13.86
13.39
14.55
14.1
13.42
13.73
13.47
13.13
13.04
13.8
14.34
13.99
13.88
13.58
13.86
13.97
13.83
13.41
14.06
14.33
14.61
15.32
14.55
13.76
13.17
13.16
13.46
13.5
13.59
13.66
13.7
13.75
13.88
13.93
13.33
13.21
14.04
13.37
13.63
13.7
13.94
13.48
13.39
14.09
15.17
14.23
13.66
14.34
13.65
13.38
13.74
13.5
13.6
13.05
12.26
13.17
14.13
13.96
14.23
14.6
14.19
14.14
13.55
13.2
14.23
14.21
14.24
14.5
14.53
15.41
14.95
13.84
14.33
14.67
14.82
15.06
14.77
14.94
15.04
14.3
14.83
14.57
15.32
15.77
15.53
14.68
15.29
14.28
14.41
15.31
15.3
15.3
16.34
15.42
15.79
15.98
16.44
15.7
15.55
15.4
16.36
16.9
17.03
15.58
16.55
17.42
17.07
16.67
16.72
15.53
16.13
16.51
16.58
16.55
16.13
16.96
16.68
16.5
16.01
16.22
15.55
15.52
15.76
16.96
16.34
15.99
15.52
15.82
15.24
15.36
15.59
15.96
15.84
15.77
15.28
16.58
16.37
16.97
16.78
16.43
16.93
17.03
16.48
16.85
17.41
17.99
16.98
17.46
18.36
18.15
17.89
17.9
17.74
17.95
17.8
18.17
17.31
17.42
17.91
17.48
17.45
18.27
17.4
17.64
18.08
18.11
17.34
17.39
16.88
17.46
18.05
18.31
17.76
18.47
19.06
18.17
18.94
18.98
19.32
19.47
18.59
19.38
18.11
19.39
19.11
18.61
18.58
18.59
18.62
18.68
18.64
19.07
19.42
19.35
18.68
19.28
19.26
18.72
19.4
18.97
18.67
18.4
17.78
17.63
17.94
17.28
17.72
17.38
17.61
17.12
17.09
16.37
17.82
16.5
16.83
16.82
16.87
16.98
18.01
17.89
17.96
17.57
17.47
17.19
18.12
18.16
17.65
17.06
16.22
16.25
17.57
16.67
16.21
16.28
15.75
15.84
15.21
15.43
16.36
16.59
16.72
16.54
17.82
16.88
17.51
18.19
17.68
17.87
17.58
18.02
17.8
16.57
17.09
18.18
17.38
17.04
17.04
18.09
16.62
17.12
16.73
16.95
17.14
16.97
17.97
17.34
15.61
16.86
17.25
17.1
16.82
17.58
18.05
17.85
18.24
18.03
17.57
18.29
18.68
18.5
19.54
19.28
18.79
18.9
18.55
19.61
18.52
19.14
19.03
19.21
18.58
17.96
19.32
18.65
19.75
19.08
19.54
19.78
19.94
19.13
20.43
20.2
20.47
19.29
19.21
19.21
19.06
20.09
18.97
19.95
19.33
19.54
19.92
20.44
20.77
19.35
19.87
18.83
18.63
18.89
18.69
19.11
19.05
19.45
19.62
19.58
19.63
19.58
19.78
19.4
19.01
20.04
19.59
19.41
20.11
20.32
20.06
19.62
20.69
20.87
19.86
20.0
20.69
20.79
21.06
20.31
20.95
19.96
20.47
21.04
20.16
21.09
20.55
20.49
20.12
20.28
20.11
21.04
21.7
21.06
21.09
20.8
21.53
20.83
19.59
20.12
20.48
20.69
20.68
20.15
20.07
19.7
19.18
19.66
20.11
20.27
19.8
19.28
19.63
19.42
19.73
19.93
20.58
21.25
20.34
20.39
20.55
19.87
19.69
19.71
20.23
19.4
19.29
19.42
18.55
19.49
19.29
19.42
19.81
19.97
19.71
19.75
19.63
19.94
20.47
20.79
20.9
20.65
20.04
20.02
20.6
19.69
20.54
20.48
19.73
20.14
20.54
19.58
19.83
19.18
19.77
20.65
20.63
20.08
20.25
20.84
19.77
20.39
20.07
20.12
20.09
20.39
20.42
19.74
19.49
20.31
19.82
20.68
19.66
19.9
19.32
18.58
19.09
19.11
19.7
20.15
20.05
19.25
19.88
19.5
19.7
20.24
19.35
20.08
20.1
19.44
19.33
18.77
19.79
20.1
20.32
19.56
20.08
19.41
19.36
19.18
18.9
18.93
18.52
19.14
18.34
18.4
18.09
18.86
18.2
19.17
18.82
18.81
18.55
18.68
18.0
18.29
18.0
19.0
18.32
18.92
18.84
18.53
19.32
18.18
18.86
18.78
18.99
19.44
19.11
19.85
19.93
18.92
19.08
19.27
19.83
20.08
20.07
20.81
20.25
20.56
20.48
19.47
20.84
21.01
20.49
18.99
20.1
19.15
19.28
19.7
19.91
19.49
19.39
19.65
19.67
19.75
19.75
19.17
19.91
19.79
19.42
18.97
19.55
18.99
19.2
18.97
18.72
18.58
18.75
18.4
18.0
18.48
18.59
17.98
18.28
18.73
18.97
17.79
18.33
17.49
18.39
18.39
18.42
18.15
18.57
19.21
18.27
18.49
19.2
18.94
18.79
19.03
18.7
18.84
18.2
18.6
19.13
19.85
19.35
19.42
19.22
19.82
20.15
19.28
19.15
18.9
19.01
19.47
18.91
18.28
18.06
18.75
18.21
19.24
18.6
19.05
19.29
18.42
19.29
18.24
18.8
18.11
18.38
18.53
19.61
18.75
18.95
19.3
19.16
18.71
18.05
18.84
19.58
19.61
19.41
19.42
19.99
19.79
19.36
19.16
19.06
17.68
18.52
18.14
18.29
19.09
18.22
19.22
19.71
18.9
20.06
20.06
19.89
20.41
20.17
20.01
20.68
19.85
19.94
19.91
19.05
19.81
19.94
20.62
20.76
21.02
21.04
20.26
20.66
21.51
22.01
22.2
21.26
21.55
20.61
21.29
21.4
21.9
22.42
21.67
22.04
22.41
22.96
22.59
22.11
21.9
22.43
22.31
21.98
22.54
22.04
21.94
21.65
22.24
22.0
22.33
22.15
22.15
22.9
22.72
23.19
22.52
22.18
22.02
21.67
21.9
22.53
22.64
22.41
23.47
24.12
23.7
24.69
24.51
24.59
24.12
25.44
25.55
24.66
24.46
23.81
24.68
24.86
24.52
23.72
24.37
24.39
23.43
23.36
23.51
22.95
22.51
22.16
22.88
23.0
23.08
22.57
22.98
22.87
23.69
23.76
22.93
22.8
22.78
23.2
23.03
23.44
23.39
22.7
22.46
22.74
22.89
23.09
23.34
23.29
23.19
23.01
23.49
23.1
23.33
23.68
23.04
23.82
22.97
24.05
23.05
24.09
23.0
22.86
23.03
23.34
23.14
23.13
22.66
22.11
23.14
22.34
21.94
22.09
22.96
21.98
22.74
22.21
23.41
23.48
23.86
23.69
24.11
23.34
22.77
23.4
23.94
23.24
23.59
24.19
23.7
23.95
23.88
23.81
23.54
23.46
22.61
22.92
23.27
22.89
23.62
24.13
23.67
24.54
23.92
24.38
23.93
24.43
24.78
24.24
24.45
23.91
23.86
23.85
22.77
23.3
23.41
24.14
22.78
23.46
23.78
22.77
22.44
22.98
23.08
23.8
22.94
22.68
23.28
22.17
23.48
22.39
23.27
21.92
21.52
22.03
21.98
22.72
22.37
21.76
22.13
21.79
22.66
22.22
21.82
20.95
21.46
21.49
21.5
21.47
21.48
22.16
22.22
21.16
21.14
21.5
21.56
21.05
21.22
21.76
22.02
21.84
22.13
22.55
22.36
22.31
22.26
22.62
23.01
22.86
23.54
23.18
23.58
23.32
23.16
22.65
22.76
22.43
22.81
22.81
22.71
23.5
23.26
22.77
23.12
23.21
22.47
23.56
22.59
22.37
23.3
21.93
22.53
21.81
21.57
22.37
21.9
22.1
21.46
21.87
21.88
21.47
22.33
22.52
22.85
23.25
23.23
22.48
23.17
23.22
23.76
23.17
23.77
22.96
23.83
23.63
24.12
23.55
23.47
22.89
23.15
22.88
23.8
24.27
24.23
23.9
24.39
24.42
24.9
24.96
24.62
24.31
24.17
24.36
23.84
24.51
24.54
24.8
24.22
24.31
24.32
24.06
23.82
23.7
23.94
24.22
24.09
23.89
23.82
23.16
23.61
23.49
23.69
22.94
22.97
23.4
23.34
22.59
22.54
22.21
22.77
22.44
22.39
22.59
23.11
22.64
23.35
23.09
23.1
22.49
23.47
23.93
23.57
22.96
23.32
24.07
23.3
22.86
22.86
22.89
23.41
23.46
23.74
23.33
24.15
23.76
23.42
23.24
22.02
22.36
22.41
22.43
22.03
22.22
22.39
22.49
22.41
23.08
23.08
22.91
23.63
22.85
23.21
24.23
23.39
23.95
23.63
23.74
23.85
24.86
23.65
24.22
24.16
23.49
23.9
23.46
24.54
25.27
24.52
23.99
23.9
23.67
23.17
23.85
24.14
22.63
23.66
22.91
23.85
23.18
23.26
22.78
23.19
23.63
23.28
23.55
22.68
21.83
23.08
23.09
22.94
23.95
23.46
23.58
23.23
22.68
23.07
21.49
22.13
23.17
22.03
22.37
21.18
22.24
21.44
21.37
22.47
22.49
22.48
22.5
22.84
23.06
22.74
22.66
23.73
23.03
23.84
23.38
23.98
24.3
24.44
24.8
23.45
24.63
24.34
24.32
24.24
25.19
24.42
24.64
24.27
24.72
24.24
23.39
24.1
23.93
24.19
23.93
24.86
24.19
23.13
24.51
24.08
24.53
23.91
24.44
24.31
24.35
25.1
24.85
24.95
23.99
25.07
24.67
24.54
24.36
24.56
25.0
25.0
25.07
25.26
24.57
23.71
24.03
24.25
25.1
24.44
24.74
24.73
24.31
24.23
23.81
23.89
24.91
24.13
23.47
23.6
24.04
23.49
22.98
23.61
23.49
24.9
24.32
24.57
24.46
24.5
25.1
25.26
25.44
25.4
25.64
25.01
24.58
25.53
24.81
25.23
25.97
26.12
24.41
25.2
25.07
25.08
25.24
25.34
24.88
24.67
24.61
24.48
24.78
24.31
24.49
25.08
25.4
25.26
24.49
25.24
25.07
25.4
24.23
24.46
24.47
24.16
24.71
24.99
25.53
25.31
24.55
24.14
25.08
23.81
23.81
24.59
24.49
23.26
23.68
24.55
24.06
23.67
23.34
24.43
24.55
25.11
24.39
23.87
23.51
24.26
24.07
24.37
24.38
24.7
23.79
23.38
24.21
23.57
22.38
23.2
23.91
23.85
23.43
24.02
23.13
23.24
23.14
23.56
23.91
24.48
24.67
24.51
24.81
24.75
24.45
24.58
24.13
23.83
24.25
24.32
24.69
25.07
25.05
25.34
25.07
24.87
24.7
24.94
25.63
25.32
24.56
25.44
25.2
25.25
25.06
24.75
24.84
24.2
23.69
24.21
24.83
23.73
23.88
24.55
23.87
23.51
23.98
23.62
23.5
24.05
24.26
24.09
23.79
23.62
23.77
24.12
24.22
24.96
25.73
24.79
25.01
25.21
25.22
25.27
26.07
26.05
25.84
25.61
25.56
25.04
25.24
25.7
25.79
25.51
26.12
25.59
25.68
25.99
26.27
26.02
25.41
26.39
26.19
25.77
25.93
24.75
25.09
26.1
25.67
25.97
26.02
25.78
25.27
25.5
25.21
26.0
26.36
25.0
26.43
26.59
26.93
26.79
27.01
26.95
26.31
26.45
26.47
25.88
26.66
26.15
26.79
27.1
25.22
26.69
25.98
25.84
26.06
26.06
25.9
25.98
26.71
26.34
26.2
25.77
26.47
27.1
26.53
26.68
26.79
26.36
26.56
27.09
26.67
27.51
27.3
26.86
26.64
25.98
25.84
26.29
26.63
27.58
27.65
27.46
27.69
27.52
27.88
27.96
28.17
27.59
27.11
27.89
27.57
27.31
28.12
28.16
27.48
27.86
27.66
29.03
28.12
28.21
27.99
27.49
27.88
27.64
27.43
27.58
27.16
27.14
27.23
27.09
26.9
27.17
27.07
26.9
26.9
27.35
27.29
27.43
27.54
26.33
26.91
26.52
27.52
27.31
27.46
27.3
27.16
26.38
27.34
27.43
27.48
27.06
26.8
27.15
27.62
27.03
27.92
26.99
26.7
26.33
27.34
27.85
27.58
27.37
27.35
28.4
28.58
27.92
28.36
27.62
28.83
28.2
29.4
27.9
27.99
28.39
28.04
28.55
28.38
28.23
28.09
28.5
28.54
28.68
28.63
28.54
27.69
27.42
27.81
27.23
27.24
27.12
27.74
28.27
28.43
28.4
28.13
27.86
27.33
28.33
28.3
27.74
28.52
28.99
29.44
28.85
28.16
27.94
27.76
28.42
28.3
27.99
28.64
28.59
29.72
29.17
29.11
29.01
29.36
29.41
29.89
29.68
29.69
29.95
29.95
28.96
28.63
29.19
29.11
29.54
29.62
29.21
28.89
29.3
29.19
29.34
29.24
28.77
29.55
28.78
28.79
28.68
29.43
29.2
29.2
28.74
29.05
28.67
29.29
29.34
29.09
29.69
29.12
29.11
29.76
29.89
29.35
28.9
29.07
28.98
29.37
28.88
28.84
29.68
29.48
29.91
29.29
29.43
29.18
29.33
28.98
29.07
28.84
28.61
28.67
28.43
28.29
28.1
27.72
28.0
28.13
27.88
27.27
27.99
28.01
28.08
27.53
27.75
27.3
26.95
27.11
26.84
27.47
26.7
26.58
26.78
27.2
26.31
26.86
26.83
26.47
26.24
26.82
26.63
25.82
25.88
26.32
25.99
27.03
26.19
26.51
25.96
27.21
26.47
26.47
27.75
28.49
28.4
27.99
28.02
28.11
28.07
28.77
27.71
27.27
28.34
28.33
29.13
28.88
28.77
29.21
29.71
28.38
28.07
28.38
28.89
29.56
28.97
29.1
27.86
28.48
28.49
28.28
28.23
28.57
28.02
28.72
27.68
28.1
28.6
28.09
28.6
28.17
27.49
27.38
27.23
27.27
26.91
27.88
27.9
28.08
27.62
27.5
27.71
27.75
27.82
28.04
28.24
28.16
29.0
28.49
27.95
27.55
27.81
28.91
28.4
28.43
28.3
28.63
28.56
28.05
27.95
27.91
27.43
27.27
27.65
27.51
27.08
27.88
27.93
28.39
28.63
28.01
28.02
28.38
28.79
28.05
28.42
27.8
27.64
27.3
27.44
27.36
26.55
27.57
27.65
28.28
28.06
28.9
28.4
28.12
28.76
28.45
29.05
28.64
28.39
28.79
27.84
27.11
27.63
27.59
27.01
27.37
26.57
27.13
26.83
26.84
27.09
26.7
27.1
27.24
26.94
26.4
27.19
26.7
27.1
27.83
27.14
26.95
27.6
26.55
27.2
26.89
27.93
27.53
27.84
27.9
27.66
27.01
27.72
27.96
27.25
27.09
26.85
26.83
27.15
26.62
28.07
26.43
27.04
27.26
27.29
26.72
26.84
26.48
26.82
26.9
26.29
25.85
26.9
27.36
27.64
27.5
27.04
27.22
26.77
27.07
26.48
27.43
27.05
26.59
26.35
27.86
27.67
27.56
27.1
28.21
27.35
27.2
27.89
27.9
27.49
28.52
27.76
27.32
27.9
27.16
27.28
26.79
27.46
27.28
27.67
28.24
28.38
27.36
27.43
27.44
27.35
27.85
27.38
26.88
27.0
27.39
27.93
27.27
27.84
28.36
27.34
27.26
27.43
27.63
27.76
28.57
28.12
28.07
28.07
28.2
27.83
27.8
27.41
27.48
27.38
27.62
27.53
27.34
27.03
26.65
26.5
25.85
25.95
26.3
26.32
26.34
26.2
26.41
25.81
25.77
26.34
25.9
26.73
26.38
26.29
26.56
25.88
26.16
26.98
27.52
26.07
26.12
25.86
26.3
26.86
26.06
27.18
26.64
26.32
26.66
27.36
26.94
26.21
26.47
26.48
26.1
25.35
25.92
26.1
25.57
25.2
26.41
26.65
27.07
27.31
27.02
27.41
26.8
27.26
26.68
27.23
26.96
27.18
26.77
27.01
26.99
26.32
25.86
26.32
27.36
27.55
27.16
27.67
27.59
27.63
28.27
27.91
28.1
28.45
27.19
27.32
27.27
26.66
26.19
25.98
26.16
26.23
26.33
25.86
26.36
26.95
26.26
26.48
26.0
25.75
26.2
26.47
26.17
26.61
25.4
26.26
26.75
26.29
25.51
25.79
25.37
26.94
25.93
26.54
26.27
26.51
25.82
26.29
25.85
26.12
25.63
25.38
25.63
25.78
25.53
26.6
25.11
24.91
26.12
26.03
26.03
25.63
26.17
25.8
25.63
25.73
26.56
26.49
26.9
26.76
27.39
26.8
27.76
27.42
28.06
27.94
27.85
28.5
28.43
28.37
28.64
27.98
27.89
28.29
28.19
28.09
27.22
28.19
27.59
28.01
27.77
28.27
28.97
28.07
28.85
28.99
28.29
28.47
29.17
29.03
29.36
28.72
28.58
28.24
28.36
27.77
28.09
28.01
27.78
27.87
28.49
27.95
27.86
28.06
28.08
27.79
27.5
28.59
28.18
28.46
28.76
28.88
29.24
28.01
27.87
28.27
27.28
27.53
27.48
27.39
27.79
27.77
27.68
28.18
27.92
28.57
28.05
28.42
27.73
27.5
28.38
28.04
28.02
28.1
27.86
27.17
28.05
28.0
27.99
27.57
27.45
27.96
28.03
27.59
27.69
27.05
27.26
27.6
27.57
27.66
26.98
27.36
26.75
27.53
27.19
28.25
27.74
27.74
28.0
28.01
27.93
27.98
28.06
28.05
28.0
28.34
28.36
27.77
28.31
28.55
27.8
28.49
28.92
28.32
28.25
27.98
28.43
27.83
28.52
27.79
28.73
28.11
27.24
27.35
27.79
27.95
28.27
28.53
28.2
28.44
28.55
28.45
28.75
29.07
28.34
28.34
28.31
28.51
28.19
27.54
28.33
28.02
28.75
28.77
28.21
28.79
28.4
28.64
27.85
28.49
28.7
28.04
28.34
27.97
28.14
28.33
28.58
28.67
28.6
28.39
27.79
28.64
28.99
28.41
28.48
27.58
27.47
27.49
27.62
27.27
27.54
26.79
27.35
26.67
27.01
26.73
26.5
27.21
28.16
27.13
26.89
27.03
27.43
27.35
27.41
27.81
27.39
27.66
28.13
27.91
28.01
28.4
27.56
26.86
27.09
26.87
27.12
26.72
26.45
25.74
25.92
26.75
27.24
26.64
26.13
26.58
26.74
26.76
27.12
27.43
27.67
27.75
27.04
27.04
26.7
25.99
25.57
25.81
25.65
26.12
25.68
26.14
26.31
25.96
26.54
26.95
26.45
27.09
26.37
26.66
25.44
26.57
25.92
25.46
25.2
25.25
26.27
26.48
26.67
26.55
26.76
26.02
26.66
25.91
27.22
26.78
26.56
26.41
25.96
25.81
25.54
25.7
25.6
26.26
26.82
27.03
26.29
26.49
26.82
26.84
26.68
25.99
25.4
26.2
25.62
24.92
25.4
25.82
26.0
26.36
27.02
26.73
26.77
26.75
25.94
26.23
26.82
26.59
27.42
26.79
28.43
28.01
28.31
28.96
28.0
27.97
27.45
27.43
27.85
27.65
27.6
28.81
28.84
28.15
28.66
29.02
28.6
28.02
27.77
27.69
27.94
28.22
28.51
28.93
28.63
28.9
28.8
28.9
28.04
27.82
28.19
27.85
27.61
28.08
27.04
28.04
27.72
27.99
28.05
28.37
28.62
28.47
28.93
29.09
28.47
27.86
27.3
27.76
27.69
27.39
27.61
27.82
27.2
26.99
26.95
26.62
27.25
26.97
26.56
26.95
27.44
27.28
26.8
26.94
26.33
26.51
26.87
26.52
26.77
25.53
27.04
26.38
25.63
25.37
24.81
25.38
25.38
25.68
25.9
25.9
26.08
26.34
26.7
26.81
27.58
26.73
26.82
27.19
26.98
26.68
26.7
27.01
26.41
26.96
26.44
25.13
25.07
26.37
26.32
26.11
25.56
26.06
25.81
25.5
25.61
25.19
25.14
25.19
25.41
25.17
25.72
24.15
24.55
23.47
24.01
24.65
25.05
24.47
25.6
24.89
24.67
24.81
24.35
24.48
24.17
23.27
23.95
23.43
23.14
23.28
23.26
22.92
23.09
23.71
23.49
23.54
23.3
24.13
23.79
24.79
24.96
24.04
23.8
23.63
23.93
23.6
24.07
24.01
23.65
23.75
23.32
23.66
24.24
23.27
23.16
23.33
23.18
23.41
23.69
23.08
22.06
23.11
22.96
22.46
23.18
22.23
22.88
22.21
23.13
23.34
23.43
23.73
23.65
24.03
23.6
23.71
22.83
23.64
23.32
23.76
24.2
24.47
24.16
23.34
23.39
23.84
24.41
24.84
24.19
24.88
24.12
25.18
24.75
24.33
24.42
24.44
23.68
24.54
23.46
24.4
24.75
24.54
23.87
24.93
23.96
24.24
24.88
24.03
23.9
24.15
24.2
24.8
23.89
23.3
23.63
24.15
23.77
23.82
24.62
24.47
24.58
24.64
24.94
24.75
24.71
24.65
24.32
24.37
24.81
25.03
25.64
25.55
24.99
25.29
25.26
24.99
25.29
24.32
23.86
25.68
24.97
24.72
25.2
24.71
24.73
24.91
24.59
25.1
24.93
25.06
25.25
25.25
25.22
24.52
23.96
24.33
24.5
23.86
23.82
24.8
24.85
24.86
24.32
24.16
23.35
23.53
23.51
24.26
24.1
24.7
24.79
24.36
23.89
23.79
23.1
23.71
23.61
24.23
24.35
24.69
24.59
24.68
25.12
25.81
25.02
24.67
25.41
25.11
25.4
25.19
25.29
25.71
25.2
25.5
25.31
25.3
25.44
25.12
25.85
25.2
25.47
24.31
24.76
24.68
24.63
24.68
24.14
23.79
24.4
24.38
23.83
23.47
23.7
22.68
23.05
23.45
23.43
23.35
22.58
22.59
22.44
23.15
23.04
23.35
23.52
23.1
23.76
23.78
23.94
24.4
24.72
24.5
23.88
24.15
24.77
24.53
24.74
24.84
24.53
25.0
25.39
25.45
26.08
25.44
25.2
24.45
25.11
25.03
24.97
24.94
25.28
25.45
24.49
24.29
24.09
23.59
24.28
23.43
23.31
22.99
23.86
23.18
23.81
24.14
22.86
24.02
23.81
24.03
24.29
24.18
23.55
23.48
23.04
23.65
24.19
23.8
24.09
23.59
23.75
23.31
23.95
24.56
24.92
25.26
25.23
25.0
25.31
24.38
25.0
24.35
24.86
25.35
24.77
24.18
24.36
24.24
24.85
24.5
25.79
25.07
24.44
25.0
23.7
23.73
23.89
24.1
25.14
24.05
24.32
23.86
23.9
24.42
24.66
24.82
25.55
25.08
24.39
24.27
24.11
24.94
24.37
24.79
23.81
24.5
25.0
23.74
24.35
23.69
23.89
23.83
24.0
23.7
24.14
23.54
23.18
23.96
23.31
23.31
24.17
24.13
23.57
23.79
24.72
24.98
24.8
24.39
24.11
24.54
24.54
24.87
24.64
24.8
24.22
24.73
24.23
25.13
25.03
25.21
25.12
24.44
24.78
23.7
24.85
25.61
24.69
24.36
25.31
25.48
24.93
23.79
24.14
24.73
25.43
25.27
24.75
25.26
25.38
25.55
25.83
25.24
24.9
25.62
26.13
26.37
25.46
25.1
24.56
24.79
24.73
25.55
25.15
24.67
24.92
24.86
25.04
24.94
25.1
24.38
24.93
23.25
24.77
24.94
24.59
24.74
24.95
25.33
25.46
25.18
25.3
25.32
25.21
24.46
24.3
24.46
25.37
25.12
24.46
25.29
24.94
25.57
25.83
25.64
25.57
26.01
25.6
25.29
25.17
25.39
25.01
25.62
25.81
25.74
25.33
25.53
24.76
24.93
25.05
25.58
25.59
26.54
25.87
25.41
25.26
24.76
25.2
25.46
25.55
26.22
26.01
25.31
25.71
25.4
24.97
25.41
25.05
25.07
24.85
25.32
25.14
24.56
24.5
24.66
24.65
24.34
24.76
24.62
25.31
25.5
24.85
25.61
26.15
25.42
25.57
25.5
26.48
25.78
26.03
25.92
25.68
25.81
26.44
26.24
25.96
25.9
26.21
25.95
26.59
25.87
26.14
26.21
24.89
24.95
25.98
25.48
25.29
25.76
26.38
26.78
26.63
26.75
26.66
26.64
26.26
26.24
26.58
26.79
27.53
27.71
27.47
27.27
26.93
26.99
26.17
27.34
26.25
27.03
26.67
26.67
26.32
26.43
26.79
26.15
26.81
25.16
25.36
25.65
25.98
26.13
25.97
26.06
25.64
25.71
25.04
25.11
24.68
24.29
25.02
25.37
25.1
25.42
24.72
25.24
24.93
24.93
24.52
25.07
25.08
24.81
24.9
24.76
24.4
24.8
25.01
24.57
23.99
24.16
23.81
24.84
24.85
24.19
24.8
24.95
25.15
25.13
25.22
25.2
24.85
23.97
25.51
24.23
25.17
25.44
25.67
25.04
24.69
25.1
25.42
24.55
25.01
25.49
24.79
24.13
25.4
26.07
25.5
25.31
25.87
25.07
24.75
24.82
25.26
25.03
25.38
25.75
24.98
24.93
25.57
24.13
25.24
24.35
24.44
25.56
25.4
26.08
25.0
25.62
24.42
24.92
25.71
25.86
24.72
25.28
25.15
25.1
25.29
24.49
24.81
24.7
24.98
24.52
24.48
23.89
24.53
23.91
23.93
24.57
24.13
24.02
25.59
25.62
25.14
24.69
24.91
25.18
23.89
24.07
23.45
23.9
23.56
23.92
23.65
23.6
23.64
22.86
22.75
22.8
23.54
23.32
23.33
23.36
22.79
23.36
23.51
23.07
23.33
23.41
23.49
23.84
23.89
23.53
23.14
23.38
22.78
23.49
23.25
23.68
23.77
23.73
24.11
23.86
23.08
24.64
24.34
24.04
24.16
24.46
24.68
24.7
25.24
24.9
24.65
24.46
25.15
24.36
24.73
24.67
23.98
24.98
24.09
24.49
24.61
24.79
25.48
24.36
24.9
24.47
24.79
23.78
24.34
23.56
23.74
24.0
23.5
23.97
24.02
24.03
23.77
23.8
23.25
23.96
24.09
23.45
24.12
23.1
22.76
23.62
22.86
23.21
23.2
24.06
23.94
23.39
23.48
23.48
23.92
24.04
24.37
23.84
24.13
24.09
23.69
23.5
24.02
23.39
22.75
23.02
23.41
23.12
22.93
23.88
23.66
23.33
23.64
24.16
24.17
24.18
23.67
23.28
23.44
22.79
22.73
23.25
22.89
23.07
22.45
23.07
23.89
23.0
23.17
22.57
22.59
23.01
22.73
22.53
23.09
22.95
22.62
23.3
22.47
22.32
22.46
22.4
22.23
22.32
22.23
22.14
22.03
22.17
22.69
22.74
23.45
23.32
22.84
23.27
23.79
22.79
23.31
22.69
23.31
23.2
22.59
22.72
23.44
22.86
22.54
23.48
23.59
23.49
23.9
23.1
24.06
23.11
23.53
23.57
23.78
22.76
22.71
23.29
24.14
23.08
23.39
23.52
23.26
23.45
24.31
24.23
23.37
23.81
23.62
23.73
23.98
23.96
23.77
23.96
24.23
24.61
23.73
24.36
23.95
24.12
24.8
23.58
24.32
23.54
23.93
24.35
23.73
24.0
24.3
24.24
23.96
23.92
24.46
24.2
24.72
23.67
23.93
24.34
24.15
23.61
24.34
23.39
23.49
23.02
23.73
22.52
22.95
22.71
23.09
22.78
22.78
23.29
22.94
22.72
22.95
22.77
22.31
23.24
23.27
23.04
23.06
24.36
23.48
24.26
23.43
23.51
23.13
23.35
23.24
24.04
23.48
23.63
23.92
23.83
23.57
23.58
24.6
24.32
24.03
24.87
24.63
24.18
24.37
24.29
24.56
23.51
24.38
24.58
25.42
25.86
25.87
24.92
26.12
25.26
25.87
25.31
26.04
25.29
24.95
25.86
25.23
25.78
26.39
26.26
26.68
26.73
27.24
27.08
26.76
27.01
25.49
25.76
25.94
25.59
25.36
25.14
25.13
24.42
25.15
25.26
24.98
24.66
24.75
24.54
24.04
24.44
24.74
24.59
24.71
25.02
25.37
26.21
25.45
25.1
24.55
25.08
25.17
25.78
25.55
25.33
25.49
26.14
25.99
26.0
26.09
25.52
26.15
26.28
26.04
25.45
25.72
25.83
25.72
25.74
25.22
26.12
25.39
25.16
25.37
25.05
24.96
24.76
25.19
25.33
24.81
24.57
23.64
23.31
23.98
24.18
24.72
24.78
25.01
25.31
25.65
25.89
24.94
24.91
25.32
24.95
24.2
25.22
25.03
24.96
24.75
25.03
24.84
25.21
24.89
25.23
25.14
24.57
25.31
24.63
25.14
25.6
25.07
24.87
24.63
24.84
24.39
24.5
25.78
25.26
24.94
24.6
24.68
24.41
23.93
24.61
25.05
24.8
24.88
25.04
24.29
24.63
25.95
24.9
25.1
24.99
24.75
25.79
25.72
26.11
25.9
25.6
25.89
25.73
26.35
26.36
25.93
26.89
27.28
27.42
27.1
27.0
26.8
25.87
26.2
26.68
25.9
26.27
26.76
26.44
27.27
26.81
26.37
26.31
26.71
27.03
26.9
27.29
26.57
27.29
27.22
27.51
26.5
26.5
26.48
26.46
26.65
26.61
26.9
26.96
27.53
27.2
27.2
26.99
26.71
26.96
26.42
26.77
26.37
26.44
26.64
25.89
26.27
26.19
25.14
26.8
27.46
26.72
27.16
26.92
27.3
27.01
27.06
27.47
27.27
27.17
27.5
26.99
27.38
27.31
27.43
27.84
27.31
26.77
27.01
26.65
26.05
26.59
27.18
26.9
27.14
27.55
27.84
26.08
27.49
28.04
28.25
28.25
27.98
27.66
28.24
28.07
28.27
28.03
27.9
28.07
27.29
27.1
27.68
27.54
27.64
27.29
26.99
27.79
27.62
27.88
27.98
27.63
28.1
27.67
27.62
28.24
27.4
27.16
26.73
27.0
26.57
26.52
26.29
26.38
26.44
26.41
25.84
26.81
26.72
26.0
26.54
26.19
26.39
25.82
26.01
25.8
25.88
25.87
25.97
25.31
24.89
25.09
24.41
24.91
25.98
25.61
25.19
25.32
25.51
25.13
25.28
26.05
24.93
25.64
25.96
26.44
26.7
25.74
25.02
25.48
24.84
25.52
25.7
25.02
25.35
25.66
26.37
26.29
25.98
26.23
25.92
27.2
26.2
26.1
26.49
26.08
26.77
26.26
26.37
25.95
26.83
25.95
26.3
25.56
25.23
25.62
25.16
26.22
26.35
26.44
26.01
25.75
25.23
26.61
26.11
24.99
26.1
25.41
25.74
25.92
26.26
25.85
25.52
26.18
25.95
26.77
26.54
26.01
25.46
26.08
24.91
25.99
26.69
25.7
26.14
26.08
24.8
25.15
25.26
25.88
26.41
25.9
25.32
24.89
25.41
25.63
25.94
25.75
25.69
25.81
25.29
25.45
25.49
25.7
25.74
25.57
26.16
27.03
25.66
26.31
26.17
25.46
25.52
26.11
25.46
25.97
26.04
25.81
26.5
25.09
25.61
24.84
25.36
25.43
25.33
25.46
26.35
25.54
25.51
25.44
25.44
25.44
25.28
25.22
24.98
25.89
25.51
24.54
25.13
26.11
25.91
26.33
26.06
26.08
25.91
25.97
25.62
25.85
25.81
25.88
25.52
25.6
26.21
26.35
25.59
26.08
26.62
25.95
26.27
25.82
25.72
26.66
25.85
26.67
26.05
25.34
25.64
25.83
26.91
27.0
25.75
25.93
26.38
26.59
26.27
26.65
26.48
26.17
25.46
25.84
25.4
25.23
25.93
25.67
26.29
26.02
25.7
25.7
25.37
26.57
25.01
26.32
26.74
25.93
25.53
25.61
25.72
25.27
25.3
26.63
26.37
25.51
25.15
25.38
25.07
25.19
25.03
25.07
25.66
25.6
25.03
24.93
24.81
24.84
24.55
24.24
24.94
24.28
24.04
24.76
24.44
24.54
24.81
24.89
24.19
24.01
23.78
23.76
24.89
24.04
24.52
25.16
25.06
24.34
23.66
24.19
24.39
25.33
24.47
25.13
24.96
24.37
25.52
24.56
24.64
24.37
25.02
25.13
24.05
25.68
24.95
23.99
24.6
24.79
24.25
24.57
24.55
24.78
24.42
24.65
24.92
23.82
23.86
23.76
24.13
24.43
23.74
23.39
23.14
23.47
24.21
24.63
24.68
24.3
25.24
25.0
24.99
25.78
25.24
24.65
24.26
24.74
24.74
25.28
24.77
25.22
24.3
24.41
23.94
24.12
23.55
22.84
23.71
23.73
24.41
24.51
23.73
24.66
23.85
24.17
24.65
24.42
24.38
24.08
24.41
24.86
24.64
24.4
23.42
24.25
23.78
24.32
23.29
23.4
23.38
23.1
23.99
23.42
23.41
23.69
23.76
23.71
24.24
24.01
24.98
25.2
25.59
24.68
24.86
24.4
25.33
24.96
26.02
25.48
25.16
25.33
25.2
24.79
24.71
24.58
24.12
24.27
24.26
24.44
24.39
24.37
23.83
23.91
24.38
24.57
25.41
24.39
24.74
24.74
25.19
24.46
24.34
24.49
25.17
23.27
24.7
23.48
24.11
23.8
24.48
23.85
24.16
24.32
23.91
23.85
23.46
23.88
23.69
23.47
23.38
24.26
24.36
24.62
25.02
24.78
25.33
26.58
26.22
26.21
26.47
26.09
26.22
26.15
25.95
26.34
26.21
25.25
25.27
24.93
25.49
24.35
25.08
25.14
24.64
24.61
24.3
25.48
24.74
25.69
25.85
26.35
25.2
26.11
25.73
25.5
25.45
25.64
25.32
25.26
24.92
24.44
24.93
24.31
24.24
24.27
23.67
24.54
23.79
23.34
23.66
22.74
22.26
22.66
23.49
22.42
22.86
22.08
23.49
23.1
23.81
24.32
23.79
24.68
24.26
24.07
24.88
25.43
24.67
24.6
25.05
24.38
25.81
25.02
24.28
24.53
24.68
24.57
24.66
25.07
25.42
26.01
26.05
25.95
25.59
25.63
25.87
26.06
26.37
26.36
26.22
25.58
25.87
26.45
26.02
25.97
26.15
26.25
24.94
24.59
24.59
24.74
24.22
25.06
24.87
24.87
24.98
24.75
25.73
25.01
25.42
25.75
25.52
25.28
24.88
24.69
24.45
25.09
24.96
24.72
25.03
26.11
25.83
25.84
26.23
25.05
25.22
25.15
25.01
24.38
24.76
23.7
25.01
24.65
25.72
25.67
25.16
25.03
25.18
25.43
25.0
25.68
25.51
25.35
25.59
25.51
26.51
25.2
24.66
25.07
24.84
25.47
24.83
24.95
24.84
25.66
25.74
25.5
24.98
25.4
25.23
24.55
25.02
24.74
24.31
24.22
24.46
24.42
24.08
25.63
24.56
25.72
25.32
25.87
25.68
25.23
25.23
25.69
24.85
24.61
24.8
24.6
25.32
24.98
24.34
23.65
23.49
23.82
24.4
24.63
24.51
24.49
24.79
24.56
24.98
24.6
24.37
24.24
24.48
23.9
23.43
24.03
24.0
24.8
24.08
24.4
24.09
23.47
24.14
24.16
24.04
23.97
24.64
23.7
23.79
23.4
23.86
24.03
23.59
24.95
25.22
24.95
24.65
25.15
25.24
25.34
25.75
25.07
24.44
24.27
24.47
24.54
24.13
24.47
24.71
24.41
24.59
25.31
24.33
24.22
24.13
24.55
24.79
24.13
25.16
24.7
24.1
24.65
24.38
23.72
23.97
24.91
25.1
24.67
24.57
24.75
24.99
24.58
24.32
24.43
23.93
24.38
24.52
24.45
23.98
25.1
24.19
23.9
23.5
23.62
23.02
23.46
24.13
24.22
24.39
23.78
24.3
23.77
24.84
24.7
25.05
24.16
24.22
23.99
23.58
24.98
24.46
24.57
24.07
24.14
24.52
23.97
24.05
24.56
23.54
23.93
24.19
24.0
24.06
24.13
24.54
24.73
25.0
24.63
26.09
25.44
26.25
25.66
26.16
24.44
25.06
24.39
23.64
23.76
23.83
24.69
24.42
24.75
25.3
25.01
25.1
24.55
24.27
25.33
24.58
25.0
25.57
24.86
25.3
24.89
25.64
25.48
25.81
27.2
26.38
26.76
26.64
26.58
26.43
25.64
25.31
26.28
26.6
26.66
26.18
27.02
27.06
26.97
27.14
26.55
26.98
27.37
27.1
27.14
27.19
27.06
27.27
26.95
27.31
26.67
26.82
26.2
27.1
26.34
25.98
26.01
27.33
26.5
26.99
26.65
26.36
26.05
26.9
26.69
26.72
26.66
26.83
27.05
27.15
26.94
27.06
26.98
27.37
27.25
27.06
26.55
26.79
27.6
28.17
27.69
26.74
27.08
26.74
27.38
26.98
26.58
26.03
26.6
27.23
27.1
26.98
27.54
27.06
27.56
27.63
27.34
27.26
27.07
27.02
27.78
26.63
26.69
26.7
27.92
27.34
27.4
27.64
28.11
27.85
27.28
27.08
26.87
27.83
27.66
28.35
27.92
27.71
28.17
28.06
28.07
27.61
27.64
27.97
27.78
28.27
28.09
27.99
28.12
28.23
28.3
28.78
28.49
29.06
27.81
28.05
27.1
28.05
28.64
29.57
30.29
30.55
29.3
29.47
29.57
28.93
29.18
29.5
29.05
28.39
29.08
29.6
29.58
29.19
29.01
29.41
29.1
28.39
28.33
28.2
28.23
28.12
27.95
27.84
26.86
27.21
27.72
28.3
28.58
28.85
28.21
27.81
28.05
27.96
28.05
27.41
28.24
28.69
27.15
27.88
27.68
28.2
28.25
27.23
27.54
27.31
27.31
27.65
26.98
28.51
27.52
27.65
27.49
27.14
27.42
26.63
27.14
26.26
27.17
27.03
26.73
26.99
27.43
26.76
26.73
26.6
26.5
27.29
27.37
27.81
28.0
27.42
27.3
28.05
28.24
28.38
28.47
28.01
28.03
28.12
28.23
28.09
27.12
27.99
27.57
27.34
27.65
28.07
28.34
27.76
27.7
27.86
28.78
28.16
28.52
28.35
28.03
27.83
28.32
27.87
28.36
27.38
27.67
28.06
27.87
27.81
27.72
27.6
26.95
26.59
27.66
26.97
27.34
26.72
26.76
26.93
26.45
26.46
27.1
26.9
26.8
26.64
26.38
26.65
26.84
27.37
27.43
25.92
25.92
25.86
26.98
25.95
26.27
26.62
27.18
27.56
27.93
28.66
28.78
29.26
29.09
28.62
28.12
28.71
28.59
29.23
28.65
29.04
29.47
28.91
28.91
29.04
28.13
29.05
29.21
28.43
28.82
29.14
28.59
29.14
28.83
28.55
29.03
28.56
28.94
29.33
28.94
29.63
29.04
30.14
29.67
29.61
29.46
29.26
29.46
29.76
28.9
29.26
28.81
29.66
29.01
29.51
29.1
28.99
28.88
29.4
29.23
28.58
29.44
29.68
29.48
30.27
29.44
30.02
29.08
29.35
29.08
28.76
28.87
28.59
28.73
28.84
29.4
29.55
30.97
30.48
30.4
30.19
29.7
29.75
29.7
29.21
29.52
30.71
30.05
29.56
30.03
29.1
30.03
30.18
31.02
30.53
30.86
30.73
30.97
30.68
30.92
30.24
30.32
30.01
30.57
30.31
31.16
30.12
30.94
31.26
30.99
31.06
30.63
30.36
30.34
30.91
30.64
29.99
30.13
29.88
29.88
29.06
29.69
29.34
29.56
29.6
29.71
30.14
29.88
29.69
29.68
29.51
29.63
29.59
29.64
29.25
29.26
30.11
30.5
30.61
30.21
30.4
29.45
29.44
29.96
30.8
30.34
30.74
30.06
30.04
31.48
31.15
30.56
30.92
31.03
30.23
31.34
30.4
30.39
30.5
30.59
30.9
31.23
31.39
31.12
31.59
30.85
30.95
31.72
31.29
30.99
30.67
30.38
31.23
30.68
31.06
30.69
30.96
30.99
30.05
31.11
31.44
30.58
30.92
29.81
29.81
29.7
29.45
30.36
30.76
30.06
30.52
30.64
31.02
30.9
31.31
30.61
30.22
29.98
30.28
29.58
29.86
30.22
30.37
30.91
31.15
30.95
30.95
30.09
30.32
30.24
30.69
30.51
31.21
31.12
31.59
31.92
30.57
31.0
30.49
30.41
30.4
30.46
30.09
30.75
30.49
30.64
30.63
30.46
30.02
30.31
29.86
31.02
30.28
30.55
30.61
30.56
30.83
30.37
30.46
30.32
29.92
30.59
30.61
30.51
31.56
31.61
31.06
30.49
30.99
30.25
30.68
30.34
30.37
29.61
30.12
29.81
30.37
30.61
30.51
30.03
30.41
30.14
30.42
30.77
30.87
30.64
31.21
29.93
30.14
30.16
30.44
30.37
30.57
29.44
29.31
29.81
29.76
29.97
30.85
30.81
30.82
31.21
30.5
30.51
29.49
29.8
29.85
29.44
30.64
29.71
30.48
30.42
30.08
30.29
30.17
29.73
29.01
29.55
29.29
30.27
29.38
29.28
29.51
29.64
29.11
28.9
29.21
29.7
29.93
29.22
30.05
29.71
29.1
29.32
29.59
29.27
29.6
29.48
29.13
28.82
29.15
28.89
29.21
29.23
29.18
29.02
29.15
29.3
29.12
30.01
29.8
30.44
30.95
30.08
30.85
31.05
29.47
30.31
30.32
31.05
30.42
30.44
30.4
30.34
30.06
29.68
29.88
29.11
29.34
29.14
29.56
29.7
30.0
30.52
29.12
29.55
29.08
29.23
29.31
29.84
29.27
29.97
30.2
29.64
29.61
29.26
29.78
30.06
29.1
29.87
29.22
29.63
28.64
28.75
28.33
28.92
29.38
29.93
30.37
29.67
29.73
29.59
29.89
30.15
30.39
31.52
30.62
31.49
30.81
31.49
31.23
31.25
30.92
30.26
31.25
31.04
30.84
31.14
30.72
31.2
30.6
30.53
31.26
31.99
31.2
31.34
31.17
31.05
30.07
30.04
30.21
30.47
30.74
30.81
30.4
30.26
30.72
30.7
30.4
29.91
29.51
29.91
30.43
30.61
30.13
30.2
30.31
30.44
30.72
30.74
29.99
29.75
30.34
30.22
29.82
29.41
30.63
30.89
29.88
29.95
30.32
29.93
30.5
30.71
30.49
30.29
29.83
29.84
29.91
30.13
29.17
29.03
29.84
29.49
30.03
29.49
29.42
29.04
28.97
28.61
28.75
28.85
29.71
29.14
29.37
27.79
28.54
29.33
29.39
29.43
29.11
29.26
29.25
28.66
28.96
28.79
29.48
29.86
29.01
29.33
29.05
29.7
28.77
28.93
29.09
29.53
29.61
29.59
28.5
29.14
28.94
29.49
29.57
29.1
28.96
29.3
29.98
29.68
30.01
30.45
30.62
31.29
30.81
31.36
31.55
31.36
31.52
30.34
30.28
30.38
31.1
30.8
31.75
31.23
31.12
31.26
31.49
32.1
31.83
32.22
32.08
31.98
32.71
32.27
32.15
32.15
31.92
32.19
32.58
32.77
33.23
32.65
31.88
32.89
32.48
32.12
32.37
32.88
32.66
33.08
32.85
33.15
33.9
34.01
33.65
32.66
33.29
33.52
33.58
32.95
32.72
32.31
32.73
32.52
32.72
33.12
31.96
32.75
33.34
33.08
33.65
33.39
33.4
32.97
33.82
33.35
33.57
33.04
33.16
33.67
33.43
33.06
33.3
33.07
32.74
33.21
32.61
32.29
32.86
32.45
32.67
32.91
33.21
32.62
32.3
32.43
32.1
33.05
32.34
33.18
32.94
32.99
33.33
33.29
33.29
33.27
33.94
33.39
34.11
33.81
33.72
34.07
34.27
33.61
33.89
34.32
33.34
33.22
34.02
33.59
33.96
33.7
33.72
33.98
34.25
33.99
33.92
33.61
34.6
34.73
34.44
34.21
34.03
35.06
34.13
35.64
35.08
34.63
34.78
34.52
34.34
35.09
35.19
34.62
34.03
34.35
34.33
33.81
33.8
34.19
35.33
35.57
34.77
34.59
35.05
34.79
35.26
35.43
35.06
34.88
34.62
35.08
34.99
35.02
35.48
34.93
35.38
35.0
35.28
35.2
35.51
34.77
35.53
36.3
36.22
36.14
35.66
36.43
35.96
36.02
36.49
36.42
37.16
36.55
36.99
37.13
36.57
36.06
36.3
36.73
37.24
36.55
36.54
36.57
36.85
36.26
35.22
35.98
36.25
36.35
36.22
35.76
35.92
36.63
35.88
36.41
36.47
36.8
37.42
36.7
37.51
36.48
36.86
36.58
35.78
35.15
36.53
35.8
36.18
35.98
36.25
36.2
36.25
36.16
35.26
35.86
35.27
35.39
35.55
35.1
34.27
34.4
33.88
34.37
34.57
33.58
34.2
33.91
34.54
34.29
34.23
33.9
34.72
34.55
34.71
34.57
34.73
34.26
34.48
34.84
34.73
34.32
34.31
34.36
34.6
34.43
35.08
34.44
33.92
33.97
33.91
33.75
33.87
34.02
33.94
33.7
34.11
33.67
34.28
33.79
34.19
34.21
33.57
33.76
33.93
34.62
34.0
33.21
33.25
33.49
33.62
33.04
33.17
32.93
32.86
33.49
33.41
33.15
33.32
33.16
32.89
33.12
33.44
33.21
32.75
32.33
31.97
32.55
33.01
32.88
32.76
33.37
32.13
32.34
31.89
32.31
31.74
31.58
31.33
31.16
31.19
30.87
30.69
31.53
31.13
31.22
31.23
31.23
31.67
31.95
31.85
32.4
32.39
33.08
32.16
32.75
32.97
33.08
32.37
33.33
33.67
32.99
33.27
33.3
33.52
33.9
32.97
32.3
33.26
33.15
32.97
33.19
32.9
32.86
31.93
32.03
32.52
32.03
32.8
31.92
32.53
32.39
32.37
32.98
33.33
32.92
33.19
33.35
33.34
33.8
33.1
32.95
33.13
33.98
32.65
33.41
33.19
33.42
33.81
33.37
32.88
32.75
33.13
32.99
32.92
32.5
32.92
32.97
32.66
33.12
32.46
32.44
33.31
32.9
33.02
32.6
32.93
33.18
32.23
31.95
32.81
32.71
31.75
31.89
32.81
33.36
33.07
32.77
32.93
32.49
32.53
32.15
33.18
32.44
32.5
32.78
32.7
32.47
33.27
32.86
34.29
34.4
33.97
33.62
33.77
33.61
33.26
32.88
32.7
32.23
31.65
32.51
32.2
32.54
32.25
32.38
32.76
32.86
32.59
31.87
33.17
32.74
33.03
32.28
32.85
32.66
32.05
31.78
31.55
31.78
31.92
32.02
31.93
32.26
31.98
31.82
31.51
32.31
31.79
31.27
31.55
31.81
30.94
31.04
30.5
30.91
30.07
30.38
30.97
31.12
30.42
30.19
30.5
30.75
30.03
30.3
30.19
30.33
30.07
29.75
29.29
29.45
30.49
30.07
29.81
30.32
30.54
29.94
29.75
30.77
30.44
30.05
30.34
29.92
29.76
29.27
29.34
30.33
28.79
29.93
31.02
30.87
30.93
30.57
30.25
30.0
30.32
29.73
30.2
31.04
30.51
29.95
29.57
29.52
30.35
29.97
29.53
30.17
30.1
30.08
29.99
29.89
29.53
29.74
29.69
29.17
29.67
30.76
30.52
30.61
30.71
30.13
30.01
30.47
30.54
29.89
30.14
30.47
30.51
29.86
31.07
31.34
30.61
31.16
31.74
31.37
31.54
31.59
30.37
29.82
31.48
30.6
30.71
31.42
31.03
30.78
31.5
31.58
31.3
31.9
30.76
31.29
30.74
30.85
30.29
30.33
30.56
30.86
31.36
31.28
31.2
30.98
31.0
31.15
31.38
30.99
31.48
30.53
30.99
30.59
30.11
30.52
29.58
30.74
31.19
30.65
31.08
30.19
30.45
30.58
31.11
31.22
31.41
31.61
31.47
30.39
30.99
31.72
30.81
31.06
31.16
31.35
30.35
30.94
31.21
30.68
29.72
29.66
30.41
29.72
30.36
30.46
31.73
32.32
31.93
30.87
31.09
31.47
31.03
30.51
30.75
29.69
30.48
29.97
31.05
30.52
30.3
30.9
30.67
30.3
30.11
30.62
29.72
30.76
30.56
30.15
30.21
30.12
30.26
31.31
30.42
30.29
30.34
30.81
30.99
31.1
30.97
31.77
31.0
31.7
31.09
30.93
30.85
30.62
30.88
30.86
31.26
31.61
31.56
31.55
31.41
31.45
30.84
31.44
31.44
31.22
31.1
31.5
30.98
30.61
31.94
31.77
31.68
30.25
30.67
31.18
31.32
31.52
31.52
31.34
30.7
30.43
28.99
29.16
29.61
30.61
30.2
29.79
29.73
30.12
29.15
30.22
30.11
29.87
30.18
30.69
30.34
29.61
30.47
30.4
30.5
30.77
31.13
30.65
31.44
31.54
30.39
30.48
30.23
29.77
29.95
29.2
29.57
29.45
29.56
29.15
28.74
29.26
29.01
29.24
29.29
29.17
27.91
28.36
29.39
29.5
29.4
29.4
29.28
28.37
28.47
28.42
28.79
27.73
28.15
28.97
28.04
28.76
28.55
27.94
27.64
27.23
28.32
27.92
29.26
28.61
28.29
27.95
28.22
28.36
28.4
28.19
27.99
28.15
28.04
29.01
28.67
28.19
28.4
28.55
29.01
29.37
29.56
29.11
29.76
29.4
28.94
29.18
29.27
29.92
29.2
29.05
29.61
29.14
30.76
30.18
30.13
29.86
29.19
28.66
29.54
29.54
29.75
30.0
30.16
30.07
30.33
30.75
30.42
30.37
30.02
30.5
29.92
29.81
30.08
29.76
30.16
30.82
30.87
29.95
29.62
29.35
30.62
29.62
30.33
30.41
30.26
29.6
29.42
30.05
29.58
30.03
29.73
30.54
30.86
30.82
30.85
31.33
30.35
29.74
29.9
30.39
30.12
30.51
30.32
30.41
30.32
30.13
30.37
29.82
30.44
29.72
30.19
30.33
30.15
30.59
30.49
31.08
30.67
30.1
30.93
31.45
31.02
31.03
31.35
31.66
31.17
31.5
31.02
31.83
30.56
30.62
30.14
31.5
30.16
30.7
30.33
30.58
30.85
31.3
31.92
31.26
30.87
31.74
31.16
30.68
31.74
31.24
32.27
33.04
32.86
32.01
32.88
32.08
32.62
32.34
32.33
31.66
31.87
32.24
32.48
31.48
32.46
31.36
31.44
32.03
32.07
31.24
31.03
32.28
31.22
31.58
31.01
31.97
31.22
31.31
31.46
31.18
31.31
31.77
31.22
30.76
31.15
31.5
31.16
31.47
31.65
31.98
32.18
31.27
31.28
31.96
31.31
31.58
30.98
30.74
32.0
32.16
31.96
31.98
32.3
31.59
31.72
31.56
31.3
32.34
31.92
31.55
32.2
31.79
33.38
32.38
31.97
30.88
32.0
30.96
30.62
30.44
30.82
29.99
29.63
29.27
30.23
30.61
29.89
30.92
30.84
30.28
31.86
31.29
31.23
30.95
30.93
30.54
30.11
30.48
31.21
32.05
31.71
31.88
30.89
31.42
31.07
31.41
31.55
31.07
31.36
31.73
31.47
32.83
32.22
32.93
32.44
31.79
32.34
31.91
31.33
31.9
31.28
32.14
31.36
31.17
31.89
32.21
32.0
32.53
32.18
32.12
32.07
31.63
31.02
31.16
30.96
31.81
31.76
31.98
32.2
31.77
31.15
31.47
31.0
30.3
30.71
31.07
30.53
30.96
31.48
29.86
30.94
30.19
31.07
30.51
30.88
31.02
30.82
29.71
29.75
29.55
31.01
30.77
31.02
31.19
30.61
31.44
31.48
30.99
31.37
30.92
31.27
31.23
30.51
30.44
30.6
30.92
30.79
30.42
30.88
30.47
30.45
30.23
29.65
30.1
29.74
29.89
30.34
30.63
31.95
31.95
32.33
31.23
31.32
31.34
31.33
30.55
31.35
31.68
32.04
32.42
32.04
31.35
32.57
31.5
31.85
32.22
31.64
31.33
31.51
31.69
31.46
30.73
30.0
31.43
31.2
31.13
31.68
31.37
31.72
32.22
32.41
32.07
31.17
31.5
32.06
31.85
32.03
32.59
32.28
32.3
31.71
32.17
31.24
32.22
32.12
31.08
31.15
31.39
31.07
30.81
30.72
30.71
30.49
30.74
30.05
29.8
30.35
30.29
30.4
29.89
30.35
30.53
31.05
31.04
31.29
31.04
31.78
31.62
31.05
30.92
30.22
30.3
29.49
30.34
30.1
29.74
29.7
29.5
30.22
30.31
31.53
31.16
30.59
30.65
30.74
31.99
31.19
29.6
30.76
31.07
31.39
30.67
31.02
30.46
30.37
30.36
31.13
30.68
30.62
31.05
31.09
30.53
30.72
29.87
30.85
30.86
30.16
31.19
31.3
31.73
31.64
31.38
31.46
30.96
30.63
30.45
30.52
30.69
30.6
30.37
31.01
31.62
31.77
30.46
30.79
31.2
31.23
31.24
30.84
31.14
31.1
31.96
32.03
31.76
31.92
32.28
31.32
31.57
31.31
31.68
31.68
31.22
31.34
30.99
31.55
31.8
31.63
31.85
31.97
31.25
31.07
30.73
31.82
31.39
31.12
30.99
31.71
31.37
31.64
31.57
30.98
31.51
31.0
30.3
30.41
30.69
31.79
31.15
30.82
30.52
30.41
30.43
30.16
30.96
30.5
30.64
30.66
30.82
31.6
31.56
31.25
30.79
30.0
30.8
30.32
30.36
30.45
30.51
30.65
30.14
30.08
29.93
30.57
30.56
30.69
30.65
30.86
30.44
29.71
29.35
29.67
30.3
29.75
29.72
30.21
29.59
30.18
30.31
30.27
29.71
29.74
29.45
29.65
29.9
29.72
30.2
29.59
29.87
29.96
29.53
28.93
29.11
29.24
29.33
28.94
30.49
29.47
30.02
30.78
30.48
30.4
30.43
30.41
30.62
30.14
30.22
29.81
29.86
29.49
29.31
29.17
29.35
29.17
29.1
28.37
28.67
28.44
28.88
28.32
28.88
29.94
30.12
30.27
29.06
30.68
31.22
30.64
30.52
30.51
29.79
30.5
29.56
29.93
30.22
30.21
29.76
30.36
29.98
29.96
30.52
30.09
29.28
28.82
29.39
28.7
29.44
28.6
28.32
28.47
29.36
29.31
29.52
29.07
30.36
30.91
30.26
30.81
30.13
30.99
29.81
29.65
30.39
29.41
29.46
30.11
30.08
28.98
29.64
29.93
30.2
30.3
31.16
29.77
30.01
29.64
29.26
29.14
30.56
30.83
29.72
30.43
30.17
29.48
29.57
30.06
29.77
29.69
30.54
30.71
30.46
30.32
30.29
30.42
29.82
30.65
30.56
30.98
30.06
30.3
30.26
30.01
30.45
29.7
29.78
30.26
29.51
29.57
30.05
29.82
29.2
29.0
29.52
28.24
28.68
28.65
29.19
28.61
29.28
29.13
28.68
27.87
28.45
28.78
28.11
29.11
28.64
28.95
28.96
28.8
29.51
29.66
29.69
30.59
29.5
30.29
29.58
29.03
29.38
29.59
28.03
29.51
29.0
29.35
29.76
29.77
30.7
30.04
29.12
29.34
29.66
29.32
29.75
30.44
29.32
29.95
29.81
30.37
30.24
30.34
30.81
30.85
31.43
31.65
30.66
31.23
31.81
31.68
31.01
31.62
31.89
31.78
32.42
31.9
31.55
31.15
31.63
31.55
31.79
31.26
31.79
32.12
32.18
32.47
31.08
31.24
31.94
31.16
31.29
31.82
31.11
31.61
31.87
31.19
31.13
31.6
31.06
30.88
30.28
30.7
30.86
30.81
30.04
30.85
30.96
29.93
30.99
31.13
30.04
30.54
30.86
30.78
29.76
29.86
30.77
30.94
31.19
30.69
30.38
31.25
30.96
31.39
31.12
29.96
30.09
31.14
31.22
30.86
30.61
30.85
31.11
30.25
30.29
30.59
31.19
31.27
31.77
31.19
31.01
31.26
31.36
31.05
31.52
31.49
31.45
30.94
31.43
31.13
31.0
31.0
31.51
31.24
31.46
30.88
31.69
32.32
31.8
31.84
32.87
32.29
31.5
32.27
32.05
32.62
33.02
33.21
33.36
33.89
32.47
33.39
32.55
33.25
32.92
33.35
32.76
33.81
33.77
33.24
33.39
32.77
33.3
33.2
32.82
33.2
32.18
31.84
31.98
31.55
32.3
31.97
31.65
32.0
32.09
32.53
32.16
32.04
32.55
32.87
32.23
32.53
32.49
32.61
32.83
33.38
33.53
33.45
32.78
33.45
32.89
32.79
32.74
32.02
31.41
32.51
32.62
32.6
31.52
32.1
32.9
32.55
32.02
32.19
31.7
31.61
30.96
31.5
31.57
31.27
31.43
31.21
30.9
30.86
31.16
31.01
30.63
30.95
30.99
31.12
31.49
31.52
31.37
30.9
31.24
31.48
30.92
31.09
31.6
32.0
31.82
31.96
31.74
31.1
31.5
31.05
32.03
31.64
31.83
33.16
33.3
32.71
32.25
32.54
31.92
31.42
31.9
31.14
31.95
32.43
31.53
32.39
32.88
32.44
32.21
32.65
32.61
32.28
32.72
32.25
32.03
33.29
32.29
32.21
32.5
32.59
32.34
32.26
32.18
31.67
31.83
31.8
32.74
31.94
31.81
31.9
32.14
31.57
31.89
32.25
32.39
32.67
32.36
32.25
32.76
32.71
31.35
31.66
31.37
31.87
32.36
32.01
31.37
31.97
31.61
32.18
31.8
32.95
32.87
32.38
32.5
32.84
33.27
33.09
32.61
31.89
32.2
32.29
31.61
32.49
32.8
32.06
31.9
32.02
31.59
32.04
32.33
31.9
31.88
32.57
32.41
32.24
32.46
32.55
32.44
32.01
31.57
32.28
32.46
33.21
33.22
32.63
32.84
32.73
32.8
32.99
32.39
32.27
31.94
32.66
32.41
32.11
31.92
31.99
32.49
32.77
31.01
31.43
31.82
31.57
30.16
30.32
30.04
30.74
31.11
31.09
30.78
30.65
31.04
31.06
30.8
30.83
30.96
30.47
31.1
31.1
31.12
30.71
30.99
30.96
30.95
31.02
30.46
31.32
30.67
31.07
32.04
31.91
30.95
31.17
30.66
30.71
30.39
30.92
30.94
31.72
31.26
32.09
31.23
31.09
31.41
31.02
31.34
32.1
30.87
31.27
30.82
31.37
31.61
31.89
32.15
31.76
31.1
31.51
31.9
31.15
30.91
30.72
31.86
31.65
31.43
31.17
31.35
31.46
30.85
31.34
31.77
31.8
31.28
30.93
31.28
31.29
31.28
31.15
30.79
31.09
31.01
30.72
30.86
30.93
31.02
30.52
30.58
31.63
30.75
30.31
30.52
30.87
31.3
30.98
31.01
30.78
30.87
31.06
31.38
31.85
31.53
31.08
31.74
31.5
31.54
31.81
30.56
30.55
31.15
31.2
31.76
30.64
31.37
31.35
32.02
30.95
30.65
31.03
31.06
30.88
31.76
31.23
31.3
31.69
31.63
31.86
31.76
31.08
31.18
31.26
30.88
31.88
30.83
31.02
31.54
31.51
31.1
30.48
29.97
31.25
30.56
30.64
31.3
31.42
31.85
32.14
31.55
31.84
31.67
31.75
31.01
32.14
31.18
31.78
31.57
31.88
32.36
32.26
32.55
32.33
32.68
32.55
32.24
31.69
31.45
31.64
31.11
31.43
31.17
30.82
30.4
30.81
30.65
31.27
31.04
31.12
30.91
31.18
30.84
30.72
31.19
30.61
30.58
29.92
30.9
31.11
29.78
30.16
31.06
30.81
30.25
30.86
30.47
31.0
30.7
29.98
30.27
31.06
30.95
31.39
31.8
31.17
31.36
29.85
30.54
30.0
30.16
30.94
31.31
30.15
30.36
31.17
30.96
31.2
31.08
31.29
31.68
30.93
31.03
30.77
30.15
30.83
31.0
31.06
30.54
30.62
31.04
31.97
31.31
31.88
31.89
31.22
30.83
31.51
30.81
31.24
30.6
30.87
30.58
30.09
30.49
29.83
30.55
29.54
30.45
28.91
28.93
28.65
28.93
29.45
29.03
29.84
29.23
29.57
29.07
29.21
29.46
29.6
29.18
28.53
27.69
28.7
28.52
28.67
28.5
28.7
28.65
28.82
29.06
27.95
27.52
27.79
28.13
28.39
28.49
28.76
29.19
27.93
28.09
28.35
29.47
28.93
29.03
28.94
28.82
28.89
29.27
28.42
28.59
29.07
28.44
29.45
28.94
29.68
29.8
29.15
29.48
29.2
28.89
29.65
30.31
30.28
29.8
29.48
29.62
30.25
30.06
29.64
30.11
30.36
29.72
29.33
29.24
29.83
30.07
28.98
29.21
29.43
29.38
29.22
28.93
28.52
28.73
30.05
29.28
28.87
28.81
28.69
28.39
29.03
29.46
28.96
28.62
28.15
28.24
28.71
28.45
28.54
29.15
29.79
29.86
29.69
30.07
29.76
29.87
29.29
29.56
29.68
29.69
29.61
29.36
28.92
29.54
29.64
29.21
29.96
30.15
29.34
28.74
30.18
29.77
30.09
30.21
29.84
29.78
29.66
30.19
29.68
29.24
29.39
29.97
30.47
29.65
29.31
29.67
29.79
29.72
30.0
29.57
29.05
29.03
29.52
29.45
29.98
29.77
29.62
29.63
29.93
29.7
29.37
29.59
28.82
28.75
29.0
29.31
28.67
29.1
28.92
28.83
28.5
29.33
28.83
28.2
28.31
27.95
27.57
27.18
28.27
27.57
27.73
28.02
27.66
27.78
27.58
27.8
26.96
27.7
27.64
28.54
28.46
28.63
28.05
29.28
28.47
29.03
28.52
28.92
29.32
29.18
30.02
29.41
29.49
29.39
29.8
29.65
29.6
29.97
29.82
29.87
29.65
29.75
29.78
30.01
29.61
29.19
29.01
29.3
28.94
29.25
29.32
29.68
29.94
30.04
29.11
29.18
29.41
29.23
28.85
29.5
29.37
28.92
29.6
29.58
29.57
29.52
30.11
29.86
30.54
30.75
30.47
30.95
30.44
30.2
29.69
29.33
29.96
30.02
30.06
30.16
30.82
29.76
31.0
30.82
30.6
31.05
29.98
29.76
30.61
29.49
29.85
30.07
30.13
30.24
30.49
30.53
30.55
30.24
30.47
30.38
30.32
30.86
30.56
31.44
31.05
30.77
31.2
31.66
31.33
31.03
32.1
31.56
31.18
31.76
30.91
31.04
30.52
31.5
31.24
31.31
31.43
31.61
32.52
31.95
32.01
31.95
31.53
31.29
31.94
31.28
32.45
32.18
31.86
32.91
31.93
32.23
31.56
32.11
31.64
31.55
31.53
31.74
31.34
31.48
30.41
30.51
29.59
30.59
30.4
29.86
30.48
30.84
31.3
30.47
31.21
31.41
31.48
31.72
31.65
31.44
30.75
31.43
31.59
31.44
30.99
31.33
31.21
30.57
30.13
29.96
29.62
30.23
29.94
30.44
29.23
28.96
28.13
28.61
29.02
29.44
29.27
29.24
29.17
29.01
28.79
29.07
28.14
29.32
28.73
30.48
29.79
29.29
28.8
28.85
29.42
29.63
28.99
29.25
28.97
29.32
28.91
29.17
28.8
29.73
29.98
30.12
29.37
29.54
29.93
30.23
29.44
29.42
30.23
29.67
29.25
30.06
30.39
29.81
30.43
29.76
29.22
30.28
29.74
30.44
30.23
29.87
29.34
29.55
29.35
29.49
28.84
29.09
29.67
29.83
29.64
29.57
29.98
29.74
29.96
29.66
29.71
30.25
30.57
29.51
29.45
29.96
30.16
30.9
31.06
30.25
29.69
29.94
30.23
30.21
31.1
31.78
31.2
30.65
30.75
30.36
31.09
30.6
31.08
30.59
30.76
30.43
30.87
31.07
31.11
30.88
31.4
31.16
30.58
30.44
30.91
30.86
31.43
31.31
30.64
31.23
29.88
29.95
29.85
30.57
29.96
30.23
30.22
30.55
31.35
31.21
30.8
30.69
30.8
31.4
31.53
30.36
30.39
30.36
31.29
30.23
30.44
30.53
30.35
30.89
30.34
31.14
30.35
30.6
30.86
31.2
30.77
29.78
29.91
30.33
30.04
29.83
29.73
30.32
29.56
29.6
29.82
30.71
30.5
30.65
31.05
30.77
30.7
31.09
30.41
30.13
30.16
29.98
30.7
30.85
31.59
31.44
31.45
32.61
31.57
31.82
31.3
32.67
31.44
31.66
31.47
31.28
31.09
31.74
31.67
30.84
31.38
31.0
30.98
30.86
30.6
30.99
31.43
31.27
31.07
30.5
30.5
30.47
31.0
30.24
29.51
30.25
30.21
30.59
30.76
29.57
29.4
29.28
29.84
30.25
30.62
30.05
30.41
30.46
29.78
30.65
30.17
30.19
30.43
31.24
30.7
30.78
30.83
30.94
31.2
30.43
30.49
30.29
31.0
31.19
30.79
30.64
30.26
30.12
31.31
30.08
30.76
31.37
30.68
31.06
31.0
30.74
31.16
31.54
31.89
31.69
31.71
31.1
31.0
31.98
31.14
31.72
31.58
31.66
31.34
32.04
31.42
31.44
31.21
31.05
31.02
30.42
30.21
30.3
30.01
30.06
29.85
29.79
29.56
29.87
30.52
30.43
30.57
30.37
30.51
30.67
31.36
30.79
30.39
31.89
31.75
31.24
31.75
31.09
30.65
31.31
31.32
31.86
31.75
32.19
30.92
31.7
31.04
31.42
31.41
31.24
32.33
31.75
32.27
31.64
31.75
30.99
31.61
31.55
31.69
31.33
31.51
32.17
31.65
31.44
31.42
31.75
31.55
31.35
31.11
31.24
31.15
31.46
31.44
31.03
31.89
31.54
31.78
31.94
31.82
32.23
32.26
32.84
32.54
32.49
32.41
32.05
32.3
32.02
32.21
32.61
33.03
32.29
31.9
32.39
32.68
32.35
31.79
31.87
31.93
31.98
31.44
31.03
31.48
31.76
32.03
31.88
31.61
32.34
31.29
31.67
32.26
31.65
32.27
31.99
31.02
31.71
30.19
30.84
31.23
31.04
30.67
30.34
31.3
31.17
30.83
31.04
30.48
31.14
30.49
30.55
29.95
31.01
31.25
30.92
31.18
30.84
30.96
30.76
30.31
31.18
30.96
30.89
30.34
30.9
30.45
30.52
30.85
30.62
30.08
30.39
30.0
29.86
29.67
29.64
29.72
29.33
29.0
29.03
29.72
29.37
29.29
29.24
29.02
28.6
28.66
29.11
28.75
29.01
29.1
29.22
29.16
29.6
28.72
28.73
27.98
28.68
28.47
28.07
28.28
28.27
28.21
29.01
29.03
29.04
28.26
29.27
29.54
29.49
29.65
28.38
29.21
29.62
29.95
29.91
30.23
30.17
29.88
30.1
30.08
30.21
30.05
29.76
29.6
29.88
29.99
31.06
30.52
30.33
30.46
30.75
30.14
30.43
29.76
29.96
29.57
30.21
30.05
29.58
29.98
29.53
29.51
29.66
29.79
30.05
30.65
30.55
29.9
30.49
29.66
30.01
29.87
30.23
30.06
29.68
29.49
30.36
31.0
30.1
30.02
30.0
29.76
29.24
29.47
29.22
29.01
29.33
29.16
29.09
29.56
29.88
29.21
29.53
30.06
29.43
29.15
29.26
29.39
29.61
29.64
29.66
29.67
29.21
28.86
28.97
30.35
30.21
29.86
29.56
29.47
29.38
29.49
29.75
30.06
29.6
29.78
30.09
29.54
29.27
29.59
29.16
29.53
29.94
29.44
29.08
29.6
29.49
29.35
29.63
29.58
29.35
30.1
29.81
30.05
29.35
29.1
29.31
29.1
29.39
29.68
29.98
30.21
30.24
30.31
29.78
29.84
29.75
30.22
29.73
28.66
28.97
29.26
28.89
30.2
30.3
29.85
29.77
29.44
29.68
29.66
29.95
29.37
30.05
29.65
30.14
29.24
30.29
30.39
30.71
31.44
30.98
30.78
30.88
30.56
30.93
30.26
30.39
30.23
29.86
30.45
29.93
30.0
29.61
29.17
29.38
29.84
30.32
29.56
29.87
30.35
30.31
30.55
30.77
30.3
30.02
31.07
31.27
31.36
31.75
32.18
32.15
31.88
31.63
30.99
30.78
30.79
30.16
30.15
28.88
29.52
30.32
30.67
30.33
31.04
30.73
30.2
30.3
30.61
30.87
30.64
30.45
30.19
30.97
30.71
30.97
30.89
31.22
30.6
29.81
30.12
30.32
29.78
29.84
29.74
29.78
29.86
29.56
29.34
29.24
29.61
29.47
28.8
28.53
28.9
29.2
28.98
28.91
28.96
29.03
28.95
29.05
29.13
29.08
28.49
29.1
29.06
29.28
29.59
30.0
30.0
30.33
31.4
31.28
30.19
30.15
29.77
29.45
29.28
29.99
29.48
29.17
28.9
28.63
29.23
29.42
30.54
30.0
30.0
30.21
30.02
30.36
30.84
30.38
30.3
31.28
31.52
31.3
31.48
31.21
31.06
31.8
31.08
30.63
31.03
31.05
30.95
31.54
31.19
31.24
30.99
32.21
31.78
32.27
31.82
31.88
31.56
31.57
31.87
31.35
32.15
31.81
31.69
31.71
31.57
31.0
31.25
31.38
31.63
30.74
31.55
31.85
30.62
30.8
29.93
30.63
30.83
31.22
31.69
30.81
30.89
31.58
31.06
31.12
30.62
30.82
30.17
30.2
31.06
30.48
30.68
29.69
29.86
29.01
29.66
30.11
29.76
29.72
29.77
30.07
30.06
29.97
30.63
30.33
30.36
30.8
30.37
29.68
28.92
29.36
29.35
29.29
29.26
29.59
29.18
29.25
29.32
29.25
29.29
29.68
29.49
29.1
29.76
29.55
29.77
29.85
30.39
29.91
29.74
29.67
30.34
30.08
30.67
30.01
30.03
29.31
29.98
29.8
29.56
29.53
29.56
29.57
28.68
29.42
29.6
29.45
29.09
29.23
29.17
29.45
30.2
29.44
29.25
28.98
29.13
29.45
29.67
29.09
28.6
28.4
28.67
28.17
28.38
28.25
27.42
26.86
26.97
27.19
27.37
27.46
28.48
28.26
27.35
27.27
27.72
27.62
27.37
26.4
27.18
27.14
26.96
26.79
26.91
26.85
27.53
27.51
27.34
27.36
27.85
27.55
27.96
27.09
27.1
26.79
27.63
28.17
27.7
28.33
27.85
28.89
28.17
27.79
28.7
27.77
28.12
28.76
28.05
27.86
28.51
28.1
27.94
27.83
28.3
28.26
28.37
28.44
27.93
28.87
28.27
28.49
28.5
28.82
28.2
28.85
29.53
29.12
28.53
28.93
29.05
28.75
28.95
29.47
30.23
29.77
27.89
28.21
28.06
28.35
28.82
28.98
28.63
28.15
28.05
29.11
28.39
28.98
28.65
29.11
28.63
28.07
29.93
29.11
28.76
28.91
28.71
28.47
29.75
29.09
28.77
29.46
29.66
29.48
29.14
29.31
29.14
28.88
28.87
28.69
29.0
28.96
28.76
29.4
29.6
29.87
30.17
28.98
28.95
29.98
29.51
29.08
29.45
29.26
29.22
29.54
29.36
29.08
30.13
29.64
30.09
29.34
29.83
29.78
30.5
29.58
30.09
29.93
30.28
29.54
29.4
29.77
29.34
29.5
29.15
29.64
30.0
29.22
29.78
29.98
29.62
29.38
29.47
29.21
28.83
29.02
28.86
29.55
30.02
30.14
30.1
30.22
28.88
29.26
29.26
29.22
29.37
29.45
29.33
29.0
29.69
29.18
29.05
29.15
29.77
29.16
29.6
29.11
28.52
28.22
29.52
28.43
28.91
28.48
29.15
29.34
29.08
28.55
28.29
28.29
28.6
28.43
28.36
28.05
29.1
29.5
29.55
29.04
29.41
29.49
29.02
29.06
28.72
29.16
29.62
30.23
29.86
30.56
29.62
30.5
29.1
29.35
30.13
29.82
29.6
30.55
29.88
30.53
29.63
30.41
30.12
30.02
29.7
30.27
29.26
29.92
29.55
30.43
30.58
29.78
29.56
30.82
29.95
29.76
29.23
29.32
29.48
29.15
30.51
30.51
29.36
29.73
30.03
29.22
30.14
30.07
30.61
30.1
29.86
30.55
30.16
29.75
29.99
29.89
30.2
29.82
29.97
29.29
29.77
29.32
29.99
29.48
29.46
30.17
29.55
29.86
29.46
29.72
29.53
30.05
30.14
30.4
30.89
30.81
30.49
30.92
29.64
30.12
30.13
30.38
30.75
30.33
30.47
30.31
29.81
30.86
30.1
30.31
30.3
29.75
29.54
28.82
29.01
29.9
29.31
29.25
29.66
29.36
28.72
29.55
29.38
29.76
29.29
29.54
29.14
29.69
29.59
29.91
29.9
30.48
30.5
30.47
30.67
30.1
30.32
30.5
30.55
31.51
31.41
31.59
30.59
31.63
31.22
31.53
30.65
30.84
31.04
30.94
31.25
30.87
31.12
31.05
30.52
31.13
32.23
31.4
30.56
31.67
31.0
31.69
31.38
30.66
30.81
31.13
30.61
31.25
30.76
31.34
30.63
31.88
30.77
31.27
30.84
31.14
31.39
30.81
30.58
30.52
30.7
30.3
30.57
31.02
31.49
31.01
29.88
30.59
30.96
30.94
31.97
31.71
31.74
31.19
31.05
30.37
31.08
31.51
31.02
30.87
30.8
30.76
30.83
30.96
30.21
30.2
31.38
30.78
30.42
30.34
31.06
31.49
31.23
30.71
30.07
30.9
30.89
31.43
31.46
31.22
31.32
30.74
30.95
31.07
30.61
31.08
30.36
30.89
30.89
30.52
30.7
30.79
31.27
31.43
31.58
31.33
31.24
31.78
30.98
31.03
31.18
30.4
30.75
30.29
30.13
30.42
30.7
30.77
30.52
31.33
31.39
30.94
31.37
31.42
30.93
30.84
30.75
31.14
30.63
31.39
31.56
31.06
30.28
31.14
30.98
31.03
30.94
31.47
31.0
30.29
30.55
30.75
30.42
30.52
31.03
30.73
30.98
31.23
30.65
30.25
31.05
30.4
30.62
31.24
30.76
29.8
30.72
31.1
30.27
31.0
30.56
30.97
30.29
30.03
29.24
29.16
29.41
29.03
29.84
30.98
30.42
30.36
31.01
30.39
30.2
30.11
30.72
30.24
30.02
29.42
29.99
29.18
29.85
29.25
29.75
29.12
29.4
29.27
29.39
29.49
28.92
29.09
28.51
28.35
27.96
28.31
28.12
27.48
28.19
27.73
28.15
28.65
28.46
28.64
28.6
29.27
30.11
29.57
29.2
29.4
29.21
29.81
29.46
28.18
28.61
29.22
29.33
28.56
29.0
27.91
28.97
28.43
28.7
28.45
27.78
28.16
27.79
27.32
27.9
27.26
27.93
28.7
29.02
29.33
28.93
29.19
29.04
29.31
29.06
29.39
28.32
28.06
28.81
28.69
28.37
28.98
28.26
28.49
28.18
27.93
28.27
28.68
28.88
28.44
28.7
27.85
28.79
28.67
28.21
29.1
29.54
29.01
28.54
29.16
29.04
28.11
27.77
28.2
28.36
28.33
28.3
28.25
28.93
28.06
28.53
28.89
28.68
29.78
30.12
30.72
30.73
31.03
30.82
30.78
30.57
30.88
30.84
30.81
30.33
29.54
29.79
29.32
29.41
29.71
28.84
28.97
29.68
29.9
29.55
29.45
29.28
28.93
28.22
28.91
29.01
28.69
28.06
28.71
28.57
28.84
28.38
27.68
28.62
28.77
29.13
28.61
29.05
28.68
28.47
29.02
29.16
28.74
28.22
28.4
27.94
28.67
27.87
28.88
28.87
28.59
28.75
28.37
28.15
27.58
27.9
27.65
27.33
27.84
27.84
27.94
27.65
27.56
27.23
28.09
28.01
28.0
27.89
28.15
27.77
27.8
28.0
27.77
27.56
27.8
27.2
26.69
28.3
27.6
27.48
27.45
27.7
27.63
27.52
27.49
27.21
27.1
27.2
27.09
27.67
27.37
27.73
27.68
27.32
27.66
27.5
27.49
27.04
27.08
28.25
27.12
27.35
26.98
27.32
26.78
27.63
27.96
27.01
25.98
26.17
26.37
26.29
27.17
26.64
27.33
26.7
26.07
26.25
27.0
27.13
27.33
27.38
26.99
27.14
26.25
26.66
27.31
26.85
26.79
27.04
26.26
25.94
26.57
25.51
25.76
25.57
25.94
26.21
27.0
26.64
26.58
27.27
26.93
27.43
27.4
27.61
27.56
28.36
27.3
28.14
27.76
27.34
27.75
28.4
28.19
28.49
28.39
29.09
28.83
29.15
28.98
29.19
28.82
28.63
29.48
28.31
29.0
28.29
28.63
27.71
28.04
28.94
28.91
28.84
28.24
28.49
28.04
28.22
28.74
28.16
27.55
27.78
27.91
27.45
28.39
28.5
28.29
28.68
29.51
28.38
28.37
28.48
27.28
27.49
27.23
27.85
27.98
28.95
28.84
28.53
28.49
29.06
29.02
28.65
28.46
27.97
27.87
28.07
28.17
28.39
27.8
28.29
28.92
28.22
28.92
28.08
29.23
28.26
28.66
28.06
28.15
27.64
28.9
28.88
28.1
27.98
29.21
29.06
29.51
28.84
29.43
29.2
28.92
29.16
29.05
29.57
30.04
29.78
29.54
29.84
29.74
29.03
29.3
29.33
29.35
28.77
28.29
28.09
28.86
28.24
28.52
28.06
28.88
28.13
27.97
27.65
27.93
29.18
28.82
29.04
28.86
29.33
28.5
29.31
29.01
29.57
29.81
29.79
28.88
29.94
30.17
29.77
29.34
29.0
29.66
29.92
29.79
29.91
29.77
29.82
29.48
29.45
29.36
29.88
30.32
29.34
29.59
29.24
29.58
30.17
29.17
30.46
29.73
29.17
28.72
29.15
28.46
28.49
28.87
28.49
29.16
29.45
29.39
29.3
29.0
28.48
28.8
29.38
29.2
29.66
29.33
28.65
29.73
29.42
29.24
29.43
29.86
30.45
30.59
30.82
30.12
30.61
30.33
30.1
30.08
29.99
30.76
30.33
30.01
30.86
30.58
29.84
30.62
30.09
30.79
31.0
30.42
29.92
29.64
29.5
29.65
30.24
29.44
29.54
29.6
29.56
29.66
29.54
29.3
29.22
28.96
28.64
28.83
29.74
29.15
28.98
28.84
29.22
29.43
29.16
29.24
29.54
29.29
29.03
29.31
29.73
29.28
28.6
28.31
28.44
29.02
28.8
28.3
28.51
27.89
28.55
28.6
28.88
28.28
28.26
28.6
28.15
28.36
28.58
27.26
27.74
27.79
27.82
28.34
28.7
28.93
28.78
28.19
27.7
29.16
28.89
28.6
28.33
29.46
28.48
29.07
29.54
29.55
29.03
29.01
29.04
29.07
29.4
29.42
29.5
29.49
29.64
29.32
29.42
29.41
29.48
29.4
29.3
29.75
29.84
30.16
30.05
29.57
30.08
30.17
30.19
30.15
29.78
29.64
30.82
30.14
30.42
30.62
29.66
30.45
30.39
30.23
30.4
29.84
29.74
30.63
30.46
29.64
29.83
29.57
30.35
30.24
29.74
29.7
30.19
29.81
29.97
30.05
30.28
30.41
30.52
30.11
29.81
29.25
29.64
29.63
29.81
29.45
30.11
29.91
30.52
29.81
30.57
30.14
30.26
30.1
29.93
29.94
30.37
29.83
29.43
28.99
29.37
29.3
28.28
28.97
29.97
29.55
29.54
30.2
29.7
29.52
29.64
29.13
30.13
30.24
30.4
30.42
30.67
30.51
30.36
29.95
29.89
29.99
29.9
30.05
29.12
30.54
29.67
30.23
29.82
30.0
29.63
29.87
30.1
28.98
29.09
29.48
29.42
28.91
29.17
28.86
28.45
29.3
28.81
29.85
29.37
28.64
28.94
29.28
29.93
29.57
29.78
29.46
29.78
29.73
29.59
29.57
30.11
30.2
29.41
28.72
28.73
29.24
29.26
29.28
28.14
28.65
28.42
28.46
27.96
28.52
27.85
28.25
27.97
28.56
29.2
28.56
29.22
28.92
28.16
28.58
28.07
28.04
28.05
27.73
27.37
27.16
27.76
27.13
28.39
28.27
27.73
28.64
27.83
27.89
27.7
27.53
26.84
27.37
26.96
26.94
27.4
27.21
27.07
27.73
27.44
27.71
26.72
27.19
27.16
27.6
26.66
27.75
27.3
27.26
27.17
27.91
27.03
27.05
26.77
27.07
26.65
27.5
28.04
27.73
28.04
27.57
27.11
27.11
27.68
28.17
27.71
28.39
28.39
27.6
27.65
28.32
28.85
28.89
28.83
27.69
28.26
27.93
28.42
27.99
27.94
27.24
28.61
27.96
27.6
27.63
27.88
28.0
27.17
26.85
27.99
27.66
27.92
27.68
27.96
27.81
27.93
27.43
27.91
28.19
28.03
27.57
27.73
28.05
28.2
27.9
27.62
27.65
28.04
27.97
28.62
27.92
28.48
28.28
28.02
28.53
28.66
28.35
28.56
28.28
28.18
28.14
28.51
27.25
27.38
27.8
27.0
27.8
27.66
28.05
27.9
27.79
28.34
28.68
27.83
27.62
28.19
27.33
27.3
27.75
29.08
27.68
27.11
27.59
27.8
27.49
27.81
27.93
27.46
27.24
26.97
27.76
28.04
27.17
27.01
27.07
27.31
26.99
27.29
27.86
28.3
27.93
27.51
27.44
26.79
27.46
27.07
27.3
27.43
27.53
27.15
27.66
27.65
27.31
26.35
27.06
27.14
27.42
27.4
27.69
27.81
28.11
27.69
28.0
28.08
28.72
27.71
28.09
27.75
27.53
27.34
26.29
26.91
27.3
27.72
27.48
26.93
26.83
27.12
27.41
27.04
27.49
28.07
28.15
27.95
28.35
27.94
28.23
27.65
26.65
27.12
27.13
26.74
27.12
27.44
27.35
27.67
27.13
26.68
26.9
26.69
26.32
26.86
26.82
27.79
27.28
26.82
27.05
26.87
27.76
27.4
27.89
27.7
27.8
27.07
26.99
27.26
27.11
27.15
27.33
27.71
27.03
27.75
28.02
27.67
27.76
27.57
26.98
27.5
27.15
27.82
27.16
28.04
27.9
27.4
27.48
26.78
26.4
27.08
26.51
26.19
26.76
26.83
26.49
25.49
26.18
27.19
26.41
26.9
26.58
26.64
27.7
26.99
27.76
27.5
27.86
27.67
26.76
27.23
27.38
27.98
27.22
27.23
26.66
26.28
25.83
26.32
26.22
26.35
26.21
26.15
25.53
25.63
25.3
25.45
25.46
25.25
25.98
26.28
26.33
26.58
25.97
25.61
25.16
25.68
25.8
26.41
25.86
26.22
26.03
26.43
26.5
26.59
26.32
25.63
25.75
24.99
25.81
25.64
25.78
25.39
24.56
25.37
25.72
24.87
24.31
24.8
25.31
24.78
24.84
24.12
24.98
25.16
25.12
25.23
24.66
25.34
25.29
24.88
24.78
24.67
24.91
25.01
23.94
24.66
24.45
24.27
23.42
23.6
24.09
24.23
23.27
23.7
23.62
23.76
23.71
23.58
23.13
23.95
24.85
25.35
25.66
25.04
24.93
24.56
24.06
24.87
23.26
24.35
24.21
23.87
23.87
24.35
24.78
24.44
24.09
23.89
24.16
24.32
23.73
24.66
23.99
24.74
24.67
24.5
24.66
24.69
24.74
24.32
24.36
24.97
25.08
25.33
25.15
24.43
24.46
24.37
24.74
24.41
24.96
24.31
25.79
26.05
25.64
25.89
25.43
24.88
24.54
24.73
25.1
25.74
25.46
25.84
25.11
25.35
25.45
24.67
25.55
25.86
25.67
25.51
25.09
25.29
24.41
25.79
25.28
25.83
25.66
26.11
24.71
24.58
24.95
25.19
25.46
24.74
24.69
24.16
24.48
24.54
24.29
25.26
25.27
25.24
26.21
25.72
26.23
26.59
25.55
24.91
26.06
25.83
25.54
25.26
25.26
24.92
25.16
24.94
25.25
24.8
24.99
25.15
24.4
25.02
24.62
24.93
25.22
25.15
25.22
25.25
25.22
25.58
25.74
26.31
26.13
25.77
26.09
26.18
25.95
26.26
25.66
26.71
26.1
26.73
26.25
26.24
26.6
27.56
27.01
26.61
26.65
26.9
26.93
25.8
25.54
25.91
26.56
26.9
26.21
25.67
26.3
26.46
26.36
26.8
26.45
26.06
26.61
25.8
25.29
25.38
25.75
26.48
25.64
25.83
25.8
25.94
25.41
25.61
25.91
25.68
25.55
25.76
26.17
25.63
26.53
25.99
25.89
26.24
25.79
26.31
26.0
26.45
26.07
25.7
25.81
26.02
26.21
27.1
26.05
26.21
25.92
26.78
26.84
26.84
26.49
26.64
27.15
26.6
26.6
27.05
27.41
26.63
27.3
27.2
27.15
27.36
27.71
27.88
27.73
27.46
27.41
27.01
27.01
27.22
26.64
26.03
25.76
25.66
26.88
26.82
26.98
26.4
25.66
25.72
25.43
25.97
26.13
25.82
25.93
26.54
26.41
26.25
25.9
26.6
26.72
26.68
26.38
26.77
27.21
27.25
27.18
27.77
27.01
27.58
26.39
27.49
27.78
27.43
27.91
28.15
28.09
28.48
27.81
28.42
28.5
