# Supplementary material for: N-Glycans modulate tilting of HIV-1 envelope glycoprotein
Source: Nat Commun. 2026 Apr 15;17:5206. doi: 10.1038/s41467-026-71874-2 (PMC13254402; doi:10.1038/s41467-026-71874-2)
Supplement: Supplementary file 8 — Source Data [file 41467_2026_71874_MOESM8_ESM.zip › source_data/1_Main_Text_Figures/1_Figure_2/Fig2g.xlsx]

## Sheet: Raw Data
Name	Angle Calculation
/data/workspace/Madeleine/20250718_WT_eVLP/6.244A_relion/subtomo/sq10_g1_ts_001/sq10_g1_ts_001_0000000_6.24A.mrc	19.9793
/data/workspace/Madeleine/20250718_WT_eVLP/6.244A_relion/subtomo/sq10_g1_ts_001/sq10_g1_ts_001_0000001_6.24A.mrc	36.8461
/data/workspace/Madeleine/20250718_WT_eVLP/6.244A_relion/subtomo/sq10_g1_ts_001/sq10_g1_ts_001_0000002_6.24A.mrc	17.3605
/data/workspace/Madeleine/20250718_WT_eVLP/6.244A_relion/subtomo/sq10_g1_ts_001/sq10_g1_ts_001_0000003_6.24A.mrc	41.81
/data/workspace/Madeleine/20250718_WT_eVLP/6.244A_relion/subtomo/sq10_g1_ts_001/sq10_g1_ts_001_0000004_6.24A.mrc	20.0583
/data/workspace/Madeleine/20250718_WT_eVLP/6.244A_relion/subtomo/sq10_g1_ts_001/sq10_g1_ts_001_0000005_6.24A.mrc	32.8824
/data/workspace/Madeleine/20250718_WT_eVLP/6.244A_relion/subtomo/sq10_g1_ts_001/sq10_g1_ts_001_0000006_6.24A.mrc	19.615
/data/workspace/Madeleine/20250718_WT_eVLP/6.244A_relion/subtomo/sq10_g1_ts_001/sq10_g1_ts_001_0000007_6.24A.mrc	23.5801
/data/workspace/Madeleine/20250718_WT_eVLP/6.244A_relion/subtomo/sq10_g1_ts_001/sq10_g1_ts_001_0000008_6.24A.mrc	21.1914
/data/workspace/Madeleine/20250718_WT_eVLP/6.244A_relion/subtomo/sq10_g1_ts_001/sq10_g1_ts_001_0000009_6.24A.mrc	43.0237
/data/workspace/Madeleine/20250718_WT_eVLP/6.244A_relion/subtomo/sq10_g1_ts_001/sq10_g1_ts_001_0000010_6.24A.mrc	43.3468
/data/workspace/Madeleine/20250718_WT_eVLP/6.244A_relion/subtomo/sq10_g1_ts_001/sq10_g1_ts_001_0000011_6.24A.mrc	20.691
/data/workspace/Madeleine/20250718_WT_eVLP/6.244A_relion/subtomo/sq10_g1_ts_001/sq10_g1_ts_001_0000012_6.24A.mrc	30.8354
/data/workspace/Madeleine/20250718_WT_eVLP/6.244A_relion/subtomo/sq10_g1_ts_001/sq10_g1_ts_001_0000013_6.24A.mrc	44.3344
/data/workspace/Madeleine/20250718_WT_eVLP/6.244A_relion/subtomo/sq10_g1_ts_001/sq10_g1_ts_001_0000014_6.24A.mrc	2.10262
/data/workspace/Madeleine/20250718_WT_eVLP/6.244A_relion/subtomo/sq10_g1_ts_002/sq10_g1_ts_002_0000000_6.24A.mrc	38.5824
/data/workspace/Madeleine/20250718_WT_eVLP/6.244A_relion/subtomo/sq10_g1_ts_002/sq10_g1_ts_002_0000001_6.24A.mrc	19.9892
/data/workspace/Madeleine/20250718_WT_eVLP/6.244A_relion/subtomo/sq10_g1_ts_002/sq10_g1_ts_002_0000002_6.24A.mrc	10.2744
/data/workspace/Madeleine/20250718_WT_eVLP/6.244A_relion/subtomo/sq10_g1_ts_002/sq10_g1_ts_002_0000003_6.24A.mrc	53.1401
/data/workspace/Madeleine/20250718_WT_eVLP/6.244A_relion/subtomo/sq10_g1_ts_002/sq10_g1_ts_002_0000004_6.24A.mrc	35.5525
/data/workspace/Madeleine/20250718_WT_eVLP/6.244A_relion/subtomo/sq10_g1_ts_002/sq10_g1_ts_002_0000005_6.24A.mrc	24.9571
/data/workspace/Madeleine/20250718_WT_eVLP/6.244A_relion/subtomo/sq10_g1_ts_002/sq10_g1_ts_002_0000006_6.24A.mrc	45.5001
/data/workspace/Madeleine/20250718_WT_eVLP/6.244A_relion/subtomo/sq10_g1_ts_002/sq10_g1_ts_002_0000007_6.24A.mrc	3.31602
/data/workspace/Madeleine/20250718_WT_eVLP/6.244A_relion/subtomo/sq10_g1_ts_002/sq10_g1_ts_002_0000008_6.24A.mrc	19.821
/data/workspace/Madeleine/20250718_WT_eVLP/6.244A_relion/subtomo/sq10_g1_ts_002/sq10_g1_ts_002_0000009_6.24A.mrc	21.4662
/data/workspace/Madeleine/20250718_WT_eVLP/6.244A_relion/subtomo/sq10_g1_ts_002/sq10_g1_ts_002_0000010_6.24A.mrc	21.0203
/data/workspace/Madeleine/20250718_WT_eVLP/6.244A_relion/subtomo/sq10_g1_ts_002/sq10_g1_ts_002_0000011_6.24A.mrc	12.298
/data/workspace/Madeleine/20250718_WT_eVLP/6.244A_relion/subtomo/sq10_g1_ts_002/sq10_g1_ts_002_0000012_6.24A.mrc	53.4429
/data/workspace/Madeleine/20250718_WT_eVLP/6.244A_relion/subtomo/sq10_g1_ts_002/sq10_g1_ts_002_0000013_6.24A.mrc	10.2034
/data/workspace/Madeleine/20250718_WT_eVLP/6.244A_relion/subtomo/sq10_g1_ts_002/sq10_g1_ts_002_0000014_6.24A.mrc	17.7161
/data/workspace/Madeleine/20250718_WT_eVLP/6.244A_relion/subtomo/sq10_g1_ts_002/sq10_g1_ts_002_0000015_6.24A.mrc	38.9617
/data/workspace/Madeleine/20250718_WT_eVLP/6.244A_relion/subtomo/sq10_g1_ts_002/sq10_g1_ts_002_0000016_6.24A.mrc	28.816
/data/workspace/Madeleine/20250718_WT_eVLP/6.244A_relion/subtomo/sq10_g1_ts_002/sq10_g1_ts_002_0000017_6.24A.mrc	16.7377
/data/workspace/Madeleine/20250718_WT_eVLP/6.244A_relion/subtomo/sq10_g1_ts_003/sq10_g1_ts_003_0000000_6.24A.mrc	55.2595
/data/workspace/Madeleine/20250718_WT_eVLP/6.244A_relion/subtomo/sq10_g1_ts_003/sq10_g1_ts_003_0000001_6.24A.mrc	34.6142
/data/workspace/Madeleine/20250718_WT_eVLP/6.244A_relion/subtomo/sq10_g1_ts_003/sq10_g1_ts_003_0000002_6.24A.mrc	50.4157
/data/workspace/Madeleine/20250718_WT_eVLP/6.244A_relion/subtomo/sq10_g1_ts_003/sq10_g1_ts_003_0000003_6.24A.mrc	28.8872
/data/workspace/Madeleine/20250718_WT_eVLP/6.244A_relion/subtomo/sq10_g1_ts_003/sq10_g1_ts_003_0000004_6.24A.mrc	15.5758
/data/workspace/Madeleine/20250718_WT_eVLP/6.244A_relion/subtomo/sq10_g1_ts_004/sq10_g1_ts_004_0000000_6.24A.mrc	27.8219
/data/workspace/Madeleine/20250718_WT_eVLP/6.244A_relion/subtomo/sq10_g1_ts_004/sq10_g1_ts_004_0000001_6.24A.mrc	36.0502
/data/workspace/Madeleine/20250718_WT_eVLP/6.244A_relion/subtomo/sq10_g1_ts_005/sq10_g1_ts_005_0000000_6.24A.mrc	25.177
/data/workspace/Madeleine/20250718_WT_eVLP/6.244A_relion/subtomo/sq10_g1_ts_005/sq10_g1_ts_005_0000001_6.24A.mrc	29.52
/data/workspace/Madeleine/20250718_WT_eVLP/6.244A_relion/subtomo/sq10_g1_ts_005/sq10_g1_ts_005_0000002_6.24A.mrc	7.63979
/data/workspace/Madeleine/20250718_WT_eVLP/6.244A_relion/subtomo/sq10_g1_ts_005/sq10_g1_ts_005_0000003_6.24A.mrc	33.656
/data/workspace/Madeleine/20250718_WT_eVLP/6.244A_relion/subtomo/sq10_g1_ts_005/sq10_g1_ts_005_0000004_6.24A.mrc	14.8221
/data/workspace/Madeleine/20250718_WT_eVLP/6.244A_relion/subtomo/sq10_g1_ts_005/sq10_g1_ts_005_0000005_6.24A.mrc	16.6476
/data/workspace/Madeleine/20250718_WT_eVLP/6.244A_relion/subtomo/sq10_g1_ts_005/sq10_g1_ts_005_0000006_6.24A.mrc	16.7309
/data/workspace/Madeleine/20250718_WT_eVLP/6.244A_relion/subtomo/sq10_g1_ts_005/sq10_g1_ts_005_0000007_6.24A.mrc	15.8613
/data/workspace/Madeleine/20250718_WT_eVLP/6.244A_relion/subtomo/sq10_g1_ts_005/sq10_g1_ts_005_0000008_6.24A.mrc	12.8114
/data/workspace/Madeleine/20250718_WT_eVLP/6.244A_relion/subtomo/sq15_g1_ts_001/sq15_g1_ts_001_0000000_6.24A.mrc	31.4162
/data/workspace/Madeleine/20250718_WT_eVLP/6.244A_relion/subtomo/sq15_g1_ts_001/sq15_g1_ts_001_0000001_6.24A.mrc	48.4682
/data/workspace/Madeleine/20250718_WT_eVLP/6.244A_relion/subtomo/sq15_g1_ts_001/sq15_g1_ts_001_0000002_6.24A.mrc	49.2277
/data/workspace/Madeleine/20250718_WT_eVLP/6.244A_relion/subtomo/sq15_g1_ts_002/sq15_g1_ts_002_0000000_6.24A.mrc	39.1974
/data/workspace/Madeleine/20250718_WT_eVLP/6.244A_relion/subtomo/sq15_g1_ts_002/sq15_g1_ts_002_0000001_6.24A.mrc	13.1898
/data/workspace/Madeleine/20250718_WT_eVLP/6.244A_relion/subtomo/sq15_g1_ts_002/sq15_g1_ts_002_0000002_6.24A.mrc	35.2784
/data/workspace/Madeleine/20250718_WT_eVLP/6.244A_relion/subtomo/sq15_g1_ts_002/sq15_g1_ts_002_0000003_6.24A.mrc	54.6185
/data/workspace/Madeleine/20250718_WT_eVLP/6.244A_relion/subtomo/sq15_g1_ts_002/sq15_g1_ts_002_0000004_6.24A.mrc	26.5248
/data/workspace/Madeleine/20250718_WT_eVLP/6.244A_relion/subtomo/sq15_g1_ts_002/sq15_g1_ts_002_0000005_6.24A.mrc	44.4426
/data/workspace/Madeleine/20250718_WT_eVLP/6.244A_relion/subtomo/sq15_g1_ts_002/sq15_g1_ts_002_0000006_6.24A.mrc	26.9003
/data/workspace/Madeleine/20250718_WT_eVLP/6.244A_relion/subtomo/sq15_g1_ts_002/sq15_g1_ts_002_0000007_6.24A.mrc	18.6067
/data/workspace/Madeleine/20250718_WT_eVLP/6.244A_relion/subtomo/sq15_g1_ts_002/sq15_g1_ts_002_0000008_6.24A.mrc	16.1008
/data/workspace/Madeleine/20250718_WT_eVLP/6.244A_relion/subtomo/sq15_g1_ts_002/sq15_g1_ts_002_0000009_6.24A.mrc	83.1017
/data/workspace/Madeleine/20250718_WT_eVLP/6.244A_relion/subtomo/sq15_g1_ts_002/sq15_g1_ts_002_0000010_6.24A.mrc	50.7157
/data/workspace/Madeleine/20250718_WT_eVLP/6.244A_relion/subtomo/sq15_g1_ts_002/sq15_g1_ts_002_0000011_6.24A.mrc	2.63277
/data/workspace/Madeleine/20250718_WT_eVLP/6.244A_relion/subtomo/sq15_g1_ts_002/sq15_g1_ts_002_0000012_6.24A.mrc	49.6666
/data/workspace/Madeleine/20250718_WT_eVLP/6.244A_relion/subtomo/sq15_g1_ts_002/sq15_g1_ts_002_0000013_6.24A.mrc	17.2339
/data/workspace/Madeleine/20250718_WT_eVLP/6.244A_relion/subtomo/sq15_g1_ts_002/sq15_g1_ts_002_0000014_6.24A.mrc	4.65596
/data/workspace/Madeleine/20250718_WT_eVLP/6.244A_relion/subtomo/sq15_g1_ts_002/sq15_g1_ts_002_0000015_6.24A.mrc	20.8053
/data/workspace/Madeleine/20250718_WT_eVLP/6.244A_relion/subtomo/sq15_g1_ts_002/sq15_g1_ts_002_0000016_6.24A.mrc	5.06037
/data/workspace/Madeleine/20250718_WT_eVLP/6.244A_relion/subtomo/sq15_g1_ts_002/sq15_g1_ts_002_0000017_6.24A.mrc	41.4202
/data/workspace/Madeleine/20250718_WT_eVLP/6.244A_relion/subtomo/sq15_g1_ts_002/sq15_g1_ts_002_0000018_6.24A.mrc	28.0509
/data/workspace/Madeleine/20250718_WT_eVLP/6.244A_relion/subtomo/sq15_g1_ts_002/sq15_g1_ts_002_0000019_6.24A.mrc	34.4657
/data/workspace/Madeleine/20250718_WT_eVLP/6.244A_relion/subtomo/sq15_g1_ts_002/sq15_g1_ts_002_0000020_6.24A.mrc	56.7166
/data/workspace/Madeleine/20250718_WT_eVLP/6.244A_relion/subtomo/sq15_g1_ts_002/sq15_g1_ts_002_0000021_6.24A.mrc	40.7724
/data/workspace/Madeleine/20250718_WT_eVLP/6.244A_relion/subtomo/sq15_g1_ts_002/sq15_g1_ts_002_0000022_6.24A.mrc	31.5907
/data/workspace/Madeleine/20250718_WT_eVLP/6.244A_relion/subtomo/sq15_g1_ts_002/sq15_g1_ts_002_0000023_6.24A.mrc	24.6027
/data/workspace/Madeleine/20250718_WT_eVLP/6.244A_relion/subtomo/sq15_g1_ts_002/sq15_g1_ts_002_0000024_6.24A.mrc	18.064
/data/workspace/Madeleine/20250718_WT_eVLP/6.244A_relion/subtomo/sq15_g1_ts_003/sq15_g1_ts_003_0000000_6.24A.mrc	14.3067
/data/workspace/Madeleine/20250718_WT_eVLP/6.244A_relion/subtomo/sq15_g1_ts_003/sq15_g1_ts_003_0000001_6.24A.mrc	37.1584
/data/workspace/Madeleine/20250718_WT_eVLP/6.244A_relion/subtomo/sq15_g1_ts_003/sq15_g1_ts_003_0000002_6.24A.mrc	12.3409
/data/workspace/Madeleine/20250718_WT_eVLP/6.244A_relion/subtomo/sq15_g1_ts_003/sq15_g1_ts_003_0000003_6.24A.mrc	20.3089
/data/workspace/Madeleine/20250718_WT_eVLP/6.244A_relion/subtomo/sq15_g1_ts_003/sq15_g1_ts_003_0000004_6.24A.mrc	43.7065
/data/workspace/Madeleine/20250718_WT_eVLP/6.244A_relion/subtomo/sq15_g1_ts_003/sq15_g1_ts_003_0000005_6.24A.mrc	21.6209
/data/workspace/Madeleine/20250718_WT_eVLP/6.244A_relion/subtomo/sq15_g1_ts_003/sq15_g1_ts_003_0000006_6.24A.mrc	16.1681
/data/workspace/Madeleine/20250718_WT_eVLP/6.244A_relion/subtomo/sq15_g1_ts_006/sq15_g1_ts_006_0000000_6.24A.mrc	19.2135
/data/workspace/Madeleine/20250718_WT_eVLP/6.244A_relion/subtomo/sq15_g1_ts_006/sq15_g1_ts_006_0000001_6.24A.mrc	10.8489
/data/workspace/Madeleine/20250718_WT_eVLP/6.244A_relion/subtomo/sq15_g1_ts_006/sq15_g1_ts_006_0000002_6.24A.mrc	18.8732
/data/workspace/Madeleine/20250718_WT_eVLP/6.244A_relion/subtomo/sq15_g1_ts_006/sq15_g1_ts_006_0000003_6.24A.mrc	39.6836
/data/workspace/Madeleine/20250718_WT_eVLP/6.244A_relion/subtomo/sq15_g1_ts_006/sq15_g1_ts_006_0000004_6.24A.mrc	63.3436
/data/workspace/Madeleine/20250718_WT_eVLP/6.244A_relion/subtomo/sq15_g1_ts_006/sq15_g1_ts_006_0000005_6.24A.mrc	72.4903
/data/workspace/Madeleine/20250718_WT_eVLP/6.244A_relion/subtomo/sq15_g1_ts_006/sq15_g1_ts_006_0000006_6.24A.mrc	37.4543
/data/workspace/Madeleine/20250718_WT_eVLP/6.244A_relion/subtomo/sq15_g1_ts_006/sq15_g1_ts_006_0000007_6.24A.mrc	10.6133
/data/workspace/Madeleine/20250718_WT_eVLP/6.244A_relion/subtomo/sq15_g1_ts_006/sq15_g1_ts_006_0000008_6.24A.mrc	26.7562
/data/workspace/Madeleine/20250718_WT_eVLP/6.244A_relion/subtomo/sq15_g1_ts_006/sq15_g1_ts_006_0000009_6.24A.mrc	19.7147
/data/workspace/Madeleine/20250718_WT_eVLP/6.244A_relion/subtomo/sq15_g1_ts_006/sq15_g1_ts_006_0000010_6.24A.mrc	4.78834
/data/workspace/Madeleine/20250718_WT_eVLP/6.244A_relion/subtomo/sq15_g1_ts_006/sq15_g1_ts_006_0000011_6.24A.mrc	15.9179
/data/workspace/Madeleine/20250718_WT_eVLP/6.244A_relion/subtomo/sq15_g1_ts_006/sq15_g1_ts_006_0000012_6.24A.mrc	21.5578
/data/workspace/Madeleine/20250718_WT_eVLP/6.244A_relion/subtomo/sq15_g1_ts_006/sq15_g1_ts_006_0000013_6.24A.mrc	27.6264
/data/workspace/Madeleine/20250718_WT_eVLP/6.244A_relion/subtomo/sq15_g1_ts_006/sq15_g1_ts_006_0000014_6.24A.mrc	33.3729
/data/workspace/Madeleine/20250718_WT_eVLP/6.244A_relion/subtomo/sq15_g1_ts_006/sq15_g1_ts_006_0000015_6.24A.mrc	22.3003
/data/workspace/Madeleine/20250718_WT_eVLP/6.244A_relion/subtomo/sq15_g1_ts_006/sq15_g1_ts_006_0000016_6.24A.mrc	7.90982
/data/workspace/Madeleine/20250718_WT_eVLP/6.244A_relion/subtomo/sq15_g1_ts_006/sq15_g1_ts_006_0000017_6.24A.mrc	18.4096
/data/workspace/Madeleine/20250718_WT_eVLP/6.244A_relion/subtomo/sq15_g1_ts_006/sq15_g1_ts_006_0000018_6.24A.mrc	49.7609
/data/workspace/Madeleine/20250718_WT_eVLP/6.244A_relion/subtomo/sq17_g1_ts_001/sq17_g1_ts_001_0000000_6.24A.mrc	54.3566
/data/workspace/Madeleine/20250718_WT_eVLP/6.244A_relion/subtomo/sq17_g1_ts_001/sq17_g1_ts_001_0000001_6.24A.mrc	23.6583
/data/workspace/Madeleine/20250718_WT_eVLP/6.244A_relion/subtomo/sq17_g1_ts_001/sq17_g1_ts_001_0000002_6.24A.mrc	11.747
/data/workspace/Madeleine/20250718_WT_eVLP/6.244A_relion/subtomo/sq17_g1_ts_001/sq17_g1_ts_001_0000003_6.24A.mrc	38.4891
/data/workspace/Madeleine/20250718_WT_eVLP/6.244A_relion/subtomo/sq17_g1_ts_001/sq17_g1_ts_001_0000004_6.24A.mrc	17.9413
/data/workspace/Madeleine/20250718_WT_eVLP/6.244A_relion/subtomo/sq17_g1_ts_001/sq17_g1_ts_001_0000005_6.24A.mrc	42.9975
/data/workspace/Madeleine/20250718_WT_eVLP/6.244A_relion/subtomo/sq17_g1_ts_001/sq17_g1_ts_001_0000006_6.24A.mrc	26.1917
/data/workspace/Madeleine/20250718_WT_eVLP/6.244A_relion/subtomo/sq17_g1_ts_002/sq17_g1_ts_002_0000000_6.24A.mrc	30.5916
/data/workspace/Madeleine/20250718_WT_eVLP/6.244A_relion/subtomo/sq17_g1_ts_002/sq17_g1_ts_002_0000001_6.24A.mrc	24.229
/data/workspace/Madeleine/20250718_WT_eVLP/6.244A_relion/subtomo/sq17_g1_ts_002/sq17_g1_ts_002_0000002_6.24A.mrc	18.6948
/data/workspace/Madeleine/20250718_WT_eVLP/6.244A_relion/subtomo/sq17_g1_ts_002/sq17_g1_ts_002_0000003_6.24A.mrc	48.564
/data/workspace/Madeleine/20250718_WT_eVLP/6.244A_relion/subtomo/sq17_g1_ts_002/sq17_g1_ts_002_0000004_6.24A.mrc	22.8943
/data/workspace/Madeleine/20250718_WT_eVLP/6.244A_relion/subtomo/sq17_g1_ts_002/sq17_g1_ts_002_0000005_6.24A.mrc	23.3634
/data/workspace/Madeleine/20250718_WT_eVLP/6.244A_relion/subtomo/sq17_g1_ts_003/sq17_g1_ts_003_0000000_6.24A.mrc	46.1578
/data/workspace/Madeleine/20250718_WT_eVLP/6.244A_relion/subtomo/sq17_g1_ts_003/sq17_g1_ts_003_0000001_6.24A.mrc	8.13376
/data/workspace/Madeleine/20250718_WT_eVLP/6.244A_relion/subtomo/sq17_g1_ts_003/sq17_g1_ts_003_0000002_6.24A.mrc	47.2055
/data/workspace/Madeleine/20250718_WT_eVLP/6.244A_relion/subtomo/sq17_g1_ts_003/sq17_g1_ts_003_0000003_6.24A.mrc	11.4579
/data/workspace/Madeleine/20250718_WT_eVLP/6.244A_relion/subtomo/sq17_g1_ts_003/sq17_g1_ts_003_0000004_6.24A.mrc	4.49605
/data/workspace/Madeleine/20250718_WT_eVLP/6.244A_relion/subtomo/sq17_g1_ts_003/sq17_g1_ts_003_0000005_6.24A.mrc	21.0291
/data/workspace/Madeleine/20250718_WT_eVLP/6.244A_relion/subtomo/sq17_g1_ts_004/sq17_g1_ts_004_0000000_6.24A.mrc	35.1381
/data/workspace/Madeleine/20250718_WT_eVLP/6.244A_relion/subtomo/sq17_g1_ts_004/sq17_g1_ts_004_0000001_6.24A.mrc	41.9867
/data/workspace/Madeleine/20250718_WT_eVLP/6.244A_relion/subtomo/sq17_g1_ts_004/sq17_g1_ts_004_0000002_6.24A.mrc	31.2823
/data/workspace/Madeleine/20250718_WT_eVLP/6.244A_relion/subtomo/sq17_g1_ts_004/sq17_g1_ts_004_0000003_6.24A.mrc	11.274
/data/workspace/Madeleine/20250718_WT_eVLP/6.244A_relion/subtomo/sq17_g1_ts_004/sq17_g1_ts_004_0000004_6.24A.mrc	37.1876
/data/workspace/Madeleine/20250718_WT_eVLP/6.244A_relion/subtomo/sq17_g1_ts_004/sq17_g1_ts_004_0000005_6.24A.mrc	10.2808
/data/workspace/Madeleine/20250718_WT_eVLP/6.244A_relion/subtomo/sq17_g1_ts_004/sq17_g1_ts_004_0000006_6.24A.mrc	51.7305
/data/workspace/Madeleine/20250718_WT_eVLP/6.244A_relion/subtomo/sq17_g1_ts_004/sq17_g1_ts_004_0000007_6.24A.mrc	17.5538
/data/workspace/Madeleine/20250718_WT_eVLP/6.244A_relion/subtomo/sq17_g1_ts_004/sq17_g1_ts_004_0000008_6.24A.mrc	24.3164
/data/workspace/Madeleine/20250718_WT_eVLP/6.244A_relion/subtomo/sq17_g1_ts_005/sq17_g1_ts_005_0000000_6.24A.mrc	32.5082
/data/workspace/Madeleine/20250718_WT_eVLP/6.244A_relion/subtomo/sq17_g1_ts_005/sq17_g1_ts_005_0000001_6.24A.mrc	25.5257
/data/workspace/Madeleine/20250718_WT_eVLP/6.244A_relion/subtomo/sq17_g1_ts_005/sq17_g1_ts_005_0000002_6.24A.mrc	22.0741
/data/workspace/Madeleine/20250718_WT_eVLP/6.244A_relion/subtomo/sq17_g1_ts_005/sq17_g1_ts_005_0000003_6.24A.mrc	34.7301
/data/workspace/Madeleine/20250718_WT_eVLP/6.244A_relion/subtomo/sq17_g1_ts_005/sq17_g1_ts_005_0000004_6.24A.mrc	46.0165
/data/workspace/Madeleine/20250718_WT_eVLP/6.244A_relion/subtomo/sq17_g1_ts_005/sq17_g1_ts_005_0000005_6.24A.mrc	15.2721
/data/workspace/Madeleine/20250718_WT_eVLP/6.244A_relion/subtomo/sq17_g1_ts_006/sq17_g1_ts_006_0000000_6.24A.mrc	11.4134
/data/workspace/Madeleine/20250718_WT_eVLP/6.244A_relion/subtomo/sq17_g1_ts_006/sq17_g1_ts_006_0000001_6.24A.mrc	43.8465
/data/workspace/Madeleine/20250718_WT_eVLP/6.244A_relion/subtomo/sq17_g1_ts_006/sq17_g1_ts_006_0000002_6.24A.mrc	28.7091
/data/workspace/Madeleine/20250718_WT_eVLP/6.244A_relion/subtomo/sq17_g1_ts_006/sq17_g1_ts_006_0000003_6.24A.mrc	26.3421
/data/workspace/Madeleine/20250718_WT_eVLP/6.244A_relion/subtomo/sq17_g1_ts_007/sq17_g1_ts_007_0000000_6.24A.mrc	20.2865
/data/workspace/Madeleine/20250718_WT_eVLP/6.244A_relion/subtomo/sq17_g1_ts_007/sq17_g1_ts_007_0000001_6.24A.mrc	25.0292
/data/workspace/Madeleine/20250718_WT_eVLP/6.244A_relion/subtomo/sq17_g1_ts_007/sq17_g1_ts_007_0000002_6.24A.mrc	9.89967
/data/workspace/Madeleine/20250718_WT_eVLP/6.244A_relion/subtomo/sq17_g1_ts_007/sq17_g1_ts_007_0000003_6.24A.mrc	34.2593
/data/workspace/Madeleine/20250718_WT_eVLP/6.244A_relion/subtomo/sq17_g1_ts_007/sq17_g1_ts_007_0000004_6.24A.mrc	36.2962
/data/workspace/Madeleine/20250718_WT_eVLP/6.244A_relion/subtomo/sq17_g1_ts_007/sq17_g1_ts_007_0000005_6.24A.mrc	20.4001
/data/workspace/Madeleine/20250718_WT_eVLP/6.244A_relion/subtomo/sq17_g1_ts_007/sq17_g1_ts_007_0000006_6.24A.mrc	39.9448
/data/workspace/Madeleine/20250718_WT_eVLP/6.244A_relion/subtomo/sq17_g1_ts_007/sq17_g1_ts_007_0000007_6.24A.mrc	11.7488
/data/workspace/Madeleine/20250718_WT_eVLP/6.244A_relion/subtomo/sq17_g1_ts_007/sq17_g1_ts_007_0000008_6.24A.mrc	36.7807
/data/workspace/Madeleine/20250718_WT_eVLP/6.244A_relion/subtomo/sq17_g1_ts_007/sq17_g1_ts_007_0000009_6.24A.mrc	4.75094
/data/workspace/Madeleine/20250718_WT_eVLP/6.244A_relion/subtomo/sq17_g1_ts_007/sq17_g1_ts_007_0000010_6.24A.mrc	18.9568
/data/workspace/Madeleine/20250718_WT_eVLP/6.244A_relion/subtomo/sq17_g1_ts_007/sq17_g1_ts_007_0000011_6.24A.mrc	2.76653
/data/workspace/Madeleine/20250718_WT_eVLP/6.244A_relion/subtomo/sq17_g1_ts_007/sq17_g1_ts_007_0000012_6.24A.mrc	31.9225
/data/workspace/Madeleine/20250718_WT_eVLP/6.244A_relion/subtomo/sq17_g1_ts_007/sq17_g1_ts_007_0000013_6.24A.mrc	29.5249
/data/workspace/Madeleine/20250718_WT_eVLP/6.244A_relion/subtomo/sq17_g1_ts_007/sq17_g1_ts_007_0000014_6.24A.mrc	51.2973
/data/workspace/Madeleine/20250718_WT_eVLP/6.244A_relion/subtomo/sq17_g1_ts_007/sq17_g1_ts_007_0000015_6.24A.mrc	20.3488
/data/workspace/Madeleine/20250718_WT_eVLP/6.244A_relion/subtomo/sq18_g1_ts_001/sq18_g1_ts_001_0000000_6.24A.mrc	23.8249
/data/workspace/Madeleine/20250718_WT_eVLP/6.244A_relion/subtomo/sq18_g1_ts_001/sq18_g1_ts_001_0000001_6.24A.mrc	54.8815
/data/workspace/Madeleine/20250718_WT_eVLP/6.244A_relion/subtomo/sq18_g1_ts_001/sq18_g1_ts_001_0000002_6.24A.mrc	19.3398
/data/workspace/Madeleine/20250718_WT_eVLP/6.244A_relion/subtomo/sq18_g1_ts_001/sq18_g1_ts_001_0000003_6.24A.mrc	3.36955
/data/workspace/Madeleine/20250718_WT_eVLP/6.244A_relion/subtomo/sq18_g1_ts_001/sq18_g1_ts_001_0000004_6.24A.mrc	38.2122
/data/workspace/Madeleine/20250718_WT_eVLP/6.244A_relion/subtomo/sq18_g1_ts_001/sq18_g1_ts_001_0000005_6.24A.mrc	20.9581
/data/workspace/Madeleine/20250718_WT_eVLP/6.244A_relion/subtomo/sq18_g1_ts_001/sq18_g1_ts_001_0000006_6.24A.mrc	13.2185
/data/workspace/Madeleine/20250718_WT_eVLP/6.244A_relion/subtomo/sq18_g1_ts_001/sq18_g1_ts_001_0000007_6.24A.mrc	34.5341
/data/workspace/Madeleine/20250718_WT_eVLP/6.244A_relion/subtomo/sq18_g1_ts_001/sq18_g1_ts_001_0000008_6.24A.mrc	19.3611
/data/workspace/Madeleine/20250718_WT_eVLP/6.244A_relion/subtomo/sq18_g1_ts_001/sq18_g1_ts_001_0000009_6.24A.mrc	9.76137
/data/workspace/Madeleine/20250718_WT_eVLP/6.244A_relion/subtomo/sq18_g1_ts_001/sq18_g1_ts_001_0000010_6.24A.mrc	26.275
/data/workspace/Madeleine/20250718_WT_eVLP/6.244A_relion/subtomo/sq18_g1_ts_001/sq18_g1_ts_001_0000011_6.24A.mrc	62.1551
/data/workspace/Madeleine/20250718_WT_eVLP/6.244A_relion/subtomo/sq18_g1_ts_001/sq18_g1_ts_001_0000012_6.24A.mrc	21.2865
/data/workspace/Madeleine/20250718_WT_eVLP/6.244A_relion/subtomo/sq18_g1_ts_001/sq18_g1_ts_001_0000013_6.24A.mrc	41.4902
/data/workspace/Madeleine/20250718_WT_eVLP/6.244A_relion/subtomo/sq18_g1_ts_002/sq18_g1_ts_002_0000000_6.24A.mrc	35.231
/data/workspace/Madeleine/20250718_WT_eVLP/6.244A_relion/subtomo/sq18_g1_ts_002/sq18_g1_ts_002_0000001_6.24A.mrc	24.5145
/data/workspace/Madeleine/20250718_WT_eVLP/6.244A_relion/subtomo/sq18_g1_ts_002/sq18_g1_ts_002_0000002_6.24A.mrc	51.3261
/data/workspace/Madeleine/20250718_WT_eVLP/6.244A_relion/subtomo/sq18_g1_ts_002/sq18_g1_ts_002_0000003_6.24A.mrc	31.0573
/data/workspace/Madeleine/20250718_WT_eVLP/6.244A_relion/subtomo/sq18_g1_ts_002/sq18_g1_ts_002_0000004_6.24A.mrc	24.928
/data/workspace/Madeleine/20250718_WT_eVLP/6.244A_relion/subtomo/sq18_g1_ts_002/sq18_g1_ts_002_0000005_6.24A.mrc	22.0962
/data/workspace/Madeleine/20250718_WT_eVLP/6.244A_relion/subtomo/sq18_g1_ts_002/sq18_g1_ts_002_0000006_6.24A.mrc	24.7137
/data/workspace/Madeleine/20250718_WT_eVLP/6.244A_relion/subtomo/sq18_g1_ts_002/sq18_g1_ts_002_0000007_6.24A.mrc	51.1169
/data/workspace/Madeleine/20250718_WT_eVLP/6.244A_relion/subtomo/sq18_g1_ts_002/sq18_g1_ts_002_0000008_6.24A.mrc	45.0531
/data/workspace/Madeleine/20250718_WT_eVLP/6.244A_relion/subtomo/sq18_g1_ts_002/sq18_g1_ts_002_0000009_6.24A.mrc	14.845
/data/workspace/Madeleine/20250718_WT_eVLP/6.244A_relion/subtomo/sq18_g1_ts_002/sq18_g1_ts_002_0000010_6.24A.mrc	10.0712
/data/workspace/Madeleine/20250718_WT_eVLP/6.244A_relion/subtomo/sq18_g1_ts_002/sq18_g1_ts_002_0000011_6.24A.mrc	34.6593
/data/workspace/Madeleine/20250718_WT_eVLP/6.244A_relion/subtomo/sq18_g1_ts_002/sq18_g1_ts_002_0000012_6.24A.mrc	46.5906
/data/workspace/Madeleine/20250718_WT_eVLP/6.244A_relion/subtomo/sq18_g1_ts_002/sq18_g1_ts_002_0000013_6.24A.mrc	57.7422
/data/workspace/Madeleine/20250718_WT_eVLP/6.244A_relion/subtomo/sq18_g1_ts_002/sq18_g1_ts_002_0000014_6.24A.mrc	6.1396
/data/workspace/Madeleine/20250718_WT_eVLP/6.244A_relion/subtomo/sq18_g1_ts_002/sq18_g1_ts_002_0000015_6.24A.mrc	49.0001
/data/workspace/Madeleine/20250718_WT_eVLP/6.244A_relion/subtomo/sq18_g1_ts_002/sq18_g1_ts_002_0000016_6.24A.mrc	15.7161
/data/workspace/Madeleine/20250718_WT_eVLP/6.244A_relion/subtomo/sq18_g1_ts_002/sq18_g1_ts_002_0000017_6.24A.mrc	14.111
/data/workspace/Madeleine/20250718_WT_eVLP/6.244A_relion/subtomo/sq18_g1_ts_002/sq18_g1_ts_002_0000018_6.24A.mrc	10.5016
/data/workspace/Madeleine/20250718_WT_eVLP/6.244A_relion/subtomo/sq18_g1_ts_002/sq18_g1_ts_002_0000019_6.24A.mrc	19.6326
/data/workspace/Madeleine/20250718_WT_eVLP/6.244A_relion/subtomo/sq18_g1_ts_002/sq18_g1_ts_002_0000020_6.24A.mrc	21.1718
/data/workspace/Madeleine/20250718_WT_eVLP/6.244A_relion/subtomo/sq18_g1_ts_003/sq18_g1_ts_003_0000000_6.24A.mrc	19.0098
/data/workspace/Madeleine/20250718_WT_eVLP/6.244A_relion/subtomo/sq18_g1_ts_003/sq18_g1_ts_003_0000001_6.24A.mrc	40.1624
/data/workspace/Madeleine/20250718_WT_eVLP/6.244A_relion/subtomo/sq18_g1_ts_003/sq18_g1_ts_003_0000002_6.24A.mrc	25.4714
/data/workspace/Madeleine/20250718_WT_eVLP/6.244A_relion/subtomo/sq18_g1_ts_003/sq18_g1_ts_003_0000003_6.24A.mrc	15.5462
/data/workspace/Madeleine/20250718_WT_eVLP/6.244A_relion/subtomo/sq18_g1_ts_003/sq18_g1_ts_003_0000004_6.24A.mrc	19.5826
/data/workspace/Madeleine/20250718_WT_eVLP/6.244A_relion/subtomo/sq18_g1_ts_003/sq18_g1_ts_003_0000005_6.24A.mrc	25.6761
/data/workspace/Madeleine/20250718_WT_eVLP/6.244A_relion/subtomo/sq18_g1_ts_003/sq18_g1_ts_003_0000006_6.24A.mrc	20.0222
/data/workspace/Madeleine/20250718_WT_eVLP/6.244A_relion/subtomo/sq18_g1_ts_003/sq18_g1_ts_003_0000007_6.24A.mrc	21.7631
/data/workspace/Madeleine/20250718_WT_eVLP/6.244A_relion/subtomo/sq18_g1_ts_003/sq18_g1_ts_003_0000008_6.24A.mrc	20.7494
/data/workspace/Madeleine/20250718_WT_eVLP/6.244A_relion/subtomo/sq18_g1_ts_003/sq18_g1_ts_003_0000009_6.24A.mrc	16.4372
/data/workspace/Madeleine/20250718_WT_eVLP/6.244A_relion/subtomo/sq18_g1_ts_003/sq18_g1_ts_003_0000010_6.24A.mrc	48.7269
/data/workspace/Madeleine/20250718_WT_eVLP/6.244A_relion/subtomo/sq18_g1_ts_003/sq18_g1_ts_003_0000011_6.24A.mrc	26.1833
/data/workspace/Madeleine/20250718_WT_eVLP/6.244A_relion/subtomo/sq18_g1_ts_003/sq18_g1_ts_003_0000012_6.24A.mrc	24.6966
/data/workspace/Madeleine/20250718_WT_eVLP/6.244A_relion/subtomo/sq18_g1_ts_003/sq18_g1_ts_003_0000013_6.24A.mrc	65.5057
/data/workspace/Madeleine/20250718_WT_eVLP/6.244A_relion/subtomo/sq18_g1_ts_003/sq18_g1_ts_003_0000014_6.24A.mrc	8.9885
/data/workspace/Madeleine/20250718_WT_eVLP/6.244A_relion/subtomo/sq18_g1_ts_003/sq18_g1_ts_003_0000015_6.24A.mrc	16.238
/data/workspace/Madeleine/20250718_WT_eVLP/6.244A_relion/subtomo/sq18_g1_ts_003/sq18_g1_ts_003_0000016_6.24A.mrc	30.3234
/data/workspace/Madeleine/20250718_WT_eVLP/6.244A_relion/subtomo/sq18_g1_ts_003/sq18_g1_ts_003_0000017_6.24A.mrc	27.8237
/data/workspace/Madeleine/20250718_WT_eVLP/6.244A_relion/subtomo/sq18_g1_ts_003/sq18_g1_ts_003_0000018_6.24A.mrc	67.8575
/data/workspace/Madeleine/20250718_WT_eVLP/6.244A_relion/subtomo/sq18_g1_ts_003/sq18_g1_ts_003_0000019_6.24A.mrc	16.1975
/data/workspace/Madeleine/20250718_WT_eVLP/6.244A_relion/subtomo/sq18_g1_ts_004/sq18_g1_ts_004_0000000_6.24A.mrc	20.5256
/data/workspace/Madeleine/20250718_WT_eVLP/6.244A_relion/subtomo/sq18_g1_ts_004/sq18_g1_ts_004_0000001_6.24A.mrc	30.4921
/data/workspace/Madeleine/20250718_WT_eVLP/6.244A_relion/subtomo/sq18_g1_ts_004/sq18_g1_ts_004_0000002_6.24A.mrc	23.867
/data/workspace/Madeleine/20250718_WT_eVLP/6.244A_relion/subtomo/sq18_g1_ts_004/sq18_g1_ts_004_0000003_6.24A.mrc	23.135
/data/workspace/Madeleine/20250718_WT_eVLP/6.244A_relion/subtomo/sq18_g1_ts_004/sq18_g1_ts_004_0000004_6.24A.mrc	34.6386
/data/workspace/Madeleine/20250718_WT_eVLP/6.244A_relion/subtomo/sq18_g1_ts_004/sq18_g1_ts_004_0000005_6.24A.mrc	2.79309
/data/workspace/Madeleine/20250718_WT_eVLP/6.244A_relion/subtomo/sq18_g1_ts_004/sq18_g1_ts_004_0000006_6.24A.mrc	4.04948
/data/workspace/Madeleine/20250718_WT_eVLP/6.244A_relion/subtomo/sq18_g1_ts_005/sq18_g1_ts_005_0000000_6.24A.mrc	25.2455
/data/workspace/Madeleine/20250718_WT_eVLP/6.244A_relion/subtomo/sq18_g1_ts_005/sq18_g1_ts_005_0000001_6.24A.mrc	42.0874
/data/workspace/Madeleine/20250718_WT_eVLP/6.244A_relion/subtomo/sq18_g1_ts_005/sq18_g1_ts_005_0000002_6.24A.mrc	22.3578
/data/workspace/Madeleine/20250718_WT_eVLP/6.244A_relion/subtomo/sq18_g1_ts_005/sq18_g1_ts_005_0000003_6.24A.mrc	33.9349
/data/workspace/Madeleine/20250718_WT_eVLP/6.244A_relion/subtomo/sq18_g1_ts_005/sq18_g1_ts_005_0000004_6.24A.mrc	21.6038
/data/workspace/Madeleine/20250718_WT_eVLP/6.244A_relion/subtomo/sq18_g1_ts_005/sq18_g1_ts_005_0000005_6.24A.mrc	46.6911
/data/workspace/Madeleine/20250718_WT_eVLP/6.244A_relion/subtomo/sq18_g1_ts_005/sq18_g1_ts_005_0000006_6.24A.mrc	13.977
/data/workspace/Madeleine/20250718_WT_eVLP/6.244A_relion/subtomo/sq18_g1_ts_005/sq18_g1_ts_005_0000007_6.24A.mrc	13.7479
/data/workspace/Madeleine/20250718_WT_eVLP/6.244A_relion/subtomo/sq18_g1_ts_005/sq18_g1_ts_005_0000008_6.24A.mrc	17.8245
/data/workspace/Madeleine/20250718_WT_eVLP/6.244A_relion/subtomo/sq18_g1_ts_005/sq18_g1_ts_005_0000009_6.24A.mrc	48.0498
/data/workspace/Madeleine/20250718_WT_eVLP/6.244A_relion/subtomo/sq18_g1_ts_005/sq18_g1_ts_005_0000010_6.24A.mrc	26.1332
/data/workspace/Madeleine/20250718_WT_eVLP/6.244A_relion/subtomo/sq18_g1_ts_005/sq18_g1_ts_005_0000011_6.24A.mrc	11.7603
/data/workspace/Madeleine/20250718_WT_eVLP/6.244A_relion/subtomo/sq18_g1_ts_005/sq18_g1_ts_005_0000012_6.24A.mrc	11.6921
/data/workspace/Madeleine/20250718_WT_eVLP/6.244A_relion/subtomo/sq18_g1_ts_005/sq18_g1_ts_005_0000013_6.24A.mrc	51.7705
/data/workspace/Madeleine/20250718_WT_eVLP/6.244A_relion/subtomo/sq18_g1_ts_005/sq18_g1_ts_005_0000014_6.24A.mrc	46.5164
/data/workspace/Madeleine/20250718_WT_eVLP/6.244A_relion/subtomo/sq1_g2_ts_010/sq1_g2_ts_010_0000000_6.24A.mrc	21.2935
/data/workspace/Madeleine/20250718_WT_eVLP/6.244A_relion/subtomo/sq1_g2_ts_010/sq1_g2_ts_010_0000001_6.24A.mrc	20.2687
/data/workspace/Madeleine/20250718_WT_eVLP/6.244A_relion/subtomo/sq1_g2_ts_010/sq1_g2_ts_010_0000002_6.24A.mrc	31.1417
/data/workspace/Madeleine/20250718_WT_eVLP/6.244A_relion/subtomo/sq1_g2_ts_010/sq1_g2_ts_010_0000003_6.24A.mrc	22.7382
/data/workspace/Madeleine/20250718_WT_eVLP/6.244A_relion/subtomo/sq1_g2_ts_010/sq1_g2_ts_010_0000004_6.24A.mrc	39.0195
/data/workspace/Madeleine/20250718_WT_eVLP/6.244A_relion/subtomo/sq1_g2_ts_010/sq1_g2_ts_010_0000005_6.24A.mrc	53.3818
/data/workspace/Madeleine/20250718_WT_eVLP/6.244A_relion/subtomo/sq1_g2_ts_010/sq1_g2_ts_010_0000006_6.24A.mrc	15.1591
/data/workspace/Madeleine/20250718_WT_eVLP/6.244A_relion/subtomo/sq1_g2_ts_010/sq1_g2_ts_010_0000007_6.24A.mrc	30.5294
/data/workspace/Madeleine/20250718_WT_eVLP/6.244A_relion/subtomo/sq1_g2_ts_010/sq1_g2_ts_010_0000008_6.24A.mrc	57.3223
/data/workspace/Madeleine/20250718_WT_eVLP/6.244A_relion/subtomo/sq22_g1_ts_001/sq22_g1_ts_001_0000000_6.24A.mrc	19.4712
/data/workspace/Madeleine/20250718_WT_eVLP/6.244A_relion/subtomo/sq22_g1_ts_001/sq22_g1_ts_001_0000001_6.24A.mrc	40.2206
/data/workspace/Madeleine/20250718_WT_eVLP/6.244A_relion/subtomo/sq22_g1_ts_001/sq22_g1_ts_001_0000002_6.24A.mrc	38.5119
/data/workspace/Madeleine/20250718_WT_eVLP/6.244A_relion/subtomo/sq22_g1_ts_002/sq22_g1_ts_002_0000000_6.24A.mrc	34.1065
/data/workspace/Madeleine/20250718_WT_eVLP/6.244A_relion/subtomo/sq22_g1_ts_002/sq22_g1_ts_002_0000001_6.24A.mrc	24.3869
/data/workspace/Madeleine/20250718_WT_eVLP/6.244A_relion/subtomo/sq22_g1_ts_002/sq22_g1_ts_002_0000002_6.24A.mrc	27.6622
/data/workspace/Madeleine/20250718_WT_eVLP/6.244A_relion/subtomo/sq22_g1_ts_002/sq22_g1_ts_002_0000003_6.24A.mrc	23.961
/data/workspace/Madeleine/20250718_WT_eVLP/6.244A_relion/subtomo/sq22_g1_ts_003/sq22_g1_ts_003_0000000_6.24A.mrc	8.018
/data/workspace/Madeleine/20250718_WT_eVLP/6.244A_relion/subtomo/sq22_g1_ts_003/sq22_g1_ts_003_0000001_6.24A.mrc	48.7068
/data/workspace/Madeleine/20250718_WT_eVLP/6.244A_relion/subtomo/sq22_g1_ts_003/sq22_g1_ts_003_0000002_6.24A.mrc	30.4614
/data/workspace/Madeleine/20250718_WT_eVLP/6.244A_relion/subtomo/sq22_g1_ts_003/sq22_g1_ts_003_0000003_6.24A.mrc	16.8142
/data/workspace/Madeleine/20250718_WT_eVLP/6.244A_relion/subtomo/sq22_g1_ts_003/sq22_g1_ts_003_0000004_6.24A.mrc	61.2278
/data/workspace/Madeleine/20250718_WT_eVLP/6.244A_relion/subtomo/sq22_g1_ts_003/sq22_g1_ts_003_0000005_6.24A.mrc	27.3608
/data/workspace/Madeleine/20250718_WT_eVLP/6.244A_relion/subtomo/sq22_g1_ts_003/sq22_g1_ts_003_0000006_6.24A.mrc	5.7693
/data/workspace/Madeleine/20250718_WT_eVLP/6.244A_relion/subtomo/sq22_g1_ts_003/sq22_g1_ts_003_0000007_6.24A.mrc	23.2236
/data/workspace/Madeleine/20250718_WT_eVLP/6.244A_relion/subtomo/sq22_g1_ts_003/sq22_g1_ts_003_0000008_6.24A.mrc	9.73357
/data/workspace/Madeleine/20250718_WT_eVLP/6.244A_relion/subtomo/sq22_g1_ts_005/sq22_g1_ts_005_0000000_6.24A.mrc	21.3627
/data/workspace/Madeleine/20250718_WT_eVLP/6.244A_relion/subtomo/sq22_g1_ts_005/sq22_g1_ts_005_0000001_6.24A.mrc	36.8311
/data/workspace/Madeleine/20250718_WT_eVLP/6.244A_relion/subtomo/sq22_g1_ts_005/sq22_g1_ts_005_0000002_6.24A.mrc	20.0752
/data/workspace/Madeleine/20250718_WT_eVLP/6.244A_relion/subtomo/sq22_g1_ts_005/sq22_g1_ts_005_0000003_6.24A.mrc	20.931
/data/workspace/Madeleine/20250718_WT_eVLP/6.244A_relion/subtomo/sq22_g1_ts_005/sq22_g1_ts_005_0000004_6.24A.mrc	64.4251
/data/workspace/Madeleine/20250718_WT_eVLP/6.244A_relion/subtomo/sq22_g1_ts_005/sq22_g1_ts_005_0000005_6.24A.mrc	15.0065
/data/workspace/Madeleine/20250718_WT_eVLP/6.244A_relion/subtomo/sq22_g1_ts_005/sq22_g1_ts_005_0000006_6.24A.mrc	24.1703
/data/workspace/Madeleine/20250718_WT_eVLP/6.244A_relion/subtomo/sq22_g1_ts_005/sq22_g1_ts_005_0000007_6.24A.mrc	33.5414
/data/workspace/Madeleine/20250718_WT_eVLP/6.244A_relion/subtomo/sq22_g1_ts_005/sq22_g1_ts_005_0000008_6.24A.mrc	45.5934
/data/workspace/Madeleine/20250718_WT_eVLP/6.244A_relion/subtomo/sq22_g1_ts_005/sq22_g1_ts_005_0000009_6.24A.mrc	16.6302
/data/workspace/Madeleine/20250718_WT_eVLP/6.244A_relion/subtomo/sq22_g1_ts_005/sq22_g1_ts_005_0000010_6.24A.mrc	4.15299
/data/workspace/Madeleine/20250718_WT_eVLP/6.244A_relion/subtomo/sq22_g1_ts_005/sq22_g1_ts_005_0000011_6.24A.mrc	41.6602
/data/workspace/Madeleine/20250718_WT_eVLP/6.244A_relion/subtomo/sq22_g1_ts_005/sq22_g1_ts_005_0000012_6.24A.mrc	20.1496
/data/workspace/Madeleine/20250718_WT_eVLP/6.244A_relion/subtomo/sq22_g1_ts_006/sq22_g1_ts_006_0000000_6.24A.mrc	27.8048
/data/workspace/Madeleine/20250718_WT_eVLP/6.244A_relion/subtomo/sq22_g1_ts_006/sq22_g1_ts_006_0000001_6.24A.mrc	33.7047
/data/workspace/Madeleine/20250718_WT_eVLP/6.244A_relion/subtomo/sq22_g1_ts_006/sq22_g1_ts_006_0000002_6.24A.mrc	17.7194
/data/workspace/Madeleine/20250718_WT_eVLP/6.244A_relion/subtomo/sq22_g1_ts_006/sq22_g1_ts_006_0000003_6.24A.mrc	2.4517
/data/workspace/Madeleine/20250718_WT_eVLP/6.244A_relion/subtomo/sq22_g1_ts_006/sq22_g1_ts_006_0000004_6.24A.mrc	18.0971
/data/workspace/Madeleine/20250718_WT_eVLP/6.244A_relion/subtomo/sq22_g1_ts_006/sq22_g1_ts_006_0000005_6.24A.mrc	15.5861
/data/workspace/Madeleine/20250718_WT_eVLP/6.244A_relion/subtomo/sq22_g1_ts_006/sq22_g1_ts_006_0000006_6.24A.mrc	10.6852
/data/workspace/Madeleine/20250718_WT_eVLP/6.244A_relion/subtomo/sq22_g1_ts_006/sq22_g1_ts_006_0000007_6.24A.mrc	36.5543
/data/workspace/Madeleine/20250718_WT_eVLP/6.244A_relion/subtomo/sq22_g1_ts_006/sq22_g1_ts_006_0000008_6.24A.mrc	17.2304
/data/workspace/Madeleine/20250718_WT_eVLP/6.244A_relion/subtomo/sq22_g1_ts_006/sq22_g1_ts_006_0000009_6.24A.mrc	32.8049
/data/workspace/Madeleine/20250718_WT_eVLP/6.244A_relion/subtomo/sq22_g1_ts_007/sq22_g1_ts_007_0000000_6.24A.mrc	48.4076
/data/workspace/Madeleine/20250718_WT_eVLP/6.244A_relion/subtomo/sq22_g1_ts_007/sq22_g1_ts_007_0000001_6.24A.mrc	22.5493
/data/workspace/Madeleine/20250718_WT_eVLP/6.244A_relion/subtomo/sq22_g1_ts_007/sq22_g1_ts_007_0000002_6.24A.mrc	13.2006
/data/workspace/Madeleine/20250718_WT_eVLP/6.244A_relion/subtomo/sq22_g1_ts_007/sq22_g1_ts_007_0000003_6.24A.mrc	11.9683
/data/workspace/Madeleine/20250718_WT_eVLP/6.244A_relion/subtomo/sq22_g1_ts_007/sq22_g1_ts_007_0000004_6.24A.mrc	97.2589
/data/workspace/Madeleine/20250718_WT_eVLP/6.244A_relion/subtomo/sq22_g1_ts_007/sq22_g1_ts_007_0000005_6.24A.mrc	40.1604
/data/workspace/Madeleine/20250718_WT_eVLP/6.244A_relion/subtomo/sq22_g1_ts_007/sq22_g1_ts_007_0000006_6.24A.mrc	11.1072
/data/workspace/Madeleine/20250718_WT_eVLP/6.244A_relion/subtomo/sq22_g1_ts_008/sq22_g1_ts_008_0000000_6.24A.mrc	12.3369
/data/workspace/Madeleine/20250718_WT_eVLP/6.244A_relion/subtomo/sq22_g1_ts_008/sq22_g1_ts_008_0000001_6.24A.mrc	21.7154
/data/workspace/Madeleine/20250718_WT_eVLP/6.244A_relion/subtomo/sq22_g1_ts_008/sq22_g1_ts_008_0000002_6.24A.mrc	8.31008
/data/workspace/Madeleine/20250718_WT_eVLP/6.244A_relion/subtomo/sq23_g1_ts_001/sq23_g1_ts_001_0000000_6.24A.mrc	11.5762
/data/workspace/Madeleine/20250718_WT_eVLP/6.244A_relion/subtomo/sq23_g1_ts_001/sq23_g1_ts_001_0000001_6.24A.mrc	35.467
/data/workspace/Madeleine/20250718_WT_eVLP/6.244A_relion/subtomo/sq23_g1_ts_001/sq23_g1_ts_001_0000002_6.24A.mrc	58.0294
/data/workspace/Madeleine/20250718_WT_eVLP/6.244A_relion/subtomo/sq23_g1_ts_001/sq23_g1_ts_001_0000003_6.24A.mrc	13.0423
/data/workspace/Madeleine/20250718_WT_eVLP/6.244A_relion/subtomo/sq23_g1_ts_001/sq23_g1_ts_001_0000004_6.24A.mrc	20.9973
/data/workspace/Madeleine/20250718_WT_eVLP/6.244A_relion/subtomo/sq23_g1_ts_001/sq23_g1_ts_001_0000005_6.24A.mrc	49.6937
/data/workspace/Madeleine/20250718_WT_eVLP/6.244A_relion/subtomo/sq23_g1_ts_001/sq23_g1_ts_001_0000006_6.24A.mrc	22.9325
/data/workspace/Madeleine/20250718_WT_eVLP/6.244A_relion/subtomo/sq23_g1_ts_001/sq23_g1_ts_001_0000007_6.24A.mrc	52.8267
/data/workspace/Madeleine/20250718_WT_eVLP/6.244A_relion/subtomo/sq23_g1_ts_001/sq23_g1_ts_001_0000008_6.24A.mrc	3.23087
/data/workspace/Madeleine/20250718_WT_eVLP/6.244A_relion/subtomo/sq23_g1_ts_001/sq23_g1_ts_001_0000009_6.24A.mrc	15.4071
/data/workspace/Madeleine/20250718_WT_eVLP/6.244A_relion/subtomo/sq23_g1_ts_001/sq23_g1_ts_001_0000010_6.24A.mrc	26.3687
/data/workspace/Madeleine/20250718_WT_eVLP/6.244A_relion/subtomo/sq23_g1_ts_001/sq23_g1_ts_001_0000011_6.24A.mrc	66.0051
/data/workspace/Madeleine/20250718_WT_eVLP/6.244A_relion/subtomo/sq23_g1_ts_001/sq23_g1_ts_001_0000012_6.24A.mrc	44.8922
/data/workspace/Madeleine/20250718_WT_eVLP/6.244A_relion/subtomo/sq23_g1_ts_001/sq23_g1_ts_001_0000013_6.24A.mrc	8.83191
/data/workspace/Madeleine/20250718_WT_eVLP/6.244A_relion/subtomo/sq23_g1_ts_001/sq23_g1_ts_001_0000014_6.24A.mrc	3.46625
/data/workspace/Madeleine/20250718_WT_eVLP/6.244A_relion/subtomo/sq23_g1_ts_001/sq23_g1_ts_001_0000015_6.24A.mrc	15.2819
/data/workspace/Madeleine/20250718_WT_eVLP/6.244A_relion/subtomo/sq23_g1_ts_001/sq23_g1_ts_001_0000016_6.24A.mrc	13.1483
/data/workspace/Madeleine/20250718_WT_eVLP/6.244A_relion/subtomo/sq23_g1_ts_001/sq23_g1_ts_001_0000017_6.24A.mrc	7.90136
/data/workspace/Madeleine/20250718_WT_eVLP/6.244A_relion/subtomo/sq23_g1_ts_002/sq23_g1_ts_002_0000000_6.24A.mrc	44.3875
/data/workspace/Madeleine/20250718_WT_eVLP/6.244A_relion/subtomo/sq23_g1_ts_002/sq23_g1_ts_002_0000001_6.24A.mrc	40.5727
/data/workspace/Madeleine/20250718_WT_eVLP/6.244A_relion/subtomo/sq23_g1_ts_002/sq23_g1_ts_002_0000002_6.24A.mrc	31.3151
/data/workspace/Madeleine/20250718_WT_eVLP/6.244A_relion/subtomo/sq23_g1_ts_002/sq23_g1_ts_002_0000003_6.24A.mrc	20.8451
/data/workspace/Madeleine/20250718_WT_eVLP/6.244A_relion/subtomo/sq23_g1_ts_002/sq23_g1_ts_002_0000004_6.24A.mrc	35.3457
/data/workspace/Madeleine/20250718_WT_eVLP/6.244A_relion/subtomo/sq23_g1_ts_002/sq23_g1_ts_002_0000005_6.24A.mrc	45.0225
/data/workspace/Madeleine/20250718_WT_eVLP/6.244A_relion/subtomo/sq23_g1_ts_002/sq23_g1_ts_002_0000006_6.24A.mrc	23.148
/data/workspace/Madeleine/20250718_WT_eVLP/6.244A_relion/subtomo/sq23_g1_ts_002/sq23_g1_ts_002_0000007_6.24A.mrc	17.8018
/data/workspace/Madeleine/20250718_WT_eVLP/6.244A_relion/subtomo/sq23_g1_ts_002/sq23_g1_ts_002_0000008_6.24A.mrc	21.8791
/data/workspace/Madeleine/20250718_WT_eVLP/6.244A_relion/subtomo/sq23_g1_ts_002/sq23_g1_ts_002_0000009_6.24A.mrc	22.1649
/data/workspace/Madeleine/20250718_WT_eVLP/6.244A_relion/subtomo/sq23_g1_ts_002/sq23_g1_ts_002_0000010_6.24A.mrc	7.64488
/data/workspace/Madeleine/20250718_WT_eVLP/6.244A_relion/subtomo/sq23_g1_ts_002/sq23_g1_ts_002_0000011_6.24A.mrc	16.0182
/data/workspace/Madeleine/20250718_WT_eVLP/6.244A_relion/subtomo/sq23_g1_ts_002/sq23_g1_ts_002_0000012_6.24A.mrc	10.693
/data/workspace/Madeleine/20250718_WT_eVLP/6.244A_relion/subtomo/sq23_g1_ts_002/sq23_g1_ts_002_0000013_6.24A.mrc	30.3272
/data/workspace/Madeleine/20250718_WT_eVLP/6.244A_relion/subtomo/sq23_g1_ts_002/sq23_g1_ts_002_0000014_6.24A.mrc	26.2461
/data/workspace/Madeleine/20250718_WT_eVLP/6.244A_relion/subtomo/sq23_g1_ts_002/sq23_g1_ts_002_0000015_6.24A.mrc	30.9378
/data/workspace/Madeleine/20250718_WT_eVLP/6.244A_relion/subtomo/sq23_g1_ts_003/sq23_g1_ts_003_0000000_6.24A.mrc	66.1471
/data/workspace/Madeleine/20250718_WT_eVLP/6.244A_relion/subtomo/sq23_g1_ts_003/sq23_g1_ts_003_0000001_6.24A.mrc	2.97378
/data/workspace/Madeleine/20250718_WT_eVLP/6.244A_relion/subtomo/sq23_g1_ts_003/sq23_g1_ts_003_0000002_6.24A.mrc	41.2955
/data/workspace/Madeleine/20250718_WT_eVLP/6.244A_relion/subtomo/sq23_g1_ts_003/sq23_g1_ts_003_0000003_6.24A.mrc	71.8597
/data/workspace/Madeleine/20250718_WT_eVLP/6.244A_relion/subtomo/sq23_g1_ts_003/sq23_g1_ts_003_0000004_6.24A.mrc	1.36923
/data/workspace/Madeleine/20250718_WT_eVLP/6.244A_relion/subtomo/sq23_g1_ts_003/sq23_g1_ts_003_0000005_6.24A.mrc	13.2506
/data/workspace/Madeleine/20250718_WT_eVLP/6.244A_relion/subtomo/sq23_g1_ts_003/sq23_g1_ts_003_0000006_6.24A.mrc	12.6539
/data/workspace/Madeleine/20250718_WT_eVLP/6.244A_relion/subtomo/sq23_g1_ts_003/sq23_g1_ts_003_0000007_6.24A.mrc	37.3304
/data/workspace/Madeleine/20250718_WT_eVLP/6.244A_relion/subtomo/sq23_g1_ts_003/sq23_g1_ts_003_0000008_6.24A.mrc	38.3758
/data/workspace/Madeleine/20250718_WT_eVLP/6.244A_relion/subtomo/sq23_g1_ts_003/sq23_g1_ts_003_0000009_6.24A.mrc	7.41903
/data/workspace/Madeleine/20250718_WT_eVLP/6.244A_relion/subtomo/sq23_g1_ts_004/sq23_g1_ts_004_0000000_6.24A.mrc	15.3957
/data/workspace/Madeleine/20250718_WT_eVLP/6.244A_relion/subtomo/sq23_g1_ts_004/sq23_g1_ts_004_0000001_6.24A.mrc	16.7104
/data/workspace/Madeleine/20250718_WT_eVLP/6.244A_relion/subtomo/sq23_g1_ts_004/sq23_g1_ts_004_0000002_6.24A.mrc	15.9115
/data/workspace/Madeleine/20250718_WT_eVLP/6.244A_relion/subtomo/sq23_g1_ts_004/sq23_g1_ts_004_0000003_6.24A.mrc	19.2336
/data/workspace/Madeleine/20250718_WT_eVLP/6.244A_relion/subtomo/sq23_g1_ts_004/sq23_g1_ts_004_0000004_6.24A.mrc	57.7808
/data/workspace/Madeleine/20250718_WT_eVLP/6.244A_relion/subtomo/sq23_g1_ts_004/sq23_g1_ts_004_0000005_6.24A.mrc	8.68742
/data/workspace/Madeleine/20250718_WT_eVLP/6.244A_relion/subtomo/sq23_g1_ts_004/sq23_g1_ts_004_0000006_6.24A.mrc	24.4174
/data/workspace/Madeleine/20250718_WT_eVLP/6.244A_relion/subtomo/sq23_g1_ts_004/sq23_g1_ts_004_0000007_6.24A.mrc	22.7689
/data/workspace/Madeleine/20250718_WT_eVLP/6.244A_relion/subtomo/sq23_g1_ts_004/sq23_g1_ts_004_0000008_6.24A.mrc	62.6649
/data/workspace/Madeleine/20250718_WT_eVLP/6.244A_relion/subtomo/sq23_g1_ts_004/sq23_g1_ts_004_0000009_6.24A.mrc	25.9447
/data/workspace/Madeleine/20250718_WT_eVLP/6.244A_relion/subtomo/sq23_g1_ts_004/sq23_g1_ts_004_0000010_6.24A.mrc	14.1384
/data/workspace/Madeleine/20250718_WT_eVLP/6.244A_relion/subtomo/sq23_g1_ts_004/sq23_g1_ts_004_0000011_6.24A.mrc	17.5605
/data/workspace/Madeleine/20250718_WT_eVLP/6.244A_relion/subtomo/sq23_g1_ts_004/sq23_g1_ts_004_0000012_6.24A.mrc	25.3193
/data/workspace/Madeleine/20250718_WT_eVLP/6.244A_relion/subtomo/sq23_g1_ts_005/sq23_g1_ts_005_0000000_6.24A.mrc	2.77198
/data/workspace/Madeleine/20250718_WT_eVLP/6.244A_relion/subtomo/sq23_g1_ts_005/sq23_g1_ts_005_0000001_6.24A.mrc	32.7121
/data/workspace/Madeleine/20250718_WT_eVLP/6.244A_relion/subtomo/sq23_g1_ts_005/sq23_g1_ts_005_0000002_6.24A.mrc	8.98248
/data/workspace/Madeleine/20250718_WT_eVLP/6.244A_relion/subtomo/sq23_g1_ts_005/sq23_g1_ts_005_0000003_6.24A.mrc	44.7896
/data/workspace/Madeleine/20250718_WT_eVLP/6.244A_relion/subtomo/sq23_g1_ts_005/sq23_g1_ts_005_0000004_6.24A.mrc	40.9478
/data/workspace/Madeleine/20250718_WT_eVLP/6.244A_relion/subtomo/sq23_g1_ts_005/sq23_g1_ts_005_0000005_6.24A.mrc	28.2177
/data/workspace/Madeleine/20250718_WT_eVLP/6.244A_relion/subtomo/sq23_g1_ts_005/sq23_g1_ts_005_0000006_6.24A.mrc	2.41908
/data/workspace/Madeleine/20250718_WT_eVLP/6.244A_relion/subtomo/sq23_g1_ts_005/sq23_g1_ts_005_0000007_6.24A.mrc	2.41908
/data/workspace/Madeleine/20250718_WT_eVLP/6.244A_relion/subtomo/sq23_g1_ts_005/sq23_g1_ts_005_0000008_6.24A.mrc	8.35476
/data/workspace/Madeleine/20250718_WT_eVLP/6.244A_relion/subtomo/sq23_g1_ts_005/sq23_g1_ts_005_0000009_6.24A.mrc	18.9697
/data/workspace/Madeleine/20250718_WT_eVLP/6.244A_relion/subtomo/sq23_g1_ts_005/sq23_g1_ts_005_0000010_6.24A.mrc	25.8108
/data/workspace/Madeleine/20250718_WT_eVLP/6.244A_relion/subtomo/sq23_g1_ts_005/sq23_g1_ts_005_0000011_6.24A.mrc	28.5754
/data/workspace/Madeleine/20250718_WT_eVLP/6.244A_relion/subtomo/sq23_g1_ts_005/sq23_g1_ts_005_0000012_6.24A.mrc	22.6061
/data/workspace/Madeleine/20250718_WT_eVLP/6.244A_relion/subtomo/sq23_g1_ts_005/sq23_g1_ts_005_0000013_6.24A.mrc	16.4416
/data/workspace/Madeleine/20250718_WT_eVLP/6.244A_relion/subtomo/sq23_g1_ts_005/sq23_g1_ts_005_0000014_6.24A.mrc	25.7107
/data/workspace/Madeleine/20250718_WT_eVLP/6.244A_relion/subtomo/sq23_g1_ts_005/sq23_g1_ts_005_0000015_6.24A.mrc	26.4014
/data/workspace/Madeleine/20250718_WT_eVLP/6.244A_relion/subtomo/sq23_g1_ts_005/sq23_g1_ts_005_0000016_6.24A.mrc	16.1441
/data/workspace/Madeleine/20250718_WT_eVLP/6.244A_relion/subtomo/sq3_g1_ts_001/sq3_g1_ts_001_0000000_6.24A.mrc	33.7802
/data/workspace/Madeleine/20250718_WT_eVLP/6.244A_relion/subtomo/sq3_g1_ts_001/sq3_g1_ts_001_0000001_6.24A.mrc	43.6353
/data/workspace/Madeleine/20250718_WT_eVLP/6.244A_relion/subtomo/sq3_g1_ts_001/sq3_g1_ts_001_0000002_6.24A.mrc	29.2557
/data/workspace/Madeleine/20250718_WT_eVLP/6.244A_relion/subtomo/sq3_g1_ts_001/sq3_g1_ts_001_0000003_6.24A.mrc	24.7479
/data/workspace/Madeleine/20250718_WT_eVLP/6.244A_relion/subtomo/sq3_g1_ts_001/sq3_g1_ts_001_0000004_6.24A.mrc	23.8538
/data/workspace/Madeleine/20250718_WT_eVLP/6.244A_relion/subtomo/sq3_g1_ts_002/sq3_g1_ts_002_0000000_6.24A.mrc	26.3196
/data/workspace/Madeleine/20250718_WT_eVLP/6.244A_relion/subtomo/sq3_g1_ts_002/sq3_g1_ts_002_0000001_6.24A.mrc	18.949
/data/workspace/Madeleine/20250718_WT_eVLP/6.244A_relion/subtomo/sq3_g1_ts_002/sq3_g1_ts_002_0000002_6.24A.mrc	25.0278
/data/workspace/Madeleine/20250718_WT_eVLP/6.244A_relion/subtomo/sq3_g1_ts_002/sq3_g1_ts_002_0000003_6.24A.mrc	18.2341
/data/workspace/Madeleine/20250718_WT_eVLP/6.244A_relion/subtomo/sq3_g1_ts_002/sq3_g1_ts_002_0000004_6.24A.mrc	6.95685
/data/workspace/Madeleine/20250718_WT_eVLP/6.244A_relion/subtomo/sq3_g1_ts_002/sq3_g1_ts_002_0000005_6.24A.mrc	89.4621
/data/workspace/Madeleine/20250718_WT_eVLP/6.244A_relion/subtomo/sq3_g1_ts_002/sq3_g1_ts_002_0000006_6.24A.mrc	11.2144
/data/workspace/Madeleine/20250718_WT_eVLP/6.244A_relion/subtomo/sq3_g1_ts_002/sq3_g1_ts_002_0000007_6.24A.mrc	19.8833
/data/workspace/Madeleine/20250718_WT_eVLP/6.244A_relion/subtomo/sq3_g1_ts_002/sq3_g1_ts_002_0000008_6.24A.mrc	74.0189
/data/workspace/Madeleine/20250718_WT_eVLP/6.244A_relion/subtomo/sq3_g1_ts_002/sq3_g1_ts_002_0000009_6.24A.mrc	2.2247
/data/workspace/Madeleine/20250718_WT_eVLP/6.244A_relion/subtomo/sq3_g1_ts_002/sq3_g1_ts_002_0000010_6.24A.mrc	37.2002
/data/workspace/Madeleine/20250718_WT_eVLP/6.244A_relion/subtomo/sq3_g1_ts_002/sq3_g1_ts_002_0000011_6.24A.mrc	50.1157
/data/workspace/Madeleine/20250718_WT_eVLP/6.244A_relion/subtomo/sq3_g1_ts_005/sq3_g1_ts_005_0000000_6.24A.mrc	17.6361
/data/workspace/Madeleine/20250718_WT_eVLP/6.244A_relion/subtomo/sq3_g1_ts_005/sq3_g1_ts_005_0000001_6.24A.mrc	29.8446
/data/workspace/Madeleine/20250718_WT_eVLP/6.244A_relion/subtomo/sq3_g1_ts_005/sq3_g1_ts_005_0000002_6.24A.mrc	23.4857
/data/workspace/Madeleine/20250718_WT_eVLP/6.244A_relion/subtomo/sq3_g1_ts_005/sq3_g1_ts_005_0000003_6.24A.mrc	23.1766
/data/workspace/Madeleine/20250718_WT_eVLP/6.244A_relion/subtomo/sq3_g1_ts_005/sq3_g1_ts_005_0000004_6.24A.mrc	19.8711
/data/workspace/Madeleine/20250718_WT_eVLP/6.244A_relion/subtomo/sq3_g1_ts_005/sq3_g1_ts_005_0000005_6.24A.mrc	37.1711
/data/workspace/Madeleine/20250718_WT_eVLP/6.244A_relion/subtomo/sq3_g1_ts_005/sq3_g1_ts_005_0000006_6.24A.mrc	41.888
/data/workspace/Madeleine/20250718_WT_eVLP/6.244A_relion/subtomo/sq3_g1_ts_005/sq3_g1_ts_005_0000007_6.24A.mrc	47.0029
/data/workspace/Madeleine/20250718_WT_eVLP/6.244A_relion/subtomo/sq3_g1_ts_005/sq3_g1_ts_005_0000008_6.24A.mrc	23.6777
/data/workspace/Madeleine/20250718_WT_eVLP/6.244A_relion/subtomo/sq3_g1_ts_005/sq3_g1_ts_005_0000009_6.24A.mrc	21.0506
/data/workspace/Madeleine/20250718_WT_eVLP/6.244A_relion/subtomo/sq3_g1_ts_005/sq3_g1_ts_005_0000010_6.24A.mrc	5.95174
/data/workspace/Madeleine/20250718_WT_eVLP/6.244A_relion/subtomo/sq3_g1_ts_005/sq3_g1_ts_005_0000011_6.24A.mrc	8.85952
/data/workspace/Madeleine/20250718_WT_eVLP/6.244A_relion/subtomo/sq3_g1_ts_005/sq3_g1_ts_005_0000012_6.24A.mrc	17.8474
/data/workspace/Madeleine/20250718_WT_eVLP/6.244A_relion/subtomo/sq3_g1_ts_005/sq3_g1_ts_005_0000013_6.24A.mrc	29.2477
/data/workspace/Madeleine/20250718_WT_eVLP/6.244A_relion/subtomo/sq3_g1_ts_005/sq3_g1_ts_005_0000014_6.24A.mrc	31.7306
/data/workspace/Madeleine/20250718_WT_eVLP/6.244A_relion/subtomo/sq3_g1_ts_005/sq3_g1_ts_005_0000015_6.24A.mrc	3.42378
/data/workspace/Madeleine/20250718_WT_eVLP/6.244A_relion/subtomo/sq3_g1_ts_005/sq3_g1_ts_005_0000016_6.24A.mrc	16.8066
/data/workspace/Madeleine/20250718_WT_eVLP/6.244A_relion/subtomo/sq3_g1_ts_005/sq3_g1_ts_005_0000017_6.24A.mrc	31.6249
/data/workspace/Madeleine/20250718_WT_eVLP/6.244A_relion/subtomo/sq3_g1_ts_005/sq3_g1_ts_005_0000018_6.24A.mrc	62.0915
/data/workspace/Madeleine/20250718_WT_eVLP/6.244A_relion/subtomo/sq3_g1_ts_006/sq3_g1_ts_006_0000000_6.24A.mrc	24.0012
/data/workspace/Madeleine/20250718_WT_eVLP/6.244A_relion/subtomo/sq3_g1_ts_006/sq3_g1_ts_006_0000001_6.24A.mrc	16.2386
/data/workspace/Madeleine/20250718_WT_eVLP/6.244A_relion/subtomo/sq3_g1_ts_006/sq3_g1_ts_006_0000002_6.24A.mrc	28.803
/data/workspace/Madeleine/20250718_WT_eVLP/6.244A_relion/subtomo/sq3_g1_ts_006/sq3_g1_ts_006_0000003_6.24A.mrc	45.8537
/data/workspace/Madeleine/20250718_WT_eVLP/6.244A_relion/subtomo/sq3_g1_ts_006/sq3_g1_ts_006_0000004_6.24A.mrc	21.7828
/data/workspace/Madeleine/20250718_WT_eVLP/6.244A_relion/subtomo/sq3_g1_ts_006/sq3_g1_ts_006_0000005_6.24A.mrc	45.6929
/data/workspace/Madeleine/20250718_WT_eVLP/6.244A_relion/subtomo/sq3_g1_ts_006/sq3_g1_ts_006_0000006_6.24A.mrc	20.9942
/data/workspace/Madeleine/20250718_WT_eVLP/6.244A_relion/subtomo/sq3_g1_ts_006/sq3_g1_ts_006_0000007_6.24A.mrc	58.8748
/data/workspace/Madeleine/20250718_WT_eVLP/6.244A_relion/subtomo/sq4_g1_ts_001/sq4_g1_ts_001_0000000_6.24A.mrc	3.08607
/data/workspace/Madeleine/20250718_WT_eVLP/6.244A_relion/subtomo/sq4_g1_ts_001/sq4_g1_ts_001_0000001_6.24A.mrc	38.8876
/data/workspace/Madeleine/20250718_WT_eVLP/6.244A_relion/subtomo/sq4_g1_ts_001/sq4_g1_ts_001_0000002_6.24A.mrc	47.8939
/data/workspace/Madeleine/20250718_WT_eVLP/6.244A_relion/subtomo/sq4_g1_ts_001/sq4_g1_ts_001_0000003_6.24A.mrc	23.119
/data/workspace/Madeleine/20250718_WT_eVLP/6.244A_relion/subtomo/sq4_g1_ts_001/sq4_g1_ts_001_0000004_6.24A.mrc	40.0138
/data/workspace/Madeleine/20250718_WT_eVLP/6.244A_relion/subtomo/sq4_g1_ts_001/sq4_g1_ts_001_0000005_6.24A.mrc	20.6378
/data/workspace/Madeleine/20250718_WT_eVLP/6.244A_relion/subtomo/sq4_g1_ts_001/sq4_g1_ts_001_0000006_6.24A.mrc	27.6535
/data/workspace/Madeleine/20250718_WT_eVLP/6.244A_relion/subtomo/sq4_g1_ts_001/sq4_g1_ts_001_0000007_6.24A.mrc	30.611
/data/workspace/Madeleine/20250718_WT_eVLP/6.244A_relion/subtomo/sq4_g1_ts_001/sq4_g1_ts_001_0000008_6.24A.mrc	25.6125
/data/workspace/Madeleine/20250718_WT_eVLP/6.244A_relion/subtomo/sq4_g1_ts_001/sq4_g1_ts_001_0000009_6.24A.mrc	2.50605
/data/workspace/Madeleine/20250718_WT_eVLP/6.244A_relion/subtomo/sq4_g1_ts_001/sq4_g1_ts_001_0000010_6.24A.mrc	30.042
/data/workspace/Madeleine/20250718_WT_eVLP/6.244A_relion/subtomo/sq4_g1_ts_001/sq4_g1_ts_001_0000011_6.24A.mrc	61.3702
/data/workspace/Madeleine/20250718_WT_eVLP/6.244A_relion/subtomo/sq4_g1_ts_001/sq4_g1_ts_001_0000012_6.24A.mrc	30.8816
/data/workspace/Madeleine/20250718_WT_eVLP/6.244A_relion/subtomo/sq4_g1_ts_001/sq4_g1_ts_001_0000013_6.24A.mrc	54.9139
/data/workspace/Madeleine/20250718_WT_eVLP/6.244A_relion/subtomo/sq4_g1_ts_001/sq4_g1_ts_001_0000014_6.24A.mrc	19.8791
/data/workspace/Madeleine/20250718_WT_eVLP/6.244A_relion/subtomo/sq4_g1_ts_001/sq4_g1_ts_001_0000015_6.24A.mrc	50.5662
/data/workspace/Madeleine/20250718_WT_eVLP/6.244A_relion/subtomo/sq4_g1_ts_002/sq4_g1_ts_002_0000000_6.24A.mrc	13.7021
/data/workspace/Madeleine/20250718_WT_eVLP/6.244A_relion/subtomo/sq4_g1_ts_002/sq4_g1_ts_002_0000001_6.24A.mrc	10.5208
/data/workspace/Madeleine/20250718_WT_eVLP/6.244A_relion/subtomo/sq4_g1_ts_002/sq4_g1_ts_002_0000002_6.24A.mrc	33.238
/data/workspace/Madeleine/20250718_WT_eVLP/6.244A_relion/subtomo/sq4_g1_ts_002/sq4_g1_ts_002_0000003_6.24A.mrc	10.1557
/data/workspace/Madeleine/20250718_WT_eVLP/6.244A_relion/subtomo/sq4_g1_ts_002/sq4_g1_ts_002_0000004_6.24A.mrc	46.4464
/data/workspace/Madeleine/20250718_WT_eVLP/6.244A_relion/subtomo/sq4_g1_ts_002/sq4_g1_ts_002_0000005_6.24A.mrc	18.7158
/data/workspace/Madeleine/20250718_WT_eVLP/6.244A_relion/subtomo/sq4_g1_ts_003/sq4_g1_ts_003_0000000_6.24A.mrc	28.7105
/data/workspace/Madeleine/20250718_WT_eVLP/6.244A_relion/subtomo/sq4_g1_ts_003/sq4_g1_ts_003_0000001_6.24A.mrc	26.3473
/data/workspace/Madeleine/20250718_WT_eVLP/6.244A_relion/subtomo/sq4_g1_ts_003/sq4_g1_ts_003_0000002_6.24A.mrc	18.9357
/data/workspace/Madeleine/20250718_WT_eVLP/6.244A_relion/subtomo/sq4_g1_ts_003/sq4_g1_ts_003_0000003_6.24A.mrc	39.0708
/data/workspace/Madeleine/20250718_WT_eVLP/6.244A_relion/subtomo/sq4_g1_ts_003/sq4_g1_ts_003_0000004_6.24A.mrc	30.4408
/data/workspace/Madeleine/20250718_WT_eVLP/6.244A_relion/subtomo/sq4_g1_ts_003/sq4_g1_ts_003_0000005_6.24A.mrc	15.5869
/data/workspace/Madeleine/20250718_WT_eVLP/6.244A_relion/subtomo/sq4_g1_ts_003/sq4_g1_ts_003_0000006_6.24A.mrc	22.5183
/data/workspace/Madeleine/20250718_WT_eVLP/6.244A_relion/subtomo/sq4_g1_ts_003/sq4_g1_ts_003_0000007_6.24A.mrc	19.6983
/data/workspace/Madeleine/20250718_WT_eVLP/6.244A_relion/subtomo/sq4_g1_ts_003/sq4_g1_ts_003_0000008_6.24A.mrc	47.7092
/data/workspace/Madeleine/20250718_WT_eVLP/6.244A_relion/subtomo/sq4_g1_ts_003/sq4_g1_ts_003_0000009_6.24A.mrc	58.6416
/data/workspace/Madeleine/20250718_WT_eVLP/6.244A_relion/subtomo/sq4_g1_ts_004/sq4_g1_ts_004_0000000_6.24A.mrc	31.1461
/data/workspace/Madeleine/20250718_WT_eVLP/6.244A_relion/subtomo/sq4_g1_ts_004/sq4_g1_ts_004_0000001_6.24A.mrc	2.68102
/data/workspace/Madeleine/20250718_WT_eVLP/6.244A_relion/subtomo/sq4_g1_ts_004/sq4_g1_ts_004_0000002_6.24A.mrc	12.4114
/data/workspace/Madeleine/20250718_WT_eVLP/6.244A_relion/subtomo/sq4_g1_ts_005/sq4_g1_ts_005_0000000_6.24A.mrc	17.981
/data/workspace/Madeleine/20250718_WT_eVLP/6.244A_relion/subtomo/sq4_g1_ts_005/sq4_g1_ts_005_0000001_6.24A.mrc	18.6783
/data/workspace/Madeleine/20250718_WT_eVLP/6.244A_relion/subtomo/sq4_g1_ts_005/sq4_g1_ts_005_0000002_6.24A.mrc	33.5505
/data/workspace/Madeleine/20250718_WT_eVLP/6.244A_relion/subtomo/sq4_g1_ts_005/sq4_g1_ts_005_0000003_6.24A.mrc	18.0953
/data/workspace/Madeleine/20250718_WT_eVLP/6.244A_relion/subtomo/sq4_g1_ts_005/sq4_g1_ts_005_0000004_6.24A.mrc	29.2222
/data/workspace/Madeleine/20250718_WT_eVLP/6.244A_relion/subtomo/sq4_g1_ts_005/sq4_g1_ts_005_0000005_6.24A.mrc	21.6648
/data/workspace/Madeleine/20250718_WT_eVLP/6.244A_relion/subtomo/sq4_g1_ts_005/sq4_g1_ts_005_0000006_6.24A.mrc	25.4147
/data/workspace/Madeleine/20250718_WT_eVLP/6.244A_relion/subtomo/sq4_g1_ts_005/sq4_g1_ts_005_0000007_6.24A.mrc	35.7247
/data/workspace/Madeleine/20250718_WT_eVLP/6.244A_relion/subtomo/sq4_g1_ts_006/sq4_g1_ts_006_0000000_6.24A.mrc	18.1111
/data/workspace/Madeleine/20250718_WT_eVLP/6.244A_relion/subtomo/sq4_g1_ts_006/sq4_g1_ts_006_0000001_6.24A.mrc	5.6675
/data/workspace/Madeleine/20250718_WT_eVLP/6.244A_relion/subtomo/sq4_g1_ts_006/sq4_g1_ts_006_0000002_6.24A.mrc	47.2606
/data/workspace/Madeleine/20250718_WT_eVLP/6.244A_relion/subtomo/sq4_g1_ts_006/sq4_g1_ts_006_0000003_6.24A.mrc	5.2561
/data/workspace/Madeleine/20250718_WT_eVLP/6.244A_relion/subtomo/sq4_g1_ts_006/sq4_g1_ts_006_0000004_6.24A.mrc	31.1264
/data/workspace/Madeleine/20250718_WT_eVLP/6.244A_relion/subtomo/sq4_g1_ts_006/sq4_g1_ts_006_0000005_6.24A.mrc	26.9529
/data/workspace/Madeleine/20250718_WT_eVLP/6.244A_relion/subtomo/sq4_g1_ts_006/sq4_g1_ts_006_0000006_6.24A.mrc	69.6962
/data/workspace/Madeleine/20250718_WT_eVLP/6.244A_relion/subtomo/sq4_g1_ts_006/sq4_g1_ts_006_0000007_6.24A.mrc	21.1388
/data/workspace/Madeleine/20250718_WT_eVLP/6.244A_relion/subtomo/sq4_g1_ts_006/sq4_g1_ts_006_0000008_6.24A.mrc	28.4829
/data/workspace/Madeleine/20250718_WT_eVLP/6.244A_relion/subtomo/sq4_g1_ts_006/sq4_g1_ts_006_0000009_6.24A.mrc	18.5267
/data/workspace/Madeleine/20250718_WT_eVLP/6.244A_relion/subtomo/sq4_g1_ts_006/sq4_g1_ts_006_0000010_6.24A.mrc	35.6408
/data/workspace/Madeleine/20250718_WT_eVLP/6.244A_relion/subtomo/sq4_g1_ts_006/sq4_g1_ts_006_0000011_6.24A.mrc	3.94915
/data/workspace/Madeleine/20250718_WT_eVLP/6.244A_relion/subtomo/sq4_g1_ts_006/sq4_g1_ts_006_0000012_6.24A.mrc	47.9746
/data/workspace/Madeleine/20250718_WT_eVLP/6.244A_relion/subtomo/sq4_g1_ts_006/sq4_g1_ts_006_0000013_6.24A.mrc	24.0186
/data/workspace/Madeleine/20250718_WT_eVLP/6.244A_relion/subtomo/sq4_g1_ts_006/sq4_g1_ts_006_0000014_6.24A.mrc	12.6048
/data/workspace/Madeleine/20250718_WT_eVLP/6.244A_relion/subtomo/sq4_g1_ts_006/sq4_g1_ts_006_0000015_6.24A.mrc	30.7431
/data/workspace/Madeleine/20250718_WT_eVLP/6.244A_relion/subtomo/sq4_g1_ts_006/sq4_g1_ts_006_0000016_6.24A.mrc	18.1956
/data/workspace/Madeleine/20250718_WT_eVLP/6.244A_relion/subtomo/sq4_g1_ts_006/sq4_g1_ts_006_0000017_6.24A.mrc	6.58479
/data/workspace/Madeleine/20250718_WT_eVLP/6.244A_relion/subtomo/sq5_g1_ts_001/sq5_g1_ts_001_0000000_6.24A.mrc	18.8119
/data/workspace/Madeleine/20250718_WT_eVLP/6.244A_relion/subtomo/sq5_g1_ts_001/sq5_g1_ts_001_0000001_6.24A.mrc	29.4264
/data/workspace/Madeleine/20250718_WT_eVLP/6.244A_relion/subtomo/sq5_g1_ts_001/sq5_g1_ts_001_0000002_6.24A.mrc	45.3673
/data/workspace/Madeleine/20250718_WT_eVLP/6.244A_relion/subtomo/sq5_g1_ts_001/sq5_g1_ts_001_0000003_6.24A.mrc	17.7679
/data/workspace/Madeleine/20250718_WT_eVLP/6.244A_relion/subtomo/sq5_g1_ts_001/sq5_g1_ts_001_0000004_6.24A.mrc	26.6105
/data/workspace/Madeleine/20250718_WT_eVLP/6.244A_relion/subtomo/sq5_g1_ts_001/sq5_g1_ts_001_0000005_6.24A.mrc	10.9467
/data/workspace/Madeleine/20250718_WT_eVLP/6.244A_relion/subtomo/sq5_g1_ts_001/sq5_g1_ts_001_0000006_6.24A.mrc	19.0246
/data/workspace/Madeleine/20250718_WT_eVLP/6.244A_relion/subtomo/sq5_g1_ts_001/sq5_g1_ts_001_0000007_6.24A.mrc	29.4558
/data/workspace/Madeleine/20250718_WT_eVLP/6.244A_relion/subtomo/sq5_g1_ts_001/sq5_g1_ts_001_0000008_6.24A.mrc	18.8459
/data/workspace/Madeleine/20250718_WT_eVLP/6.244A_relion/subtomo/sq5_g1_ts_001/sq5_g1_ts_001_0000009_6.24A.mrc	41.2235
/data/workspace/Madeleine/20250718_WT_eVLP/6.244A_relion/subtomo/sq5_g1_ts_001/sq5_g1_ts_001_0000010_6.24A.mrc	12.3466
/data/workspace/Madeleine/20250718_WT_eVLP/6.244A_relion/subtomo/sq5_g1_ts_001/sq5_g1_ts_001_0000011_6.24A.mrc	45.8618
/data/workspace/Madeleine/20250718_WT_eVLP/6.244A_relion/subtomo/sq5_g1_ts_001/sq5_g1_ts_001_0000012_6.24A.mrc	7.24869
/data/workspace/Madeleine/20250718_WT_eVLP/6.244A_relion/subtomo/sq5_g1_ts_002/sq5_g1_ts_002_0000000_6.24A.mrc	26.4225
/data/workspace/Madeleine/20250718_WT_eVLP/6.244A_relion/subtomo/sq5_g1_ts_002/sq5_g1_ts_002_0000001_6.24A.mrc	64.0914
/data/workspace/Madeleine/20250718_WT_eVLP/6.244A_relion/subtomo/sq5_g1_ts_002/sq5_g1_ts_002_0000002_6.24A.mrc	69.2221
/data/workspace/Madeleine/20250718_WT_eVLP/6.244A_relion/subtomo/sq5_g1_ts_002/sq5_g1_ts_002_0000003_6.24A.mrc	25.4139
/data/workspace/Madeleine/20250718_WT_eVLP/6.244A_relion/subtomo/sq5_g1_ts_002/sq5_g1_ts_002_0000004_6.24A.mrc	20.2129
/data/workspace/Madeleine/20250718_WT_eVLP/6.244A_relion/subtomo/sq5_g1_ts_002/sq5_g1_ts_002_0000005_6.24A.mrc	48.428
/data/workspace/Madeleine/20250718_WT_eVLP/6.244A_relion/subtomo/sq5_g1_ts_002/sq5_g1_ts_002_0000006_6.24A.mrc	14.32
/data/workspace/Madeleine/20250718_WT_eVLP/6.244A_relion/subtomo/sq5_g1_ts_002/sq5_g1_ts_002_0000007_6.24A.mrc	25.8174
/data/workspace/Madeleine/20250718_WT_eVLP/6.244A_relion/subtomo/sq5_g1_ts_002/sq5_g1_ts_002_0000008_6.24A.mrc	12.1283
/data/workspace/Madeleine/20250718_WT_eVLP/6.244A_relion/subtomo/sq5_g1_ts_002/sq5_g1_ts_002_0000009_6.24A.mrc	25.0121
/data/workspace/Madeleine/20250718_WT_eVLP/6.244A_relion/subtomo/sq5_g1_ts_002/sq5_g1_ts_002_0000010_6.24A.mrc	38.1895
/data/workspace/Madeleine/20250718_WT_eVLP/6.244A_relion/subtomo/sq5_g1_ts_002/sq5_g1_ts_002_0000011_6.24A.mrc	66.8049
/data/workspace/Madeleine/20250718_WT_eVLP/6.244A_relion/subtomo/sq5_g1_ts_002/sq5_g1_ts_002_0000012_6.24A.mrc	23.6235
/data/workspace/Madeleine/20250718_WT_eVLP/6.244A_relion/subtomo/sq5_g1_ts_002/sq5_g1_ts_002_0000013_6.24A.mrc	32.8465
/data/workspace/Madeleine/20250718_WT_eVLP/6.244A_relion/subtomo/sq5_g1_ts_002/sq5_g1_ts_002_0000014_6.24A.mrc	15.6567
/data/workspace/Madeleine/20250718_WT_eVLP/6.244A_relion/subtomo/sq5_g1_ts_002/sq5_g1_ts_002_0000015_6.24A.mrc	8.47382
/data/workspace/Madeleine/20250718_WT_eVLP/6.244A_relion/subtomo/sq5_g1_ts_002/sq5_g1_ts_002_0000016_6.24A.mrc	28.3846
/data/workspace/Madeleine/20250718_WT_eVLP/6.244A_relion/subtomo/sq5_g1_ts_002/sq5_g1_ts_002_0000017_6.24A.mrc	25.694
/data/workspace/Madeleine/20250718_WT_eVLP/6.244A_relion/subtomo/sq5_g1_ts_002/sq5_g1_ts_002_0000018_6.24A.mrc	31.6865
/data/workspace/Madeleine/20250718_WT_eVLP/6.244A_relion/subtomo/sq5_g1_ts_002/sq5_g1_ts_002_0000019_6.24A.mrc	19.9667
/data/workspace/Madeleine/20250718_WT_eVLP/6.244A_relion/subtomo/sq5_g1_ts_002/sq5_g1_ts_002_0000020_6.24A.mrc	30.8175
/data/workspace/Madeleine/20250718_WT_eVLP/6.244A_relion/subtomo/sq5_g1_ts_002/sq5_g1_ts_002_0000021_6.24A.mrc	17.9359
/data/workspace/Madeleine/20250718_WT_eVLP/6.244A_relion/subtomo/sq5_g1_ts_002/sq5_g1_ts_002_0000022_6.24A.mrc	36.5886
/data/workspace/Madeleine/20250718_WT_eVLP/6.244A_relion/subtomo/sq5_g1_ts_002/sq5_g1_ts_002_0000023_6.24A.mrc	29.5739
/data/workspace/Madeleine/20250718_WT_eVLP/6.244A_relion/subtomo/sq5_g1_ts_002/sq5_g1_ts_002_0000024_6.24A.mrc	6.0153
/data/workspace/Madeleine/20250718_WT_eVLP/6.244A_relion/subtomo/sq5_g1_ts_002/sq5_g1_ts_002_0000025_6.24A.mrc	24.6256
/data/workspace/Madeleine/20250718_WT_eVLP/6.244A_relion/subtomo/sq5_g1_ts_002/sq5_g1_ts_002_0000026_6.24A.mrc	24.4846
/data/workspace/Madeleine/20250718_WT_eVLP/6.244A_relion/subtomo/sq5_g1_ts_003/sq5_g1_ts_003_0000000_6.24A.mrc	6.19312
/data/workspace/Madeleine/20250718_WT_eVLP/6.244A_relion/subtomo/sq5_g1_ts_003/sq5_g1_ts_003_0000001_6.24A.mrc	21.4684
/data/workspace/Madeleine/20250718_WT_eVLP/6.244A_relion/subtomo/sq5_g1_ts_003/sq5_g1_ts_003_0000002_6.24A.mrc	28.0179
/data/workspace/Madeleine/20250718_WT_eVLP/6.244A_relion/subtomo/sq5_g1_ts_003/sq5_g1_ts_003_0000003_6.24A.mrc	40.6969
/data/workspace/Madeleine/20250718_WT_eVLP/6.244A_relion/subtomo/sq5_g1_ts_003/sq5_g1_ts_003_0000004_6.24A.mrc	10.0988
/data/workspace/Madeleine/20250718_WT_eVLP/6.244A_relion/subtomo/sq5_g1_ts_003/sq5_g1_ts_003_0000005_6.24A.mrc	46.5797
/data/workspace/Madeleine/20250718_WT_eVLP/6.244A_relion/subtomo/sq5_g1_ts_003/sq5_g1_ts_003_0000006_6.24A.mrc	14.9272
/data/workspace/Madeleine/20250718_WT_eVLP/6.244A_relion/subtomo/sq5_g1_ts_003/sq5_g1_ts_003_0000007_6.24A.mrc	36.162
/data/workspace/Madeleine/20250718_WT_eVLP/6.244A_relion/subtomo/sq5_g1_ts_003/sq5_g1_ts_003_0000008_6.24A.mrc	23.1179
/data/workspace/Madeleine/20250718_WT_eVLP/6.244A_relion/subtomo/sq5_g1_ts_003/sq5_g1_ts_003_0000009_6.24A.mrc	28.6914
/data/workspace/Madeleine/20250718_WT_eVLP/6.244A_relion/subtomo/sq5_g1_ts_003/sq5_g1_ts_003_0000010_6.24A.mrc	17.0718
/data/workspace/Madeleine/20250718_WT_eVLP/6.244A_relion/subtomo/sq5_g1_ts_003/sq5_g1_ts_003_0000011_6.24A.mrc	3.30266
/data/workspace/Madeleine/20250718_WT_eVLP/6.244A_relion/subtomo/sq5_g1_ts_003/sq5_g1_ts_003_0000012_6.24A.mrc	11.2853
/data/workspace/Madeleine/20250718_WT_eVLP/6.244A_relion/subtomo/sq5_g1_ts_003/sq5_g1_ts_003_0000013_6.24A.mrc	28.4996
/data/workspace/Madeleine/20250718_WT_eVLP/6.244A_relion/subtomo/sq5_g1_ts_003/sq5_g1_ts_003_0000014_6.24A.mrc	8.0011
/data/workspace/Madeleine/20250718_WT_eVLP/6.244A_relion/subtomo/sq5_g1_ts_003/sq5_g1_ts_003_0000015_6.24A.mrc	26.1766
/data/workspace/Madeleine/20250718_WT_eVLP/6.244A_relion/subtomo/sq5_g1_ts_004/sq5_g1_ts_004_0000000_6.24A.mrc	25.9813
/data/workspace/Madeleine/20250718_WT_eVLP/6.244A_relion/subtomo/sq5_g1_ts_004/sq5_g1_ts_004_0000001_6.24A.mrc	4.91573
/data/workspace/Madeleine/20250718_WT_eVLP/6.244A_relion/subtomo/sq5_g1_ts_004/sq5_g1_ts_004_0000002_6.24A.mrc	40.3429
/data/workspace/Madeleine/20250718_WT_eVLP/6.244A_relion/subtomo/sq5_g1_ts_004/sq5_g1_ts_004_0000003_6.24A.mrc	24.7413
/data/workspace/Madeleine/20250718_WT_eVLP/6.244A_relion/subtomo/sq5_g1_ts_004/sq5_g1_ts_004_0000004_6.24A.mrc	60.5405
/data/workspace/Madeleine/20250718_WT_eVLP/6.244A_relion/subtomo/sq5_g1_ts_004/sq5_g1_ts_004_0000005_6.24A.mrc	8.63235
/data/workspace/Madeleine/20250718_WT_eVLP/6.244A_relion/subtomo/sq5_g1_ts_004/sq5_g1_ts_004_0000006_6.24A.mrc	6.96148
/data/workspace/Madeleine/20250718_WT_eVLP/6.244A_relion/subtomo/sq5_g1_ts_004/sq5_g1_ts_004_0000007_6.24A.mrc	18.5001
/data/workspace/Madeleine/20250718_WT_eVLP/6.244A_relion/subtomo/sq5_g1_ts_004/sq5_g1_ts_004_0000008_6.24A.mrc	40.6874
/data/workspace/Madeleine/20250718_WT_eVLP/6.244A_relion/subtomo/sq5_g1_ts_004/sq5_g1_ts_004_0000009_6.24A.mrc	33.2526
/data/workspace/Madeleine/20250718_WT_eVLP/6.244A_relion/subtomo/sq5_g1_ts_004/sq5_g1_ts_004_0000010_6.24A.mrc	21.736
/data/workspace/Madeleine/20250718_WT_eVLP/6.244A_relion/subtomo/sq5_g1_ts_004/sq5_g1_ts_004_0000011_6.24A.mrc	71.9894
/data/workspace/Madeleine/20250718_WT_eVLP/6.244A_relion/subtomo/sq5_g1_ts_004/sq5_g1_ts_004_0000012_6.24A.mrc	26.0054
/data/workspace/Madeleine/20250718_WT_eVLP/6.244A_relion/subtomo/sq5_g1_ts_004/sq5_g1_ts_004_0000013_6.24A.mrc	14.6732
/data/workspace/Madeleine/20250718_WT_eVLP/6.244A_relion/subtomo/sq5_g1_ts_004/sq5_g1_ts_004_0000014_6.24A.mrc	68.7817
/data/workspace/Madeleine/20250718_WT_eVLP/6.244A_relion/subtomo/sq5_g1_ts_004/sq5_g1_ts_004_0000015_6.24A.mrc	21.3566
/data/workspace/Madeleine/20250718_WT_eVLP/6.244A_relion/subtomo/sq5_g1_ts_004/sq5_g1_ts_004_0000016_6.24A.mrc	20.8013
/data/workspace/Madeleine/20250718_WT_eVLP/6.244A_relion/subtomo/sq5_g1_ts_004/sq5_g1_ts_004_0000017_6.24A.mrc	11.0105
/data/workspace/Madeleine/20250718_WT_eVLP/6.244A_relion/subtomo/sq5_g1_ts_004/sq5_g1_ts_004_0000018_6.24A.mrc	52.4332
/data/workspace/Madeleine/20250718_WT_eVLP/6.244A_relion/subtomo/sq5_g1_ts_004/sq5_g1_ts_004_0000019_6.24A.mrc	28.996
/data/workspace/Madeleine/20250718_WT_eVLP/6.244A_relion/subtomo/sq5_g1_ts_004/sq5_g1_ts_004_0000020_6.24A.mrc	27.4218
/data/workspace/Madeleine/20250718_WT_eVLP/6.244A_relion/subtomo/sq5_g1_ts_004/sq5_g1_ts_004_0000021_6.24A.mrc	27.2327
/data/workspace/Madeleine/20250718_WT_eVLP/6.244A_relion/subtomo/sq5_g1_ts_005/sq5_g1_ts_005_0000000_6.24A.mrc	31.0843
/data/workspace/Madeleine/20250718_WT_eVLP/6.244A_relion/subtomo/sq5_g1_ts_005/sq5_g1_ts_005_0000001_6.24A.mrc	25.5832
/data/workspace/Madeleine/20250718_WT_eVLP/6.244A_relion/subtomo/sq5_g1_ts_005/sq5_g1_ts_005_0000002_6.24A.mrc	22.1962
/data/workspace/Madeleine/20250718_WT_eVLP/6.244A_relion/subtomo/sq5_g1_ts_005/sq5_g1_ts_005_0000003_6.24A.mrc	22.1375
/data/workspace/Madeleine/20250718_WT_eVLP/6.244A_relion/subtomo/sq5_g1_ts_005/sq5_g1_ts_005_0000004_6.24A.mrc	37.2132
/data/workspace/Madeleine/20250718_WT_eVLP/6.244A_relion/subtomo/sq5_g1_ts_005/sq5_g1_ts_005_0000005_6.24A.mrc	29.0195
/data/workspace/Madeleine/20250718_WT_eVLP/6.244A_relion/subtomo/sq5_g1_ts_005/sq5_g1_ts_005_0000006_6.24A.mrc	19.5372
/data/workspace/Madeleine/20250718_WT_eVLP/6.244A_relion/subtomo/sq5_g1_ts_005/sq5_g1_ts_005_0000007_6.24A.mrc	37.9245
/data/workspace/Madeleine/20250718_WT_eVLP/6.244A_relion/subtomo/sq5_g1_ts_005/sq5_g1_ts_005_0000008_6.24A.mrc	14.1437
/data/workspace/Madeleine/20250718_WT_eVLP/6.244A_relion/subtomo/sq5_g1_ts_005/sq5_g1_ts_005_0000009_6.24A.mrc	17.0687
/data/workspace/Madeleine/20250718_WT_eVLP/6.244A_relion/subtomo/sq5_g1_ts_005/sq5_g1_ts_005_0000010_6.24A.mrc	9.79012
/data/workspace/Madeleine/20250718_WT_eVLP/6.244A_relion/subtomo/sq5_g1_ts_005/sq5_g1_ts_005_0000011_6.24A.mrc	21.8709
/data/workspace/Madeleine/20250718_WT_eVLP/6.244A_relion/subtomo/sq5_g1_ts_005/sq5_g1_ts_005_0000012_6.24A.mrc	33.8016
/data/workspace/Madeleine/20250718_WT_eVLP/6.244A_relion/subtomo/sq5_g1_ts_005/sq5_g1_ts_005_0000013_6.24A.mrc	27.1617
/data/workspace/Madeleine/20250718_WT_eVLP/6.244A_relion/subtomo/sq5_g1_ts_005/sq5_g1_ts_005_0000014_6.24A.mrc	24.2639
/data/workspace/Madeleine/20250718_WT_eVLP/6.244A_relion/subtomo/sq5_g1_ts_005/sq5_g1_ts_005_0000015_6.24A.mrc	69.2738
/data/workspace/Madeleine/20250718_WT_eVLP/6.244A_relion/subtomo/sq5_g1_ts_005/sq5_g1_ts_005_0000016_6.24A.mrc	26.052
/data/workspace/Madeleine/20250718_WT_eVLP/6.244A_relion/subtomo/sq5_g1_ts_005/sq5_g1_ts_005_0000017_6.24A.mrc	12.8981
/data/workspace/Madeleine/20250718_WT_eVLP/6.244A_relion/subtomo/sq5_g1_ts_005/sq5_g1_ts_005_0000018_6.24A.mrc	35.8444
/data/workspace/Madeleine/20250718_WT_eVLP/6.244A_relion/subtomo/sq5_g1_ts_005/sq5_g1_ts_005_0000019_6.24A.mrc	15.3536
/data/workspace/Madeleine/20250718_WT_eVLP/6.244A_relion/subtomo/sq5_g1_ts_005/sq5_g1_ts_005_0000020_6.24A.mrc	37.992
/data/workspace/Madeleine/20250718_WT_eVLP/6.244A_relion/subtomo/sq5_g1_ts_005/sq5_g1_ts_005_0000021_6.24A.mrc	9.34346
/data/workspace/Madeleine/20250718_WT_eVLP/6.244A_relion/subtomo/sq5_g1_ts_005/sq5_g1_ts_005_0000022_6.24A.mrc	23.6416
/data/workspace/Madeleine/20250718_WT_eVLP/6.244A_relion/subtomo/sq5_g1_ts_005/sq5_g1_ts_005_0000023_6.24A.mrc	38.4034
/data/workspace/Madeleine/20250718_WT_eVLP/6.244A_relion/subtomo/sq5_g1_ts_005/sq5_g1_ts_005_0000024_6.24A.mrc	16.9202
/data/workspace/Madeleine/20250718_WT_eVLP/6.244A_relion/subtomo/sq5_g1_ts_006/sq5_g1_ts_006_0000000_6.24A.mrc	54.6114
/data/workspace/Madeleine/20250718_WT_eVLP/6.244A_relion/subtomo/sq5_g1_ts_006/sq5_g1_ts_006_0000001_6.24A.mrc	10.7474
/data/workspace/Madeleine/20250718_WT_eVLP/6.244A_relion/subtomo/sq5_g1_ts_006/sq5_g1_ts_006_0000002_6.24A.mrc	24.7436
/data/workspace/Madeleine/20250718_WT_eVLP/6.244A_relion/subtomo/sq6_g1_ts_001/sq6_g1_ts_001_0000000_6.24A.mrc	41.6901
/data/workspace/Madeleine/20250718_WT_eVLP/6.244A_relion/subtomo/sq6_g1_ts_001/sq6_g1_ts_001_0000001_6.24A.mrc	38.2903
/data/workspace/Madeleine/20250718_WT_eVLP/6.244A_relion/subtomo/sq6_g1_ts_001/sq6_g1_ts_001_0000002_6.24A.mrc	11.6159
/data/workspace/Madeleine/20250718_WT_eVLP/6.244A_relion/subtomo/sq6_g1_ts_001/sq6_g1_ts_001_0000003_6.24A.mrc	54.6469
/data/workspace/Madeleine/20250718_WT_eVLP/6.244A_relion/subtomo/sq6_g1_ts_002/sq6_g1_ts_002_0000000_6.24A.mrc	32.5769
/data/workspace/Madeleine/20250718_WT_eVLP/6.244A_relion/subtomo/sq6_g1_ts_002/sq6_g1_ts_002_0000001_6.24A.mrc	15.3835
/data/workspace/Madeleine/20250718_WT_eVLP/6.244A_relion/subtomo/sq6_g1_ts_002/sq6_g1_ts_002_0000002_6.24A.mrc	23.4917
/data/workspace/Madeleine/20250718_WT_eVLP/6.244A_relion/subtomo/sq6_g1_ts_002/sq6_g1_ts_002_0000003_6.24A.mrc	59.1963
/data/workspace/Madeleine/20250718_WT_eVLP/6.244A_relion/subtomo/sq6_g1_ts_002/sq6_g1_ts_002_0000004_6.24A.mrc	41.6447
/data/workspace/Madeleine/20250718_WT_eVLP/6.244A_relion/subtomo/sq6_g1_ts_002/sq6_g1_ts_002_0000005_6.24A.mrc	4.88873
/data/workspace/Madeleine/20250718_WT_eVLP/6.244A_relion/subtomo/sq6_g1_ts_003/sq6_g1_ts_003_0000000_6.24A.mrc	56.1692
/data/workspace/Madeleine/20250718_WT_eVLP/6.244A_relion/subtomo/sq6_g1_ts_003/sq6_g1_ts_003_0000001_6.24A.mrc	20.1587
/data/workspace/Madeleine/20250718_WT_eVLP/6.244A_relion/subtomo/sq6_g1_ts_003/sq6_g1_ts_003_0000002_6.24A.mrc	11.5775
/data/workspace/Madeleine/20250718_WT_eVLP/6.244A_relion/subtomo/sq6_g1_ts_003/sq6_g1_ts_003_0000003_6.24A.mrc	47.0112
/data/workspace/Madeleine/20250718_WT_eVLP/6.244A_relion/subtomo/sq6_g1_ts_003/sq6_g1_ts_003_0000004_6.24A.mrc	22.7498
/data/workspace/Madeleine/20250718_WT_eVLP/6.244A_relion/subtomo/sq6_g1_ts_003/sq6_g1_ts_003_0000005_6.24A.mrc	14.9405
/data/workspace/Madeleine/20250718_WT_eVLP/6.244A_relion/subtomo/sq6_g1_ts_003/sq6_g1_ts_003_0000006_6.24A.mrc	17.6343
/data/workspace/Madeleine/20250718_WT_eVLP/6.244A_relion/subtomo/sq6_g1_ts_003/sq6_g1_ts_003_0000007_6.24A.mrc	24.6619
/data/workspace/Madeleine/20250718_WT_eVLP/6.244A_relion/subtomo/sq6_g1_ts_003/sq6_g1_ts_003_0000008_6.24A.mrc	63.2171
/data/workspace/Madeleine/20250718_WT_eVLP/6.244A_relion/subtomo/sq6_g1_ts_003/sq6_g1_ts_003_0000009_6.24A.mrc	4.23559
/data/workspace/Madeleine/20250718_WT_eVLP/6.244A_relion/subtomo/sq6_g1_ts_003/sq6_g1_ts_003_0000010_6.24A.mrc	34.5585
/data/workspace/Madeleine/20250718_WT_eVLP/6.244A_relion/subtomo/sq6_g1_ts_003/sq6_g1_ts_003_0000011_6.24A.mrc	27.778
/data/workspace/Madeleine/20250718_WT_eVLP/6.244A_relion/subtomo/sq6_g1_ts_003/sq6_g1_ts_003_0000012_6.24A.mrc	19.3904
/data/workspace/Madeleine/20250718_WT_eVLP/6.244A_relion/subtomo/sq6_g1_ts_003/sq6_g1_ts_003_0000013_6.24A.mrc	33.9997
/data/workspace/Madeleine/20250718_WT_eVLP/6.244A_relion/subtomo/sq6_g1_ts_003/sq6_g1_ts_003_0000014_6.24A.mrc	29.0081
/data/workspace/Madeleine/20250718_WT_eVLP/6.244A_relion/subtomo/sq6_g1_ts_003/sq6_g1_ts_003_0000015_6.24A.mrc	24.2337
/data/workspace/Madeleine/20250718_WT_eVLP/6.244A_relion/subtomo/sq6_g1_ts_003/sq6_g1_ts_003_0000016_6.24A.mrc	10.2793
/data/workspace/Madeleine/20250718_WT_eVLP/6.244A_relion/subtomo/sq6_g1_ts_003/sq6_g1_ts_003_0000017_6.24A.mrc	26.481
/data/workspace/Madeleine/20250718_WT_eVLP/6.244A_relion/subtomo/sq6_g1_ts_003/sq6_g1_ts_003_0000018_6.24A.mrc	32.6082
/data/workspace/Madeleine/20250718_WT_eVLP/6.244A_relion/subtomo/sq6_g1_ts_003/sq6_g1_ts_003_0000019_6.24A.mrc	18.1912
/data/workspace/Madeleine/20250718_WT_eVLP/6.244A_relion/subtomo/sq6_g1_ts_003/sq6_g1_ts_003_0000020_6.24A.mrc	17.4402
/data/workspace/Madeleine/20250718_WT_eVLP/6.244A_relion/subtomo/sq6_g1_ts_003/sq6_g1_ts_003_0000021_6.24A.mrc	21.9871
/data/workspace/Madeleine/20250718_WT_eVLP/6.244A_relion/subtomo/sq6_g1_ts_003/sq6_g1_ts_003_0000022_6.24A.mrc	24.6526
/data/workspace/Madeleine/20250718_WT_eVLP/6.244A_relion/subtomo/sq6_g1_ts_003/sq6_g1_ts_003_0000023_6.24A.mrc	28.255
/data/workspace/Madeleine/20250718_WT_eVLP/6.244A_relion/subtomo/sq6_g1_ts_003/sq6_g1_ts_003_0000024_6.24A.mrc	34.5234
/data/workspace/Madeleine/20250718_WT_eVLP/6.244A_relion/subtomo/sq6_g1_ts_003/sq6_g1_ts_003_0000025_6.24A.mrc	24.4436
/data/workspace/Madeleine/20250718_WT_eVLP/6.244A_relion/subtomo/sq6_g1_ts_003/sq6_g1_ts_003_0000026_6.24A.mrc	14.2932
/data/workspace/Madeleine/20250718_WT_eVLP/6.244A_relion/subtomo/sq6_g1_ts_003/sq6_g1_ts_003_0000027_6.24A.mrc	10.7664
/data/workspace/Madeleine/20250718_WT_eVLP/6.244A_relion/subtomo/sq6_g1_ts_003/sq6_g1_ts_003_0000028_6.24A.mrc	19.2145
/data/workspace/Madeleine/20250718_WT_eVLP/6.244A_relion/subtomo/sq6_g1_ts_003/sq6_g1_ts_003_0000029_6.24A.mrc	9.49733
/data/workspace/Madeleine/20250718_WT_eVLP/6.244A_relion/subtomo/sq6_g1_ts_004/sq6_g1_ts_004_0000000_6.24A.mrc	6.19142
/data/workspace/Madeleine/20250718_WT_eVLP/6.244A_relion/subtomo/sq6_g1_ts_004/sq6_g1_ts_004_0000001_6.24A.mrc	13.2992
/data/workspace/Madeleine/20250718_WT_eVLP/6.244A_relion/subtomo/sq6_g1_ts_004/sq6_g1_ts_004_0000002_6.24A.mrc	18.2605
/data/workspace/Madeleine/20250718_WT_eVLP/6.244A_relion/subtomo/sq6_g1_ts_004/sq6_g1_ts_004_0000003_6.24A.mrc	14.2262
/data/workspace/Madeleine/20250718_WT_eVLP/6.244A_relion/subtomo/sq6_g1_ts_004/sq6_g1_ts_004_0000004_6.24A.mrc	20.726
/data/workspace/Madeleine/20250718_WT_eVLP/6.244A_relion/subtomo/sq6_g1_ts_004/sq6_g1_ts_004_0000005_6.24A.mrc	43.8728
/data/workspace/Madeleine/20250718_WT_eVLP/6.244A_relion/subtomo/sq6_g1_ts_004/sq6_g1_ts_004_0000006_6.24A.mrc	30.0228
/data/workspace/Madeleine/20250718_WT_eVLP/6.244A_relion/subtomo/sq6_g1_ts_004/sq6_g1_ts_004_0000007_6.24A.mrc	50.8491
/data/workspace/Madeleine/20250718_WT_eVLP/6.244A_relion/subtomo/sq6_g1_ts_004/sq6_g1_ts_004_0000008_6.24A.mrc	15.0694
/data/workspace/Madeleine/20250718_WT_eVLP/6.244A_relion/subtomo/sq6_g1_ts_004/sq6_g1_ts_004_0000009_6.24A.mrc	14.903
/data/workspace/Madeleine/20250718_WT_eVLP/6.244A_relion/subtomo/sq6_g1_ts_004/sq6_g1_ts_004_0000010_6.24A.mrc	6.99308
/data/workspace/Madeleine/20250718_WT_eVLP/6.244A_relion/subtomo/sq6_g1_ts_004/sq6_g1_ts_004_0000011_6.24A.mrc	16.0058
/data/workspace/Madeleine/20250718_WT_eVLP/6.244A_relion/subtomo/sq6_g1_ts_004/sq6_g1_ts_004_0000012_6.24A.mrc	25.6965
/data/workspace/Madeleine/20250718_WT_eVLP/6.244A_relion/subtomo/sq6_g1_ts_004/sq6_g1_ts_004_0000013_6.24A.mrc	49.0635
/data/workspace/Madeleine/20250718_WT_eVLP/6.244A_relion/subtomo/sq6_g1_ts_004/sq6_g1_ts_004_0000014_6.24A.mrc	39.0069
/data/workspace/Madeleine/20250718_WT_eVLP/6.244A_relion/subtomo/sq6_g1_ts_004/sq6_g1_ts_004_0000015_6.24A.mrc	39.8469
/data/workspace/Madeleine/20250718_WT_eVLP/6.244A_relion/subtomo/sq6_g1_ts_004/sq6_g1_ts_004_0000016_6.24A.mrc	16.638
/data/workspace/Madeleine/20250718_WT_eVLP/6.244A_relion/subtomo/sq6_g1_ts_004/sq6_g1_ts_004_0000017_6.24A.mrc	10.3429
/data/workspace/Madeleine/20250718_WT_eVLP/6.244A_relion/subtomo/sq6_g1_ts_004/sq6_g1_ts_004_0000018_6.24A.mrc	53.0608
/data/workspace/Madeleine/20250718_WT_eVLP/6.244A_relion/subtomo/sq6_g1_ts_004/sq6_g1_ts_004_0000019_6.24A.mrc	27.4088
/data/workspace/Madeleine/20250718_WT_eVLP/6.244A_relion/subtomo/sq6_g1_ts_004/sq6_g1_ts_004_0000020_6.24A.mrc	43.4358
/data/workspace/Madeleine/20250718_WT_eVLP/6.244A_relion/subtomo/sq6_g1_ts_005/sq6_g1_ts_005_0000000_6.24A.mrc	22.194
/data/workspace/Madeleine/20250718_WT_eVLP/6.244A_relion/subtomo/sq6_g1_ts_005/sq6_g1_ts_005_0000001_6.24A.mrc	23.3199
/data/workspace/Madeleine/20250718_WT_eVLP/6.244A_relion/subtomo/sq6_g1_ts_005/sq6_g1_ts_005_0000002_6.24A.mrc	17.6753
/data/workspace/Madeleine/20250718_WT_eVLP/6.244A_relion/subtomo/sq6_g1_ts_005/sq6_g1_ts_005_0000003_6.24A.mrc	15.5031
/data/workspace/Madeleine/20250718_WT_eVLP/6.244A_relion/subtomo/sq7_g1_ts_001/sq7_g1_ts_001_0000000_6.24A.mrc	7.91952
/data/workspace/Madeleine/20250718_WT_eVLP/6.244A_relion/subtomo/sq7_g1_ts_001/sq7_g1_ts_001_0000001_6.24A.mrc	20.2668
/data/workspace/Madeleine/20250718_WT_eVLP/6.244A_relion/subtomo/sq7_g1_ts_001/sq7_g1_ts_001_0000002_6.24A.mrc	13.6795
/data/workspace/Madeleine/20250718_WT_eVLP/6.244A_relion/subtomo/sq7_g1_ts_001/sq7_g1_ts_001_0000003_6.24A.mrc	38.9118
/data/workspace/Madeleine/20250718_WT_eVLP/6.244A_relion/subtomo/sq7_g1_ts_001/sq7_g1_ts_001_0000004_6.24A.mrc	35.0113
/data/workspace/Madeleine/20250718_WT_eVLP/6.244A_relion/subtomo/sq7_g1_ts_001/sq7_g1_ts_001_0000005_6.24A.mrc	28.2504
/data/workspace/Madeleine/20250718_WT_eVLP/6.244A_relion/subtomo/sq7_g1_ts_001/sq7_g1_ts_001_0000006_6.24A.mrc	16.3277
/data/workspace/Madeleine/20250718_WT_eVLP/6.244A_relion/subtomo/sq7_g1_ts_001/sq7_g1_ts_001_0000007_6.24A.mrc	9.15699
/data/workspace/Madeleine/20250718_WT_eVLP/6.244A_relion/subtomo/sq7_g1_ts_001/sq7_g1_ts_001_0000008_6.24A.mrc	4.85609
/data/workspace/Madeleine/20250718_WT_eVLP/6.244A_relion/subtomo/sq7_g1_ts_001/sq7_g1_ts_001_0000009_6.24A.mrc	20.4805
/data/workspace/Madeleine/20250718_WT_eVLP/6.244A_relion/subtomo/sq7_g1_ts_001/sq7_g1_ts_001_0000010_6.24A.mrc	7.40172
/data/workspace/Madeleine/20250718_WT_eVLP/6.244A_relion/subtomo/sq7_g1_ts_001/sq7_g1_ts_001_0000011_6.24A.mrc	42.6146
/data/workspace/Madeleine/20250718_WT_eVLP/6.244A_relion/subtomo/sq7_g1_ts_001/sq7_g1_ts_001_0000012_6.24A.mrc	20.0195
/data/workspace/Madeleine/20250718_WT_eVLP/6.244A_relion/subtomo/sq7_g1_ts_001/sq7_g1_ts_001_0000013_6.24A.mrc	6.43708
/data/workspace/Madeleine/20250718_WT_eVLP/6.244A_relion/subtomo/sq7_g1_ts_002/sq7_g1_ts_002_0000000_6.24A.mrc	68.8626
/data/workspace/Madeleine/20250718_WT_eVLP/6.244A_relion/subtomo/sq7_g1_ts_002/sq7_g1_ts_002_0000001_6.24A.mrc	15.4873
/data/workspace/Madeleine/20250718_WT_eVLP/6.244A_relion/subtomo/sq7_g1_ts_002/sq7_g1_ts_002_0000002_6.24A.mrc	33.1899
/data/workspace/Madeleine/20250718_WT_eVLP/6.244A_relion/subtomo/sq7_g1_ts_002/sq7_g1_ts_002_0000003_6.24A.mrc	23.5252
/data/workspace/Madeleine/20250718_WT_eVLP/6.244A_relion/subtomo/sq7_g1_ts_002/sq7_g1_ts_002_0000004_6.24A.mrc	45.4276
/data/workspace/Madeleine/20250718_WT_eVLP/6.244A_relion/subtomo/sq7_g1_ts_002/sq7_g1_ts_002_0000005_6.24A.mrc	15.3544
/data/workspace/Madeleine/20250718_WT_eVLP/6.244A_relion/subtomo/sq7_g1_ts_002/sq7_g1_ts_002_0000006_6.24A.mrc	45.2867
/data/workspace/Madeleine/20250718_WT_eVLP/6.244A_relion/subtomo/sq7_g1_ts_002/sq7_g1_ts_002_0000007_6.24A.mrc	20.9607
/data/workspace/Madeleine/20250718_WT_eVLP/6.244A_relion/subtomo/sq7_g1_ts_002/sq7_g1_ts_002_0000008_6.24A.mrc	28.467
/data/workspace/Madeleine/20250718_WT_eVLP/6.244A_relion/subtomo/sq7_g1_ts_002/sq7_g1_ts_002_0000009_6.24A.mrc	25.5238
/data/workspace/Madeleine/20250718_WT_eVLP/6.244A_relion/subtomo/sq7_g1_ts_002/sq7_g1_ts_002_0000010_6.24A.mrc	42.4775
/data/workspace/Madeleine/20250718_WT_eVLP/6.244A_relion/subtomo/sq7_g1_ts_002/sq7_g1_ts_002_0000011_6.24A.mrc	14.2695
/data/workspace/Madeleine/20250718_WT_eVLP/6.244A_relion/subtomo/sq7_g1_ts_002/sq7_g1_ts_002_0000012_6.24A.mrc	12.5717
/data/workspace/Madeleine/20250718_WT_eVLP/6.244A_relion/subtomo/sq7_g1_ts_002/sq7_g1_ts_002_0000013_6.24A.mrc	22.1344
/data/workspace/Madeleine/20250718_WT_eVLP/6.244A_relion/subtomo/sq7_g1_ts_002/sq7_g1_ts_002_0000014_6.24A.mrc	32.8156
/data/workspace/Madeleine/20250718_WT_eVLP/6.244A_relion/subtomo/sq7_g1_ts_002/sq7_g1_ts_002_0000015_6.24A.mrc	19.8027
/data/workspace/Madeleine/20250718_WT_eVLP/6.244A_relion/subtomo/sq7_g1_ts_002/sq7_g1_ts_002_0000016_6.24A.mrc	13.309
/data/workspace/Madeleine/20250718_WT_eVLP/6.244A_relion/subtomo/sq7_g1_ts_002/sq7_g1_ts_002_0000017_6.24A.mrc	37.5825
/data/workspace/Madeleine/20250718_WT_eVLP/6.244A_relion/subtomo/sq7_g1_ts_002/sq7_g1_ts_002_0000018_6.24A.mrc	23.0092
/data/workspace/Madeleine/20250718_WT_eVLP/6.244A_relion/subtomo/sq7_g1_ts_003/sq7_g1_ts_003_0000000_6.24A.mrc	37.1883
/data/workspace/Madeleine/20250718_WT_eVLP/6.244A_relion/subtomo/sq7_g1_ts_003/sq7_g1_ts_003_0000001_6.24A.mrc	30.5665
/data/workspace/Madeleine/20250718_WT_eVLP/6.244A_relion/subtomo/sq7_g1_ts_003/sq7_g1_ts_003_0000002_6.24A.mrc	23.2158
/data/workspace/Madeleine/20250718_WT_eVLP/6.244A_relion/subtomo/sq7_g1_ts_003/sq7_g1_ts_003_0000003_6.24A.mrc	40.3565
/data/workspace/Madeleine/20250718_WT_eVLP/6.244A_relion/subtomo/sq7_g1_ts_004/sq7_g1_ts_004_0000000_6.24A.mrc	24.5135
/data/workspace/Madeleine/20250718_WT_eVLP/6.244A_relion/subtomo/sq7_g1_ts_004/sq7_g1_ts_004_0000001_6.24A.mrc	4.2452
/data/workspace/Madeleine/20250718_WT_eVLP/6.244A_relion/subtomo/sq7_g1_ts_004/sq7_g1_ts_004_0000002_6.24A.mrc	45.4816
/data/workspace/Madeleine/20250718_WT_eVLP/6.244A_relion/subtomo/sq7_g1_ts_004/sq7_g1_ts_004_0000003_6.24A.mrc	76.7047
/data/workspace/Madeleine/20250718_WT_eVLP/6.244A_relion/subtomo/sq7_g1_ts_004/sq7_g1_ts_004_0000004_6.24A.mrc	20.9494
/data/workspace/Madeleine/20250718_WT_eVLP/6.244A_relion/subtomo/sq7_g1_ts_004/sq7_g1_ts_004_0000005_6.24A.mrc	25.0707
/data/workspace/Madeleine/20250718_WT_eVLP/6.244A_relion/subtomo/sq7_g1_ts_004/sq7_g1_ts_004_0000006_6.24A.mrc	42.3119
/data/workspace/Madeleine/20250718_WT_eVLP/6.244A_relion/subtomo/sq7_g1_ts_004/sq7_g1_ts_004_0000007_6.24A.mrc	42.817
/data/workspace/Madeleine/20250718_WT_eVLP/6.244A_relion/subtomo/sq7_g1_ts_004/sq7_g1_ts_004_0000008_6.24A.mrc	32.2171
/data/workspace/Madeleine/20250718_WT_eVLP/6.244A_relion/subtomo/sq7_g1_ts_004/sq7_g1_ts_004_0000009_6.24A.mrc	17.9063
/data/workspace/Madeleine/20250718_WT_eVLP/6.244A_relion/subtomo/sq7_g1_ts_004/sq7_g1_ts_004_0000010_6.24A.mrc	27.2194
/data/workspace/Madeleine/20250718_WT_eVLP/6.244A_relion/subtomo/sq7_g1_ts_004/sq7_g1_ts_004_0000011_6.24A.mrc	17.6611
/data/workspace/Madeleine/20250718_WT_eVLP/6.244A_relion/subtomo/sq7_g1_ts_004/sq7_g1_ts_004_0000012_6.24A.mrc	20.9954
/data/workspace/Madeleine/20250718_WT_eVLP/6.244A_relion/subtomo/sq7_g1_ts_004/sq7_g1_ts_004_0000013_6.24A.mrc	29.0616
/data/workspace/Madeleine/20250718_WT_eVLP/6.244A_relion/subtomo/sq7_g1_ts_004/sq7_g1_ts_004_0000014_6.24A.mrc	15.1418
/data/workspace/Madeleine/20250718_WT_eVLP/6.244A_relion/subtomo/sq7_g1_ts_004/sq7_g1_ts_004_0000015_6.24A.mrc	13.3653
/data/workspace/Madeleine/20250718_WT_eVLP/6.244A_relion/subtomo/sq7_g1_ts_004/sq7_g1_ts_004_0000016_6.24A.mrc	15.798
/data/workspace/Madeleine/20250718_WT_eVLP/6.244A_relion/subtomo/sq7_g1_ts_004/sq7_g1_ts_004_0000017_6.24A.mrc	26.5693
/data/workspace/Madeleine/20250718_WT_eVLP/6.244A_relion/subtomo/sq7_g1_ts_004/sq7_g1_ts_004_0000018_6.24A.mrc	17.5233
/data/workspace/Madeleine/20250718_WT_eVLP/6.244A_relion/subtomo/sq7_g1_ts_004/sq7_g1_ts_004_0000019_6.24A.mrc	30.9504
/data/workspace/Madeleine/20250718_WT_eVLP/6.244A_relion/subtomo/sq7_g1_ts_004/sq7_g1_ts_004_0000020_6.24A.mrc	35.1726
/data/workspace/Madeleine/20250718_WT_eVLP/6.244A_relion/subtomo/sq7_g1_ts_004/sq7_g1_ts_004_0000021_6.24A.mrc	20.959
/data/workspace/Madeleine/20250718_WT_eVLP/6.244A_relion/subtomo/sq7_g1_ts_004/sq7_g1_ts_004_0000022_6.24A.mrc	2.28042
/data/workspace/Madeleine/20250718_WT_eVLP/6.244A_relion/subtomo/sq7_g1_ts_004/sq7_g1_ts_004_0000023_6.24A.mrc	14.1571
/data/workspace/Madeleine/20250718_WT_eVLP/6.244A_relion/subtomo/sq7_g1_ts_004/sq7_g1_ts_004_0000024_6.24A.mrc	30.4122
/data/workspace/Madeleine/20250718_WT_eVLP/6.244A_relion/subtomo/sq7_g1_ts_004/sq7_g1_ts_004_0000025_6.24A.mrc	19.2049
/data/workspace/Madeleine/20250718_WT_eVLP/6.244A_relion/subtomo/sq7_g1_ts_004/sq7_g1_ts_004_0000026_6.24A.mrc	29.6342
/data/workspace/Madeleine/20250718_WT_eVLP/6.244A_relion/subtomo/sq7_g1_ts_004/sq7_g1_ts_004_0000027_6.24A.mrc	49.7406
/data/workspace/Madeleine/20250718_WT_eVLP/6.244A_relion/subtomo/sq7_g1_ts_004/sq7_g1_ts_004_0000028_6.24A.mrc	24.1349
/data/workspace/Madeleine/20250718_WT_eVLP/6.244A_relion/subtomo/sq7_g1_ts_004/sq7_g1_ts_004_0000029_6.24A.mrc	49.4183
/data/workspace/Madeleine/20250718_WT_eVLP/6.244A_relion/subtomo/sq7_g1_ts_005/sq7_g1_ts_005_0000000_6.24A.mrc	7.76665
/data/workspace/Madeleine/20250718_WT_eVLP/6.244A_relion/subtomo/sq7_g1_ts_005/sq7_g1_ts_005_0000001_6.24A.mrc	33.6589
/data/workspace/Madeleine/20250718_WT_eVLP/6.244A_relion/subtomo/sq7_g1_ts_005/sq7_g1_ts_005_0000002_6.24A.mrc	11.9494
/data/workspace/Madeleine/20250718_WT_eVLP/6.244A_relion/subtomo/sq7_g1_ts_005/sq7_g1_ts_005_0000003_6.24A.mrc	29.4105
/data/workspace/Madeleine/20250718_WT_eVLP/6.244A_relion/subtomo/sq7_g1_ts_005/sq7_g1_ts_005_0000004_6.24A.mrc	13.5843
/data/workspace/Madeleine/20250718_WT_eVLP/6.244A_relion/subtomo/sq7_g1_ts_005/sq7_g1_ts_005_0000005_6.24A.mrc	21.0948
/data/workspace/Madeleine/20250718_WT_eVLP/6.244A_relion/subtomo/sq7_g1_ts_005/sq7_g1_ts_005_0000006_6.24A.mrc	63.7727
/data/workspace/Madeleine/20250718_WT_eVLP/6.244A_relion/subtomo/sq7_g1_ts_005/sq7_g1_ts_005_0000007_6.24A.mrc	31.4601
/data/workspace/Madeleine/20250718_WT_eVLP/6.244A_relion/subtomo/sq7_g1_ts_005/sq7_g1_ts_005_0000008_6.24A.mrc	49.8991
/data/workspace/Madeleine/20250718_WT_eVLP/6.244A_relion/subtomo/sq7_g1_ts_005/sq7_g1_ts_005_0000009_6.24A.mrc	6.0908
/data/workspace/Madeleine/20250718_WT_eVLP/6.244A_relion/subtomo/sq7_g1_ts_005/sq7_g1_ts_005_0000010_6.24A.mrc	7.45749
/data/workspace/Madeleine/20250718_WT_eVLP/6.244A_relion/subtomo/sq7_g1_ts_005/sq7_g1_ts_005_0000011_6.24A.mrc	48.482
/data/workspace/Madeleine/20250718_WT_eVLP/6.244A_relion/subtomo/sq7_g1_ts_005/sq7_g1_ts_005_0000012_6.24A.mrc	9.72691
/data/workspace/Madeleine/20250718_WT_eVLP/6.244A_relion/subtomo/sq7_g1_ts_005/sq7_g1_ts_005_0000013_6.24A.mrc	51.455
/data/workspace/Madeleine/20250718_WT_eVLP/6.244A_relion/subtomo/sq7_g1_ts_005/sq7_g1_ts_005_0000014_6.24A.mrc	29.03
/data/workspace/Madeleine/20250718_WT_eVLP/6.244A_relion/subtomo/sq7_g1_ts_005/sq7_g1_ts_005_0000015_6.24A.mrc	37.335
/data/workspace/Madeleine/20250718_WT_eVLP/6.244A_relion/subtomo/sq7_g1_ts_005/sq7_g1_ts_005_0000016_6.24A.mrc	8.53969
/data/workspace/Madeleine/20250718_WT_eVLP/6.244A_relion/subtomo/sq7_g1_ts_005/sq7_g1_ts_005_0000017_6.24A.mrc	29.3607
/data/workspace/Madeleine/20250718_WT_eVLP/6.244A_relion/subtomo/sq7_g1_ts_005/sq7_g1_ts_005_0000018_6.24A.mrc	23.6885
/data/workspace/Madeleine/20250718_WT_eVLP/6.244A_relion/subtomo/sq7_g1_ts_005/sq7_g1_ts_005_0000019_6.24A.mrc	34.4263
/data/workspace/Madeleine/20250718_WT_eVLP/6.244A_relion/subtomo/sq7_g1_ts_005/sq7_g1_ts_005_0000020_6.24A.mrc	3.84724
/data/workspace/Madeleine/20250718_WT_eVLP/6.244A_relion/subtomo/sq7_g1_ts_005/sq7_g1_ts_005_0000021_6.24A.mrc	20.95
/data/workspace/Madeleine/20250718_WT_eVLP/6.244A_relion/subtomo/sq7_g1_ts_005/sq7_g1_ts_005_0000022_6.24A.mrc	7.56747
/data/workspace/Madeleine/20250718_WT_eVLP/6.244A_relion/subtomo/sq7_g1_ts_005/sq7_g1_ts_005_0000023_6.24A.mrc	15.7082
/data/workspace/Madeleine/20250718_WT_eVLP/6.244A_relion/subtomo/sq7_g1_ts_005/sq7_g1_ts_005_0000024_6.24A.mrc	35.4455
/data/workspace/Madeleine/20250718_WT_eVLP/6.244A_relion/subtomo/sq7_g1_ts_005/sq7_g1_ts_005_0000025_6.24A.mrc	10.7324
/data/workspace/Madeleine/20250718_WT_eVLP/6.244A_relion/subtomo/sq7_g1_ts_005/sq7_g1_ts_005_0000026_6.24A.mrc	28.6141
/data/workspace/Madeleine/20250718_WT_eVLP/6.244A_relion/subtomo/sq7_g1_ts_006/sq7_g1_ts_006_0000000_6.24A.mrc	49.0666
/data/workspace/Madeleine/20250718_WT_eVLP/6.244A_relion/subtomo/sq7_g1_ts_006/sq7_g1_ts_006_0000001_6.24A.mrc	12.5875
/data/workspace/Madeleine/20250718_WT_eVLP/6.244A_relion/subtomo/sq7_g1_ts_006/sq7_g1_ts_006_0000002_6.24A.mrc	21.375
/data/workspace/Madeleine/20250718_WT_eVLP/6.244A_relion/subtomo/sq7_g1_ts_006/sq7_g1_ts_006_0000003_6.24A.mrc	32.5101
/data/workspace/Madeleine/20250718_WT_eVLP/6.244A_relion/subtomo/sq7_g1_ts_006/sq7_g1_ts_006_0000004_6.24A.mrc	17.7669
/data/workspace/Madeleine/20250718_WT_eVLP/6.244A_relion/subtomo/sq7_g1_ts_006/sq7_g1_ts_006_0000005_6.24A.mrc	14.3118
/data/workspace/Madeleine/20250718_WT_eVLP/6.244A_relion/subtomo/sq7_g1_ts_006/sq7_g1_ts_006_0000006_6.24A.mrc	32.8592
/data/workspace/Madeleine/20250718_WT_eVLP/6.244A_relion/subtomo/sq7_g1_ts_006/sq7_g1_ts_006_0000007_6.24A.mrc	23.6875
/data/workspace/Madeleine/20250718_WT_eVLP/6.244A_relion/subtomo/sq7_g1_ts_006/sq7_g1_ts_006_0000008_6.24A.mrc	15.447
/data/workspace/Madeleine/20250718_WT_eVLP/6.244A_relion/subtomo/sq7_g1_ts_006/sq7_g1_ts_006_0000009_6.24A.mrc	19.6231
/data/workspace/Madeleine/20250718_WT_eVLP/6.244A_relion/subtomo/sq7_g1_ts_006/sq7_g1_ts_006_0000010_6.24A.mrc	16.1705
/data/workspace/Madeleine/20250718_WT_eVLP/6.244A_relion/subtomo/sq7_g1_ts_006/sq7_g1_ts_006_0000011_6.24A.mrc	65.2969
/data/workspace/Madeleine/20250718_WT_eVLP/6.244A_relion/subtomo/sq7_g1_ts_006/sq7_g1_ts_006_0000012_6.24A.mrc	44.8774
/data/workspace/Madeleine/20250718_WT_eVLP/6.244A_relion/subtomo/sq7_g1_ts_006/sq7_g1_ts_006_0000013_6.24A.mrc	29.059
/data/workspace/Madeleine/20250718_WT_eVLP/6.244A_relion/subtomo/sq7_g1_ts_006/sq7_g1_ts_006_0000014_6.24A.mrc	23.3819
/data/workspace/Madeleine/20250718_WT_eVLP/6.244A_relion/subtomo/sq7_g1_ts_006/sq7_g1_ts_006_0000015_6.24A.mrc	17.9679
/data/workspace/Madeleine/20250718_WT_eVLP/6.244A_relion/subtomo/sq7_g1_ts_006/sq7_g1_ts_006_0000016_6.24A.mrc	2.62824
/data/workspace/Madeleine/20250718_WT_eVLP/6.244A_relion/subtomo/sq7_g1_ts_007/sq7_g1_ts_007_0000000_6.24A.mrc	9.78468
/data/workspace/Madeleine/20250718_WT_eVLP/6.244A_relion/subtomo/sq7_g1_ts_007/sq7_g1_ts_007_0000001_6.24A.mrc	15.9375
/data/workspace/Madeleine/20250718_WT_eVLP/6.244A_relion/subtomo/sq7_g1_ts_007/sq7_g1_ts_007_0000002_6.24A.mrc	33.2842
/data/workspace/Madeleine/20250718_WT_eVLP/6.244A_relion/subtomo/sq7_g1_ts_007/sq7_g1_ts_007_0000003_6.24A.mrc	44.423
/data/workspace/Madeleine/20250718_WT_eVLP/6.244A_relion/subtomo/sq7_g1_ts_007/sq7_g1_ts_007_0000004_6.24A.mrc	9.09918
/data/workspace/Madeleine/20250718_WT_eVLP/6.244A_relion/subtomo/sq7_g1_ts_007/sq7_g1_ts_007_0000005_6.24A.mrc	37.528
/data/workspace/Madeleine/20250718_WT_eVLP/6.244A_relion/subtomo/sq7_g1_ts_007/sq7_g1_ts_007_0000006_6.24A.mrc	19.4336
/data/workspace/Madeleine/20250718_WT_eVLP/6.244A_relion/subtomo/sq7_g1_ts_007/sq7_g1_ts_007_0000007_6.24A.mrc	12.8506
/data/workspace/Madeleine/20250718_WT_eVLP/6.244A_relion/subtomo/sq7_g1_ts_007/sq7_g1_ts_007_0000008_6.24A.mrc	17.6359
/data/workspace/Madeleine/20250718_WT_eVLP/6.244A_relion/subtomo/sq7_g1_ts_007/sq7_g1_ts_007_0000009_6.24A.mrc	19.7995
/data/workspace/Madeleine/20250718_WT_eVLP/6.244A_relion/subtomo/sq7_g1_ts_007/sq7_g1_ts_007_0000010_6.24A.mrc	19.9039
/data/workspace/Madeleine/20250718_WT_eVLP/6.244A_relion/subtomo/sq7_g1_ts_007/sq7_g1_ts_007_0000011_6.24A.mrc	50.3422
/data/workspace/Madeleine/20250718_WT_eVLP/6.244A_relion/subtomo/sq7_g1_ts_007/sq7_g1_ts_007_0000012_6.24A.mrc	74.8878
/data/workspace/Madeleine/20250718_WT_eVLP/6.244A_relion/subtomo/sq7_g1_ts_007/sq7_g1_ts_007_0000013_6.24A.mrc	30.7361
/data/workspace/Madeleine/20250718_WT_eVLP/6.244A_relion/subtomo/sq7_g1_ts_007/sq7_g1_ts_007_0000014_6.24A.mrc	23.7286
/data/workspace/Madeleine/20250718_WT_eVLP/6.244A_relion/subtomo/sq7_g1_ts_007/sq7_g1_ts_007_0000015_6.24A.mrc	15.7571
/data/workspace/Madeleine/20250718_WT_eVLP/6.244A_relion/subtomo/sq7_g1_ts_007/sq7_g1_ts_007_0000016_6.24A.mrc	22.1864
/data/workspace/Madeleine/20250718_WT_eVLP/6.244A_relion/subtomo/sq7_g1_ts_007/sq7_g1_ts_007_0000017_6.24A.mrc	43.8631
/data/workspace/Madeleine/20250718_WT_eVLP/6.244A_relion/subtomo/sq7_g1_ts_007/sq7_g1_ts_007_0000018_6.24A.mrc	42.9875
/data/workspace/Madeleine/20250718_WT_eVLP/6.244A_relion/subtomo/sq7_g1_ts_007/sq7_g1_ts_007_0000019_6.24A.mrc	29.1038
/data/workspace/Madeleine/20250718_WT_eVLP/6.244A_relion/subtomo/sq7_g1_ts_007/sq7_g1_ts_007_0000020_6.24A.mrc	44.6613
/data/workspace/Madeleine/20250718_WT_eVLP/6.244A_relion/subtomo/sq7_g1_ts_007/sq7_g1_ts_007_0000021_6.24A.mrc	14.9103
/data/workspace/Madeleine/20250718_WT_eVLP/6.244A_relion/subtomo/sq7_g1_ts_007/sq7_g1_ts_007_0000022_6.24A.mrc	27.3758
/data/workspace/Madeleine/20250718_WT_eVLP/6.244A_relion/subtomo/sq7_g1_ts_007/sq7_g1_ts_007_0000023_6.24A.mrc	12.1877
/data/workspace/Madeleine/20250718_WT_eVLP/6.244A_relion/subtomo/sq7_g1_ts_007/sq7_g1_ts_007_0000024_6.24A.mrc	36.3749
/data/workspace/Madeleine/20250718_WT_eVLP/6.244A_relion/subtomo/sq7_g1_ts_007/sq7_g1_ts_007_0000025_6.24A.mrc	32.8017
/data/workspace/Madeleine/20250718_WT_eVLP/6.244A_relion/subtomo/sq7_g1_ts_007/sq7_g1_ts_007_0000026_6.24A.mrc	27.9769
/data/workspace/Madeleine/20250718_WT_eVLP/6.244A_relion/subtomo/sq7_g1_ts_007/sq7_g1_ts_007_0000027_6.24A.mrc	36.7666
/data/workspace/Madeleine/20250718_WT_eVLP/6.244A_relion/subtomo/sq7_g1_ts_007/sq7_g1_ts_007_0000028_6.24A.mrc	22.0547
/data/workspace/Madeleine/20250718_WT_eVLP/6.244A_relion/subtomo/sq7_g1_ts_008/sq7_g1_ts_008_0000000_6.24A.mrc	33.0862
/data/workspace/Madeleine/20250718_WT_eVLP/6.244A_relion/subtomo/sq7_g1_ts_008/sq7_g1_ts_008_0000001_6.24A.mrc	14.3089
/data/workspace/Madeleine/20250718_WT_eVLP/6.244A_relion/subtomo/sq7_g1_ts_008/sq7_g1_ts_008_0000002_6.24A.mrc	9.11404
/data/workspace/Madeleine/20250718_WT_eVLP/6.244A_relion/subtomo/sq7_g1_ts_008/sq7_g1_ts_008_0000003_6.24A.mrc	16.2372
/data/workspace/Madeleine/20250718_WT_eVLP/6.244A_relion/subtomo/sq7_g1_ts_008/sq7_g1_ts_008_0000004_6.24A.mrc	12.8316
/data/workspace/Madeleine/20250718_WT_eVLP/6.244A_relion/subtomo/sq7_g1_ts_008/sq7_g1_ts_008_0000005_6.24A.mrc	11.7351
/data/workspace/Madeleine/20250718_WT_eVLP/6.244A_relion/subtomo/sq7_g1_ts_008/sq7_g1_ts_008_0000006_6.24A.mrc	15.2734
/data/workspace/Madeleine/20250718_WT_eVLP/6.244A_relion/subtomo/sq7_g1_ts_008/sq7_g1_ts_008_0000007_6.24A.mrc	11.3556
/data/workspace/Madeleine/20250718_WT_eVLP/6.244A_relion/subtomo/sq7_g1_ts_008/sq7_g1_ts_008_0000008_6.24A.mrc	39.9121
/data/workspace/Madeleine/20250718_WT_eVLP/6.244A_relion/subtomo/sq7_g1_ts_008/sq7_g1_ts_008_0000009_6.24A.mrc	45.5999
/data/workspace/Madeleine/20250718_WT_eVLP/6.244A_relion/subtomo/sq7_g1_ts_008/sq7_g1_ts_008_0000010_6.24A.mrc	8.93847
/data/workspace/Madeleine/20250718_WT_eVLP/6.244A_relion/subtomo/sq7_g1_ts_008/sq7_g1_ts_008_0000011_6.24A.mrc	12.0119
/data/workspace/Madeleine/20250718_WT_eVLP/6.244A_relion/subtomo/sq7_g1_ts_008/sq7_g1_ts_008_0000012_6.24A.mrc	15.8676
/data/workspace/Madeleine/20250718_WT_eVLP/6.244A_relion/subtomo/sq7_g1_ts_008/sq7_g1_ts_008_0000013_6.24A.mrc	61.3796
/data/workspace/Madeleine/20250718_WT_eVLP/6.244A_relion/subtomo/sq7_g1_ts_008/sq7_g1_ts_008_0000014_6.24A.mrc	34.3643
/data/workspace/Madeleine/20250718_WT_eVLP/6.244A_relion/subtomo/sq7_g1_ts_008/sq7_g1_ts_008_0000015_6.24A.mrc	6.53994
/data/workspace/Madeleine/20250718_WT_eVLP/6.244A_relion/subtomo/sq7_g1_ts_008/sq7_g1_ts_008_0000016_6.24A.mrc	38.131
/data/workspace/Madeleine/20250718_WT_eVLP/6.244A_relion/subtomo/sq7_g1_ts_008/sq7_g1_ts_008_0000017_6.24A.mrc	29.0449
/data/workspace/Madeleine/20250718_WT_eVLP/6.244A_relion/subtomo/sq7_g1_ts_008/sq7_g1_ts_008_0000018_6.24A.mrc	20.5636
/data/workspace/Madeleine/20250718_WT_eVLP/6.244A_relion/subtomo/sq7_g1_ts_008/sq7_g1_ts_008_0000019_6.24A.mrc	44.1909
/data/workspace/Madeleine/20250718_WT_eVLP/6.244A_relion/subtomo/sq7_g1_ts_008/sq7_g1_ts_008_0000020_6.24A.mrc	34.5377
/data/workspace/Madeleine/20250718_WT_eVLP/6.244A_relion/subtomo/sq7_g1_ts_008/sq7_g1_ts_008_0000021_6.24A.mrc	30.6001
/data/workspace/Madeleine/20250718_WT_eVLP/6.244A_relion/subtomo/sq7_g1_ts_008/sq7_g1_ts_008_0000022_6.24A.mrc	41.6877
/data/workspace/Madeleine/20250718_WT_eVLP/6.244A_relion/subtomo/sq7_g1_ts_008/sq7_g1_ts_008_0000023_6.24A.mrc	32.5987
/data/workspace/Madeleine/20250718_WT_eVLP/6.244A_relion/subtomo/sq7_g1_ts_008/sq7_g1_ts_008_0000024_6.24A.mrc	19.4577
/data/workspace/Madeleine/20250718_WT_eVLP/6.244A_relion/subtomo/sq7_g1_ts_008/sq7_g1_ts_008_0000025_6.24A.mrc	24.8607
/data/workspace/Madeleine/20250718_WT_eVLP/6.244A_relion/subtomo/sq7_g1_ts_008/sq7_g1_ts_008_0000026_6.24A.mrc	39.2582
/data/workspace/Madeleine/20250718_WT_eVLP/6.244A_relion/subtomo/sq7_g1_ts_008/sq7_g1_ts_008_0000027_6.24A.mrc	22.8406
/data/workspace/Madeleine/20250718_WT_eVLP/6.244A_relion/subtomo/sq7_g1_ts_008/sq7_g1_ts_008_0000028_6.24A.mrc	20.6202
/data/workspace/Madeleine/20250718_WT_eVLP/6.244A_relion/subtomo/sq7_g1_ts_008/sq7_g1_ts_008_0000029_6.24A.mrc	19.833
/data/workspace/Madeleine/20250718_WT_eVLP/6.244A_relion/subtomo/sq7_g1_ts_008/sq7_g1_ts_008_0000030_6.24A.mrc	54.7058
/data/workspace/Madeleine/20250718_WT_eVLP/6.244A_relion/subtomo/sq7_g1_ts_008/sq7_g1_ts_008_0000031_6.24A.mrc	3.22251
/data/workspace/Madeleine/20250718_WT_eVLP/6.244A_relion/subtomo/sq7_g1_ts_008/sq7_g1_ts_008_0000032_6.24A.mrc	29.6824
/data/workspace/Madeleine/20250718_WT_eVLP/6.244A_relion/subtomo/sq7_g1_ts_008/sq7_g1_ts_008_0000033_6.24A.mrc	28.8498
/data/workspace/Madeleine/20250718_WT_eVLP/6.244A_relion/subtomo/sq7_g1_ts_008/sq7_g1_ts_008_0000034_6.24A.mrc	18.4602
/data/workspace/Madeleine/20250718_WT_eVLP/6.244A_relion/subtomo/sq7_g1_ts_009/sq7_g1_ts_009_0000000_6.24A.mrc	35.4776
/data/workspace/Madeleine/20250718_WT_eVLP/6.244A_relion/subtomo/sq7_g1_ts_009/sq7_g1_ts_009_0000001_6.24A.mrc	17.055
/data/workspace/Madeleine/20250718_WT_eVLP/6.244A_relion/subtomo/sq7_g1_ts_009/sq7_g1_ts_009_0000002_6.24A.mrc	32.0712
/data/workspace/Madeleine/20250718_WT_eVLP/6.244A_relion/subtomo/sq7_g1_ts_009/sq7_g1_ts_009_0000003_6.24A.mrc	3.02386
/data/workspace/Madeleine/20250718_WT_eVLP/6.244A_relion/subtomo/sq7_g1_ts_009/sq7_g1_ts_009_0000004_6.24A.mrc	19.7089
/data/workspace/Madeleine/20250718_WT_eVLP/6.244A_relion/subtomo/sq7_g1_ts_010/sq7_g1_ts_010_0000000_6.24A.mrc	16.1778
/data/workspace/Madeleine/20250718_WT_eVLP/6.244A_relion/subtomo/sq7_g1_ts_010/sq7_g1_ts_010_0000001_6.24A.mrc	21.8349
/data/workspace/Madeleine/20250718_WT_eVLP/6.244A_relion/subtomo/sq7_g1_ts_010/sq7_g1_ts_010_0000002_6.24A.mrc	23.2486
/data/workspace/Madeleine/20250718_WT_eVLP/6.244A_relion/subtomo/sq7_g1_ts_010/sq7_g1_ts_010_0000003_6.24A.mrc	21.4118
/data/workspace/Madeleine/20250718_WT_eVLP/6.244A_relion/subtomo/sq7_g1_ts_010/sq7_g1_ts_010_0000004_6.24A.mrc	9.41474
/data/workspace/Madeleine/20250718_WT_eVLP/6.244A_relion/subtomo/sq7_g1_ts_010/sq7_g1_ts_010_0000005_6.24A.mrc	12.7849
/data/workspace/Madeleine/20250718_WT_eVLP/6.244A_relion/subtomo/sq7_g1_ts_010/sq7_g1_ts_010_0000006_6.24A.mrc	36.2412
/data/workspace/Madeleine/20250718_WT_eVLP/6.244A_relion/subtomo/sq7_g1_ts_010/sq7_g1_ts_010_0000007_6.24A.mrc	11.2877
/data/workspace/Madeleine/20250718_WT_eVLP/6.244A_relion/subtomo/sq7_g1_ts_010/sq7_g1_ts_010_0000008_6.24A.mrc	12.8102
/data/workspace/Madeleine/20250718_WT_eVLP/6.244A_relion/subtomo/sq7_g1_ts_010/sq7_g1_ts_010_0000009_6.24A.mrc	47.471
/data/workspace/Madeleine/20250718_WT_eVLP/6.244A_relion/subtomo/sq7_g1_ts_010/sq7_g1_ts_010_0000010_6.24A.mrc	28.2825
/data/workspace/Madeleine/20250718_WT_eVLP/6.244A_relion/subtomo/sq7_g1_ts_010/sq7_g1_ts_010_0000011_6.24A.mrc	27.8973
/data/workspace/Madeleine/20250718_WT_eVLP/6.244A_relion/subtomo/sq7_g1_ts_010/sq7_g1_ts_010_0000012_6.24A.mrc	33.0929
/data/workspace/Madeleine/20250718_WT_eVLP/6.244A_relion/subtomo/sq7_g1_ts_010/sq7_g1_ts_010_0000013_6.24A.mrc	19.4591
/data/workspace/Madeleine/20250718_WT_eVLP/6.244A_relion/subtomo/sq7_g1_ts_010/sq7_g1_ts_010_0000014_6.24A.mrc	9.55698
/data/workspace/Madeleine/20250718_WT_eVLP/6.244A_relion/subtomo/sq7_g1_ts_010/sq7_g1_ts_010_0000015_6.24A.mrc	16.676
/data/workspace/Madeleine/20250718_WT_eVLP/6.244A_relion/subtomo/sq7_g1_ts_010/sq7_g1_ts_010_0000016_6.24A.mrc	65.2278
/data/workspace/Madeleine/20250718_WT_eVLP/6.244A_relion/subtomo/sq7_g1_ts_010/sq7_g1_ts_010_0000017_6.24A.mrc	24.3519
/data/workspace/Madeleine/20250718_WT_eVLP/6.244A_relion/subtomo/sq7_g1_ts_010/sq7_g1_ts_010_0000018_6.24A.mrc	7.49691
/data/workspace/Madeleine/20250718_WT_eVLP/6.244A_relion/subtomo/sq7_g1_ts_010/sq7_g1_ts_010_0000019_6.24A.mrc	20.7542
/data/workspace/Madeleine/20250718_WT_eVLP/6.244A_relion/subtomo/sq7_g1_ts_010/sq7_g1_ts_010_0000020_6.24A.mrc	24.4221
/data/workspace/Madeleine/20250718_WT_eVLP/6.244A_relion/subtomo/sq7_g1_ts_010/sq7_g1_ts_010_0000021_6.24A.mrc	28.5895
/data/workspace/Madeleine/20250718_WT_eVLP/6.244A_relion/subtomo/sq7_g1_ts_010/sq7_g1_ts_010_0000022_6.24A.mrc	10.186
/data/workspace/Madeleine/20250718_WT_eVLP/6.244A_relion/subtomo/sq7_g1_ts_010/sq7_g1_ts_010_0000023_6.24A.mrc	19.4778
/data/workspace/Madeleine/20250718_WT_eVLP/6.244A_relion/subtomo/sq7_g1_ts_010/sq7_g1_ts_010_0000024_6.24A.mrc	45.9547
/data/workspace/Madeleine/20250718_WT_eVLP/6.244A_relion/subtomo/sq7_g1_ts_010/sq7_g1_ts_010_0000025_6.24A.mrc	9.70151
/data/workspace/Madeleine/20250718_WT_eVLP/6.244A_relion/subtomo/sq7_g1_ts_010/sq7_g1_ts_010_0000026_6.24A.mrc	23.8332
/data/workspace/Madeleine/20250718_WT_eVLP/6.244A_relion/subtomo/sq7_g1_ts_010/sq7_g1_ts_010_0000027_6.24A.mrc	16.8808
/data/workspace/Madeleine/20250718_WT_eVLP/6.244A_relion/subtomo/sq7_g1_ts_010/sq7_g1_ts_010_0000028_6.24A.mrc	36.1052
/data/workspace/Madeleine/20250718_WT_eVLP/6.244A_relion/subtomo/sq7_g1_ts_010/sq7_g1_ts_010_0000029_6.24A.mrc	21.4816
/data/workspace/Madeleine/20250718_WT_eVLP/6.244A_relion/subtomo/sq7_g1_ts_010/sq7_g1_ts_010_0000030_6.24A.mrc	44.2435
/data/workspace/Madeleine/20250718_WT_eVLP/6.244A_relion/subtomo/sq7_g1_ts_010/sq7_g1_ts_010_0000031_6.24A.mrc	16.2134
/data/workspace/Madeleine/20250718_WT_eVLP/6.244A_relion/subtomo/sq7_g1_ts_010/sq7_g1_ts_010_0000032_6.24A.mrc	19.4989
/data/workspace/Madeleine/20250718_WT_eVLP/6.244A_relion/subtomo/sq7_g1_ts_010/sq7_g1_ts_010_0000033_6.24A.mrc	15.7186
/data/workspace/Madeleine/20250718_WT_eVLP/6.244A_relion/subtomo/sq7_g1_ts_010/sq7_g1_ts_010_0000034_6.24A.mrc	30.9837
/data/workspace/Madeleine/20250718_WT_eVLP/6.244A_relion/subtomo/sq7_g1_ts_010/sq7_g1_ts_010_0000035_6.24A.mrc	11.9653
/data/workspace/Madeleine/20250718_WT_eVLP/6.244A_relion/subtomo/sq7_g1_ts_010/sq7_g1_ts_010_0000036_6.24A.mrc	23.9212
/data/workspace/Madeleine/20250718_WT_eVLP/6.244A_relion/subtomo/sq7_g1_ts_010/sq7_g1_ts_010_0000037_6.24A.mrc	29.5736
/data/workspace/Madeleine/20250718_WT_eVLP/6.244A_relion/subtomo/sq7_g1_ts_010/sq7_g1_ts_010_0000038_6.24A.mrc	12.6658
/data/workspace/Madeleine/20250718_WT_eVLP/6.244A_relion/subtomo/sq7_g1_ts_010/sq7_g1_ts_010_0000039_6.24A.mrc	25.4462
/data/workspace/Madeleine/20250718_WT_eVLP/6.244A_relion/subtomo/sq7_g1_ts_010/sq7_g1_ts_010_0000040_6.24A.mrc	16.1492
/data/workspace/Madeleine/20250718_WT_eVLP/6.244A_relion/subtomo/sq7_g1_ts_010/sq7_g1_ts_010_0000041_6.24A.mrc	32.1402
/data/workspace/Madeleine/20250718_WT_eVLP/6.244A_relion/subtomo/sq7_g1_ts_010/sq7_g1_ts_010_0000042_6.24A.mrc	20.4752
/data/workspace/Madeleine/20250718_WT_eVLP/6.244A_relion/subtomo/sq7_g1_ts_010/sq7_g1_ts_010_0000043_6.24A.mrc	26.9387
/data/workspace/Madeleine/20250718_WT_eVLP/6.244A_relion/subtomo/sq7_g1_ts_010/sq7_g1_ts_010_0000044_6.24A.mrc	2.4807
/data/workspace/Madeleine/20250718_WT_eVLP/6.244A_relion/subtomo/sq7_g1_ts_011/sq7_g1_ts_011_0000000_6.24A.mrc	4.76709
/data/workspace/Madeleine/20250718_WT_eVLP/6.244A_relion/subtomo/sq7_g1_ts_011/sq7_g1_ts_011_0000001_6.24A.mrc	22.105
/data/workspace/Madeleine/20250718_WT_eVLP/6.244A_relion/subtomo/sq7_g1_ts_011/sq7_g1_ts_011_0000002_6.24A.mrc	28.1192
/data/workspace/Madeleine/20250718_WT_eVLP/6.244A_relion/subtomo/sq7_g1_ts_011/sq7_g1_ts_011_0000003_6.24A.mrc	12.2926
/data/workspace/Madeleine/20250718_WT_eVLP/6.244A_relion/subtomo/sq7_g1_ts_011/sq7_g1_ts_011_0000004_6.24A.mrc	39.0398
/data/workspace/Madeleine/20250718_WT_eVLP/6.244A_relion/subtomo/sq7_g1_ts_011/sq7_g1_ts_011_0000005_6.24A.mrc	21.9803
/data/workspace/Madeleine/20250718_WT_eVLP/6.244A_relion/subtomo/sq7_g1_ts_011/sq7_g1_ts_011_0000006_6.24A.mrc	10.9478
/data/workspace/Madeleine/20250718_WT_eVLP/6.244A_relion/subtomo/sq7_g1_ts_011/sq7_g1_ts_011_0000007_6.24A.mrc	23.9788
/data/workspace/Madeleine/20250718_WT_eVLP/6.244A_relion/subtomo/sq7_g1_ts_011/sq7_g1_ts_011_0000008_6.24A.mrc	54.1343
/data/workspace/Madeleine/20250718_WT_eVLP/6.244A_relion/subtomo/sq7_g1_ts_011/sq7_g1_ts_011_0000009_6.24A.mrc	20.7944
/data/workspace/Madeleine/20250718_WT_eVLP/6.244A_relion/subtomo/sq7_g1_ts_011/sq7_g1_ts_011_0000010_6.24A.mrc	20.3207
/data/workspace/Madeleine/20250718_WT_eVLP/6.244A_relion/subtomo/sq7_g1_ts_011/sq7_g1_ts_011_0000011_6.24A.mrc	15.4295
/data/workspace/Madeleine/20250718_WT_eVLP/6.244A_relion/subtomo/sq7_g1_ts_011/sq7_g1_ts_011_0000012_6.24A.mrc	45.528
/data/workspace/Madeleine/20250718_WT_eVLP/6.244A_relion/subtomo/sq7_g1_ts_011/sq7_g1_ts_011_0000013_6.24A.mrc	19.2725
/data/workspace/Madeleine/20250718_WT_eVLP/6.244A_relion/subtomo/sq7_g1_ts_011/sq7_g1_ts_011_0000014_6.24A.mrc	40.7302
/data/workspace/Madeleine/20250718_WT_eVLP/6.244A_relion/subtomo/sq7_g1_ts_011/sq7_g1_ts_011_0000015_6.24A.mrc	57.9444
/data/workspace/Madeleine/20250718_WT_eVLP/6.244A_relion/subtomo/sq7_g1_ts_011/sq7_g1_ts_011_0000016_6.24A.mrc	18.1051
/data/workspace/Madeleine/20250718_WT_eVLP/6.244A_relion/subtomo/sq7_g1_ts_011/sq7_g1_ts_011_0000017_6.24A.mrc	9.93953
/data/workspace/Madeleine/20250718_WT_eVLP/6.244A_relion/subtomo/sq7_g1_ts_011/sq7_g1_ts_011_0000018_6.24A.mrc	23.1685
/data/workspace/Madeleine/20250718_WT_eVLP/6.244A_relion/subtomo/sq7_g1_ts_011/sq7_g1_ts_011_0000019_6.24A.mrc	11.745
/data/workspace/Madeleine/20250718_WT_eVLP/6.244A_relion/subtomo/sq7_g1_ts_011/sq7_g1_ts_011_0000020_6.24A.mrc	19.5256
/data/workspace/Madeleine/20250718_WT_eVLP/6.244A_relion/subtomo/sq7_g1_ts_011/sq7_g1_ts_011_0000021_6.24A.mrc	37.8834
/data/workspace/Madeleine/20250718_WT_eVLP/6.244A_relion/subtomo/sq7_g1_ts_011/sq7_g1_ts_011_0000022_6.24A.mrc	30.5767
/data/workspace/Madeleine/20250718_WT_eVLP/6.244A_relion/subtomo/sq7_g1_ts_011/sq7_g1_ts_011_0000023_6.24A.mrc	10.5011
/data/workspace/Madeleine/20250718_WT_eVLP/6.244A_relion/subtomo/sq7_g1_ts_011/sq7_g1_ts_011_0000024_6.24A.mrc	15.5969
/data/workspace/Madeleine/20250718_WT_eVLP/6.244A_relion/subtomo/sq7_g1_ts_011/sq7_g1_ts_011_0000025_6.24A.mrc	21.3627
/data/workspace/Madeleine/20250718_WT_eVLP/6.244A_relion/subtomo/sq7_g1_ts_011/sq7_g1_ts_011_0000026_6.24A.mrc	40.056
/data/workspace/Madeleine/20250718_WT_eVLP/6.244A_relion/subtomo/sq7_g1_ts_011/sq7_g1_ts_011_0000027_6.24A.mrc	16.9355
/data/workspace/Madeleine/20250718_WT_eVLP/6.244A_relion/subtomo/sq7_g1_ts_011/sq7_g1_ts_011_0000028_6.24A.mrc	42.4336
/data/workspace/Madeleine/20250718_WT_eVLP/6.244A_relion/subtomo/sq7_g1_ts_011/sq7_g1_ts_011_0000029_6.24A.mrc	24.8524
/data/workspace/Madeleine/20250718_WT_eVLP/6.244A_relion/subtomo/sq7_g1_ts_011/sq7_g1_ts_011_0000030_6.24A.mrc	25.9738
/data/workspace/Madeleine/20250718_WT_eVLP/6.244A_relion/subtomo/sq7_g1_ts_011/sq7_g1_ts_011_0000031_6.24A.mrc	35.6573
/data/workspace/Madeleine/20250718_WT_eVLP/6.244A_relion/subtomo/sq7_g1_ts_011/sq7_g1_ts_011_0000032_6.24A.mrc	8.06486
/data/workspace/Madeleine/20250718_WT_eVLP/6.244A_relion/subtomo/sq7_g1_ts_011/sq7_g1_ts_011_0000033_6.24A.mrc	16.6966
/data/workspace/Madeleine/20250718_WT_eVLP/6.244A_relion/subtomo/sq7_g1_ts_011/sq7_g1_ts_011_0000034_6.24A.mrc	35.9476
/data/workspace/Madeleine/20250718_WT_eVLP/6.244A_relion/subtomo/sq7_g1_ts_011/sq7_g1_ts_011_0000035_6.24A.mrc	26.9849
/data/workspace/Madeleine/20250718_WT_eVLP/6.244A_relion/subtomo/sq7_g1_ts_011/sq7_g1_ts_011_0000036_6.24A.mrc	11.0938
/data/workspace/Madeleine/20250718_WT_eVLP/6.244A_relion/subtomo/sq7_g1_ts_011/sq7_g1_ts_011_0000037_6.24A.mrc	19.6636
/data/workspace/Madeleine/20250718_WT_eVLP/6.244A_relion/subtomo/sq7_g1_ts_011/sq7_g1_ts_011_0000038_6.24A.mrc	38.1007
/data/workspace/Madeleine/20250718_WT_eVLP/6.244A_relion/subtomo/sq7_g1_ts_011/sq7_g1_ts_011_0000039_6.24A.mrc	38.5254
/data/workspace/Madeleine/20250718_WT_eVLP/6.244A_relion/subtomo/sq7_g1_ts_011/sq7_g1_ts_011_0000040_6.24A.mrc	66.8195
/data/workspace/Madeleine/20250718_WT_eVLP/6.244A_relion/subtomo/sq7_g1_ts_011/sq7_g1_ts_011_0000041_6.24A.mrc	34.4117
/data/workspace/Madeleine/20250718_WT_eVLP/6.244A_relion/subtomo/sq7_g1_ts_011/sq7_g1_ts_011_0000042_6.24A.mrc	19.678
/data/workspace/Madeleine/20250718_WT_eVLP/6.244A_relion/subtomo/sq7_g1_ts_011/sq7_g1_ts_011_0000043_6.24A.mrc	52.7729
/data/workspace/Madeleine/20250718_WT_eVLP/6.244A_relion/subtomo/sq7_g1_ts_011/sq7_g1_ts_011_0000044_6.24A.mrc	37.5677
/data/workspace/Madeleine/20250718_WT_eVLP/6.244A_relion/subtomo/sq7_g1_ts_011/sq7_g1_ts_011_0000045_6.24A.mrc	11.1741
/data/workspace/Madeleine/20250718_WT_eVLP/6.244A_relion/subtomo/sq7_g1_ts_011/sq7_g1_ts_011_0000046_6.24A.mrc	23.2622
/data/workspace/Madeleine/20250718_WT_eVLP/6.244A_relion/subtomo/sq7_g1_ts_011/sq7_g1_ts_011_0000047_6.24A.mrc	8.92233
/data/workspace/Madeleine/20250718_WT_eVLP/6.244A_relion/subtomo/sq7_g1_ts_011/sq7_g1_ts_011_0000048_6.24A.mrc	38.2565
/data/workspace/Madeleine/20250718_WT_eVLP/6.244A_relion/subtomo/sq7_g1_ts_011/sq7_g1_ts_011_0000049_6.24A.mrc	31.0851
/data/workspace/Madeleine/20250718_WT_eVLP/6.244A_relion/subtomo/sq7_g1_ts_011/sq7_g1_ts_011_0000050_6.24A.mrc	27.4123
/data/workspace/Madeleine/20250718_WT_eVLP/6.244A_relion/subtomo/sq7_g1_ts_011/sq7_g1_ts_011_0000051_6.24A.mrc	31.5518
/data/workspace/Madeleine/20250718_WT_eVLP/6.244A_relion/subtomo/sq7_g1_ts_011/sq7_g1_ts_011_0000052_6.24A.mrc	13.7403
/data/workspace/Madeleine/20250718_WT_eVLP/6.244A_relion/subtomo/sq7_g1_ts_011/sq7_g1_ts_011_0000053_6.24A.mrc	15.2547
/data/workspace/Madeleine/20250718_WT_eVLP/6.244A_relion/subtomo/sq7_g1_ts_011/sq7_g1_ts_011_0000054_6.24A.mrc	28.8937
/data/workspace/Madeleine/20250718_WT_eVLP/6.244A_relion/subtomo/sq7_g1_ts_011/sq7_g1_ts_011_0000055_6.24A.mrc	29.2036
/data/workspace/Madeleine/20250718_WT_eVLP/6.244A_relion/subtomo/sq7_g1_ts_011/sq7_g1_ts_011_0000056_6.24A.mrc	41.8901
/data/workspace/Madeleine/20250718_WT_eVLP/6.244A_relion/subtomo/sq7_g1_ts_011/sq7_g1_ts_011_0000057_6.24A.mrc	47.7874
/data/workspace/Madeleine/20250718_WT_eVLP/6.244A_relion/subtomo/sq7_g1_ts_011/sq7_g1_ts_011_0000058_6.24A.mrc	26.7348
/data/workspace/Madeleine/20250718_WT_eVLP/6.244A_relion/subtomo/sq8_g1_ts_001/sq8_g1_ts_001_0000000_6.24A.mrc	14.2314
/data/workspace/Madeleine/20250718_WT_eVLP/6.244A_relion/subtomo/sq8_g1_ts_001/sq8_g1_ts_001_0000001_6.24A.mrc	29.0494
/data/workspace/Madeleine/20250718_WT_eVLP/6.244A_relion/subtomo/sq8_g1_ts_001/sq8_g1_ts_001_0000002_6.24A.mrc	33.4262
/data/workspace/Madeleine/20250718_WT_eVLP/6.244A_relion/subtomo/sq8_g1_ts_001/sq8_g1_ts_001_0000003_6.24A.mrc	59.697
/data/workspace/Madeleine/20250718_WT_eVLP/6.244A_relion/subtomo/sq8_g1_ts_001/sq8_g1_ts_001_0000004_6.24A.mrc	3.41166
/data/workspace/Madeleine/20250718_WT_eVLP/6.244A_relion/subtomo/sq8_g1_ts_001/sq8_g1_ts_001_0000005_6.24A.mrc	36.7354
/data/workspace/Madeleine/20250718_WT_eVLP/6.244A_relion/subtomo/sq8_g1_ts_001/sq8_g1_ts_001_0000006_6.24A.mrc	41.6223
/data/workspace/Madeleine/20250718_WT_eVLP/6.244A_relion/subtomo/sq8_g1_ts_002/sq8_g1_ts_002_0000000_6.24A.mrc	43.6572
/data/workspace/Madeleine/20250718_WT_eVLP/6.244A_relion/subtomo/sq8_g1_ts_002/sq8_g1_ts_002_0000001_6.24A.mrc	16.6394
/data/workspace/Madeleine/20250718_WT_eVLP/6.244A_relion/subtomo/sq8_g1_ts_002/sq8_g1_ts_002_0000002_6.24A.mrc	2.96945
/data/workspace/Madeleine/20250718_WT_eVLP/6.244A_relion/subtomo/sq8_g1_ts_002/sq8_g1_ts_002_0000003_6.24A.mrc	17.6095
/data/workspace/Madeleine/20250718_WT_eVLP/6.244A_relion/subtomo/sq8_g1_ts_002/sq8_g1_ts_002_0000004_6.24A.mrc	25.8286
/data/workspace/Madeleine/20250718_WT_eVLP/6.244A_relion/subtomo/sq8_g1_ts_002/sq8_g1_ts_002_0000005_6.24A.mrc	58.7553
/data/workspace/Madeleine/20250718_WT_eVLP/6.244A_relion/subtomo/sq8_g1_ts_002/sq8_g1_ts_002_0000006_6.24A.mrc	43.8927
/data/workspace/Madeleine/20250718_WT_eVLP/6.244A_relion/subtomo/sq8_g1_ts_002/sq8_g1_ts_002_0000007_6.24A.mrc	1.39253
/data/workspace/Madeleine/20250718_WT_eVLP/6.244A_relion/subtomo/sq8_g1_ts_002/sq8_g1_ts_002_0000008_6.24A.mrc	41.427
/data/workspace/Madeleine/20250718_WT_eVLP/6.244A_relion/subtomo/sq8_g1_ts_002/sq8_g1_ts_002_0000009_6.24A.mrc	10.2046
/data/workspace/Madeleine/20250718_WT_eVLP/6.244A_relion/subtomo/sq8_g1_ts_002/sq8_g1_ts_002_0000010_6.24A.mrc	48.7914
/data/workspace/Madeleine/20250718_WT_eVLP/6.244A_relion/subtomo/sq8_g1_ts_002/sq8_g1_ts_002_0000011_6.24A.mrc	5.0242
/data/workspace/Madeleine/20250718_WT_eVLP/6.244A_relion/subtomo/sq8_g1_ts_002/sq8_g1_ts_002_0000012_6.24A.mrc	15.3263
/data/workspace/Madeleine/20250718_WT_eVLP/6.244A_relion/subtomo/sq8_g1_ts_002/sq8_g1_ts_002_0000013_6.24A.mrc	12.19
/data/workspace/Madeleine/20250718_WT_eVLP/6.244A_relion/subtomo/sq8_g1_ts_002/sq8_g1_ts_002_0000014_6.24A.mrc	12.7913
/data/workspace/Madeleine/20250718_WT_eVLP/6.244A_relion/subtomo/sq8_g1_ts_002/sq8_g1_ts_002_0000015_6.24A.mrc	15.1908
/data/workspace/Madeleine/20250718_WT_eVLP/6.244A_relion/subtomo/sq8_g1_ts_002/sq8_g1_ts_002_0000016_6.24A.mrc	12.1029
/data/workspace/Madeleine/20250718_WT_eVLP/6.244A_relion/subtomo/sq8_g1_ts_002/sq8_g1_ts_002_0000017_6.24A.mrc	5.68151
/data/workspace/Madeleine/20250718_WT_eVLP/6.244A_relion/subtomo/sq8_g1_ts_002/sq8_g1_ts_002_0000018_6.24A.mrc	51.7269
/data/workspace/Madeleine/20250718_WT_eVLP/6.244A_relion/subtomo/sq8_g1_ts_002/sq8_g1_ts_002_0000019_6.24A.mrc	32.1613
/data/workspace/Madeleine/20250718_WT_eVLP/6.244A_relion/subtomo/sq8_g1_ts_002/sq8_g1_ts_002_0000020_6.24A.mrc	5.42732
/data/workspace/Madeleine/20250718_WT_eVLP/6.244A_relion/subtomo/sq8_g1_ts_002/sq8_g1_ts_002_0000021_6.24A.mrc	13.4971
/data/workspace/Madeleine/20250718_WT_eVLP/6.244A_relion/subtomo/sq8_g1_ts_002/sq8_g1_ts_002_0000022_6.24A.mrc	24.8449
/data/workspace/Madeleine/20250718_WT_eVLP/6.244A_relion/subtomo/sq8_g1_ts_002/sq8_g1_ts_002_0000023_6.24A.mrc	20.1834
/data/workspace/Madeleine/20250718_WT_eVLP/6.244A_relion/subtomo/sq8_g1_ts_003/sq8_g1_ts_003_0000000_6.24A.mrc	51.722
/data/workspace/Madeleine/20250718_WT_eVLP/6.244A_relion/subtomo/sq8_g1_ts_003/sq8_g1_ts_003_0000001_6.24A.mrc	29.5465
/data/workspace/Madeleine/20250718_WT_eVLP/6.244A_relion/subtomo/sq8_g1_ts_003/sq8_g1_ts_003_0000002_6.24A.mrc	39.8285
/data/workspace/Madeleine/20250718_WT_eVLP/6.244A_relion/subtomo/sq8_g1_ts_003/sq8_g1_ts_003_0000003_6.24A.mrc	21.999
/data/workspace/Madeleine/20250718_WT_eVLP/6.244A_relion/subtomo/sq8_g1_ts_003/sq8_g1_ts_003_0000004_6.24A.mrc	13.4629
/data/workspace/Madeleine/20250718_WT_eVLP/6.244A_relion/subtomo/sq8_g1_ts_003/sq8_g1_ts_003_0000005_6.24A.mrc	9.25749
/data/workspace/Madeleine/20250718_WT_eVLP/6.244A_relion/subtomo/sq8_g1_ts_003/sq8_g1_ts_003_0000006_6.24A.mrc	44.9123
/data/workspace/Madeleine/20250718_WT_eVLP/6.244A_relion/subtomo/sq8_g1_ts_003/sq8_g1_ts_003_0000007_6.24A.mrc	31.1112
/data/workspace/Madeleine/20250718_WT_eVLP/6.244A_relion/subtomo/sq8_g1_ts_003/sq8_g1_ts_003_0000008_6.24A.mrc	29.145
/data/workspace/Madeleine/20250718_WT_eVLP/6.244A_relion/subtomo/sq8_g1_ts_003/sq8_g1_ts_003_0000009_6.24A.mrc	12.6335
/data/workspace/Madeleine/20250718_WT_eVLP/6.244A_relion/subtomo/sq8_g1_ts_003/sq8_g1_ts_003_0000010_6.24A.mrc	13.5348
/data/workspace/Madeleine/20250718_WT_eVLP/6.244A_relion/subtomo/sq8_g1_ts_003/sq8_g1_ts_003_0000011_6.24A.mrc	19.9973
/data/workspace/Madeleine/20250718_WT_eVLP/6.244A_relion/subtomo/sq8_g1_ts_003/sq8_g1_ts_003_0000012_6.24A.mrc	33.3613
/data/workspace/Madeleine/20250718_WT_eVLP/6.244A_relion/subtomo/sq8_g1_ts_003/sq8_g1_ts_003_0000013_6.24A.mrc	21.6966
/data/workspace/Madeleine/20250718_WT_eVLP/6.244A_relion/subtomo/sq8_g1_ts_003/sq8_g1_ts_003_0000014_6.24A.mrc	49.6161
/data/workspace/Madeleine/20250718_WT_eVLP/6.244A_relion/subtomo/sq8_g1_ts_003/sq8_g1_ts_003_0000015_6.24A.mrc	47.0501
/data/workspace/Madeleine/20250718_WT_eVLP/6.244A_relion/subtomo/sq8_g1_ts_003/sq8_g1_ts_003_0000016_6.24A.mrc	44.3798
/data/workspace/Madeleine/20250718_WT_eVLP/6.244A_relion/subtomo/sq8_g1_ts_003/sq8_g1_ts_003_0000017_6.24A.mrc	35.6196
/data/workspace/Madeleine/20250718_WT_eVLP/6.244A_relion/subtomo/sq8_g1_ts_003/sq8_g1_ts_003_0000018_6.24A.mrc	36.8286
/data/workspace/Madeleine/20250718_WT_eVLP/6.244A_relion/subtomo/sq8_g1_ts_003/sq8_g1_ts_003_0000019_6.24A.mrc	13.1245
/data/workspace/Madeleine/20250718_WT_eVLP/6.244A_relion/subtomo/sq8_g1_ts_003/sq8_g1_ts_003_0000020_6.24A.mrc	26.0184
/data/workspace/Madeleine/20250718_WT_eVLP/6.244A_relion/subtomo/sq8_g1_ts_003/sq8_g1_ts_003_0000021_6.24A.mrc	13.3649
/data/workspace/Madeleine/20250718_WT_eVLP/6.244A_relion/subtomo/sq8_g1_ts_003/sq8_g1_ts_003_0000022_6.24A.mrc	18.9374
/data/workspace/Madeleine/20250718_WT_eVLP/6.244A_relion/subtomo/sq8_g1_ts_003/sq8_g1_ts_003_0000023_6.24A.mrc	18.3956
/data/workspace/Madeleine/20250718_WT_eVLP/6.244A_relion/subtomo/sq8_g1_ts_003/sq8_g1_ts_003_0000024_6.24A.mrc	12.2402
/data/workspace/Madeleine/20250718_WT_eVLP/6.244A_relion/subtomo/sq8_g1_ts_003/sq8_g1_ts_003_0000025_6.24A.mrc	34.6357
/data/workspace/Madeleine/20250718_WT_eVLP/6.244A_relion/subtomo/sq8_g1_ts_003/sq8_g1_ts_003_0000026_6.24A.mrc	21.1089
/data/workspace/Madeleine/20250718_WT_eVLP/6.244A_relion/subtomo/sq8_g1_ts_003/sq8_g1_ts_003_0000027_6.24A.mrc	20.1106
/data/workspace/Madeleine/20250718_WT_eVLP/6.244A_relion/subtomo/sq8_g1_ts_003/sq8_g1_ts_003_0000028_6.24A.mrc	35.5366
/data/workspace/Madeleine/20250718_WT_eVLP/6.244A_relion/subtomo/sq8_g1_ts_003/sq8_g1_ts_003_0000029_6.24A.mrc	10.6952
/data/workspace/Madeleine/20250718_WT_eVLP/6.244A_relion/subtomo/sq8_g1_ts_003/sq8_g1_ts_003_0000030_6.24A.mrc	12.0964
/data/workspace/Madeleine/20250718_WT_eVLP/6.244A_relion/subtomo/sq8_g1_ts_003/sq8_g1_ts_003_0000031_6.24A.mrc	16.3138
/data/workspace/Madeleine/20250718_WT_eVLP/6.244A_relion/subtomo/sq8_g1_ts_003/sq8_g1_ts_003_0000032_6.24A.mrc	42.6185
/data/workspace/Madeleine/20250718_WT_eVLP/6.244A_relion/subtomo/sq8_g1_ts_003/sq8_g1_ts_003_0000033_6.24A.mrc	26.7806
/data/workspace/Madeleine/20250718_WT_eVLP/6.244A_relion/subtomo/sq8_g1_ts_003/sq8_g1_ts_003_0000034_6.24A.mrc	40.8363
/data/workspace/Madeleine/20250718_WT_eVLP/6.244A_relion/subtomo/sq8_g1_ts_003/sq8_g1_ts_003_0000035_6.24A.mrc	58.7817
/data/workspace/Madeleine/20250718_WT_eVLP/6.244A_relion/subtomo/sq8_g1_ts_003/sq8_g1_ts_003_0000036_6.24A.mrc	22.8757
/data/workspace/Madeleine/20250718_WT_eVLP/6.244A_relion/subtomo/sq8_g1_ts_003/sq8_g1_ts_003_0000037_6.24A.mrc	11.0974
/data/workspace/Madeleine/20250718_WT_eVLP/6.244A_relion/subtomo/sq8_g1_ts_003/sq8_g1_ts_003_0000038_6.24A.mrc	11.9064
/data/workspace/Madeleine/20250718_WT_eVLP/6.244A_relion/subtomo/sq8_g1_ts_003/sq8_g1_ts_003_0000039_6.24A.mrc	54.2142
/data/workspace/Madeleine/20250718_WT_eVLP/6.244A_relion/subtomo/sq8_g1_ts_003/sq8_g1_ts_003_0000040_6.24A.mrc	40.9388
/data/workspace/Madeleine/20250718_WT_eVLP/6.244A_relion/subtomo/sq8_g1_ts_003/sq8_g1_ts_003_0000041_6.24A.mrc	41.6474
/data/workspace/Madeleine/20250718_WT_eVLP/6.244A_relion/subtomo/sq8_g1_ts_003/sq8_g1_ts_003_0000042_6.24A.mrc	18.4278
/data/workspace/Madeleine/20250718_WT_eVLP/6.244A_relion/subtomo/sq8_g1_ts_003/sq8_g1_ts_003_0000043_6.24A.mrc	79.2192
/data/workspace/Madeleine/20250718_WT_eVLP/6.244A_relion/subtomo/sq8_g1_ts_003/sq8_g1_ts_003_0000044_6.24A.mrc	43.6232
/data/workspace/Madeleine/20250718_WT_eVLP/6.244A_relion/subtomo/sq8_g1_ts_003/sq8_g1_ts_003_0000045_6.24A.mrc	43.2692
/data/workspace/Madeleine/20250718_WT_eVLP/6.244A_relion/subtomo/sq8_g1_ts_003/sq8_g1_ts_003_0000046_6.24A.mrc	22.0577
/data/workspace/Madeleine/20250718_WT_eVLP/6.244A_relion/subtomo/sq8_g1_ts_003/sq8_g1_ts_003_0000047_6.24A.mrc	43.8234
/data/workspace/Madeleine/20250718_WT_eVLP/6.244A_relion/subtomo/sq8_g1_ts_003/sq8_g1_ts_003_0000048_6.24A.mrc	68.3566
/data/workspace/Madeleine/20250718_WT_eVLP/6.244A_relion/subtomo/sq8_g1_ts_003/sq8_g1_ts_003_0000049_6.24A.mrc	37.387
/data/workspace/Madeleine/20250718_WT_eVLP/6.244A_relion/subtomo/sq8_g1_ts_003/sq8_g1_ts_003_0000050_6.24A.mrc	23.5618
/data/workspace/Madeleine/20250718_WT_eVLP/6.244A_relion/subtomo/sq8_g1_ts_003/sq8_g1_ts_003_0000051_6.24A.mrc	23.3221
/data/workspace/Madeleine/20250718_WT_eVLP/6.244A_relion/subtomo/sq8_g1_ts_003/sq8_g1_ts_003_0000052_6.24A.mrc	13.2415
/data/workspace/Madeleine/20250718_WT_eVLP/6.244A_relion/subtomo/sq8_g1_ts_003/sq8_g1_ts_003_0000053_6.24A.mrc	18.8683
/data/workspace/Madeleine/20250718_WT_eVLP/6.244A_relion/subtomo/sq8_g1_ts_003/sq8_g1_ts_003_0000054_6.24A.mrc	18.7968
/data/workspace/Madeleine/20250718_WT_eVLP/6.244A_relion/subtomo/sq8_g1_ts_003/sq8_g1_ts_003_0000055_6.24A.mrc	8.45893
/data/workspace/Madeleine/20250718_WT_eVLP/6.244A_relion/subtomo/sq8_g1_ts_003/sq8_g1_ts_003_0000056_6.24A.mrc	55.4005
/data/workspace/Madeleine/20250718_WT_eVLP/6.244A_relion/subtomo/sq8_g1_ts_003/sq8_g1_ts_003_0000057_6.24A.mrc	24.3378
/data/workspace/Madeleine/20250718_WT_eVLP/6.244A_relion/subtomo/sq8_g1_ts_003/sq8_g1_ts_003_0000058_6.24A.mrc	53.355
/data/workspace/Madeleine/20250718_WT_eVLP/6.244A_relion/subtomo/sq8_g1_ts_003/sq8_g1_ts_003_0000059_6.24A.mrc	13.4945
/data/workspace/Madeleine/20250718_WT_eVLP/6.244A_relion/subtomo/sq8_g1_ts_003/sq8_g1_ts_003_0000060_6.24A.mrc	4.2599
/data/workspace/Madeleine/20250718_WT_eVLP/6.244A_relion/subtomo/sq8_g1_ts_003/sq8_g1_ts_003_0000061_6.24A.mrc	46.1076
/data/workspace/Madeleine/20250718_WT_eVLP/6.244A_relion/subtomo/sq8_g1_ts_003/sq8_g1_ts_003_0000062_6.24A.mrc	17.0761
/data/workspace/Madeleine/20250718_WT_eVLP/6.244A_relion/subtomo/sq8_g1_ts_003/sq8_g1_ts_003_0000063_6.24A.mrc	11.5459
/data/workspace/Madeleine/20250718_WT_eVLP/6.244A_relion/subtomo/sq8_g1_ts_003/sq8_g1_ts_003_0000064_6.24A.mrc	37.6374
/data/workspace/Madeleine/20250718_WT_eVLP/6.244A_relion/subtomo/sq8_g1_ts_003/sq8_g1_ts_003_0000065_6.24A.mrc	30.4851
/data/workspace/Madeleine/20250718_WT_eVLP/6.244A_relion/subtomo/sq8_g1_ts_003/sq8_g1_ts_003_0000066_6.24A.mrc	65.1928
/data/workspace/Madeleine/20250718_WT_eVLP/6.244A_relion/subtomo/sq8_g1_ts_003/sq8_g1_ts_003_0000067_6.24A.mrc	15.3325
/data/workspace/Madeleine/20250718_WT_eVLP/6.244A_relion/subtomo/sq8_g1_ts_003/sq8_g1_ts_003_0000068_6.24A.mrc	16.9821
/data/workspace/Madeleine/20250718_WT_eVLP/6.244A_relion/subtomo/sq8_g1_ts_003/sq8_g1_ts_003_0000069_6.24A.mrc	28.873
/data/workspace/Madeleine/20250718_WT_eVLP/6.244A_relion/subtomo/sq8_g1_ts_003/sq8_g1_ts_003_0000070_6.24A.mrc	42.6265
/data/workspace/Madeleine/20250718_WT_eVLP/6.244A_relion/subtomo/sq8_g1_ts_003/sq8_g1_ts_003_0000071_6.24A.mrc	36.0738
/data/workspace/Madeleine/20250718_WT_eVLP/6.244A_relion/subtomo/sq8_g1_ts_003/sq8_g1_ts_003_0000072_6.24A.mrc	27.1337
/data/workspace/Madeleine/20250718_WT_eVLP/6.244A_relion/subtomo/sq8_g1_ts_003/sq8_g1_ts_003_0000073_6.24A.mrc	45.147
/data/workspace/Madeleine/20250718_WT_eVLP/6.244A_relion/subtomo/sq8_g1_ts_003/sq8_g1_ts_003_0000074_6.24A.mrc	24.7317
/data/workspace/Madeleine/20250718_WT_eVLP/6.244A_relion/subtomo/sq8_g1_ts_003/sq8_g1_ts_003_0000075_6.24A.mrc	14.7313
/data/workspace/Madeleine/20250718_WT_eVLP/6.244A_relion/subtomo/sq8_g1_ts_003/sq8_g1_ts_003_0000076_6.24A.mrc	31.1323
/data/workspace/Madeleine/20250718_WT_eVLP/6.244A_relion/subtomo/sq8_g1_ts_003/sq8_g1_ts_003_0000077_6.24A.mrc	4.23316
/data/workspace/Madeleine/20250718_WT_eVLP/6.244A_relion/subtomo/sq8_g1_ts_003/sq8_g1_ts_003_0000078_6.24A.mrc	22.3396
/data/workspace/Madeleine/20250718_WT_eVLP/6.244A_relion/subtomo/sq8_g1_ts_003/sq8_g1_ts_003_0000079_6.24A.mrc	17.3628
/data/workspace/Madeleine/20250718_WT_eVLP/6.244A_relion/subtomo/sq8_g1_ts_003/sq8_g1_ts_003_0000080_6.24A.mrc	25.157
/data/workspace/Madeleine/20250718_WT_eVLP/6.244A_relion/subtomo/sq8_g1_ts_003/sq8_g1_ts_003_0000081_6.24A.mrc	63.491
/data/workspace/Madeleine/20250718_WT_eVLP/6.244A_relion/subtomo/sq8_g1_ts_003/sq8_g1_ts_003_0000082_6.24A.mrc	32.7972
/data/workspace/Madeleine/20250718_WT_eVLP/6.244A_relion/subtomo/sq8_g1_ts_003/sq8_g1_ts_003_0000083_6.24A.mrc	25.7541
/data/workspace/Madeleine/20250718_WT_eVLP/6.244A_relion/subtomo/sq8_g1_ts_003/sq8_g1_ts_003_0000084_6.24A.mrc	18.3414
/data/workspace/Madeleine/20250718_WT_eVLP/6.244A_relion/subtomo/sq8_g1_ts_003/sq8_g1_ts_003_0000085_6.24A.mrc	20.2635
/data/workspace/Madeleine/20250718_WT_eVLP/6.244A_relion/subtomo/sq8_g1_ts_003/sq8_g1_ts_003_0000086_6.24A.mrc	10.3986
/data/workspace/Madeleine/20250718_WT_eVLP/6.244A_relion/subtomo/sq8_g1_ts_003/sq8_g1_ts_003_0000087_6.24A.mrc	28.3066
/data/workspace/Madeleine/20250718_WT_eVLP/6.244A_relion/subtomo/sq8_g1_ts_003/sq8_g1_ts_003_0000088_6.24A.mrc	7.63453
/data/workspace/Madeleine/20250718_WT_eVLP/6.244A_relion/subtomo/sq8_g1_ts_003/sq8_g1_ts_003_0000089_6.24A.mrc	11.4143
/data/workspace/Madeleine/20250718_WT_eVLP/6.244A_relion/subtomo/sq8_g1_ts_003/sq8_g1_ts_003_0000090_6.24A.mrc	11.1595
/data/workspace/Madeleine/20250718_WT_eVLP/6.244A_relion/subtomo/sq8_g1_ts_003/sq8_g1_ts_003_0000091_6.24A.mrc	24.1949
/data/workspace/Madeleine/20250718_WT_eVLP/6.244A_relion/subtomo/sq8_g1_ts_003/sq8_g1_ts_003_0000092_6.24A.mrc	24.0567
/data/workspace/Madeleine/20250718_WT_eVLP/6.244A_relion/subtomo/sq8_g1_ts_004/sq8_g1_ts_004_0000000_6.24A.mrc	16.6695
/data/workspace/Madeleine/20250718_WT_eVLP/6.244A_relion/subtomo/sq8_g1_ts_004/sq8_g1_ts_004_0000001_6.24A.mrc	25.6005
/data/workspace/Madeleine/20250718_WT_eVLP/6.244A_relion/subtomo/sq8_g1_ts_004/sq8_g1_ts_004_0000002_6.24A.mrc	30.193
/data/workspace/Madeleine/20250718_WT_eVLP/6.244A_relion/subtomo/sq8_g1_ts_004/sq8_g1_ts_004_0000003_6.24A.mrc	54.3442
/data/workspace/Madeleine/20250718_WT_eVLP/6.244A_relion/subtomo/sq8_g1_ts_004/sq8_g1_ts_004_0000004_6.24A.mrc	17.7087
/data/workspace/Madeleine/20250718_WT_eVLP/6.244A_relion/subtomo/sq8_g1_ts_004/sq8_g1_ts_004_0000005_6.24A.mrc	41.0874
/data/workspace/Madeleine/20250718_WT_eVLP/6.244A_relion/subtomo/sq8_g1_ts_004/sq8_g1_ts_004_0000006_6.24A.mrc	15.2053
/data/workspace/Madeleine/20250718_WT_eVLP/6.244A_relion/subtomo/sq8_g1_ts_004/sq8_g1_ts_004_0000007_6.24A.mrc	8.6579
/data/workspace/Madeleine/20250718_WT_eVLP/6.244A_relion/subtomo/sq8_g1_ts_004/sq8_g1_ts_004_0000008_6.24A.mrc	18.9187
/data/workspace/Madeleine/20250718_WT_eVLP/6.244A_relion/subtomo/sq8_g1_ts_004/sq8_g1_ts_004_0000009_6.24A.mrc	20.1223
/data/workspace/Madeleine/20250718_WT_eVLP/6.244A_relion/subtomo/sq8_g1_ts_004/sq8_g1_ts_004_0000010_6.24A.mrc	41.1623
/data/workspace/Madeleine/20250718_WT_eVLP/6.244A_relion/subtomo/sq8_g1_ts_004/sq8_g1_ts_004_0000011_6.24A.mrc	34.0053
/data/workspace/Madeleine/20250718_WT_eVLP/6.244A_relion/subtomo/sq8_g1_ts_004/sq8_g1_ts_004_0000012_6.24A.mrc	16.1685
/data/workspace/Madeleine/20250718_WT_eVLP/6.244A_relion/subtomo/sq8_g1_ts_004/sq8_g1_ts_004_0000013_6.24A.mrc	19.0587
/data/workspace/Madeleine/20250718_WT_eVLP/6.244A_relion/subtomo/sq8_g1_ts_004/sq8_g1_ts_004_0000014_6.24A.mrc	26.9108
/data/workspace/Madeleine/20250718_WT_eVLP/6.244A_relion/subtomo/sq8_g1_ts_004/sq8_g1_ts_004_0000015_6.24A.mrc	14.4371
/data/workspace/Madeleine/20250718_WT_eVLP/6.244A_relion/subtomo/sq8_g1_ts_004/sq8_g1_ts_004_0000016_6.24A.mrc	41.2589
/data/workspace/Madeleine/20250718_WT_eVLP/6.244A_relion/subtomo/sq8_g1_ts_004/sq8_g1_ts_004_0000017_6.24A.mrc	27.9746
/data/workspace/Madeleine/20250718_WT_eVLP/6.244A_relion/subtomo/sq8_g1_ts_004/sq8_g1_ts_004_0000018_6.24A.mrc	3.03387
/data/workspace/Madeleine/20250718_WT_eVLP/6.244A_relion/subtomo/sq8_g1_ts_004/sq8_g1_ts_004_0000019_6.24A.mrc	39.6671
/data/workspace/Madeleine/20250718_WT_eVLP/6.244A_relion/subtomo/sq8_g1_ts_004/sq8_g1_ts_004_0000020_6.24A.mrc	23.7742
/data/workspace/Madeleine/20250718_WT_eVLP/6.244A_relion/subtomo/sq8_g1_ts_004/sq8_g1_ts_004_0000021_6.24A.mrc	21.6849
/data/workspace/Madeleine/20250718_WT_eVLP/6.244A_relion/subtomo/sq8_g1_ts_004/sq8_g1_ts_004_0000022_6.24A.mrc	9.88411
/data/workspace/Madeleine/20250718_WT_eVLP/6.244A_relion/subtomo/sq8_g1_ts_004/sq8_g1_ts_004_0000023_6.24A.mrc	30.3352
/data/workspace/Madeleine/20250718_WT_eVLP/6.244A_relion/subtomo/sq8_g1_ts_004/sq8_g1_ts_004_0000024_6.24A.mrc	22.8076
/data/workspace/Madeleine/20250718_WT_eVLP/6.244A_relion/subtomo/sq8_g1_ts_004/sq8_g1_ts_004_0000025_6.24A.mrc	27.5477
/data/workspace/Madeleine/20250718_WT_eVLP/6.244A_relion/subtomo/sq8_g1_ts_004/sq8_g1_ts_004_0000026_6.24A.mrc	31.0498
/data/workspace/Madeleine/20250718_WT_eVLP/6.244A_relion/subtomo/sq8_g1_ts_004/sq8_g1_ts_004_0000027_6.24A.mrc	36.6902
/data/workspace/Madeleine/20250718_WT_eVLP/6.244A_relion/subtomo/sq8_g1_ts_004/sq8_g1_ts_004_0000028_6.24A.mrc	51.4098
/data/workspace/Madeleine/20250718_WT_eVLP/6.244A_relion/subtomo/sq8_g1_ts_004/sq8_g1_ts_004_0000029_6.24A.mrc	30.9814
/data/workspace/Madeleine/20250718_WT_eVLP/6.244A_relion/subtomo/sq8_g1_ts_004/sq8_g1_ts_004_0000030_6.24A.mrc	90.3855
/data/workspace/Madeleine/20250718_WT_eVLP/6.244A_relion/subtomo/sq8_g1_ts_004/sq8_g1_ts_004_0000031_6.24A.mrc	36.0387
/data/workspace/Madeleine/20250718_WT_eVLP/6.244A_relion/subtomo/sq8_g1_ts_004/sq8_g1_ts_004_0000032_6.24A.mrc	26.2961
/data/workspace/Madeleine/20250718_WT_eVLP/6.244A_relion/subtomo/sq8_g1_ts_004/sq8_g1_ts_004_0000033_6.24A.mrc	27.5657
/data/workspace/Madeleine/20250718_WT_eVLP/6.244A_relion/subtomo/sq8_g1_ts_004/sq8_g1_ts_004_0000034_6.24A.mrc	37.4139
/data/workspace/Madeleine/20250718_WT_eVLP/6.244A_relion/subtomo/sq8_g1_ts_004/sq8_g1_ts_004_0000035_6.24A.mrc	6.48642
/data/workspace/Madeleine/20250718_WT_eVLP/6.244A_relion/subtomo/sq8_g1_ts_004/sq8_g1_ts_004_0000036_6.24A.mrc	28.2808
/data/workspace/Madeleine/20250718_WT_eVLP/6.244A_relion/subtomo/sq8_g1_ts_004/sq8_g1_ts_004_0000037_6.24A.mrc	27.8657
/data/workspace/Madeleine/20250718_WT_eVLP/6.244A_relion/subtomo/sq8_g1_ts_004/sq8_g1_ts_004_0000038_6.24A.mrc	18.4161
/data/workspace/Madeleine/20250718_WT_eVLP/6.244A_relion/subtomo/sq8_g1_ts_004/sq8_g1_ts_004_0000039_6.24A.mrc	17.0202
/data/workspace/Madeleine/20250718_WT_eVLP/6.244A_relion/subtomo/sq8_g1_ts_004/sq8_g1_ts_004_0000040_6.24A.mrc	34.9081
/data/workspace/Madeleine/20250718_WT_eVLP/6.244A_relion/subtomo/sq8_g1_ts_004/sq8_g1_ts_004_0000041_6.24A.mrc	14.0106
/data/workspace/Madeleine/20250718_WT_eVLP/6.244A_relion/subtomo/sq8_g1_ts_004/sq8_g1_ts_004_0000042_6.24A.mrc	38.7929
/data/workspace/Madeleine/20250718_WT_eVLP/6.244A_relion/subtomo/sq8_g1_ts_005/sq8_g1_ts_005_0000000_6.24A.mrc	24.5815
/data/workspace/Madeleine/20250718_WT_eVLP/6.244A_relion/subtomo/sq8_g1_ts_005/sq8_g1_ts_005_0000001_6.24A.mrc	3.72421
/data/workspace/Madeleine/20250718_WT_eVLP/6.244A_relion/subtomo/sq8_g1_ts_005/sq8_g1_ts_005_0000002_6.24A.mrc	26.7003
/data/workspace/Madeleine/20250718_WT_eVLP/6.244A_relion/subtomo/sq8_g1_ts_005/sq8_g1_ts_005_0000003_6.24A.mrc	27.4402
/data/workspace/Madeleine/20250718_WT_eVLP/6.244A_relion/subtomo/sq8_g1_ts_005/sq8_g1_ts_005_0000004_6.24A.mrc	8.29738
/data/workspace/Madeleine/20250718_WT_eVLP/6.244A_relion/subtomo/sq8_g1_ts_005/sq8_g1_ts_005_0000005_6.24A.mrc	24.2958
/data/workspace/Madeleine/20250718_WT_eVLP/6.244A_relion/subtomo/sq8_g1_ts_005/sq8_g1_ts_005_0000006_6.24A.mrc	13.5024
/data/workspace/Madeleine/20250718_WT_eVLP/6.244A_relion/subtomo/sq8_g1_ts_005/sq8_g1_ts_005_0000007_6.24A.mrc	17.198
/data/workspace/Madeleine/20250718_WT_eVLP/6.244A_relion/subtomo/sq8_g1_ts_005/sq8_g1_ts_005_0000008_6.24A.mrc	15.3153
/data/workspace/Madeleine/20250718_WT_eVLP/6.244A_relion/subtomo/sq8_g1_ts_005/sq8_g1_ts_005_0000009_6.24A.mrc	84.0585
/data/workspace/Madeleine/20250718_WT_eVLP/6.244A_relion/subtomo/sq8_g1_ts_005/sq8_g1_ts_005_0000010_6.24A.mrc	26.5586
/data/workspace/Madeleine/20250718_WT_eVLP/6.244A_relion/subtomo/sq8_g1_ts_005/sq8_g1_ts_005_0000011_6.24A.mrc	8.35467
/data/workspace/Madeleine/20250718_WT_eVLP/6.244A_relion/subtomo/sq8_g1_ts_005/sq8_g1_ts_005_0000012_6.24A.mrc	23.6556
/data/workspace/Madeleine/20250718_WT_eVLP/6.244A_relion/subtomo/sq8_g1_ts_005/sq8_g1_ts_005_0000013_6.24A.mrc	37.7885
/data/workspace/Madeleine/20250718_WT_eVLP/6.244A_relion/subtomo/sq8_g1_ts_005/sq8_g1_ts_005_0000014_6.24A.mrc	19.1153
/data/workspace/Madeleine/20250718_WT_eVLP/6.244A_relion/subtomo/sq8_g1_ts_006/sq8_g1_ts_006_0000000_6.24A.mrc	5.74606
/data/workspace/Madeleine/20250718_WT_eVLP/6.244A_relion/subtomo/sq8_g1_ts_006/sq8_g1_ts_006_0000001_6.24A.mrc	12.2799
/data/workspace/Madeleine/20250718_WT_eVLP/6.244A_relion/subtomo/sq8_g1_ts_006/sq8_g1_ts_006_0000002_6.24A.mrc	59.1212
/data/workspace/Madeleine/20250718_WT_eVLP/6.244A_relion/subtomo/sq8_g1_ts_006/sq8_g1_ts_006_0000003_6.24A.mrc	45.1577
/data/workspace/Madeleine/20250718_WT_eVLP/6.244A_relion/subtomo/sq8_g1_ts_006/sq8_g1_ts_006_0000004_6.24A.mrc	16.0657
/data/workspace/Madeleine/20250718_WT_eVLP/6.244A_relion/subtomo/sq8_g1_ts_006/sq8_g1_ts_006_0000005_6.24A.mrc	30.4945
/data/workspace/Madeleine/20250718_WT_eVLP/6.244A_relion/subtomo/sq8_g1_ts_006/sq8_g1_ts_006_0000006_6.24A.mrc	49.5854
/data/workspace/Madeleine/20250718_WT_eVLP/6.244A_relion/subtomo/sq8_g1_ts_006/sq8_g1_ts_006_0000007_6.24A.mrc	3.61238
/data/workspace/Madeleine/20250718_WT_eVLP/6.244A_relion/subtomo/sq8_g1_ts_006/sq8_g1_ts_006_0000008_6.24A.mrc	48.407
/data/workspace/Madeleine/20250718_WT_eVLP/6.244A_relion/subtomo/sq8_g1_ts_006/sq8_g1_ts_006_0000009_6.24A.mrc	6.24218
/data/workspace/Madeleine/20250718_WT_eVLP/6.244A_relion/subtomo/sq8_g1_ts_007/sq8_g1_ts_007_0000000_6.24A.mrc	26.3717
/data/workspace/Madeleine/20250718_WT_eVLP/6.244A_relion/subtomo/sq8_g1_ts_007/sq8_g1_ts_007_0000001_6.24A.mrc	17.6696
/data/workspace/Madeleine/20250718_WT_eVLP/6.244A_relion/subtomo/sq8_g1_ts_007/sq8_g1_ts_007_0000002_6.24A.mrc	11.3172
/data/workspace/Madeleine/20250718_WT_eVLP/6.244A_relion/subtomo/sq8_g1_ts_007/sq8_g1_ts_007_0000003_6.24A.mrc	10.9143
/data/workspace/Madeleine/20250718_WT_eVLP/6.244A_relion/subtomo/sq8_g1_ts_007/sq8_g1_ts_007_0000004_6.24A.mrc	7.69834
/data/workspace/Madeleine/20250718_WT_eVLP/6.244A_relion/subtomo/sq8_g1_ts_007/sq8_g1_ts_007_0000005_6.24A.mrc	36.1867
/data/workspace/Madeleine/20250718_WT_eVLP/6.244A_relion/subtomo/sq8_g1_ts_007/sq8_g1_ts_007_0000006_6.24A.mrc	6.13581
/data/workspace/Madeleine/20250718_WT_eVLP/6.244A_relion/subtomo/sq8_g1_ts_007/sq8_g1_ts_007_0000007_6.24A.mrc	16.5597
/data/workspace/Madeleine/20250718_WT_eVLP/6.244A_relion/subtomo/sq8_g1_ts_008/sq8_g1_ts_008_0000000_6.24A.mrc	5.7588
/data/workspace/Madeleine/20250718_WT_eVLP/6.244A_relion/subtomo/sq8_g1_ts_008/sq8_g1_ts_008_0000001_6.24A.mrc	20.8152
/data/workspace/Madeleine/20250718_WT_eVLP/6.244A_relion/subtomo/sq8_g1_ts_008/sq8_g1_ts_008_0000002_6.24A.mrc	50.5627
/data/workspace/Madeleine/20250718_WT_eVLP/6.244A_relion/subtomo/sq8_g1_ts_008/sq8_g1_ts_008_0000003_6.24A.mrc	50.4329
/data/workspace/Madeleine/20250718_WT_eVLP/6.244A_relion/subtomo/sq8_g1_ts_008/sq8_g1_ts_008_0000004_6.24A.mrc	12.4944
/data/workspace/Madeleine/20250718_WT_eVLP/6.244A_relion/subtomo/sq8_g1_ts_008/sq8_g1_ts_008_0000005_6.24A.mrc	34.1768
/data/workspace/Madeleine/20250718_WT_eVLP/6.244A_relion/subtomo/sq8_g1_ts_008/sq8_g1_ts_008_0000006_6.24A.mrc	29.1516
/data/workspace/Madeleine/20250718_WT_eVLP/6.244A_relion/subtomo/sq8_g1_ts_008/sq8_g1_ts_008_0000007_6.24A.mrc	30.2685
/data/workspace/Madeleine/20250718_WT_eVLP/6.244A_relion/subtomo/sq8_g1_ts_008/sq8_g1_ts_008_0000008_6.24A.mrc	13.7583
/data/workspace/Madeleine/20250718_WT_eVLP/6.244A_relion/subtomo/sq8_g1_ts_008/sq8_g1_ts_008_0000009_6.24A.mrc	16.5679
/data/workspace/Madeleine/20250718_WT_eVLP/6.244A_relion/subtomo/sq8_g1_ts_008/sq8_g1_ts_008_0000010_6.24A.mrc	67.6619
/data/workspace/Madeleine/20250718_WT_eVLP/6.244A_relion/subtomo/sq8_g1_ts_008/sq8_g1_ts_008_0000011_6.24A.mrc	39.1207
/data/workspace/Madeleine/20250718_WT_eVLP/6.244A_relion/subtomo/sq8_g1_ts_008/sq8_g1_ts_008_0000012_6.24A.mrc	74.3375
/data/workspace/Madeleine/20250718_WT_eVLP/6.244A_relion/subtomo/sq8_g1_ts_008/sq8_g1_ts_008_0000013_6.24A.mrc	18.3934
/data/workspace/Madeleine/20250718_WT_eVLP/6.244A_relion/subtomo/sq8_g1_ts_008/sq8_g1_ts_008_0000014_6.24A.mrc	22.4429
/data/workspace/Madeleine/20250718_WT_eVLP/6.244A_relion/subtomo/sq8_g1_ts_008/sq8_g1_ts_008_0000015_6.24A.mrc	13.8716
/data/workspace/Madeleine/20250718_WT_eVLP/6.244A_relion/subtomo/sq8_g1_ts_008/sq8_g1_ts_008_0000016_6.24A.mrc	17.6564
/data/workspace/Madeleine/20250718_WT_eVLP/6.244A_relion/subtomo/sq8_g1_ts_008/sq8_g1_ts_008_0000017_6.24A.mrc	22.982
/data/workspace/Madeleine/20250718_WT_eVLP/6.244A_relion/subtomo/sq8_g1_ts_008/sq8_g1_ts_008_0000018_6.24A.mrc	51.3967
/data/workspace/Madeleine/20250718_WT_eVLP/6.244A_relion/subtomo/sq8_g1_ts_008/sq8_g1_ts_008_0000019_6.24A.mrc	15.1714
/data/workspace/Madeleine/20250718_WT_eVLP/6.244A_relion/subtomo/sq8_g1_ts_008/sq8_g1_ts_008_0000020_6.24A.mrc	43.0905
/data/workspace/Madeleine/20250718_WT_eVLP/6.244A_relion/subtomo/sq8_g1_ts_008/sq8_g1_ts_008_0000021_6.24A.mrc	29.055
/data/workspace/Madeleine/20250718_WT_eVLP/6.244A_relion/subtomo/sq8_g1_ts_008/sq8_g1_ts_008_0000022_6.24A.mrc	10.9218
/data/workspace/Madeleine/20250718_WT_eVLP/6.244A_relion/subtomo/sq8_g1_ts_008/sq8_g1_ts_008_0000023_6.24A.mrc	14.0649
/data/workspace/Madeleine/20250718_WT_eVLP/6.244A_relion/subtomo/sq8_g1_ts_008/sq8_g1_ts_008_0000024_6.24A.mrc	47.8021
/data/workspace/Madeleine/20250718_WT_eVLP/6.244A_relion/subtomo/sq8_g1_ts_008/sq8_g1_ts_008_0000025_6.24A.mrc	19.2726
/data/workspace/Madeleine/20250718_WT_eVLP/6.244A_relion/subtomo/sq8_g1_ts_008/sq8_g1_ts_008_0000026_6.24A.mrc	51.4273
/data/workspace/Madeleine/20250718_WT_eVLP/6.244A_relion/subtomo/sq8_g1_ts_008/sq8_g1_ts_008_0000027_6.24A.mrc	22.7802
/data/workspace/Madeleine/20250718_WT_eVLP/6.244A_relion/subtomo/sq8_g1_ts_008/sq8_g1_ts_008_0000028_6.24A.mrc	18.6727
/data/workspace/Madeleine/20250718_WT_eVLP/6.244A_relion/subtomo/sq8_g1_ts_008/sq8_g1_ts_008_0000029_6.24A.mrc	35.0154
/data/workspace/Madeleine/20250718_WT_eVLP/6.244A_relion/subtomo/sq8_g1_ts_008/sq8_g1_ts_008_0000030_6.24A.mrc	44.6347
/data/workspace/Madeleine/20250718_WT_eVLP/6.244A_relion/subtomo/sq8_g1_ts_008/sq8_g1_ts_008_0000031_6.24A.mrc	21.0027
/data/workspace/Madeleine/20250718_WT_eVLP/6.244A_relion/subtomo/sq8_g1_ts_008/sq8_g1_ts_008_0000032_6.24A.mrc	23.8983
/data/workspace/Madeleine/20250718_WT_eVLP/6.244A_relion/subtomo/sq8_g1_ts_008/sq8_g1_ts_008_0000033_6.24A.mrc	4.89931
/data/workspace/Madeleine/20250718_WT_eVLP/6.244A_relion/subtomo/sq8_g1_ts_008/sq8_g1_ts_008_0000034_6.24A.mrc	31.1991
/data/workspace/Madeleine/20250718_WT_eVLP/6.244A_relion/subtomo/sq8_g1_ts_008/sq8_g1_ts_008_0000035_6.24A.mrc	16.4721
/data/workspace/Madeleine/20250718_WT_eVLP/6.244A_relion/subtomo/sq8_g1_ts_008/sq8_g1_ts_008_0000036_6.24A.mrc	26.6028
/data/workspace/Madeleine/20250718_WT_eVLP/6.244A_relion/subtomo/sq8_g1_ts_008/sq8_g1_ts_008_0000037_6.24A.mrc	40.8163
/data/workspace/Madeleine/20250718_WT_eVLP/6.244A_relion/subtomo/sq8_g1_ts_008/sq8_g1_ts_008_0000038_6.24A.mrc	27.4319
/data/workspace/Madeleine/20250718_WT_eVLP/6.244A_relion/subtomo/sq8_g1_ts_008/sq8_g1_ts_008_0000039_6.24A.mrc	58.4466
/data/workspace/Madeleine/20250718_WT_eVLP/6.244A_relion/subtomo/sq8_g1_ts_008/sq8_g1_ts_008_0000040_6.24A.mrc	58.5952
/data/workspace/Madeleine/20250718_WT_eVLP/6.244A_relion/subtomo/sq8_g1_ts_008/sq8_g1_ts_008_0000041_6.24A.mrc	13.7653
/data/workspace/Madeleine/20250718_WT_eVLP/6.244A_relion/subtomo/sq8_g1_ts_008/sq8_g1_ts_008_0000042_6.24A.mrc	25.4092
/data/workspace/Madeleine/20250718_WT_eVLP/6.244A_relion/subtomo/sq8_g1_ts_008/sq8_g1_ts_008_0000043_6.24A.mrc	3.56382
/data/workspace/Madeleine/20250718_WT_eVLP/6.244A_relion/subtomo/sq8_g1_ts_008/sq8_g1_ts_008_0000044_6.24A.mrc	42.4409
/data/workspace/Madeleine/20250718_WT_eVLP/6.244A_relion/subtomo/sq8_g1_ts_008/sq8_g1_ts_008_0000045_6.24A.mrc	16.6175
/data/workspace/Madeleine/20250718_WT_eVLP/6.244A_relion/subtomo/sq8_g1_ts_008/sq8_g1_ts_008_0000046_6.24A.mrc	37.159
/data/workspace/Madeleine/20250718_WT_eVLP/6.244A_relion/subtomo/sq8_g1_ts_008/sq8_g1_ts_008_0000047_6.24A.mrc	59.1915
/data/workspace/Madeleine/20250718_WT_eVLP/6.244A_relion/subtomo/sq8_g1_ts_008/sq8_g1_ts_008_0000048_6.24A.mrc	22.8684
/data/workspace/Madeleine/20250718_WT_eVLP/6.244A_relion/subtomo/sq8_g1_ts_008/sq8_g1_ts_008_0000049_6.24A.mrc	11.219
/data/workspace/Madeleine/20250718_WT_eVLP/6.244A_relion/subtomo/sq8_g1_ts_008/sq8_g1_ts_008_0000050_6.24A.mrc	58.4387
/data/workspace/Madeleine/20250718_WT_eVLP/6.244A_relion/subtomo/sq8_g1_ts_008/sq8_g1_ts_008_0000051_6.24A.mrc	47.2672
/data/workspace/Madeleine/20250718_WT_eVLP/6.244A_relion/subtomo/sq8_g1_ts_008/sq8_g1_ts_008_0000052_6.24A.mrc	14.4694
/data/workspace/Madeleine/20250718_WT_eVLP/6.244A_relion/subtomo/sq8_g1_ts_008/sq8_g1_ts_008_0000053_6.24A.mrc	48.1873
/data/workspace/Madeleine/20250718_WT_eVLP/6.244A_relion/subtomo/sq8_g1_ts_008/sq8_g1_ts_008_0000054_6.24A.mrc	23.3363
/data/workspace/Madeleine/20250718_WT_eVLP/6.244A_relion/subtomo/sq8_g1_ts_008/sq8_g1_ts_008_0000055_6.24A.mrc	13.9375
/data/workspace/Madeleine/20250718_WT_eVLP/6.244A_relion/subtomo/sq8_g1_ts_008/sq8_g1_ts_008_0000056_6.24A.mrc	25.3681
/data/workspace/Madeleine/20250718_WT_eVLP/6.244A_relion/subtomo/sq8_g1_ts_008/sq8_g1_ts_008_0000057_6.24A.mrc	25.9014
/data/workspace/Madeleine/20250718_WT_eVLP/6.244A_relion/subtomo/sq8_g1_ts_008/sq8_g1_ts_008_0000058_6.24A.mrc	30.2473
/data/workspace/Madeleine/20250718_WT_eVLP/6.244A_relion/subtomo/sq8_g1_ts_008/sq8_g1_ts_008_0000059_6.24A.mrc	9.75355
/data/workspace/Madeleine/20250718_WT_eVLP/6.244A_relion/subtomo/sq8_g1_ts_008/sq8_g1_ts_008_0000060_6.24A.mrc	39.7005
/data/workspace/Madeleine/20250718_WT_eVLP/6.244A_relion/subtomo/sq8_g1_ts_008/sq8_g1_ts_008_0000061_6.24A.mrc	0.990879
/data/workspace/Madeleine/20250718_WT_eVLP/6.244A_relion/subtomo/sq8_g1_ts_008/sq8_g1_ts_008_0000062_6.24A.mrc	9.28145
/data/workspace/Madeleine/20250718_WT_eVLP/6.244A_relion/subtomo/sq8_g1_ts_008/sq8_g1_ts_008_0000063_6.24A.mrc	24.3397
/data/workspace/Madeleine/20250718_WT_eVLP/6.244A_relion/subtomo/sq8_g1_ts_008/sq8_g1_ts_008_0000064_6.24A.mrc	35.8918
/data/workspace/Madeleine/20250718_WT_eVLP/6.244A_relion/subtomo/sq8_g1_ts_008/sq8_g1_ts_008_0000065_6.24A.mrc	79.0385
/data/workspace/Madeleine/20250718_WT_eVLP/6.244A_relion/subtomo/sq8_g1_ts_008/sq8_g1_ts_008_0000066_6.24A.mrc	58.1544
/data/workspace/Madeleine/20250718_WT_eVLP/6.244A_relion/subtomo/sq8_g1_ts_008/sq8_g1_ts_008_0000067_6.24A.mrc	81.4346
/data/workspace/Madeleine/20250718_WT_eVLP/6.244A_relion/subtomo/sq8_g1_ts_008/sq8_g1_ts_008_0000068_6.24A.mrc	23.0893
/data/workspace/Madeleine/20250718_WT_eVLP/6.244A_relion/subtomo/sq8_g1_ts_008/sq8_g1_ts_008_0000069_6.24A.mrc	17.2624
/data/workspace/Madeleine/20250718_WT_eVLP/6.244A_relion/subtomo/sq8_g1_ts_008/sq8_g1_ts_008_0000070_6.24A.mrc	22.6923
/data/workspace/Madeleine/20250718_WT_eVLP/6.244A_relion/subtomo/sq8_g1_ts_008/sq8_g1_ts_008_0000071_6.24A.mrc	38.4144
/data/workspace/Madeleine/20250718_WT_eVLP/6.244A_relion/subtomo/sq8_g1_ts_008/sq8_g1_ts_008_0000072_6.24A.mrc	36.0715
/data/workspace/Madeleine/20250718_WT_eVLP/6.244A_relion/subtomo/sq8_g1_ts_008/sq8_g1_ts_008_0000073_6.24A.mrc	7.59901
/data/workspace/Madeleine/20250718_WT_eVLP/6.244A_relion/subtomo/sq8_g1_ts_008/sq8_g1_ts_008_0000074_6.24A.mrc	11.0387
/data/workspace/Madeleine/20250718_WT_eVLP/6.244A_relion/subtomo/sq8_g1_ts_008/sq8_g1_ts_008_0000075_6.24A.mrc	19.7904
/data/workspace/Madeleine/20250718_WT_eVLP/6.244A_relion/subtomo/sq8_g1_ts_008/sq8_g1_ts_008_0000076_6.24A.mrc	18.2161
/data/workspace/Madeleine/20250718_WT_eVLP/6.244A_relion/subtomo/sq8_g1_ts_008/sq8_g1_ts_008_0000077_6.24A.mrc	70.6017
/data/workspace/Madeleine/20250718_WT_eVLP/6.244A_relion/subtomo/sq8_g1_ts_008/sq8_g1_ts_008_0000078_6.24A.mrc	28.034
/data/workspace/Madeleine/20250718_WT_eVLP/6.244A_relion/subtomo/sq8_g1_ts_008/sq8_g1_ts_008_0000079_6.24A.mrc	46.2661
/data/workspace/Madeleine/20250718_WT_eVLP/6.244A_relion/subtomo/sq8_g1_ts_008/sq8_g1_ts_008_0000080_6.24A.mrc	11.111
/data/workspace/Madeleine/20250718_WT_eVLP/6.244A_relion/subtomo/sq8_g1_ts_008/sq8_g1_ts_008_0000081_6.24A.mrc	19.7791
/data/workspace/Madeleine/20250718_WT_eVLP/6.244A_relion/subtomo/sq8_g1_ts_008/sq8_g1_ts_008_0000082_6.24A.mrc	27.368
/data/workspace/Madeleine/20250718_WT_eVLP/6.244A_relion/subtomo/sq8_g1_ts_008/sq8_g1_ts_008_0000083_6.24A.mrc	34.9097
/data/workspace/Madeleine/20250718_WT_eVLP/6.244A_relion/subtomo/sq8_g1_ts_008/sq8_g1_ts_008_0000084_6.24A.mrc	32.3678
/data/workspace/Madeleine/20250718_WT_eVLP/6.244A_relion/subtomo/sq8_g1_ts_008/sq8_g1_ts_008_0000085_6.24A.mrc	13.9755
/data/workspace/Madeleine/20250718_WT_eVLP/6.244A_relion/subtomo/sq8_g1_ts_008/sq8_g1_ts_008_0000086_6.24A.mrc	19.0604
/data/workspace/Madeleine/20250718_WT_eVLP/6.244A_relion/subtomo/sq8_g1_ts_008/sq8_g1_ts_008_0000087_6.24A.mrc	3.19516
/data/workspace/Madeleine/20250718_WT_eVLP/6.244A_relion/subtomo/sq8_g1_ts_008/sq8_g1_ts_008_0000088_6.24A.mrc	14.983
/data/workspace/Madeleine/20250718_WT_eVLP/6.244A_relion/subtomo/sq8_g1_ts_008/sq8_g1_ts_008_0000089_6.24A.mrc	55.8935
/data/workspace/Madeleine/20250718_WT_eVLP/6.244A_relion/subtomo/sq8_g1_ts_008/sq8_g1_ts_008_0000090_6.24A.mrc	45.0395
/data/workspace/Madeleine/20250718_WT_eVLP/6.244A_relion/subtomo/sq8_g1_ts_009/sq8_g1_ts_009_0000000_6.24A.mrc	30.6771
/data/workspace/Madeleine/20250718_WT_eVLP/6.244A_relion/subtomo/sq8_g1_ts_009/sq8_g1_ts_009_0000001_6.24A.mrc	36.2076
/data/workspace/Madeleine/20250718_WT_eVLP/6.244A_relion/subtomo/sq8_g1_ts_009/sq8_g1_ts_009_0000002_6.24A.mrc	43.1739
/data/workspace/Madeleine/20250718_WT_eVLP/6.244A_relion/subtomo/sq8_g1_ts_009/sq8_g1_ts_009_0000003_6.24A.mrc	39.8396
/data/workspace/Madeleine/20250718_WT_eVLP/6.244A_relion/subtomo/sq8_g1_ts_009/sq8_g1_ts_009_0000004_6.24A.mrc	50.8756
/data/workspace/Madeleine/20250718_WT_eVLP/6.244A_relion/subtomo/sq8_g1_ts_009/sq8_g1_ts_009_0000005_6.24A.mrc	66.107
/data/workspace/Madeleine/20250718_WT_eVLP/6.244A_relion/subtomo/sq8_g1_ts_009/sq8_g1_ts_009_0000006_6.24A.mrc	18.493
/data/workspace/Madeleine/20250718_WT_eVLP/6.244A_relion/subtomo/sq8_g1_ts_009/sq8_g1_ts_009_0000007_6.24A.mrc	4.48459
/data/workspace/Madeleine/20250718_WT_eVLP/6.244A_relion/subtomo/sq8_g1_ts_009/sq8_g1_ts_009_0000008_6.24A.mrc	31.1716
/data/workspace/Madeleine/20250718_WT_eVLP/6.244A_relion/subtomo/sq8_g1_ts_009/sq8_g1_ts_009_0000009_6.24A.mrc	9.91975
/data/workspace/Madeleine/20250718_WT_eVLP/6.244A_relion/subtomo/sq8_g1_ts_009/sq8_g1_ts_009_0000010_6.24A.mrc	6.51684
/data/workspace/Madeleine/20250718_WT_eVLP/6.244A_relion/subtomo/sq8_g1_ts_009/sq8_g1_ts_009_0000011_6.24A.mrc	40.7346
/data/workspace/Madeleine/20250718_WT_eVLP/6.244A_relion/subtomo/sq8_g1_ts_009/sq8_g1_ts_009_0000012_6.24A.mrc	12.1914
/data/workspace/Madeleine/20250718_WT_eVLP/6.244A_relion/subtomo/sq8_g1_ts_009/sq8_g1_ts_009_0000013_6.24A.mrc	53.5048
/data/workspace/Madeleine/20250718_WT_eVLP/6.244A_relion/subtomo/sq8_g1_ts_009/sq8_g1_ts_009_0000014_6.24A.mrc	33.8738
/data/workspace/Madeleine/20250718_WT_eVLP/6.244A_relion/subtomo/sq8_g1_ts_009/sq8_g1_ts_009_0000015_6.24A.mrc	17.5084
/data/workspace/Madeleine/20250718_WT_eVLP/6.244A_relion/subtomo/sq8_g1_ts_009/sq8_g1_ts_009_0000016_6.24A.mrc	21.3849
/data/workspace/Madeleine/20250718_WT_eVLP/6.244A_relion/subtomo/sq8_g1_ts_009/sq8_g1_ts_009_0000017_6.24A.mrc	20.3986
/data/workspace/Madeleine/20250718_WT_eVLP/6.244A_relion/subtomo/sq8_g1_ts_009/sq8_g1_ts_009_0000018_6.24A.mrc	4.81014
/data/workspace/Madeleine/20250718_WT_eVLP/6.244A_relion/subtomo/sq8_g1_ts_009/sq8_g1_ts_009_0000019_6.24A.mrc	26.6819
/data/workspace/Madeleine/20250718_WT_eVLP/6.244A_relion/subtomo/sq8_g1_ts_009/sq8_g1_ts_009_0000020_6.24A.mrc	13.463
/data/workspace/Madeleine/20250718_WT_eVLP/6.244A_relion/subtomo/sq8_g1_ts_009/sq8_g1_ts_009_0000021_6.24A.mrc	23.7999
/data/workspace/Madeleine/20250718_WT_eVLP/6.244A_relion/subtomo/sq8_g1_ts_009/sq8_g1_ts_009_0000022_6.24A.mrc	20.6884
/data/workspace/Madeleine/20250718_WT_eVLP/6.244A_relion/subtomo/sq8_g1_ts_009/sq8_g1_ts_009_0000023_6.24A.mrc	68.0289
/data/workspace/Madeleine/20250718_WT_eVLP/6.244A_relion/subtomo/sq8_g1_ts_009/sq8_g1_ts_009_0000024_6.24A.mrc	73.3726
/data/workspace/Madeleine/20250718_WT_eVLP/6.244A_relion/subtomo/sq8_g1_ts_009/sq8_g1_ts_009_0000025_6.24A.mrc	17.8768
/data/workspace/Madeleine/20250718_WT_eVLP/6.244A_relion/subtomo/sq8_g1_ts_009/sq8_g1_ts_009_0000026_6.24A.mrc	7.69607
/data/workspace/Madeleine/20250718_WT_eVLP/6.244A_relion/subtomo/sq8_g1_ts_009/sq8_g1_ts_009_0000027_6.24A.mrc	43.9583
/data/workspace/Madeleine/20250718_WT_eVLP/6.244A_relion/subtomo/sq8_g1_ts_009/sq8_g1_ts_009_0000028_6.24A.mrc	28.0377
/data/workspace/Madeleine/20250718_WT_eVLP/6.244A_relion/subtomo/sq8_g1_ts_009/sq8_g1_ts_009_0000029_6.24A.mrc	72.8083
/data/workspace/Madeleine/20250718_WT_eVLP/6.244A_relion/subtomo/sq8_g1_ts_009/sq8_g1_ts_009_0000030_6.24A.mrc	45.2241
/data/workspace/Madeleine/20250718_WT_eVLP/6.244A_relion/subtomo/sq8_g1_ts_009/sq8_g1_ts_009_0000031_6.24A.mrc	48.0554
/data/workspace/Madeleine/20250718_WT_eVLP/6.244A_relion/subtomo/sq8_g1_ts_009/sq8_g1_ts_009_0000032_6.24A.mrc	39.96
/data/workspace/Madeleine/20250718_WT_eVLP/6.244A_relion/subtomo/sq8_g1_ts_009/sq8_g1_ts_009_0000033_6.24A.mrc	20.0795
/data/workspace/Madeleine/20250718_WT_eVLP/6.244A_relion/subtomo/sq8_g1_ts_009/sq8_g1_ts_009_0000034_6.24A.mrc	42.9517
/data/workspace/Madeleine/20250718_WT_eVLP/6.244A_relion/subtomo/sq8_g1_ts_009/sq8_g1_ts_009_0000035_6.24A.mrc	29.9936
/data/workspace/Madeleine/20250718_WT_eVLP/6.244A_relion/subtomo/sq8_g1_ts_009/sq8_g1_ts_009_0000036_6.24A.mrc	6.72535
/data/workspace/Madeleine/20250718_WT_eVLP/6.244A_relion/subtomo/sq8_g1_ts_009/sq8_g1_ts_009_0000037_6.24A.mrc	36.9176
/data/workspace/Madeleine/20250718_WT_eVLP/6.244A_relion/subtomo/sq8_g1_ts_009/sq8_g1_ts_009_0000038_6.24A.mrc	5.26104
/data/workspace/Madeleine/20250718_WT_eVLP/6.244A_relion/subtomo/sq8_g1_ts_009/sq8_g1_ts_009_0000039_6.24A.mrc	36.6346
/data/workspace/Madeleine/20250718_WT_eVLP/6.244A_relion/subtomo/sq8_g1_ts_009/sq8_g1_ts_009_0000040_6.24A.mrc	15.4624
/data/workspace/Madeleine/20250718_WT_eVLP/6.244A_relion/subtomo/sq8_g1_ts_009/sq8_g1_ts_009_0000041_6.24A.mrc	58.3102
/data/workspace/Madeleine/20250718_WT_eVLP/6.244A_relion/subtomo/sq8_g1_ts_009/sq8_g1_ts_009_0000042_6.24A.mrc	20.2979
/data/workspace/Madeleine/20250718_WT_eVLP/6.244A_relion/subtomo/sq8_g1_ts_009/sq8_g1_ts_009_0000043_6.24A.mrc	47.8137
/data/workspace/Madeleine/20250718_WT_eVLP/6.244A_relion/subtomo/sq8_g1_ts_009/sq8_g1_ts_009_0000044_6.24A.mrc	61.5265
/data/workspace/Madeleine/20250718_WT_eVLP/6.244A_relion/subtomo/sq8_g1_ts_009/sq8_g1_ts_009_0000045_6.24A.mrc	9.00873
/data/workspace/Madeleine/20250718_WT_eVLP/6.244A_relion/subtomo/sq8_g1_ts_009/sq8_g1_ts_009_0000046_6.24A.mrc	22.8546
/data/workspace/Madeleine/20250718_WT_eVLP/6.244A_relion/subtomo/sq8_g1_ts_009/sq8_g1_ts_009_0000047_6.24A.mrc	27.8062
/data/workspace/Madeleine/20250718_WT_eVLP/6.244A_relion/subtomo/sq8_g1_ts_009/sq8_g1_ts_009_0000048_6.24A.mrc	27.338
/data/workspace/Madeleine/20250718_WT_eVLP/6.244A_relion/subtomo/sq8_g1_ts_009/sq8_g1_ts_009_0000049_6.24A.mrc	1.48285
/data/workspace/Madeleine/20250718_WT_eVLP/6.244A_relion/subtomo/sq8_g1_ts_009/sq8_g1_ts_009_0000050_6.24A.mrc	40.2215
/data/workspace/Madeleine/20250718_WT_eVLP/6.244A_relion/subtomo/sq8_g1_ts_009/sq8_g1_ts_009_0000051_6.24A.mrc	22.1384
/data/workspace/Madeleine/20250718_WT_eVLP/6.244A_relion/subtomo/sq8_g1_ts_009/sq8_g1_ts_009_0000052_6.24A.mrc	28.2684
/data/workspace/Madeleine/20250718_WT_eVLP/6.244A_relion/subtomo/sq8_g1_ts_009/sq8_g1_ts_009_0000053_6.24A.mrc	58.0876
/data/workspace/Madeleine/20250718_WT_eVLP/6.244A_relion/subtomo/sq8_g1_ts_009/sq8_g1_ts_009_0000054_6.24A.mrc	16.4658
/data/workspace/Madeleine/20250718_WT_eVLP/6.244A_relion/subtomo/sq8_g1_ts_009/sq8_g1_ts_009_0000055_6.24A.mrc	28.4638
/data/workspace/Madeleine/20250718_WT_eVLP/6.244A_relion/subtomo/sq8_g1_ts_009/sq8_g1_ts_009_0000056_6.24A.mrc	23.2489
/data/workspace/Madeleine/20250718_WT_eVLP/6.244A_relion/subtomo/sq8_g1_ts_009/sq8_g1_ts_009_0000057_6.24A.mrc	26.1708
/data/workspace/Madeleine/20250718_WT_eVLP/6.244A_relion/subtomo/sq8_g1_ts_009/sq8_g1_ts_009_0000058_6.24A.mrc	28.6185
/data/workspace/Madeleine/20250718_WT_eVLP/6.244A_relion/subtomo/sq8_g1_ts_009/sq8_g1_ts_009_0000059_6.24A.mrc	11.1874
/data/workspace/Madeleine/20250718_WT_eVLP/6.244A_relion/subtomo/sq8_g1_ts_009/sq8_g1_ts_009_0000060_6.24A.mrc	10.8176
/data/workspace/Madeleine/20250718_WT_eVLP/6.244A_relion/subtomo/sq8_g1_ts_009/sq8_g1_ts_009_0000061_6.24A.mrc	46.8052
/data/workspace/Madeleine/20250718_WT_eVLP/6.244A_relion/subtomo/sq8_g1_ts_009/sq8_g1_ts_009_0000062_6.24A.mrc	27.867
/data/workspace/Madeleine/20250718_WT_eVLP/6.244A_relion/subtomo/sq8_g1_ts_009/sq8_g1_ts_009_0000063_6.24A.mrc	27.145
/data/workspace/Madeleine/20250718_WT_eVLP/6.244A_relion/subtomo/sq8_g1_ts_009/sq8_g1_ts_009_0000064_6.24A.mrc	22.6453
/data/workspace/Madeleine/20250718_WT_eVLP/6.244A_relion/subtomo/sq8_g1_ts_009/sq8_g1_ts_009_0000065_6.24A.mrc	45.911
/data/workspace/Madeleine/20250718_WT_eVLP/6.244A_relion/subtomo/sq8_g1_ts_009/sq8_g1_ts_009_0000066_6.24A.mrc	32.9063
/data/workspace/Madeleine/20250718_WT_eVLP/6.244A_relion/subtomo/sq8_g1_ts_009/sq8_g1_ts_009_0000067_6.24A.mrc	23.5831
/data/workspace/Madeleine/20250718_WT_eVLP/6.244A_relion/subtomo/sq8_g1_ts_009/sq8_g1_ts_009_0000068_6.24A.mrc	41.2085
/data/workspace/Madeleine/20250718_WT_eVLP/6.244A_relion/subtomo/sq8_g1_ts_009/sq8_g1_ts_009_0000069_6.24A.mrc	11.4855
/data/workspace/Madeleine/20250718_WT_eVLP/6.244A_relion/subtomo/sq8_g1_ts_009/sq8_g1_ts_009_0000070_6.24A.mrc	20.4067
/data/workspace/Madeleine/20250718_WT_eVLP/6.244A_relion/subtomo/sq8_g1_ts_009/sq8_g1_ts_009_0000071_6.24A.mrc	12.8341
/data/workspace/Madeleine/20250718_WT_eVLP/6.244A_relion/subtomo/sq8_g1_ts_009/sq8_g1_ts_009_0000072_6.24A.mrc	35.4443
/data/workspace/Madeleine/20250718_WT_eVLP/6.244A_relion/subtomo/sq8_g1_ts_009/sq8_g1_ts_009_0000073_6.24A.mrc	37.8962
/data/workspace/Madeleine/20250718_WT_eVLP/6.244A_relion/subtomo/sq8_g1_ts_009/sq8_g1_ts_009_0000074_6.24A.mrc	27.4422
/data/workspace/Madeleine/20250718_WT_eVLP/6.244A_relion/subtomo/sq8_g1_ts_009/sq8_g1_ts_009_0000075_6.24A.mrc	2.23512
/data/workspace/Madeleine/20250718_WT_eVLP/6.244A_relion/subtomo/sq8_g1_ts_009/sq8_g1_ts_009_0000076_6.24A.mrc	29.1036
/data/workspace/Madeleine/20250718_WT_eVLP/6.244A_relion/subtomo/sq8_g1_ts_009/sq8_g1_ts_009_0000077_6.24A.mrc	23.41
/data/workspace/Madeleine/20250718_WT_eVLP/6.244A_relion/subtomo/sq8_g1_ts_009/sq8_g1_ts_009_0000078_6.24A.mrc	24.1578
/data/workspace/Madeleine/20250718_WT_eVLP/6.244A_relion/subtomo/sq8_g1_ts_009/sq8_g1_ts_009_0000079_6.24A.mrc	18.8239
/data/workspace/Madeleine/20250718_WT_eVLP/6.244A_relion/subtomo/sq8_g1_ts_009/sq8_g1_ts_009_0000080_6.24A.mrc	5.1912
/data/workspace/Madeleine/20250718_WT_eVLP/6.244A_relion/subtomo/sq8_g1_ts_009/sq8_g1_ts_009_0000081_6.24A.mrc	7.48256
/data/workspace/Madeleine/20250718_WT_eVLP/6.244A_relion/subtomo/sq8_g1_ts_009/sq8_g1_ts_009_0000082_6.24A.mrc	35.479
/data/workspace/Madeleine/20250718_WT_eVLP/6.244A_relion/subtomo/sq8_g1_ts_009/sq8_g1_ts_009_0000083_6.24A.mrc	30.7571
/data/workspace/Madeleine/20250718_WT_eVLP/6.244A_relion/subtomo/sq8_g1_ts_009/sq8_g1_ts_009_0000084_6.24A.mrc	9.4481
/data/workspace/Madeleine/20250718_WT_eVLP/6.244A_relion/subtomo/sq8_g1_ts_009/sq8_g1_ts_009_0000085_6.24A.mrc	19.358
/data/workspace/Madeleine/20250718_WT_eVLP/6.244A_relion/subtomo/sq8_g1_ts_009/sq8_g1_ts_009_0000086_6.24A.mrc	30.9371
/data/workspace/Madeleine/20250718_WT_eVLP/6.244A_relion/subtomo/sq8_g1_ts_009/sq8_g1_ts_009_0000087_6.24A.mrc	24.2782
/data/workspace/Madeleine/20250718_WT_eVLP/6.244A_relion/subtomo/sq8_g1_ts_009/sq8_g1_ts_009_0000088_6.24A.mrc	13.3938
/data/workspace/Madeleine/20250718_WT_eVLP/6.244A_relion/subtomo/sq8_g1_ts_009/sq8_g1_ts_009_0000089_6.24A.mrc	46.74
/data/workspace/Madeleine/20250718_WT_eVLP/6.244A_relion/subtomo/sq8_g1_ts_009/sq8_g1_ts_009_0000090_6.24A.mrc	21.4406
/data/workspace/Madeleine/20250718_WT_eVLP/6.244A_relion/subtomo/sq8_g1_ts_009/sq8_g1_ts_009_0000091_6.24A.mrc	14.323
/data/workspace/Madeleine/20250718_WT_eVLP/6.244A_relion/subtomo/sq8_g1_ts_009/sq8_g1_ts_009_0000092_6.24A.mrc	46.1907
/data/workspace/Madeleine/20250718_WT_eVLP/6.244A_relion/subtomo/sq8_g1_ts_009/sq8_g1_ts_009_0000093_6.24A.mrc	48.1054
/data/workspace/Madeleine/20250718_WT_eVLP/6.244A_relion/subtomo/sq8_g1_ts_009/sq8_g1_ts_009_0000094_6.24A.mrc	35.9235
/data/workspace/Madeleine/20250718_WT_eVLP/6.244A_relion/subtomo/sq8_g1_ts_009/sq8_g1_ts_009_0000095_6.24A.mrc	33.4416
/data/workspace/Madeleine/20250718_WT_eVLP/6.244A_relion/subtomo/sq8_g1_ts_009/sq8_g1_ts_009_0000096_6.24A.mrc	28.0092
/data/workspace/Madeleine/20250718_WT_eVLP/6.244A_relion/subtomo/sq8_g1_ts_009/sq8_g1_ts_009_0000097_6.24A.mrc	20.8096
/data/workspace/Madeleine/20250718_WT_eVLP/6.244A_relion/subtomo/sq8_g1_ts_009/sq8_g1_ts_009_0000098_6.24A.mrc	33.648
/data/workspace/Madeleine/20250718_WT_eVLP/6.244A_relion/subtomo/sq8_g1_ts_009/sq8_g1_ts_009_0000099_6.24A.mrc	27.1347
/data/workspace/Madeleine/20250718_WT_eVLP/6.244A_relion/subtomo/sq8_g1_ts_009/sq8_g1_ts_009_0000100_6.24A.mrc	24.1695
/data/workspace/Madeleine/20250718_WT_eVLP/6.244A_relion/subtomo/sq8_g1_ts_009/sq8_g1_ts_009_0000101_6.24A.mrc	29.4193
/data/workspace/Madeleine/20250718_WT_eVLP/6.244A_relion/subtomo/sq8_g1_ts_009/sq8_g1_ts_009_0000102_6.24A.mrc	38.5287
/data/workspace/Madeleine/20250718_WT_eVLP/6.244A_relion/subtomo/sq8_g1_ts_009/sq8_g1_ts_009_0000103_6.24A.mrc	21.3513
/data/workspace/Madeleine/20250718_WT_eVLP/6.244A_relion/subtomo/sq8_g1_ts_009/sq8_g1_ts_009_0000104_6.24A.mrc	31.9575
/data/workspace/Madeleine/20250718_WT_eVLP/6.244A_relion/subtomo/sq8_g1_ts_009/sq8_g1_ts_009_0000105_6.24A.mrc	65.265
/data/workspace/Madeleine/20250718_WT_eVLP/6.244A_relion/subtomo/sq8_g1_ts_009/sq8_g1_ts_009_0000106_6.24A.mrc	28.4372
/data/workspace/Madeleine/20250718_WT_eVLP/6.244A_relion/subtomo/sq8_g1_ts_009/sq8_g1_ts_009_0000107_6.24A.mrc	15.5157
/data/workspace/Madeleine/20250718_WT_eVLP/6.244A_relion/subtomo/sq8_g1_ts_009/sq8_g1_ts_009_0000108_6.24A.mrc	61.352
/data/workspace/Madeleine/20250718_WT_eVLP/6.244A_relion/subtomo/sq8_g1_ts_009/sq8_g1_ts_009_0000109_6.24A.mrc	45.0225
/data/workspace/Madeleine/20250718_WT_eVLP/6.244A_relion/subtomo/sq8_g1_ts_009/sq8_g1_ts_009_0000110_6.24A.mrc	10.2885
/data/workspace/Madeleine/20250718_WT_eVLP/6.244A_relion/subtomo/sq8_g1_ts_009/sq8_g1_ts_009_0000111_6.24A.mrc	47.8636
/data/workspace/Madeleine/20250718_WT_eVLP/6.244A_relion/subtomo/sq8_g1_ts_009/sq8_g1_ts_009_0000112_6.24A.mrc	14.8279
/data/workspace/Madeleine/20250718_WT_eVLP/6.244A_relion/subtomo/sq8_g1_ts_009/sq8_g1_ts_009_0000113_6.24A.mrc	20.4109
/data/workspace/Madeleine/20250718_WT_eVLP/6.244A_relion/subtomo/sq8_g1_ts_009/sq8_g1_ts_009_0000114_6.24A.mrc	12.4211
/data/workspace/Madeleine/20250718_WT_eVLP/6.244A_relion/subtomo/sq8_g1_ts_009/sq8_g1_ts_009_0000115_6.24A.mrc	36.7965
/data/workspace/Madeleine/20250718_WT_eVLP/6.244A_relion/subtomo/sq8_g1_ts_009/sq8_g1_ts_009_0000116_6.24A.mrc	7.2067
/data/workspace/Madeleine/20250718_WT_eVLP/6.244A_relion/subtomo/sq8_g1_ts_009/sq8_g1_ts_009_0000117_6.24A.mrc	22.7445
/data/workspace/Madeleine/20250718_WT_eVLP/6.244A_relion/subtomo/sq8_g1_ts_009/sq8_g1_ts_009_0000118_6.24A.mrc	44.9389
/data/workspace/Madeleine/20250718_WT_eVLP/6.244A_relion/subtomo/sq8_g1_ts_009/sq8_g1_ts_009_0000119_6.24A.mrc	35.9271
/data/workspace/Madeleine/20250718_WT_eVLP/6.244A_relion/subtomo/sq8_g2_ts_001/sq8_g2_ts_001_0000000_6.24A.mrc	24.4156
/data/workspace/Madeleine/20250718_WT_eVLP/6.244A_relion/subtomo/sq8_g2_ts_001/sq8_g2_ts_001_0000001_6.24A.mrc	31.6921
/data/workspace/Madeleine/20250718_WT_eVLP/6.244A_relion/subtomo/sq8_g2_ts_001/sq8_g2_ts_001_0000002_6.24A.mrc	8.53167
/data/workspace/Madeleine/20250718_WT_eVLP/6.244A_relion/subtomo/sq8_g2_ts_001/sq8_g2_ts_001_0000003_6.24A.mrc	17.5985
/data/workspace/Madeleine/20250718_WT_eVLP/6.244A_relion/subtomo/sq8_g2_ts_001/sq8_g2_ts_001_0000004_6.24A.mrc	29.4311
/data/workspace/Madeleine/20250718_WT_eVLP/6.244A_relion/subtomo/sq8_g2_ts_001/sq8_g2_ts_001_0000005_6.24A.mrc	44.1958
/data/workspace/Madeleine/20250718_WT_eVLP/6.244A_relion/subtomo/sq8_g2_ts_001/sq8_g2_ts_001_0000006_6.24A.mrc	14.159
/data/workspace/Madeleine/20250718_WT_eVLP/6.244A_relion/subtomo/sq8_g2_ts_001/sq8_g2_ts_001_0000007_6.24A.mrc	14.3591
/data/workspace/Madeleine/20250718_WT_eVLP/6.244A_relion/subtomo/sq8_g2_ts_001/sq8_g2_ts_001_0000008_6.24A.mrc	5.92436
/data/workspace/Madeleine/20250718_WT_eVLP/6.244A_relion/subtomo/sq8_g2_ts_001/sq8_g2_ts_001_0000009_6.24A.mrc	31.1831
/data/workspace/Madeleine/20250718_WT_eVLP/6.244A_relion/subtomo/sq8_g2_ts_001/sq8_g2_ts_001_0000010_6.24A.mrc	43.4949
/data/workspace/Madeleine/20250718_WT_eVLP/6.244A_relion/subtomo/sq9_g1_ts_001/sq9_g1_ts_001_0000000_6.24A.mrc	19.238
/data/workspace/Madeleine/20250718_WT_eVLP/6.244A_relion/subtomo/sq9_g1_ts_001/sq9_g1_ts_001_0000001_6.24A.mrc	23.6618
/data/workspace/Madeleine/20250718_WT_eVLP/6.244A_relion/subtomo/sq9_g1_ts_001/sq9_g1_ts_001_0000002_6.24A.mrc	39.9764
/data/workspace/Madeleine/20250718_WT_eVLP/6.244A_relion/subtomo/sq9_g1_ts_001/sq9_g1_ts_001_0000003_6.24A.mrc	27.5264
/data/workspace/Madeleine/20250718_WT_eVLP/6.244A_relion/subtomo/sq9_g1_ts_001/sq9_g1_ts_001_0000004_6.24A.mrc	39.2533
/data/workspace/Madeleine/20250718_WT_eVLP/6.244A_relion/subtomo/sq9_g1_ts_001/sq9_g1_ts_001_0000005_6.24A.mrc	40.155
/data/workspace/Madeleine/20250718_WT_eVLP/6.244A_relion/subtomo/sq9_g1_ts_001/sq9_g1_ts_001_0000006_6.24A.mrc	1.55142
/data/workspace/Madeleine/20250718_WT_eVLP/6.244A_relion/subtomo/sq9_g1_ts_001/sq9_g1_ts_001_0000007_6.24A.mrc	9.02063
/data/workspace/Madeleine/20250718_WT_eVLP/6.244A_relion/subtomo/sq9_g1_ts_001/sq9_g1_ts_001_0000008_6.24A.mrc	34.6917
/data/workspace/Madeleine/20250718_WT_eVLP/6.244A_relion/subtomo/sq9_g1_ts_001/sq9_g1_ts_001_0000009_6.24A.mrc	46.3274
/data/workspace/Madeleine/20250718_WT_eVLP/6.244A_relion/subtomo/sq9_g1_ts_001/sq9_g1_ts_001_0000010_6.24A.mrc	33.2264
/data/workspace/Madeleine/20250718_WT_eVLP/6.244A_relion/subtomo/sq9_g1_ts_001/sq9_g1_ts_001_0000011_6.24A.mrc	32.8597
/data/workspace/Madeleine/20250718_WT_eVLP/6.244A_relion/subtomo/sq9_g1_ts_001/sq9_g1_ts_001_0000012_6.24A.mrc	54.8461
/data/workspace/Madeleine/20250718_WT_eVLP/6.244A_relion/subtomo/sq9_g1_ts_002/sq9_g1_ts_002_0000000_6.24A.mrc	51.6964
/data/workspace/Madeleine/20250718_WT_eVLP/6.244A_relion/subtomo/sq9_g1_ts_002/sq9_g1_ts_002_0000001_6.24A.mrc	12.2109
/data/workspace/Madeleine/20250718_WT_eVLP/6.244A_relion/subtomo/sq9_g1_ts_002/sq9_g1_ts_002_0000002_6.24A.mrc	18.406
/data/workspace/Madeleine/20250718_WT_eVLP/6.244A_relion/subtomo/sq9_g1_ts_002/sq9_g1_ts_002_0000003_6.24A.mrc	10.8359
/data/workspace/Madeleine/20250718_WT_eVLP/6.244A_relion/subtomo/sq9_g1_ts_002/sq9_g1_ts_002_0000004_6.24A.mrc	28.3396
/data/workspace/Madeleine/20250718_WT_eVLP/6.244A_relion/subtomo/sq9_g1_ts_002/sq9_g1_ts_002_0000005_6.24A.mrc	9.14485
/data/workspace/Madeleine/20250718_WT_eVLP/6.244A_relion/subtomo/sq9_g1_ts_002/sq9_g1_ts_002_0000006_6.24A.mrc	53.9945
/data/workspace/Madeleine/20250718_WT_eVLP/6.244A_relion/subtomo/sq9_g1_ts_002/sq9_g1_ts_002_0000007_6.24A.mrc	70.8912
/data/workspace/Madeleine/20250718_WT_eVLP/6.244A_relion/subtomo/sq9_g1_ts_002/sq9_g1_ts_002_0000008_6.24A.mrc	27.7171
/data/workspace/Madeleine/20250718_WT_eVLP/6.244A_relion/subtomo/sq9_g1_ts_002/sq9_g1_ts_002_0000009_6.24A.mrc	7.77022
/data/workspace/Madeleine/20250718_WT_eVLP/6.244A_relion/subtomo/sq9_g1_ts_002/sq9_g1_ts_002_0000010_6.24A.mrc	23.9179
/data/workspace/Madeleine/20250718_WT_eVLP/6.244A_relion/subtomo/sq9_g1_ts_002/sq9_g1_ts_002_0000011_6.24A.mrc	33.5413
/data/workspace/Madeleine/20250718_WT_eVLP/6.244A_relion/subtomo/sq9_g1_ts_002/sq9_g1_ts_002_0000012_6.24A.mrc	18.3818
/data/workspace/Madeleine/20250718_WT_eVLP/6.244A_relion/subtomo/sq9_g1_ts_002/sq9_g1_ts_002_0000013_6.24A.mrc	46.8386
/data/workspace/Madeleine/20250718_WT_eVLP/6.244A_relion/subtomo/sq9_g1_ts_002/sq9_g1_ts_002_0000014_6.24A.mrc	17.0796
/data/workspace/Madeleine/20250718_WT_eVLP/6.244A_relion/subtomo/sq9_g1_ts_002/sq9_g1_ts_002_0000015_6.24A.mrc	35.7979
/data/workspace/Madeleine/20250718_WT_eVLP/6.244A_relion/subtomo/sq9_g1_ts_002/sq9_g1_ts_002_0000016_6.24A.mrc	1.91842
/data/workspace/Madeleine/20250718_WT_eVLP/6.244A_relion/subtomo/sq9_g1_ts_002/sq9_g1_ts_002_0000017_6.24A.mrc	36.7332
/data/workspace/Madeleine/20250718_WT_eVLP/6.244A_relion/subtomo/sq9_g1_ts_002/sq9_g1_ts_002_0000018_6.24A.mrc	25.4482
/data/workspace/Madeleine/20250718_WT_eVLP/6.244A_relion/subtomo/sq9_g1_ts_002/sq9_g1_ts_002_0000019_6.24A.mrc	8.54578
/data/workspace/Madeleine/20250718_WT_eVLP/6.244A_relion/subtomo/sq9_g1_ts_002/sq9_g1_ts_002_0000020_6.24A.mrc	31.2756
/data/workspace/Madeleine/20250718_WT_eVLP/6.244A_relion/subtomo/sq9_g1_ts_002/sq9_g1_ts_002_0000021_6.24A.mrc	65.4837
/data/workspace/Madeleine/20250718_WT_eVLP/6.244A_relion/subtomo/sq9_g1_ts_002/sq9_g1_ts_002_0000022_6.24A.mrc	19.3471
/data/workspace/Madeleine/20250718_WT_eVLP/6.244A_relion/subtomo/sq9_g1_ts_002/sq9_g1_ts_002_0000023_6.24A.mrc	33.8814
/data/workspace/Madeleine/20250718_WT_eVLP/6.244A_relion/subtomo/sq9_g1_ts_002/sq9_g1_ts_002_0000024_6.24A.mrc	25.4919
/data/workspace/Madeleine/20250718_WT_eVLP/6.244A_relion/subtomo/sq9_g1_ts_002/sq9_g1_ts_002_0000025_6.24A.mrc	23.3134
/data/workspace/Madeleine/20250718_WT_eVLP/6.244A_relion/subtomo/sq9_g1_ts_002/sq9_g1_ts_002_0000026_6.24A.mrc	19.7775
/data/workspace/Madeleine/20250718_WT_eVLP/6.244A_relion/subtomo/sq9_g1_ts_002/sq9_g1_ts_002_0000027_6.24A.mrc	36.0535
/data/workspace/Madeleine/20250718_WT_eVLP/6.244A_relion/subtomo/sq9_g1_ts_002/sq9_g1_ts_002_0000028_6.24A.mrc	6.99926
/data/workspace/Madeleine/20250718_WT_eVLP/6.244A_relion/subtomo/sq9_g1_ts_002/sq9_g1_ts_002_0000029_6.24A.mrc	3.40138
/data/workspace/Madeleine/20250718_WT_eVLP/6.244A_relion/subtomo/sq9_g1_ts_002/sq9_g1_ts_002_0000030_6.24A.mrc	26.0432
/data/workspace/Madeleine/20250718_WT_eVLP/6.244A_relion/subtomo/sq9_g1_ts_002/sq9_g1_ts_002_0000031_6.24A.mrc	11.5713
/data/workspace/Madeleine/20250718_WT_eVLP/6.244A_relion/subtomo/sq9_g1_ts_002/sq9_g1_ts_002_0000032_6.24A.mrc	20.2013
/data/workspace/Madeleine/20250718_WT_eVLP/6.244A_relion/subtomo/sq9_g1_ts_002/sq9_g1_ts_002_0000033_6.24A.mrc	32.318
/data/workspace/Madeleine/20250718_WT_eVLP/6.244A_relion/subtomo/sq9_g1_ts_002/sq9_g1_ts_002_0000034_6.24A.mrc	22.5275
/data/workspace/Madeleine/20250718_WT_eVLP/6.244A_relion/subtomo/sq9_g1_ts_002/sq9_g1_ts_002_0000035_6.24A.mrc	52.4342
/data/workspace/Madeleine/20250718_WT_eVLP/6.244A_relion/subtomo/sq9_g1_ts_002/sq9_g1_ts_002_0000036_6.24A.mrc	19.348
/data/workspace/Madeleine/20250718_WT_eVLP/6.244A_relion/subtomo/sq9_g1_ts_002/sq9_g1_ts_002_0000037_6.24A.mrc	17.051
/data/workspace/Madeleine/20250718_WT_eVLP/6.244A_relion/subtomo/sq9_g1_ts_002/sq9_g1_ts_002_0000038_6.24A.mrc	3.20174
/data/workspace/Madeleine/20250718_WT_eVLP/6.244A_relion/subtomo/sq9_g1_ts_002/sq9_g1_ts_002_0000039_6.24A.mrc	24.7788
/data/workspace/Madeleine/20250718_WT_eVLP/6.244A_relion/subtomo/sq9_g1_ts_002/sq9_g1_ts_002_0000040_6.24A.mrc	3.1782
/data/workspace/Madeleine/20250718_WT_eVLP/6.244A_relion/subtomo/sq9_g1_ts_002/sq9_g1_ts_002_0000041_6.24A.mrc	17.2951
/data/workspace/Madeleine/20250718_WT_eVLP/6.244A_relion/subtomo/sq9_g1_ts_002/sq9_g1_ts_002_0000042_6.24A.mrc	27.0411
/data/workspace/Madeleine/20250718_WT_eVLP/6.244A_relion/subtomo/sq9_g1_ts_002/sq9_g1_ts_002_0000043_6.24A.mrc	12.9091
/data/workspace/Madeleine/20250718_WT_eVLP/6.244A_relion/subtomo/sq9_g1_ts_002/sq9_g1_ts_002_0000044_6.24A.mrc	44.2222
/data/workspace/Madeleine/20250718_WT_eVLP/6.244A_relion/subtomo/sq9_g1_ts_002/sq9_g1_ts_002_0000045_6.24A.mrc	8.51716
/data/workspace/Madeleine/20250718_WT_eVLP/6.244A_relion/subtomo/sq9_g1_ts_003/sq9_g1_ts_003_0000000_6.24A.mrc	16.3069
/data/workspace/Madeleine/20250718_WT_eVLP/6.244A_relion/subtomo/sq9_g1_ts_003/sq9_g1_ts_003_0000001_6.24A.mrc	24.5687
/data/workspace/Madeleine/20250718_WT_eVLP/6.244A_relion/subtomo/sq9_g1_ts_003/sq9_g1_ts_003_0000002_6.24A.mrc	38.7499
/data/workspace/Madeleine/20250718_WT_eVLP/6.244A_relion/subtomo/sq9_g1_ts_003/sq9_g1_ts_003_0000003_6.24A.mrc	49.1492
/data/workspace/Madeleine/20250718_WT_eVLP/6.244A_relion/subtomo/sq9_g1_ts_003/sq9_g1_ts_003_0000004_6.24A.mrc	33.3428
/data/workspace/Madeleine/20250718_WT_eVLP/6.244A_relion/subtomo/sq9_g1_ts_003/sq9_g1_ts_003_0000005_6.24A.mrc	33.2266
/data/workspace/Madeleine/20250718_WT_eVLP/6.244A_relion/subtomo/sq9_g1_ts_003/sq9_g1_ts_003_0000006_6.24A.mrc	37.9244
/data/workspace/Madeleine/20250718_WT_eVLP/6.244A_relion/subtomo/sq9_g1_ts_003/sq9_g1_ts_003_0000007_6.24A.mrc	54.4925
/data/workspace/Madeleine/20250718_WT_eVLP/6.244A_relion/subtomo/sq9_g1_ts_003/sq9_g1_ts_003_0000008_6.24A.mrc	30.4541
/data/workspace/Madeleine/20250718_WT_eVLP/6.244A_relion/subtomo/sq9_g1_ts_003/sq9_g1_ts_003_0000009_6.24A.mrc	23.3301
/data/workspace/Madeleine/20250718_WT_eVLP/6.244A_relion/subtomo/sq9_g1_ts_003/sq9_g1_ts_003_0000010_6.24A.mrc	19.161
/data/workspace/Madeleine/20250718_WT_eVLP/6.244A_relion/subtomo/sq9_g1_ts_003/sq9_g1_ts_003_0000011_6.24A.mrc	31.7372
/data/workspace/Madeleine/20250718_WT_eVLP/6.244A_relion/subtomo/sq9_g1_ts_003/sq9_g1_ts_003_0000012_6.24A.mrc	46.2398
/data/workspace/Madeleine/20250718_WT_eVLP/6.244A_relion/subtomo/sq9_g1_ts_003/sq9_g1_ts_003_0000013_6.24A.mrc	20.9112
/data/workspace/Madeleine/20250718_WT_eVLP/6.244A_relion/subtomo/sq9_g1_ts_003/sq9_g1_ts_003_0000014_6.24A.mrc	32.8709
/data/workspace/Madeleine/20250718_WT_eVLP/6.244A_relion/subtomo/sq9_g1_ts_003/sq9_g1_ts_003_0000015_6.24A.mrc	32.9046
/data/workspace/Madeleine/20250718_WT_eVLP/6.244A_relion/subtomo/sq9_g1_ts_003/sq9_g1_ts_003_0000016_6.24A.mrc	29.0013
/data/workspace/Madeleine/20250718_WT_eVLP/6.244A_relion/subtomo/sq9_g1_ts_003/sq9_g1_ts_003_0000017_6.24A.mrc	46.6277
/data/workspace/Madeleine/20250718_WT_eVLP/6.244A_relion/subtomo/sq9_g1_ts_003/sq9_g1_ts_003_0000018_6.24A.mrc	30.683
/data/workspace/Madeleine/20250718_WT_eVLP/6.244A_relion/subtomo/sq9_g1_ts_003/sq9_g1_ts_003_0000019_6.24A.mrc	39.25
/data/workspace/Madeleine/20250718_WT_eVLP/6.244A_relion/subtomo/sq9_g1_ts_003/sq9_g1_ts_003_0000020_6.24A.mrc	34.0636
/data/workspace/Madeleine/20250718_WT_eVLP/6.244A_relion/subtomo/sq9_g1_ts_003/sq9_g1_ts_003_0000021_6.24A.mrc	23.8162
/data/workspace/Madeleine/20250718_WT_eVLP/6.244A_relion/subtomo/sq9_g1_ts_003/sq9_g1_ts_003_0000022_6.24A.mrc	31.7627
/data/workspace/Madeleine/20250718_WT_eVLP/6.244A_relion/subtomo/sq9_g1_ts_003/sq9_g1_ts_003_0000023_6.24A.mrc	21.3068
/data/workspace/Madeleine/20250718_WT_eVLP/6.244A_relion/subtomo/sq9_g1_ts_003/sq9_g1_ts_003_0000024_6.24A.mrc	38.6505
/data/workspace/Madeleine/20250718_WT_eVLP/6.244A_relion/subtomo/sq9_g1_ts_003/sq9_g1_ts_003_0000025_6.24A.mrc	51.3489
/data/workspace/Madeleine/20250718_WT_eVLP/6.244A_relion/subtomo/sq9_g1_ts_003/sq9_g1_ts_003_0000026_6.24A.mrc	37.7335
/data/workspace/Madeleine/20250718_WT_eVLP/6.244A_relion/subtomo/sq9_g1_ts_003/sq9_g1_ts_003_0000027_6.24A.mrc	18.5762
/data/workspace/Madeleine/20250718_WT_eVLP/6.244A_relion/subtomo/sq9_g1_ts_003/sq9_g1_ts_003_0000028_6.24A.mrc	48.5279
/data/workspace/Madeleine/20250718_WT_eVLP/6.244A_relion/subtomo/sq9_g1_ts_003/sq9_g1_ts_003_0000029_6.24A.mrc	59.7811
/data/workspace/Madeleine/20250718_WT_eVLP/6.244A_relion/subtomo/sq9_g1_ts_003/sq9_g1_ts_003_0000030_6.24A.mrc	22.5121
/data/workspace/Madeleine/20250718_WT_eVLP/6.244A_relion/subtomo/sq9_g1_ts_003/sq9_g1_ts_003_0000031_6.24A.mrc	14.0727
/data/workspace/Madeleine/20250718_WT_eVLP/6.244A_relion/subtomo/sq9_g1_ts_003/sq9_g1_ts_003_0000032_6.24A.mrc	30.501
/data/workspace/Madeleine/20250718_WT_eVLP/6.244A_relion/subtomo/sq9_g1_ts_003/sq9_g1_ts_003_0000033_6.24A.mrc	21.8085
/data/workspace/Madeleine/20250718_WT_eVLP/6.244A_relion/subtomo/sq9_g1_ts_003/sq9_g1_ts_003_0000034_6.24A.mrc	79.492
/data/workspace/Madeleine/20250718_WT_eVLP/6.244A_relion/subtomo/sq9_g1_ts_004/sq9_g1_ts_004_0000000_6.24A.mrc	26.69
/data/workspace/Madeleine/20250718_WT_eVLP/6.244A_relion/subtomo/sq9_g1_ts_004/sq9_g1_ts_004_0000001_6.24A.mrc	56.1368
/data/workspace/Madeleine/20250718_WT_eVLP/6.244A_relion/subtomo/sq9_g1_ts_004/sq9_g1_ts_004_0000002_6.24A.mrc	22.2259
/data/workspace/Madeleine/20250718_WT_eVLP/6.244A_relion/subtomo/sq9_g1_ts_004/sq9_g1_ts_004_0000003_6.24A.mrc	26.1909
/data/workspace/Madeleine/20250718_WT_eVLP/6.244A_relion/subtomo/sq9_g1_ts_004/sq9_g1_ts_004_0000004_6.24A.mrc	13.3012
/data/workspace/Madeleine/20250718_WT_eVLP/6.244A_relion/subtomo/sq9_g1_ts_004/sq9_g1_ts_004_0000005_6.24A.mrc	57.3108
/data/workspace/Madeleine/20250718_WT_eVLP/6.244A_relion/subtomo/sq9_g1_ts_004/sq9_g1_ts_004_0000006_6.24A.mrc	31.324
/data/workspace/Madeleine/20250718_WT_eVLP/6.244A_relion/subtomo/sq9_g1_ts_004/sq9_g1_ts_004_0000007_6.24A.mrc	50.8553
/data/workspace/Madeleine/20250718_WT_eVLP/6.244A_relion/subtomo/sq9_g1_ts_004/sq9_g1_ts_004_0000008_6.24A.mrc	37.9212
/data/workspace/Madeleine/20250718_WT_eVLP/6.244A_relion/subtomo/sq9_g1_ts_004/sq9_g1_ts_004_0000009_6.24A.mrc	14.3219
/data/workspace/Madeleine/20250718_WT_eVLP/6.244A_relion/subtomo/sq9_g1_ts_005/sq9_g1_ts_005_0000000_6.24A.mrc	36.407
/data/workspace/Madeleine/20250718_WT_eVLP/6.244A_relion/subtomo/sq9_g1_ts_005/sq9_g1_ts_005_0000001_6.24A.mrc	46.0961
/data/workspace/Madeleine/20250718_WT_eVLP/6.244A_relion/subtomo/sq9_g1_ts_005/sq9_g1_ts_005_0000002_6.24A.mrc	41.0779
/data/workspace/Madeleine/20250718_WT_eVLP/6.244A_relion/subtomo/sq9_g1_ts_005/sq9_g1_ts_005_0000003_6.24A.mrc	15.0456
/data/workspace/Madeleine/20250718_WT_eVLP/6.244A_relion/subtomo/sq9_g1_ts_005/sq9_g1_ts_005_0000004_6.24A.mrc	25.9452
/data/workspace/Madeleine/20250718_WT_eVLP/6.244A_relion/subtomo/sq9_g1_ts_005/sq9_g1_ts_005_0000005_6.24A.mrc	61.5046
/data/workspace/Madeleine/20250718_WT_eVLP/6.244A_relion/subtomo/sq9_g1_ts_005/sq9_g1_ts_005_0000006_6.24A.mrc	27.8701
/data/workspace/Madeleine/20250718_WT_eVLP/6.244A_relion/subtomo/sq9_g1_ts_005/sq9_g1_ts_005_0000007_6.24A.mrc	23.751
/data/workspace/Madeleine/20250718_WT_eVLP/6.244A_relion/subtomo/sq9_g1_ts_005/sq9_g1_ts_005_0000008_6.24A.mrc	20.5994
/data/workspace/Madeleine/20250718_WT_eVLP/6.244A_relion/subtomo/sq9_g1_ts_005/sq9_g1_ts_005_0000009_6.24A.mrc	23.1188
/data/workspace/Madeleine/20250718_WT_eVLP/6.244A_relion/subtomo/sq9_g1_ts_005/sq9_g1_ts_005_0000010_6.24A.mrc	16.9216
/data/workspace/Madeleine/20250718_WT_eVLP/6.244A_relion/subtomo/sq9_g1_ts_005/sq9_g1_ts_005_0000011_6.24A.mrc	45.2411
/data/workspace/Madeleine/20250718_WT_eVLP/6.244A_relion/subtomo/sq9_g1_ts_005/sq9_g1_ts_005_0000012_6.24A.mrc	6.78984
/data/workspace/Madeleine/20250718_WT_eVLP/6.244A_relion/subtomo/sq9_g1_ts_006/sq9_g1_ts_006_0000000_6.24A.mrc	24.6092
/data/workspace/Madeleine/20250718_WT_eVLP/6.244A_relion/subtomo/sq9_g1_ts_006/sq9_g1_ts_006_0000001_6.24A.mrc	25.7111
/data/workspace/Madeleine/20250718_WT_eVLP/6.244A_relion/subtomo/sq9_g1_ts_006/sq9_g1_ts_006_0000002_6.24A.mrc	16.4514
/data/workspace/Madeleine/20250718_WT_eVLP/6.244A_relion/subtomo/sq9_g1_ts_006/sq9_g1_ts_006_0000003_6.24A.mrc	19.5868
/data/workspace/Madeleine/20250718_WT_eVLP/6.244A_relion/subtomo/sq9_g1_ts_006/sq9_g1_ts_006_0000004_6.24A.mrc	1.56532
/data/workspace/Madeleine/20250718_WT_eVLP/6.244A_relion/subtomo/sq9_g1_ts_006/sq9_g1_ts_006_0000005_6.24A.mrc	22.9312
/data/workspace/Madeleine/20250718_WT_eVLP/6.244A_relion/subtomo/sq9_g1_ts_006/sq9_g1_ts_006_0000006_6.24A.mrc	2.09054
/data/workspace/Madeleine/20250718_WT_eVLP/6.244A_relion/subtomo/sq9_g1_ts_006/sq9_g1_ts_006_0000007_6.24A.mrc	6.30959
/data/workspace/Madeleine/20250718_WT_eVLP/6.244A_relion/subtomo/sq9_g1_ts_006/sq9_g1_ts_006_0000008_6.24A.mrc	50.0815
/data/workspace/Madeleine/20250718_WT_eVLP/6.244A_relion/subtomo/sq9_g1_ts_006/sq9_g1_ts_006_0000009_6.24A.mrc	40.2658
/data/workspace/Madeleine/20250718_WT_eVLP/6.244A_relion/subtomo/sq9_g1_ts_006/sq9_g1_ts_006_0000010_6.24A.mrc	5.75417
/data/workspace/Madeleine/20250718_WT_eVLP/6.244A_relion/subtomo/sq9_g1_ts_006/sq9_g1_ts_006_0000011_6.24A.mrc	31.4322
/data/workspace/Madeleine/20250718_WT_eVLP/6.244A_relion/subtomo/sq9_g1_ts_006/sq9_g1_ts_006_0000012_6.24A.mrc	22.8172
/data/workspace/Madeleine/20250718_WT_eVLP/6.244A_relion/subtomo/sq9_g1_ts_006/sq9_g1_ts_006_0000013_6.24A.mrc	19.5968
/data/workspace/Madeleine/20250718_WT_eVLP/6.244A_relion/subtomo/sq9_g1_ts_006/sq9_g1_ts_006_0000014_6.24A.mrc	30.635
/data/workspace/Madeleine/20250718_WT_eVLP/6.244A_relion/subtomo/sq9_g1_ts_006/sq9_g1_ts_006_0000015_6.24A.mrc	29.7731
/data/workspace/Madeleine/20250718_WT_eVLP/6.244A_relion/subtomo/sq9_g1_ts_006/sq9_g1_ts_006_0000016_6.24A.mrc	35.7115
/data/workspace/Madeleine/20250718_WT_eVLP/6.244A_relion/subtomo/sq9_g1_ts_006/sq9_g1_ts_006_0000017_6.24A.mrc	17.3717
/data/workspace/Madeleine/20250718_WT_eVLP/6.244A_relion/subtomo/sq9_g1_ts_006/sq9_g1_ts_006_0000018_6.24A.mrc	36.0699
/data/workspace/Madeleine/20250718_WT_eVLP/6.244A_relion/subtomo/sq9_g1_ts_006/sq9_g1_ts_006_0000019_6.24A.mrc	20.9849
/data/workspace/Madeleine/20250718_WT_eVLP/6.244A_relion/subtomo/sq9_g1_ts_006/sq9_g1_ts_006_0000020_6.24A.mrc	27.3703
/data/workspace/Madeleine/20250718_WT_eVLP/6.244A_relion/subtomo/sq9_g1_ts_006/sq9_g1_ts_006_0000021_6.24A.mrc	45.2256
/data/workspace/Madeleine/20250718_WT_eVLP/6.244A_relion/subtomo/sq9_g1_ts_006/sq9_g1_ts_006_0000022_6.24A.mrc	32.1458
/data/workspace/Madeleine/20250718_WT_eVLP/6.244A_relion/subtomo/sq9_g1_ts_006/sq9_g1_ts_006_0000023_6.24A.mrc	23.2653
/data/workspace/Madeleine/20250718_WT_eVLP/6.244A_relion/subtomo/sq9_g1_ts_006/sq9_g1_ts_006_0000024_6.24A.mrc	23.4709
/data/workspace/Madeleine/20250718_WT_eVLP/6.244A_relion/subtomo/sq9_g1_ts_006/sq9_g1_ts_006_0000025_6.24A.mrc	24.9748
/data/workspace/Madeleine/20250718_WT_eVLP/6.244A_relion/subtomo/sq9_g1_ts_006/sq9_g1_ts_006_0000026_6.24A.mrc	8.15897
/data/workspace/Madeleine/20250718_WT_eVLP/6.244A_relion/subtomo/sq9_g1_ts_006/sq9_g1_ts_006_0000027_6.24A.mrc	18.2118
/data/workspace/Madeleine/20250718_WT_eVLP/6.244A_relion/subtomo/sq9_g1_ts_006/sq9_g1_ts_006_0000028_6.24A.mrc	28.4794
/data/workspace/Madeleine/20250718_WT_eVLP/6.244A_relion/subtomo/sq9_g1_ts_006/sq9_g1_ts_006_0000029_6.24A.mrc	53.3552
/data/workspace/Madeleine/20250718_WT_eVLP/6.244A_relion/subtomo/sq9_g1_ts_006/sq9_g1_ts_006_0000030_6.24A.mrc	44.2425
/data/workspace/Madeleine/20250718_WT_eVLP/6.244A_relion/subtomo/sq9_g1_ts_006/sq9_g1_ts_006_0000031_6.24A.mrc	21.3651
/data/workspace/Madeleine/20250718_WT_eVLP/6.244A_relion/subtomo/sq9_g1_ts_007/sq9_g1_ts_007_0000000_6.24A.mrc	30.0722
/data/workspace/Madeleine/20250718_WT_eVLP/6.244A_relion/subtomo/sq9_g1_ts_007/sq9_g1_ts_007_0000001_6.24A.mrc	18.1652
/data/workspace/Madeleine/20250718_WT_eVLP/6.244A_relion/subtomo/sq9_g1_ts_007/sq9_g1_ts_007_0000002_6.24A.mrc	20.6351
/data/workspace/Madeleine/20250718_WT_eVLP/6.244A_relion/subtomo/sq9_g1_ts_007/sq9_g1_ts_007_0000003_6.24A.mrc	26.5882
/data/workspace/Madeleine/20250718_WT_eVLP/6.244A_relion/subtomo/sq9_g1_ts_007/sq9_g1_ts_007_0000004_6.24A.mrc	5.02783
/data/workspace/Madeleine/20250718_WT_eVLP/6.244A_relion/subtomo/sq9_g1_ts_007/sq9_g1_ts_007_0000005_6.24A.mrc	17.0305
/data/workspace/Madeleine/20250718_WT_eVLP/6.244A_relion/subtomo/sq9_g1_ts_007/sq9_g1_ts_007_0000006_6.24A.mrc	53.9803
/data/workspace/Madeleine/20250718_WT_eVLP/6.244A_relion/subtomo/sq9_g1_ts_007/sq9_g1_ts_007_0000007_6.24A.mrc	22.1532
/data/workspace/Madeleine/20250718_WT_eVLP/6.244A_relion/subtomo/sq9_g1_ts_007/sq9_g1_ts_007_0000008_6.24A.mrc	20.1794
/data/workspace/Madeleine/20250718_WT_eVLP/6.244A_relion/subtomo/sq9_g1_ts_007/sq9_g1_ts_007_0000009_6.24A.mrc	28.3377
/data/workspace/Madeleine/20250718_WT_eVLP/6.244A_relion/subtomo/sq9_g1_ts_007/sq9_g1_ts_007_0000010_6.24A.mrc	43.0021
/data/workspace/Madeleine/20250718_WT_eVLP/6.244A_relion/subtomo/sq9_g1_ts_007/sq9_g1_ts_007_0000011_6.24A.mrc	16.7858
/data/workspace/Madeleine/20250718_WT_eVLP/6.244A_relion/subtomo/sq9_g1_ts_007/sq9_g1_ts_007_0000012_6.24A.mrc	12.9091
/data/workspace/Madeleine/20250718_WT_eVLP/6.244A_relion/subtomo/sq9_g1_ts_007/sq9_g1_ts_007_0000013_6.24A.mrc	21.7549
/data/workspace/Madeleine/20250718_WT_eVLP/6.244A_relion/subtomo/sq9_g1_ts_007/sq9_g1_ts_007_0000014_6.24A.mrc	26.5489
/data/workspace/Madeleine/20250718_WT_eVLP/6.244A_relion/subtomo/sq9_g1_ts_007/sq9_g1_ts_007_0000015_6.24A.mrc	10.379
/data/workspace/Madeleine/20250718_WT_eVLP/6.244A_relion/subtomo/sq9_g1_ts_007/sq9_g1_ts_007_0000016_6.24A.mrc	12.2927
/data/workspace/Madeleine/20250718_WT_eVLP/6.244A_relion/subtomo/sq9_g1_ts_007/sq9_g1_ts_007_0000017_6.24A.mrc	37.2048
/data/workspace/Madeleine/20250718_WT_eVLP/6.244A_relion/subtomo/sq9_g1_ts_007/sq9_g1_ts_007_0000018_6.24A.mrc	66.721
/data/workspace/Madeleine/20250718_WT_eVLP/6.244A_relion/subtomo/sq9_g1_ts_007/sq9_g1_ts_007_0000019_6.24A.mrc	21.2803
/data/workspace/Madeleine/20250718_WT_eVLP/6.244A_relion/subtomo/sq9_g1_ts_007/sq9_g1_ts_007_0000020_6.24A.mrc	32.748
/data/workspace/Madeleine/20250718_WT_eVLP/6.244A_relion/subtomo/sq9_g1_ts_007/sq9_g1_ts_007_0000021_6.24A.mrc	35.9397
/data/workspace/Madeleine/20250718_WT_eVLP/6.244A_relion/subtomo/sq9_g1_ts_007/sq9_g1_ts_007_0000022_6.24A.mrc	32.1618
/data/workspace/Madeleine/20250718_WT_eVLP/6.244A_relion/subtomo/sq9_g1_ts_007/sq9_g1_ts_007_0000023_6.24A.mrc	40.1763
/data/workspace/Madeleine/20250718_WT_eVLP/6.244A_relion/subtomo/sq9_g1_ts_007/sq9_g1_ts_007_0000024_6.24A.mrc	66.6658
/data/workspace/Madeleine/20250718_WT_eVLP/6.244A_relion/subtomo/sq9_g1_ts_007/sq9_g1_ts_007_0000025_6.24A.mrc	49.577
/data/workspace/Madeleine/20250718_WT_eVLP/6.244A_relion/subtomo/sq9_g1_ts_007/sq9_g1_ts_007_0000026_6.24A.mrc	45.6609
/data/workspace/Madeleine/20250718_WT_eVLP/6.244A_relion/subtomo/sq9_g1_ts_007/sq9_g1_ts_007_0000027_6.24A.mrc	5.28815
/data/workspace/Madeleine/20250718_WT_eVLP/6.244A_relion/subtomo/sq9_g1_ts_007/sq9_g1_ts_007_0000028_6.24A.mrc	23.6716
/data/workspace/Madeleine/20250718_WT_eVLP/6.244A_relion/subtomo/sq9_g1_ts_007/sq9_g1_ts_007_0000029_6.24A.mrc	19.4164
/data/workspace/Madeleine/20250718_WT_eVLP/6.244A_relion/subtomo/sq9_g1_ts_007/sq9_g1_ts_007_0000030_6.24A.mrc	50.6414
/data/workspace/Madeleine/20250718_WT_eVLP/6.244A_relion/subtomo/sq9_g1_ts_007/sq9_g1_ts_007_0000031_6.24A.mrc	46.836
/data/workspace/Madeleine/20250718_WT_eVLP/6.244A_relion/subtomo/sq9_g1_ts_007/sq9_g1_ts_007_0000032_6.24A.mrc	20.4851
/data/workspace/Madeleine/20250718_WT_eVLP/6.244A_relion/subtomo/sq9_g1_ts_007/sq9_g1_ts_007_0000033_6.24A.mrc	24.5032
/data/workspace/Madeleine/20250718_WT_eVLP/6.244A_relion/subtomo/sq9_g1_ts_007/sq9_g1_ts_007_0000034_6.24A.mrc	36.7769
/data/workspace/Madeleine/20250718_WT_eVLP/6.244A_relion/subtomo/sq9_g1_ts_007/sq9_g1_ts_007_0000035_6.24A.mrc	14.042
/data/workspace/Madeleine/20250718_WT_eVLP/6.244A_relion/subtomo/sq9_g1_ts_007/sq9_g1_ts_007_0000036_6.24A.mrc	66.1538
/data/workspace/Madeleine/20250718_WT_eVLP/6.244A_relion/subtomo/sq9_g1_ts_007/sq9_g1_ts_007_0000037_6.24A.mrc	30.6281
/data/workspace/Madeleine/20250718_WT_eVLP/6.244A_relion/subtomo/sq9_g1_ts_007/sq9_g1_ts_007_0000038_6.24A.mrc	20.7789
/data/workspace/Madeleine/20250718_WT_eVLP/6.244A_relion/subtomo/sq9_g1_ts_007/sq9_g1_ts_007_0000039_6.24A.mrc	18.4122
/data/workspace/Madeleine/20250718_WT_eVLP/6.244A_relion/subtomo/sq9_g1_ts_007/sq9_g1_ts_007_0000040_6.24A.mrc	27.3355
/data/workspace/Madeleine/20250718_WT_eVLP/6.244A_relion/subtomo/sq9_g1_ts_007/sq9_g1_ts_007_0000041_6.24A.mrc	6.41486
/data/workspace/Madeleine/20250718_WT_eVLP/6.244A_relion/subtomo/sq9_g1_ts_007/sq9_g1_ts_007_0000042_6.24A.mrc	44.7005
/data/workspace/Madeleine/20250718_WT_eVLP/6.244A_relion/subtomo/sq9_g1_ts_007/sq9_g1_ts_007_0000043_6.24A.mrc	16.5339
/data/workspace/Madeleine/20250718_WT_eVLP/6.244A_relion/subtomo/sq9_g1_ts_007/sq9_g1_ts_007_0000044_6.24A.mrc	11.4354
/data/workspace/Madeleine/20250718_WT_eVLP/6.244A_relion/subtomo/sq9_g1_ts_007/sq9_g1_ts_007_0000045_6.24A.mrc	6.75893
/data/workspace/Madeleine/20250718_WT_eVLP/6.244A_relion/subtomo/sq9_g1_ts_007/sq9_g1_ts_007_0000046_6.24A.mrc	25.5615
/data/workspace/Madeleine/20250718_WT_eVLP/6.244A_relion/subtomo/sq9_g1_ts_007/sq9_g1_ts_007_0000047_6.24A.mrc	23.6253
/data/workspace/Madeleine/20250718_WT_eVLP/6.244A_relion/subtomo/sq9_g1_ts_007/sq9_g1_ts_007_0000048_6.24A.mrc	30.2047
/data/workspace/Madeleine/20250718_WT_eVLP/6.244A_relion/subtomo/sq9_g1_ts_007/sq9_g1_ts_007_0000049_6.24A.mrc	11.5071
/data/workspace/Madeleine/20250718_WT_eVLP/6.244A_relion/subtomo/sq9_g1_ts_007/sq9_g1_ts_007_0000050_6.24A.mrc	14.497
/data/workspace/Madeleine/20250718_WT_eVLP/6.244A_relion/subtomo/sq9_g1_ts_007/sq9_g1_ts_007_0000051_6.24A.mrc	19.6961
/data/workspace/Madeleine/20250718_WT_eVLP/6.244A_relion/subtomo/sq9_g1_ts_007/sq9_g1_ts_007_0000052_6.24A.mrc	24.8445
/data/workspace/Madeleine/20250718_WT_eVLP/6.244A_relion/subtomo/sq9_g1_ts_007/sq9_g1_ts_007_0000053_6.24A.mrc	15.489
/data/workspace/Madeleine/20250718_WT_eVLP/6.244A_relion/subtomo/sq9_g1_ts_007/sq9_g1_ts_007_0000054_6.24A.mrc	42.5567
/data/workspace/Madeleine/20250718_WT_eVLP/6.244A_relion/subtomo/sq9_g1_ts_007/sq9_g1_ts_007_0000055_6.24A.mrc	30.29
/data/workspace/Madeleine/20250718_WT_eVLP/6.244A_relion/subtomo/sq9_g1_ts_007/sq9_g1_ts_007_0000056_6.24A.mrc	37.7944
/data/workspace/Madeleine/20250718_WT_eVLP/6.244A_relion/subtomo/sq9_g1_ts_007/sq9_g1_ts_007_0000057_6.24A.mrc	38.8599
/data/workspace/Madeleine/20250718_WT_eVLP/6.244A_relion/subtomo/sq9_g1_ts_007/sq9_g1_ts_007_0000058_6.24A.mrc	16.6274
/data/workspace/Madeleine/20250718_WT_eVLP/6.244A_relion/subtomo/sq9_g1_ts_007/sq9_g1_ts_007_0000059_6.24A.mrc	34.3116
/data/workspace/Madeleine/20250718_WT_eVLP/6.244A_relion/subtomo/sq9_g1_ts_007/sq9_g1_ts_007_0000060_6.24A.mrc	19.8866
/data/workspace/Madeleine/20250718_WT_eVLP/6.244A_relion/subtomo/sq9_g1_ts_007/sq9_g1_ts_007_0000061_6.24A.mrc	3.51035
/data/workspace/Madeleine/20250718_WT_eVLP/6.244A_relion/subtomo/sq9_g1_ts_007/sq9_g1_ts_007_0000062_6.24A.mrc	10.7033
/data/workspace/Madeleine/20250718_WT_eVLP/6.244A_relion/subtomo/sq9_g1_ts_007/sq9_g1_ts_007_0000063_6.24A.mrc	62.5613
/data/workspace/Madeleine/20250718_WT_eVLP/6.244A_relion/subtomo/sq9_g1_ts_007/sq9_g1_ts_007_0000064_6.24A.mrc	10.7538
/data/workspace/Madeleine/20250718_WT_eVLP/6.244A_relion/subtomo/sq9_g1_ts_007/sq9_g1_ts_007_0000065_6.24A.mrc	19.0338
/data/workspace/Madeleine/20250718_WT_eVLP/6.244A_relion/subtomo/sq9_g1_ts_007/sq9_g1_ts_007_0000066_6.24A.mrc	14.5076
/data/workspace/Madeleine/20250718_WT_eVLP/6.244A_relion/subtomo/sq9_g1_ts_007/sq9_g1_ts_007_0000067_6.24A.mrc	29.5129
/data/workspace/Madeleine/20250718_WT_eVLP/6.244A_relion/subtomo/sq9_g1_ts_007/sq9_g1_ts_007_0000068_6.24A.mrc	31.1532
/data/workspace/Madeleine/20250718_WT_eVLP/6.244A_relion/subtomo/sq9_g1_ts_007/sq9_g1_ts_007_0000069_6.24A.mrc	20.8177
/data/workspace/Madeleine/20250718_WT_eVLP/6.244A_relion/subtomo/sq9_g1_ts_007/sq9_g1_ts_007_0000070_6.24A.mrc	75.2066
/data/workspace/Madeleine/20250718_WT_eVLP/6.244A_relion/subtomo/sq9_g1_ts_007/sq9_g1_ts_007_0000071_6.24A.mrc	7.89371
/data/workspace/Madeleine/20250718_WT_eVLP/6.244A_relion/subtomo/sq9_g1_ts_007/sq9_g1_ts_007_0000072_6.24A.mrc	39.8698
/data/workspace/Madeleine/20250718_WT_eVLP/6.244A_relion/subtomo/sq9_g1_ts_007/sq9_g1_ts_007_0000073_6.24A.mrc	70.6067
/data/workspace/Madeleine/20250718_WT_eVLP/6.244A_relion/subtomo/sq9_g1_ts_007/sq9_g1_ts_007_0000074_6.24A.mrc	8.4295
/data/workspace/Madeleine/20250718_WT_eVLP/6.244A_relion/subtomo/sq9_g1_ts_007/sq9_g1_ts_007_0000075_6.24A.mrc	2.75434
/data/workspace/Madeleine/20250718_WT_eVLP/6.244A_relion/subtomo/sq9_g1_ts_007/sq9_g1_ts_007_0000076_6.24A.mrc	17.8904
/data/workspace/Madeleine/20250718_WT_eVLP/6.244A_relion/subtomo/sq9_g1_ts_007/sq9_g1_ts_007_0000077_6.24A.mrc	3.76347
/data/workspace/Madeleine/20250718_WT_eVLP/6.244A_relion/subtomo/sq9_g1_ts_007/sq9_g1_ts_007_0000078_6.24A.mrc	15.5034
/data/workspace/Madeleine/20250718_WT_eVLP/6.244A_relion/subtomo/sq9_g1_ts_007/sq9_g1_ts_007_0000079_6.24A.mrc	38.5045
/data/workspace/Madeleine/20250718_WT_eVLP/6.244A_relion/subtomo/sq9_g1_ts_007/sq9_g1_ts_007_0000080_6.24A.mrc	35.9439
/data/workspace/Madeleine/20250718_WT_eVLP/6.244A_relion/subtomo/sq9_g1_ts_007/sq9_g1_ts_007_0000081_6.24A.mrc	25.9604
/data/workspace/Madeleine/20250718_WT_eVLP/6.244A_relion/subtomo/sq9_g1_ts_007/sq9_g1_ts_007_0000082_6.24A.mrc	24.3376
/data/workspace/Madeleine/20250718_WT_eVLP/6.244A_relion/subtomo/sq9_g1_ts_007/sq9_g1_ts_007_0000083_6.24A.mrc	42.8468
/data/workspace/Madeleine/20250718_WT_eVLP/6.244A_relion/subtomo/sq9_g1_ts_007/sq9_g1_ts_007_0000084_6.24A.mrc	46.5677
/data/workspace/Madeleine/20250718_WT_eVLP/6.244A_relion/subtomo/sq9_g1_ts_007/sq9_g1_ts_007_0000085_6.24A.mrc	32.5444
/data/workspace/Madeleine/20250718_WT_eVLP/6.244A_relion/subtomo/sq9_g1_ts_007/sq9_g1_ts_007_0000086_6.24A.mrc	50.5442
/data/workspace/Madeleine/20250718_WT_eVLP/6.244A_relion/subtomo/sq9_g1_ts_007/sq9_g1_ts_007_0000087_6.24A.mrc	23.4672
/data/workspace/Madeleine/20250718_WT_eVLP/6.244A_relion/subtomo/sq9_g1_ts_007/sq9_g1_ts_007_0000088_6.24A.mrc	32.2671
/data/workspace/Madeleine/20250718_WT_eVLP/6.244A_relion/subtomo/sq9_g1_ts_008/sq9_g1_ts_008_0000000_6.24A.mrc	46.9948
/data/workspace/Madeleine/20250718_WT_eVLP/6.244A_relion/subtomo/sq9_g1_ts_008/sq9_g1_ts_008_0000001_6.24A.mrc	16.2353
/data/workspace/Madeleine/20250718_WT_eVLP/6.244A_relion/subtomo/sq9_g1_ts_008/sq9_g1_ts_008_0000002_6.24A.mrc	43.3598
/data/workspace/Madeleine/20250718_WT_eVLP/6.244A_relion/subtomo/sq9_g1_ts_008/sq9_g1_ts_008_0000003_6.24A.mrc	14.0864
/data/workspace/Madeleine/20250718_WT_eVLP/6.244A_relion/subtomo/sq9_g1_ts_008/sq9_g1_ts_008_0000004_6.24A.mrc	18.281
/data/workspace/Madeleine/20250718_WT_eVLP/6.244A_relion/subtomo/sq9_g1_ts_008/sq9_g1_ts_008_0000005_6.24A.mrc	48.0911
/data/workspace/Madeleine/20250718_WT_eVLP/6.244A_relion/subtomo/sq9_g1_ts_008/sq9_g1_ts_008_0000006_6.24A.mrc	45.8603
/data/workspace/Madeleine/20250718_WT_eVLP/6.244A_relion/subtomo/sq9_g1_ts_008/sq9_g1_ts_008_0000007_6.24A.mrc	25.4387
/data/workspace/Madeleine/20250718_WT_eVLP/6.244A_relion/subtomo/sq9_g1_ts_008/sq9_g1_ts_008_0000008_6.24A.mrc	10.1591
/data/workspace/Madeleine/20250718_WT_eVLP/6.244A_relion/subtomo/sq9_g1_ts_008/sq9_g1_ts_008_0000009_6.24A.mrc	31.1679
/data/workspace/Madeleine/20250718_WT_eVLP/6.244A_relion/subtomo/sq9_g1_ts_008/sq9_g1_ts_008_0000010_6.24A.mrc	16.3145
/data/workspace/Madeleine/20250718_WT_eVLP/6.244A_relion/subtomo/sq9_g1_ts_008/sq9_g1_ts_008_0000011_6.24A.mrc	36.3745
/data/workspace/Madeleine/20250718_WT_eVLP/6.244A_relion/subtomo/sq9_g1_ts_008/sq9_g1_ts_008_0000012_6.24A.mrc	14.2157
/data/workspace/Madeleine/20250718_WT_eVLP/6.244A_relion/subtomo/sq9_g1_ts_008/sq9_g1_ts_008_0000013_6.24A.mrc	9.16545
/data/workspace/Madeleine/20250718_WT_eVLP/6.244A_relion/subtomo/sq9_g1_ts_008/sq9_g1_ts_008_0000014_6.24A.mrc	44.6251
/data/workspace/Madeleine/20250718_WT_eVLP/6.244A_relion/subtomo/sq9_g1_ts_008/sq9_g1_ts_008_0000015_6.24A.mrc	34.7542
/data/workspace/Madeleine/20250718_WT_eVLP/6.244A_relion/subtomo/sq9_g1_ts_008/sq9_g1_ts_008_0000016_6.24A.mrc	38.7102
/data/workspace/Madeleine/20250718_WT_eVLP/6.244A_relion/subtomo/sq9_g1_ts_008/sq9_g1_ts_008_0000017_6.24A.mrc	31.8129
/data/workspace/Madeleine/20250718_WT_eVLP/6.244A_relion/subtomo/sq9_g1_ts_008/sq9_g1_ts_008_0000018_6.24A.mrc	9.37371
/data/workspace/Madeleine/20250718_WT_eVLP/6.244A_relion/subtomo/sq9_g1_ts_008/sq9_g1_ts_008_0000019_6.24A.mrc	37.311
/data/workspace/Madeleine/20250718_WT_eVLP/6.244A_relion/subtomo/sq9_g1_ts_008/sq9_g1_ts_008_0000020_6.24A.mrc	15.2276
/data/workspace/Madeleine/20250718_WT_eVLP/6.244A_relion/subtomo/sq9_g1_ts_008/sq9_g1_ts_008_0000021_6.24A.mrc	16.745
/data/workspace/Madeleine/20250718_WT_eVLP/6.244A_relion/subtomo/sq9_g1_ts_008/sq9_g1_ts_008_0000022_6.24A.mrc	15.6973
/data/workspace/Madeleine/20250718_WT_eVLP/6.244A_relion/subtomo/sq9_g1_ts_008/sq9_g1_ts_008_0000023_6.24A.mrc	22.6849
/data/workspace/Madeleine/20250718_WT_eVLP/6.244A_relion/subtomo/sq9_g1_ts_008/sq9_g1_ts_008_0000024_6.24A.mrc	45.7427
/data/workspace/Madeleine/20250718_WT_eVLP/6.244A_relion/subtomo/sq9_g1_ts_008/sq9_g1_ts_008_0000025_6.24A.mrc	69.5858
/data/workspace/Madeleine/20250718_WT_eVLP/6.244A_relion/subtomo/sq9_g1_ts_008/sq9_g1_ts_008_0000026_6.24A.mrc	25.8583
/data/workspace/Madeleine/20250718_WT_eVLP/6.244A_relion/subtomo/sq9_g1_ts_008/sq9_g1_ts_008_0000027_6.24A.mrc	19.7989
/data/workspace/Madeleine/20250718_WT_eVLP/6.244A_relion/subtomo/sq9_g1_ts_008/sq9_g1_ts_008_0000028_6.24A.mrc	17.6967
/data/workspace/Madeleine/20250718_WT_eVLP/6.244A_relion/subtomo/sq9_g1_ts_008/sq9_g1_ts_008_0000029_6.24A.mrc	10.4847
/data/workspace/Madeleine/20250718_WT_eVLP/6.244A_relion/subtomo/sq9_g1_ts_008/sq9_g1_ts_008_0000030_6.24A.mrc	16.1839
/data/workspace/Madeleine/20250718_WT_eVLP/6.244A_relion/subtomo/sq9_g1_ts_008/sq9_g1_ts_008_0000031_6.24A.mrc	12.1666
/data/workspace/Madeleine/20250718_WT_eVLP/6.244A_relion/subtomo/sq9_g1_ts_008/sq9_g1_ts_008_0000032_6.24A.mrc	47.6586
/data/workspace/Madeleine/20250718_WT_eVLP/6.244A_relion/subtomo/sq9_g1_ts_008/sq9_g1_ts_008_0000033_6.24A.mrc	26.9421
/data/workspace/Madeleine/20250718_WT_eVLP/6.244A_relion/subtomo/sq9_g1_ts_008/sq9_g1_ts_008_0000034_6.24A.mrc	7.11583
/data/workspace/Madeleine/20250718_WT_eVLP/6.244A_relion/subtomo/sq9_g1_ts_008/sq9_g1_ts_008_0000035_6.24A.mrc	6.39131
/data/workspace/Madeleine/20250718_WT_eVLP/6.244A_relion/subtomo/sq9_g1_ts_008/sq9_g1_ts_008_0000036_6.24A.mrc	38.5366
/data/workspace/Madeleine/20250718_WT_eVLP/6.244A_relion/subtomo/sq9_g1_ts_008/sq9_g1_ts_008_0000037_6.24A.mrc	27.0546
/data/workspace/Madeleine/20250718_WT_eVLP/6.244A_relion/subtomo/sq9_g1_ts_008/sq9_g1_ts_008_0000038_6.24A.mrc	36.4559
/data/workspace/Madeleine/20250718_WT_eVLP/6.244A_relion/subtomo/sq9_g1_ts_008/sq9_g1_ts_008_0000039_6.24A.mrc	17.4494
/data/workspace/Madeleine/20250718_WT_eVLP/6.244A_relion/subtomo/sq9_g1_ts_008/sq9_g1_ts_008_0000040_6.24A.mrc	21.589
/data/workspace/Madeleine/20250718_WT_eVLP/6.244A_relion/subtomo/sq9_g1_ts_008/sq9_g1_ts_008_0000041_6.24A.mrc	48.3252
/data/workspace/Madeleine/20250718_WT_eVLP/6.244A_relion/subtomo/sq9_g1_ts_008/sq9_g1_ts_008_0000042_6.24A.mrc	16.7768
/data/workspace/Madeleine/20250718_WT_eVLP/6.244A_relion/subtomo/sq9_g1_ts_008/sq9_g1_ts_008_0000043_6.24A.mrc	27.6074
/data/workspace/Madeleine/20250718_WT_eVLP/6.244A_relion/subtomo/sq9_g1_ts_008/sq9_g1_ts_008_0000044_6.24A.mrc	34.8278
/data/workspace/Madeleine/20250718_WT_eVLP/6.244A_relion/subtomo/sq9_g1_ts_008/sq9_g1_ts_008_0000045_6.24A.mrc	77.7624
/data/workspace/Madeleine/20250718_WT_eVLP/6.244A_relion/subtomo/sq9_g1_ts_008/sq9_g1_ts_008_0000046_6.24A.mrc	12.9607
/data/workspace/Madeleine/20250718_WT_eVLP/6.244A_relion/subtomo/sq9_g1_ts_008/sq9_g1_ts_008_0000047_6.24A.mrc	33.2671
/data/workspace/Madeleine/20250718_WT_eVLP/6.244A_relion/subtomo/sq9_g1_ts_008/sq9_g1_ts_008_0000048_6.24A.mrc	22.4155
/data/workspace/Madeleine/20250718_WT_eVLP/6.244A_relion/subtomo/sq9_g1_ts_008/sq9_g1_ts_008_0000049_6.24A.mrc	24.2559
/data/workspace/Madeleine/20250718_WT_eVLP/6.244A_relion/subtomo/sq9_g1_ts_008/sq9_g1_ts_008_0000050_6.24A.mrc	41.3076
/data/workspace/Madeleine/20250718_WT_eVLP/6.244A_relion/subtomo/sq9_g1_ts_008/sq9_g1_ts_008_0000051_6.24A.mrc	21.1434
/data/workspace/Madeleine/20250718_WT_eVLP/6.244A_relion/subtomo/sq9_g1_ts_008/sq9_g1_ts_008_0000052_6.24A.mrc	28.0841
/data/workspace/Madeleine/20250718_WT_eVLP/6.244A_relion/subtomo/sq9_g1_ts_008/sq9_g1_ts_008_0000053_6.24A.mrc	18.3171
/data/workspace/Madeleine/20250718_WT_eVLP/6.244A_relion/subtomo/sq9_g1_ts_008/sq9_g1_ts_008_0000054_6.24A.mrc	23.631
/data/workspace/Madeleine/20250718_WT_eVLP/6.244A_relion/subtomo/sq9_g1_ts_009/sq9_g1_ts_009_0000000_6.24A.mrc	19.8918
/data/workspace/Madeleine/20250718_WT_eVLP/6.244A_relion/subtomo/sq9_g1_ts_009/sq9_g1_ts_009_0000001_6.24A.mrc	28.5083
/data/workspace/Madeleine/20250718_WT_eVLP/6.244A_relion/subtomo/sq9_g1_ts_009/sq9_g1_ts_009_0000002_6.24A.mrc	12.5601
/data/workspace/Madeleine/20250718_WT_eVLP/6.244A_relion/subtomo/sq9_g1_ts_009/sq9_g1_ts_009_0000003_6.24A.mrc	21.7178
/data/workspace/Madeleine/20250718_WT_eVLP/6.244A_relion/subtomo/sq9_g1_ts_009/sq9_g1_ts_009_0000004_6.24A.mrc	2.01369
/data/workspace/Madeleine/20250718_WT_eVLP/6.244A_relion/subtomo/sq9_g1_ts_009/sq9_g1_ts_009_0000005_6.24A.mrc	3.46089
/data/workspace/Madeleine/20250718_WT_eVLP/6.244A_relion/subtomo/sq9_g1_ts_009/sq9_g1_ts_009_0000006_6.24A.mrc	18.3705
/data/workspace/Madeleine/20250718_WT_eVLP/6.244A_relion/subtomo/sq9_g1_ts_009/sq9_g1_ts_009_0000007_6.24A.mrc	14.9085
/data/workspace/Madeleine/20250718_WT_eVLP/6.244A_relion/subtomo/sq9_g1_ts_009/sq9_g1_ts_009_0000008_6.24A.mrc	21.3205
/data/workspace/Madeleine/20250718_WT_eVLP/6.244A_relion/subtomo/sq9_g1_ts_009/sq9_g1_ts_009_0000009_6.24A.mrc	21.4741
/data/workspace/Madeleine/20250718_WT_eVLP/6.244A_relion/subtomo/sq9_g1_ts_009/sq9_g1_ts_009_0000010_6.24A.mrc	34.1704
/data/workspace/Madeleine/20250718_WT_eVLP/6.244A_relion/subtomo/sq9_g1_ts_009/sq9_g1_ts_009_0000011_6.24A.mrc	22.0982
/data/workspace/Madeleine/20250718_WT_eVLP/6.244A_relion/subtomo/sq9_g1_ts_009/sq9_g1_ts_009_0000012_6.24A.mrc	22.6786
/data/workspace/Madeleine/20250718_WT_eVLP/6.244A_relion/subtomo/sq9_g1_ts_009/sq9_g1_ts_009_0000013_6.24A.mrc	27.6605
/data/workspace/Madeleine/20250718_WT_eVLP/6.244A_relion/subtomo/sq9_g1_ts_009/sq9_g1_ts_009_0000014_6.24A.mrc	25.0293
/data/workspace/Madeleine/20250718_WT_eVLP/6.244A_relion/subtomo/sq9_g1_ts_009/sq9_g1_ts_009_0000015_6.24A.mrc	18.5137
/data/workspace/Madeleine/20250718_WT_eVLP/6.244A_relion/subtomo/sq9_g1_ts_009/sq9_g1_ts_009_0000016_6.24A.mrc	36.9986
/data/workspace/Madeleine/20250718_WT_eVLP/6.244A_relion/subtomo/sq9_g1_ts_009/sq9_g1_ts_009_0000017_6.24A.mrc	30.1538
/data/workspace/Madeleine/20250718_WT_eVLP/6.244A_relion/subtomo/sq9_g1_ts_009/sq9_g1_ts_009_0000018_6.24A.mrc	21.8854
/data/workspace/Madeleine/20250718_WT_eVLP/6.244A_relion/subtomo/sq9_g1_ts_009/sq9_g1_ts_009_0000019_6.24A.mrc	24.3913
/data/workspace/Madeleine/20250718_WT_eVLP/6.244A_relion/subtomo/sq9_g1_ts_009/sq9_g1_ts_009_0000020_6.24A.mrc	45.3104
/data/workspace/Madeleine/20250718_WT_eVLP/6.244A_relion/subtomo/sq9_g1_ts_009/sq9_g1_ts_009_0000021_6.24A.mrc	33.197
/data/workspace/Madeleine/20250718_WT_eVLP/6.244A_relion/subtomo/sq9_g1_ts_009/sq9_g1_ts_009_0000022_6.24A.mrc	27.3535
/data/workspace/Madeleine/20250718_WT_eVLP/6.244A_relion/subtomo/sq9_g1_ts_009/sq9_g1_ts_009_0000023_6.24A.mrc	43.0739
/data/workspace/Madeleine/20250718_WT_eVLP/6.244A_relion/subtomo/sq9_g1_ts_009/sq9_g1_ts_009_0000024_6.24A.mrc	41.2354
/data/workspace/Madeleine/20250718_WT_eVLP/6.244A_relion/subtomo/sq9_g1_ts_009/sq9_g1_ts_009_0000025_6.24A.mrc	56.1046
/data/workspace/Madeleine/20250718_WT_eVLP/6.244A_relion/subtomo/sq9_g1_ts_009/sq9_g1_ts_009_0000026_6.24A.mrc	17.3853
/data/workspace/Madeleine/20250718_WT_eVLP/6.244A_relion/subtomo/sq9_g1_ts_009/sq9_g1_ts_009_0000027_6.24A.mrc	43.0982
/data/workspace/Madeleine/20250718_WT_eVLP/6.244A_relion/subtomo/sq9_g1_ts_009/sq9_g1_ts_009_0000028_6.24A.mrc	22.6785
/data/workspace/Madeleine/20250718_WT_eVLP/6.244A_relion/subtomo/sq9_g1_ts_009/sq9_g1_ts_009_0000029_6.24A.mrc	14.9032
/data/workspace/Madeleine/20250718_WT_eVLP/6.244A_relion/subtomo/sq9_g1_ts_009/sq9_g1_ts_009_0000030_6.24A.mrc	24.1828
/data/workspace/Madeleine/20250718_WT_eVLP/6.244A_relion/subtomo/sq9_g1_ts_009/sq9_g1_ts_009_0000031_6.24A.mrc	24.2575
/data/workspace/Madeleine/20250718_WT_eVLP/6.244A_relion/subtomo/sq9_g1_ts_009/sq9_g1_ts_009_0000032_6.24A.mrc	10.3587
/data/workspace/Madeleine/20250718_WT_eVLP/6.244A_relion/subtomo/sq9_g1_ts_009/sq9_g1_ts_009_0000033_6.24A.mrc	19.5945
/data/workspace/Madeleine/20250718_WT_eVLP/6.244A_relion/subtomo/sq9_g1_ts_009/sq9_g1_ts_009_0000034_6.24A.mrc	21.7847
/data/workspace/Madeleine/20250718_WT_eVLP/6.244A_relion/subtomo/sq9_g1_ts_009/sq9_g1_ts_009_0000035_6.24A.mrc	32.1874
/data/workspace/Madeleine/20250718_WT_eVLP/6.244A_relion/subtomo/sq9_g1_ts_009/sq9_g1_ts_009_0000036_6.24A.mrc	35.4411
/data/workspace/Madeleine/20250718_WT_eVLP/6.244A_relion/subtomo/sq9_g1_ts_009/sq9_g1_ts_009_0000037_6.24A.mrc	46.7706
/data/workspace/Madeleine/20250718_WT_eVLP/6.244A_relion/subtomo/sq9_g1_ts_009/sq9_g1_ts_009_0000038_6.24A.mrc	25.7809
/data/workspace/Madeleine/20250718_WT_eVLP/6.244A_relion/subtomo/sq9_g1_ts_009/sq9_g1_ts_009_0000039_6.24A.mrc	8.20783
/data/workspace/Madeleine/20250718_WT_eVLP/6.244A_relion/subtomo/sq9_g1_ts_009/sq9_g1_ts_009_0000040_6.24A.mrc	25.1518
/data/workspace/Madeleine/20250718_WT_eVLP/6.244A_relion/subtomo/sq9_g1_ts_009/sq9_g1_ts_009_0000041_6.24A.mrc	65.1979
/data/workspace/Madeleine/20250718_WT_eVLP/6.244A_relion/subtomo/sq9_g1_ts_009/sq9_g1_ts_009_0000042_6.24A.mrc	43.6871
/data/workspace/Madeleine/20250718_WT_eVLP/6.244A_relion/subtomo/sq9_g1_ts_009/sq9_g1_ts_009_0000043_6.24A.mrc	1.99319
/data/workspace/Madeleine/20250718_WT_eVLP/6.244A_relion/subtomo/sq9_g1_ts_009/sq9_g1_ts_009_0000044_6.24A.mrc	23.0532
/data/workspace/Madeleine/20250718_WT_eVLP/6.244A_relion/subtomo/sq9_g1_ts_009/sq9_g1_ts_009_0000045_6.24A.mrc	19.065
/data/workspace/Madeleine/20250718_WT_eVLP/6.244A_relion/subtomo/sq9_g1_ts_009/sq9_g1_ts_009_0000046_6.24A.mrc	35.7786
/data/workspace/Madeleine/20250718_WT_eVLP/6.244A_relion/subtomo/sq9_g1_ts_009/sq9_g1_ts_009_0000047_6.24A.mrc	19.1936
/data/workspace/Madeleine/20250718_WT_eVLP/6.244A_relion/subtomo/sq9_g1_ts_009/sq9_g1_ts_009_0000048_6.24A.mrc	4.94468
/data/workspace/Madeleine/20250718_WT_eVLP/6.244A_relion/subtomo/sq9_g1_ts_009/sq9_g1_ts_009_0000049_6.24A.mrc	38.1648
/data/workspace/Madeleine/20250718_WT_eVLP/6.244A_relion/subtomo/sq9_g1_ts_009/sq9_g1_ts_009_0000050_6.24A.mrc	3.05034
/data/workspace/Madeleine/20250718_WT_eVLP/6.244A_relion/subtomo/sq9_g1_ts_009/sq9_g1_ts_009_0000051_6.24A.mrc	32.6549
/data/workspace/Madeleine/20250718_WT_eVLP/6.244A_relion/subtomo/sq9_g1_ts_009/sq9_g1_ts_009_0000052_6.24A.mrc	36.0708
/data/workspace/Madeleine/20250718_WT_eVLP/6.244A_relion/subtomo/sq9_g1_ts_009/sq9_g1_ts_009_0000053_6.24A.mrc	29.6597
/data/workspace/Madeleine/20250718_WT_eVLP/6.244A_relion/subtomo/sq9_g1_ts_009/sq9_g1_ts_009_0000054_6.24A.mrc	18.7529
/data/workspace/Madeleine/20250718_WT_eVLP/6.244A_relion/subtomo/sq9_g1_ts_009/sq9_g1_ts_009_0000055_6.24A.mrc	25.6538
/data/workspace/Madeleine/20250718_WT_eVLP/6.244A_relion/subtomo/sq9_g1_ts_009/sq9_g1_ts_009_0000056_6.24A.mrc	25.8558
/data/workspace/Madeleine/20250718_WT_eVLP/6.244A_relion/subtomo/sq9_g1_ts_009/sq9_g1_ts_009_0000057_6.24A.mrc	27.6742
/data/workspace/Madeleine/20250718_WT_eVLP/6.244A_relion/subtomo/sq9_g1_ts_009/sq9_g1_ts_009_0000058_6.24A.mrc	24.6818
/data/workspace/Madeleine/20250718_WT_eVLP/6.244A_relion/subtomo/sq9_g1_ts_009/sq9_g1_ts_009_0000059_6.24A.mrc	15.9312
/data/workspace/Madeleine/20250718_WT_eVLP/6.244A_relion/subtomo/sq9_g1_ts_009/sq9_g1_ts_009_0000060_6.24A.mrc	22.9653
/data/workspace/Madeleine/20250718_WT_eVLP/6.244A_relion/subtomo/sq9_g1_ts_009/sq9_g1_ts_009_0000061_6.24A.mrc	28.6482
/data/workspace/Madeleine/20250718_WT_eVLP/6.244A_relion/subtomo/sq9_g1_ts_009/sq9_g1_ts_009_0000062_6.24A.mrc	18.6209
/data/workspace/Madeleine/20250718_WT_eVLP/6.244A_relion/subtomo/sq9_g1_ts_009/sq9_g1_ts_009_0000063_6.24A.mrc	19.2931
/data/workspace/Madeleine/20250718_WT_eVLP/6.244A_relion/subtomo/sq9_g1_ts_009/sq9_g1_ts_009_0000064_6.24A.mrc	37.8044
/data/workspace/Madeleine/20250718_WT_eVLP/6.244A_relion/subtomo/sq9_g1_ts_009/sq9_g1_ts_009_0000065_6.24A.mrc	20.9782
/data/workspace/Madeleine/20250718_WT_eVLP/6.244A_relion/subtomo/sq9_g1_ts_009/sq9_g1_ts_009_0000066_6.24A.mrc	20.4095
/data/workspace/Madeleine/20250718_WT_eVLP/6.244A_relion/subtomo/sq9_g1_ts_009/sq9_g1_ts_009_0000067_6.24A.mrc	12.4923
/data/workspace/Madeleine/20250718_WT_eVLP/6.244A_relion/subtomo/sq9_g1_ts_009/sq9_g1_ts_009_0000068_6.24A.mrc	26.5133
/data/workspace/Madeleine/20250718_WT_eVLP/6.244A_relion/subtomo/sq9_g1_ts_009/sq9_g1_ts_009_0000069_6.24A.mrc	25.0431
/data/workspace/Madeleine/20250718_WT_eVLP/6.244A_relion/subtomo/sq9_g1_ts_009/sq9_g1_ts_009_0000070_6.24A.mrc	28.2332
/data/workspace/Madeleine/20250718_WT_eVLP/6.244A_relion/subtomo/sq9_g1_ts_009/sq9_g1_ts_009_0000071_6.24A.mrc	12.5811
/data/workspace/Madeleine/20250718_WT_eVLP/6.244A_relion/subtomo/sq9_g1_ts_009/sq9_g1_ts_009_0000072_6.24A.mrc	37.3903
/data/workspace/Madeleine/20250718_WT_eVLP/6.244A_relion/subtomo/sq9_g1_ts_009/sq9_g1_ts_009_0000073_6.24A.mrc	27.7317
/data/workspace/Madeleine/20250718_WT_eVLP/6.244A_relion/subtomo/sq9_g1_ts_009/sq9_g1_ts_009_0000074_6.24A.mrc	18.7464
/data/workspace/Madeleine/20250718_WT_eVLP/6.244A_relion/subtomo/sq9_g1_ts_009/sq9_g1_ts_009_0000075_6.24A.mrc	33.7544
/data/workspace/Madeleine/20250718_WT_eVLP/6.244A_relion/subtomo/sq9_g1_ts_009/sq9_g1_ts_009_0000076_6.24A.mrc	7.44526
/data/workspace/Madeleine/20250718_WT_eVLP/6.244A_relion/subtomo/sq9_g1_ts_009/sq9_g1_ts_009_0000077_6.24A.mrc	53.4409
/data/workspace/Madeleine/20250718_WT_eVLP/6.244A_relion/subtomo/sq9_g1_ts_009/sq9_g1_ts_009_0000078_6.24A.mrc	69.8551
/data/workspace/Madeleine/20250718_WT_eVLP/6.244A_relion/subtomo/sq9_g1_ts_009/sq9_g1_ts_009_0000079_6.24A.mrc	11.968
/data/workspace/Madeleine/20250718_WT_eVLP/6.244A_relion/subtomo/sq9_g1_ts_009/sq9_g1_ts_009_0000080_6.24A.mrc	6.3396
/data/workspace/Madeleine/20250718_WT_eVLP/6.244A_relion/subtomo/sq9_g1_ts_009/sq9_g1_ts_009_0000081_6.24A.mrc	48.2879
/data/workspace/Madeleine/20250718_WT_eVLP/6.244A_relion/subtomo/sq9_g1_ts_009/sq9_g1_ts_009_0000082_6.24A.mrc	25.0916
/data/workspace/Madeleine/20250718_WT_eVLP/6.244A_relion/subtomo/sq9_g1_ts_009/sq9_g1_ts_009_0000083_6.24A.mrc	14.1499
/data/workspace/Madeleine/20250718_WT_eVLP/6.244A_relion/subtomo/sq9_g1_ts_009/sq9_g1_ts_009_0000084_6.24A.mrc	39.8588
/data/workspace/Madeleine/20250718_WT_eVLP/6.244A_relion/subtomo/sq9_g1_ts_009/sq9_g1_ts_009_0000085_6.24A.mrc	4.4193
/data/workspace/Madeleine/20250718_WT_eVLP/6.244A_relion/subtomo/sq9_g1_ts_009/sq9_g1_ts_009_0000086_6.24A.mrc	16.0441
/data/workspace/Madeleine/20250718_WT_eVLP/6.244A_relion/subtomo/sq9_g1_ts_009/sq9_g1_ts_009_0000087_6.24A.mrc	19.0197
/data/workspace/Madeleine/20250718_WT_eVLP/6.244A_relion/subtomo/sq9_g1_ts_009/sq9_g1_ts_009_0000088_6.24A.mrc	27.4848
/data/workspace/Madeleine/20250718_WT_eVLP/6.244A_relion/subtomo/sq9_g1_ts_009/sq9_g1_ts_009_0000089_6.24A.mrc	33.6898
/data/workspace/Madeleine/20250718_WT_eVLP/6.244A_relion/subtomo/sq9_g1_ts_009/sq9_g1_ts_009_0000090_6.24A.mrc	18.8059
/data/workspace/Madeleine/20250718_WT_eVLP/6.244A_relion/subtomo/sq9_g1_ts_009/sq9_g1_ts_009_0000091_6.24A.mrc	31.9294
/data/workspace/Madeleine/20250718_WT_eVLP/6.244A_relion/subtomo/sq9_g1_ts_009/sq9_g1_ts_009_0000092_6.24A.mrc	45.5267
/data/workspace/Madeleine/20250718_WT_eVLP/6.244A_relion/subtomo/sq9_g1_ts_009/sq9_g1_ts_009_0000093_6.24A.mrc	9.87058
/data/workspace/Madeleine/20250718_WT_eVLP/6.244A_relion/subtomo/sq9_g1_ts_010/sq9_g1_ts_010_0000000_6.24A.mrc	47.6188
/data/workspace/Madeleine/20250718_WT_eVLP/6.244A_relion/subtomo/sq9_g1_ts_010/sq9_g1_ts_010_0000001_6.24A.mrc	31.7525
/data/workspace/Madeleine/20250718_WT_eVLP/6.244A_relion/subtomo/sq9_g1_ts_010/sq9_g1_ts_010_0000002_6.24A.mrc	35.9072
/data/workspace/Madeleine/20250718_WT_eVLP/6.244A_relion/subtomo/sq9_g1_ts_010/sq9_g1_ts_010_0000003_6.24A.mrc	43.476
/data/workspace/Madeleine/20250718_WT_eVLP/6.244A_relion/subtomo/sq9_g1_ts_010/sq9_g1_ts_010_0000004_6.24A.mrc	36.3045
/data/workspace/Madeleine/20250718_WT_eVLP/6.244A_relion/subtomo/sq9_g1_ts_010/sq9_g1_ts_010_0000005_6.24A.mrc	36.9418
/data/workspace/Madeleine/20250718_WT_eVLP/6.244A_relion/subtomo/sq9_g1_ts_010/sq9_g1_ts_010_0000006_6.24A.mrc	11.9112
/data/workspace/Madeleine/20250718_WT_eVLP/6.244A_relion/subtomo/sq9_g1_ts_010/sq9_g1_ts_010_0000007_6.24A.mrc	12.4863
/data/workspace/Madeleine/20250718_WT_eVLP/6.244A_relion/subtomo/sq9_g1_ts_010/sq9_g1_ts_010_0000008_6.24A.mrc	48.2456
/data/workspace/Madeleine/20250718_WT_eVLP/6.244A_relion/subtomo/sq9_g1_ts_010/sq9_g1_ts_010_0000009_6.24A.mrc	40.4313
/data/workspace/Madeleine/20250718_WT_eVLP/6.244A_relion/subtomo/sq9_g1_ts_010/sq9_g1_ts_010_0000010_6.24A.mrc	55.1292
/data/workspace/Madeleine/20250718_WT_eVLP/6.244A_relion/subtomo/sq9_g1_ts_010/sq9_g1_ts_010_0000011_6.24A.mrc	20.4956
/data/workspace/Madeleine/20250718_WT_eVLP/6.244A_relion/subtomo/sq9_g1_ts_010/sq9_g1_ts_010_0000012_6.24A.mrc	42.6164
/data/workspace/Madeleine/20250718_WT_eVLP/6.244A_relion/subtomo/sq9_g1_ts_010/sq9_g1_ts_010_0000013_6.24A.mrc	45.8103
/data/workspace/Madeleine/20250718_WT_eVLP/6.244A_relion/subtomo/sq9_g1_ts_010/sq9_g1_ts_010_0000014_6.24A.mrc	25.3895
/data/workspace/Madeleine/20250718_WT_eVLP/6.244A_relion/subtomo/sq9_g1_ts_010/sq9_g1_ts_010_0000015_6.24A.mrc	18.7563
/data/workspace/Madeleine/20250718_WT_eVLP/6.244A_relion/subtomo/sq9_g1_ts_010/sq9_g1_ts_010_0000016_6.24A.mrc	16.5141
/data/workspace/Madeleine/20250718_WT_eVLP/6.244A_relion/subtomo/sq9_g1_ts_010/sq9_g1_ts_010_0000017_6.24A.mrc	16.2981
/data/workspace/Madeleine/20250718_WT_eVLP/6.244A_relion/subtomo/sq9_g1_ts_010/sq9_g1_ts_010_0000018_6.24A.mrc	16.8465
/data/workspace/Madeleine/20250718_WT_eVLP/6.244A_relion/subtomo/sq9_g1_ts_010/sq9_g1_ts_010_0000019_6.24A.mrc	40.4445
/data/workspace/Madeleine/20250718_WT_eVLP/6.244A_relion/subtomo/sq9_g1_ts_010/sq9_g1_ts_010_0000020_6.24A.mrc	41.6593
/data/workspace/Madeleine/20250718_WT_eVLP/6.244A_relion/subtomo/sq9_g1_ts_010/sq9_g1_ts_010_0000021_6.24A.mrc	52.092
/data/workspace/Madeleine/20250718_WT_eVLP/6.244A_relion/subtomo/sq9_g1_ts_010/sq9_g1_ts_010_0000022_6.24A.mrc	35.3391
/data/workspace/Madeleine/20250718_WT_eVLP/6.244A_relion/subtomo/sq9_g1_ts_010/sq9_g1_ts_010_0000023_6.24A.mrc	34.6752
/data/workspace/Madeleine/20250718_WT_eVLP/6.244A_relion/subtomo/sq9_g1_ts_010/sq9_g1_ts_010_0000024_6.24A.mrc	9.86359
/data/workspace/Madeleine/20250718_WT_eVLP/6.244A_relion/subtomo/sq9_g1_ts_010/sq9_g1_ts_010_0000025_6.24A.mrc	38.3351
/data/workspace/Madeleine/20250718_WT_eVLP/6.244A_relion/subtomo/sq9_g1_ts_010/sq9_g1_ts_010_0000026_6.24A.mrc	2.68549
/data/workspace/Madeleine/20250718_WT_eVLP/6.244A_relion/subtomo/sq9_g1_ts_010/sq9_g1_ts_010_0000027_6.24A.mrc	20.596
/data/workspace/Madeleine/20250718_WT_eVLP/6.244A_relion/subtomo/sq9_g1_ts_010/sq9_g1_ts_010_0000028_6.24A.mrc	39.629
/data/workspace/Madeleine/20250718_WT_eVLP/6.244A_relion/subtomo/sq9_g1_ts_010/sq9_g1_ts_010_0000029_6.24A.mrc	52.0583
/data/workspace/Madeleine/20250718_WT_eVLP/6.244A_relion/subtomo/sq9_g1_ts_010/sq9_g1_ts_010_0000030_6.24A.mrc	14.3972
/data/workspace/Madeleine/20250718_WT_eVLP/6.244A_relion/subtomo/sq9_g1_ts_010/sq9_g1_ts_010_0000031_6.24A.mrc	69.1021
/data/workspace/Madeleine/20250718_WT_eVLP/6.244A_relion/subtomo/sq9_g1_ts_010/sq9_g1_ts_010_0000032_6.24A.mrc	54.1633
/data/workspace/Madeleine/20250718_WT_eVLP/6.244A_relion/subtomo/sq9_g1_ts_010/sq9_g1_ts_010_0000033_6.24A.mrc	4.84892
/data/workspace/Madeleine/20250718_WT_eVLP/6.244A_relion/subtomo/sq9_g1_ts_010/sq9_g1_ts_010_0000034_6.24A.mrc	15.6753
/data/workspace/Madeleine/20250718_WT_eVLP/6.244A_relion/subtomo/sq9_g1_ts_010/sq9_g1_ts_010_0000035_6.24A.mrc	15.35
/data/workspace/Madeleine/20250718_WT_eVLP/6.244A_relion/subtomo/sq9_g1_ts_010/sq9_g1_ts_010_0000036_6.24A.mrc	34.8341
/data/workspace/Madeleine/20250718_WT_eVLP/6.244A_relion/subtomo/sq9_g1_ts_010/sq9_g1_ts_010_0000037_6.24A.mrc	35.4588
/data/workspace/Madeleine/20250718_WT_eVLP/6.244A_relion/subtomo/sq9_g1_ts_010/sq9_g1_ts_010_0000038_6.24A.mrc	10.8589
/data/workspace/Madeleine/20250718_WT_eVLP/6.244A_relion/subtomo/sq9_g1_ts_010/sq9_g1_ts_010_0000039_6.24A.mrc	22.2894
/data/workspace/Madeleine/20250718_WT_eVLP/6.244A_relion/subtomo/sq9_g1_ts_011/sq9_g1_ts_011_0000000_6.24A.mrc	20.2838
/data/workspace/Madeleine/20250718_WT_eVLP/6.244A_relion/subtomo/sq9_g1_ts_011/sq9_g1_ts_011_0000001_6.24A.mrc	24.716
/data/workspace/Madeleine/20250718_WT_eVLP/6.244A_relion/subtomo/sq9_g1_ts_011/sq9_g1_ts_011_0000002_6.24A.mrc	30.696
/data/workspace/Madeleine/20250718_WT_eVLP/6.244A_relion/subtomo/sq9_g1_ts_011/sq9_g1_ts_011_0000003_6.24A.mrc	6.50386
/data/workspace/Madeleine/20250718_WT_eVLP/6.244A_relion/subtomo/sq9_g1_ts_011/sq9_g1_ts_011_0000004_6.24A.mrc	28.0866
/data/workspace/Madeleine/20250718_WT_eVLP/6.244A_relion/subtomo/sq9_g1_ts_011/sq9_g1_ts_011_0000005_6.24A.mrc	11.6481
/data/workspace/Madeleine/20250718_WT_eVLP/6.244A_relion/subtomo/sq9_g1_ts_011/sq9_g1_ts_011_0000006_6.24A.mrc	25.265
/data/workspace/Madeleine/20250718_WT_eVLP/6.244A_relion/subtomo/sq9_g1_ts_011/sq9_g1_ts_011_0000007_6.24A.mrc	33.3374
/data/workspace/Madeleine/20250718_WT_eVLP/6.244A_relion/subtomo/sq9_g1_ts_011/sq9_g1_ts_011_0000008_6.24A.mrc	15.2037
/data/workspace/Madeleine/20250718_WT_eVLP/6.244A_relion/subtomo/sq9_g1_ts_011/sq9_g1_ts_011_0000009_6.24A.mrc	25.1573
/data/workspace/Madeleine/20250718_WT_eVLP/6.244A_relion/subtomo/sq9_g1_ts_011/sq9_g1_ts_011_0000010_6.24A.mrc	11.6936
/data/workspace/Madeleine/20250718_WT_eVLP/6.244A_relion/subtomo/sq9_g1_ts_011/sq9_g1_ts_011_0000011_6.24A.mrc	25.9866
/data/workspace/Madeleine/20250718_WT_eVLP/6.244A_relion/subtomo/sq9_g1_ts_011/sq9_g1_ts_011_0000012_6.24A.mrc	31.1813
/data/workspace/Madeleine/20250718_WT_eVLP/6.244A_relion/subtomo/sq9_g1_ts_011/sq9_g1_ts_011_0000013_6.24A.mrc	47.9471
/data/workspace/Madeleine/20250718_WT_eVLP/6.244A_relion/subtomo/sq9_g1_ts_011/sq9_g1_ts_011_0000014_6.24A.mrc	16.2866
/data/workspace/Madeleine/20250718_WT_eVLP/6.244A_relion/subtomo/sq9_g1_ts_011/sq9_g1_ts_011_0000015_6.24A.mrc	5.62565
/data/workspace/Madeleine/20250718_WT_eVLP/6.244A_relion/subtomo/sq9_g1_ts_011/sq9_g1_ts_011_0000016_6.24A.mrc	5.56791
/data/workspace/Madeleine/20250718_WT_eVLP/6.244A_relion/subtomo/sq9_g1_ts_011/sq9_g1_ts_011_0000017_6.24A.mrc	46.9068
/data/workspace/Madeleine/20250718_WT_eVLP/6.244A_relion/subtomo/sq9_g1_ts_011/sq9_g1_ts_011_0000018_6.24A.mrc	22.6912
/data/workspace/Madeleine/20250718_WT_eVLP/6.244A_relion/subtomo/sq9_g1_ts_011/sq9_g1_ts_011_0000019_6.24A.mrc	28.7729
/data/workspace/Madeleine/20250718_WT_eVLP/6.244A_relion/subtomo/sq9_g1_ts_011/sq9_g1_ts_011_0000020_6.24A.mrc	44.0881
/data/workspace/Madeleine/20250718_WT_eVLP/6.244A_relion/subtomo/sq9_g1_ts_011/sq9_g1_ts_011_0000021_6.24A.mrc	69.0548
/data/workspace/Madeleine/20250718_WT_eVLP/6.244A_relion/subtomo/sq9_g1_ts_011/sq9_g1_ts_011_0000022_6.24A.mrc	24.6782
/data/workspace/Madeleine/20250718_WT_eVLP/6.244A_relion/subtomo/sq9_g1_ts_011/sq9_g1_ts_011_0000023_6.24A.mrc	12.2231
/data/workspace/Madeleine/20250718_WT_eVLP/6.244A_relion/subtomo/sq9_g1_ts_011/sq9_g1_ts_011_0000024_6.24A.mrc	47.6278
/data/workspace/Madeleine/20250718_WT_eVLP/6.244A_relion/subtomo/sq9_g1_ts_011/sq9_g1_ts_011_0000025_6.24A.mrc	59.0372
/data/workspace/Madeleine/20250718_WT_eVLP/6.244A_relion/subtomo/sq9_g1_ts_011/sq9_g1_ts_011_0000026_6.24A.mrc	62.8166
/data/workspace/Madeleine/20250718_WT_eVLP/6.244A_relion/subtomo/sq9_g1_ts_011/sq9_g1_ts_011_0000027_6.24A.mrc	13.8749
/data/workspace/Madeleine/20250718_WT_eVLP/6.244A_relion/subtomo/sq9_g1_ts_011/sq9_g1_ts_011_0000028_6.24A.mrc	52.6387
/data/workspace/Madeleine/20250718_WT_eVLP/6.244A_relion/subtomo/sq9_g1_ts_011/sq9_g1_ts_011_0000029_6.24A.mrc	37.9819
/data/workspace/Madeleine/20250718_WT_eVLP/6.244A_relion/subtomo/sq9_g1_ts_011/sq9_g1_ts_011_0000030_6.24A.mrc	25.1768
/data/workspace/Madeleine/20250718_WT_eVLP/6.244A_relion/subtomo/sq9_g1_ts_011/sq9_g1_ts_011_0000031_6.24A.mrc	41.1321
/data/workspace/Madeleine/20250718_WT_eVLP/6.244A_relion/subtomo/sq9_g1_ts_011/sq9_g1_ts_011_0000032_6.24A.mrc	21.012
/data/workspace/Madeleine/20250718_WT_eVLP/6.244A_relion/subtomo/sq9_g1_ts_011/sq9_g1_ts_011_0000033_6.24A.mrc	51.25
/data/workspace/Madeleine/20250718_WT_eVLP/6.244A_relion/subtomo/sq9_g1_ts_011/sq9_g1_ts_011_0000034_6.24A.mrc	56.2959
/data/workspace/Madeleine/20250718_WT_eVLP/6.244A_relion/subtomo/sq9_g1_ts_011/sq9_g1_ts_011_0000035_6.24A.mrc	11.14
/data/workspace/Madeleine/20250718_WT_eVLP/6.244A_relion/subtomo/sq9_g1_ts_011/sq9_g1_ts_011_0000036_6.24A.mrc	11.1126
/data/workspace/Madeleine/20250718_WT_eVLP/6.244A_relion/subtomo/sq9_g1_ts_011/sq9_g1_ts_011_0000037_6.24A.mrc	26.0647
/data/workspace/Madeleine/20250718_WT_eVLP/6.244A_relion/subtomo/sq9_g1_ts_011/sq9_g1_ts_011_0000038_6.24A.mrc	34.4836
/data/workspace/Madeleine/20250718_WT_eVLP/6.244A_relion/subtomo/sq9_g1_ts_011/sq9_g1_ts_011_0000039_6.24A.mrc	33.9918
/data/workspace/Madeleine/20250718_WT_eVLP/6.244A_relion/subtomo/sq9_g1_ts_011/sq9_g1_ts_011_0000040_6.24A.mrc	29.9355
/data/workspace/Madeleine/20250718_WT_eVLP/6.244A_relion/subtomo/sq9_g1_ts_011/sq9_g1_ts_011_0000041_6.24A.mrc	47.5656
/data/workspace/Madeleine/20250718_WT_eVLP/6.244A_relion/subtomo/sq9_g1_ts_011/sq9_g1_ts_011_0000042_6.24A.mrc	9.74006
/data/workspace/Madeleine/20250718_WT_eVLP/6.244A_relion/subtomo/sq9_g1_ts_011/sq9_g1_ts_011_0000043_6.24A.mrc	23.123
/data/workspace/Madeleine/20250718_WT_eVLP/6.244A_relion/subtomo/sq9_g1_ts_011/sq9_g1_ts_011_0000044_6.24A.mrc	32.5386
/data/workspace/Madeleine/20250718_WT_eVLP/6.244A_relion/subtomo/sq9_g1_ts_011/sq9_g1_ts_011_0000045_6.24A.mrc	39.8115
/data/workspace/Madeleine/20250718_WT_eVLP/6.244A_relion/subtomo/sq9_g1_ts_011/sq9_g1_ts_011_0000046_6.24A.mrc	22.575
/data/workspace/Madeleine/20250718_WT_eVLP/6.244A_relion/subtomo/sq9_g1_ts_011/sq9_g1_ts_011_0000047_6.24A.mrc	22.8843
/data/workspace/Madeleine/20250718_WT_eVLP/6.244A_relion/subtomo/sq9_g1_ts_011/sq9_g1_ts_011_0000048_6.24A.mrc	9.94308
/data/workspace/Madeleine/20250718_WT_eVLP/6.244A_relion/subtomo/sq9_g1_ts_011/sq9_g1_ts_011_0000049_6.24A.mrc	21.2996
/data/workspace/Madeleine/20250718_WT_eVLP/6.244A_relion/subtomo/sq9_g1_ts_011/sq9_g1_ts_011_0000050_6.24A.mrc	11.699
/data/workspace/Madeleine/20250718_WT_eVLP/6.244A_relion/subtomo/sq9_g1_ts_011/sq9_g1_ts_011_0000051_6.24A.mrc	11.4757
/data/workspace/Madeleine/20250718_WT_eVLP/6.244A_relion/subtomo/sq9_g1_ts_011/sq9_g1_ts_011_0000052_6.24A.mrc	41.3477
/data/workspace/Madeleine/20250718_WT_eVLP/6.244A_relion/subtomo/sq9_g1_ts_011/sq9_g1_ts_011_0000053_6.24A.mrc	14.1185
/data/workspace/Madeleine/20250718_WT_eVLP/6.244A_relion/subtomo/sq9_g1_ts_011/sq9_g1_ts_011_0000054_6.24A.mrc	11.5545
/data/workspace/Madeleine/20250718_WT_eVLP/6.244A_relion/subtomo/sq9_g1_ts_011/sq9_g1_ts_011_0000055_6.24A.mrc	25.5319
/data/workspace/Madeleine/20250718_WT_eVLP/6.244A_relion/subtomo/sq9_g1_ts_011/sq9_g1_ts_011_0000056_6.24A.mrc	55.9979
/data/workspace/Madeleine/20250718_WT_eVLP/6.244A_relion/subtomo/sq9_g1_ts_011/sq9_g1_ts_011_0000057_6.24A.mrc	59.8918
/data/workspace/Madeleine/20250718_WT_eVLP/6.244A_relion/subtomo/sq9_g1_ts_011/sq9_g1_ts_011_0000058_6.24A.mrc	25.3057
/data/workspace/Madeleine/20250718_WT_eVLP/6.244A_relion/subtomo/sq9_g1_ts_011/sq9_g1_ts_011_0000059_6.24A.mrc	30.989
/data/workspace/Madeleine/20250718_WT_eVLP/6.244A_relion/subtomo/sq9_g1_ts_011/sq9_g1_ts_011_0000060_6.24A.mrc	52.2901
/data/workspace/Madeleine/20250718_WT_eVLP/6.244A_relion/subtomo/sq9_g1_ts_011/sq9_g1_ts_011_0000061_6.24A.mrc	47.7512
/data/workspace/Madeleine/20250718_WT_eVLP/6.244A_relion/subtomo/sq9_g1_ts_011/sq9_g1_ts_011_0000062_6.24A.mrc	51.6489
/data/workspace/Madeleine/20250718_WT_eVLP/6.244A_relion/subtomo/sq9_g1_ts_011/sq9_g1_ts_011_0000063_6.24A.mrc	16.1735
/data/workspace/Madeleine/20250718_WT_eVLP/6.244A_relion/subtomo/sq9_g1_ts_011/sq9_g1_ts_011_0000064_6.24A.mrc	33.3984
/data/workspace/Madeleine/20250718_WT_eVLP/6.244A_relion/subtomo/sq9_g1_ts_011/sq9_g1_ts_011_0000065_6.24A.mrc	23.3885
/data/workspace/Madeleine/20250718_WT_eVLP/6.244A_relion/subtomo/sq9_g1_ts_011/sq9_g1_ts_011_0000066_6.24A.mrc	13.1991
/data/workspace/Madeleine/20250718_WT_eVLP/6.244A_relion/subtomo/sq9_g1_ts_011/sq9_g1_ts_011_0000067_6.24A.mrc	63.7993
/data/workspace/Madeleine/20250718_WT_eVLP/6.244A_relion/subtomo/sq9_g1_ts_011/sq9_g1_ts_011_0000068_6.24A.mrc	10.0816
/data/workspace/Madeleine/20250718_WT_eVLP/6.244A_relion/subtomo/sq9_g1_ts_011/sq9_g1_ts_011_0000069_6.24A.mrc	16.5217
/data/workspace/Madeleine/20250718_WT_eVLP/6.244A_relion/subtomo/sq9_g1_ts_011/sq9_g1_ts_011_0000070_6.24A.mrc	44.7152
/data/workspace/Madeleine/20250718_WT_eVLP/6.244A_relion/subtomo/sq9_g1_ts_011/sq9_g1_ts_011_0000071_6.24A.mrc	21.3531
/data/workspace/Madeleine/20250718_WT_eVLP/6.244A_relion/subtomo/sq9_g1_ts_011/sq9_g1_ts_011_0000072_6.24A.mrc	32.5498
/data/workspace/Madeleine/20250718_WT_eVLP/6.244A_relion/subtomo/sq9_g1_ts_011/sq9_g1_ts_011_0000073_6.24A.mrc	1.84547
/data/workspace/Madeleine/20250718_WT_eVLP/6.244A_relion/subtomo/sq9_g1_ts_011/sq9_g1_ts_011_0000074_6.24A.mrc	66.8684
/data/workspace/Madeleine/20250718_WT_eVLP/6.244A_relion/subtomo/sq9_g1_ts_011/sq9_g1_ts_011_0000075_6.24A.mrc	29.7864
/data/workspace/Madeleine/20250718_WT_eVLP/6.244A_relion/subtomo/sq9_g1_ts_011/sq9_g1_ts_011_0000076_6.24A.mrc	50.2383
/data/workspace/Madeleine/20250718_WT_eVLP/6.244A_relion/subtomo/sq9_g1_ts_011/sq9_g1_ts_011_0000077_6.24A.mrc	41.6707
/data/workspace/Madeleine/20250718_WT_eVLP/6.244A_relion/subtomo/sq9_g1_ts_011/sq9_g1_ts_011_0000078_6.24A.mrc	26.1672
/data/workspace/Madeleine/20250718_WT_eVLP/6.244A_relion/subtomo/sq9_g1_ts_011/sq9_g1_ts_011_0000079_6.24A.mrc	7.02114
/data/workspace/Madeleine/20250718_WT_eVLP/6.244A_relion/subtomo/sq9_g1_ts_011/sq9_g1_ts_011_0000080_6.24A.mrc	29.1309
/data/workspace/Madeleine/20250718_WT_eVLP/6.244A_relion/subtomo/sq9_g1_ts_011/sq9_g1_ts_011_0000081_6.24A.mrc	30.6335
/data/workspace/Madeleine/20250718_WT_eVLP/6.244A_relion/subtomo/sq9_g1_ts_011/sq9_g1_ts_011_0000082_6.24A.mrc	34.7333
/data/workspace/Madeleine/20250718_WT_eVLP/6.244A_relion/subtomo/sq9_g1_ts_011/sq9_g1_ts_011_0000083_6.24A.mrc	34.0637
/data/workspace/Madeleine/20250718_WT_eVLP/6.244A_relion/subtomo/sq9_g1_ts_011/sq9_g1_ts_011_0000084_6.24A.mrc	19.7074
/data/workspace/Madeleine/20250718_WT_eVLP/6.244A_relion/subtomo/sq9_g1_ts_011/sq9_g1_ts_011_0000085_6.24A.mrc	25.0803
/data/workspace/Madeleine/20250718_WT_eVLP/6.244A_relion/subtomo/sq9_g1_ts_011/sq9_g1_ts_011_0000086_6.24A.mrc	41.2445
/data/workspace/Madeleine/20250718_WT_eVLP/6.244A_relion/subtomo/sq9_g1_ts_011/sq9_g1_ts_011_0000087_6.24A.mrc	19.7517
/data/workspace/Madeleine/20250718_WT_eVLP/6.244A_relion/subtomo/sq9_g1_ts_011/sq9_g1_ts_011_0000088_6.24A.mrc	13.7213
/data/workspace/Madeleine/20250719_WT_eVLP/6.244A_relion/subtomo/sq10_g1_ts_001/sq10_g1_ts_001_0000000_6.24A.mrc	34.9135
/data/workspace/Madeleine/20250719_WT_eVLP/6.244A_relion/subtomo/sq10_g1_ts_001/sq10_g1_ts_001_0000001_6.24A.mrc	31.535
/data/workspace/Madeleine/20250719_WT_eVLP/6.244A_relion/subtomo/sq10_g1_ts_001/sq10_g1_ts_001_0000002_6.24A.mrc	15.8755
/data/workspace/Madeleine/20250719_WT_eVLP/6.244A_relion/subtomo/sq10_g1_ts_001/sq10_g1_ts_001_0000003_6.24A.mrc	29.3363
/data/workspace/Madeleine/20250719_WT_eVLP/6.244A_relion/subtomo/sq10_g1_ts_001/sq10_g1_ts_001_0000004_6.24A.mrc	19.9437
/data/workspace/Madeleine/20250719_WT_eVLP/6.244A_relion/subtomo/sq10_g1_ts_001/sq10_g1_ts_001_0000005_6.24A.mrc	31.2102
/data/workspace/Madeleine/20250719_WT_eVLP/6.244A_relion/subtomo/sq10_g1_ts_001/sq10_g1_ts_001_0000006_6.24A.mrc	26.7556
/data/workspace/Madeleine/20250719_WT_eVLP/6.244A_relion/subtomo/sq10_g1_ts_001/sq10_g1_ts_001_0000007_6.24A.mrc	43.0533
/data/workspace/Madeleine/20250719_WT_eVLP/6.244A_relion/subtomo/sq10_g1_ts_001/sq10_g1_ts_001_0000008_6.24A.mrc	53.4227
/data/workspace/Madeleine/20250719_WT_eVLP/6.244A_relion/subtomo/sq10_g1_ts_001/sq10_g1_ts_001_0000009_6.24A.mrc	22.9841
/data/workspace/Madeleine/20250719_WT_eVLP/6.244A_relion/subtomo/sq10_g1_ts_001/sq10_g1_ts_001_0000010_6.24A.mrc	5.39843
/data/workspace/Madeleine/20250719_WT_eVLP/6.244A_relion/subtomo/sq10_g1_ts_001/sq10_g1_ts_001_0000011_6.24A.mrc	33.6509
/data/workspace/Madeleine/20250719_WT_eVLP/6.244A_relion/subtomo/sq10_g1_ts_001/sq10_g1_ts_001_0000012_6.24A.mrc	31.8253
/data/workspace/Madeleine/20250719_WT_eVLP/6.244A_relion/subtomo/sq10_g1_ts_001/sq10_g1_ts_001_0000013_6.24A.mrc	25.4342
/data/workspace/Madeleine/20250719_WT_eVLP/6.244A_relion/subtomo/sq10_g1_ts_001/sq10_g1_ts_001_0000014_6.24A.mrc	3.92868
/data/workspace/Madeleine/20250719_WT_eVLP/6.244A_relion/subtomo/sq10_g1_ts_001/sq10_g1_ts_001_0000015_6.24A.mrc	33.4946
/data/workspace/Madeleine/20250719_WT_eVLP/6.244A_relion/subtomo/sq10_g1_ts_001/sq10_g1_ts_001_0000016_6.24A.mrc	30.8152
/data/workspace/Madeleine/20250719_WT_eVLP/6.244A_relion/subtomo/sq10_g1_ts_001/sq10_g1_ts_001_0000017_6.24A.mrc	57.7548
/data/workspace/Madeleine/20250719_WT_eVLP/6.244A_relion/subtomo/sq10_g1_ts_001/sq10_g1_ts_001_0000018_6.24A.mrc	17.8227
/data/workspace/Madeleine/20250719_WT_eVLP/6.244A_relion/subtomo/sq10_g1_ts_001/sq10_g1_ts_001_0000019_6.24A.mrc	25.5965
/data/workspace/Madeleine/20250719_WT_eVLP/6.244A_relion/subtomo/sq10_g1_ts_001/sq10_g1_ts_001_0000020_6.24A.mrc	2.55333
/data/workspace/Madeleine/20250719_WT_eVLP/6.244A_relion/subtomo/sq10_g1_ts_001/sq10_g1_ts_001_0000021_6.24A.mrc	25.9755
/data/workspace/Madeleine/20250719_WT_eVLP/6.244A_relion/subtomo/sq10_g1_ts_001/sq10_g1_ts_001_0000022_6.24A.mrc	52.0735
/data/workspace/Madeleine/20250719_WT_eVLP/6.244A_relion/subtomo/sq10_g1_ts_001/sq10_g1_ts_001_0000023_6.24A.mrc	9.09105
/data/workspace/Madeleine/20250719_WT_eVLP/6.244A_relion/subtomo/sq10_g1_ts_001/sq10_g1_ts_001_0000024_6.24A.mrc	26.6849
/data/workspace/Madeleine/20250719_WT_eVLP/6.244A_relion/subtomo/sq10_g1_ts_001/sq10_g1_ts_001_0000025_6.24A.mrc	29.3807
/data/workspace/Madeleine/20250719_WT_eVLP/6.244A_relion/subtomo/sq10_g1_ts_001/sq10_g1_ts_001_0000026_6.24A.mrc	18.774
/data/workspace/Madeleine/20250719_WT_eVLP/6.244A_relion/subtomo/sq10_g1_ts_001/sq10_g1_ts_001_0000027_6.24A.mrc	39.1835
/data/workspace/Madeleine/20250719_WT_eVLP/6.244A_relion/subtomo/sq10_g1_ts_001/sq10_g1_ts_001_0000028_6.24A.mrc	17.0184
/data/workspace/Madeleine/20250719_WT_eVLP/6.244A_relion/subtomo/sq10_g1_ts_002/sq10_g1_ts_002_0000000_6.24A.mrc	62.783
/data/workspace/Madeleine/20250719_WT_eVLP/6.244A_relion/subtomo/sq10_g1_ts_002/sq10_g1_ts_002_0000001_6.24A.mrc	55.3292
/data/workspace/Madeleine/20250719_WT_eVLP/6.244A_relion/subtomo/sq10_g1_ts_002/sq10_g1_ts_002_0000002_6.24A.mrc	18.9884
/data/workspace/Madeleine/20250719_WT_eVLP/6.244A_relion/subtomo/sq10_g1_ts_002/sq10_g1_ts_002_0000003_6.24A.mrc	53.6699
/data/workspace/Madeleine/20250719_WT_eVLP/6.244A_relion/subtomo/sq10_g1_ts_002/sq10_g1_ts_002_0000004_6.24A.mrc	28.3366
/data/workspace/Madeleine/20250719_WT_eVLP/6.244A_relion/subtomo/sq10_g1_ts_002/sq10_g1_ts_002_0000005_6.24A.mrc	30.1936
/data/workspace/Madeleine/20250719_WT_eVLP/6.244A_relion/subtomo/sq10_g1_ts_002/sq10_g1_ts_002_0000006_6.24A.mrc	69.2266
/data/workspace/Madeleine/20250719_WT_eVLP/6.244A_relion/subtomo/sq10_g1_ts_002/sq10_g1_ts_002_0000007_6.24A.mrc	23.9515
/data/workspace/Madeleine/20250719_WT_eVLP/6.244A_relion/subtomo/sq10_g1_ts_002/sq10_g1_ts_002_0000008_6.24A.mrc	7.11181
/data/workspace/Madeleine/20250719_WT_eVLP/6.244A_relion/subtomo/sq10_g1_ts_002/sq10_g1_ts_002_0000009_6.24A.mrc	24.8754
/data/workspace/Madeleine/20250719_WT_eVLP/6.244A_relion/subtomo/sq10_g1_ts_002/sq10_g1_ts_002_0000010_6.24A.mrc	63.6638
/data/workspace/Madeleine/20250719_WT_eVLP/6.244A_relion/subtomo/sq10_g1_ts_002/sq10_g1_ts_002_0000011_6.24A.mrc	24.5757
/data/workspace/Madeleine/20250719_WT_eVLP/6.244A_relion/subtomo/sq10_g1_ts_002/sq10_g1_ts_002_0000012_6.24A.mrc	16.5462
/data/workspace/Madeleine/20250719_WT_eVLP/6.244A_relion/subtomo/sq10_g1_ts_002/sq10_g1_ts_002_0000013_6.24A.mrc	15.0447
/data/workspace/Madeleine/20250719_WT_eVLP/6.244A_relion/subtomo/sq10_g1_ts_002/sq10_g1_ts_002_0000014_6.24A.mrc	20.3355
/data/workspace/Madeleine/20250719_WT_eVLP/6.244A_relion/subtomo/sq10_g1_ts_002/sq10_g1_ts_002_0000015_6.24A.mrc	34.7727
/data/workspace/Madeleine/20250719_WT_eVLP/6.244A_relion/subtomo/sq10_g1_ts_002/sq10_g1_ts_002_0000016_6.24A.mrc	43.5953
/data/workspace/Madeleine/20250719_WT_eVLP/6.244A_relion/subtomo/sq10_g1_ts_002/sq10_g1_ts_002_0000017_6.24A.mrc	32.4871
/data/workspace/Madeleine/20250719_WT_eVLP/6.244A_relion/subtomo/sq10_g1_ts_003/sq10_g1_ts_003_0000000_6.24A.mrc	41.5567
/data/workspace/Madeleine/20250719_WT_eVLP/6.244A_relion/subtomo/sq10_g1_ts_003/sq10_g1_ts_003_0000001_6.24A.mrc	10.2345
/data/workspace/Madeleine/20250719_WT_eVLP/6.244A_relion/subtomo/sq10_g1_ts_003/sq10_g1_ts_003_0000002_6.24A.mrc	13.6879
/data/workspace/Madeleine/20250719_WT_eVLP/6.244A_relion/subtomo/sq10_g1_ts_003/sq10_g1_ts_003_0000003_6.24A.mrc	42.4293
/data/workspace/Madeleine/20250719_WT_eVLP/6.244A_relion/subtomo/sq10_g1_ts_003/sq10_g1_ts_003_0000004_6.24A.mrc	6.40461
/data/workspace/Madeleine/20250719_WT_eVLP/6.244A_relion/subtomo/sq10_g1_ts_003/sq10_g1_ts_003_0000005_6.24A.mrc	31.85
/data/workspace/Madeleine/20250719_WT_eVLP/6.244A_relion/subtomo/sq10_g1_ts_003/sq10_g1_ts_003_0000006_6.24A.mrc	46.0181
/data/workspace/Madeleine/20250719_WT_eVLP/6.244A_relion/subtomo/sq10_g1_ts_003/sq10_g1_ts_003_0000007_6.24A.mrc	23.4176
/data/workspace/Madeleine/20250719_WT_eVLP/6.244A_relion/subtomo/sq10_g1_ts_003/sq10_g1_ts_003_0000008_6.24A.mrc	28.4037
/data/workspace/Madeleine/20250719_WT_eVLP/6.244A_relion/subtomo/sq10_g1_ts_003/sq10_g1_ts_003_0000009_6.24A.mrc	26.2516
/data/workspace/Madeleine/20250719_WT_eVLP/6.244A_relion/subtomo/sq10_g1_ts_003/sq10_g1_ts_003_0000010_6.24A.mrc	29.5295
/data/workspace/Madeleine/20250719_WT_eVLP/6.244A_relion/subtomo/sq10_g1_ts_003/sq10_g1_ts_003_0000011_6.24A.mrc	23.8023
/data/workspace/Madeleine/20250719_WT_eVLP/6.244A_relion/subtomo/sq10_g1_ts_003/sq10_g1_ts_003_0000012_6.24A.mrc	36.4079
/data/workspace/Madeleine/20250719_WT_eVLP/6.244A_relion/subtomo/sq10_g1_ts_003/sq10_g1_ts_003_0000013_6.24A.mrc	26.4875
/data/workspace/Madeleine/20250719_WT_eVLP/6.244A_relion/subtomo/sq10_g1_ts_003/sq10_g1_ts_003_0000014_6.24A.mrc	33.0928
/data/workspace/Madeleine/20250719_WT_eVLP/6.244A_relion/subtomo/sq10_g1_ts_003/sq10_g1_ts_003_0000015_6.24A.mrc	23.9747
/data/workspace/Madeleine/20250719_WT_eVLP/6.244A_relion/subtomo/sq10_g1_ts_003/sq10_g1_ts_003_0000016_6.24A.mrc	32.7679
/data/workspace/Madeleine/20250719_WT_eVLP/6.244A_relion/subtomo/sq10_g1_ts_003/sq10_g1_ts_003_0000017_6.24A.mrc	54.6668
/data/workspace/Madeleine/20250719_WT_eVLP/6.244A_relion/subtomo/sq10_g1_ts_003/sq10_g1_ts_003_0000018_6.24A.mrc	13.0667
/data/workspace/Madeleine/20250719_WT_eVLP/6.244A_relion/subtomo/sq10_g1_ts_003/sq10_g1_ts_003_0000019_6.24A.mrc	12.9345
/data/workspace/Madeleine/20250719_WT_eVLP/6.244A_relion/subtomo/sq10_g1_ts_003/sq10_g1_ts_003_0000020_6.24A.mrc	38.3767
/data/workspace/Madeleine/20250719_WT_eVLP/6.244A_relion/subtomo/sq10_g1_ts_003/sq10_g1_ts_003_0000021_6.24A.mrc	37.296
/data/workspace/Madeleine/20250719_WT_eVLP/6.244A_relion/subtomo/sq10_g1_ts_003/sq10_g1_ts_003_0000022_6.24A.mrc	34.5255
/data/workspace/Madeleine/20250719_WT_eVLP/6.244A_relion/subtomo/sq10_g1_ts_003/sq10_g1_ts_003_0000023_6.24A.mrc	41.5114
/data/workspace/Madeleine/20250719_WT_eVLP/6.244A_relion/subtomo/sq10_g1_ts_004/sq10_g1_ts_004_0000000_6.24A.mrc	17.4497
/data/workspace/Madeleine/20250719_WT_eVLP/6.244A_relion/subtomo/sq10_g1_ts_004/sq10_g1_ts_004_0000001_6.24A.mrc	35.9639
/data/workspace/Madeleine/20250719_WT_eVLP/6.244A_relion/subtomo/sq10_g1_ts_004/sq10_g1_ts_004_0000002_6.24A.mrc	23.0447
/data/workspace/Madeleine/20250719_WT_eVLP/6.244A_relion/subtomo/sq10_g1_ts_004/sq10_g1_ts_004_0000003_6.24A.mrc	43.0185
/data/workspace/Madeleine/20250719_WT_eVLP/6.244A_relion/subtomo/sq10_g1_ts_004/sq10_g1_ts_004_0000004_6.24A.mrc	9.76914
/data/workspace/Madeleine/20250719_WT_eVLP/6.244A_relion/subtomo/sq10_g1_ts_004/sq10_g1_ts_004_0000005_6.24A.mrc	35.2143
/data/workspace/Madeleine/20250719_WT_eVLP/6.244A_relion/subtomo/sq10_g1_ts_004/sq10_g1_ts_004_0000006_6.24A.mrc	12.1858
/data/workspace/Madeleine/20250719_WT_eVLP/6.244A_relion/subtomo/sq10_g1_ts_004/sq10_g1_ts_004_0000007_6.24A.mrc	39.3467
/data/workspace/Madeleine/20250719_WT_eVLP/6.244A_relion/subtomo/sq10_g1_ts_004/sq10_g1_ts_004_0000008_6.24A.mrc	46.4616
/data/workspace/Madeleine/20250719_WT_eVLP/6.244A_relion/subtomo/sq10_g1_ts_004/sq10_g1_ts_004_0000009_6.24A.mrc	10.8788
/data/workspace/Madeleine/20250719_WT_eVLP/6.244A_relion/subtomo/sq10_g1_ts_004/sq10_g1_ts_004_0000010_6.24A.mrc	32.5427
/data/workspace/Madeleine/20250719_WT_eVLP/6.244A_relion/subtomo/sq10_g1_ts_004/sq10_g1_ts_004_0000011_6.24A.mrc	9.75519
/data/workspace/Madeleine/20250719_WT_eVLP/6.244A_relion/subtomo/sq10_g1_ts_004/sq10_g1_ts_004_0000012_6.24A.mrc	19.0805
/data/workspace/Madeleine/20250719_WT_eVLP/6.244A_relion/subtomo/sq10_g1_ts_004/sq10_g1_ts_004_0000013_6.24A.mrc	18.8962
/data/workspace/Madeleine/20250719_WT_eVLP/6.244A_relion/subtomo/sq10_g1_ts_004/sq10_g1_ts_004_0000014_6.24A.mrc	27.7286
/data/workspace/Madeleine/20250719_WT_eVLP/6.244A_relion/subtomo/sq10_g1_ts_004/sq10_g1_ts_004_0000015_6.24A.mrc	19.7863
/data/workspace/Madeleine/20250719_WT_eVLP/6.244A_relion/subtomo/sq10_g1_ts_004/sq10_g1_ts_004_0000016_6.24A.mrc	21.1696
/data/workspace/Madeleine/20250719_WT_eVLP/6.244A_relion/subtomo/sq10_g1_ts_004/sq10_g1_ts_004_0000017_6.24A.mrc	29.6271
/data/workspace/Madeleine/20250719_WT_eVLP/6.244A_relion/subtomo/sq10_g1_ts_004/sq10_g1_ts_004_0000018_6.24A.mrc	3.75467
/data/workspace/Madeleine/20250719_WT_eVLP/6.244A_relion/subtomo/sq10_g1_ts_004/sq10_g1_ts_004_0000019_6.24A.mrc	15.9428
/data/workspace/Madeleine/20250719_WT_eVLP/6.244A_relion/subtomo/sq10_g1_ts_004/sq10_g1_ts_004_0000020_6.24A.mrc	49.6017
/data/workspace/Madeleine/20250719_WT_eVLP/6.244A_relion/subtomo/sq10_g1_ts_004/sq10_g1_ts_004_0000021_6.24A.mrc	19.3812
/data/workspace/Madeleine/20250719_WT_eVLP/6.244A_relion/subtomo/sq10_g1_ts_004/sq10_g1_ts_004_0000022_6.24A.mrc	13.9277
/data/workspace/Madeleine/20250719_WT_eVLP/6.244A_relion/subtomo/sq10_g1_ts_004/sq10_g1_ts_004_0000023_6.24A.mrc	37.6165
/data/workspace/Madeleine/20250719_WT_eVLP/6.244A_relion/subtomo/sq10_g1_ts_004/sq10_g1_ts_004_0000024_6.24A.mrc	11.6744
/data/workspace/Madeleine/20250719_WT_eVLP/6.244A_relion/subtomo/sq10_g1_ts_004/sq10_g1_ts_004_0000025_6.24A.mrc	25.404
/data/workspace/Madeleine/20250719_WT_eVLP/6.244A_relion/subtomo/sq10_g1_ts_005/sq10_g1_ts_005_0000000_6.24A.mrc	22.5929
/data/workspace/Madeleine/20250719_WT_eVLP/6.244A_relion/subtomo/sq10_g1_ts_005/sq10_g1_ts_005_0000001_6.24A.mrc	35.89
/data/workspace/Madeleine/20250719_WT_eVLP/6.244A_relion/subtomo/sq10_g1_ts_005/sq10_g1_ts_005_0000002_6.24A.mrc	38.7141
/data/workspace/Madeleine/20250719_WT_eVLP/6.244A_relion/subtomo/sq10_g1_ts_005/sq10_g1_ts_005_0000003_6.24A.mrc	40.32
/data/workspace/Madeleine/20250719_WT_eVLP/6.244A_relion/subtomo/sq10_g1_ts_005/sq10_g1_ts_005_0000004_6.24A.mrc	35.7237
/data/workspace/Madeleine/20250719_WT_eVLP/6.244A_relion/subtomo/sq10_g1_ts_005/sq10_g1_ts_005_0000005_6.24A.mrc	49.5301
/data/workspace/Madeleine/20250719_WT_eVLP/6.244A_relion/subtomo/sq10_g1_ts_005/sq10_g1_ts_005_0000006_6.24A.mrc	27.6377
/data/workspace/Madeleine/20250719_WT_eVLP/6.244A_relion/subtomo/sq10_g1_ts_005/sq10_g1_ts_005_0000007_6.24A.mrc	38.0568
/data/workspace/Madeleine/20250719_WT_eVLP/6.244A_relion/subtomo/sq10_g1_ts_005/sq10_g1_ts_005_0000008_6.24A.mrc	45.3782
/data/workspace/Madeleine/20250719_WT_eVLP/6.244A_relion/subtomo/sq10_g1_ts_005/sq10_g1_ts_005_0000009_6.24A.mrc	50.7896
/data/workspace/Madeleine/20250719_WT_eVLP/6.244A_relion/subtomo/sq10_g1_ts_005/sq10_g1_ts_005_0000010_6.24A.mrc	16.6459
/data/workspace/Madeleine/20250719_WT_eVLP/6.244A_relion/subtomo/sq10_g1_ts_005/sq10_g1_ts_005_0000011_6.24A.mrc	13.427
/data/workspace/Madeleine/20250719_WT_eVLP/6.244A_relion/subtomo/sq10_g1_ts_005/sq10_g1_ts_005_0000012_6.24A.mrc	15.2054
/data/workspace/Madeleine/20250719_WT_eVLP/6.244A_relion/subtomo/sq10_g1_ts_005/sq10_g1_ts_005_0000013_6.24A.mrc	36.2848
/data/workspace/Madeleine/20250719_WT_eVLP/6.244A_relion/subtomo/sq10_g1_ts_005/sq10_g1_ts_005_0000014_6.24A.mrc	28.8601
/data/workspace/Madeleine/20250719_WT_eVLP/6.244A_relion/subtomo/sq10_g1_ts_005/sq10_g1_ts_005_0000015_6.24A.mrc	18.4655
/data/workspace/Madeleine/20250719_WT_eVLP/6.244A_relion/subtomo/sq10_g1_ts_005/sq10_g1_ts_005_0000016_6.24A.mrc	11.4981
/data/workspace/Madeleine/20250719_WT_eVLP/6.244A_relion/subtomo/sq10_g1_ts_005/sq10_g1_ts_005_0000017_6.24A.mrc	29.285
/data/workspace/Madeleine/20250719_WT_eVLP/6.244A_relion/subtomo/sq10_g1_ts_005/sq10_g1_ts_005_0000018_6.24A.mrc	38.9275
/data/workspace/Madeleine/20250719_WT_eVLP/6.244A_relion/subtomo/sq10_g1_ts_006/sq10_g1_ts_006_0000000_6.24A.mrc	2.56259
/data/workspace/Madeleine/20250719_WT_eVLP/6.244A_relion/subtomo/sq10_g1_ts_006/sq10_g1_ts_006_0000001_6.24A.mrc	9.60049
/data/workspace/Madeleine/20250719_WT_eVLP/6.244A_relion/subtomo/sq10_g1_ts_006/sq10_g1_ts_006_0000002_6.24A.mrc	30.5626
/data/workspace/Madeleine/20250719_WT_eVLP/6.244A_relion/subtomo/sq10_g1_ts_006/sq10_g1_ts_006_0000003_6.24A.mrc	19.8086
/data/workspace/Madeleine/20250719_WT_eVLP/6.244A_relion/subtomo/sq10_g1_ts_006/sq10_g1_ts_006_0000004_6.24A.mrc	37.9533
/data/workspace/Madeleine/20250719_WT_eVLP/6.244A_relion/subtomo/sq10_g1_ts_006/sq10_g1_ts_006_0000005_6.24A.mrc	40.9573
/data/workspace/Madeleine/20250719_WT_eVLP/6.244A_relion/subtomo/sq10_g1_ts_006/sq10_g1_ts_006_0000006_6.24A.mrc	9.96299
/data/workspace/Madeleine/20250719_WT_eVLP/6.244A_relion/subtomo/sq10_g1_ts_006/sq10_g1_ts_006_0000007_6.24A.mrc	16.4509
/data/workspace/Madeleine/20250719_WT_eVLP/6.244A_relion/subtomo/sq10_g1_ts_007/sq10_g1_ts_007_0000000_6.24A.mrc	8.39805
/data/workspace/Madeleine/20250719_WT_eVLP/6.244A_relion/subtomo/sq10_g1_ts_007/sq10_g1_ts_007_0000001_6.24A.mrc	22.039
/data/workspace/Madeleine/20250719_WT_eVLP/6.244A_relion/subtomo/sq10_g1_ts_007/sq10_g1_ts_007_0000002_6.24A.mrc	6.94272
/data/workspace/Madeleine/20250719_WT_eVLP/6.244A_relion/subtomo/sq10_g1_ts_007/sq10_g1_ts_007_0000003_6.24A.mrc	27.8191
/data/workspace/Madeleine/20250719_WT_eVLP/6.244A_relion/subtomo/sq10_g1_ts_007/sq10_g1_ts_007_0000004_6.24A.mrc	22.8195
/data/workspace/Madeleine/20250719_WT_eVLP/6.244A_relion/subtomo/sq10_g1_ts_007/sq10_g1_ts_007_0000005_6.24A.mrc	6.63343
/data/workspace/Madeleine/20250719_WT_eVLP/6.244A_relion/subtomo/sq10_g1_ts_007/sq10_g1_ts_007_0000006_6.24A.mrc	11.3995
/data/workspace/Madeleine/20250719_WT_eVLP/6.244A_relion/subtomo/sq10_g1_ts_007/sq10_g1_ts_007_0000007_6.24A.mrc	16.3725
/data/workspace/Madeleine/20250719_WT_eVLP/6.244A_relion/subtomo/sq10_g1_ts_007/sq10_g1_ts_007_0000008_6.24A.mrc	37.054
/data/workspace/Madeleine/20250719_WT_eVLP/6.244A_relion/subtomo/sq10_g1_ts_007/sq10_g1_ts_007_0000009_6.24A.mrc	18.1831
/data/workspace/Madeleine/20250719_WT_eVLP/6.244A_relion/subtomo/sq10_g1_ts_007/sq10_g1_ts_007_0000010_6.24A.mrc	7.3098
[truncated: 2,397 more rows]

## Sheet: Outliers
Name	Angle Calculation			Analysis Performed:
/data/workspace/Madeleine/20250718_WT_eVLP/6.244A_relion/subtomo/sq22_g1_ts_007/sq22_g1_ts_007_0000004_6.24A.mrc	97.2589			Method
/data/workspace/Madeleine/20250718_WT_eVLP/6.244A_relion/subtomo/sq3_g1_ts_002/sq3_g1_ts_002_0000005_6.24A.mrc	89.4621			ROUT (Q = 1%)
/data/workspace/Madeleine/20250718_WT_eVLP/6.244A_relion/subtomo/sq8_g1_ts_004/sq8_g1_ts_004_0000030_6.24A.mrc	90.3855
/data/workspace/Madeleine/20250719_WT_eVLP/6.244A_relion/subtomo/sq10_g1_ts_008/sq10_g1_ts_008_0000036_6.24A.mrc	87.3854			Number of points
/data/workspace/Madeleine/20250719_WT_eVLP/6.244A_relion/subtomo/sq1_g1_ts_001/sq1_g1_ts_001_0000014_6.24A.mrc	105.175			# Y values analyzed	4396
/data/workspace/Madeleine/20250719_WT_eVLP/6.244A_relion/subtomo/sq20_g1_ts_009/sq20_g1_ts_009_0000015_6.24A.mrc	85.8217			Outliers	6

## Sheet: Processed
Angles w Outliers Removed	Binning to nearest 3		Categorize	Count # of data points in bin	Portion of total
19.9793	21		0	9	0.00205011
36.8461	36		3	116	0.0264237
17.3605	18		6	169	0.0384966
41.81	42		9	228	0.0519362
20.0583	21		12	288	0.0656036
32.8824	33		15	339	0.077221
19.615	21		18	384	0.0874715
23.5801	24		21	417	0.0949886
21.1914	21		24	406	0.0924829
43.0237	42		27	343	0.0781321
43.3468	42		30	290	0.0660592
20.691	21		33	237	0.0539863
30.8354	30		36	201	0.0457859
44.3344	45		39	175	0.0398633
2.10262	3		42	157	0.0357631
38.5824	39		45	154	0.0350797
19.9892	21		48	113	0.0257403
10.2744	9		51	95	0.0216401
53.1401	54		54	66	0.0150342
35.5525	36		57	46	0.0104784
24.9571	24		60	32	0.00728929
45.5001	45		63	23	0.00523918
3.31602	3		66	29	0.00660592
19.821	21		69	27	0.00615034
21.4662	21		72	17	0.00387244
21.0203	21		75	11	0.00250569
12.298	12		78	8	0.00182232
53.4429	54		81	6	0.00136674
10.2034	9		84	4	0.000911162
17.7161	18		87	0	0
38.9617	39		90	0	0
28.816	30		93	0	0
16.7377	18		96	0	0
55.2595	54		99	0	0
34.6142	36		102	0	0
50.4157	51		105	0	0
28.8872	30		108	0	0
15.5758	15		111	0	0
27.8219	27		114	0	0
36.0502	36		117	0	0
25.177	24		120	0	0
29.52	30		SUM	4390
7.63979	9
33.656	33
14.8221	15
16.6476	18
16.7309	18
15.8613	15
12.8114	12
31.4162	30
48.4682	48
49.2277	48
39.1974	39
13.1898	12
35.2784	36
54.6185	54
26.5248	27
44.4426	45
26.9003	27
18.6067	18
16.1008	15
83.1017	84
50.7157	51
2.63277	3
49.6666	51
17.2339	18
4.65596	6
20.8053	21
5.06037	6
41.4202	42
28.0509	27
34.4657	33
56.7166	57
40.7724	42
31.5907	33
24.6027	24
18.064	18
14.3067	15
37.1584	36
12.3409	12
20.3089	21
43.7065	45
21.6209	21
16.1681	15
19.2135	18
10.8489	12
18.8732	18
39.6836	39
63.3436	63
72.4903	72
37.4543	36
10.6133	12
26.7562	27
19.7147	21
4.78834	6
15.9179	15
21.5578	21
27.6264	27
33.3729	33
22.3003	21
7.90982	9
18.4096	18
49.7609	51
54.3566	54
23.6583	24
11.747	12
38.4891	39
17.9413	18
42.9975	42
26.1917	27
30.5916	30
24.229	24
18.6948	18
48.564	48
22.8943	24
23.3634	24
46.1578	45
8.13376	9
47.2055	48
11.4579	12
4.49605	3
21.0291	21
35.1381	36
41.9867	42
31.2823	30
11.274	12
37.1876	36
10.2808	9
51.7305	51
17.5538	18
24.3164	24
32.5082	33
25.5257	27
22.0741	21
34.7301	36
46.0165	45
15.2721	15
11.4134	12
43.8465	45
28.7091	30
26.3421	27
20.2865	21
25.0292	24
9.89967	9
34.2593	33
36.2962	36
20.4001	21
39.9448	39
11.7488	12
36.7807	36
4.75094	6
18.9568	18
2.76653	3
31.9225	33
29.5249	30
51.2973	51
20.3488	21
23.8249	24
54.8815	54
19.3398	18
3.36955	3
38.2122	39
20.9581	21
13.2185	12
34.5341	36
19.3611	18
9.76137	9
26.275	27
62.1551	63
21.2865	21
41.4902	42
35.231	36
24.5145	24
51.3261	51
31.0573	30
24.928	24
22.0962	21
24.7137	24
51.1169	51
45.0531	45
14.845	15
10.0712	9
34.6593	36
46.5906	48
57.7422	57
6.1396	6
49.0001	48
15.7161	15
14.111	15
10.5016	12
19.6326	21
21.1718	21
19.0098	18
40.1624	39
25.4714	24
15.5462	15
19.5826	21
25.6761	27
20.0222	21
21.7631	21
20.7494	21
16.4372	15
48.7269	48
26.1833	27
24.6966	24
65.5057	66
8.9885	9
16.238	15
30.3234	30
27.8237	27
67.8575	69
16.1975	15
20.5256	21
30.4921	30
23.867	24
23.135	24
34.6386	36
2.79309	3
4.04948	3
25.2455	24
42.0874	42
22.3578	21
33.9349	33
21.6038	21
46.6911	48
13.977	15
13.7479	15
17.8245	18
48.0498	48
26.1332	27
11.7603	12
11.6921	12
51.7705	51
46.5164	48
21.2935	21
20.2687	21
31.1417	30
22.7382	24
39.0195	39
53.3818	54
15.1591	15
30.5294	30
57.3223	57
19.4712	18
40.2206	39
38.5119	39
34.1065	33
24.3869	24
27.6622	27
23.961	24
8.018	9
48.7068	48
30.4614	30
16.8142	18
61.2278	60
27.3608	27
5.7693	6
23.2236	24
9.73357	9
21.3627	21
36.8311	36
20.0752	21
20.931	21
64.4251	63
15.0065	15
24.1703	24
33.5414	33
45.5934	45
16.6302	18
4.15299	3
41.6602	42
20.1496	21
27.8048	27
33.7047	33
17.7194	18
2.4517	3
18.0971	18
15.5861	15
10.6852	12
36.5543	36
17.2304	18
32.8049	33
48.4076	48
22.5493	24
13.2006	12
11.9683	12
40.1604	39
11.1072	12
12.3369	12
21.7154	21
8.31008	9
11.5762	12
35.467	36
58.0294	57
13.0423	12
20.9973	21
49.6937	51
22.9325	24
52.8267	54
3.23087	3
15.4071	15
26.3687	27
66.0051	66
44.8922	45
8.83191	9
3.46625	3
15.2819	15
13.1483	12
7.90136	9
44.3875	45
40.5727	42
31.3151	30
20.8451	21
35.3457	36
45.0225	45
23.148	24
17.8018	18
21.8791	21
22.1649	21
7.64488	9
16.0182	15
10.693	12
30.3272	30
26.2461	27
30.9378	30
66.1471	66
2.97378	3
41.2955	42
71.8597	72
1.36923	0
13.2506	12
12.6539	12
37.3304	36
38.3758	39
7.41903	6
15.3957	15
16.7104	18
15.9115	15
19.2336	18
57.7808	57
8.68742	9
24.4174	24
22.7689	24
62.6649	63
25.9447	27
14.1384	15
17.5605	18
25.3193	24
2.77198	3
32.7121	33
8.98248	9
44.7896	45
40.9478	42
28.2177	27
2.41908	3
2.41908	3
8.35476	9
18.9697	18
25.8108	27
28.5754	30
22.6061	24
16.4416	15
25.7107	27
26.4014	27
16.1441	15
33.7802	33
43.6353	45
29.2557	30
24.7479	24
23.8538	24
26.3196	27
18.949	18
25.0278	24
18.2341	18
6.95685	6
11.2144	12
19.8833	21
74.0189	75
2.2247	3
37.2002	36
50.1157	51
17.6361	18
29.8446	30
23.4857	24
23.1766	24
19.8711	21
37.1711	36
41.888	42
47.0029	48
23.6777	24
21.0506	21
5.95174	6
8.85952	9
17.8474	18
29.2477	30
31.7306	33
3.42378	3
16.8066	18
31.6249	33
62.0915	63
24.0012	24
16.2386	15
28.803	30
45.8537	45
21.7828	21
45.6929	45
20.9942	21
58.8748	60
3.08607	3
38.8876	39
47.8939	48
23.119	24
40.0138	39
20.6378	21
27.6535	27
30.611	30
25.6125	27
2.50605	3
30.042	30
61.3702	60
30.8816	30
54.9139	54
19.8791	21
50.5662	51
13.7021	15
10.5208	12
33.238	33
10.1557	9
46.4464	45
18.7158	18
28.7105	30
26.3473	27
18.9357	18
39.0708	39
30.4408	30
15.5869	15
22.5183	24
19.6983	21
47.7092	48
58.6416	60
31.1461	30
2.68102	3
12.4114	12
17.981	18
18.6783	18
33.5505	33
18.0953	18
29.2222	30
21.6648	21
25.4147	24
35.7247	36
18.1111	18
5.6675	6
47.2606	48
5.2561	6
31.1264	30
26.9529	27
69.6962	69
21.1388	21
28.4829	27
18.5267	18
35.6408	36
3.94915	3
47.9746	48
24.0186	24
12.6048	12
30.7431	30
18.1956	18
6.58479	6
18.8119	18
29.4264	30
45.3673	45
17.7679	18
26.6105	27
10.9467	12
19.0246	18
29.4558	30
18.8459	18
41.2235	42
12.3466	12
45.8618	45
7.24869	6
26.4225	27
64.0914	63
69.2221	69
25.4139	24
20.2129	21
48.428	48
14.32	15
25.8174	27
12.1283	12
25.0121	24
38.1895	39
66.8049	66
23.6235	24
32.8465	33
15.6567	15
8.47382	9
28.3846	27
25.694	27
31.6865	33
19.9667	21
30.8175	30
17.9359	18
36.5886	36
29.5739	30
6.0153	6
24.6256	24
24.4846	24
6.19312	6
21.4684	21
28.0179	27
40.6969	42
10.0988	9
46.5797	48
14.9272	15
36.162	36
23.1179	24
28.6914	30
17.0718	18
3.30266	3
11.2853	12
28.4996	27
8.0011	9
26.1766	27
25.9813	27
4.91573	6
40.3429	39
24.7413	24
60.5405	60
8.63235	9
6.96148	6
18.5001	18
40.6874	42
33.2526	33
21.736	21
71.9894	72
26.0054	27
14.6732	15
68.7817	69
21.3566	21
20.8013	21
11.0105	12
52.4332	51
28.996	30
27.4218	27
27.2327	27
31.0843	30
25.5832	27
22.1962	21
22.1375	21
37.2132	36
29.0195	30
19.5372	21
37.9245	39
14.1437	15
17.0687	18
9.79012	9
21.8709	21
33.8016	33
27.1617	27
24.2639	24
69.2738	69
26.052	27
12.8981	12
35.8444	36
15.3536	15
37.992	39
9.34346	9
23.6416	24
38.4034	39
16.9202	18
54.6114	54
10.7474	12
24.7436	24
41.6901	42
38.2903	39
11.6159	12
54.6469	54
32.5769	33
15.3835	15
23.4917	24
59.1963	60
41.6447	42
4.88873	6
56.1692	57
20.1587	21
11.5775	12
47.0112	48
22.7498	24
14.9405	15
17.6343	18
24.6619	24
63.2171	63
4.23559	3
34.5585	36
27.778	27
19.3904	18
33.9997	33
29.0081	30
24.2337	24
10.2793	9
26.481	27
32.6082	33
18.1912	18
17.4402	18
21.9871	21
24.6526	24
28.255	27
34.5234	36
24.4436	24
14.2932	15
10.7664	12
19.2145	18
9.49733	9
6.19142	6
13.2992	12
18.2605	18
14.2262	15
20.726	21
43.8728	45
30.0228	30
50.8491	51
15.0694	15
14.903	15
6.99308	6
16.0058	15
25.6965	27
49.0635	48
39.0069	39
39.8469	39
16.638	18
10.3429	9
53.0608	54
27.4088	27
43.4358	42
22.194	21
23.3199	24
17.6753	18
15.5031	15
7.91952	9
20.2668	21
13.6795	15
38.9118	39
35.0113	36
28.2504	27
16.3277	15
9.15699	9
4.85609	6
20.4805	21
7.40172	6
42.6146	42
20.0195	21
6.43708	6
68.8626	69
15.4873	15
33.1899	33
23.5252	24
45.4276	45
15.3544	15
45.2867	45
20.9607	21
28.467	27
25.5238	27
42.4775	42
14.2695	15
12.5717	12
22.1344	21
32.8156	33
19.8027	21
13.309	12
37.5825	39
23.0092	24
37.1883	36
30.5665	30
23.2158	24
40.3565	39
24.5135	24
4.2452	3
45.4816	45
76.7047	78
20.9494	21
25.0707	24
42.3119	42
42.817	42
32.2171	33
17.9063	18
27.2194	27
17.6611	18
20.9954	21
29.0616	30
15.1418	15
13.3653	12
15.798	15
26.5693	27
17.5233	18
30.9504	30
35.1726	36
20.959	21
2.28042	3
14.1571	15
30.4122	30
19.2049	18
29.6342	30
49.7406	51
24.1349	24
49.4183	48
7.76665	9
33.6589	33
11.9494	12
29.4105	30
13.5843	15
21.0948	21
63.7727	63
31.4601	30
49.8991	51
6.0908	6
7.45749	6
48.482	48
9.72691	9
51.455	51
29.03	30
37.335	36
8.53969	9
29.3607	30
23.6885	24
34.4263	33
3.84724	3
20.95	21
7.56747	9
15.7082	15
35.4455	36
10.7324	12
28.6141	30
49.0666	48
12.5875	12
21.375	21
32.5101	33
17.7669	18
14.3118	15
32.8592	33
23.6875	24
15.447	15
19.6231	21
16.1705	15
65.2969	66
44.8774	45
29.059	30
23.3819	24
17.9679	18
2.62824	3
9.78468	9
15.9375	15
33.2842	33
44.423	45
9.09918	9
37.528	39
19.4336	18
12.8506	12
17.6359	18
19.7995	21
19.9039	21
50.3422	51
74.8878	75
30.7361	30
23.7286	24
15.7571	15
22.1864	21
43.8631	45
42.9875	42
29.1038	30
44.6613	45
14.9103	15
27.3758	27
12.1877	12
36.3749	36
32.8017	33
27.9769	27
36.7666	36
22.0547	21
33.0862	33
14.3089	15
9.11404	9
16.2372	15
12.8316	12
11.7351	12
15.2734	15
11.3556	12
39.9121	39
45.5999	45
8.93847	9
12.0119	12
15.8676	15
61.3796	60
34.3643	33
6.53994	6
38.131	39
29.0449	30
20.5636	21
44.1909	45
34.5377	36
30.6001	30
41.6877	42
32.5987	33
19.4577	18
24.8607	24
39.2582	39
22.8406	24
20.6202	21
19.833	21
54.7058	54
3.22251	3
29.6824	30
28.8498	30
18.4602	18
35.4776	36
17.055	18
32.0712	33
3.02386	3
19.7089	21
16.1778	15
21.8349	21
23.2486	24
21.4118	21
9.41474	9
12.7849	12
36.2412	36
11.2877	12
12.8102	12
47.471	48
28.2825	27
27.8973	27
33.0929	33
19.4591	18
9.55698	9
16.676	18
65.2278	66
24.3519	24
7.49691	6
20.7542	21
24.4221	24
28.5895	30
10.186	9
19.4778	18
45.9547	45
9.70151	9
23.8332	24
16.8808	18
36.1052	36
21.4816	21
44.2435	45
16.2134	15
19.4989	18
15.7186	15
30.9837	30
11.9653	12
23.9212	24
29.5736	30
12.6658	12
25.4462	24
16.1492	15
32.1402	33
20.4752	21
26.9387	27
2.4807	3
4.76709	6
22.105	21
28.1192	27
12.2926	12
39.0398	39
21.9803	21
10.9478	12
23.9788	24
54.1343	54
20.7944	21
20.3207	21
15.4295	15
45.528	45
19.2725	18
40.7302	42
57.9444	57
18.1051	18
9.93953	9
23.1685	24
11.745	12
19.5256	21
37.8834	39
30.5767	30
10.5011	12
15.5969	15
21.3627	21
40.056	39
16.9355	18
42.4336	42
24.8524	24
25.9738	27
35.6573	36
8.06486	9
16.6966	18
35.9476	36
26.9849	27
11.0938	12
19.6636	21
38.1007	39
38.5254	39
66.8195	66
34.4117	33
19.678	21
52.7729	54
37.5677	39
11.1741	12
23.2622	24
8.92233	9
38.2565	39
31.0851	30
27.4123	27
31.5518	33
13.7403	15
15.2547	15
28.8937	30
29.2036	30
41.8901	42
47.7874	48
26.7348	27
14.2314	15
29.0494	30
33.4262	33
59.697	60
3.41166	3
36.7354	36
41.6223	42
43.6572	45
16.6394	18
2.96945	3
17.6095	18
25.8286	27
58.7553	60
43.8927	45
1.39253	0
41.427	42
10.2046	9
48.7914	48
5.0242	6
15.3263	15
12.19	12
12.7913	12
15.1908	15
12.1029	12
5.68151	6
51.7269	51
32.1613	33
5.42732	6
13.4971	12
24.8449	24
20.1834	21
51.722	51
29.5465	30
39.8285	39
21.999	21
13.4629	12
9.25749	9
44.9123	45
31.1112	30
29.145	30
12.6335	12
13.5348	15
19.9973	21
33.3613	33
21.6966	21
49.6161	51
47.0501	48
44.3798	45
35.6196	36
36.8286	36
13.1245	12
26.0184	27
13.3649	12
18.9374	18
18.3956	18
12.2402	12
34.6357	36
21.1089	21
20.1106	21
35.5366	36
10.6952	12
12.0964	12
16.3138	15
42.6185	42
26.7806	27
40.8363	42
58.7816	60
22.8757	24
11.0974	12
11.9064	12
54.2142	54
40.9388	42
41.6474	42
18.4278	18
79.2192	78
43.6232	45
43.2692	42
22.0577	21
43.8234	45
68.3566	69
37.387	36
23.5618	24
23.3221	24
13.2415	12
18.8683	18
18.7968	18
8.45893	9
55.4005	54
24.3378	24
53.355	54
13.4945	12
4.2599	3
46.1076	45
17.0761	18
11.5459	12
37.6374	39
30.4851	30
65.1928	66
15.3325	15
16.9821	18
28.873	30
42.6265	42
36.0738	36
27.1337	27
45.147	45
24.7317	24
14.7313	15
31.1323	30
4.23316	3
22.3396	21
17.3628	18
25.157	24
63.491	63
32.7972	33
25.7541	27
18.3414	18
20.2635	21
10.3986	9
28.3066	27
7.63453	9
11.4143	12
11.1595	12
24.1949	24
24.0567	24
16.6695	18
25.6005	27
30.193	30
54.3442	54
17.7087	18
41.0874	42
15.2053	15
8.6579	9
18.9187	18
20.1223	21
41.1623	42
34.0053	33
16.1685	15
19.0587	18
26.9108	27
14.4371	15
41.2589	42
27.9746	27
3.03387	3
39.6671	39
23.7742	24
21.6849	21
9.88411	9
30.3352	30
22.8076	24
27.5477	27
31.0498	30
36.6902	36
51.4098	51
30.9814	30
36.0387	36
26.2961	27
27.5657	27
37.4139	36
6.48642	6
28.2808	27
27.8657	27
18.4161	18
17.0202	18
34.9081	36
14.0106	15
38.7929	39
24.5815	24
3.72421	3
26.7003	27
27.4402	27
8.29738	9
24.2958	24
13.5024	15
17.198	18
15.3153	15
84.0585	84
26.5586	27
8.35467	9
23.6556	24
37.7885	39
19.1153	18
5.74606	6
12.2799	12
59.1212	60
45.1577	45
16.0657	15
30.4945	30
49.5854	51
3.61238	3
48.407	48
6.24218	6
26.3717	27
17.6696	18
11.3172	12
10.9143	12
7.69834	9
36.1867	36
6.13581	6
16.5597	18
5.7588	6
20.8152	21
50.5627	51
50.4329	51
12.4944	12
34.1768	33
29.1516	30
30.2685	30
13.7583	15
16.5679	18
67.6619	69
39.1207	39
74.3375	75
18.3934	18
22.4429	21
13.8716	15
17.6564	18
22.982	24
51.3967	51
15.1714	15
43.0905	42
29.055	30
10.9218	12
14.0649	15
47.8021	48
19.2726	18
51.4273	51
22.7802	24
18.6727	18
35.0154	36
44.6347	45
21.0027	21
23.8983	24
4.89931	6
31.1991	30
16.4721	15
26.6028	27
40.8163	42
27.4319	27
58.4466	57
58.5952	60
13.7653	15
25.4092	24
3.56382	3
42.4409	42
16.6175	18
37.159	36
59.1915	60
22.8684	24
11.219	12
58.4387	57
47.2672	48
14.4694	15
48.1873	48
23.3363	24
13.9375	15
25.3681	24
25.9014	27
30.2473	30
9.75355	9
39.7005	39
0.990879	0
9.28145	9
24.3397	24
35.8918	36
79.0385	78
58.1544	57
81.4346	81
23.0893	24
17.2624	18
22.6923	24
38.4144	39
36.0715	36
7.59901	9
11.0387	12
19.7904	21
18.2161	18
70.6017	72
28.034	27
46.2661	45
11.111	12
19.7791	21
27.368	27
34.9097	36
32.3678	33
13.9755	15
19.0604	18
3.19516	3
14.983	15
55.8935	57
45.0395	45
30.6771	30
36.2076	36
43.1739	42
39.8396	39
50.8756	51
66.107	66
18.493	18
4.48459	3
31.1716	30
9.91975	9
6.51684	6
40.7346	42
12.1914	12
53.5048	54
33.8738	33
17.5084	18
21.3849	21
20.3986	21
4.81014	6
26.6819	27
13.463	12
23.7999	24
20.6884	21
68.0289	69
73.3726	72
17.8768	18
7.69607	9
43.9583	45
28.0377	27
72.8083	72
45.2241	45
48.0554	48
39.96	39
20.0795	21
42.9517	42
29.9936	30
6.72535	6
36.9176	36
5.26104	6
36.6346	36
15.4624	15
58.3102	57
20.2979	21
47.8137	48
61.5265	63
9.00873	9
22.8546	24
27.8062	27
27.338	27
1.48285	0
40.2215	39
22.1384	21
28.2684	27
58.0876	57
16.4658	15
28.4638	27
23.2489	24
26.1708	27
28.6185	30
11.1874	12
10.8176	12
46.8052	48
27.867	27
27.145	27
22.6453	24
45.911	45
32.9063	33
23.5831	24
41.2085	42
11.4855	12
20.4067	21
12.8341	12
35.4443	36
37.8962	39
27.4422	27
2.23512	3
29.1036	30
23.41	24
24.1578	24
18.8239	18
5.1912	6
7.48256	6
35.479	36
30.7571	30
9.4481	9
19.358	18
30.9371	30
24.2782	24
13.3938	12
46.74	48
21.4406	21
14.323	15
46.1907	45
48.1054	48
35.9235	36
33.4416	33
28.0092	27
20.8096	21
33.648	33
27.1347	27
24.1695	24
29.4193	30
38.5287	39
21.3513	21
31.9575	33
65.265	66
28.4372	27
15.5157	15
61.352	60
45.0225	45
10.2885	9
47.8636	48
14.8279	15
20.4109	21
12.4211	12
36.7965	36
7.2067	6
22.7445	24
44.9389	45
35.9271	36
24.4156	24
31.6921	33
8.53167	9
17.5985	18
29.4311	30
44.1958	45
14.159	15
14.3591	15
5.92436	6
31.1831	30
43.4949	42
19.238	18
23.6618	24
39.9764	39
27.5264	27
39.2533	39
40.155	39
1.55142	3
9.02063	9
34.6917	36
46.3274	45
33.2264	33
32.8597	33
54.8461	54
51.6964	51
12.2109	12
18.406	18
10.8359	12
28.3396	27
9.14485	9
53.9945	54
70.8912	72
27.7171	27
7.77022	9
23.9179	24
33.5413	33
18.3818	18
46.8386	48
17.0796	18
35.7979	36
1.91842	3
36.7332	36
25.4482	24
8.54578	9
31.2756	30
65.4837	66
19.3471	18
33.8814	33
25.4919	24
23.3134	24
19.7775	21
36.0535	36
6.99926	6
3.40138	3
26.0432	27
11.5713	12
20.2013	21
32.318	33
22.5275	24
52.4342	51
19.348	18
17.051	18
3.20174	3
24.7788	24
3.1782	3
17.2951	18
27.0411	27
12.9091	12
44.2222	45
8.51716	9
16.3069	15
24.5687	24
38.7499	39
49.1492	48
33.3428	33
33.2266	33
37.9244	39
54.4925	54
30.4541	30
23.3301	24
19.161	18
31.7372	33
46.2398	45
20.9112	21
32.8709	33
32.9046	33
29.0013	30
46.6277	48
30.683	30
39.25	39
34.0636	33
23.8162	24
31.7627	33
21.3068	21
38.6505	39
51.3489	51
37.7335	39
18.5762	18
48.5279	48
59.7811	60
22.5121	24
14.0727	15
30.501	30
21.8085	21
79.492	78
26.69	27
56.1368	57
22.2259	21
26.1909	27
13.3012	12
57.3108	57
31.324	30
50.8553	51
37.9212	39
14.3219	15
36.407	36
46.0961	45
41.0779	42
15.0456	15
25.9452	27
61.5046	63
27.8701	27
23.751	24
20.5994	21
23.1188	24
16.9216	18
45.2411	45
6.78984	6
24.6092	24
25.7111	27
16.4514	15
19.5868	21
1.56532	3
22.9312	24
2.09054	3
6.30959	6
50.0815	51
40.2658	39
5.75417	6
31.4322	30
22.8172	24
19.5968	21
30.635	30
29.7731	30
35.7115	36
17.3717	18
36.0699	36
20.9849	21
27.3703	27
45.2256	45
32.1458	33
23.2653	24
23.4709	24
24.9748	24
8.15897	9
18.2118	18
28.4794	27
53.3552	54
44.2425	45
21.3651	21
30.0722	30
18.1652	18
20.6351	21
26.5882	27
5.02783	6
17.0305	18
53.9803	54
22.1532	21
20.1794	21
28.3377	27
43.0021	42
16.7858	18
12.9091	12
21.7549	21
26.5489	27
10.379	9
12.2927	12
37.2048	36
66.721	66
21.2803	21
32.748	33
35.9397	36
32.1618	33
40.1763	39
66.6658	66
49.577	51
45.6609	45
5.28815	6
23.6716	24
19.4164	18
50.6414	51
46.836	48
20.4851	21
24.5032	24
36.7769	36
14.042	15
66.1538	66
30.6281	30
20.7789	21
18.4122	18
27.3355	27
6.41486	6
44.7005	45
16.5339	18
11.4354	12
6.75893	6
25.5615	27
23.6253	24
30.2047	30
11.5071	12
14.497	15
19.6961	21
24.8445	24
15.489	15
42.5567	42
30.29	30
37.7944	39
38.8599	39
16.6274	18
34.3116	33
19.8866	21
3.51035	3
10.7033	12
62.5613	63
10.7538	12
19.0338	18
14.5076	15
29.5129	30
31.1532	30
20.8177	21
75.2066	75
7.89371	9
39.8698	39
70.6067	72
8.4295	9
2.75434	3
17.8904	18
3.76347	3
15.5034	15
38.5045	39
35.9439	36
25.9604	27
24.3376	24
42.8468	42
46.5677	48
32.5444	33
50.5442	51
23.4672	24
32.2671	33
46.9948	48
16.2353	15
43.3598	42
14.0864	15
18.281	18
48.0911	48
45.8603	45
25.4387	24
10.1591	9
31.1679	30
16.3145	15
36.3745	36
14.2157	15
9.16545	9
44.6251	45
34.7542	36
38.7102	39
31.8129	33
9.37371	9
37.311	36
15.2276	15
16.745	18
15.6973	15
22.6849	24
45.7427	45
69.5858	69
25.8583	27
19.7989	21
17.6967	18
10.4847	9
16.1839	15
12.1666	12
47.6586	48
26.9421	27
7.11583	6
6.39131	6
38.5366	39
27.0546	27
36.4559	36
17.4494	18
21.589	21
48.3252	48
16.7768	18
27.6074	27
34.8278	36
77.7624	78
12.9607	12
33.2671	33
22.4155	21
24.2559	24
41.3076	42
21.1434	21
28.0841	27
18.3171	18
23.631	24
19.8918	21
28.5083	30
12.5601	12
21.7178	21
2.01369	3
3.46089	3
18.3705	18
14.9085	15
21.3205	21
21.4741	21
34.1704	33
22.0982	21
22.6786	24
27.6605	27
25.0293	24
18.5137	18
36.9986	36
30.1538	30
21.8854	21
24.3913	24
45.3104	45
33.197	33
27.3535	27
43.0739	42
41.2354	42
56.1046	57
17.3853	18
43.0982	42
22.6785	24
14.9032	15
24.1828	24
24.2575	24
10.3587	9
19.5945	21
21.7847	21
32.1874	33
35.4411	36
46.7706	48
25.7809	27
8.20783	9
25.1518	24
65.1979	66
43.6871	45
1.99319	3
23.0532	24
19.065	18
35.7786	36
19.1936	18
4.94468	6
38.1648	39
3.05034	3
32.6549	33
36.0708	36
29.6597	30
18.7529	18
25.6538	27
25.8558	27
27.6742	27
24.6818	24
15.9312	15
22.9653	24
28.6482	30
18.6209	18
19.2931	18
37.8044	39
20.9782	21
20.4095	21
12.4923	12
26.5133	27
25.0431	24
28.2332	27
12.5811	12
37.3903	36
27.7317	27
18.7464	18
33.7544	33
7.44526	6
53.4409	54
69.8551	69
11.968	12
6.3396	6
48.2879	48
25.0916	24
14.1499	15
39.8588	39
4.4193	3
16.0441	15
19.0197	18
27.4848	27
33.6898	33
18.8059	18
31.9294	33
45.5267	45
9.87058	9
47.6188	48
31.7525	33
35.9072	36
43.476	42
36.3045	36
36.9418	36
11.9112	12
12.4863	12
48.2456	48
40.4313	39
55.1292	54
20.4956	21
42.6164	42
45.8103	45
25.3895	24
18.7563	18
16.5141	18
16.2981	15
16.8465	18
40.4445	39
41.6593	42
52.092	51
35.3391	36
34.6752	36
9.86359	9
38.3351	39
2.68549	3
20.596	21
39.629	39
52.0583	51
14.3972	15
69.1021	69
54.1633	54
4.84892	6
15.6753	15
15.35	15
34.8341	36
35.4588	36
10.8589	12
22.2894	21
20.2838	21
24.716	24
30.696	30
6.50386	6
28.0866	27
11.6481	12
25.265	24
33.3374	33
15.2037	15
25.1573	24
11.6936	12
25.9866	27
31.1813	30
47.9471	48
16.2866	15
5.62565	6
5.56791	6
46.9068	48
22.6912	24
28.7729	30
44.0881	45
69.0548	69
24.6782	24
12.2231	12
47.6278	48
59.0372	60
62.8166	63
13.8749	15
52.6387	54
37.9819	39
25.1768	24
41.1321	42
21.012	21
51.25	51
56.2959	57
11.14	12
11.1126	12
26.0647	27
34.4836	33
33.9918	33
29.9355	30
47.5656	48
9.74006	9
23.123	24
32.5386	33
39.8115	39
22.575	24
22.8843	24
9.94308	9
21.2996	21
11.699	12
11.4757	12
41.3477	42
14.1185	15
11.5545	12
25.5319	27
55.9979	57
59.8918	60
25.3057	24
30.989	30
52.2901	51
47.7512	48
51.6489	51
16.1735	15
33.3984	33
23.3885	24
13.1991	12
63.7993	63
10.0816	9
16.5217	18
44.7152	45
21.3531	21
32.5498	33
1.84547	3
66.8684	66
29.7864	30
50.2383	51
41.6707	42
26.1672	27
7.02114	6
29.1309	30
30.6335	30
34.7333	36
34.0637	33
19.7074	21
25.0803	24
41.2445	42
19.7517	21
13.7213	15
34.9135	36
31.535	33
15.8755	15
29.3363	30
19.9437	21
31.2102	30
26.7556	27
43.0533	42
53.4227	54
22.9841	24
5.39843	6
33.6509	33
31.8253	33
25.4342	24
3.92868	3
33.4946	33
30.8152	30
57.7548	57
17.8227	18
25.5965	27
2.55333	3
25.9755	27
52.0735	51
9.09105	9
26.6849	27
29.3807	30
18.774	18
39.1835	39
17.0184	18
62.783	63
55.3292	54
18.9884	18
53.6699	54
28.3366	27
30.1936	30
69.2266	69
23.9515	24
7.11181	6
24.8754	24
63.6638	63
24.5757	24
16.5462	18
15.0447	15
20.3355	21
34.7727	36
43.5953	45
32.4871	33
41.5567	42
10.2345	9
13.6879	15
42.4293	42
6.40461	6
31.85	33
46.0181	45
23.4176	24
28.4037	27
26.2516	27
29.5295	30
23.8023	24
36.4079	36
26.4875	27
33.0928	33
23.9747	24
32.7679	33
54.6668	54
13.0667	12
12.9345	12
38.3767	39
37.296	36
34.5255	36
41.5114	42
17.4497	18
35.9639	36
23.0447	24
43.0185	42
9.76914	9
35.2143	36
12.1858	12
39.3467	39
46.4616	45
10.8788	12
32.5427	33
9.75519	9
19.0805	18
18.8962	18
27.7286	27
19.7863	21
21.1696	21
29.6271	30
3.75467	3
15.9428	15
49.6017	51
19.3812	18
13.9277	15
37.6165	39
11.6744	12
25.404	24
22.5929	24
35.89	36
38.7141	39
40.32	39
35.7237	36
49.5301	51
27.6377	27
38.0568	39
45.3782	45
50.7896	51
16.6459	18
13.427	12
15.2054	15
36.2848	36
28.8601	30
18.4655	18
11.4981	12
29.285	30
38.9275	39
2.56259	3
9.60049	9
30.5626	30
19.8086	21
37.9533	39
40.9573	42
9.96299	9
16.4509	15
8.39805	9
22.039	21
6.94272	6
27.8191	27
22.8195	24
6.63343	6
11.3995	12
16.3725	15
37.054	36
18.1831	18
7.3098	6
17.7431	18
29.2579	30
23.4054	24
[truncated: 2,391 more rows]
