# Supplementary material for: N-Glycans modulate tilting of HIV-1 envelope glycoprotein
Source: Nat Commun. 2026 Apr 15;17:5206. doi: 10.1038/s41467-026-71874-2 (PMC13254402; doi:10.1038/s41467-026-71874-2)
Supplement: Supplementary file 8 — Source Data [file 41467_2026_71874_MOESM8_ESM.zip › source_data/1_Main_Text_Figures/1_Figure_2/Fig2b_left_WT_timeseries_smoothed.txt]

Time_ns	R1_deg	R2_deg	R3_deg	R4_deg	R5_deg
0.0	2.81	2.81	2.81	2.81	2.81
10.61	6.87	3.06	9.83	15.29	7.07
21.21	8.96	3.93	10.8	17.78	9.0
31.82	12.03	3.32	12.21	20.4	8.5
42.42	11.52	2.15	11.15	20.44	10.81
53.03	10.39	1.23	12.36	19.4	11.13
63.64	12.96	1.64	13.09	17.52	14.66
74.24	14.05	1.32	13.62	18.43	14.02
84.85	15.59	1.48	13.8	19.68	14.02
95.45	16.36	3.91	15.93	19.46	17.87
106.06	15.85	4.54	19.44	22.87	16.83
116.67	17.94	5.52	17.67	22.15	19.85
127.27	16.71	4.96	16.59	21.61	18.39
137.88	15.45	5.95	18.17	22.66	18.7
148.48	17.75	3.43	16.7	23.56	25.65
159.09	19.26	3.8	20.78	24.44	22.86
169.7	21.15	6.0	20.93	20.47	24.24
180.3	22.29	4.76	24.33	21.5	23.26
190.91	21.72	7.02	24.34	22.67	24.54
201.52	22.76	10.87	20.78	22.84	24.76
212.12	23.96	11.13	19.85	27.41	27.68
222.73	22.95	8.28	18.22	28.37	28.62
233.33	23.55	7.02	17.03	25.35	26.31
243.94	26.73	4.75	16.49	24.73	27.41
254.55	25.75	3.38	20.05	24.75	28.03
265.15	25.85	5.3	23.44	27.15	25.78
275.76	24.25	6.91	23.69	26.47	28.06
286.36	26.36	7.38	24.94	28.41	26.87
296.97	23.91	5.09	23.97	28.17	27.62
307.58	22.92	7.61	25.22	31.02	24.49
318.18	23.12	9.68	23.69	29.07	24.52
328.79	24.9	6.59	23.76	30.97	23.55
339.39	24.52	6.7	25.28	31.0	24.01
350.0	27.81	9.39	26.73	30.12	25.05
360.61	27.95	8.89	27.63	30.4	24.92
371.21	24.5	4.13	28.23	29.18	23.36
381.82	25.77	11.16	26.6	29.91	22.44
392.42	23.38	8.5	26.43	31.38	22.91
403.03	26.93	8.38	28.48	31.76	25.2
413.64	25.66	11.09	29.42	29.02	26.9
424.24	27.84	8.04	31.56	32.05	25.38
434.85	28.11	8.3	32.23	31.76	25.28
445.45	26.04	6.78	29.16	31.69	24.95
456.06	25.04	5.16	27.49	31.79	24.94
466.67	26.53	9.58	25.6	33.47	24.48
477.27	26.28	10.34	24.23	33.64	25.33
487.88	26.16	9.23	24.72	33.63	24.33
498.48	26.23	9.2	24.22	34.86	27.47
509.09	25.51	11.84	23.68	34.04	27.51
519.7	27.54	10.81	26.08	35.21	28.9
530.3	28.11	9.13	25.82	34.83	29.68
540.91	27.83	8.78	28.86	34.36	30.59
551.52	26.68	6.74	26.56	32.29	30.45
562.12	25.2	6.96	28.49	33.08	29.84
572.73	23.27	4.4	29.84	34.29	32.49
583.33	24.74	0.65	28.97	32.99	35.34
593.94	25.31	1.96	29.33	35.89	34.53
604.55	24.35	5.99	26.72	36.26	32.89
615.15	25.86	5.64	29.13	36.12	29.54
625.76	23.52	4.09	27.73	35.44	31.21
636.36	21.23	6.04	27.9	33.24	29.95
646.97	23.51	5.11	27.97	33.92	30.77
657.58	25.22	4.83	28.0	35.41	31.65
668.18	24.62	3.61	30.17	33.32	31.18
678.79	27.86	3.06	29.4	32.17	31.41
689.39	24.8	4.0	27.49	30.1	30.54
700.0	26.74	4.74	32.57	31.44	29.93
710.61	24.66	5.87	30.58	29.39	31.16
721.21	24.64	2.63	31.31	27.57	33.13
731.82	23.69	3.97	33.11	30.12	31.67
742.42	22.25	7.21	30.25	29.63	31.33
753.03	21.35	4.1	30.63	31.44	31.41
763.64	20.85	2.9	31.63	30.66	30.1
774.24	18.11	3.43	34.81	30.22	29.69
784.85	18.66	4.79	32.38	30.55	29.02
795.45	18.86	3.75	34.55	31.05	31.05
806.06	21.23	2.36	34.49	27.93	31.03
816.67	22.28	5.15	33.55	32.48	30.11
827.27	21.17	4.87	33.89	31.42	31.21
837.88	20.06	4.14	36.65	27.84	28.53
848.48	20.53	5.32	33.58	29.9	29.93
859.09	20.94	2.76	35.58	30.55	29.84
869.7	21.93	3.49	35.22	29.98	30.82
880.3	22.49	6.55	35.87	32.66	27.07
890.91	21.96	4.03	35.04	31.84	29.48
901.52	22.29	4.05	36.35	30.98	30.12
912.12	20.81	6.61	36.85	30.31	31.27
922.73	19.37	4.44	33.89	30.99	30.46
933.33	21.04	4.08	37.18	30.11	28.03
943.94	22.53	2.19	38.39	28.5	27.57
954.55	21.62	3.84	38.37	30.7	29.09
965.15	22.23	6.11	37.22	31.4	28.97
975.76	21.34	6.62	36.05	31.28	29.42
986.36	23.93	6.16	37.82	32.9	29.77
996.97	21.15	5.17	38.01	32.0	28.75
1007.58	23.4	4.46	35.42	31.63	27.39
1018.18	25.85	10.51	34.4	31.82	26.36
1028.79	23.12	10.55	33.99	31.72	24.92
1039.39	21.69	13.47	33.43	33.26	26.91
1050.0	20.93	10.93	33.05	31.94	28.42
