# Supplementary material for: N-Glycans modulate tilting of HIV-1 envelope glycoprotein
Source: Nat Commun. 2026 Apr 15;17:5206. doi: 10.1038/s41467-026-71874-2 (PMC13254402; doi:10.1038/s41467-026-71874-2)
Supplement: Supplementary file 8 — Source Data [file 41467_2026_71874_MOESM8_ESM.zip › source_data/1_Main_Text_Figures/1_Figure_2/Fig2b_left_N88A_N611A_timeseries_smoothed.txt]

Time_ns	R1_deg	R2_deg	R3_deg	R4_deg	R5_deg
0.0	2.8	2.8	2.8	2.8	2.8
10.61	4.13	5.83	4.3	0.69	6.19
21.21	5.09	4.68	4.12	1.85	8.78
31.82	4.11	3.4	4.96	6.54	8.13
42.42	1.65	6.68	6.08	3.56	8.95
53.03	1.72	5.54	4.39	3.98	9.86
63.64	5.24	5.08	4.98	5.47	10.8
74.24	5.81	6.21	6.54	6.59	10.93
84.85	3.25	6.4	4.88	5.81	10.54
95.45	2.58	3.06	4.4	3.19	7.73
106.06	3.18	6.81	1.74	2.1	8.62
116.67	5.33	3.73	3.52	3.47	6.57
127.27	4.51	4.91	5.84	3.3	8.33
137.88	2.46	3.18	7.47	7.66	10.12
148.48	3.33	3.62	8.68	4.51	9.73
159.09	4.69	3.67	8.58	2.32	11.12
169.7	6.2	2.61	12.14	1.07	11.77
180.3	5.98	1.83	9.96	2.37	11.23
190.91	6.25	4.32	10.11	1.05	11.79
201.52	6.98	3.08	12.49	3.17	8.39
212.12	5.83	1.78	9.27	5.36	10.95
222.73	4.77	2.22	9.69	4.51	11.32
233.33	4.4	3.66	9.38	5.22	7.29
243.94	4.27	2.75	9.79	6.86	7.24
254.55	5.75	2.42	8.48	7.13	7.65
265.15	6.33	2.99	10.86	2.06	7.16
275.76	6.83	2.91	11.16	5.52	7.08
286.36	6.83	3.23	8.38	6.81	7.02
296.97	7.46	7.42	8.69	3.25	5.7
307.58	3.71	5.73	10.13	2.73	5.06
318.18	4.88	5.05	8.83	1.66	5.06
328.79	7.84	7.43	8.0	0.8	4.58
339.39	9.46	9.4	8.62	5.47	3.19
350.0	7.16	10.9	6.74	6.05	4.19
360.61	9.4	9.51	10.26	2.72	2.36
371.21	9.21	9.17	11.95	6.01	1.31
381.82	9.15	9.27	13.22	4.57	3.07
392.42	8.07	8.63	10.44	5.65	5.17
403.03	10.19	9.66	9.01	6.17	2.13
413.64	8.79	6.66	8.42	5.37	1.86
424.24	12.99	5.75	5.69	7.92	0.44
434.85	8.98	5.04	4.12	7.34	3.41
445.45	14.28	4.93	4.56	1.24	4.87
456.06	13.58	7.94	6.87	2.42	3.49
466.67	14.67	7.02	3.59	1.41	3.52
477.27	14.19	4.14	4.28	2.76	5.33
487.88	11.95	4.92	7.4	1.37	4.92
498.48	11.26	3.72	7.53	2.65	6.65
509.09	14.09	9.56	8.16	7.21	8.65
519.7	14.64	10.38	7.29	3.4	6.19
530.3	15.03	10.33	7.77	3.96	3.66
540.91	17.42	10.7	10.76	4.35	2.03
551.52	16.11	12.1	13.34	1.81	0.92
562.12	14.08	14.31	14.1	6.47	2.06
572.73	12.66	16.76	16.63	8.25	2.55
583.33	15.71	15.55	16.88	6.67	3.72
593.94	14.17	15.4	15.7	8.09	2.83
604.55	11.66	14.95	16.41	6.88	2.93
615.15	12.66	11.6	17.15	4.61	3.89
625.76	13.01	10.45	15.68	4.15	3.28
636.36	15.48	9.74	14.31	2.95	1.88
646.97	16.95	10.78	11.13	3.83	3.96
657.58	17.46	7.57	13.4	4.75	2.65
668.18	18.42	11.94	14.9	4.38	1.11
678.79	16.99	11.63	15.67	5.13	4.91
689.39	15.13	11.52	16.06	5.94	7.48
700.0	17.51	11.44	16.32	4.84	7.06
710.61	17.57	11.06	15.79	6.12	6.85
721.21	17.51	9.44	12.57	2.05	8.48
731.82	17.95	8.81	13.91	4.95	8.03
742.42	16.62	9.17	13.76	5.12	8.28
753.03	18.69	14.37	14.9	3.84	7.02
763.64	20.36	13.47	15.25	3.71	7.11
774.24	19.31	10.99	13.18	3.65	6.42
784.85	18.54	13.78	12.59	7.48	7.96
795.45	24.59	15.06	12.51	5.86	9.34
806.06	20.82	14.95	15.81	6.25	9.17
816.67	22.5	13.26	15.09	1.73	9.15
827.27	19.89	12.76	13.92	1.36	9.41
837.88	14.99	15.08	12.47	1.35	9.75
848.48	13.25	15.69	12.11	1.44	10.43
859.09	14.44	18.05	15.09	3.78	12.63
869.7	16.63	19.09	15.35	4.53	10.23
880.3	18.12	17.0	17.31	2.75	8.72
890.91	16.29	14.75	13.88	5.64	12.21
901.52	17.33	14.84	16.13	4.68	9.51
912.12	16.88	17.62	13.86	3.79	10.55
922.73	16.88	16.38	8.98	6.32	11.32
933.33	17.0	15.01	10.56	6.38	10.43
943.94	17.04	15.03	9.19	8.32	10.27
954.55	16.12	13.7	10.74	6.66	13.88
965.15	17.28	15.25	10.8	8.04	13.55
975.76	14.29	13.85	9.49	8.49	15.77
986.36	14.63	15.51	10.82	6.43	14.36
996.97	14.96	17.1	9.9	5.18	12.3
1007.58	14.59	17.72	9.95	7.25	12.81
1018.18	13.79	20.53	9.81	9.03	11.34
1028.79	16.25	19.11	12.72	9.5	12.08
1039.39	15.76	17.56	10.31	8.52	9.59
1050.0	14.25	16.27	10.49	9.2	9.83
