# Supplementary material for: N-Glycans modulate tilting of HIV-1 envelope glycoprotein
Source: Nat Commun. 2026 Apr 15;17:5206. doi: 10.1038/s41467-026-71874-2 (PMC13254402; doi:10.1038/s41467-026-71874-2)
Supplement: Supplementary file 8 — Source Data [file 41467_2026_71874_MOESM8_ESM.zip › source_data/1_Main_Text_Figures/1_Figure_2/Fig2b_right_N88A_N611A_raw_values.txt]

Tilt_angle_deg
2.8
1.31
4.14
4.48
3.55
3.17
3.18
3.51
3.74
3.38
3.18
3.21
3.5
3.62
3.07
3.99
3.59
3.7
4.62
4.48
4.44
5.04
4.09
4.15
4.91
4.12
4.74
3.63
3.96
3.62
3.83
4.59
3.66
3.07
2.97
3.41
2.77
3.38
3.99
3.38
3.87
4.04
4.98
4.18
4.37
4.09
5.42
5.13
5.98
5.39
5.02
5.09
4.36
4.37
4.93
4.61
5.28
4.77
4.3
4.62
4.9
5.13
5.22
4.46
4.04
4.6
4.48
4.59
4.59
4.32
4.19
4.15
4.07
4.7
5.01
4.89
5.22
4.81
4.71
4.57
4.83
3.35
4.04
4.73
5.32
5.52
5.44
5.35
4.56
5.24
5.12
4.17
4.02
3.8
3.16
4.3
3.84
4.41
4.96
4.74
4.66
4.77
4.15
3.85
4.34
4.27
4.1
4.54
3.71
5.24
4.07
4.01
4.38
4.02
4.54
4.14
4.75
3.74
3.13
4.17
4.75
4.67
5.05
5.01
4.51
4.2
4.19
4.33
4.12
4.53
4.5
4.67
5.03
4.97
4.72
5.15
5.39
4.25
3.77
3.89
4.41
3.96
3.81
3.44
4.59
4.65
5.32
6.22
5.81
6.13
5.58
6.28
5.43
4.91
5.37
5.63
5.83
5.72
5.17
5.47
5.63
5.0
4.83
3.97
3.79
4.35
4.36
4.84
4.05
4.17
3.44
3.42
2.96
2.86
2.64
3.05
3.12
3.32
3.13
2.64
3.28
2.56
2.64
3.58
3.27
3.43
3.35
2.82
3.39
3.48
4.21
4.31
4.1
3.71
2.91
3.48
3.42
3.03
3.88
3.36
2.98
3.06
3.51
4.17
4.24
3.7
4.02
4.26
5.0
4.6
4.86
4.83
5.07
5.09
5.01
5.2
4.45
4.18
4.55
4.29
3.87
4.06
3.68
4.43
4.25
3.93
3.37
4.42
3.73
3.76
2.75
3.21
3.48
2.85
3.24
3.18
3.63
3.89
4.3
4.88
4.26
3.55
4.12
3.93
4.08
3.05
3.66
3.97
4.1
2.8
4.76
4.08
4.71
4.3
4.63
4.17
4.0
3.69
3.81
3.71
3.86
3.78
3.68
4.38
3.76
3.41
2.99
2.48
2.01
2.87
3.31
3.87
3.34
2.41
3.25
4.66
3.92
4.1
4.75
4.52
4.19
4.69
4.8
5.15
5.17
5.13
4.83
4.96
5.16
5.29
5.55
3.89
3.5
3.73
3.29
2.97
2.67
3.47
3.37
3.48
3.95
3.85
3.7
2.97
3.34
3.89
2.87
3.5
3.32
4.0
3.59
4.08
4.11
4.24
4.2
4.3
5.1
3.87
3.96
4.76
5.14
5.77
5.06
4.9
5.29
4.5
4.92
4.55
4.41
4.07
4.22
3.42
3.51
4.38
3.89
4.35
4.73
4.11
5.48
5.51
4.22
3.48
3.08
4.43
3.33
3.83
2.93
3.85
3.94
4.26
4.48
3.43
4.34
4.7
5.16
5.52
5.38
5.41
5.18
4.42
4.84
5.26
4.55
5.44
5.46
5.03
4.77
5.38
5.64
4.92
5.38
5.81
4.99
4.91
4.86
4.15
4.55
4.61
4.78
4.25
4.29
4.36
4.75
4.84
4.93
4.25
4.02
3.95
3.26
3.32
3.65
3.84
3.39
3.49
3.99
3.47
4.23
3.57
3.26
4.01
3.56
2.67
2.1
2.54
2.64
2.98
2.9
2.7
2.44
2.27
2.0
2.66
1.91
1.69
2.67
2.25
1.5
1.41
2.79
1.26
1.94
3.17
2.64
2.24
1.63
1.97
2.18
2.93
2.99
2.67
2.77
2.73
3.08
3.61
3.18
3.27
2.93
3.82
3.36
3.35
2.98
2.51
2.84
3.57
3.62
4.06
2.88
3.13
2.83
3.33
3.41
2.86
3.52
2.78
3.29
2.02
3.07
3.26
2.88
2.81
2.68
2.88
3.38
3.0
3.12
3.17
2.75
3.2
2.34
2.54
2.66
2.13
2.81
3.19
2.45
2.88
2.94
2.72
3.03
2.91
2.87
2.74
2.06
1.57
2.23
1.85
1.79
1.23
2.22
3.05
2.56
2.75
2.36
1.8
1.43
2.63
2.49
1.98
2.52
2.87
3.58
2.23
2.94
2.06
2.38
1.81
2.2
2.84
2.25
2.25
2.32
1.73
1.95
1.87
1.68
2.15
1.8
2.02
1.61
1.18
1.16
1.24
1.02
0.97
2.04
1.91
1.63
2.17
2.05
2.32
1.87
1.7
2.12
1.11
2.18
2.23
2.24
1.61
2.07
3.06
2.35
2.29
2.54
1.74
2.52
2.19
3.05
2.59
2.56
2.68
2.21
2.0
2.35
2.47
2.61
1.86
2.19
2.38
2.89
2.77
2.57
3.09
2.84
3.66
3.12
2.49
3.7
2.36
3.18
2.72
3.46
2.61
1.88
2.0
2.13
2.48
2.32
2.6
2.07
2.03
0.73
1.97
1.48
1.76
1.86
2.14
3.0
2.41
2.74
2.83
2.77
3.52
2.76
2.73
3.19
2.7
3.75
3.72
4.17
3.8
3.75
4.19
3.7
4.37
5.04
3.99
4.34
4.91
4.94
3.94
4.27
3.68
4.21
3.95
3.71
4.32
3.65
4.53
5.13
5.46
5.45
5.32
5.43
4.78
5.17
4.98
5.64
4.96
6.14
5.47
5.83
4.69
4.67
4.49
4.66
4.33
5.49
4.32
4.19
4.63
4.94
4.68
5.48
4.83
4.47
4.97
5.09
5.15
5.4
4.64
5.02
3.93
3.67
3.88
3.71
4.08
3.76
4.35
4.42
4.98
5.3
5.66
5.17
5.34
5.02
5.15
4.09
3.84
3.12
4.13
4.85
4.85
4.77
4.66
4.52
4.18
5.23
4.54
4.3
4.49
4.8
4.44
3.72
4.99
5.53
4.58
4.2
4.26
4.79
4.54
5.96
5.65
5.37
5.62
5.52
5.32
5.05
5.4
4.88
5.1
5.36
5.46
5.73
5.05
4.81
5.66
6.21
6.28
6.78
6.31
5.38
6.95
6.61
6.92
7.11
7.56
6.57
6.48
6.31
6.53
6.75
6.6
7.59
6.93
5.98
6.26
6.06
5.79
5.74
6.3
5.23
5.09
5.23
4.94
4.34
4.82
5.2
4.9
5.25
5.02
5.48
6.39
5.93
5.79
5.7
6.02
6.27
5.8
6.17
6.36
5.99
5.93
5.89
6.14
5.98
5.19
5.91
6.09
5.73
6.22
6.92
5.37
6.42
5.61
5.38
4.74
5.08
5.01
5.6
5.62
4.98
5.85
6.37
5.77
5.13
5.94
6.1
5.81
5.82
5.74
7.02
6.77
6.03
5.41
6.28
7.25
6.4
6.25
5.55
5.61
6.43
6.59
6.95
7.02
6.21
5.84
5.43
4.82
5.18
5.23
5.1
5.16
5.02
4.82
4.24
3.7
3.37
3.31
3.01
2.75
3.18
3.75
2.8
3.48
3.85
3.94
3.23
2.76
2.99
2.49
2.24
2.53
3.05
3.26
3.12
3.29
3.89
3.83
3.46
3.26
3.12
2.8
3.67
3.82
3.73
3.33
3.2
3.61
3.94
4.0
3.01
3.19
2.09
3.21
2.84
3.12
3.02
3.73
3.03
3.53
2.79
2.57
2.41
2.54
2.54
3.81
2.73
2.73
2.76
3.27
3.52
3.36
3.78
4.5
3.47
3.88
4.22
4.14
3.65
4.16
4.26
3.63
4.15
3.71
4.02
4.84
4.9
4.73
4.33
4.93
4.19
3.43
4.13
5.51
4.75
4.05
3.29
3.87
4.76
4.71
4.17
4.52
3.35
3.68
3.45
3.54
4.07
4.46
4.08
4.76
4.01
4.11
4.2
2.26
2.47
2.93
3.32
3.31
4.05
3.16
3.8
4.16
3.53
2.46
2.7
3.15
2.78
3.05
3.1
3.74
3.52
2.55
2.47
4.2
3.84
3.54
3.27
3.13
3.42
2.84
2.94
3.27
3.2
2.81
3.05
3.26
3.35
3.61
2.84
3.65
2.32
2.59
2.52
2.9
2.26
2.25
2.93
2.72
2.09
2.15
3.28
3.48
3.23
4.07
3.25
2.27
2.78
3.85
4.0
3.77
3.01
2.89
2.24
2.12
2.69
2.26
1.85
1.07
1.99
1.34
2.18
1.81
1.79
1.76
2.32
2.16
1.4
1.01
1.54
1.47
1.84
0.46
1.65
2.33
3.13
3.36
3.27
4.34
3.72
3.89
5.32
4.43
4.31
4.45
4.45
4.23
4.0
3.68
3.93
3.82
3.42
3.03
2.54
2.5
1.63
1.98
1.26
1.21
1.91
2.17
2.01
1.45
2.05
2.75
1.67
2.36
3.37
4.04
3.57
3.43
2.66
1.98
2.83
2.2
3.75
3.13
2.16
3.1
2.8
2.73
3.86
3.29
3.75
4.4
3.89
3.77
3.51
4.63
4.74
4.2
4.45
4.79
3.98
3.47
3.31
3.2
3.85
4.03
3.45
4.08
4.11
4.37
3.78
4.49
4.85
3.84
4.08
4.47
4.33
4.05
3.37
3.2
3.49
3.51
3.98
4.23
5.41
3.83
4.43
5.0
4.56
3.91
3.82
3.25
3.01
3.27
3.28
2.88
3.43
3.71
4.44
4.04
2.76
3.22
4.16
4.72
4.49
3.65
3.89
3.61
4.05
3.13
2.96
3.66
4.3
4.46
4.23
3.62
3.97
4.18
3.32
3.89
3.73
3.54
3.94
3.96
3.73
3.41
3.3
5.1
4.26
3.74
3.8
3.99
3.72
3.62
3.23
4.27
4.64
4.67
4.58
3.71
5.06
4.92
3.78
4.8
4.24
5.16
5.18
4.99
4.74
4.86
4.37
4.69
5.47
4.44
3.9
4.05
4.21
4.29
5.06
5.64
4.89
4.89
4.66
4.26
4.35
4.94
4.78
4.8
4.51
4.32
4.81
5.08
4.68
4.78
4.5
4.62
5.73
4.28
4.94
3.97
4.29
4.32
4.12
4.05
6.02
4.95
5.8
5.82
5.64
5.7
5.32
6.02
5.2
4.77
4.2
4.27
4.96
4.54
4.64
4.76
4.52
4.8
3.51
3.89
3.58
3.54
3.35
3.93
3.49
4.23
4.85
3.87
3.68
2.83
3.84
4.71
4.34
4.86
3.81
3.6
2.88
2.84
3.45
3.08
2.88
2.82
3.48
4.07
3.91
4.02
3.87
4.29
4.37
4.69
4.53
5.85
4.88
4.69
4.18
4.52
3.69
4.05
5.06
5.03
5.69
5.5
5.49
5.4
4.92
4.56
5.39
5.68
5.18
4.69
4.51
5.17
5.23
5.63
5.61
6.5
6.46
6.21
6.46
6.55
6.77
7.19
6.74
6.52
6.08
6.39
6.14
6.88
6.17
6.9
6.05
5.78
5.0
4.91
4.83
4.26
5.67
4.56
5.2
5.41
5.51
5.26
4.54
5.43
4.71
5.55
4.4
4.7
4.87
4.3
4.69
4.87
4.32
4.79
5.9
5.44
6.61
6.2
6.22
5.86
6.13
5.94
5.58
5.59
5.33
4.83
4.92
5.23
4.9
4.86
4.61
4.73
4.88
5.08
4.9
5.6
5.45
5.5
5.7
5.43
5.22
5.53
6.0
6.3
5.39
5.1
5.2
3.72
5.5
5.47
4.26
3.99
4.29
3.98
5.29
5.17
5.29
5.48
4.44
5.64
6.17
6.48
7.03
7.12
7.0
5.34
6.06
6.26
5.76
5.19
6.13
6.23
6.22
7.34
6.38
6.73
6.57
6.81
7.95
7.15
6.35
5.93
5.69
4.93
4.64
5.14
5.19
6.28
4.88
3.98
5.11
5.1
5.08
5.33
5.64
4.52
4.93
5.42
5.6
6.42
4.52
4.67
3.79
3.81
3.46
3.14
4.26
3.31
2.98
2.33
3.12
2.68
3.28
2.25
2.52
2.96
2.19
2.58
1.84
2.68
2.83
2.38
1.95
2.0
2.86
2.45
3.3
2.78
3.11
2.3
2.53
2.15
2.75
1.85
2.71
2.34
2.49
2.54
2.54
2.53
2.38
1.67
1.9
2.33
2.03
3.37
2.7
2.56
3.03
2.96
1.48
1.86
2.24
1.35
1.64
2.34
1.49
2.43
2.2
1.72
2.76
2.94
2.64
2.08
2.77
2.76
1.85
2.16
1.29
1.34
0.57
1.07
1.5
0.3
1.24
0.78
1.34
1.11
0.87
1.25
1.62
2.38
2.68
2.54
3.09
2.18
2.74
3.05
3.62
3.76
2.81
3.11
2.72
1.9
2.7
2.19
1.02
1.38
2.21
2.16
2.92
2.81
3.61
3.22
2.57
2.54
1.65
1.79
2.58
1.68
2.59
1.86
2.53
2.51
2.95
2.77
3.22
2.34
3.49
3.24
3.03
2.9
3.11
3.41
3.32
3.06
3.4
3.96
3.88
3.68
3.14
3.64
4.23
3.26
3.53
2.76
2.57
2.2
3.58
3.96
3.65
3.32
3.5
3.88
3.45
3.49
4.1
3.67
3.78
3.36
3.43
4.03
3.93
4.0
5.09
4.87
4.91
4.69
5.25
5.55
4.81
5.32
5.48
5.23
5.41
5.82
4.99
4.32
3.86
3.85
5.12
4.82
4.48
4.05
4.28
4.9
4.37
4.91
4.48
5.03
4.76
4.32
4.54
4.43
5.2
4.22
4.06
4.03
4.12
4.17
3.58
3.84
3.81
3.2
3.33
2.85
3.33
2.8
3.56
3.83
3.69
4.03
4.36
4.74
4.67
4.19
4.94
5.41
4.6
4.62
4.31
4.36
3.56
4.55
4.59
4.5
4.6
4.73
5.18
4.29
5.48
3.9
4.92
5.22
4.42
4.77
5.5
4.58
4.37
4.96
4.38
4.16
4.27
4.15
3.19
3.66
4.34
4.48
4.21
4.08
3.6
4.06
3.91
3.62
4.19
4.27
4.8
4.95
5.05
5.03
5.46
5.07
4.81
4.23
4.37
4.61
4.82
5.35
4.02
4.31
4.11
4.26
4.33
4.3
4.08
4.11
4.13
3.84
4.42
5.17
5.3
5.59
4.35
4.56
5.22
4.85
5.08
4.79
5.59
5.07
5.22
5.31
5.43
5.02
4.7
5.1
5.07
4.83
5.52
5.13
5.57
4.91
5.12
5.86
5.36
5.18
4.69
3.73
4.64
4.14
4.07
4.93
4.7
4.01
4.84
4.24
5.28
4.03
4.62
4.8
4.34
4.88
5.06
5.18
5.93
5.49
5.05
5.52
4.86
4.99
4.54
4.85
4.64
4.63
4.44
4.12
4.95
4.92
5.35
5.4
6.35
6.2
6.44
5.64
5.43
5.26
5.12
5.15
3.97
5.0
5.07
4.53
4.69
4.01
4.41
4.13
4.83
4.44
4.54
5.21
5.27
5.93
5.34
5.18
5.94
5.7
5.04
4.82
4.64
4.2
5.15
4.88
4.47
4.49
4.48
4.04
4.17
4.22
4.43
4.37
4.2
4.44
4.53
4.36
4.0
4.45
4.15
3.88
4.07
4.36
5.03
5.41
4.75
4.78
5.71
5.49
5.32
6.2
6.19
6.15
6.47
6.35
6.23
6.43
6.52
6.61
6.23
6.23
6.09
6.49
6.48
6.14
6.7
7.02
6.45
6.34
6.84
7.46
6.91
7.29
6.84
7.41
7.47
7.34
6.55
7.08
7.02
6.39
6.22
7.83
7.18
8.8
7.96
7.83
7.53
6.6
6.56
6.72
6.58
5.79
5.94
6.22
4.99
6.73
6.5
6.6
5.89
5.98
5.32
4.71
5.14
5.44
5.48
5.19
5.39
5.67
5.58
6.0
6.34
5.96
5.86
5.22
4.74
6.22
4.7
3.47
5.0
4.4
4.89
5.33
5.01
5.11
5.0
5.45
5.23
4.93
4.78
5.34
5.49
5.93
4.45
4.49
3.83
3.51
3.51
3.49
3.68
3.76
3.76
4.28
4.49
4.3
4.54
4.2
4.75
4.84
2.8
2.86
3.61
3.19
3.19
4.43
5.26
5.45
4.96
5.15
5.21
5.26
6.57
5.92
5.92
5.56
5.53
5.07
4.89
4.36
4.91
4.5
5.08
5.05
5.14
5.14
5.22
5.7
5.06
6.3
5.36
5.13
5.47
5.27
5.61
5.82
5.86
5.71
4.8
5.41
5.16
6.39
5.49
5.91
5.89
6.0
5.81
5.8
5.62
5.55
6.1
5.71
6.0
5.98
6.26
5.34
5.53
6.24
6.04
5.99
5.15
5.17
4.82
5.06
5.72
4.64
4.71
4.4
4.29
4.22
4.77
4.15
4.91
4.87
4.34
4.51
3.9
4.69
4.64
5.19
5.74
4.45
5.31
4.83
4.65
4.97
5.14
5.32
5.14
5.03
4.88
4.96
5.12
5.08
5.74
5.41
6.0
6.0
5.71
6.24
6.38
5.94
6.43
5.71
6.52
6.7
6.11
5.83
5.64
6.22
5.94
4.99
5.51
5.44
6.13
6.3
6.01
5.65
5.43
6.32
6.46
6.69
5.87
6.34
6.13
6.22
6.69
6.37
6.41
6.08
6.12
6.04
6.72
6.69
7.02
6.45
6.32
6.19
5.9
6.71
6.54
5.64
5.29
4.42
4.91
5.25
5.14
5.16
5.91
6.03
5.62
5.84
6.49
6.67
4.77
5.89
5.95
6.77
6.52
6.83
7.66
7.02
6.11
7.0
6.55
7.58
6.3
6.67
6.61
6.68
6.74
6.73
7.28
6.36
6.84
6.31
6.89
6.26
6.22
5.3
5.02
6.0
6.1
5.95
6.49
4.98
6.43
5.62
4.68
5.46
3.89
5.38
5.65
4.67
5.38
6.24
5.94
5.25
5.21
5.84
5.75
5.24
6.43
5.71
5.31
6.05
5.68
6.22
6.6
6.76
6.72
6.05
5.99
5.89
6.62
6.8
6.88
7.19
6.9
6.65
6.17
6.78
6.73
6.89
7.29
7.07
7.18
6.61
6.52
7.34
7.1
7.5
6.01
5.95
6.52
7.01
6.26
6.57
6.0
6.27
5.51
5.76
6.08
5.76
5.19
5.29
5.87
6.2
6.32
6.15
5.83
6.17
6.62
6.36
6.69
6.12
6.12
6.0
5.64
6.54
5.57
5.8
5.4
6.15
5.94
5.99
5.65
5.83
5.47
5.89
5.48
6.21
5.6
4.64
4.36
4.49
4.12
3.89
4.74
4.97
3.95
4.56
5.86
4.42
4.98
4.46
5.52
4.85
4.7
4.48
4.96
5.58
4.66
4.88
4.63
3.95
3.87
4.4
4.71
4.95
4.84
4.59
3.77
3.43
3.2
3.68
3.68
3.51
4.2
4.41
3.99
3.56
3.49
4.08
4.4
3.85
3.62
4.12
3.95
3.26
2.93
3.51
4.06
3.44
3.64
3.5
3.82
3.89
2.9
3.73
2.14
2.07
2.31
2.38
2.05
2.66
3.21
2.75
3.72
3.14
2.7
3.5
2.61
3.58
3.52
3.28
3.18
3.09
2.9
3.29
3.88
4.13
4.1
3.25
3.48
4.16
3.95
4.26
4.3
4.78
4.9
3.47
3.59
4.08
3.59
3.71
3.19
3.44
3.68
3.8
4.19
4.72
3.8
4.19
4.17
4.86
4.33
4.78
3.92
4.02
4.15
4.15
4.66
3.74
3.26
3.75
3.99
3.69
4.82
4.78
4.46
4.46
3.77
3.77
3.09
2.75
3.15
3.06
3.31
3.19
3.41
2.81
2.53
3.06
2.32
2.49
2.0
2.3
2.25
2.03
2.06
2.79
2.35
2.86
3.6
2.26
2.87
2.6
2.43
2.87
2.87
3.59
3.87
3.86
3.7
3.91
3.44
3.6
3.51
3.67
4.07
3.47
3.66
4.64
3.77
3.31
4.04
4.43
4.03
4.64
3.75
3.78
5.0
3.88
4.76
4.23
4.35
3.32
3.78
3.23
3.29
3.44
3.22
4.07
3.25
2.81
3.29
2.46
3.79
4.29
4.47
4.5
4.07
4.68
5.18
4.54
5.28
4.6
4.61
4.56
4.7
4.2
4.67
5.17
4.97
5.47
4.31
4.85
4.07
4.67
4.01
4.42
4.1
4.11
4.66
3.96
3.96
4.43
4.93
5.67
4.66
4.82
3.83
3.36
4.01
3.64
3.93
4.5
4.71
4.95
5.38
5.57
5.69
5.58
5.61
5.74
4.89
5.27
5.68
5.29
4.44
4.58
4.53
4.97
5.14
5.53
5.14
5.42
4.8
4.36
4.06
3.67
4.66
5.57
5.19
4.42
3.81
3.39
4.66
4.42
4.02
4.08
4.44
4.04
4.18
4.89
4.93
4.54
4.14
4.29
4.45
5.05
4.6
5.07
4.02
3.91
3.78
3.48
4.07
3.51
4.14
4.24
4.43
3.45
3.41
3.19
4.39
3.44
3.33
4.11
3.79
3.91
4.96
4.29
3.89
3.72
4.05
4.81
4.16
4.0
4.24
4.24
4.22
3.23
4.0
4.37
4.69
5.2
5.25
5.32
5.11
5.47
5.31
6.26
5.49
5.27
5.27
4.32
4.61
5.27
5.11
5.38
5.36
4.43
4.11
4.81
4.83
5.45
5.71
5.38
4.88
5.21
6.05
5.59
4.61
5.33
5.45
6.11
6.02
6.12
6.06
5.18
5.43
5.82
5.89
6.23
6.06
6.36
6.29
6.96
6.81
7.82
7.92
8.27
8.35
7.92
7.78
7.76
8.25
8.25
8.8
8.94
7.92
7.7
7.9
7.87
6.9
7.14
7.51
7.99
8.0
8.58
7.74
7.46
7.24
7.3
7.26
6.96
7.05
5.44
6.04
6.66
6.5
6.25
7.32
6.27
6.13
6.71
6.2
6.57
6.65
6.65
6.64
6.45
6.6
7.01
6.51
6.34
6.65
6.4
6.02
6.52
6.29
5.96
6.06
6.84
7.35
7.26
7.26
7.01
6.91
7.26
6.9
6.34
6.01
6.79
7.17
7.53
6.88
6.12
6.21
4.85
4.41
6.06
5.08
5.53
5.61
5.83
5.41
5.38
6.12
5.92
6.4
5.54
5.91
7.06
6.42
6.83
6.45
6.32
7.14
6.56
6.36
5.63
5.72
4.8
5.58
5.77
5.95
6.63
5.49
6.38
6.11
6.4
6.67
6.9
6.64
7.05
7.01
6.57
5.42
6.84
6.54
7.4
7.04
7.32
6.53
6.29
6.62
6.03
6.85
6.53
6.39
6.33
6.18
7.19
7.75
7.3
7.13
8.21
7.36
7.32
6.85
6.63
6.47
5.04
6.32
5.39
5.59
6.96
5.85
5.22
5.89
5.58
5.26
4.96
5.11
5.34
4.72
4.18
4.73
4.97
5.25
5.5
4.91
5.11
4.32
5.43
4.88
4.46
5.0
5.9
5.46
4.3
5.18
5.06
5.71
5.48
5.75
4.83
6.16
6.19
6.29
5.96
6.23
6.1
5.94
6.03
5.91
6.46
6.13
6.41
6.83
6.36
5.95
5.32
5.4
6.1
5.31
5.92
5.61
6.83
6.98
5.76
5.67
6.43
6.13
6.91
6.83
6.13
5.83
6.52
6.52
6.14
6.28
6.1
6.68
6.22
6.06
6.55
6.98
6.24
5.81
5.72
6.28
6.78
5.56
6.04
5.29
5.92
5.01
5.98
6.11
5.95
5.83
6.46
5.92
5.73
5.84
5.84
5.45
6.54
6.05
6.12
6.12
5.7
5.5
6.84
6.3
6.64
6.63
6.34
6.74
6.83
7.36
7.14
7.55
7.17
8.02
7.41
6.58
7.09
6.57
7.46
7.77
7.09
6.74
6.61
6.91
6.35
6.97
6.93
6.54
6.16
6.31
6.1
7.21
7.23
7.52
6.67
7.11
8.14
7.26
7.08
7.94
7.57
6.69
6.48
7.21
7.79
7.51
7.5
6.62
6.71
6.92
6.56
6.98
6.24
5.46
6.24
6.97
6.01
6.71
6.94
6.07
6.54
7.05
5.7
4.79
5.42
5.79
5.84
5.59
5.85
5.49
5.58
6.56
6.56
6.64
5.35
5.75
5.22
4.42
5.31
5.23
5.9
5.55
5.24
5.05
5.4
4.67
3.83
4.23
4.46
4.33
4.19
4.74
5.18
5.13
5.25
5.84
5.81
6.9
6.23
6.66
5.6
7.01
6.62
5.92
6.46
6.52
6.09
6.9
6.93
7.07
6.52
6.37
6.46
6.38
5.39
5.45
5.8
6.16
5.84
5.41
5.27
4.84
5.49
5.28
5.56
5.58
6.03
5.26
6.44
6.16
6.63
6.87
6.69
6.67
7.1
7.47
7.03
7.51
7.26
7.6
7.48
7.44
7.5
6.61
6.72
7.4
7.71
8.08
7.78
8.17
7.77
6.88
6.88
6.76
6.5
6.77
7.16
6.63
7.01
7.69
6.26
7.06
6.46
7.41
6.95
7.6
6.85
6.89
6.93
7.52
7.79
8.27
7.95
7.44
8.37
8.52
8.34
7.75
8.58
8.64
8.43
8.22
8.73
8.29
7.46
7.32
7.37
7.74
6.94
7.9
8.08
7.74
8.08
7.34
8.0
8.26
6.75
7.86
6.79
7.61
6.31
7.35
7.55
7.14
7.27
7.14
7.64
7.7
7.52
7.58
6.07
6.42
6.87
6.5
7.11
6.52
7.05
6.79
7.46
6.94
7.23
6.86
6.46
6.93
6.67
6.82
7.05
6.41
6.43
6.43
5.89
5.54
6.16
5.66
5.69
5.97
6.86
7.07
6.53
5.64
6.38
5.8
6.65
6.09
6.26
6.77
6.61
6.45
6.68
6.28
7.51
7.09
6.99
6.86
6.28
7.26
7.59
7.07
8.01
6.95
6.73
7.03
6.52
7.81
7.3
6.72
6.97
7.79
7.98
9.2
8.0
8.22
8.21
8.46
8.05
8.06
7.48
8.2
6.67
7.99
7.13
7.58
7.33
6.72
6.83
7.45
7.17
7.93
7.69
7.41
8.17
8.08
7.74
7.34
8.22
7.75
7.71
7.97
7.13
7.22
7.19
7.83
7.04
6.68
7.03
7.14
6.99
6.77
7.12
7.1
7.28
6.61
6.92
6.07
6.74
6.06
6.66
7.48
7.01
6.71
6.56
7.64
6.83
6.91
6.12
6.45
6.33
6.1
6.12
5.63
5.76
5.49
6.91
5.93
6.4
5.91
5.16
5.17
4.69
5.44
4.89
4.88
4.51
4.61
4.59
4.83
4.77
5.23
4.74
5.12
5.71
5.12
5.17
5.37
5.52
5.53
5.42
4.76
4.12
5.18
4.28
3.53
3.54
3.98
3.65
4.27
4.62
4.23
4.36
3.56
3.88
3.91
4.14
4.08
4.77
4.92
5.05
4.96
5.67
6.13
6.17
5.41
5.45
6.25
5.95
5.9
6.23
6.07
5.72
6.5
6.53
5.77
5.69
5.1
5.87
4.7
4.84
5.33
5.6
5.53
5.5
5.59
4.97
5.05
4.84
4.87
4.71
4.94
4.38
5.63
4.8
5.53
5.09
5.39
5.84
6.09
5.54
5.44
5.75
5.1
4.78
4.83
5.15
4.85
5.4
5.97
5.72
5.61
4.76
4.56
5.36
4.73
4.83
4.65
4.37
4.13
4.6
4.09
4.54
4.37
4.56
4.64
4.02
3.97
4.67
6.67
6.2
6.02
5.32
4.61
4.51
4.81
4.51
4.69
3.57
4.16
4.37
3.98
3.38
4.81
4.34
4.9
4.99
4.83
5.14
5.71
6.03
5.42
5.32
5.36
5.4
5.69
5.51
4.95
4.88
4.79
4.22
5.21
4.31
4.25
4.2
4.73
4.64
4.98
6.45
4.96
5.47
6.27
5.71
5.18
6.39
6.71
5.73
6.24
5.34
6.47
6.24
6.94
7.42
7.61
6.91
6.44
6.78
6.83
6.41
7.05
7.01
7.05
6.85
7.08
7.55
7.78
7.85
7.54
7.7
8.18
7.03
7.42
7.08
7.07
7.52
6.9
7.14
7.63
7.52
7.46
8.35
7.78
8.08
7.16
7.24
7.1
7.8
7.63
8.05
7.4
8.26
8.47
7.92
7.78
7.99
8.22
8.15
8.4
8.32
8.53
8.49
8.09
7.64
7.28
7.69
7.29
7.36
6.72
7.51
7.34
7.16
7.88
8.33
7.55
7.9
7.23
7.15
7.63
7.58
7.22
7.91
7.74
7.93
7.9
6.71
7.21
6.98
7.07
7.24
7.23
7.42
7.95
8.01
8.12
8.48
7.81
8.18
7.55
8.34
8.29
7.94
8.36
8.14
8.98
9.69
9.53
9.53
8.96
9.54
8.83
8.94
8.99
9.11
8.5
8.79
8.54
8.36
9.4
9.02
8.51
7.94
8.28
8.97
7.64
8.03
7.75
8.11
7.89
8.06
8.26
8.79
8.73
7.84
9.18
9.47
9.91
8.69
8.93
8.37
8.69
8.63
9.39
8.66
9.03
8.34
8.85
9.22
9.56
9.62
9.51
9.03
9.07
9.51
9.34
9.65
9.54
9.57
9.99
10.18
9.49
9.71
8.96
8.37
9.37
9.89
9.47
9.14
9.2
9.49
9.78
9.76
10.1
9.95
10.8
10.21
10.07
10.79
10.47
10.1
10.35
10.2
9.63
10.24
9.76
9.07
9.71
8.81
9.36
8.8
9.31
9.71
9.24
9.09
9.35
9.86
10.09
9.36
9.84
9.58
9.5
10.62
9.44
10.4
9.71
9.62
9.66
9.75
8.68
8.78
8.72
9.03
9.37
8.38
8.11
8.43
8.83
9.73
8.34
9.08
8.74
10.07
10.5
9.58
10.42
10.02
10.45
10.22
9.82
9.58
9.93
9.68
10.2
9.84
10.19
9.81
9.39
8.64
9.26
10.48
10.2
10.1
9.74
9.14
8.49
9.41
9.06
9.05
9.67
9.45
9.07
9.0
8.44
8.88
8.13
9.29
9.1
9.13
9.05
9.38
9.42
8.75
8.83
8.52
8.46
8.55
8.57
8.78
9.56
9.63
9.1
9.47
9.81
9.86
9.15
9.89
9.93
9.51
9.64
9.1
9.32
9.78
9.08
9.69
8.88
9.09
9.41
9.25
9.14
9.1
8.56
8.69
8.08
7.75
8.57
7.25
8.23
7.43
7.55
8.45
8.06
7.01
7.3
7.14
7.49
6.94
7.68
8.17
7.16
7.92
8.73
8.63
8.34
8.04
8.07
9.04
8.37
8.76
9.12
8.57
9.04
8.28
8.43
9.28
8.63
8.83
8.66
8.72
9.09
9.01
8.17
8.04
8.3
9.1
9.4
8.47
8.76
8.84
8.01
8.98
8.98
8.57
8.19
8.14
8.37
8.59
8.58
8.62
8.31
8.37
8.71
8.88
8.65
8.82
8.01
8.37
8.28
8.37
8.66
8.95
9.32
9.05
9.67
9.22
8.74
9.45
8.79
8.54
9.14
7.6
8.13
8.45
9.35
9.24
9.31
8.83
9.69
10.05
9.49
8.7
9.71
9.64
9.58
9.39
9.38
9.63
9.32
8.78
9.43
9.27
8.54
9.14
9.07
9.38
8.79
9.38
8.75
9.44
9.62
9.13
10.24
9.4
9.35
9.23
9.01
9.23
8.9
8.47
9.13
9.08
9.21
8.41
7.57
8.51
9.4
8.86
8.95
9.59
9.31
8.23
9.56
9.11
9.14
8.66
9.06
9.28
9.04
8.39
9.09
8.46
8.91
8.93
9.45
9.35
8.62
8.08
8.34
7.79
8.74
7.64
7.04
7.93
7.88
7.62
7.65
7.85
8.02
7.63
8.22
8.53
8.22
7.36
7.8
7.35
8.19
8.68
8.01
8.55
8.06
8.11
8.11
8.67
8.52
8.71
7.95
7.89
9.07
8.21
7.87
7.86
8.98
8.57
8.53
7.67
8.34
8.18
8.55
8.73
8.79
8.4
9.2
8.67
8.83
8.77
8.41
9.17
8.14
8.05
7.85
7.52
7.82
7.96
7.76
7.64
8.13
7.81
7.78
8.43
8.88
8.59
7.72
7.95
7.9
8.45
8.26
8.77
8.55
8.78
7.55
7.97
7.78
8.28
7.78
8.26
7.85
8.53
7.89
8.51
8.98
8.65
9.3
8.04
8.87
8.55
9.65
9.21
9.56
9.39
9.16
9.29
10.28
9.95
9.56
9.6
9.55
10.37
9.87
8.52
9.01
8.82
9.36
8.81
8.54
8.55
8.33
8.99
8.97
8.68
9.22
9.23
8.58
9.42
9.98
9.47
9.86
9.35
9.48
9.48
9.49
9.49
8.77
9.72
9.44
9.47
8.63
8.42
8.2
8.04
8.46
8.94
8.16
8.14
8.71
9.22
8.71
8.81
9.14
10.21
9.37
9.79
10.18
10.04
10.2
10.39
10.93
10.94
11.35
10.76
11.3
11.46
10.47
10.2
10.78
9.07
9.94
9.23
9.59
9.61
9.7
9.82
9.87
9.14
9.59
9.55
8.61
8.68
8.3
7.99
8.39
9.44
8.33
8.62
9.16
8.23
8.69
8.58
9.16
8.9
9.25
9.76
9.06
9.73
8.67
9.82
10.21
8.96
9.01
9.69
9.32
8.34
8.72
9.47
8.21
8.97
8.35
8.46
9.05
8.75
7.75
9.31
8.57
8.98
9.43
9.32
8.15
8.05
8.81
8.27
8.29
7.86
7.74
7.95
7.48
8.28
8.54
8.51
8.25
8.22
7.59
7.07
8.22
7.13
7.79
7.66
7.04
8.04
8.27
7.49
6.88
6.46
6.81
6.83
6.63
7.11
7.38
6.56
7.41
8.16
8.02
7.24
7.61
8.49
8.36
8.54
7.38
7.71
8.09
7.52
6.73
8.02
7.6
7.97
7.82
8.35
8.87
8.69
8.8
7.91
9.56
9.35
9.1
9.78
9.6
8.81
8.68
9.15
9.38
9.13
9.35
9.49
9.15
9.65
10.0
9.48
9.33
8.94
8.58
8.88
8.57
8.11
8.68
8.49
8.13
7.25
7.87
7.8
8.45
7.92
7.22
8.39
8.44
7.53
8.1
7.65
7.68
7.3
7.43
7.33
8.04
7.12
7.16
7.63
6.77
7.6
7.94
8.13
8.18
7.97
7.99
8.5
8.51
8.6
8.26
8.17
7.95
8.1
7.55
7.82
8.47
9.01
9.08
8.23
8.61
8.19
8.5
8.53
7.99
8.09
8.97
9.12
8.76
8.44
8.72
9.1
8.54
9.21
9.81
10.45
9.52
9.98
9.49
9.72
9.07
9.86
9.37
8.98
8.75
9.86
9.75
9.73
9.68
10.35
10.23
9.55
10.28
10.77
10.48
9.89
11.13
10.7
10.0
10.54
10.5
10.8
9.82
10.65
10.8
10.43
10.28
9.64
10.22
10.13
9.47
9.91
10.43
9.99
9.67
9.89
9.71
9.75
9.24
8.97
9.04
9.15
9.69
9.97
10.7
10.41
9.88
9.02
10.57
10.33
9.82
9.66
10.14
10.69
11.19
10.95
10.38
9.77
9.5
10.14
10.29
10.24
9.49
10.06
9.9
10.01
9.74
9.41
9.46
9.47
9.8
8.95
9.4
8.94
8.86
9.53
9.21
10.06
9.24
9.61
9.5
9.35
9.38
9.81
8.79
9.56
8.61
9.45
10.24
9.82
10.16
8.91
9.06
9.22
9.94
10.43
10.53
10.35
10.64
11.58
11.58
10.7
10.83
10.12
10.57
9.29
9.48
9.87
9.94
11.26
10.38
11.2
10.97
11.42
11.72
11.39
11.9
11.06
11.0
11.32
9.69
10.19
10.72
10.81
11.25
11.44
11.13
11.09
10.67
10.47
9.6
9.34
10.02
10.09
10.33
9.77
10.78
10.83
10.9
10.72
10.95
10.68
10.27
11.24
10.77
10.98
10.46
10.32
10.75
10.19
10.19
10.9
11.3
10.59
10.8
10.04
10.37
9.78
10.51
9.96
9.85
9.75
9.0
8.83
9.8
9.77
10.13
10.5
10.37
10.41
9.45
9.58
9.2
9.14
9.4
9.22
10.23
9.76
9.75
9.7
9.67
9.47
9.82
9.88
9.54
9.78
9.51
9.27
8.23
9.26
8.74
8.56
9.14
9.92
9.36
10.06
10.72
10.71
10.74
11.3
9.84
11.63
10.91
10.7
10.59
11.44
11.58
10.97
10.94
10.94
10.8
10.49
10.61
9.84
10.16
10.2
10.32
11.04
10.25
9.39
9.55
9.38
9.17
9.19
9.78
9.94
10.24
10.55
9.44
9.78
9.24
8.89
8.37
9.39
9.46
9.45
9.1
9.49
10.54
10.6
10.11
10.94
11.48
10.85
10.9
11.26
11.3
11.29
11.65
10.37
10.15
10.39
10.91
10.69
10.54
11.14
12.28
11.46
11.46
11.27
12.19
12.32
12.49
11.97
12.53
12.88
13.63
12.84
12.83
13.16
13.35
13.87
13.15
12.93
12.41
12.31
12.65
12.27
12.44
12.84
12.16
12.92
12.92
12.19
12.13
11.85
11.9
12.43
12.13
11.54
10.96
11.47
11.62
11.37
12.5
10.78
11.04
11.79
11.36
11.45
11.58
11.14
11.24
11.12
12.04
11.31
10.55
11.89
10.58
10.51
11.1
10.9
11.45
11.05
11.62
11.14
11.61
11.65
12.66
12.75
11.14
10.56
10.88
11.08
10.46
11.28
11.11
11.13
11.99
11.16
11.3
11.3
11.18
11.57
11.45
11.01
11.03
11.86
11.19
10.45
11.24
10.24
10.81
10.54
10.78
10.65
9.55
10.22
10.17
10.11
9.43
10.39
9.97
9.51
9.07
8.89
9.72
9.22
9.57
9.57
9.21
9.42
8.76
8.88
8.76
8.52
8.44
8.56
8.93
9.1
8.51
8.91
10.17
10.01
9.23
9.04
9.74
9.24
9.96
10.17
9.86
9.83
9.93
9.74
9.82
10.98
10.18
9.84
10.47
11.1
10.28
10.88
10.8
11.01
10.42
11.21
10.9
10.61
11.4
9.66
10.73
9.65
10.63
10.7
10.91
10.55
10.3
9.77
10.1
9.88
10.36
10.2
10.5
9.97
11.46
10.36
10.63
10.98
10.67
11.64
11.46
10.97
11.75
10.99
11.35
10.25
10.58
10.45
10.36
9.71
10.43
11.0
10.37
10.9
10.45
11.72
11.35
10.9
11.09
11.62
11.35
11.48
11.65
11.77
11.73
11.37
11.87
11.94
12.31
12.74
12.44
12.67
11.95
12.11
12.28
12.31
12.49
12.42
12.51
11.58
12.1
12.36
12.82
12.32
12.49
11.82
10.99
11.78
11.72
13.2
13.25
12.81
12.18
13.32
13.15
14.24
13.63
13.41
13.65
13.76
14.32
13.93
13.06
14.06
13.7
13.92
13.32
14.31
13.81
13.62
13.98
14.39
14.49
15.35
15.25
14.96
13.91
13.11
13.57
14.32
14.47
14.16
14.54
14.84
14.08
14.75
14.98
13.93
13.57
12.77
12.49
13.92
13.29
13.42
13.32
13.49
12.51
13.24
13.54
14.18
14.32
13.61
13.7
13.3
13.88
13.89
14.27
13.5
13.37
13.53
12.52
13.55
12.34
12.63
12.87
13.22
12.84
14.1
13.14
14.21
13.99
14.2
13.33
13.37
13.24
12.99
12.86
13.33
13.99
13.48
13.96
13.6
13.27
13.15
12.66
13.38
13.77
13.1
13.65
13.34
13.51
13.23
13.41
14.33
13.54
14.16
13.36
13.39
13.83
14.96
14.16
13.56
14.07
14.07
14.33
14.35
13.51
13.07
13.03
12.63
13.2
14.02
13.7
13.22
13.16
14.6
13.85
13.75
14.36
13.13
14.74
14.14
14.7
13.94
14.05
14.32
14.76
14.71
14.12
14.78
13.08
12.83
12.93
13.6
12.75
13.22
13.0
13.2
14.17
13.95
13.63
14.3
13.03
13.33
13.21
13.35
13.29
14.09
14.63
14.12
15.26
14.3
14.08
13.84
14.13
13.35
13.37
13.14
13.51
13.59
12.88
13.72
14.43
13.21
14.47
13.13
14.32
14.11
13.51
13.86
14.21
13.77
13.31
13.41
13.23
13.77
14.3
13.76
14.2
14.37
14.54
14.82
14.13
14.13
14.49
14.66
14.32
14.13
14.59
14.06
14.39
15.1
14.86
14.52
14.63
14.13
13.91
14.75
15.27
14.67
15.28
14.04
14.1
14.36
15.21
14.7
14.56
14.61
14.37
13.99
13.99
13.44
13.88
14.11
14.83
14.57
13.92
13.99
14.51
14.8
13.78
14.21
14.61
14.65
14.56
14.77
14.86
14.66
15.07
14.61
14.51
14.15
14.05
13.76
14.46
14.32
13.95
14.64
13.97
13.46
14.02
14.86
14.96
14.03
14.15
13.78
14.0
13.58
13.73
13.53
13.51
13.79
13.72
13.77
13.69
13.13
12.79
13.54
12.73
12.81
12.77
12.44
12.33
12.78
12.39
13.21
13.65
13.19
13.29
12.16
12.41
12.98
12.4
12.66
12.37
12.71
12.47
12.3
12.42
12.53
11.34
12.16
13.02
12.93
13.01
13.55
12.44
12.55
12.97
12.05
11.94
11.46
12.0
12.41
12.41
12.9
12.63
12.89
13.34
13.07
13.43
12.62
13.47
11.97
13.46
13.39
13.58
13.03
13.31
13.12
13.16
12.53
12.05
12.84
13.07
13.56
12.63
12.73
12.26
11.98
12.2
12.81
12.82
13.9
13.95
13.56
13.71
15.18
14.53
14.13
13.84
13.85
14.0
14.09
14.23
13.46
13.47
13.7
14.23
13.58
13.64
14.53
13.22
14.47
13.24
12.92
14.08
13.59
12.94
12.91
14.55
15.02
14.79
14.44
14.94
15.4
14.69
13.92
14.34
13.5
13.96
13.05
14.08
13.64
13.38
13.61
13.06
13.18
13.45
13.38
13.64
13.95
13.86
13.94
12.78
13.71
13.46
13.3
13.49
13.32
13.4
12.85
12.95
13.33
13.79
13.27
13.62
13.75
13.63
12.71
13.44
13.12
13.16
13.29
12.57
13.34
14.13
14.59
13.83
13.41
13.32
13.17
13.26
13.91
13.66
13.44
13.35
12.98
13.51
13.31
13.13
13.56
12.93
13.67
14.21
13.97
14.29
14.35
13.74
13.46
13.42
13.9
12.35
12.73
12.76
11.79
12.79
12.24
12.18
12.05
12.53
12.03
12.02
12.64
12.51
11.85
11.96
12.36
12.98
12.35
12.42
11.98
12.22
12.88
12.79
13.76
13.25
12.89
12.45
13.11
13.45
13.05
13.27
12.57
12.7
13.05
12.87
12.94
12.28
12.33
12.88
12.26
12.68
12.78
12.25
13.57
13.67
13.07
13.0
12.82
12.34
12.8
13.13
13.9
14.02
14.34
14.14
13.99
12.78
12.3
13.07
12.86
12.71
12.43
12.64
11.86
12.44
12.21
11.84
11.18
10.66
11.31
12.29
11.95
12.57
12.02
11.55
12.06
11.29
12.14
11.73
11.25
10.89
11.18
11.5
11.32
12.35
12.13
11.55
11.88
12.01
10.63
12.06
11.83
12.3
12.4
12.62
11.98
12.14
12.19
11.89
12.67
12.17
12.37
11.03
11.27
10.5
11.36
12.17
12.07
12.06
12.03
11.64
10.73
11.57
10.95
11.66
10.59
11.15
10.94
10.96
11.22
10.44
10.96
10.96
10.85
9.98
9.81
9.76
10.78
10.74
10.46
10.27
10.38
10.2
9.89
10.47
10.11
11.23
11.1
10.37
11.31
11.58
11.24
10.64
10.7
10.62
10.57
10.41
10.72
10.8
10.75
10.62
9.64
10.62
11.54
11.35
12.92
12.54
12.14
12.59
11.87
12.93
12.5
11.77
11.97
11.81
12.55
11.98
11.47
12.36
11.97
11.56
11.45
11.95
11.08
12.33
12.05
11.76
12.71
13.33
12.74
12.55
13.27
13.09
13.07
13.02
13.24
12.7
12.82
12.53
12.95
12.12
12.03
12.66
11.09
12.37
12.29
12.97
12.07
12.81
11.85
12.12
12.79
13.47
12.63
12.53
13.48
12.34
12.76
12.83
12.96
12.95
13.09
13.85
12.9
13.56
12.65
12.53
12.41
12.57
13.5
14.38
13.7
13.32
14.06
13.23
14.13
13.45
13.68
14.04
12.99
12.83
12.54
13.48
13.3
14.43
13.62
13.29
14.69
13.23
13.34
13.29
13.4
13.75
13.85
13.85
13.32
13.17
13.59
12.87
13.49
13.05
13.32
13.31
12.56
12.83
13.75
13.81
14.26
14.12
14.03
14.13
14.09
13.75
13.63
13.65
13.14
13.46
13.03
12.37
13.26
13.18
12.96
12.89
12.64
13.28
13.6
14.01
13.34
13.72
13.83
13.45
13.17
13.25
13.97
12.86
12.46
12.38
13.02
12.96
13.4
12.48
13.09
13.5
13.93
12.9
13.5
14.07
13.54
14.61
14.12
15.61
15.61
14.22
14.91
14.62
15.36
14.89
15.14
16.71
15.82
15.79
16.33
15.68
15.67
15.52
15.74
14.78
15.13
14.59
15.3
14.72
15.21
15.37
15.65
15.3
15.19
14.66
14.9
15.85
14.45
14.63
14.64
14.59
14.91
15.65
15.7
15.73
15.63
15.4
15.39
14.57
15.65
15.54
15.47
15.19
14.95
14.99
15.0
15.42
15.61
15.67
15.0
15.51
14.82
14.43
15.55
15.92
15.49
15.72
15.88
15.32
15.66
15.82
15.11
14.84
15.16
15.14
14.9
15.69
16.15
15.94
16.41
15.67
16.14
16.75
15.67
15.97
15.02
15.21
15.29
14.91
15.09
15.58
16.58
15.7
16.0
16.11
16.4
15.78
15.8
16.57
16.07
14.69
16.07
15.18
14.88
15.29
15.04
14.75
14.77
14.98
15.07
15.03
14.37
14.64
15.29
14.87
13.94
15.59
14.37
14.27
13.91
14.47
14.69
13.59
14.34
13.7
14.75
13.76
13.58
14.58
14.7
14.31
14.56
14.49
14.54
14.69
14.4
13.57
14.4
15.2
15.33
15.73
14.89
15.47
15.95
15.61
15.03
15.52
15.45
15.79
15.61
14.86
16.07
15.51
14.7
15.79
16.43
17.32
16.6
16.64
16.52
16.62
16.34
16.09
15.79
15.97
15.83
16.15
15.91
16.86
17.49
16.64
16.73
15.5
15.93
16.31
15.98
15.35
17.24
15.57
15.57
15.23
16.25
15.56
15.65
14.92
14.42
15.55
16.23
16.12
15.63
16.19
16.19
14.97
15.1
15.97
16.12
15.67
15.16
15.01
14.48
15.07
15.12
15.6
15.36
16.24
16.93
16.62
16.36
16.14
17.34
17.79
16.76
17.6
16.19
16.49
15.93
16.85
15.86
15.86
16.5
17.22
17.02
17.19
16.42
16.69
17.22
16.37
16.58
17.44
16.93
16.62
16.14
16.01
16.37
16.81
17.49
17.1
16.16
17.18
17.76
16.57
17.06
17.04
17.45
17.45
17.38
17.8
17.43
18.16
18.09
17.07
17.44
17.04
18.29
18.16
18.54
17.89
18.08
17.9
18.45
18.33
18.18
18.08
17.46
18.01
17.19
17.29
18.01
17.33
17.22
17.62
17.35
17.01
16.66
17.58
17.91
17.61
17.67
17.83
17.06
17.47
17.77
17.47
16.43
17.69
17.89
17.5
16.7
17.4
17.86
18.19
18.02
17.08
16.95
16.67
16.65
16.34
15.99
15.55
15.85
16.3
16.47
16.81
15.65
16.65
16.75
16.73
16.89
16.72
17.25
16.82
16.98
16.72
17.24
17.03
16.21
16.27
17.02
17.05
16.01
16.16
16.29
16.0
17.0
16.52
17.08
17.67
16.82
17.63
17.79
17.26
16.7
17.43
18.1
18.19
17.31
17.33
16.75
17.11
16.74
17.6
17.67
18.12
17.16
15.86
17.21
16.77
16.32
16.04
16.93
16.34
16.52
15.91
16.1
16.62
17.03
15.98
16.05
16.24
15.67
14.77
15.81
15.99
15.71
16.51
14.88
15.24
14.92
14.92
15.4
15.13
15.17
14.88
16.46
15.09
15.32
14.7
14.97
15.51
15.5
15.36
15.08
15.86
15.63
16.7
15.66
15.36
16.37
17.09
17.51
16.85
16.82
16.58
16.37
16.96
17.03
15.9
16.03
16.66
16.49
17.41
18.28
17.61
18.27
18.11
17.8
17.26
17.7
18.07
18.09
17.32
16.28
16.64
16.4
16.63
16.72
16.66
17.33
17.36
16.8
16.16
15.59
15.99
15.93
15.23
14.46
14.83
16.22
15.38
14.38
15.89
16.32
16.01
15.55
15.97
16.32
16.48
15.92
16.06
15.45
14.93
16.05
15.28
15.1
15.88
16.05
15.12
15.12
14.21
13.64
15.73
14.92
14.6
14.28
13.76
13.63
14.14
13.72
13.79
14.15
14.35
15.37
14.53
14.06
14.43
14.94
14.41
13.97
14.4
14.16
13.73
15.6
14.8
14.43
14.15
14.52
13.9
14.1
14.63
14.48
14.35
14.4
15.08
14.46
13.94
13.74
14.09
13.68
13.41
13.69
13.94
13.36
13.49
13.73
13.47
13.54
13.54
14.46
14.15
14.71
14.45
14.05
13.84
14.55
14.29
14.58
14.97
14.75
14.37
15.23
14.52
14.88
14.6
14.33
14.68
14.63
14.81
14.68
14.56
13.75
14.67
13.6
13.96
13.26
13.73
14.64
14.69
14.59
15.28
14.2
14.04
14.12
14.24
13.79
14.35
14.25
14.95
15.75
15.28
15.87
14.75
15.4
14.87
14.38
15.26
14.27
14.05
13.4
14.01
13.63
13.54
13.34
12.84
12.7
11.81
12.19
12.73
12.22
11.79
11.42
11.88
12.87
12.88
12.59
12.61
12.85
12.86
12.74
12.57
12.32
13.85
13.7
12.72
12.23
12.57
12.73
13.27
12.95
13.8
12.79
13.45
13.22
13.43
13.44
13.72
13.86
13.83
13.74
13.83
14.31
14.11
14.25
13.89
15.25
15.73
14.89
14.51
13.99
13.76
14.04
14.12
14.13
13.82
14.03
13.51
14.65
13.12
14.56
13.58
13.91
13.87
14.22
13.24
13.54
13.53
13.28
12.6
13.44
13.36
13.53
14.04
13.66
13.98
12.9
13.58
13.47
13.59
13.38
12.96
13.11
13.86
13.01
12.88
12.57
13.33
13.71
13.44
13.43
13.25
13.29
13.0
12.0
13.92
13.62
12.48
13.36
13.02
13.03
13.46
13.91
13.09
13.05
12.69
13.0
12.37
12.48
12.59
13.34
13.2
13.05
13.2
12.96
13.85
13.35
14.26
14.55
13.96
14.36
14.52
14.38
14.22
14.89
14.95
15.05
14.37
15.45
15.88
15.71
15.09
15.89
15.08
15.56
16.03
15.94
15.95
15.54
15.19
15.53
14.51
14.12
15.46
14.77
14.55
14.94
14.63
13.8
13.84
13.91
13.4
13.59
13.79
13.61
14.26
12.93
12.8
13.55
13.79
13.71
13.91
13.7
14.19
14.06
13.5
14.09
14.3
14.17
13.84
13.45
14.96
14.26
13.94
14.62
14.36
14.27
14.28
14.13
14.71
14.1
14.8
14.3
14.02
14.79
14.78
14.82
15.22
14.98
15.24
14.4
14.75
14.63
15.33
15.59
15.26
15.69
15.8
15.34
14.41
15.04
15.35
15.01
14.47
15.47
15.62
15.27
15.18
15.68
15.34
14.59
14.85
15.64
14.9
14.47
13.77
14.93
13.49
14.38
14.61
14.52
15.37
14.97
14.73
14.53
15.35
14.63
14.97
15.22
14.9
15.01
14.97
14.02
14.16
14.38
13.86
14.25
14.3
14.2
13.89
14.66
14.82
14.22
13.21
13.25
12.79
13.84
13.11
13.55
14.47
14.14
13.8
13.98
13.57
13.32
12.53
12.96
12.54
13.22
13.85
13.1
12.86
12.34
13.04
12.98
13.45
12.49
13.42
13.28
12.94
12.64
12.48
13.01
13.11
13.05
12.83
12.95
12.26
11.83
12.6
11.79
12.36
12.09
11.12
11.73
11.91
11.27
12.67
11.13
11.91
12.87
12.07
12.51
13.01
12.2
11.9
12.0
12.57
12.57
12.33
12.75
12.47
12.18
11.95
12.36
12.4
12.73
12.12
11.45
12.61
12.04
12.16
12.33
12.45
12.94
11.69
12.31
12.58
12.44
11.81
11.73
11.8
12.4
12.14
11.85
12.42
12.67
11.35
11.49
11.88
11.9
11.91
12.35
11.9
12.7
11.7
12.21
11.34
11.94
11.67
11.91
11.42
12.12
11.82
11.65
12.17
12.56
12.12
13.07
13.25
11.95
12.92
12.38
14.05
13.02
14.46
13.91
14.69
14.15
14.13
14.64
15.1
14.72
14.38
14.47
14.87
15.99
14.95
14.73
14.98
15.54
16.07
15.88
15.47
16.4
15.77
16.2
15.83
16.06
15.93
15.63
15.56
14.42
14.52
14.7
14.46
14.92
14.32
14.26
15.18
14.61
13.79
13.72
14.43
15.29
15.1
14.51
14.77
14.04
14.39
13.24
14.34
14.21
13.76
13.45
13.26
13.84
14.51
14.65
14.38
13.87
13.89
14.18
13.18
14.35
14.14
13.89
13.64
13.75
13.37
14.39
13.33
13.45
13.59
13.33
13.49
12.79
13.35
14.5
14.2
12.52
13.56
13.31
13.16
13.27
13.11
13.21
13.19
13.41
13.07
12.9
12.52
12.6
12.53
13.56
13.17
12.83
12.52
12.31
11.64
11.77
11.9
11.06
11.32
12.13
11.97
11.15
11.96
11.87
12.38
12.74
12.8
12.41
12.67
12.22
12.03
12.12
11.78
11.76
12.21
12.24
11.87
12.44
13.17
13.33
12.66
12.71
13.55
12.55
13.24
12.54
12.96
11.83
12.87
12.52
12.7
12.74
13.25
13.35
12.57
14.2
14.7
13.17
13.74
13.57
13.3
12.95
13.98
13.67
13.33
13.56
13.84
13.9
13.99
13.06
13.3
12.64
12.6
12.83
12.53
12.77
13.18
13.41
14.53
13.9
14.38
14.54
14.75
13.52
14.08
14.72
13.7
13.42
13.09
12.84
11.97
12.75
11.83
12.97
13.03
12.5
13.07
13.55
12.96
12.7
13.23
13.85
13.78
13.72
14.24
14.52
14.05
14.58
13.01
12.97
13.23
12.32
13.14
13.07
13.79
13.8
13.5
12.9
13.18
13.44
13.93
13.86
14.28
13.04
12.86
12.53
12.61
12.41
12.83
12.67
13.16
12.81
13.14
13.75
13.5
12.88
13.27
12.49
13.7
13.33
13.02
12.73
13.0
12.85
13.7
13.82
13.46
13.11
14.2
13.51
14.25
13.96
13.05
13.01
13.46
13.28
13.9
14.21
14.62
14.37
15.09
15.22
13.74
14.7
14.54
14.07
13.31
13.86
13.38
13.51
13.69
13.88
14.62
13.54
13.1
13.18
13.67
13.51
12.95
13.36
13.62
13.93
13.76
13.97
13.42
13.81
13.84
14.07
13.94
13.2
13.49
13.66
13.3
13.61
14.46
14.62
14.53
14.48
15.64
15.51
14.94
13.93
13.73
14.38
14.5
14.83
14.42
14.51
14.2
13.76
14.52
14.81
14.35
14.14
13.37
14.14
14.8
15.13
14.43
15.34
15.62
15.13
15.14
15.24
15.59
15.51
15.1
15.07
16.66
15.36
15.74
15.49
16.08
15.63
15.7
16.68
17.22
17.23
17.03
15.77
16.14
16.62
15.99
16.62
16.89
16.48
16.3
15.75
15.9
16.07
16.03
16.08
16.19
15.83
15.9
15.07
15.68
14.94
15.28
15.45
15.63
15.74
15.64
16.34
15.55
15.95
16.2
16.06
15.76
15.58
15.27
15.12
16.05
15.35
15.15
15.23
15.26
15.35
16.19
15.49
15.63
14.73
15.19
14.77
13.8
14.54
13.94
14.44
14.33
14.49
15.14
14.96
14.74
14.8
15.14
15.0
15.62
15.82
16.58
16.28
16.01
16.03
16.16
15.97
16.18
16.72
16.13
16.23
15.87
16.33
15.58
15.32
16.95
16.95
17.43
16.86
16.9
16.63
17.43
16.67
16.48
17.17
16.99
17.14
17.79
17.17
17.17
17.82
17.76
16.82
17.04
16.71
16.63
16.65
16.48
16.75
17.3
16.32
16.81
17.48
16.75
16.29
16.86
16.18
15.99
16.7
16.92
16.45
17.01
16.65
17.63
16.88
16.79
16.31
16.71
16.57
17.18
16.4
15.49
15.62
15.44
16.0
15.94
16.83
16.19
16.54
16.41
16.25
17.44
17.72
16.76
17.43
16.74
16.47
16.89
17.5
17.27
16.98
17.28
16.47
16.41
16.91
17.15
16.35
16.6
16.01
17.06
18.14
17.28
16.69
16.9
17.46
17.29
16.46
16.13
16.27
16.49
16.68
16.07
17.38
16.74
17.44
16.38
16.44
16.23
16.23
15.46
14.9
15.91
15.85
15.45
15.98
16.86
16.2
16.4
17.13
16.87
17.05
17.59
16.31
16.38
16.95
16.75
17.03
16.4
16.86
17.01
16.51
17.93
16.67
17.24
18.09
17.82
17.21
17.3
17.38
17.55
18.19
18.01
16.91
17.47
16.47
17.24
17.55
16.8
16.85
16.88
17.59
16.69
17.28
18.07
17.52
17.17
17.2
16.18
15.93
16.34
17.2
16.38
16.03
16.65
15.62
17.08
17.01
17.34
18.39
18.01
17.58
17.75
17.88
17.18
17.7
16.98
16.55
16.45
15.72
17.39
17.94
17.45
17.38
17.56
17.42
17.03
17.44
16.44
16.69
17.28
17.0
16.9
17.5
16.92
17.14
16.87
17.95
16.8
17.43
17.83
17.79
17.93
17.69
17.58
17.29
16.67
17.06
17.47
17.35
17.28
16.97
16.25
16.4
16.28
16.95
15.83
16.68
17.6
17.05
16.47
16.63
17.06
16.26
16.82
16.59
16.91
17.59
17.48
17.23
17.42
17.56
17.71
16.84
16.98
16.62
16.48
16.06
17.27
16.88
17.43
16.83
17.4
17.46
17.55
17.64
18.45
17.49
18.14
18.4
18.23
18.8
18.6
19.16
19.54
18.6
18.51
17.97
18.68
18.94
19.24
17.95
18.16
17.59
18.33
19.01
18.6
17.7
18.95
18.51
19.42
18.47
18.23
18.67
18.44
18.83
18.71
19.14
19.89
18.89
19.74
18.51
19.02
18.96
18.97
18.49
17.97
18.0
17.8
17.4
17.25
17.19
16.0
17.13
16.72
17.04
16.98
17.02
17.23
17.35
16.82
16.42
16.04
16.15
16.12
16.3
15.67
15.83
15.88
16.49
16.08
15.53
16.16
16.43
16.81
16.75
17.18
16.74
16.76
16.48
16.1
16.32
16.33
16.17
16.67
16.94
16.65
15.59
16.21
16.57
17.06
16.43
18.13
17.07
17.05
16.64
16.99
16.55
16.37
16.87
16.84
16.57
16.89
16.66
16.84
17.62
16.65
16.13
17.22
16.39
17.04
17.11
17.0
17.24
16.99
17.24
17.08
16.74
17.14
17.88
17.4
17.47
17.11
16.87
16.68
16.67
17.04
16.83
16.32
17.17
17.05
17.12
17.19
17.54
17.6
16.81
17.11
17.12
16.28
16.68
16.41
16.19
16.6
15.83
16.33
16.74
17.43
16.74
17.25
16.67
17.55
17.53
17.26
17.54
16.84
17.19
17.48
17.86
18.02
16.94
17.37
16.94
17.88
16.88
16.51
16.74
17.54
16.86
17.4
16.91
16.9
17.08
16.98
17.17
16.83
16.5
16.04
17.76
17.33
16.24
17.2
17.72
17.35
17.55
17.43
17.34
18.24
17.92
17.44
17.61
18.14
16.89
17.18
17.48
17.56
17.87
18.14
17.73
18.31
17.89
17.37
17.77
17.11
17.55
17.09
18.09
18.31
18.31
17.99
16.86
17.25
16.54
16.03
14.98
15.17
16.09
15.48
14.8
15.15
15.07
15.31
15.72
15.74
16.08
15.6
15.85
15.75
14.72
15.42
14.27
14.44
14.93
15.03
15.57
15.18
14.7
14.68
14.8
14.19
15.52
15.83
14.47
15.75
15.18
15.09
15.6
15.75
15.8
15.9
15.2
15.2
14.89
15.19
15.38
15.02
15.99
15.49
15.65
16.42
16.0
15.15
14.9
15.09
15.66
15.54
15.32
15.38
14.47
15.14
15.1
14.67
15.82
15.14
14.82
14.94
15.02
15.01
16.08
15.66
15.78
16.23
15.58
15.66
15.62
15.91
15.32
15.08
14.68
15.08
15.31
14.97
15.66
16.29
16.39
16.03
16.18
16.29
16.0
15.68
15.58
15.63
16.08
16.51
16.23
16.65
16.35
16.33
15.77
15.63
15.6
15.32
15.72
16.49
16.35
16.03
16.15
15.63
16.97
17.25
17.53
16.36
16.19
16.96
17.35
17.51
18.0
17.64
17.12
17.67
17.6
18.15
17.72
16.91
17.1
17.17
16.75
16.51
16.98
15.86
15.94
16.73
16.24
16.79
16.51
17.5
17.6
17.75
17.41
16.9
16.8
17.23
18.55
17.56
17.9
18.07
18.84
17.57
18.52
18.01
19.06
17.91
19.07
18.1
18.81
18.16
18.14
18.68
18.81
19.76
19.33
18.74
18.41
19.34
19.2
19.66
19.28
19.88
18.99
18.98
19.32
19.41
19.18
19.39
19.09
19.77
19.25
19.11
19.25
19.11
18.09
18.66
19.52
18.96
18.24
18.43
17.91
18.88
18.07
19.34
18.16
18.9
18.55
19.3
19.1
19.76
19.14
18.76
17.99
18.31
18.54
19.41
19.38
18.81
19.04
19.02
18.24
19.69
19.01
17.88
19.23
18.49
17.06
17.83
18.15
17.14
17.44
17.22
17.18
17.03
17.71
17.56
18.34
18.9
18.55
18.4
19.07
19.15
17.31
18.11
18.08
17.16
18.07
17.58
18.09
19.18
17.95
17.74
17.7
17.69
17.73
17.73
17.31
17.53
17.17
17.09
17.2
17.42
17.97
18.28
18.22
17.88
18.89
18.29
17.93
17.42
17.6
17.13
16.87
18.07
17.99
16.77
16.99
17.06
17.29
17.25
18.14
17.24
17.33
16.44
17.14
16.86
17.26
16.86
17.11
17.27
16.24
17.48
16.89
17.14
17.33
16.95
17.81
17.05
17.77
18.49
17.86
18.42
18.14
18.87
18.88
17.95
17.39
17.47
16.92
16.81
17.33
15.92
17.04
16.77
17.43
17.71
17.49
17.45
17.52
17.63
17.32
17.32
17.69
17.75
17.1
17.46
17.19
17.07
16.11
16.89
16.68
15.99
16.24
16.91
16.33
15.98
17.16
17.66
15.97
18.18
16.77
17.56
16.29
16.86
16.62
16.6
17.37
17.59
17.24
17.12
16.28
16.38
17.05
17.24
16.91
16.58
16.85
16.94
17.23
16.78
17.4
16.78
17.41
17.09
17.74
17.89
17.26
17.28
17.48
18.03
17.41
17.65
17.44
17.64
17.12
17.51
17.6
17.52
17.18
17.47
17.37
17.75
17.95
17.99
18.74
17.77
17.28
18.32
18.07
18.26
17.71
18.6
18.68
18.64
18.27
18.72
17.27
16.93
17.99
18.11
17.74
17.41
18.01
18.14
17.63
17.76
17.51
17.57
17.74
18.7
18.22
19.61
18.77
18.49
19.49
20.05
18.69
18.6
18.26
18.1
18.89
18.37
18.36
17.67
17.8
18.5
18.01
17.97
17.25
17.34
17.8
18.09
18.32
18.44
19.09
18.69
18.14
18.56
18.55
19.02
19.18
19.54
17.6
18.34
18.85
18.62
18.31
17.78
19.09
18.57
17.92
18.48
18.73
19.1
18.94
18.13
18.26
19.26
19.42
19.44
19.99
19.9
19.81
18.77
19.16
18.67
18.72
18.02
18.05
17.89
17.19
17.07
16.56
16.84
17.46
16.99
17.67
16.37
16.61
16.38
16.34
15.97
15.69
15.61
15.52
15.72
16.08
14.77
15.26
15.84
15.83
15.37
14.53
15.54
16.23
15.8
16.54
16.52
16.16
16.35
15.78
15.82
16.73
17.03
16.53
16.24
15.53
15.84
16.2
16.82
16.66
16.91
17.17
16.5
17.19
17.31
16.38
15.93
15.34
15.7
16.41
15.74
15.23
16.14
15.69
14.59
15.29
13.81
14.21
14.74
13.59
14.45
15.25
13.96
14.02
14.1
14.24
15.03
15.04
15.69
15.22
15.7
15.55
15.7
15.87
16.49
16.32
15.93
16.06
15.78
16.35
16.65
15.82
16.6
16.15
15.6
14.99
16.06
16.02
16.53
15.78
16.08
16.43
15.46
15.58
15.15
15.2
14.4
14.45
14.67
16.0
16.87
16.86
16.54
16.21
16.11
16.21
17.09
16.53
15.88
16.06
16.19
16.66
15.87
15.9
15.5
15.2
15.35
15.18
15.44
15.67
17.26
16.19
16.41
16.25
15.56
15.07
16.58
15.07
15.81
16.34
16.21
15.79
16.3
16.88
16.66
17.17
16.93
16.97
16.52
17.38
17.44
18.17
17.8
18.55
17.96
18.04
16.94
16.07
16.73
16.67
17.02
17.07
16.59
17.07
16.45
16.16
16.02
16.28
15.42
15.02
15.64
15.12
15.72
16.04
15.54
15.23
16.27
16.34
17.25
17.19
17.49
16.91
17.28
16.78
16.67
16.84
16.89
16.71
17.19
18.16
18.03
17.64
17.61
17.57
18.48
18.38
18.3
19.03
18.91
18.37
18.97
18.64
18.06
18.58
18.58
18.54
18.19
18.51
18.73
19.66
18.93
18.34
18.29
18.33
18.81
18.75
18.68
19.18
18.35
18.06
18.32
17.94
17.9
17.18
17.87
17.65
17.55
18.22
18.09
18.31
17.18
17.86
17.24
17.53
18.02
17.34
18.44
17.63
17.24
18.48
18.51
17.56
18.0
18.66
17.48
17.32
17.42
17.42
17.53
17.55
17.13
17.59
18.23
17.71
18.19
16.59
16.73
17.4
17.32
18.23
18.04
18.18
18.65
17.97
18.23
18.69
18.08
18.98
18.92
19.8
19.0
19.77
18.6
19.67
19.85
20.22
19.67
19.37
19.24
19.51
19.8
18.81
19.1
19.67
20.23
20.0
19.99
20.32
19.19
20.04
21.12
20.49
20.57
21.34
20.67
20.63
20.66
21.03
20.61
21.37
19.61
20.24
20.38
20.15
20.54
19.81
19.75
20.54
20.37
20.43
21.49
20.72
20.36
19.56
19.89
20.27
19.18
20.16
19.69
20.09
20.11
19.37
18.81
19.57
19.83
20.48
20.18
20.22
19.71
20.18
19.67
21.06
20.74
20.51
21.4
19.75
20.7
20.78
20.51
20.37
20.48
20.36
20.61
20.64
20.66
21.14
20.48
20.68
20.4
21.19
20.63
20.82
19.94
20.97
20.9
20.87
20.7
21.48
21.28
22.14
21.91
21.81
22.13
20.76
20.89
20.49
20.28
21.12
20.35
20.34
19.49
20.63
20.23
20.72
21.53
21.18
21.2
22.68
21.04
21.21
22.08
21.18
21.92
20.82
21.43
20.48
20.54
21.01
20.14
20.9
20.62
19.77
19.41
20.08
18.5
19.5
20.06
19.14
18.78
18.18
19.9
18.91
19.41
18.91
18.53
18.95
18.52
19.82
20.43
19.23
19.25
19.46
20.01
19.3
19.39
19.07
19.25
19.87
19.51
18.99
20.08
20.06
19.68
19.84
19.54
19.93
19.96
20.39
20.17
20.0
19.87
19.54
19.53
19.82
19.32
19.75
20.05
20.36
19.85
19.68
20.22
20.02
19.88
19.83
19.41
19.18
20.16
20.57
20.6
21.28
20.18
20.87
20.44
21.06
21.6
21.48
21.73
20.67
20.76
20.65
20.37
19.5
19.93
20.67
20.54
20.26
20.44
20.09
20.28
20.3
20.88
21.07
20.3
20.25
21.13
20.05
20.39
20.5
20.27
20.2
19.39
20.38
20.06
21.36
21.33
20.48
20.19
20.83
20.02
19.91
20.69
20.56
20.41
21.06
19.98
21.28
20.82
20.83
20.5
19.67
20.35
19.78
19.94
18.65
19.04
19.21
19.39
20.16
19.87
20.05
18.98
19.09
18.42
18.86
18.08
19.34
18.76
18.46
18.42
18.9
18.42
19.29
18.85
19.06
19.23
18.16
18.31
17.64
17.7
19.02
18.83
18.99
19.06
18.41
18.25
18.29
18.47
19.09
18.67
18.41
18.68
18.94
18.24
18.6
18.53
19.23
19.07
18.41
19.46
18.73
18.75
19.75
19.21
20.04
20.73
19.83
20.19
20.99
20.5
20.24
20.55
20.95
20.66
21.6
20.85
21.46
21.31
21.22
21.82
21.36
21.62
21.04
21.18
21.19
21.03
21.7
21.34
21.26
21.32
21.14
22.5
21.74
21.97
22.66
22.51
22.9
22.19
22.04
22.8
22.34
22.33
22.56
22.78
22.01
22.2
22.28
22.57
22.44
22.39
22.1
22.2
21.88
21.74
22.07
22.48
23.22
24.18
23.53
22.66
23.64
22.6
23.27
23.83
23.96
24.34
24.35
24.41
23.78
23.41
23.43
24.03
24.32
24.88
24.47
25.5
25.37
25.3
24.56
24.03
24.37
24.36
23.62
23.74
23.51
24.53
23.86
22.81
22.38
23.57
23.1
23.71
24.14
23.55
23.03
23.48
23.39
22.77
23.15
22.9
23.65
23.32
24.47
24.8
23.61
23.97
23.7
23.99
23.0
22.77
23.29
23.71
23.05
24.02
23.63
22.88
23.17
23.08
23.05
23.13
22.88
23.16
21.7
22.13
22.16
22.42
21.76
22.06
22.16
22.61
22.27
22.65
22.24
21.45
21.56
21.58
21.21
20.45
20.26
20.12
20.8
20.78
21.13
21.01
20.64
21.04
21.79
21.31
20.96
22.06
21.71
22.35
20.95
21.59
21.39
21.73
21.54
20.82
20.37
21.16
21.81
21.61
22.0
21.15
21.96
22.61
22.88
23.17
22.52
22.93
22.79
22.34
22.79
22.04
21.72
22.18
21.31
20.65
21.58
21.3
20.62
20.47
19.86
20.37
20.31
19.85
19.74
20.22
20.04
20.73
21.05
20.94
20.89
21.56
21.01
20.44
20.78
20.27
21.29
20.59
22.26
21.39
21.75
21.84
20.83
20.95
22.21
22.19
21.75
22.26
22.07
21.31
21.68
21.42
22.52
21.7
21.66
22.31
22.79
22.67
22.59
21.83
22.4
21.95
22.27
21.86
21.09
21.2
21.97
22.03
21.8
21.83
22.06
21.96
21.54
21.87
21.94
21.82
20.85
21.18
20.86
20.95
20.95
20.34
21.08
21.31
21.29
21.05
21.33
22.14
21.21
20.08
20.03
20.45
19.59
20.39
20.92
20.76
21.61
21.3
21.25
21.73
21.13
21.1
20.91
21.41
21.62
21.82
21.37
21.28
21.37
20.49
21.08
21.69
21.35
21.59
21.03
21.58
22.08
22.34
21.29
21.89
21.79
21.41
21.56
21.89
22.71
22.51
22.52
22.8
21.99
22.33
22.33
22.33
22.15
21.71
22.78
22.15
22.16
21.84
21.81
21.32
21.77
21.75
20.78
21.47
21.47
21.0
20.89
21.32
20.96
21.54
21.12
20.37
21.27
20.82
20.8
20.38
20.23
20.78
20.63
19.96
20.39
20.9
20.94
21.2
21.63
21.47
20.48
20.8
19.89
19.68
19.91
20.0
20.14
19.19
18.94
19.08
18.89
19.43
19.95
20.28
20.03
20.7
20.16
19.91
19.99
20.28
20.02
19.37
19.8
20.17
19.46
18.74
19.18
18.56
18.23
18.75
19.31
19.93
20.02
19.52
19.76
20.93
20.78
21.01
20.51
20.19
19.8
19.14
19.15
19.93
19.82
20.39
19.98
20.36
20.49
19.96
19.9
19.53
19.64
19.59
18.52
18.81
18.22
18.83
19.28
19.09
19.46
18.69
19.53
19.77
19.85
19.25
19.14
18.24
18.64
18.49
18.93
19.19
18.86
19.89
19.45
18.94
19.0
19.52
19.16
19.93
19.77
19.83
19.7
20.12
20.79
20.72
20.47
21.4
20.49
21.17
20.82
20.95
20.42
20.81
20.32
19.87
20.47
21.06
20.59
21.0
20.48
20.0
20.44
20.05
19.01
19.9
19.31
19.82
20.3
19.14
20.45
19.81
19.38
20.03
19.6
20.23
19.67
19.7
19.65
20.07
19.14
19.1
18.89
18.7
18.9
17.74
18.95
18.71
18.84
19.03
18.36
18.17
18.01
18.73
18.74
18.34
18.02
17.75
16.91
17.4
17.45
17.46
16.65
17.27
17.6
17.45
17.03
17.43
16.76
16.77
16.3
16.38
17.13
15.89
15.89
15.33
16.27
15.76
15.32
16.04
15.9
16.42
15.73
15.74
15.71
15.25
15.97
15.03
14.97
15.96
14.83
15.64
15.46
15.65
14.94
16.46
15.72
16.43
16.34
15.62
16.28
16.48
16.44
15.92
15.84
17.0
17.35
16.54
17.0
16.43
16.5
15.97
16.65
17.76
16.96
15.91
16.16
16.1
16.3
16.21
16.01
16.54
16.56
16.04
15.89
16.15
15.91
14.93
15.71
15.69
15.66
16.53
16.85
15.94
16.81
15.67
16.33
15.6
15.77
15.58
16.05
14.69
15.07
15.39
16.11
16.05
16.42
15.28
15.33
15.21
14.41
14.47
16.28
15.19
15.55
15.32
15.15
15.78
15.06
14.47
15.46
15.36
15.19
14.56
14.43
15.36
14.7
14.77
14.99
14.4
14.93
14.55
14.95
14.27
14.09
13.13
15.05
14.06
14.36
14.25
13.76
14.13
14.19
13.75
13.77
13.89
14.04
13.67
13.86
13.87
14.05
12.87
13.15
13.49
13.23
13.51
13.18
13.13
13.75
13.05
14.04
13.92
12.73
13.12
13.43
12.87
12.85
13.0
12.15
13.39
12.9
13.47
14.58
14.45
13.72
13.75
14.07
13.85
13.39
13.09
13.35
14.63
13.92
13.25
13.32
14.0
14.05
13.79
13.29
13.67
13.25
13.47
13.84
13.03
12.34
12.81
13.21
12.78
13.11
14.13
12.96
14.32
13.27
14.04
13.27
14.36
13.55
13.7
14.25
13.9
13.72
14.48
13.84
13.75
14.45
14.19
13.9
14.23
14.37
14.25
14.16
14.24
14.55
14.26
14.48
13.87
14.19
14.69
15.37
15.29
14.82
15.0
14.31
14.31
14.81
15.33
15.37
15.37
15.18
15.4
17.05
17.7
17.41
17.04
17.11
16.5
16.41
16.42
16.37
16.76
15.98
15.09
15.38
15.61
15.91
15.63
16.34
15.13
15.31
15.47
15.34
15.65
14.39
15.17
15.32
15.04
15.53
15.64
15.63
16.28
14.91
14.87
14.46
15.06
15.1
14.77
14.72
14.85
13.97
13.95
14.03
14.16
14.65
14.29
15.83
15.99
15.35
14.66
14.42
13.5
14.1
13.85
14.42
14.1
14.41
14.91
15.31
14.83
14.35
13.92
14.13
13.62
12.72
12.93
14.58
13.83
14.99
14.92
14.46
14.3
13.99
14.07
14.07
14.05
14.15
14.21
14.35
14.17
14.02
14.8
15.25
14.65
14.08
14.4
14.06
14.82
14.91
15.02
14.69
15.0
16.09
15.93
14.53
15.62
14.93
14.44
15.75
15.71
16.01
15.81
16.01
16.61
16.53
16.69
15.47
15.52
14.83
15.08
15.17
15.57
15.46
14.92
15.62
16.01
15.79
14.53
14.88
15.4
15.6
15.86
16.85
16.25
15.97
16.39
16.82
15.99
16.23
16.24
16.63
16.21
16.51
16.74
17.19
16.76
16.9
16.49
15.85
16.22
15.55
16.35
14.6
15.54
15.82
14.3
14.86
14.9
14.55
14.68
15.02
14.83
14.43
14.95
14.59
15.13
14.17
15.22
14.73
14.65
13.24
13.92
14.14
14.11
14.82
14.61
14.84
14.8
14.38
15.0
14.54
15.56
14.4
15.27
15.68
15.8
16.05
15.71
15.45
15.63
15.41
15.53
15.52
15.4
15.95
15.58
15.72
15.67
16.46
16.56
16.6
16.58
16.99
16.7
15.97
15.72
15.64
15.9
15.89
15.93
16.71
16.08
16.49
16.45
16.66
17.56
17.68
17.67
16.38
16.88
17.24
16.01
17.76
17.43
17.98
17.65
18.35
17.56
17.36
17.49
17.23
18.11
18.09
18.19
18.55
17.97
18.08
17.45
17.29
17.35
17.75
16.79
16.64
17.09
17.55
17.86
18.12
17.67
17.49
18.18
17.25
16.84
17.23
16.81
16.87
16.86
16.46
17.53
17.99
17.71
17.5
17.16
17.04
17.22
17.06
16.49
16.63
16.36
16.85
16.04
15.95
16.1
16.37
16.52
16.41
15.75
16.41
16.85
17.33
17.27
16.96
16.13
16.64
17.08
17.34
17.03
17.49
16.84
17.87
16.74
16.92
16.32
16.39
16.37
16.79
16.95
16.43
16.48
16.08
16.71
16.65
16.97
16.63
16.86
15.88
17.01
16.55
15.44
16.33
16.28
16.4
15.92
15.63
16.73
17.15
16.85
17.88
17.24
17.3
17.49
17.48
17.61
17.97
18.71
17.97
17.3
18.07
18.13
17.16
17.52
17.88
17.55
15.84
16.82
17.06
17.59
17.7
18.1
17.4
16.62
16.69
17.33
17.67
17.47
16.81
16.98
18.27
17.26
17.64
16.47
16.73
16.73
16.38
15.41
15.98
15.84
16.74
17.22
16.66
16.52
16.38
16.48
16.79
16.61
16.93
16.7
17.69
17.51
17.67
17.33
16.32
16.75
16.38
16.59
17.0
16.62
16.03
16.28
16.64
17.19
17.19
16.76
16.64
16.98
15.84
15.35
15.51
15.12
15.08
15.65
15.51
15.35
16.11
15.58
15.33
15.85
16.6
16.72
16.75
16.83
16.85
17.48
17.15
17.7
17.44
17.44
16.63
16.76
17.18
15.84
15.01
15.51
15.64
15.43
16.32
16.14
15.98
15.87
14.46
14.61
15.02
14.39
14.89
14.51
15.43
14.82
14.48
14.79
15.06
15.08
15.55
15.26
16.26
17.18
17.07
16.33
15.4
15.59
15.8
15.26
15.99
15.73
16.54
16.69
16.78
17.15
16.57
16.77
15.98
16.03
16.01
16.39
17.11
16.69
15.8
16.51
17.3
17.0
17.3
17.36
17.59
17.1
16.97
17.68
16.69
16.97
16.31
17.59
17.8
19.17
17.75
18.49
17.66
18.9
18.74
18.32
18.1
17.92
18.6
18.48
17.58
18.35
17.62
18.51
18.4
18.82
19.52
18.83
17.78
18.38
18.19
18.91
19.28
18.8
18.97
18.96
18.91
19.0
19.12
19.2
19.66
18.85
18.24
18.37
19.26
19.2
18.98
19.99
18.87
18.01
17.97
18.23
17.94
18.17
17.74
19.0
18.58
18.3
17.54
17.97
18.73
18.11
18.35
17.83
18.91
18.55
19.6
20.03
19.24
18.91
19.37
19.01
19.04
19.43
18.94
19.01
18.72
18.64
18.7
18.07
18.87
18.18
18.29
18.36
18.16
18.9
18.35
17.95
18.04
17.83
18.03
18.92
18.31
17.04
17.53
17.36
18.25
18.3
17.5
18.91
17.6
17.73
18.07
17.56
17.08
16.6
18.21
17.25
18.2
17.92
18.35
18.48
17.99
18.25
18.57
17.87
17.62
18.25
18.37
19.27
18.14
18.28
17.58
17.95
17.22
18.16
18.06
18.36
18.74
19.2
18.44
18.5
18.36
18.01
18.2
18.21
18.33
17.2
16.98
17.29
16.76
17.62
17.75
17.87
17.77
17.31
18.34
16.92
17.47
17.83
18.26
17.82
18.72
17.94
17.73
17.46
17.14
17.03
16.69
16.85
16.33
16.34
16.74
16.03
16.23
15.93
15.95
16.87
16.64
17.08
16.58
16.41
17.24
16.92
17.17
17.84
17.88
17.12
17.44
17.6
17.24
16.43
16.91
15.86
17.55
17.02
16.9
17.51
16.74
16.59
16.97
16.67
16.39
16.35
16.72
16.27
16.14
16.25
15.94
15.65
15.59
15.34
15.94
16.42
17.43
16.3
16.44
16.72
16.56
16.92
16.8
17.21
17.33
17.8
17.47
16.74
16.31
16.45
16.34
15.91
15.45
16.03
15.82
16.12
15.83
15.63
14.68
15.34
15.89
15.71
15.48
15.22
15.85
15.52
16.0
15.26
15.78
15.57
16.46
15.6
15.6
15.13
15.72
15.45
15.83
15.78
15.37
15.47
15.04
15.59
15.89
15.86
16.23
15.68
15.52
15.82
16.07
15.78
16.11
17.13
16.55
16.27
15.34
16.1
16.09
15.33
15.79
14.91
14.41
14.61
14.93
15.5
14.47
14.66
15.14
15.53
15.28
16.12
16.07
15.52
16.34
15.48
15.96
15.36
16.65
15.6
15.66
15.06
14.71
14.73
14.87
14.35
14.94
15.8
16.47
16.18
16.14
15.39
15.97
15.52
15.62
16.16
16.54
16.02
16.04
16.86
16.26
16.45
16.57
17.05
16.55
16.61
16.46
16.59
16.6
16.37
16.84
17.05
16.8
17.63
17.12
17.71
17.1
16.04
15.87
14.92
16.03
15.45
15.58
16.04
16.06
17.13
16.08
16.77
17.2
16.57
16.81
16.47
16.39
16.22
16.22
16.71
15.48
15.93
15.56
16.33
16.8
16.3
16.38
17.13
16.62
16.38
15.73
16.86
16.76
16.92
16.36
16.69
16.81
16.45
16.23
15.58
16.27
16.49
15.57
16.51
16.45
16.38
16.63
16.2
15.96
16.2
16.82
15.7
15.51
15.8
16.84
16.59
16.73
15.65
16.05
15.77
15.06
15.43
16.18
15.73
15.92
16.59
16.05
16.89
17.53
16.2
16.71
16.28
16.86
16.23
16.07
16.52
16.77
17.2
18.04
17.14
17.0
18.17
18.08
18.18
18.06
17.11
14.95
16.84
16.11
15.34
16.45
15.87
15.11
15.75
16.49
16.03
16.36
16.24
16.5
16.06
16.91
16.95
16.91
17.13
17.24
17.12
17.33
16.39
16.43
15.59
16.74
16.67
17.28
16.7
17.23
17.07
16.89
16.87
16.59
16.57
16.73
16.93
16.28
16.36
16.37
15.96
16.22
15.51
15.54
15.5
15.08
15.34
15.55
15.16
15.24
15.09
15.19
15.59
16.44
16.71
16.13
15.44
15.41
15.91
15.93
15.72
15.86
16.2
15.33
16.16
16.08
15.62
15.23
15.75
16.63
16.47
15.26
16.57
15.36
14.9
16.28
15.01
15.88
15.46
15.92
16.19
17.63
16.76
16.92
16.56
17.21
17.28
16.68
17.08
17.08
17.4
17.73
17.35
16.59
16.95
17.27
16.98
17.62
17.0
16.74
17.0
17.22
17.54
18.47
17.26
17.53
18.03
17.27
16.84
16.3
15.92
15.69
16.11
15.14
16.56
16.62
16.56
17.09
17.08
16.43
15.5
15.8
16.24
15.55
15.65
15.26
15.62
15.09
14.96
15.6
16.03
16.5
15.73
16.67
17.21
17.22
16.21
15.77
15.82
15.9
15.33
16.3
16.17
16.59
16.35
15.1
16.2
16.26
16.75
16.29
16.24
16.72
17.3
15.86
16.35
16.84
16.77
16.5
16.19
16.13
16.17
16.24
16.59
16.22
16.27
17.13
16.14
17.76
17.68
17.6
16.74
17.34
17.15
16.65
17.3
17.53
17.12
16.98
17.24
17.34
17.59
16.19
16.95
17.65
16.68
17.24
15.64
16.73
16.31
16.94
16.59
17.19
17.21
16.61
16.47
17.24
16.8
16.65
16.73
18.14
18.02
17.05
17.24
17.48
17.58
17.15
16.72
16.86
17.95
16.41
16.32
16.59
16.07
17.07
17.37
16.49
16.4
16.11
15.66
15.47
15.89
16.18
16.1
16.09
16.39
16.02
17.01
17.25
17.32
17.17
16.84
16.95
16.19
16.82
17.58
17.53
16.82
16.77
16.87
16.66
15.81
16.43
16.53
15.83
16.93
16.75
15.9
16.44
16.7
16.26
15.19
15.87
15.62
15.18
16.04
16.37
16.82
16.85
16.68
16.48
15.86
16.22
15.85
16.76
16.02
15.49
15.76
16.14
16.34
16.58
15.56
15.6
15.81
15.88
15.9
15.19
15.33
15.96
16.07
16.08
16.15
15.4
15.01
14.48
14.65
14.98
15.24
15.12
15.24
14.75
15.18
14.59
14.17
14.37
14.64
14.52
15.34
15.43
14.88
15.01
15.29
15.25
14.5
15.15
14.89
14.82
14.75
15.0
15.52
14.62
14.18
15.17
14.68
14.09
14.66
14.29
14.96
15.33
14.6
15.63
14.91
14.89
14.75
15.06
14.8
14.51
15.38
15.35
14.27
13.99
14.91
14.0
13.52
14.0
14.29
13.77
14.28
14.53
14.71
14.75
14.51
15.18
14.71
15.12
14.56
14.8
15.14
14.35
14.36
15.02
14.85
14.82
14.95
14.96
13.53
14.25
13.56
13.79
13.82
13.9
12.94
12.98
13.76
13.95
12.98
13.1
12.92
13.61
13.27
12.99
14.3
13.96
12.86
13.19
12.88
13.47
13.14
13.2
12.8
12.93
13.34
13.01
13.08
12.7
12.3
12.68
12.29
12.98
11.5
11.49
11.39
11.07
11.03
11.42
11.45
11.38
11.31
10.23
11.2
11.19
11.13
12.02
12.04
12.52
11.39
11.73
12.31
12.5
12.84
13.01
13.25
13.84
13.75
13.34
13.68
12.5
12.83
13.5
12.09
11.95
12.21
12.02
12.92
13.67
13.13
13.15
12.98
13.97
14.46
13.84
13.85
13.54
13.18
13.72
13.19
13.57
13.78
15.31
14.64
14.35
14.78
14.79
14.95
15.27
15.36
15.33
15.12
14.59
13.98
13.5
14.44
14.42
14.99
14.05
14.72
14.56
15.26
14.1
14.64
14.37
15.25
14.87
15.5
14.56
15.03
14.23
14.76
14.52
14.64
14.6
14.71
14.95
14.71
15.18
15.37
15.28
15.56
14.29
13.89
13.7
13.83
12.83
13.54
13.97
14.13
14.7
14.66
14.18
14.52
14.74
14.18
13.82
13.57
13.76
12.73
14.46
13.69
14.27
13.94
13.63
12.9
13.02
12.77
14.04
12.71
13.09
13.89
13.83
14.53
14.69
14.67
13.81
14.39
14.03
14.04
14.94
14.71
14.9
14.76
15.86
15.04
15.45
15.66
14.86
14.69
14.83
14.28
14.88
15.0
14.53
14.67
14.5
14.98
15.23
15.91
15.68
14.74
15.8
15.23
14.72
14.63
14.64
14.42
13.84
14.96
14.98
14.85
14.19
15.35
15.21
14.35
14.77
14.22
15.11
14.71
14.94
15.12
15.17
14.75
14.74
14.13
14.25
14.11
13.96
14.35
13.2
13.04
13.34
13.86
13.88
14.15
14.11
14.51
14.76
13.89
14.12
14.81
14.26
14.57
14.71
14.96
14.77
13.75
13.83
13.67
14.64
13.69
13.24
13.87
13.41
13.51
14.3
14.03
13.8
13.4
13.49
13.92
13.26
13.09
13.47
14.28
13.84
14.04
14.2
13.33
13.51
13.53
12.94
13.25
14.01
13.44
12.83
13.71
13.57
13.45
13.58
14.34
13.54
12.85
12.5
13.38
13.53
14.23
13.42
13.25
14.06
14.97
13.07
13.08
13.02
13.87
14.73
14.18
13.59
13.3
13.73
14.9
14.53
13.64
14.35
14.03
14.34
14.62
14.56
14.73
14.34
14.39
12.56
13.39
13.89
14.55
14.57
14.69
15.24
15.0
15.66
14.85
15.51
14.82
15.23
15.31
13.94
15.28
14.83
14.86
14.52
14.14
13.83
13.89
14.06
13.82
14.57
14.09
14.12
14.38
14.95
14.71
14.58
13.95
14.49
13.5
14.39
14.5
14.77
13.89
13.96
14.41
14.14
14.09
13.88
14.49
14.42
14.56
14.8
14.0
14.69
14.08
13.94
14.79
14.81
14.39
15.59
14.88
15.11
14.5
15.38
14.69
15.14
14.84
14.28
14.74
14.96
14.19
14.56
13.79
14.14
14.41
13.12
12.84
13.56
13.52
14.14
14.5
13.85
13.78
13.88
14.19
14.51
14.04
15.19
14.49
14.86
14.0
14.98
14.19
13.5
14.32
14.33
14.29
13.51
14.74
15.19
14.9
14.32
14.7
14.41
14.28
15.12
14.91
14.58
14.18
15.21
14.5
14.71
13.95
13.77
14.49
13.62
13.92
14.5
14.28
13.62
14.01
14.56
13.95
13.75
13.55
13.83
14.17
14.05
14.54
14.77
13.72
13.52
14.62
13.4
14.66
15.08
14.08
14.47
14.7
14.71
14.82
15.22
15.56
15.23
15.03
15.18
15.43
15.19
16.19
16.22
16.66
15.6
15.66
15.47
15.48
14.94
15.7
15.66
15.04
14.41
14.51
15.49
15.02
15.14
15.34
14.78
14.62
15.15
14.94
14.7
14.41
14.85
14.38
15.03
14.75
14.76
15.94
15.65
15.45
15.21
15.09
15.73
15.5
16.85
15.06
15.0
15.81
16.11
15.4
15.1
14.58
14.47
13.99
14.54
15.02
15.37
15.14
15.29
15.33
14.7
15.25
15.85
14.54
15.04
15.24
15.43
15.48
14.92
15.46
15.3
16.71
16.27
16.48
16.85
16.18
16.0
15.96
16.48
16.74
16.66
16.08
15.97
16.2
15.14
15.39
15.77
15.25
15.59
16.05
15.96
14.97
15.75
15.25
14.89
15.73
16.58
16.19
16.39
15.04
15.37
15.31
15.56
15.06
15.44
16.58
15.73
16.3
16.23
16.31
16.05
16.09
15.87
15.94
16.56
17.03
15.94
16.06
16.07
15.74
15.8
16.05
16.89
17.05
16.14
15.6
15.47
14.07
13.9
14.63
14.9
14.31
15.23
14.6
15.5
14.59
14.28
15.07
14.69
14.89
14.8
14.07
14.59
15.83
15.64
15.62
14.79
14.6
15.03
15.81
15.09
15.37
16.25
16.19
16.72
16.35
16.32
16.02
17.01
16.79
16.8
16.81
17.33
16.64
16.51
16.38
16.93
16.12
16.6
16.0
16.41
16.15
15.66
16.23
16.17
16.54
16.48
16.79
17.1
17.2
15.71
16.81
16.65
16.15
15.99
15.88
16.87
16.97
16.9
15.72
16.17
16.9
16.3
16.12
16.0
16.93
17.02
16.74
17.2
16.69
16.52
15.59
16.61
15.79
15.12
16.29
15.89
15.9
15.57
16.28
16.77
16.2
15.86
16.72
15.55
15.26
15.2
16.02
15.61
15.44
15.37
14.63
14.4
14.28
14.67
15.37
14.74
14.87
13.97
14.23
14.66
14.63
13.99
13.7
14.33
14.86
15.23
13.94
14.63
14.13
13.91
14.09
14.58
14.33
14.07
14.71
15.03
14.59
15.45
15.11
15.27
14.55
15.06
14.32
14.73
14.94
14.1
14.18
13.48
13.28
14.03
12.8
13.57
12.69
13.63
12.91
12.39
12.98
12.73
13.22
13.53
12.93
13.55
13.7
14.04
14.19
14.11
14.03
14.14
14.3
14.19
15.1
14.37
14.93
15.36
14.95
14.53
13.86
13.95
13.86
14.07
13.57
14.43
13.79
14.29
14.25
13.94
2.8
1.31
7.7
7.76
7.55
7.66
7.9
7.58
8.57
8.15
7.81
7.08
8.19
7.89
8.4
7.74
7.62
7.24
7.77
7.62
7.14
6.65
6.36
6.24
6.53
6.19
6.86
5.78
5.92
5.94
5.81
5.66
6.04
7.23
7.16
7.31
6.59
6.7
6.46
6.84
6.35
6.54
6.84
6.92
7.12
6.97
6.64
7.25
7.31
7.03
6.84
6.66
7.16
7.49
8.37
7.25
8.11
8.4
7.63
8.57
7.47
8.45
7.76
7.55
6.94
7.58
8.42
8.16
8.18
7.83
7.68
8.95
8.35
7.6
7.56
7.11
6.72
8.58
8.95
8.44
9.0
8.35
6.68
6.21
5.7
6.42
6.37
5.91
5.57
5.8
5.13
5.58
7.09
6.25
6.9
6.67
5.95
5.78
6.35
5.84
5.52
6.24
5.87
5.07
5.12
5.48
5.83
5.51
5.36
5.21
6.13
5.4
5.9
5.68
5.97
6.26
5.62
5.8
5.95
5.88
6.6
5.23
5.96
6.1
6.71
6.43
6.57
7.44
7.04
5.98
5.47
6.08
6.22
6.53
6.44
7.68
6.81
7.19
7.0
6.58
6.97
6.46
6.69
5.84
5.64
5.18
6.32
5.83
5.99
5.57
5.62
5.67
5.16
4.76
4.71
4.77
5.84
6.34
6.12
6.34
6.49
7.43
7.89
7.28
6.91
7.74
7.9
7.86
6.4
6.68
7.71
6.87
7.0
6.92
7.3
7.11
6.78
6.39
5.72
5.88
5.37
5.48
5.7
4.85
5.21
4.93
5.41
5.14
4.61
4.35
4.89
5.1
4.34
4.93
3.87
4.12
4.93
4.41
4.85
4.77
5.8
5.42
6.16
5.67
5.99
5.61
5.86
5.76
5.07
5.44
4.72
4.74
4.52
6.05
4.84
5.7
5.6
4.94
5.54
4.27
4.02
3.99
4.41
4.64
5.91
5.6
5.32
3.54
3.99
4.42
5.23
5.67
5.15
4.52
4.38
5.03
4.81
5.07
4.58
6.37
5.36
5.99
6.64
5.5
5.92
6.15
5.3
5.43
5.1
3.94
4.89
4.67
4.03
3.97
4.43
4.98
4.01
3.77
4.25
4.3
3.96
4.18
3.64
3.55
3.64
3.41
3.74
3.53
4.17
2.66
3.28
2.78
2.8
2.84
3.26
3.84
2.89
2.93
2.72
2.59
2.45
3.03
2.98
3.3
3.53
2.71
4.06
3.09
3.8
3.87
3.32
3.86
3.52
3.79
3.59
4.3
3.4
3.76
4.12
4.52
3.93
4.37
4.55
4.89
5.16
4.53
5.26
5.23
4.78
4.44
4.62
4.36
4.35
3.57
3.78
3.56
4.15
3.79
3.33
4.02
3.96
3.28
3.82
4.14
3.99
3.52
3.11
2.87
2.71
2.53
1.76
2.41
2.5
1.61
2.21
1.27
1.4
1.39
2.09
1.65
1.92
2.26
2.06
2.2
2.22
2.64
2.26
2.1
2.37
2.31
1.36
1.53
1.09
1.05
0.92
0.87
1.03
1.95
1.91
2.42
2.61
2.55
3.28
3.13
3.22
3.96
4.12
4.07
3.52
3.34
3.44
2.52
4.06
4.22
4.44
4.47
4.27
3.56
4.41
4.97
4.9
4.49
4.79
3.96
3.9
3.88
3.46
3.35
3.66
4.48
3.99
3.93
3.65
3.83
3.42
2.97
3.73
4.28
3.77
4.24
4.5
3.95
3.97
4.13
4.82
3.66
4.85
4.46
4.11
4.12
4.05
4.24
4.7
5.38
5.67
5.23
6.07
5.38
5.79
5.58
6.26
7.18
6.77
6.58
6.71
6.45
6.03
5.52
6.15
6.11
6.08
6.56
6.23
5.07
5.05
5.47
4.89
5.44
4.69
5.12
5.82
5.6
5.45
5.16
4.85
4.68
4.65
4.27
5.12
4.78
5.0
4.81
5.06
5.75
5.89
5.41
5.69
4.95
5.44
5.09
5.21
5.23
4.84
3.83
4.37
4.74
4.35
4.68
4.68
4.01
4.36
4.46
4.13
3.94
3.47
3.78
4.01
3.57
4.38
4.34
4.2
6.09
4.89
5.26
5.68
4.75
5.0
5.42
5.57
5.43
5.02
4.83
5.26
5.55
5.67
4.96
5.29
5.59
6.01
5.85
6.63
7.12
6.69
6.34
6.33
6.13
5.8
6.44
6.61
6.79
6.57
6.79
7.03
6.97
6.59
5.86
5.15
5.39
5.97
5.37
6.06
6.03
6.5
5.95
5.96
5.04
4.92
5.32
5.48
5.04
5.23
6.16
5.74
5.74
6.27
6.05
6.55
7.08
6.53
7.09
6.78
6.79
6.72
6.38
7.4
7.14
6.99
7.24
7.13
6.27
6.11
5.53
4.82
5.43
4.89
4.93
6.04
6.01
6.84
6.84
6.12
6.11
6.65
5.35
5.55
4.49
4.4
4.79
5.46
5.47
5.69
5.78
4.92
4.13
4.63
4.58
4.06
4.15
5.48
5.43
4.63
4.91
5.66
5.41
5.94
4.6
5.88
5.78
5.34
5.09
4.55
3.35
4.4
4.71
5.08
4.27
4.6
3.41
3.8
3.73
4.37
4.31
4.13
3.99
3.6
4.58
3.51
3.56
3.37
2.75
3.16
2.53
2.48
2.43
2.41
2.81
2.59
2.7
3.23
2.73
2.55
3.68
3.65
3.02
2.71
2.95
3.08
4.02
4.42
3.8
2.93
3.37
4.26
3.73
5.2
5.28
5.17
4.84
4.64
5.03
4.99
4.45
4.43
4.68
4.53
4.38
4.96
4.83
4.46
4.92
5.06
5.42
4.33
3.69
2.49
2.94
3.24
3.46
3.5
2.57
2.81
1.34
2.61
3.01
3.29
4.31
3.78
4.28
3.53
3.44
3.87
4.55
5.27
5.13
3.74
4.77
4.21
3.92
2.32
2.68
3.92
3.58
3.31
3.17
3.34
3.34
2.84
3.34
3.83
3.72
3.78
4.22
3.9
4.39
4.14
4.7
4.46
4.43
4.64
3.81
4.56
3.9
3.59
4.32
4.27
4.43
4.75
4.45
5.56
5.1
6.4
5.81
6.2
6.51
6.15
5.9
6.08
5.67
7.62
6.42
6.58
5.96
5.8
6.23
5.96
6.46
6.73
6.82
5.09
4.88
4.76
5.11
5.0
4.5
4.79
4.7
4.65
5.21
5.21
5.71
5.82
5.77
6.04
6.45
6.93
7.56
7.96
8.06
7.35
7.0
7.44
7.55
7.93
8.1
8.4
7.77
7.47
7.93
7.42
7.49
7.76
7.48
7.31
7.0
6.41
6.49
6.34
5.62
6.06
6.73
7.28
7.28
6.91
6.18
5.49
5.53
7.12
6.72
6.69
6.37
7.0
6.66
7.08
6.97
7.0
6.83
6.9
6.99
6.86
6.7
5.7
6.01
5.91
5.12
5.74
5.56
5.41
4.83
5.83
3.98
4.0
4.52
5.01
4.34
4.06
5.01
5.08
4.32
4.38
4.2
4.22
4.42
3.99
3.93
4.72
5.21
5.24
4.82
4.39
4.81
5.82
6.4
6.24
5.66
6.36
6.35
6.47
5.43
4.85
4.71
4.7
3.91
5.13
3.88
4.98
4.58
4.55
4.64
5.16
4.67
6.27
5.17
4.85
4.84
6.71
6.46
6.36
6.27
6.31
6.41
6.03
5.72
5.27
6.23
5.06
5.89
5.26
4.88
4.93
4.24
4.77
4.22
4.05
4.42
3.92
5.21
5.19
5.62
6.23
5.68
6.45
5.88
5.71
5.75
5.03
4.81
5.07
4.01
4.04
4.09
4.66
4.47
4.79
4.3
5.04
4.78
4.97
4.49
4.95
4.8
5.43
5.45
5.63
5.78
5.83
4.9
6.03
5.73
5.61
6.06
5.84
5.49
5.96
5.16
4.95
3.89
4.19
3.3
3.2
4.37
3.92
4.79
4.12
3.8
4.2
4.47
4.4
3.35
3.27
4.07
4.74
4.45
5.03
4.58
3.97
4.71
4.24
3.78
4.86
4.68
4.2
4.84
4.44
4.1
4.49
4.14
3.86
3.5
4.48
4.6
4.21
4.32
4.05
3.28
3.67
3.39
2.94
2.82
2.91
3.78
3.55
3.37
3.79
4.16
3.0
3.31
3.34
3.64
3.65
3.18
3.06
3.82
3.69
3.57
3.61
2.84
3.63
3.94
3.42
4.01
3.51
2.84
3.29
3.87
3.96
3.74
4.14
3.83
3.99
3.4
3.82
4.17
3.49
3.07
3.38
4.18
4.87
3.2
3.28
4.17
3.04
2.77
2.97
3.1
2.84
2.92
3.55
4.31
4.11
3.56
3.79
3.79
4.32
5.03
4.03
3.96
3.68
2.74
3.62
3.55
3.97
4.17
3.97
5.07
5.71
4.59
4.36
5.09
5.47
5.44
5.22
4.85
5.77
5.16
5.7
6.1
6.39
5.4
5.74
5.96
5.25
5.23
4.9
4.41
4.54
5.17
5.54
5.64
5.19
5.31
4.02
4.89
5.0
5.34
4.72
5.07
5.71
5.53
5.95
5.79
5.86
6.78
7.74
6.96
6.77
6.75
7.13
7.05
7.46
8.02
6.9
6.77
6.09
6.76
6.12
5.9
5.47
4.98
5.5
6.35
5.42
5.4
4.87
5.73
5.2
5.02
5.28
5.86
6.34
7.0
6.61
6.87
6.94
7.04
6.65
6.42
6.84
6.81
6.16
5.65
5.38
6.4
6.83
7.62
6.91
6.33
6.51
4.89
5.47
5.77
5.04
6.0
5.58
4.99
5.01
3.78
4.6
4.02
4.91
4.53
3.68
3.35
3.6
3.09
3.84
4.73
4.41
4.21
4.2
3.48
3.7
3.79
4.68
4.64
3.09
3.54
2.85
2.3
3.36
3.59
4.42
3.95
4.17
4.08
3.89
4.75
4.71
4.14
3.72
3.1
3.22
3.63
2.68
3.23
2.82
2.38
1.98
2.82
2.63
3.52
4.35
4.29
3.67
3.6
3.24
4.13
4.44
2.6
3.2
3.65
2.74
2.58
4.32
3.77
2.82
3.92
3.57
3.91
3.94
3.4
3.96
3.71
2.79
3.11
2.9
3.1
2.6
3.9
3.32
2.82
3.19
2.97
4.13
4.22
2.81
2.94
2.32
2.43
2.51
1.97
2.75
2.64
2.97
2.12
3.29
3.22
3.42
3.34
2.85
3.47
3.52
3.04
3.05
2.71
3.12
3.49
3.63
3.7
3.74
5.17
4.71
4.78
3.89
3.96
3.85
3.84
3.62
3.78
3.78
3.72
2.66
2.88
3.25
3.54
3.42
3.49
3.72
3.36
4.2
4.28
4.44
4.09
4.02
4.24
3.95
4.56
3.25
4.43
3.78
4.11
4.26
4.09
4.37
4.45
4.08
3.62
3.74
3.77
4.62
3.43
4.31
4.56
4.61
4.8
4.84
4.94
5.32
5.55
4.97
4.69
4.81
4.86
4.86
5.75
5.01
4.92
5.21
4.99
5.86
4.92
5.39
4.54
4.68
4.85
4.33
5.17
5.21
4.63
5.22
5.09
5.51
5.19
5.25
5.28
6.49
6.65
6.11
5.89
5.77
6.01
6.37
6.33
5.25
5.48
5.52
5.57
5.95
5.66
4.96
5.73
6.05
6.98
7.26
7.45
7.49
7.27
7.45
7.14
7.35
6.74
6.48
7.72
6.91
6.69
6.5
7.91
7.38
6.19
6.56
5.68
5.64
6.29
6.08
6.16
5.27
5.21
6.49
5.95
4.85
4.36
4.48
4.86
4.34
5.34
5.57
4.88
4.87
6.0
4.95
5.39
5.32
5.96
5.63
5.63
5.59
5.33
5.32
6.22
5.89
4.82
4.36
5.3
4.39
4.17
3.83
4.51
4.66
4.8
4.74
4.59
5.18
5.74
4.91
4.47
4.99
4.64
4.59
5.04
4.18
4.38
4.9
4.21
3.97
2.59
3.33
3.32
3.62
3.45
2.62
3.28
2.66
2.83
3.4
3.19
3.33
3.42
3.43
3.18
3.45
4.13
4.28
3.18
3.26
3.35
3.45
3.32
3.92
4.33
3.93
3.32
4.16
4.42
4.06
4.9
4.64
4.12
5.14
4.66
4.0
4.53
4.78
4.63
4.51
3.76
4.4
3.93
3.84
4.18
3.69
3.5
3.87
4.25
4.55
4.08
4.99
5.22
5.39
5.24
4.8
5.06
5.27
5.17
4.19
4.47
4.54
3.46
4.09
4.18
3.92
4.63
3.85
4.87
5.44
4.84
4.74
4.87
5.28
3.82
3.28
3.62
3.45
4.09
4.24
4.3
3.58
4.18
3.16
3.29
3.21
3.42
4.42
4.23
4.86
3.74
4.05
3.84
4.22
4.46
3.43
4.41
4.19
2.48
2.83
2.52
3.29
1.98
2.6
2.29
1.89
1.95
2.73
2.86
2.79
3.77
3.79
3.63
3.7
2.89
3.3
3.06
3.36
3.4
3.61
2.91
3.33
2.33
2.26
2.89
2.79
3.16
3.1
3.43
2.76
2.23
2.66
2.91
3.47
4.25
3.83
3.2
2.69
3.64
3.93
4.22
2.78
3.77
2.5
2.83
3.37
3.17
3.19
2.04
2.76
2.83
2.58
2.32
1.93
2.67
2.94
2.96
2.74
3.36
2.81
2.67
3.16
2.7
2.54
2.76
2.49
2.9
2.38
2.6
2.55
2.87
2.7
2.89
1.6
1.14
2.18
2.17
1.61
2.3
2.75
2.5
2.87
1.94
2.02
2.51
2.3
3.06
3.29
3.18
2.61
2.68
1.98
2.06
2.35
2.11
2.45
2.91
3.34
3.29
3.15
2.61
3.58
3.57
4.12
3.52
3.54
3.37
3.37
3.5
4.22
4.26
3.83
3.53
2.97
3.69
4.8
3.81
3.23
3.63
2.45
3.3
2.57
3.3
3.64
3.14
2.11
2.21
2.06
2.86
3.04
3.35
3.17
3.22
3.15
2.9
2.47
3.1
3.06
3.01
2.86
3.71
2.78
3.55
2.98
4.16
3.95
4.25
3.82
3.47
3.28
2.68
3.07
3.1
3.56
3.23
3.31
2.78
2.61
2.89
2.82
3.24
2.98
3.31
3.75
3.87
4.44
4.47
4.36
3.84
4.75
4.79
4.59
4.36
4.08
3.91
4.28
4.69
4.95
4.93
5.06
5.09
4.85
4.56
5.56
4.96
4.05
4.71
3.9
4.77
4.53
4.22
3.99
4.24
3.65
3.92
4.47
3.42
3.87
3.72
3.82
2.76
3.21
3.42
3.61
3.97
3.72
2.99
2.99
3.17
3.81
3.36
2.46
3.78
3.68
3.91
4.5
4.32
4.45
3.81
3.82
3.98
2.91
2.49
2.4
2.62
2.62
2.07
2.12
2.23
2.11
2.43
2.66
2.14
1.82
1.59
2.41
2.4
2.0
2.54
3.05
2.47
2.53
2.04
2.36
2.97
3.09
3.38
2.45
3.7
3.0
3.49
3.04
2.55
2.35
2.77
2.17
2.12
2.29
2.38
1.88
1.76
2.19
1.53
2.21
2.25
1.94
1.29
1.75
1.07
1.43
0.83
1.0
1.16
0.92
1.19
2.46
1.32
0.94
1.93
1.65
1.32
1.77
1.47
0.88
1.19
1.74
1.9
1.06
1.28
1.23
1.82
1.28
0.68
0.57
0.74
1.11
0.8
1.65
1.53
1.35
1.3
0.7
1.09
0.95
1.1
1.77
2.22
2.11
2.4
1.33
0.77
1.23
1.38
0.91
0.75
0.71
0.17
0.48
1.44
1.36
1.72
2.4
1.53
2.26
2.15
2.09
1.61
0.86
0.67
1.31
1.84
1.18
1.82
1.25
1.1
0.95
1.24
2.14
2.95
3.81
3.33
3.46
2.45
2.4
2.14
1.59
2.35
2.44
2.75
2.95
2.59
2.4
2.67
2.83
2.43
2.26
3.24
2.86
3.21
3.07
3.49
2.2
2.47
2.37
2.29
2.31
2.07
2.3
2.68
3.74
3.24
4.36
3.77
3.32
2.98
3.36
3.26
4.01
3.91
4.19
5.38
4.08
3.55
3.91
4.57
3.54
2.77
3.72
3.67
3.94
4.25
4.51
4.14
4.29
4.32
4.38
4.7
3.92
5.06
3.67
4.28
3.62
4.12
3.49
3.48
3.44
3.56
3.71
3.54
3.46
4.28
4.27
4.49
3.74
4.11
3.82
3.23
3.15
3.54
3.92
3.66
3.07
4.15
4.38
4.45
4.11
4.56
3.66
4.08
3.53
3.78
3.22
3.99
4.43
3.91
4.09
4.34
3.82
3.71
4.41
4.05
3.41
4.2
4.25
4.36
4.35
4.82
4.96
4.76
4.64
5.72
5.13
5.59
4.63
5.0
5.52
4.8
4.84
5.44
4.96
5.19
4.77
4.32
5.15
4.91
5.23
4.47
4.55
4.57
4.12
4.77
4.46
4.43
3.97
4.68
4.91
4.76
4.45
3.87
3.4
4.89
4.02
3.24
3.05
3.16
2.74
2.71
2.35
2.09
2.91
3.34
3.77
4.65
4.15
3.89
4.49
4.32
4.49
3.68
3.58
4.2
3.8
3.46
3.46
3.66
3.97
4.73
4.1
5.34
3.96
4.46
4.27
3.56
3.58
3.56
3.74
3.69
3.59
3.33
3.46
4.06
4.06
4.89
4.29
3.51
3.22
3.25
3.14
3.12
2.99
3.13
2.92
3.12
3.53
2.97
3.08
2.7
2.27
2.25
2.23
2.12
2.47
3.07
2.77
2.67
3.15
2.94
2.68
3.83
4.28
4.12
3.17
3.46
4.21
4.22
3.6
3.81
4.79
3.93
4.96
4.28
4.26
3.89
4.35
4.03
3.78
4.07
4.07
4.08
2.74
3.01
3.33
2.67
2.62
3.27
2.93
3.05
3.62
2.86
3.74
3.68
3.58
3.47
4.05
2.94
3.77
3.38
2.43
2.7
2.6
2.29
2.31
2.9
3.26
2.84
2.97
2.56
3.45
3.36
2.98
3.26
3.63
4.36
3.85
2.95
2.89
3.44
2.92
2.84
3.07
1.89
2.26
2.25
1.81
1.95
2.76
1.79
2.01
1.48
2.33
1.7
1.79
1.8
2.09
2.59
3.19
2.72
3.06
3.83
1.87
1.94
2.77
2.65
2.81
1.75
2.14
3.21
3.07
3.06
2.84
2.93
3.02
2.76
3.01
3.6
3.35
1.98
1.43
1.76
1.6
1.74
2.69
1.48
1.87
2.28
2.48
2.36
1.27
1.66
1.48
2.02
1.4
1.72
2.67
1.81
1.65
2.27
2.85
2.07
2.23
2.12
2.84
2.08
2.29
2.04
2.46
2.37
3.32
2.79
1.95
1.92
2.84
3.08
3.27
3.06
2.69
2.37
2.66
2.46
2.05
2.02
2.55
2.67
1.59
1.85
2.64
2.42
2.4
1.89
3.18
2.84
2.57
3.9
3.28
3.29
2.99
2.1
2.95
2.66
2.45
3.0
2.67
2.33
3.2
3.15
3.01
3.86
3.89
3.75
2.55
2.97
2.79
3.18
3.31
3.77
2.95
3.11
3.42
3.76
3.69
3.78
2.46
3.13
3.78
2.93
2.32
1.58
1.96
2.69
2.36
3.61
2.75
2.33
1.92
2.5
2.82
2.52
1.77
2.54
1.68
2.05
2.0
3.13
2.19
2.19
2.33
2.71
1.98
2.33
1.99
1.78
1.51
1.42
2.23
1.7
2.6
1.43
1.94
2.16
2.24
2.27
1.8
2.67
2.68
2.6
2.81
2.34
3.13
2.49
2.12
2.25
2.53
3.71
3.27
2.58
3.47
2.41
2.59
3.27
3.67
3.41
3.42
3.18
4.01
3.54
3.66
4.0
3.83
3.35
3.31
3.38
3.06
4.3
4.61
4.61
4.27
4.25
4.53
4.23
4.0
4.33
4.6
3.29
4.47
4.78
5.32
4.17
4.9
4.84
5.13
5.35
5.44
5.67
6.39
5.71
5.53
4.74
4.47
4.85
5.76
5.69
5.82
6.3
6.88
4.95
5.13
5.13
4.21
3.53
3.68
3.74
3.67
3.15
2.83
2.85
3.37
3.13
2.07
2.5
2.3
3.57
3.02
3.14
2.77
3.34
3.66
3.74
3.79
3.92
4.65
3.84
3.61
3.72
3.86
3.63
3.46
4.18
3.58
4.28
4.19
3.89
3.64
4.12
4.33
3.86
3.72
3.68
3.78
3.27
2.59
2.94
3.75
3.95
3.82
4.51
4.19
4.05
4.87
5.33
5.78
5.01
4.56
5.43
4.21
4.14
4.51
3.98
3.73
3.82
4.3
4.48
4.72
4.02
3.76
3.76
4.03
3.62
3.55
3.74
4.05
4.6
4.1
4.47
4.95
4.68
4.17
4.32
3.81
4.19
3.96
4.41
4.54
4.21
5.01
4.11
4.8
5.09
4.36
4.2
4.13
3.47
3.34
3.15
4.48
3.95
4.49
3.95
4.53
4.17
3.85
4.68
4.03
4.0
4.15
4.29
4.81
3.98
4.96
3.38
3.26
3.49
4.99
3.52
4.01
4.0
4.07
3.4
4.26
4.03
4.74
3.73
3.52
3.19
2.09
2.32
2.34
2.62
2.79
2.52
2.94
3.36
2.86
3.85
3.12
3.47
3.27
3.71
3.27
2.77
3.54
3.57
3.47
3.34
3.79
3.51
3.32
3.46
3.7
3.67
3.4
3.35
3.36
3.36
3.24
2.72
3.06
3.05
3.23
3.41
3.12
3.41
3.6
3.58
2.33
2.69
2.19
2.58
2.26
3.43
3.68
3.16
2.57
2.59
2.51
2.99
3.09
3.18
2.6
2.97
2.95
3.45
2.59
2.21
3.63
2.56
3.09
2.45
2.28
2.19
1.93
1.14
0.52
1.48
2.31
1.69
1.76
2.52
2.64
2.3
2.69
2.43
2.25
2.04
2.35
1.96
1.3
1.93
2.45
2.05
2.24
1.82
1.55
1.78
2.4
2.22
2.69
2.56
3.37
2.44
3.29
3.68
2.99
3.07
2.11
2.52
2.6
3.03
2.88
3.08
2.83
2.58
2.42
2.35
2.54
2.53
2.06
2.44
2.12
1.97
2.31
2.67
1.21
1.53
1.02
1.48
1.11
1.04
1.51
1.38
2.05
2.76
2.2
3.45
3.41
3.51
3.29
2.87
2.71
2.78
3.19
2.23
1.7
1.88
2.1
1.39
1.46
1.34
1.5
1.56
1.15
1.18
1.54
2.12
1.87
3.14
2.63
2.68
2.8
3.14
2.51
2.99
2.98
2.36
1.97
1.59
1.8
2.35
2.06
2.56
2.81
2.92
1.45
1.61
2.22
1.8
1.62
2.2
2.49
1.63
2.23
2.11
2.38
2.29
2.65
2.51
2.88
1.59
2.25
2.21
1.86
1.82
1.84
1.28
1.58
2.25
2.55
3.0
2.35
2.73
2.48
2.33
2.08
1.86
2.13
1.76
1.49
1.95
1.91
2.13
2.05
3.51
3.55
3.04
2.94
2.92
2.99
2.32
2.72
3.17
2.59
2.16
3.54
2.81
2.89
2.46
2.15
2.13
1.77
2.08
2.04
2.38
2.47
1.98
1.45
2.05
1.17
1.33
1.69
1.88
1.14
2.01
2.21
1.59
2.2
2.56
3.28
3.12
2.96
2.47
2.98
3.59
4.0
4.24
4.96
3.23
3.64
2.95
3.7
3.49
4.24
4.07
4.26
4.56
4.69
4.66
4.32
4.0
3.66
4.0
4.78
5.42
5.91
5.82
4.4
5.2
5.77
5.27
5.3
5.6
5.79
5.58
5.99
5.83
5.08
4.84
5.24
4.89
3.93
4.33
4.08
5.0
4.39
5.09
4.4
4.85
5.17
4.52
4.81
4.53
4.29
5.0
5.05
4.98
4.63
4.82
5.51
5.19
5.04
4.18
4.13
4.35
4.06
3.91
4.1
4.25
3.54
3.93
3.85
4.13
2.89
3.96
3.93
3.31
3.15
3.37
2.64
2.78
1.51
1.32
1.98
1.76
1.78
2.27
1.73
2.36
3.01
2.32
2.71
2.41
2.74
2.81
3.37
2.74
2.37
2.57
2.54
2.72
3.04
2.57
2.05
2.58
2.46
2.72
2.39
2.57
3.02
3.27
3.52
3.55
3.16
3.77
4.12
3.51
2.75
2.51
3.0
2.6
3.28
4.03
3.46
3.66
3.32
3.87
3.78
3.38
3.22
3.11
2.32
2.6
2.73
3.33
3.46
3.17
3.24
3.46
3.49
4.09
4.43
4.29
5.11
4.7
4.03
3.44
3.62
3.95
4.34
4.68
4.13
3.69
3.89
4.04
2.88
3.39
3.57
3.58
4.56
4.47
4.72
4.08
4.06
4.96
4.42
3.63
4.17
3.85
4.25
4.18
3.85
4.44
3.54
3.84
3.11
2.79
2.93
3.31
3.5
3.92
4.14
2.65
2.67
2.8
3.34
2.89
3.54
3.52
3.62
3.21
3.88
3.44
3.6
4.35
3.81
4.26
4.63
4.01
4.59
5.03
4.95
4.61
4.8
5.31
5.58
5.89
5.41
5.01
5.38
6.72
6.04
4.87
5.67
5.75
5.4
5.02
5.12
5.32
4.82
4.61
4.35
4.66
3.9
4.06
4.37
4.42
4.88
4.51
5.37
6.02
5.45
4.71
4.88
4.69
4.67
4.85
4.67
5.18
4.96
4.48
5.28
5.13
4.23
4.89
4.49
5.07
4.98
5.54
5.64
4.88
4.45
4.29
4.76
5.64
4.91
5.08
5.98
6.85
5.93
5.94
5.07
5.82
5.2
5.35
4.55
5.08
5.01
5.01
4.66
5.73
5.69
5.63
6.01
5.62
5.06
4.45
4.57
4.62
4.96
4.77
5.18
4.99
5.45
6.43
5.5
5.93
6.43
6.14
7.12
6.91
7.64
7.65
8.2
8.33
7.91
7.88
8.19
7.81
7.7
7.4
7.5
7.21
6.54
7.29
7.26
7.31
7.4
7.8
6.78
6.83
6.27
6.1
6.38
6.82
7.04
6.34
6.9
6.83
7.68
6.78
6.64
6.49
6.18
6.03
6.7
6.95
7.79
6.94
6.77
5.74
5.92
5.77
5.65
5.76
6.09
6.11
6.29
6.58
6.16
5.88
5.44
5.42
5.84
5.75
5.83
5.63
4.75
4.21
4.58
4.75
4.54
5.85
5.33
5.45
4.8
5.63
5.71
4.78
5.38
6.01
5.71
6.26
5.56
6.09
5.93
5.6
5.63
5.76
5.67
6.48
6.66
6.03
5.32
5.15
6.27
6.03
6.29
6.55
5.54
5.75
6.13
5.93
5.29
5.24
5.57
5.3
5.91
6.16
5.84
6.01
5.17
5.23
5.93
5.24
6.28
5.62
5.91
6.68
6.55
6.05
6.72
6.91
6.25
6.61
6.26
6.94
7.05
7.79
7.7
7.59
8.0
8.53
8.63
8.52
8.0
7.85
7.72
7.57
7.26
7.69
6.92
7.11
6.24
6.4
5.52
5.85
6.01
5.82
6.17
5.61
4.96
6.04
5.69
6.94
6.47
5.93
6.38
6.07
6.16
6.12
5.37
6.32
6.12
7.01
6.21
5.9
5.74
5.96
6.28
5.61
6.01
6.4
5.63
6.28
6.4
7.05
6.93
5.95
5.5
6.59
6.38
6.7
6.46
7.15
6.96
6.84
6.86
5.89
6.97
6.7
6.97
6.31
7.06
6.23
5.43
5.95
5.44
5.35
5.25
4.52
6.17
5.52
4.91
5.37
5.47
6.32
4.95
5.33
6.2
6.38
6.83
5.63
7.06
7.05
6.67
6.98
6.21
6.31
7.05
6.8
6.35
5.59
4.85
3.69
4.82
5.45
5.17
5.42
4.8
5.17
5.55
5.73
6.11
5.77
5.06
5.2
5.91
5.39
5.74
5.99
5.97
6.2
6.32
5.95
6.69
6.56
7.13
6.11
6.01
6.49
7.06
7.04
6.63
6.11
7.21
7.36
7.55
8.18
8.15
7.98
7.93
7.75
6.96
6.72
7.4
7.5
7.02
7.01
7.11
7.14
7.02
6.76
7.71
9.08
8.82
8.62
8.36
7.57
8.42
8.84
9.09
8.77
9.03
8.26
8.74
7.85
7.92
8.21
7.72
8.93
9.72
9.09
8.41
7.63
7.47
7.29
7.53
8.17
8.22
8.04
8.33
7.73
7.45
7.27
8.29
7.59
7.72
7.81
7.83
7.94
7.55
7.5
8.12
8.15
8.61
8.56
7.89
7.92
8.47
8.58
9.79
9.59
9.01
8.99
8.07
8.79
8.22
8.39
7.38
8.22
8.14
7.94
8.03
7.41
8.78
8.14
8.16
7.79
7.42
7.48
7.17
7.53
7.96
8.23
8.42
8.08
7.99
8.44
7.32
7.72
7.03
7.04
7.98
8.28
9.19
8.26
8.64
8.85
8.57
8.3
8.13
8.18
9.44
9.05
8.89
8.77
7.48
8.21
8.23
8.03
7.89
8.91
8.56
8.76
8.84
8.51
9.25
8.75
8.63
9.11
8.37
8.72
7.73
7.67
8.02
7.99
7.63
7.43
8.42
8.05
7.64
8.24
8.14
7.55
8.19
8.86
8.94
8.42
8.02
7.15
7.3
7.38
8.21
8.53
7.89
8.26
8.06
8.26
8.3
9.11
8.68
8.68
8.95
8.4
9.44
9.32
8.65
8.57
8.09
9.09
8.51
8.21
8.97
8.82
8.6
9.0
8.84
8.82
9.01
8.14
8.69
9.01
9.19
9.54
9.4
9.11
7.53
8.35
9.15
8.74
9.08
8.73
8.8
8.14
7.59
7.68
8.07
7.12
7.16
7.63
6.63
6.62
7.2
7.19
7.06
7.61
7.74
7.37
7.75
6.47
6.53
7.02
7.56
8.15
7.68
7.09
8.27
8.73
7.82
7.93
7.93
8.78
8.68
8.97
9.01
9.52
8.28
9.11
9.08
9.19
9.88
10.05
9.2
10.05
10.52
9.67
10.43
10.76
11.37
9.57
9.19
8.97
9.32
9.35
8.99
9.05
8.67
8.19
7.96
7.6
8.23
7.26
6.78
6.38
6.25
7.6
7.73
8.25
8.66
8.56
7.89
7.97
8.75
8.24
8.94
8.54
9.05
9.45
9.61
10.08
9.78
9.35
9.84
9.7
9.81
10.07
9.81
10.73
9.55
9.39
9.89
9.34
8.51
10.49
9.22
10.13
10.35
11.07
10.86
10.48
10.9
10.78
10.99
10.91
10.19
10.24
10.84
10.29
10.1
11.05
10.3
10.82
10.27
10.11
9.3
9.26
9.22
10.39
9.53
9.84
9.34
9.24
9.21
9.07
9.34
9.48
9.47
9.38
10.11
10.1
9.85
9.69
9.59
8.61
9.44
9.92
9.71
9.59
10.06
9.73
9.81
9.73
9.71
9.73
8.93
9.41
10.39
10.42
10.94
10.71
10.25
9.52
9.78
9.71
9.89
8.84
9.54
8.35
8.19
8.43
8.55
8.84
8.65
9.33
9.03
8.55
8.64
8.53
8.19
8.19
9.09
9.89
9.58
9.94
9.02
9.66
9.55
10.78
9.43
10.05
9.69
9.71
10.57
9.83
10.05
10.6
9.79
9.37
9.58
9.67
10.25
10.26
9.93
9.44
10.36
9.76
9.89
10.28
10.45
10.47
9.99
10.54
10.46
10.11
9.69
9.92
9.54
9.11
9.0
9.38
9.44
8.75
9.24
9.45
10.06
9.43
9.14
9.99
9.77
9.84
10.73
10.4
10.39
10.14
9.95
10.36
10.37
10.01
10.71
9.64
9.46
9.95
9.57
9.09
9.5
9.59
9.27
9.69
9.72
9.63
10.05
9.81
9.92
9.06
9.4
8.99
9.53
10.0
10.24
9.51
9.05
9.14
9.84
9.87
10.64
10.13
10.68
11.0
10.57
10.13
10.16
9.97
10.67
10.72
10.51
10.05
10.77
10.44
9.95
10.62
10.21
10.72
9.67
10.06
10.38
9.67
9.87
8.88
9.35
9.25
9.23
9.03
8.71
7.79
7.96
8.39
8.22
8.74
9.23
9.29
8.57
8.67
9.52
9.47
9.07
9.64
9.84
9.95
9.47
9.05
9.32
9.19
9.54
9.09
9.32
8.1
8.75
9.24
10.03
9.58
9.66
9.32
9.15
9.47
9.55
9.56
9.5
9.86
9.6
9.91
10.35
9.66
9.97
10.7
8.84
8.25
8.38
8.72
8.92
8.44
8.26
8.95
8.32
8.72
9.06
9.36
9.22
8.12
7.75
8.4
9.35
8.38
7.86
8.58
8.74
8.61
8.27
7.77
8.66
7.8
8.69
8.53
8.87
9.03
8.74
9.23
9.16
8.73
8.33
8.64
7.98
7.33
8.63
7.67
7.69
8.43
9.15
9.34
8.98
9.46
9.41
8.15
8.55
8.53
8.53
8.96
8.96
9.59
9.67
9.63
9.04
10.38
9.45
8.81
9.23
9.3
10.15
9.71
8.81
8.11
9.2
8.97
9.53
8.67
9.68
9.31
9.57
9.15
9.81
9.67
9.06
9.79
9.31
10.01
9.76
9.4
9.08
10.17
9.24
9.29
9.81
8.78
8.85
9.41
9.27
9.09
8.77
8.67
9.28
8.84
8.83
8.86
8.89
8.84
9.33
8.91
9.31
9.93
10.07
10.97
10.7
11.28
11.35
9.78
10.45
10.13
11.03
10.2
10.94
10.95
10.13
9.85
10.45
10.43
10.48
10.29
10.49
11.15
11.78
10.96
11.02
10.47
10.89
10.71
9.88
10.75
9.84
10.06
10.03
10.2
10.71
10.46
11.02
10.77
10.7
10.26
9.72
10.34
10.41
10.62
10.76
10.59
11.11
11.66
10.99
11.16
11.01
10.58
10.63
10.78
9.96
10.71
10.64
11.4
11.44
11.03
9.94
9.85
9.43
9.95
9.92
10.68
9.97
10.0
10.56
10.85
9.79
10.6
10.42
10.96
10.65
11.52
11.5
10.89
10.44
9.73
8.99
9.41
10.55
9.92
10.13
9.73
10.32
9.84
9.23
9.49
9.56
9.11
8.1
8.84
9.62
9.59
9.16
9.51
8.67
8.83
8.62
9.24
8.8
8.91
9.11
8.6
9.14
8.32
7.67
8.66
8.03
8.25
7.67
7.31
7.98
8.01
8.38
7.82
8.12
8.43
7.86
7.27
6.83
8.3
7.35
8.82
8.89
8.66
8.82
7.89
9.23
8.4
9.12
8.4
8.74
8.88
9.38
10.19
9.78
9.29
9.77
9.47
9.11
9.65
10.12
9.75
9.82
10.0
10.45
10.09
10.54
10.4
10.41
10.06
9.65
9.54
9.5
10.48
10.4
9.31
9.14
8.4
8.73
8.97
9.11
9.16
8.95
9.49
9.33
9.14
9.41
10.34
9.41
9.58
10.28
10.68
9.08
8.86
10.09
9.75
9.62
9.37
9.77
9.56
9.84
10.25
9.4
9.09
9.32
9.71
9.82
9.14
10.37
9.87
9.0
9.34
9.77
9.72
9.36
8.98
9.72
10.86
10.32
10.11
9.98
9.03
9.62
9.36
9.2
8.01
8.11
8.85
9.11
10.02
9.52
8.86
8.57
8.17
8.7
7.96
8.72
7.27
7.99
7.74
7.96
6.85
7.29
7.72
8.53
8.61
7.43
8.44
8.41
8.07
7.1
7.54
6.57
7.32
7.49
7.76
7.87
7.93
7.95
7.51
8.3
8.48
8.08
8.49
8.76
8.33
8.32
8.31
7.78
7.98
8.54
8.17
8.48
8.33
8.38
7.92
7.76
7.43
8.08
8.12
8.46
7.47
7.91
7.35
6.86
7.5
8.11
7.33
7.42
8.25
7.33
7.9
7.82
7.73
7.54
8.22
8.61
7.3
7.08
7.46
6.39
7.68
7.71
6.82
6.65
7.4
7.36
7.85
7.43
7.29
7.35
6.84
6.51
6.27
6.66
6.42
7.0
7.8
6.96
5.9
5.81
6.1
6.54
6.83
6.89
6.59
6.39
7.14
6.64
6.1
6.7
5.96
7.23
6.05
5.06
5.36
6.11
7.15
6.36
6.82
6.51
6.63
7.07
7.3
6.44
7.0
7.05
7.28
7.64
8.42
7.79
8.93
8.79
9.25
8.79
8.91
8.26
8.37
7.6
8.04
7.97
8.18
8.69
8.6
9.27
8.56
8.49
8.39
7.58
7.2
7.18
6.86
7.22
6.88
6.9
8.16
7.4
6.93
7.31
6.91
6.9
6.98
6.97
7.51
7.27
7.29
7.46
7.11
7.2
7.36
6.5
6.39
7.16
6.98
7.7
6.79
6.56
6.36
7.58
8.18
8.33
7.99
6.78
7.5
6.96
7.74
7.96
7.5
6.81
6.84
7.28
7.37
7.16
6.69
6.63
7.81
7.4
6.75
6.75
7.07
7.08
6.77
5.9
5.67
5.75
6.49
6.68
7.01
6.35
6.92
6.85
6.15
5.56
5.88
4.91
5.54
6.0
6.4
6.34
6.01
6.3
6.07
5.47
6.39
6.78
7.95
7.0
7.17
6.88
6.94
6.93
7.13
6.39
5.55
6.21
7.04
6.51
6.59
6.68
6.97
7.12
6.6
6.26
7.1
6.76
7.43
7.45
7.38
6.74
7.33
7.15
7.4
7.03
6.2
5.99
6.28
6.8
7.3
6.54
6.76
6.05
5.6
6.27
5.81
6.42
6.49
6.69
6.29
5.64
6.4
5.6
5.12
3.71
4.55
5.56
5.06
4.64
4.8
4.8
5.84
5.08
5.02
4.53
4.81
4.79
4.44
4.61
4.84
4.38
4.1
4.45
4.02
4.33
3.61
3.95
4.1
4.57
5.27
4.88
4.51
4.97
5.37
4.69
5.0
5.89
5.46
5.14
5.76
5.95
5.98
5.3
5.41
4.48
4.76
5.11
4.9
5.99
6.44
5.0
5.48
5.85
5.62
5.18
4.93
5.5
5.75
5.55
5.92
5.44
4.67
6.08
6.95
5.29
5.41
4.65
4.08
5.41
4.75
5.23
5.09
4.57
4.47
4.95
5.15
4.04
3.49
3.36
3.92
4.26
3.85
4.39
4.15
4.66
4.88
4.53
5.16
5.35
4.49
4.87
5.29
3.95
4.88
4.4
4.62
5.29
5.37
5.04
5.14
4.98
4.97
5.22
5.14
5.23
5.05
5.2
4.76
5.31
4.98
4.49
5.01
5.49
4.82
4.32
4.95
4.82
3.9
4.32
4.63
5.43
5.0
5.56
5.44
5.15
5.08
4.65
4.04
3.33
3.93
3.8
4.15
3.89
3.42
3.34
3.02
3.41
3.11
3.25
3.67
3.26
3.27
4.17
2.94
3.22
3.87
4.38
3.84
4.05
3.86
4.42
5.09
4.81
5.57
4.77
5.12
4.79
5.02
4.76
5.67
4.67
5.12
4.97
6.09
5.43
5.56
5.43
4.82
5.4
5.66
4.91
4.92
5.08
5.71
5.31
4.87
4.85
5.25
4.97
5.36
4.81
5.75
5.3
5.16
4.45
3.94
4.34
4.34
4.25
4.11
6.06
5.99
5.8
5.63
5.37
5.26
5.29
5.55
5.74
5.34
5.75
5.6
6.36
6.64
5.85
6.33
6.62
6.37
6.43
6.81
5.92
6.49
6.14
6.89
6.38
7.24
6.31
6.69
5.77
5.17
5.41
5.28
5.72
5.51
5.28
5.34
5.1
5.72
5.18
5.64
6.06
6.48
5.3
5.53
5.04
5.45
5.91
5.16
5.75
5.43
6.12
5.84
6.25
6.48
6.05
6.55
6.72
6.0
6.18
6.65
6.84
7.31
7.1
7.59
9.1
8.65
8.11
8.43
7.62
7.92
7.03
7.24
7.49
8.14
7.5
6.53
7.46
7.31
6.94
7.74
8.04
8.04
7.69
7.86
7.81
8.31
8.76
8.36
8.21
9.39
8.56
8.47
8.25
8.64
8.27
9.46
9.81
8.84
8.29
9.33
8.46
8.97
9.32
9.08
9.19
8.45
9.12
9.04
9.25
9.0
8.77
8.85
8.68
8.79
8.4
8.41
9.25
9.68
9.22
8.57
8.09
8.24
8.56
8.6
8.29
8.05
8.1
8.48
8.52
9.1
8.54
7.11
7.28
8.2
7.48
7.69
7.81
6.85
7.01
6.45
6.31
6.38
7.78
6.81
6.32
6.3
7.27
8.24
8.06
8.32
7.59
8.0
8.3
8.88
8.55
7.76
8.22
7.06
7.49
7.45
7.61
6.78
7.15
7.12
7.11
7.39
6.47
6.33
6.98
6.86
7.34
6.76
7.13
6.68
6.44
5.87
5.98
7.37
7.27
6.86
6.32
6.72
6.55
6.91
6.07
6.49
6.58
6.28
6.54
6.25
5.63
6.17
6.91
6.86
6.21
6.53
6.48
7.05
6.41
7.47
8.19
7.06
7.94
7.79
7.71
6.66
7.57
7.42
7.73
7.79
6.74
6.87
7.33
7.24
7.7
6.99
7.58
8.65
8.21
7.96
7.75
7.48
8.04
7.76
7.74
7.75
6.98
7.61
7.67
8.12
8.29
8.1
8.65
8.43
8.76
8.96
8.84
8.71
8.43
8.09
8.31
8.47
9.47
8.28
7.96
8.58
8.25
8.68
8.31
9.26
8.75
8.61
7.91
7.19
7.48
7.7
7.05
7.56
7.68
6.81
7.22
6.87
5.87
7.54
7.24
6.75
6.51
6.1
6.26
5.92
6.31
5.35
5.02
4.78
5.03
5.17
3.99
4.4
3.87
4.38
3.87
4.58
4.51
4.14
4.93
3.87
4.22
4.32
4.32
5.13
4.94
4.7
4.0
4.71
4.14
4.74
4.28
3.65
3.54
3.16
4.13
3.94
4.11
3.4
3.35
3.62
4.05
3.55
3.59
3.82
4.24
4.32
4.87
4.49
4.37
3.93
4.22
5.05
4.87
4.85
5.02
5.02
5.52
4.35
4.94
4.79
5.19
4.29
5.06
3.72
4.47
3.87
4.49
4.57
5.26
5.26
4.22
3.7
2.99
3.2
4.14
3.13
2.81
3.68
4.37
4.26
4.25
3.76
3.85
3.77
3.73
3.76
4.36
3.67
3.78
3.92
4.13
5.01
4.94
4.65
4.83
4.42
4.78
5.34
5.33
5.04
4.74
5.19
4.89
4.13
4.4
5.97
5.6
5.37
5.04
6.03
5.52
6.82
6.96
6.18
6.17
6.0
5.65
5.41
5.5
6.05
5.09
5.4
5.64
5.47
4.71
5.1
5.95
5.73
5.84
6.87
7.22
7.54
7.06
7.6
6.99
6.35
6.77
7.47
7.01
7.09
6.13
6.06
6.59
6.54
6.46
6.73
6.35
6.42
6.63
7.0
6.81
6.11
5.84
5.66
4.99
6.34
5.95
6.09
5.45
5.43
5.04
5.73
4.88
5.76
5.7
6.13
6.15
5.84
4.33
4.27
4.38
3.88
3.83
3.86
6.09
4.51
4.77
4.61
5.01
4.75
3.96
4.4
4.6
4.29
4.14
3.69
4.25
5.23
5.56
4.91
4.17
4.97
4.14
4.23
3.8
3.86
3.95
4.66
3.69
3.81
3.17
2.81
3.69
4.03
3.75
4.04
3.67
3.09
3.63
3.48
3.26
2.87
3.19
4.58
4.31
3.63
4.1
3.57
4.5
3.79
4.17
3.43
3.16
3.91
3.54
3.41
3.36
3.23
3.47
3.74
3.77
3.7
3.65
4.01
4.41
4.98
5.08
5.18
4.91
4.93
4.33
3.94
4.03
4.66
4.83
5.17
6.41
6.72
6.77
7.14
6.92
5.92
6.59
6.8
6.95
6.0
5.63
6.11
5.91
6.01
5.94
5.64
6.12
6.61
6.4
6.44
6.92
5.86
5.86
5.35
6.4
5.73
4.43
5.44
5.54
5.73
6.66
6.33
5.81
6.74
6.7
6.83
7.12
7.15
7.01
6.46
6.68
7.57
7.26
7.36
6.88
6.83
7.73
7.4
7.43
6.3
7.21
7.55
7.83
8.28
7.66
7.22
7.37
7.8
8.38
8.57
7.76
8.04
7.57
8.07
8.72
8.9
8.13
8.0
7.92
8.26
9.05
8.21
7.18
7.81
8.42
8.19
7.74
8.64
7.99
8.17
8.89
9.39
9.63
9.34
9.4
9.57
10.09
10.62
10.03
10.08
10.08
9.54
9.91
9.63
8.42
9.23
9.85
10.07
9.62
10.02
10.75
10.71
11.26
11.24
11.58
11.23
11.34
10.92
10.61
11.06
11.17
12.62
12.91
12.86
11.6
11.6
10.84
11.05
11.73
11.83
10.92
11.04
10.69
11.17
10.85
10.88
11.15
11.51
11.04
11.09
11.35
11.91
11.5
11.15
11.4
12.3
11.96
11.76
11.34
11.31
11.67
10.91
11.79
11.63
12.07
12.69
12.08
12.71
11.76
12.09
12.02
11.74
11.17
11.75
11.67
11.46
12.07
11.91
11.58
11.2
10.82
11.67
11.17
12.16
11.28
12.39
11.81
11.86
11.2
11.42
10.69
11.61
11.71
12.13
11.39
11.39
10.85
10.84
10.78
10.29
11.08
11.33
12.1
11.95
11.13
12.14
11.9
11.29
11.65
12.2
11.21
10.86
10.64
10.47
11.85
11.27
10.54
10.38
10.61
10.44
10.28
10.06
9.93
10.07
9.9
10.05
10.0
10.92
10.68
11.18
11.61
10.75
11.42
11.91
11.47
11.69
10.72
11.28
11.52
12.01
11.79
12.34
12.18
12.37
13.3
12.73
12.77
12.84
12.64
12.57
12.67
12.99
14.54
14.18
13.64
13.46
12.17
12.73
12.32
11.69
12.45
12.22
12.2
12.42
13.09
12.74
12.28
12.58
11.92
11.99
12.47
12.8
13.08
12.71
12.59
12.85
13.33
12.69
12.58
12.54
12.41
12.85
13.18
13.02
12.34
12.82
12.25
13.23
12.97
12.97
12.74
12.98
12.47
11.68
12.49
12.14
11.7
11.23
11.78
11.76
12.25
11.99
11.56
12.52
12.0
11.82
11.7
10.71
10.62
11.54
11.19
11.91
11.91
11.59
11.95
11.39
11.7
10.74
11.47
10.93
10.28
10.26
10.31
10.33
10.52
11.65
11.82
10.98
10.64
9.85
10.35
9.67
10.1
9.0
9.41
9.26
9.16
9.81
9.94
10.45
10.37
11.53
11.23
11.19
11.56
10.99
11.61
11.37
10.93
10.76
10.56
10.82
11.58
11.02
10.38
10.25
10.71
11.08
11.7
12.99
12.28
12.46
13.13
11.92
12.14
12.08
11.28
12.72
12.94
12.83
12.79
12.78
12.19
12.12
11.83
10.79
12.18
12.3
11.55
10.1
10.96
11.66
11.21
11.83
10.92
11.18
10.76
11.46
11.85
11.89
11.85
11.52
11.99
12.26
11.82
11.02
10.92
10.39
10.77
9.93
10.32
11.03
10.34
10.28
10.64
9.85
9.38
9.79
10.86
10.27
10.89
11.63
10.55
10.56
10.33
10.04
10.16
10.23
9.98
9.91
10.35
10.49
10.61
10.58
10.04
9.95
9.96
11.01
10.42
10.69
10.44
10.21
10.26
10.24
11.24
10.5
10.32
10.45
10.0
10.2
9.85
10.15
10.07
10.24
9.78
10.11
9.45
9.94
9.92
10.01
9.57
9.34
9.24
9.04
9.36
9.52
9.36
9.46
11.19
10.07
10.29
9.6
10.57
10.16
10.01
9.6
10.22
10.37
10.45
10.15
9.79
11.03
11.22
11.45
11.41
11.79
11.26
10.83
10.91
12.01
12.31
12.67
12.67
12.64
12.49
12.29
12.1
12.48
11.72
12.32
11.56
11.75
12.2
12.2
12.03
12.05
12.18
11.17
10.91
12.4
12.37
12.43
12.75
11.64
12.49
12.71
13.27
12.55
12.24
12.67
12.78
12.93
13.29
12.93
12.2
12.86
13.28
13.11
12.95
12.57
12.5
12.9
13.01
12.65
12.49
12.93
12.41
11.65
12.04
11.79
11.67
12.02
12.06
11.53
11.74
12.04
12.29
12.03
12.41
12.57
12.48
12.0
11.37
11.21
11.57
11.78
12.03
12.48
12.76
13.12
12.29
13.08
12.98
13.58
13.82
14.11
13.84
14.08
13.13
13.35
13.25
13.85
13.35
14.06
12.12
13.11
13.44
13.67
13.61
13.61
13.9
13.1
14.05
14.46
14.3
13.81
14.0
14.26
14.01
14.12
14.6
13.5
14.02
14.98
13.84
14.19
14.12
14.19
14.64
14.52
14.05
13.74
13.85
14.76
14.51
15.4
14.74
14.88
14.68
15.51
15.72
16.08
16.19
15.54
14.91
15.75
15.71
15.15
14.35
15.44
15.46
14.58
14.6
14.77
15.29
14.86
14.53
14.26
14.1
13.85
14.69
14.85
14.95
14.32
14.93
14.2
15.21
14.87
15.35
14.71
15.52
15.36
15.94
15.87
15.93
15.98
16.08
15.28
15.57
15.18
15.11
14.38
14.17
13.56
13.83
13.36
13.6
13.8
13.88
13.99
13.86
14.27
14.44
14.87
13.89
14.03
13.64
14.35
14.77
14.63
14.72
13.61
13.77
14.18
13.62
13.58
14.75
13.76
13.43
13.44
13.91
14.08
14.07
13.24
12.66
13.29
14.17
13.02
13.1
13.09
13.45
12.46
13.11
12.64
13.45
13.58
12.46
13.28
13.31
13.56
13.62
13.16
13.3
13.31
13.76
13.77
14.07
13.85
14.11
14.52
15.39
15.83
15.61
15.67
16.05
15.5
14.9
14.72
15.92
15.48
15.2
15.69
15.72
15.82
16.1
15.94
16.01
15.86
15.47
16.35
15.07
15.15
14.78
14.92
14.86
15.02
15.91
15.48
14.89
14.89
15.0
15.62
16.11
16.18
15.85
15.63
15.98
15.83
16.6
16.15
17.01
15.91
16.81
16.99
17.16
17.6
17.47
16.67
17.21
16.56
16.37
16.16
16.63
16.23
16.25
16.0
15.42
16.67
17.18
16.9
17.78
16.98
16.69
16.31
16.56
15.66
15.37
14.97
16.17
16.14
16.75
17.22
17.23
17.37
16.88
17.04
17.1
17.4
16.75
16.89
17.12
16.66
16.08
16.87
16.36
17.07
17.18
17.75
17.36
17.39
18.0
17.69
16.77
16.95
17.39
17.86
17.39
17.31
17.72
17.13
17.38
16.74
16.48
16.97
16.67
16.26
16.7
16.89
16.28
16.18
16.69
16.25
16.57
16.24
15.61
15.52
15.66
15.81
16.09
16.12
16.85
15.88
16.31
15.9
15.61
15.42
15.31
14.7
15.46
16.25
16.19
15.62
14.87
14.71
14.13
14.71
14.62
15.24
14.84
15.32
15.82
15.92
15.23
15.76
15.89
15.3
15.39
16.26
15.88
15.6
15.58
15.33
15.43
15.45
15.71
15.31
15.16
15.47
14.91
15.06
14.68
14.29
15.44
15.76
15.39
16.21
15.56
15.41
15.69
16.0
16.05
16.13
16.5
16.0
16.01
16.52
16.36
16.15
16.84
16.07
16.23
16.09
15.89
15.89
16.32
16.08
16.82
16.18
16.2
15.71
15.42
16.23
16.3
16.25
16.81
16.62
16.81
16.8
16.12
16.48
16.55
16.14
15.92
15.99
16.8
16.83
16.42
16.25
16.2
15.95
15.19
15.39
15.49
16.04
16.1
15.88
15.15
16.21
15.49
15.87
15.81
16.01
16.52
16.88
16.88
16.15
15.85
15.85
16.0
16.08
16.38
15.47
15.88
15.29
15.52
15.39
15.96
15.54
15.46
15.28
16.52
16.16
15.85
16.05
16.1
15.28
15.43
15.49
15.4
15.27
14.87
15.32
15.8
15.14
15.07
15.14
16.54
16.28
16.13
15.51
15.44
15.64
15.6
15.42
15.91
16.31
15.4
16.07
15.93
15.12
15.51
16.49
16.61
16.98
16.69
16.04
15.56
15.75
15.78
16.29
16.02
16.01
16.22
17.65
16.2
16.77
16.64
16.65
16.45
15.23
16.77
16.81
16.48
17.07
17.4
17.13
17.15
16.85
16.73
17.59
17.53
17.76
16.65
15.88
16.58
16.67
16.02
16.05
16.35
15.62
15.2
14.77
14.47
14.62
14.62
14.39
14.94
14.89
15.2
15.07
15.23
14.83
14.84
14.13
14.13
14.4
14.4
14.37
13.21
13.37
13.54
14.23
13.66
13.91
14.62
14.41
14.56
14.61
13.84
15.06
14.75
15.13
14.94
16.17
14.93
14.22
14.39
14.51
14.45
13.48
13.86
15.03
15.27
15.15
14.68
14.4
15.4
15.61
15.77
14.77
15.69
15.17
14.47
14.88
14.4
14.62
15.32
15.39
15.1
16.1
15.6
15.78
14.96
15.03
14.96
14.84
15.37
15.73
15.11
15.14
15.21
15.08
14.59
14.28
14.35
13.46
13.79
13.31
14.19
13.05
13.73
13.01
14.27
13.98
13.87
14.01
13.85
13.82
12.88
13.19
13.37
12.82
12.7
12.94
13.53
14.14
13.0
14.22
13.78
13.94
14.08
13.44
13.76
13.55
13.66
12.91
13.72
13.59
13.71
13.79
13.76
14.42
13.84
13.73
14.81
14.51
13.53
14.27
13.45
13.92
14.65
14.02
13.55
13.96
14.4
14.09
13.55
13.73
14.28
13.91
14.35
14.51
14.75
15.09
15.07
14.45
14.37
14.18
13.32
14.25
14.36
13.81
13.83
13.62
13.33
13.26
13.51
13.35
12.33
12.71
11.42
12.7
12.44
12.14
11.67
12.01
11.99
11.18
13.06
12.12
11.97
11.57
11.63
11.31
11.79
12.16
12.13
11.46
11.12
11.09
10.76
11.82
11.58
11.76
11.89
12.39
12.1
12.35
11.8
11.72
11.98
10.97
12.01
11.89
11.46
10.95
11.83
12.15
11.84
11.91
12.48
12.4
12.08
12.14
12.51
13.17
13.31
13.4
12.78
11.88
12.69
12.48
12.84
11.7
12.46
12.86
13.24
13.42
13.34
12.86
13.07
13.28
12.7
12.43
12.46
12.71
12.28
11.05
12.09
11.12
12.06
11.53
11.58
10.95
11.84
11.63
10.88
10.22
10.44
11.49
11.23
10.74
11.7
10.83
11.63
11.06
11.66
10.73
10.74
10.35
9.86
11.3
11.54
11.44
11.39
10.87
10.89
11.26
11.12
11.5
11.5
10.68
11.4
10.22
10.08
10.49
9.69
9.88
9.8
10.41
10.31
10.52
10.72
9.56
10.01
10.29
10.17
10.04
10.77
11.07
11.38
10.15
10.7
10.71
10.3
9.84
8.77
9.85
9.5
10.26
9.63
10.42
10.61
9.71
9.98
9.59
9.07
8.93
9.01
8.78
8.68
8.46
8.81
8.99
9.35
10.33
9.75
8.92
9.33
8.77
9.49
8.69
8.46
8.55
8.16
8.29
8.21
8.29
7.4
7.73
8.59
8.53
9.06
8.33
8.65
7.77
8.8
7.58
7.86
7.63
8.04
8.13
7.6
7.89
7.63
7.77
8.04
7.42
7.95
8.19
8.07
7.7
6.87
6.88
6.61
7.6
8.02
7.9
8.16
8.05
7.31
9.12
8.79
9.13
8.43
8.05
8.42
9.64
9.87
9.03
9.5
9.19
10.1
9.18
9.4
9.19
8.82
9.08
9.14
8.07
8.47
9.11
9.03
8.92
8.43
9.67
9.32
9.56
9.54
9.19
9.45
9.73
10.18
10.27
9.56
10.06
9.68
9.94
11.02
9.32
9.6
9.91
10.4
10.41
10.2
10.44
9.67
10.16
9.85
10.22
10.48
10.46
10.57
10.85
10.03
9.4
9.53
9.75
9.59
10.46
10.51
9.44
9.12
9.44
9.12
9.15
9.38
9.74
9.26
8.79
9.68
8.34
8.73
9.06
9.59
9.55
9.74
10.01
9.48
9.61
9.9
9.64
9.52
10.08
10.61
11.1
11.39
11.93
11.2
11.32
11.35
11.3
11.31
10.74
10.81
10.26
10.17
10.17
10.45
10.98
10.25
10.91
10.43
11.38
11.47
10.8
11.13
10.58
10.51
11.32
11.81
11.15
11.45
11.05
11.7
12.03
11.85
11.5
11.12
11.02
11.3
10.95
11.39
11.57
10.65
11.57
11.37
10.41
10.56
10.49
9.99
10.8
11.12
11.71
10.48
11.3
11.21
10.47
10.73
10.68
10.91
11.21
10.41
11.2
10.35
10.82
11.33
11.21
11.3
11.8
10.71
10.97
11.04
10.86
10.06
9.7
9.88
10.77
9.76
9.81
9.61
9.86
9.28
9.58
10.22
10.02
10.02
9.91
9.39
9.17
8.74
8.71
9.38
9.01
8.87
9.38
8.87
8.95
9.12
9.16
9.6
9.09
9.28
9.26
9.22
9.14
9.01
9.73
8.76
8.62
8.87
9.02
8.69
8.41
9.16
9.33
10.22
10.11
9.61
9.63
9.93
9.64
9.97
10.16
10.7
9.97
9.32
9.56
9.12
9.88
10.15
8.87
9.33
10.31
9.59
9.38
9.36
10.03
9.95
9.51
9.15
9.06
8.87
8.61
9.15
9.54
9.05
9.08
8.45
8.4
8.56
8.34
7.51
7.51
7.77
8.4
7.15
7.99
7.06
7.12
7.39
8.09
7.29
7.74
7.41
8.08
7.53
8.65
8.26
8.0
8.29
7.33
8.12
7.55
8.2
7.97
8.11
8.32
8.32
7.75
6.52
6.59
7.32
7.86
7.68
7.29
7.48
8.09
8.22
9.0
8.07
8.67
8.24
8.25
8.2
8.38
8.4
8.43
8.73
8.03
8.27
9.07
9.2
8.93
9.58
9.61
9.89
10.36
10.36
10.13
9.73
9.8
9.78
9.93
9.12
10.13
9.43
9.42
9.96
9.7
9.35
8.8
8.96
9.51
8.98
9.65
9.92
10.03
9.59
10.91
10.77
10.19
10.3
10.54
10.13
9.87
10.28
10.33
10.38
10.28
9.73
10.3
10.61
10.56
10.63
10.33
10.4
9.47
10.57
9.78
10.25
10.91
10.16
10.62
10.99
10.69
11.0
10.26
10.16
10.13
11.3
11.11
11.78
12.82
13.19
12.58
13.24
13.04
12.97
12.19
12.49
12.49
11.88
12.34
13.06
13.29
12.77
12.87
14.1
13.57
12.57
12.57
13.35
12.9
11.86
12.43
11.62
11.98
12.69
12.26
12.41
11.83
11.92
11.07
12.1
11.22
11.05
11.02
10.94
10.96
11.22
11.48
9.96
10.97
11.13
10.26
10.54
10.65
10.37
11.5
10.74
11.27
11.07
10.27
11.02
11.4
11.58
11.31
11.01
11.38
11.53
10.4
11.0
11.67
10.93
10.37
11.92
11.36
10.43
11.05
10.27
10.97
11.06
11.17
12.26
11.7
11.38
11.36
12.3
12.14
13.03
12.45
12.31
12.51
12.78
12.66
11.64
13.11
12.06
12.14
12.36
13.27
12.14
12.38
11.57
11.13
12.81
12.77
11.83
12.82
13.47
13.02
13.41
12.92
12.94
12.9
13.4
12.26
12.35
12.88
12.7
12.64
12.61
11.59
11.8
12.12
13.02
12.07
11.63
11.69
11.39
11.41
11.92
11.31
10.77
12.0
11.52
11.2
12.18
11.12
11.04
11.64
11.89
11.22
11.51
11.42
11.98
11.49
11.41
11.53
11.34
12.23
11.26
10.64
10.32
10.77
10.89
10.12
10.29
10.95
11.12
9.39
10.28
10.14
10.86
10.09
10.76
10.5
10.85
10.34
10.75
10.93
11.86
11.51
11.42
11.68
11.76
11.9
10.82
11.18
10.48
10.48
10.19
10.01
10.82
10.54
10.54
10.24
9.97
9.98
10.41
10.72
10.61
11.05
10.78
9.72
9.97
10.36
10.62
10.58
10.59
9.78
10.94
11.01
10.97
10.82
10.38
10.65
10.72
11.56
11.19
11.23
11.08
11.9
12.0
12.03
11.91
11.35
12.22
11.94
11.8
11.82
11.51
11.56
11.37
11.45
11.43
11.6
11.76
12.27
11.74
11.38
12.31
11.85
11.52
11.79
12.37
12.12
12.25
12.01
12.59
12.48
11.32
11.89
11.41
12.52
12.79
11.82
12.11
12.39
12.65
13.08
12.32
13.38
13.34
12.98
13.68
13.07
13.87
13.38
13.72
13.84
12.67
14.28
14.08
12.83
13.14
12.76
13.25
12.96
12.5
12.45
12.43
11.94
12.33
11.45
12.13
12.67
12.6
13.06
13.28
13.46
13.25
13.04
13.22
12.12
12.48
12.43
13.03
13.42
14.0
13.26
13.06
12.24
11.83
13.32
14.28
12.98
12.93
13.51
13.5
12.97
14.22
13.83
13.63
12.82
12.65
13.23
13.76
13.25
12.9
12.6
13.59
13.41
12.84
12.46
13.49
13.81
12.68
13.61
13.51
13.18
12.21
12.27
12.87
12.47
12.52
11.66
11.61
11.75
12.16
10.86
11.1
9.75
9.84
9.82
10.34
10.67
11.24
11.03
11.44
11.01
11.28
11.27
11.19
12.25
11.96
11.95
11.87
12.99
12.42
11.65
11.71
12.02
10.86
11.45
11.38
11.42
11.05
11.52
12.2
11.61
12.18
12.36
12.07
12.23
11.53
10.98
11.24
11.25
9.71
10.22
10.38
10.67
9.9
9.49
9.54
9.33
9.8
9.83
10.02
9.44
9.47
10.03
10.14
9.92
9.7
10.57
11.29
11.39
10.64
12.08
11.54
10.83
11.17
11.49
11.6
11.72
11.31
11.14
10.85
9.42
10.38
9.9
9.14
9.68
9.76
9.48
9.33
9.09
9.65
8.89
9.29
9.38
10.14
10.23
9.83
10.74
11.01
11.3
10.93
11.25
11.17
11.89
11.36
12.01
11.1
11.57
11.97
11.82
11.51
11.61
12.18
11.75
12.47
12.9
12.42
12.87
13.69
12.57
12.23
12.12
12.91
11.48
11.52
11.43
11.04
11.91
12.35
11.74
12.19
12.33
12.56
12.71
12.07
12.14
11.77
12.42
11.49
12.09
11.96
12.47
12.32
12.07
11.01
11.3
11.26
11.2
9.88
9.75
9.77
9.19
9.34
9.52
9.67
9.46
9.87
9.94
9.36
9.99
9.87
9.8
9.76
10.14
10.36
10.1
10.43
9.96
9.91
9.54
9.2
9.33
9.36
10.19
8.98
9.33
9.03
8.53
8.37
8.51
8.34
8.33
8.93
8.92
9.24
9.89
9.7
10.01
9.39
10.16
9.99
9.86
9.38
9.67
9.26
8.67
9.06
9.42
9.43
9.93
9.45
9.47
9.61
10.04
9.26
9.42
9.94
9.83
8.72
8.36
9.44
8.53
8.23
8.42
7.81
8.34
7.24
8.33
9.23
9.0
8.38
7.39
8.42
7.83
8.95
8.86
9.32
8.94
9.22
9.57
9.58
9.66
9.41
10.01
10.21
9.62
10.68
9.52
9.33
10.55
10.04
10.14
10.51
10.86
10.38
11.15
10.25
9.83
10.2
10.07
10.24
11.1
10.36
9.89
10.18
9.62
9.61
9.48
9.48
10.18
9.02
9.65
9.32
9.63
8.98
8.84
9.32
9.5
9.76
9.94
9.52
10.3
10.1
9.74
9.53
8.75
9.79
9.03
9.27
9.59
9.06
8.87
9.19
8.81
8.47
8.8
9.51
9.36
9.61
9.93
9.69
9.32
10.39
10.04
10.14
9.96
9.66
9.65
9.66
10.02
9.56
10.23
9.61
9.89
10.49
10.1
9.89
10.38
10.11
9.84
9.63
9.49
9.02
8.79
8.72
8.98
9.23
9.26
9.29
8.89
8.84
10.45
8.92
8.09
8.47
9.0
9.35
9.54
8.97
9.33
9.31
9.95
8.98
9.22
9.4
9.41
9.73
8.73
8.91
8.17
8.98
9.38
9.92
10.37
9.57
10.07
10.03
10.46
9.85
10.66
10.25
10.16
10.16
10.28
10.3
10.81
10.15
10.9
10.32
10.79
11.7
12.16
12.13
11.66
11.65
10.98
11.39
11.32
11.86
12.34
11.66
11.38
11.8
12.5
12.42
11.74
11.09
11.12
11.21
12.08
11.23
11.24
10.64
11.39
11.73
10.96
10.99
10.38
10.86
10.85
10.6
9.82
10.36
11.21
10.66
10.76
11.36
11.47
10.3
10.31
10.23
10.34
9.31
10.12
11.07
10.8
10.35
11.56
11.38
11.01
10.83
11.5
11.21
11.28
10.63
10.36
10.43
9.15
9.03
8.65
9.42
7.97
8.5
8.82
9.13
9.13
9.32
9.85
9.16
8.87
8.84
9.44
10.13
10.55
9.67
10.62
9.82
9.98
10.51
10.49
9.83
9.8
9.12
9.88
9.27
9.31
9.85
9.73
9.44
8.78
9.55
10.44
9.69
9.47
9.04
9.2
9.17
9.34
8.68
9.19
9.6
9.98
9.72
9.9
10.44
9.85
9.97
9.0
9.81
9.48
10.01
9.82
10.15
10.28
11.01
10.8
9.24
9.24
8.94
8.65
10.27
9.8
10.58
10.14
9.47
10.5
9.71
10.59
10.7
10.59
10.89
11.14
10.82
10.8
11.88
11.49
11.49
11.04
12.33
12.39
12.24
12.36
12.44
12.3
12.39
12.09
11.91
11.93
12.93
11.62
11.77
12.41
11.93
11.87
11.7
11.38
12.43
11.97
12.65
13.67
13.11
14.33
13.56
13.47
13.32
13.37
12.87
13.21
13.68
13.79
14.2
14.38
14.55
14.54
14.65
14.73
15.24
15.3
13.98
14.34
12.78
13.39
14.03
13.37
13.78
13.32
13.44
14.33
13.85
14.88
14.36
14.7
14.67
15.0
15.17
14.28
14.03
14.95
15.26
14.98
15.36
15.01
14.66
14.61
14.44
14.24
15.24
14.75
14.89
14.98
14.81
14.92
15.53
14.56
14.85
14.68
14.17
14.55
15.22
15.06
14.85
14.19
14.8
14.32
13.66
14.0
14.75
14.73
15.46
14.51
14.65
13.7
13.81
14.49
14.16
14.5
15.17
14.36
14.61
14.63
15.15
15.01
14.55
14.63
14.8
15.18
14.72
14.3
14.49
14.63
15.01
14.48
14.42
14.38
15.08
14.85
14.75
15.45
14.62
14.59
14.8
13.72
12.95
12.7
13.32
13.44
13.67
13.69
13.44
13.48
13.77
12.73
12.58
12.75
13.16
13.56
12.98
12.44
13.01
12.51
13.28
13.7
13.79
13.43
13.12
13.33
13.5
13.06
12.99
12.99
13.03
13.07
13.52
13.22
13.26
14.2
13.88
12.98
13.42
13.19
13.37
12.79
13.02
12.63
12.96
12.51
12.19
12.37
12.89
12.91
12.87
12.21
12.69
12.65
12.37
12.37
12.18
12.58
12.26
12.2
11.33
10.77
11.98
12.09
10.67
10.54
10.96
10.81
11.64
11.11
11.22
10.94
12.18
11.57
12.38
11.19
11.39
11.53
12.09
12.48
12.1
11.2
11.05
11.74
11.9
12.99
13.43
13.36
13.73
12.8
12.63
12.72
13.16
12.88
12.75
13.12
12.99
12.65
12.49
11.51
12.47
10.58
11.49
11.57
12.07
11.94
12.55
11.98
12.61
11.67
11.95
12.28
11.97
11.78
11.61
12.13
11.4
11.55
11.07
10.92
10.84
11.23
11.16
10.85
11.33
11.24
11.91
12.41
12.28
12.35
12.06
12.79
12.54
12.38
12.72
12.11
12.71
12.9
11.27
11.47
12.33
11.86
11.23
10.96
12.08
12.72
11.68
12.51
12.64
11.96
12.53
11.92
11.95
12.0
11.81
12.36
11.93
11.49
11.44
10.81
10.55
10.72
11.05
11.08
10.25
11.28
11.48
11.9
12.76
12.14
13.46
13.66
13.36
12.39
12.37
12.22
12.0
12.45
12.39
12.44
12.62
11.29
12.35
12.46
12.38
12.08
11.32
12.59
11.91
11.21
12.04
12.21
12.71
13.61
12.19
11.79
12.37
12.09
11.97
12.89
13.28
13.69
13.24
13.7
13.92
14.17
13.89
14.58
13.8
13.63
13.65
14.34
14.53
14.42
14.37
14.63
15.19
14.42
14.91
14.98
15.04
14.46
14.99
15.5
14.77
15.65
14.82
14.45
14.23
14.08
14.01
14.05
14.39
14.3
14.91
14.77
14.73
15.51
15.25
14.82
14.72
14.14
13.95
13.02
13.83
13.27
13.31
13.56
13.85
13.78
14.29
13.94
13.62
13.33
14.04
13.48
14.54
14.13
14.1
13.56
14.36
14.3
14.07
14.46
14.84
15.29
15.7
14.61
14.57
14.86
14.67
14.76
14.55
14.62
14.29
13.68
13.72
13.96
12.77
12.88
12.64
12.71
13.26
13.17
13.08
13.82
13.56
14.06
13.67
14.04
14.59
14.81
14.36
13.76
14.04
14.26
14.55
13.09
12.78
14.19
14.12
14.53
14.15
15.08
14.88
15.92
15.26
15.43
14.71
14.64
15.47
15.25
13.81
14.44
14.77
15.26
14.77
15.24
15.56
14.32
15.11
15.28
14.53
14.86
14.48
15.2
14.45
14.66
14.68
14.7
14.31
14.36
14.73
14.64
15.15
15.1
15.3
14.71
14.89
14.4
14.75
14.63
15.41
15.05
15.49
14.99
15.53
14.01
14.52
14.68
14.56
14.77
14.69
14.21
14.55
15.18
14.12
14.43
14.39
15.25
14.66
14.56
14.62
13.4
13.42
13.19
12.93
13.94
13.99
14.35
14.6
14.12
14.35
15.28
15.22
16.46
15.58
15.59
14.91
14.97
15.28
15.22
14.83
14.57
14.76
15.53
14.98
15.74
16.26
15.53
15.85
15.73
14.34
14.32
15.42
14.79
14.05
13.87
15.54
15.23
14.27
14.72
15.53
15.26
15.27
15.75
16.31
15.46
14.09
14.35
14.52
13.79
13.53
13.97
14.04
14.11
14.15
13.94
14.94
14.07
14.62
14.21
14.12
13.99
14.27
15.46
14.67
15.22
14.66
15.09
15.42
15.17
14.64
14.46
14.51
15.26
14.54
14.96
15.58
14.94
15.59
14.69
14.59
14.99
15.28
14.79
14.15
14.68
13.57
14.81
14.4
14.91
15.3
15.01
15.03
14.82
15.16
15.36
14.87
14.45
14.98
14.79
14.25
13.59
13.7
13.8
13.86
14.1
12.93
13.31
13.8
13.51
13.63
13.84
13.02
13.35
12.99
13.83
13.7
13.68
13.43
13.48
13.42
13.87
13.6
13.46
12.83
13.14
13.39
13.38
13.34
13.42
13.75
13.83
13.57
13.59
13.48
13.01
13.61
13.89
13.71
13.71
13.74
13.38
13.46
13.89
14.82
13.41
13.24
13.69
13.78
13.15
13.35
13.55
14.37
14.13
13.97
13.91
13.29
12.71
12.62
13.56
12.65
12.97
12.37
11.49
11.27
11.57
12.74
12.71
13.11
14.03
13.07
12.86
12.77
13.14
14.03
13.46
13.8
13.12
12.8
13.53
13.27
14.4
13.32
13.31
14.27
13.95
14.21
13.79
13.71
13.65
12.79
12.9
12.49
13.36
13.79
14.28
13.54
13.13
12.74
12.87
13.11
13.7
13.54
13.76
13.15
13.17
12.02
12.6
11.61
12.27
12.3
13.19
12.47
12.98
12.56
12.91
12.62
13.72
13.07
13.6
13.94
14.25
13.66
14.22
13.69
12.71
12.43
12.73
12.74
13.57
13.47
13.56
12.27
14.11
13.63
12.78
12.5
12.72
13.26
12.56
13.16
13.09
13.34
12.56
12.82
12.67
12.02
12.74
13.09
12.92
12.89
14.23
13.84
13.26
13.4
13.81
13.86
14.01
13.45
13.57
13.81
13.6
14.32
13.54
13.65
14.34
13.8
14.36
14.3
14.08
14.29
14.31
14.53
14.31
13.71
13.91
13.69
13.04
12.68
12.81
13.28
13.05
13.25
13.49
12.56
13.15
13.47
14.19
14.41
13.73
13.72
13.56
13.81
14.33
13.59
13.35
14.02
14.39
13.84
13.95
14.08
12.92
12.45
13.13
12.55
12.36
13.45
14.07
14.02
13.55
12.54
12.75
11.64
11.62
11.85
12.0
11.6
12.02
12.78
12.67
13.02
13.48
12.99
13.46
14.68
14.2
14.76
14.32
13.98
13.28
13.44
13.84
13.44
13.96
13.45
13.73
13.1
14.16
14.91
15.27
14.69
13.71
14.22
14.13
13.84
13.87
14.05
13.29
13.16
12.92
13.21
13.27
13.37
13.55
12.96
13.08
11.75
12.41
12.31
12.42
12.99
13.33
11.86
12.84
13.51
13.38
12.42
13.48
12.63
12.67
12.44
12.81
12.92
13.74
13.21
13.33
13.26
13.26
13.04
12.8
12.6
12.08
12.27
13.46
12.96
13.21
13.85
13.18
13.23
13.33
13.44
13.43
13.76
13.6
14.71
15.06
14.69
14.65
14.57
13.99
14.54
15.64
15.5
14.84
15.55
15.33
15.08
14.83
14.59
14.59
14.28
14.88
14.53
14.01
13.65
14.58
14.12
15.26
14.69
15.12
15.81
15.19
15.42
16.04
14.59
15.23
15.0
14.84
15.52
15.32
15.52
15.28
16.99
16.69
16.43
16.89
16.11
16.53
16.75
16.31
16.4
16.78
16.65
15.79
15.69
16.64
16.23
16.53
16.39
16.25
16.52
16.68
15.77
15.97
16.68
15.45
16.33
16.23
16.63
16.52
17.35
17.01
16.82
17.28
17.34
16.86
17.76
16.73
17.06
17.22
16.46
16.86
17.07
17.07
18.01
17.69
18.24
18.34
18.4
18.47
17.62
17.98
18.34
18.81
18.28
17.76
18.52
18.37
18.57
18.07
17.11
17.26
17.72
16.58
17.14
16.26
16.92
17.32
18.56
17.96
18.16
18.05
18.01
17.24
17.19
17.28
16.84
18.22
16.77
16.99
17.3
17.89
17.23
17.22
16.09
17.66
17.73
17.21
16.47
16.7
15.82
16.12
15.95
15.66
15.65
15.67
15.24
15.62
15.49
15.68
16.56
16.23
17.14
16.18
16.17
15.85
16.53
16.09
16.63
16.5
16.65
16.34
15.43
15.51
15.7
15.76
16.33
16.31
16.74
15.96
16.52
16.72
16.71
17.01
17.02
17.15
16.25
15.71
16.81
16.53
15.98
15.64
15.32
14.8
15.49
15.26
14.9
15.03
15.41
15.62
15.72
16.81
16.01
15.84
16.02
15.58
15.47
15.96
15.22
14.64
15.88
16.18
15.74
16.28
15.73
15.97
16.03
16.53
16.68
16.55
16.46
17.31
16.32
16.81
16.49
16.42
16.16
16.3
16.0
16.48
16.13
16.49
17.2
17.4
16.09
16.8
17.33
16.86
17.65
18.01
16.88
16.91
17.04
17.22
17.48
17.19
17.39
17.92
18.56
18.23
18.32
17.69
19.42
18.83
18.26
17.83
17.47
17.42
18.41
18.03
18.36
18.17
18.02
17.75
18.04
17.41
17.29
18.14
17.65
18.72
18.25
18.49
17.6
17.75
17.97
18.22
18.54
17.27
16.94
16.11
17.57
18.05
16.88
17.29
17.33
17.43
17.74
16.94
17.51
17.29
17.13
17.14
18.03
18.1
18.51
17.81
18.72
18.97
18.66
19.06
19.63
18.56
19.06
19.19
18.31
18.34
19.68
18.61
19.02
19.33
19.49
19.86
19.67
18.88
18.68
19.27
17.89
19.36
19.74
19.67
19.25
19.32
19.22
20.38
19.86
19.75
19.8
20.01
19.57
19.36
18.9
18.55
18.66
18.86
18.54
18.38
18.11
18.75
17.69
17.85
17.87
17.99
18.03
18.34
17.9
18.46
18.31
18.36
19.22
18.7
18.9
18.95
19.17
19.18
17.79
18.47
17.99
17.98
18.35
18.23
19.0
18.23
18.52
18.55
19.36
19.08
18.98
18.67
18.15
17.85
17.43
18.57
18.06
18.55
17.79
18.46
18.21
17.62
18.25
16.98
18.74
17.98
17.73
17.79
18.07
17.25
17.89
17.98
17.53
17.35
17.16
16.16
17.41
18.29
18.04
17.94
17.09
17.37
18.14
18.01
17.39
18.03
17.59
18.09
18.14
17.85
17.95
17.66
17.42
17.93
17.74
18.27
17.23
17.7
18.06
17.91
17.58
17.73
17.08
17.64
18.58
17.78
17.88
18.21
17.64
17.21
17.7
17.8
17.49
17.58
17.12
16.76
16.49
16.58
16.44
16.6
16.51
16.53
17.04
16.66
16.43
16.79
16.79
17.04
17.71
17.51
17.21
17.51
17.35
18.09
18.68
18.39
18.66
18.56
18.25
17.98
17.59
17.58
19.17
18.38
17.91
17.86
18.0
18.21
18.06
18.48
18.94
18.03
17.91
17.62
16.94
16.99
17.44
17.6
17.53
18.5
18.33
18.51
18.24
17.89
17.97
18.05
17.92
18.04
17.47
17.81
17.66
16.72
16.57
16.54
16.61
16.06
16.31
17.0
16.1
16.83
17.2
16.93
17.3
16.54
16.21
16.58
16.09
16.08
16.67
17.17
17.29
17.07
16.26
16.31
16.41
16.33
15.88
15.76
15.79
16.1
17.0
15.64
16.21
15.49
16.02
16.51
16.73
15.88
16.34
16.29
17.23
16.34
16.44
16.93
16.25
16.55
16.2
16.74
16.55
16.47
16.79
16.37
16.58
16.93
16.39
16.37
15.81
15.66
15.03
15.5
15.17
16.81
16.9
17.11
17.27
17.26
16.59
18.18
17.26
17.07
17.67
17.03
16.28
16.64
16.61
16.11
16.77
17.07
17.31
16.56
16.74
16.45
16.22
16.3
16.74
17.08
16.16
16.27
16.14
16.29
16.58
14.84
14.7
14.81
15.68
15.44
15.47
15.71
15.48
16.14
16.75
17.18
17.26
16.48
17.13
16.04
16.54
16.58
16.55
17.17
17.19
16.83
15.11
15.41
16.97
15.63
15.69
16.09
15.62
15.03
15.73
15.98
15.54
15.88
15.32
15.6
16.11
16.19
15.36
16.28
15.53
15.1
15.9
15.42
14.27
14.32
15.11
14.73
15.4
14.07
15.07
15.93
15.83
16.49
15.79
16.28
16.45
15.81
16.36
16.19
16.18
16.6
16.93
17.08
16.45
16.29
16.16
16.3
15.94
16.15
16.37
15.46
15.95
15.46
16.44
15.83
15.23
16.32
15.24
15.89
15.39
15.26
16.47
16.12
15.57
15.85
16.03
15.83
15.64
14.76
15.11
15.25
14.82
14.86
14.56
14.36
14.15
14.97
13.81
14.25
14.52
14.33
14.32
14.95
14.27
14.73
13.84
14.78
14.71
15.37
15.53
15.45
15.78
15.88
16.08
15.61
15.06
14.74
15.87
15.71
15.38
14.83
14.7
14.92
15.2
14.7
15.11
14.66
14.53
15.1
15.0
15.66
15.57
15.63
15.03
14.55
15.58
15.42
15.65
15.85
15.61
16.83
17.04
17.36
17.13
17.04
17.89
17.05
16.15
17.1
16.71
16.56
17.45
16.38
16.11
16.54
16.04
16.15
17.18
17.53
17.75
17.65
17.78
17.41
17.05
17.63
17.21
17.85
18.41
17.58
17.65
17.23
16.89
16.93
17.15
16.83
16.9
16.62
16.45
17.64
16.85
17.04
17.47
17.21
17.28
17.29
16.9
17.36
17.21
17.37
17.18
17.84
16.69
16.33
17.68
18.07
18.49
18.24
18.02
17.78
18.41
17.72
17.67
17.65
18.92
17.26
17.95
17.41
17.67
17.62
17.6
17.43
17.38
17.53
17.73
16.72
17.03
18.07
18.13
18.19
17.5
17.75
18.31
17.94
17.27
17.75
17.57
16.85
17.38
17.76
17.74
17.46
17.59
17.38
16.36
16.85
16.65
17.15
17.77
17.2
17.06
17.36
16.67
16.72
16.55
16.91
16.6
16.11
16.62
16.6
17.22
16.73
17.35
17.86
17.68
18.08
17.58
17.75
17.31
16.82
17.73
16.82
17.49
16.48
17.93
17.76
17.53
18.24
18.67
18.34
18.42
18.29
18.63
18.51
18.17
18.72
18.56
18.77
18.68
17.83
17.58
18.0
17.38
18.19
17.99
18.08
17.28
17.34
16.7
17.26
17.46
17.47
17.23
16.74
17.59
18.41
18.21
17.63
17.36
18.4
18.74
18.5
18.49
18.4
17.23
16.8
17.19
17.39
17.22
18.56
17.26
18.06
17.86
17.86
18.09
18.37
16.51
17.03
17.33
16.86
15.35
16.53
16.4
17.28
17.37
17.35
16.95
17.8
17.3
17.0
16.5
16.04
17.66
16.74
16.9
16.99
16.67
16.29
16.29
15.84
15.23
15.43
16.1
15.71
16.25
15.93
14.68
14.8
14.4
15.85
14.63
15.46
14.7
15.02
15.67
14.9
14.33
14.52
14.66
14.58
14.27
13.63
14.42
13.88
14.49
14.63
13.31
13.23
13.85
13.36
13.41
13.06
13.0
12.87
13.01
12.18
12.35
12.32
12.03
12.96
12.66
11.82
12.74
12.93
13.13
12.6
12.48
13.01
12.85
13.15
12.36
13.0
12.97
12.87
12.28
12.27
13.53
13.16
13.6
13.3
13.16
13.99
13.93
13.91
13.32
14.2
14.74
14.29
13.83
14.56
15.12
15.82
14.59
14.72
14.94
15.03
15.5
15.27
14.26
14.18
15.41
14.7
14.08
14.65
14.68
14.73
15.43
14.78
15.11
15.42
16.26
15.11
14.96
15.35
15.25
14.78
15.55
15.08
14.57
15.11
15.22
15.28
15.15
14.46
14.73
15.17
13.87
14.47
13.36
14.76
13.75
14.32
13.97
14.26
14.65
14.47
14.49
14.84
14.63
15.13
14.75
14.03
13.13
13.51
13.74
14.45
14.71
14.66
14.75
13.95
13.62
13.83
13.28
14.71
14.29
13.78
14.83
14.83
14.48
14.93
15.67
16.11
16.39
15.59
15.37
13.99
13.4
13.49
14.57
14.96
14.58
15.04
15.63
14.43
15.28
14.64
15.17
15.31
14.63
14.41
14.57
14.05
14.86
14.41
14.99
14.41
14.7
14.7
15.45
15.16
15.97
15.51
15.89
16.16
15.74
15.21
14.99
15.96
15.8
16.0
16.14
15.64
16.44
16.86
16.91
17.34
15.41
15.76
15.31
15.41
14.95
14.86
15.11
14.42
14.48
13.57
14.42
13.55
13.65
14.36
14.63
14.6
14.8
13.97
14.08
14.96
15.53
14.65
13.97
13.89
14.31
14.73
13.03
13.99
14.19
14.49
14.53
14.82
14.55
13.55
13.6
13.16
12.82
13.76
13.43
13.91
13.92
13.66
14.51
14.13
14.65
14.72
14.24
14.5
14.41
14.01
14.15
13.47
14.75
13.54
14.37
12.62
13.52
13.88
13.88
14.17
14.93
14.62
14.01
13.87
13.77
13.39
13.23
13.34
13.35
13.64
13.71
14.44
13.78
13.28
12.9
13.11
13.5
14.29
14.16
14.11
13.79
13.58
14.37
14.6
14.82
14.93
14.78
14.16
14.48
13.88
13.64
14.63
13.7
13.02
13.34
13.59
12.5
13.51
13.2
13.07
12.75
12.67
13.85
13.57
12.97
13.61
13.17
13.54
13.56
13.34
13.28
13.18
14.28
14.0
14.29
13.51
14.25
13.86
13.44
13.9
13.2
13.32
13.45
13.79
13.12
14.11
13.86
13.49
14.41
14.09
13.96
14.03
13.78
12.99
13.91
14.21
14.23
13.12
13.43
13.07
14.03
13.51
14.61
14.23
13.38
13.88
12.95
13.44
14.35
13.89
13.61
13.06
13.7
13.38
12.99
12.35
12.68
13.14
13.12
12.53
12.77
13.54
13.42
13.14
13.68
13.78
14.41
13.8
14.02
14.0
14.12
14.42
14.03
13.98
13.33
13.78
13.52
13.88
14.94
14.56
14.94
14.54
15.04
14.95
14.52
13.7
13.6
13.91
14.31
14.28
14.13
13.97
14.71
13.99
13.58
12.96
14.04
14.69
14.52
14.44
14.66
15.06
13.32
13.76
14.33
14.76
15.21
15.4
15.18
14.91
14.43
14.74
15.09
15.61
14.4
15.0
15.47
15.55
14.91
14.68
14.81
14.86
15.08
14.64
14.45
13.75
14.39
14.8
14.33
14.93
14.41
14.45
14.21
14.09
14.45
13.95
14.54
13.48
14.33
14.43
13.99
14.47
14.15
13.8
13.59
13.35
13.65
14.2
14.04
14.82
13.47
13.53
13.47
13.71
13.06
14.03
13.69
13.49
13.18
12.87
13.04
13.11
13.54
14.25
13.4
13.04
13.12
12.59
13.67
13.78
13.7
14.1
13.97
13.22
13.67
12.91
12.51
12.07
12.4
12.62
12.67
12.58
13.45
13.03
12.36
12.87
12.71
13.88
13.09
12.67
11.88
12.38
11.87
11.8
12.38
11.31
12.08
12.63
13.51
13.07
13.84
13.32
12.84
12.6
13.1
13.26
12.88
13.77
13.09
12.83
12.27
12.49
12.76
12.81
11.74
12.78
11.88
12.02
11.81
12.04
12.41
13.78
13.46
13.56
13.94
13.53
13.39
13.68
13.88
13.77
13.73
12.87
13.43
13.25
13.31
12.71
12.89
13.28
12.44
12.32
12.4
12.62
13.36
13.15
12.25
12.33
13.07
13.09
13.34
12.87
14.21
14.01
13.27
13.41
13.51
14.41
13.54
14.87
14.03
14.22
14.88
14.01
14.23
13.95
14.59
14.51
13.94
13.42
13.88
14.23
14.47
14.88
14.98
14.97
15.23
15.93
15.49
15.3
16.19
15.04
15.21
14.42
14.94
14.49
14.61
14.8
14.53
15.44
15.08
15.39
14.71
14.36
14.8
14.83
15.69
14.9
15.48
15.63
13.97
14.91
16.36
16.62
16.42
16.25
15.64
14.68
15.52
15.51
14.99
15.52
16.24
16.16
15.55
15.58
16.07
16.27
15.99
15.23
15.12
16.9
16.37
15.82
16.16
15.77
14.65
16.18
15.57
15.32
15.39
15.45
15.41
14.67
14.99
15.92
15.51
15.65
15.41
15.57
15.55
16.46
16.71
16.13
15.13
16.41
16.56
16.01
15.49
15.37
15.4
16.16
16.3
16.09
16.39
16.33
16.21
16.46
16.35
17.16
17.83
17.02
17.5
17.24
16.42
16.28
15.54
15.41
15.58
16.1
16.33
16.53
15.87
15.66
16.52
16.13
16.37
16.89
16.22
16.2
16.37
16.5
17.08
17.4
16.63
17.21
17.32
16.32
15.96
15.97
15.48
16.0
15.8
16.43
15.75
16.55
16.65
16.86
16.51
16.74
17.03
16.32
16.58
15.87
16.68
16.57
17.64
17.19
16.61
16.68
16.09
16.37
16.39
16.53
15.4
16.96
17.12
17.96
17.76
16.95
17.29
17.95
18.46
16.82
17.47
16.77
17.3
16.67
16.83
17.23
17.17
17.08
17.23
16.57
15.98
16.22
16.38
17.2
16.98
16.64
15.87
16.87
17.78
16.79
17.75
17.52
17.67
19.27
19.1
18.5
18.43
18.42
19.32
19.48
19.36
19.18
19.34
19.08
18.49
18.28
18.27
18.31
18.03
18.21
19.0
18.28
18.32
19.38
18.96
17.88
19.01
17.85
19.26
18.85
18.53
17.79
18.46
17.57
18.05
18.36
17.39
17.53
17.04
17.76
18.09
17.9
17.6
18.04
18.43
18.21
18.05
18.65
17.65
17.55
17.11
18.25
18.27
18.69
18.29
19.4
18.25
18.23
18.48
18.48
18.34
18.87
18.83
18.58
18.23
18.23
18.52
17.95
18.4
18.34
17.77
18.1
17.95
17.66
17.42
17.36
16.84
17.4
17.39
16.79
16.9
17.28
17.13
16.97
16.9
17.49
17.66
17.02
18.12
17.84
16.93
17.63
17.27
17.96
17.66
17.7
18.04
18.17
18.42
18.33
17.59
17.59
17.03
16.88
17.15
17.26
17.99
18.55
17.54
16.99
17.14
17.74
17.83
18.16
19.0
19.05
18.92
18.46
18.3
18.28
18.32
17.81
18.17
17.91
18.37
18.15
17.75
17.36
16.93
17.12
16.37
16.81
16.43
16.3
16.85
16.83
16.67
16.76
17.02
16.39
16.57
17.24
17.19
17.09
18.13
18.29
17.98
17.78
17.8
18.52
18.63
18.83
18.24
17.95
18.43
17.71
18.75
19.19
18.7
18.41
18.12
18.57
19.22
19.25
20.29
19.79
19.88
20.42
19.86
19.01
19.78
20.35
20.43
20.13
20.01
19.75
18.88
19.99
19.34
19.26
20.73
19.95
20.02
19.89
18.92
19.3
19.08
19.17
18.42
18.63
19.13
20.14
20.38
20.27
20.73
19.93
20.67
20.88
20.66
20.92
21.16
21.26
20.43
20.97
21.02
21.14
20.45
20.63
20.37
20.77
19.66
19.86
20.47
20.3
20.64
20.48
20.39
20.56
20.77
20.1
19.26
19.21
19.21
19.37
19.37
18.99
19.57
20.48
19.95
18.94
19.34
19.65
19.45
19.81
18.54
19.34
19.25
19.77
19.45
20.29
20.33
20.5
20.61
21.04
20.85
20.86
20.26
20.98
20.77
20.21
21.56
21.09
21.32
20.04
19.52
19.66
20.34
20.4
19.93
20.31
20.46
20.51
19.97
19.68
20.29
19.34
19.23
19.15
19.64
19.94
20.51
19.49
19.16
19.16
19.52
19.87
20.25
19.81
19.34
19.79
20.0
20.38
20.12
20.33
19.81
20.61
19.96
19.82
19.77
19.04
20.19
19.77
19.61
20.01
19.3
19.64
20.63
20.02
19.85
19.55
19.99
19.67
19.46
19.29
19.85
19.83
20.4
19.15
18.75
18.81
19.23
19.35
19.05
18.82
19.81
19.65
19.4
19.95
19.73
19.57
19.36
19.28
19.28
19.72
19.48
18.83
19.64
19.74
19.92
19.81
20.21
20.39
19.88
19.63
19.0
19.36
19.25
17.73
17.8
17.73
17.95
18.13
17.88
18.26
18.34
18.67
18.62
18.46
18.8
19.24
19.53
19.16
18.69
18.83
19.8
20.77
19.52
19.03
19.0
19.31
18.79
19.15
18.96
19.34
19.99
19.76
19.37
19.04
19.1
18.85
18.56
18.84
19.65
19.14
20.3
19.85
19.68
20.01
20.28
19.59
19.93
20.18
18.83
19.37
19.22
19.92
20.35
19.63
19.32
19.32
18.81
17.68
19.3
18.47
17.66
18.03
18.39
18.87
18.1
17.77
17.25
17.34
17.51
18.79
18.25
17.75
17.88
18.08
18.41
18.21
18.01
17.89
18.24
18.79
17.47
17.35
17.11
18.32
17.53
18.02
18.0
18.4
17.77
17.93
17.25
17.84
17.66
18.0
18.3
17.7
17.76
17.69
18.07
17.9
18.96
18.08
18.86
18.76
19.21
19.15
18.39
18.35
18.85
18.9
18.66
19.01
19.18
18.82
18.96
19.59
19.35
18.71
19.32
19.4
19.24
19.8
19.87
20.11
19.7
19.13
18.04
19.6
19.08
18.78
18.33
18.87
19.06
19.77
20.56
19.89
19.96
19.38
19.02
18.99
18.05
18.27
18.33
18.24
18.43
18.59
18.85
18.38
18.88
19.49
19.44
18.91
19.37
18.92
19.23
19.34
19.44
18.68
19.24
18.82
18.29
18.79
18.24
18.84
18.43
18.45
17.46
18.02
17.29
17.69
16.9
17.32
17.26
16.95
16.3
16.09
16.33
16.89
16.74
16.53
17.7
17.35
17.35
17.17
16.33
16.98
17.13
17.54
16.45
16.39
16.27
16.42
2.8
1.31
1.49
2.73
2.55
2.47
2.19
1.34
1.02
1.32
1.3
2.22
2.78
2.13
2.64
1.55
2.64
2.78
2.82
3.02
3.31
2.43
2.73
2.65
2.66
1.79
2.51
2.35
2.74
2.06
2.13
3.31
3.27
2.83
2.61
2.84
2.62
3.13
2.63
2.93
1.91
2.34
1.35
1.72
2.76
2.62
1.69
1.95
2.42
3.38
2.82
2.77
2.3
2.51
2.43
2.32
2.32
1.55
2.1
2.86
1.32
1.47
1.06
2.37
2.21
1.51
2.64
2.02
2.03
2.41
1.99
1.64
1.66
2.29
0.96
0.87
1.24
0.82
1.47
1.85
1.3
1.45
2.36
1.74
2.27
2.19
2.43
2.99
3.35
3.02
3.09
2.12
1.9
2.11
2.64
1.93
2.13
2.91
3.25
3.13
1.63
2.21
2.16
2.75
3.36
3.52
4.33
2.89
2.25
1.72
1.76
2.53
1.44
1.59
2.53
2.88
2.32
2.48
2.95
3.42
3.5
3.86
3.53
3.79
2.87
3.11
3.43
3.34
3.77
2.72
2.31
2.79
3.24
2.2
1.99
2.95
2.95
3.18
2.81
2.32
1.7
1.56
1.28
1.72
2.79
2.22
2.68
2.78
3.04
2.49
2.31
2.08
2.51
2.24
2.86
2.37
2.22
2.31
2.29
2.1
1.95
2.41
1.76
1.85
1.22
1.47
1.52
1.07
0.74
1.42
1.11
1.76
2.55
2.65
2.67
1.96
2.77
1.91
2.65
1.86
1.99
2.27
3.21
2.04
2.15
2.54
2.78
2.6
2.8
2.64
2.91
3.55
3.53
2.62
3.26
3.41
3.79
3.22
2.98
2.87
3.17
2.67
3.29
3.46
3.22
3.62
4.6
3.7
4.35
4.27
4.26
4.56
4.23
3.48
4.16
4.33
4.73
4.75
4.66
4.94
5.11
5.12
4.84
4.88
5.52
5.36
4.94
5.49
5.11
5.59
5.4
5.01
5.01
5.56
6.14
5.7
6.05
5.37
5.69
5.32
5.14
5.25
5.38
5.57
6.36
5.92
5.65
5.21
5.31
5.05
4.92
5.34
6.0
5.18
6.27
7.08
5.63
5.2
5.72
5.64
4.7
5.06
5.73
5.09
5.18
5.02
4.88
4.53
5.28
5.52
5.59
5.81
5.97
6.86
6.01
6.08
6.99
6.38
5.64
6.51
6.39
6.12
5.2
4.64
4.95
6.77
5.52
6.15
5.51
5.19
5.55
5.34
4.39
4.77
4.32
4.12
4.75
5.32
4.53
4.43
4.11
3.79
4.28
4.55
4.36
4.58
4.55
4.84
5.03
4.68
4.95
5.56
5.06
4.75
4.8
5.3
5.15
4.72
4.86
5.25
4.86
5.51
5.73
5.68
5.37
5.61
4.66
4.53
4.65
5.56
5.59
5.33
5.57
5.37
5.28
5.72
5.91
7.57
6.83
5.95
6.4
5.85
5.66
5.86
5.46
5.62
5.22
5.72
5.18
5.5
5.34
5.78
6.24
5.92
6.79
7.09
7.41
7.1
6.71
6.4
6.6
5.9
5.99
6.15
6.19
6.19
5.8
6.73
6.29
6.41
6.25
6.29
6.15
6.79
7.32
6.91
7.15
6.8
6.97
6.43
6.69
7.92
7.07
6.94
6.47
6.69
6.46
6.55
6.34
5.92
6.12
5.11
5.38
5.82
5.62
5.91
5.27
5.63
5.05
5.44
6.14
6.13
6.2
6.02
5.72
6.25
6.63
5.71
5.61
5.89
5.1
5.76
5.43
6.87
5.37
5.64
5.51
4.89
5.45
5.05
4.54
5.1
5.06
5.71
6.13
5.63
5.17
5.39
4.77
5.08
5.02
6.03
5.65
4.73
4.95
5.58
4.91
4.99
5.15
4.45
5.65
5.86
5.82
5.28
6.72
6.11
6.38
6.0
6.12
5.07
5.47
5.13
5.77
5.71
6.86
7.14
6.53
6.91
6.86
7.3
6.95
6.38
6.99
6.65
7.31
6.98
6.81
6.29
7.48
7.1
7.08
7.57
7.65
6.53
7.5
7.41
6.37
5.66
6.9
6.59
6.97
7.01
7.06
8.24
8.78
8.06
8.24
7.46
8.26
7.16
7.11
7.02
6.62
5.63
6.7
6.05
6.01
6.38
6.93
7.36
7.14
5.91
5.66
5.86
6.3
6.33
6.07
5.55
4.66
4.84
5.15
4.8
4.85
4.94
4.82
5.08
5.63
5.89
4.88
3.92
5.2
4.42
5.11
5.82
5.08
4.69
4.06
4.56
4.01
4.74
4.29
4.85
4.82
5.55
5.04
7.02
5.44
6.02
6.16
5.85
5.87
6.17
5.56
6.04
5.38
4.75
5.28
5.23
5.07
4.97
5.52
5.71
5.64
6.21
5.32
4.81
6.39
5.18
4.67
4.97
5.29
5.81
6.1
6.81
6.4
5.94
5.64
6.53
5.8
6.15
5.77
5.88
5.43
6.66
5.99
6.23
6.28
5.97
6.2
6.81
6.31
6.15
6.35
6.08
5.92
5.78
6.43
6.29
6.69
6.32
6.72
6.55
7.1
6.8
6.55
5.61
6.41
6.42
5.55
6.56
6.38
6.29
6.62
6.88
6.48
6.65
6.41
5.53
5.38
6.05
5.97
6.51
6.92
6.84
6.14
6.16
6.46
5.97
6.38
6.12
5.49
5.35
5.06
5.5
4.95
4.5
5.05
5.25
5.17
5.93
5.01
4.42
5.14
5.43
5.53
6.09
5.07
5.38
6.16
5.62
5.47
5.72
7.0
7.09
6.76
6.65
7.4
6.69
7.67
8.12
8.31
8.43
7.75
7.94
7.92
8.13
8.2
9.38
9.03
8.31
8.11
7.46
7.88
8.09
8.28
7.74
7.75
7.21
7.39
7.84
7.71
7.91
7.48
8.25
8.62
7.69
8.5
8.91
8.04
7.78
8.0
7.53
8.32
7.67
7.42
7.28
8.57
7.33
7.67
8.27
7.56
7.72
8.22
7.58
7.09
6.89
7.34
6.7
8.21
7.82
8.1
7.74
8.53
7.72
8.16
7.76
8.16
7.84
7.24
7.65
7.33
5.77
7.22
6.87
7.84
7.05
6.88
6.24
6.79
7.27
7.4
6.94
7.71
8.25
8.67
8.77
7.83
9.09
7.63
7.66
7.7
6.5
6.17
6.6
7.34
7.13
7.1
7.3
6.89
7.12
6.85
6.51
6.53
6.38
5.77
6.14
6.65
7.09
6.96
6.48
7.12
6.53
6.55
6.26
7.6
6.88
6.03
6.98
6.82
6.88
6.47
5.91
5.77
5.71
6.06
5.47
6.16
5.76
6.25
5.33
4.83
4.95
4.72
5.29
4.65
4.11
4.62
4.42
5.36
5.46
5.75
5.99
5.44
4.74
4.89
5.2
5.3
5.63
5.64
5.81
6.06
6.01
6.12
6.06
6.07
5.7
6.44
5.85
7.01
5.83
6.92
6.72
6.48
5.99
5.4
5.25
5.88
5.75
4.77
4.35
5.18
6.1
5.04
5.15
5.34
5.83
5.5
5.3
5.46
5.41
5.06
4.63
4.82
4.25
3.93
5.08
4.36
4.89
4.88
3.73
4.86
5.1
4.05
4.48
4.69
4.98
4.35
4.62
3.89
4.14
4.31
4.72
5.59
4.81
4.79
4.46
3.53
4.86
4.66
5.29
5.34
4.6
4.64
5.75
5.23
4.64
4.32
4.36
4.59
4.52
4.38
4.82
5.22
4.72
4.17
4.06
5.03
5.63
4.81
5.44
4.82
4.5
4.12
4.66
5.03
5.37
4.75
4.59
4.92
5.0
6.25
5.79
5.71
6.21
6.61
6.36
6.6
5.63
5.78
5.19
5.54
5.17
4.19
4.98
5.67
4.66
6.32
5.94
5.48
5.52
5.34
5.07
5.92
5.56
5.89
5.09
6.31
5.44
4.62
5.39
5.44
3.81
4.36
5.17
4.9
5.11
5.4
5.04
4.69
4.16
4.09
3.72
3.98
4.06
4.26
4.31
4.67
4.55
5.17
4.24
4.68
3.93
3.96
4.72
3.79
3.33
3.66
5.12
4.51
3.57
4.28
2.95
2.87
3.79
3.92
3.71
3.44
4.92
5.32
4.58
4.75
4.0
4.58
4.34
4.32
4.32
3.82
4.31
3.92
3.98
3.11
3.02
2.79
3.0
3.1
3.01
3.32
3.12
3.09
3.22
3.01
2.97
2.78
3.13
3.4
2.65
2.34
2.77
2.07
2.23
2.98
3.0
2.83
2.56
2.73
2.74
2.33
2.54
3.01
3.23
2.37
2.43
1.52
1.49
1.62
1.91
2.23
2.19
1.75
1.69
1.95
1.4
1.78
1.13
1.18
1.95
2.21
1.87
1.86
2.49
2.23
3.46
3.27
3.04
3.08
3.48
2.98
3.66
3.69
4.29
4.89
4.09
3.99
3.62
3.9
3.91
3.94
3.21
2.73
2.21
2.13
1.93
2.7
2.55
1.9
2.09
2.27
2.44
2.4
1.95
2.72
2.08
1.51
1.63
1.59
2.09
1.21
1.58
1.77
2.35
2.29
2.05
2.18
2.6
2.55
2.85
2.7
2.44
2.59
2.42
2.09
1.78
2.99
3.02
2.88
2.37
2.5
3.1
2.63
2.79
3.27
3.46
2.89
2.7
2.05
2.89
3.36
2.72
3.05
1.88
1.54
2.62
3.06
2.21
2.3
2.38
2.42
2.84
3.8
3.27
3.18
1.93
2.43
3.28
2.63
3.69
3.22
4.61
4.4
4.6
4.81
4.17
3.99
3.93
3.74
4.54
4.24
4.26
4.57
4.57
4.43
4.31
4.4
4.78
4.68
3.84
3.4
3.92
4.74
4.02
4.24
4.49
4.66
4.29
4.09
4.5
4.48
5.07
4.61
4.17
4.25
4.13
3.66
3.6
3.84
3.05
2.52
3.04
3.23
4.15
4.2
4.76
4.11
3.33
3.87
3.52
2.94
4.14
4.54
4.45
3.99
3.1
3.79
3.06
2.66
2.94
3.02
2.49
3.19
3.12
2.66
2.93
3.3
3.37
2.92
2.94
3.91
3.2
2.92
3.03
3.18
2.73
2.26
2.53
3.07
4.38
3.96
3.34
3.36
3.66
3.71
4.54
4.14
3.56
3.04
3.02
3.49
4.43
3.76
3.4
2.2
2.27
2.83
4.02
3.44
4.02
4.38
4.61
5.04
5.7
6.27
5.58
5.5
6.56
5.26
5.23
5.54
4.4
4.76
5.04
5.65
4.86
4.49
5.58
5.54
4.81
4.53
5.05
4.83
5.38
5.23
5.32
5.83
5.44
6.54
4.92
5.37
5.57
5.46
6.01
6.01
5.83
5.92
6.12
5.63
6.59
6.53
6.27
6.01
6.03
6.65
6.36
5.93
5.72
6.02
5.8
5.98
6.8
6.81
6.39
6.42
6.48
6.29
6.19
6.69
6.54
7.53
6.81
7.53
6.89
7.87
7.49
6.87
6.66
6.3
5.81
5.93
5.6
5.94
6.47
6.79
6.47
6.39
5.75
6.43
6.53
6.05
5.25
5.52
6.06
6.1
6.24
7.34
6.99
6.17
6.74
5.71
6.18
6.47
6.05
6.76
6.25
6.93
6.93
7.0
6.54
6.69
5.99
6.8
6.74
7.22
6.53
6.35
6.61
6.98
6.52
7.18
7.04
7.35
6.64
7.06
6.63
6.48
6.12
7.25
6.95
7.95
7.4
8.37
8.23
8.05
7.7
7.66
7.09
7.99
7.1
6.85
6.14
6.56
5.97
7.15
8.35
7.66
8.33
8.34
8.36
9.75
7.8
8.49
7.58
8.79
8.12
7.91
8.27
8.34
8.39
7.38
7.17
7.14
7.37
6.45
7.61
7.42
7.63
6.3
7.59
7.57
7.42
7.6
7.56
7.23
6.41
6.09
6.53
6.13
7.42
6.67
5.46
6.28
6.36
6.67
6.2
6.87
6.95
6.36
6.73
7.05
7.08
7.5
7.41
7.09
6.98
7.23
6.84
7.51
7.98
8.08
7.65
6.72
6.87
7.25
7.28
7.71
8.38
8.37
8.08
8.19
9.04
8.84
8.62
8.01
8.79
8.47
8.83
9.0
8.54
9.5
9.93
9.28
8.81
8.79
8.51
7.87
7.62
8.19
9.08
8.81
7.52
7.98
7.96
8.64
9.03
8.3
8.42
8.93
8.28
8.5
8.25
8.93
9.43
8.1
7.75
7.79
7.81
8.26
8.36
9.41
8.96
8.29
8.13
7.61
8.11
8.42
7.95
7.09
7.42
8.0
7.49
7.93
7.38
7.76
7.63
8.26
7.32
7.55
7.4
7.4
7.83
7.19
6.83
7.36
6.55
6.64
6.3
6.73
7.12
6.74
6.85
7.0
7.45
7.93
7.82
8.09
8.17
7.74
8.33
8.08
7.91
7.96
8.45
8.48
7.77
8.7
8.6
8.73
8.68
8.97
9.24
9.34
9.63
9.46
9.1
8.65
8.38
8.95
10.04
9.42
9.32
9.57
9.84
8.66
8.57
8.34
9.87
9.04
8.68
8.25
8.17
8.31
8.31
8.97
9.01
9.31
9.0
8.8
8.92
8.94
9.39
9.5
9.37
9.5
9.01
9.93
9.87
10.77
10.06
9.65
9.3
9.73
9.37
9.35
9.08
9.42
9.91
10.64
10.82
10.19
11.01
10.83
10.73
10.37
10.45
10.53
10.49
10.51
11.31
10.96
10.47
10.25
10.66
10.92
10.39
9.97
9.54
8.14
8.76
9.13
9.52
8.75
9.59
9.6
9.08
9.66
10.38
9.97
10.08
9.76
8.42
9.27
8.83
9.72
8.83
8.86
9.16
9.26
9.5
8.53
9.56
9.15
8.05
9.53
8.33
9.08
8.25
8.38
8.67
9.06
8.56
8.35
8.43
8.76
8.6
9.33
8.95
8.22
7.96
8.02
7.85
8.05
8.32
8.27
8.9
8.01
8.8
7.66
8.04
8.38
7.56
7.54
8.03
8.95
8.3
8.19
9.09
9.99
9.12
9.22
9.31
8.76
9.02
9.63
9.89
9.96
9.66
10.36
10.28
10.25
9.55
9.83
9.56
9.71
9.93
9.54
9.1
8.93
9.62
10.5
10.36
10.53
9.24
9.85
9.98
10.11
9.32
10.5
10.2
9.65
9.97
9.01
9.1
9.84
10.36
10.2
9.6
10.42
10.24
8.83
9.64
10.07
9.26
10.41
10.23
9.94
9.8
10.16
10.9
11.34
11.43
11.17
11.19
11.6
10.58
11.71
12.1
12.02
11.41
11.19
11.03
10.78
11.99
11.71
12.0
11.57
10.96
11.64
11.9
11.82
12.55
12.54
12.51
11.8
12.12
12.87
12.71
12.19
12.21
12.66
12.12
11.83
11.71
11.53
11.11
11.35
11.3
11.51
11.64
11.38
10.92
11.09
11.93
12.17
12.18
11.2
10.79
12.15
12.61
11.43
11.12
11.63
11.58
10.93
10.91
11.42
10.45
11.26
11.0
11.21
11.01
11.78
11.09
11.07
11.11
11.5
11.39
11.25
10.67
10.02
10.77
10.41
10.42
10.9
10.3
10.39
10.49
11.37
11.1
11.23
12.17
12.49
11.86
12.51
11.06
11.08
10.95
10.31
11.11
11.01
10.83
11.31
11.11
11.35
11.05
10.89
10.84
10.03
10.46
10.03
10.08
10.25
10.92
10.69
11.1
10.55
10.48
10.7
11.04
11.02
11.16
11.03
10.32
10.82
11.76
11.6
11.91
11.15
10.51
10.58
11.42
11.43
11.16
11.66
12.0
11.98
11.52
10.58
10.37
11.36
10.46
10.03
10.73
10.93
9.9
9.09
9.95
9.57
9.57
9.31
8.49
8.7
8.34
8.48
9.22
8.57
9.03
8.47
7.4
8.44
8.47
8.42
8.34
8.82
8.6
8.7
9.69
10.0
10.14
9.72
9.87
8.92
10.05
9.2
8.86
8.49
8.83
8.82
9.3
8.96
9.37
9.22
10.36
10.05
9.23
9.48
10.03
9.41
10.07
9.69
9.75
10.62
10.0
10.43
11.1
11.22
11.27
11.48
11.38
10.41
11.14
11.0
10.89
10.92
11.23
10.87
10.18
10.77
10.03
10.73
10.81
10.43
10.56
10.61
11.34
11.14
11.59
11.72
11.3
11.19
11.06
10.74
11.0
10.89
10.54
10.09
10.31
10.92
10.12
10.96
10.41
10.75
12.13
11.9
11.02
11.54
10.47
10.23
11.01
10.17
9.86
9.62
10.3
10.06
10.0
9.78
9.99
10.89
10.38
10.53
10.24
9.98
10.02
11.04
10.31
10.62
9.62
10.36
11.24
11.42
10.72
10.23
11.05
11.1
11.05
10.03
10.51
10.98
11.32
11.46
11.21
11.89
10.65
10.99
10.75
11.02
10.63
11.11
10.81
10.68
11.37
11.89
12.36
11.66
11.24
11.12
10.64
11.4
11.81
11.82
11.53
10.59
10.3
10.29
11.7
11.92
11.71
10.91
10.48
10.47
12.05
11.18
11.13
10.02
10.4
10.15
9.76
10.22
9.85
10.46
10.88
9.65
9.57
9.14
9.56
10.49
10.19
10.83
10.94
10.74
10.51
10.54
11.3
10.6
11.38
10.93
11.29
11.41
11.32
11.33
10.47
11.55
11.14
11.72
12.59
12.51
12.13
12.73
12.35
12.14
11.37
11.31
11.86
11.92
12.17
12.44
12.07
11.72
11.41
11.72
11.78
12.24
11.88
11.63
11.74
11.47
10.98
12.08
12.42
12.89
12.39
11.94
12.28
12.68
12.5
12.17
11.62
11.55
10.86
10.86
11.77
12.02
11.85
11.66
11.23
12.26
10.93
10.63
11.15
10.99
10.79
10.89
10.66
10.25
10.05
10.09
10.32
9.64
9.81
9.54
9.68
9.57
10.69
10.05
10.37
9.43
9.04
10.1
9.37
9.27
8.8
8.99
9.63
8.75
9.5
8.72
8.89
8.89
9.4
9.08
8.03
8.45
8.73
9.26
8.1
8.76
9.14
9.84
9.73
10.95
10.6
10.06
9.08
9.45
10.07
9.81
9.4
10.66
10.7
10.81
9.64
10.01
9.87
10.15
9.8
9.38
9.94
10.44
10.1
10.01
9.47
9.22
9.4
9.4
9.55
9.44
9.2
8.86
9.34
9.07
9.46
9.54
9.36
9.53
8.68
8.24
8.92
9.39
9.66
9.39
9.39
9.58
9.95
9.64
9.29
9.49
10.19
9.96
9.74
8.99
8.75
9.58
9.8
9.41
9.1
8.54
8.33
9.15
8.7
8.26
8.18
8.05
8.3
8.3
8.99
9.35
8.91
8.99
9.15
9.85
8.62
8.86
9.46
9.45
9.41
9.7
10.02
10.31
9.84
9.38
9.64
9.46
9.22
10.04
9.64
9.9
10.05
11.01
10.54
11.24
10.97
10.96
11.38
10.91
11.01
9.77
9.48
10.37
9.46
10.22
9.26
9.26
9.48
9.91
10.11
10.63
10.74
10.45
9.87
10.01
10.94
10.15
10.68
9.88
10.44
10.76
10.81
10.9
10.64
10.31
9.88
9.82
9.85
10.02
9.82
9.48
9.27
9.1
9.57
10.21
9.81
10.03
8.94
9.33
9.48
8.99
8.85
9.85
9.72
9.6
9.77
8.94
8.79
9.71
9.4
8.86
9.04
10.23
9.89
9.92
9.69
9.87
9.79
8.77
8.61
8.7
7.33
8.69
8.5
8.72
8.54
8.57
8.17
8.07
8.49
9.29
8.43
8.9
9.18
8.65
9.19
8.84
8.77
8.66
8.36
8.17
8.3
8.11
8.45
8.4
8.01
8.92
8.68
9.5
9.61
8.86
9.21
9.69
8.83
8.16
8.44
8.01
8.8
9.24
9.45
9.22
9.85
10.09
9.51
10.34
10.2
9.42
10.05
10.09
9.14
9.91
9.51
8.85
9.07
9.18
8.63
9.54
9.1
8.83
8.6
7.73
7.5
8.12
7.99
8.08
8.28
8.33
8.44
7.87
7.81
8.69
7.62
7.6
7.85
8.41
7.26
7.98
8.47
8.78
9.29
9.68
9.74
9.04
8.47
8.14
9.22
9.03
9.01
8.27
8.22
8.11
9.16
8.36
8.68
8.86
8.88
9.12
8.38
8.86
9.35
8.66
9.41
8.94
8.49
7.72
8.16
8.6
8.03
8.21
7.83
8.25
7.72
8.58
8.08
8.0
8.36
8.39
8.8
8.91
8.0
8.26
7.99
8.56
7.92
8.43
8.14
8.55
8.33
8.07
9.06
8.99
9.04
9.97
10.14
9.34
8.83
9.41
9.86
10.24
9.77
9.56
9.44
9.13
9.39
9.87
9.01
8.53
9.34
9.26
9.6
9.87
9.78
9.58
10.45
9.68
10.05
10.16
10.8
9.19
9.7
9.57
9.43
10.25
10.16
9.61
9.08
10.1
9.9
8.97
9.29
9.54
9.42
9.29
9.49
9.79
9.15
8.96
8.35
9.47
8.72
9.06
9.19
8.92
9.59
9.76
9.4
9.49
9.48
9.4
8.8
9.04
8.42
8.69
8.58
8.84
9.39
9.35
9.19
9.73
9.13
9.6
9.02
8.81
8.8
9.47
8.77
10.09
9.78
9.87
9.58
10.52
9.6
10.06
9.82
9.86
9.68
9.88
9.55
9.33
9.27
9.45
8.88
9.52
10.56
9.68
9.3
9.95
9.34
9.76
9.41
9.06
8.89
9.19
8.87
9.27
8.9
8.38
8.83
9.25
8.71
8.06
7.91
8.83
8.51
9.41
9.11
8.48
7.5
7.72
8.33
7.93
7.8
7.5
7.19
7.3
7.32
7.06
7.22
6.83
6.29
6.63
7.42
8.09
7.51
7.52
7.17
7.62
8.08
7.42
8.18
7.71
7.76
6.68
7.31
6.91
7.7
7.81
8.19
7.84
7.74
7.3
7.3
7.59
7.8
7.59
7.87
8.15
7.95
8.46
8.31
7.8
8.29
8.95
8.78
8.96
8.9
8.54
8.83
9.04
8.95
8.53
7.73
7.8
7.33
8.14
8.22
8.74
9.15
9.18
9.05
8.68
9.67
8.89
8.93
7.93
8.4
8.63
9.01
8.57
8.83
8.74
9.67
8.97
9.51
9.45
9.53
8.51
9.4
8.93
9.47
9.15
7.94
8.9
9.73
10.02
9.98
10.19
10.62
10.56
11.16
11.21
10.52
11.0
10.28
10.59
9.23
8.88
9.53
10.45
9.74
9.32
9.15
9.75
9.71
9.26
8.82
9.15
9.41
9.62
8.71
8.86
8.82
8.96
9.13
8.75
9.35
9.75
9.18
9.52
9.68
9.2
9.16
9.19
8.82
8.65
8.65
8.7
9.18
8.69
9.42
9.55
9.3
8.69
8.86
8.52
8.64
8.27
8.38
8.42
9.1
8.61
9.55
9.24
9.62
10.08
10.85
10.94
10.9
10.91
10.34
10.33
11.1
10.27
11.12
10.78
10.17
10.26
11.1
11.24
10.29
11.21
11.01
10.46
10.04
9.4
10.9
11.04
10.74
11.13
10.84
11.06
11.54
11.41
11.56
11.39
10.87
10.59
10.21
10.65
10.7
11.15
10.83
11.0
10.58
11.02
10.95
10.15
11.92
11.8
11.06
11.3
11.6
11.97
11.73
11.34
11.68
11.01
11.76
11.82
11.82
11.18
11.18
11.27
10.95
11.26
11.46
11.09
11.55
10.97
11.52
11.05
10.56
10.19
11.06
9.74
9.68
10.16
10.2
9.31
9.56
9.16
9.35
9.55
9.9
10.22
10.61
10.95
11.02
11.13
10.61
10.44
10.35
9.26
10.35
10.43
9.09
9.75
9.7
9.79
10.12
9.97
10.37
10.68
10.21
10.55
11.19
10.33
10.72
9.81
10.45
10.86
9.98
10.59
10.77
11.08
10.58
10.75
10.66
10.46
10.68
10.86
11.11
10.51
10.29
10.56
10.15
11.09
10.73
11.24
10.21
9.87
10.16
10.3
10.56
10.35
11.49
10.84
11.25
10.65
10.49
11.28
11.16
10.98
11.21
10.99
10.77
11.24
11.6
11.92
11.97
11.57
11.1
11.28
11.69
12.71
12.56
11.82
12.08
11.71
11.9
11.13
10.92
10.91
11.02
11.64
11.58
12.03
12.23
11.76
11.4
11.55
10.98
10.33
10.45
11.01
10.61
11.08
11.36
10.72
10.63
11.57
11.15
10.92
10.28
10.15
10.1
9.72
10.0
9.33
9.99
9.21
9.43
9.69
9.43
9.51
8.93
9.45
8.88
9.59
9.17
8.7
9.4
8.81
8.31
8.85
8.51
8.47
8.02
7.95
8.11
7.14
7.72
8.6
8.67
8.4
7.82
7.51
7.67
8.52
8.72
9.02
8.77
8.4
8.53
8.95
8.6
8.03
8.42
8.55
9.08
9.06
8.66
8.77
8.57
8.97
8.77
8.62
8.94
8.11
8.04
7.43
8.29
8.38
8.49
7.52
8.28
7.91
7.1
7.5
7.24
8.15
6.78
7.35
7.53
7.75
7.89
9.08
9.13
8.77
8.73
8.94
9.28
9.15
8.85
9.57
8.78
9.25
8.44
9.39
8.38
9.26
8.86
8.89
8.14
7.7
8.86
7.99
7.87
7.99
7.64
8.68
8.11
8.06
8.65
8.69
8.54
8.39
9.07
9.07
9.14
8.75
9.18
8.84
9.0
8.3
8.52
8.77
9.16
8.59
8.92
9.76
9.84
8.55
8.21
7.87
7.89
8.13
8.69
8.49
8.3
8.22
8.05
8.49
8.46
9.07
8.92
9.11
8.86
10.23
9.63
9.75
9.37
9.74
9.37
9.18
8.92
8.76
8.96
9.25
9.39
8.21
9.61
8.68
9.3
9.31
8.15
9.23
9.71
10.23
10.29
9.79
9.79
8.86
10.03
9.82
9.82
9.19
9.37
8.46
8.87
8.74
8.43
9.26
9.34
8.88
10.01
9.78
10.23
9.56
9.08
10.04
10.09
10.55
10.68
10.65
10.97
10.56
9.98
10.57
9.47
9.81
9.53
10.12
10.26
9.23
9.47
9.84
9.49
9.94
9.53
10.47
10.17
10.4
10.82
9.78
9.34
9.62
9.36
9.79
9.76
9.92
9.24
9.16
10.6
9.55
10.22
9.55
10.24
10.01
10.56
10.15
9.42
9.87
10.53
10.44
10.92
10.78
10.5
10.1
11.53
10.82
11.16
10.92
10.59
11.1
10.85
10.69
10.98
10.59
10.0
11.42
11.09
10.99
10.85
11.55
11.42
10.85
10.05
10.28
10.2
10.35
11.57
11.06
10.83
11.41
11.01
11.43
10.86
10.91
11.65
11.65
11.65
11.55
10.94
10.65
11.5
11.26
10.78
10.98
10.88
10.85
9.87
10.31
10.8
9.97
10.02
9.43
10.16
10.62
9.98
10.35
10.44
10.13
10.52
11.57
11.01
10.92
11.56
11.25
11.35
10.8
11.27
11.49
10.96
11.32
10.76
9.94
9.63
9.77
9.59
10.5
10.09
9.44
9.02
9.55
9.22
9.51
9.39
9.02
10.15
9.71
10.07
9.63
9.36
8.18
8.21
8.21
8.61
8.19
8.92
8.57
8.33
7.66
8.66
8.52
7.96
9.15
8.45
7.73
8.23
7.92
7.87
7.71
8.67
7.88
7.98
8.18
8.47
8.12
7.86
8.11
7.57
8.14
9.07
8.58
8.42
8.43
8.37
7.89
8.37
8.82
8.11
7.86
8.3
8.63
8.47
7.95
8.14
8.1
8.05
7.27
8.42
8.85
8.45
8.57
7.41
8.07
7.89
7.93
8.28
8.21
8.02
7.43
7.84
7.48
7.26
7.48
8.03
8.35
8.38
8.85
8.04
7.25
6.97
6.83
6.94
7.03
6.91
7.07
6.21
6.38
7.03
7.14
6.19
6.45
6.77
6.71
6.28
6.7
7.19
7.11
7.34
7.38
7.04
7.17
5.45
6.57
6.38
7.22
7.32
7.17
6.43
5.97
6.82
6.5
6.77
7.01
8.0
7.48
7.06
6.57
7.5
7.38
6.87
7.35
7.05
7.65
9.02
8.42
7.39
8.13
8.7
8.0
8.83
8.08
7.71
7.2
7.72
7.19
7.33
7.68
7.53
6.73
7.26
7.16
7.59
7.44
7.67
7.77
6.85
7.6
6.64
7.39
7.01
7.25
7.0
7.01
7.4
7.43
7.14
7.31
7.25
7.65
7.09
8.05
8.29
7.77
8.36
8.78
8.6
8.46
8.76
8.94
8.86
8.59
8.66
9.31
8.51
9.03
8.21
8.59
9.07
8.63
8.69
8.59
8.71
7.9
7.64
8.22
8.37
8.86
7.96
7.85
7.99
7.62
8.39
8.03
7.35
7.61
7.7
7.24
7.44
8.03
8.33
8.03
7.6
8.14
8.06
8.38
8.26
8.57
8.6
8.72
9.03
8.81
8.63
8.86
9.5
9.15
9.71
9.01
8.87
9.63
9.53
10.25
9.17
10.07
9.37
9.08
8.92
9.05
8.27
9.12
8.31
9.74
10.19
10.43
10.05
9.87
9.96
9.5
10.34
10.09
9.57
9.81
10.46
9.33
9.25
9.28
9.14
9.71
9.14
8.49
8.74
9.2
9.52
9.18
9.12
8.87
8.67
8.84
9.26
9.82
10.25
10.38
10.26
9.14
9.59
9.61
9.98
8.73
8.41
9.04
8.41
8.52
8.22
8.95
9.77
9.03
9.33
9.41
9.27
9.11
8.82
9.69
9.53
9.54
10.07
9.98
9.95
9.29
9.49
8.67
10.87
9.91
10.61
9.77
10.07
9.65
10.32
10.71
10.76
10.25
10.01
10.14
10.29
10.35
10.18
9.73
9.26
9.34
9.33
9.04
8.72
8.85
8.6
8.63
8.73
8.74
9.04
8.7
8.34
9.38
9.31
9.15
9.15
9.13
9.78
10.01
10.07
9.95
8.47
8.5
9.31
9.04
9.49
9.28
9.49
9.88
9.16
9.69
10.02
8.95
8.63
8.4
9.22
9.35
9.64
9.65
9.9
9.58
9.35
8.31
7.96
7.58
7.26
7.95
7.6
7.86
7.27
7.96
7.64
8.24
7.14
7.4
7.07
6.62
6.12
6.63
6.39
6.48
5.65
6.59
5.82
6.76
5.91
6.27
6.41
6.35
6.7
7.5
7.66
7.24
7.23
6.98
7.6
6.72
7.66
7.24
7.57
6.38
6.79
5.89
5.62
6.53
6.59
6.66
6.92
6.74
6.86
7.18
8.13
8.16
7.86
7.57
8.0
7.68
7.29
6.35
6.43
7.41
7.29
7.0
6.58
6.72
7.07
7.31
8.16
6.76
6.83
6.79
7.26
6.78
7.24
6.2
6.82
6.84
6.29
5.94
6.48
5.32
5.86
5.68
5.44
4.57
4.51
5.04
4.58
4.62
5.13
4.67
5.3
5.74
6.51
6.34
6.14
6.95
6.67
6.71
6.69
6.5
6.14
6.6
6.56
6.85
7.48
7.71
7.85
8.19
9.08
8.93
8.57
8.48
8.5
8.41
7.71
7.63
8.12
8.74
8.48
8.85
9.15
8.74
9.69
9.03
9.29
9.04
9.94
9.67
9.2
8.8
9.24
9.68
9.18
9.4
8.77
9.01
9.12
9.25
10.21
10.61
9.33
8.64
7.91
8.28
8.8
9.82
10.4
9.85
10.0
10.62
10.22
9.68
9.24
10.25
9.87
10.96
9.51
9.04
9.17
9.14
8.41
9.49
9.87
10.07
9.42
9.81
9.66
10.38
10.2
10.15
9.87
10.15
10.24
10.9
10.59
9.73
9.49
9.41
9.39
10.0
8.56
8.66
9.76
9.13
9.19
8.92
8.53
9.62
9.41
9.53
9.81
9.76
10.15
10.1
10.75
9.92
9.99
9.97
9.53
9.73
10.13
9.55
9.1
9.41
9.7
9.55
9.72
10.39
10.36
9.77
9.52
9.5
8.99
9.83
9.9
10.63
10.39
10.47
10.63
10.38
10.89
10.05
8.97
9.15
9.6
9.18
10.27
9.84
8.94
10.14
10.6
11.43
11.94
11.84
11.99
10.85
10.98
11.47
11.72
11.1
11.58
11.44
11.6
12.0
11.22
11.26
10.81
9.98
10.56
10.07
10.31
10.25
10.63
10.63
11.7
11.16
10.73
12.08
12.12
11.97
11.61
10.99
11.59
11.54
11.87
11.79
12.11
11.46
11.25
11.18
11.3
9.85
10.94
9.37
10.08
9.61
8.88
10.07
9.55
9.3
9.67
9.38
9.21
10.16
10.73
10.49
11.49
11.84
10.91
10.85
11.23
10.29
10.12
10.01
9.91
10.07
9.21
9.03
9.17
8.44
8.0
8.12
8.06
8.41
9.16
9.25
9.16
10.2
9.76
9.91
9.46
9.75
11.07
11.15
11.23
10.22
10.48
9.62
9.11
9.92
8.62
9.64
9.94
10.26
9.8
10.39
10.48
10.45
11.54
11.2
11.33
11.88
11.4
11.32
11.99
11.62
12.53
12.61
12.31
12.68
14.14
13.69
13.16
13.15
12.78
12.87
12.09
11.8
13.05
12.75
11.83
12.24
13.15
12.52
12.37
12.61
12.59
12.87
12.36
13.26
13.52
14.42
13.73
14.41
14.72
13.25
13.71
13.27
13.57
13.47
14.3
12.96
13.77
13.28
12.63
12.88
12.66
12.63
12.4
11.73
11.94
12.58
11.91
10.92
10.6
11.05
11.31
10.97
11.37
10.56
10.85
11.47
11.66
12.34
12.2
11.74
11.6
11.3
10.84
10.94
11.94
11.36
13.03
13.55
13.18
12.27
11.16
12.25
11.14
11.49
11.13
12.15
11.78
11.26
10.78
11.28
10.81
10.92
11.39
10.62
11.51
12.36
11.4
11.55
11.79
10.91
11.7
12.23
11.2
11.68
11.4
11.96
11.75
11.14
11.95
12.39
12.14
11.54
12.08
12.41
12.08
11.72
11.48
10.89
12.0
11.64
12.0
11.96
11.78
11.66
12.07
12.32
11.59
11.36
11.09
11.59
11.06
10.55
10.66
10.94
10.58
11.03
11.28
11.42
11.69
11.89
11.17
10.9
10.78
10.81
10.39
10.28
11.04
11.15
11.52
11.5
11.49
11.22
10.68
11.35
11.33
11.58
11.67
11.82
11.55
10.8
10.86
11.6
10.17
10.92
10.4
11.36
11.37
10.85
10.7
11.13
11.0
10.64
10.8
11.4
11.67
11.29
11.6
11.23
10.95
10.59
10.26
9.98
10.59
10.17
9.81
10.76
10.37
9.31
9.16
9.45
9.39
9.46
9.08
9.99
9.61
9.69
10.53
10.27
11.07
11.12
10.38
10.71
10.26
10.89
10.72
10.89
11.15
10.93
11.32
10.31
10.56
11.3
11.02
10.71
10.38
10.46
9.85
10.63
10.03
11.03
11.04
10.3
9.49
9.13
9.78
9.02
8.94
8.62
9.21
9.07
8.3
8.57
8.58
9.59
10.23
10.38
10.0
8.75
9.26
9.69
9.37
9.02
9.34
9.37
8.68
8.69
8.59
8.13
8.23
8.64
7.91
8.92
8.93
9.63
9.82
10.06
9.78
10.24
9.45
9.46
9.48
9.56
9.54
9.79
9.29
9.16
8.5
9.1
8.04
8.64
8.59
8.29
7.34
7.71
7.43
8.57
8.62
8.31
7.96
8.94
9.21
8.5
8.55
8.03
8.74
8.89
7.45
8.4
7.14
7.88
8.57
8.73
7.91
8.84
8.23
8.1
8.64
8.4
8.6
8.5
8.99
8.95
8.96
7.57
7.84
8.03
8.94
7.9
7.69
8.09
7.33
8.0
8.19
7.22
6.37
8.25
8.79
8.95
8.68
8.79
9.25
9.43
9.41
8.98
9.18
8.76
8.52
8.73
9.32
9.44
8.77
9.11
8.38
7.58
8.93
8.16
9.12
8.67
8.72
8.82
8.57
9.0
9.04
9.54
8.89
9.43
9.12
8.65
9.13
9.13
8.88
8.73
7.98
8.85
8.16
7.12
7.67
8.35
8.5
8.83
8.38
8.75
8.66
8.13
8.47
9.16
8.23
8.68
9.23
8.87
8.62
8.14
9.15
8.2
8.29
8.03
7.73
7.59
7.69
8.35
7.33
7.14
6.68
7.02
7.0
6.59
7.2
7.44
7.34
7.75
7.39
6.32
6.64
6.84
7.27
7.09
7.87
7.94
8.03
7.96
7.93
7.52
7.77
7.26
6.95
7.66
7.55
7.97
7.16
7.65
7.58
7.73
6.53
7.03
7.11
7.18
7.05
6.45
7.44
7.65
6.92
6.9
6.87
7.59
7.04
6.94
6.59
7.28
7.43
7.7
7.0
7.22
6.91
6.61
6.94
7.24
6.02
7.05
6.38
5.76
6.16
6.44
6.58
6.68
6.89
6.5
6.51
7.02
6.94
6.38
6.45
6.8
6.91
6.62
6.44
6.81
6.85
6.69
7.4
7.55
7.84
6.48
6.52
6.03
5.56
6.34
6.07
7.33
7.03
7.36
7.39
7.36
7.51
7.34
6.83
6.9
6.79
6.58
8.2
7.98
7.8
7.86
7.59
7.39
8.4
8.3
8.82
8.21
8.6
8.28
7.89
7.71
7.72
8.86
7.95
7.85
7.43
7.14
6.8
7.15
7.04
6.79
6.09
5.46
5.41
6.2
7.29
7.1
5.95
6.38
6.25
6.12
5.92
4.94
6.03
5.42
5.21
5.03
5.48
6.62
6.25
6.07
5.85
5.23
6.1
6.03
6.18
5.77
7.24
6.5
5.98
5.31
5.63
5.63
5.21
6.33
6.14
6.11
5.08
5.62
4.77
5.34
5.79
5.55
4.92
5.19
5.12
5.03
5.44
5.32
5.3
5.15
4.9
5.3
5.12
5.36
6.54
5.39
5.41
6.05
6.08
5.71
5.84
4.95
4.23
3.92
4.14
3.93
4.68
4.17
4.43
5.24
4.64
4.93
5.23
5.58
4.06
4.51
4.46
4.22
4.8
4.66
4.83
4.23
4.61
3.62
4.73
4.22
4.27
5.01
4.56
4.62
4.72
4.51
4.19
3.6
4.4
4.25
4.79
4.34
3.94
4.74
4.53
4.45
4.62
5.31
5.01
5.54
5.49
5.3
5.17
5.55
4.77
5.04
5.13
5.48
5.18
4.9
4.62
4.87
4.2
4.89
4.78
4.71
5.31
5.77
5.49
4.74
5.3
5.35
4.97
5.32
4.63
5.31
6.25
5.58
5.3
5.68
5.49
4.85
5.65
5.36
6.24
6.81
6.73
7.1
6.54
6.5
6.64
6.57
6.59
6.41
6.45
6.0
6.36
6.55
7.37
6.96
6.24
6.55
7.63
6.5
6.02
7.14
7.08
6.7
6.18
6.2
5.93
6.28
6.24
5.33
5.14
4.91
5.21
4.66
4.72
5.44
5.31
4.68
5.56
5.92
5.0
5.14
5.52
4.73
5.32
5.78
5.5
5.43
4.83
5.23
5.79
6.39
5.86
5.58
5.26
5.92
5.6
5.38
6.43
5.8
5.91
5.0
5.91
5.49
5.7
6.02
7.15
6.85
7.09
7.08
7.56
7.56
7.55
7.22
6.66
6.88
7.22
6.16
6.42
6.03
6.77
6.8
6.92
7.11
6.84
6.85
6.53
7.01
7.56
8.0
7.96
8.85
7.84
7.9
7.18
6.59
6.8
6.42
6.36
7.21
6.75
6.73
6.19
5.57
6.58
6.93
5.89
6.26
5.15
5.36
4.96
6.3
5.91
5.63
5.62
5.63
5.63
6.76
6.76
6.37
5.55
5.37
4.76
5.41
6.21
6.87
7.16
6.71
7.27
6.96
7.62
6.85
7.5
7.77
6.96
6.82
7.28
6.93
7.19
6.85
6.89
6.6
6.57
6.18
7.57
8.08
8.35
7.42
7.22
7.65
8.33
8.42
8.58
7.88
8.11
8.08
8.43
7.45
7.91
7.86
7.8
7.77
7.12
7.41
7.65
7.75
7.64
7.09
7.5
7.46
7.46
7.61
6.97
7.54
7.61
7.55
7.16
7.22
6.08
5.68
5.55
5.29
5.73
6.15
5.56
6.55
5.12
5.33
6.19
5.67
5.64
6.47
5.55
5.13
5.42
5.36
5.23
5.45
5.03
5.52
5.9
5.09
4.83
5.07
5.99
5.56
5.22
4.55
5.09
4.52
5.06
5.31
3.91
5.7
4.85
4.64
4.49
4.91
4.64
4.16
4.26
4.2
3.79
3.1
4.34
4.06
4.51
4.42
4.98
4.73
5.28
5.06
4.87
5.67
5.63
5.6
5.27
4.92
4.72
4.09
4.67
3.89
4.29
3.4
2.98
3.76
3.51
4.01
3.77
3.91
4.35
4.53
5.2
5.38
4.84
5.51
5.71
5.63
4.99
6.01
5.87
5.37
5.08
4.6
4.99
4.11
4.05
4.71
4.78
5.12
5.28
4.92
5.54
6.14
5.08
4.92
4.7
4.6
5.17
5.16
5.4
5.92
5.64
5.72
5.94
5.95
6.74
6.62
6.2
6.39
6.73
6.81
5.67
6.15
6.53
6.17
6.17
5.86
6.03
6.48
5.69
5.45
5.79
5.04
4.99
4.91
3.89
4.34
4.49
4.62
4.98
5.33
4.94
4.34
5.53
5.25
4.57
4.0
4.34
3.79
3.95
4.46
4.54
5.02
5.26
4.42
4.32
4.73
4.48
4.41
4.53
4.75
4.72
3.62
3.72
4.03
3.14
3.3
3.12
2.85
3.05
2.4
3.22
3.82
3.44
3.52
2.98
4.4
4.82
5.12
4.16
4.56
4.02
3.48
4.36
3.48
4.37
4.44
4.87
4.76
6.37
5.01
5.31
4.6
5.14
5.89
6.08
5.77
5.55
6.94
6.62
6.54
7.03
5.92
6.25
5.93
6.29
5.83
5.22
5.09
4.39
4.99
4.93
4.63
4.53
4.64
5.64
4.55
4.73
5.15
5.22
5.69
5.43
5.76
5.47
5.84
6.42
5.85
5.85
4.85
5.47
5.56
4.6
5.11
4.65
4.85
5.09
4.7
4.65
4.96
3.88
4.83
4.49
4.32
5.93
4.79
5.58
5.45
5.62
6.17
5.3
5.51
5.18
5.73
5.87
6.15
5.58
5.75
6.76
5.74
5.48
6.06
5.8
6.27
5.89
5.91
5.55
5.57
5.3
5.91
5.38
5.54
5.62
5.86
5.11
5.63
6.51
6.08
6.46
6.43
6.52
6.81
7.53
6.45
6.36
6.53
6.79
7.67
7.26
6.84
6.85
7.29
6.93
7.03
7.12
7.21
6.68
8.04
8.33
6.41
6.59
6.69
7.3
6.56
6.36
6.51
7.01
6.45
7.73
6.47
6.33
7.88
7.19
6.54
6.59
6.1
7.39
7.81
6.84
6.1
6.69
6.09
6.55
6.38
6.13
6.95
6.35
6.22
6.15
5.81
6.48
6.23
5.94
5.37
5.12
5.25
5.76
5.11
5.29
5.06
5.23
5.38
5.61
6.43
5.34
5.14
5.48
5.34
5.59
5.75
5.99
5.98
5.6
5.66
6.1
6.23
5.9
6.58
5.42
5.35
5.14
4.64
4.63
5.22
4.75
4.62
5.41
5.29
5.63
5.96
6.23
6.14
6.26
6.1
7.0
7.29
7.59
6.55
6.4
7.94
7.56
6.84
6.25
6.51
6.49
6.1
5.96
6.53
6.31
7.76
7.62
7.53
7.22
6.9
7.52
6.6
7.5
7.13
7.53
7.38
7.84
7.7
8.03
7.21
7.4
7.48
7.79
7.97
7.71
7.1
6.59
8.1
7.83
7.06
7.24
7.72
7.29
6.71
7.74
7.4
7.4
7.92
6.89
7.6
7.49
8.4
7.46
8.13
8.37
7.43
8.26
8.15
7.85
7.74
7.82
8.23
7.98
7.13
7.08
6.9
7.58
7.81
6.87
7.46
7.42
7.18
7.14
6.48
7.26
7.15
6.57
6.44
6.23
7.39
6.51
7.18
7.46
8.24
7.64
7.57
7.56
7.23
6.89
7.52
7.42
7.32
7.19
7.57
8.26
8.16
7.86
7.2
7.92
7.69
7.83
7.6
7.39
7.44
7.8
7.01
6.66
6.36
6.87
7.32
6.2
5.59
5.96
7.14
7.05
7.24
7.28
7.3
6.49
6.5
6.86
7.13
6.49
7.52
7.23
8.03
8.15
8.09
7.94
7.44
7.86
8.43
8.45
9.1
8.02
7.65
8.8
8.77
8.5
8.57
8.13
7.8
7.94
7.7
7.83
8.01
8.57
8.0
8.21
7.56
8.08
7.72
7.37
8.07
7.44
7.46
7.56
8.58
7.36
7.85
8.1
7.47
7.55
6.82
7.12
7.46
6.34
7.39
7.41
7.11
7.06
6.95
6.13
6.86
6.48
6.17
5.38
5.95
6.44
5.97
4.8
4.5
5.41
5.99
5.69
5.64
6.0
5.29
6.5
6.18
5.74
5.94
6.07
6.33
5.97
6.28
6.34
6.46
7.1
7.13
7.04
6.59
6.65
5.52
5.78
5.78
6.46
6.95
6.56
6.35
7.24
6.21
6.42
6.44
6.82
6.68
6.54
6.67
6.4
6.11
6.32
5.85
6.48
6.3
6.48
5.93
6.76
7.57
7.84
7.16
7.17
7.05
7.29
6.88
6.62
6.26
5.75
6.3
6.26
6.33
7.16
5.74
5.85
6.3
5.91
6.28
6.84
7.43
7.04
7.19
6.63
6.57
6.93
5.97
6.76
6.61
7.22
6.9
6.3
6.99
7.47
7.91
7.98
8.5
8.18
8.27
7.95
7.8
8.02
7.53
7.33
7.82
8.32
8.42
7.58
7.37
7.27
7.74
7.16
7.36
7.97
8.37
7.93
9.53
9.59
9.4
9.22
9.18
9.53
9.55
8.52
9.31
9.25
11.06
10.48
9.93
9.87
10.17
9.91
10.54
9.61
9.96
9.96
9.95
8.92
9.51
9.68
8.23
8.09
8.21
8.99
8.17
8.05
7.94
7.55
7.1
7.81
7.99
8.71
8.78
8.54
9.42
8.83
8.91
9.26
8.39
7.49
7.98
7.63
7.73
8.72
8.74
9.16
8.81
7.91
8.7
8.47
7.97
7.77
8.06
8.68
8.48
8.1
9.33
8.56
9.05
8.82
8.41
8.15
8.63
8.17
8.57
8.06
7.89
9.48
8.72
8.22
7.51
8.55
8.96
8.85
9.42
9.47
8.93
9.33
10.01
10.39
10.27
10.42
9.88
10.24
9.8
10.13
10.36
9.13
9.45
9.47
9.36
9.68
9.44
9.12
10.35
10.95
10.39
9.71
10.34
10.63
10.02
10.04
9.06
9.53
9.05
8.62
8.45
8.13
9.16
9.2
9.71
8.99
9.02
9.31
9.68
9.09
10.44
10.31
10.54
9.98
10.42
10.62
10.64
10.78
10.28
10.43
10.06
9.86
8.86
9.06
9.41
8.71
8.91
9.39
9.97
10.54
10.68
10.18
9.84
9.96
9.99
10.83
10.64
10.35
10.88
10.43
11.04
10.42
10.48
10.8
10.45
10.22
10.6
10.41
10.27
11.11
10.56
10.78
10.28
10.69
10.41
10.7
10.7
10.84
10.53
10.77
10.09
11.0
10.13
10.23
10.45
10.64
9.87
10.14
9.54
9.51
9.87
10.06
10.56
10.89
11.04
11.9
11.48
11.98
10.85
10.97
11.69
11.24
10.56
10.56
11.16
10.78
11.12
10.84
11.67
11.15
10.83
10.57
10.66
11.13
11.1
11.06
11.04
11.08
11.47
11.68
11.24
11.97
11.34
11.55
11.15
10.93
11.23
10.56
11.36
11.26
11.05
11.72
11.22
12.43
12.59
12.17
12.24
11.21
11.84
11.37
12.04
11.31
11.06
11.35
10.35
10.69
11.53
11.14
11.64
10.96
10.88
11.05
10.48
10.86
11.02
10.08
10.56
9.85
9.86
9.66
10.16
11.36
11.1
11.73
11.14
11.62
11.56
11.91
12.67
12.22
12.81
13.31
13.24
13.23
14.12
13.29
12.55
13.3
12.98
12.62
13.57
13.58
13.81
13.9
14.17
13.09
13.22
12.71
13.58
13.49
14.0
14.62
14.2
13.75
14.09
13.84
14.39
14.65
14.69
13.25
13.29
13.2
13.83
14.48
15.36
14.56
14.38
14.28
14.5
14.15
14.02
13.67
13.91
13.23
13.3
13.36
13.38
13.92
12.9
12.87
13.21
13.21
13.03
13.64
13.09
12.21
13.4
12.88
13.53
13.39
13.67
14.74
14.04
14.53
13.99
13.97
14.19
13.79
14.03
13.61
13.22
12.87
12.76
12.41
12.4
13.43
13.93
14.11
13.09
12.66
13.39
13.53
14.8
13.52
13.43
13.6
13.7
12.87
14.38
13.6
13.47
14.03
13.6
13.71
14.01
13.06
13.57
13.77
13.84
14.01
13.74
13.95
12.84
13.47
14.26
14.58
14.59
14.21
13.41
12.97
14.05
14.17
14.07
14.24
13.54
14.31
14.54
15.01
15.18
14.72
14.7
14.93
15.51
15.55
16.14
15.66
14.77
15.65
15.5
15.39
15.01
15.63
15.4
14.97
14.86
14.93
14.73
15.83
14.8
14.74
14.98
15.23
15.62
15.61
15.0
15.77
15.91
16.14
15.84
16.49
16.59
17.06
16.88
16.39
17.44
16.69
15.67
16.79
16.84
17.48
17.88
18.22
17.83
17.58
17.4
17.87
17.85
17.17
17.08
17.0
16.37
16.05
15.94
16.58
16.16
16.24
16.37
15.94
15.81
15.62
15.26
14.98
16.08
15.71
16.15
15.34
14.78
15.75
14.89
15.63
15.26
15.9
16.21
15.73
15.98
15.71
15.72
16.25
16.44
17.54
17.2
16.81
17.06
16.84
16.59
16.79
17.05
17.19
17.24
17.76
17.01
16.57
16.69
16.11
16.74
16.71
16.62
16.23
16.25
16.55
16.64
16.12
16.5
16.68
16.31
16.7
16.68
16.76
15.94
15.5
14.89
15.34
15.56
15.39
16.23
15.93
15.59
15.51
15.84
16.44
16.3
16.69
17.65
17.14
16.89
16.38
16.22
16.48
16.85
16.64
16.51
15.74
16.96
16.83
17.01
17.68
17.09
17.09
17.36
17.35
15.99
16.89
17.04
17.27
16.35
15.57
16.8
16.58
16.94
17.26
17.29
17.36
17.06
17.43
17.25
17.61
17.05
17.22
17.26
16.8
16.96
16.5
16.99
17.24
17.72
17.13
16.96
16.38
16.35
16.9
16.66
16.55
16.8
16.25
16.04
16.28
15.99
15.91
15.8
15.52
15.18
15.39
14.97
15.22
14.97
15.39
16.11
17.05
16.36
15.71
16.57
15.83
15.81
16.22
15.91
16.17
15.08
15.69
16.19
16.49
16.02
16.05
15.67
15.17
15.84
16.7
16.91
16.15
15.82
16.69
16.15
17.05
16.43
16.32
16.78
16.4
16.64
16.62
16.44
16.31
16.79
16.34
16.19
16.02
15.78
16.2
16.46
16.0
15.88
15.79
15.92
16.09
15.56
15.74
15.92
16.42
17.27
17.26
17.03
17.93
17.44
17.53
17.31
16.67
16.93
16.58
16.44
16.72
16.88
16.17
16.04
16.18
17.24
16.6
16.84
16.82
16.73
16.57
17.44
17.29
17.3
17.13
16.35
17.4
17.17
16.82
17.17
16.58
16.46
16.49
16.8
16.08
16.36
16.4
16.67
16.04
16.57
15.25
15.7
15.45
15.83
15.04
15.04
15.29
16.23
15.68
15.66
15.13
15.44
16.2
15.74
16.02
15.59
15.38
15.42
15.84
14.37
14.55
15.56
15.43
15.68
14.91
15.11
15.01
15.72
15.27
15.58
15.5
15.96
15.62
15.34
15.75
15.5
15.51
15.15
14.68
14.95
15.03
15.14
14.2
14.37
14.22
14.17
13.77
13.9
14.13
14.52
13.96
13.26
13.96
13.56
13.78
14.11
13.93
13.61
13.91
13.9
13.36
13.93
13.86
13.36
12.75
13.18
13.95
14.28
13.94
14.26
13.98
13.59
13.02
13.43
14.19
14.35
13.96
14.42
14.86
14.6
14.68
14.49
13.76
14.43
15.02
14.85
14.0
14.36
13.62
13.8
13.9
14.48
14.43
15.25
14.67
14.36
14.87
15.46
15.06
15.4
15.35
14.97
15.08
14.84
14.68
15.02
15.09
14.91
14.97
15.45
15.94
15.9
15.5
17.0
16.9
17.14
16.6
15.96
15.56
16.3
15.82
15.87
15.54
15.66
15.23
15.95
15.46
16.45
16.9
17.08
17.12
16.67
16.6
16.67
15.87
15.26
16.66
16.95
16.44
16.94
16.5
16.3
16.08
17.78
17.35
17.42
16.84
16.1
16.99
17.19
16.03
16.62
17.47
16.94
16.86
16.89
16.43
17.21
16.16
15.75
15.9
15.98
15.81
16.27
16.44
17.33
17.42
17.28
16.7
17.11
17.42
16.69
16.58
16.82
16.74
15.91
16.12
16.03
16.39
15.88
16.13
16.17
16.29
16.3
16.28
16.95
17.2
16.8
17.03
17.56
17.45
17.16
17.1
16.21
16.87
17.6
17.1
16.63
17.1
16.5
16.96
16.89
16.6
15.99
15.63
15.55
16.11
16.56
17.04
17.3
17.65
16.97
16.87
16.59
16.78
16.6
17.43
16.12
16.05
16.1
16.34
16.69
16.31
16.05
16.3
15.85
16.83
15.87
16.2
16.14
16.49
16.72
16.66
17.25
17.29
16.58
15.84
17.41
16.65
17.64
17.57
17.62
17.2
17.3
17.14
17.43
17.22
17.3
17.86
17.2
17.54
17.02
16.62
16.0
15.12
14.83
15.37
15.57
15.34
15.88
15.5
15.2
14.45
13.81
14.78
14.35
14.54
14.29
15.06
15.12
15.61
16.02
16.2
15.87
15.73
15.51
15.19
14.98
14.95
15.05
15.19
15.78
14.85
15.17
14.4
15.56
14.91
15.04
15.4
14.77
14.71
14.46
14.77
14.67
15.21
14.56
14.98
14.76
15.79
15.85
15.66
15.92
14.62
13.93
14.71
14.69
14.54
14.62
14.41
15.15
16.49
16.08
15.45
16.7
16.28
16.98
16.53
15.64
15.55
15.65
15.86
15.48
15.88
16.74
16.52
15.93
16.21
15.64
16.45
16.07
16.58
16.34
16.57
16.89
16.21
16.31
16.19
16.13
16.06
16.95
16.71
16.43
17.35
16.83
17.48
17.32
17.77
17.33
17.11
16.1
15.91
15.26
15.82
15.43
15.25
15.33
15.4
15.31
15.89
14.48
15.54
14.63
15.13
14.27
15.1
15.05
15.08
14.02
14.39
14.48
13.93
14.12
13.55
14.11
13.66
14.34
14.67
15.62
15.07
14.84
15.08
14.99
14.78
14.9
15.55
14.89
14.43
13.98
13.74
13.7
14.54
15.0
15.42
15.39
14.46
14.87
14.3
14.14
13.95
13.99
14.17
14.19
14.24
14.36
14.42
14.29
14.65
14.15
14.13
14.85
14.05
13.59
13.72
13.41
13.89
13.99
13.4
13.53
13.84
13.44
12.86
13.68
12.9
13.35
12.95
12.81
12.27
12.34
12.17
12.79
12.66
12.83
12.15
11.66
12.35
12.32
12.75
12.66
12.16
13.54
12.4
12.51
12.49
13.18
12.96
14.03
14.21
13.62
14.3
14.21
13.82
13.83
14.72
14.25
14.09
13.81
14.35
14.7
14.64
14.32
15.33
15.11
14.91
15.09
15.19
14.3
14.39
14.48
15.51
15.62
14.96
14.98
14.35
14.3
14.92
14.58
14.84
14.72
14.32
14.13
14.38
15.02
14.76
14.71
14.81
15.14
14.61
15.38
14.79
15.57
15.4
15.31
15.32
15.33
14.74
14.45
15.56
14.92
15.37
15.37
14.66
14.47
14.36
14.02
14.44
13.76
13.66
13.78
13.48
14.19
13.31
13.92
12.85
13.15
13.31
13.24
12.35
13.78
12.86
12.65
12.72
13.44
14.14
13.66
13.5
13.7
13.9
13.9
13.49
13.71
13.74
13.15
13.66
14.36
13.85
14.05
13.06
13.76
13.81
13.85
14.1
13.65
13.68
13.54
12.9
13.33
13.79
13.0
13.69
13.2
13.67
13.26
13.23
13.93
13.86
13.58
12.63
12.71
12.57
12.0
12.69
12.03
11.48
11.45
10.9
11.24
11.19
11.86
12.93
12.45
12.56
11.78
12.56
11.95
12.35
12.9
13.18
12.84
12.69
13.22
12.22
12.36
13.11
12.78
12.33
12.05
11.96
12.24
12.35
12.28
12.35
11.61
11.02
12.19
12.57
12.42
12.51
12.15
12.52
12.34
12.15
12.05
12.06
12.8
12.67
13.15
12.1
12.56
12.42
12.22
11.91
12.08
11.94
11.7
12.17
12.07
11.83
12.37
11.95
12.41
12.84
12.37
12.4
12.34
12.6
12.17
11.9
11.62
11.57
11.75
11.46
11.76
11.92
12.43
13.73
12.85
12.91
13.8
12.89
13.43
12.89
12.23
13.16
13.89
13.38
14.24
13.09
13.49
13.82
13.12
12.82
13.03
11.51
12.3
12.56
12.24
12.53
13.22
12.47
12.57
11.57
11.4
12.1
11.01
12.05
12.27
12.39
13.33
12.98
13.42
13.49
13.38
13.56
14.19
13.69
14.09
14.19
13.9
13.03
12.8
12.15
11.95
12.6
13.38
12.64
13.15
12.14
12.29
12.64
12.25
12.45
12.23
11.66
12.16
12.57
12.23
12.75
12.28
12.35
13.02
13.74
14.19
13.81
12.44
13.51
12.89
13.58
13.02
14.43
13.96
13.86
13.7
13.47
13.53
13.61
13.64
13.29
13.09
13.43
13.18
13.27
13.25
12.57
13.56
13.72
14.0
14.11
14.54
14.57
15.06
14.38
13.96
13.67
13.82
13.6
14.67
14.56
14.57
14.08
14.21
14.22
14.06
13.87
12.85
12.71
13.08
13.55
13.51
13.52
13.79
14.05
14.63
13.98
13.79
13.33
13.11
13.9
13.46
14.24
14.08
13.38
12.91
13.65
14.62
14.55
14.4
15.53
14.28
14.12
14.64
14.68
14.4
14.24
15.29
14.66
15.13
15.46
14.79
14.78
14.95
15.41
15.81
15.45
15.87
15.69
15.57
15.41
15.61
15.57
15.09
15.94
16.29
15.26
14.49
14.67
15.15
15.65
15.59
14.59
14.48
14.87
15.3
15.22
15.59
16.27
17.32
16.07
16.29
16.27
16.04
16.38
15.48
16.6
15.41
15.26
14.83
15.07
15.38
15.17
15.79
15.72
15.97
16.31
15.45
16.23
15.11
15.62
15.67
15.87
15.34
15.23
15.66
15.25
14.91
15.17
15.11
15.1
15.97
15.82
15.97
15.41
15.49
16.22
16.14
15.45
16.28
16.12
15.86
16.65
17.15
17.72
17.3
17.6
17.36
17.06
17.24
17.3
17.46
17.24
17.59
17.83
17.02
16.87
17.03
17.24
16.34
16.57
16.34
15.95
17.25
16.87
16.95
16.15
16.27
15.97
16.29
16.61
16.07
15.91
15.94
15.35
16.35
15.22
15.73
15.39
15.62
15.54
15.3
15.57
15.33
15.0
15.52
15.63
15.64
15.89
16.06
16.22
16.64
16.08
16.5
16.86
15.97
17.13
16.65
15.94
15.54
16.19
16.56
15.96
16.99
16.02
15.9
16.24
16.68
16.33
16.36
16.89
16.98
17.33
16.93
16.87
16.75
16.77
16.17
15.68
15.54
16.1
15.69
16.44
15.69
16.09
15.7
14.74
14.82
15.53
16.19
15.91
15.21
16.12
16.03
16.25
15.81
16.08
15.54
14.79
15.2
14.97
15.54
15.31
15.76
15.73
15.44
14.62
14.95
15.0
15.43
14.72
15.63
16.12
16.25
14.89
16.06
15.53
15.17
14.76
15.78
16.42
16.41
15.64
15.51
15.48
16.42
16.42
16.44
16.03
15.79
15.64
15.54
15.76
15.92
15.94
15.93
15.27
15.16
16.23
15.6
15.32
14.78
15.7
16.04
15.22
14.93
15.55
15.62
15.29
15.82
15.43
15.5
15.82
16.14
16.22
15.86
16.34
16.47
17.1
17.08
16.55
16.5
16.42
16.68
16.78
16.42
16.41
16.29
16.85
17.14
16.12
15.61
15.56
16.4
15.32
16.71
16.39
15.87
15.44
15.96
15.68
15.9
15.77
15.98
16.43
16.02
15.94
15.99
16.58
17.25
17.28
18.23
17.96
17.11
17.29
17.84
18.59
17.64
17.31
16.61
16.79
16.78
16.42
16.81
16.61
16.24
17.49
16.77
16.11
16.44
16.29
16.54
16.29
17.17
16.61
15.69
15.54
15.17
15.78
15.57
15.97
16.63
16.14
16.89
15.85
16.01
15.55
15.04
14.36
14.98
14.55
14.61
14.7
14.55
14.07
14.43
14.49
14.76
15.68
14.56
15.03
15.16
15.93
15.31
15.22
15.08
16.1
16.21
15.61
16.32
15.36
15.7
14.78
14.93
15.22
14.86
14.84
16.29
15.11
14.9
15.08
14.52
14.67
14.91
14.58
14.38
14.33
14.36
13.82
14.05
14.54
13.82
15.43
15.63
14.82
14.62
14.99
14.96
15.29
15.24
15.84
15.56
15.91
16.26
15.72
15.0
15.78
15.84
15.74
15.49
15.03
15.67
16.08
15.78
15.27
15.19
14.77
14.36
15.29
15.44
15.33
15.6
14.59
15.92
15.69
15.16
14.95
14.73
14.96
15.31
15.62
15.41
15.19
15.44
15.04
15.26
15.88
15.83
15.09
15.42
14.82
15.29
14.72
15.06
15.43
15.57
15.47
15.5
15.62
14.89
15.54
15.88
15.6
15.09
15.74
16.32
14.94
15.28
14.06
14.76
16.04
16.23
16.47
16.3
15.44
15.8
15.31
15.45
15.54
15.26
15.51
15.12
15.87
15.6
15.53
15.79
15.73
16.02
16.31
15.94
15.82
16.37
15.77
16.0
15.97
16.0
16.12
15.78
15.65
14.81
15.2
15.27
15.64
15.84
14.77
14.93
14.24
14.77
14.56
14.61
14.49
14.75
15.99
14.82
14.65
15.22
15.54
15.59
15.06
14.74
14.98
15.26
14.8
14.37
14.84
13.9
14.71
13.99
14.45
13.74
13.45
14.56
14.45
14.02
14.38
14.37
14.44
14.27
14.48
14.18
14.08
14.06
13.78
13.25
13.2
13.55
12.82
13.78
14.03
13.64
13.65
13.84
12.01
13.37
13.21
14.12
13.86
14.59
14.93
14.53
15.09
15.6
15.54
15.57
15.07
15.04
15.25
14.22
14.47
13.76
13.03
13.49
13.62
13.43
13.89
14.95
14.62
13.62
14.36
13.66
13.72
13.76
13.91
13.39
13.53
13.02
13.57
13.07
12.66
13.19
11.4
12.49
12.1
12.0
13.18
12.1
12.09
12.8
12.57
13.13
12.39
11.88
12.34
12.51
12.17
12.52
12.28
11.96
12.33
11.84
11.88
12.48
12.47
12.22
12.44
11.65
11.97
11.65
12.44
12.19
12.02
12.09
12.43
12.84
12.05
12.5
12.74
13.62
12.66
12.59
13.68
12.82
13.96
14.18
14.7
14.16
13.53
13.63
13.94
13.57
13.21
13.74
13.28
12.39
13.65
13.13
12.43
12.93
13.18
12.73
12.8
12.54
13.35
12.28
12.25
12.24
12.5
12.55
12.4
12.73
12.55
13.0
13.14
13.48
13.8
12.9
12.91
13.03
13.18
13.96
13.36
12.67
13.3
12.81
13.29
13.29
13.14
13.91
13.85
13.73
13.24
13.11
13.08
12.91
12.42
12.38
12.58
12.51
12.47
11.93
11.88
11.99
11.52
10.86
12.78
12.83
11.87
13.68
13.9
12.94
12.95
13.52
12.57
12.45
12.79
12.74
13.69
13.89
12.99
13.89
13.03
12.03
13.58
12.77
12.92
13.06
12.61
13.0
12.52
12.66
13.09
12.6
11.45
11.94
12.12
12.15
12.02
11.94
12.67
12.3
11.81
11.45
12.04
11.99
11.72
11.56
11.34
11.29
11.4
11.7
11.46
12.03
12.03
11.55
12.47
12.31
11.44
11.17
11.37
12.17
11.21
10.95
10.88
11.17
11.65
11.81
12.17
11.82
12.66
12.37
12.22
12.92
12.92
12.71
13.22
14.14
13.98
13.71
13.27
13.03
13.09
12.96
12.91
13.16
13.99
13.9
14.35
13.73
14.68
14.85
14.15
14.49
13.68
13.84
13.72
13.83
13.83
13.89
13.77
13.68
13.9
14.07
14.09
14.11
14.9
15.56
15.28
14.31
14.54
13.93
14.04
13.8
14.57
13.84
13.9
13.98
13.84
13.89
14.56
14.21
14.0
13.93
14.37
14.32
14.14
14.46
13.89
13.77
14.2
14.37
14.52
14.97
14.56
14.78
14.79
15.98
15.13
14.77
15.1
15.42
15.43
15.45
15.39
14.87
15.55
15.4
15.3
15.33
15.47
15.98
15.3
14.98
14.68
14.64
14.24
13.49
13.52
13.8
15.08
15.19
15.39
15.35
14.94
15.87
15.24
15.42
14.61
15.14
14.66
15.23
15.17
15.23
14.71
14.63
13.95
13.85
15.03
14.64
14.39
14.85
14.55
14.49
14.02
13.79
13.9
13.66
13.59
15.06
14.59
14.55
14.81
14.55
14.41
13.9
14.96
14.72
14.37
14.65
15.17
15.04
15.27
14.86
14.85
14.16
15.07
14.57
14.97
15.17
14.82
14.97
14.38
14.78
14.53
13.62
14.3
15.29
15.02
14.94
14.81
14.91
14.84
14.83
14.41
14.01
13.86
13.91
13.34
14.0
14.35
14.73
14.62
15.46
15.16
14.0
14.65
15.15
15.11
15.48
15.11
14.77
14.77
14.26
15.53
14.6
14.91
15.18
15.02
14.76
14.72
15.42
15.08
14.87
15.21
15.49
15.52
15.35
15.01
15.57
15.5
15.03
15.45
16.17
15.42
15.33
15.02
15.55
15.62
15.38
15.56
14.65
14.86
15.12
15.62
15.55
15.64
16.51
16.43
16.41
16.33
15.53
15.82
15.82
16.34
16.18
15.66
16.01
16.33
15.34
15.71
15.4
14.91
14.83
14.5
15.05
15.59
15.57
16.14
15.79
15.97
15.96
15.93
15.45
15.4
15.52
15.67
15.49
15.52
15.9
15.44
14.71
14.12
14.62
15.35
15.11
15.32
14.71
15.68
14.82
14.82
14.83
14.7
14.35
14.28
14.51
14.6
15.19
14.96
14.25
14.95
14.16
14.65
14.52
14.26
14.49
14.13
14.54
14.26
14.31
13.79
13.95
13.42
14.42
14.96
14.68
15.36
15.84
15.26
16.07
14.96
15.14
15.17
14.77
13.7
14.27
15.82
15.27
14.86
14.66
13.98
14.95
15.39
15.35
14.82
15.03
15.06
15.38
14.73
14.32
15.5
15.7
14.93
15.37
15.0
15.05
14.55
13.89
14.27
14.26
14.87
14.71
14.09
14.08
14.13
14.01
14.08
14.93
14.37
14.47
13.64
13.58
13.09
13.16
13.29
13.22
13.56
12.55
12.78
13.2
13.26
13.69
13.34
13.48
13.16
13.11
12.98
13.17
13.23
13.6
14.56
14.68
14.47
14.07
14.12
13.94
14.55
13.41
13.41
13.28
13.95
14.54
13.28
12.94
13.42
13.55
13.16
13.28
13.55
13.21
12.69
13.47
12.41
12.74
13.4
12.36
12.64
13.03
12.33
13.05
13.07
12.99
12.27
12.48
12.65
12.9
12.73
12.78
12.45
12.9
12.74
12.15
12.65
12.84
12.67
13.19
12.64
12.64
12.96
13.03
12.53
12.11
12.3
11.94
12.58
12.77
12.59
11.87
12.47
11.67
11.84
11.98
12.6
12.66
13.23
12.49
13.04
12.18
12.56
13.33
13.48
13.25
12.82
13.17
12.69
13.15
13.76
13.02
12.71
12.38
12.45
11.71
11.65
11.4
12.09
12.0
12.38
11.19
12.5
12.11
12.68
12.15
12.93
12.44
12.26
12.63
13.01
12.7
12.85
12.38
12.5
12.53
11.96
12.55
11.9
12.2
12.34
11.62
11.39
11.19
11.18
11.66
12.23
12.79
12.47
12.93
12.35
13.01
13.23
12.6
13.32
11.95
11.98
12.62
12.45
12.81
12.14
13.25
12.46
12.45
12.82
13.32
12.77
13.45
12.95
12.86
13.06
12.15
12.47
12.42
11.32
13.04
13.3
13.01
13.6
13.03
13.33
13.5
13.66
13.23
13.23
12.94
13.12
13.67
13.31
13.06
13.83
13.62
14.02
13.62
13.74
14.21
14.06
13.67
13.89
12.78
12.51
12.4
12.36
11.95
12.9
12.79
12.62
12.24
12.55
12.53
11.98
13.56
12.19
12.42
12.94
13.27
12.75
12.95
13.13
13.0
13.83
14.18
13.15
12.9
13.83
13.66
13.55
13.77
13.24
13.76
13.41
12.9
13.12
13.1
13.08
12.57
13.37
12.98
12.89
12.52
13.36
12.86
12.83
12.54
12.22
12.73
12.26
12.9
12.74
13.02
12.43
12.96
14.04
12.97
12.57
13.02
13.47
12.61
12.56
12.92
12.8
12.71
11.85
12.12
12.63
12.65
13.19
13.3
13.22
12.39
12.74
12.8
13.03
12.82
13.55
13.21
13.83
13.41
13.56
13.67
14.27
13.84
14.79
14.17
14.66
14.25
14.06
14.01
14.12
14.88
14.45
14.39
14.53
14.98
14.0
13.73
14.24
14.27
14.0
13.75
13.56
13.98
13.66
13.95
14.48
14.16
14.23
13.44
14.26
14.13
14.23
14.43
14.09
14.5
14.98
14.74
14.51
14.71
14.84
14.0
12.61
13.78
13.32
12.34
12.88
13.1
13.19
12.94
12.96
13.14
13.46
14.2
13.51
13.07
14.14
14.05
14.37
14.17
14.7
15.21
15.53
14.62
14.92
15.51
16.14
15.5
15.68
16.54
16.71
17.88
17.81
17.73
16.65
16.95
15.88
16.09
16.48
17.03
16.47
16.74
16.48
16.82
16.84
16.57
15.89
16.36
15.41
16.68
16.53
16.66
16.43
15.95
16.19
15.93
16.26
16.05
15.59
14.96
15.06
15.14
15.49
15.7
16.2
15.93
15.45
15.27
15.51
15.16
16.81
16.56
15.76
15.63
15.99
15.71
15.69
15.3
15.44
15.3
15.66
15.05
15.64
15.63
15.53
15.49
15.98
15.69
15.0
14.91
14.96
14.51
14.93
15.01
15.34
15.25
14.84
14.78
14.44
13.72
14.16
13.89
13.86
13.95
14.22
14.24
14.59
15.08
15.4
14.6
13.82
14.58
15.24
15.25
15.4
14.84
14.3
14.58
15.55
15.37
14.97
16.06
15.98
15.84
16.15
15.15
15.16
15.26
14.9
14.62
15.12
15.17
15.5
15.83
14.45
14.75
15.44
14.45
14.09
14.91
14.59
14.85
15.5
15.3
15.27
15.35
14.55
15.29
15.55
15.96
15.13
14.65
15.19
14.57
14.76
14.3
14.56
14.52
14.4
13.54
14.27
15.16
14.27
14.44
15.25
14.83
15.19
15.44
15.04
14.94
14.85
14.62
14.89
14.17
15.18
14.86
14.6
15.28
15.32
15.95
15.44
16.26
16.26
15.92
16.42
16.47
16.53
16.18
15.98
15.64
15.26
16.3
16.42
16.33
17.02
16.23
17.43
17.64
16.64
16.55
16.74
16.93
16.67
16.44
17.42
17.42
16.04
16.28
16.61
16.58
15.31
15.57
16.04
15.61
16.58
16.53
16.06
15.7
16.24
15.59
15.04
16.0
15.76
15.28
15.36
14.88
13.88
14.51
14.76
14.38
15.13
15.51
15.5
14.37
14.62
14.26
15.04
14.97
14.27
14.87
14.77
13.72
14.14
14.39
14.21
14.37
14.53
14.87
14.5
14.16
14.19
14.03
13.94
13.8
13.62
14.45
14.54
13.9
14.46
14.02
13.8
13.83
13.88
14.04
14.04
14.09
13.57
13.65
14.26
14.13
13.95
14.34
13.57
12.81
13.42
13.0
13.59
13.66
13.88
14.03
14.42
13.75
12.87
13.71
14.3
13.84
14.82
13.44
14.04
13.76
14.01
13.99
14.76
13.98
13.55
13.39
13.69
12.76
13.52
13.58
13.88
14.22
13.62
13.36
13.48
13.34
12.71
13.14
13.53
13.67
14.28
12.42
13.23
13.22
13.3
13.16
14.07
13.09
13.12
12.78
13.0
13.32
13.14
12.81
12.25
12.5
12.07
11.56
11.5
12.37
12.39
12.51
11.99
11.85
12.72
12.37
12.7
12.87
13.24
12.54
12.31
12.38
11.64
11.4
12.18
11.15
11.93
12.38
11.78
11.97
11.85
11.66
12.22
12.1
11.97
12.7
12.77
13.55
12.76
12.41
12.86
12.98
12.88
13.49
12.53
12.28
13.25
12.45
13.5
12.47
13.12
13.05
12.75
12.68
13.5
12.95
12.41
12.49
12.79
12.9
13.57
13.2
14.19
13.82
13.78
13.63
13.36
13.19
12.99
13.1
12.1
12.7
12.58
13.06
13.61
12.87
12.66
11.74
11.82
11.22
11.58
11.92
12.15
12.64
12.87
12.58
12.58
11.94
11.94
11.98
12.3
13.43
12.86
12.65
12.05
12.26
11.87
11.75
11.31
11.85
11.97
12.59
11.64
11.43
11.9
11.81
12.6
12.4
12.35
12.85
11.91
12.34
12.0
12.71
13.08
13.06
12.21
12.81
12.57
12.58
13.17
13.39
13.17
13.17
13.92
13.21
13.49
13.99
12.75
14.29
13.55
13.93
13.38
13.25
13.91
12.92
12.38
12.22
12.09
11.84
12.36
12.02
12.39
11.62
12.63
12.48
12.4
12.29
12.25
12.74
12.58
12.71
12.68
12.59
13.09
12.74
12.91
13.58
13.47
13.07
13.09
12.82
12.06
12.46
12.6
13.27
12.69
13.18
12.34
12.05
11.13
11.46
11.48
11.66
11.7
11.17
12.1
13.02
13.43
13.66
13.35
13.83
13.77
13.84
13.98
14.46
14.46
13.0
12.95
13.65
13.41
13.4
13.32
13.33
13.91
12.92
12.82
13.27
13.28
14.56
13.92
13.72
12.81
11.84
11.88
12.06
12.16
11.47
11.77
12.93
11.98
11.7
12.39
12.14
11.9
12.88
13.55
13.13
13.36
12.75
12.94
12.95
12.75
12.8
12.58
12.59
12.77
14.26
13.47
12.51
12.65
13.22
13.43
13.65
13.12
13.41
14.16
13.83
14.1
13.82
13.52
13.92
13.55
14.83
14.42
14.38
14.68
15.19
14.74
15.18
14.69
13.71
15.2
14.39
14.49
14.14
14.02
13.85
15.01
14.58
13.83
13.28
14.82
15.49
15.0
15.29
15.0
15.09
15.08
14.96
14.73
14.69
14.56
14.43
14.44
14.48
14.15
14.32
14.89
14.64
14.37
14.51
15.86
15.2
16.19
15.49
16.0
15.77
15.63
14.98
16.0
15.88
15.09
14.81
15.37
14.84
15.37
14.68
14.44
14.12
14.64
14.37
14.27
13.79
14.35
14.65
14.44
14.83
15.19
14.68
14.32
13.65
13.44
14.12
13.82
14.21
14.25
14.31
15.11
15.14
14.72
13.73
14.14
15.4
15.32
15.4
15.49
16.22
15.72
15.57
16.01
15.41
16.97
15.56
15.83
15.92
16.16
15.36
15.68
15.88
16.17
15.68
16.25
15.79
15.75
15.81
15.53
15.5
16.06
16.39
16.18
14.92
15.56
15.54
15.67
15.3
15.1
15.1
15.18
15.87
14.65
15.07
16.06
15.5
15.23
15.48
15.66
15.49
15.59
15.35
14.96
14.63
14.7
15.03
15.34
14.59
14.74
14.63
15.16
15.16
15.87
15.9
15.38
16.61
15.65
16.09
15.84
15.05
15.58
15.27
14.94
15.11
14.55
14.69
14.2
14.98
14.45
14.61
14.46
14.38
14.77
15.12
14.88
14.74
15.11
14.74
14.73
14.83
15.61
13.96
14.26
14.31
15.03
14.38
15.43
15.07
15.6
15.73
15.94
15.74
15.59
15.94
16.07
15.83
15.79
15.4
15.63
15.21
16.19
15.99
15.1
15.14
15.59
15.13
15.17
15.61
15.3
15.31
15.44
15.42
16.05
16.38
16.25
16.26
15.83
15.92
15.93
14.74
14.79
14.53
15.23
15.96
16.47
16.22
16.55
15.98
16.22
16.43
16.54
16.58
16.08
16.15
15.92
16.14
15.64
16.75
16.45
16.25
15.8
15.92
16.25
16.0
16.47
15.76
16.41
16.97
16.42
16.62
16.64
16.39
17.31
16.55
16.74
17.01
16.78
16.82
16.84
17.01
17.07
16.91
17.28
16.4
17.81
17.6
17.47
17.43
17.09
17.77
17.7
17.67
17.7
16.86
17.08
16.69
17.26
16.71
16.79
16.18
16.71
16.14
16.85
17.9
17.81
16.82
16.53
16.3
17.48
17.01
16.57
16.47
16.29
15.89
16.48
16.28
16.44
16.45
16.97
17.28
16.51
16.92
17.88
18.0
17.66
17.78
17.65
17.64
18.04
17.04
16.8
16.48
16.6
16.3
16.55
16.75
16.25
15.96
16.01
16.19
15.55
16.6
15.78
15.31
15.64
14.92
14.6
15.08
14.26
14.68
14.97
14.65
15.64
15.1
14.43
15.2
14.87
15.09
14.98
15.59
14.67
14.37
14.16
14.87
14.86
14.56
14.91
15.3
14.72
16.04
15.66
14.8
14.09
14.16
14.97
14.35
14.65
13.75
13.87
13.89
14.32
14.25
13.95
13.9
13.55
13.09
12.89
13.53
13.02
12.43
13.53
12.33
12.76
12.38
12.66
12.68
12.02
12.33
12.6
13.62
14.07
13.54
13.18
12.87
13.12
13.79
13.93
13.22
14.55
14.37
13.19
13.12
13.31
14.9
14.21
13.93
13.8
13.61
14.52
14.08
14.61
14.86
14.01
14.63
14.6
14.65
13.98
14.99
14.94
14.9
14.61
14.78
14.37
15.2
14.5
14.44
14.69
15.02
14.25
14.5
14.96
14.17
14.39
15.17
15.05
14.75
15.8
15.34
14.78
14.94
14.83
14.76
15.24
15.82
15.21
14.38
14.73
14.11
14.74
14.58
14.65
14.84
14.58
14.3
15.52
14.38
14.38
13.65
14.23
15.34
15.31
15.15
14.72
14.85
15.18
15.43
15.73
15.38
15.55
15.57
15.23
16.25
15.68
15.64
16.07
16.28
16.18
16.63
16.66
15.96
15.56
15.74
16.0
16.33
15.59
15.2
16.35
16.21
16.38
16.11
15.48
15.51
15.2
15.69
15.35
15.2
14.16
14.88
15.23
16.19
16.04
16.14
15.86
15.16
15.42
15.9
16.27
15.62
16.36
16.28
17.16
17.25
17.1
18.0
17.52
17.15
17.79
17.21
16.84
17.04
17.59
17.48
17.99
18.48
18.72
18.7
19.27
18.64
17.3
17.0
16.8
17.06
16.75
17.09
16.79
16.96
17.22
16.31
16.17
14.95
15.91
15.5
15.95
16.7
16.44
16.04
15.62
15.39
15.62
16.15
16.49
16.51
16.62
16.43
16.22
15.37
15.59
15.69
15.64
16.04
16.2
16.24
15.75
15.39
15.2
14.55
14.42
13.44
14.5
15.06
14.89
14.46
13.78
14.03
14.12
13.78
14.12
13.66
12.93
13.76
13.99
13.34
13.55
13.36
13.54
13.23
13.3
14.14
13.0
13.32
12.4
12.23
11.43
11.6
11.53
10.49
10.98
11.88
11.87
12.27
12.27
12.59
11.11
12.44
11.91
11.52
11.05
10.7
10.03
10.78
10.84
10.38
9.63
8.91
10.37
10.11
9.81
9.9
10.25
9.88
10.15
10.5
10.82
11.44
10.66
10.02
9.75
9.78
10.06
10.96
11.28
11.09
11.21
11.09
10.34
10.99
10.67
10.98
9.96
9.15
10.19
10.07
9.67
9.94
10.24
9.86
9.76
9.22
10.67
9.69
9.1
9.48
8.22
9.17
9.08
8.51
7.97
9.27
9.16
10.28
9.85
9.15
9.6
9.39
9.51
9.33
9.26
9.48
9.36
9.4
9.21
9.33
9.46
9.58
9.34
10.31
9.98
10.69
10.03
10.25
9.66
9.94
9.51
9.59
9.41
9.46
9.15
8.74
9.43
9.68
9.11
9.46
9.29
9.67
9.72
9.74
9.05
9.29
9.13
8.85
9.9
10.76
10.14
10.72
11.37
11.06
11.15
11.12
11.16
10.95
10.87
10.14
10.45
10.58
10.4
10.41
10.16
10.03
9.96
10.43
9.32
9.57
9.76
9.6
9.6
9.18
9.27
9.97
10.25
10.17
10.54
10.01
10.7
10.3
11.07
10.76
10.8
10.67
10.51
10.78
9.76
10.58
9.93
10.41
9.78
11.11
10.13
10.34
11.06
10.81
11.49
11.57
11.22
11.11
11.83
11.08
11.35
10.47
10.54
10.61
10.97
11.0
10.83
10.29
10.39
11.38
10.96
10.18
10.42
10.98
9.04
9.82
10.61
9.53
9.43
10.05
9.39
9.58
9.07
8.87
7.21
8.21
8.18
8.56
8.86
8.57
8.9
8.54
9.96
10.28
9.94
9.35
10.36
10.42
9.59
9.62
9.62
10.33
10.66
9.81
9.55
9.17
9.19
9.15
9.73
9.8
9.38
9.33
8.57
9.68
9.31
8.9
9.57
9.65
10.13
10.22
10.64
10.16
9.94
10.43
9.61
9.7
9.59
10.44
9.52
9.87
9.94
9.27
9.67
9.65
9.93
9.41
9.09
8.96
8.45
9.21
8.82
8.71
9.31
8.6
8.03
8.4
9.06
8.76
8.49
8.97
8.67
9.42
8.77
8.24
8.87
7.87
8.45
8.78
8.91
8.8
8.68
9.09
8.29
8.4
8.69
8.87
8.94
8.83
9.43
8.68
9.27
9.04
9.32
9.33
8.89
9.53
9.04
8.96
10.24
9.72
9.31
9.84
10.06
9.75
10.04
9.88
9.9
10.16
9.75
10.07
10.02
9.55
9.21
9.22
10.45
10.57
9.89
10.15
9.41
9.14
9.11
9.09
8.96
9.49
9.02
9.42
9.73
9.69
9.36
9.09
9.13
9.34
9.01
8.95
9.17
9.39
9.46
9.63
9.6
9.76
9.74
9.06
9.01
9.29
9.29
9.31
10.05
9.08
8.97
8.71
9.0
9.57
9.59
10.03
10.57
9.79
9.95
9.5
10.19
9.84
9.31
9.35
10.28
9.93
10.14
9.33
9.29
9.67
9.58
9.33
8.95
9.6
9.38
8.76
9.32
9.13
9.2
9.72
9.45
9.49
8.4
8.98
8.87
9.11
9.49
9.34
9.4
9.39
9.3
8.81
9.78
9.27
9.5
9.12
9.13
9.73
9.49
9.65
9.21
9.13
9.6
9.84
9.62
9.54
9.33
8.64
9.98
10.4
9.38
9.98
10.3
9.75
10.43
10.68
10.68
9.57
9.59
10.18
9.46
10.2
10.61
11.18
10.81
11.37
11.24
10.5
10.8
11.09
10.73
10.84
10.67
10.2
11.01
10.95
10.84
11.55
11.17
11.78
11.51
10.63
12.11
11.49
12.31
11.03
11.0
10.6
10.52
10.5
10.21
9.77
9.38
9.78
10.22
10.07
9.62
9.67
9.56
9.81
10.29
9.8
9.95
10.15
9.34
9.41
9.51
9.34
8.66
9.76
9.04
9.29
8.86
8.89
8.98
9.79
9.39
10.54
9.46
9.25
9.77
8.94
9.67
9.78
10.48
9.38
9.66
9.6
9.67
9.23
8.93
8.56
8.91
9.12
9.27
10.33
10.05
10.04
10.5
10.25
10.22
9.52
10.13
9.6
10.14
9.85
9.97
9.95
10.29
9.79
9.2
9.36
9.73
9.45
10.52
9.75
8.35
9.45
9.43
9.31
9.53
9.26
9.64
9.6
9.96
10.8
9.31
9.78
10.52
10.83
11.15
11.67
11.01
10.58
10.62
11.21
10.31
11.39
10.95
10.45
10.45
10.77
12.08
11.42
12.37
12.58
12.91
12.78
12.05
12.0
11.72
10.78
10.82
10.73
10.44
11.14
11.19
11.24
11.34
11.75
11.22
11.11
10.75
10.63
10.3
10.68
11.18
10.92
10.82
9.72
9.9
9.9
9.44
10.87
11.16
10.53
10.53
11.39
11.51
11.12
11.3
10.98
10.15
10.61
10.8
10.55
10.3
10.41
11.33
11.47
10.03
11.05
10.74
10.57
10.89
10.37
10.81
10.75
11.7
10.58
10.61
10.83
10.86
10.97
10.51
11.64
11.33
11.44
11.66
11.91
11.39
10.99
11.42
12.4
11.6
11.37
12.12
10.93
11.75
10.94
11.55
11.3
11.23
11.81
11.08
10.7
10.7
10.96
11.13
10.36
10.54
10.12
9.49
9.27
9.49
9.51
9.57
9.4
9.78
9.43
9.2
9.23
9.26
9.63
9.48
9.18
9.28
9.5
10.32
9.5
9.74
9.68
9.47
9.9
10.36
9.38
9.79
10.33
9.96
9.78
10.27
10.11
9.7
10.26
10.0
10.44
9.89
9.49
9.42
10.05
11.05
10.19
9.71
10.16
9.79
10.89
10.71
10.23
10.01
10.27
10.18
10.36
10.35
11.09
11.7
11.37
11.05
12.12
11.6
12.33
12.34
12.1
12.17
12.41
12.82
13.42
12.72
12.73
12.09
11.65
12.85
12.78
11.51
11.53
11.73
11.98
12.52
12.92
12.95
13.02
12.99
12.02
12.87
12.61
12.0
12.28
12.72
12.39
11.82
11.27
11.62
12.59
11.5
11.66
11.65
11.83
11.44
11.61
11.61
11.46
11.61
11.05
10.94
11.26
12.16
12.52
12.53
12.55
12.2
11.63
11.84
12.02
11.99
12.3
12.22
11.63
10.92
10.74
10.62
11.04
11.45
10.85
11.02
10.09
9.62
10.64
10.89
11.16
11.85
10.74
10.94
10.91
10.83
11.62
11.5
11.39
10.86
11.89
12.55
11.86
12.02
11.37
11.76
11.53
10.77
11.76
11.15
11.3
11.92
11.29
11.6
11.07
10.52
10.27
10.93
10.93
11.11
11.01
10.82
11.56
10.52
11.19
10.79
10.91
11.09
10.53
9.83
9.62
10.38
11.22
10.04
11.21
10.52
10.5
10.14
10.88
11.32
10.32
11.27
11.34
10.88
10.73
10.64
10.51
10.81
11.17
10.41
11.56
11.0
10.76
11.13
11.03
10.42
10.77
10.19
11.05
10.91
10.68
10.61
10.1
9.45
10.16
9.55
9.75
10.88
10.19
9.16
9.02
9.16
9.4
9.25
9.9
9.54
10.02
9.48
10.71
10.97
10.82
10.94
10.33
10.45
11.2
10.42
9.83
9.18
10.34
11.1
10.75
10.09
10.21
9.51
9.24
9.33
9.22
9.35
10.15
10.04
10.48
10.14
10.98
10.68
10.8
11.46
10.77
11.05
11.2
11.26
11.2
10.69
10.06
9.98
9.53
10.99
10.62
10.73
11.18
10.61
11.04
11.2
11.72
10.55
10.73
10.18
9.81
10.87
11.2
10.81
10.27
10.45
8.99
10.03
10.97
9.93
8.97
9.89
8.78
8.44
8.24
9.41
9.68
9.84
10.15
10.5
9.6
9.36
9.44
9.34
9.74
9.86
10.7
10.52
11.05
9.66
9.0
9.07
9.11
9.23
9.16
10.51
9.8
9.52
8.82
9.33
9.47
9.75
9.41
9.55
9.28
8.95
9.54
9.23
9.89
9.55
8.57
8.99
9.12
9.64
10.68
10.02
10.17
10.7
10.01
9.44
9.61
9.64
9.63
9.53
9.27
9.58
9.71
9.64
10.0
9.84
10.11
9.5
9.96
9.5
9.84
9.25
9.46
9.89
9.88
10.71
10.06
9.96
9.57
9.8
9.55
9.83
9.66
9.14
9.11
9.16
8.99
9.23
9.7
9.14
9.72
8.98
8.86
9.23
9.67
8.75
8.71
8.74
9.71
10.05
9.38
9.78
9.99
9.02
8.73
8.62
8.63
9.02
8.64
7.99
9.38
8.66
9.05
8.96
8.64
9.17
8.65
8.1
8.26
7.73
8.76
9.01
8.85
9.54
10.45
9.46
9.72
10.22
9.78
9.72
9.48
10.54
9.43
10.18
10.26
10.78
11.05
10.53
10.86
10.87
10.85
10.95
10.42
10.77
10.81
10.68
10.59
11.44
11.28
10.9
10.18
10.99
10.52
10.23
10.41
9.99
10.42
9.15
9.04
8.96
9.52
9.5
10.73
10.54
9.98
9.52
9.26
9.99
10.02
9.66
9.85
9.92
10.3
10.29
9.67
9.94
10.23
10.15
10.08
10.71
10.21
10.13
9.63
10.12
10.46
11.49
11.19
10.19
11.23
10.82
10.85
10.87
10.86
10.71
11.16
10.75
11.93
12.31
12.06
11.46
11.16
11.73
12.2
12.22
13.03
12.68
12.06
12.05
11.9
11.83
11.84
12.39
12.64
11.68
11.52
10.73
10.69
10.87
11.46
10.28
11.45
11.83
11.73
11.66
11.32
11.76
11.34
11.56
11.93
13.02
12.82
12.81
12.08
12.3
12.76
12.93
13.28
12.89
12.03
12.83
13.26
13.19
12.28
13.03
12.04
12.77
13.49
13.47
12.64
13.05
13.79
14.54
13.54
13.4
14.12
14.28
13.99
13.27
13.36
13.74
13.85
14.12
14.03
14.33
13.74
13.7
13.91
14.13
14.43
14.24
13.74
12.6
12.96
13.37
12.9
13.25
12.71
13.36
12.44
12.67
13.49
14.0
14.29
14.12
13.59
13.2
13.11
14.29
12.67
12.77
12.99
12.95
13.38
12.38
12.12
13.42
13.79
12.34
12.62
12.61
13.47
13.59
13.25
13.16
12.51
13.28
12.99
13.52
13.32
12.59
12.89
13.2
12.64
12.08
12.04
11.78
11.48
12.18
11.61
11.88
12.28
12.12
12.24
12.66
11.62
12.86
12.58
12.33
12.43
11.88
12.6
11.97
11.74
11.83
12.18
12.88
11.56
11.56
11.95
11.14
11.19
11.56
11.26
10.78
10.27
10.37
10.79
10.29
10.05
11.04
11.48
10.76
10.97
11.32
11.21
10.88
10.58
10.95
10.5
10.1
10.4
10.66
11.25
11.28
11.46
11.72
11.46
10.41
10.6
11.04
11.12
10.89
10.88
10.9
10.64
10.38
10.68
11.08
10.59
10.28
10.3
10.07
10.32
10.63
11.89
11.62
11.08
11.46
11.28
11.3
11.12
11.28
10.1
10.9
11.13
11.26
10.92
10.61
10.57
11.33
10.65
10.62
10.69
10.56
10.66
10.32
11.33
11.5
11.44
11.03
10.88
11.41
11.15
11.22
10.86
10.49
10.71
10.48
9.81
11.2
11.9
10.88
11.2
11.8
12.53
10.54
10.3
10.5
11.16
11.48
11.19
11.16
11.07
11.08
11.17
11.24
10.65
10.07
10.87
10.52
10.49
10.23
9.28
9.96
11.09
11.39
10.86
11.82
10.9
10.6
10.14
10.36
11.21
11.24
11.54
11.01
10.89
10.89
10.58
10.26
10.78
11.06
11.17
10.93
11.24
11.72
11.92
12.92
11.81
11.79
11.3
10.97
11.04
11.13
11.01
11.01
10.54
11.47
11.25
11.81
11.68
11.31
10.07
11.31
11.09
11.05
10.62
10.65
10.49
11.63
2.8
1.31
0.47
0.21
1.07
0.36
0.29
0.62
0.73
0.59
0.97
0.89
0.92
0.83
0.88
0.8
1.04
0.67
0.75
1.58
1.95
2.38
2.21
2.86
2.7
2.05
1.12
2.48
1.2
1.58
1.79
1.52
1.79
2.05
1.3
1.76
1.68
1.75
1.68
0.91
0.8
0.39
0.76
2.07
1.61
1.29
1.79
1.67
1.14
1.95
0.5
1.38
1.73
0.88
1.75
2.03
1.3
2.0
2.13
1.38
1.05
1.22
1.42
1.79
2.14
1.88
1.1
1.14
1.71
0.55
0.59
0.1
0.46
1.41
0.96
0.81
0.93
0.98
0.26
0.46
1.07
1.62
1.39
1.22
1.23
1.2
0.84
1.27
1.04
0.21
1.73
0.88
0.48
0.2
0.86
0.65
0.89
0.83
0.99
1.67
2.25
1.7
1.63
1.11
1.41
0.36
0.68
0.6
1.34
1.19
0.35
1.12
0.31
1.53
1.2
0.47
0.62
0.45
1.65
0.72
2.26
1.86
1.58
1.32
0.84
1.7
2.15
1.31
1.45
1.33
2.25
1.67
2.09
2.27
1.93
2.6
3.45
2.9
0.51
1.35
1.72
1.02
0.86
1.62
1.53
1.01
0.91
1.77
1.71
1.56
3.19
2.02
3.04
3.42
4.03
4.42
4.14
4.84
3.97
4.22
3.69
3.09
3.54
2.6
2.74
2.45
3.34
4.14
3.95
4.13
3.51
3.17
3.53
3.75
2.52
2.49
3.25
3.44
2.92
3.19
3.3
2.91
2.92
3.45
2.64
2.69
2.99
2.44
3.08
2.92
3.08
3.42
3.45
3.26
3.49
3.09
2.96
3.57
2.84
2.03
1.73
2.12
1.98
2.25
3.05
2.68
2.03
1.42
2.24
1.59
1.68
1.7
1.82
1.86
1.28
1.73
1.74
0.95
0.94
1.68
1.89
1.22
1.93
3.28
3.87
3.23
1.91
2.19
1.63
2.78
2.99
2.84
3.16
2.95
2.34
3.01
1.95
2.58
2.45
3.59
2.94
3.6
2.78
2.43
2.48
2.72
2.47
3.01
2.45
1.17
1.73
2.73
3.67
2.63
2.84
2.9
3.03
3.39
3.29
3.59
3.58
3.94
4.95
3.98
4.26
3.84
3.4
2.62
3.75
4.4
4.03
3.49
3.17
3.91
3.62
3.06
3.64
2.84
2.67
2.79
2.79
3.31
3.64
4.25
4.11
4.74
4.56
4.99
4.19
4.84
5.43
5.15
4.56
4.61
5.82
4.89
5.11
5.16
5.72
6.02
5.9
6.46
6.53
6.85
6.93
6.53
6.39
5.99
6.71
6.82
5.77
5.63
6.21
6.23
5.85
7.22
6.1
7.38
6.51
7.28
6.54
6.27
5.47
4.81
5.26
4.97
5.43
4.98
4.85
5.22
5.45
5.8
6.54
6.33
5.63
5.83
5.83
6.37
6.02
5.72
6.91
5.77
5.65
6.07
5.31
4.55
5.35
4.61
5.99
5.46
5.36
5.62
5.01
6.2
6.2
6.15
6.23
6.25
6.5
6.93
5.65
6.13
6.69
6.36
5.21
5.24
5.46
5.29
6.09
4.99
5.09
4.83
4.62
4.6
4.7
4.64
5.51
5.95
4.97
5.43
5.44
6.01
5.48
5.63
5.11
4.62
4.5
4.45
4.05
4.48
4.63
4.36
3.94
4.48
4.42
4.49
4.98
4.81
3.92
5.12
5.2
4.37
5.56
4.63
4.61
3.91
3.51
4.26
3.89
4.34
4.29
4.41
3.96
3.86
3.25
3.44
3.42
3.94
3.52
2.96
3.95
4.17
4.31
3.64
3.37
4.52
5.14
4.24
3.92
4.44
3.85
3.46
3.85
4.29
3.85
3.78
3.58
3.77
3.7
4.02
4.75
4.8
4.36
4.81
5.11
5.52
6.41
5.7
5.14
5.71
5.57
5.79
5.57
5.92
5.46
5.24
5.39
6.21
6.16
5.64
6.25
5.97
6.15
6.18
6.37
5.75
5.44
5.2
6.34
5.05
4.82
4.75
4.5
4.82
5.3
5.35
6.11
6.66
6.79
6.47
7.12
6.59
6.1
7.42
6.56
6.66
6.1
5.98
5.72
5.81
6.44
5.83
6.18
6.18
6.39
6.59
6.47
5.59
4.28
4.92
3.48
4.4
4.44
4.31
3.88
4.62
4.05
3.57
4.0
4.43
5.42
4.79
5.32
5.15
4.96
5.04
4.45
5.37
5.37
4.74
5.48
5.66
5.98
5.29
5.62
4.3
4.54
4.62
4.08
4.59
4.22
3.83
4.9
4.35
4.34
4.96
4.35
3.91
4.14
4.35
3.68
3.85
2.96
3.9
3.63
3.96
3.14
3.94
4.29
4.25
4.45
5.11
3.93
4.69
3.7
4.19
4.28
4.08
4.77
3.97
4.66
5.4
5.25
5.21
5.26
4.83
5.25
5.64
5.63
5.8
6.69
6.86
6.91
6.59
6.86
7.62
6.17
7.01
6.0
6.18
5.95
5.77
5.35
5.48
5.6
5.16
4.92
5.12
5.95
5.77
5.7
4.82
5.66
6.13
6.3
6.07
6.25
7.14
6.21
6.42
6.93
6.42
6.4
5.79
5.86
5.4
5.73
5.87
5.73
4.99
5.16
5.11
4.18
5.82
5.11
5.19
4.43
4.19
4.12
4.89
6.02
5.78
5.36
4.42
4.99
4.5
5.02
3.64
4.58
3.96
4.86
4.98
5.3
5.75
4.91
3.96
5.32
5.27
5.07
4.45
5.34
5.6
5.62
5.91
5.39
5.08
5.13
4.96
4.29
4.08
3.66
3.09
3.41
4.57
4.16
4.63
3.68
3.77
3.5
3.51
3.11
3.58
4.98
4.53
4.33
3.79
3.8
4.57
4.58
4.78
5.06
4.3
3.32
4.67
4.23
4.38
4.16
4.84
4.19
4.11
4.32
4.0
4.28
4.55
3.74
3.53
4.55
4.47
4.76
5.4
5.0
5.62
5.29
5.32
6.55
5.47
5.79
5.96
6.44
5.94
6.56
6.12
6.04
5.92
5.55
6.13
4.91
4.61
4.04
4.36
4.7
4.13
4.69
4.03
4.05
5.15
4.83
4.82
5.99
5.05
5.69
4.95
4.93
6.13
6.41
6.39
6.56
7.37
7.84
6.69
6.9
6.75
6.37
5.89
5.59
6.22
6.22
6.61
5.26
5.39
5.75
5.38
6.24
6.5
5.3
6.42
5.18
4.87
4.63
5.41
5.37
4.9
5.26
5.03
5.0
4.65
5.16
5.84
5.93
5.89
5.89
5.18
4.77
5.89
5.67
5.42
5.22
5.86
6.51
6.44
6.23
6.04
5.89
6.42
5.9
5.88
6.95
6.97
6.97
7.43
6.23
6.12
7.54
6.86
7.07
6.67
7.58
8.44
8.2
8.02
7.84
7.76
8.78
8.22
8.02
7.2
7.1
6.58
6.72
6.63
6.46
7.18
6.76
6.85
6.75
6.67
7.16
7.3
7.73
6.6
7.25
8.39
7.93
8.78
8.2
8.6
8.2
8.16
7.01
7.79
7.39
8.38
7.64
7.49
7.75
7.86
7.67
7.99
7.53
7.77
7.16
7.18
8.3
8.24
8.25
7.78
7.77
8.48
7.46
8.59
8.8
8.84
8.89
8.5
7.48
7.48
6.58
5.98
6.0
5.76
6.59
6.57
6.44
6.04
6.25
6.37
6.69
7.09
6.83
7.35
7.4
8.08
7.15
7.42
6.86
6.39
6.05
6.41
4.54
6.15
5.76
5.69
5.61
7.47
5.61
6.44
6.35
5.78
5.55
5.75
6.19
4.8
4.82
3.77
2.99
2.71
3.34
3.09
3.68
3.31
3.35
2.96
2.67
2.67
3.29
3.8
3.58
3.69
3.59
3.39
3.25
3.84
3.72
3.78
4.14
3.98
3.82
3.87
4.32
4.23
4.82
3.21
3.06
4.15
3.9
3.95
3.18
4.22
3.59
4.27
3.86
3.99
3.39
3.48
3.29
3.63
4.17
3.49
4.12
3.08
2.64
2.7
2.58
3.59
3.6
2.87
3.23
2.22
3.02
2.84
3.22
3.23
3.19
3.2
3.42
3.69
3.29
3.91
2.81
3.25
3.18
2.83
3.51
3.29
3.48
2.94
3.15
3.29
3.15
2.78
2.81
3.47
3.64
3.23
2.78
2.98
3.09
3.6
2.86
2.76
3.08
2.27
3.23
2.62
2.71
1.97
2.1
2.36
2.65
3.63
3.75
2.89
3.01
2.92
3.34
3.82
5.21
5.02
3.86
4.09
2.82
2.95
3.91
2.75
2.61
3.92
2.6
3.4
3.04
3.39
3.08
2.66
2.89
2.74
3.3
2.54
2.64
2.89
3.19
2.44
2.8
2.58
2.24
1.43
2.27
2.49
2.15
1.56
1.79
2.06
2.03
2.14
2.14
2.02
1.72
2.53
2.23
2.23
1.96
1.92
3.17
3.72
3.23
3.33
3.29
3.56
2.62
2.71
2.23
2.3
3.49
3.32
4.29
3.54
3.39
3.44
3.0
3.4
2.57
3.34
4.37
3.7
3.42
3.88
2.57
2.58
2.27
1.94
1.62
0.94
1.6
2.31
2.57
2.83
2.25
2.38
2.79
2.66
2.94
2.76
2.99
2.41
2.8
2.75
2.63
2.69
2.65
2.95
2.67
3.14
2.65
3.52
2.77
2.56
2.8
3.1
2.56
2.67
2.82
2.47
2.13
2.91
2.84
2.81
3.37
2.49
3.0
3.47
3.64
3.47
4.38
4.0
3.68
3.66
3.34
2.41
2.35
2.0
1.69
2.6
2.69
3.05
2.74
3.22
3.58
3.47
3.76
2.68
2.34
3.25
3.59
3.8
3.64
3.62
3.11
3.6
4.41
4.02
4.98
3.37
3.49
2.54
3.02
3.42
3.68
3.22
3.45
4.25
3.37
2.66
3.89
4.34
4.53
3.97
4.71
4.26
4.37
4.01
3.85
5.04
5.08
5.34
5.41
5.08
4.4
5.43
4.78
4.75
4.64
4.59
4.8
4.67
4.95
4.33
3.96
4.91
4.26
3.26
3.53
3.63
3.63
3.83
3.91
3.26
5.41
4.44
4.42
4.22
4.58
4.11
4.92
4.92
5.25
5.0
5.9
5.72
4.21
4.5
4.49
4.49
4.99
4.99
5.11
4.95
3.93
3.77
4.09
4.68
5.42
4.83
4.8
4.52
4.42
4.68
5.15
4.89
5.2
5.89
6.6
6.64
5.66
5.46
5.54
4.95
5.25
5.19
4.85
3.99
3.74
2.85
3.76
3.41
2.75
2.9
3.35
3.12
3.72
3.52
3.03
2.99
2.69
3.07
3.33
3.16
3.18
3.75
3.43
4.6
4.06
3.64
3.93
4.05
3.87
3.96
4.04
3.02
4.09
3.47
3.82
3.55
3.41
4.1
3.75
2.78
2.95
2.5
2.33
2.69
1.89
1.56
2.36
2.53
2.33
2.13
2.4
1.99
2.3
1.51
2.33
1.85
2.03
1.39
3.12
3.18
3.13
3.58
3.14
3.25
4.22
4.5
3.87
4.14
3.34
2.98
2.44
2.6
3.5
4.06
4.02
3.74
3.82
4.48
3.65
3.43
4.5
4.51
3.69
4.13
3.6
2.93
3.84
3.11
3.9
4.56
4.69
4.5
4.2
4.13
3.55
4.15
4.25
3.55
3.92
3.62
3.43
4.33
4.52
4.23
4.64
4.73
5.08
4.88
5.04
4.63
4.47
4.74
5.39
4.94
3.98
4.49
4.68
3.97
4.18
4.16
4.66
4.89
3.74
3.99
4.1
3.88
3.63
3.81
4.37
4.05
4.06
5.64
4.83
4.99
5.59
4.87
5.22
4.99
5.13
5.7
5.19
4.6
5.77
5.09
4.89
5.14
5.38
5.52
5.14
5.64
6.08
5.14
5.91
5.74
5.54
5.56
6.14
6.83
6.72
6.48
7.27
7.03
7.87
7.54
7.92
7.51
7.03
7.2
6.75
6.6
7.21
7.62
8.47
7.51
7.01
7.12
6.74
8.1
8.76
8.38
8.03
8.79
7.55
7.41
7.02
8.07
7.45
6.43
7.26
7.49
7.73
9.14
7.05
7.97
7.66
7.1
6.77
7.94
7.4
7.83
7.51
6.98
7.03
6.98
6.16
6.68
7.5
6.83
6.13
6.16
6.44
7.48
7.67
8.0
8.41
8.53
8.03
7.0
7.33
7.38
6.7
7.37
6.41
6.8
6.95
6.99
6.75
7.9
6.4
6.17
5.62
6.65
6.54
6.99
7.05
7.09
6.94
6.03
6.05
6.13
6.14
5.77
5.76
4.95
5.74
4.96
4.77
5.12
5.12
4.93
5.05
4.68
4.59
4.24
4.12
4.03
4.35
4.11
3.66
3.89
3.56
3.44
2.93
3.41
3.58
3.34
3.91
4.11
4.39
4.67
4.32
4.45
3.41
3.91
4.12
4.68
4.27
4.44
4.91
4.71
4.24
4.5
4.8
4.53
4.04
4.34
4.53
4.18
4.25
4.67
4.98
5.03
4.99
4.57
5.24
4.55
5.61
5.08
4.1
5.22
3.88
4.6
4.92
5.46
6.55
5.4
6.07
5.82
5.61
6.16
6.35
6.12
7.41
7.06
6.03
6.19
6.63
6.78
6.06
7.05
6.48
7.15
7.59
6.66
7.03
7.21
5.2
6.17
5.78
6.6
6.27
6.92
6.26
5.87
6.71
6.31
5.68
5.1
4.87
4.99
4.68
5.06
5.16
4.78
4.75
4.72
4.49
4.01
4.33
3.23
4.28
4.81
3.96
4.5
3.81
3.82
3.81
4.02
4.45
4.02
4.48
3.8
4.68
4.28
4.59
4.45
4.13
4.02
4.81
4.73
4.09
3.95
3.45
3.47
3.49
2.86
3.38
2.25
2.76
3.22
3.31
2.79
3.15
1.66
2.53
2.44
3.16
2.39
2.82
3.3
3.17
3.04
3.73
3.81
4.14
3.05
2.84
3.3
4.47
3.84
3.35
4.4
4.24
3.42
3.94
3.79
3.38
2.63
3.04
3.81
2.75
3.57
2.53
2.99
2.89
2.45
2.97
3.9
2.89
2.14
2.44
2.83
2.22
2.78
1.75
1.6
2.06
2.53
2.92
2.84
2.31
2.07
2.27
3.26
2.47
1.96
1.67
0.68
1.56
1.49
1.97
1.48
0.34
1.28
2.13
1.54
1.08
1.75
1.32
1.44
0.35
0.99
1.11
1.03
1.4
0.79
1.15
1.01
1.76
1.36
2.04
1.56
2.03
1.81
2.07
2.41
1.6
1.64
2.02
1.41
2.75
2.18
2.58
2.25
2.33
1.54
1.65
1.69
1.2
1.91
2.15
1.44
1.52
1.08
1.75
0.98
1.69
2.41
2.25
1.54
1.89
1.0
2.17
1.9
2.61
1.79
1.63
1.98
2.53
2.09
1.36
1.44
1.73
1.31
1.31
1.47
1.93
1.78
2.17
1.61
1.68
1.83
1.45
1.84
1.78
1.28
1.46
1.74
2.04
1.44
1.13
1.76
2.0
2.1
2.98
3.4
2.82
2.64
2.46
2.76
2.76
2.35
2.27
2.67
1.86
2.34
1.05
1.54
1.18
1.49
1.58
1.33
1.36
1.85
1.95
2.83
3.33
3.22
2.35
2.83
2.68
1.57
2.3
2.65
2.21
1.97
2.41
1.43
2.24
2.66
2.76
2.76
2.84
2.83
2.82
1.86
2.77
2.55
3.02
2.84
2.16
2.86
2.92
3.1
2.58
2.37
2.19
2.05
1.31
1.91
1.83
2.29
1.93
2.59
1.49
2.58
2.51
1.54
2.39
2.39
2.02
2.63
2.03
1.49
2.77
2.69
2.44
3.15
3.08
2.41
2.39
2.22
2.42
2.04
1.11
1.4
2.59
2.47
2.7
2.25
2.38
2.6
2.81
2.88
2.58
3.18
3.69
3.22
2.34
2.37
2.81
2.48
1.95
0.9
1.73
2.38
1.98
1.85
2.52
2.35
3.33
3.18
2.8
2.29
2.0
2.92
2.42
2.62
2.29
3.12
2.71
2.26
2.01
1.9
1.19
1.45
1.71
2.37
3.31
3.29
2.6
3.29
3.32
3.48
3.07
2.99
3.03
1.68
2.08
2.01
1.58
1.29
1.03
0.89
0.46
0.65
1.12
0.56
0.31
0.63
0.38
0.57
0.38
0.93
1.23
1.0
0.97
1.14
0.72
1.41
0.8
1.3
1.44
1.96
1.69
2.15
1.91
0.74
0.85
1.27
1.16
1.09
1.87
1.48
1.13
1.05
1.16
1.41
1.83
1.63
2.16
1.89
2.31
2.16
2.47
2.13
1.54
1.63
1.78
1.32
1.28
1.27
1.96
1.75
1.05
1.43
1.24
0.98
1.91
1.18
1.6
1.37
0.54
1.12
1.8
1.58
1.44
1.51
1.39
2.12
0.92
2.44
2.15
2.18
2.1
2.18
1.49
1.72
1.7
1.35
1.2
1.36
1.97
2.15
2.06
2.47
2.47
2.2
1.15
2.12
2.67
2.73
2.15
2.49
1.88
1.73
1.39
2.39
2.19
2.1
2.17
1.96
2.75
2.24
2.88
2.78
2.27
2.25
1.74
1.29
2.04
2.03
1.69
1.71
1.94
1.96
2.04
2.35
2.54
1.55
1.6
2.77
2.7
3.07
2.74
2.76
2.1
2.04
1.92
1.98
2.44
3.04
2.07
2.83
2.99
2.82
2.94
3.19
3.37
2.84
2.78
3.16
3.08
3.21
3.24
3.59
2.5
2.83
2.68
2.5
3.57
2.34
2.14
2.05
2.8
1.99
2.8
3.88
3.15
2.58
2.49
2.15
3.49
3.17
3.52
3.06
2.99
3.21
3.41
2.94
2.52
2.87
2.75
2.94
2.87
3.04
2.55
2.45
2.76
2.98
2.76
2.95
2.45
3.62
3.83
3.69
3.5
3.65
3.31
3.78
3.82
4.73
3.59
4.41
3.96
4.62
4.71
4.79
4.69
3.62
4.27
4.8
4.21
4.5
4.92
4.79
5.21
5.12
5.75
4.2
4.39
5.2
4.41
4.42
4.92
4.78
5.62
5.29
5.1
4.69
4.93
5.45
5.46
4.44
5.35
4.31
4.23
4.64
3.55
4.33
4.99
5.18
4.78
4.9
4.89
5.08
5.25
4.52
5.21
4.37
4.27
3.86
4.98
5.43
4.86
5.42
5.97
5.44
5.25
4.96
4.61
4.27
4.38
4.25
4.57
4.25
4.12
5.05
3.61
4.65
4.4
4.24
4.46
4.94
4.92
5.72
4.49
5.0
4.33
4.71
4.91
6.38
5.52
5.3
4.69
5.26
4.62
4.73
5.18
5.9
5.36
5.17
4.67
5.09
4.84
5.52
4.58
5.01
5.2
4.85
5.74
6.05
5.76
5.29
5.11
4.35
4.9
5.18
5.51
5.84
4.59
5.16
4.67
4.44
5.03
4.57
4.88
4.68
4.87
5.11
3.99
4.94
4.7
4.64
4.25
3.85
4.11
4.63
5.22
4.33
4.59
4.58
4.5
5.29
4.72
4.98
5.02
4.66
3.64
4.13
4.14
4.54
4.37
4.48
4.83
5.3
5.52
5.5
4.68
3.68
2.8
4.4
4.15
4.3
4.43
4.34
4.81
4.45
4.89
5.06
4.8
4.62
3.74
4.37
4.52
4.0
3.48
5.0
3.79
3.55
3.03
2.09
3.48
2.48
3.09
3.38
3.67
4.18
4.06
4.42
4.48
4.05
4.34
4.07
4.13
3.57
3.92
3.38
3.1
2.97
3.57
3.47
3.34
3.14
3.37
3.65
2.97
2.66
3.08
3.42
2.88
3.05
3.42
3.36
3.61
3.15
4.02
2.83
2.76
3.1
3.79
3.87
3.24
3.81
3.88
4.03
4.08
3.71
3.61
4.55
4.49
3.97
3.83
3.3
3.91
3.36
4.12
4.17
3.75
2.56
2.58
2.09
2.62
2.51
2.1
2.71
2.76
2.83
3.51
3.56
4.6
3.86
4.17
3.23
2.74
3.51
3.55
3.01
4.93
5.69
5.3
4.84
5.74
6.1
5.32
5.32
5.23
5.27
5.07
5.22
4.86
4.16
5.19
5.21
4.14
3.59
4.16
5.25
5.58
5.32
5.2
5.29
4.04
3.71
3.13
4.64
4.47
4.45
4.52
4.94
3.59
4.54
4.08
3.72
3.91
4.0
5.23
5.34
4.03
4.7
4.57
5.08
5.08
4.52
4.6
3.85
4.9
4.03
5.01
5.0
4.88
4.39
4.34
4.49
4.24
4.28
4.74
4.54
5.06
5.14
4.34
3.81
4.37
4.02
4.02
4.23
4.37
4.68
4.83
4.12
4.7
4.51
5.09
5.09
5.27
4.42
4.8
5.02
4.95
5.42
4.79
5.42
5.56
4.87
5.46
5.96
5.97
5.61
5.99
5.61
5.57
5.42
5.68
4.57
5.07
4.3
5.13
3.8
5.5
4.58
5.16
5.01
4.21
5.42
5.36
4.89
5.58
5.97
6.57
5.84
5.99
6.37
6.74
7.2
6.84
7.06
7.04
7.3
6.63
7.74
6.66
6.64
6.36
6.43
6.22
6.67
7.05
7.25
7.46
6.71
6.59
5.74
6.98
6.97
6.94
7.33
7.98
7.57
6.56
6.63
5.94
5.77
6.59
7.37
7.6
7.68
7.42
7.33
6.81
5.85
5.88
5.2
5.02
4.87
4.57
4.63
5.1
4.32
4.68
4.37
4.08
3.78
4.05
3.51
4.15
3.44
4.24
3.65
3.59
3.82
3.5
4.98
4.2
4.52
4.96
5.5
4.61
5.39
5.33
5.81
5.21
4.67
4.58
4.9
3.5
3.96
3.84
3.2
4.06
3.66
4.37
4.06
4.13
4.2
3.77
3.31
3.62
3.86
3.54
3.11
3.39
2.8
3.38
4.27
4.65
4.44
4.81
4.21
4.52
4.72
4.97
5.04
4.78
4.82
5.42
5.73
6.1
6.16
8.11
6.92
6.85
6.79
7.17
6.42
7.51
7.21
6.56
6.23
6.46
6.78
7.83
7.02
7.4
6.57
5.69
5.64
5.18
6.2
5.09
5.75
6.76
7.09
6.21
6.0
6.0
6.62
6.99
7.23
6.44
6.87
6.45
5.54
5.59
5.93
6.33
6.24
6.36
5.74
7.24
6.58
6.54
5.21
5.92
4.94
5.7
5.1
5.14
5.17
4.51
3.82
3.87
4.63
3.47
4.6
4.56
4.89
4.22
4.11
3.05
2.91
3.34
2.75
2.74
3.23
2.99
3.36
3.16
2.96
1.68
2.53
2.28
1.41
2.24
2.7
1.69
1.62
1.54
1.62
2.52
2.32
2.48
3.15
3.16
3.1
3.35
3.09
2.69
2.58
2.46
2.1
2.01
1.98
1.86
2.41
2.49
2.24
2.36
2.37
2.97
2.85
2.98
2.8
3.22
2.75
2.26
2.95
4.2
2.63
3.57
3.26
3.63
3.04
2.64
2.5
3.18
2.87
2.4
2.17
2.0
1.98
1.89
2.6
2.38
2.95
3.21
2.29
3.41
2.13
1.79
1.66
2.22
1.37
2.55
2.44
2.02
2.45
2.71
2.29
3.6
2.73
3.7
3.18
3.43
4.63
4.26
3.85
3.68
4.53
3.72
3.56
3.82
3.53
3.7
4.8
4.04
2.74
2.83
2.46
3.83
4.47
4.55
5.1
5.82
5.09
5.6
5.38
5.63
5.55
5.78
5.68
5.88
6.13
6.65
5.21
5.8
6.98
6.65
5.82
6.5
5.59
5.53
5.86
6.56
6.86
5.65
5.78
6.45
5.31
5.99
7.03
5.97
5.63
5.22
5.13
3.41
4.13
4.97
3.96
3.77
4.67
4.99
5.78
4.98
4.81
4.61
3.74
2.4
3.47
3.33
3.38
2.69
3.46
3.72
2.81
3.59
3.78
3.22
3.84
4.46
3.66
4.47
4.7
4.99
5.23
5.64
4.88
3.36
4.3
4.87
3.63
4.97
4.64
4.55
4.67
5.26
5.5
5.01
5.18
5.83
6.07
5.47
5.95
6.02
6.09
6.6
6.89
6.6
6.09
6.11
5.52
6.37
5.91
6.82
6.46
6.32
6.11
6.45
6.65
7.24
7.24
6.58
6.83
6.56
6.69
6.37
6.88
5.74
5.46
5.98
4.8
5.06
5.83
5.74
6.53
6.05
5.85
5.11
4.55
5.46
4.89
5.02
4.63
4.8
5.84
6.3
6.16
5.91
6.78
6.95
7.2
6.49
6.45
6.11
6.31
5.35
5.62
6.2
6.59
7.18
7.19
6.4
6.53
5.84
6.74
6.49
6.32
6.42
5.96
5.89
5.27
6.28
5.96
6.63
6.2
6.67
6.49
6.93
6.18
5.87
5.46
5.11
5.64
5.05
5.01
5.53
5.56
4.82
6.44
6.53
6.65
6.82
6.64
6.77
6.27
6.34
6.01
5.9
6.15
5.83
6.77
6.01
6.26
6.95
7.54
7.32
7.3
7.51
7.35
7.69
6.69
6.37
6.93
7.06
6.37
6.76
6.77
6.52
6.77
6.63
7.53
7.87
6.61
7.37
7.53
6.78
7.3
6.99
6.32
7.41
7.33
6.48
6.54
6.69
5.7
5.89
5.03
5.77
5.76
5.57
5.46
5.45
5.42
5.93
5.11
5.53
5.76
5.52
6.17
6.04
6.47
6.15
6.22
6.98
6.49
7.79
6.46
6.84
7.93
6.74
6.98
6.42
5.8
5.12
5.8
5.66
5.77
5.01
5.48
4.95
5.93
5.44
4.59
5.24
4.15
5.6
5.35
5.36
4.82
5.32
5.24
5.99
5.75
4.82
5.65
5.85
5.48
4.59
5.11
4.8
4.95
4.56
4.88
4.18
4.2
4.04
2.95
3.47
3.59
3.81
3.55
3.03
3.78
4.02
4.12
4.71
3.81
4.17
4.24
3.4
3.46
4.0
4.13
5.18
5.44
5.08
4.05
4.39
5.42
4.52
4.9
4.58
4.4
4.82
4.14
4.63
3.77
3.9
4.25
3.41
4.07
3.51
4.37
3.95
4.13
3.87
3.99
4.52
4.27
3.96
3.55
3.3
3.8
3.51
3.29
3.09
3.51
4.12
4.43
3.26
4.27
3.56
3.85
3.64
3.41
3.84
3.94
3.51
3.06
3.47
2.55
2.71
2.93
3.46
3.15
3.58
3.67
4.19
4.85
3.64
4.86
3.74
4.34
3.69
3.48
4.02
3.6
3.83
4.75
4.73
3.78
4.27
4.32
4.49
3.82
4.0
4.23
4.67
3.82
4.41
4.07
4.03
3.93
3.38
3.69
4.19
4.56
3.54
3.65
3.38
3.16
2.69
2.71
2.71
2.53
2.08
1.74
1.72
1.89
2.48
2.29
2.2
2.05
2.63
3.27
2.55
2.52
2.87
3.32
2.97
3.24
3.74
3.69
2.75
3.18
2.38
2.67
2.44
2.32
2.26
2.9
2.49
2.07
2.55
1.27
0.72
1.76
2.3
2.16
2.05
2.16
1.6
1.4
1.63
1.68
1.99
1.18
2.07
2.86
2.13
2.07
2.07
2.24
2.2
2.44
1.74
2.26
1.84
2.14
1.03
0.94
1.64
1.81
2.48
1.73
1.89
3.28
2.86
2.86
3.42
2.95
2.92
2.22
2.69
3.0
3.44
3.14
3.46
3.16
3.53
3.71
2.76
2.56
1.91
2.14
2.05
2.79
2.96
3.28
2.92
3.53
3.9
3.91
4.52
3.5
3.32
2.55
3.44
3.31
2.52
2.75
2.07
2.11
2.27
2.29
1.26
2.4
1.58
1.69
1.63
1.62
1.76
1.18
2.03
1.82
1.66
1.79
1.68
1.12
0.92
1.36
0.92
0.78
1.28
0.98
1.45
2.04
1.63
2.62
1.93
2.9
2.99
3.66
3.57
2.68
3.23
1.96
1.73
1.68
2.13
2.39
1.75
1.79
1.91
2.34
3.72
3.85
3.15
3.51
4.16
3.57
3.89
3.45
3.16
3.49
3.01
3.18
3.42
3.43
2.73
3.52
3.38
3.54
2.78
2.83
2.52
3.6
3.28
3.06
2.88
3.53
2.66
2.57
3.35
3.25
3.2
3.1
3.02
2.33
2.7
3.31
2.73
2.0
2.65
4.36
3.93
3.21
3.67
3.26
4.1
3.27
3.61
2.76
2.44
3.16
2.89
2.4
2.31
2.16
1.54
2.42
1.25
1.13
2.07
1.68
1.74
2.24
2.14
1.79
2.1
1.94
1.57
1.9
1.7
1.24
0.82
1.61
1.54
1.29
1.48
1.65
2.08
2.06
2.41
2.16
2.97
2.49
2.91
2.42
3.82
3.13
2.74
3.1
2.49
3.16
2.14
2.56
3.69
3.71
3.06
3.49
3.86
4.17
4.19
3.31
3.61
3.27
2.87
3.27
3.44
2.18
2.44
2.61
2.97
2.81
2.84
2.85
3.29
3.06
3.63
3.4
2.3
3.31
3.3
2.84
2.74
3.18
3.42
3.24
3.5
3.43
2.39
2.34
2.56
2.64
3.16
3.88
3.95
4.27
4.91
4.33
3.73
3.56
3.49
4.17
4.68
3.33
4.39
3.88
4.21
3.95
3.24
4.93
3.67
5.16
4.48
4.62
4.47
4.76
5.27
5.48
4.98
5.69
5.27
6.14
5.21
5.74
5.6
5.94
5.38
4.84
5.82
5.83
6.02
5.24
4.76
4.94
4.35
4.27
3.76
4.39
5.48
4.91
5.67
4.74
4.39
3.93
4.18
4.72
4.91
4.97
4.01
4.47
4.45
4.76
4.13
4.91
5.62
5.45
5.06
4.4
4.34
4.22
4.21
3.76
3.8
4.54
4.71
5.28
4.82
4.92
4.75
5.29
5.28
4.79
4.97
5.64
5.39
5.55
4.77
3.98
5.47
5.57
4.75
5.29
4.45
3.22
5.3
4.81
4.05
4.25
4.63
4.41
4.23
5.12
4.67
4.5
4.07
3.29
4.2
3.88
3.42
2.77
3.47
3.89
4.34
4.13
4.15
3.18
4.68
3.9
3.81
2.87
3.58
4.55
2.85
2.44
2.41
2.52
2.91
2.83
4.24
3.51
2.82
3.88
3.55
2.62
2.56
2.56
2.93
2.45
2.84
1.83
2.97
3.36
3.82
3.93
3.93
4.97
3.95
4.8
5.06
4.44
4.96
4.83
5.0
5.02
6.05
5.55
5.62
4.98
5.17
4.94
3.73
3.97
4.54
4.68
3.76
4.28
3.39
2.59
3.11
3.27
3.39
3.71
4.67
4.59
5.71
4.89
4.32
4.69
4.25
5.02
4.6
4.82
4.41
4.37
4.58
4.76
4.78
4.8
4.63
4.21
3.78
4.82
4.2
4.09
4.17
3.46
3.79
4.76
3.89
3.96
3.6
4.33
4.0
4.56
4.56
3.58
3.84
3.82
3.93
3.71
2.6
3.48
3.1
3.27
3.38
3.27
4.42
2.76
3.64
3.92
4.15
3.76
3.6
3.78
3.72
3.68
4.0
3.92
3.72
4.25
4.86
4.71
3.34
2.84
2.46
2.11
2.88
3.08
2.61
2.95
3.65
3.58
2.77
3.1
2.64
3.48
2.93
2.73
2.51
2.83
2.73
2.78
2.66
2.92
2.7
2.64
2.99
2.52
3.02
2.67
2.7
2.9
2.27
2.32
3.19
3.18
2.88
3.27
3.42
3.29
2.57
2.38
2.9
3.44
3.44
3.37
4.63
3.52
3.28
3.8
4.18
3.44
3.75
4.5
3.92
4.22
3.84
3.8
3.35
3.65
4.54
3.79
4.98
4.56
4.52
3.59
3.85
4.0
5.26
4.47
4.83
3.81
3.88
4.51
4.2
3.87
3.27
4.4
3.77
3.9
3.93
4.33
4.75
3.67
3.49
3.27
3.03
2.8
3.0
3.66
4.81
4.7
4.06
3.63
3.19
3.07
3.13
3.92
3.59
4.43
3.79
4.19
4.13
4.99
4.22
4.31
3.99
4.35
4.06
4.01
4.11
4.07
3.96
3.56
3.21
3.91
2.8
3.42
3.61
3.97
4.05
4.22
4.23
5.73
4.72
4.77
4.98
4.78
2.92
4.63
5.06
4.83
4.75
4.46
5.01
4.98
6.0
5.23
4.64
4.54
5.44
5.12
4.08
3.91
4.12
4.37
4.44
3.39
4.36
3.56
3.95
3.48
2.65
3.59
3.01
4.04
3.72
3.43
3.7
3.1
3.56
3.44
3.93
3.12
3.04
4.0
3.5
4.4
3.45
3.15
3.69
4.47
3.87
2.7
3.6
3.0
3.22
3.7
4.2
3.51
3.91
3.25
3.22
3.19
4.14
3.64
3.96
3.9
3.75
4.41
4.18
3.76
4.66
3.57
4.07
4.45
4.87
4.31
5.19
4.47
4.04
4.26
4.23
4.1
3.67
3.95
3.38
3.85
3.59
4.25
4.85
4.66
5.33
4.82
4.26
4.89
4.68
4.6
4.2
3.73
4.01
4.11
4.76
4.51
4.03
4.6
3.42
4.89
4.19
4.12
3.77
4.23
2.99
4.34
4.0
4.15
4.49
4.83
4.29
4.36
4.18
4.92
4.77
3.8
4.54
4.61
5.28
5.09
4.27
4.68
4.04
4.55
4.34
4.49
5.1
5.53
5.82
4.58
4.84
4.31
4.15
5.19
4.46
4.6
4.6
5.21
5.16
5.28
5.99
5.67
5.71
5.22
5.56
5.62
5.02
5.8
5.11
5.49
5.7
6.4
7.09
6.28
5.53
6.24
6.84
6.16
5.33
6.32
5.28
5.42
6.67
6.04
5.36
5.79
5.96
5.76
5.51
5.98
5.34
5.28
4.62
4.76
4.92
4.37
4.42
4.79
5.07
4.82
4.3
4.08
3.89
3.91
4.22
4.81
5.07
4.82
4.5
4.31
4.15
3.99
4.0
4.88
4.66
4.47
4.17
4.47
4.6
4.45
5.6
4.89
5.19
5.41
4.21
4.42
4.97
4.57
4.99
4.81
6.24
4.53
5.55
5.17
4.37
5.75
5.49
6.19
5.16
6.37
5.64
6.17
5.77
5.0
4.72
6.1
5.86
5.71
5.78
6.44
5.73
4.9
5.3
5.17
4.91
5.44
5.79
5.89
5.06
5.96
6.16
6.82
7.1
6.65
5.85
6.16
6.23
6.09
6.06
6.42
5.36
6.22
6.36
6.48
6.42
5.74
6.31
6.36
6.51
6.81
6.66
5.49
6.25
6.76
6.74
6.17
6.69
6.06
6.46
5.94
5.98
6.0
6.35
6.13
5.95
6.17
6.22
5.8
6.06
6.49
6.07
5.81
6.13
6.29
5.77
5.19
4.79
5.23
4.34
5.51
4.63
5.18
4.93
4.84
4.61
4.23
4.29
4.04
4.64
4.47
3.98
4.45
4.74
3.89
4.69
4.22
5.45
5.73
4.88
4.81
5.28
5.89
6.25
5.78
5.35
5.49
5.58
5.35
5.61
5.65
5.01
5.06
6.01
5.47
5.48
5.42
6.15
5.79
5.31
5.79
5.5
5.27
5.73
6.34
5.39
6.17
6.33
6.16
6.32
5.91
5.91
6.57
6.84
6.98
6.76
6.46
6.43
6.23
6.04
4.96
6.19
5.98
6.13
6.42
6.72
6.62
6.09
6.1
5.59
5.61
5.11
5.03
4.94
5.78
5.48
6.46
5.16
5.63
5.88
5.74
5.23
5.44
5.24
5.34
4.87
4.3
5.2
4.92
5.13
4.92
5.34
5.34
5.04
4.43
5.23
5.82
6.76
6.75
6.01
6.46
6.42
6.24
6.79
6.92
6.72
6.2
6.3
6.21
6.47
6.63
6.48
6.23
6.68
7.05
6.43
6.17
7.18
6.8
5.88
5.17
6.38
5.97
6.0
5.98
6.27
5.08
6.01
6.05
6.15
5.53
5.75
5.84
6.15
6.1
5.34
5.27
5.67
5.8
5.97
5.32
5.6
5.26
5.0
5.99
5.41
5.33
5.28
5.21
4.31
4.6
3.97
3.84
5.29
4.07
4.65
4.66
4.85
4.75
5.53
4.88
5.19
4.8
5.66
4.55
4.11
4.96
4.97
4.98
4.99
5.21
5.18
5.42
4.9
4.98
5.44
5.45
5.05
5.08
5.43
4.99
5.6
5.82
5.77
6.16
5.98
5.27
6.14
6.42
6.2
6.09
6.7
6.29
6.26
5.99
6.25
6.82
6.8
7.62
6.17
6.73
5.98
6.73
5.95
6.39
7.1
6.48
6.26
6.31
6.3
6.22
6.21
6.57
7.26
7.34
7.44
7.65
7.47
7.31
7.27
7.75
7.83
7.45
8.18
7.04
7.89
8.92
8.16
8.45
8.36
9.07
8.02
8.88
8.62
8.91
8.18
8.39
8.84
7.71
7.24
8.51
8.03
8.4
8.04
8.65
7.31
7.8
7.71
8.83
7.69
8.52
8.14
8.29
7.66
8.28
7.54
7.75
8.1
8.63
8.55
9.34
9.99
8.84
8.11
7.94
7.88
8.68
8.76
8.51
8.42
9.2
9.06
8.69
8.53
8.92
8.34
9.39
8.69
8.84
8.91
9.2
9.93
9.72
10.44
10.58
9.92
10.33
10.38
11.47
10.6
10.58
10.21
9.87
9.75
9.71
10.3
9.92
9.45
9.68
10.4
8.85
8.92
8.74
8.79
9.7
9.35
9.31
9.53
9.38
8.98
8.8
8.62
7.99
7.99
7.99
8.39
8.48
9.25
8.82
7.54
7.8
7.45
6.64
7.46
7.93
7.92
7.32
8.34
7.54
7.86
7.23
7.84
7.66
7.96
7.99
8.5
8.17
8.32
8.48
8.8
8.01
8.23
8.35
7.89
7.59
7.68
7.41
7.68
6.86
7.92
7.84
6.82
6.85
7.37
7.12
7.38
7.18
7.03
7.03
6.53
6.79
6.37
6.86
7.26
5.58
6.22
7.27
6.77
6.15
6.85
6.18
5.69
6.79
4.5
5.51
5.17
4.92
4.4
4.98
4.69
4.82
4.27
3.86
4.85
4.77
4.68
4.77
4.45
4.59
5.37
6.04
5.78
5.9
5.46
5.11
6.01
5.91
5.25
4.97
4.33
4.58
4.67
5.04
4.63
6.39
5.07
4.15
4.1
4.51
3.76
4.38
4.1
3.59
3.71
2.99
3.26
3.09
3.46
3.08
3.44
3.37
4.03
3.82
3.96
3.43
4.08
2.93
2.83
3.73
3.87
4.29
3.4
4.22
4.62
4.27
3.57
3.14
3.01
3.79
4.35
5.27
4.19
4.31
3.78
3.16
2.63
2.07
1.77
1.23
2.01
1.24
0.55
1.16
1.56
1.87
2.16
1.31
0.63
1.23
0.92
1.55
1.15
1.22
0.3
0.52
0.38
1.0
1.19
1.24
1.05
0.99
0.39
0.91
0.89
0.14
0.7
0.62
0.67
1.09
1.07
0.42
1.18
0.79
0.55
0.54
0.95
0.39
0.81
1.2
1.35
1.19
1.86
1.57
2.16
2.79
1.74
1.89
2.04
1.78
1.76
1.31
1.92
1.8
1.34
1.09
1.41
0.96
1.38
1.7
1.91
0.41
0.61
0.98
1.17
1.05
1.58
0.79
0.43
0.65
1.46
0.99
0.6
0.71
0.68
0.2
0.23
0.34
0.8
0.93
0.88
0.5
1.28
1.27
0.96
0.93
1.33
1.73
1.42
1.8
2.53
2.23
2.55
1.7
2.42
2.75
2.45
2.92
3.38
3.29
2.62
2.86
3.04
3.09
3.39
3.65
3.15
3.6
3.62
3.86
2.87
2.2
2.55
3.31
3.2
2.99
3.19
3.43
2.96
2.12
2.04
2.5
2.02
1.53
1.66
1.75
2.19
1.0
1.58
2.37
1.54
1.83
0.65
1.63
1.06
0.95
1.77
1.32
0.76
0.67
0.69
0.61
2.13
1.82
2.02
1.95
1.56
1.29
1.44
1.34
1.0
1.03
1.47
0.56
2.78
1.69
1.29
1.83
1.94
2.23
1.68
3.21
2.58
2.61
2.01
2.08
1.11
1.43
1.23
1.57
0.96
1.65
1.63
1.52
1.34
2.14
1.38
1.74
2.07
2.11
1.4
2.55
0.39
0.98
0.58
1.46
0.51
0.17
0.67
1.14
1.49
0.34
0.49
1.28
1.77
1.66
1.76
1.27
1.92
1.66
2.36
1.92
2.74
2.09
2.54
2.25
2.34
1.81
1.73
1.43
1.41
1.69
1.44
1.88
1.91
1.89
2.08
1.42
2.46
0.73
0.82
1.56
1.93
0.68
1.62
1.15
1.21
2.14
2.35
3.61
3.61
4.01
3.26
2.88
3.55
3.02
3.4
3.76
3.98
3.32
3.46
4.18
3.86
3.66
4.25
4.15
4.42
4.56
3.87
5.54
5.17
5.83
5.34
4.92
5.02
5.71
5.59
6.28
5.62
5.98
6.48
6.32
6.89
5.98
5.82
5.42
5.6
6.15
5.25
6.28
5.43
5.3
5.44
4.91
5.13
5.08
6.03
6.11
7.2
6.35
6.75
6.14
6.0
5.34
4.93
4.38
5.4
4.22
3.91
4.87
4.85
4.59
5.22
4.56
5.1
4.84
5.17
5.58
5.46
4.92
5.7
5.6
5.89
5.22
5.65
5.57
4.37
5.12
5.01
4.31
3.5
4.79
5.02
4.93
4.03
4.72
5.09
4.54
4.13
4.13
2.94
2.92
3.24
4.0
2.48
2.51
3.14
3.39
3.15
3.1
3.24
2.59
2.26
1.48
2.79
2.9
3.22
2.13
3.02
3.97
4.47
3.94
3.79
3.78
4.47
4.27
3.97
4.18
4.41
4.5
4.08
4.17
3.8
4.87
5.02
4.91
3.84
3.61
3.63
3.9
3.27
3.55
3.55
4.44
3.28
3.72
3.51
3.36
3.13
2.84
2.64
2.1
2.85
2.02
1.49
1.18
1.97
2.61
1.56
1.98
2.66
2.23
1.47
1.7
2.59
2.46
1.35
2.27
3.47
2.86
2.56
2.65
2.44
2.45
2.5
2.44
2.78
3.16
3.01
1.85
2.22
2.46
2.66
2.12
2.14
1.92
2.66
2.1
1.64
1.81
1.44
1.23
1.3
0.86
1.03
1.37
1.5
2.35
1.55
1.75
1.65
1.59
0.43
1.01
0.98
1.59
1.72
2.32
2.0
2.28
2.55
2.32
2.13
2.04
2.12
1.72
1.19
1.47
1.81
1.44
1.06
1.3
1.76
1.71
1.61
1.62
1.8
1.68
1.98
2.21
2.7
2.31
2.34
1.97
1.04
1.75
1.87
2.49
2.19
1.48
2.09
2.03
0.91
1.68
1.11
1.21
1.66
1.19
0.56
0.77
1.16
0.74
1.06
1.33
1.1
0.58
0.81
1.06
1.55
0.99
0.97
1.25
0.61
0.89
1.74
1.76
2.19
2.4
2.59
2.28
1.98
3.2
2.85
3.53
4.04
3.71
3.02
3.68
2.88
3.29
3.17
3.87
3.59
3.14
3.79
3.64
2.91
3.36
2.93
2.75
2.99
3.45
3.42
4.03
3.32
2.62
3.37
2.96
3.5
2.59
3.35
4.03
3.87
3.92
4.46
4.24
3.67
3.46
2.96
2.63
2.81
2.86
3.12
3.89
3.36
3.64
3.53
4.17
4.22
3.66
3.41
3.45
2.79
2.64
2.38
2.38
3.09
3.46
3.1
3.39
2.74
2.65
2.95
3.08
2.76
2.15
2.69
2.67
3.28
2.42
2.36
2.27
2.12
1.55
3.41
2.97
2.91
3.4
3.48
3.16
2.11
3.16
4.6
3.7
4.57
5.37
5.7
4.57
4.91
5.01
5.61
5.68
5.44
4.86
5.56
4.8
4.38
4.37
4.24
4.44
4.56
5.2
5.3
4.9
4.73
5.87
5.61
5.17
5.35
5.34
5.92
5.94
5.84
6.42
6.31
6.14
6.79
5.89
5.94
5.68
5.86
5.71
6.14
6.01
6.45
7.07
7.14
5.91
6.46
6.7
6.23
6.12
5.96
6.57
6.82
6.99
7.33
7.0
7.01
6.01
6.2
6.86
7.18
6.7
7.16
6.86
6.27
6.32
5.73
6.43
7.23
8.0
7.14
7.5
7.33
6.85
7.34
7.53
6.85
7.25
7.18
7.2
7.43
6.78
6.96
6.23
5.91
6.43
6.76
7.38
6.84
6.73
5.93
6.55
5.62
6.14
6.66
6.22
6.5
6.56
6.65
6.29
5.74
5.83
6.5
6.08
7.12
6.17
6.09
5.94
7.19
5.89
6.92
6.36
6.58
6.46
6.53
6.66
6.94
7.48
7.02
6.8
6.78
6.65
6.59
6.75
6.85
6.61
6.58
6.16
5.76
5.98
7.27
6.42
6.94
7.07
6.57
7.78
6.92
6.57
6.79
6.73
6.94
6.77
7.46
6.84
7.29
6.46
6.42
6.11
6.07
6.79
6.7
5.87
5.92
5.53
5.05
5.77
5.4
5.79
6.45
6.56
6.16
6.45
7.04
7.11
6.47
6.78
6.8
5.86
5.75
5.26
4.78
4.82
5.36
4.7
4.29
4.32
4.2
5.08
4.53
4.11
3.79
4.52
4.51
3.39
3.9
4.17
4.38
4.1
3.39
2.9
2.59
2.58
2.9
1.92
2.29
1.8
1.93
1.78
2.82
2.1
2.52
2.37
2.61
3.08
2.77
2.57
3.26
1.8
1.95
2.21
1.41
1.79
1.2
1.74
2.67
2.16
2.37
2.09
1.98
2.21
1.77
2.52
1.21
1.69
1.48
1.39
2.54
1.53
2.69
2.42
2.49
2.27
2.58
2.12
3.14
1.91
1.34
0.94
2.28
1.51
1.99
1.44
1.29
1.83
1.15
1.41
1.57
0.64
0.47
2.02
0.9
0.51
1.44
0.53
1.57
1.9
1.97
1.58
2.16
1.99
2.52
2.89
2.72
2.32
2.68
3.59
3.3
3.75
3.11
3.78
3.0
2.86
2.88
3.35
2.39
3.59
3.5
3.41
3.65
3.23
2.76
2.62
2.56
3.95
3.17
3.78
3.92
2.95
3.23
3.98
2.67
3.46
3.82
4.29
4.3
4.64
5.12
5.44
6.04
4.84
4.82
4.76
5.04
4.63
4.98
4.74
4.44
5.0
5.25
4.73
5.25
5.12
6.16
5.61
5.81
3.91
4.52
4.45
3.73
4.52
4.53
5.04
5.15
4.8
4.37
4.98
4.59
4.48
5.23
4.64
5.12
5.68
5.24
5.3
4.8
5.36
4.91
4.65
5.32
5.47
4.32
4.85
4.59
5.65
5.56
5.86
4.49
4.28
4.06
3.98
3.84
4.91
4.88
3.99
4.62
4.5
4.31
4.39
3.93
4.48
3.67
3.94
4.23
4.3
3.44
3.27
3.07
3.76
2.78
3.32
2.9
3.31
3.03
3.06
3.34
3.23
3.24
3.18
3.88
4.04
3.29
3.08
3.68
3.34
3.17
3.58
3.61
3.37
3.69
2.72
3.33
2.58
3.25
4.21
4.46
4.39
3.89
4.14
3.78
2.74
3.55
4.61
3.41
4.01
3.03
2.6
3.43
4.01
3.67
2.52
3.22
2.86
4.19
3.97
3.49
3.88
4.26
3.84
4.45
3.8
4.11
4.57
4.2
4.4
4.0
3.76
4.97
4.38
4.14
4.15
4.9
5.58
4.51
4.29
3.62
4.22
4.17
4.17
3.96
3.94
4.25
4.27
4.24
3.52
3.04
3.72
2.72
3.39
2.39
3.15
1.93
1.95
1.51
1.84
1.71
0.68
1.57
1.68
2.11
1.91
1.12
1.41
1.49
1.81
1.08
0.46
1.43
1.15
2.18
1.97
2.56
2.32
2.33
2.23
1.89
2.93
1.99
1.68
2.17
2.52
2.33
2.66
2.16
3.34
2.81
2.32
2.52
2.68
3.15
2.74
2.83
2.79
2.47
2.18
2.89
2.75
1.83
1.43
2.09
1.65
1.77
1.7
2.47
1.89
2.78
2.9
2.45
2.71
2.64
2.2
2.49
2.24
1.76
2.32
2.09
2.09
2.07
2.15
2.93
2.99
2.32
2.68
2.53
3.36
2.9
3.24
3.07
2.06
1.7
2.92
2.57
3.52
3.06
3.53
3.21
3.26
3.76
2.39
3.53
2.92
2.47
2.48
2.72
3.06
2.61
2.88
3.62
3.75
2.92
3.82
2.99
2.91
3.15
2.43
2.58
2.13
3.22
2.16
1.67
2.09
1.61
1.71
1.66
1.38
1.86
2.69
3.79
2.56
3.54
2.71
3.18
2.79
3.44
3.32
2.65
3.31
3.19
3.14
3.64
3.1
4.03
4.16
3.53
3.8
3.91
4.36
4.37
5.26
4.95
5.13
5.82
5.08
5.2
4.99
4.56
5.15
5.29
5.02
5.72
6.46
5.93
5.63
5.94
5.88
6.03
5.84
5.92
6.36
6.91
7.22
6.52
6.87
7.3
7.26
6.18
6.76
6.52
6.19
5.89
6.82
6.35
7.06
7.16
8.22
8.48
7.75
6.96
7.02
8.3
7.85
8.22
8.7
7.96
7.39
8.04
8.27
7.44
7.93
7.63
8.37
7.61
8.06
8.26
8.63
9.01
7.86
8.56
8.31
7.74
7.93
8.3
8.52
8.07
8.17
8.61
8.0
8.41
9.21
8.0
8.59
8.27
8.7
7.87
7.36
7.37
8.41
8.17
7.36
8.26
8.7
8.53
8.16
8.4
8.32
7.96
8.25
8.47
7.16
7.1
7.94
8.15
8.24
8.26
9.79
8.58
9.06
8.06
8.42
8.48
8.35
8.16
8.2
8.69
9.47
9.43
9.76
8.44
8.12
8.64
8.76
9.76
9.21
8.49
8.62
8.52
7.82
8.42
9.18
8.51
8.1
7.72
7.53
8.19
8.13
8.76
9.07
9.49
8.09
8.82
8.32
7.87
6.72
7.4
7.91
8.24
8.64
8.66
8.04
8.55
8.35
8.3
7.81
7.7
7.82
8.19
9.01
8.73
8.08
8.29
7.8
7.41
7.95
7.93
8.89
8.89
8.85
8.81
7.76
8.18
7.4
7.88
7.73
7.77
8.15
8.02
8.58
8.1
7.77
8.72
7.3
7.75
8.37
7.43
7.29
7.78
7.3
7.43
7.94
8.04
7.63
7.13
7.61
7.85
7.72
8.02
8.0
8.75
8.6
8.75
8.21
7.5
8.28
7.57
7.26
6.87
7.6
8.08
7.67
7.35
8.05
7.98
7.21
6.52
7.76
6.73
7.44
7.58
7.6
6.85
7.28
7.67
8.6
8.1
8.39
8.02
7.47
7.23
6.93
8.19
6.59
7.03
7.22
7.41
8.57
8.28
8.25
7.17
6.91
6.53
6.8
6.23
6.24
6.28
6.17
6.65
7.09
7.51
7.63
8.18
7.59
7.64
8.27
8.12
7.85
8.14
7.61
7.66
8.03
8.53
7.27
7.26
8.02
7.39
7.73
7.87
7.31
7.16
6.99
7.57
7.68
7.58
7.82
8.27
7.84
8.16
8.37
7.79
7.33
8.46
8.6
7.08
8.09
8.71
7.65
7.42
8.15
7.59
7.56
7.23
8.34
7.79
8.48
9.05
8.42
7.68
7.94
8.74
7.88
7.51
6.68
6.87
6.57
7.27
7.72
7.86
7.51
7.39
7.94
8.32
8.53
7.93
8.75
8.76
8.99
8.38
9.07
9.26
9.74
10.06
8.5
7.62
8.8
9.35
9.21
8.4
7.71
8.49
7.72
8.0
8.61
8.35
8.24
8.33
9.02
8.0
9.07
7.6
8.04
8.04
7.79
7.11
7.17
8.12
8.09
7.85
8.02
7.97
7.24
7.47
7.85
7.63
7.31
7.32
7.91
7.96
7.41
7.82
7.47
7.41
7.07
7.32
7.93
7.9
7.74
8.26
7.84
7.71
7.69
9.24
8.76
8.35
7.1
6.85
6.97
7.38
6.62
6.35
5.84
6.71
6.74
6.05
6.22
6.39
5.84
7.15
7.04
7.25
6.24
6.97
6.84
6.59
6.58
5.46
5.79
6.62
5.51
5.66
4.33
5.55
5.61
6.0
5.81
6.08
6.5
5.98
6.48
6.34
6.56
6.24
5.73
6.05
6.33
5.9
5.87
6.37
5.21
5.26
6.06
5.42
5.9
5.71
6.01
6.15
5.74
5.99
5.55
5.57
4.6
6.42
6.0
5.91
5.89
5.83
6.25
6.88
6.84
7.36
6.35
6.9
6.19
6.86
6.78
6.24
6.04
6.35
6.11
6.51
5.45
5.98
6.15
6.2
6.71
6.78
5.87
5.86
6.16
5.52
5.71
5.42
5.81
5.06
4.68
5.05
5.34
4.9
4.93
5.55
5.23
5.76
5.87
5.64
5.19
6.11
5.52
6.88
7.08
6.99
6.64
5.82
6.04
5.22
6.14
5.2
5.1
6.19
5.46
6.38
5.37
5.37
5.38
5.87
5.78
5.95
5.9
6.74
7.05
6.47
6.01
5.94
6.44
6.26
6.51
6.09
6.12
6.81
5.78
6.23
5.87
6.24
6.5
5.73
6.07
5.47
5.49
4.84
5.64
6.07
5.24
5.32
4.69
5.2
5.24
4.99
4.22
3.22
4.57
4.8
5.54
5.17
4.66
4.58
4.07
4.31
4.88
4.71
4.34
4.65
4.71
4.67
4.11
3.63
4.26
3.86
4.69
4.13
4.78
4.4
5.37
5.24
4.83
4.55
4.59
5.07
4.24
3.66
4.53
4.52
4.68
4.4
3.85
3.96
4.31
4.18
4.49
4.49
4.39
3.5
3.81
3.84
4.53
4.03
3.86
4.08
3.99
3.5
3.91
3.64
3.23
3.8
4.34
3.36
3.93
3.8
4.19
4.3
4.48
5.38
4.25
3.3
5.15
4.14
3.94
4.37
3.76
4.45
3.93
3.51
3.95
3.16
3.79
3.51
4.03
4.32
3.7
3.91
3.38
3.06
3.08
3.41
3.3
3.66
3.68
3.73
4.44
4.51
4.94
4.39
4.83
5.43
4.53
4.85
4.85
4.3
4.74
4.45
5.27
4.23
5.69
4.82
5.41
4.47
4.0
5.4
4.48
4.12
3.45
4.49
5.07
5.36
5.13
5.17
4.45
4.91
3.79
4.24
3.69
3.76
2.81
3.33
3.52
3.41
3.11
3.43
3.42
4.17
4.17
3.48
4.56
5.36
5.25
4.85
4.38
4.77
5.02
3.68
4.64
4.79
4.43
4.35
3.54
4.51
4.29
4.38
4.2
3.91
3.98
4.86
5.63
5.93
5.43
4.71
4.69
4.24
4.05
3.94
4.84
4.31
4.41
4.66
4.31
4.11
4.12
4.67
4.25
4.35
4.12
4.66
3.78
3.83
4.36
3.9
4.55
4.07
5.1
5.3
4.51
4.74
5.46
4.65
3.87
3.79
3.54
3.57
3.67
4.09
4.14
4.35
3.03
2.53
3.98
3.26
4.19
3.99
3.94
4.8
4.33
4.49
4.79
5.9
4.87
4.71
4.3
4.96
4.54
3.72
4.51
4.01
4.78
4.53
4.19
5.18
4.87
4.24
5.13
5.85
5.08
4.88
5.17
5.33
5.86
5.08
5.34
6.29
4.73
4.66
4.56
4.99
4.66
5.86
4.55
4.72
4.66
4.44
3.99
3.66
3.95
3.81
3.39
3.71
3.31
2.84
2.95
3.08
3.97
4.29
4.0
3.8
3.84
3.34
3.18
2.88
3.62
4.96
4.82
3.9
3.94
4.84
3.68
4.06
4.73
4.62
4.23
3.81
3.66
3.25
4.23
4.33
4.0
4.81
5.23
5.58
5.05
4.57
4.91
4.46
4.56
4.37
4.79
4.45
3.93
4.27
4.23
4.8
4.88
3.55
3.79
4.61
4.55
4.66
4.65
4.19
3.82
3.09
3.73
3.83
4.27
3.73
3.79
3.02
4.1
2.88
2.71
2.65
3.07
2.84
3.13
2.65
2.63
2.76
3.13
3.3
3.87
2.89
2.81
2.46
3.36
3.23
3.3
3.36
4.38
4.84
4.77
4.31
3.43
4.4
3.75
3.52
3.49
2.75
3.67
3.84
4.84
4.07
3.57
4.15
4.72
4.31
3.53
4.47
4.02
4.07
3.73
4.44
4.27
3.79
4.23
3.71
4.15
3.75
4.11
4.9
5.52
5.16
5.56
5.96
4.9
5.86
6.49
6.04
5.38
6.16
5.88
6.07
6.65
6.39
6.73
6.77
6.84
5.83
5.99
6.17
5.32
6.12
7.1
6.17
7.22
5.92
7.4
7.37
7.31
7.13
7.22
6.31
6.88
6.27
7.11
6.35
6.65
7.0
6.08
6.87
6.32
7.03
6.74
6.19
6.15
6.41
6.9
6.95
6.29
6.18
5.69
5.96
6.11
6.04
5.32
5.9
5.63
5.45
5.26
6.07
5.27
5.26
4.83
5.32
5.16
4.34
4.15
3.67
4.33
4.39
4.52
4.77
4.2
4.94
4.43
5.37
4.99
4.84
5.23
6.28
5.78
5.72
5.16
5.3
5.49
5.48
5.25
4.86
5.18
5.61
5.77
6.12
5.76
6.66
5.66
6.61
5.81
5.83
5.63
4.72
4.48
4.77
4.34
4.38
4.27
4.23
3.41
3.22
3.19
3.5
3.96
3.89
4.48
3.12
3.55
3.77
3.13
3.27
3.65
3.99
4.02
3.7
4.28
4.38
5.02
4.16
3.89
4.53
4.75
4.27
4.84
5.14
5.57
4.82
5.63
5.76
5.5
5.74
5.19
5.81
5.34
5.72
5.46
5.91
5.87
6.31
5.68
6.25
6.2
6.61
5.79
5.91
6.83
6.03
6.15
5.92
6.03
6.46
6.83
6.84
6.82
6.41
5.83
6.44
5.86
5.54
5.65
5.25
5.93
5.47
5.4
5.92
5.68
5.28
5.03
4.77
4.51
4.66
4.64
4.74
4.38
4.09
4.09
3.79
3.31
2.59
2.84
3.41
2.8
2.64
3.07
3.34
3.53
3.0
3.55
3.48
3.05
3.83
3.55
3.76
3.16
4.8
4.5
3.61
3.67
3.4
3.84
4.39
3.88
4.5
5.23
4.94
5.05
3.94
4.41
3.66
4.25
4.28
3.64
5.0
4.27
4.12
4.48
4.5
4.9
4.87
4.33
5.13
4.3
4.83
5.57
4.51
4.28
5.71
5.19
5.26
5.67
5.57
4.75
4.88
4.42
4.91
4.83
4.27
3.86
4.63
4.67
4.17
3.76
4.37
4.57
3.78
4.09
4.17
4.55
4.86
4.66
4.58
5.66
5.11
5.56
4.71
5.25
5.87
5.3
6.29
5.31
4.88
6.07
4.86
5.31
5.53
5.29
5.12
5.16
5.37
5.31
6.26
6.46
5.9
6.26
5.53
5.5
5.29
5.25
6.33
6.15
6.39
5.07
4.6
5.5
6.4
5.57
5.33
5.94
6.0
5.28
6.19
6.54
6.18
5.42
5.05
4.84
4.54
5.33
5.41
5.78
5.38
6.09
5.42
5.32
5.4
5.88
5.02
4.71
4.73
5.34
5.34
5.33
4.73
4.92
5.46
5.65
5.75
5.36
6.29
5.97
6.54
7.25
6.13
6.9
6.76
6.66
5.79
5.54
5.65
5.73
5.65
4.77
4.86
4.98
5.49
4.65
5.0
5.76
5.34
5.73
5.46
5.55
4.93
5.28
5.3
5.33
5.78
5.58
5.36
4.77
4.58
5.25
4.67
4.62
4.63
4.59
5.41
5.26
5.89
5.57
5.5
6.13
6.07
5.48
5.95
6.31
5.76
6.1
5.48
5.67
4.98
5.95
6.03
5.8
5.85
5.76
5.58
6.28
5.66
5.22
5.09
5.63
5.43
5.27
5.01
4.88
4.11
4.35
4.0
4.52
4.22
3.88
4.86
4.09
4.11
5.08
4.01
4.08
3.7
3.81
4.33
5.06
4.42
4.85
5.71
5.66
5.79
5.55
5.04
5.49
5.81
6.54
5.89
5.43
5.62
5.51
5.97
5.19
5.33
5.91
6.2
5.93
6.6
6.39
5.17
5.62
5.12
5.27
5.5
5.98
6.08
6.08
6.51
6.44
5.64
5.7
6.53
6.55
6.11
6.18
6.82
6.94
6.58
6.06
6.6
7.05
7.15
6.32
7.2
7.06
6.94
6.7
5.89
6.14
6.23
6.59
6.12
5.97
5.92
5.84
6.53
5.54
5.15
6.74
6.52
6.27
6.58
6.05
6.21
6.2
5.86
4.89
6.47
6.16
6.7
6.62
5.83
6.46
5.92
6.22
6.44
6.08
6.02
5.41
5.99
5.52
6.1
5.98
5.77
5.99
5.18
5.16
5.86
4.34
5.66
6.06
5.45
6.16
5.6
6.12
5.45
4.76
4.83
5.25
4.26
5.1
5.04
4.62
5.19
5.41
4.88
4.93
4.36
4.79
3.65
3.78
3.71
4.66
4.84
5.08
4.76
4.37
3.4
3.51
4.46
4.21
4.56
4.29
4.6
4.11
3.85
4.2
4.04
3.84
4.35
4.87
4.94
3.96
4.66
4.9
4.43
4.45
4.55
4.41
5.17
5.64
5.1
5.62
5.71
5.46
5.34
5.81
6.04
4.91
4.68
5.28
5.57
4.84
5.75
5.38
6.05
5.72
5.47
6.16
5.11
4.89
4.57
5.77
5.57
5.43
6.1
6.0
6.81
6.89
6.73
6.51
7.17
6.08
6.95
7.34
6.9
6.71
7.17
7.18
6.82
6.79
6.64
6.53
6.87
7.48
7.4
6.7
6.64
7.38
6.34
6.25
6.81
6.81
6.75
7.53
6.67
6.71
8.14
7.61
7.67
7.7
7.73
8.63
8.21
7.37
7.16
7.95
7.72
7.03
6.7
7.2
7.29
7.67
7.35
7.35
6.84
7.11
6.69
6.95
6.14
6.23
5.94
6.15
6.71
6.69
6.09
5.86
5.45
5.44
6.17
6.17
4.96
5.02
5.9
5.15
5.36
5.58
4.97
4.85
5.58
6.32
5.48
5.6
5.51
6.0
5.19
5.58
5.32
4.53
5.78
5.11
5.28
5.79
5.67
6.02
6.28
5.99
5.44
6.24
6.09
6.7
6.34
6.3
6.87
5.74
5.43
5.25
5.77
5.12
4.99
4.84
5.42
5.55
5.38
4.99
5.02
4.9
5.03
4.56
4.77
5.61
4.82
4.14
4.26
5.07
4.61
4.85
4.01
4.22
5.16
5.49
6.02
5.88
5.64
4.99
5.08
5.42
5.5
5.18
5.04
5.31
4.83
5.22
5.39
5.25
4.41
3.98
4.18
4.38
3.66
3.97
3.05
3.03
2.84
3.36
2.88
2.86
3.35
3.78
3.27
3.38
2.93
3.55
3.06
2.89
2.08
2.57
3.62
3.08
2.76
2.59
2.23
2.12
1.87
2.01
2.7
2.66
2.32
2.13
2.72
2.55
2.43
2.94
2.33
3.22
2.48
2.8
1.8
2.59
2.25
1.31
1.47
2.43
2.31
1.98
2.23
2.24
1.83
1.29
1.27
1.24
1.84
1.37
1.54
1.84
0.43
0.56
0.83
1.29
0.93
1.57
1.07
2.77
1.28
2.11
2.46
1.8
1.86
2.11
1.8
2.33
2.87
2.03
2.72
3.08
2.37
2.06
1.95
2.01
2.16
2.13
1.4
1.69
0.93
1.88
1.74
2.01
2.37
2.45
2.09
2.68
2.67
2.81
1.84
2.94
2.38
2.74
2.37
3.19
3.02
2.87
2.86
3.27
3.07
3.27
3.31
3.46
3.93
3.5
4.36
4.18
3.46
3.86
4.17
3.26
3.73
3.87
4.57
3.94
3.99
4.45
4.95
4.7
4.74
5.54
5.38
5.82
4.78
5.42
6.07
4.88
4.9
5.74
4.77
4.83
4.74
5.24
4.99
5.35
5.08
5.14
5.88
5.59
4.84
4.96
5.04
4.24
5.09
5.65
6.57
5.71
5.27
6.05
5.05
5.0
5.36
5.34
5.34
5.22
5.22
5.34
5.17
5.93
5.64
5.51
5.51
5.93
5.88
5.82
6.2
6.17
6.08
5.34
6.17
5.78
6.02
5.59
5.93
6.13
6.23
6.38
5.47
5.48
6.09
5.16
5.24
5.53
4.99
5.35
5.13
5.58
6.33
5.07
4.94
5.47
5.37
6.25
5.61
5.74
5.22
5.44
5.3
5.06
4.9
5.88
6.36
6.17
5.48
5.97
6.42
7.09
6.15
6.37
6.23
6.35
6.03
7.1
6.02
5.93
6.58
5.58
5.62
5.34
5.79
5.42
5.33
4.72
5.17
4.74
5.16
5.6
6.15
6.0
5.27
4.72
5.15
5.93
6.45
5.92
6.08
5.97
5.53
5.47
5.99
4.82
4.62
4.97
4.87
4.66
4.75
5.01
5.69
5.17
5.07
4.76
4.67
5.56
5.93
5.24
4.89
4.94
5.81
5.59
5.98
5.55
5.25
5.02
5.17
5.56
5.58
5.51
5.14
5.59
5.34
4.43
5.03
4.69
4.88
4.18
4.1
4.35
4.64
3.98
3.24
2.98
2.91
3.4
3.05
2.97
3.3
3.79
3.13
4.6
3.38
3.5
3.99
3.59
4.59
4.57
4.35
4.28
4.55
4.41
5.1
4.33
4.47
4.31
4.21
3.57
3.64
3.46
3.27
3.56
3.31
4.04
4.65
4.14
4.78
4.54
4.71
4.29
3.86
3.87
4.14
4.59
4.62
4.91
5.03
5.17
4.87
4.37
3.94
3.48
3.73
3.96
3.75
3.86
3.94
3.37
3.45
2.51
2.94
2.51
3.57
3.09
3.01
3.63
4.45
3.95
2.74
3.75
2.69
2.77
3.58
3.25
4.02
3.02
3.39
3.41
3.03
2.76
2.51
1.77
2.57
3.3
2.3
2.26
3.24
3.5
3.53
3.57
3.15
3.48
3.07
3.25
3.57
3.27
3.34
2.75
3.1
3.26
3.04
3.1
2.38
3.29
1.83
1.7
1.42
0.95
1.16
1.08
2.34
1.71
2.29
2.26
2.86
3.48
2.94
2.98
1.64
3.22
2.16
2.08
2.44
2.57
1.97
2.21
2.5
1.9
2.66
3.15
2.83
3.35
3.88
3.16
3.77
2.66
2.11
2.46
3.25
2.77
2.48
2.82
3.65
3.43
2.44
2.58
3.3
3.56
3.14
3.5
3.89
3.39
4.59
3.65
3.16
3.06
3.09
3.59
3.85
3.34
3.22
3.82
4.3
3.4
4.5
4.2
4.26
4.15
4.27
4.19
4.64
4.11
3.84
4.14
3.88
5.67
4.69
5.2
5.05
5.04
4.86
4.32
4.74
4.47
4.38
4.59
5.14
5.4
4.64
3.85
4.83
4.88
5.28
5.79
5.7
6.41
5.88
5.29
5.76
5.79
6.06
6.21
6.42
6.46
6.11
6.28
6.04
6.43
6.58
6.54
6.61
7.31
6.77
5.84
6.13
6.01
6.91
7.05
6.32
6.17
5.9
6.42
5.22
5.96
5.77
5.82
6.92
6.06
5.81
5.71
5.44
5.57
5.11
5.63
6.15
5.66
5.83
4.52
4.44
4.38
4.11
4.41
4.95
5.06
4.71
4.5
4.04
3.66
3.36
3.15
2.63
3.02
2.84
3.24
4.18
4.18
3.43
3.99
3.04
3.86
3.33
3.27
3.37
2.62
3.86
3.04
3.46
3.82
3.74
3.89
4.24
4.46
5.49
5.36
5.07
5.69
5.7
5.1
5.62
5.2
5.06
5.32
6.05
6.06
5.16
5.9
4.88
5.6
4.08
4.65
4.62
3.89
4.82
4.41
4.31
4.59
5.36
5.39
4.94
5.54
5.74
5.98
5.74
6.19
7.22
6.93
6.82
6.57
6.58
5.93
6.19
6.62
5.55
5.51
6.04
5.54
4.83
4.66
5.01
4.76
4.77
4.54
4.98
4.74
5.23
4.46
4.6
4.69
4.58
3.95
4.49
4.03
3.4
3.24
3.38
2.89
2.68
3.79
4.17
4.69
4.56
5.09
4.62
4.6
4.46
4.42
5.99
5.87
6.01
5.73
4.68
5.89
5.04
5.58
4.6
5.25
5.58
6.16
6.52
5.61
5.79
6.69
6.03
6.13
6.73
6.89
7.53
6.49
6.3
6.09
7.41
7.42
8.1
7.38
6.89
7.31
6.45
7.19
7.12
7.22
7.18
7.19
7.12
5.85
5.18
6.27
5.59
6.44
6.44
6.74
6.72
7.06
7.06
6.63
6.6
6.64
6.84
6.98
6.81
7.3
8.08
7.36
7.55
7.57
7.45
7.33
7.51
7.4
7.23
7.9
7.86
7.41
7.73
8.28
8.02
8.36
8.68
7.92
7.64
7.52
7.8
8.1
7.71
7.51
7.15
7.14
6.37
6.26
6.21
6.8
7.69
7.15
6.88
6.11
5.97
6.96
7.5
6.58
6.93
6.11
6.45
6.4
6.14
6.84
6.26
7.36
6.66
6.56
6.16
6.67
5.68
6.36
6.01
6.04
5.68
4.87
5.14
5.33
5.59
4.93
5.55
6.12
6.27
6.58
6.12
6.45
6.33
6.22
5.95
6.5
6.75
6.6
6.67
6.73
5.66
6.75
6.57
5.73
7.26
6.1
6.09
6.75
6.16
6.6
6.85
6.1
6.05
6.47
6.76
6.76
6.07
5.62
6.94
6.76
6.3
7.53
6.44
6.84
6.77
6.92
5.54
5.64
6.2
6.12
6.56
5.9
6.11
6.59
5.8
5.58
5.63
6.14
5.72
5.35
4.93
5.68
6.48
5.4
5.68
6.32
6.35
6.29
6.55
5.6
6.22
6.62
6.35
6.6
5.76
5.83
6.19
6.08
6.09
5.69
5.81
6.29
6.43
6.09
5.88
6.6
6.23
6.38
6.21
5.25
5.87
5.68
6.74
7.5
6.15
6.39
6.32
5.29
5.58
5.66
5.49
5.35
4.35
4.8
4.97
5.41
5.53
4.91
5.65
5.5
5.63
5.7
5.32
4.99
5.13
5.37
6.05
5.12
5.37
5.99
5.7
6.17
6.6
6.25
5.81
5.23
5.62
5.86
5.91
6.37
5.89
5.99
5.59
4.69
5.52
5.56
5.22
4.73
5.6
5.48
5.25
5.05
5.83
5.35
5.2
5.32
5.87
6.01
6.6
6.09
4.9
5.25
4.76
5.39
5.4
5.72
5.81
5.58
5.13
4.83
5.03
4.98
4.68
3.94
4.07
4.17
4.03
3.53
3.32
2.23
2.55
3.04
2.97
3.51
3.38
4.0
3.6
3.46
3.33
3.72
4.33
4.53
4.75
4.21
3.72
4.4
4.6
3.37
3.37
3.09
3.56
3.65
3.58
3.87
3.96
4.76
4.86
4.1
4.0
3.47
4.58
4.29
3.58
3.67
3.39
3.05
3.03
3.6
3.7
2.64
3.17
3.14
2.99
2.75
2.99
3.36
3.16
2.54
1.92
2.18
2.1
1.32
2.06
2.12
0.95
0.54
0.19
1.08
1.58
0.74
0.8
0.68
1.19
1.03
1.28
1.95
2.41
2.36
1.38
1.88
2.59
2.91
2.11
1.44
0.78
0.71
0.7
1.23
0.4
0.77
0.79
0.42
0.7
0.93
0.54
0.3
0.52
0.82
0.48
1.86
2.5
1.98
1.41
1.41
1.33
1.31
0.51
1.39
1.33
2.01
2.33
2.57
1.46
1.83
2.54
2.11
1.92
2.57
2.92
2.91
2.46
1.6
1.74
1.22
2.13
2.79
1.61
1.42
1.8
1.9
1.08
1.79
1.49
1.61
0.75
1.75
2.07
2.86
1.88
1.76
1.18
1.82
1.77
1.18
0.59
1.13
1.14
0.38
0.81
1.32
1.59
1.29
0.83
1.39
1.09
1.35
2.01
1.17
0.62
1.35
1.33
1.41
1.2
0.26
1.36
0.86
0.97
0.81
1.35
1.58
1.4
1.23
1.46
1.4
1.55
2.15
1.26
0.64
1.36
1.12
1.05
1.47
1.69
1.79
1.25
2.66
2.18
1.92
2.0
2.39
2.04
2.26
2.61
2.53
2.07
1.76
2.05
2.31
2.09
1.96
2.32
2.04
2.29
3.06
2.67
2.93
2.73
2.78
3.2
2.5
1.89
2.26
2.09
2.42
1.42
1.97
1.88
2.02
1.87
1.32
0.59
1.48
1.06
0.73
0.43
0.92
0.42
1.32
0.95
0.86
0.8
1.37
1.08
0.84
1.58
0.8
0.72
0.51
0.41
0.54
0.34
0.27
0.08
0.18
0.42
1.01
0.73
0.65
0.06
0.38
0.18
0.77
0.55
0.14
0.12
0.09
0.25
0.84
1.61
0.34
0.6
1.13
1.14
0.89
1.49
1.15
1.84
1.38
0.8
0.78
1.11
0.41
0.49
0.68
0.85
1.49
0.37
0.91
1.44
1.03
0.91
0.88
1.09
1.59
2.08
2.31
2.06
1.2
1.16
1.3
1.06
0.74
0.77
1.15
1.62
1.16
1.92
2.65
2.63
2.8
2.45
1.72
1.82
1.97
2.5
1.54
1.74
2.19
2.1
1.76
2.07
1.53
1.84
1.78
3.0
2.22
2.7
1.83
1.34
1.59
1.87
2.36
2.04
1.67
1.59
0.75
1.27
1.12
0.97
0.92
0.59
0.74
1.24
0.58
1.05
0.5
1.03
0.77
0.55
1.39
1.02
0.78
0.21
0.65
1.26
0.76
0.24
0.53
0.5
0.58
0.54
0.7
0.7
0.96
1.77
1.87
1.5
1.06
1.13
1.45
1.86
2.44
2.3
2.0
1.46
1.35
1.64
2.4
1.23
1.67
1.36
2.25
1.21
0.95
1.33
0.79
0.86
1.17
1.33
1.62
1.12
0.99
1.25
1.06
0.75
0.76
0.67
0.45
0.23
0.77
1.11
1.35
0.8
1.51
1.17
1.57
1.45
1.92
2.12
1.5
1.49
1.23
0.06
1.92
1.66
1.42
0.1
1.3
1.07
1.0
0.57
1.56
1.79
1.75
1.83
1.54
1.07
0.87
0.66
0.41
0.7
0.58
1.23
0.13
0.69
0.9
1.59
0.43
0.63
0.47
1.06
1.14
0.25
0.4
0.29
1.21
1.24
1.97
1.47
1.05
1.26
1.21
1.13
1.8
1.09
1.24
1.04
1.76
1.4
0.74
0.71
0.39
0.69
0.71
0.7
0.88
1.35
1.12
0.9
0.26
0.74
0.55
0.27
0.24
0.82
1.17
0.98
0.9
0.41
1.16
0.96
1.18
1.7
1.39
1.66
1.49
1.44
1.91
2.23
2.25
2.48
2.19
2.17
2.98
2.46
2.69
2.46
1.98
2.72
3.01
2.78
2.81
3.45
3.12
3.9
4.1
3.92
3.21
3.72
3.76
3.83
4.05
2.48
2.97
2.09
2.04
1.93
1.32
1.54
2.1
1.82
1.65
2.0
2.13
1.01
1.35
1.95
2.48
2.7
2.93
3.14
1.66
2.08
2.05
2.45
2.2
2.03
1.9
2.06
2.0
2.71
2.09
1.5
1.33
2.29
2.44
2.96
1.78
1.98
2.1
1.66
2.42
2.1
1.08
1.0
1.97
2.23
2.06
2.24
1.89
2.08
2.23
1.83
2.39
2.21
3.16
1.77
2.7
2.27
3.09
3.1
2.62
2.65
3.44
3.24
3.02
2.84
2.62
3.2
2.21
3.04
3.25
3.12
3.42
3.23
2.94
3.34
3.07
2.82
3.24
3.0
2.67
2.66
3.14
2.51
2.73
2.77
3.45
3.51
3.34
4.04
4.48
4.21
4.09
3.24
3.87
4.29
4.57
4.88
5.17
4.82
4.85
4.06
4.4
4.89
4.5
3.71
4.68
4.08
3.63
3.98
4.09
4.08
3.62
3.39
4.29
4.08
4.53
4.94
3.03
3.78
3.21
3.85
3.49
3.44
3.32
3.72
3.67
3.76
4.14
3.37
3.91
4.2
3.87
4.18
5.16
5.91
5.69
5.79
5.31
4.56
4.85
4.21
3.57
4.48
4.55
4.23
4.03
4.14
4.01
2.49
2.75
3.12
2.55
2.28
1.78
2.15
2.95
2.92
3.56
2.65
2.69
2.55
2.73
2.26
2.66
1.38
1.79
1.53
1.26
2.22
2.11
2.56
3.01
2.79
1.6
2.58
2.25
2.65
2.6
3.36
3.52
2.8
2.02
2.25
2.75
4.18
3.65
2.98
3.28
3.41
1.94
2.62
2.62
2.5
3.05
3.08
3.53
3.97
3.08
3.22
3.01
3.24
3.78
3.38
2.68
3.92
3.89
3.81
3.35
3.31
2.77
2.57
3.18
3.46
3.8
4.1
3.75
4.21
3.91
4.8
4.55
5.13
4.89
4.8
4.55
5.18
4.91
4.54
4.88
4.9
3.72
3.6
4.0
3.94
3.46
3.57
5.12
3.6
4.07
4.33
4.89
5.0
4.79
5.93
5.2
4.91
4.34
3.8
4.28
5.2
6.17
5.72
5.78
6.27
5.47
5.79
5.34
5.13
5.45
5.92
5.17
5.13
5.11
5.87
6.43
6.72
7.04
7.17
6.15
6.76
6.23
7.35
6.85
6.66
6.44
6.47
6.51
5.73
5.06
6.05
5.9
6.04
6.24
5.21
5.62
6.22
5.79
5.51
5.38
5.27
5.7
4.53
5.58
5.83
5.45
5.86
4.65
3.89
5.16
5.33
5.12
4.98
4.56
3.86
4.46
4.41
5.34
4.96
4.3
6.36
5.3
5.42
5.73
5.32
5.85
6.44
5.7
5.52
5.91
5.15
4.8
5.74
6.21
5.45
6.01
5.63
5.44
6.45
5.76
5.53
6.6
6.4
6.72
5.94
6.33
5.91
6.34
5.32
5.25
5.59
5.05
4.62
5.13
4.4
5.05
4.91
4.71
4.53
4.5
4.64
4.54
4.32
4.89
4.71
4.17
4.7
4.61
4.59
4.35
4.29
4.13
4.01
3.33
4.2
5.03
5.34
4.38
2.99
3.75
3.71
2.86
2.7
2.75
2.05
2.8
2.35
2.85
2.3
2.48
3.39
3.92
4.01
3.69
3.41
3.29
3.1
3.41
4.04
4.97
4.09
3.47
3.37
2.82
3.3
4.24
3.32
3.12
2.63
2.75
2.06
2.77
3.49
3.13
2.69
3.35
3.46
3.44
2.74
3.35
3.27
3.6
3.38
3.44
2.85
3.43
3.7
3.73
3.16
4.6
3.45
3.92
3.23
4.54
4.58
3.82
3.82
3.7
3.6
2.93
2.53
4.39
4.13
4.42
3.78
3.99
4.15
4.07
3.82
4.93
4.5
4.23
5.16
5.52
5.77
5.59
6.0
5.3
5.62
6.49
6.15
6.01
4.95
5.27
5.39
4.62
5.31
4.89
5.21
4.8
3.43
4.4
4.42
4.53
4.34
4.94
4.58
4.32
4.69
4.46
5.05
4.81
4.67
4.74
4.72
5.14
3.93
4.39
4.51
4.43
4.18
2.88
3.09
3.29
3.1
2.73
3.43
3.66
3.31
2.81
2.74
2.61
2.35
3.13
3.36
2.46
2.39
2.34
3.19
2.92
3.37
3.06
2.91
2.9
3.08
3.05
2.71
2.52
2.61
2.94
2.69
2.47
3.02
2.44
2.38
3.17
2.19
2.59
2.55
1.99
1.93
3.1
3.35
3.59
3.08
3.29
3.3
3.85
3.83
3.76
4.16
4.76
4.09
3.92
3.59
3.54
2.89
3.43
3.8
3.38
4.05
3.8
3.52
4.08
2.6
2.76
2.96
3.0
3.78
3.24
3.31
2.82
2.5
2.67
2.6
2.26
2.7
3.78
3.08
3.69
2.97
3.23
2.54
3.45
3.64
3.29
4.16
4.14
3.95
4.5
4.37
4.2
4.57
4.34
4.67
4.85
5.28
4.32
5.04
5.75
5.47
5.76
6.65
6.39
6.19
5.74
6.01
5.92
5.27
6.27
5.5
5.26
5.37
5.35
5.11
5.82
5.39
5.89
4.84
5.39
5.89
5.04
4.88
4.82
5.53
5.22
4.97
5.24
5.66
6.22
6.07
5.78
6.35
5.88
5.73
6.54
6.57
5.98
6.01
6.64
6.82
6.03
6.16
6.72
6.1
6.22
6.58
6.77
6.48
7.13
6.1
6.1
5.75
6.4
6.41
6.33
6.38
6.89
7.16
6.28
5.55
6.02
6.14
6.52
5.92
5.87
5.44
5.72
5.81
6.19
6.56
7.17
7.08
7.62
8.5
8.4
7.42
7.32
7.2
7.68
6.46
7.57
7.19
7.04
7.59
7.69
7.04
7.66
7.17
6.85
6.73
6.17
6.93
5.85
7.13
5.98
6.59
6.23
6.5
6.59
6.7
6.54
6.69
7.27
6.85
7.13
7.14
6.84
7.57
6.8
7.08
6.72
7.28
7.19
6.6
6.18
6.99
6.33
6.42
6.41
6.17
6.17
6.48
7.19
8.3
8.02
7.72
8.18
8.03
8.3
7.96
7.63
8.44
8.57
7.94
7.87
8.54
8.32
7.87
7.26
8.27
8.03
7.08
7.43
7.72
7.64
7.3
8.33
7.67
7.46
8.1
8.18
7.74
6.37
6.88
7.41
8.22
8.16
8.13
8.1
7.56
6.63
6.29
6.84
6.01
6.74
6.6
6.6
7.66
6.64
7.42
7.93
7.52
6.95
6.65
7.11
7.33
7.86
7.9
8.05
8.35
8.5
7.99
8.58
8.59
8.79
8.82
8.69
8.55
7.88
8.66
8.46
7.59
8.34
8.32
8.63
8.85
8.75
8.07
8.07
8.49
7.97
7.16
8.15
7.61
8.17
8.37
7.76
6.6
6.21
6.79
7.05
6.93
6.78
6.32
6.95
7.09
7.81
7.45
7.25
7.23
7.48
7.68
8.47
7.11
7.88
7.83
7.61
8.37
8.03
7.8
8.14
8.12
8.45
8.18
8.29
8.53
8.56
7.85
8.13
8.01
8.52
7.44
8.17
8.27
8.69
7.6
7.87
7.78
7.78
7.99
7.89
6.57
7.02
7.4
7.29
7.0
7.14
7.19
7.09
8.05
7.74
8.31
8.16
8.34
8.96
8.04
8.43
8.09
8.39
7.45
8.66
8.43
8.54
8.38
8.3
7.6
7.65
7.85
7.28
7.76
8.19
7.84
7.33
7.57
6.81
7.09
7.54
7.81
7.94
7.71
7.31
7.38
7.35
7.98
7.57
7.6
6.77
7.14
6.69
6.98
7.15
6.46
7.15
7.02
7.87
7.05
7.37
7.18
7.09
6.61
6.46
6.04
5.67
6.27
5.67
6.7
6.26
6.5
6.26
6.06
6.53
5.62
6.52
7.1
6.98
6.54
6.32
6.18
7.67
7.35
6.84
8.0
7.76
6.73
7.49
7.02
7.21
6.89
7.06
7.41
7.25
7.6
7.55
7.23
7.31
6.4
7.19
6.92
7.26
7.91
6.98
6.47
6.95
6.71
6.69
7.52
7.7
7.19
6.91
7.2
5.41
6.56
6.64
6.68
6.41
6.74
7.18
7.63
7.41
6.6
7.16
6.41
6.41
6.96
7.58
8.76
7.72
8.3
8.4
8.92
9.1
9.0
8.14
9.05
10.21
8.9
9.89
10.12
10.46
10.05
9.56
9.68
9.56
8.3
8.57
8.42
7.89
8.11
8.27
8.93
8.75
8.27
8.52
8.3
7.2
8.94
8.65
7.63
7.69
7.49
8.2
7.55
8.31
8.04
7.74
7.21
7.11
7.7
8.45
7.99
8.18
7.65
7.48
7.52
6.55
7.15
6.97
7.3
7.08
7.31
7.11
6.38
6.96
8.1
6.37
6.98
7.44
7.52
7.22
7.48
7.39
6.69
7.84
8.16
7.31
7.5
7.12
7.46
7.42
7.26
6.61
7.02
7.37
7.4
7.69
7.28
7.45
8.33
7.79
7.56
8.64
9.17
8.15
8.66
8.89
8.21
8.12
8.1
8.36
8.32
8.3
8.66
8.55
8.15
8.48
7.77
8.81
7.86
7.9
8.04
7.7
7.57
7.6
8.0
8.86
8.94
9.35
8.01
8.02
8.8
7.76
8.39
8.31
7.76
7.95
7.16
8.32
7.73
8.59
8.86
8.66
9.63
8.19
8.62
7.74
7.48
8.46
8.37
8.68
7.9
8.2
8.61
7.43
8.13
7.85
7.13
7.55
7.29
8.23
8.12
8.12
7.22
7.48
7.61
7.88
7.28
8.4
8.22
8.18
8.42
8.32
8.03
8.85
8.81
8.81
9.1
9.07
8.78
10.08
9.86
10.0
10.11
9.27
8.78
9.1
9.34
9.13
9.24
8.68
8.86
10.07
9.58
9.04
9.09
8.9
8.74
8.19
8.2
8.06
8.79
8.46
8.33
7.35
8.47
8.96
7.74
8.7
8.9
7.98
8.76
9.08
8.48
8.51
9.18
9.88
9.46
9.1
8.45
8.83
9.38
9.06
7.82
8.62
7.87
8.25
8.5
8.18
8.08
7.9
8.04
8.12
8.24
8.14
7.65
7.14
7.71
7.29
6.14
6.73
7.13
7.72
7.59
7.05
6.96
7.74
6.83
6.35
6.03
6.22
6.6
6.43
6.42
6.43
6.65
7.06
7.54
7.54
7.64
7.25
7.14
7.1
7.14
6.9
8.22
7.5
7.24
7.09
7.16
8.21
8.49
7.2
6.57
7.72
7.54
7.83
7.94
7.43
6.68
7.54
6.94
6.34
7.12
6.9
7.31
7.99
8.2
7.87
7.7
8.13
8.03
7.63
7.72
7.97
7.58
7.63
6.99
7.63
7.3
7.75
7.91
7.39
7.83
7.69
6.8
7.15
7.67
7.48
6.67
7.42
7.51
7.73
7.03
7.63
7.4
7.04
6.7
7.11
6.74
7.2
7.13
7.3
7.97
7.1
7.43
6.9
6.44
6.84
6.73
6.95
6.85
7.04
6.14
6.26
5.72
6.38
5.98
6.0
5.92
5.71
5.9
5.73
5.18
6.65
5.8
5.83
6.3
6.73
6.14
7.25
6.17
6.73
7.0
7.12
7.99
7.86
7.2
7.11
7.11
6.78
6.53
6.67
7.56
6.72
7.71
7.02
6.71
7.02
7.0
6.52
7.19
7.06
6.76
6.43
5.97
5.92
6.23
6.24
6.32
5.99
6.52
6.03
6.27
6.23
6.51
6.7
6.21
6.57
5.91
6.37
7.18
6.86
6.73
7.48
7.79
7.54
7.24
6.02
6.39
6.77
6.81
7.17
6.87
7.1
6.78
6.86
7.09
7.3
6.46
6.33
6.28
6.19
7.25
7.34
6.49
6.37
6.33
6.28
6.53
6.23
5.49
6.4
6.52
5.82
5.23
6.16
5.65
5.68
5.35
4.71
5.2
5.32
5.77
5.04
5.18
5.36
4.99
5.65
4.93
4.86
4.62
3.89
4.87
5.41
5.5
6.44
5.63
6.24
6.23
6.68
6.39
6.35
6.75
6.59
7.21
7.59
6.8
6.99
7.09
7.34
7.47
7.07
7.48
6.5
8.32
7.96
8.19
7.85
7.86
8.65
8.3
8.24
6.97
8.07
7.21
8.11
8.32
8.62
8.48
8.57
9.04
8.32
8.17
7.1
7.0
7.55
7.84
8.96
7.48
7.88
8.13
7.5
7.65
7.74
7.52
8.09
7.54
7.91
8.27
7.58
7.77
8.18
8.22
8.15
8.14
7.65
7.9
7.43
7.42
7.43
7.34
6.14
7.07
7.04
6.99
7.82
7.69
7.75
7.13
7.73
8.03
7.58
6.8
6.26
6.13
7.64
7.57
7.25
6.83
7.62
8.0
7.71
7.07
7.17
7.89
8.22
8.7
7.56
7.6
7.86
8.16
6.46
7.07
7.37
7.29
7.74
7.03
6.81
6.98
6.66
6.21
7.0
7.04
6.71
7.26
6.94
7.26
6.19
7.13
7.45
7.3
6.43
6.53
6.97
6.9
7.03
6.68
7.08
7.26
6.61
6.86
6.78
6.89
6.16
6.45
5.69
5.1
4.87
5.76
6.08
6.51
6.87
6.93
7.07
6.79
7.22
7.12
6.89
5.92
5.83
5.97
6.28
6.37
5.96
6.13
6.12
6.79
6.94
6.52
6.52
6.68
6.56
6.9
6.96
6.82
7.41
6.91
6.83
7.5
7.13
6.82
6.74
7.0
7.23
7.07
7.08
6.89
6.44
7.6
7.23
7.74
7.68
8.0
8.59
7.68
8.5
8.73
9.56
8.39
8.16
7.82
7.84
7.62
8.43
8.36
7.82
9.22
8.55
8.25
9.24
9.06
9.44
8.91
9.39
9.49
9.81
9.43
9.57
9.09
9.46
8.86
8.18
8.36
8.63
9.18
8.4
8.57
8.34
8.8
8.66
9.49
8.95
9.22
8.38
8.96
9.21
8.14
8.57
8.51
8.08
8.48
9.27
8.98
9.43
9.69
9.44
9.31
8.71
8.46
8.15
7.77
8.53
8.61
7.88
7.97
8.67
9.05
8.67
7.88
8.2
7.51
8.2
7.41
7.87
7.36
7.82
8.18
7.64
7.92
7.7
7.96
7.94
7.62
7.73
6.97
7.01
7.56
8.06
7.72
7.25
7.25
7.65
7.36
7.68
7.81
7.23
7.49
7.87
8.06
7.86
7.51
7.78
8.2
7.68
8.29
7.6
7.98
8.15
7.81
6.81
7.02
6.64
7.06
7.35
7.79
8.67
9.02
9.0
8.54
8.21
8.48
9.17
9.19
9.1
8.66
8.58
8.88
8.44
8.92
9.64
9.33
8.99
9.77
8.94
9.42
8.74
9.56
9.09
9.23
9.01
8.89
8.92
9.04
8.41
8.07
7.9
8.34
8.72
7.89
8.59
8.86
8.72
8.51
8.49
8.45
8.26
8.5
8.91
8.39
8.34
8.74
8.38
8.12
8.51
8.03
6.75
7.9
7.0
7.37
7.34
7.29
6.89
7.77
7.12
7.99
7.96
7.26
8.17
7.71
6.98
7.68
6.72
7.58
6.36
7.04
6.38
7.46
7.28
6.79
6.99
6.84
6.67
7.01
6.5
7.81
7.8
6.71
6.7
6.96
7.27
6.69
6.63
7.32
6.92
6.56
6.7
6.97
7.34
7.25
8.08
7.02
7.14
7.23
7.39
7.54
7.18
7.44
7.02
7.91
7.73
7.85
7.93
7.78
6.62
7.25
7.95
7.37
7.62
7.87
8.42
8.78
8.62
7.81
8.06
8.21
8.35
9.02
9.11
8.84
8.57
7.84
8.31
8.53
8.5
8.03
8.89
8.75
8.1
8.21
7.65
8.07
7.59
7.59
8.76
8.2
8.62
7.96
8.21
7.99
7.9
8.63
8.48
8.04
7.92
8.46
8.86
8.58
8.49
8.47
8.61
8.8
8.89
8.4
8.72
9.05
7.98
8.52
8.8
8.96
9.5
9.34
9.47
9.83
8.81
9.13
9.35
8.95
8.57
9.16
8.07
8.51
8.71
8.11
7.43
7.94
8.65
7.4
8.86
8.24
8.44
8.45
8.3
8.04
8.31
7.95
8.65
8.84
8.39
8.43
7.98
7.93
6.95
7.73
7.98
7.2
6.94
7.57
7.44
7.49
7.35
8.6
8.48
8.13
7.97
8.34
8.53
8.82
8.82
9.72
8.35
9.0
8.86
8.71
9.66
9.67
9.76
8.8
8.57
8.93
8.4
8.74
8.6
8.76
8.57
8.75
7.75
8.06
8.9
9.2
9.56
2.8
1.31
3.34
4.41
4.39
5.41
5.57
6.08
5.63
5.44
5.53
4.96
5.53
5.47
5.59
5.43
5.26
5.36
4.4
4.94
4.98
5.3
5.7
5.04
5.99
5.77
5.35
5.34
4.72
5.49
5.69
5.43
5.02
5.29
4.91
5.22
5.75
5.99
5.71
5.85
5.8
6.35
6.21
7.19
6.47
6.52
6.58
6.84
7.1
7.26
6.4
6.75
7.56
7.39
7.47
7.23
6.71
6.83
6.8
6.3
6.45
6.83
6.91
7.51
6.55
5.95
6.35
7.69
6.96
7.3
6.97
7.15
6.87
6.43
7.07
6.68
6.4
7.27
6.63
6.85
6.19
5.52
5.64
5.4
5.01
5.07
5.75
5.17
5.64
6.3
4.57
4.66
5.44
5.72
6.17
6.04
5.83
4.72
6.28
6.33
6.05
6.4
7.62
6.54
6.25
6.57
6.2
6.54
7.13
7.16
6.33
6.81
6.3
5.53
5.65
5.78
6.08
5.57
5.16
5.29
5.69
5.72
5.24
5.65
5.09
5.38
5.41
6.22
6.08
5.68
5.88
5.76
5.33
6.4
6.43
6.72
6.76
6.81
6.69
6.2
5.55
5.98
6.49
6.51
5.98
6.15
5.98
4.86
5.59
5.59
6.06
5.77
6.17
7.29
7.17
7.19
7.36
5.87
6.37
7.43
7.38
6.18
6.57
7.07
6.58
6.74
6.33
6.54
6.79
6.99
6.2
6.77
7.08
6.94
7.13
7.08
7.3
7.3
6.35
6.24
7.04
7.26
7.12
7.24
6.33
6.91
6.82
7.9
8.37
8.04
7.76
8.09
7.5
6.73
7.18
6.35
6.78
7.1
7.25
7.14
8.78
8.52
8.12
7.61
8.61
8.09
7.95
7.22
7.4
7.89
8.33
7.76
8.72
8.65
8.9
8.97
8.45
9.51
10.1
9.38
10.34
10.36
10.22
10.06
10.47
10.47
10.35
10.06
9.82
9.65
8.63
9.37
8.48
8.76
9.66
9.41
9.14
9.66
9.53
9.7
8.77
8.52
8.59
8.55
8.67
8.72
8.53
9.45
8.78
8.98
8.79
9.17
9.12
9.66
9.6
9.08
9.42
9.46
9.19
8.41
8.78
9.16
9.43
9.35
8.55
8.41
9.16
9.71
8.96
9.85
10.6
9.69
9.72
9.9
10.2
9.48
9.51
9.47
9.4
9.97
9.15
8.88
8.69
9.08
8.82
8.35
8.72
8.71
9.26
9.63
9.05
9.21
9.21
9.28
9.39
8.3
9.08
8.1
7.99
8.53
8.73
8.79
8.46
7.33
7.19
7.66
7.54
7.99
8.0
7.32
8.17
8.33
8.62
8.63
8.27
9.08
8.28
9.11
8.14
8.61
7.97
8.18
7.39
8.02
7.36
7.19
6.44
6.55
7.13
7.07
7.42
7.08
7.52
7.94
8.36
7.83
8.13
7.95
7.92
7.45
7.84
7.92
7.98
8.47
8.11
8.06
8.51
8.59
7.95
7.74
7.87
8.38
8.66
8.92
8.3
7.61
8.06
8.14
7.4
7.32
7.13
7.38
8.08
8.03
7.72
8.27
7.89
8.17
7.44
7.92
7.87
8.07
6.43
8.22
7.18
7.66
8.2
8.18
7.44
7.75
7.83
8.32
8.06
8.55
8.81
8.24
8.03
7.64
7.79
7.04
7.38
7.43
7.27
8.04
7.54
7.45
7.48
7.61
7.05
7.63
7.82
7.19
7.04
7.42
7.84
8.19
7.59
7.49
7.26
7.44
7.45
8.48
8.26
8.06
8.4
8.21
8.01
8.35
8.32
8.48
8.19
8.27
8.86
8.64
8.71
9.73
9.62
9.53
8.67
8.95
9.21
9.26
8.52
8.06
8.85
8.92
8.7
8.66
8.29
7.89
8.41
8.11
8.39
8.17
8.34
8.16
8.67
8.46
9.63
8.73
8.84
8.7
8.57
7.65
8.63
8.68
8.16
8.86
8.12
8.73
9.11
8.6
7.68
8.2
8.32
8.92
8.17
8.63
7.65
8.37
8.29
8.16
8.24
8.84
8.27
8.68
8.71
8.61
8.29
7.96
8.2
8.11
8.15
8.71
8.43
7.82
7.39
7.27
7.58
8.87
8.63
8.13
8.42
8.15
7.96
7.71
8.15
7.74
8.84
7.81
7.91
8.41
7.78
8.6
7.69
8.04
7.51
8.06
7.81
8.38
8.45
8.23
9.01
8.57
8.41
7.88
7.97
7.57
8.0
7.68
8.66
9.74
9.4
9.25
10.18
10.01
10.42
10.17
9.74
10.12
9.91
10.06
10.99
11.26
10.94
10.73
11.24
9.45
9.56
9.46
9.21
9.71
10.73
10.5
9.71
9.68
9.71
9.26
9.75
10.34
9.54
10.17
9.74
10.62
10.5
10.72
10.62
10.7
10.32
10.38
10.99
11.16
10.9
11.1
11.16
10.35
10.68
10.38
11.18
11.43
11.01
11.18
10.81
11.57
11.9
11.4
10.32
11.38
11.9
11.59
11.19
11.58
10.07
11.0
11.7
11.38
10.63
10.58
9.91
10.96
10.77
10.95
11.35
10.82
11.05
10.95
10.96
10.71
12.12
11.02
10.01
9.51
9.63
9.6
9.81
10.74
11.06
11.07
11.04
10.87
10.29
10.65
10.85
10.9
11.21
11.4
10.86
10.65
10.28
10.55
10.8
11.6
11.42
11.62
11.65
11.94
12.5
12.31
11.61
11.63
11.32
10.73
9.64
11.28
10.48
10.93
10.71
11.06
10.8
10.73
11.52
11.18
11.54
10.94
10.87
10.2
10.18
10.68
10.83
9.94
10.16
10.59
10.07
10.63
10.41
9.34
9.66
10.28
9.32
10.1
10.0
9.82
10.11
10.01
10.27
11.08
10.59
10.83
11.25
10.77
10.95
10.24
11.57
11.1
10.42
11.65
10.5
10.6
11.03
11.03
10.88
10.49
10.01
9.92
10.08
9.38
9.77
10.36
10.32
10.34
10.29
10.7
11.46
11.38
10.96
10.46
10.05
10.47
10.38
11.63
10.97
11.54
12.18
11.02
11.82
11.07
10.84
9.71
9.59
9.34
9.52
9.66
9.48
9.44
9.16
10.3
10.35
11.0
10.08
10.53
10.32
9.27
10.18
9.83
9.66
9.88
9.76
9.11
9.2
10.27
10.33
10.2
10.3
10.69
10.66
10.09
11.11
11.29
11.95
11.86
12.32
11.74
10.68
11.3
10.48
11.3
11.38
11.29
11.57
10.74
11.53
11.75
12.57
12.25
11.69
11.2
11.15
11.76
11.79
12.23
11.87
12.0
10.89
10.94
10.26
10.14
11.19
11.51
11.37
12.03
11.23
9.85
10.74
10.53
10.48
10.46
9.66
9.16
9.63
9.01
9.36
10.17
9.38
8.97
8.83
8.65
9.23
9.61
9.29
9.06
9.34
9.25
9.78
9.77
9.03
9.59
9.73
10.31
9.63
9.31
9.01
8.95
8.15
8.71
8.55
9.04
8.84
7.65
8.05
8.07
8.06
7.61
8.23
7.94
7.48
8.45
7.47
8.11
8.39
8.98
8.71
9.02
8.75
10.05
9.33
9.91
9.15
10.06
9.93
9.91
9.45
9.74
9.83
9.57
9.8
10.21
9.91
9.84
10.3
9.64
9.72
10.36
10.44
10.11
10.25
10.33
11.38
10.84
10.03
10.91
9.83
11.6
11.89
11.46
11.73
11.67
11.28
12.17
11.44
10.8
11.53
11.42
11.4
10.96
10.93
10.68
9.63
10.19
10.58
10.71
10.33
10.87
10.5
9.71
10.4
9.43
9.87
9.97
9.52
10.0
9.15
9.76
10.02
10.6
10.47
9.93
11.02
9.78
9.97
9.61
9.31
9.29
8.35
8.64
8.72
8.74
9.16
9.47
9.38
9.9
9.3
9.11
10.08
10.15
9.79
9.99
9.29
8.8
9.69
9.83
9.89
9.4
8.76
8.79
9.13
8.68
8.19
8.43
8.17
8.63
8.72
8.58
8.47
8.8
8.66
8.22
8.78
8.68
8.53
8.54
8.97
8.31
8.74
8.7
9.78
9.69
9.44
9.56
9.4
9.03
8.27
8.41
8.81
9.31
9.14
7.86
8.34
7.96
7.77
7.8
7.36
7.31
6.94
7.05
7.52
7.78
7.56
7.85
8.2
7.88
8.14
8.23
8.05
8.25
7.82
8.86
9.0
9.01
9.64
8.68
9.08
8.4
8.52
8.25
8.58
8.8
8.9
9.24
9.19
8.38
8.58
8.31
8.65
8.84
9.81
9.18
8.88
9.44
9.5
9.24
8.56
9.23
8.69
8.7
8.14
8.35
8.95
7.89
7.63
7.93
7.91
8.07
7.77
8.15
8.11
7.95
8.8
8.61
8.22
8.32
7.66
7.03
7.16
7.77
6.99
7.52
7.8
6.79
6.63
6.99
6.95
6.24
6.83
7.25
6.09
5.87
5.89
6.94
7.01
7.14
7.24
7.35
7.94
8.03
7.48
7.78
7.43
7.28
7.46
6.8
8.05
7.74
7.87
6.47
6.85
6.94
8.69
8.08
8.53
9.35
8.41
8.27
8.89
8.8
9.29
9.23
9.24
9.16
9.36
9.39
8.9
8.5
8.35
8.29
8.31
8.36
7.89
7.61
7.85
7.94
7.94
7.77
7.89
7.0
7.55
6.55
7.12
7.15
7.43
7.13
6.41
6.61
7.02
7.43
7.34
7.74
7.46
7.0
7.03
6.5
6.91
7.96
7.61
7.46
7.16
7.47
7.34
7.92
7.79
7.37
7.28
7.48
6.83
7.44
6.68
7.27
8.15
7.52
7.8
7.44
7.8
8.07
7.41
7.15
7.27
7.44
6.59
6.98
6.66
7.09
6.78
6.27
6.38
7.24
6.72
6.19
6.78
7.93
7.61
6.99
7.29
7.26
6.44
6.46
6.43
6.92
6.15
6.92
7.36
7.16
7.83
7.37
7.26
8.37
8.33
7.58
7.4
7.19
7.23
6.6
6.78
7.92
8.05
7.29
7.53
7.55
7.46
7.01
8.29
7.34
7.26
6.65
7.69
7.6
7.13
6.86
7.17
6.4
7.32
7.12
6.12
7.09
7.03
6.27
6.53
6.56
5.7
5.89
7.07
6.2
6.77
7.55
7.32
6.54
7.13
6.74
7.05
6.63
7.63
5.78
5.91
7.0
7.11
6.94
7.52
6.7
6.78
6.85
6.88
7.03
6.37
6.23
6.84
6.26
6.26
6.67
6.75
6.61
5.63
6.26
5.74
6.11
6.35
6.69
7.3
6.66
7.11
7.19
7.5
7.29
6.56
6.9
7.1
6.13
7.12
6.53
6.99
7.34
6.88
6.21
6.01
7.42
6.96
6.35
7.09
6.95
6.76
7.09
7.25
7.27
7.84
7.59
7.73
8.24
8.42
8.85
9.37
10.01
9.32
9.07
8.76
9.38
8.94
8.73
8.55
8.89
8.9
9.06
8.74
8.49
8.77
8.97
9.21
8.95
8.88
8.65
8.7
8.13
9.0
8.82
8.11
7.77
7.74
8.64
9.66
9.54
8.22
8.17
8.78
8.28
8.05
8.23
8.52
8.17
7.83
7.76
8.65
8.75
8.96
8.74
8.39
8.2
8.96
8.46
8.46
8.69
8.27
9.0
7.37
7.68
7.72
7.9
8.51
8.6
8.85
8.31
7.38
7.56
8.66
7.63
7.74
8.08
7.16
7.29
7.51
7.35
7.32
6.6
7.03
8.25
7.5
7.78
8.39
8.43
8.21
8.12
8.5
8.89
9.27
8.77
8.57
8.84
9.16
9.94
9.16
9.22
9.9
9.71
9.91
10.15
9.49
9.97
9.53
9.32
9.45
10.25
9.75
10.16
10.38
11.0
9.54
9.33
8.58
8.27
8.51
8.04
8.97
9.72
9.2
9.1
9.11
8.93
8.81
8.63
8.9
9.17
9.26
9.59
9.1
9.88
9.07
9.8
9.6
10.1
10.34
9.96
11.22
10.81
10.57
10.12
10.82
10.34
10.41
10.54
10.56
11.13
10.51
11.01
10.43
10.2
10.88
10.43
11.26
11.75
11.38
11.29
10.87
11.17
10.2
10.72
9.77
10.04
9.78
9.2
9.41
9.05
9.13
9.0
8.74
8.49
8.34
9.77
9.57
9.11
9.28
9.36
8.14
9.4
8.72
8.77
8.17
8.28
8.97
8.61
8.01
8.76
8.7
8.3
8.97
8.89
8.31
7.87
8.45
7.89
7.84
7.45
7.94
8.24
6.77
7.11
7.74
7.51
7.4
7.9
7.95
7.54
8.22
8.48
8.06
7.74
7.62
7.57
7.3
7.35
7.02
7.66
7.97
8.47
8.28
8.31
8.35
7.86
8.19
8.1
8.37
9.25
9.18
8.7
9.67
10.13
9.16
8.94
8.84
8.92
9.63
9.27
8.87
8.11
8.35
7.96
8.9
9.87
9.4
9.88
10.09
9.68
9.63
9.33
8.69
9.47
10.21
9.03
9.99
10.25
10.81
11.3
11.39
11.59
11.27
12.09
11.22
11.64
11.62
11.45
11.55
12.12
11.52
12.09
12.13
11.09
11.42
10.43
10.65
11.32
11.28
11.25
10.82
10.86
11.03
10.91
10.51
10.26
11.38
10.33
9.98
10.27
10.31
11.04
10.96
10.21
10.95
10.19
10.4
10.87
10.53
10.69
11.02
11.15
11.35
10.81
11.64
11.46
11.74
11.67
11.42
11.57
11.95
11.07
10.67
10.26
10.9
11.39
11.01
11.19
10.56
10.08
10.83
11.33
11.84
11.47
11.47
11.25
11.4
12.02
10.92
10.95
10.77
11.27
10.79
12.03
11.72
11.7
11.28
11.05
11.19
12.11
11.98
11.45
11.01
11.5
11.57
11.17
11.3
12.05
11.27
11.37
11.11
10.87
10.65
11.34
11.14
11.13
11.3
11.85
12.13
12.23
11.14
12.38
11.75
11.38
10.6
10.67
11.08
11.3
11.23
11.9
11.28
11.12
11.65
11.85
11.79
12.22
12.05
12.64
12.48
12.67
12.26
12.63
12.57
12.13
12.03
12.43
12.32
13.14
12.62
14.08
13.24
13.29
13.25
12.22
13.78
13.3
12.75
13.31
13.81
14.17
13.5
13.41
13.52
13.59
13.01
13.16
12.55
12.7
12.98
13.64
13.35
12.46
12.85
13.15
13.36
12.53
11.6
11.85
11.5
12.22
12.64
11.64
10.76
11.57
11.62
11.89
11.65
11.75
11.53
12.34
12.09
12.34
12.74
12.4
12.85
11.44
11.96
11.4
11.11
11.76
11.54
11.23
12.17
11.83
11.62
11.85
11.82
11.9
12.41
12.33
12.63
12.53
12.33
11.06
11.52
11.26
10.94
10.24
11.51
11.45
12.01
11.76
11.68
12.02
12.94
12.57
11.76
12.44
12.92
12.82
13.2
13.43
12.89
13.5
13.32
13.13
13.32
12.89
13.69
13.43
13.21
13.96
13.96
13.71
13.05
13.25
13.98
13.78
13.53
12.74
13.52
13.21
13.57
12.2
13.34
13.2
13.39
13.08
13.17
12.83
12.73
12.16
11.75
11.43
11.39
12.51
12.53
12.98
12.56
12.35
12.79
12.47
11.83
12.81
13.27
12.18
12.51
12.17
12.18
12.43
11.92
12.31
11.49
11.39
10.92
10.55
9.24
9.75
9.25
10.19
9.8
9.48
9.67
9.95
10.47
10.77
10.41
10.48
11.39
11.05
11.54
10.95
11.02
10.85
10.88
10.24
10.96
10.63
10.88
11.19
10.67
11.04
11.31
10.6
10.03
10.91
10.94
11.63
11.61
11.11
11.71
12.4
11.53
12.09
11.14
11.52
10.86
11.22
11.09
11.44
11.2
11.65
11.55
12.52
12.39
12.45
12.33
11.99
12.53
13.75
13.03
12.34
12.93
12.46
12.94
13.35
13.27
13.41
13.23
13.34
12.96
12.99
12.84
12.93
12.44
13.07
13.5
12.46
12.45
13.28
13.71
14.09
13.57
13.94
13.68
13.3
12.85
13.86
13.75
12.72
13.28
13.68
13.76
14.06
14.21
14.36
13.94
14.1
13.21
13.19
14.5
14.81
14.86
13.03
13.5
13.32
13.56
12.96
12.86
12.92
12.49
12.56
12.76
12.28
12.48
13.28
12.02
12.82
12.29
11.57
10.9
11.24
12.29
12.48
11.87
11.19
11.76
11.15
11.8
11.2
10.55
10.88
10.87
10.24
10.93
10.95
10.13
10.47
10.24
10.28
11.01
10.78
11.16
11.22
11.68
11.72
12.52
11.02
12.49
12.01
11.17
11.7
12.45
11.85
11.66
12.24
11.78
11.9
11.4
11.2
11.45
11.33
11.74
11.89
11.12
11.74
11.11
11.12
11.34
10.85
11.02
11.35
12.09
12.0
12.73
12.83
11.91
13.15
12.55
12.82
13.26
13.43
13.85
14.46
13.35
13.38
13.14
12.58
12.87
13.35
13.5
12.81
12.66
12.98
12.97
13.31
12.71
12.35
11.43
11.61
11.83
11.61
10.76
10.83
9.71
9.56
9.27
9.35
9.71
10.03
8.89
9.19
9.03
9.45
8.43
7.86
8.86
9.75
8.93
9.01
9.18
9.47
9.7
9.94
9.76
10.77
10.69
10.3
9.08
9.91
9.94
9.02
9.01
9.87
8.66
9.29
9.3
9.28
9.29
8.59
8.68
9.57
10.07
10.15
9.2
9.45
9.14
9.56
9.01
8.86
8.82
8.71
9.46
9.59
9.22
9.2
8.62
8.46
8.66
8.41
8.35
8.22
8.31
7.68
8.05
9.41
8.69
8.66
7.91
7.77
8.8
7.99
8.81
8.85
8.67
8.25
7.85
9.09
8.89
8.44
9.55
7.98
7.52
7.41
7.5
7.51
7.07
7.95
7.31
8.2
7.49
8.2
9.31
8.6
9.13
8.87
8.36
7.31
6.94
6.77
7.75
7.71
7.58
7.29
7.95
8.75
8.44
8.27
7.9
7.67
8.1
8.84
7.84
8.51
8.96
9.18
9.24
9.83
8.56
8.51
8.73
9.05
9.27
8.96
8.9
8.1
9.22
9.87
9.48
9.6
9.82
9.44
10.68
9.67
9.3
9.48
9.83
9.89
9.14
10.04
9.01
9.81
10.84
9.99
9.5
9.23
10.15
10.11
9.84
10.13
9.77
10.09
10.4
10.64
10.48
10.13
10.12
10.36
10.48
10.67
10.93
12.15
12.17
10.84
11.57
10.87
11.71
11.52
12.17
11.05
10.64
10.56
10.99
11.74
10.9
11.67
12.04
12.36
12.41
12.18
12.46
12.75
12.01
12.7
13.11
12.48
12.0
12.73
12.6
13.37
12.61
12.85
12.68
12.17
12.98
12.81
13.67
13.55
13.28
13.16
13.47
12.54
12.57
12.52
12.81
12.19
13.45
12.81
12.82
12.07
12.4
12.31
11.9
11.23
11.38
12.13
11.9
11.34
12.02
11.85
12.24
11.82
11.58
11.47
12.11
12.34
11.33
11.77
11.35
10.88
10.96
11.47
11.06
10.36
11.59
10.78
11.2
11.63
11.97
11.93
12.17
12.41
12.06
11.5
11.47
10.99
11.16
10.86
10.59
10.79
11.56
10.55
10.84
10.69
10.33
9.77
10.86
10.61
10.71
10.79
11.17
10.78
11.26
11.35
12.04
11.47
11.87
12.15
11.65
10.83
10.52
11.24
11.22
10.81
10.22
11.13
10.58
10.87
10.24
9.52
10.04
9.4
9.59
9.62
9.43
9.34
9.54
9.6
10.76
9.47
9.35
9.1
9.83
9.15
8.96
9.25
9.36
9.86
9.26
10.3
10.14
10.97
10.74
10.3
10.11
9.65
10.4
10.12
10.3
9.74
8.96
9.77
9.04
8.85
9.7
8.74
10.07
10.39
9.78
9.78
9.8
9.58
9.11
8.95
8.98
8.62
8.88
8.99
8.26
8.35
8.05
9.11
8.83
8.39
8.08
7.27
8.66
7.75
7.71
7.72
7.85
7.4
8.59
7.86
8.47
7.84
8.52
8.22
8.23
7.95
7.34
7.68
7.51
7.4
7.21
7.08
7.29
7.45
7.1
8.11
7.26
6.97
8.02
7.46
7.27
7.84
7.45
7.72
7.14
6.95
7.33
8.1
7.0
6.52
6.87
6.75
6.47
7.25
7.14
7.43
7.82
7.74
7.27
7.81
8.37
8.4
7.78
8.21
7.96
8.56
8.4
7.56
8.52
8.54
8.45
8.72
7.7
8.29
8.38
7.97
7.27
7.64
8.18
8.59
9.22
8.86
7.62
7.79
8.6
8.37
7.91
7.36
7.77
7.84
7.72
8.39
8.67
9.31
9.87
9.23
9.19
9.75
9.09
9.81
9.63
9.92
9.26
8.46
8.27
8.46
9.34
9.01
8.95
9.23
9.87
9.78
10.65
10.37
10.66
10.67
10.1
9.93
9.94
9.66
10.7
10.33
10.75
10.25
10.34
9.58
9.56
9.73
9.43
8.92
7.99
9.23
9.39
8.5
8.73
8.97
8.66
8.99
8.34
8.25
8.45
7.85
8.46
8.87
7.94
7.7
8.06
7.22
8.54
8.36
7.97
8.19
8.41
8.5
8.63
8.0
7.17
7.5
6.27
7.4
6.53
6.63
7.01
6.64
6.98
7.55
7.98
7.66
7.63
8.31
7.97
8.76
8.62
8.3
8.74
8.07
8.34
8.25
8.28
9.09
8.72
7.74
8.37
8.51
7.59
7.65
8.66
7.22
8.26
8.28
7.96
7.3
8.34
6.96
7.1
7.29
7.62
8.18
8.63
8.85
8.61
8.47
8.49
8.84
8.32
8.39
8.19
8.5
8.51
8.12
8.28
8.11
8.36
7.93
7.5
8.11
7.32
7.14
7.14
7.68
7.51
7.92
7.99
8.14
8.29
7.9
7.45
7.73
8.18
7.84
7.81
6.68
7.89
8.3
7.31
7.51
7.99
7.26
7.53
7.42
8.27
7.94
7.38
7.81
8.25
7.78
7.84
7.85
7.89
7.75
7.36
7.62
7.42
7.84
8.37
8.26
8.27
8.8
8.09
7.29
7.86
7.45
7.49
8.03
8.79
7.68
7.62
6.48
7.62
7.99
7.39
8.19
7.87
7.75
8.24
8.15
8.84
9.42
8.85
8.55
9.06
9.77
9.26
8.8
9.19
9.1
9.46
8.43
8.75
8.4
8.74
9.22
9.74
9.02
9.85
9.26
9.4
9.27
8.68
8.91
9.81
9.1
9.17
8.64
9.07
8.71
8.55
8.33
8.48
8.26
8.55
8.35
8.62
9.21
8.93
9.02
9.49
9.0
9.77
9.2
9.83
8.39
8.85
8.47
7.79
8.51
8.06
6.94
7.42
7.27
7.43
7.32
7.29
7.09
7.78
6.97
7.31
7.74
7.53
7.67
7.85
7.89
8.38
9.25
9.46
9.36
8.5
8.44
7.84
8.47
8.03
7.29
8.79
7.95
8.76
8.63
9.07
8.31
9.76
8.1
8.46
7.75
7.85
8.3
8.07
7.62
7.06
7.91
7.3
7.56
7.37
6.62
7.61
6.74
7.11
7.53
7.32
7.21
6.86
6.87
7.11
7.0
6.77
6.94
6.42
7.44
6.74
6.8
6.54
6.56
7.36
7.32
7.55
7.18
7.37
7.87
7.04
6.76
7.34
6.97
6.93
7.03
6.49
6.86
6.17
5.82
6.16
5.82
6.12
5.54
6.08
6.24
6.75
6.92
6.45
5.96
5.98
6.87
6.67
6.91
7.41
6.77
6.9
6.95
7.09
6.73
6.53
6.82
7.61
7.25
8.3
7.58
7.78
7.16
7.8
7.06
7.9
7.91
8.16
7.12
6.99
6.68
7.36
6.43
6.22
6.73
5.89
5.99
6.37
6.29
6.1
5.76
6.28
6.53
7.33
6.43
6.87
6.98
6.09
6.44
6.5
6.53
7.48
6.81
7.13
6.97
6.98
7.06
6.7
7.26
6.65
7.95
7.46
7.06
7.97
7.55
8.13
7.05
7.3
7.29
7.44
7.82
7.51
7.85
6.99
7.75
8.62
8.26
8.14
8.89
8.66
8.98
8.28
7.94
8.53
8.29
8.19
8.63
8.03
7.79
6.98
6.9
6.59
6.68
7.16
6.59
6.8
6.6
6.08
6.81
6.77
7.17
7.07
7.01
6.48
6.63
6.41
6.33
6.18
6.34
5.46
5.21
5.16
6.62
6.59
6.78
6.19
6.45
6.32
6.78
5.75
6.82
6.63
6.68
6.6
7.31
8.17
7.21
7.95
8.24
8.08
8.04
7.16
7.05
7.73
8.09
7.48
7.11
7.59
7.62
7.37
7.49
7.22
7.28
6.94
6.4
6.23
6.18
6.32
6.01
7.01
6.54
6.17
6.42
5.51
5.78
6.35
6.2
5.32
5.96
5.65
6.49
5.76
6.1
6.58
6.5
6.46
6.7
7.8
8.21
7.55
8.1
7.33
7.08
6.96
6.85
6.95
6.31
6.51
6.33
6.07
5.68
6.01
6.51
6.33
5.73
5.18
6.33
5.76
6.09
6.67
6.34
7.2
6.24
5.88
5.4
5.1
5.13
5.5
5.86
5.19
4.89
5.37
6.14
5.99
5.75
5.24
5.25
4.91
4.7
4.98
3.92
3.45
3.6
3.54
3.24
3.94
4.43
4.04
4.91
4.65
5.49
4.88
5.64
4.89
5.05
5.41
5.06
5.55
5.63
5.99
5.23
6.15
5.53
6.1
6.05
6.16
6.33
5.92
6.0
5.16
5.04
6.64
6.1
6.71
6.11
5.9
6.08
5.73
5.9
6.72
7.05
6.38
6.96
6.7
6.86
6.79
6.55
6.13
5.72
6.54
6.4
6.68
6.04
6.18
5.73
5.41
5.66
5.33
5.62
5.89
5.28
5.72
5.47
5.43
5.31
5.69
5.92
5.61
6.07
5.52
5.46
5.07
4.94
5.07
5.48
5.85
6.32
6.27
6.64
6.61
6.29
6.03
6.4
5.77
6.13
5.55
5.47
5.0
5.64
5.18
5.13
6.12
5.93
5.52
5.18
5.38
5.98
5.24
5.4
5.44
5.33
4.85
5.52
6.08
5.52
4.8
5.69
5.08
5.0
4.5
4.49
4.98
4.05
4.87
5.17
5.25
4.98
5.28
5.92
5.74
5.05
5.23
4.37
4.23
4.56
3.97
4.13
4.01
4.4
4.87
4.38
4.7
5.08
4.56
3.95
5.22
4.69
5.1
5.21
4.95
5.5
4.96
5.09
4.28
4.99
4.9
4.86
4.88
4.91
4.98
4.71
4.78
4.44
4.0
4.03
4.24
3.49
4.33
3.8
3.68
2.98
3.2
3.15
2.86
3.25
3.81
3.94
3.59
4.38
4.59
5.21
4.82
4.86
5.03
4.89
5.15
5.36
5.26
5.3
5.43
5.95
6.1
7.0
5.55
6.17
6.23
5.45
5.15
5.08
5.53
5.33
5.24
5.46
5.68
4.77
5.2
5.24
5.57
5.24
5.95
5.96
6.29
5.94
5.79
5.95
6.01
6.29
6.15
5.62
6.19
5.87
5.91
5.02
5.96
5.65
5.5
5.59
5.51
5.12
5.61
4.8
4.75
5.49
5.58
5.41
5.55
5.12
5.48
5.69
5.21
5.0
4.85
4.85
4.7
4.59
5.14
4.46
4.47
4.18
5.03
4.45
4.63
4.83
4.43
4.92
4.85
5.02
5.27
4.83
5.63
5.38
5.58
4.71
4.62
4.93
5.47
5.6
5.45
5.96
5.93
5.37
4.83
5.09
4.85
4.17
4.53
4.47
4.72
4.16
4.18
4.65
4.55
4.91
3.84
4.61
4.93
4.48
4.55
5.16
4.82
4.93
5.01
4.38
4.71
4.99
4.27
4.58
4.47
4.2
3.69
3.47
3.49
3.92
4.18
4.08
4.6
4.17
4.37
4.71
4.17
5.36
6.36
5.89
5.26
5.19
5.17
4.56
5.21
5.34
5.47
5.14
5.61
5.4
5.93
5.37
5.91
5.56
5.63
5.18
5.24
5.57
4.38
4.43
4.84
5.0
4.41
5.09
5.38
5.25
5.65
5.28
5.57
5.83
5.17
4.61
4.97
5.06
5.17
4.72
4.17
4.38
4.91
4.71
4.57
5.09
5.24
4.5
4.09
4.4
4.14
3.92
4.18
4.18
4.42
4.09
3.68
4.02
5.06
4.55
4.95
5.82
5.62
5.35
4.8
4.93
5.49
5.47
4.98
4.92
4.91
5.8
4.96
5.24
5.83
5.41
5.37
4.75
4.97
4.56
4.42
4.5
5.03
4.14
4.7
4.96
4.81
4.71
4.58
5.06
5.93
5.48
5.41
4.86
5.58
5.2
5.03
5.73
5.19
5.27
6.03
5.55
5.2
5.37
5.98
5.52
5.81
5.87
6.26
5.47
5.54
5.88
5.5
5.71
4.75
4.13
3.87
3.76
4.35
4.49
3.51
3.26
3.65
3.93
3.56
4.02
3.71
4.48
3.93
3.72
4.08
4.04
3.85
4.14
3.64
3.34
2.87
3.66
3.41
3.29
3.13
2.42
2.29
2.56
2.33
2.51
2.99
3.07
2.69
2.31
2.42
2.42
1.92
2.64
3.26
2.92
1.93
2.19
2.02
3.27
2.96
3.35
2.63
3.27
3.11
3.3
2.77
3.36
3.05
2.54
2.36
2.7
3.06
4.01
3.86
3.67
3.36
2.97
3.02
2.37
2.01
2.67
3.76
2.64
2.69
3.44
3.22
3.2
3.65
2.62
2.45
2.21
2.85
2.51
3.2
2.62
2.74
2.37
3.17
3.08
3.28
4.08
3.55
3.48
3.16
2.74
3.28
3.2
3.26
2.87
3.51
2.67
3.04
2.71
3.2
3.34
3.38
3.49
2.42
2.8
3.16
2.66
2.61
2.36
2.51
2.75
2.1
2.98
3.0
3.04
3.2
3.55
3.17
2.95
4.0
3.61
2.81
3.4
3.2
3.4
2.44
3.35
3.49
4.7
3.89
3.27
4.02
3.96
4.15
3.95
4.45
4.51
3.71
3.77
3.11
3.53
3.93
4.01
4.74
3.37
3.05
3.46
3.74
3.22
4.12
3.68
3.54
4.49
4.19
3.17
2.87
3.32
3.31
3.49
3.08
3.45
4.25
4.43
4.77
4.37
4.2
4.38
4.54
4.78
4.43
4.5
4.19
3.46
3.87
3.04
3.62
2.95
3.07
3.19
3.49
3.04
4.09
4.26
4.01
4.28
4.19
3.33
3.29
3.34
4.85
3.88
3.54
3.22
2.95
3.99
4.76
4.25
3.96
4.09
3.51
3.7
3.89
4.28
4.65
3.98
3.63
3.57
2.67
2.25
2.31
2.99
2.73
3.33
3.13
2.4
2.1
2.93
3.31
2.94
2.67
2.65
2.43
2.79
2.04
2.28
2.45
1.69
1.43
1.69
1.83
1.56
1.56
0.36
1.29
1.39
1.78
1.95
1.79
1.87
1.27
1.89
2.36
1.96
2.93
1.72
2.05
2.03
1.79
2.08
2.3
2.08
2.45
3.02
2.57
2.96
2.4
2.69
2.64
2.4
2.11
2.02
2.3
2.59
1.57
1.92
2.56
2.07
1.89
2.22
1.91
1.82
2.83
1.69
2.27
2.44
2.53
2.57
2.43
2.43
1.87
1.9
2.37
1.68
1.55
1.99
1.98
1.83
2.84
2.62
3.21
3.54
2.36
3.43
3.65
2.86
2.95
3.44
3.53
3.7
3.46
2.89
2.56
2.88
2.84
3.2
3.51
4.52
3.75
3.37
2.5
4.19
4.26
3.65
3.43
3.4
3.34
2.84
2.19
2.78
3.24
2.94
3.66
3.58
3.48
3.35
3.29
3.27
3.07
3.02
3.62
3.0
2.73
2.95
3.44
2.94
2.88
3.23
3.86
3.56
2.43
2.83
2.03
2.67
3.64
3.59
2.69
3.09
3.02
3.38
2.44
2.76
2.91
3.19
3.04
4.03
3.25
2.32
2.88
2.18
2.71
2.8
1.05
0.99
1.33
1.51
1.08
1.2
1.15
2.06
1.31
1.62
1.32
1.62
1.83
2.35
2.02
1.69
1.88
2.3
1.86
1.98
2.05
1.84
1.46
0.8
0.89
0.91
0.61
0.33
0.07
0.88
0.13
0.58
0.97
1.41
0.95
1.1
1.25
1.9
2.05
1.46
1.42
0.9
1.45
1.05
2.49
1.64
1.43
2.18
1.43
0.39
1.0
1.3
1.48
1.85
1.47
1.51
1.95
0.46
1.11
1.34
1.65
2.1
2.14
2.36
2.76
1.8
1.97
1.87
1.5
2.51
2.07
2.12
1.79
2.03
2.43
3.08
2.19
1.51
1.39
1.28
1.66
1.98
1.76
2.04
2.09
2.45
1.97
2.52
2.11
2.27
2.4
2.52
3.12
3.23
3.34
2.83
2.49
1.94
3.44
3.29
2.69
2.39
2.52
2.98
2.89
2.16
1.71
2.21
2.45
2.58
2.14
1.81
3.03
3.12
3.56
2.79
3.1
3.3
3.16
3.29
3.58
2.95
4.35
4.85
4.76
4.58
4.67
5.01
5.06
5.12
5.62
5.6
4.82
5.06
3.73
4.17
2.64
3.42
3.73
3.37
3.09
4.05
3.15
3.24
3.2
3.0
3.56
3.19
3.22
4.38
4.28
4.25
4.36
4.19
4.39
4.13
4.19
4.04
3.95
3.54
3.55
3.81
3.5
3.61
3.59
2.47
3.39
3.26
3.0
3.3
3.23
3.86
4.08
3.19
3.74
3.71
3.18
4.55
4.59
3.73
4.02
4.71
3.94
3.94
4.38
3.16
3.46
4.08
4.59
4.21
4.83
3.81
4.18
4.34
4.01
3.04
3.3
3.48
3.69
3.49
3.33
3.44
2.95
3.09
3.38
2.97
3.35
3.69
4.26
3.84
4.57
4.25
4.23
4.89
5.06
4.71
4.85
4.76
4.83
4.59
4.8
4.48
4.54
4.42
4.6
5.21
5.28
5.12
4.51
4.29
4.44
4.6
4.23
4.24
4.46
4.27
5.44
4.96
4.61
4.07
4.55
4.98
4.67
5.37
5.53
3.92
5.1
5.25
5.3
4.5
4.3
5.03
4.82
3.73
4.64
3.86
4.26
4.22
4.59
3.54
4.11
3.72
2.67
3.24
3.79
4.14
3.94
3.64
3.61
3.61
2.94
2.98
3.14
3.84
4.14
3.9
3.42
3.12
3.53
3.83
3.57
3.58
3.39
4.69
3.6
2.52
2.98
2.37
2.55
2.72
2.91
3.16
2.94
3.16
2.7
3.55
2.88
2.11
2.12
3.18
2.89
1.97
1.9
2.36
2.33
2.07
1.1
1.96
1.43
1.16
1.64
2.32
2.24
1.89
2.07
1.37
1.67
2.35
3.15
3.07
2.62
2.38
2.41
2.32
2.43
1.75
2.04
1.7
2.22
2.25
1.64
2.38
2.52
2.94
2.02
2.49
1.63
2.06
1.81
2.98
2.76
2.52
1.78
2.11
2.47
2.41
2.15
2.76
1.57
1.42
2.29
2.47
2.03
1.95
2.12
2.09
2.06
1.78
1.94
2.48
2.59
1.52
3.1
2.53
2.51
1.92
1.94
2.38
2.61
1.79
2.0
1.72
1.77
2.08
1.92
1.68
2.36
1.88
1.78
1.93
1.25
1.38
1.88
2.01
1.75
2.63
2.58
2.34
1.61
1.46
1.28
0.76
2.14
1.76
1.07
1.64
2.37
2.03
1.14
1.5
1.54
1.58
1.9
1.77
1.29
1.71
1.51
2.1
2.37
2.25
2.33
2.8
2.1
1.92
1.12
1.87
1.62
1.63
1.88
0.5
1.32
0.57
1.86
1.07
1.76
1.9
1.61
1.8
1.71
1.62
1.53
3.0
2.2
2.16
1.69
1.5
1.29
1.73
1.88
2.06
2.0
2.65
2.44
2.57
2.68
2.52
2.81
2.8
2.73
2.2
2.58
2.31
2.49
2.35
2.21
2.65
1.84
1.23
2.02
2.64
2.2
1.43
1.57
1.16
0.88
0.53
0.51
1.1
1.34
0.84
1.74
0.91
1.7
2.91
2.21
1.86
1.18
0.6
1.23
2.08
1.39
1.18
1.73
2.68
2.19
2.35
1.92
0.82
0.91
1.2
0.8
2.11
2.38
2.59
2.65
1.44
2.75
2.05
1.05
1.09
1.31
1.23
1.34
1.6
0.81
0.82
0.78
1.8
1.69
1.47
2.22
1.52
1.29
1.53
2.29
1.96
2.28
2.14
1.45
0.66
0.12
0.85
0.24
0.96
0.66
0.68
1.01
1.47
1.06
0.32
1.07
0.81
0.89
0.68
0.87
1.01
1.88
1.38
0.87
0.85
0.97
1.58
1.6
1.06
1.42
1.66
1.26
0.96
1.34
1.51
1.2
1.15
1.25
0.89
0.51
0.62
0.94
0.78
1.33
1.62
0.96
1.45
1.14
0.63
0.88
0.24
0.38
0.6
1.13
0.53
0.84
1.96
2.24
1.77
1.47
0.74
0.63
1.18
0.79
0.95
1.15
1.83
2.63
1.67
1.2
1.61
2.08
1.75
1.25
1.32
0.74
0.97
2.77
2.5
3.12
3.06
1.8
2.11
2.5
2.76
2.31
2.47
2.88
2.95
2.87
3.09
2.71
2.81
3.26
3.65
2.8
1.88
1.58
2.77
2.25
3.15
2.64
3.22
4.29
3.73
4.55
3.78
3.94
3.75
3.79
3.39
3.47
3.48
3.02
3.62
3.42
3.32
3.29
3.36
3.01
3.33
3.16
3.58
3.45
4.03
3.19
3.47
3.31
3.57
3.25
3.03
3.26
3.61
3.41
3.49
3.07
3.29
2.67
2.79
3.34
3.91
2.79
3.51
2.88
1.85
2.87
3.98
3.68
3.85
3.68
3.32
3.95
3.54
3.87
3.04
3.41
3.71
3.41
3.57
3.97
3.62
3.05
3.6
2.76
3.08
3.1
3.06
4.34
4.6
3.1
3.88
2.41
3.18
3.32
3.59
3.65
3.2
3.18
2.98
2.86
3.51
3.84
4.43
4.44
4.0
3.85
3.6
3.66
3.38
3.86
3.71
3.93
3.85
3.11
3.45
2.69
2.22
2.37
2.76
2.89
3.4
3.32
2.85
3.06
3.37
3.5
3.4
3.39
3.85
3.91
3.12
4.18
2.44
2.76
2.23
3.02
2.5
2.41
2.94
3.31
3.21
3.22
2.67
2.63
2.59
3.0
1.97
3.63
3.2
3.05
3.02
3.19
3.66
2.97
3.03
3.43
2.55
2.48
2.55
3.26
3.37
3.97
4.78
3.9
3.97
3.34
4.67
3.42
3.8
3.89
4.05
4.12
3.93
3.72
3.63
3.84
4.13
3.82
3.97
3.88
4.04
4.88
5.19
4.91
4.69
3.78
4.18
3.97
3.55
3.56
3.17
3.83
3.14
3.22
3.51
3.04
2.89
2.39
2.51
2.22
2.71
3.17
4.06
3.13
3.21
3.08
4.18
3.98
3.76
4.01
4.12
4.05
3.69
3.4
3.25
3.47
3.22
3.23
2.91
3.31
2.51
3.36
3.59
3.81
2.86
3.1
3.62
3.44
3.8
3.48
3.16
2.77
2.69
2.91
3.11
3.65
3.53
3.99
3.1
3.56
2.94
2.93
2.83
2.53
2.98
2.19
2.92
3.05
3.19
3.85
4.24
4.5
3.26
3.19
3.6
3.58
3.44
3.87
3.83
3.75
4.06
3.68
3.43
3.3
3.32
2.86
3.48
3.9
3.15
2.74
4.22
4.46
4.28
3.86
4.46
3.84
3.82
3.66
3.45
4.18
3.68
4.42
4.64
4.26
4.32
2.91
4.04
3.85
3.29
3.93
3.13
3.21
3.53
3.92
2.82
3.03
2.23
3.35
4.22
3.9
3.62
3.57
3.68
4.01
4.66
4.14
4.42
4.04
4.0
3.23
3.21
3.49
3.05
3.6
3.32
3.54
3.87
3.94
4.13
3.54
4.09
4.59
4.48
4.3
4.81
4.53
4.68
4.36
4.22
3.9
3.94
4.17
4.25
4.41
4.88
4.55
4.55
3.96
4.01
4.0
3.91
4.33
4.57
3.75
2.96
3.37
4.0
3.84
3.95
4.02
4.44
3.59
3.56
4.99
4.7
4.17
4.24
4.56
3.97
3.92
3.94
3.54
3.53
4.42
3.85
3.66
4.25
3.83
3.61
4.8
4.43
3.43
3.88
3.83
2.71
1.87
2.27
1.63
2.92
3.16
3.39
3.41
3.68
4.25
3.6
3.92
3.53
4.14
3.58
2.82
2.89
3.13
3.6
3.26
3.79
3.53
3.73
4.73
4.09
3.69
3.63
3.1
3.2
2.92
2.76
3.16
3.48
3.02
4.26
4.14
4.15
4.58
3.55
3.97
3.92
3.13
3.32
3.21
2.9
2.58
2.98
2.8
2.77
3.1
2.66
3.7
3.32
3.63
3.43
3.33
2.96
4.12
3.45
2.52
3.32
4.05
3.05
2.69
3.14
2.62
3.3
4.13
4.34
3.91
3.84
3.34
3.73
3.78
4.27
4.71
4.55
4.22
3.79
3.93
3.73
4.12
3.73
3.0
2.45
2.7
2.86
3.31
2.62
2.53
3.3
2.84
2.57
2.63
1.74
3.05
3.28
3.17
3.74
3.25
4.18
4.37
4.3
5.2
4.66
5.63
5.99
4.85
5.04
5.75
5.81
5.46
5.57
5.97
5.97
5.16
5.69
4.71
5.54
5.07
5.75
6.9
6.76
6.52
6.56
6.48
6.41
5.44
5.46
6.05
6.03
6.47
6.12
6.73
6.75
6.15
6.0
6.72
6.38
6.29
6.4
5.63
5.72
4.73
5.49
4.78
4.38
4.79
4.56
4.48
4.12
4.1
4.3
4.05
4.93
5.24
5.41
5.52
5.0
3.87
5.16
4.74
4.04
4.97
4.98
5.18
5.32
4.73
4.4
5.23
4.16
4.35
4.2
4.49
3.79
4.52
3.76
5.0
4.49
4.41
5.03
4.19
5.12
5.82
4.45
4.87
5.26
4.89
5.01
5.64
5.11
5.78
5.27
5.3
5.29
5.14
4.88
5.42
5.73
5.39
5.44
5.14
5.24
5.42
5.22
4.69
5.25
4.71
4.9
4.07
4.77
4.14
4.6
4.48
5.25
4.18
4.63
4.48
4.27
3.74
4.52
4.71
4.34
4.36
4.59
4.8
5.36
4.91
4.69
4.53
3.96
4.75
4.67
4.94
5.01
5.73
4.71
5.13
4.95
4.37
5.18
5.07
5.28
5.64
4.99
5.53
5.06
5.32
5.49
6.17
5.24
6.16
5.68
5.4
5.21
5.59
5.93
5.75
6.49
6.16
6.41
6.01
6.18
6.76
6.62
6.26
6.82
6.96
7.18
6.36
6.3
6.04
6.28
5.95
5.69
5.32
5.92
6.1
6.74
6.72
6.83
4.79
5.38
4.95
5.86
6.47
7.06
7.01
6.59
5.77
6.08
6.57
7.34
7.43
7.34
6.71
6.43
6.17
6.72
6.31
5.99
5.87
6.09
6.5
6.49
6.95
6.63
6.94
6.92
6.28
7.17
7.58
7.94
7.65
6.82
6.92
5.46
6.0
4.51
5.39
6.3
5.84
5.21
4.54
4.4
4.99
5.18
5.38
4.99
4.93
5.07
6.02
4.81
4.93
4.76
3.55
4.51
4.7
5.09
6.01
6.68
6.37
6.38
6.35
6.1
6.72
6.66
6.9
6.57
6.04
6.17
6.05
6.18
6.7
6.78
6.15
6.28
6.37
5.93
5.26
6.09
6.45
6.22
5.97
6.39
7.06
6.04
6.13
6.88
7.15
6.48
6.36
6.81
6.66
6.6
6.75
8.19
6.93
6.53
6.67
6.53
5.47
5.89
5.94
6.4
5.55
5.41
4.96
5.09
6.12
6.14
7.28
6.33
5.92
6.84
7.05
6.73
7.08
7.37
7.86
8.29
8.08
8.23
8.89
8.53
8.59
8.59
9.0
8.71
8.35
8.39
9.05
8.92
8.19
7.81
8.31
7.9
7.67
8.28
7.54
7.23
7.46
7.05
7.4
8.04
9.48
8.24
8.06
8.83
8.66
8.98
8.78
8.89
9.27
9.4
8.89
8.91
8.88
9.5
9.18
8.63
8.38
8.18
8.32
8.56
8.48
8.66
8.47
7.77
7.56
8.06
8.44
8.23
8.19
6.93
8.02
7.06
6.33
6.74
7.02
6.62
6.71
5.54
5.73
5.68
6.32
6.49
6.46
6.8
6.5
6.74
6.73
7.74
7.27
6.97
7.5
8.17
7.91
7.96
8.19
8.04
7.16
7.18
6.86
7.33
6.47
6.24
6.54
6.31
5.85
6.19
6.3
6.23
5.53
6.44
6.31
6.8
6.57
7.3
7.14
6.19
6.77
6.12
5.59
5.75
5.18
4.87
5.47
5.41
6.42
6.32
6.58
7.55
6.78
6.8
6.77
7.08
6.81
6.72
6.6
5.56
6.35
6.16
6.32
6.52
5.88
6.35
4.79
6.68
5.26
5.87
5.1
5.56
4.98
5.29
4.63
3.98
4.6
4.77
4.6
5.95
5.96
6.25
7.26
7.38
6.56
7.22
6.75
7.59
7.76
7.24
6.52
6.18
5.95
5.97
6.08
6.57
6.18
5.67
6.04
6.22
5.16
5.11
5.38
5.33
4.99
4.8
4.92
4.65
4.72
4.96
5.17
5.26
5.32
5.4
4.63
4.95
4.71
4.5
4.76
5.33
4.46
5.17
4.93
4.9
4.01
5.06
4.32
4.31
4.48
4.46
3.47
3.81
3.85
3.71
3.76
3.46
3.81
4.39
2.94
3.38
3.51
3.37
3.24
2.37
2.26
2.3
2.72
2.71
2.62
1.87
2.96
3.82
2.92
3.15
3.37
4.33
3.84
3.73
2.72
2.54
2.84
2.98
3.03
2.19
2.6
2.57
2.14
2.74
3.47
2.71
3.44
3.07
3.13
2.77
3.09
2.96
3.15
2.95
2.67
2.79
2.82
2.45
1.93
2.07
2.22
2.95
2.96
3.54
3.33
3.34
3.16
3.58
3.14
3.25
3.29
3.63
4.13
3.66
4.09
3.9
3.2
2.36
3.81
3.11
3.27
2.26
2.93
3.27
2.82
3.49
3.54
3.63
3.39
3.75
3.52
3.96
3.38
4.56
4.25
3.63
3.62
3.38
2.92
3.13
2.93
2.29
3.19
2.52
2.89
3.06
3.24
2.6
2.14
2.78
2.5
2.3
2.48
1.8
3.15
2.41
1.98
1.98
1.9
2.53
2.17
2.16
1.73
2.3
2.01
1.97
2.45
1.64
2.07
1.92
2.76
2.71
2.6
2.22
2.14
2.63
2.21
2.64
2.61
2.01
2.67
3.01
2.62
2.85
2.3
2.03
1.44
1.13
1.57
1.87
1.81
1.92
1.87
1.78
2.27
2.59
3.64
3.18
3.67
3.59
3.18
3.09
2.73
3.54
3.06
2.43
2.93
3.86
3.55
3.57
4.16
4.35
3.28
2.69
2.95
3.15
2.45
2.55
2.28
2.0
2.62
2.81
2.96
2.35
2.91
2.39
1.94
2.18
3.09
1.78
3.13
1.96
2.3
1.59
1.7
1.92
2.32
1.47
1.95
2.29
2.34
1.49
1.45
1.25
1.1
1.46
1.65
1.53
2.22
1.59
1.04
0.9
1.26
0.91
0.59
1.48
1.85
1.65
1.68
1.11
1.07
1.0
1.46
0.47
0.13
0.27
0.59
0.22
0.44
0.87
0.61
0.75
1.45
0.88
0.79
0.62
0.57
0.63
1.06
0.41
1.5
1.06
1.32
0.41
0.83
0.34
1.59
1.04
1.71
1.58
0.78
0.6
1.25
1.14
0.52
0.73
1.11
0.69
1.36
1.06
1.8
1.71
0.82
0.83
0.98
0.9
2.03
0.65
0.84
1.03
1.38
1.12
0.59
0.19
0.67
0.99
1.7
0.46
0.84
0.68
0.42
0.49
0.33
0.35
0.92
0.98
0.63
0.81
0.52
1.01
0.99
0.44
0.66
1.21
0.86
0.24
0.63
1.14
0.52
0.57
0.37
0.4
0.61
0.9
0.45
0.96
0.46
1.04
0.44
0.54
0.96
0.85
0.07
0.36
0.71
0.38
0.15
0.3
0.59
1.11
1.25
0.84
1.37
0.32
1.28
1.31
1.21
1.52
1.04
0.44
0.65
1.94
1.43
0.67
0.88
1.2
1.11
1.69
1.56
2.04
2.25
2.06
1.03
1.57
2.4
1.85
1.77
1.23
1.9
2.18
2.39
1.49
1.08
1.49
1.78
1.36
1.96
1.85
1.56
0.94
1.66
1.13
1.42
0.86
0.38
0.66
1.35
1.35
1.93
1.49
0.31
1.08
1.23
0.81
1.77
2.03
2.04
2.22
1.46
1.16
0.76
1.29
0.91
0.98
1.93
1.19
1.34
1.64
0.57
1.44
1.77
2.01
1.91
0.99
1.36
1.13
1.54
1.09
1.65
1.23
1.19
1.83
2.29
2.13
3.22
2.74
2.71
2.85
2.91
3.3
3.32
3.53
2.86
2.74
3.09
2.86
3.05
2.91
3.0
1.87
2.24
1.87
2.34
1.96
1.6
1.85
1.72
1.88
0.95
1.15
0.87
1.39
1.61
1.45
1.0
1.34
1.48
1.58
1.18
0.87
1.78
1.89
1.89
1.34
2.23
2.41
2.11
2.73
2.27
1.47
1.3
1.34
1.76
1.78
1.77
1.8
1.39
1.5
1.33
1.54
0.58
1.41
1.16
0.5
1.78
2.12
2.05
1.45
1.9
2.72
1.69
2.09
2.09
1.07
2.12
2.58
3.04
3.86
3.63
3.23
3.25
2.25
2.77
2.87
3.11
2.49
2.94
2.62
2.38
1.92
2.46
1.98
2.48
3.04
3.33
2.64
2.55
2.58
2.67
3.34
2.95
3.25
2.77
2.0
2.21
2.05
2.16
2.09
2.09
1.81
1.22
1.63
0.5
1.94
2.16
2.25
2.34
1.59
1.2
1.03
1.23
2.16
1.68
1.96
2.16
1.67
1.1
2.4
1.76
2.3
1.52
2.57
3.43
3.14
2.16
1.45
2.85
2.83
2.77
3.18
2.9
3.02
3.06
2.85
2.24
1.92
1.51
2.55
2.18
3.0
2.65
2.53
3.3
2.98
3.44
2.76
2.84
2.88
2.5
2.03
2.12
2.28
2.45
2.05
1.38
2.0
2.03
1.67
1.88
0.93
1.76
2.81
2.6
1.6
2.4
2.04
1.4
1.96
2.09
2.27
1.79
2.66
3.78
3.6
3.65
3.64
3.89
3.37
2.71
3.79
3.81
3.68
3.34
3.31
3.51
2.69
3.19
3.45
4.17
3.65
3.05
3.42
3.64
3.89
3.18
2.68
2.1
2.96
2.49
3.25
3.81
2.66
3.64
3.45
2.73
3.38
3.52
3.39
2.88
3.93
3.68
3.69
3.35
3.84
2.69
2.83
3.32
4.1
3.79
3.18
2.94
3.35
3.74
3.22
3.5
3.33
3.32
3.93
3.4
3.85
2.9
3.31
3.32
3.93
4.38
3.92
3.89
4.32
4.35
4.03
4.09
4.06
3.57
3.66
3.51
3.27
3.86
4.3
4.0
4.11
4.29
3.78
4.03
4.13
4.19
4.24
3.86
4.61
3.86
3.03
3.39
3.64
3.47
2.88
3.69
2.71
2.99
3.34
2.46
3.05
2.84
3.22
3.19
3.07
3.1
3.32
2.41
2.19
1.94
2.42
2.35
2.59
2.47
2.85
2.45
1.91
2.37
1.5
1.97
1.19
1.59
2.26
1.45
2.34
2.11
1.58
1.62
1.57
1.15
2.68
2.59
2.67
3.05
2.61
3.02
2.98
3.58
3.32
3.9
4.23
3.57
3.0
3.53
3.77
2.84
2.76
2.98
3.36
2.93
2.37
2.85
3.45
2.61
2.75
3.64
2.99
2.8
2.49
3.01
2.38
2.69
2.38
3.42
3.46
3.08
2.8
2.17
2.25
3.06
1.71
2.49
3.09
3.45
2.38
2.32
2.5
2.77
2.9
2.2
2.52
2.34
2.08
2.81
2.49
2.45
2.66
2.82
1.98
1.85
2.04
1.82
1.9
1.98
1.89
2.61
3.13
3.13
2.45
2.4
2.93
3.1
3.14
3.31
2.55
3.09
2.89
3.05
2.53
3.69
2.69
2.29
3.2
2.81
2.61
2.57
2.51
2.22
2.46
2.88
2.76
2.92
3.63
3.26
3.02
2.91
2.22
2.5
1.91
2.26
1.94
1.94
2.54
3.39
2.45
2.03
2.75
2.87
2.33
1.95
1.45
2.16
3.35
3.57
2.57
2.94
3.05
3.47
2.88
2.86
2.83
2.41
3.19
3.68
3.19
4.41
3.73
4.21
4.11
3.23
3.14
3.84
3.97
3.8
3.76
3.5
3.2
3.14
3.45
3.37
3.36
2.27
2.22
2.17
2.04
2.28
2.75
2.02
2.76
3.12
2.68
3.28
3.37
2.93
2.22
3.01
3.35
2.66
3.12
3.04
2.69
2.91
3.11
3.19
3.3
3.26
3.63
3.84
3.97
3.41
3.15
3.44
2.4
2.84
2.61
2.07
2.25
1.68
2.17
2.37
2.08
2.03
2.81
2.39
3.13
2.84
2.9
3.03
4.57
3.2
2.8
2.89
3.33
3.58
2.93
3.12
3.1
3.23
3.03
3.41
2.58
2.37
2.79
2.8
2.87
2.5
2.67
2.99
2.13
2.51
2.97
3.06
4.0
3.48
2.94
3.2
2.96
2.61
2.99
2.32
2.45
2.34
2.48
2.57
2.63
3.53
3.66
3.2
3.15
2.79
1.83
2.02
1.26
1.8
1.71
2.58
2.57
2.91
2.77
2.04
1.99
2.24
2.42
2.24
1.92
1.73
1.57
2.29
1.85
1.28
1.66
1.48
2.01
2.21
2.85
3.05
2.95
2.22
2.82
2.79
2.6
2.58
2.72
2.05
1.89
2.07
2.37
2.07
2.04
1.97
2.05
1.73
1.5
1.62
2.21
1.3
0.84
0.88
0.61
0.32
1.1
0.86
1.0
0.98
1.1
1.45
1.81
1.49
1.66
1.46
2.29
1.02
1.46
2.35
2.01
2.76
1.98
1.59
1.34
1.81
1.55
2.31
2.19
1.69
1.28
0.57
2.2
1.54
2.13
2.81
2.46
2.4
2.55
2.94
3.5
2.94
2.81
4.05
3.54
3.02
2.12
2.92
2.4
1.97
2.44
1.95
2.51
2.81
2.75
3.58
2.88
2.21
2.07
1.99
1.93
1.66
1.42
1.35
1.7
2.27
2.36
2.49
2.86
3.6
2.61
2.72
2.88
2.91
2.74
3.13
3.17
3.54
3.2
2.73
2.89
3.51
3.62
3.56
3.98
2.82
2.94
3.38
3.75
3.11
3.53
3.61
4.47
3.46
4.14
3.57
2.89
3.42
3.17
3.16
3.79
4.7
3.97
3.36
3.41
3.32
3.78
3.86
3.58
3.08
3.15
3.7
3.27
3.65
3.57
3.27
3.75
3.48
3.13
2.98
2.97
3.33
2.67
2.92
2.92
2.79
2.65
3.26
1.67
2.47
2.22
2.23
2.74
2.07
2.29
2.09
2.68
2.15
2.64
2.65
2.69
2.06
2.11
1.71
1.13
1.93
1.72
1.55
2.36
1.66
1.7
1.98
2.19
2.11
2.32
1.32
1.2
1.49
0.78
1.31
2.06
2.57
2.18
1.69
2.31
2.93
2.65
2.29
3.13
2.78
3.12
2.8
2.61
3.05
3.16
3.16
2.73
3.43
3.35
3.93
3.56
3.85
4.43
4.2
3.82
4.8
4.22
3.86
5.41
5.28
4.89
4.02
4.9
5.09
4.63
4.93
5.6
5.09
5.3
5.28
5.16
5.36
5.03
5.12
5.14
5.63
5.13
4.35
4.57
4.91
4.95
5.29
5.1
5.49
5.12
4.44
4.79
4.58
5.01
4.22
5.35
4.27
4.58
4.6
5.26
5.48
5.29
5.64
5.63
6.26
6.3
5.23
5.27
5.73
4.97
4.91
4.2
4.57
4.43
4.4
4.51
3.57
4.28
3.6
3.82
3.04
4.06
3.4
3.65
3.62
3.6
3.39
3.31
3.74
3.37
3.72
3.63
4.07
3.7
3.54
4.09
2.53
3.57
2.71
3.76
2.62
2.57
3.04
2.39
2.26
2.39
2.44
2.08
1.8
0.99
0.93
0.87
1.08
1.04
1.6
1.48
1.59
1.84
0.97
1.89
1.06
1.29
1.35
1.74
1.68
1.77
1.22
1.87
2.29
2.1
1.91
2.4
2.5
2.06
2.57
1.85
2.02
1.62
1.52
0.91
0.98
0.75
0.82
0.38
0.69
0.11
1.3
0.9
0.67
0.91
0.78
0.63
1.13
1.31
1.33
0.84
2.23
1.58
1.82
2.01
0.87
1.01
1.08
1.16
1.11
1.41
1.63
2.04
2.12
2.54
1.97
2.01
2.07
1.8
1.72
2.42
2.82
2.85
2.59
2.54
2.49
3.0
3.11
1.6
2.44
2.31
2.57
1.92
2.42
2.46
2.28
2.82
2.45
2.57
1.74
2.26
2.45
2.43
2.66
2.33
2.59
2.88
2.2
2.91
3.06
3.37
3.8
3.43
2.53
3.31
2.66
3.27
2.61
3.02
2.78
2.56
2.91
3.25
2.24
2.88
2.55
3.02
2.47
2.91
2.62
3.29
2.46
2.86
2.75
3.04
3.13
2.91
3.32
3.96
3.17
3.73
2.75
2.51
2.89
2.65
3.69
2.0
3.12
2.7
3.81
3.18
3.29
3.32
2.97
2.47
2.54
2.75
2.17
3.1
2.12
2.15
1.21
1.59
2.13
1.03
1.03
0.66
0.66
0.74
1.19
1.35
1.17
2.11
2.05
1.96
1.81
1.49
0.73
0.83
1.39
1.28
0.59
0.75
0.91
1.1
1.31
0.91
0.52
0.5
0.32
0.08
0.9
0.42
0.8
0.91
1.3
1.0
1.61
0.96
1.35
2.0
1.49
1.69
2.06
2.02
1.79
1.75
1.01
1.12
1.16
1.89
2.13
2.72
3.02
3.25
2.51
2.26
2.1
2.55
3.7
3.8
3.41
3.09
3.35
2.92
3.57
4.06
3.69
3.68
3.99
4.3
4.54
4.63
4.09
3.97
3.08
3.21
3.78
2.77
2.7
3.34
3.8
3.61
4.41
4.41
4.31
4.2
3.13
3.6
3.64
4.02
3.47
3.05
3.88
4.39
2.63
3.24
3.65
3.31
3.11
4.02
4.05
3.86
3.18
3.06
3.6
3.27
3.67
4.98
5.09
4.4
3.64
4.45
4.1
3.72
3.33
3.63
3.91
4.26
4.02
4.14
3.41
3.87
3.43
3.77
3.61
3.22
2.93
3.29
3.16
3.3
4.4
5.48
4.34
4.43
3.87
4.3
3.96
4.1
3.42
3.22
4.41
3.55
5.27
3.51
4.56
4.84
4.72
4.73
5.03
5.25
4.89
4.88
4.85
4.96
4.95
5.59
5.13
4.53
4.36
5.4
5.33
4.93
5.45
4.97
5.67
4.96
4.91
4.88
5.02
5.57
5.09
4.98
5.14
4.88
5.84
5.82
5.7
6.59
6.52
6.08
6.31
6.16
5.65
5.73
5.36
5.17
5.06
5.16
5.28
5.34
5.04
4.99
4.77
5.15
4.54
4.94
5.78
5.34
4.83
4.75
4.83
5.23
5.79
5.82
6.17
5.33
5.44
5.28
4.86
5.24
4.7
4.61
5.07
4.89
5.97
5.21
4.83
4.79
5.37
5.87
5.15
5.89
6.24
6.72
6.37
6.57
6.87
8.18
7.65
7.01
7.65
7.46
8.45
8.49
8.0
8.11
7.84
7.54
8.04
7.76
7.7
7.82
7.49
7.9
7.64
8.66
7.4
7.17
6.67
8.82
8.15
8.65
8.79
8.46
8.1
8.01
7.4
7.77
8.19
7.44
7.48
7.1
6.83
7.4
7.21
8.31
7.47
7.65
7.2
6.88
7.31
7.31
7.78
7.21
6.97
7.21
5.88
6.05
6.79
7.21
7.34
7.25
6.27
7.11
7.73
7.51
7.17
7.53
8.42
8.25
7.47
7.21
7.75
8.31
8.27
7.8
8.0
8.02
8.85
8.25
8.12
7.92
8.1
7.6
6.7
6.41
7.41
7.53
6.85
6.3
7.03
7.53
6.71
6.33
7.22
6.83
6.6
7.23
7.29
7.17
7.17
6.45
7.05
7.09
7.94
7.7
7.51
7.99
8.65
8.09
8.19
7.29
7.66
7.33
7.93
6.75
7.07
7.44
8.63
7.87
8.14
8.23
7.7
7.88
8.78
8.28
8.25
8.49
7.5
8.12
8.35
7.9
7.88
8.04
7.85
7.54
8.63
7.97
7.13
7.36
8.14
8.0
7.34
7.17
7.6
7.25
7.06
7.16
6.87
6.56
7.63
6.88
7.43
8.09
7.69
7.69
6.78
7.52
6.61
6.75
7.3
6.92
6.62
5.85
5.71
6.87
7.45
7.36
6.91
6.68
5.89
7.85
7.63
7.75
7.7
7.72
8.2
7.8
7.45
7.29
7.17
6.8
6.82
7.86
7.55
6.64
6.7
6.49
7.0
7.28
7.09
7.83
7.61
7.49
6.83
6.73
6.9
6.27
6.87
6.95
7.89
7.14
6.82
7.06
6.42
6.31
7.18
7.26
6.66
6.69
6.56
6.86
6.53
5.48
5.76
4.82
4.69
5.26
5.31
5.0
5.67
5.33
5.25
5.58
5.62
5.06
4.32
5.04
5.23
6.16
5.45
6.21
6.33
6.18
5.92
5.61
5.74
6.38
6.77
7.18
6.29
6.11
5.91
6.44
6.3
5.88
5.87
6.23
6.99
6.48
6.17
6.5
6.84
6.82
6.63
6.47
6.61
7.02
6.72
6.43
6.51
6.71
7.11
7.11
8.19
6.71
7.26
7.09
6.11
6.75
7.61
8.04
7.71
7.66
8.58
8.05
8.71
8.72
9.03
8.78
9.02
8.44
8.64
8.81
10.12
10.44
10.39
10.15
10.28
10.78
9.99
10.23
10.46
10.21
10.75
10.65
9.61
10.22
10.2
10.18
10.01
10.56
10.58
10.56
10.48
9.97
9.47
9.6
8.89
8.89
9.82
9.8
9.91
10.19
8.86
9.52
9.55
9.38
9.46
9.09
8.7
8.75
9.64
9.56
9.46
10.1
10.29
10.54
10.14
10.48
9.92
9.22
10.03
9.77
9.82
9.54
9.63
9.74
9.86
10.21
9.24
9.89
9.76
9.37
9.12
9.1
9.63
8.82
8.71
8.9
9.88
9.82
8.57
9.34
9.28
8.99
8.3
8.21
8.44
8.49
7.86
9.1
9.29
9.31
9.23
9.45
9.18
8.51
8.85
9.28
9.08
8.94
9.26
8.57
8.19
8.53
8.83
8.6
9.31
9.42
9.76
9.51
10.1
9.47
9.31
9.41
9.39
9.04
9.27
8.1
8.88
8.34
9.03
8.8
9.06
8.22
8.22
8.49
7.93
8.18
8.83
9.21
8.72
9.03
8.38
8.17
7.98
8.23
7.75
7.66
7.21
8.02
8.14
7.2
8.45
7.23
8.36
7.74
7.59
7.87
7.85
7.8
8.16
6.09
7.46
7.62
7.68
7.93
7.7
7.09
7.12
7.07
6.49
5.74
5.42
6.81
6.72
5.36
5.25
5.67
5.17
5.64
6.27
6.75
5.76
6.1
6.18
6.06
6.08
6.41
6.51
5.61
6.02
6.0
7.32
8.12
7.75
7.3
7.88
7.27
7.74
8.31
8.25
7.89
7.99
8.03
7.55
7.77
7.23
7.86
7.54
7.26
7.71
7.31
7.41
7.49
7.46
6.27
6.63
7.2
6.45
7.02
7.19
7.23
7.53
8.36
8.9
7.86
8.02
7.28
8.07
9.0
8.74
9.44
9.38
8.9
8.35
8.99
8.33
8.66
8.55
8.07
8.09
7.79
8.53
8.3
8.61
8.01
7.77
8.13
7.81
7.83
8.35
8.08
8.55
8.02
8.34
8.33
8.43
7.65
8.53
7.71
8.34
8.4
8.39
9.14
8.69
9.27
8.92
8.4
9.15
8.2
8.94
9.69
9.49
10.78
10.65
10.02
9.46
9.91
10.3
10.75
10.94
10.43
9.93
9.95
9.58
9.04
9.52
9.43
8.84
8.39
9.15
8.96
9.83
9.66
8.74
9.12
9.0
7.64
8.96
7.44
8.53
8.64
8.61
8.78
8.5
8.68
8.44
8.41
8.42
7.9
8.32
7.88
8.43
8.53
8.18
7.73
7.95
8.1
7.42
7.73
8.0
8.33
7.88
7.57
8.04
7.26
7.92
7.6
7.57
6.65
6.83
7.38
6.77
6.79
6.49
7.47
7.43
7.45
7.11
6.52
6.11
6.21
6.65
6.46
5.93
6.06
5.42
6.7
7.47
6.84
6.38
7.02
7.37
7.25
7.72
7.1
7.55
7.26
7.14
7.56
7.13
7.62
7.35
7.45
6.36
6.73
7.69
7.6
7.34
7.15
7.43
7.5
7.75
8.13
8.59
8.27
8.55
7.59
7.04
7.89
8.47
8.13
7.49
7.52
6.68
6.68
7.62
6.9
7.69
8.62
9.51
8.77
8.47
8.06
8.16
7.34
7.98
7.9
8.33
8.1
7.61
7.69
7.3
6.99
7.28
7.79
7.99
7.73
8.31
8.22
8.05
7.72
7.96
8.74
7.21
7.39
8.02
7.28
7.63
7.17
7.09
6.68
7.3
7.31
7.7
7.54
8.03
8.21
8.02
8.78
8.64
8.14
7.97
7.67
7.67
7.09
6.52
6.95
6.83
7.26
8.51
7.9
7.8
8.02
7.87
7.92
7.05
6.42
6.96
7.25
5.98
7.87
8.23
7.76
7.45
8.17
7.61
7.84
7.87
7.25
7.62
7.69
8.28
8.15
8.77
8.09
7.83
8.95
8.79
8.36
8.14
8.37
9.01
8.68
7.64
7.13
7.46
7.33
6.34
6.87
7.37
7.39
7.33
7.95
6.75
7.54
7.52
8.39
8.29
7.59
8.44
7.92
7.4
8.06
7.89
8.45
7.34
7.26
8.28
8.48
7.47
7.4
8.32
7.82
7.53
7.41
7.5
7.8
7.78
7.1
7.53
6.98
6.77
6.85
6.44
7.07
6.45
5.79
6.71
6.57
7.03
7.14
7.41
7.43
7.59
6.82
6.31
6.61
6.71
6.5
7.01
7.04
6.15
6.5
6.65
6.26
7.27
7.01
6.92
6.93
7.48
6.59
6.94
7.01
6.76
6.62
7.15
6.83
7.63
7.65
7.27
6.22
6.39
6.09
6.38
6.67
6.89
5.87
6.04
5.58
6.68
6.35
6.36
6.43
6.26
6.01
5.37
5.42
4.54
4.55
4.5
4.16
4.59
4.28
4.12
3.83
4.25
4.48
4.76
3.86
4.09
4.79
5.73
4.82
4.75
4.85
5.1
6.06
5.93
5.99
6.22
6.3
6.48
6.64
6.48
6.45
6.1
6.49
5.84
5.8
6.2
6.08
5.84
6.32
5.47
6.63
6.35
6.88
6.55
5.75
6.21
6.02
5.41
6.22
7.07
6.78
7.7
6.85
7.08
6.69
6.49
7.3
6.5
6.46
6.27
6.72
6.7
6.22
6.77
6.07
6.2
6.38
7.25
6.99
6.75
6.93
6.87
6.55
7.35
6.56
6.12
6.19
5.8
6.73
6.86
6.83
6.83
7.04
8.29
7.41
8.22
7.32
7.53
8.59
8.16
8.47
8.51
8.59
7.92
8.83
9.07
8.24
8.29
8.29
8.17
7.32
7.79
7.84
7.79
8.11
7.41
7.78
6.78
7.8
6.91
6.77
7.03
7.18
6.49
5.61
6.68
7.48
5.69
7.34
7.7
7.51
8.37
8.99
8.17
7.96
8.24
7.6
7.78
7.09
7.64
7.79
7.26
6.94
7.44
7.21
7.59
7.58
7.74
7.18
7.97
8.07
7.68
8.1
7.82
8.35
7.29
7.32
7.11
7.74
7.68
7.68
8.56
7.75
7.97
7.9
7.64
8.23
7.12
6.92
7.05
7.29
7.65
7.32
8.1
8.41
9.29
9.08
8.33
7.65
7.63
8.37
8.1
7.62
7.1
7.64
7.94
7.81
7.98
7.01
7.31
8.13
8.59
8.5
9.08
8.67
8.34
8.67
7.97
8.28
8.2
8.39
8.21
8.6
7.98
8.04
7.84
8.02
7.76
7.46
7.7
7.86
7.37
7.95
8.19
7.8
7.74
8.18
8.7
8.36
8.53
8.94
8.34
7.77
8.3
8.39
8.08
8.59
9.21
9.58
9.57
9.78
9.56
8.76
9.72
9.19
9.4
9.67
10.38
10.34
10.28
9.53
9.2
9.74
9.45
10.34
9.75
10.07
10.55
10.47
10.54
11.25
10.59
11.3
10.53
10.04
10.37
9.51
9.63
9.43
10.63
10.02
9.8
10.42
9.63
9.6
9.21
8.18
8.77
9.01
9.79
9.45
9.91
9.94
9.99
9.97
10.4
9.7
9.05
9.11
8.56
9.2
9.58
9.58
9.52
9.17
9.03
9.45
10.15
9.78
9.25
9.46
9.71
9.76
10.51
10.21
9.49
9.63
10.36
9.42
9.99
10.17
9.54
9.95
9.78
10.02
9.6
9.27
9.52
9.78
10.23
10.47
9.56
10.35
10.36
8.85
10.39
9.75
10.38
10.83
11.21
10.61
11.28
11.24
12.09
11.61
11.15
11.38
10.86
10.61
10.53
11.74
11.85
10.94
11.46
11.77
10.93
12.4
11.73
11.94
11.75
11.29
10.51
10.66
10.29
9.71
10.08
9.64
9.92
9.31
9.98
10.51
10.58
11.18
11.08
11.22
10.74
11.02
11.5
11.31
11.9
10.88
10.93
9.98
9.43
10.01
9.75
9.91
9.93
9.56
9.38
9.32
9.72
9.77
9.57
9.87
10.02
10.11
10.16
9.9
10.25
9.55
10.13
9.87
8.64
9.12
9.28
8.98
9.82
9.22
9.93
8.66
9.08
9.27
9.54
9.58
9.59
9.57
9.36
9.05
10.02
9.53
9.23
9.58
10.47
9.51
10.27
9.41
9.2
9.56
9.67
10.17
9.7
8.98
9.56
9.32
8.81
8.21
8.65
7.96
7.9
7.7
8.8
8.76
8.17
7.76
7.93
8.54
8.14
8.35
8.39
8.88
8.46
8.81
7.41
8.26
8.17
8.76
8.27
8.0
8.58
8.28
9.42
9.75
9.76
9.74
9.56
9.23
9.78
9.59
9.62
9.37
9.1
9.06
9.05
9.34
8.81
8.2
8.06
8.51
7.64
7.73
8.59
8.28
7.83
8.21
8.01
8.01
8.36
8.39
9.29
8.81
8.81
9.43
8.59
8.56
8.85
8.19
7.91
8.88
9.12
8.73
9.19
9.0
8.57
8.42
8.87
8.79
8.42
8.74
9.48
9.51
9.58
9.55
9.4
9.84
9.13
9.21
8.82
8.01
7.74
8.52
8.23
8.33
7.44
6.74
6.59
6.31
6.4
6.91
6.61
6.65
7.06
7.82
7.41
7.93
7.38
7.88
7.96
8.07
7.62
7.61
8.34
7.35
7.88
7.86
7.56
7.81
8.04
7.99
7.9
8.45
8.23
8.18
8.6
9.13
8.96
8.54
8.42
8.79
9.47
9.66
8.92
8.36
9.13
9.29
8.63
9.55
9.72
10.63
10.04
9.13
9.77
9.33
8.6
9.21
9.09
9.03
9.73
9.68
9.18
9.15
10.1
9.7
9.49
9.64
9.1
9.86
9.79
9.36
9.54
8.95
9.69
9.25
9.72
9.94
10.4
11.23
11.27
11.14
10.76
9.69
10.62
10.36
10.82
10.22
10.35
9.94
9.14
9.3
9.0
8.4
9.7
9.36
9.53
9.71
10.13
10.02
8.62
9.01
8.41
8.71
9.16
9.49
9.61
9.41
9.36
9.2
9.43
9.96
9.4
9.28
9.83
8.15
8.14
7.68
7.61
7.68
8.5
8.21
7.4
7.37
7.69
8.15
8.63
8.19
8.51
7.66
8.04
8.16
8.25
7.36
8.5
8.06
8.25
8.3
8.33
8.42
8.35
9.06
8.48
7.86
8.19
8.53
8.3
7.68
8.31
8.42
7.83
7.17
7.71
7.65
7.65
6.93
6.88
7.0
7.09
6.68
6.78
6.61
7.01
7.52
6.47
6.89
6.51
6.44
6.44
6.47
6.64
7.46
7.4
6.51
7.45
7.55
7.03
7.4
7.54
7.08
6.61
7.19
7.57
7.33
6.73
6.89
6.97
6.96
7.78
7.75
8.47
8.21
8.17
7.88
7.37
7.71
7.94
8.49
9.12
8.85
8.89
8.94
8.86
8.93
9.78
8.74
9.5
8.86
9.62
9.56
9.25
9.84
9.49
9.07
9.37
9.72
8.79
9.2
8.99
9.21
8.97
9.16
9.0
9.12
8.85
8.64
9.21
9.07
9.5
9.91
9.37
8.87
8.93
8.76
8.36
8.46
9.27
9.92
9.75
9.86
9.54
9.56
9.52
9.62
9.31
9.2
8.86
8.73
9.44
8.56
9.35
9.32
9.94
9.88
9.8
9.43
8.86
9.41
8.63
8.36
9.38
9.38
9.34
9.29
8.82
10.02
9.64
9.62
9.68
9.56
9.83
9.63
8.71
9.17
8.85
8.8
9.56
9.39
9.61
11.06
11.05
9.82
10.22
9.66
9.67
9.68
9.74
10.11
10.55
10.37
10.43
10.72
10.53
10.6
10.31
9.91
10.59
10.95
11.07
11.54
11.47
11.47
12.09
11.62
11.09
12.23
11.2
11.37
11.17
10.83
10.79
10.75
10.29
10.58
10.98
11.25
10.82
10.39
10.37
10.43
10.97
10.56
10.02
10.46
10.2
10.32
10.36
10.31
10.06
9.26
9.43
9.99
9.83
10.25
10.44
10.41
10.75
11.48
11.08
10.6
10.62
11.69
10.56
11.34
11.26
11.34
10.8
10.53
11.18
11.06
10.33
11.17
11.02
10.46
11.18
10.07
10.53
11.15
11.55
11.38
11.26
11.12
10.62
10.15
10.61
10.07
10.52
10.61
10.35
10.28
10.66
11.44
11.43
11.49
11.6
11.87
12.47
12.05
12.48
13.1
13.24
12.56
13.16
13.64
13.14
13.56
13.54
13.76
12.75
13.77
13.78
13.34
13.15
13.39
13.44
13.04
13.57
12.5
12.75
13.67
13.13
13.18
12.91
13.26
13.79
13.85
13.28
13.1
12.64
12.08
11.66
11.65
12.3
11.15
11.67
11.69
11.54
12.06
12.43
11.87
12.83
12.11
13.1
12.59
12.97
13.09
12.95
11.97
12.54
12.65
11.88
12.48
12.98
12.71
12.45
13.3
13.49
13.12
13.33
13.06
13.03
13.23
12.62
12.65
12.69
12.44
12.06
12.13
11.43
12.02
11.83
11.74
11.5
11.99
12.33
11.57
11.39
10.84
10.82
10.67
10.82
12.08
11.71
11.7
10.75
11.26
11.54
11.65
11.49
12.04
10.98
11.22
11.02
10.51
11.34
10.61
10.63
10.66
11.44
11.99
11.2
10.58
11.31
12.17
11.51
11.41
11.16
11.54
10.86
11.25
11.37
11.73
11.78
11.63
12.13
11.65
11.61
11.53
11.92
11.92
11.65
11.88
11.76
11.57
12.28
12.55
12.3
11.64
11.22
11.41
10.8
10.59
11.18
11.45
11.24
11.05
11.55
10.75
10.7
9.95
9.42
9.85
10.4
9.61
10.39
10.6
10.67
9.86
10.43
10.24
10.9
10.08
10.27
10.76
10.9
10.37
10.15
10.65
9.76
10.4
10.44
10.26
10.29
10.65
10.09
9.86
8.86
9.71
10.13
10.08
9.79
9.61
9.91
9.35
9.41
8.6
8.95
9.26
9.12
9.31
9.3
9.57
10.03
10.08
9.92
11.01
10.94
10.48
11.57
10.86
11.16
11.14
11.4
11.6
11.53
10.78
10.91
10.61
10.97
11.4
11.02
10.65
10.84
10.99
10.68
10.47
10.04
11.05
10.32
10.53
10.52
10.6
11.0
11.47
9.9
10.02
10.28
10.91
11.1
10.69
10.56
10.4
10.08
9.49
9.06
9.39
9.78
9.49
9.26
8.71
9.59
10.09
9.56
9.12
9.33
9.49
9.92
9.85
9.44
9.63
10.36
9.99
9.24
9.27
9.34
9.89
9.38
8.65
8.88
8.88
8.67
8.08
8.83
8.59
9.28
8.72
9.65
9.74
9.51
9.2
9.06
8.25
9.02
8.85
9.02
9.31
8.84
8.88
9.49
8.41
8.9
8.95
9.27
8.75
9.76
9.09
9.53
10.12
9.75
10.26
10.51
9.54
10.25
10.0
9.8
9.78
9.84
9.93
9.65
9.62
9.47
9.83
10.45
10.9
10.7
10.98
9.71
10.12
10.7
10.04
9.74
10.11
10.38
10.56
10.34
10.28
10.66
10.36
9.85
10.06
9.97
9.88
9.85
10.25
10.09
9.95
10.39
10.62
10.87
11.08
10.12
10.65
10.23
10.69
10.25
10.03
10.85
10.77
10.68
10.02
10.77
10.75
10.88
10.54
10.95
10.46
10.89
11.24
11.23
11.32
11.69
10.74
10.88
11.21
11.25
11.43
10.94
10.61
10.18
9.94
10.13
9.94
11.07
10.87
11.3
10.89
10.47
11.0
11.49
11.84
11.89
12.22
11.82
11.86
12.21
12.84
12.13
11.73
12.76
12.58
12.68
12.77
12.74
12.46
12.15
12.35
11.65
12.33
12.21
11.84
11.0
11.68
11.68
12.28
12.09
12.29
12.58
12.94
12.79
12.6
12.33
12.46
11.91
12.24
11.42
11.71
11.26
11.76
11.36
11.86
11.46
11.63
11.97
10.8
11.04
11.08
10.55
10.6
10.63
10.52
11.1
10.49
10.73
10.95
10.45
10.5
9.79
10.19
9.8
10.46
10.19
10.27
10.2
10.45
11.01
10.95
11.59
10.64
10.2
10.38
11.03
10.1
10.54
10.19
10.56
11.26
11.11
10.96
11.23
11.4
10.46
10.56
10.79
11.28
11.0
10.89
10.72
11.05
11.1
10.42
10.83
11.21
10.47
10.83
10.48
11.22
11.61
10.8
11.32
10.34
10.65
10.38
10.8
10.58
9.48
9.49
9.2
9.42
9.8
8.87
8.27
8.11
7.61
7.92
8.12
8.38
8.9
8.99
9.46
9.27
9.92
9.47
9.15
9.48
9.82
9.61
10.5
9.85
10.25
10.11
9.88
9.62
9.24
9.1
9.3
9.32
9.28
10.05
8.83
8.7
9.16
9.29
8.66
8.82
8.99
9.34
9.45
7.98
7.84
8.38
8.82
10.05
9.46
8.92
10.2
9.08
10.85
10.87
10.11
9.96
9.65
10.22
9.27
9.85
9.34
9.49
9.2
9.82
9.57
8.73
8.45
8.78
9.85
9.13
9.44
9.85
9.02
8.98
9.47
9.22
9.84
9.59
10.76
10.37
9.95
9.68
10.19
10.23
10.47
10.98
10.18
10.17
10.35
10.14
9.9
9.59
9.45
9.51
9.32
9.42
9.05
9.96
10.72
10.07
10.04
10.21
9.71
9.44
10.13
10.56
10.52
10.42
10.6
10.47
10.92
10.41
10.45
11.14
11.0
10.42
10.47
10.11
10.96
10.76
11.01
11.38
11.08
11.3
11.42
11.34
11.43
11.69
11.05
11.66
11.29
11.22
11.45
10.07
10.67
10.69
10.23
10.22
10.43
11.52
11.55
10.56
11.28
11.13
10.88
12.1
12.12
11.49
11.4
11.35
11.49
11.12
11.37
11.01
10.7
11.19
12.49
10.89
11.45
10.95
11.1
10.82
11.73
11.93
12.44
12.24
11.82
12.2
11.94
11.6
12.24
11.48
12.34
11.67
11.5
11.63
12.1
12.53
12.84
12.41
12.83
12.4
13.19
13.08
12.97
12.03
13.07
12.45
12.4
13.02
11.92
11.43
11.9
12.29
12.14
11.57
11.86
11.97
11.55
11.69
11.26
11.85
12.14
12.38
12.03
11.25
11.14
11.43
11.68
11.01
11.31
10.87
11.52
11.24
11.37
11.16
11.97
12.14
12.39
13.04
12.87
12.1
11.33
12.31
11.76
11.18
11.53
11.69
11.16
9.76
10.43
10.53
10.3
10.35
10.04
11.06
11.46
11.13
11.32
11.02
11.36
11.55
11.68
11.88
12.23
12.34
11.7
11.67
11.3
11.5
11.5
11.49
11.91
10.88
11.34
11.11
10.85
11.0
11.45
10.56
9.31
9.83
10.68
10.23
10.1
9.77
10.1
10.04
10.22
11.35
11.82
11.51
11.63
11.32
11.33
11.25
9.98
10.49
10.26
11.09
10.85
10.1
10.32
10.66
10.53
11.26
11.3
11.82
11.65
11.39
10.39
10.34
11.2
11.41
11.89
11.69
12.12
12.01
11.7
10.86
11.11
10.71
11.5
11.13
11.75
11.38
11.72
11.67
11.38
10.73
10.94
11.33
10.36
9.97
10.8
9.57
9.39
9.44
9.54
10.09
9.42
10.43
10.16
10.53
9.82
10.84
10.22
11.08
11.36
10.49
11.07
10.26
11.18
10.79
10.54
11.34
10.72
10.56
10.52
10.34
10.28
10.47
10.1
9.87
11.04
10.73
10.37
10.36
11.01
10.44
10.82
11.17
11.73
11.34
11.04
10.98
11.03
10.8
11.13
11.16
11.01
11.03
10.98
10.55
10.84
10.39
11.53
12.22
11.53
11.34
10.44
10.71
11.05
11.37
11.1
11.47
10.67
10.48
11.29
10.67
10.53
10.8
11.34
10.68
11.12
10.99
10.72
10.91
11.55
10.95
10.92
11.15
11.99
12.72
13.18
12.72
12.66
13.29
12.77
13.47
14.3
13.16
13.51
13.0
13.15
13.38
12.05
12.04
11.57
11.9
11.32
11.17
11.42
11.91
11.35
11.8
11.67
11.23
10.96
10.91
11.27
10.68
10.78
11.55
11.06
10.55
10.44
10.61
9.75
10.07
9.81
9.82
10.22
10.16
10.8
10.8
10.49
10.65
11.5
10.87
10.88
10.98
11.55
11.17
11.4
11.71
12.5
12.36
12.4
12.45
13.04
12.87
12.73
13.58
13.66
13.87
14.51
14.64
13.78
13.71
14.2
13.16
12.83
12.45
12.91
12.72
12.9
13.17
12.97
14.36
13.96
14.26
13.59
13.34
13.28
13.39
13.67
13.35
13.06
12.29
12.22
12.18
11.84
12.81
13.08
13.34
13.53
13.97
13.74
13.54
13.16
12.9
13.3
13.65
13.17
12.72
14.28
13.32
13.57
13.94
14.17
14.44
14.43
14.18
14.64
14.25
13.17
13.11
12.36
12.31
11.97
12.79
12.6
12.27
12.55
11.97
12.97
12.07
11.64
12.69
12.47
12.06
12.85
12.95
12.72
13.45
13.21
13.28
13.31
13.36
13.53
14.02
13.03
13.51
13.92
12.78
12.63
12.98
12.75
13.06
13.13
12.31
12.34
11.75
12.26
12.19
12.85
12.68
12.07
10.92
10.96
11.81
11.93
12.06
12.33
11.44
11.77
11.0
11.87
12.34
11.71
11.55
11.49
11.93
11.77
12.07
12.04
11.42
12.44
12.79
12.86
12.61
13.26
12.97
13.07
12.02
11.79
11.72
11.31
12.01
12.45
11.83
12.13
12.42
12.54
12.45
12.52
12.21
12.76
12.81
12.46
12.8
12.79
13.06
12.81
12.84
12.13
12.37
13.28
13.23
12.77
12.4
12.66
12.86
12.79
13.53
12.86
13.09
12.75
12.69
13.34
12.37
12.32
11.71
12.62
12.65
12.88
11.63
12.46
13.11
11.98
12.24
11.89
13.25
11.89
12.72
12.47
12.85
12.54
12.74
13.24
13.29
13.03
13.61
13.48
13.54
13.65
13.68
14.38
14.06
13.25
13.71
13.98
13.94
14.58
14.47
13.44
13.32
14.48
13.76
13.72
14.51
14.91
14.16
14.05
14.16
14.2
14.9
15.17
15.73
15.63
14.88
14.97
14.36
14.53
14.13
13.89
14.02
13.46
13.53
14.85
14.7
14.71
15.39
15.64
15.07
15.5
15.67
15.41
14.86
14.82
14.7
15.62
16.05
15.43
17.29
16.3
15.74
16.25
16.37
16.14
16.83
16.59
16.68
17.27
16.38
16.58
16.63
17.09
16.08
16.05
16.92
16.13
16.27
16.28
16.58
16.68
16.63
16.22
16.42
16.35
16.61
16.4
15.68
15.36
15.9
15.87
16.08
16.1
15.59
15.37
15.01
13.86
14.48
14.45
14.93
14.53
14.55
14.32
15.07
14.58
14.75
14.9
14.74
14.64
14.41
14.45
14.02
15.14
15.67
15.44
14.93
15.77
15.1
14.79
15.71
15.51
14.73
14.91
14.54
14.7
14.58
13.64
14.85
14.94
15.15
14.87
14.85
14.8
14.86
14.85
14.65
14.2
14.53
15.58
15.11
15.35
15.01
15.76
16.93
17.18
16.2
16.31
16.8
16.9
15.6
16.63
16.81
16.86
16.8
16.6
16.87
16.4
15.79
15.64
16.18
15.47
14.98
15.54
15.1
14.81
15.56
15.53
14.9
16.05
15.61
16.18
16.07
16.11
15.77
16.15
16.15
15.64
15.87
15.81
15.17
15.7
14.76
15.53
14.9
14.49
14.44
14.34
15.07
14.66
14.9
15.19
15.0
14.87
15.48
14.91
15.33
15.66
15.85
15.72
15.99
15.37
15.49
15.61
15.86
15.27
15.79
15.64
14.84
15.82
15.51
14.43
15.57
15.07
14.66
14.84
13.71
14.33
13.93
14.13
13.63
14.1
13.56
14.27
13.87
14.12
14.49
14.26
14.24
14.32
14.15
13.77
13.57
13.98
13.68
13.44
13.35
13.37
13.91
12.89
13.77
12.96
12.96
13.02
13.75
13.68
13.31
13.48
13.5
13.96
13.61
13.59
12.9
12.8
12.47
12.48
12.34
12.02
11.64
12.67
12.5
12.55
12.69
12.15
11.69
12.39
12.48
12.27
13.37
13.28
12.77
12.87
12.67
12.56
13.06
13.19
12.87
12.73
13.15
12.66
12.66
12.94
13.18
12.84
12.94
12.84
13.66
13.82
13.39
13.1
14.05
13.29
12.84
13.07
13.76
13.31
12.92
13.37
12.72
13.32
13.48
13.83
14.04
13.49
13.25
12.97
13.62
13.9
13.66
12.93
13.09
13.77
13.08
13.01
13.55
13.25
12.94
12.62
13.45
13.34
14.03
13.54
12.72
13.44
13.66
13.1
12.5
13.27
13.04
13.72
13.51
13.64
13.19
12.08
12.5
12.55
12.96
12.34
12.43
12.81
13.48
13.44
13.06
13.18
13.53
13.5
13.3
12.55
12.63
12.69
12.79
12.71
12.32
12.26
12.75
12.81
12.79
12.96
12.71
12.79
12.76
13.22
13.41
13.16
12.76
12.94
13.7
12.54
12.9
12.81
12.8
13.18
12.72
13.2
12.8
12.69
13.36
13.6
13.42
12.88
12.46
13.45
12.27
12.51
12.89
12.54
12.49
12.93
13.31
13.19
13.21
13.66
14.15
13.87
14.37
14.14
14.15
13.95
13.56
13.94
13.87
13.21
13.31
12.27
13.32
13.54
13.51
13.43
13.74
13.44
14.01
14.48
13.29
13.5
13.82
13.87
13.32
13.39
13.73
13.04
13.25
13.93
13.0
13.61
13.3
13.59
14.59
13.97
14.56
13.98
13.23
14.25
14.02
14.04
13.88
14.08
13.7
13.85
12.92
12.98
13.94
13.48
14.1
14.36
13.95
13.92
13.46
14.02
14.47
13.62
13.14
13.21
13.56
13.44
13.6
13.38
13.94
13.4
12.85
12.47
12.72
13.2
13.18
13.38
13.1
13.06
12.37
13.08
13.97
14.09
13.42
13.73
14.62
14.23
13.81
14.12
12.67
13.43
13.37
13.1
13.03
12.76
12.85
12.81
13.45
13.04
13.8
13.29
13.41
12.57
13.57
12.81
12.58
13.53
12.61
11.84
11.95
12.18
12.7
12.37
12.81
11.8
12.21
11.95
12.23
13.41
12.99
12.75
13.9
13.67
13.33
12.91
13.05
12.56
13.23
13.8
12.95
12.49
13.5
13.59
12.99
13.44
12.62
12.44
12.68
12.47
12.7
12.41
11.4
11.76
11.75
11.53
11.9
11.76
11.84
11.76
12.52
12.21
11.89
10.9
11.27
11.82
12.05
11.39
12.14
11.17
11.29
11.4
11.54
11.15
11.59
10.81
11.85
12.01
11.0
10.99
11.58
10.81
11.47
11.6
11.62
12.05
12.55
11.65
12.33
11.86
11.24
12.41
11.87
11.35
11.57
11.89
12.19
12.0
12.19
11.75
11.61
11.5
11.74
12.48
12.11
12.16
12.22
11.36
12.12
12.32
11.45
10.88
10.61
11.29
11.09
11.69
11.48
11.31
11.11
12.35
12.62
12.14
12.13
12.13
12.44
12.03
12.24
12.14
11.68
12.06
12.01
11.89
11.7
11.58
12.46
11.15
11.54
11.95
11.46
11.97
11.12
12.53
11.67
11.58
12.51
12.71
12.39
12.11
12.22
11.99
12.36
12.39
12.9
12.3
12.94
12.55
13.16
13.16
13.04
12.89
12.42
12.45
12.98
12.29
12.71
12.87
12.26
12.34
12.0
12.23
11.76
11.11
11.38
11.47
11.62
12.15
12.51
11.97
11.55
11.17
11.8
12.06
11.1
11.75
12.14
13.02
12.5
11.59
11.93
11.84
12.1
11.98
11.76
12.3
12.0
12.14
11.66
12.09
11.28
11.48
12.36
11.61
11.29
11.83
11.69
11.56
12.93
12.78
12.77
12.45
12.2
12.08
12.64
11.43
11.6
12.1
11.56
11.84
12.32
12.09
12.63
12.87
13.04
13.19
12.95
12.58
12.64
12.41
11.76
12.79
11.8
12.15
11.53
11.64
11.48
12.46
12.03
12.75
12.51
13.04
12.02
12.33
12.88
12.5
12.97
11.97
12.54
12.09
11.89
11.78
11.3
11.69
11.68
11.09
11.42
11.24
11.82
11.59
11.2
11.45
11.5
11.17
11.83
11.35
11.18
10.54
11.23
11.27
11.24
10.82
10.09
10.66
9.98
10.06
10.67
10.72
10.17
10.37
10.59
9.79
9.25
9.63
10.1
10.21
10.33
9.62
10.23
9.45
9.69
9.14
9.12
10.23
9.72
10.85
10.85
10.34
10.32
10.96
10.72
11.75
11.22
11.04
10.48
10.49
10.61
10.34
9.77
10.91
10.68
11.57
11.56
10.6
11.55
10.54
10.67
10.57
10.88
11.24
11.13
11.42
11.97
10.52
11.03
11.0
11.04
10.7
10.69
11.44
11.09
10.74
10.9
11.01
11.67
11.7
11.23
10.22
10.26
10.24
10.84
10.81
10.81
10.94
10.14
11.08
10.78
11.39
11.79
11.38
11.67
11.22
10.9
11.48
10.95
10.71
11.71
11.77
10.93
11.69
11.9
11.97
11.57
11.66
11.19
11.41
11.86
11.66
11.37
11.38
11.88
11.99
11.04
10.69
10.68
10.15
10.55
10.39
10.83
10.66
10.69
11.09
11.0
10.83
11.4
10.99
10.62
10.57
10.35
9.83
10.67
