# Supplementary material for: N-Glycans modulate tilting of HIV-1 envelope glycoprotein
Source: Nat Commun. 2026 Apr 15;17:5206. doi: 10.1038/s41467-026-71874-2 (PMC13254402; doi:10.1038/s41467-026-71874-2)
Supplement: Supplementary file 8 — Source Data [file 41467_2026_71874_MOESM8_ESM.zip › source_data/1_Main_Text_Figures/5_Figure_6/1_Fig6D.csv]

Tilt_bin	ASA_mean	ASA_SEM	Membrane_mean	Membrane_SEM	Glycan_mean	Glycan_SEM	N_frames
0-10	68.44642889411764	0.5032502690655878	952.8683790117645	1.5176563610901554	0.5965379764705881	0.048966071847343084	10625
10-20	103.2848312243221	0.7399965165460913	998.0347179950697	3.8970838233752527	2.0122072308956453	0.18127403043049015	6085
20-30	109.3873190545893	0.49817002682895595	897.6946699672809	2.369998341027428	18.129610556225245	0.32184451111208023	23228
30+	166.1396986552081	0.708762234328428	653.0950611920109	1.1992224505151556	20.41386751014562	0.4760734118504203	12567
