# Supplementary material for: N-Glycans modulate tilting of HIV-1 envelope glycoprotein
Source: Nat Commun. 2026 Apr 15;17:5206. doi: 10.1038/s41467-026-71874-2 (PMC13254402; doi:10.1038/s41467-026-71874-2)
Supplement: Supplementary file 8 — Source Data [file 41467_2026_71874_MOESM8_ESM.zip › source_data/2_Supplementary_Figures/2_FigS6/source_data/R4_4.5.txt]

                               Contact Type            Mean Score          Median Score      HBond Percentage            Score List  Hydrogen Bond Frames 
 BGLN , s. GA22 - PSM                 other                 1.661                 0.000                 0.000  [0, 4.082325803299472, 3.3219095226375046, 0.3877580694161825, 1.4965360913023726, 3.879202240334861, 1.8922390923793595, 1.151621327726634, 2.7806439697050958, 5.434328925311443, 0.1099676505713748, 0.4473708441804049, 0, 0, 0, 0, 0, 0, 0, 0, 0, 2.1309034462491248, 3.4388549461997484, 2.377957307933616, 5.670886757918846, 0.78272219327749, 0.2295056412087716, 2.508787782636091, 0, 0.9519982420462272, 4.175538138932796, 0, 0, 1.1608141652453, 2.038870376721012, 13.786352747631671, 4.568194758779932, 0, 2.7349839782447796, 3.6831537082492196, 5.8437920522880775, 3.7956305423860304, 5.162871381004936, 0.5006730853176766, 6.40263417743808, 0.9898637333856336, 3.4722447459202126, 5.37787115206114, 1.3853845571353514, 3.107436340686426, 0, 0.7533128241361857, 5.826829574148866, 3.540689051683409, 0, 5.247509223720182, 0, 0, 0, 0, 4.791194601113507, 0, 0, 2.3082479790110577, 0, 2.8752197464935407, 2.2997063445704464, 2.238964131180929, 0, 0, 3.5977042764272884, 10.351533911718361, 6.400950852646077, 2.081432565761069, 0.6109060107148379, 0.576709717006727, 5.979375049865533, 4.758343120246912, 1.624378954087101, 0, 0.6874652364786595, 0, 0, 0, 0, 0, 2.669384838616233, 6.520484696423611, 4.587986218565763, 4.5215841296206545, 5.117308138407914, 0.11285287789589163, 0.4459672165494647, 0, 3.4609433352471886, 1.2745140727522268, 0.5796744673411677, 1.7883019814656045, 5.819450348443661, 9.524060983184194, 11.044331046623869, 10.659553640509005, 8.616355289670764, 15.1601759484685, 20.26011370191625, 16.035523330928687, 16.18877089098471, 14.08164384279779, 16.32360683138393, 13.221313837393328, 11.450605086931903, 11.445410197032984, 11.730472175224678, 10.806944891836121, 11.282216628447214, 9.886676109686665, 13.911211099093357, 14.551130292363943, 14.165810822568947, 12.691055675518927, 16.86099854044413, 17.004864727717134, 11.493659783785361, 10.240262110675161, 10.15530896701948, 10.252457008984331, 16.324423519688967, 10.210383020628454, 18.080398992940587, 17.059802769452883, 21.850445135376592, 11.598131566418193, 5.8488117861693505, 4.879662377054042, 6.9676864589434455, 4.139558781952136, 18.712524971772428, 8.809478939347082, 5.6462896212111495, 6.954562499186054, 5.913507999347031, 5.7124153000717275, 9.207125053029012, 15.052024647420748, 9.618127060277704, 6.245701028144058, 8.015795150324308, 5.030000932067176, 8.458897651862939, 5.32137039307121, 3.087816275693812, 4.9815583818226505, 3.703661905006929, 1.3853799670781446, 1.4366387736743722, 3.712225302847842, 4.5187695247589605, 3.2663943071942856, 7.3195977917931065, 2.6661077937769875, 4.532357032432159, 4.301246237150791, 4.297558691349917, 0.07742324478546905, 5.4835649488625595, 2.2848715836141764, 0, 3.3976444299940156, 0, 0, 0, 0, 0, 0, 0, 0, 0, 0, 0, 0, 0, 0, 0, 0, 0, 0, 0, 0, 0, 0, 0, 0, 0, 0, 0, 0, 0, 0, 0, 0, 1.2440227381908557, 0, 0, 1.6609773204519416, 0.3970900791504533, 4.373497866325753, 6.78762036700941, 0, 1.1939672244722566, 0, 0, 0, 0, 0.15130234451872512, 0, 0, 0, 0, 0, 0, 0, 0, 2.055422200405606, 0, 0, 0, 0, 0, 0, 0, 0, 0, 6.068347074522913, 0.5671431511944841, 0, 2.0533231524545514, 0, 0, 0.3181602070206984, 1.9325327715004061, 5.1489966135408345, 2.2949872840924144, 4.012651971669651, 3.2195397286929097, 2.299789367094593, 0, 2.6111922367064073, 0, 0, 8.11306054170659, 7.3522475834510495, 5.407199568664485, 5.650776627552356, 9.334603718260116, 1.7182561753817638, 0.9717370756199586, 0.16020051433070334, 0, 0, 0.21531383699744694, 0.7841538371507255, 0, 0, 2.5748470789114375, 4.242102836479001, 2.455017371764757, 6.2475766691435455, 0.5017129621263844, 0, 0, 0, 0, 0, 0, 0, 0, 0, 0, 0, 0, 0, 0, 0, 0, 0, 0, 0, 0, 0, 0, 0, 0, 0, 0, 0, 0, 0, 0, 0, 0, 0, 0, 0, 0, 0, 0, 0, 0, 0, 0, 0, 0.7931597660179716, 1.1990189718932402, 0, 0, 0, 0, 0, 0, 0, 2.3815425541583415, 2.6787129431745274, 6.196964910898882, 0, 0, 0, 0, 0, 0.18806430365918886, 0, 6.607736653010257, 5.954604291969994, 0.6475511948796471, 0, 0, 0, 0, 0, 0, 0, 0, 0, 0, 0, 0, 0, 0, 0, 0, 0, 0, 0, 0.2483131273210866, 0, 0, 0, 0, 0, 1.9945222173611978, 0, 0, 6.24057529490862, 7.225724093799464, 0, 0, 0, 0, 0, 0, 0, 1.4880956759730544, 0, 0, 0, 0, 0, 0, 0, 0, 0, 1.511674941232104, 0, 0, 0, 2.0164079353728126, 0, 0, 0, 0, 0, 0, 0, 0, 0, 0, 0, 0, 0, 0, 0, 5.587231549831268, 1.0779842305799774, 0.8097073126026945, 1.7634500749529514, 4.063380238891305, 3.7984928628666275, 7.206994299771438, 8.2041231390991, 2.7238003990023985, 0, 3.153190614741916, 4.994901069261686, 0, 0, 0, 0, 0, 1.7857154095319072, 2.8189330811327196, 0, 2.043519775713294, 0, 0, 0, 0, 1.2744359972282506, 0, 0.4040928553715827, 0.5416169522127733, 1.7293110167382009, 0, 2.8750913743409874, 0, 0, 0, 1.397895331917446, 0, 1.4378957261668903, 0, 1.0813733274305322, 0.46802611698084723, 0, 0, 1.7805921795052306, 3.023181280261997, 0, 0, 0, 0, 0, 0, 2.0620961270618654, 4.552099175231801, 5.108502346242126, 2.1413139234945104, 0, 0.734065264115572, 0.07944186541225365, 0, 0, 0, 2.5739882125987883, 0.9431120098750919, 1.285460135783319, 3.02185410505906, 0, 6.44235308675387, 1.8926511057759563, 0, 2.001278522105121, 0, 0, 1.0966848988605826, 0, 0.5603059307732328, 1.4921883518276682, 7.038541108737526, 1.0320522461649992, 0, 2.7173040165175193, 3.3319481339800094, 3.1643270010880853, 9.712178168008743, 26.01789317147795, 9.349665253791121, 26.690855197788203, 22.049568764277563, 17.135081683376676, 13.381516862297829, 25.905829583820694, 28.88543137634733, 19.803308646547503, 22.122531100741163, 25.751664511284034, 15.7469259980402, 27.460805570470903, 16.74590444849845, 13.96168871567867, 15.35984881689617, 16.859252048382295, 24.185580898093754, 6.324307876053297, 15.04679946564379, 11.338594239432815, 22.117785825083907, 9.934246488559575, 3.263503448694726, 6.023251323145695, 5.302434880556762, 1.1745878775614593, 0.883041979033688, 5.156722344162874, 10.630644091018157, 9.435332893475245, 3.988513270524564, 3.658095652086277, 8.094993017179263, 9.683822945142957, 5.669648303134035, 9.471906240883637, 9.269812530516663, 5.509857392069729, 6.0028322382314165, 6.346372841777517, 2.966072288705285, 5.283932925057759, 2.416692018766155, 1.8509902753451957, 7.775169832079254, 2.411444552717002, 9.092856153984743, 8.859911763290336, 4.9630000028592836, 5.718394220255589, 5.298377469839406, 0, 2.610434462300354, 6.1963927197342805, 5.997511611338749, 0, 2.782009381904005, 0.6333887485804641, 0, 0, 4.398510684671414, 3.6753484797180827, 0.9977893406267259, 0, 0, 0, 0, 1.2252456185758491, 0, 0.08134883150074779, 2.321806242750031, 0, 0, 0, 0.5512112688999214, 0, 0, 0.3474027086194151, 2.685544410763832, 6.472291661726486, 7.642799816612724, 10.439814774488697, 7.08054489039075, 2.858534297785473, 1.1519131530249236, 10.247036386170048, 4.698852971858586, 0.37345028201206737, 0, 0, 0.4885518329635816, 0, 0, 0, 0, 0, 0.8716340103335302, 0, 7.764193363547791, 9.257256475346704, 1.468454029800222, 5.4857555456656515, 5.314099167483339, 3.6925046148225547, 4.904540795426781, 3.365399923505735, 0, 0, 0.6170339407800269, 0, 0, 0, 0, 0, 0, 0, 0, 0, 0, 0, 0, 0, 0, 0, 0, 0, 0, 0, 0, 0, 0, 0, 0, 0, 0, 0, 0, 2.247835164668028, 0, 0, 0, 0, 0, 0, 0, 0, 0, 0, 0, 0, 0, 0, 0, 0, 0, 0, 0, 0, 0, 0, 0, 0.11955426464816392, 0, 0, 0, 0, 0, 0, 0, 0, 0, 0, 0, 0, 0, 0, 0, 0, 0, 0, 0, 0, 0, 0, 0, 0, 0, 0, 0, 0, 0, 0, 0, 0, 0, 0, 0, 0, 0, 0, 0, 0, 0, 0, 0, 0, 0.6097663234278348, 0, 0, 0, 0, 0, 0, 0, 0, 0, 0, 0, 0.3149960041856112, 0, 0, 0, 0, 0, 0, 0, 0, 0, 0.5061944913972154, 0, 0.7030016856968462, 1.9484142585967466, 2.2774006983474346, 0.56071040756149, 0, 0, 4.081587597904802, 0.734742662829081, 0.214169008162894, 0, 0.38711206964254913, 0, 0, 0, 0, 0, 0, 0, 0, 0, 0, 0, 0, 0, 0, 0, 0, 0, 0, 0, 0, 0, 0, 0, 0, 0, 0, 0, 0, 0, 0, 0, 0, 0, 0, 0, 0, 0, 0, 0, 0, 0, 0, 0, 0, 0, 0, 0, 0.11194068204538897, 0, 0, 0, 0, 0, 0, 0, 0, 0, 0, 0, 0, 1.9272893961036834, 2.640331229588601, 1.259238913487329, 0, 4.490106678303544, 0, 0.9163380543437055, 2.5526669633710073, 12.296037027455357, 2.023677451018203, 0.8308407633282704, 1.3928510064408175, 4.138289611787433, 8.034657608344185, 9.568524485234027, 0.7393727634403917, 19.89919169576095, 7.122301698729935, 12.269837696315612, 3.34321297395616, 4.991209801969652, 0.7830204946626542, 7.478642717653225, 0.84565262723391, 4.830211359390781, 11.096178751553534, 10.267204677927843, 8.55955613495229, 11.365837840726279, 7.827891946483318, 6.015747556205473, 5.1240578104859225, 11.61689662464937, 6.026695846164019, 5.126435458999618, 2.603827029267783, 8.131903621822028, 6.12966511261559, 0, 0, 0, 0, 0, 1.3450206523304906, 0.4760124729357562, 1.2180862435801296, 1.1312552369170819, 5.270937830164748, 4.427851628369353, 1.317017457152085, 0, 1.225860170281815, 0, 9.076031557585644, 3.429942120710406, 6.814869028122178, 13.363435647276383, 2.799918773982672, 0.12740133728847552, 4.070554189966501, 0, 1.35415164747054, 3.5110511571589234, 2.182017414015478, 0.7347734342020256, 0.6399854073189046, 7.3207869017782174, 0.6705234504966482, 0.5075406600803439, 2.5185652076145004, 3.5165321071610043, 0.5933102951580269, 3.51542333940351, 2.369990926677791, 0.3543976863005225, 5.488083647023426, 4.165418063303219, 4.737107630655794, 1.2635016390366762, 4.133158949560668, 5.256239969739166, 4.848593571602504, 0, 0.08412275867977351, 2.3704921177191154, 3.8943579518136713, 1.422552814348031, 5.363550968678573, 0, 0, 0, 1.9476320496188202, 0, 0, 0.47981254761292624, 0, 0, 0, 0, 0, 0, 0, 0, 0, 0, 0, 0, 0, 0, 0, 0, 0, 0, 0, 0, 0, 0, 0, 0, 0, 0, 4.055731488373339, 1.5442973400614723, 4.090050124784408, 0.8468201688519212, 4.188657433188599, 0, 0, 0, 0, 0, 0, 0, 0, 0, 0, 0.3388485699621935, 0, 0, 0, 0, 0, 0, 0, 0, 0, 0, 0, 1.904077733018999, 1.822000598496367, 0, 1.9539866641085768, 0, 0.362310796098571, 0.11069560127924807, 0, 0.9598858744409037, 0, 0, 0, 0, 0, 0, 0, 0, 0.9206960306116863, 0, 0, 0, 0, 0, 0, 0, 0, 0.28492246684160993, 0, 0, 0, 4.65842146369447, 0, 6.662873075937167, 3.825581882985263, 5.674975237643797, 6.792719514889291, 0, 0, 0, 0, 0, 0, 0, 0, 0, 0, 0, 0, 0, 0.1438713533680269, 0.17204496153724894, 0, 0, 0.08858395981064154, 0, 0.11633672151375266, 0.10009420453043463, 0, 0, 0, 0, 0, 0, 0, 0, 0, 0, 0.876304817592892, 0, 0, 0, 0, 0, 0, 0, 0, 0, 0, 0, 0, 0, 0, 0, 0, 0, 0, 0, 0, 0, 0, 0, 0, 0, 0, 0, 0, 0, 0, 0, 0, 0, 0, 0, 0, 0, 0, 0, 0, 3.39280662660956, 5.323945396769728, 0, 0, 0, 0, 0, 0, 0, 0, 0, 0, 0, 0, 0, 0, 0, 0, 0, 0, 0, 0, 0, 0, 0, 0, 0, 0, 0, 0, 0, 0, 0, 0, 0, 0, 0, 0, 0, 0, 0, 0, 0, 0, 0, 0, 0, 0, 0, 0, 0, 0, 0, 0, 0, 0, 0, 0, 0, 0, 0, 0, 0, 0, 0, 0, 0, 0, 0, 0, 0.15074367373536415, 0, 0, 0, 0, 0, 0, 0, 0, 0, 0, 0, 0, 0, 0, 0.5918237480157, 0.14367094288587182, 0.9243603997343512, 3.1586001299076663, 0, 0, 0.22825768757782824, 0.0905053997936451, 7.124465907739783, 2.3578898793619505, 3.247565008672004, 4.280688127059712, 3.6236991142764734, 2.728999912857265, 8.004464689636226, 2.664516712903315, 0.128716832171274, 0.7092418435258914, 1.5912106044314864, 3.717540434855465, 5.950248831872046, 5.2276829483401945, 5.3052494292710355, 6.856627232884202, 7.046761889049185, 5.031095210157529, 0.8463264264025031, 0, 0.167582437399147, 0.3637611070532461, 0.49888610438460307, 4.597023218205731, 4.467499759109231, 3.05994186466555, 6.624858145230293, 5.089947559412641, 1.73874781661395, 0.969031868595577, 0.735618126024048, 0, 0, 0, 0, 0, 0, 0, 0, 0, 0, 0, 0, 0, 0, 0, 0, 0, 0, 0, 0, 0, 0, 0, 0, 0, 0, 0, 0, 0, 0, 0, 0, 0, 0, 0, 0, 0, 0, 0, 0, 0, 0, 0, 0, 0, 0, 0, 0, 0, 0, 0, 0, 0, 0, 0, 0, 0, 0, 0, 0, 0, 0, 0, 0, 0, 0, 0, 0, 0, 0, 0, 0, 0, 0, 0, 0, 0, 0, 0, 0, 0, 0, 0, 0, 0, 0, 0, 0, 0, 0, 0, 0, 0, 0, 0, 0, 0, 0, 0, 0, 0, 0, 0, 0, 0, 0, 0, 0, 0, 0, 0, 0, 0, 0, 0, 0, 0, 0, 0, 0, 0, 0, 0, 0, 0, 0, 0, 0, 0, 0, 0, 0, 0, 0, 0, 0, 0, 0, 0, 0, 0, 0, 0, 0, 0, 0, 0, 0, 0, 0, 0, 0, 0, 0, 0, 0, 0, 0, 0, 0, 0, 0, 0, 0, 0, 0, 0, 0, 0, 0, 0, 0, 0, 0, 0, 0, 0, 0, 0, 0, 0, 0, 0, 0, 0, 0, 0, 0, 0, 0, 0, 0, 0, 0, 0, 0, 0, 0, 0, 0, 0, 0, 0, 0, 0, 0, 0, 0, 0, 0, 0, 0, 0, 0, 0, 0, 0, 0, 0, 0, 0, 0, 0, 0, 0, 0, 0, 0, 0, 0, 0, 0, 0, 0, 0, 0, 0, 0, 0, 0, 0, 0, 0, 0, 0, 0, 0, 0, 0, 0, 0, 0, 0, 0, 0, 0, 0, 0, 0, 0, 0, 0, 0, 0, 0, 0, 0, 0, 0, 0, 0, 0, 0, 0, 0, 0, 0, 0, 0, 0, 0, 0, 0, 0, 0, 0, 0, 0, 0, 0, 0, 0, 0, 0, 0, 0, 0, 0, 0, 0, 0, 0, 0, 0, 0, 0, 0, 0, 0, 0, 0, 0, 0, 0, 0, 0, 0, 0, 0, 0, 0, 0, 0, 0, 0, 0, 0, 0, 0, 0, 0, 0, 0, 0, 0, 0, 0, 0, 0, 0, 0, 0, 0, 0, 0, 0, 0, 0, 0, 0, 0, 0, 0, 0, 0, 0, 0, 0, 0, 0, 0, 0, 0, 0, 0, 0, 0, 0, 0, 0, 0, 0, 0, 0, 0, 0, 0, 0, 0, 0, 0, 0, 0, 0, 0, 0, 0, 0, 0, 0, 0, 0, 0, 0, 0, 0, 0, 0, 0, 0, 0, 0, 0, 0, 0, 0, 0, 0, 0, 1.8968411578815156, 0, 0, 0, 0, 0, 0, 0, 0, 0, 0, 0, 0, 0, 0, 0, 0, 0, 0, 0, 0, 0, 0, 0, 0, 0, 0, 0, 0, 0, 0, 0, 0, 0, 0, 0, 0, 0, 0, 0, 0, 0, 0, 0, 0, 0, 0, 0, 0, 0, 0, 0, 0, 0, 0, 0, 0, 0, 0, 0, 0, 0, 0, 0, 0, 0, 0, 0, 0, 0, 0, 0, 0, 0, 0, 0, 0, 0, 0, 0, 0, 0, 0, 0, 0, 0, 0, 0, 0, 0, 0, 0, 0, 0, 0, 0, 0, 0, 0, 0, 0, 0, 0, 0, 0, 0, 0, 0, 0, 0, 0, 0, 0, 0, 0, 0, 0, 0, 0, 0, 0, 0, 0, 0, 0, 0, 0, 0, 0, 0, 0, 0, 0, 0, 0, 0, 0, 0, 0, 0, 0, 0, 0, 0, 0, 0, 0, 0, 0, 0, 0, 0, 0, 0, 0, 0, 0, 0, 0, 0, 0, 0, 0, 0, 0, 0, 0, 0, 0, 0, 0, 0, 0, 0, 0, 0, 0, 0, 0, 0, 0, 0, 0, 0, 0, 0, 0, 0, 0, 0, 0, 0, 0, 0, 0, 0, 0, 0, 0, 0, 0, 0, 0, 0, 0, 0, 0, 0, 0, 0, 0, 0, 0, 0, 0, 0, 0, 0, 0, 0, 0, 0, 0, 0, 0, 0, 0, 0, 0, 0, 0, 0, 0, 0, 0, 0, 0, 0, 0, 0, 0, 0, 0, 0, 0, 0, 0, 0, 0, 0, 0, 0, 0, 0, 0, 0, 0, 0, 0, 0, 0, 0, 0, 0, 0, 0, 0, 0, 0, 0, 0, 0, 0, 0, 0, 0, 0, 0, 0, 0, 0, 0, 0, 0, 0, 0, 0, 0, 0, 0, 0, 0, 0, 0, 0, 0, 0, 0, 0, 0, 0, 0, 0, 0, 0, 0, 0, 0, 0, 0, 0, 0, 0, 0, 0, 0, 0, 0, 0, 0, 0, 0, 0, 0, 0, 0, 0, 0, 0, 0, 0, 0, 0, 0, 0, 0, 0, 0, 0, 0, 0, 0, 0, 0, 0, 0, 0, 0, 0, 0, 0, 0, 0, 0, 0, 0, 0, 0, 0, 0, 0, 0, 0, 0, 0, 0, 0, 0, 0, 0, 0, 0, 0, 0, 0, 0, 0, 0, 0, 0, 0, 0, 0, 0, 0, 0, 0, 0, 0, 0, 0, 0, 0, 0, 0, 0, 0, 0, 0, 0, 0, 0, 0, 0, 0, 0, 0, 0, 0, 0, 0, 0, 0, 0, 0, 0, 0, 0, 0, 0, 0, 0, 0, 0.10703179776106121, 0, 0, 0, 0, 0, 0, 0, 0, 0, 0, 0, 0, 0, 0, 0, 0, 0, 0, 0, 0, 0, 0, 0, 0, 0, 0, 0, 0, 0, 0, 0, 0, 0, 0, 0, 0, 0, 0, 0, 0, 0, 0, 0, 0, 0, 0, 0, 0, 0, 0, 0, 0, 0, 0, 0, 0, 0, 0, 0, 0, 0, 0, 0, 0, 0, 0, 0, 0, 0, 0, 0, 0, 0, 0, 0, 0, 0, 0, 0, 0, 0, 0, 0, 0, 0, 0, 0, 0, 0, 0, 0, 0, 0, 0, 0, 0, 0, 0, 0, 0, 0, 0, 0, 0, 0, 0, 0, 0, 0, 0, 0, 0, 0, 0, 0, 0, 0, 0, 0, 0, 0, 0, 0, 0, 0, 0, 0, 0, 0, 0, 0, 0, 0, 0.532003224839907, 0, 0, 0.8295580333415152, 0, 0, 0, 0, 2.075032799309842, 0, 0, 0, 0, 0.6440115867883934, 0, 0.5117444736943814, 0.26458117954288385, 0.3796584923981357, 0.9557731968754003, 0.2187254355469489, 0.3219120787396358, 0.9124807127945033, 0, 0.5984110409065543, 1.2601717572720155, 0, 0, 0, 0, 0, 0, 0, 0, 0, 0, 0, 0, 0, 0, 2.0041656769814296, 0, 0.5914677561693775, 0.5744760196616373, 4.160437078518039, 0.8951675089199478, 0, 0, 0, 0, 0, 0, 0, 0, 0, 0, 0, 0, 0, 0, 0.119308073553058, 0, 0, 0, 0.5677096830205743, 6.346519442758054, 0.17044053523086528, 0, 3.5814212417331155, 1.9854786824608173, 1.1473960904039517, 0.5257874719533053, 0.8722866131744325, 0, 0, 0, 0, 0, 3.527855969086813, 2.416430783672397, 0, 0, 0, 0, 0, 0, 0, 0, 0, 0, 0, 0, 0, 0, 0, 0, 0, 0, 0, 0, 0, 0, 0, 0, 0, 0, 0, 0, 0, 0, 0, 0, 0, 0, 0, 0, 0, 0, 0, 0, 0, 0, 0, 0, 0, 0, 0, 0, 0, 0, 0, 0, 0, 0, 0, 0, 0, 0, 0, 0, 0, 0, 0, 0, 0, 0, 0, 0, 0, 0, 0, 0, 0, 0, 0, 0, 0, 0, 0, 0, 0, 0, 0, 0.9840215530015833, 0, 0, 0, 0, 0, 0, 0, 0, 0, 0, 0, 0, 0, 0, 0, 0, 0, 0, 0, 0, 0, 0, 0, 0, 0, 0, 0, 0, 0, 0, 0, 0, 0, 0, 0, 0, 0, 0, 0, 0, 0, 0, 0, 0, 0, 0, 0, 0, 0, 0, 0, 0, 0, 0, 0, 0, 0, 0, 0, 0, 0, 0, 0, 0, 0, 0, 0, 0, 0, 0, 0, 0, 0, 0, 0, 0, 0, 0, 0, 0, 0, 0, 0, 0, 0, 0, 0, 0, 0, 0, 0, 0, 0, 0, 0, 0, 0, 0, 0, 0, 0, 0, 0, 0, 0, 0, 0, 0, 0, 0, 0, 0, 0, 0, 0, 0, 0, 0, 0, 0, 0, 0, 0, 0, 0, 0, 0, 0, 0, 0, 0, 0, 0, 0, 0, 0, 0, 0, 0, 0, 0, 0, 0, 0, 0, 0, 0, 0, 0, 0, 0, 0, 0, 0, 0, 0, 0, 0, 0, 0, 0, 0, 0, 0, 0, 0, 0, 0, 0, 0, 0, 0, 0, 0, 0, 0, 0, 0, 0, 0, 0, 0, 0, 0, 0, 0, 0, 0, 0, 0, 0, 0, 0, 0, 0, 0, 0, 0, 0, 0, 0, 0, 0, 0, 0, 0, 0, 0, 0, 0, 0, 0, 0, 0, 0, 0, 0, 0, 0, 0, 0, 0, 0, 0, 0, 0, 0, 0, 0, 0, 0, 0, 0, 0, 0, 0, 0, 0, 0, 0, 0, 0, 0, 0, 0, 0, 0, 0, 0, 0, 0, 0, 0, 0, 0, 0, 0, 0, 0, 0, 0, 0, 0, 0, 0, 0, 0, 0, 0, 0, 1.2288898264581043, 0, 2.5250101974008663, 0.5766548068653442, 0.9562347631909001, 3.750850460628893, 7.48210707942226, 0.8388212059437292, 3.133143138935988, 3.786140354338823, 8.866191543170594, 6.078012638639711, 1.4445184753357063, 5.637828040717324, 6.402770175187064, 1.4682610838343049, 3.507551646095222, 1.4885256177842938, 0, 0, 0, 0, 0, 0, 0, 0, 0, 0, 0, 0, 0, 0, 0, 0, 0, 0, 0, 0, 0, 0.5221848602157528, 0.4679654642929324, 2.007239816477277, 3.423917348923877, 2.5351260909880007, 0, 0, 0, 0, 3.8099194493100064, 2.0751032379912715, 0.30848573823517944, 0, 0, 0, 0, 0, 0.18971101246174074, 0, 0, 0, 0, 0, 0, 2.1667192797464674, 0, 0, 0, 0, 0, 0, 0, 0, 0, 0, 0, 0, 0, 0, 0, 0, 0, 0, 0, 0, 0, 0, 0, 0, 0, 0, 0, 0, 0, 0, 0, 0, 0, 0, 0, 0, 0, 1.5505404153449454, 0, 0, 0, 0, 0, 0, 0, 0, 0, 2.857776389660052, 1.9592462049278014, 2.6790668941237206, 0, 0.5836747923043702, 0.6120975064163876, 1.9586083586066232, 0, 0, 0, 0, 0, 0, 0, 0, 0, 0, 0, 0, 0, 0, 0, 0, 0, 0, 0, 0, 0, 0, 0, 0, 0, 0, 0, 0, 0, 0, 0, 6.8609813269962725, 0, 5.9746677725030555, 2.451157982484699, 0, 0, 0, 0, 4.948568842209442, 2.588827067284603, 0, 0.7699056246887218, 0, 2.190816144460444, 0.7148641773572526, 0, 0, 0, 0, 0, 0, 0, 0, 0, 0, 0, 0, 0, 0, 0, 0, 0, 0, 0, 0, 0, 0, 0, 7.563455674752962, 0, 0, 0, 0, 0, 0, 0, 0, 0, 0, 0, 0, 0, 0, 0, 0, 0, 0, 0, 0, 0, 0, 0, 0, 0, 0, 0, 0, 0, 0.163459351715119, 0, 0, 0, 0.6019205661371565, 0, 0, 0, 0, 0, 0, 0, 0, 0, 0, 0, 0, 0, 0, 0, 0, 0, 0, 0, 0, 0, 0, 0, 0, 0, 0, 0, 0, 0, 0, 0, 0, 0, 0, 0, 0, 0, 0, 0, 0, 0, 0, 1.5487699848389376, 0, 0, 0, 0, 0, 0, 0, 0, 0, 2.3928710013137358, 5.2480682542008275, 6.590945715893169, 0, 0, 0, 0, 0, 0, 0, 0, 0, 0, 0, 0, 0, 0, 0, 0, 0, 0, 0, 0, 0, 0, 4.242475284036654, 5.1932817739328625, 2.634516044961932, 0, 0, 7.371758310851751, 0, 0, 0, 0, 3.01729498192009, 1.0519102641238476, 0.8550283539299723, 1.575055380632047, 0, 0, 0, 0, 0, 0, 0, 0, 0, 0, 0.10463887318367575, 0, 0, 0, 5.048995413509571, 0, 0, 0, 0, 0, 0, 0, 0, 0, 0, 0.7279005654911084, 0, 1.9608374467165497, 0.7063344437412731, 3.0694045323715806, 0, 0, 0, 1.0165401591508527, 0, 0, 1.6816058061273103, 0, 0, 0, 0, 0, 0, 0, 0, 1.0631941844616977, 0, 0, 0, 0, 0, 0, 0, 0, 0, 0, 0, 0, 0.07667867744249834, 0, 0, 0, 0, 0, 0, 0, 0, 0, 0, 0, 0, 0, 0, 0, 0, 0, 0, 0, 0, 0.23215327008941458, 2.494005489657592, 0.21996587485403404, 0, 2.55537435464895, 2.1098619300238894, 0.3663927469607232, 0, 0.7546354270789228, 7.2820396201671675, 3.6247444982620407, 6.7619468731772105, 9.419107130218164, 7.691548156834845, 16.91305840551578, 5.182127288017835, 15.525212493116, 5.123020923666276, 8.92814662916061, 13.016941213849549, 15.124849866383228, 4.018238064518911, 11.963982905373442, 0.8805203898574536, 0, 0, 0, 1.6888440530055604, 4.955059953660262, 6.030989278615335, 6.717754727443879, 7.774227566094076, 5.829796492644521, 0.6789263052090643, 0.6152117339811268, 1.0581944486838653, 1.6601557287507824, 1.3018364863530305, 3.6865033402030036, 0, 0, 0.29414065857989485, 5.709091645464214, 2.2455377124909237, 5.82538314598135, 10.51498940229412, 13.142840431498062, 4.38999381691008, 2.093330368884167, 2.337724096080635, 6.476940419956952, 6.981196810170896, 7.10125823436036, 5.62646273337033, 1.9156193225864189, 4.986797083839625, 4.984041454127942, 3.892543947450687, 3.2284295026548633, 5.801062860512419, 2.0415390964665954, 3.1644473361154524, 6.242210873865654, 5.268903209935364, 2.9028945281799823, 13.884047387029536, 6.154841049829092, 14.27853445001555, 8.548534110459999, 8.221272953236863, 6.009981800023763, 13.866903074977722, 0.7774643776423853, 4.484042050200902, 5.380863771456843, 7.482714370439543, 4.26639336707546, 0.0889554886770331, 0.5890968280646379, 5.244641878458239, 6.224424507756853, 6.704830029673588, 3.0491503914749867, 7.757020553949739, 8.917596031009573, 2.9579613770940094, 3.442052841406757, 2.896208184172857, 0.16586390829997827, 3.5467903525546496, 2.125697432258686, 4.029195814325497, 5.651071372588219, 6.353922801019609, 4.7901864020969676, 0.10378047881083113, 4.132498885866836, 0.42372895273773287, 5.153114139551132, 4.56345659458422, 3.333626369898938, 0, 0, 0, 0, 0.35751014701129413, 0, 0.9277117534158028, 3.88930733265562, 0.9154126193383522, 0, 0, 0, 0, 0.838346043517473, 0, 1.3415443020535824, 0, 0, 0, 0, 0, 2.5453993209388575, 3.7609807179288497, 0.44574441423564887, 4.57330238533892, 5.40535508876489, 0, 0, 0, 0, 0, 0, 0, 0, 0, 0, 0.21987624789709023, 0, 0.8111848611094366, 1.0645448689772654, 2.8627076370919093, 4.740124150001721, 0, 2.4602305626883556, 0, 0, 0, 0, 0, 0, 0, 0, 0, 0, 0, 0, 0, 0, 0, 0, 0, 0, 0, 0, 0, 0, 1.4370148411035792, 0.5837443703503955, 0.15947451498092896, 0, 0, 0.8812468505604604, 1.2303574195356082, 0.9409012133810537, 0.9924120030919741, 0.16820608163421208, 0.6354905394935051, 1.4103092151028922, 0.16055874572076537, 0, 0, 0.2658966731438089, 0, 0, 0, 2.225548001275534, 0, 0.45619581788312835, 6.122888831014899, 9.532912043761629, 5.856535624503658, 8.139899711045363, 9.094610641063472, 5.873441472262447, 4.495985161682263, 3.995383250466888, 6.437914299568184, 5.942175803138325, 4.579402093137819, 3.403417012848667, 3.8214215105028946, 2.9579902419485715, 4.65159868156084, 4.330543281510349, 2.866343762332054, 6.009759857089439, 5.389105751867339, 3.442260993444049, 2.0286389902603563, 3.31928949291136, 3.4678782016163057, 3.895125117781715, 3.007130537734291, 6.874755825367173, 6.654796296812282, 4.1264939676301715, 3.5235744420357333, 4.4030988510653986, 3.8697453103842783, 4.769501660087878, 4.56922217337261, 6.186496874736893, 2.5550086091262, 2.3914109068562426, 3.5019154174838394, 4.355411152937457, 4.166603975972161, 3.6736901737810843, 1.5149034913687167, 5.375344557323983, 2.448710759911442, 4.8164395134256806, 1.7843038141220586, 3.073674318515485, 0, 5.079361235521095, 1.212741106759076, 4.889190652115576, 3.8748056636781447, 3.3723719493086, 4.10447167703372, 1.2403165612878562, 3.0013281720817737, 0, 0.31027328407240284, 4.645600657551666, 1.7590669905100347, 3.015541777595889, 7.367516742966749, 0, 0.07980770515694681, 1.0162991484836872, 0, 0, 1.1670975130108499, 0.7760590907764662, 3.108338618832975, 0, 0, 0, 4.089589661931391, 0, 0, 0, 0, 0.4351475079976575, 0, 2.6745086092233077, 0, 0, 1.8326491224424162, 0, 0, 0.6269406746881746, 0, 0, 0, 2.470619032686865, 3.1412522496787276, 0.8108302641463703, 1.8035970468150762, 0, 0, 2.7633974641984977, 0, 1.7907774294232468, 1.8482704500644025, 3.8942484435442886, 5.504673912428454, 3.5432214118374326, 3.4869654283756892, 5.782058312430001, 4.366610148312709, 5.287374561556537, 7.514008480657499, 0, 0, 0, 3.856543216946996, 1.984534718452374, 1.4632432208870298, 1.4035667874919717, 6.304329018090446, 8.204802782077738, 5.330256536892315, 9.13419818727067, 1.6560367672664063, 0.14399369503570045, 0.6795278798316243, 0, 3.699251392514854, 4.3763845328712385, 3.076859487270257, 2.128247991315571, 5.885804541683899, 4.880912520975818, 6.983942536252476, 6.570191229660158, 7.7392189470706985, 4.18021248649911, 8.448142188654835, 9.704866738166205, 8.95391008137022, 10.342733499831684, 4.8991995580750185, 7.302390144168004, 11.129101026848836, 6.6202412296720405, 4.296763493290538, 6.325355718808634, 4.353249542461627, 14.113458137522256, 9.752142928715479, 5.956053812704155, 7.186307943287157, 3.995317542251915, 2.611856055745831, 2.8016595305607392, 8.235902663806314, 8.066585975127692, 2.273122745924086, 3.7975528139143346, 7.326346238137297, 8.214858831129531, 3.853308117241845, 5.238149911228745, 2.206781649068053, 3.4039032278192414, 3.1277325758449073, 5.594621010573409, 5.162981939354488, 4.576281728016512, 5.726812159028996, 1.1381824224282626, 0.6339548655303331, 2.089369419986205, 0, 1.4960734987393067, 7.063762617918953, 4.215461744275941, 1.0904805730697897, 4.425265283209966, 1.5454978462518314, 0.5252446586822186, 1.1277685515449214, 0.6367968907671631, 2.796042343427536, 0.9501587359869383, 2.4852513389627857, 5.682373667750957, 3.018830781655003, 2.270953759065427, 1.7803078661509804, 6.735071699418579, 7.969803846610741, 9.664783387677385, 5.9881387805227355, 6.3351198364085235, 9.363543373178944, 10.878851762037621, 20.786712547420528, 16.7990679729277, 14.268081533249365, 2.784211716160887, 9.997370567822806, 3.594967883751549, 8.791097473526166, 8.935951405375619, 3.5807540365973063, 1.7277651039838402, 8.854641478022703, 11.120610387304133, 11.360761331940799, 3.4639848794169503, 14.132916988966807, 5.113345906798919, 7.302500977457114, 8.690530749763044, 4.935922403403191, 2.085428724044169, 7.733188869196325, 2.2760818735434243, 3.051250697569654, 6.397365020166221, 3.816794557096123, 0.774162459971589, 5.142335231069955, 3.6886369022675733, 3.577840078237091, 1.8141176868359352, 11.122060382392746, 8.894260002668709, 8.499253859496548, 4.738350276384357, 1.8927511787250784, 3.221336762776641, 6.389841862408472, 3.3910543481784963, 1.8955099837015439, 3.621434394630006, 9.101426231234218, 5.93891037114887, 10.192321392943459, 3.8428598955107343, 4.585513422484467, 3.39550497588887, 4.6204927061425, 5.888543351605308, 3.591706801975965, 1.7566287630343935, 3.2517639204894713, 8.034018573364463, 3.5319169664614454, 5.810630361754162, 6.889023327995832, 7.387523447437982, 1.4691330925951591, 0, 0.5218452600073913, 0, 3.45653822487107, 0.2949690867936542, 4.772949236879941, 0, 2.5571732875668975, 1.9155293355448357, 1.2374019428343774, 1.0953543856263426, 2.5644583058600965, 1.1249967084223589, 0.20524497053502413, 0.7388088297424023, 2.195099684315719, 1.6370479075514492, 0, 0.7813237663901947, 0.9543624010288886, 0, 1.3673618675496784, 0, 3.2523476143875683, 0, 0.3452575299484841, 3.984147355235905, 14.215178442393327, 13.419798787702414, 4.743067870210115, 10.597903368222653, 1.6006550970337168, 6.464007330819541, 2.2442704187880076, 0, 2.569380860172317, 1.6856604159917858, 0.8663505076407831, 1.6277891718917956, 2.29247384840017, 2.1409004672311784, 2.0394663489397633, 2.126786777303098, 0.9975114408977441, 3.003492170417404, 3.301460921818238, 2.9140546122091173, 4.2179986345819644, 0.6709444798683644, 1.7953133921524016, 2.043160677075133, 1.1590089670509016, 0, 0.1830396111118366, 0.0841434177012927, 0.31708384014108115, 0.8645967657294736, 0, 0, 0.9891588486506628, 0, 0, 0, 0.8564661084848565, 0, 2.3140825633924695, 0.5396498280795688, 0.6721668336855775, 8.727112914187718, 2.700208338818632, 3.342324398084431, 3.4352202538709253, 8.403613062518346, 0, 3.315684834520933, 0, 0.809626002825182, 3.7660897040881824, 8.522525413392977, 3.925309602444605, 2.2420987173988847, 2.597234848841146, 11.511723276622668, 4.247036351508968, 0, 0, 0, 0, 3.3941686087326826, 4.023548537177898, 1.96639324161303, 8.738017388936901, 5.949028088242346, 3.93031923974876, 4.8547443407211315, 0, 0, 0.4381529927987467, 0.26494913321894664, 0, 9.928475859734966, 11.792473648653125, 1.750683292001714, 6.164977624955594, 2.972001991188563, 1.16687673960896, 5.928490292014959, 3.998770212347252, 2.5859636330199542, 5.350524201504482, 8.52652438935586, 5.8432718883803645, 14.569734041745646, 6.173855912412831, 11.78685298706567, 3.9132933157073277, 6.578662545184267, 1.1383204399269609, 5.2179084120822985, 3.95438387936676, 6.0939104818096315, 3.1382938327942393, 5.23645315331686, 7.9024289601376925, 0, 11.748390727496426, 3.534261517439776, 4.481160989985204, 10.674538760296024, 10.778803905735735, 2.965294950230537, 2.245712855134615, 0.2729743755332106, 0, 0, 0, 0, 0, 0, 0, 0, 0, 0, 0, 0.18775086006259456, 0.7329032383967292, 0, 2.009294935444452, 0, 0, 0, 0, 0, 0, 0, 0, 0, 0, 1.7520419651631582, 0, 0, 0, 0, 0.5488915303959458, 0, 0.36446502620127413, 0, 0, 0, 0, 0, 0, 0, 0, 0.8472290439673054, 0, 0, 1.1898466789271143, 0, 0.31048300547011937, 4.728677101829272, 10.217618168358916, 12.867113266949668, 7.0529618976786965, 5.396445172457157, 4.53961956029659, 3.1111176047076468, 0.6605067430436551, 0, 0.2034124399564784, 0, 0, 0, 0, 0, 0.3895318937415046, 0, 0, 0, 0, 0, 0, 0, 0, 1.7620495285125588, 0, 3.354698125677774, 0.0832226911506289, 0, 0.8511332305069629, 4.810579900015993, 1.2919927745238446, 0, 0, 1.1056990880514541, 0.5389125963777723, 0.28301314855763315, 3.1355110167957214, 0, 0.1918551396803675, 0, 0.6389326183462192, 0, 1.9849654121787608, 0, 0, 0.44078404899986645, 2.5636128847682853, 5.263103898091206, 1.2251267020953605, 3.406835068230559, 0, 0, 0.34550727677316107, 4.945242015579358, 0.10308130132776332, 4.545581793697121, 0.32090163593166454, 4.3691526687869855, 4.545792783957758, 1.8067465210955647, 2.8435814553051824, 0, 0.5652840370307283, 0.9511034680375559, 0.145831851332609, 1.352235644628159, 0, 0, 0, 0, 0.6067983356971356, 0, 0.30547297941663154, 0, 0, 0, 0, 0.08142230474741986, 3.001658799899725, 1.6025495535063716, 1.0298155402583267, 2.476057161926823, 0, 1.4782820008365514, 1.7970014344060594, 2.9784854292188294, 0, 0, 0, 4.703020109071855, 2.4844617152305837, 1.1036487493273806, 3.8505097340331322, 1.5306357153823456, 5.559555101300705, 6.287910921613371, 4.872108411376699, 0.17756487745651964, 3.8280819730810514, 4.699096311986841, 0.7870114338766337, 1.3583991332471563, 2.797856173512564, 1.019585098703127, 5.584891498881763, 7.18759255211973, 2.478417697326232, 12.462532998830723, 7.023385610254509, 5.8687038604052075, 0, 0, 0, 0, 0.5559364177547691, 0.2521082023568204, 0, 0, 0, 0.6462128918798287, 1.4841908524545888, 0, 0.5742503089154173, 0.9410290866187816, 0, 0.11695052197860564, 0.25571822789178655, 0, 0, 0.9535303683665497, 0, 0, 0, 0, 0, 3.7835059819834145, 5.328347178167061, 2.152506439584583, 5.377304481841866, 3.6774864644819183, 3.281853258309635, 10.50653232151058, 2.9381373101177517, 0, 0, 3.1185506626049597, 5.746642474962743, 1.1687271770386207, 1.6497801660338145, 0, 0, 0.8619873377001376, 0.8419628563927924, 0, 1.2582328214727005, 0.08380312368490951, 3.9265523454211353, 5.058078928637141, 0.528362756665526, 0, 0.12512571989961305, 0.09810390689221374, 1.3573829445609402, 0, 0, 0.12671122332463644, 0.23513350689579454, 3.2070456691345512, 0.9551825786724368, 0, 4.284241414721656, 11.739605760094255, 4.083741690689623, 5.234084327138286, 5.706336280201352, 3.5287312014800163, 3.0478191195418654, 1.073877626467902, 0.9534424523152896, 0, 0, 0, 0, 0, 1.7320442043913706, 0, 0, 2.9201843319845695, 3.8859118707602645, 2.498492743292749, 4.406645010074669, 0, 0, 0, 2.762964442145904, 6.477421035854705, 2.6673355441075803, 0, 0, 0, 0, 0, 0, 0, 0, 0.6502780501814801, 0, 0, 0, 0, 0, 0, 0, 0, 0, 0.7969960287320477, 0.22511502024486457, 0, 0, 0, 0, 0, 0, 0, 0, 0, 0, 0, 0, 0, 0, 0, 0, 0, 0, 0, 0, 0, 0, 0, 0, 0, 0, 0, 0, 0, 0, 0, 0, 0, 0, 0, 0, 0, 0, 0, 0, 0, 0, 0, 0, 0, 0, 0, 0, 0, 0.35417430567999797, 0, 0, 0, 0, 0, 0, 0, 0, 0, 0, 0, 0, 0, 0, 0, 0, 0, 0, 0, 0, 0, 0, 0, 0, 0, 0, 0, 0, 0, 0, 0.2708376873591971, 0, 0, 0, 0, 0, 0, 0, 0, 0, 0, 0, 0, 0, 0, 0, 0, 0, 0, 0, 0, 0, 0, 0, 0, 0, 0, 0, 0, 0, 0, 0, 0, 0, 0, 0, 0, 0, 0, 0, 0, 0, 0, 0, 0, 0, 0, 0, 0, 0, 0, 0, 0, 0, 0, 0, 0, 0, 0, 0, 0, 0, 0, 0, 0, 0, 0, 0, 0, 1.3157417493523993, 2.4732769244747366, 7.155993520413382, 5.918759454613646, 7.291990177634446, 7.755135512212133, 8.633900105240734, 10.917302771279386, 6.100523527024456, 7.11820062568556, 7.151886969096533, 8.297952082324027, 2.138924230824666, 6.390262171113767, 13.410720969132559, 12.817745134274512, 0, 0, 0.07595035298012771, 0, 0, 0, 0, 0, 0, 0, 0, 0, 0, 0, 0, 0, 0, 0, 0, 0, 0, 0.27564889939616455, 0.6623763271900011, 0, 0, 0, 0, 0, 0, 0, 0.08480721227484751, 1.3791526134302243, 0.9722072430837921, 8.944508496388675, 0.8546998051937619, 0, 0, 0, 0.35844533458022865, 0.29265522313113385, 0, 0, 0, 0, 0, 0, 0, 0, 0, 0, 0, 0, 0, 0, 0, 0, 0, 0, 0, 0, 0.6634888220139828, 0, 0, 0.5676096525416939, 0, 0, 0, 0, 0, 0, 0, 0, 0, 0, 0, 0, 0, 0, 6.676090695919555, 5.484714034375381, 1.5222679055051036, 1.9610699716097038, 0, 0, 0, 0, 0, 0, 0, 0, 0, 0, 0, 0, 0, 0, 0, 0, 2.0238487805186365, 0, 0, 0, 0, 0, 0, 0, 0, 0, 0, 0, 0, 0, 0, 0, 0, 0, 0, 0, 0, 0, 0, 0, 0, 0, 0, 0, 0, 0, 0, 0, 3.8815344332987824, 3.7714722236270823, 0, 6.186480606164739, 0, 0, 0, 0, 0, 0, 0, 0, 4.097586167366658, 0, 0, 0, 0, 0, 0, 0, 0, 0, 0, 0, 0, 0, 0, 0, 0, 0.8617542280467283, 0, 0, 0, 0, 0, 0, 0, 0, 0, 0, 0.12689585555206523, 0, 0.48598139597538886, 0, 0, 2.677873224515309, 0, 0, 2.831922486236349, 0.3447911470462996, 0.8547185211789773, 0.15941572483968483, 0, 1.1931214496326492, 0.24012036870024714, 0, 0, 0, 0, 0, 0, 0, 0, 0, 0, 0, 0, 0, 0, 0, 0, 0, 0, 0, 0.988694119336524, 0, 2.5460176124929146, 5.908576662577493, 0, 0, 0.5831663867673792, 0.7491584830574651, 1.7298606037797972, 5.427336833378478, 4.157348510828479, 3.7252247453968645, 4.647943887050228, 1.0525025634734562, 7.21709555628345, 0.5302136674940605, 0, 0, 0.10827484778499785, 0.26405796265609394, 0.19954610663545552, 0, 0, 0.5111904712854074, 0, 5.739123832959791, 10.788654442723743, 7.30557043017688, 10.328098728540947, 8.567067951359494, 0.2059242238212814, 0, 0, 0, 0, 3.470280899793048, 7.885695207406141, 0, 0, 0, 0, 0, 0, 0, 0, 0, 1.3115762545660645, 5.072957509323622, 0, 0, 0, 0, 0, 0, 0, 0, 0, 0, 0, 0, 0, 0, 0, 0, 0, 0, 0, 0, 0, 0, 0, 0, 0.2048160538802572, 0, 0, 0, 0, 0, 0, 4.981195642529029, 0, 0, 0, 0, 0, 0, 0, 0, 0, 0, 0, 0, 0, 0, 0, 0, 0, 0, 0, 0, 0, 0, 0, 0, 0, 0, 0, 0, 0, 0, 0, 0, 0, 0, 0, 0, 0, 0, 0, 0, 0, 0, 0, 0, 0, 0, 0, 0, 0, 0, 0, 0, 0, 0, 0, 0, 0, 0, 0, 0, 0, 0, 0, 0, 0, 0, 0, 0, 0, 0, 0, 0, 0, 0, 0, 0, 0.19596103776031681, 0, 0, 0, 0, 0, 0, 0, 0, 0, 0, 0, 0, 0, 0.8543924974105361, 0, 0, 0, 0, 0.30051856476971084, 0, 0, 2.0306164266857856, 0, 0.8773045186234697, 10.10540956576387, 12.53286379252076, 15.21753266469755, 15.836215776557301, 11.751872602856306, 8.062358133921947, 5.797918206960294, 9.145978365555521, 4.154874027394316, 0.08733425552690394, 0, 0, 0, 1.7317061310917556, 1.7142648709024906, 0.5943582590437615, 8.767487782230589, 7.5147811024054745, 6.5164092780488545, 6.226348258086001, 4.281241516392238, 5.7510748728286565, 6.9876260660995415, 0.885851641855531, 1.3512037372623678, 0, 0, 0, 0, 0, 0.11562321205044437, 0, 1.5537639324532193, 6.461328156194024, 3.7253647512024775, 8.009820840152358, 0.13478643017321776, 0.8713991826189182, 3.104648991081849, 0, 0, 0, 0, 2.654408803986807, 11.174672763983915, 3.9866732035381247, 3.051201983472655, 2.1367152429544083, 1.4687881900964, 4.830824384224119, 0, 0, 0, 0, 0, 0, 0, 0, 0, 0, 0, 0, 0, 0, 0, 0, 0, 0, 0, 0, 0, 0, 0, 0, 0, 0, 0, 0, 0, 0, 0, 0, 0.12897721404760096, 0, 0, 0, 0, 0, 0, 0, 0, 0, 0, 0, 0, 0, 0, 0, 0.9073592789142911, 1.205194219824733, 0.27280032644785057, 0, 0.8472701102161802, 0, 0, 0, 0, 0, 0, 0.4005438747103781, 0, 0, 0.296360932544076, 0, 0.9922757606126961, 0, 0, 0, 0.4352539599920807, 3.210187111483768, 2.8795627934817274, 4.072374190725296, 0.9121013556963236, 9.486497994781592, 2.1266447571041183, 3.0264905197345877, 2.464108886903734, 0.448632056806214, 2.110735812520454, 2.0010664254831765, 0, 0, 0, 0, 0, 0, 0, 0, 0, 0, 0, 0, 0, 0, 0, 0, 0, 0, 0, 0, 0, 0, 0, 0, 0, 0, 0, 0, 0, 0, 0, 0, 0, 0, 0, 0, 0, 0, 0, 0, 0, 0, 0, 0, 0, 0, 0, 0, 0, 0, 0, 0, 0, 0, 0, 0, 0, 0, 0, 0, 0, 0, 0, 0, 0, 0, 0, 0, 0, 0, 0, 0, 0, 0, 0, 0, 0.1425903261295494, 0, 0, 0, 0, 0, 0, 0, 0, 0, 0, 0, 0.3146875620124275, 1.457928733405012, 0.7848641003013648, 0, 0.1415557353376113, 0, 0, 0, 0, 0, 0, 0, 0, 0, 0, 0, 0, 0, 0, 0, 0, 0, 0, 0, 0, 0, 0, 0, 0.08548518040363155, 0, 4.05925595315998, 0, 0.08723926691199313, 0, 0, 0, 0.7516953045926763, 0, 0, 0, 0, 0, 0, 0.10685946763152768, 0.5801248224049353, 0.6973057817800384, 1.0871607028756074, 2.2007922875031194, 0.09637979572187796, 0, 0, 0, 0, 0, 0, 0, 0, 0, 0, 0, 0, 0, 8.480733115735394, 5.208462393981179, 0, 3.059727290924293, 0, 0, 0, 0, 0, 0, 0, 0, 0, 6.408570447166216, 0.1231527316171287, 0, 1.4699352757910686, 0.32183277594287507, 0.7501184213596888, 3.398869316756343, 3.850011508288117, 1.2246244766347767, 5.0377816245551506, 7.29764159117622, 7.21264853086835, 0, 4.815580478094555, 6.713376805273166, 5.564039120094937, 4.456412059211627, 1.6201794518360426, 6.342639752188408, 3.3496537996677787, 3.7432340388213694, 8.35802507839438, 3.77085619585086, 5.959378114341338, 13.788831427769438, 4.192535038571053, 10.499540734938483, 10.068984071349032, 4.523363920152187, 8.745508395212005, 0.8972598285230815, 0, 0, 6.908001878393371, 1.0014068118563895, 0, 0, 0, 0, 6.97977108414469, 1.7815647274918587, 0.280105753872635, 2.400747248405488, 0.5253977501600194, 0, 0, 0, 4.0194171771017535, 5.218271640444454, 4.004082693653569, 0, 0, 0, 0, 0.8425982119039375, 0.3458013229365076, 0, 1.6152182705309284, 1.7273267325745167, 0, 0, 1.6022698454491522, 2.8720092877836096, 0.9590047460609833, 3.643715671053103, 0, 3.0624791367530544, 2.511384477901047, 0, 0, 0, 0, 0.45568075757264265, 1.7869613498625392, 1.2803105321724975, 0.4666661832462433, 0.2552985000539243, 0.23115128727820378, 0, 0, 0, 0, 0, 0, 0.36727658363741633, 0, 1.7734184414787146, 0.6705025528071363, 1.4564918324427345, 6.674752898136824, 4.295549613956263, 3.5816056441298993, 0.12667837497619142, 0.2775709913446338, 0, 0, 1.4914993372850285, 0.5815826682184737, 3.086450888679593, 0.3663528627228938, 3.924977842450218, 3.717724244426137, 6.665341375592526, 7.626785011596307, 3.8935578097391206, 1.700731253870913, 2.221980972482294, 4.316585625046558, 5.868109746119911, 9.735468091267244, 9.714104107255489, 5.314438286497414, 10.36980243293365, 2.3168128703208035, 4.929921940024746, 6.567952068725228, 3.083073400577199, 0.0886468823830766, 13.979754013809982, 10.844694361186132, 10.07606318385699, 11.37603286289117, 8.090766400348128, 8.898722132393907, 9.414546990381213, 10.370312225673613, 15.11142600970862, 10.954040457280728, 9.782504989287679, 12.112811889135731, 11.970482107688293, 3.4081560316326236, 9.15776971698808, 8.17545632692464, 9.078587908906343, 18.823255765552986, 13.505922451597156, 7.915102813105094, 8.80430714496279, 11.376194126762666, 11.497346371537336, 14.016321257350196, 12.866318961908112, 12.670684506610884, 10.35888871061115, 10.209969846095287, 6.8161053785031935, 0.6686785635125339, 5.4319658459416065, 1.9412984837999827, 2.9759305359973407, 0.22721154806468866, 0.08863378142183034, 0.15573666454699775, 0, 0, 0.12835606725260043, 0, 0, 0, 0.1604179886925155, 0, 0, 0, 0, 0, 0, 0, 0, 0, 0, 0, 0, 0, 0, 0, 0, 0, 0, 0, 0.15489135765816733, 0.9367358956241321, 0, 0, 0, 0, 0, 0, 0, 0, 0, 0, 0, 0, 0, 0, 0, 0, 0, 0, 0, 0, 0, 0, 0, 0, 0, 0, 0, 0, 0, 0, 0.5986515582778585, 0, 0, 0, 3.74173228064687, 0, 0, 0, 0, 0, 0, 0, 0, 0, 0, 0, 0, 0, 0, 0, 0, 0, 0, 0, 0, 0, 0.2140313024604507, 0, 0, 0, 0, 4.477132859068077, 0, 0, 0, 3.7938350190342907, 6.972861220498963, 1.7643370144971264, 0, 0, 3.3549879418381576, 0.5789779036006664, 0.7542106018136978, 0, 0.09004308419153864, 0, 0, 0, 0, 0, 0, 0, 0, 0, 0, 0, 0, 0, 0, 0, 0, 0, 0, 0, 0, 0, 0, 0.720949063273375, 3.507035234371074, 0, 0, 1.6344586973624535, 1.1841805443439282, 2.866058837684789, 1.0780994988305677, 3.7703312334494727, 5.480656602407111, 3.356945366561042, 1.033294690748379, 0, 0, 0, 0, 0, 0, 0, 0, 0, 0, 0, 0, 0, 0, 0, 0, 0, 3.171604085179609, 3.9799344067739373, 3.7519125176381802, 0.1313057593704795, 0, 7.209729883610367, 0.42503183571689557, 2.2156222827487477, 0, 0, 0, 0, 0, 0, 7.536385476231549, 3.8134336329679654, 6.001352850403137, 0.6783870528284994, 4.172027458517015, 10.078461922199047, 0.08152829523336391, 0, 0, 0, 0, 0, 0, 0, 0, 0, 0, 0, 0, 0, 0, 0.09410091636415732, 0, 0, 0, 0, 0, 0, 0, 0, 0, 0, 0, 0, 0, 0, 0, 0, 0, 0, 0, 0, 0, 0.6551479920518218, 0, 0, 0, 0, 0, 0, 0.6246033211862668, 0, 0, 0.0766324416983084, 0, 0, 0, 0, 0, 0, 0, 0, 0, 0, 0, 0, 1.1611415715116165, 1.9604383934777776, 0, 0, 0, 0, 0, 0, 0, 0, 0, 0, 0, 0, 0, 0, 0, 4.291459278159769, 7.285026269168945, 2.2005087433597845, 2.3033195693669115, 0.6121615018737893, 0, 2.013188775845165, 5.345527258529082, 0, 0, 0, 0, 0.3441969696744739, 0, 0, 0, 0, 0, 0, 0, 0, 0, 0, 0, 0, 0.7185267487264085, 0, 1.5850533135950966, 0.7675322280172319, 0, 0, 0, 0, 5.088894069086595, 0, 0, 1.0723697462469663, 0, 0, 7.059131120848048, 9.706279433014872, 2.977202118323076, 0.8896430213136091, 0, 3.1140355244697235, 3.9667015052560135, 1.1443183837496353, 0, 0, 0, 0, 0, 0, 0.2741436120299393, 2.2063358368784884, 2.2927214959444284, 4.286931088060945, 0, 0.09955021739384427, 5.81937351159481, 0, 0, 1.237493541479232, 0, 0, 0, 0, 0.2759346033766701, 2.9110783323172704, 0, 5.928652504451823, 3.6676573235796304, 3.7623530011296933, 0.293523324315294, 6.5752047059591945, 5.36389830019787, 5.704160218482045, 8.05973078168658, 0.08202213676179006, 0, 0, 2.306159880559591, 4.921374421997636, 0.09204441902159285, 0, 0.38380314009289157, 4.526840098871989, 2.8623973935721, 5.781398920197335, 0.9697314092792618, 3.5148979949187096, 1.651871562673041, 1.5774255573822058, 0, 0, 0, 2.066225882704294, 0.0782054427166087, 6.298750886727422, 0.6992986192375179, 0.3143503316455581, 0.11898285986307122, 0, 1.8733791203338375, 0, 0.12292521706588949, 0, 0, 0, 0, 0, 0, 1.5704939369343331, 0, 0, 0, 0, 0, 1.0486230298865986, 0, 0, 0, 0, 0, 0, 0, 0, 0, 0, 0, 0, 0, 0, 0, 0, 0, 0, 0, 1.1210865216785528, 0, 7.703134549799078, 4.846474663746552, 2.4749831349867946, 2.9148625017875585, 3.2533123549004297, 0.8652856943240089, 0.9318339078748188, 0, 0, 0, 0, 0, 0.1610777017321705, 9.023827277945589, 0.4065059947700779, 0, 0, 0, 0, 0, 1.0470637446948647, 3.0563083191931044, 2.975032050222223, 2.3383422888064027, 0.8896338065599273, 0, 0, 0, 0, 1.5061799180158597, 4.061251262863292, 1.0186770238906435, 0.9410359701229908, 0, 0, 0, 0, 0, 0, 0, 0, 0, 0, 0, 0, 0, 0, 0, 0, 0, 0, 0.1191738365765817, 0, 0, 0, 0, 0, 0, 0, 0, 0, 0, 0, 0, 0, 0, 0, 0, 1.9255158966526915, 1.6047065883147917, 6.8715376828124635, 3.3594653972493167, 0, 0, 0.7602204273043318, 0, 0, 0, 0, 0.9732581872124532, 0, 0.22455050569176038, 0.18997239517768563, 3.9327152943515786, 5.066736926265402, 3.196234890820582, 5.790205530653631, 4.299084556421962, 4.864099297786289, 5.492889583722665, 4.978601151002191, 4.1381752442925395, 2.855745745158687, 0.11882199542274366, 1.9451546935996507, 0.7146945332011291, 0.13513841367969234, 0.7274472724558181, 2.041439934162203, 7.149276075336045, 3.8889631537496463, 6.21729204538022, 3.2811920717626766, 3.6665059692590454, 4.218785475145169, 8.000566282981493, 5.419342101253342, 3.9181437807561714, 3.6134007048262085, 3.443088455549937, 4.53549543273608, 4.797133523458385, 0, 0, 0, 0, 0, 0, 0, 0, 0, 0, 3.2786683886845207, 2.1012371588792496, 1.2521202664680509, 0, 0, 0, 0, 0, 0, 0, 0.42110631306230484, 0, 0, 0, 0, 0, 0, 0, 0, 1.183797619517785, 0.8967783718535819, 1.7045663791953258, 0.4848185485057806, 0, 0, 0, 0, 0, 0, 0, 0, 0, 0, 0.22894914611968442, 0.8604020333773454, 0, 0, 0.18363362482505427, 1.2418095119559023, 0, 0, 0, 0, 0, 0, 0, 0, 0, 0, 0, 0, 0, 0, 0, 0, 0, 0, 0, 0, 0, 0, 0, 0, 0, 0, 0, 0, 0, 0, 0, 0, 0, 1.2319701665122325, 0.46817528698505184, 0, 0, 0, 0, 0, 0, 0, 0, 0.16866972807267816, 0.20324348606449572, 2.0081169647269324, 0, 2.2415736951223266, 4.527537598823169, 1.90368875603269, 0, 4.078873496405964, 3.6571704559496063, 5.034969829515566, 4.629352062427331, 5.354055571409843, 2.4868321090674637, 0.25372852111375016, 8.607440620461414, 2.765280789414209, 1.0961479009929038, 2.2832603969410283, 3.863965231589123, 1.6415442136800615, 1.382083477577822, 0, 0.8004177290170508, 3.164073235074043, 0.5326751853419123, 2.4622142389737673, 3.1126784310397535, 0.9077925402475998, 0.28729730576589935, 1.4255113189503148, 6.615633400803123, 0, 0, 0.5179042032300548, 0, 0.09630306212486478, 2.643110419653804, 0.7674518903184145, 6.024255203775379, 2.99871329852283, 3.2902322185057002, 1.9093774438992224, 3.365265605886563, 1.451371942846166, 2.4538431204472073, 4.274069180795113, 6.2363085744926225, 2.8927920009555974, 2.5087716158380533, 2.4012323260499793, 4.252345679659679, 1.7999913636054559, 1.768869448260316, 0, 0, 0, 2.1674305135859937, 0.634420954546795, 0.43782156890489193, 1.7906863997819278, 2.0002870525045595, 11.627398400194693, 11.875740452227124, 5.25511716086932, 5.884948777690901, 7.012777785045583, 11.03189410617486, 16.955016304056926, 12.118771138521353, 9.727157565244374, 6.554766190042492, 13.052349875975906, 2.1691751634906353, 2.7536647948697084, 3.1484682210193338, 2.7976734001169885, 5.0121877996235575, 5.6914503573281925, 5.770774047969685, 1.7339924211501807, 0.07622664079333938, 5.935563494215681, 2.337491646663172, 2.0064116573734356, 0, 0, 0, 0, 0.5679584880562606, 0, 0, 0, 0, 0, 0, 0, 0, 1.6310970729952226, 0, 1.1304755008174818, 11.326161649552757, 7.416208206579732, 10.718733330557372, 12.772820342601326, 6.211257317868404, 5.523273561489454, 6.165324533047685, 5.431126444296367, 6.535922011593071, 8.862026134325394, 5.960288915696771, 6.32196072554163, 10.02525481729349, 8.079239119099691, 3.713341218387915, 7.46237840165875, 4.294880996144361, 4.277590339619098, 5.786280510349214, 7.79795516891999, 9.410626495511973, 10.995765576486638, 0.36025286143828467, 6.4101981412038205, 3.346962218721214, 1.1456688898303389, 1.8668715029954952, 0.5290791809982693, 1.1838201398542187, 12.905089219618917, 2.2672262294364396, 3.414607564130597, 2.47953171206062, 4.506953286511373, 6.01935472438556, 5.555859244794504, 4.253146366874887, 5.586822442395719, 2.4089392926396993, 2.7081162044375064, 3.0746965355051246, 2.1418419236280584, 4.783568205367069, 0.33562525726630843, 0, 0, 0, 4.829588590366106, 3.4416494002379157, 3.3348888596907593, 0.08386960806981665, 0, 0.2554677580462557, 0, 0.6328035267842709, 4.297158312425823, 1.0745506144335444, 0, 0, 6.089142555451868, 4.94102275327712, 0.6131128299039156, 2.473646588352276, 2.353011385080003, 1.7341325801249112, 0.8222930405025339, 1.4522593930700103, 4.878185083009487, 2.4665625305007985, 3.3167778355287227, 4.292635010138736, 0.18139204458735442, 1.4680351601618362, 3.6759683166147505, 3.6677053917681572, 3.187550906561878, 3.559676320332442, 1.5125468953479346, 2.6633895466203406, 8.930673564921554, 2.5453504554782596, 5.540834958517436, 7.105323746876784, 7.700279687780187, 2.1784081289482597, 5.625896949963946, 0, 4.761196508989003, 0, 1.5901400855099825, 5.09200801658094, 2.8389576608446756, 2.392672300014235, 0.27877409366242517, 0.6336979851793451, 1.4007782264874784, 0, 0.32680256375082667, 0.9848256656320669, 0.8077161063424902, 0, 0.35164294674071295, 4.576714665609115, 3.08872361850085, 5.540062061229353, 2.3013454942638263, 4.771860778206899, 0, 0, 0.8216651072099633, 0, 1.3272978244345845, 0, 1.268813119381276, 0, 1.4202443119937291, 2.68642576386057, 0.25761208183507694, 0.7601200892923936, 0, 2.693750635847488, 0.2675515992467626, 1.3012537169628313, 0, 0, 0, 0, 0, 2.2584656716920284, 0, 0, 0, 3.2962080783091063, 0, 0, 0, 0, 0, 0, 1.3936099998755052, 4.075204342600006, 0, 1.3054988886053338, 0.1727540698088276, 0, 4.257042078519649, 4.297185824112618, 0.9388705082171172, 0.17167185856106068, 0, 0, 0.5274491157976053, 1.2290852300467179, 1.679947871819879, 3.434479141865774, 1.4676892740978764, 7.560144339855319, 0, 3.174396632272605, 3.0282767005494513, 3.0740064071420905, 3.526762117988281, 4.006367511793575, 1.827811456827484, 4.033878421444224, 1.850083518914785, 2.9346172495680527, 3.3153803002925506, 5.498087813147983, 0.6272399272060668, 3.9586673361216116, 2.6441498645972357, 2.390212710388755, 0.5628214955170666, 4.06282127812666, 1.0615692803479122, 0.450734152062604, 6.703800830847467, 0.3811479379277124, 3.561188512214771, 1.6915583172067916, 0.2512202074864375, 5.609251564932002, 13.03433291017679, 6.489347145215155, 15.595180164824177, 4.959691255772348, 5.298905687048666, 7.481896330566682, 11.254948251440155, 3.0686250328745373, 10.177038754607063, 4.109648237162656, 4.493108406285502, 7.425488310316684, 3.7103444048373873, 3.3404753808492442, 4.48924379812481, 3.5528198774208963, 0.15471726233772165, 6.9792743751402275, 5.856746212859524, 3.1881665912679265, 3.1672348155385213, 4.085794977509641, 6.373984496942351, 6.954750734020846, 4.367654069342191, 4.124615579628114, 3.5863471879023643, 6.528645365163733, 6.080855931155721, 7.65875691931406, 8.783593285300944, 5.780978721908643, 1.4249096622850361, 2.145399362482074, 0.8155837540583086, 3.7860925635982436, 3.516197302656261, 1.5327953413033644, 4.50782719694907, 4.51206637602055, 1.3862184105452129, 0.3530137597472396, 4.460634078148833, 1.6244867841200612, 0.5955279510166699, 3.053680907200816, 1.3800490329282287, 0.10779036407155387, 0, 0, 0, 0.16777060228100688, 0, 0, 0, 0, 0, 0, 1.5292144208815084, 1.677121504474535, 1.6983562341777023, 1.4114675220305777, 0.5106458868079897, 0.10480472417953145, 1.7929676892992026, 2.0632478330212543, 0, 0, 0, 0, 0, 0, 0, 0, 1.9852036100063823, 2.3159115104382173, 3.4408456488482577, 1.527714792776027, 1.6404332179860788, 1.569731220133332, 0, 1.4517546448995384, 0, 0, 0, 0, 2.5528414851653145, 0, 0, 0, 0, 0, 0, 1.4472934235387014, 1.2129373027021542, 0, 3.1958145013481243, 0, 0, 0.092558058536524, 2.0425306770855958, 3.825940331080104, 0, 0, 0, 0, 4.638195096251555, 3.6964137193637154, 3.696622220678122, 1.573071843421375, 4.21834116992674, 0, 0.5282506299759212, 0, 1.8391049835054143, 4.542278918899783, 2.520473499931268, 1.0727135799151302, 3.629346814741018, 1.1087983509395372, 1.5089476934071089, 1.6264527462496179, 2.9726870062067814, 0.483983687181844, 1.2518324782835404, 0.5856787886306327, 0, 0, 1.6096594546867493, 0.4998904751813509, 0, 5.666812857016805, 0, 0, 0, 0, 0, 0, 0, 0, 6.3571731811731995, 5.21519114354657, 0, 0, 0, 0, 0, 0, 0, 0, 4.36861839380243, 2.8727478230469727, 2.524342806533936, 5.937406007711948, 0.6796939391165233, 5.407236792053131, 3.428890181106234, 0.473346465994789, 1.5459206325541477, 3.553610162294113, 0, 0, 0, 0, 0.4122013579529229, 0, 0, 2.863632226596388, 0.4955079389196768, 0.7726694717466183, 0.5715850035675739, 1.3224867079401061, 0, 0, 0, 0.45135562923065087, 1.5846236265074458, 8.761900595778878, 12.182433392958666, 4.37301894425507, 0.9663770268474187, 0, 0, 0, 0.13730741934795124, 0, 0, 0, 0, 0.5637318167914602, 0, 0, 1.7381289604191745, 3.2086816176300275, 3.367960698441652, 0, 2.7704561754049997, 3.237921497624768, 4.273623541965944, 0, 7.3443191935553465, 6.853336170895261, 8.763496064981062, 6.498433528356846, 3.3111977257857466, 14.665667975465347, 7.542347965335226, 5.179036255412692, 8.229582662535147, 2.405683137118076, 0, 0, 0, 0.18425137722505172, 0, 0, 0.303086573564849, 0.3502019505323966, 4.989278950928335, 4.779771112035473, 8.411506690459728, 7.437541170765084, 6.850251526309666, 6.986130410626122, 12.015700496204529, 2.9563513046302683, 4.848969594511193, 4.541188089244101, 1.2371007957138416, 8.553533231070453, 3.1243642059395422, 5.694574378830048, 12.23892414698166, 5.299175381289013, 7.534830487963217, 14.948087849417993, 5.760950549133538, 15.392712366373724, 11.333168685942969, 16.630393534496058, 10.696014982364797, 8.922147474955295, 10.268650637595472, 6.653459541681793, 6.684668303267289, 2.2147825929790135, 10.895764737960047, 6.421395844073838, 9.361829540512364, 3.036162076250581, 2.0853437119901885, 2.8353840595928874, 0, 5.22735336280522, 6.957030234679407, 0.40204821907360616, 0.49706417352925875, 1.5068914980440957, 5.887448657638264, 4.136685679675429, 0, 2.9763363326180357, 0.31328538498649466, 0.08056899366161077, 3.404819184185029, 1.5591588731929726, 2.795543008000468, 1.4779746779935972, 0.5781067921997429, 2.379058787668442, 0, 0, 0, 0, 0, 1.5763867166812984, 1.7462390940976191, 0.9326002524227905, 1.0622416011958125, 0.6733697280575871, 4.107531220033181, 0, 0, 0, 1.6379401175333026, 0.9281381708625733, 0.7974813407850134, 0, 0, 0, 0.4645638355638011, 3.8026376370704678, 0, 0, 0, 0, 0.9528205798365563, 0, 0, 0, 4.3783727464177336, 0.46049301977065443, 1.1801179796138426, 0, 2.1810961314664103, 1.4214761772501217, 0, 0, 0.8588821912816225, 0.09418095716299923, 3.550873345634135, 1.7079238745640422, 0.9260651514566909, 0.7032248013593638, 0, 0.7208049142774824, 0, 1.4878824527161632, 0.7798533277108883, 0.08098178482683434, 11.388464884919745, 0.40675391770881614, 0.3416674955976875, 1.157790158944946, 2.089068988231918, 3.9604446526106005, 11.233326486540673, 3.766353445926602, 7.96707671423491, 5.108277218871632, 3.5164247472214956, 3.6932032944321205, 2.178922132656467, 9.069562297404458, 1.0348859909964818, 1.6673998937742396, 3.697249623289142, 10.931298015330153, 17.104243032329837, 13.391667195807367, 13.416733274749873, 19.494803280498825, 12.06382942038107, 3.707032975061672, 19.470444104870502, 13.149900309771915, 11.132127715140296, 0, 0.9773209529169847, 0, 0.33972913400573307, 6.0026752463403135, 4.283244531191784, 3.993434269462102, 7.128823095866058, 3.398630165418869, 3.107794694011787, 2.2613967068312575, 3.84982052973128, 1.0508182961323653, 4.932634046982406, 2.2016285551853727, 0.16461816819855504, 2.34832141292014, 6.112284627670058, 1.6271266242420068, 1.9135979442601592, 4.466181825251953, 7.522675008203351, 4.473178103195155, 4.263179413887513, 0.5753397810299172, 2.065112814900304, 2.6514700913225075, 3.1961963338391555, 4.2431357322878025, 5.614510979970116, 9.044690001524813, 11.924060713394999, 8.724361721517065, 10.573171480168696, 10.783234511824146, 7.900919184236334, 11.800594757141946, 2.7787604108827044, 8.914287797004171, 6.472496153950276, 4.7811955746829495, 12.124194805978469, 5.729776646873566, 5.587387704865515, 12.669662989604474, 10.62331048664334, 12.470242408441194, 5.864872491932422, 13.768687810577173, 9.908183715278073, 14.278868958084711, 13.504927361239105, 17.86668648756402, 11.282760545418645, 8.928665593359451, 8.05040559471847, 10.332835984657258, 1.2407587305090808, 2.2222674138845506, 4.0967068960680555, 5.428173987439296, 4.366587758489476, 4.0529791678050975, 3.6476373368472625, 2.93820526658137, 5.310519359438077, 6.729818368625663, 4.538249288784402, 2.8720126993560795, 2.400148864432321, 10.917541020471486, 4.91036583488641, 5.009024317251841, 5.8629472362303465, 1.1279352458113063, 6.256529072443584, 7.544478036866086, 1.4611685846086402, 6.216451673302417, 6.239179464459287, 1.7188696651214797, 2.7070832736003743, 1.5382110380194016, 0.4187442622017029, 0.3223437991355502, 0.5265092222664252, 0.7767141138432606, 0.434376705261355, 0.14359250651051525, 0.9342768537413119, 0, 1.031419667458076, 3.6881795797340398, 0.1418785317660908, 0, 0, 0.1314362861646821, 1.4902051426877043, 0, 0.08417488763829309, 0.8402053316846945, 0.3270147970318894, 1.449406109821061, 0.1584225502422858, 0.45062605811132017, 0.5804929398350888, 0, 0, 0, 0, 0, 1.3754570953192742, 0.7579870962449768, 3.8414663546802297, 1.9107411597853552, 0.9878610420105122, 1.104107790383461, 1.7445519026690959, 0, 0, 0, 0.9682087938060914, 0, 0, 0, 0, 0, 0, 0, 0.8334766406216811, 0.40465611605632584, 0.952978808834517, 1.402952423799978, 2.5630858365149876, 0, 0, 0, 0.864378437683482, 0, 0, 0, 0.4168242067743268, 0, 0, 0, 0, 0, 0, 0, 0, 0, 0, 0, 0.10019509315074294, 0, 0.6424687429440846, 0, 0, 0, 0, 0, 0, 0, 0, 0, 0, 0, 0.7805138222418401, 0, 0, 0, 0, 0, 0, 0.14188228209296944, 0, 0, 0, 0, 0, 0, 0, 0, 0, 0, 0, 0, 0, 0, 0, 0, 0, 0, 0, 0, 0, 0, 0, 0, 0, 0, 0, 0, 0, 0, 0, 0, 0, 0, 0, 0, 0, 0, 0, 0, 0, 0, 0.8733294357577502, 0, 0, 4.485444098002553, 0, 4.811898907436012, 0, 2.841696384331747, 0, 0, 0, 0, 0, 0, 0, 0, 0, 0, 0, 0, 0, 0, 0, 0, 0, 0, 0, 0, 0, 0, 0, 9.86429956256771, 0, 3.860494612372612, 0, 0, 0, 0, 8.388252863065686, 0, 7.440890375794095, 0.3657190148476784, 0.4909785631333134, 4.297082034449669, 2.606000988833572, 2.0162280919258744, 3.7329309937945894, 1.1926852537693764, 6.615786856068223, 0, 0, 0, 0, 0, 0, 0, 0, 0, 0, 0, 0, 0, 0, 0, 0, 0, 0, 0.8690251634799246, 0, 0, 3.3099981647227366, 0.49354482417536927, 0, 4.4454833708852055, 6.015100278646574, 0.6558574825401542, 5.439326951489536, 5.044937228628041, 0, 2.1564449610684666, 0.8408176704028678, 1.1469578513721503, 3.4068189372485485, 3.0836792499259715, 4.01094528195734, 4.547036328910117, 10.750164103490382, 7.022078340098542, 7.734195497727471, 7.06769656488339, 2.516934037052302, 0.8931605888412091, 7.746607237628396, 8.340757346047642, 4.889725159675205, 2.1048589048865516, 1.2117479907907847, 0.08043107965805857, 0, 5.296875931487593, 0, 0, 0, 0, 0, 0.5145738041163567, 0, 0, 0, 0.22131228237167683, 0.10202190894750665, 0.5163507613143857, 0, 2.506929913789718, 0.6994160286293936, 4.646739699835617, 4.6551050886903305, 3.241897048810704, 7.262624778970178, 12.008025203285484, 3.560872134312958, 0.4260625011277001, 0.8810437644394744, 2.245567713733572, 1.5982487807630337, 0.08636112848590914, 1.8213942845798823, 1.0734979225997732, 1.3055091536497854, 0.08409908329869989, 0.6508041688539558, 7.554163669342532, 1.2988694513802308, 1.270550512891589, 1.3554497841132396, 4.485849067809302, 0.2212736311379802, 2.706462587441269, 0.7144075724014145, 4.0453347706440965, 0.10186839022458319, 3.5841905565582564, 5.515403493921678, 1.610235429776419, 0, 0.8807142561269008, 2.156305543381493, 8.386709620695111, 4.157018740074659, 0.2025075074637006, 0, 0, 0, 0.912561517993272, 3.7110642262531552, 1.4097862525871903, 1.3833898137487166, 0.15934912494954842, 0, 0, 0.6646595116562082, 0, 0, 1.959864231436166, 3.229735517278251, 2.901300455365743, 2.071536743466386, 11.39882180347181, 4.957839322121906, 9.942006772645705, 1.3651135171688007, 1.1590471200071417, 0.8640093922561205, 1.6154395656371525, 0, 1.0092446261840156, 1.032474472851878, 0.7172545359714938, 0, 0, 7.946562295280939, 2.2462092887166287, 4.513898579409867, 0, 1.6298222343950162, 2.0179910795194207, 7.380353565238648, 0.7994676911042314, 1.0439218646911617, 8.642749974129568, 3.3671730768585473, 11.634351208493918, 7.204220645798067, 10.780833565066295, 8.830855907047097, 7.979256826446751, 9.604855506679002, 7.038054110160639, 4.9216111987014015, 2.9700761169794787, 1.9735995411360596, 4.832999094850644, 5.758341435179708, 3.6930986967962496, 14.93757116649507, 11.548231420109651, 10.462401888697476, 6.208434687401634, 8.68408748195863, 12.371442000632712, 10.86006192539216, 12.698998617181232, 11.928932523188921, 13.819386830045964, 9.386614676039068, 9.080513399613126, 7.72733023700476, 1.067673992251835, 2.7886145127185578, 6.037952614462965, 16.062481435095208, 4.7753754495697365, 4.644675978338783, 8.736039928049125, 3.23087303378555, 7.04801134525555, 8.811771581954472, 11.617911005111154, 8.868558307673318, 5.196234154795172, 1.0195017107634083, 1.4230973167376346, 4.7028322141793435, 9.969559614560936, 7.828512582659234, 5.606482057707823, 3.782343347986119, 1.1934144653735463, 0.6204229108873758, 2.884463698300736, 9.112427018035586, 5.559778591919672, 6.541037716423031, 3.0017683036171885, 6.794416546586748, 2.354297217634126, 6.666942946043595, 1.3487661448442165, 2.762030330018524, 6.076680069924944, 2.5084340866837636, 3.630310142799764, 5.222305684303668, 5.402059128459421, 2.965420002185965, 0, 1.36817767195258, 2.766116386718529, 6.467187753740475, 4.101693643731125, 1.4324194122826182, 5.637348568812873, 1.4073389931221179, 3.8279163644114473, 1.9094880065759632, 8.301679224117915, 1.1822705433856324, 2.425090023835399, 0, 0, 0, 0, 2.7770505046032943, 5.553378090232795, 7.843907211000081, 4.61318839897697, 1.6253784248072736, 0.8217418666641116, 3.546566243539079, 3.4764350553883934, 5.749238084026285, 2.900308566553129, 4.23172798035244, 5.035655201332686, 5.329816052218051, 4.316861648322871, 1.892493085563908, 6.982310928727659, 6.976804870326947, 4.736622788015392, 2.9997818597877504, 5.1908469487368425, 3.6781944193897163, 3.591853505548788, 3.093544732885238, 3.6577142928592363, 2.9150375352924347, 2.3594127918442567, 1.016480225007862, 6.655026891733688, 3.123355746263513, 2.8338800318530426, 4.678971967974722, 3.3936654273846147, 2.9540382055378056, 7.996911321990224, 3.6173361679374727, 2.9518824475345613, 4.648198455955523, 3.5574561091525227, 3.6469009437032485, 2.9649692313882414, 0.8806702486963487, 4.024857472717, 7.31778531512502, 5.837440091516114, 5.623343341530048, 0.7138580412329802, 0.9357855572029281, 6.324559491546293, 2.775721604826502, 1.0941572370678019, 7.040097781228185, 4.022167713598328, 5.103532569227202, 4.120198074812807, 4.227445682014633, 2.138481469783968, 4.682520638538582, 1.7518667037183788, 2.064128200884557, 5.168260298441256, 3.0044823583665754, 3.6406724205633716, 3.693286042912942, 2.5717895023523862, 6.271823899055251, 3.9192733116649308, 4.438962755934028, 0.6569559823638969, 0.10139220578800255, 1.0548876992059615, 0, 0, 3.226690655185319, 3.850298503016728, 3.370578655927293, 3.7714937840969442, 0.4219106725540311, 0, 1.776043820543454, 3.2905276291344885, 0, 2.005073985012514, 0, 0, 0, 0, 0, 0, 0, 0, 0, 0, 0, 0, 0, 0, 0, 0, 0, 0, 0.49482245658878793, 0.24579649094100742, 0, 0, 0, 0, 0, 0, 0, 0, 0, 0, 0, 0, 0, 0, 0, 0.6682441228871537, 0, 0, 2.77352059676851, 2.2075492547690807, 2.102874835165049, 5.863670247177684, 7.6005608421000765, 3.571250876387927, 0.15328578149358815, 0.5625047869777887, 1.7494367166304763, 0.49718545743493014, 6.89965045193911, 4.48425388372203, 8.294628753447828, 5.102883079926296, 2.4478053868184757, 3.9037472710800327, 4.148293964758399, 8.814422482163517, 7.477420203953815, 6.9317064167061195, 8.954522269121563, 6.8940880592804135, 10.768736986210914, 8.695749780522672, 4.874637069290573, 3.883197328910939, 11.087987963869928, 1.627341338738104, 13.292883729257742, 9.303159995707762, 9.816579651999989, 12.580461751579184, 6.647454056743661, 8.665892689727631, 7.9910075888491585, 6.5692042800183, 12.677153214553275, 9.986825296814148, 12.983361697503152, 12.200330691116585, 13.221835274684517, 9.460292357954554, 9.371723473663481, 10.383817828143957, 12.64753276661732, 4.8977684464186675, 4.9211094695506326, 11.294530908310612, 12.455934031755456, 3.5595172576899383, 1.6767585347449623, 4.017114570638255, 1.4496100232380809, 7.889267877707305, 5.527544761722693, 1.918811354595984, 3.5272265570137833, 2.238391640066486, 0.7141589319492337, 4.0838751960518715, 1.1256049504698002, 2.130354894071087, 0.16939398922479643, 2.439971743145343, 7.153427825853871, 10.442798064291763, 11.426893240120501, 15.728778101936037, 15.908840439239698, 14.05837289567236, 13.54923714551876, 14.681426882958995, 16.57294375044071, 14.035504583665396, 13.990254874282476, 8.718829010686752, 9.824581522470156, 7.998661347287282, 8.81329201667811, 9.043319490409292, 9.853734133911997, 0.6016679351091805, 6.283592552011324, 1.1265954011616612, 2.1632693248386303, 2.501167776901506, 1.908864123082192, 1.385545001782132, 1.5408315943922002, 5.651804452521808, 14.98114850900131, 5.5912764325390185, 7.450148650592404, 7.181358591183778, 13.119369838180235, 3.1281880452751136, 5.656003691291781, 4.842093383132798, 5.922661048991634, 4.344624329923769, 2.655957183674978, 0.46087207283096304, 1.9433571970558488, 2.4626949309939636, 0.13705329309030542, 5.484816212172619, 1.0413009677488114, 0.9379590782397614, 13.370543155263972, 6.37494765037896, 10.392830060885453, 5.577562386980543, 15.924091660806216, 9.619036133374935, 4.707894326982324, 6.46693784870405, 16.987336286218586, 10.37331296247986, 15.784599730073465, 14.62548744026459, 14.279518937358477, 8.080105917511405, 14.848602537933123, 22.853065084553144, 10.541580817549374, 9.304467606850444, 13.191111163684047, 8.595245840948396, 10.758799874275173, 12.869079631109186, 10.43045275891529, 10.665037622317913, 13.572783160368578, 3.381099843997873, 4.62736437808387, 1.1669318824249557, 2.7242460485932347, 0.5629490641456025, 0.11168676873506121, 0, 0.837870983119306, 0, 0.2974067500968219, 0.7780996092178101, 0.07676457514317123, 2.5362319627404153, 1.5465643061373233, 1.585106283343729, 0, 1.0502415048375062, 2.107283341192723, 1.3659685079595028, 5.015089627113378, 0.6000433973676818, 6.168366243297917, 7.243591861415425, 8.201565654440625, 13.483016209164479, 14.517801335045181, 9.375858168064898, 6.544892622000208, 9.04306682503714, 6.3728245662974, 10.192764664994455, 3.2793690735188847, 2.546946456781239, 5.1429370104829975, 0, 0, 0, 0, 0.26946829200600875, 0, 0, 0, 0, 0, 0.9075424686738565, 3.004230749577514, 0.11574308904148774, 4.26915454176177, 1.4768536525506353, 1.4857551818894306, 0, 8.41290136035249, 0, 0, 0, 4.562191505391893, 5.135639622833413, 1.2590459971961285, 5.005140546110596, 2.2785768333186054, 5.266043951041661, 2.767984181599905, 7.177593852919948, 0.2197038866863043, 3.996428557821267, 4.889447636599652, 2.4568366504869976, 2.512950004453967, 5.504169943498028, 2.744524521759046, 1.2427263113512697, 2.386070429442714, 2.3427353520998055, 2.7440964546791817, 2.4383282783784312, 1.9483113171900357, 2.7846084573576695, 2.3933345183092753, 1.1313304622999485, 2.060765576772445, 1.78224108894212, 5.415966021534522, 5.100047776805143, 4.696265399898177, 2.8259504078173068, 2.3448207737763767, 6.79385729483098, 2.830109964371469, 5.879900358465284, 4.943145787178272, 6.239024341334309, 5.757742314017013, 1.947990846144348, 7.423613806143123, 1.5947095481385092, 0, 7.579804477269045, 5.018199395733436, 5.104926482583316, 3.0402664780037023, 4.8240129536156084, 2.2438021496718283, 0.37449454881723127, 3.4013025418646476, 0.3127659121306824, 2.1080051421599264, 1.545962446320087, 5.941764754345801, 0.7615006317338191, 0.3499328812290961, 3.500548526112213, 0.9585996508273265, 4.888556789734348, 0.3309263777104232, 0.36333042566816515, 0.08382638846773842, 3.125718925161663, 4.0291716430461255, 0.5222615611732216, 2.2037839785738313, 0.18842947032163898, 0.1407718726069917, 0.24924519327824324, 1.6711490051137272, 0, 0.11069987644035748, 0, 0, 3.5140339108869623, 0, 0, 0, 0, 0.9048893432871532, 0.08743124865427412, 0, 0.8178334647309266, 0, 0, 3.006181172882127, 0.33556110409740697, 1.1089212045321828, 4.7304407000949755, 6.0084525444208285, 3.450802578997269, 5.526949988662986, 3.9204029824188837, 5.675234063386419, 6.47365366953395, 0.7048591370415425, 0, 5.34405970246306, 2.950934830283069, 0.7817217220405689, 6.907256769175937, 2.319456116478637, 0.25191995923390653, 3.739646990225039, 6.69811896742111, 3.3750110144406253, 3.4828490514232415, 2.0090500285069846, 0.5206970097868641, 0.620112222782538, 0.38445609901185346, 0.5522137667869998, 0.7866854425433945, 0, 0, 0, 0, 0, 0, 0, 0, 0, 0, 0, 0, 0, 0, 0, 0, 0, 0, 0, 0, 0, 0.9562691836305357, 4.461007966514765, 0.6709005419278793, 0, 0, 0.1931514278334575, 0, 0, 0, 0, 0, 0, 0, 0, 0, 0, 0.38599627984709445, 0, 0, 0, 0.6645810953509073, 1.7139998707624535, 0.8146121964215512, 1.8714905695689787, 8.50232543706988, 2.4349758856792145, 0, 0, 0, 0, 0, 0, 0, 0, 0, 0, 0, 0, 0.08315907632819548, 0, 0, 0, 0, 0, 0, 0, 0, 0, 0, 0, 0, 0, 0, 0, 1.9431796761828612, 2.4399860550215124, 3.4618033891791953, 0, 0, 0, 0, 0, 0.33412744517611404, 0, 0, 0, 0, 0, 0, 0, 0, 0, 0, 0, 0, 1.1083745409664671, 0.8193865066215842, 0, 0, 0, 0, 0, 0, 0, 0, 0, 0, 0, 0, 0, 0, 0, 0, 0, 0, 0, 0, 0, 0, 0, 0, 6.784863238315278, 3.640354668394793, 0, 0, 0, 0, 0, 0, 0.3357397085685438, 0, 0, 0, 0, 0, 0, 0, 0, 0, 0, 0, 0, 0, 0, 0, 0, 0, 0, 2.774994383508406, 0.9101040056159863, 4.451072715928963, 8.182039120424006, 1.7178376544317528, 0, 0, 0, 0, 0, 0, 0, 1.762199768659258, 0, 0, 0, 0, 0, 0, 0, 0, 0.3225487753407392, 0, 0, 0, 0, 0, 0, 0, 0, 0, 0, 0, 0, 0, 0, 0, 0, 0, 9.61374283584268, 0, 7.5484478029964075, 5.010685558306047, 1.890796241433967, 0, 3.5779566033539796, 0, 0, 0, 0, 0, 0, 0, 0, 0, 0, 0, 0, 0, 0, 0, 0, 0, 0, 0, 0, 0, 0, 0, 0, 0, 0, 0, 0, 0, 0, 0, 0, 0, 0, 0, 0, 0, 0, 0, 0, 0, 0, 0, 0, 0, 0, 0, 0, 0, 0, 0, 0, 0, 0, 0, 0, 0, 0, 0, 0, 0, 0, 0, 0, 0, 0, 0.20350202153357572, 0, 0, 0, 0, 0, 0, 0, 0, 0, 0, 0, 0, 0, 7.200040056179716, 0.08850396728261482, 0, 2.2942701434428994, 0, 0, 0, 0, 0, 0, 0, 0, 0, 0, 0, 0, 0, 0, 0, 0, 0, 0.11714724937463701, 0, 0, 0, 0, 0, 4.742669455736577, 3.3844734419100098, 0, 0, 0, 0, 0, 1.0160793398899814, 0, 0, 0, 0, 0, 0, 0, 0, 0, 0, 0, 0, 0, 0, 0, 0, 0, 0, 0, 0, 0, 0, 0, 0, 0, 0, 5.115783878859379, 4.897237990406109, 6.195328011247749, 11.45691826483433, 2.6503151520950983, 5.599811058467115, 4.250543704941514, 4.311260935190231, 0, 0, 0, 0, 0, 0, 1.8016902952360643, 0, 0, 0, 0, 0, 0, 0, 0, 0, 0, 0, 0, 0, 0, 0, 0, 0, 0, 0, 0, 0, 0, 0, 0.8824799915354835, 0.8367924323769531, 0.5705620451525103, 0, 0, 0, 0, 0.9110058980983164, 3.9075935580495225, 0, 0, 0, 0, 0, 0, 0, 0, 0, 0, 0, 0, 0, 0, 0, 0, 0, 0, 0, 0, 0, 1.2330325519680274, 0, 0, 0, 0, 0, 0, 0, 0, 0, 0, 0, 0, 0, 0, 0, 0, 0, 0, 0, 0, 0, 0, 0, 0, 0, 0, 0, 0, 0, 0, 0, 0, 3.5579904137293408, 1.5579966004342316, 0, 1.5733652292338771, 9.657380259802638, 9.499499542226241, 2.3603381876217493, 1.9148472831015977, 0, 0, 0, 0.9323967606203298, 2.2924922292039107, 3.546579615688825, 7.054176318412585, 7.342438283043803, 7.11225037798733, 0.7995200604947783, 1.892361335235104, 3.430669552572945, 0.284509941087155, 2.003218075781205, 1.8456666510604207, 1.9961948074639366, 0.22717200890726397, 0, 0, 0, 0, 0, 0, 0, 0, 0, 0, 0, 0, 0, 0.0811691178828932, 2.855494724995532, 0.9637354779368161, 7.6416524994627855, 2.773652918056608, 0, 0, 0, 0.8652528723193394, 2.4087292732012764, 0, 1.6158209843676443, 5.63955589960636, 0.4243021773324239, 1.6801352806068643, 3.8238465103414274, 6.137279304032649, 10.595786516257903, 1.7612826186151125, 0, 0, 0, 0, 0, 0, 0, 0, 0, 0, 0.6119215552743498, 0.32404788350474595, 1.2758911426690693, 1.7897100619830724, 0, 0, 0, 0, 0, 0, 0, 0, 0, 0, 0, 0, 0, 0, 0, 0.9175718531769697, 1.6472333659450964, 0, 0, 0, 0, 2.269773606679107, 3.0905654473904467, 0, 0, 0, 1.0436584974627174, 0.14186658592050913, 1.6389755945187021, 0, 0, 0, 0, 1.1646009472582093, 7.032347928489548, 9.653173070684202, 1.6591809626139793, 1.380422257135292, 0.770095505915198, 1.062633718721711, 3.103686544164235, 0, 0, 0.09582636369788108, 0, 1.7924926901007117, 0, 0, 0, 1.6346086249831404, 4.482788345158234, 4.926822636361063, 5.245793831865526, 4.214895773598836, 2.5555146541185763, 3.1608932362650872, 2.0197388103783376, 6.955745033190876, 3.2866848253444596, 1.1186905199283537, 3.8791959849816764, 4.093799710834392, 4.821782339516035, 2.0523157741281848, 1.9680429225094365, 4.983573811114205, 7.209277529191497, 7.369014641922946, 5.311572609397615, 1.886859930873446, 9.967695181285512, 6.1592595895256865, 2.093594621085424, 10.840864684553209, 2.3715832308435427, 6.277890703602324, 8.005985778971706, 7.054432254089997, 4.838085899705593, 10.03941810191781, 1.4558957618459483, 5.3852034226755165, 5.470229207068695, 2.3710783725344475, 5.572826899277982, 8.274785159619725, 12.375500651826922, 6.343325380841237, 8.439532996637436, 5.8765055353133135, 4.268123308163281, 7.7247608342793646, 8.46756816245702, 8.803412944882878, 7.538302500478877, 3.226437831212981, 7.451687539125258, 5.3760555712944225, 6.256407804055541, 3.764419839393539, 12.262322911515243, 6.843492800003838, 4.924284539643285, 6.962177442251673, 4.730461105335292, 11.167770243691793, 6.9221792417572425, 2.999792686698747, 8.978698751804915, 0.8276698377128017, 3.8385667633499767, 0, 0, 10.312425258611617, 0.6905469527782662, 4.594093937193151, 4.872442240266304, 4.3403591117962215, 1.9335111358688932, 0, 0.37648211819170285, 6.0087904752514865, 0.7063707743134529, 3.6014556955004884, 3.557906638866137, 0.35663767129194024, 5.070554374795119, 7.780520658947891, 4.947019896439876, 6.44912124778942, 7.556680753585806, 6.863693741143845, 10.014364029476718, 11.938742135988008, 7.180608993932235, 9.316624401270865, 8.671627545907906, 9.932956434988265, 6.150970720546075, 2.6503359364973735, 6.140348294513115, 5.071520434529955, 2.2007367902461037, 3.1146770832667343, 3.045389123566138, 2.346078476017851, 0.0954989025517455, 4.917256663798176, 0.5626877040992643, 1.0840659156907717, 3.001085614643805, 0, 4.321544736140357, 0, 0, 0.518223338425976, 0, 0, 0, 0, 0, 0, 0, 0, 0, 0, 0, 0, 0, 0, 0.8104812364721615, 2.874512688584284, 7.309170687904585, 3.5721004172167623, 5.459428907415028, 0, 4.951882703192017, 6.534378303465282, 9.935385755027818, 3.802880938651773, 6.023059806327173, 4.162017657127855, 6.185714130367946, 7.115035560868315, 3.559490703018824, 1.307824162321311, 0.6762497110591682, 4.430921361973634, 1.8206864330686279, 7.261714044854691, 3.974961816220562, 2.309058009871326, 10.87596733704381, 2.211030042724064, 8.051665477958908, 5.005086999884827, 5.597083241008686, 7.211102333235113, 5.264502903655133, 4.9340531625757045, 6.7839967491805515, 6.280314484741259, 4.785994295942682, 5.7676666545469795, 3.504751507719764, 4.378005928258121, 2.437587799454707, 0.9725855086708732, 4.212020167316815, 5.145351068004286, 4.184986049263838, 0, 3.3822658668262893, 0.08142465585445763, 2.0136641922222687, 4.224674179094771, 2.2779362485891212, 4.101338488808327, 1.3762829497867466, 8.91577627813809, 0.8432325224230846, 0.6105776574204244, 0, 1.7983402165328186, 0.6327214997257681, 0, 0, 0, 0, 0, 0, 0.5195178467636493, 0, 1.0725634645712707, 0, 0, 0, 0, 0, 0, 0, 0, 0, 4.041601627770222, 2.4952463692044944, 1.2765987749574161, 0.6365702622684821, 1.299829427146745, 0, 0, 0, 0, 0, 0, 0, 0.5176381537193708, 0, 0, 0, 0, 0, 0, 0, 0, 0, 0, 0, 0, 1.351869815564752, 0.772839356947016, 0.9794499510363404, 0, 0, 2.5329709135822975, 0, 0, 0, 0, 3.687383270677076, 0, 0, 0, 0, 0, 0.8065235324902913, 3.9601030845640297, 2.4434725684161416, 3.331708704527638, 0, 0, 0, 0, 0, 0, 0, 0, 0, 1.7602623391769916, 3.719113000971756, 4.961075556358313, 3.5841644746458066, 0.3106148151763921, 0, 1.5293387492329569, 5.72062651682547, 5.400410817458245, 4.8226637237332515, 1.8320319360071595, 3.3857096981902055, 3.5053176530555077, 1.920852176820352, 5.869609618333589, 12.377644514413296, 11.666356718895036, 8.194996324657334, 4.429349938414181, 0.9200396488009932, 1.0019528027660618, 1.484728549934486, 0, 0, 1.7895128192126994, 0, 0, 0, 0.36701673459476497, 0, 0, 0, 0, 0, 0, 0, 0.13023180472745574, 0, 0, 0, 0, 0, 0, 0.7912517694704015, 0, 0, 0, 0, 0, 0, 0, 0, 0, 0, 0, 0, 0, 0, 0, 0, 0.8505201860371056, 0, 0, 0.1003067344967921, 0, 0, 0, 0, 0, 0.561500517842304, 0, 0, 0, 0, 0, 0, 0, 0, 0, 0, 1.7698542493864777, 1.855583379916721, 0.976753687080068, 0, 0, 0, 0, 0, 0, 0, 0, 0, 0, 0, 0, 0, 0, 0, 0, 0, 0, 4.47115704323828, 0, 0, 4.833668485488975, 5.396060187067393, 3.817061011007701, 1.0546544143533025, 4.301311747886652, 0.07696638305779885, 1.6561595419408301, 5.003387699900396, 0.8134224302483636, 0, 0, 0, 0, 0, 0, 0, 0, 0, 0, 0, 0, 0, 3.2558676399421804, 0, 0.7591385452677805, 0.4875847342527018, 0.16368210960963625, 0, 0.17087978755265568, 0, 0.38598423311925084, 0.6302311474370484, 2.9861272610363754, 0, 7.209427442074716, 0.14126931399819223, 0.12986686745883697, 0, 2.078717716820339, 2.3864442210909145, 0, 0.16474593870247237, 0, 0, 0.10829459400926471, 0.7922499106888958, 6.057132102959873, 3.443699954278606, 5.132216068774723, 0.49258037726160286, 7.440174283471109, 3.246349928322335, 3.9631380598459924, 0, 0, 0, 0, 0, 0, 0, 0, 0, 0, 0, 0, 0, 0, 0, 0, 1.104282956523151, 1.4615780892345667, 0.5990571662262304, 1.710025665676107, 0, 0, 0, 0, 0.2683386109597654, 0, 0, 0, 0, 0, 0, 0, 0, 0, 0, 0, 0.2375183546759336, 0, 0, 0, 0.13298587064903494, 0.19824380090046173, 4.722007469530384, 0, 0, 0.5985919007401607, 0, 0.9455420729671973, 0.8307055859513659, 0, 0, 0, 0, 2.121089395736914, 1.2682900081731723, 7.887189394931967, 14.958287884089259, 4.478560176942885, 3.240153029744479, 0, 0, 0, 0, 0, 0, 0, 0, 0, 0, 0, 0, 0, 0, 0, 0, 0, 0, 0, 0, 0, 0, 0, 0, 0, 0, 0, 0, 0, 0, 0, 0, 0, 0, 0, 0, 0, 0, 0, 0, 0, 0, 0, 0, 0, 0, 0, 0, 0, 0, 0, 0, 0, 0, 0, 0, 0, 0, 0, 0, 0, 0, 0, 0, 0, 0, 0, 0, 0, 0, 0, 0, 0, 0, 0, 0, 0, 0, 0, 0, 0, 0, 0, 0, 0, 0, 0, 0, 1.767488291707127, 1.5766380479594362, 0.3226462988768061, 0, 0.9122690212738778, 0, 1.077783817677806, 1.091356327369707, 1.6480022005137982, 0, 0, 0, 0, 0, 0, 0, 0, 0, 0, 0, 0, 0, 0, 0, 0, 0, 0, 0, 0, 0, 0, 0, 0, 0, 0, 0, 0, 0, 0, 0, 0, 0.18004725245298314, 0, 0, 0, 0, 0, 0, 0.8583448448490774, 1.9696245103559802, 0, 1.5567884154602525, 0, 0, 0, 0, 0, 0, 0, 0, 0, 0, 0, 0.837677475738142, 5.314206715496473, 1.9899487623053023, 2.321934503684698, 0.8842227260669884, 0, 0, 0.13788128885876577, 0, 0, 0, 0, 0, 0, 0.4953310560151033, 0.08510747668169903, 0, 0, 0, 0, 0, 0, 0, 0, 0, 0, 0, 0, 0, 0, 0, 0, 0, 0, 0, 0, 0, 0, 0, 0, 0, 0, 0, 0, 0, 0, 0, 0, 0, 0, 0, 1.404659914793715, 4.271674145767001, 1.659248920776631, 0, 0, 6.14142048165341, 0, 0, 0, 0, 3.746403577527491, 0, 0.5570737061459197, 0, 0, 1.7699727178504783, 0, 1.0438668600304384, 0.5749955372143583, 9.675253790959191, 0, 5.3508578055838525, 3.5425175941314695, 7.37828590081654, 2.824819461273346, 2.533466963333564, 0, 0, 7.172633128966664, 0, 0, 0, 0, 0, 0, 0, 0, 0, 0, 0, 0, 0, 0, 0, 0, 0, 0, 0, 2.1086063579788057, 2.0403357403634512, 3.727997033360435, 0.9655995426327826, 0, 0, 3.5074036135751574, 0, 0, 0, 0, 0, 7.422138211276238, 2.1355243109900512, 0.08360699981805178, 1.0583916404170497, 3.913565239803483, 8.397641638821204, 1.3541857955924597, 6.493592858863934, 0.9556998842935598, 0.7336084196568623, 1.8285916017174613, 1.7184872309382615, 5.729164000145372, 12.096036569244278, 10.983204818321155, 2.391628453880814, 6.248461364343038, 0.5906602853416272, 0.7733342767463028, 0, 0, 1.0937846394452417, 1.9626610819186467, 4.676243852086022, 0, 1.0183315573286589, 3.0094317545902642, 3.925338388231225, 9.955824426881179, 5.987576203441255, 2.7522934652892097, 2.633061889382753, 2.812878556700328, 3.599811981070834, 1.491076925779427, 1.9057255383729643, 0, 0.7721205777478235, 8.427457578258357, 0, 0, 0, 0, 0, 0, 2.5596737145436848, 3.06789368458692, 0, 5.601039707975447, 7.215975356767207, 10.95782426368813, 17.175059309697044, 4.113538753687304, 9.836116938856689, 9.817450677320362, 7.864748081241481, 14.946657587789192, 10.309125437289568, 12.079731138665233, 9.184238066421097, 8.847527003486064, 5.871628129461452, 11.514817892229834, 1.9990081087349874, 5.790662853058329, 3.995486881489339, 1.1764967097048424, 6.845530008005284, 4.222195000520204, 4.111725802864451, 0, 0.3075035875631158, 5.07164823136269, 0.9376827450505306, 3.3074257419317346, 2.641159568283807, 12.072226072384785, 4.703648981575604, 6.6151700254991, 3.9047561727370357, 4.199164276681166, 2.702614915237546, 2.036063106970307, 0, 2.305904804581721, 5.274437483791032, 0.07721281141264501, 1.6045626754957898, 0, 1.7052207275047346, 0, 0, 0, 0, 0, 2.7772458787143095, 0, 0.07788005686117454, 8.757471826596335, 7.403119168117661, 0, 2.883359237009156, 0, 0, 2.8539273285540747, 0.09825477708239352, 2.3115548885100683, 1.6929886669625125, 5.611496155560571, 4.510616441799856, 2.1647437035336794, 5.425687966680677, 6.944504156168461, 3.782470811729569, 2.294036251917922, 10.49411925109307, 0.08406784308725347, 3.262727248488411, 6.89420175268309, 4.405227303289529, 7.946346355985453, 7.732156372004235, 0, 0.870364467940412, 2.5632393520150285, 0.5412216439529887, 0, 0, 0, 0, 0, 0, 0, 3.462966645205976, 5.108244889977184, 0.4078098917297438, 5.827579759252515, 2.5159238184571664, 7.922235082806655, 1.8406886577569326, 3.7407900931759066, 6.650343187325129, 0, 2.571324550135685, 0, 0, 0, 0, 0.33853014117738, 0, 0, 0, 0, 0, 0, 0, 0, 0, 0, 0, 0, 0, 0, 0, 0, 0, 0, 0, 0, 0, 0.14586408862688763, 0.1710460557948943, 2.151371968785158, 2.2174902487877284, 1.226578191772678, 0.5659849027061369, 1.5099162958686716, 0, 3.796321028996106, 0, 0, 0, 0, 0, 0, 1.102281874184131, 4.567476803590203, 1.4495018041182415, 1.3962438767570222, 0.2728514013311427, 0, 0, 0, 0, 0, 0, 0, 0, 0, 0, 0, 0, 0, 0.38043651162952474, 0, 0, 0, 0.1670360560348897, 0.8743327252925164, 6.061460741874352, 0.38790414830193115, 0, 0, 0, 0, 0, 0, 5.613884740262803, 6.581738830496681, 4.717041090447738, 3.158498651694251, 0.4983727241137213, 0.396405796970515, 0, 0, 0, 0, 0, 0, 0, 0, 0, 0, 0, 0, 0, 0, 0, 0, 0, 0, 0, 0, 0, 0, 0, 0, 0, 0, 0, 0, 0, 0, 0, 0, 0, 0, 0, 0, 0, 0, 0, 0, 0, 0, 0, 0, 0, 0, 0, 0, 0, 0, 0, 0, 0, 0, 0, 0, 0, 0, 0, 0, 0, 0, 1.8446447259948822, 0, 0, 0, 0, 0, 0, 0, 0, 0, 0, 0, 7.313433034528957, 4.380141546011598, 0, 0, 0, 0, 0, 0, 0, 0.46012443452615287, 0.4103205159331329, 0, 0, 0, 0.9635707909438068, 0.6512433208923141, 0, 0.36934364086312427, 0, 0, 0, 0, 1.2734550328472718, 0, 0, 0, 0, 0, 0, 0, 0.19935676700967678, 0, 0.8379661626544549, 1.1542065163971853, 0.9446998071253583, 0, 0, 0, 0, 0, 0, 0, 0, 0, 0, 0, 0, 0, 0, 0, 0, 0, 0, 0, 0, 0, 0, 0, 0, 0, 0, 0, 0, 0, 0, 0, 0, 0, 0, 0, 0, 0, 0, 0, 0, 0, 0, 0, 0, 0, 0, 0, 0, 0, 0, 0, 0, 0, 0, 0, 0, 0, 0, 0, 0, 0, 0, 0, 0, 0, 0, 0, 0, 0, 0, 0, 0, 0, 0, 0, 0, 0, 0.814753472186532, 0, 0, 0, 1.9186536766676598, 0.889013537433482, 3.271523698923471, 0, 2.842490676738389, 3.1826989081835597, 0, 0, 0, 0.7789705845559602, 0, 0, 2.7322040807909587, 1.6620141185622395, 0, 0, 0, 0, 0, 0, 0, 0, 0, 0, 0, 0, 5.523114942757768, 0, 0, 0, 0, 0, 0, 0, 0, 0.13124081081515312, 0, 0, 0, 2.588385325904745, 0, 0.5428158159100996, 0, 0, 3.5222231886419295, 0, 0, 0, 0, 0, 0, 0, 0, 0, 0, 0, 0, 0, 0, 0, 0, 0, 0, 4.682199775820854, 0, 0, 0, 0, 0, 0, 0, 0, 0, 0, 0, 0.7670258227486627, 0, 0, 0.4946363808504815, 0.11780506456643214, 0.2279651917548862, 3.5757601838814383, 0.5644508004756722, 11.728856673953484, 9.466695426580038, 11.757175576607471, 16.76586449346776, 11.171671840275934, 0.16200444570927788, 0, 8.532603124209558, 0, 0, 0, 0, 1.3829621158814762, 0, 0, 0, 0, 0, 0, 0, 0, 0, 0, 0, 0, 0.6468770627124931, 0, 0, 0, 0, 0, 0, 0, 0, 0, 0, 0, 0, 0, 0, 0, 0, 0, 2.5945053909782687, 4.032068353018209, 1.6974615457549218, 0, 0, 0, 0, 0, 0, 0, 0.18882690926987022, 0, 0.7083873129227065, 0, 0, 0, 0, 0, 1.814871545006708, 0, 5.933574922478934, 4.264299986875016, 3.6070691664432237, 11.287142993408425, 10.45315927575348, 7.396897057262011, 8.396798469757892, 6.773487429647175, 5.911477947740683, 7.148676289914498, 4.921720925222098, 10.155290701680656, 0.17285786951238513, 2.0931174207122, 0.5869319583228088, 1.1926944939800468, 6.267995101280716, 5.061335757440756, 6.294355253993007, 1.9659797157082057, 5.6804944714843755, 3.9713633347552593, 2.5016509919202488, 5.632985807823547, 4.757993394704224, 4.130486912225426, 6.106693291518366, 3.544105850483167, 1.9269990571227074, 5.145955047126481, 6.545615861232439, 4.9951647481489845, 3.794508158055948, 7.4135245208453915, 5.268324874000976, 0.2711613321045732, 1.1796940280465562, 1.0795815784254819, 0.8835272734847824, 1.8032968420367246, 2.536861065672039, 0.11420116504393356, 6.5381434553391315, 3.3996574073522408, 0.5691088519028186, 2.7626771335737987, 0, 0.7026523355646775, 0.11641325278372718, 0, 0.5487528836470548, 0.39021326801829764, 0.9249072919982024, 2.1744250212053515, 6.509422113239845, 11.114168909530848, 8.994502119183018, 10.773122816770003, 6.330222629004129, 5.845649758997758, 9.270129425912167, 9.8897213960157, 8.904536202308071, 8.477630849777283, 7.100811773187415, 14.361432943405092, 8.345570562527568, 12.6558392908491, 13.898229228663757, 8.799930716157677, 10.934229854170656, 16.86381754547703, 20.61304071054761, 20.37140148900554, 17.76508375865331, 23.395085152365624, 18.289004150353374, 20.364050448961596, 7.621376497328823, 11.860616031066934, 6.235458907987429, 8.145828240488202, 12.509906821320213, 13.192682000060264, 6.919414802341678, 11.73015534553585, 4.800910210085013, 10.416650798247769, 14.836617699764558, 6.537818945671519, 22.480142944379768, 11.79567381696153, 10.977924299125402, 9.605356613775, 13.341332905263027, 9.93628733306351, 11.857094101497463, 10.911252148934713, 9.830123382904272, 10.951346355373044, 11.827350213850353, 3.3730137317883484, 3.6082795443413653, 3.27996479777766, 1.8535862693432934, 8.217364193140881, 8.826220999843384, 9.072048222349178, 5.544026490441095, 2.94254465136909, 0.8809412907148488, 4.714229703464451, 13.791766433610384, 21.6963567545704, 12.001291164611729, 19.108502995365377, 17.326882006041238, 12.503034582226826, 14.40321456059558, 9.19208857902881, 17.85033704716578, 18.351960490534506, 14.221311801059345, 14.818571114021669, 16.07979940363069, 10.964532725809649, 7.5441232506038105, 10.21085186146881, 13.948286652991552, 2.042142301413634, 6.147538930391104, 7.297912322118261, 4.2691237353062865, 9.531207206519431, 12.747740793443526, 17.613049216260645, 1.8442375671335183, 3.7551269748658886, 0.448460367099328, 4.835782621649061, 2.3550422469354406, 0.6327020678660148, 0.9494535954433766, 1.8691393126342786, 1.6838196462445423, 4.2579806274344065, 6.5267680782948965, 6.458643535037014, 5.647793454935273, 8.394234155295136, 5.1098680951893085, 1.7355808775756096, 5.292937288482084, 1.3197727621403414, 5.664577691247184, 2.31475558151433, 2.171759680830677, 3.216748787189832, 1.8277557980997545, 0.2672082874446965, 2.7521558297957838, 1.4694812200735377, 1.3369004602635135, 1.4694817121110066, 3.297988126270678, 1.8946651080428145, 2.4009538880703993, 4.750698571328841, 3.4953085307105733, 3.878618224712064, 3.9571264872695213, 4.918090034871297, 2.992998079213395, 9.006727266042946, 5.776435313527992, 6.653311102597566, 6.36569169458037, 6.698551919266713, 4.131299595770371, 1.9426179910856172, 2.433448084868089, 4.99181498015865, 2.5426411665820225, 4.616725679448697, 11.759104102666848, 13.426618290363292, 8.372766265226185, 2.2221345321814274, 0.7032670766317196, 0.9220962228123741, 1.7372961300833691, 3.546069197856074, 1.180368591999256, 2.984020301139789, 0, 0.1303600149352995, 1.9090579367654064, 0, 1.6563413740342785, 3.9294926848743814, 4.2490710073597455, 0.4216495647896152, 2.7498042833834195, 0.3649810052061231, 0.6787201787313241, 5.724741055919707, 2.257345055114507, 2.007960565047048, 2.2619007216026925, 7.061447984861086, 7.734159358645248, 6.502801399104997, 14.400948808348625, 4.779294858819842, 2.100773696403758, 0, 0, 0, 0, 0, 0.11934822576520847, 0, 5.169757656951381, 4.41290953632076, 7.460260270432254, 4.5460241847297915, 0, 0.3016639698549469, 0.7227873715563559, 3.221154794608865, 0, 3.232066477633231, 0.43697225114613103, 0, 5.208269008366916, 8.985867436230633, 6.471378267972199, 2.9247990261691683, 1.4918595326581587, 2.1394732887342154, 3.7954861272649283, 3.338429818454935, 4.9855259262314595, 4.469610052784615, 6.146441451874285, 6.693033410044449, 4.472356437155457, 6.164802853074854, 5.182968470102356, 9.500405107835773, 6.396627728138391, 0, 7.192352760157203, 1.2508203089431893, 0.11933718696933969, 5.756189339943094, 1.5273108844198067, 3.9970205072808547, 2.3390736707868727, 5.189549449202881, 0.5564379609966308, 1.0060988449209112, 2.7566912007305335, 2.6225177776901125, 0, 0, 0, 2.9362080812794895, 1.3489208369146763, 3.7921029175541885, 2.4482960777355673, 0, 0.16667441900380148, 5.484504745106662, 2.95695694029863, 3.170314887624433, 2.766415113523737, 0, 1.8830144968855254, 1.7018813959424712, 0, 0, 0.2829988895485082, 2.225913052133917, 0, 1.8954224119739973, 0.7434151959473989, 1.0057549205405123, 1.8946423493561606, 0.9419753238118366, 0, 0, 0, 0, 3.2774806989433416, 1.565273049580637, 1.734666488454288, 0.36640778429979776, 1.666120047614696, 0.8819045740094609, 3.0334441439024187, 1.607592158759583, 1.5465430731643939, 1.3405817336866077, 0.44097746543724636, 2.542859249926369, 0, 0.18609323538302608, 1.2920275095669456, 0.09189572698478016, 2.637542044615462, 2.734993734749593, 0.5578154621395139, 0.43566780482625916, 0, 0, 0, 0.24060655369389386, 3.1698908873922185, 5.608256959368383, 6.330820007075044, 1.840537746123852, 0.10172320434181525, 5.690099595754873, 6.766809195683424, 4.241904187374217, 4.962927755225087, 3.4336257717030123, 0, 0, 0.3155838809685244, 2.7143323939804107, 4.440739515676548, 1.8251991557295364, 0.6931188042019769, 0.4964408441347865, 0.15572704854365566, 0, 0, 1.672535903463896, 0, 0.33194397296107364, 0.38716881996916225, 14.203863043177298, 10.985243025143845, 12.13017133250073, 12.17418595717143, 5.932104474278049, 5.1612324481296135, 4.819658714239129, 12.165114897004718, 17.170745589874297, 10.079709867669777, 14.498382307426498, 11.445001987259584, 9.085206510139555, 12.298132883895304, 8.859632074334709, 12.288186830976924, 16.450508031329836, 8.235968518505766, 6.2157057323908695, 6.17480807494006, 2.8081501932855484, 2.517424698263881, 20.366658085734553, 16.892084608409075, 22.75191690105081, 15.611208783560299, 5.776187841126284, 7.483007429624686, 10.486858055755107, 12.666899735928835, 7.277849787869391, 6.097577795791009, 10.496593906598193, 10.47051107546864, 4.164304719708667, 6.473773692740019, 1.1099613255046095, 0.0823407642416197, 1.7619085857500254, 0.7057199179493612, 0, 1.5468563483775348, 5.474113036788544, 2.6359009211550832, 6.377059373904821, 7.386420590227871, 5.01999692438216, 7.477137911004128, 6.051599018063242, 1.1262968650042158, 2.6801777857199953, 1.8428874597111964, 3.9730921762042906, 4.027542926193477, 7.446917872369014, 4.331076531649473, 7.216426164460831, 5.5994041853521255, 6.136869525084259, 3.496279005199275, 6.395344370427551, 7.211016715953889, 4.7452197442556345, 0, 0.18151070766565477, 1.642095080540332, 8.692929929089843, 6.373580024504409, 5.822945770094425, 7.499550858150052, 8.965283862174763, 3.6985978632753005, 12.589902892521707, 7.1745166440529395, 6.3043861769991105, 5.493645724759345, 1.2224324851605732, 5.704154098332387, 1.3068810687878438, 0, 0, 0, 1.7104922137794385, 0, 0, 0, 0, 0, 0, 0, 0, 0, 1.0389945829162983, 0.7807180094152011, 5.651761931302766, 5.680287374724072, 5.285501518957229, 6.643222790070033, 6.844185584925339, 5.330795230017493, 8.465311939692963, 2.129995002015053, 5.046452004866069, 2.466806918608195, 4.778806392542322, 9.803811784063754, 4.9646994799659145, 4.059937002351717, 2.350705414834044, 2.016884710298652, 5.236491118835317, 7.60502861714912, 6.347067130608611, 5.734812110375937, 6.5752352729725185, 5.896455066524041, 5.2447128186111085, 3.70952328848279, 4.71929468706962, 0, 0, 0.9195733221090003, 3.9304269238868494, 3.4237994489586554, 5.78915224032856, 0.5997418213788477, 7.645253343551227, 11.695297402037376, 6.911164131082963, 2.361252877889863, 5.204407744332405, 4.173627892955596, 2.626830388211694, 5.73342691114713, 0.1916202069961747, 0.7590859280751252, 11.961009767707829, 8.54154205939259, 3.2136736177301337, 11.585686908128634, 13.32544212607183, 6.298474763303389, 2.819839859537549, 8.249017139775972, 4.609696870162913, 13.754964829059894, 11.751144994052797, 15.225298897388978, 11.772063749842758, 0, 0.07686615631671546, 0.6640373761234262, 2.389037627605376, 1.429958281876354, 0, 0, 0, 0, 2.5194198099930887, 0.7933328395699042, 0, 0.5537224624786594, 0, 0.9450313121968069, 0.2889981174844481, 0.19353638850151397, 0.2866325321924894, 0, 0, 0, 0, 0, 0, 3.5324514450006026, 3.5715796114004963, 3.9529757268290444, 0.5179480905588877, 0.8447383746910527, 0, 0, 0, 0, 0, 0.38772487459678395, 1.1163680738262802, 3.2874900024477776, 0.32154392649900965, 2.7233455380713836, 6.860825096110672, 6.433962649681039, 1.0916211860660505, 0, 0, 0, 1.4094119175011959, 0, 0.5258820256628411, 0, 0, 0, 0, 0.15819614448715635, 0.08401404415359831, 0, 0.9503367788608866, 0, 0, 0, 6.326313760344821, 3.420652653297488, 4.066336243120163, 0, 0, 0, 0, 0, 0, 2.757856611974532, 1.732771251817946, 0, 1.0637773250190565, 0.7306108957979396, 0.8095086164253448, 4.729592460711642, 4.539345798982795, 0.8889449620227051, 0, 0, 0, 0, 0, 0, 5.601702122193052, 0.8917435362098708, 1.8269880603195818, 0.4520256631592332, 4.7060649493056275, 3.0816633047286057, 0, 0, 0.13024420628385192, 3.3689813157977486, 1.0043653207249832, 0.12735968950030024, 0, 0, 3.210574011611955, 3.356541808849326, 0, 0, 0, 0, 0, 0, 0, 0, 0.5319707486741089, 1.03980030320348, 0, 0.4466619981930774, 0, 0, 0, 0, 0, 0, 2.731713362753977, 0.948689749719012, 0.4995562780535088, 0, 0, 1.929481312527437, 1.8796819370626516, 0.28840203143150345, 1.8269987254157258, 0, 3.6478027726658913, 2.6527851730355803, 0, 0, 0.7607697705905563, 1.376238250946935, 0, 0, 0, 0, 0, 0, 1.2357559105131546, 0, 0, 0, 0, 0, 3.1683969889598727, 0.8421662209665788, 0, 0, 0, 4.377007712006342, 3.5654852459748914, 2.880124578424409, 0, 0, 0, 0, 0, 0, 3.653941221071657, 1.027818511722799, 0, 0, 0, 0, 0, 0, 0, 0, 0, 0, 0, 0, 0, 0, 0, 0, 0, 0, 0, 0, 0, 0, 0, 0, 0, 0, 0, 0, 0, 0, 0, 0, 0, 0, 0, 0, 0, 0, 0, 0, 6.727682496034347, 0.7322393600263379, 0.15612047031162865, 0, 0, 0, 0, 0, 0, 0, 0.31048230645298, 0, 0, 0.7446825183890816, 1.0512336349028768, 0, 0, 4.107805564146509, 0, 0, 5.0022614478071175, 0, 0, 0, 0, 0, 0.8113854498909302, 4.144789971488521, 0.14804296810953732, 5.58035991315532, 0.2754002687719829, 0, 0, 0, 0, 0, 0, 0, 0, 0, 0, 0, 0, 0, 0, 0, 0, 0, 0, 0, 0, 0, 0, 0, 0, 0, 0, 0, 0.4234364808926882, 0, 0, 0, 0.564891306447785, 2.9848665444956106, 0.5132037500495692, 0, 0, 0.4049605856328543, 0, 0, 9.504120106653849, 4.425705455270186, 0.29415390884556764, 3.457283679689518, 0, 0.6654633265865731, 0, 0.5627230940438159, 0, 0, 1.823437747636639, 0, 0, 0, 0, 0, 0, 0, 0.6213750224369233, 1.5175840016194528, 2.0050236011068217, 2.03718478139875, 0, 0, 0, 0, 0, 0, 0, 0, 0, 0, 0, 0, 0, 0, 0, 0, 0, 0, 0, 0, 0, 0, 0, 0, 0, 0, 0, 0, 0, 0, 0, 0, 0, 0, 0, 0, 0, 0, 0, 0, 0, 0, 0, 0, 0, 0, 0, 0, 0, 0, 0, 0, 0, 0, 0, 0, 0, 0, 0, 0, 0, 0, 0, 0, 0, 0, 0, 0, 0, 0, 0, 0, 0, 0, 0, 0, 0, 0, 0, 0, 0, 0, 0, 0, 0, 0, 0, 0, 0, 0, 0, 4.978444761747052, 0, 5.964935662829573, 0, 0, 0, 0, 1.7524845756894722, 0, 0, 0, 0, 1.8655773989953808, 0, 0, 0, 0, 0.09519739380088313, 0, 0, 0, 0, 1.6567509549657289, 0.5447489680845973, 0, 0, 0, 0, 0, 0, 0, 0, 1.0191767357337391, 1.5936650731987827, 0, 0.08624090422658177, 2.617739913500145, 0.8477425274867715, 0, 0, 0, 0.20619546862759094, 0, 0, 0, 0, 0, 0, 1.6855941975917663, 1.3262051554156111, 0, 2.4051148568555583, 1.2811510545381326, 0, 2.121001235733749, 3.9923860934625903, 2.941849047029812, 1.5199511879462053, 3.830482978288872, 0, 0, 6.861740852010433, 9.036942913292753, 5.897385410706518, 3.5952996482540374, 5.12562239009289, 3.1985188432225824, 6.026800846498605, 0.16185324074880664, 0.604665645093286, 0, 2.0981765122309044, 3.34491747830346, 9.382669331941067, 9.921434597763282, 15.806206400111709, 13.377532598162597, 12.462136977538846, 1.3839288774373144, 4.549978123155047, 8.069407925675906, 3.860415846327151, 15.090662817105578, 0.08508175143903664, 15.649587187234358, 10.039734192770156, 0, 0.17731909098036336, 1.2935771004242738, 1.4322811464094514, 1.594213566235471, 0.7446004522898649, 0.21810032335299723, 0.8227486666044348, 3.5130749169788498, 2.7727830025166007, 0.3769839421410849, 0, 6.999819931217367, 12.413290201141644, 10.628952749383906, 3.26377961000271, 1.5736478991705103, 3.8474564296480445, 6.876439046976906, 0.7183058588105062, 0.4871142904644017, 0.8691806874173974, 0.9754991725389135, 0, 0, 0, 0, 0, 0, 0, 3.098445133811778, 3.9859453414040473, 1.6514170034962699, 0.5462612947493947, 0, 0, 0, 0, 0, 0, 0, 2.071645095346235, 0, 0, 3.930802816112692, 0, 0.12683346803130943, 0, 0, 0.6894458770065719, 0.9418183620524544, 1.1433119932332214, 11.045631422187494, 13.159273720020867, 2.3781773465413614, 1.7185551659046734, 0, 0, 0, 1.2704089924325825, 1.057122473070773, 0.3352318070288347, 0.9599821833153734, 0.12122842313248353, 0.9859464494309693, 0, 0, 0, 0, 0, 0, 0, 0, 0, 0, 0, 0, 0, 0, 0, 0, 0, 0, 0, 0, 0, 0.5688412821740519, 1.3304986169287316, 2.4272624771802525, 0, 0, 0, 2.3540586094200027, 0, 0, 0, 0, 0, 0, 0, 0.4717467791078872, 0.11694372153296585, 0, 0, 0.11553925300267848, 3.5847007717171713, 3.5866445755654106, 2.426554423163319, 0.5825206551273987, 3.2010119306825233, 0, 2.609970059513511, 0.9998164670207276, 3.924406521502248, 5.278368175125717, 8.76438619999154, 5.679676784719103, 0, 1.3219458154352512, 8.712149504589311, 2.1010142140317716, 0.4420364664087045, 0, 0, 0, 0, 0, 0, 0, 0, 0.5870660428345902, 0, 4.389941531460991, 6.242881130850796, 0.26443194335899667, 0.7191525298448548, 0.1679737919034971, 0, 0, 0, 0, 0, 1.6666513320162002, 2.1027116902105893, 0, 0, 0, 0, 0, 0, 0, 0.6683114049533747, 0, 0, 0, 0, 0, 0, 0, 0, 0, 0, 0, 0, 0, 5.633521878430016, 0.08220736903371005, 0.29403209595143065, 0, 0, 0.8010146686913768, 1.8683354536401935, 2.8258350275761503, 0, 0, 0, 0, 0, 0, 0, 0, 1.1509945127491652, 0, 2.4573685575007915, 6.054899472730429, 3.2116615868885825, 0, 0, 0, 0, 0, 0, 1.570263044940603, 0, 0, 0, 0, 0.13644636820272796, 0.2985965573405387, 0, 0, 0, 0, 0, 0, 2.3538806782567363, 8.268939659529222, 6.457719839540148, 5.57050800779316, 4.585044439551579, 0, 0, 0, 0, 0, 0, 0, 0, 0, 0, 0, 0, 0, 0, 0, 0, 0, 0, 0.589619939153966, 1.846452056590692, 1.7979178199592263, 0, 0, 0, 0, 0.08602896582718508, 1.9854964412194502, 1.00401926381483, 0, 0, 0, 0.11205447660873517, 0, 0, 0, 0, 0, 0, 0, 0, 0, 0, 0, 0, 0.1655975265703338, 0, 2.0523085824690415, 0.9459916958805153, 6.07562892355179, 2.096752219352268, 7.663397985662307, 5.3688771663798445, 6.514521118201232, 2.806542930813104, 3.7365016748659623, 3.033823281097593, 0.9287977445347294, 0, 0, 3.5874652522445842, 6.544316621267529, 3.622429732205209, 4.989925308289408, 4.41847681408985, 0.25906347400544694, 0, 0, 0, 0, 4.330914527600165, 0, 0, 1.2648062666925213, 0, 0, 3.7874626303561256, 2.671602799831796, 1.9019304465440996, 0.6529663496025498, 0, 4.580858126682818, 4.709565850041846, 4.718875331577466, 0.2557222747421011, 0.7722281200486245, 0, 0.9322954138324682, 0, 0.972304719400866, 2.312611729007371, 5.34059120711764, 0.4029691269489155, 1.2327250167988022, 2.4846932256269594, 1.3165954421825408, 7.552889562053526, 3.150773574412774, 8.530859343965522, 7.174488418178191, 0.11131908989045519, 0, 0, 0, 0, 0, 0, 0, 0, 0, 0, 0, 0, 0.44403396310409643, 0, 0, 0, 0, 0, 0, 0, 0, 0, 0, 0, 0, 0, 0, 0, 0, 0, 0, 0.693375773010412, 0, 0, 0, 0, 0, 0, 0, 0, 0, 0, 0, 0, 0, 0, 0, 0, 0, 0, 0, 0, 2.442587106316253, 0, 5.780057195518985, 2.4166321092174607, 4.046241151269508, 3.226492222371164, 7.235739307270062, 6.058406999878475, 3.656029657120078, 6.63145149933269, 0.6220928909742666, 0, 3.575004987356033, 0, 2.950013679778389, 2.3815510583981663, 1.4183771759048662, 4.797051227692932, 2.6947476441658984, 4.835672035101849, 0, 0, 0, 0, 0, 0, 0, 1.6844662278904596, 0.08944023828691447, 0, 0, 0, 0, 0, 0, 0, 0.18368693783555895, 0, 0, 0, 0, 0, 0, 0, 0, 0, 0, 0, 2.5645025979258183, 3.6210136857220996, 3.350956232994217, 0, 0, 1.4335136886187327, 0, 0.9750637421814378, 3.834422196514436, 6.599916583794392, 3.842462134056226, 3.4159945075391844, 8.057131526639743, 5.350096349395556, 0.809503366098868, 0, 0, 0, 0, 0, 5.6769639420743125, 0, 5.733255064817068, 0, 1.0523233458259573, 0.3172563845745085, 0.14610347913258603, 0, 0, 0, 0, 0, 0, 0, 0, 0, 0, 1.4813321633634036, 0, 2.7381047572398995, 4.3676501564664445, 2.0238415414708957, 0, 1.5675427487158857, 0, 0, 0, 0, 0, 0, 0, 0, 0, 0.546318602891809, 0, 0, 2.1225509535646188, 4.383398317263243, 3.226802746942998, 1.3518876753649767, 2.3338453614996153, 0.4800764645213096, 0.748445371899002, 2.0106596837519257, 6.118538373009097, 1.6890487733091344, 2.0653658728613213, 5.240548542714857, 6.326239685197169, 3.5021673790623153, 5.307453236423601, 1.3548768135233153, 3.4968504546297896, 0, 7.142966327139389, 6.506446422957692, 4.423671187341587, 2.882650340987741, 4.280606680263883, 3.1357458039787667, 0, 1.6699594844377827, 4.352642524031515, 2.2014376873172363, 4.1257573535296626, 1.0414007890729333, 0.8464714919305032, 1.07680840612057, 1.760581867287357, 1.7038092439825978, 3.1568660548116485, 2.358434088560004, 2.46797487299828, 0, 2.2995515120568197, 2.163013683119276, 0.24806758165308448, 3.144993440679274, 3.029884687121765, 1.01562490493105, 1.578077278822633, 2.0376274312961344, 0.22894570890941793, 1.5731550673612928, 4.171322106572022, 1.6218839826573739, 2.5022524640190698, 3.06506100930884, 3.0586452293945507, 1.3906258678115095, 1.7598936294342191, 1.117535160882617, 1.935543657731766, 2.0996990643886946, 3.23489963780491, 2.370967644866807, 2.0657714568042236, 0.34400383064634465, 0.8760620435220554, 1.1651454187055745, 0, 0, 0.5515271598752763, 0, 0, 0, 0, 0, 0, 0, 0, 0, 1.0016869031042925, 0, 0, 0, 0, 0, 0, 0, 0, 2.9446655987825814, 1.6351772296893998, 1.0272964593130047, 0, 1.2382669572216936, 1.0069319518580433, 3.5117500871554372, 3.6674002139101485, 2.6861889195285045, 0, 2.1394311746192125, 0.8481427497452909, 0, 0, 1.7372354488569557, 0, 0, 0, 0, 0, 0, 1.541034315813317, 1.986543526488277, 0, 0, 0, 0, 0.07997623136027984, 4.553769033233153, 2.428534934761168, 3.762148531637867, 0.9683798695491421, 3.6668907504644217, 0, 0, 0, 0, 0, 0, 0, 0, 5.931073405742209, 0, 0, 2.75865343123162, 0, 0, 0, 0, 0, 0, 0, 0, 0, 0, 0, 0, 0, 0, 0, 0, 0, 0, 0, 0, 0, 0, 0, 0, 0, 0, 0, 0, 0, 0, 0, 0, 0, 0, 0, 0, 0, 0, 0, 0, 0, 0, 0, 0, 0, 0, 0, 0, 0, 0, 0, 0, 0, 0, 0, 0, 0, 0, 0, 0, 0, 0, 0, 0, 0, 0, 0, 0, 0, 0, 0, 0, 0, 0, 0, 0, 0, 0, 0, 0, 0, 0, 0, 0, 0, 0, 0, 0, 0, 0, 0, 0, 0, 0, 0, 0, 0, 0, 0, 0, 0, 0, 0, 0, 0, 0, 0, 0, 0, 0, 0, 0, 0, 0, 0, 0, 0, 0, 0, 0, 0, 0, 0, 0, 0, 0, 0, 0, 0, 0, 0, 0.5232654140862895, 0, 0, 0, 0, 0, 0, 0, 0.853918863587019, 0, 0, 0, 0, 0, 0, 0, 0, 0, 0, 0, 0.21778507960387883, 0.14340279753938426, 0.7846386548685708, 0, 0, 0, 0, 4.160920157282897, 0, 2.0328228364796663, 0, 0.6577619026946808, 2.918476918807196, 2.039303705909218, 0, 0, 0, 0.21305455838463194, 0, 0, 0, 0, 0, 0, 0, 0]  [0, 0, 0, 0, 0, 0, 0, 0, 0, 0, 0, 0, 0, 0, 0, 0, 0, 0, 0, 0, 0, 0, 0, 0, 0, 0, 0, 0, 0, 0, 0, 0, 0, 0, 0, 0, 0, 0, 0, 0, 0, 0, 0, 0, 0, 0, 0, 0, 0, 0, 0, 0, 0, 0, 0, 0, 0, 0, 0, 0, 0, 0, 0, 0, 0, 0, 0, 0, 0, 0, 0, 0, 0, 0, 0, 0, 0, 0, 0, 0, 0, 0, 0, 0, 0, 0, 0, 0, 0, 0, 0, 0, 0, 0, 0, 0, 0, 0, 0, 0, 0, 0, 0, 0, 0, 0, 0, 0, 0, 0, 0, 0, 0, 0, 0, 0, 0, 0, 0, 0, 0, 0, 0, 0, 0, 0, 0, 0, 0, 0, 0, 0, 0, 0, 0, 0, 0, 0, 0, 0, 0, 0, 0, 0, 0, 0, 0, 0, 0, 0, 0, 0, 0, 0, 0, 0, 0, 0, 0, 0, 0, 0, 0, 0, 0, 0, 0, 0, 0, 0, 0, 0, 0, 0, 0, 0, 0, 0, 0, 0, 0, 0, 0, 0, 0, 0, 0, 0, 0, 0, 0, 0, 0, 0, 0, 0, 0, 0, 0, 0, 0, 0, 0, 0, 0, 0, 0, 0, 0, 0, 0, 0, 0, 0, 0, 0, 0, 0, 0, 0, 0, 0, 0, 0, 0, 0, 0, 0, 0, 0, 0, 0, 0, 0, 0, 0, 0, 0, 0, 0, 0, 0, 0, 0, 0, 0, 0, 0, 0, 0, 0, 0, 0, 0, 0, 0, 0, 0, 0, 0, 0, 0, 0, 0, 0, 0, 0, 0, 0, 0, 0, 0, 0, 0, 0, 0, 0, 0, 0, 0, 0, 0, 0, 0, 0, 0, 0, 0, 0, 0, 0, 0, 0, 0, 0, 0, 0, 0, 0, 0, 0, 0, 0, 0, 0, 0, 0, 0, 0, 0, 0, 0, 0, 0, 0, 0, 0, 0, 0, 0, 0, 0, 0, 0, 0, 0, 0, 0, 0, 0, 0, 0, 0, 0, 0, 0, 0, 0, 0, 0, 0, 0, 0, 0, 0, 0, 0, 0, 0, 0, 0, 0, 0, 0, 0, 0, 0, 0, 0, 0, 0, 0, 0, 0, 0, 0, 0, 0, 0, 0, 0, 0, 0, 0, 0, 0, 0, 0, 0, 0, 0, 0, 0, 0, 0, 0, 0, 0, 0, 0, 0, 0, 0, 0, 0, 0, 0, 0, 0, 0, 0, 0, 0, 0, 0, 0, 0, 0, 0, 0, 0, 0, 0, 0, 0, 0, 0, 0, 0, 0, 0, 0, 0, 0, 0, 0, 0, 0, 0, 0, 0, 0, 0, 0, 0, 0, 0, 0, 0, 0, 0, 0, 0, 0, 0, 0, 0, 0, 0, 0, 0, 0, 0, 0, 0, 0, 0, 0, 0, 0, 0, 0, 0, 0, 0, 0, 0, 0, 0, 0, 0, 0, 0, 0, 0, 0, 0, 0, 0, 0, 0, 0, 0, 0, 0, 0, 0, 0, 0, 0, 0, 0, 0, 0, 0, 0, 0, 0, 0, 0, 0, 0, 0, 0, 0, 0, 0, 0, 0, 0, 0, 0, 0, 0, 0, 0, 0, 0, 0, 0, 0, 0, 0, 0, 0, 0, 0, 0, 0, 0, 0, 0, 0, 0, 0, 0, 0, 0, 0, 0, 0, 0, 0, 0, 0, 0, 0, 0, 0, 0, 0, 0, 0, 0, 0, 0, 0, 0, 0, 0, 0, 0, 0, 0, 0, 0, 0, 0, 0, 0, 0, 0, 0, 0, 0, 0, 0, 0, 0, 0, 0, 0, 0, 0, 0, 0, 0, 0, 0, 0, 0, 0, 0, 0, 0, 0, 0, 0, 0, 0, 0, 0, 0, 0, 0, 0, 0, 0, 0, 0, 0, 0, 0, 0, 0, 0, 0, 0, 0, 0, 0, 0, 0, 0, 0, 0, 0, 0, 0, 0, 0, 0, 0, 0, 0, 0, 0, 0, 0, 0, 0, 0, 0, 0, 0, 0, 0, 0, 0, 0, 0, 0, 0, 0, 0, 0, 0, 0, 0, 0, 0, 0, 0, 0, 0, 0, 0, 0, 0, 0, 0, 0, 0, 0, 0, 0, 0, 0, 0, 0, 0, 0, 0, 0, 0, 0, 0, 0, 0, 0, 0, 0, 0, 0, 0, 0, 0, 0, 0, 0, 0, 0, 0, 0, 0, 0, 0, 0, 0, 0, 0, 0, 0, 0, 0, 0, 0, 0, 0, 0, 0, 0, 0, 0, 0, 0, 0, 0, 0, 0, 0, 0, 0, 0, 0, 0, 0, 0, 0, 0, 0, 0, 0, 0, 0, 0, 0, 0, 0, 0, 0, 0, 0, 0, 0, 0, 0, 0, 0, 0, 0, 0, 0, 0, 0, 0, 0, 0, 0, 0, 0, 0, 0, 0, 0, 0, 0, 0, 0, 0, 0, 0, 0, 0, 0, 0, 0, 0, 0, 0, 0, 0, 0, 0, 0, 0, 0, 0, 0, 0, 0, 0, 0, 0, 0, 0, 0, 0, 0, 0, 0, 0, 0, 0, 0, 0, 0, 0, 0, 0, 0, 0, 0, 0, 0, 0, 0, 0, 0, 0, 0, 0, 0, 0, 0, 0, 0, 0, 0, 0, 0, 0, 0, 0, 0, 0, 0, 0, 0, 0, 0, 0, 0, 0, 0, 0, 0, 0, 0, 0, 0, 0, 0, 0, 0, 0, 0, 0, 0, 0, 0, 0, 0, 0, 0, 0, 0, 0, 0, 0, 0, 0, 0, 0, 0, 0, 0, 0, 0, 0, 0, 0, 0, 0, 0, 0, 0, 0, 0, 0, 0, 0, 0, 0, 0, 0, 0, 0, 0, 0, 0, 0, 0, 0, 0, 0, 0, 0, 0, 0, 0, 0, 0, 0, 0, 0, 0, 0, 0, 0, 0, 0, 0, 0, 0, 0, 0, 0, 0, 0, 0, 0, 0, 0, 0, 0, 0, 0, 0, 0, 0, 0, 0, 0, 0, 0, 0, 0, 0, 0, 0, 0, 0, 0, 0, 0, 0, 0, 0, 0, 0, 0, 0, 0, 0, 0, 0, 0, 0, 0, 0, 0, 0, 0, 0, 0, 0, 0, 0, 0, 0, 0, 0, 0, 0, 0, 0, 0, 0, 0, 0, 0, 0, 0, 0, 0, 0, 0, 0, 0, 0, 0, 0, 0, 0, 0, 0, 0, 0, 0, 0, 0, 0, 0, 0, 0, 0, 0, 0, 0, 0, 0, 0, 0, 0, 0, 0, 0, 0, 0, 0, 0, 0, 0, 0, 0, 0, 0, 0, 0, 0, 0, 0, 0, 0, 0, 0, 0, 0, 0, 0, 0, 0, 0, 0, 0, 0, 0, 0, 0, 0, 0, 0, 0, 0, 0, 0, 0, 0, 0, 0, 0, 0, 0, 0, 0, 0, 0, 0, 0, 0, 0, 0, 0, 0, 0, 0, 0, 0, 0, 0, 0, 0, 0, 0, 0, 0, 0, 0, 0, 0, 0, 0, 0, 0, 0, 0, 0, 0, 0, 0, 0, 0, 0, 0, 0, 0, 0, 0, 0, 0, 0, 0, 0, 0, 0, 0, 0, 0, 0, 0, 0, 0, 0, 0, 0, 0, 0, 0, 0, 0, 0, 0, 0, 0, 0, 0, 0, 0, 0, 0, 0, 0, 0, 0, 0, 0, 0, 0, 0, 0, 0, 0, 0, 0, 0, 0, 0, 0, 0, 0, 0, 0, 0, 0, 0, 0, 0, 0, 0, 0, 0, 0, 0, 0, 0, 0, 0, 0, 0, 0, 0, 0, 0, 0, 0, 0, 0, 0, 0, 0, 0, 0, 0, 0, 0, 0, 0, 0, 0, 0, 0, 0, 0, 0, 0, 0, 0, 0, 0, 0, 0, 0, 0, 0, 0, 0, 0, 0, 0, 0, 0, 0, 0, 0, 0, 0, 0, 0, 0, 0, 0, 0, 0, 0, 0, 0, 0, 0, 0, 0, 0, 0, 0, 0, 0, 0, 0, 0, 0, 0, 0, 0, 0, 0, 0, 0, 0, 0, 0, 0, 0, 0, 0, 0, 0, 0, 0, 0, 0, 0, 0, 0, 0, 0, 0, 0, 0, 0, 0, 0, 0, 0, 0, 0, 0, 0, 0, 0, 0, 0, 0, 0, 0, 0, 0, 0, 0, 0, 0, 0, 0, 0, 0, 0, 0, 0, 0, 0, 0, 0, 0, 0, 0, 0, 0, 0, 0, 0, 0, 0, 0, 0, 0, 0, 0, 0, 0, 0, 0, 0, 0, 0, 0, 0, 0, 0, 0, 0, 0, 0, 0, 0, 0, 0, 0, 0, 0, 0, 0, 0, 0, 0, 0, 0, 0, 0, 0, 0, 0, 0, 0, 0, 0, 0, 0, 0, 0, 0, 0, 0, 0, 0, 0, 0, 0, 0, 0, 0, 0, 0, 0, 0, 0, 0, 0, 0, 0, 0, 0, 0, 0, 0, 0, 0, 0, 0, 0, 0, 0, 0, 0, 0, 0, 0, 0, 0, 0, 0, 0, 0, 0, 0, 0, 0, 0, 0, 0, 0, 0, 0, 0, 0, 0, 0, 0, 0, 0, 0, 0, 0, 0, 0, 0, 0, 0, 0, 0, 0, 0, 0, 0, 0, 0, 0, 0, 0, 0, 0, 0, 0, 0, 0, 0, 0, 0, 0, 0, 0, 0, 0, 0, 0, 0, 0, 0, 0, 0, 0, 0, 0, 0, 0, 0, 0, 0, 0, 0, 0, 0, 0, 0, 0, 0, 0, 0, 0, 0, 0, 0, 0, 0, 0, 0, 0, 0, 0, 0, 0, 0, 0, 0, 0, 0, 0, 0, 0, 0, 0, 0, 0, 0, 0, 0, 0, 0, 0, 0, 0, 0, 0, 0, 0, 0, 0, 0, 0, 0, 0, 0, 0, 0, 0, 0, 0, 0, 0, 0, 0, 0, 0, 0, 0, 0, 0, 0, 0, 0, 0, 0, 0, 0, 0, 0, 0, 0, 0, 0, 0, 0, 0, 0, 0, 0, 0, 0, 0, 0, 0, 0, 0, 0, 0, 0, 0, 0, 0, 0, 0, 0, 0, 0, 0, 0, 0, 0, 0, 0, 0, 0, 0, 0, 0, 0, 0, 0, 0, 0, 0, 0, 0, 0, 0, 0, 0, 0, 0, 0, 0, 0, 0, 0, 0, 0, 0, 0, 0, 0, 0, 0, 0, 0, 0, 0, 0, 0, 0, 0, 0, 0, 0, 0, 0, 0, 0, 0, 0, 0, 0, 0, 0, 0, 0, 0, 0, 0, 0, 0, 0, 0, 0, 0, 0, 0, 0, 0, 0, 0, 0, 0, 0, 0, 0, 0, 0, 0, 0, 0, 0, 0, 0, 0, 0, 0, 0, 0, 0, 0, 0, 0, 0, 0, 0, 0, 0, 0, 0, 0, 0, 0, 0, 0, 0, 0, 0, 0, 0, 0, 0, 0, 0, 0, 0, 0, 0, 0, 0, 0, 0, 0, 0, 0, 0, 0, 0, 0, 0, 0, 0, 0, 0, 0, 0, 0, 0, 0, 0, 0, 0, 0, 0, 0, 0, 0, 0, 0, 0, 0, 0, 0, 0, 0, 0, 0, 0, 0, 0, 0, 0, 0, 0, 0, 0, 0, 0, 0, 0, 0, 0, 0, 0, 0, 0, 0, 0, 0, 0, 0, 0, 0, 0, 0, 0, 0, 0, 0, 0, 0, 0, 0, 0, 0, 0, 0, 0, 0, 0, 0, 0, 0, 0, 0, 0, 0, 0, 0, 0, 0, 0, 0, 0, 0, 0, 0, 0, 0, 0, 0, 0, 0, 0, 0, 0, 0, 0, 0, 0, 0, 0, 0, 0, 0, 0, 0, 0, 0, 0, 0, 0, 0, 0, 0, 0, 0, 0, 0, 0, 0, 0, 0, 0, 0, 0, 0, 0, 0, 0, 0, 0, 0, 0, 0, 0, 0, 0, 0, 0, 0, 0, 0, 0, 0, 0, 0, 0, 0, 0, 0, 0, 0, 0, 0, 0, 0, 0, 0, 0, 0, 0, 0, 0, 0, 0, 0, 0, 0, 0, 0, 0, 0, 0, 0, 0, 0, 0, 0, 0, 0, 0, 0, 0, 0, 0, 0, 0, 0, 0, 0, 0, 0, 0, 0, 0, 0, 0, 0, 0, 0, 0, 0, 0, 0, 0, 0, 0, 0, 0, 0, 0, 0, 0, 0, 0, 0, 0, 0, 0, 0, 0, 0, 0, 0, 0, 0, 0, 0, 0, 0, 0, 0, 0, 0, 0, 0, 0, 0, 0, 0, 0, 0, 0, 0, 0, 0, 0, 0, 0, 0, 0, 0, 0, 0, 0, 0, 0, 0, 0, 0, 0, 0, 0, 0, 0, 0, 0, 0, 0, 0, 0, 0, 0, 0, 0, 0, 0, 0, 0, 0, 0, 0, 0, 0, 0, 0, 0, 0, 0, 0, 0, 0, 0, 0, 0, 0, 0, 0, 0, 0, 0, 0, 0, 0, 0, 0, 0, 0, 0, 0, 0, 0, 0, 0, 0, 0, 0, 0, 0, 0, 0, 0, 0, 0, 0, 0, 0, 0, 0, 0, 0, 0, 0, 0, 0, 0, 0, 0, 0, 0, 0, 0, 0, 0, 0, 0, 0, 0, 0, 0, 0, 0, 0, 0, 0, 0, 0, 0, 0, 0, 0, 0, 0, 0, 0, 0, 0, 0, 0, 0, 0, 0, 0, 0, 0, 0, 0, 0, 0, 0, 0, 0, 0, 0, 0, 0, 0, 0, 0, 0, 0, 0, 0, 0, 0, 0, 0, 0, 0, 0, 0, 0, 0, 0, 0, 0, 0, 0, 0, 0, 0, 0, 0, 0, 0, 0, 0, 0, 0, 0, 0, 0, 0, 0, 0, 0, 0, 0, 0, 0, 0, 0, 0, 0, 0, 0, 0, 0, 0, 0, 0, 0, 0, 0, 0, 0, 0, 0, 0, 0, 0, 0, 0, 0, 0, 0, 0, 0, 0, 0, 0, 0, 0, 0, 0, 0, 0, 0, 0, 0, 0, 0, 0, 0, 0, 0, 0, 0, 0, 0, 0, 0, 0, 0, 0, 0, 0, 0, 0, 0, 0, 0, 0, 0, 0, 0, 0, 0, 0, 0, 0, 0, 0, 0, 0, 0, 0, 0, 0, 0, 0, 0, 0, 0, 0, 0, 0, 0, 0, 0, 0, 0, 0, 0, 0, 0, 0, 0, 0, 0, 0, 0, 0, 0, 0, 0, 0, 0, 0, 0, 0, 0, 0, 0, 0, 0, 0, 0, 0, 0, 0, 0, 0, 0, 0, 0, 0, 0, 0, 0, 0, 0, 0, 0, 0, 0, 0, 0, 0, 0, 0, 0, 0, 0, 0, 0, 0, 0, 0, 0, 0, 0, 0, 0, 0, 0, 0, 0, 0, 0, 0, 0, 0, 0, 0, 0, 0, 0, 0, 0, 0, 0, 0, 0, 0, 0, 0, 0, 0, 0, 0, 0, 0, 0, 0, 0, 0, 0, 0, 0, 0, 0, 0, 0, 0, 0, 0, 0, 0, 0, 0, 0, 0, 0, 0, 0, 0, 0, 0, 0, 0, 0, 0, 0, 0, 0, 0, 0, 0, 0, 0, 0, 0, 0, 0, 0, 0, 0, 0, 0, 0, 0, 0, 0, 0, 0, 0, 0, 0, 0, 0, 0, 0, 0, 0, 0, 0, 0, 0, 0, 0, 0, 0, 0, 0, 0, 0, 0, 0, 0, 0, 0, 0, 0, 0, 0, 0, 0, 0, 0, 0, 0, 0, 0, 0, 0, 0, 0, 0, 0, 0, 0, 0, 0, 0, 0, 0, 0, 0, 0, 0, 0, 0, 0, 0, 0, 0, 0, 0, 0, 0, 0, 0, 0, 0, 0, 0, 0, 0, 0, 0, 0, 0, 0, 0, 0, 0, 0, 0, 0, 0, 0, 0, 0, 0, 0, 0, 0, 0, 0, 0, 0, 0, 0, 0, 0, 0, 0, 0, 0, 0, 0, 0, 0, 0, 0, 0, 0, 0, 0, 0, 0, 0, 0, 0, 0, 0, 0, 0, 0, 0, 0, 0, 0, 0, 0, 0, 0, 0, 0, 0, 0, 0, 0, 0, 0, 0, 0, 0, 0, 0, 0, 0, 0, 0, 0, 0, 0, 0, 0, 0, 0, 0, 0, 0, 0, 0, 0, 0, 0, 0, 0, 0, 0, 0, 0, 0, 0, 0, 0, 0, 0, 0, 0, 0, 0, 0, 0, 0, 0, 0, 0, 0, 0, 0, 0, 0, 0, 0, 0, 0, 0, 0, 0, 0, 0, 0, 0, 0, 0, 0, 0, 0, 0, 0, 0, 0, 0, 0, 0, 0, 0, 0, 0, 0, 0, 0, 0, 0, 0, 0, 0, 0, 0, 0, 0, 0, 0, 0, 0, 0, 0, 0, 0, 0, 0, 0, 0, 0, 0, 0, 0, 0, 0, 0, 0, 0, 0, 0, 0, 0, 0, 0, 0, 0, 0, 0, 0, 0, 0, 0, 0, 0, 0, 0, 0, 0, 0, 0, 0, 0, 0, 0, 0, 0, 0, 0, 0, 0, 0, 0, 0, 0, 0, 0, 0, 0, 0, 0, 0, 0, 0, 0, 0, 0, 0, 0, 0, 0, 0, 0, 0, 0, 0, 0, 0, 0, 0, 0, 0, 0, 0, 0, 0, 0, 0, 0, 0, 0, 0, 0, 0, 0, 0, 0, 0, 0, 0, 0, 0, 0, 0, 0, 0, 0, 0, 0, 0, 0, 0, 0, 0, 0, 0, 0, 0, 0, 0, 0, 0, 0, 0, 0, 0, 0, 0, 0, 0, 0, 0, 0, 0, 0, 0, 0, 0, 0, 0, 0, 0, 0, 0, 0, 0, 0, 0, 0, 0, 0, 0, 0, 0, 0, 0, 0, 0, 0, 0, 0, 0, 0, 0, 0, 0, 0, 0, 0, 0, 0, 0, 0, 0, 0, 0, 0, 0, 0, 0, 0, 0, 0, 0, 0, 0, 0, 0, 0, 0, 0, 0, 0, 0, 0, 0, 0, 0, 0, 0, 0, 0, 0, 0, 0, 0, 0, 0, 0, 0, 0, 0, 0, 0, 0, 0, 0, 0, 0, 0, 0, 0, 0, 0, 0, 0, 0, 0, 0, 0, 0, 0, 0, 0, 0, 0, 0, 0, 0, 0, 0, 0, 0, 0, 0, 0, 0, 0, 0, 0, 0, 0, 0, 0, 0, 0, 0, 0, 0, 0, 0, 0, 0, 0, 0, 0, 0, 0, 0, 0, 0, 0, 0, 0, 0, 0, 0, 0, 0, 0, 0, 0, 0, 0, 0, 0, 0, 0, 0, 0, 0, 0, 0, 0, 0, 0, 0, 0, 0, 0, 0, 0, 0, 0, 0, 0, 0, 0, 0, 0, 0, 0, 0, 0, 0, 0, 0, 0, 0, 0, 0, 0, 0, 0, 0, 0, 0, 0, 0, 0, 0, 0, 0, 0, 0, 0, 0, 0, 0, 0, 0, 0, 0, 0, 0, 0, 0, 0, 0, 0, 0, 0, 0, 0, 0, 0, 0, 0, 0, 0, 0, 0, 0, 0, 0, 0, 0, 0, 0, 0, 0, 0, 0, 0, 0, 0, 0, 0, 0, 0, 0, 0, 0, 0, 0, 0, 0, 0, 0, 0, 0, 0, 0, 0, 0, 0, 0, 0, 0, 0, 0, 0, 0, 0, 0, 0, 0, 0, 0, 0, 0, 0, 0, 0, 0, 0, 0, 0, 0, 0, 0, 0, 0, 0, 0, 0, 0, 0, 0, 0, 0, 0, 0, 0, 0, 0, 0, 0, 0, 0, 0, 0, 0, 0, 0, 0, 0, 0, 0, 0, 0, 0, 0, 0, 0, 0, 0, 0, 0, 0, 0, 0, 0, 0, 0, 0, 0, 0, 0, 0, 0, 0, 0, 0, 0, 0, 0, 0, 0, 0, 0, 0, 0, 0, 0, 0, 0, 0, 0, 0, 0, 0, 0, 0, 0, 0, 0, 0, 0, 0, 0, 0, 0, 0, 0, 0, 0, 0, 0, 0, 0, 0, 0, 0, 0, 0, 0, 0, 0, 0, 0, 0, 0, 0, 0, 0, 0, 0, 0, 0, 0, 0, 0, 0, 0, 0, 0, 0, 0, 0, 0, 0, 0, 0, 0, 0, 0, 0, 0, 0, 0, 0, 0, 0, 0, 0, 0, 0, 0, 0, 0, 0, 0, 0, 0, 0, 0, 0, 0, 0, 0, 0, 0, 0, 0, 0, 0, 0, 0, 0, 0, 0, 0, 0, 0, 0, 0, 0, 0, 0, 0, 0, 0, 0, 0, 0, 0, 0, 0, 0, 0, 0, 0, 0, 0, 0, 0, 0, 0, 0, 0, 0, 0, 0, 0, 0, 0, 0, 0, 0, 0, 0, 0, 0, 0, 0, 0, 0, 0, 0, 0, 0, 0, 0, 0, 0, 0, 0, 0, 0, 0, 0, 0, 0, 0, 0, 0, 0, 0, 0, 0, 0, 0, 0, 0, 0, 0, 0, 0, 0, 0, 0, 0, 0, 0, 0, 0, 0, 0, 0, 0, 0, 0, 0, 0, 0, 0, 0, 0, 0, 0, 0, 0, 0, 0, 0, 0, 0, 0, 0, 0, 0, 0, 0, 0, 0, 0, 0, 0, 0, 0, 0, 0, 0, 0, 0, 0, 0, 0, 0, 0, 0, 0, 0, 0, 0, 0, 0, 0, 0, 0, 0, 0, 0, 0, 0, 0, 0, 0, 0, 0, 0, 0, 0, 0, 0, 0, 0, 0, 0, 0, 0, 0, 0, 0, 0, 0, 0, 0, 0, 0, 0, 0, 0, 0, 0, 0, 0, 0, 0, 0, 0, 0, 0, 0, 0, 0, 0, 0, 0, 0, 0, 0, 0, 0, 0, 0, 0, 0, 0, 0, 0, 0, 0, 0, 0, 0, 0, 0, 0, 0, 0, 0, 0, 0, 0, 0, 0, 0, 0, 0, 0, 0, 0, 0, 0, 0, 0, 0, 0, 0, 0, 0, 0, 0, 0, 0, 0, 0, 0, 0, 0, 0, 0, 0, 0, 0, 0, 0, 0, 0, 0, 0, 0, 0, 0, 0, 0, 0, 0, 0, 0, 0, 0, 0, 0, 0, 0, 0, 0, 0, 0, 0, 0, 0, 0, 0, 0, 0, 0, 0, 0, 0, 0, 0, 0, 0, 0, 0, 0, 0, 0, 0, 0, 0, 0, 0, 0, 0, 0, 0, 0, 0, 0, 0, 0, 0, 0, 0, 0, 0, 0, 0, 0, 0, 0, 0, 0, 0, 0, 0, 0, 0, 0, 0, 0, 0, 0, 0, 0, 0, 0, 0, 0, 0, 0, 0, 0, 0, 0, 0, 0, 0, 0, 0, 0, 0, 0, 0, 0, 0, 0, 0, 0, 0, 0, 0, 0, 0, 0, 0, 0, 0, 0, 0, 0, 0, 0, 0, 0, 0, 0, 0, 0, 0, 0, 0, 0, 0, 0, 0, 0, 0, 0, 0, 0, 0, 0, 0, 0, 0, 0, 0, 0, 0, 0, 0, 0, 0, 0, 0, 0, 0, 0, 0, 0, 0, 0, 0, 0, 0, 0, 0, 0, 0, 0, 0, 0, 0, 0, 0, 0, 0, 0, 0, 0, 0, 0, 0, 0, 0, 0, 0, 0, 0, 0, 0, 0, 0, 0, 0, 0, 0, 0, 0, 0, 0, 0, 0, 0, 0, 0, 0, 0, 0, 0, 0, 0, 0, 0, 0, 0, 0, 0, 0, 0, 0, 0, 0, 0, 0, 0, 0, 0, 0, 0, 0, 0, 0, 0, 0, 0, 0, 0, 0, 0, 0, 0, 0, 0, 0, 0, 0, 0, 0, 0, 0, 0, 0, 0, 0, 0, 0, 0, 0, 0, 0, 0, 0, 0, 0, 0, 0, 0, 0, 0, 0, 0, 0, 0, 0, 0, 0, 0, 0, 0, 0, 0, 0, 0, 0, 0, 0, 0, 0, 0, 0, 0, 0, 0, 0, 0, 0, 0, 0, 0, 0, 0, 0, 0, 0, 0, 0, 0, 0, 0, 0, 0, 0, 0, 0, 0, 0, 0, 0, 0, 0, 0, 0, 0, 0, 0, 0, 0, 0, 0, 0, 0, 0, 0, 0, 0, 0, 0, 0, 0, 0, 0, 0, 0, 0, 0, 0, 0, 0, 0, 0, 0, 0, 0, 0, 0, 0, 0, 0, 0, 0, 0, 0, 0, 0, 0, 0, 0, 0, 0, 0, 0, 0, 0, 0, 0, 0, 0, 0, 0, 0, 0, 0, 0, 0, 0, 0, 0, 0, 0, 0, 0, 0, 0, 0, 0, 0, 0, 0, 0, 0, 0, 0, 0, 0, 0, 0, 0, 0, 0, 0, 0, 0, 0, 0, 0, 0, 0, 0, 0, 0, 0, 0, 0, 0, 0, 0, 0, 0, 0, 0, 0, 0, 0, 0, 0, 0, 0, 0, 0, 0, 0, 0, 0, 0, 0, 0, 0, 0, 0, 0, 0, 0, 0, 0, 0, 0, 0, 0, 0, 0, 0, 0, 0, 0, 0, 0, 0, 0, 0, 0, 0, 0, 0, 0, 0, 0, 0, 0, 0, 0, 0, 0, 0, 0, 0, 0, 0, 0, 0, 0, 0, 0, 0, 0, 0, 0, 0, 0, 0, 0, 0, 0, 0, 0, 0, 0, 0, 0, 0, 0, 0, 0, 0, 0, 0, 0, 0, 0, 0, 0, 0, 0, 0, 0, 0, 0, 0, 0, 0, 0, 0, 0, 0, 0, 0, 0, 0, 0, 0, 0, 0, 0, 0, 0, 0, 0, 0, 0, 0, 0, 0, 0, 0, 0, 0, 0, 0, 0, 0, 0, 0, 0, 0, 0, 0, 0, 0, 0, 0, 0, 0, 0, 0, 0, 0, 0, 0, 0, 0, 0, 0, 0, 0, 0, 0, 0, 0, 0, 0, 0, 0, 0, 0, 0, 0, 0, 0, 0, 0, 0, 0, 0, 0, 0, 0, 0, 0, 0, 0, 0, 0, 0, 0, 0, 0, 0, 0, 0, 0, 0, 0, 0, 0, 0, 0, 0, 0, 0, 0, 0, 0, 0, 0, 0, 0, 0, 0, 0, 0, 0, 0, 0, 0, 0, 0, 0, 0, 0, 0, 0, 0, 0, 0, 0, 0, 0, 0, 0, 0, 0, 0, 0, 0, 0, 0, 0, 0, 0, 0, 0, 0, 0, 0, 0, 0, 0, 0, 0, 0, 0, 0, 0, 0, 0, 0, 0, 0, 0, 0, 0, 0, 0, 0, 0, 0, 0, 0, 0, 0, 0, 0, 0, 0, 0, 0, 0, 0, 0, 0, 0, 0, 0, 0, 0, 0, 0, 0, 0, 0, 0, 0, 0, 0, 0, 0, 0, 0, 0, 0, 0, 0, 0, 0, 0, 0, 0, 0, 0, 0, 0, 0, 0, 0, 0, 0, 0, 0, 0, 0, 0, 0, 0, 0, 0, 0, 0, 0, 0, 0, 0, 0, 0, 0, 0, 0, 0, 0, 0, 0, 0, 0, 0, 0, 0, 0, 0, 0, 0, 0, 0, 0, 0, 0, 0, 0, 0, 0, 0, 0, 0, 0, 0, 0, 0, 0, 0, 0, 0, 0, 0, 0, 0, 0, 0, 0, 0, 0, 0, 0, 0, 0, 0, 0, 0, 0, 0, 0, 0, 0, 0, 0, 0, 0, 0, 0, 0, 0, 0, 0, 0, 0, 0, 0, 0, 0, 0, 0, 0, 0, 0, 0, 0, 0, 0, 0, 0, 0, 0, 0, 0, 0, 0, 0, 0, 0, 0, 0, 0, 0, 0, 0, 0, 0, 0, 0, 0, 0, 0, 0, 0, 0, 0, 0, 0, 0, 0, 0, 0, 0, 0, 0, 0, 0, 0, 0, 0, 0, 0, 0, 0, 0, 0, 0, 0, 0, 0, 0, 0, 0, 0, 0, 0, 0, 0, 0, 0, 0, 0, 0, 0, 0, 0, 0, 0, 0, 0, 0, 0, 0, 0, 0, 0, 0, 0, 0, 0, 0, 0, 0, 0, 0, 0, 0, 0, 0, 0, 0, 0, 0, 0, 0, 0, 0, 0, 0, 0, 0, 0, 0, 0, 0, 0, 0, 0, 0, 0, 0, 0, 0, 0, 0, 0, 0, 0, 0, 0, 0, 0, 0, 0, 0, 0, 0, 0, 0, 0, 0, 0, 0, 0, 0, 0, 0, 0, 0, 0, 0, 0, 0, 0, 0, 0, 0, 0, 0, 0, 0, 0, 0, 0, 0, 0, 0, 0, 0, 0, 0, 0, 0, 0, 0, 0, 0, 0, 0, 0, 0, 0, 0, 0, 0, 0, 0, 0, 0, 0, 0, 0, 0, 0, 0, 0, 0, 0, 0, 0, 0, 0, 0, 0, 0, 0, 0, 0, 0, 0, 0, 0, 0, 0, 0, 0, 0, 0, 0, 0, 0, 0, 0, 0, 0, 0, 0, 0, 0, 0, 0, 0, 0, 0, 0, 0, 0, 0, 0, 0, 0, 0, 0, 0, 0, 0, 0, 0, 0, 0, 0, 0, 0, 0, 0, 0, 0, 0, 0, 0, 0, 0, 0, 0, 0, 0, 0, 0, 0, 0, 0, 0, 0, 0, 0, 0, 0, 0, 0, 0, 0, 0, 0, 0, 0, 0, 0, 0, 0, 0, 0, 0, 0, 0, 0, 0, 0, 0, 0, 0, 0, 0, 0, 0, 0, 0, 0, 0, 0, 0, 0, 0, 0, 0, 0, 0, 0, 0, 0, 0, 0, 0, 0, 0, 0, 0, 0, 0, 0, 0, 0, 0, 0, 0, 0, 0, 0, 0, 0, 0, 0, 0, 0, 0, 0, 0, 0, 0, 0, 0, 0, 0, 0, 0, 0, 0, 0, 0, 0, 0, 0, 0, 0, 0, 0, 0, 0, 0, 0, 0, 0, 0, 0, 0, 0, 0, 0, 0, 0, 0, 0, 0, 0, 0, 0, 0, 0, 0, 0, 0, 0, 0, 0, 0, 0, 0, 0, 0, 0, 0, 0, 0, 0, 0, 0, 0, 0, 0, 0, 0, 0, 0, 0, 0, 0, 0, 0, 0, 0, 0, 0, 0, 0, 0, 0, 0, 0, 0, 0, 0, 0, 0, 0, 0, 0, 0, 0, 0, 0, 0, 0, 0, 0, 0, 0, 0, 0, 0, 0, 0, 0, 0, 0, 0, 0, 0, 0, 0, 0, 0, 0, 0, 0, 0, 0, 0, 0, 0, 0, 0, 0, 0, 0, 0, 0, 0, 0, 0, 0, 0, 0, 0, 0, 0, 0, 0, 0, 0, 0, 0, 0, 0, 0, 0, 0, 0, 0, 0, 0, 0, 0, 0, 0, 0, 0, 0, 0, 0, 0, 0, 0, 0, 0, 0, 0, 0, 0, 0, 0, 0, 0, 0, 0, 0, 0, 0, 0, 0, 0, 0, 0, 0, 0, 0, 0, 0, 0, 0, 0, 0, 0, 0, 0, 0, 0, 0, 0, 0, 0, 0, 0, 0, 0, 0, 0, 0, 0, 0, 0, 0, 0, 0, 0, 0, 0, 0, 0, 0, 0, 0, 0, 0, 0, 0, 0, 0, 0, 0, 0, 0, 0, 0, 0, 0, 0, 0, 0, 0, 0, 0, 0, 0, 0, 0, 0, 0, 0, 0, 0, 0, 0, 0, 0, 0, 0, 0, 0, 0, 0, 0, 0, 0, 0, 0, 0, 0, 0, 0, 0, 0, 0, 0, 0, 0, 0, 0, 0, 0, 0, 0, 0, 0, 0, 0, 0, 0, 0, 0, 0, 0, 0, 0, 0, 0, 0, 0, 0, 0, 0, 0, 0, 0, 0, 0, 0, 0, 0, 0, 0, 0, 0, 0, 0, 0, 0, 0, 0, 0, 0, 0, 0, 0, 0, 0, 0, 0, 0, 0, 0, 0, 0, 0, 0, 0, 0, 0, 0, 0, 0, 0, 0, 0, 0, 0, 0, 0, 0, 0, 0, 0, 0, 0, 0, 0, 0, 0, 0, 0, 0, 0, 0, 0, 0, 0, 0, 0, 0, 0, 0, 0, 0, 0, 0, 0, 0, 0, 0, 0, 0, 0, 0, 0, 0, 0, 0, 0, 0, 0, 0, 0, 0, 0, 0, 0, 0, 0, 0, 0, 0, 0, 0, 0, 0, 0, 0, 0, 0, 0, 0, 0, 0, 0, 0, 0, 0, 0, 0, 0, 0, 0, 0, 0, 0, 0, 0, 0, 0, 0, 0, 0, 0, 0, 0, 0, 0, 0, 0, 0, 0, 0, 0, 0, 0, 0, 0, 0, 0, 0, 0, 0, 0, 0, 0, 0, 0, 0, 0, 0, 0, 0, 0, 0, 0, 0, 0, 0, 0, 0, 0, 0, 0, 0, 0, 0, 0, 0, 0, 0, 0, 0, 0, 0, 0, 0, 0, 0, 0, 0, 0, 0, 0, 0, 0, 0, 0, 0, 0, 0, 0, 0, 0, 0, 0, 0, 0, 0, 0, 0, 0, 0, 0, 0, 0, 0, 0, 0, 0, 0, 0, 0, 0, 0, 0, 0, 0, 0, 0, 0, 0, 0, 0, 0, 0, 0, 0, 0, 0, 0, 0, 0, 0, 0, 0, 0, 0, 0, 0, 0, 0, 0, 0, 0, 0, 0, 0, 0, 0, 0, 0, 0, 0, 0, 0, 0, 0, 0, 0, 0, 0, 0, 0, 0, 0, 0, 0, 0, 0, 0, 0, 0, 0, 0, 0, 0, 0, 0, 0, 0, 0, 0, 0, 0, 0, 0, 0, 0, 0, 0, 0, 0, 0, 0, 0, 0, 0, 0, 0, 0, 0, 0, 0, 0, 0, 0, 0, 0, 0, 0, 0, 0, 0, 0, 0, 0, 0, 0, 0, 0, 0, 0, 0, 0, 0, 0, 0, 0, 0, 0, 0, 0, 0, 0, 0, 0, 0, 0, 0, 0, 0, 0, 0, 0, 0, 0, 0, 0, 0, 0, 0, 0, 0, 0, 0, 0, 0, 0, 0, 0, 0, 0, 0, 0, 0, 0, 0, 0, 0, 0, 0, 0, 0, 0, 0, 0, 0, 0, 0, 0, 0, 0, 0, 0, 0, 0, 0, 0, 0, 0, 0, 0, 0, 0, 0, 0, 0, 0, 0, 0, 0, 0, 0, 0, 0, 0, 0, 0, 0, 0, 0, 0, 0, 0, 0, 0, 0, 0, 0, 0, 0, 0, 0, 0, 0, 0, 0, 0, 0, 0, 0, 0, 0, 0, 0, 0, 0, 0, 0, 0, 0, 0, 0, 0, 0, 0, 0, 0, 0, 0, 0, 0, 0, 0, 0, 0, 0, 0, 0, 0, 0, 0, 0, 0, 0, 0, 0, 0, 0, 0, 0, 0, 0, 0, 0, 0, 0, 0, 0, 0, 0, 0, 0, 0, 0, 0, 0, 0, 0, 0, 0, 0, 0, 0, 0, 0, 0, 0, 0, 0, 0, 0, 0, 0, 0, 0, 0, 0, 0, 0, 0, 0, 0, 0, 0, 0, 0, 0, 0, 0, 0, 0, 0, 0, 0, 0, 0, 0, 0, 0, 0, 0, 0, 0, 0, 0, 0, 0, 0, 0, 0, 0, 0, 0, 0, 0, 0, 0, 0, 0, 0, 0, 0, 0, 0, 0, 0, 0, 0, 0, 0, 0, 0, 0, 0, 0, 0, 0, 0, 0, 0, 0, 0, 0, 0, 0, 0, 0, 0, 0, 0, 0, 0, 0, 0, 0, 0, 0, 0, 0, 0, 0, 0, 0, 0, 0, 0, 0, 0, 0, 0, 0, 0, 0, 0, 0, 0, 0, 0, 0, 0, 0, 0, 0, 0, 0, 0, 0, 0, 0, 0, 0, 0, 0, 0, 0, 0, 0, 0, 0, 0, 0, 0, 0, 0, 0, 0, 0, 0, 0, 0, 0, 0, 0, 0, 0, 0, 0, 0, 0, 0, 0, 0, 0, 0, 0, 0, 0, 0, 0, 0, 0, 0, 0, 0, 0, 0, 0, 0, 0, 0, 0, 0, 0, 0, 0, 0, 0, 0, 0, 0, 0, 0, 0, 0, 0, 0, 0, 0, 0, 0, 0, 0, 0, 0, 0, 0, 0, 0, 0, 0, 0, 0, 0, 0, 0, 0, 0, 0, 0, 0, 0, 0, 0, 0, 0, 0, 0, 0, 0, 0, 0, 0, 0, 0, 0, 0, 0, 0, 0, 0, 0, 0, 0, 0, 0, 0, 0, 0, 0, 0, 0, 0, 0, 0, 0, 0, 0, 0, 0, 0, 0, 0, 0, 0, 0, 0, 0, 0, 0, 0, 0, 0, 0, 0, 0, 0, 0, 0, 0, 0, 0, 0, 0, 0, 0, 0, 0, 0, 0, 0, 0, 0, 0, 0, 0, 0, 0, 0, 0, 0, 0, 0, 0, 0, 0, 0, 0, 0, 0, 0, 0, 0, 0, 0, 0, 0, 0, 0, 0, 0, 0, 0, 0, 0, 0, 0, 0, 0, 0, 0, 0, 0, 0, 0, 0, 0, 0, 0, 0, 0, 0, 0, 0, 0, 0, 0, 0, 0, 0, 0, 0, 0, 0, 0, 0, 0, 0, 0, 0, 0, 0, 0, 0, 0, 0, 0, 0, 0, 0, 0, 0, 0, 0, 0, 0, 0, 0, 0, 0, 0, 0, 0, 0, 0, 0, 0, 0, 0, 0, 0, 0, 0, 0, 0, 0, 0, 0, 0, 0, 0, 0, 0, 0, 0, 0, 0, 0, 0, 0, 0, 0, 0, 0, 0, 0, 0, 0, 0, 0, 0, 0, 0, 0, 0, 0, 0, 0, 0, 0, 0, 0, 0, 0, 0, 0, 0, 0, 0, 0, 0, 0, 0, 0, 0, 0, 0, 0, 0, 0, 0, 0, 0, 0, 0, 0, 0, 0, 0, 0, 0, 0, 0, 0, 0, 0, 0, 0, 0, 0, 0, 0, 0, 0, 0, 0, 0, 0, 0, 0, 0, 0, 0, 0, 0, 0, 0, 0, 0, 0, 0, 0, 0, 0, 0, 0, 0, 0, 0, 0, 0, 0, 0, 0, 0, 0, 0, 0, 0, 0, 0, 0, 0, 0, 0, 0, 0, 0, 0, 0, 0, 0, 0, 0, 0, 0, 0, 0, 0, 0, 0, 0, 0, 0, 0, 0, 0, 0, 0, 0, 0, 0, 0, 0, 0, 0, 0, 0, 0, 0, 0, 0, 0, 0, 0, 0, 0, 0, 0, 0, 0, 0, 0, 0, 0, 0, 0, 0, 0, 0, 0, 0, 0, 0, 0, 0, 0, 0, 0, 0, 0, 0, 0, 0, 0, 0, 0, 0, 0, 0, 0, 0, 0, 0, 0, 0, 0, 0, 0, 0, 0, 0, 0, 0, 0, 0, 0, 0, 0, 0, 0, 0, 0, 0, 0, 0, 0, 0, 0, 0, 0, 0, 0, 0, 0, 0, 0, 0, 0, 0, 0, 0, 0, 0, 0, 0, 0, 0, 0, 0, 0, 0, 0, 0, 0, 0, 0, 0, 0, 0, 0, 0, 0, 0, 0, 0, 0, 0, 0, 0, 0, 0, 0, 0, 0, 0, 0, 0, 0, 0, 0, 0, 0, 0, 0, 0, 0, 0, 0, 0, 0, 0, 0, 0, 0, 0, 0, 0, 0, 0, 0, 0, 0, 0, 0, 0, 0, 0, 0, 0, 0, 0, 0, 0, 0, 0, 0, 0, 0, 0, 0, 0, 0, 0, 0, 0, 0, 0, 0, 0, 0, 0, 0, 0, 0, 0, 0, 0, 0, 0, 0, 0, 0, 0, 0, 0, 0, 0, 0, 0, 0, 0, 0, 0, 0, 0, 0, 0, 0, 0, 0, 0, 0, 0, 0, 0, 0, 0, 0, 0, 0, 0, 0, 0, 0, 0, 0, 0, 0, 0, 0, 0, 0, 0, 0, 0, 0, 0, 0, 0, 0, 0, 0, 0, 0, 0, 0, 0, 0, 0, 0, 0, 0, 0, 0, 0, 0, 0, 0, 0, 0, 0, 0, 0, 0, 0, 0, 0, 0, 0, 0, 0, 0, 0, 0, 0, 0, 0, 0, 0, 0, 0, 0, 0, 0, 0, 0, 0, 0, 0, 0, 0, 0, 0, 0, 0, 0, 0, 0, 0, 0, 0, 0, 0, 0, 0, 0, 0, 0, 0, 0, 0, 0, 0, 0, 0, 0, 0, 0, 0, 0, 0, 0, 0, 0, 0, 0, 0, 0, 0, 0, 0, 0, 0, 0, 0, 0, 0, 0, 0, 0, 0, 0, 0, 0, 0, 0, 0, 0, 0, 0, 0, 0, 0, 0, 0, 0, 0, 0, 0, 0, 0, 0, 0, 0, 0, 0, 0, 0, 0, 0, 0, 0, 0, 0, 0, 0, 0, 0, 0, 0, 0, 0, 0, 0, 0, 0, 0, 0, 0, 0, 0, 0, 0, 0, 0, 0, 0, 0, 0, 0, 0, 0, 0, 0, 0, 0, 0, 0, 0, 0, 0, 0, 0, 0, 0, 0, 0, 0, 0, 0, 0, 0, 0, 0, 0, 0, 0, 0, 0, 0, 0, 0, 0, 0, 0, 0, 0, 0, 0, 0, 0, 0, 0, 0, 0, 0, 0, 0, 0, 0, 0, 0, 0, 0, 0, 0, 0, 0, 0, 0, 0, 0, 0, 0, 0, 0, 0, 0, 0, 0, 0, 0, 0, 0, 0, 0, 0, 0, 0, 0, 0, 0, 0, 0, 0, 0, 0, 0, 0, 0, 0, 0, 0, 0, 0, 0, 0, 0, 0, 0, 0, 0, 0, 0, 0, 0, 0, 0, 0, 0, 0, 0, 0, 0, 0, 0, 0, 0, 0, 0, 0, 0, 0, 0, 0, 0, 0, 0, 0, 0, 0, 0, 0, 0, 0, 0, 0, 0, 0, 0, 0, 0, 0, 0, 0, 0, 0, 0, 0, 0, 0, 0, 0, 0, 0, 0, 0, 0, 0, 0, 0, 0, 0, 0, 0, 0, 0, 0, 0, 0, 0, 0, 0, 0, 0, 0, 0, 0, 0, 0, 0, 0, 0, 0, 0, 0, 0, 0, 0, 0, 0, 0, 0, 0, 0, 0, 0, 0, 0, 0, 0, 0, 0, 0, 0, 0, 0, 0, 0, 0, 0, 0, 0, 0, 0, 0, 0, 0, 0, 0, 0, 0, 0, 0, 0, 0, 0, 0, 0, 0, 0, 0, 0, 0, 0, 0, 0, 0, 0, 0, 0, 0, 0, 0, 0, 0, 0, 0, 0, 0, 0, 0, 0, 0, 0, 0, 0, 0, 0, 0, 0, 0, 0, 0, 0, 0, 0, 0, 0, 0, 0, 0, 0, 0, 0, 0, 0, 0, 0, 0, 0, 0, 0, 0, 0, 0, 0, 0, 0, 0, 0, 0, 0, 0, 0, 0, 0, 0, 0, 0, 0, 0, 0, 0, 0, 0, 0, 0, 0, 0, 0, 0, 0, 0, 0, 0, 0, 0, 0, 0, 0, 0, 0, 0, 0, 0, 0, 0, 0, 0, 0, 0, 0, 0, 0, 0, 0, 0, 0, 0, 0, 0, 0, 0, 0, 0, 0, 0, 0, 0, 0, 0, 0, 0, 0, 0, 0, 0, 0, 0, 0, 0, 0, 0, 0, 0, 0, 0, 0, 0, 0, 0, 0, 0, 0, 0, 0, 0, 0, 0, 0, 0, 0, 0, 0, 0, 0, 0, 0, 0, 0, 0, 0, 0, 0, 0, 0, 0, 0, 0, 0, 0, 0, 0, 0, 0, 0, 0, 0, 0, 0, 0, 0, 0, 0, 0, 0, 0, 0, 0, 0, 0, 0, 0, 0, 0, 0, 0, 0, 0, 0, 0, 0, 0, 0, 0, 0, 0, 0, 0, 0, 0, 0, 0, 0, 0, 0, 0, 0, 0, 0, 0, 0, 0, 0, 0, 0, 0, 0, 0, 0, 0, 0, 0, 0, 0, 0, 0, 0, 0, 0, 0, 0, 0, 0, 0, 0, 0, 0, 0, 0, 0, 0, 0, 0, 0, 0, 0, 0, 0, 0, 0, 0, 0, 0, 0, 0, 0, 0, 0, 0, 0, 0, 0, 0, 0, 0, 0, 0, 0, 0, 0, 0, 0, 0, 0, 0, 0, 0, 0, 0, 0, 0, 0, 0, 0, 0, 0, 0, 0, 0, 0, 0, 0, 0, 0, 0, 0, 0, 0, 0, 0, 0, 0, 0, 0, 0, 0, 0, 0, 0, 0, 0, 0, 0, 0, 0, 0, 0, 0, 0, 0, 0, 0, 0, 0, 0, 0, 0, 0, 0, 0, 0, 0, 0, 0, 0, 0, 0, 0, 0, 0, 0, 0, 0, 0, 0, 0, 0, 0, 0, 0, 0, 0, 0, 0, 0, 0, 0, 0, 0, 0, 0, 0, 0, 0, 0, 0, 0, 0, 0, 0, 0, 0, 0, 0, 0, 0, 0, 0, 0, 0, 0, 0, 0, 0, 0, 0, 0, 0, 0, 0, 0, 0, 0, 0, 0, 0, 0, 0, 0, 0, 0, 0, 0, 0, 0, 0, 0, 0, 0, 0, 0, 0, 0, 0, 0, 0, 0, 0, 0, 0, 0, 0, 0, 0, 0, 0, 0, 0, 0, 0, 0, 0, 0, 0, 0, 0, 0, 0, 0, 0, 0, 0, 0, 0, 0, 0, 0, 0, 0, 0, 0, 0, 0, 0, 0, 0, 0, 0, 0, 0, 0, 0, 0, 0, 0, 0, 0, 0, 0, 0, 0, 0, 0, 0, 0, 0, 0, 0, 0, 0, 0, 0, 0, 0, 0, 0, 0, 0, 0, 0, 0, 0, 0, 0, 0, 0, 0, 0, 0, 0, 0, 0, 0, 0, 0, 0, 0, 0, 0, 0, 0, 0, 0, 0, 0, 0, 0, 0, 0, 0, 0, 0, 0, 0, 0, 0, 0, 0, 0, 0, 0, 0, 0, 0, 0, 0, 0, 0, 0, 0, 0, 0, 0, 0, 0, 0, 0, 0, 0, 0, 0, 0, 0, 0, 0, 0, 0, 0, 0, 0, 0, 0, 0, 0, 0, 0, 0, 0, 0, 0, 0, 0, 0, 0, 0, 0, 0, 0, 0, 0, 0, 0, 0, 0, 0, 0, 0, 0, 0, 0, 0, 0, 0, 0, 0, 0, 0, 0, 0, 0, 0, 0, 0, 0, 0, 0, 0, 0, 0, 0, 0, 0, 0, 0, 0, 0, 0, 0, 0, 0, 0, 0, 0, 0, 0, 0, 0, 0, 0, 0, 0, 0, 0, 0, 0, 0, 0, 0, 0, 0, 0, 0, 0, 0, 0, 0, 0, 0, 0, 0, 0, 0, 0, 0, 0, 0, 0, 0, 0, 0, 0, 0, 0, 0, 0, 0, 0, 0, 0, 0, 0, 0, 0, 0, 0, 0, 0, 0, 0, 0, 0, 0, 0, 0, 0, 0, 0, 0, 0, 0, 0, 0, 0, 0, 0, 0, 0, 0, 0, 0, 0, 0, 0, 0, 0, 0, 0, 0, 0, 0, 0, 0, 0, 0, 0, 0, 0, 0, 0, 0, 0, 0, 0, 0, 0, 0, 0, 0, 0, 0, 0, 0, 0, 0, 0, 0, 0, 0, 0, 0, 0, 0, 0, 0, 0, 0, 0, 0, 0, 0, 0, 0, 0, 0, 0, 0, 0, 0, 0, 0, 0, 0, 0, 0, 0, 0, 0, 0, 0, 0, 0, 0, 0, 0, 0, 0, 0, 0, 0, 0, 0, 0, 0, 0, 0, 0, 0, 0, 0, 0, 0, 0, 0, 0, 0, 0, 0, 0, 0, 0, 0, 0, 0, 0, 0, 0, 0, 0, 0, 0, 0, 0, 0, 0, 0, 0, 0, 0, 0, 0, 0, 0, 0, 0, 0, 0, 0, 0, 0, 0, 0, 0, 0, 0, 0, 0, 0, 0, 0, 0, 0, 0, 0, 0, 0, 0, 0, 0, 0, 0, 0, 0, 0, 0, 0, 0, 0, 0, 0, 0, 0, 0, 0, 0, 0, 0, 0, 0, 0, 0, 0, 0, 0, 0, 0, 0, 0, 0, 0, 0, 0, 0, 0, 0, 0, 0, 0, 0, 0, 0, 0, 0, 0, 0, 0, 0, 0, 0, 0, 0, 0, 0, 0, 0, 0, 0, 0, 0, 0, 0, 0, 0, 0, 0, 0, 0, 0, 0, 0, 0, 0, 0, 0, 0, 0, 0, 0, 0, 0, 0, 0, 0, 0, 0, 0, 0, 0, 0, 0, 0, 0, 0, 0, 0, 0, 0, 0, 0, 0, 0, 0, 0, 0, 0, 0, 0, 0, 0, 0, 0, 0, 0, 0, 0, 0, 0, 0, 0, 0, 0, 0, 0, 0, 0, 0, 0, 0, 0, 0, 0, 0, 0, 0, 0, 0, 0, 0, 0, 0, 0, 0, 0, 0, 0, 0, 0, 0, 0, 0, 0, 0, 0, 0, 0, 0, 0, 0, 0, 0, 0, 0, 0, 0, 0, 0, 0, 0, 0, 0, 0, 0, 0, 0, 0, 0, 0, 0, 0, 0, 0, 0, 0, 0, 0, 0, 0, 0, 0, 0, 0, 0, 0, 0, 0, 0, 0, 0, 0, 0, 0, 0, 0, 0, 0, 0, 0, 0, 0, 0, 0, 0, 0, 0, 0, 0, 0, 0, 0, 0, 0, 0, 0, 0, 0, 0, 0, 0, 0, 0, 0, 0, 0, 0, 0, 0, 0, 0, 0, 0, 0, 0, 0, 0, 0, 0, 0, 0, 0, 0, 0, 0, 0, 0, 0, 0, 0, 0, 0, 0, 0, 0, 0, 0, 0, 0, 0, 0, 0, 0, 0, 0, 0, 0, 0, 0, 0, 0, 0, 0, 0, 0, 0, 0, 0, 0, 0, 0, 0, 0, 0, 0, 0, 0, 0, 0, 0, 0, 0, 0, 0, 0, 0, 0, 0, 0, 0, 0, 0, 0, 0, 0, 0, 0, 0, 0, 0, 0, 0, 0, 0, 0, 0, 0, 0, 0, 0, 0, 0, 0, 0, 0, 0, 0, 0, 0, 0, 0, 0, 0, 0, 0, 0, 0, 0, 0, 0, 0, 0, 0, 0, 0, 0, 0, 0, 0, 0, 0, 0, 0, 0, 0, 0, 0, 0, 0, 0, 0, 0, 0, 0, 0, 0, 0, 0, 0, 0, 0, 0, 0, 0, 0, 0, 0, 0, 0, 0, 0, 0, 0, 0, 0, 0, 0, 0, 0, 0, 0, 0, 0, 0, 0, 0, 0, 0, 0, 0, 0, 0, 0, 0, 0, 0, 0, 0, 0, 0, 0, 0, 0, 0, 0, 0, 0, 0, 0, 0, 0, 0, 0, 0, 0, 0, 0, 0, 0, 0, 0, 0, 0, 0, 0, 0, 0, 0, 0, 0, 0, 0, 0, 0, 0, 0, 0, 0, 0, 0, 0, 0, 0, 0, 0, 0, 0, 0, 0, 0, 0, 0, 0, 0, 0, 0, 0, 0, 0, 0, 0, 0, 0, 0, 0, 0, 0, 0, 0, 0, 0, 0, 0, 0, 0, 0, 0, 0, 0, 0, 0, 0, 0, 0, 0, 0, 0, 0, 0, 0, 0, 0, 0, 0, 0, 0, 0, 0, 0, 0, 0, 0, 0, 0, 0, 0, 0, 0, 0, 0, 0, 0, 0, 0, 0, 0, 0, 0, 0, 0, 0, 0, 0, 0, 0, 0, 0, 0, 0, 0, 0, 0, 0, 0, 0, 0, 0, 0, 0, 0, 0, 0, 0, 0, 0, 0, 0, 0, 0, 0, 0, 0, 0, 0, 0, 0, 0, 0, 0, 0, 0, 0, 0, 0, 0, 0, 0, 0, 0, 0, 0, 0, 0, 0, 0, 0, 0, 0, 0, 0, 0, 0, 0, 0, 0, 0, 0, 0, 0, 0, 0, 0, 0, 0, 0, 0, 0, 0, 0, 0, 0, 0, 0, 0, 0, 0, 0, 0, 0, 0, 0, 0, 0, 0, 0, 0, 0, 0, 0, 0, 0, 0, 0, 0, 0, 0, 0, 0, 0, 0, 0, 0, 0, 0, 0, 0, 0, 0, 0, 0, 0, 0, 0, 0, 0, 0, 0, 0, 0, 0, 0, 0, 0, 0, 0, 0, 0, 0, 0, 0, 0, 0, 0, 0, 0, 0, 0, 0, 0, 0, 0, 0, 0, 0, 0, 0, 0, 0, 0, 0, 0, 0, 0, 0, 0, 0, 0, 0, 0, 0, 0, 0, 0, 0, 0, 0, 0, 0, 0, 0, 0, 0, 0, 0, 0, 0, 0, 0, 0, 0, 0, 0, 0, 0, 0, 0, 0, 0, 0, 0, 0, 0, 0, 0, 0, 0, 0, 0, 0, 0, 0, 0, 0, 0, 0, 0, 0, 0, 0, 0, 0, 0, 0, 0, 0, 0, 0, 0, 0, 0, 0, 0, 0, 0, 0, 0, 0, 0, 0, 0, 0, 0, 0, 0, 0, 0, 0, 0, 0, 0, 0, 0, 0, 0, 0, 0, 0, 0, 0, 0, 0, 0, 0, 0, 0, 0, 0, 0, 0, 0, 0, 0, 0, 0, 0, 0, 0, 0, 0, 0, 0, 0, 0, 0, 0, 0, 0, 0, 0, 0, 0, 0, 0, 0, 0, 0, 0, 0, 0, 0, 0, 0, 0, 0, 0, 0, 0, 0, 0, 0, 0, 0, 0, 0, 0, 0, 0, 0, 0, 0, 0, 0, 0, 0, 0, 0, 0, 0, 0, 0, 0, 0, 0, 0, 0, 0, 0, 0, 0, 0, 0, 0, 0, 0, 0, 0, 0, 0, 0, 0, 0, 0, 0, 0, 0, 0, 0, 0, 0, 0, 0, 0, 0, 0, 0, 0, 0, 0, 0, 0, 0, 0, 0, 0, 0, 0, 0, 0, 0, 0, 0, 0, 0, 0, 0, 0, 0, 0, 0, 0, 0, 0, 0, 0, 0, 0, 0, 0, 0, 0, 0, 0, 0, 0, 0, 0, 0, 0, 0, 0, 0, 0, 0, 0, 0, 0, 0, 0, 0, 0, 0, 0, 0, 0, 0, 0, 0, 0, 0, 0, 0, 0, 0, 0, 0, 0, 0, 0, 0, 0, 0, 0, 0, 0, 0, 0, 0, 0, 0, 0, 0, 0, 0, 0, 0, 0, 0, 0, 0, 0, 0, 0, 0, 0, 0, 0, 0, 0, 0, 0, 0, 0, 0, 0, 0, 0, 0, 0, 0, 0, 0, 0, 0, 0, 0, 0, 0, 0, 0, 0, 0, 0, 0, 0, 0, 0, 0, 0, 0, 0, 0, 0, 0, 0, 0, 0, 0, 0, 0, 0, 0, 0, 0, 0, 0, 0, 0, 0, 0, 0, 0, 0, 0, 0, 0, 0, 0, 0, 0, 0, 0, 0, 0, 0, 0, 0, 0, 0, 0, 0, 0, 0, 0, 0, 0, 0, 0, 0, 0, 0, 0, 0, 0, 0, 0, 0, 0, 0, 0, 0, 0, 0, 0, 0, 0, 0, 0, 0, 0, 0, 0, 0, 0, 0, 0, 0, 0, 0, 0, 0, 0, 0, 0, 0, 0, 0, 0, 0, 0, 0, 0, 0, 0, 0, 0, 0, 0, 0, 0, 0, 0, 0, 0, 0, 0, 0, 0, 0, 0, 0, 0, 0, 0, 0, 0, 0, 0, 0, 0, 0, 0, 0, 0, 0, 0, 0, 0, 0, 0, 0, 0, 0, 0, 0, 0, 0, 0, 0, 0, 0, 0, 0, 0, 0, 0, 0, 0, 0, 0, 0, 0, 0, 0, 0, 0, 0, 0, 0, 0, 0, 0, 0, 0, 0, 0, 0, 0, 0, 0, 0, 0, 0, 0, 0, 0, 0, 0, 0, 0, 0, 0, 0, 0, 0, 0, 0, 0, 0, 0, 0, 0, 0, 0, 0, 0, 0, 0, 0, 0, 0, 0, 0, 0, 0, 0, 0, 0, 0, 0, 0, 0, 0, 0, 0, 0, 0, 0, 0, 0, 0, 0, 0, 0, 0, 0, 0, 0, 0, 0, 0, 0, 0, 0, 0, 0, 0, 0, 0, 0, 0, 0, 0, 0, 0, 0, 0, 0, 0, 0, 0, 0, 0, 0, 0, 0, 0, 0, 0, 0, 0, 0, 0, 0, 0, 0, 0, 0, 0, 0, 0, 0, 0, 0, 0, 0, 0, 0, 0, 0, 0, 0, 0, 0, 0, 0, 0, 0, 0, 0, 0, 0, 0, 0, 0, 0, 0, 0, 0, 0, 0, 0, 0, 0, 0, 0, 0, 0, 0, 0, 0, 0, 0, 0, 0, 0, 0, 0, 0, 0, 0, 0, 0, 0, 0, 0, 0, 0, 0, 0, 0, 0, 0, 0, 0, 0, 0, 0, 0, 0, 0, 0, 0, 0, 0, 0, 0, 0, 0, 0, 0, 0, 0, 0, 0, 0, 0, 0, 0, 0, 0, 0, 0, 0, 0, 0, 0, 0, 0, 0, 0, 0, 0, 0, 0, 0, 0, 0, 0, 0, 0, 0, 0, 0, 0, 0, 0, 0, 0, 0, 0, 0, 0, 0, 0, 0, 0, 0, 0, 0, 0, 0, 0, 0, 0, 0, 0, 0, 0, 0, 0, 0, 0, 0, 0, 0, 0, 0, 0, 0, 0, 0, 0, 0, 0, 0, 0, 0, 0, 0, 0, 0, 0, 0, 0, 0, 0, 0, 0, 0, 0, 0, 0, 0, 0, 0, 0, 0, 0, 0, 0, 0, 0, 0, 0, 0, 0, 0, 0, 0, 0, 0, 0, 0, 0, 0, 0, 0, 0, 0, 0, 0, 0, 0, 0, 0, 0, 0, 0, 0, 0, 0, 0, 0, 0, 0, 0, 0, 0, 0, 0, 0, 0, 0, 0, 0, 0, 0, 0, 0, 0, 0, 0, 0, 0, 0, 0, 0, 0, 0, 0, 0, 0, 0, 0, 0, 0, 0, 0, 0, 0, 0, 0, 0, 0, 0, 0, 0, 0, 0, 0, 0, 0, 0, 0, 0, 0, 0, 0, 0, 0, 0, 0, 0, 0, 0, 0, 0, 0, 0, 0, 0, 0, 0, 0, 0, 0, 0, 0, 0, 0, 0, 0, 0, 0, 0, 0, 0, 0, 0, 0, 0, 0, 0, 0, 0, 0, 0, 0, 0, 0, 0, 0, 0, 0, 0, 0, 0, 0, 0, 0, 0, 0, 0, 0, 0, 0, 0, 0, 0, 0, 0, 0, 0, 0, 0, 0, 0, 0, 0, 0, 0, 0, 0, 0, 0, 0, 0, 0, 0, 0, 0, 0, 0, 0, 0, 0, 0, 0, 0, 0, 0, 0, 0, 0, 0, 0, 0, 0, 0, 0, 0, 0, 0, 0, 0, 0, 0, 0, 0, 0, 0, 0, 0, 0, 0, 0, 0, 0, 0, 0, 0, 0, 0, 0, 0, 0, 0, 0, 0, 0, 0, 0, 0, 0, 0, 0, 0, 0, 0, 0, 0, 0, 0, 0, 0, 0, 0, 0, 0, 0, 0, 0, 0, 0, 0, 0, 0, 0, 0, 0, 0, 0, 0, 0, 0, 0, 0, 0, 0, 0, 0, 0, 0, 0, 0, 0, 0, 0, 0, 0, 0, 0, 0, 0, 0, 0, 0, 0, 0, 0, 0, 0, 0, 0, 0, 0, 0, 0, 0, 0, 0, 0, 0, 0, 0, 0, 0, 0, 0, 0, 0, 0, 0, 0, 0, 0, 0, 0, 0, 0, 0, 0, 0, 0, 0, 0, 0, 0, 0, 0, 0, 0, 0, 0, 0, 0, 0, 0, 0, 0, 0, 0, 0, 0, 0, 0, 0, 0, 0, 0, 0, 0, 0, 0, 0, 0, 0, 0, 0, 0, 0, 0, 0, 0, 0, 0, 0, 0, 0, 0, 0, 0, 0, 0, 0, 0, 0, 0, 0, 0, 0, 0, 0, 0, 0, 0, 0, 0, 0, 0, 0, 0, 0, 0, 0, 0, 0, 0, 0, 0, 0, 0, 0, 0, 0, 0, 0, 0, 0, 0, 0, 0, 0, 0, 0, 0, 0, 0, 0, 0, 0, 0, 0, 0, 0, 0, 0, 0, 0, 0, 0, 0, 0, 0, 0, 0, 0, 0, 0, 0, 0, 0, 0, 0, 0, 0, 0, 0, 0, 0, 0, 0, 0, 0, 0, 0, 0, 0, 0, 0, 0, 0, 0, 0, 0, 0, 0, 0, 0, 0, 0, 0, 0, 0, 0, 0, 0, 0, 0, 0, 0, 0, 0, 0, 0, 0, 0, 0, 0, 0, 0, 0, 0, 0, 0, 0, 0, 0, 0, 0, 0, 0, 0, 0, 0, 0, 0, 0, 0, 0, 0, 0, 0, 0, 0, 0, 0, 0, 0, 0, 0, 0, 0, 0, 0, 0, 0, 0, 0, 0, 0, 0, 0, 0, 0, 0, 0, 0, 0, 0, 0, 0, 0, 0, 0, 0, 0, 0, 0, 0, 0, 0, 0, 0, 0, 0, 0, 0, 0, 0, 0, 0, 0, 0, 0, 0, 0, 0, 0, 0, 0, 0, 0, 0, 0, 0, 0, 0, 0, 0, 0, 0, 0, 0, 0, 0, 0, 0, 0, 0, 0, 0, 0, 0, 0, 0, 0, 0, 0, 0, 0, 0, 0, 0, 0, 0, 0, 0, 0, 0, 0, 0, 0, 0, 0, 0, 0, 0, 0, 0, 0, 0, 0, 0, 0, 0, 0, 0, 0, 0, 0, 0, 0, 0, 0, 0, 0, 0, 0, 0, 0, 0, 0, 0, 0, 0, 0, 0, 0, 0, 0, 0, 0, 0, 0, 0, 0, 0, 0, 0, 0, 0, 0, 0, 0, 0, 0, 0, 0, 0, 0, 0, 0, 0, 0, 0, 0, 0, 0, 0, 0, 0, 0, 0, 0, 0, 0, 0, 0, 0, 0, 0, 0, 0, 0, 0, 0, 0, 0, 0, 0, 0, 0, 0, 0, 0, 0, 0, 0, 0, 0, 0, 0, 0, 0, 0, 0, 0, 0, 0, 0, 0, 0, 0, 0, 0, 0, 0, 0, 0, 0, 0, 0, 0, 0, 0, 0, 0, 0, 0, 0, 0, 0, 0, 0, 0, 0, 0, 0, 0, 0, 0, 0, 0, 0, 0, 0, 0, 0, 0, 0, 0, 0, 0, 0, 0, 0, 0, 0, 0, 0, 0, 0, 0, 0, 0, 0, 0, 0, 0, 0, 0, 0, 0, 0, 0, 0, 0, 0, 0, 0, 0, 0, 0, 0, 0, 0, 0, 0, 0, 0, 0, 0, 0, 0, 0, 0, 0, 0, 0, 0, 0, 0, 0, 0, 0, 0, 0, 0, 0, 0, 0, 0, 0, 0, 0, 0, 0, 0, 0, 0, 0, 0, 0, 0, 0, 0, 0, 0, 0, 0, 0, 0, 0, 0, 0, 0, 0, 0, 0, 0, 0, 0, 0, 0, 0, 0, 0, 0, 0, 0, 0, 0, 0, 0, 0, 0, 0, 0, 0, 0, 0, 0, 0, 0, 0, 0, 0, 0, 0, 0, 0, 0, 0, 0, 0, 0, 0, 0, 0, 0, 0, 0, 0, 0, 0, 0, 0, 0, 0, 0, 0, 0, 0, 0, 0, 0, 0, 0, 0, 0, 0, 0, 0, 0, 0, 0, 0, 0, 0, 0, 0, 0, 0, 0, 0, 0, 0, 0, 0, 0, 0, 0, 0, 0, 0, 0, 0, 0, 0, 0, 0, 0, 0, 0, 0, 0, 0, 0, 0, 0, 0, 0, 0, 0, 0, 0, 0, 0, 0, 0, 0, 0, 0, 0, 0, 0, 0, 0, 0, 0, 0, 0, 0, 0, 0, 0, 0, 0, 0, 0, 0, 0, 0, 0, 0, 0, 0, 0, 0, 0, 0, 0, 0, 0, 0, 0, 0, 0, 0, 0, 0, 0, 0, 0, 0, 0, 0, 0, 0, 0, 0, 0, 0, 0, 0, 0, 0, 0, 0, 0, 0, 0, 0, 0, 0, 0, 0, 0, 0, 0, 0, 0, 0, 0, 0, 0, 0, 0, 0, 0, 0, 0, 0, 0, 0, 0, 0, 0, 0, 0, 0, 0, 0, 0, 0, 0, 0, 0, 0, 0, 0, 0, 0, 0, 0, 0, 0, 0, 0, 0, 0, 0, 0, 0, 0, 0, 0, 0, 0, 0, 0, 0, 0, 0, 0, 0, 0, 0, 0, 0, 0, 0, 0, 0, 0, 0, 0, 0, 0, 0, 0, 0, 0, 0, 0, 0, 0, 0, 0, 0, 0, 0, 0, 0, 0, 0, 0, 0, 0, 0, 0, 0, 0, 0, 0, 0, 0, 0, 0, 0, 0, 0, 0, 0, 0, 0, 0, 0, 0, 0, 0, 0, 0, 0, 0, 0, 0, 0, 0, 0, 0, 0, 0, 0, 0, 0, 0, 0, 0, 0, 0, 0, 0, 0, 0, 0, 0, 0, 0, 0, 0, 0, 0, 0, 0, 0, 0, 0, 0, 0, 0, 0, 0, 0, 0, 0, 0, 0, 0, 0, 0, 0, 0, 0, 0, 0, 0, 0, 0, 0, 0, 0, 0, 0, 0, 0, 0, 0, 0, 0, 0, 0, 0, 0, 0, 0, 0, 0, 0, 0, 0, 0, 0, 0, 0, 0, 0, 0, 0, 0, 0, 0, 0, 0, 0, 0, 0, 0, 0, 0, 0, 0, 0, 0, 0, 0, 0, 0, 0, 0, 0, 0, 0, 0, 0, 0, 0, 0, 0, 0, 0, 0, 0, 0, 0, 0, 0, 0, 0, 0, 0, 0, 0, 0, 0, 0, 0, 0, 0, 0, 0, 0, 0, 0, 0, 0, 0, 0, 0, 0, 0, 0, 0, 0, 0, 0, 0, 0, 0, 0, 0, 0, 0, 0, 0, 0, 0, 0, 0, 0, 0, 0, 0, 0, 0, 0, 0, 0, 0, 0, 0, 0, 0, 0, 0, 0, 0, 0, 0, 0, 0, 0, 0, 0, 0, 0, 0, 0, 0, 0, 0, 0, 0, 0, 0, 0, 0, 0, 0, 0, 0, 0, 0, 0, 0, 0, 0, 0, 0, 0, 0, 0, 0, 0, 0, 0, 0, 0, 0, 0, 0, 0, 0, 0, 0, 0, 0, 0, 0, 0, 0, 0, 0, 0, 0, 0, 0, 0, 0, 0, 0, 0, 0, 0, 0, 0, 0, 0, 0, 0, 0, 0, 0, 0, 0, 0, 0, 0, 0, 0, 0, 0, 0, 0, 0, 0, 0, 0, 0, 0, 0, 0, 0, 0, 0, 0, 0, 0, 0, 0, 0, 0, 0, 0, 0, 0, 0, 0, 0, 0, 0, 0, 0, 0, 0, 0, 0, 0, 0, 0, 0, 0, 0, 0, 0, 0, 0, 0, 0, 0, 0, 0, 0, 0, 0, 0, 0, 0, 0, 0, 0, 0, 0, 0, 0, 0, 0, 0, 0, 0, 0, 0, 0, 0, 0, 0, 0, 0, 0, 0, 0, 0, 0, 0, 0, 0, 0, 0, 0, 0, 0, 0, 0, 0, 0, 0, 0, 0, 0, 0, 0, 0, 0, 0, 0, 0, 0, 0, 0, 0, 0, 0, 0, 0, 0, 0, 0, 0, 0, 0, 0, 0, 0, 0, 0, 0, 0, 0, 0, 0, 0, 0, 0, 0] 
 BGAL , s. GA22 - POPE                 other                 0.689                 0.000                 0.000  [0, 4.446759640742405, 4.839732707231149, 5.270002439189481, 5.418123498125623, 4.164592432579041, 4.76520582930956, 0.7071187290740064, 9.591511491400652, 10.143330026886854, 6.7466977001321045, 10.443112301400928, 0.6324339897209054, 0, 0, 0.16439871824056793, 0, 0, 0, 0, 0.5818646526055868, 0, 0, 1.6577930800442426, 0.763510679092202, 0, 0, 0, 0, 0, 0, 0, 0, 1.080847678031886, 2.168115791964859, 10.926797238377402, 11.00819227012438, 3.2477041339104766, 7.935473050957289, 7.318009305764486, 7.140564008887535, 7.008329316287673, 16.981289706721913, 7.260417389526622, 1.8664051322082211, 7.99493813327367, 7.459177732571465, 4.597859476354354, 0, 0, 0, 0, 0, 0, 0, 0, 0, 0, 0, 0, 0, 0, 0, 0, 0, 0, 0, 0, 0, 0, 0, 8.74476585364506, 16.347513092848946, 13.120645686298026, 6.239512432212038, 3.019144621821299, 14.340356205893697, 10.430705140407452, 10.674920786632967, 10.44559406443104, 4.974530466260003, 11.663341900154682, 1.464625324068061, 0, 0, 0, 0, 0, 0, 0, 0, 1.2239199437012371, 0.7778995282856529, 0, 1.6648308086847874, 4.194350377335216, 3.667858171426524, 0.4598590523070378, 0, 0, 0, 0, 0, 0, 0, 0, 0, 0, 0, 0, 0, 0, 0, 0, 3.4985900554483518, 4.109767417936396, 0, 2.4848538067107584, 4.872565963889613, 4.687975718024222, 2.2546805060270843, 0, 5.337024587786195, 1.0633234721145675, 1.1740164227989975, 3.3452471162795048, 6.104718728273129, 0.931813664568234, 2.6751818285532476, 4.180524915332953, 0.6772175127408914, 2.7703611159821646, 4.88649500245332, 2.9463120755129517, 0, 0.11045730724471917, 0.699238533378063, 0, 0, 9.185167004139814, 0, 0, 0.5597122457805318, 0.9288392306308013, 1.0293439148563996, 0.5672569013669966, 0.39122058312375535, 2.7594907557272315, 0.28246381510616214, 2.1543703454366003, 3.823986755443894, 0, 0, 1.0615447946459713, 0.981925906403155, 0.41791150225067514, 0, 0, 0, 0, 0, 0, 0, 0, 0, 0, 0, 0, 0, 0, 0, 0, 0, 0, 3.8912048526891696, 0, 0, 0, 0, 0, 0, 0, 0, 0, 0, 0, 0, 0, 0, 0, 0, 0, 0, 0, 0, 0, 0, 0, 0, 0, 0, 0, 0, 0, 0, 0, 0, 0, 0, 0, 0, 0, 0, 0, 0, 0, 0, 0, 0, 0, 0, 0, 0, 0, 0, 0, 0, 0, 0, 0, 0, 0, 4.588972876932896, 3.720997792275068, 3.2139549842184527, 8.671518076324253, 7.214564237008838, 7.4533867520217685, 12.299834368160745, 3.985115987804787, 8.300405580831711, 9.15483939358181, 7.180291627868127, 5.526338095334234, 6.886951335223194, 10.391899883192119, 2.4701861312229547, 0, 0.14313732605841878, 0.7566873475309536, 1.965886446100345, 6.370203291140551, 9.152816503771081, 7.664065670078834, 3.781754708767495, 6.996905368378591, 3.144255029670662, 5.895768891486476, 5.719120731795312, 0, 0, 0, 0, 0, 0, 0, 0, 0, 0, 0, 0, 0, 0, 0, 0, 0, 0, 0, 0, 0, 0, 0, 0, 0, 0, 0, 0, 0, 0, 0, 0, 0, 0, 0, 0, 0, 0, 0, 0, 0, 0, 0, 0, 0, 0, 0, 0, 0, 0, 0, 0, 0, 0, 0, 0, 0, 0, 0, 0, 0, 0, 0, 0, 0, 0, 0, 0, 0, 0, 0, 0, 0, 0, 0, 0, 0, 0, 0, 0, 0, 0, 0, 0, 0, 0, 0, 0, 0, 0, 0, 0, 0, 0, 0, 0, 0, 0, 0, 0, 0, 0, 0, 0, 0, 0, 0, 0, 0, 0, 0, 0, 0, 0, 0, 0, 0, 0, 0, 0, 0, 0, 0, 0, 0, 0, 0, 0, 0, 0, 0, 0, 0, 0, 0, 0, 0, 0, 0, 0, 0, 0, 0, 0, 0, 0, 0, 0, 0, 0, 0, 0, 0, 0, 0, 0, 0, 0, 0, 0, 0, 0, 0, 0, 0, 0, 0, 0, 0, 0, 0, 0, 0, 0, 0, 0, 0, 0, 0, 0, 0, 0, 0, 0, 0, 0, 0, 0, 0, 0, 0, 0, 0, 0, 0, 0, 0, 0, 0, 0, 0, 0, 0, 0, 0, 0, 0, 0, 0, 0, 0, 0, 0, 0, 0, 0, 0, 0, 0, 0, 0, 0, 0, 0, 0, 0, 0, 0, 0, 0, 0, 0, 0, 0, 0, 0, 0, 0, 0, 0, 0, 0, 0, 0, 0, 0, 0, 0, 0, 0, 0, 0, 0, 0, 0, 0, 0, 0, 0, 0, 0, 0, 0, 0, 0, 0, 0, 0, 0, 0, 0, 0, 0, 0, 0, 0, 0.24743717640142576, 0, 0, 0, 0, 1.9573890005533752, 0, 0, 2.5924670236453293, 5.803729018020767, 6.036229816787704, 0, 0.20486488156929758, 2.091327912036286, 5.353509973707004, 0, 0, 0, 0, 1.9130965078553337, 2.01421777796129, 0, 0, 0, 0, 0, 0, 0, 6.086154716089398, 0, 4.099495308328467, 12.463821371058215, 10.126996380600671, 15.212139306928385, 10.957734549757667, 4.388731783868912, 0, 0, 0, 0, 0, 0, 0, 0, 0, 1.2304641188452405, 4.448408263818036, 10.316006830392915, 7.130281018812475, 3.9642059523894573, 10.254499071446876, 0.19069752497436585, 5.141825940937057, 0, 0.9925490973033739, 4.434264763315736, 7.5406359038828805, 6.586786242054377, 4.761880236281566, 0.2533052637972915, 0, 0, 0, 0, 0, 0, 0, 0, 0, 0, 0, 0, 0, 0, 0, 0, 0, 0, 0, 0, 0, 0, 0, 0, 0, 0, 0, 0, 0, 0, 0, 0, 0, 0, 0, 0, 0, 0, 0, 0, 0, 0, 0, 0, 0, 0, 0, 0, 0, 0, 0, 0, 0, 0, 0, 0, 0, 0, 0, 0, 0, 0, 0, 0, 0, 0, 0, 0, 0, 0, 0, 0, 0, 0, 0, 0, 0, 0, 0, 0, 0, 0, 0, 0, 0, 0, 0, 0, 0, 0, 0, 0, 0, 0, 0, 0, 0, 0, 0, 0, 0, 0, 0, 0, 0, 0, 0, 0, 0, 0, 0, 0, 0, 0, 0, 0, 0, 0, 0, 0, 0, 0, 0, 0, 0, 0, 0, 0, 0, 0, 0, 0, 0, 0, 0, 0, 0, 0, 0, 0, 0, 0, 0, 0, 0, 0, 0, 0, 3.4053104594752983, 0, 0, 0, 0, 3.48370851818147, 0, 0, 0, 0, 0, 0, 0, 0, 0, 0, 0, 0, 0, 0, 0, 0, 0, 0, 0, 0, 0, 0, 0, 0, 0, 0, 0, 0, 0, 0, 0, 0, 0, 0, 0, 0, 0, 0, 0, 0, 0, 0, 0, 0, 0, 0, 0, 0, 0, 0, 0, 0, 0, 0, 0, 0, 0, 0, 0, 0, 0, 0, 0, 0, 0, 0, 0, 0, 0, 0, 0, 0, 0, 0, 0, 0, 0, 0, 0, 0, 0, 0, 0, 0, 0, 0, 0, 0, 0, 0, 0, 0, 0, 0, 0, 0, 0, 0, 0, 0, 0, 0, 0, 0, 0, 0, 0, 0, 0, 0, 0, 0, 0, 0, 0, 0, 0, 0, 0, 0, 0, 0, 0, 0, 0, 0, 0, 0, 0, 0, 0, 0, 0, 0, 0, 1.6906767742055435, 0, 0, 0, 0, 0, 0, 0, 0, 0, 0, 0, 0, 0, 0, 0, 0, 0, 0, 0, 0, 0, 0, 0, 0, 0, 0, 0, 0, 0, 0, 0, 0, 0, 0, 0, 0, 2.172233003125289, 2.713712768031033, 0, 0, 0, 0, 0, 0, 0, 0, 0, 0, 0, 0, 0, 0, 0, 0, 0, 0, 0, 0, 0, 0, 0, 0, 0, 0, 0, 0, 0, 0, 0, 0, 0, 0, 0, 0, 0, 0, 0, 0, 0, 0, 0, 0, 0, 0, 0, 0, 0, 0, 0, 0, 0, 0, 0, 0, 0, 0, 0, 0, 0, 0, 0, 0, 0, 0, 0, 0, 0, 0, 0, 0, 0, 0, 0, 0, 0, 0, 0, 0, 0, 0, 0, 0, 0, 0, 0, 0, 0, 0, 0, 0, 0, 0, 0, 0, 0, 0, 0, 0, 0, 0, 0, 0, 0, 0, 0, 0, 0, 0, 0, 0, 0, 0, 0, 0, 0, 0, 0, 0, 0, 0, 0, 0, 0, 0, 0, 0, 0, 0, 0, 0, 0, 0, 0, 0, 0, 0, 0, 0, 0, 0, 0, 0, 0, 0, 0, 0, 0, 0, 0, 0, 0, 0, 0, 0, 0, 0, 0, 0, 0, 0, 0, 0, 0, 0, 0, 0, 0, 0, 0, 0, 0, 0, 0, 0, 0, 0, 0, 0, 0, 0, 0, 0, 0, 0, 0, 0, 0, 0, 0, 0, 0, 0, 0, 0, 0, 0, 0, 0, 0, 0, 0, 0, 0, 0, 0, 0, 0, 0, 0, 0, 0, 0, 0, 0, 0, 0, 0, 0, 0, 0, 0, 0, 0, 0, 0, 0, 0, 0, 0, 0, 0, 0, 0, 0, 0, 0, 0, 0, 0, 0, 0, 0, 0, 0, 0, 0, 0, 0, 0, 0, 0, 0, 0, 0, 0, 0, 0, 0, 0, 0, 0, 0, 0, 0, 0, 0, 0, 0, 0, 0, 0, 0, 0, 0, 0, 0, 0, 0, 0, 0, 0, 0, 0, 0, 0, 0, 0, 0, 0, 0, 0, 0, 0, 0, 0, 0, 0, 0, 0, 0, 0, 0, 0, 0, 0, 0, 0, 0, 0, 0, 0, 0, 0, 0, 0, 0, 0, 0, 0, 0, 0, 0, 0, 0, 0, 0, 0, 0, 0, 0, 0, 0, 0, 0, 0, 0, 0, 0, 0, 0, 0, 0, 0, 0, 0, 0, 0, 0, 0, 0, 0, 0, 0, 0, 0, 0, 0, 0, 0, 0, 0, 0, 0, 0, 0, 0, 0, 0, 0, 0, 0, 0, 0, 0, 0, 0, 0, 0, 0, 0, 0, 0, 0, 0, 0, 0, 0, 0, 0, 0, 0, 0, 0, 0, 0, 0, 0, 0, 0, 0, 0, 0, 0, 0, 0, 0, 0, 0, 0, 0, 0, 0, 0, 0, 0, 0, 0, 0, 0, 0, 0, 0, 0, 0, 0, 0, 0, 0, 0, 0, 0, 0, 0, 0, 0, 0, 0, 0, 0, 0, 0, 0, 0, 0, 0, 0, 0, 0, 0, 0, 0, 0, 0, 0, 0, 0, 0, 0, 0, 0, 0, 0, 0, 0, 0, 0, 0, 0, 0, 0, 0, 0, 0, 0, 0, 0, 0, 0, 0, 0, 0, 0, 0, 0, 0, 0, 0, 0, 0, 0, 0, 0, 0, 0, 0, 0, 0, 0, 0, 0, 0, 0, 0, 0, 0, 0, 0, 0, 0, 0, 0, 0, 0, 0, 0, 0, 0, 0, 0, 0, 0, 0, 0, 0, 0, 0, 0, 0, 0, 0, 0, 0, 0, 0, 0, 0, 0, 0, 0, 0, 0, 0, 0, 0, 0, 0, 0, 0, 0, 0, 0, 0, 0, 0, 0, 0, 0, 0, 0, 0, 0, 0, 0, 0, 0, 0, 0, 0, 0, 0, 0, 0, 0, 0, 0, 0, 0, 0, 0, 0, 0, 0, 0, 0, 0, 0, 0, 0, 0, 0, 0, 0, 0, 0, 0, 0, 0, 0, 0, 0, 0, 0, 0, 0, 0, 0, 0, 0, 0, 0, 0, 0, 0, 0, 0, 0, 0, 0, 0, 0, 0, 0, 0, 0, 0, 0, 0, 0, 0, 0, 0, 0, 0, 0, 0, 0, 0, 0, 0, 0, 0, 0, 0, 0, 0, 0, 0, 0, 0, 0, 0, 0, 0, 0, 0, 0, 0, 0, 0, 0, 0, 0, 0, 0, 0, 0, 0, 0, 0, 0, 0, 0, 0, 0, 0, 0, 0, 0, 0, 0, 0, 0, 0, 0, 0, 0, 0, 0, 0, 0, 0, 0, 0, 0, 0, 0, 0, 0, 0, 0, 0, 0, 0, 0, 0, 0, 0, 0, 0, 0, 0, 0, 0, 0, 0, 0, 0, 0, 0, 0, 0, 0, 0, 0, 0, 0, 0, 0, 0, 0, 0, 0, 0, 0, 0, 0, 0, 0, 0, 0, 0, 0, 0, 0, 0, 0, 0, 0, 0, 0, 0, 0, 0, 0, 0, 0, 0, 0, 0, 0, 0, 0, 0, 0, 0, 0, 0, 0, 0, 0, 0, 0, 0, 0, 0, 0, 0, 0, 0, 0, 0, 0, 0, 0, 0, 0, 0, 0, 0, 0, 0, 0, 0, 0, 0, 0, 0, 0, 0, 0, 0, 0, 0, 0, 0, 0, 0, 0, 0, 0, 0, 0, 0, 0, 0, 0, 0, 0, 0, 0, 0, 0, 0, 0, 0, 0, 0, 0, 0, 0, 0, 0, 0, 0, 0, 0, 0, 0, 0, 0, 0, 0, 0, 0, 0, 0, 0, 0, 0, 0, 0, 0, 0, 0, 0, 0, 0, 0, 0, 0, 0, 0, 0, 0, 0, 0, 0, 0, 0, 0, 0, 0, 0, 0, 0, 0, 0, 0, 0, 0, 0, 0, 0, 0, 0, 0, 0, 0, 0, 0, 0, 0, 0, 0, 0, 0, 0, 0, 0, 0, 0, 0, 0, 0, 0, 0, 0, 0, 0, 0, 0, 0, 0, 0, 0, 0, 0, 0, 0, 0, 0, 0, 0, 0, 0, 0, 0, 0, 0, 0, 0, 0, 0, 0, 0, 0, 0, 0, 0, 0, 0, 0, 0, 0, 0, 0, 0, 0, 0, 0, 0, 0, 0, 0, 0, 0, 0, 0, 0, 0, 0, 0, 0, 0, 0, 0, 0, 0, 0, 0, 0, 0, 0, 0, 0, 0, 0, 0, 0, 0, 0, 0, 0, 0, 0, 0, 0, 0, 0, 0, 0, 0, 0, 0, 0, 0, 0, 0, 0, 0, 0, 0, 0, 0, 0, 0, 0, 0, 0, 0, 0, 0, 0, 0, 0, 0, 0, 0, 0, 0, 0, 0, 0, 0, 0, 0, 0, 0, 0, 0, 0, 0, 0, 0, 0, 0, 0, 0, 0, 0, 0, 0, 0, 0, 0, 0, 0, 0, 0, 0, 0, 0, 0, 0, 0, 0, 0, 0, 0, 0, 0, 0, 0, 0, 0, 0, 0, 0, 0, 0, 0, 0, 0, 0, 0, 0, 0, 0, 0, 0, 0, 0, 0, 0, 0, 0, 0, 0, 0, 0, 0, 0, 0, 0, 0, 0, 0, 0, 0, 0, 0, 0, 0, 0, 0, 0, 0, 0, 0, 0, 0, 0, 0, 0, 0, 0, 0, 0, 0, 0, 0, 0, 0, 0, 0, 0, 0, 0, 0, 0, 0, 0, 0, 0, 0, 0, 0, 0, 0, 0, 0, 0, 0, 0, 0, 0, 0, 0, 0, 0, 0, 0, 0, 0, 0, 0, 0, 0, 0, 0, 0, 0, 0, 0, 0, 0, 0, 0, 0, 0, 0, 0, 0, 0, 0, 0, 0, 0, 0, 0, 0, 0, 0, 0, 0, 0, 0, 0, 0, 0, 0, 0, 0, 0, 0, 0, 0, 0, 0, 0, 0, 0, 0, 0, 0, 0, 0, 0, 0, 0, 0, 0, 0, 0, 0, 0, 0, 0, 0, 0, 0, 0, 0, 0, 0, 0, 0, 0, 0, 0, 0, 0, 0, 0, 0, 0, 0, 0, 0, 0, 0, 0, 0, 0, 0, 0, 0, 0, 0, 0, 0, 0, 0, 0, 0, 0, 0, 0, 0, 0, 0, 0, 0, 0, 0, 0, 0, 0, 0, 0, 0, 0, 0, 0, 0, 0, 0, 0, 0, 0, 0, 0, 0, 0, 0, 0, 0, 0, 0, 0, 0, 0, 0, 0, 0, 0, 0, 0, 0, 0, 0, 0, 0, 0, 0, 0, 0, 0, 0, 0, 0, 0, 0, 0, 0, 0, 0, 0, 0, 0, 0, 0, 0, 0, 0, 0, 0, 0, 0, 0, 0, 0, 0, 0, 0, 0, 0, 0, 0, 0, 0, 0, 0, 0, 0, 0, 0, 0, 0, 0, 0, 0, 0, 0, 0, 0, 0, 0, 0, 0, 0, 0, 0, 0, 0, 0, 0, 0, 0, 0, 0, 0, 0, 0, 0, 0, 0, 0, 0, 0, 0, 0, 0, 0, 0, 0, 0, 0, 0, 0, 0, 0, 0, 0, 0, 0, 0, 0, 0, 0, 0, 0, 0, 0, 0, 0, 0, 0, 0, 0, 0, 0, 0, 0, 0, 0, 0, 0, 0, 0, 0, 0, 0, 0, 0, 0, 0, 0, 0, 0, 0, 0, 0, 0, 0, 0, 0, 0, 0, 0, 0, 0, 0, 0, 0, 0, 0, 0, 0, 0, 0, 0, 0, 0, 0, 0, 0, 0, 0, 0, 0, 0, 0, 0, 0, 0, 0, 0, 0, 0, 0, 0, 0, 0, 0, 0, 0, 0, 0, 0, 0, 0, 0, 0, 0, 0, 0, 0, 0, 0, 0, 0, 0, 0, 0, 0, 0, 0, 0, 0, 0, 0, 0, 0, 0, 0, 0, 0, 0, 0, 0, 0, 0, 0, 0, 0, 0, 0, 0, 0, 0, 0, 0, 0, 0, 0, 0, 0, 0, 0, 0, 0, 0, 0, 0, 0, 0, 0, 0, 0, 0, 0, 0, 0, 0, 0, 0, 0, 0, 0, 0, 0, 0, 0, 0, 0, 0, 0, 0, 0, 0, 0, 0, 0, 0, 0, 0, 0, 0, 0, 0, 0, 0, 0, 0, 0, 0, 0, 0, 0, 0, 0, 0, 0, 0, 0, 0, 0, 0, 0, 0, 0, 0, 0, 0, 0, 0, 0, 0, 0, 0, 0, 0, 0, 0, 0, 0, 0, 0, 0, 0, 0, 0, 0, 0, 0, 0, 0, 0, 0, 0, 0, 0, 0, 0, 0, 0, 0, 0, 0, 0, 0, 0, 0, 0, 0, 0, 0, 0, 0, 0, 0, 0, 0, 0, 0, 0, 0, 0, 0, 0, 0, 0, 0, 0, 0, 0, 0, 0, 0, 0, 0, 0, 0, 0, 0, 0, 0, 0, 0, 0, 0, 0, 0, 0, 0, 0, 0, 0, 0, 0, 0, 0, 0, 0, 0, 0, 0, 0, 0, 0, 0, 0, 0, 0, 0, 0, 0, 0, 0, 0, 0, 0, 0, 0, 0, 0, 0, 0, 0, 0, 0, 0, 0, 0, 0, 0, 0, 0, 0, 0, 0, 0, 0, 0, 0, 0, 0, 0, 0, 0, 0, 0, 0, 0, 0, 0, 0, 0, 0, 0, 0, 0, 0, 0, 0, 0, 0, 0, 0, 0, 0, 0, 0, 0, 0, 0, 0, 0, 0, 0, 0, 0, 0, 0, 0, 0, 0, 0, 0, 0, 0, 0, 0, 0, 0, 0, 0, 0, 0, 0, 0, 0, 0, 0, 0, 0, 0, 0, 0, 0, 0, 0, 0, 0, 0, 0, 0, 0, 0, 0, 0, 0, 0, 0, 0, 0, 0, 0, 0, 0, 0, 0, 0, 0, 0, 0, 0, 0, 0, 0, 0, 0, 0, 0, 0, 0, 0, 0, 0, 0, 0, 0, 0, 0, 0, 0, 0, 0, 0, 0, 0, 0, 0, 0, 0, 0, 0, 0, 0, 0, 0, 0, 0, 0, 0, 0, 0, 0, 0, 0, 0, 0, 0, 0, 0, 0, 0, 0, 0, 0, 0, 0, 0, 0, 0, 0, 0, 0, 0, 0, 0, 0, 0, 0, 0, 0, 0, 0, 0, 0, 0, 0, 0, 0, 0, 0, 0, 0, 0, 0, 0, 0, 0, 0, 0, 0, 0, 0, 0, 0, 0, 0, 0, 0, 0, 0, 0, 0, 0, 0, 0, 0, 0, 0, 0, 0, 0, 0, 0, 0, 0, 0, 0, 0, 0, 0, 0, 0, 0, 0, 0, 0, 0, 0, 0, 0, 0, 0, 0, 0, 0, 0, 0, 0, 0, 0, 0, 0, 0, 0, 0, 0, 0, 0, 0, 0, 0, 0, 0, 0, 0, 0, 0, 0, 0, 0, 0, 0, 0, 0, 0, 0, 0, 0, 0, 0, 0, 0, 0, 0, 0, 0, 0, 0, 0, 0, 0, 0, 0, 0, 0, 0, 0, 0, 0, 0, 0, 0, 0, 0, 0, 0, 0, 0, 0, 0, 0, 0, 0, 0, 0, 0, 0, 0, 0, 0, 0, 0, 0, 0, 0, 0, 0, 0, 0, 0, 0, 0, 0, 0, 0, 0, 0, 0, 0, 0, 0, 0, 0, 0, 0, 0, 0, 0, 0, 0, 0, 0, 0, 0, 0, 0, 0, 0, 0, 0, 0, 0, 0, 0, 0, 0, 0, 0, 0, 0, 0, 0, 0, 0, 0, 0, 0, 0, 0, 0, 0, 0, 0, 0, 0, 0, 0, 0, 0, 0, 0, 0, 0, 0, 0, 0, 0, 0, 0, 0, 0, 0, 0, 0, 0, 0, 0, 0, 0, 0, 0, 0, 0, 0, 0, 0, 0, 0, 0, 0, 0, 0, 0, 0, 0, 0, 0, 0, 0, 0, 0, 0, 0, 0, 0, 0, 0, 0, 0, 0, 0, 0, 0, 0, 0, 0, 0, 0, 0, 0, 0, 0, 0, 0, 0, 0, 0, 0, 0, 0, 0, 0, 0, 0, 0, 0, 0, 0, 0, 0, 0, 0, 0, 0, 0, 0, 0, 0, 0, 0, 0, 0, 0, 0, 0, 0, 0, 0, 0, 0, 0, 0, 0, 0, 0, 0, 0, 0, 0, 0, 0, 0, 0, 0, 0, 0, 0, 0, 0, 0, 0, 0, 0, 0, 0, 0, 0, 0, 0, 0, 0, 0, 0, 0, 0, 0, 0, 0, 0, 0, 0, 0, 0, 0, 0, 0, 0, 0, 0, 0, 0, 0, 0, 0, 0, 0, 0, 0, 0, 0, 0, 0, 0, 0, 0, 0, 0, 0, 0, 0, 0, 0, 0, 0, 0, 0, 0, 0, 0, 0, 0, 0, 0, 0, 0, 0, 0, 0, 0, 0, 0, 0, 0, 0, 0, 0, 0, 0, 0, 0, 0, 0, 0, 0, 0, 0, 0, 0, 0, 0, 0, 0, 0, 0, 0, 0, 0, 0, 0, 0, 0, 0, 0, 0, 0, 0, 0, 0, 0, 0, 0, 0, 0, 0, 0, 0, 0, 0, 0, 0, 0, 0, 0, 0, 0, 0, 0, 0, 0, 0, 0, 0, 0, 0, 0, 0, 0, 0, 0, 0, 0, 0, 0, 0, 0, 0, 0, 0, 0, 0, 0, 0, 0, 0, 0, 0, 0, 0, 0, 0, 0, 0, 0, 0, 0, 0, 0, 0, 0, 0, 0, 0, 0, 0, 0, 0, 0, 0, 0, 0, 0, 0, 0, 0, 0, 0, 0, 0, 0, 0, 0, 0, 0, 0, 0, 0, 0, 0, 0, 0, 0, 0, 0, 0, 0, 0, 0, 0, 0, 0, 0, 0, 0, 0, 0, 0, 0, 0, 0, 0, 0, 0, 0, 0, 0, 0, 0, 0, 0, 0, 0, 0, 0, 0, 0, 0, 0, 0, 0, 0, 0, 0, 0, 0, 0, 0, 0, 0, 0, 0, 0, 0, 0, 0, 0, 0, 0, 0, 0, 0, 0, 0, 0, 0, 0, 0, 0, 0, 0, 0, 0, 0, 0, 0, 0, 0, 0, 0, 0, 0, 0, 0, 0, 0, 0, 1.1002980031556517, 0, 0, 0, 1.4963337879341756, 0.7513604061881601, 2.186957850187087, 2.72628686353796, 1.8784026850986484, 2.4637253284915226, 2.0165412449802758, 3.5021871459349656, 1.172762576752962, 1.7978035690169203, 0.19437394912074435, 2.966980249454944, 7.8228739914572385, 6.744397509086635, 1.6386871189095313, 3.300146133658356, 5.526261108417856, 2.8774527767064613, 1.2330235815873891, 0.9232825478512511, 4.745131225405979, 0, 0, 0, 0, 0, 0, 0, 0, 0, 0, 0, 0, 0, 0, 0.48916581014881466, 0, 0, 0, 0, 0, 0, 0, 0.08790566322564085, 0, 0, 0, 0, 0, 0, 0, 0, 0, 0, 0, 0, 0, 0, 0, 0, 0, 0, 0, 0, 0, 0, 0, 0, 0, 0, 0, 0, 0, 0, 0, 0, 0, 0, 0, 0, 0, 0, 0, 0, 0, 0, 0, 0, 0, 0, 0, 0, 0, 0, 0, 0, 0, 0, 0, 0, 0, 0, 0, 0, 0, 0, 0, 0, 0, 0, 0, 0, 0, 0, 0, 0, 0, 0, 0, 0, 0, 0, 0, 0, 0, 0, 0, 0, 0, 0, 0, 0, 0, 0, 0, 0, 0, 0, 0, 0, 0, 0, 0, 0, 0, 0, 0, 0, 0, 0, 0, 0, 0, 0, 0, 0, 0, 0, 0, 0, 0, 0, 0, 0, 0, 0, 0, 0, 0, 0, 0, 0, 0, 0, 0, 0, 0, 0, 0, 0, 0, 0, 0, 0, 0, 0, 0, 0, 0, 0, 0, 0, 0, 0, 0, 0, 0, 0, 0, 0, 0, 0, 0, 0, 0, 0, 0, 0, 0, 0, 0, 0, 0, 0, 0, 0, 0, 0, 0, 0, 0, 0, 0, 0, 0, 0, 0, 0, 0, 0, 0, 0, 0, 0, 0, 0, 0, 0, 0, 0, 0, 0, 0, 0, 0, 0, 0, 0, 0, 0, 0, 0, 0, 0, 0, 0, 0, 0, 0, 0, 0, 0, 0, 0, 0, 0, 0, 0, 0, 0, 0, 0, 0, 0, 0, 0, 0, 0, 0, 0, 2.491448657753185, 0.42569616801696986, 1.876125489758404, 3.2799344633279253, 4.768783371962526, 0, 0, 0, 0, 0, 0, 0, 0, 0, 0, 0, 0, 0, 0, 0, 0, 0, 0, 0, 0, 0, 0, 0, 0, 0, 0, 0, 0, 0, 0, 0, 0, 0, 0, 0, 0, 0, 0, 0, 0, 0, 0, 0, 0, 0, 0, 0, 0, 0, 0, 0, 0, 0, 0, 0, 0, 0, 0, 0, 0, 0, 0, 0, 0, 0, 0, 0, 0, 0, 0, 0, 0, 0, 0, 0, 0, 0, 0, 0, 0, 0, 0, 0, 0, 0, 0, 0, 0, 0, 0, 0, 0, 0, 0, 0, 0, 0, 0, 0, 0, 0, 0, 0, 0, 0, 0, 0, 0, 0, 0, 0, 0, 0, 0, 0, 0, 0, 0, 0, 0, 0, 0, 0, 0, 0, 0, 0, 0, 0, 0, 0, 0, 0, 0, 0, 0, 0, 0, 0, 0, 0, 0, 0, 0, 0, 0, 0, 0, 0, 0, 0, 0, 0, 0, 0, 0, 0, 0, 0, 0, 0, 0, 0, 0, 0, 0, 0, 0, 0, 0, 0, 0, 0, 0, 0, 0, 0, 0, 0, 0, 0, 0, 0, 0, 0, 0, 0, 0, 0, 0, 0, 0, 0, 0, 0, 0, 0, 0, 0, 0, 0, 0, 0, 0, 0, 0, 0, 0, 0, 0, 0, 0, 0, 0, 0, 0, 0, 0, 0, 0, 0, 0, 0, 0, 0, 0, 0, 0, 0, 0, 0, 0, 0, 0, 0, 0, 0, 0, 0, 0, 0, 0, 0, 0, 0, 0, 0, 0, 0, 0, 0, 0, 0, 0, 0, 0, 0, 0, 0, 0, 0, 0, 0, 0, 0, 0, 0, 0, 0, 0, 0, 0, 0, 0, 0, 0, 0, 0, 0, 0, 0, 0, 0, 0, 0, 0, 0, 0, 0, 0, 0, 0, 0, 0, 0, 0, 0, 0, 0, 0, 0, 0, 0, 0, 0, 0, 0, 0, 0, 0, 0, 0, 0, 0, 0, 0, 0, 0, 0, 0, 0, 0, 0, 0, 0, 0, 0, 0, 0, 0, 0, 0, 0, 0, 0, 0, 0, 0, 0, 0, 0, 0, 0, 0, 0, 0, 0, 0, 0, 0, 0, 0, 0, 0, 0, 0, 0, 0, 0, 0, 0, 0, 0, 0, 0, 0, 0, 0, 0, 0, 0, 0, 0, 0, 0, 0, 0, 0, 0, 0, 0, 0, 0, 0, 0, 0, 0, 0, 0, 0, 0, 0, 0, 0, 0, 0, 0, 0, 0, 0, 0, 0, 0, 0, 0, 0, 0, 0, 0, 0, 0, 0, 0, 0, 0, 0, 0, 0, 0, 0, 0, 0, 0, 0, 0, 0, 0, 0, 0, 0, 0, 0, 0, 0, 0, 0, 0, 0, 0, 0, 0, 0, 0, 0, 0, 0, 0, 0, 0, 0, 0, 0, 0, 0, 0, 0, 0, 0, 0, 0, 0, 0, 0, 0, 0, 0, 0, 0, 0, 0, 0, 0, 0, 0, 0, 0, 0, 0, 0, 0, 0, 0, 0, 0, 0, 0, 0, 0, 0, 0, 0, 0, 0, 0, 0, 0, 0, 0, 0, 0, 0, 0, 0, 0, 0, 0, 0, 0, 0, 0, 0, 0, 0, 0, 0, 0, 0, 0, 0, 0, 0, 0, 0, 0, 0, 0, 0, 0, 0, 0, 0, 0, 0, 0, 0, 0, 0, 0, 0, 0, 0, 0, 0, 0, 0, 0, 0, 0, 0, 0, 0, 0, 0, 0, 0, 0, 0, 0, 0, 0, 0, 0, 0, 0, 0, 0, 0, 0, 0, 0, 0, 0, 0, 0, 0, 0, 0, 0, 0, 0, 0, 0, 0, 0, 0, 0, 0, 0, 0, 0, 0, 0, 0, 0, 0, 0, 0, 0, 0, 0, 0, 0, 0, 0, 0, 0, 0, 0, 0, 0, 0, 0, 0, 0, 0, 0, 0, 0, 0, 0, 0, 0, 0, 0, 0, 0, 0, 0, 0, 0, 0, 0, 0, 0, 0, 0, 0, 0, 0, 0, 0, 0, 0, 0, 0, 0, 0, 0, 0, 0, 0, 0, 0, 0, 0, 0, 0, 0, 0, 0, 0, 0, 0, 0, 0, 0, 0, 0, 0, 0, 0, 0, 0, 0, 0, 0, 0, 0, 0, 0, 0, 0, 0, 0, 0, 0, 0, 0, 0, 0, 0, 0, 0, 0, 0, 0, 0, 0, 0, 0, 0, 0, 0, 0, 0, 0, 0, 0, 0, 0, 0, 0, 0, 0, 0, 0, 0, 0, 0, 0, 0, 0, 0, 0, 0, 0, 0, 0, 0, 0, 0, 0, 0, 0, 0, 0, 0, 0, 0, 0, 0, 0, 0, 0, 0, 0, 0, 0, 0, 0, 0, 0, 0, 0, 0, 0, 0, 0, 0, 0, 0, 0, 0, 0, 0, 0, 0, 0, 0, 0, 0, 0, 0, 0, 0, 0, 0, 0, 0, 0, 0, 0, 0, 0, 0, 0, 0, 0, 0, 0, 0, 0, 0, 0, 0, 0, 0, 0, 0, 0, 0, 0, 0, 0, 0, 0, 0, 0, 0, 0, 0, 0, 0, 0, 0, 0, 0, 0, 0, 0, 0, 0, 0, 0, 0, 0, 0, 0, 0, 0, 0, 0, 0, 0, 0, 0, 0, 0, 0, 0, 0, 0, 0, 0, 0, 0, 0, 0, 0, 0, 0, 0, 0, 0, 0, 0, 0, 0, 0, 0, 0, 0, 0, 0, 0, 0, 0, 0, 0, 0, 0, 0, 0, 0, 0, 0, 0, 0, 0, 0, 0, 0, 0, 0, 0, 0, 0, 0, 0, 0, 0, 0, 0, 0, 0, 0, 0, 0, 0, 0, 0, 0, 0, 0, 0, 0, 0, 0, 0, 0, 0, 0, 0, 0, 0, 0, 0, 0, 0, 0, 0, 0, 0, 0, 0, 0, 0, 0, 0, 0, 0, 0, 0, 0, 0, 0, 0, 0, 0, 0, 0, 0, 0, 0, 0, 0, 0, 0, 0, 0, 0, 0, 0, 0, 0, 0, 0, 0, 0, 0, 0, 0, 0, 0, 0, 0, 0, 0, 0, 0, 0, 0, 0, 0, 0, 0, 0, 0, 0, 0, 0, 0, 0, 0, 0, 0, 0, 0, 0, 0, 0, 0, 0, 0, 0, 0, 0, 0, 0, 0, 0, 0, 0, 0, 0, 0, 0, 0, 0, 0, 0, 0, 0, 0, 0, 0, 0, 0, 0, 0, 0, 0, 0, 0, 0, 0, 0, 0, 0, 0, 0, 0, 0, 0, 0, 0, 0, 0, 0, 0, 0, 0, 0, 0, 0, 0, 0, 0, 0, 0, 0, 0, 0, 0, 0, 0, 0, 0, 0, 0, 0, 0, 0, 0, 0, 0, 0, 0, 0, 0, 0, 0, 0, 0, 0, 0, 0, 0, 0, 0, 0, 0, 0, 0, 0.10516549550720017, 0, 0, 0, 0, 0, 0, 0, 0, 0, 0, 0, 0, 0, 0, 0, 0, 0, 0, 0, 0, 0, 0, 0, 0, 0, 0, 0, 0, 0, 0, 0, 0, 0, 0, 0, 0, 0, 0, 0, 0, 0, 0, 0, 0, 0, 0, 0, 0, 0, 0, 0, 0, 0, 0, 0, 0, 0, 0, 0, 0, 0, 0, 0, 0, 0, 0, 0, 0, 0, 0, 0, 0, 0, 0, 0.5465262382290291, 0, 0, 0, 0, 0, 0, 0, 0, 0, 0, 0, 0, 0, 0, 0, 0, 0, 0, 0, 0, 0, 0, 0, 0, 0, 0, 0, 0, 0, 0, 0, 0, 0, 0, 0, 0, 0, 0, 0, 0, 0, 0, 0, 0, 0, 0, 0, 0, 0, 0, 0, 0, 0, 0, 0, 0, 0, 0, 0, 0, 0, 0, 0, 0, 0, 0, 0, 0, 0, 0, 0, 0, 0, 0, 0, 0, 0, 0, 0, 0, 0, 0, 0, 0, 0, 0, 0, 0, 0, 0, 0, 0, 0, 0, 0, 0, 0, 0, 0, 0, 0, 0, 0, 0, 0, 0, 0, 0, 0, 0, 0, 0, 0, 0, 0, 0, 0, 0, 0, 0, 0, 0, 0, 0, 0, 0, 0, 0, 0, 0, 0, 0, 0, 0, 0, 0, 0, 0, 0, 0, 0, 0, 0, 0, 0, 0, 0, 0, 0, 0, 0, 0, 0, 0, 0, 0, 0, 0, 0, 0, 0, 0, 0, 0, 0, 0, 0, 0, 0, 0, 0, 0, 0, 0, 0, 0, 0, 0, 0, 0, 0, 0, 0, 0, 0, 0, 0, 0, 0, 0, 0, 0, 0, 0, 0, 0, 0, 0, 0, 0, 0, 0, 0, 0, 0, 0, 0, 0, 0, 0, 0, 0, 0, 0, 0, 0, 0, 0, 0, 0, 0, 0, 0, 0, 0, 0, 0, 0, 0, 0, 0, 0, 0, 0, 0, 0, 0, 0, 0, 0, 0, 0, 0, 0, 0, 0, 0, 0, 0, 0, 0, 0, 0, 0, 0, 0, 0, 0, 0, 0, 0, 0, 0, 0, 0, 0, 0, 0, 0, 0, 0, 0, 0, 0, 0, 0, 0, 0, 0, 0, 0, 0, 0, 0, 0, 0, 0, 0, 0, 0, 0, 0, 0, 0, 0, 0, 0, 0, 0, 0, 0, 0, 0, 0, 0, 0, 0, 0, 0, 0, 0, 0, 0, 0, 0, 0, 0, 0, 0, 0, 0, 0, 0, 0, 0, 0, 0, 0, 0, 0, 0, 0, 0, 0, 0, 0, 0, 0, 0, 0, 0, 0, 0, 0, 0, 0, 0, 0, 0, 0, 0, 0, 0, 0, 0, 0, 0, 0, 0, 0, 0, 0, 0, 0, 0, 0, 0, 0, 0, 0, 0, 0, 0, 0, 0, 0, 0, 0, 0, 0, 0, 0, 0, 0, 0, 0, 0, 0, 0, 0, 0, 0, 0, 0, 0, 0, 0, 0, 0, 0, 0, 0, 0, 0, 0, 0, 0, 0, 0, 0, 0, 0, 0, 0, 0, 0, 0, 0, 0, 0, 0, 0, 0, 0, 0, 0, 0, 0, 0, 0, 0, 0, 0, 0, 0, 0, 0, 0, 0, 0, 0, 0, 0, 0, 0, 0, 0, 0, 0, 0, 0, 0, 0, 0, 0, 0, 0, 0, 0, 0, 0, 0, 0, 0, 0, 0, 0, 0, 0, 0, 0, 0, 0, 0, 0, 0, 0, 0, 0, 0, 0, 0, 0, 0, 0, 0, 0, 0, 0, 0, 0, 0, 0, 0, 0, 0, 0, 0, 0, 0, 0, 0, 0, 0, 0, 0, 0, 0, 0, 0, 0, 0, 0, 0, 0, 0, 0, 0, 0, 0, 0, 0, 0, 0, 0, 0, 0, 0, 0, 0, 0, 0, 0, 0, 0, 0, 0, 0, 0, 0, 0, 0, 0, 0, 0, 0, 0, 0, 0, 0, 0, 0, 0, 0, 0, 0, 0, 0, 0, 0, 0, 0, 0, 0, 0, 0, 0, 0, 0, 0, 0, 0, 0, 0, 0, 0, 0, 0, 0, 0, 0, 0, 0, 0, 0, 0, 0, 0, 0, 0, 0, 0, 0, 0, 0, 0, 0, 0, 0, 0, 0, 0, 0, 0, 0, 0, 0, 0, 0, 0, 0, 0, 0, 0, 0, 0, 0, 0, 0, 0, 0, 0, 0, 0, 0, 0, 0, 0, 0, 0, 0, 0, 0, 0, 0, 0, 0, 0, 0, 0, 0, 0, 0, 0, 0, 0, 0, 0, 0, 0, 0, 0, 0, 0, 0, 0, 0, 0, 0, 0, 0, 0, 0, 0, 0, 0, 0, 0, 0, 0, 0, 0, 0, 0, 0, 0, 0, 0, 0, 0, 0, 0, 0, 0, 0, 0, 0, 0, 0, 0, 0, 0, 0, 0, 0, 0, 0, 0, 0, 0, 0, 0, 0, 0, 0, 0, 0, 0, 0, 0, 0, 0, 0, 0, 0, 0, 0, 0, 0, 0, 0, 0, 0, 0, 0, 0, 0, 0, 0, 0, 0, 0, 0, 0, 0, 0, 0, 0, 0, 0, 0, 0, 0, 0, 0, 0, 0, 0, 0, 0, 0, 0, 0, 0, 0, 0, 0, 0, 0, 0, 0, 0, 0, 0, 0, 0, 0, 0, 0, 0, 0, 0, 0, 0, 0, 0, 0, 0, 0, 0, 0, 0, 0, 0, 0, 0, 0, 0, 0, 0, 0, 0, 0, 0, 0, 0, 0, 0, 0, 0, 0, 0, 0, 0, 0, 0, 0, 0, 0, 0, 0, 0, 0, 0.18956390841651677, 0, 7.851783112436945, 0.880550501515717, 0, 0, 0, 0, 0, 0, 0, 0, 0, 0, 0, 0, 0, 0, 0, 0, 0.1386093397938176, 0, 0, 1.7656638730126648, 0, 0, 0, 0, 0, 0, 0, 0, 0, 0, 0, 0, 0, 0, 0, 0, 0, 0, 0, 0, 0, 0, 0, 0, 0, 0, 0, 0, 0, 0, 0, 0, 0, 0, 0, 0, 0, 0, 0, 0, 0, 0, 0, 0, 0, 0, 0, 0, 0, 0, 0, 0, 0, 0, 0, 0, 0, 0, 0, 0, 0, 0, 0, 0, 0, 0, 0, 0, 0, 0, 0, 0, 0, 0, 0, 0, 0, 0, 0, 0, 0, 0, 0, 0, 0, 0, 0, 0, 0, 0, 0, 0, 0, 0, 0, 0, 0, 0, 0, 0, 0, 0, 0, 0, 0, 0, 0, 0, 0, 0, 0, 0, 0, 0, 0, 0, 0, 0, 0, 0, 0, 0, 0, 0, 0, 0, 0, 0, 0, 0, 0, 0, 0, 0, 0, 0, 0, 0, 0, 0, 0, 0, 0, 0, 0, 0, 0, 0, 0, 0, 0, 0, 0, 0, 0, 0, 0, 0, 0, 0, 0, 0, 0, 0, 0, 0, 0, 0, 0, 0, 0, 0, 0, 0, 0, 0, 0, 0, 0, 0, 0, 0, 0, 0, 0, 0, 0, 0, 0, 0, 0, 0, 0, 0, 0, 0, 0, 0, 0, 0, 0, 0, 0, 0, 0, 0, 0, 0, 0, 0, 0, 0, 0, 0, 0, 0, 0, 0, 0, 0, 0, 0, 0, 0, 0, 0, 0, 0, 0, 0, 0, 0, 0, 0, 0, 0, 0, 0, 0, 0, 0, 0, 0, 0, 0, 0, 0, 0, 0, 0, 0, 0, 0, 0, 0, 0, 0, 0, 0, 0, 0, 0, 0, 0, 0, 0, 0, 0, 0, 0, 0, 0, 0, 0, 0, 0, 0, 0, 0, 0, 0, 0, 0, 0, 0, 0, 0, 0, 0, 0, 0, 0, 0, 0, 0, 0, 0, 0, 0, 0, 0, 0, 0, 0, 0, 0, 0, 0, 0, 0, 0, 0, 0, 0, 0, 0, 0, 0, 0, 0, 0, 0, 0, 0, 0, 0, 0, 0, 0, 0, 0, 0, 0, 0, 0, 0, 0, 0, 0, 0, 0, 0, 0, 0, 0, 0, 0, 0, 0, 0, 0, 0, 0, 0, 0, 0, 0, 0, 0, 0, 0, 0, 0, 0, 0, 0, 0, 0, 0, 0, 0, 0, 0, 0, 0, 0, 0, 0, 0, 0, 0, 0, 0, 0, 0, 0, 0, 0, 0, 0, 0, 0, 0, 0, 0, 0, 0, 0, 0, 0, 0, 0, 0, 0, 0, 0, 0, 0, 0, 0, 0, 0, 0, 0, 0, 0, 0, 0, 0, 0, 0, 0, 0, 0, 0, 0, 0, 0, 0, 0, 0, 0, 0, 0, 0, 0, 0, 0, 0, 0, 0, 0, 0, 0, 0, 0, 0, 0, 0, 0, 0, 0, 0, 0, 0, 0, 0, 0, 0, 0, 0, 0, 0, 0, 0, 0, 0, 0, 0, 0, 0, 0, 0, 0, 0, 0, 0, 0, 0, 0, 0, 0, 0, 0, 0, 0, 0, 0, 0, 0, 0, 0, 0, 0, 0, 0, 0, 0, 0, 0, 0, 0, 0, 0, 0, 0, 0, 0, 0, 0, 0, 0, 0, 0, 0, 0, 0, 0, 0, 0, 0, 0, 0, 0, 0, 0, 0, 0, 0, 0, 0, 0, 0, 0, 0, 0, 0, 0, 0, 0, 0, 0, 0, 0, 0, 0, 0, 0, 0, 0, 0, 0, 0, 0, 0, 0, 0, 0, 0, 0, 0, 0, 0, 0, 0, 0, 0, 0, 0, 0, 0, 0, 0, 0, 0, 0, 0, 0, 0, 0, 0, 0, 0, 0, 0, 0, 0, 0, 0, 0, 0, 0, 0, 0, 0, 0, 0, 0, 0, 0, 0, 0, 0, 0, 0, 0, 0, 0, 0, 0, 0, 0, 0, 0, 0, 0, 0, 0, 0, 0, 0, 0, 0, 0, 0, 0, 0, 0, 0, 0, 0, 0, 0, 2.4239694320755145, 2.0000796428509626, 1.4000838673387994, 0.3290716793149116, 2.92053212682746, 7.787297342161438, 11.96541939087228, 8.37242408043936, 15.71411446940375, 14.053131765539872, 5.311561746899297, 18.078167699676914, 15.8207656985474, 15.29007383989405, 20.98909149117072, 4.680032983103786, 13.217767957242144, 9.660638906379745, 11.27713020458651, 9.05536604343911, 4.941803578244136, 7.995848526434416, 7.828787653824175, 11.04906245262299, 5.416561869039158, 5.613189268142989, 7.016446279684606, 7.015455139401111, 6.649709261226015, 6.633538142839326, 8.149786595443805, 10.60854505957257, 15.06187188942006, 11.221074728513155, 12.380815343764686, 6.578655783081098, 7.218215406093693, 7.292164697822033, 12.085489070548014, 6.4527795853047465, 4.323800547357331, 7.698979593734082, 5.85729694267501, 2.671648722465268, 5.991106608758949, 2.7376591534761143, 4.896313307697361, 5.524276760367012, 8.577248904622689, 9.911764970468173, 7.973009112129945, 10.035309552881241, 8.37773636715089, 4.165694278904123, 12.930445352001726, 11.580876941772086, 10.727740445811529, 17.184700694186585, 6.888040248259085, 10.184371468443823, 6.284143109360184, 3.133957825252311, 3.158809234460212, 4.575733955984273, 2.368380600644519, 4.391203295117333, 5.56676708340268, 8.321586698278479, 11.915555958673165, 6.537246649104487, 6.040387946030225, 4.435361444192864, 4.051040793894617, 5.32259049485955, 11.850145578365572, 9.669981101693597, 8.907018254586639, 8.479257012392111, 6.559730923447844, 7.4458886425567, 6.876392581533259, 8.698987062896748, 11.548317633090619, 9.650008313129872, 13.328115693538164, 11.909380190854971, 15.085061089056603, 12.540058672706282, 16.015631794282758, 20.346853219756582, 10.995219249730477, 12.056963135819457, 13.571197484488435, 16.664908389700624, 16.248438787941353, 7.990187488882371, 15.346012397448982, 3.4978291943654356, 3.095885638665334, 4.720348332855408, 2.80617938945701, 2.2195279382436937, 0, 1.9775974544801525, 12.345678119031371, 5.763006860126386, 5.3521783336860285, 0.5500222174594322, 0, 0, 0, 0.3263251831215822, 4.527091481563321, 0.8648391422955861, 0.9111307884422726, 0.09733029886645313, 0, 0, 0, 0, 1.338090407343583, 5.261479182901156, 11.309942898548533, 6.5466769144095975, 9.276306663518296, 0.949387504886701, 14.192027522001448, 6.816486029872869, 4.661968262530659, 2.105100233343309, 5.271079179351504, 3.549097048511743, 3.9608379418568136, 5.871898731181189, 3.251000655570703, 5.950413340432365, 4.853482833145992, 5.055880041509069, 4.165692755184897, 5.4820159617220945, 5.14262442865475, 3.3222154382743816, 1.1662939997863557, 8.525111962028905, 3.9788840663927862, 4.260809110823397, 1.3195282750180986, 3.2941155543992418, 2.2793137602691886, 5.23225062577442, 0, 2.036060174402184, 2.2263688052469033, 2.256349905024629, 3.9378994104046683, 0.5419883410524962, 0, 0, 0.29877933285108993, 1.3396506115053717, 1.2081967215828802, 1.8638455271666836, 0, 0.600632615006069, 1.8170148441602292, 1.731031861380843, 2.547439952330289, 1.3626604883207492, 0.4579819549954732, 0.461603539801589, 0.793361045686115, 2.4337253419474325, 0.6334216680336676, 1.7123414082609822, 2.496890917091601, 8.34415843988046, 8.450846206293699, 4.38496532267095, 3.922776798495464, 4.603668318399815, 7.357952141489922, 3.3450017116118875, 2.9615184399449466, 3.367005450363839, 3.388952606861989, 4.1590597001622225, 1.2930826235971438, 0, 0, 0.21195926477134813, 0.7447576489296605, 2.7233904164466134, 3.828426793237554, 0.8263562335102237, 1.2458836081030833, 3.7512087308263524, 2.306585482233875, 3.0919901881902203, 1.3572390735576358, 3.783993112774414, 4.0536579104202595, 4.013047926382103, 1.5287233231846662, 3.6925976403833407, 3.85296389741187, 5.229339666447956, 2.6946957725000327, 0.1901854911617744, 1.3387335735882324, 2.3625760979982373, 0.7551725778817802, 6.436342035675586, 6.362110128368208, 14.512734261349468, 13.715162017531803, 14.914197603870605, 4.812312824554389, 15.732791101857998, 5.8208661901408885, 13.12394337955433, 13.313799397926322, 9.379389173707148, 15.03102900477885, 10.82261349703278, 13.553997513636878, 19.04422975716824, 12.091564020598039, 11.271587547990643, 10.233156723154718, 9.78849520513255, 5.463217181994132, 5.480586874323147, 5.283990687542484, 9.889352335576715, 9.458606679664811, 4.400299707531616, 12.81443785960963, 11.486125554481049, 1.590379403141946, 0.471709028618874, 0, 3.6418291732161308, 18.581413378091924, 18.059674879262296, 6.900701686281034, 7.962522517971332, 1.7616327880318103, 0, 0, 0, 0, 0, 0, 1.9115011366248496, 0.5749355093297361, 2.440474904409362, 1.886450680211862, 0, 0, 0, 0, 0, 0, 0, 0, 0, 0, 0, 0, 0, 0, 0, 0, 0, 0, 0, 0, 0, 0, 0, 5.033980389201325, 6.716616508604783, 2.3752304218208713, 2.5696654369167184, 4.40351069358895, 1.3320929211804964, 4.414901697556729, 3.715007203458739, 1.5682582923173507, 1.858597009259732, 8.177414072938076, 2.5115854839737857, 1.7889344319053877, 0, 4.7204736326996475, 0.904465348891509, 4.522071638778961, 5.338265902464122, 1.2897192503474781, 8.35894476220751, 6.633376759059665, 3.81125957924915, 6.35274757263604, 6.149609568425377, 5.755457306092787, 9.634573515864519, 7.00991740448901, 6.3594489572804695, 7.206608902004883, 7.968490835235428, 8.086233517312087, 15.279062698577343, 4.951832236509945, 2.593962237320844, 3.4235270231886026, 6.5375033982203705, 6.33815350138742, 4.343854302609121, 13.781603291421696, 16.58186746431492, 16.871340656165298, 7.707002132878684, 11.860519321139808, 8.308531245707286, 10.385797910496347, 15.987166019389813, 9.437431441862856, 7.711367922829713, 16.009545304168558, 13.10105074898537, 16.858536823394527, 9.728897801905378, 7.016994176258587, 11.30337530571886, 13.568762775085554, 8.93142682691622, 11.375908110728268, 13.917346862043356, 9.24743108598446, 11.513259086521371, 12.099077150423083, 5.682432200724328, 7.7588673707538, 7.097643287409958, 7.623295841603376, 4.376221782222284, 8.269212041974935, 11.574367600907582, 14.654794315070735, 11.586997177552703, 3.245091069026438, 10.740209779562198, 6.000824670925585, 6.261934159660158, 8.14113805300039, 3.2745439787296475, 5.745102917714629, 2.37127001008809, 8.610269960859181, 5.2276164570883, 5.150520705770819, 5.960687581241278, 5.698865587873866, 3.1871003801972932, 5.236253979404481, 14.776881311783049, 1.7506955837509393, 0.11452631891466251, 5.309601786890342, 1.5035720368978078, 2.444398343042504, 3.2201852077067312, 4.287754109575007, 2.120957907292489, 5.2771756333231, 11.654977987196709, 0.7314246804955921, 3.5932271633432533, 3.1527822133845103, 3.1878121611489423, 6.256661744497883, 5.123491796746681, 5.663037497235222, 6.161127578911037, 2.8030206139881786, 0.6810448753404811, 5.15473287502843, 6.756529496954238, 3.1565450593786273, 7.105989503617609, 7.441753678457528, 10.736358935075248, 3.777216839955435, 12.40862724769388, 4.478648977300213, 7.46613837416056, 5.127994065733619, 0.8724175629492263, 1.9025342517252817, 9.423673850750966, 7.463213185239555, 3.382010809229403, 3.145070843557024, 9.380439667046264, 8.807259383051568, 10.341947911359133, 6.330409764555908, 4.022073490270071, 7.601629766982422, 5.477927895115953, 7.187683798866938, 1.3123817057495644, 4.571641024693092, 1.2381014410315068, 10.140099598981955, 10.090306419860099, 11.07868018201332, 15.646100666348163, 11.418668348550844, 8.589613390219595, 5.353053929064423, 8.539799086563644, 7.617783304821862, 8.490893929516844, 12.09805819150959, 11.57227711757384, 12.682005385816009, 0.9422188680671371, 10.995754665466476, 9.150978221740223, 7.0608157938596685, 3.391037501828662, 7.678988914385633, 11.117516359638989, 9.209477640451798, 7.822784377171719, 9.123178550745394, 9.40911255213213, 11.88251114407487, 5.4952276561196385, 6.954643668621638, 0.6782242502677858, 2.639535018826955, 1.499664858190231, 3.590670738108081, 0, 0, 0.8306526373844696, 0, 0, 0, 3.295764915181708, 1.8354411757167257, 0, 0, 0, 0, 0, 0.7275573869051989, 8.794088939769694, 7.6358024050766975, 8.43529168268255, 1.6821400058098381, 13.837651678588474, 12.27005560820522, 2.928748756125183, 2.5593005638681285, 11.62326763593097, 11.606174441489166, 6.594516329148365, 2.603148844994951, 5.960434801703135, 4.425643966103365, 4.982316079607732, 0, 0.106100198312617, 0, 0.1619608108623607, 2.134886704158534, 2.146797223155768, 0, 4.801707862779385, 1.7056560573099062, 6.934277368577941, 0.41854323945923555, 2.615803943003693, 4.589757873487677, 2.1585470889036156, 6.3660387736870865, 12.206940161038911, 11.184213868803988, 15.905555574666836, 12.681691084514641, 14.317833580965047, 13.086024354447641, 12.734481068908009, 10.661783569004768, 12.013783853063616, 19.22601040369205, 14.442528808814423, 25.612863788223315, 23.345050349862046, 25.904426449781177, 24.564675807084996, 23.392784690450448, 18.694896611733512, 13.022541416715555, 11.75732328283976, 9.504408371331529, 8.95110958216243, 16.361254512297542, 9.48794218799845, 14.014083268285718, 7.855002902654027, 3.7599965408416214, 5.561715293570247, 3.5400154095567222, 0.7869739468453789, 0, 0, 1.419444126836527, 0.4615004687142649, 0.0764390554377256, 0, 0, 0.42620412669706786, 0, 0, 0, 0, 0, 0, 0, 0, 0, 0, 0, 0, 0, 0, 0.9230843289819101, 4.715534107292227, 6.997013184010429, 12.1041662977659, 6.112806927293713, 5.027096019974756, 7.165036466624784, 8.848430385786052, 0, 0, 0, 0, 0, 0, 0, 0, 0, 0, 0, 0, 0, 0, 0, 0, 0, 0, 0, 0, 0, 0, 0, 0, 0, 0, 0, 0, 0, 0, 0, 0, 0, 0, 0, 0, 0, 0, 0, 0, 0, 0, 0, 0, 0, 0, 0, 0, 0, 0, 0, 0, 0, 0, 0, 0, 0, 0, 0, 0, 0, 0, 0, 0, 0, 0, 0, 0, 0, 0, 4.280297869063523, 0, 0, 0, 0, 0, 0, 0, 0, 0, 0, 0, 0, 0, 0, 0, 0, 0, 0, 0, 0, 0, 0, 0, 0, 0, 0, 0, 0, 0, 0, 0, 0, 0, 0, 0, 0, 0, 0, 0, 0, 0, 0, 0, 0, 0, 0, 0, 0, 0, 0, 0, 0, 0, 0, 0, 0, 0, 0, 0, 0, 0, 0, 0, 0, 0, 0, 0, 0, 0, 0, 0, 0, 0, 0, 0, 0, 0, 0, 0, 0, 0, 0, 0, 0, 0, 0, 0, 0, 0, 0, 0, 0, 0, 0, 0, 0, 0, 0, 0, 0, 0, 0, 0, 0, 0, 0, 0, 0, 0, 0, 0, 0, 0, 0, 0, 0, 0, 0, 0, 0, 0, 0, 0, 0, 0, 0, 0, 0, 0, 0, 0, 0, 0, 0, 0, 0, 0, 0, 0, 0, 0, 0, 0, 0, 0, 0, 0, 0, 0, 0, 0, 0, 0, 0, 0, 0, 0, 0, 0, 0, 0, 0, 0, 0, 0, 0, 0, 0, 0, 0, 0, 0, 0, 0, 0, 0, 0, 0, 0, 0, 0, 0, 0, 0, 0, 0, 0, 0, 0, 0, 0, 0, 0, 0, 0, 0, 0, 0, 0, 0, 0, 0, 0, 0, 0, 3.362987870734975, 3.8712567078168316, 3.3831642383119123, 11.78353995182812, 19.71283680586268, 14.86981863057492, 6.049089834941446, 13.735849610611503, 4.056960404116756, 4.706498534371487, 0, 0.10171918045483247, 0, 0, 0, 0, 0, 0, 0, 0, 0, 0, 0, 0, 0, 0, 0, 0, 0, 0, 0, 0, 0, 0, 0, 0, 0, 0, 0, 0, 0, 0, 0, 0, 0, 0, 0, 0, 0, 0, 0, 0, 0, 0, 0, 0, 0, 0, 0, 0, 0, 0, 0, 0, 0, 0, 0, 0, 0, 0, 0, 0, 0, 0, 0, 0, 0, 0, 0, 0, 0, 0, 0, 0, 0, 0, 0, 0, 0, 0, 0, 0, 0, 0, 0, 0, 0, 0, 0, 0, 0, 0, 0, 0, 0, 0, 0, 0, 0, 0, 0, 0, 0, 0, 0, 0, 0, 0, 0, 0, 0, 0, 0, 0, 0, 0, 0, 0, 0, 0, 0, 0, 0, 0, 0, 0, 0, 0, 0, 0, 0, 0, 0, 0, 0, 0, 0, 0, 0, 0, 0, 0, 0, 0, 0, 0, 0, 0, 0, 0, 0, 0, 0, 0, 0, 0, 0, 0, 0, 0, 0, 0, 0, 0, 0, 0, 0, 0, 0, 0, 0, 0, 0, 0, 0, 0, 0, 0, 0, 0, 0, 0, 0, 0, 0, 0, 0, 0, 0, 0, 0.13457396565177515, 0, 0, 0, 0, 0, 0, 0, 0, 0, 0, 0, 0, 0, 0, 0, 4.1035314653933055, 0.2985692953878262, 0.8842108684601255, 0.7507419949591938, 0, 0, 0, 0, 0, 0, 0, 0, 0, 0, 0, 0, 0, 0, 0, 0, 0, 0, 0, 0, 0, 0, 0, 0, 0, 0, 0, 0, 0, 0, 0, 0, 0, 0, 0, 0, 0, 0, 0, 0, 0, 0, 0, 0, 0, 0, 0, 0, 0, 0, 0, 0, 0, 0, 0, 0, 0, 0, 0, 0, 0, 0, 0, 0, 0, 0, 0, 0, 0, 0, 0, 0, 0, 0, 0, 0, 0, 0, 0, 0, 0, 0, 0, 0, 0, 0, 0, 0, 0, 0, 0, 0, 0, 0, 0, 0, 0, 0, 0, 0, 0, 0, 0, 0, 0, 0, 0, 0, 0, 0, 0, 0, 0, 0, 0, 0, 0, 0, 0, 0, 0, 0, 0, 0.3278517341783699, 2.2469655192965816, 0, 0, 0, 0, 0, 0, 0, 0, 0, 0, 0, 0, 0, 0, 0, 0, 0, 0, 0, 0, 0, 0, 0, 0, 0, 0, 0, 0, 0, 0, 0, 0, 0, 0, 0, 0, 0, 0, 0, 0, 0, 0, 0, 0, 0, 0, 0, 0, 0, 0, 0, 0, 0, 0, 0, 0, 0, 0, 0, 0, 0, 0, 0, 0, 0, 0, 0, 0, 0, 0, 0, 0, 0, 0, 0, 0, 0, 0, 0, 0, 0, 0, 0, 0, 0, 0, 0, 0, 0, 0, 0, 0, 0, 0, 0, 0, 0, 0, 0, 0, 0, 0, 0, 0, 0, 0, 0, 0, 0, 0, 0, 0, 0, 0, 0, 0, 0, 0, 0, 0, 0, 0, 0, 0, 0, 0, 0, 0, 0, 0, 0, 0, 0, 0, 0, 0, 0, 0, 0, 0, 0, 0, 0, 0, 0, 0, 0, 0, 0, 0, 0, 0, 0, 0, 0, 0, 0, 0, 0, 0, 0, 0, 0, 0, 0, 0, 0, 0, 0, 0, 0, 0, 0, 0, 0, 0, 0, 0, 0, 0, 0, 0, 0, 0, 0, 0, 0, 0, 0, 0, 0, 0, 0, 0, 0, 0, 0, 0, 0, 0, 0, 0, 0, 0, 0, 0, 0, 0, 0, 0, 0, 0, 0, 0, 0, 0, 0, 0, 0, 0, 0, 0, 0, 0, 0, 0, 0, 0, 0, 0, 0, 0, 0, 0, 0, 0, 0, 0, 0, 0, 0, 0, 0, 0, 0, 0, 0, 0, 0, 0, 0, 0, 0, 0, 0, 0, 0, 0, 0, 0, 0, 0, 0, 0, 0, 0, 0, 0, 0, 0, 0, 0, 0, 0, 0, 0, 0, 0, 0, 0, 0, 0, 0, 0, 0, 0, 0, 0, 0, 0, 0, 0, 0, 0, 0, 0, 0, 0, 0, 0, 0, 0, 0, 0, 0, 0, 0, 0, 0, 0, 0, 0, 0, 0, 0, 0, 0, 0, 0, 0, 0, 0, 0, 0, 0, 0, 0, 0, 0, 0, 0, 0, 0, 0, 0, 0, 0, 0, 0, 0, 0, 3.3394599770728792, 5.307714675788017, 4.873171065837262, 7.939461534625913, 11.828036252125724, 9.318439252152203, 2.388224700595089, 2.8555159991585373, 9.345821291372923, 7.543520754862772, 3.530405686378329, 4.542531907202326, 5.820347366340886, 0.6305847557060746, 7.189443147787369, 1.8066233177395097, 6.41745637666825, 0, 0, 0, 0.36284249088438997, 0, 0, 0.2586141509967707, 0, 0, 0, 0, 0, 0.16008367301991352, 0, 0, 0.7037913894897512, 4.742227994673712, 0.33902563204514, 0.12054066640428887, 0, 0, 4.237135726035642, 9.12691103325421, 12.10226412463166, 2.0849186806057767, 11.91206984568375, 9.151690797153606, 0, 0, 0, 0, 0, 0, 0, 0, 3.0294843233399713, 1.7142611293569743, 0.39960103220254994, 5.036107599662741, 3.7416394771987758, 7.354689808467582, 0.863212816895231, 8.94539798736762, 10.063773403912844, 4.226837078450632, 5.775009664492932, 0.7769149467950369, 8.332436007329399, 14.644066204089095, 1.1085790277232912, 0, 0, 0, 0, 0, 0, 0, 0, 0, 0, 0, 0.6143862247740159, 0, 0, 0, 0, 0, 0, 0, 0, 0, 0, 0, 0, 0, 0, 0, 0, 0, 0, 0, 0, 0, 0, 0, 0, 0, 0, 0, 0, 0, 0, 0, 0, 0, 0, 0, 0, 0, 0, 0, 0, 0, 0, 0, 0, 0, 0, 0, 0, 0, 0, 0, 0, 0, 0, 0, 0, 0, 0, 0, 0, 0, 0, 0, 0, 0, 0, 0, 0, 0, 0, 0, 0, 0, 0, 0, 0, 0, 0, 0, 0, 0, 0, 0, 0, 0, 0, 0, 0, 0, 0, 0, 0, 0, 0, 0, 0, 0, 0, 0, 0, 0, 0, 0, 0, 0, 0, 0, 0, 0, 0, 0, 0, 0, 0, 0, 0, 0, 0, 0, 0, 0, 0, 0, 0, 0, 0, 0, 0, 0, 0, 0, 0, 0, 0, 0, 0, 0, 0, 0, 0, 0, 0, 0, 0, 0, 0, 0, 0, 0, 0, 0, 0, 0, 0, 0, 0, 0, 0, 0, 0, 0, 0, 0, 0, 0, 0, 0, 0, 0, 0, 0, 0, 0, 0, 0, 0, 0, 0, 0, 0, 0, 0, 0, 0, 0, 0, 0, 0, 0, 0, 0, 0, 0, 0, 0, 0, 0, 0, 0, 0, 0, 0, 0, 0, 0, 0, 0, 0, 0, 0, 0, 0, 0, 0, 0, 0, 0, 0, 0, 0, 0, 0, 0, 0, 0, 0, 0, 0, 0, 0, 0, 0, 0, 0, 0, 0, 0, 0, 0, 0, 0, 0, 0, 0, 0, 0, 0, 0, 0, 0, 0.6562945843975369, 0, 0, 0, 0, 0, 0, 0, 0, 0, 0, 1.1939048062206243, 0, 0, 0, 0, 0, 0, 0, 0, 0, 0, 0, 0, 0, 0, 0, 0, 0.9309647882521237, 0.26934554834542906, 0, 0, 1.7667190288387282, 0, 2.395900275021058, 2.3043712526595206, 1.4185083546780046, 0, 1.8100861776040182, 3.396488624629902, 4.081896786784881, 2.478894195461555, 4.671192249176515, 5.666350132011348, 9.002543152688501, 4.496965437206502, 9.478947969817606, 8.791002635819181, 8.543854870342757, 9.971262213584664, 3.7473441668574785, 7.073506275024036, 10.914823605750748, 4.832268743188588, 12.344011906649962, 6.905088789440078, 6.033391938107782, 8.341396071919569, 0, 1.372792818949719, 0, 0, 0.25179075135571544, 0, 0, 0.881246735990725, 0.13641855382474458, 0, 0, 0, 0, 0, 0, 0, 0, 0, 0, 0, 0, 0, 0, 0, 0, 0, 0, 0, 0, 0, 0, 0, 0, 0, 0, 0, 0, 0, 0, 0, 0, 0, 0, 0, 0, 0, 0, 0, 0, 0, 0, 0, 0, 0, 0, 0, 0, 0, 0, 0, 0, 0, 0, 1.6209755061377216, 4.066098077585021, 0, 0, 0, 0, 0, 7.405285906329379, 8.408970298961837, 9.664048425758322, 8.661291588958344, 2.2674679130146833, 14.438218342683381, 8.745707031952138, 8.264283918653279, 17.29374623768373, 13.451918172243406, 10.883800657340519, 22.244760483148404, 9.591601984270177, 7.037526385783727, 6.404560633316283, 5.741247654185112, 11.13159824118596, 0.6355874771043823, 0, 0, 0, 0, 0, 0, 0.2375894077922415, 0, 0, 0, 0, 0, 0, 0, 0, 0, 0, 1.4144121261956502, 0.6541230157433203, 0.7238374005705179, 0.6340490075647969, 1.2923961259367824, 0, 0, 0.13048656629881944, 0, 1.7747850312335327, 2.178194205869607, 1.286563009327144, 0, 0, 0, 0, 0, 0, 0, 0, 0, 0, 0, 0, 0, 0, 0, 0, 0.3423923638729874, 0.8840286000904298, 8.088614697171684, 11.204870056532222, 14.594009667529146, 8.988998481291272, 10.857334767302017, 17.210059066572253, 18.687300469111403, 14.181880881169095, 22.242365991314205, 14.399620627079273, 6.923578031375753, 4.445197928404802, 0, 0, 0.6129886484173618, 0, 0, 0, 0, 0, 0, 0, 0, 3.751747756046372, 5.8853430990389555, 0, 1.282734253232304, 0, 0, 0, 0, 0, 0, 0, 0, 0, 0, 0, 0, 0, 0, 0, 0, 0, 0, 0, 0, 0, 0, 0, 0, 0, 0, 0, 0, 1.1216784040876817, 0.5523705884638554, 0.3765018090262884, 0.8953627085342788, 3.817124198080497, 0, 0, 0, 0, 0, 0, 0, 0, 0, 0, 0, 0, 0, 0, 0, 0, 0, 0, 0, 0, 0, 0, 0, 0, 0, 0, 0, 0, 0, 0, 0, 0, 0, 0, 0, 0, 0, 0, 0, 0, 0, 0, 0, 0, 0, 0, 0, 0, 0, 0, 0, 0, 0, 0, 0, 0, 0, 0, 0, 0, 0, 0, 0, 0, 0, 0, 0, 0, 0, 0, 0, 0, 0, 0, 0, 0, 0, 0, 0, 0, 0, 0, 0, 0, 0, 0, 0, 0, 0, 0, 0, 0, 0, 0, 0, 0, 0, 0, 0, 0, 0, 0, 0, 0, 0, 0, 0, 0, 0, 0, 0, 0, 0, 0, 0, 0, 0, 0, 0, 0, 0, 0, 0, 0, 0, 0, 0, 0, 0, 0, 0, 0, 0, 0, 0, 0, 0, 0, 0, 0, 0, 0, 0, 0, 0, 0, 0, 0, 0, 0, 0, 0, 0, 0, 0, 0, 0, 0, 0, 0, 0, 0, 0, 0, 0, 0, 0, 0, 0, 0, 0, 0, 0, 0, 0, 0, 0, 0, 0, 0, 0, 0, 0, 0, 0, 0, 0.10384748360093686, 0, 0, 0, 0, 0, 0, 0, 0, 0, 0, 0, 0, 0, 0, 0, 0, 0, 0, 0, 0, 0, 0, 0, 0, 0, 0, 0, 0, 0, 0, 0, 0, 0, 0, 0, 0, 0, 0, 0, 0, 0, 0, 0, 0, 0, 0, 0, 0, 0, 0, 0, 0, 0, 0, 0, 0, 0, 0, 0, 0, 0, 0, 0, 0, 0, 0, 0, 0, 0, 0, 0, 0, 0, 0, 0, 0, 0, 0, 0, 0, 0, 0, 0, 0, 0, 0, 0, 0, 0, 0, 0, 0, 0, 0, 0, 0, 0, 0, 0, 0, 0, 0, 0, 0, 0, 0, 0, 0, 0, 0, 0, 0, 0, 0, 0, 0, 0, 0, 0, 0, 0, 0, 0, 0, 0, 0, 0, 0, 0, 0, 0, 0, 0, 0, 0, 0, 0, 0, 0, 0, 0, 0, 0, 0, 0, 0, 0, 0, 0, 0, 0, 0, 0, 0, 0, 0, 0, 0, 0, 0, 0, 0.877130774737835, 0.8638982268747433, 1.4503838507901432, 1.3316123264727593, 3.5575093501100405, 0.5816559638324966, 1.6810168304069544, 0.662310476925401, 0, 0, 0, 0, 0, 0, 0, 0.1997080425866721, 0, 0, 0, 0, 0, 0, 0, 0, 0, 0, 0, 0, 0, 0.4299746403360919, 1.2460330448363812, 1.7654824529070559, 2.9406793811631706, 1.5046049051207984, 0, 0.5975137242453631, 3.1295307544484317, 1.700385711327495, 2.1460603476665105, 0.8793698949125647, 0.7975890961801163, 1.2373385989048775, 0.583249901522971, 0.3849791694747103, 2.3970517642555818, 2.196305166347481, 0.30540159457959004, 0, 0, 0, 0, 0, 0, 0, 0, 0, 0, 0, 0, 0, 0, 0.1688261374189787, 0.7436175397351527, 2.3986016932797454, 1.1048588609292929, 1.5905403112899248, 5.052395490052204, 2.6755390569079416, 1.0053921628880083, 2.703211704852173, 10.351298739278603, 3.4141031578498877, 2.4005999786640566, 2.0405767607343233, 0.6579652046230018, 3.4311734457725436, 0.3417466049170008, 0, 2.019592700806089, 1.4498118528417867, 0.8090285704004093, 3.825213170408943, 1.448242210862612, 0, 3.37195437041484, 0.1799722003027689, 4.105975174868117, 1.9430781599420288, 1.793227222697075, 1.080253504740142, 1.9664395165737873, 0, 0.1056858084000793, 0, 0, 0.22797389909065296, 0, 0, 0, 0, 0.7327332899106274, 0.6237867135462284, 0, 0, 0, 0, 0, 0, 0, 0.28675851744433556, 0, 0, 0.10767954514130398, 4.704997527049872, 2.594445272591334, 0, 0, 0.6093582250227756, 3.9195378023283234, 3.030948317252938, 2.1219739780361735, 3.1385263610694953, 3.8035212508701215, 2.3012191553275594, 1.0829448464764977, 5.810381537314545, 0.8806925704392546, 3.21425589652583, 3.236898693336572, 10.40665575634352, 8.858534851085585, 5.230471303115491, 0.8287722707453641, 5.642822377723984, 3.633424591212373, 2.9536132187979875, 7.651010864271456, 4.552020852216919, 6.20268362549076, 7.086351824218036, 3.962602808545398, 8.338949634055124, 7.373642814114735, 6.5806324753552445, 10.747104497812934, 5.51413283190554, 11.429246524520845, 9.695550139196582, 6.136144947583173, 12.88531369746692, 15.851922736291852, 9.679276037285154, 8.614080669295939, 19.26874355546237, 9.887054305956658, 9.599463424366974, 7.89977112800255, 11.460015287226025, 12.88325937222219, 10.42348747549381, 13.462052251870304, 17.64948549496316, 14.402432571947317, 9.938186270692384, 13.958413822629085, 9.645184871524098, 5.646727715662679, 4.269278833145786, 7.382878974715038, 2.044478001942801, 5.481751047714013, 5.248687847422656, 1.8945581145454713, 1.893293961134917, 2.8586026693835294, 6.066306159459675, 7.7525990872346275, 12.930121385909885, 7.901621180372741, 6.250149058417663, 5.088069610648729, 1.525185885381406, 1.5960554727105496, 0.6944478767929164, 1.9171198059059378, 1.7054568522793025, 3.024219759877381, 1.0633709783834053, 2.9971004970075126, 2.4175597025298368, 2.403134441831704, 2.894419866255699, 0, 0, 0, 0, 0, 0, 0, 0, 0, 0, 0, 0, 0, 0, 0, 0, 0, 0, 0, 0, 0, 0, 0, 0, 0, 0, 0, 0, 0, 0, 0, 0, 0, 0, 0, 0, 0, 0, 0, 0, 0, 0, 0, 0, 0, 0, 0, 0, 0, 0, 0, 0, 0, 0, 0, 0, 0, 0, 0, 0, 0, 0, 0, 0, 0, 0, 0, 0, 0, 0, 0.15294339360865924, 0, 0, 0, 0, 0, 0, 0, 0, 0, 0, 1.4896285202857222, 0, 0, 0, 0, 0, 0, 0, 0, 0, 0, 0, 0, 0, 0, 0, 0, 0, 0, 0, 0, 0, 0, 0, 0, 0, 0, 0, 0, 0, 0, 0, 0, 0, 0, 0, 0, 0, 0, 0, 0, 0, 0, 0, 0, 0, 0, 0, 0, 0, 0, 0, 0, 0, 0, 0, 0, 0, 0, 0, 0, 0, 0, 0, 0, 0, 0, 0, 0, 0, 0, 0, 0, 0, 0, 0, 0, 0, 0, 0, 0, 0, 0, 0, 0, 0, 0, 0, 0, 0, 0, 0, 0, 0, 0, 0, 0, 0, 0, 0, 0, 0, 0, 0, 0, 0, 0, 0, 0, 0, 0, 0, 0, 0, 0, 0, 0, 0, 0, 0, 0, 0, 0, 0, 0, 0.16643878077318178, 0, 0, 0, 0, 0, 0, 0, 0, 0, 0, 0, 0, 0, 1.332192947645399, 0, 0.27197636556141797, 0, 0, 0, 0, 0, 0, 0.8945888488220147, 0, 0, 0, 0, 0, 0, 0, 0.1950396699108632, 0, 0, 0, 0, 0, 0, 0, 0, 0, 0, 0, 0, 0, 0, 0, 0, 0, 0, 0, 0, 0, 0, 0, 0, 0, 0, 0, 0, 0, 0, 0, 0, 0.847972835731062, 0, 0, 0, 0, 0, 0, 0, 0, 0, 0, 0, 0, 0, 0, 0, 0, 0, 0, 0, 0, 0, 0, 0, 0, 0, 0, 0, 0, 0, 0, 0, 0, 0, 0, 0, 0, 0, 0, 0, 0, 0, 0, 0, 0, 0, 0, 0, 0, 0, 0, 0, 0, 0, 0, 0, 0, 0, 0, 0, 0, 0, 0, 0, 0, 0, 0, 0, 0, 0, 0, 0, 0, 0, 0, 0, 0, 0, 0, 0, 0, 0, 0, 0, 0, 0, 0, 0, 0, 0, 0, 0, 0, 0, 0, 0, 0, 0, 0, 0, 0, 0, 0, 0, 0, 0, 0, 0, 0, 0, 0, 0, 0, 0, 0, 0, 0, 0, 0, 0, 0, 0, 0, 0, 0, 0, 0, 0, 0, 0, 0, 0, 0, 0, 0, 0, 0, 0, 0, 0, 0, 0, 0, 0, 0, 0, 0, 0, 0, 0, 0, 0, 0, 0, 0, 0, 0, 0, 0, 0, 0, 0, 0, 0, 0, 0, 0, 0, 0, 0, 0, 0, 0, 0, 0, 0, 0, 0, 0, 0, 0, 0, 0, 0, 0, 0, 0, 0, 0, 0, 0, 0, 0, 0, 0, 0, 0, 0, 0, 0, 0, 0, 0, 0, 0, 0, 0, 0, 0, 0, 0, 0, 0, 0, 0, 0, 0, 0, 0, 0, 0, 0, 0, 0, 0, 0, 0, 0, 0, 0, 0, 0, 0, 0, 0, 0, 0, 0, 0, 0, 0, 0, 0, 0, 0, 0, 0, 0, 0, 0, 0, 0, 0, 0, 0, 0, 0, 0, 0, 0, 0, 0, 0, 0, 0, 0, 0, 0, 0, 0, 0, 0, 0, 0, 0, 0, 0, 0, 0, 0, 0, 0, 0, 0, 0, 0, 0, 0, 0, 0, 0, 0, 0, 0, 0, 0, 0, 0, 0, 0, 0, 0, 0, 0, 0, 0, 0, 0, 0, 0, 0, 0, 0, 0, 0, 0, 0, 0, 0, 0, 0, 0, 0, 0, 0, 0, 0, 0, 0, 0, 0, 0, 0, 0, 0, 0, 0, 0, 0, 0, 0, 0, 0, 0, 0, 0, 0, 0, 0, 0, 0, 0, 0, 0, 0, 0, 0, 0, 0, 0, 0, 0, 0, 0, 0, 0, 0, 0, 0, 0, 0, 0, 0, 0, 0, 0, 0, 0, 0, 0, 0, 0, 0, 0, 0, 0, 0, 0, 0, 0, 0, 0, 0, 2.3731113225018023, 3.124672404710728, 0, 0, 0, 0, 0, 0, 0, 0, 0, 0, 0, 0, 0, 0, 0, 0, 0, 0, 0, 0, 0, 0, 0, 0, 0, 0, 0, 0, 0.39428943001204675, 0, 0, 0, 3.2130364920833134, 0, 0, 0, 7.942519632464407, 5.90682631074042, 0.44040096308864346, 4.590698816034541, 0, 1.6245195295164023, 2.66715369164325, 0, 0, 0, 0, 2.515529204466724, 0.819476571085114, 2.939425213374392, 2.652716611707889, 0, 0, 0, 0, 0, 0, 0, 0, 0, 0, 0, 0, 0, 0, 0, 0, 0, 0, 0.07833340986442655, 0, 0, 0, 0, 0, 0, 0, 0, 0, 0, 0, 0, 0, 0, 0, 0, 0, 0, 0, 0, 0, 0, 0, 0, 0, 0, 0, 0, 0, 0, 0, 0, 0, 0, 0, 0, 0, 0, 0, 0, 0, 0, 0, 0, 0, 0, 2.4995925871307465, 3.9060578752475883, 2.1820986535077016, 3.927838111263471, 2.912111307426548, 2.6476088309485744, 2.692938319460504, 0, 0, 0, 0, 0, 0, 0, 0, 0, 0, 0, 0, 0, 0, 0, 0.3044624733889, 0, 0, 0, 0, 0, 0, 0, 0, 0, 0, 0, 0, 0, 0, 0, 0, 0, 0, 0, 0, 0, 0, 1.2898545241894896, 1.272341706830915, 7.576014444081553, 0, 6.399728199355879, 4.379396671309142, 2.797725713164122, 2.543436099198542, 0, 0, 0, 0, 0, 0, 0, 0, 0, 0, 0, 0, 0, 0, 0, 0, 0, 2.4992521399679783, 3.4164963358103115, 10.05387883428316, 17.505452283194174, 12.46796693585738, 15.658032654278578, 6.233834545359331, 3.8806202361575433, 0, 0, 0, 0, 0, 0, 0, 0, 0, 0, 0.21869721417249263, 0, 0, 0, 0, 0, 0, 0, 0, 0, 0, 1.9508706201878825, 0, 0, 0, 0, 0, 0, 0, 0, 0, 0, 0, 0, 0, 0, 0, 0, 0, 0, 0, 0, 0.14179175026913793, 0, 0, 0, 3.383997035680244, 0.31110010336492466, 1.3153854153053033, 0, 0.5731637797628069, 1.7401635692972597, 0.4069861468642802, 2.2062126300948073, 0, 0, 0, 0.36460160095192345, 1.1541545143050922, 0.8378495072062776, 3.2101653391677862, 2.116437964075315, 2.3542026718774727, 1.4288561120011882, 0, 0, 0, 5.330982155605668, 7.026839456005832, 0, 0, 0.3988951367372743, 0, 0, 0, 0, 0, 0, 0, 0, 0, 0, 0, 0, 0, 0, 0, 0, 0, 0, 0, 0, 0, 0, 0, 0, 0, 0, 0, 0, 0, 0, 0, 0, 0, 0, 0, 0, 0, 0, 0, 0, 0, 0, 0, 0, 0, 0, 0, 0, 0, 0, 0, 0, 0, 0, 0, 0, 0, 0, 0, 0, 0, 0, 0, 0, 0, 0, 0, 0, 0, 0, 0, 0, 0, 0, 0, 0, 0, 0, 0, 0, 0, 0, 0, 0, 0, 0, 0, 0, 0, 0, 0, 0, 0, 0, 0, 0, 0, 0, 0, 0, 0, 0, 0, 4.701458350856602, 9.367209409220704, 3.8648770982712852, 3.7451654250981226, 11.030758581580319, 6.87103682718244, 4.91351485064744, 4.704080911777385, 8.020891792673925, 5.116749040404706, 4.832764270771617, 1.6626865456003923, 0, 0, 0.9014116857963541, 0, 3.6917947707952177, 4.785991707338051, 0, 0.96617071074448, 6.5645208443838134, 3.6433890336626353, 1.018364847507205, 11.843892017035536, 9.405551483625276, 0.8163950003450083, 6.665118429614163, 5.083555322594189, 6.233613202316017, 1.050200692910113, 8.207344941045761, 6.111947498681606, 16.613760923876093, 17.192857730586766, 9.51004626930033, 10.065443048903377, 9.472795653421013, 6.99019639526376, 3.1069930824678567, 5.170753877312464, 10.127758264494124, 7.732028227267568, 7.29758779664854, 9.759952052480333, 7.8572694123780815, 6.056000552003834, 0.608992164625578, 8.911667811364993, 4.531643388612436, 0, 0, 0, 0, 0, 0, 0, 0, 0, 0, 2.9521137684049576, 2.732815795412709, 0.2743995038508882, 12.94882632010997, 5.522001254592401, 4.580845442889534, 10.565487246571921, 11.588491271227102, 3.1658287571936143, 0.3315078747133881, 0, 0, 1.5213874953030535, 0, 0, 0, 0, 0, 0.12302220569421529, 0, 0, 9.127210138408067, 0, 1.3918951206344528, 0.9017068806669813, 2.3315671044353756, 9.946439303176968, 12.865841679102083, 13.123387624343557, 5.617400386110826, 6.5202922696980234, 5.870360904332434, 9.844687659114014, 5.2334749439697905, 7.541113950880422, 6.095964070765728, 7.36702779188805, 7.372269978980916, 0, 0, 0.20597172274150075, 6.430990875080826, 0, 0, 0, 0, 0, 0, 0, 0, 0, 0, 0, 0, 0, 0, 0, 0, 0, 0, 0, 0, 0, 0, 0, 0, 0, 0, 0, 0, 0, 0, 0, 0, 0, 0, 0, 0, 0, 0, 0, 0, 0, 0, 0, 0, 0, 0, 0, 0, 0, 0, 0, 0, 0, 0, 0, 0, 0, 0, 0, 0, 0, 0, 0, 0, 0, 0, 0, 0, 0, 0, 0, 0, 0, 0, 0, 0, 0, 0, 0, 0, 0, 0, 0, 0, 0, 0, 0, 0, 0, 0, 0, 0, 0, 0, 0, 0, 0, 0, 0, 0, 0, 0, 0, 0, 0, 0, 0, 0, 0, 0, 0, 0, 0, 0, 0, 0, 0, 0, 0, 0, 0, 0, 0, 0, 0, 0, 0, 0, 0, 0, 0, 0, 0, 0, 0, 0, 0, 0, 0, 0, 0, 0, 0, 0, 0, 0, 0, 0, 0, 0, 0, 0, 0, 0, 0, 0, 0, 0, 0, 0, 0, 0, 0, 0, 0, 0, 0, 0, 0, 0, 0, 0, 0, 0, 0, 0, 0, 0, 0, 0, 0, 0, 0, 0, 0, 0.16232830977680385, 0, 0, 0, 0, 0, 0, 0, 0, 0, 0, 0, 0, 0, 0, 1.7479232430518605, 1.2271944454788744, 5.092844167620145, 0, 0, 0, 0, 0, 0, 3.4504522509167677, 0, 0, 0, 3.961634836823428, 4.116282761445639, 4.354358333640129, 0, 0, 0, 0, 0, 0, 0, 0, 0.24533751607018903, 0, 0, 0, 0, 0, 0, 0, 3.2078174530131274, 7.9519133954278916, 0, 1.515916138603179, 2.2272325996730076, 6.1508247105249705, 0, 0.10269039113836152, 0, 0, 0, 0, 0, 0, 0, 0, 0, 0, 0, 2.4535359026217276, 7.686948194487053, 2.1177998208883437, 6.6456606259874285, 8.985317813064599, 12.80941820921793, 25.404203548220096, 4.9350266852423905, 15.673616717295468, 13.811868959659162, 19.754403505595786, 14.275956554022933, 10.278046177611374, 12.70030627935571, 11.49842587957527, 10.868554870004465, 14.924898889030572, 2.707885497150907, 13.001899501966344, 3.077303795959986, 6.083846168181208, 2.6710232347491973, 6.563262900023343, 5.344438370482807, 6.740567649787037, 4.715295713209407, 5.239810203754325, 5.278880324590561, 6.646074032360479, 3.049508349843824, 1.397068001328876, 5.310046171478318, 3.9146784748545542, 6.352237717752427, 4.9386812099329855, 6.813757062549182, 3.994950487120555, 7.6985857347722755, 8.779829527547257, 4.23482794751071, 0, 0, 0, 0.12163832306392922, 2.3134767623415966, 0.9234198109979634, 0, 15.259989985920074, 6.862923564361891, 8.238324497409028, 15.809020694295995, 11.178136925237826, 11.487923602961704, 13.353082878305052, 9.193039454704477, 10.82811936363167, 12.666462721397096, 18.86994999972792, 12.79623048251332, 9.996618963260469, 7.236460229096905, 10.663307987864059, 16.7763703138378, 20.52970537289002, 11.555744138819497, 9.851290784919556, 13.228319228146972, 13.761912460119913, 14.16625923803413, 11.21597858768777, 9.3376756572497, 9.439614359181682, 7.495047252782655, 8.25819282134357, 7.854208707131829, 11.214201558544092, 12.309189731957279, 14.55682020391285, 15.350316138260391, 16.45258486610494, 8.489286009054549, 8.082740128581316, 8.598315002716186, 9.424317676278855, 18.260527131803666, 20.28038489854719, 7.289934561926941, 10.30922203904012, 0.7731304738432898, 0, 0.3539194830376231, 0.7069618784255125, 1.9111308545102825, 0, 0, 0, 0, 0, 0, 0.5101254048559186, 9.885491646021682, 5.224677019149219, 1.7542479807353937, 6.485996808207862, 6.872318526406684, 1.067672447144999, 0.10264393640316878, 3.846288806815067, 4.376504446753401, 4.479802642827196, 0, 0.47645322301024684, 0.5702690419195282, 0, 0.9613595506077239, 9.5254061870804, 7.5093652936301405, 8.15086246845714, 5.697012444373652, 8.53020078885801, 12.529949668557977, 12.834309696764123, 16.842369177966596, 5.417518555250336, 8.381711873552812, 1.9576393530449148, 2.4240772369616166, 3.251495267150496, 6.063112777846654, 7.055145552738515, 10.388047061921222, 9.680509704304596, 5.460620784471819, 6.666233750830749, 8.160066700693212, 5.636145356536315, 4.487394647897087]  [0, 0, 0, 0, 0, 0, 0, 0, 0, 0, 0, 0, 0, 0, 0, 0, 0, 0, 0, 0, 0, 0, 0, 0, 0, 0, 0, 0, 0, 0, 0, 0, 0, 0, 0, 0, 0, 0, 0, 0, 0, 0, 0, 0, 0, 0, 0, 0, 0, 0, 0, 0, 0, 0, 0, 0, 0, 0, 0, 0, 0, 0, 0, 0, 0, 0, 0, 0, 0, 0, 0, 0, 0, 0, 0, 0, 0, 0, 0, 0, 0, 0, 0, 0, 0, 0, 0, 0, 0, 0, 0, 0, 0, 0, 0, 0, 0, 0, 0, 0, 0, 0, 0, 0, 0, 0, 0, 0, 0, 0, 0, 0, 0, 0, 0, 0, 0, 0, 0, 0, 0, 0, 0, 0, 0, 0, 0, 0, 0, 0, 0, 0, 0, 0, 0, 0, 0, 0, 0, 0, 0, 0, 0, 0, 0, 0, 0, 0, 0, 0, 0, 0, 0, 0, 0, 0, 0, 0, 0, 0, 0, 0, 0, 0, 0, 0, 0, 0, 0, 0, 0, 0, 0, 0, 0, 0, 0, 0, 0, 0, 0, 0, 0, 0, 0, 0, 0, 0, 0, 0, 0, 0, 0, 0, 0, 0, 0, 0, 0, 0, 0, 0, 0, 0, 0, 0, 0, 0, 0, 0, 0, 0, 0, 0, 0, 0, 0, 0, 0, 0, 0, 0, 0, 0, 0, 0, 0, 0, 0, 0, 0, 0, 0, 0, 0, 0, 0, 0, 0, 0, 0, 0, 0, 0, 0, 0, 0, 0, 0, 0, 0, 0, 0, 0, 0, 0, 0, 0, 0, 0, 0, 0, 0, 0, 0, 0, 0, 0, 0, 0, 0, 0, 0, 0, 0, 0, 0, 0, 0, 0, 0, 0, 0, 0, 0, 0, 0, 0, 0, 0, 0, 0, 0, 0, 0, 0, 0, 0, 0, 0, 0, 0, 0, 0, 0, 0, 0, 0, 0, 0, 0, 0, 0, 0, 0, 0, 0, 0, 0, 0, 0, 0, 0, 0, 0, 0, 0, 0, 0, 0, 0, 0, 0, 0, 0, 0, 0, 0, 0, 0, 0, 0, 0, 0, 0, 0, 0, 0, 0, 0, 0, 0, 0, 0, 0, 0, 0, 0, 0, 0, 0, 0, 0, 0, 0, 0, 0, 0, 0, 0, 0, 0, 0, 0, 0, 0, 0, 0, 0, 0, 0, 0, 0, 0, 0, 0, 0, 0, 0, 0, 0, 0, 0, 0, 0, 0, 0, 0, 0, 0, 0, 0, 0, 0, 0, 0, 0, 0, 0, 0, 0, 0, 0, 0, 0, 0, 0, 0, 0, 0, 0, 0, 0, 0, 0, 0, 0, 0, 0, 0, 0, 0, 0, 0, 0, 0, 0, 0, 0, 0, 0, 0, 0, 0, 0, 0, 0, 0, 0, 0, 0, 0, 0, 0, 0, 0, 0, 0, 0, 0, 0, 0, 0, 0, 0, 0, 0, 0, 0, 0, 0, 0, 0, 0, 0, 0, 0, 0, 0, 0, 0, 0, 0, 0, 0, 0, 0, 0, 0, 0, 0, 0, 0, 0, 0, 0, 0, 0, 0, 0, 0, 0, 0, 0, 0, 0, 0, 0, 0, 0, 0, 0, 0, 0, 0, 0, 0, 0, 0, 0, 0, 0, 0, 0, 0, 0, 0, 0, 0, 0, 0, 0, 0, 0, 0, 0, 0, 0, 0, 0, 0, 0, 0, 0, 0, 0, 0, 0, 0, 0, 0, 0, 0, 0, 0, 0, 0, 0, 0, 0, 0, 0, 0, 0, 0, 0, 0, 0, 0, 0, 0, 0, 0, 0, 0, 0, 0, 0, 0, 0, 0, 0, 0, 0, 0, 0, 0, 0, 0, 0, 0, 0, 0, 0, 0, 0, 0, 0, 0, 0, 0, 0, 0, 0, 0, 0, 0, 0, 0, 0, 0, 0, 0, 0, 0, 0, 0, 0, 0, 0, 0, 0, 0, 0, 0, 0, 0, 0, 0, 0, 0, 0, 0, 0, 0, 0, 0, 0, 0, 0, 0, 0, 0, 0, 0, 0, 0, 0, 0, 0, 0, 0, 0, 0, 0, 0, 0, 0, 0, 0, 0, 0, 0, 0, 0, 0, 0, 0, 0, 0, 0, 0, 0, 0, 0, 0, 0, 0, 0, 0, 0, 0, 0, 0, 0, 0, 0, 0, 0, 0, 0, 0, 0, 0, 0, 0, 0, 0, 0, 0, 0, 0, 0, 0, 0, 0, 0, 0, 0, 0, 0, 0, 0, 0, 0, 0, 0, 0, 0, 0, 0, 0, 0, 0, 0, 0, 0, 0, 0, 0, 0, 0, 0, 0, 0, 0, 0, 0, 0, 0, 0, 0, 0, 0, 0, 0, 0, 0, 0, 0, 0, 0, 0, 0, 0, 0, 0, 0, 0, 0, 0, 0, 0, 0, 0, 0, 0, 0, 0, 0, 0, 0, 0, 0, 0, 0, 0, 0, 0, 0, 0, 0, 0, 0, 0, 0, 0, 0, 0, 0, 0, 0, 0, 0, 0, 0, 0, 0, 0, 0, 0, 0, 0, 0, 0, 0, 0, 0, 0, 0, 0, 0, 0, 0, 0, 0, 0, 0, 0, 0, 0, 0, 0, 0, 0, 0, 0, 0, 0, 0, 0, 0, 0, 0, 0, 0, 0, 0, 0, 0, 0, 0, 0, 0, 0, 0, 0, 0, 0, 0, 0, 0, 0, 0, 0, 0, 0, 0, 0, 0, 0, 0, 0, 0, 0, 0, 0, 0, 0, 0, 0, 0, 0, 0, 0, 0, 0, 0, 0, 0, 0, 0, 0, 0, 0, 0, 0, 0, 0, 0, 0, 0, 0, 0, 0, 0, 0, 0, 0, 0, 0, 0, 0, 0, 0, 0, 0, 0, 0, 0, 0, 0, 0, 0, 0, 0, 0, 0, 0, 0, 0, 0, 0, 0, 0, 0, 0, 0, 0, 0, 0, 0, 0, 0, 0, 0, 0, 0, 0, 0, 0, 0, 0, 0, 0, 0, 0, 0, 0, 0, 0, 0, 0, 0, 0, 0, 0, 0, 0, 0, 0, 0, 0, 0, 0, 0, 0, 0, 0, 0, 0, 0, 0, 0, 0, 0, 0, 0, 0, 0, 0, 0, 0, 0, 0, 0, 0, 0, 0, 0, 0, 0, 0, 0, 0, 0, 0, 0, 0, 0, 0, 0, 0, 0, 0, 0, 0, 0, 0, 0, 0, 0, 0, 0, 0, 0, 0, 0, 0, 0, 0, 0, 0, 0, 0, 0, 0, 0, 0, 0, 0, 0, 0, 0, 0, 0, 0, 0, 0, 0, 0, 0, 0, 0, 0, 0, 0, 0, 0, 0, 0, 0, 0, 0, 0, 0, 0, 0, 0, 0, 0, 0, 0, 0, 0, 0, 0, 0, 0, 0, 0, 0, 0, 0, 0, 0, 0, 0, 0, 0, 0, 0, 0, 0, 0, 0, 0, 0, 0, 0, 0, 0, 0, 0, 0, 0, 0, 0, 0, 0, 0, 0, 0, 0, 0, 0, 0, 0, 0, 0, 0, 0, 0, 0, 0, 0, 0, 0, 0, 0, 0, 0, 0, 0, 0, 0, 0, 0, 0, 0, 0, 0, 0, 0, 0, 0, 0, 0, 0, 0, 0, 0, 0, 0, 0, 0, 0, 0, 0, 0, 0, 0, 0, 0, 0, 0, 0, 0, 0, 0, 0, 0, 0, 0, 0, 0, 0, 0, 0, 0, 0, 0, 0, 0, 0, 0, 0, 0, 0, 0, 0, 0, 0, 0, 0, 0, 0, 0, 0, 0, 0, 0, 0, 0, 0, 0, 0, 0, 0, 0, 0, 0, 0, 0, 0, 0, 0, 0, 0, 0, 0, 0, 0, 0, 0, 0, 0, 0, 0, 0, 0, 0, 0, 0, 0, 0, 0, 0, 0, 0, 0, 0, 0, 0, 0, 0, 0, 0, 0, 0, 0, 0, 0, 0, 0, 0, 0, 0, 0, 0, 0, 0, 0, 0, 0, 0, 0, 0, 0, 0, 0, 0, 0, 0, 0, 0, 0, 0, 0, 0, 0, 0, 0, 0, 0, 0, 0, 0, 0, 0, 0, 0, 0, 0, 0, 0, 0, 0, 0, 0, 0, 0, 0, 0, 0, 0, 0, 0, 0, 0, 0, 0, 0, 0, 0, 0, 0, 0, 0, 0, 0, 0, 0, 0, 0, 0, 0, 0, 0, 0, 0, 0, 0, 0, 0, 0, 0, 0, 0, 0, 0, 0, 0, 0, 0, 0, 0, 0, 0, 0, 0, 0, 0, 0, 0, 0, 0, 0, 0, 0, 0, 0, 0, 0, 0, 0, 0, 0, 0, 0, 0, 0, 0, 0, 0, 0, 0, 0, 0, 0, 0, 0, 0, 0, 0, 0, 0, 0, 0, 0, 0, 0, 0, 0, 0, 0, 0, 0, 0, 0, 0, 0, 0, 0, 0, 0, 0, 0, 0, 0, 0, 0, 0, 0, 0, 0, 0, 0, 0, 0, 0, 0, 0, 0, 0, 0, 0, 0, 0, 0, 0, 0, 0, 0, 0, 0, 0, 0, 0, 0, 0, 0, 0, 0, 0, 0, 0, 0, 0, 0, 0, 0, 0, 0, 0, 0, 0, 0, 0, 0, 0, 0, 0, 0, 0, 0, 0, 0, 0, 0, 0, 0, 0, 0, 0, 0, 0, 0, 0, 0, 0, 0, 0, 0, 0, 0, 0, 0, 0, 0, 0, 0, 0, 0, 0, 0, 0, 0, 0, 0, 0, 0, 0, 0, 0, 0, 0, 0, 0, 0, 0, 0, 0, 0, 0, 0, 0, 0, 0, 0, 0, 0, 0, 0, 0, 0, 0, 0, 0, 0, 0, 0, 0, 0, 0, 0, 0, 0, 0, 0, 0, 0, 0, 0, 0, 0, 0, 0, 0, 0, 0, 0, 0, 0, 0, 0, 0, 0, 0, 0, 0, 0, 0, 0, 0, 0, 0, 0, 0, 0, 0, 0, 0, 0, 0, 0, 0, 0, 0, 0, 0, 0, 0, 0, 0, 0, 0, 0, 0, 0, 0, 0, 0, 0, 0, 0, 0, 0, 0, 0, 0, 0, 0, 0, 0, 0, 0, 0, 0, 0, 0, 0, 0, 0, 0, 0, 0, 0, 0, 0, 0, 0, 0, 0, 0, 0, 0, 0, 0, 0, 0, 0, 0, 0, 0, 0, 0, 0, 0, 0, 0, 0, 0, 0, 0, 0, 0, 0, 0, 0, 0, 0, 0, 0, 0, 0, 0, 0, 0, 0, 0, 0, 0, 0, 0, 0, 0, 0, 0, 0, 0, 0, 0, 0, 0, 0, 0, 0, 0, 0, 0, 0, 0, 0, 0, 0, 0, 0, 0, 0, 0, 0, 0, 0, 0, 0, 0, 0, 0, 0, 0, 0, 0, 0, 0, 0, 0, 0, 0, 0, 0, 0, 0, 0, 0, 0, 0, 0, 0, 0, 0, 0, 0, 0, 0, 0, 0, 0, 0, 0, 0, 0, 0, 0, 0, 0, 0, 0, 0, 0, 0, 0, 0, 0, 0, 0, 0, 0, 0, 0, 0, 0, 0, 0, 0, 0, 0, 0, 0, 0, 0, 0, 0, 0, 0, 0, 0, 0, 0, 0, 0, 0, 0, 0, 0, 0, 0, 0, 0, 0, 0, 0, 0, 0, 0, 0, 0, 0, 0, 0, 0, 0, 0, 0, 0, 0, 0, 0, 0, 0, 0, 0, 0, 0, 0, 0, 0, 0, 0, 0, 0, 0, 0, 0, 0, 0, 0, 0, 0, 0, 0, 0, 0, 0, 0, 0, 0, 0, 0, 0, 0, 0, 0, 0, 0, 0, 0, 0, 0, 0, 0, 0, 0, 0, 0, 0, 0, 0, 0, 0, 0, 0, 0, 0, 0, 0, 0, 0, 0, 0, 0, 0, 0, 0, 0, 0, 0, 0, 0, 0, 0, 0, 0, 0, 0, 0, 0, 0, 0, 0, 0, 0, 0, 0, 0, 0, 0, 0, 0, 0, 0, 0, 0, 0, 0, 0, 0, 0, 0, 0, 0, 0, 0, 0, 0, 0, 0, 0, 0, 0, 0, 0, 0, 0, 0, 0, 0, 0, 0, 0, 0, 0, 0, 0, 0, 0, 0, 0, 0, 0, 0, 0, 0, 0, 0, 0, 0, 0, 0, 0, 0, 0, 0, 0, 0, 0, 0, 0, 0, 0, 0, 0, 0, 0, 0, 0, 0, 0, 0, 0, 0, 0, 0, 0, 0, 0, 0, 0, 0, 0, 0, 0, 0, 0, 0, 0, 0, 0, 0, 0, 0, 0, 0, 0, 0, 0, 0, 0, 0, 0, 0, 0, 0, 0, 0, 0, 0, 0, 0, 0, 0, 0, 0, 0, 0, 0, 0, 0, 0, 0, 0, 0, 0, 0, 0, 0, 0, 0, 0, 0, 0, 0, 0, 0, 0, 0, 0, 0, 0, 0, 0, 0, 0, 0, 0, 0, 0, 0, 0, 0, 0, 0, 0, 0, 0, 0, 0, 0, 0, 0, 0, 0, 0, 0, 0, 0, 0, 0, 0, 0, 0, 0, 0, 0, 0, 0, 0, 0, 0, 0, 0, 0, 0, 0, 0, 0, 0, 0, 0, 0, 0, 0, 0, 0, 0, 0, 0, 0, 0, 0, 0, 0, 0, 0, 0, 0, 0, 0, 0, 0, 0, 0, 0, 0, 0, 0, 0, 0, 0, 0, 0, 0, 0, 0, 0, 0, 0, 0, 0, 0, 0, 0, 0, 0, 0, 0, 0, 0, 0, 0, 0, 0, 0, 0, 0, 0, 0, 0, 0, 0, 0, 0, 0, 0, 0, 0, 0, 0, 0, 0, 0, 0, 0, 0, 0, 0, 0, 0, 0, 0, 0, 0, 0, 0, 0, 0, 0, 0, 0, 0, 0, 0, 0, 0, 0, 0, 0, 0, 0, 0, 0, 0, 0, 0, 0, 0, 0, 0, 0, 0, 0, 0, 0, 0, 0, 0, 0, 0, 0, 0, 0, 0, 0, 0, 0, 0, 0, 0, 0, 0, 0, 0, 0, 0, 0, 0, 0, 0, 0, 0, 0, 0, 0, 0, 0, 0, 0, 0, 0, 0, 0, 0, 0, 0, 0, 0, 0, 0, 0, 0, 0, 0, 0, 0, 0, 0, 0, 0, 0, 0, 0, 0, 0, 0, 0, 0, 0, 0, 0, 0, 0, 0, 0, 0, 0, 0, 0, 0, 0, 0, 0, 0, 0, 0, 0, 0, 0, 0, 0, 0, 0, 0, 0, 0, 0, 0, 0, 0, 0, 0, 0, 0, 0, 0, 0, 0, 0, 0, 0, 0, 0, 0, 0, 0, 0, 0, 0, 0, 0, 0, 0, 0, 0, 0, 0, 0, 0, 0, 0, 0, 0, 0, 0, 0, 0, 0, 0, 0, 0, 0, 0, 0, 0, 0, 0, 0, 0, 0, 0, 0, 0, 0, 0, 0, 0, 0, 0, 0, 0, 0, 0, 0, 0, 0, 0, 0, 0, 0, 0, 0, 0, 0, 0, 0, 0, 0, 0, 0, 0, 0, 0, 0, 0, 0, 0, 0, 0, 0, 0, 0, 0, 0, 0, 0, 0, 0, 0, 0, 0, 0, 0, 0, 0, 0, 0, 0, 0, 0, 0, 0, 0, 0, 0, 0, 0, 0, 0, 0, 0, 0, 0, 0, 0, 0, 0, 0, 0, 0, 0, 0, 0, 0, 0, 0, 0, 0, 0, 0, 0, 0, 0, 0, 0, 0, 0, 0, 0, 0, 0, 0, 0, 0, 0, 0, 0, 0, 0, 0, 0, 0, 0, 0, 0, 0, 0, 0, 0, 0, 0, 0, 0, 0, 0, 0, 0, 0, 0, 0, 0, 0, 0, 0, 0, 0, 0, 0, 0, 0, 0, 0, 0, 0, 0, 0, 0, 0, 0, 0, 0, 0, 0, 0, 0, 0, 0, 0, 0, 0, 0, 0, 0, 0, 0, 0, 0, 0, 0, 0, 0, 0, 0, 0, 0, 0, 0, 0, 0, 0, 0, 0, 0, 0, 0, 0, 0, 0, 0, 0, 0, 0, 0, 0, 0, 0, 0, 0, 0, 0, 0, 0, 0, 0, 0, 0, 0, 0, 0, 0, 0, 0, 0, 0, 0, 0, 0, 0, 0, 0, 0, 0, 0, 0, 0, 0, 0, 0, 0, 0, 0, 0, 0, 0, 0, 0, 0, 0, 0, 0, 0, 0, 0, 0, 0, 0, 0, 0, 0, 0, 0, 0, 0, 0, 0, 0, 0, 0, 0, 0, 0, 0, 0, 0, 0, 0, 0, 0, 0, 0, 0, 0, 0, 0, 0, 0, 0, 0, 0, 0, 0, 0, 0, 0, 0, 0, 0, 0, 0, 0, 0, 0, 0, 0, 0, 0, 0, 0, 0, 0, 0, 0, 0, 0, 0, 0, 0, 0, 0, 0, 0, 0, 0, 0, 0, 0, 0, 0, 0, 0, 0, 0, 0, 0, 0, 0, 0, 0, 0, 0, 0, 0, 0, 0, 0, 0, 0, 0, 0, 0, 0, 0, 0, 0, 0, 0, 0, 0, 0, 0, 0, 0, 0, 0, 0, 0, 0, 0, 0, 0, 0, 0, 0, 0, 0, 0, 0, 0, 0, 0, 0, 0, 0, 0, 0, 0, 0, 0, 0, 0, 0, 0, 0, 0, 0, 0, 0, 0, 0, 0, 0, 0, 0, 0, 0, 0, 0, 0, 0, 0, 0, 0, 0, 0, 0, 0, 0, 0, 0, 0, 0, 0, 0, 0, 0, 0, 0, 0, 0, 0, 0, 0, 0, 0, 0, 0, 0, 0, 0, 0, 0, 0, 0, 0, 0, 0, 0, 0, 0, 0, 0, 0, 0, 0, 0, 0, 0, 0, 0, 0, 0, 0, 0, 0, 0, 0, 0, 0, 0, 0, 0, 0, 0, 0, 0, 0, 0, 0, 0, 0, 0, 0, 0, 0, 0, 0, 0, 0, 0, 0, 0, 0, 0, 0, 0, 0, 0, 0, 0, 0, 0, 0, 0, 0, 0, 0, 0, 0, 0, 0, 0, 0, 0, 0, 0, 0, 0, 0, 0, 0, 0, 0, 0, 0, 0, 0, 0, 0, 0, 0, 0, 0, 0, 0, 0, 0, 0, 0, 0, 0, 0, 0, 0, 0, 0, 0, 0, 0, 0, 0, 0, 0, 0, 0, 0, 0, 0, 0, 0, 0, 0, 0, 0, 0, 0, 0, 0, 0, 0, 0, 0, 0, 0, 0, 0, 0, 0, 0, 0, 0, 0, 0, 0, 0, 0, 0, 0, 0, 0, 0, 0, 0, 0, 0, 0, 0, 0, 0, 0, 0, 0, 0, 0, 0, 0, 0, 0, 0, 0, 0, 0, 0, 0, 0, 0, 0, 0, 0, 0, 0, 0, 0, 0, 0, 0, 0, 0, 0, 0, 0, 0, 0, 0, 0, 0, 0, 0, 0, 0, 0, 0, 0, 0, 0, 0, 0, 0, 0, 0, 0, 0, 0, 0, 0, 0, 0, 0, 0, 0, 0, 0, 0, 0, 0, 0, 0, 0, 0, 0, 0, 0, 0, 0, 0, 0, 0, 0, 0, 0, 0, 0, 0, 0, 0, 0, 0, 0, 0, 0, 0, 0, 0, 0, 0, 0, 0, 0, 0, 0, 0, 0, 0, 0, 0, 0, 0, 0, 0, 0, 0, 0, 0, 0, 0, 0, 0, 0, 0, 0, 0, 0, 0, 0, 0, 0, 0, 0, 0, 0, 0, 0, 0, 0, 0, 0, 0, 0, 0, 0, 0, 0, 0, 0, 0, 0, 0, 0, 0, 0, 0, 0, 0, 0, 0, 0, 0, 0, 0, 0, 0, 0, 0, 0, 0, 0, 0, 0, 0, 0, 0, 0, 0, 0, 0, 0, 0, 0, 0, 0, 0, 0, 0, 0, 0, 0, 0, 0, 0, 0, 0, 0, 0, 0, 0, 0, 0, 0, 0, 0, 0, 0, 0, 0, 0, 0, 0, 0, 0, 0, 0, 0, 0, 0, 0, 0, 0, 0, 0, 0, 0, 0, 0, 0, 0, 0, 0, 0, 0, 0, 0, 0, 0, 0, 0, 0, 0, 0, 0, 0, 0, 0, 0, 0, 0, 0, 0, 0, 0, 0, 0, 0, 0, 0, 0, 0, 0, 0, 0, 0, 0, 0, 0, 0, 0, 0, 0, 0, 0, 0, 0, 0, 0, 0, 0, 0, 0, 0, 0, 0, 0, 0, 0, 0, 0, 0, 0, 0, 0, 0, 0, 0, 0, 0, 0, 0, 0, 0, 0, 0, 0, 0, 0, 0, 0, 0, 0, 0, 0, 0, 0, 0, 0, 0, 0, 0, 0, 0, 0, 0, 0, 0, 0, 0, 0, 0, 0, 0, 0, 0, 0, 0, 0, 0, 0, 0, 0, 0, 0, 0, 0, 0, 0, 0, 0, 0, 0, 0, 0, 0, 0, 0, 0, 0, 0, 0, 0, 0, 0, 0, 0, 0, 0, 0, 0, 0, 0, 0, 0, 0, 0, 0, 0, 0, 0, 0, 0, 0, 0, 0, 0, 0, 0, 0, 0, 0, 0, 0, 0, 0, 0, 0, 0, 0, 0, 0, 0, 0, 0, 0, 0, 0, 0, 0, 0, 0, 0, 0, 0, 0, 0, 0, 0, 0, 0, 0, 0, 0, 0, 0, 0, 0, 0, 0, 0, 0, 0, 0, 0, 0, 0, 0, 0, 0, 0, 0, 0, 0, 0, 0, 0, 0, 0, 0, 0, 0, 0, 0, 0, 0, 0, 0, 0, 0, 0, 0, 0, 0, 0, 0, 0, 0, 0, 0, 0, 0, 0, 0, 0, 0, 0, 0, 0, 0, 0, 0, 0, 0, 0, 0, 0, 0, 0, 0, 0, 0, 0, 0, 0, 0, 0, 0, 0, 0, 0, 0, 0, 0, 0, 0, 0, 0, 0, 0, 0, 0, 0, 0, 0, 0, 0, 0, 0, 0, 0, 0, 0, 0, 0, 0, 0, 0, 0, 0, 0, 0, 0, 0, 0, 0, 0, 0, 0, 0, 0, 0, 0, 0, 0, 0, 0, 0, 0, 0, 0, 0, 0, 0, 0, 0, 0, 0, 0, 0, 0, 0, 0, 0, 0, 0, 0, 0, 0, 0, 0, 0, 0, 0, 0, 0, 0, 0, 0, 0, 0, 0, 0, 0, 0, 0, 0, 0, 0, 0, 0, 0, 0, 0, 0, 0, 0, 0, 0, 0, 0, 0, 0, 0, 0, 0, 0, 0, 0, 0, 0, 0, 0, 0, 0, 0, 0, 0, 0, 0, 0, 0, 0, 0, 0, 0, 0, 0, 0, 0, 0, 0, 0, 0, 0, 0, 0, 0, 0, 0, 0, 0, 0, 0, 0, 0, 0, 0, 0, 0, 0, 0, 0, 0, 0, 0, 0, 0, 0, 0, 0, 0, 0, 0, 0, 0, 0, 0, 0, 0, 0, 0, 0, 0, 0, 0, 0, 0, 0, 0, 0, 0, 0, 0, 0, 0, 0, 0, 0, 0, 0, 0, 0, 0, 0, 0, 0, 0, 0, 0, 0, 0, 0, 0, 0, 0, 0, 0, 0, 0, 0, 0, 0, 0, 0, 0, 0, 0, 0, 0, 0, 0, 0, 0, 0, 0, 0, 0, 0, 0, 0, 0, 0, 0, 0, 0, 0, 0, 0, 0, 0, 0, 0, 0, 0, 0, 0, 0, 0, 0, 0, 0, 0, 0, 0, 0, 0, 0, 0, 0, 0, 0, 0, 0, 0, 0, 0, 0, 0, 0, 0, 0, 0, 0, 0, 0, 0, 0, 0, 0, 0, 0, 0, 0, 0, 0, 0, 0, 0, 0, 0, 0, 0, 0, 0, 0, 0, 0, 0, 0, 0, 0, 0, 0, 0, 0, 0, 0, 0, 0, 0, 0, 0, 0, 0, 0, 0, 0, 0, 0, 0, 0, 0, 0, 0, 0, 0, 0, 0, 0, 0, 0, 0, 0, 0, 0, 0, 0, 0, 0, 0, 0, 0, 0, 0, 0, 0, 0, 0, 0, 0, 0, 0, 0, 0, 0, 0, 0, 0, 0, 0, 0, 0, 0, 0, 0, 0, 0, 0, 0, 0, 0, 0, 0, 0, 0, 0, 0, 0, 0, 0, 0, 0, 0, 0, 0, 0, 0, 0, 0, 0, 0, 0, 0, 0, 0, 0, 0, 0, 0, 0, 0, 0, 0, 0, 0, 0, 0, 0, 0, 0, 0, 0, 0, 0, 0, 0, 0, 0, 0, 0, 0, 0, 0, 0, 0, 0, 0, 0, 0, 0, 0, 0, 0, 0, 0, 0, 0, 0, 0, 0, 0, 0, 0, 0, 0, 0, 0, 0, 0, 0, 0, 0, 0, 0, 0, 0, 0, 0, 0, 0, 0, 0, 0, 0, 0, 0, 0, 0, 0, 0, 0, 0, 0, 0, 0, 0, 0, 0, 0, 0, 0, 0, 0, 0, 0, 0, 0, 0, 0, 0, 0, 0, 0, 0, 0, 0, 0, 0, 0, 0, 0, 0, 0, 0, 0, 0, 0, 0, 0, 0, 0, 0, 0, 0, 0, 0, 0, 0, 0, 0, 0, 0, 0, 0, 0, 0, 0, 0, 0, 0, 0, 0, 0, 0, 0, 0, 0, 0, 0, 0, 0, 0, 0, 0, 0, 0, 0, 0, 0, 0, 0, 0, 0, 0, 0, 0, 0, 0, 0, 0, 0, 0, 0, 0, 0, 0, 0, 0, 0, 0, 0, 0, 0, 0, 0, 0, 0, 0, 0, 0, 0, 0, 0, 0, 0, 0, 0, 0, 0, 0, 0, 0, 0, 0, 0, 0, 0, 0, 0, 0, 0, 0, 0, 0, 0, 0, 0, 0, 0, 0, 0, 0, 0, 0, 0, 0, 0, 0, 0, 0, 0, 0, 0, 0, 0, 0, 0, 0, 0, 0, 0, 0, 0, 0, 0, 0, 0, 0, 0, 0, 0, 0, 0, 0, 0, 0, 0, 0, 0, 0, 0, 0, 0, 0, 0, 0, 0, 0, 0, 0, 0, 0, 0, 0, 0, 0, 0, 0, 0, 0, 0, 0, 0, 0, 0, 0, 0, 0, 0, 0, 0, 0, 0, 0, 0, 0, 0, 0, 0, 0, 0, 0, 0, 0, 0, 0, 0, 0, 0, 0, 0, 0, 0, 0, 0, 0, 0, 0, 0, 0, 0, 0, 0, 0, 0, 0, 0, 0, 0, 0, 0, 0, 0, 0, 0, 0, 0, 0, 0, 0, 0, 0, 0, 0, 0, 0, 0, 0, 0, 0, 0, 0, 0, 0, 0, 0, 0, 0, 0, 0, 0, 0, 0, 0, 0, 0, 0, 0, 0, 0, 0, 0, 0, 0, 0, 0, 0, 0, 0, 0, 0, 0, 0, 0, 0, 0, 0, 0, 0, 0, 0, 0, 0, 0, 0, 0, 0, 0, 0, 0, 0, 0, 0, 0, 0, 0, 0, 0, 0, 0, 0, 0, 0, 0, 0, 0, 0, 0, 0, 0, 0, 0, 0, 0, 0, 0, 0, 0, 0, 0, 0, 0, 0, 0, 0, 0, 0, 0, 0, 0, 0, 0, 0, 0, 0, 0, 0, 0, 0, 0, 0, 0, 0, 0, 0, 0, 0, 0, 0, 0, 0, 0, 0, 0, 0, 0, 0, 0, 0, 0, 0, 0, 0, 0, 0, 0, 0, 0, 0, 0, 0, 0, 0, 0, 0, 0, 0, 0, 0, 0, 0, 0, 0, 0, 0, 0, 0, 0, 0, 0, 0, 0, 0, 0, 0, 0, 0, 0, 0, 0, 0, 0, 0, 0, 0, 0, 0, 0, 0, 0, 0, 0, 0, 0, 0, 0, 0, 0, 0, 0, 0, 0, 0, 0, 0, 0, 0, 0, 0, 0, 0, 0, 0, 0, 0, 0, 0, 0, 0, 0, 0, 0, 0, 0, 0, 0, 0, 0, 0, 0, 0, 0, 0, 0, 0, 0, 0, 0, 0, 0, 0, 0, 0, 0, 0, 0, 0, 0, 0, 0, 0, 0, 0, 0, 0, 0, 0, 0, 0, 0, 0, 0, 0, 0, 0, 0, 0, 0, 0, 0, 0, 0, 0, 0, 0, 0, 0, 0, 0, 0, 0, 0, 0, 0, 0, 0, 0, 0, 0, 0, 0, 0, 0, 0, 0, 0, 0, 0, 0, 0, 0, 0, 0, 0, 0, 0, 0, 0, 0, 0, 0, 0, 0, 0, 0, 0, 0, 0, 0, 0, 0, 0, 0, 0, 0, 0, 0, 0, 0, 0, 0, 0, 0, 0, 0, 0, 0, 0, 0, 0, 0, 0, 0, 0, 0, 0, 0, 0, 0, 0, 0, 0, 0, 0, 0, 0, 0, 0, 0, 0, 0, 0, 0, 0, 0, 0, 0, 0, 0, 0, 0, 0, 0, 0, 0, 0, 0, 0, 0, 0, 0, 0, 0, 0, 0, 0, 0, 0, 0, 0, 0, 0, 0, 0, 0, 0, 0, 0, 0, 0, 0, 0, 0, 0, 0, 0, 0, 0, 0, 0, 0, 0, 0, 0, 0, 0, 0, 0, 0, 0, 0, 0, 0, 0, 0, 0, 0, 0, 0, 0, 0, 0, 0, 0, 0, 0, 0, 0, 0, 0, 0, 0, 0, 0, 0, 0, 0, 0, 0, 0, 0, 0, 0, 0, 0, 0, 0, 0, 0, 0, 0, 0, 0, 0, 0, 0, 0, 0, 0, 0, 0, 0, 0, 0, 0, 0, 0, 0, 0, 0, 0, 0, 0, 0, 0, 0, 0, 0, 0, 0, 0, 0, 0, 0, 0, 0, 0, 0, 0, 0, 0, 0, 0, 0, 0, 0, 0, 0, 0, 0, 0, 0, 0, 0, 0, 0, 0, 0, 0, 0, 0, 0, 0, 0, 0, 0, 0, 0, 0, 0, 0, 0, 0, 0, 0, 0, 0, 0, 0, 0, 0, 0, 0, 0, 0, 0, 0, 0, 0, 0, 0, 0, 0, 0, 0, 0, 0, 0, 0, 0, 0, 0, 0, 0, 0, 0, 0, 0, 0, 0, 0, 0, 0, 0, 0, 0, 0, 0, 0, 0, 0, 0, 0, 0, 0, 0, 0, 0, 0, 0, 0, 0, 0, 0, 0, 0, 0, 0, 0, 0, 0, 0, 0, 0, 0, 0, 0, 0, 0, 0, 0, 0, 0, 0, 0, 0, 0, 0, 0, 0, 0, 0, 0, 0, 0, 0, 0, 0, 0, 0, 0, 0, 0, 0, 0, 0, 0, 0, 0, 0, 0, 0, 0, 0, 0, 0, 0, 0, 0, 0, 0, 0, 0, 0, 0, 0, 0, 0, 0, 0, 0, 0, 0, 0, 0, 0, 0, 0, 0, 0, 0, 0, 0, 0, 0, 0, 0, 0, 0, 0, 0, 0, 0, 0, 0, 0, 0, 0, 0, 0, 0, 0, 0, 0, 0, 0, 0, 0, 0, 0, 0, 0, 0, 0, 0, 0, 0, 0, 0, 0, 0, 0, 0, 0, 0, 0, 0, 0, 0, 0, 0, 0, 0, 0, 0, 0, 0, 0, 0, 0, 0, 0, 0, 0, 0, 0, 0, 0, 0, 0, 0, 0, 0, 0, 0, 0, 0, 0, 0, 0, 0, 0, 0, 0, 0, 0, 0, 0, 0, 0, 0, 0, 0, 0, 0, 0, 0, 0, 0, 0, 0, 0, 0, 0, 0, 0, 0, 0, 0, 0, 0, 0, 0, 0, 0, 0, 0, 0, 0, 0, 0, 0, 0, 0, 0, 0, 0, 0, 0, 0, 0, 0, 0, 0, 0, 0, 0, 0, 0, 0, 0, 0, 0, 0, 0, 0, 0, 0, 0, 0, 0, 0, 0, 0, 0, 0, 0, 0, 0, 0, 0, 0, 0, 0, 0, 0, 0, 0, 0, 0, 0, 0, 0, 0, 0, 0, 0, 0, 0, 0, 0, 0, 0, 0, 0, 0, 0, 0, 0, 0, 0, 0, 0, 0, 0, 0, 0, 0, 0, 0, 0, 0, 0, 0, 0, 0, 0, 0, 0, 0, 0, 0, 0, 0, 0, 0, 0, 0, 0, 0, 0, 0, 0, 0, 0, 0, 0, 0, 0, 0, 0, 0, 0, 0, 0, 0, 0, 0, 0, 0, 0, 0, 0, 0, 0, 0, 0, 0, 0, 0, 0, 0, 0, 0, 0, 0, 0, 0, 0, 0, 0, 0, 0, 0, 0, 0, 0, 0, 0, 0, 0, 0, 0, 0, 0, 0, 0, 0, 0, 0, 0, 0, 0, 0, 0, 0, 0, 0, 0, 0, 0, 0, 0, 0, 0, 0, 0, 0, 0, 0, 0, 0, 0, 0, 0, 0, 0, 0, 0, 0, 0, 0, 0, 0, 0, 0, 0, 0, 0, 0, 0, 0, 0, 0, 0, 0, 0, 0, 0, 0, 0, 0, 0, 0, 0, 0, 0, 0, 0, 0, 0, 0, 0, 0, 0, 0, 0, 0, 0, 0, 0, 0, 0, 0, 0, 0, 0, 0, 0, 0, 0, 0, 0, 0, 0, 0, 0, 0, 0, 0, 0, 0, 0, 0, 0, 0, 0, 0, 0, 0, 0, 0, 0, 0, 0, 0, 0, 0, 0, 0, 0, 0, 0, 0, 0, 0, 0, 0, 0, 0, 0, 0, 0, 0, 0, 0, 0, 0, 0, 0, 0, 0, 0, 0, 0, 0, 0, 0, 0, 0, 0, 0, 0, 0, 0, 0, 0, 0, 0, 0, 0, 0, 0, 0, 0, 0, 0, 0, 0, 0, 0, 0, 0, 0, 0, 0, 0, 0, 0, 0, 0, 0, 0, 0, 0, 0, 0, 0, 0, 0, 0, 0, 0, 0, 0, 0, 0, 0, 0, 0, 0, 0, 0, 0, 0, 0, 0, 0, 0, 0, 0, 0, 0, 0, 0, 0, 0, 0, 0, 0, 0, 0, 0, 0, 0, 0, 0, 0, 0, 0, 0, 0, 0, 0, 0, 0, 0, 0, 0, 0, 0, 0, 0, 0, 0, 0, 0, 0, 0, 0, 0, 0, 0, 0, 0, 0, 0, 0, 0, 0, 0, 0, 0, 0, 0, 0, 0, 0, 0, 0, 0, 0, 0, 0, 0, 0, 0, 0, 0, 0, 0, 0, 0, 0, 0, 0, 0, 0, 0, 0, 0, 0, 0, 0, 0, 0, 0, 0, 0, 0, 0, 0, 0, 0, 0, 0, 0, 0, 0, 0, 0, 0, 0, 0, 0, 0, 0, 0, 0, 0, 0, 0, 0, 0, 0, 0, 0, 0, 0, 0, 0, 0, 0, 0, 0, 0, 0, 0, 0, 0, 0, 0, 0, 0, 0, 0, 0, 0, 0, 0, 0, 0, 0, 0, 0, 0, 0, 0, 0, 0, 0, 0, 0, 0, 0, 0, 0, 0, 0, 0, 0, 0, 0, 0, 0, 0, 0, 0, 0, 0, 0, 0, 0, 0, 0, 0, 0, 0, 0, 0, 0, 0, 0, 0, 0, 0, 0, 0, 0, 0, 0, 0, 0, 0, 0, 0, 0, 0, 0, 0, 0, 0, 0, 0, 0, 0, 0, 0, 0, 0, 0, 0, 0, 0, 0, 0, 0, 0, 0, 0, 0, 0, 0, 0, 0, 0, 0, 0, 0, 0, 0, 0, 0, 0, 0, 0, 0, 0, 0, 0, 0, 0, 0, 0, 0, 0, 0, 0, 0, 0, 0, 0, 0, 0, 0, 0, 0, 0, 0, 0, 0, 0, 0, 0, 0, 0, 0, 0, 0, 0, 0, 0, 0, 0, 0, 0, 0, 0, 0, 0, 0, 0, 0, 0, 0, 0, 0, 0, 0, 0, 0, 0, 0, 0, 0, 0, 0, 0, 0, 0, 0, 0, 0, 0, 0, 0, 0, 0, 0, 0, 0, 0, 0, 0, 0, 0, 0, 0, 0, 0, 0, 0, 0, 0, 0, 0, 0, 0, 0, 0, 0, 0, 0, 0, 0, 0, 0, 0, 0, 0, 0, 0, 0, 0, 0, 0, 0, 0, 0, 0, 0, 0, 0, 0, 0, 0, 0, 0, 0, 0, 0, 0, 0, 0, 0, 0, 0, 0, 0, 0, 0, 0, 0, 0, 0, 0, 0, 0, 0, 0, 0, 0, 0, 0, 0, 0, 0, 0, 0, 0, 0, 0, 0, 0, 0, 0, 0, 0, 0, 0, 0, 0, 0, 0, 0, 0, 0, 0, 0, 0, 0, 0, 0, 0, 0, 0, 0, 0, 0, 0, 0, 0, 0, 0, 0, 0, 0, 0, 0, 0, 0, 0, 0, 0, 0, 0, 0, 0, 0, 0, 0, 0, 0, 0, 0, 0, 0, 0, 0, 0, 0, 0, 0, 0, 0, 0, 0, 0, 0, 0, 0, 0, 0, 0, 0, 0, 0, 0, 0, 0, 0, 0, 0, 0, 0, 0, 0, 0, 0, 0, 0, 0, 0, 0, 0, 0, 0, 0, 0, 0, 0, 0, 0, 0, 0, 0, 0, 0, 0, 0, 0, 0, 0, 0, 0, 0, 0, 0, 0, 0, 0, 0, 0, 0, 0, 0, 0, 0, 0, 0, 0, 0, 0, 0, 0, 0, 0, 0, 0, 0, 0, 0, 0, 0, 0, 0, 0, 0, 0, 0, 0, 0, 0, 0, 0, 0, 0, 0, 0, 0, 0, 0, 0, 0, 0, 0, 0, 0, 0, 0, 0, 0, 0, 0, 0, 0, 0, 0, 0, 0, 0, 0, 0, 0, 0, 0, 0, 0, 0, 0, 0, 0, 0, 0, 0, 0, 0, 0, 0, 0, 0, 0, 0, 0, 0, 0, 0, 0, 0, 0, 0, 0, 0, 0, 0, 0, 0, 0, 0, 0, 0, 0, 0, 0, 0, 0, 0, 0, 0, 0, 0, 0, 0, 0, 0, 0, 0, 0, 0, 0, 0, 0, 0, 0, 0, 0, 0, 0, 0, 0, 0, 0, 0, 0, 0, 0, 0, 0, 0, 0, 0, 0, 0, 0, 0, 0, 0, 0, 0, 0, 0, 0, 0, 0, 0, 0, 0, 0, 0, 0, 0, 0, 0, 0, 0, 0, 0, 0, 0, 0, 0, 0, 0, 0, 0, 0, 0, 0, 0, 0, 0, 0, 0, 0, 0, 0, 0, 0, 0, 0, 0, 0, 0, 0, 0, 0, 0, 0, 0, 0, 0, 0, 0, 0, 0, 0, 0, 0, 0, 0, 0, 0, 0, 0, 0, 0, 0, 0, 0, 0, 0, 0, 0, 0, 0, 0, 0, 0, 0, 0, 0, 0, 0, 0, 0, 0, 0, 0, 0, 0, 0, 0, 0, 0, 0, 0, 0, 0, 0, 0, 0, 0, 0, 0, 0, 0, 0, 0, 0, 0, 0, 0, 0, 0, 0, 0, 0, 0, 0, 0, 0, 0, 0, 0, 0, 0, 0, 0, 0, 0, 0, 0, 0, 0, 0, 0, 0, 0, 0, 0, 0, 0, 0, 0, 0, 0, 0, 0, 0, 0, 0, 0, 0, 0, 0, 0, 0, 0, 0, 0, 0, 0, 0, 0, 0, 0, 0, 0, 0, 0, 0, 0, 0, 0, 0, 0, 0, 0, 0, 0, 0, 0, 0, 0, 0, 0, 0, 0, 0, 0, 0, 0, 0, 0, 0, 0, 0, 0, 0, 0, 0, 0, 0, 0, 0, 0, 0, 0, 0, 0, 0, 0, 0, 0, 0, 0, 0, 0, 0, 0, 0, 0, 0, 0, 0, 0, 0, 0, 0, 0, 0, 0, 0, 0, 0, 0, 0, 0, 0, 0, 0, 0, 0, 0, 0, 0, 0, 0, 0, 0, 0, 0, 0, 0, 0, 0, 0, 0, 0, 0, 0, 0, 0, 0, 0, 0, 0, 0, 0, 0, 0, 0, 0, 0, 0, 0, 0, 0, 0, 0, 0, 0, 0, 0, 0, 0, 0, 0, 0, 0, 0, 0, 0, 0, 0, 0, 0, 0, 0, 0, 0, 0, 0, 0, 0, 0, 0, 0, 0, 0, 0, 0, 0, 0, 0, 0, 0, 0, 0, 0, 0, 0, 0, 0, 0, 0, 0, 0, 0, 0, 0, 0, 0, 0, 0, 0, 0, 0, 0, 0, 0, 0, 0, 0, 0, 0, 0, 0, 0, 0, 0, 0, 0, 0, 0, 0, 0, 0, 0, 0, 0, 0, 0, 0, 0, 0, 0, 0, 0, 0, 0, 0, 0, 0, 0, 0, 0, 0, 0, 0, 0, 0, 0, 0, 0, 0, 0, 0, 0, 0, 0, 0, 0, 0, 0, 0, 0, 0, 0, 0, 0, 0, 0, 0, 0, 0, 0, 0, 0, 0, 0, 0, 0, 0, 0, 0, 0, 0, 0, 0, 0, 0, 0, 0, 0, 0, 0, 0, 0, 0, 0, 0, 0, 0, 0, 0, 0, 0, 0, 0, 0, 0, 0, 0, 0, 0, 0, 0, 0, 0, 0, 0, 0, 0, 0, 0, 0, 0, 0, 0, 0, 0, 0, 0, 0, 0, 0, 0, 0, 0, 0, 0, 0, 0, 0, 0, 0, 0, 0, 0, 0, 0, 0, 0, 0, 0, 0, 0, 0, 0, 0, 0, 0, 0, 0, 0, 0, 0, 0, 0, 0, 0, 0, 0, 0, 0, 0, 0, 0, 0, 0, 0, 0, 0, 0, 0, 0, 0, 0, 0, 0, 0, 0, 0, 0, 0, 0, 0, 0, 0, 0, 0, 0, 0, 0, 0, 0, 0, 0, 0, 0, 0, 0, 0, 0, 0, 0, 0, 0, 0, 0, 0, 0, 0, 0, 0, 0, 0, 0, 0, 0, 0, 0, 0, 0, 0, 0, 0, 0, 0, 0, 0, 0, 0, 0, 0, 0, 0, 0, 0, 0, 0, 0, 0, 0, 0, 0, 0, 0, 0, 0, 0, 0, 0, 0, 0, 0, 0, 0, 0, 0, 0, 0, 0, 0, 0, 0, 0, 0, 0, 0, 0, 0, 0, 0, 0, 0, 0, 0, 0, 0, 0, 0, 0, 0, 0, 0, 0, 0, 0, 0, 0, 0, 0, 0, 0, 0, 0, 0, 0, 0, 0, 0, 0, 0, 0, 0, 0, 0, 0, 0, 0, 0, 0, 0, 0, 0, 0, 0, 0, 0, 0, 0, 0, 0, 0, 0, 0, 0, 0, 0, 0, 0, 0, 0, 0, 0, 0, 0, 0, 0, 0, 0, 0, 0, 0, 0, 0, 0, 0, 0, 0, 0, 0, 0, 0, 0, 0, 0, 0, 0, 0, 0, 0, 0, 0, 0, 0, 0, 0, 0, 0, 0, 0, 0, 0, 0, 0, 0, 0, 0, 0, 0, 0, 0, 0, 0, 0, 0, 0, 0, 0, 0, 0, 0, 0, 0, 0, 0, 0, 0, 0, 0, 0, 0, 0, 0, 0, 0, 0, 0, 0, 0, 0, 0, 0, 0, 0, 0, 0, 0, 0, 0, 0, 0, 0, 0, 0, 0, 0, 0, 0, 0, 0, 0, 0, 0, 0, 0, 0, 0, 0, 0, 0, 0, 0, 0, 0, 0, 0, 0, 0, 0, 0, 0, 0, 0, 0, 0, 0, 0, 0, 0, 0, 0, 0, 0, 0, 0, 0, 0, 0, 0, 0, 0, 0, 0, 0, 0, 0, 0, 0, 0, 0, 0, 0, 0, 0, 0, 0, 0, 0, 0, 0, 0, 0, 0, 0, 0, 0, 0, 0, 0, 0, 0, 0, 0, 0, 0, 0, 0, 0, 0, 0, 0, 0, 0, 0, 0, 0, 0, 0, 0, 0, 0, 0, 0, 0, 0, 0, 0, 0, 0, 0, 0, 0, 0, 0, 0, 0, 0, 0, 0, 0, 0, 0, 0, 0, 0, 0, 0, 0, 0, 0, 0, 0, 0, 0, 0, 0, 0, 0, 0, 0, 0, 0, 0, 0, 0, 0, 0, 0, 0, 0, 0, 0, 0, 0, 0, 0, 0, 0, 0, 0, 0, 0, 0, 0, 0, 0, 0, 0, 0, 0, 0, 0, 0, 0, 0, 0, 0, 0, 0, 0, 0, 0, 0, 0, 0, 0, 0, 0, 0, 0, 0, 0, 0, 0, 0, 0, 0, 0, 0, 0, 0, 0, 0, 0, 0, 0, 0, 0, 0, 0, 0, 0, 0, 0, 0, 0, 0, 0, 0, 0, 0, 0, 0, 0, 0, 0, 0, 0, 0, 0, 0, 0, 0, 0, 0, 0, 0, 0, 0, 0, 0, 0, 0, 0, 0, 0, 0, 0, 0, 0, 0, 0, 0, 0, 0, 0, 0, 0, 0, 0, 0, 0, 0, 0, 0, 0, 0, 0, 0, 0, 0, 0, 0, 0, 0, 0, 0, 0, 0, 0, 0, 0, 0, 0, 0, 0, 0, 0, 0, 0, 0, 0, 0, 0, 0, 0, 0, 0, 0, 0, 0, 0, 0, 0, 0, 0, 0, 0, 0, 0, 0, 0, 0, 0, 0, 0, 0, 0, 0, 0, 0, 0, 0, 0, 0, 0, 0, 0, 0, 0, 0, 0, 0, 0, 0, 0, 0, 0, 0, 0, 0, 0, 0, 0, 0, 0, 0, 0, 0, 0, 0, 0, 0, 0, 0, 0, 0, 0, 0, 0, 0, 0, 0, 0, 0, 0, 0, 0, 0, 0, 0, 0, 0, 0, 0, 0, 0, 0, 0, 0, 0, 0, 0, 0, 0, 0, 0, 0, 0, 0, 0, 0, 0, 0, 0, 0, 0, 0, 0, 0, 0, 0, 0, 0, 0, 0, 0, 0, 0, 0, 0, 0, 0, 0, 0, 0, 0, 0, 0, 0, 0, 0, 0, 0, 0, 0, 0, 0, 0, 0, 0, 0, 0, 0, 0, 0, 0, 0, 0, 0, 0, 0, 0, 0, 0, 0, 0, 0, 0, 0, 0, 0, 0, 0, 0, 0, 0, 0, 0, 0, 0, 0, 0, 0, 0, 0, 0, 0, 0, 0, 0, 0, 0, 0, 0, 0, 0, 0, 0, 0, 0, 0, 0, 0, 0, 0, 0, 0, 0, 0, 0, 0, 0, 0, 0, 0, 0, 0, 0, 0, 0, 0, 0, 0, 0, 0, 0, 0, 0, 0, 0, 0, 0, 0, 0, 0, 0, 0, 0, 0, 0, 0, 0, 0, 0, 0, 0, 0, 0, 0, 0, 0, 0, 0, 0, 0, 0, 0, 0, 0, 0, 0, 0, 0, 0, 0, 0, 0, 0, 0, 0, 0, 0, 0, 0, 0, 0, 0, 0, 0, 0, 0, 0, 0, 0, 0, 0, 0, 0, 0, 0, 0, 0, 0, 0, 0, 0, 0, 0, 0, 0, 0, 0, 0, 0, 0, 0, 0, 0, 0, 0, 0, 0, 0, 0, 0, 0, 0, 0, 0, 0, 0, 0, 0, 0, 0, 0, 0, 0, 0, 0, 0, 0, 0, 0, 0, 0, 0, 0, 0, 0, 0, 0, 0, 0, 0, 0, 0, 0, 0, 0, 0, 0, 0, 0, 0, 0, 0, 0, 0, 0, 0, 0, 0, 0, 0, 0, 0, 0, 0, 0, 0, 0, 0, 0, 0, 0, 0, 0, 0, 0, 0, 0, 0, 0, 0, 0, 0, 0, 0, 0, 0, 0, 0, 0, 0, 0, 0, 0, 0, 0, 0, 0, 0, 0, 0, 0, 0, 0, 0, 0, 0, 0, 0, 0, 0, 0, 0, 0, 0, 0, 0, 0, 0, 0, 0, 0, 0, 0, 0, 0, 0, 0, 0, 0, 0, 0, 0, 0, 0, 0, 0, 0, 0, 0, 0, 0, 0, 0, 0, 0, 0, 0, 0, 0, 0, 0, 0, 0, 0, 0, 0, 0, 0, 0, 0, 0, 0, 0, 0, 0, 0, 0, 0, 0, 0, 0, 0, 0, 0, 0, 0, 0, 0, 0, 0, 0, 0, 0, 0, 0, 0, 0, 0, 0, 0, 0, 0, 0, 0, 0, 0, 0, 0, 0, 0, 0, 0, 0, 0, 0, 0, 0, 0, 0, 0, 0, 0, 0, 0, 0, 0, 0, 0, 0, 0, 0, 0, 0, 0, 0, 0, 0, 0, 0, 0, 0, 0, 0, 0, 0, 0, 0, 0, 0, 0, 0, 0, 0, 0, 0, 0, 0, 0, 0, 0, 0, 0, 0, 0, 0, 0, 0, 0, 0, 0, 0, 0, 0, 0, 0, 0, 0, 0, 0, 0, 0, 0, 0, 0, 0, 0, 0, 0, 0, 0, 0, 0, 0, 0, 0, 0, 0, 0, 0, 0, 0, 0, 0, 0, 0, 0, 0, 0, 0, 0, 0, 0, 0, 0, 0, 0, 0, 0, 0, 0, 0, 0, 0, 0, 0, 0, 0, 0, 0, 0, 0, 0, 0, 0, 0, 0, 0, 0, 0, 0, 0, 0, 0, 0, 0, 0, 0, 0, 0, 0, 0, 0, 0, 0, 0, 0, 0, 0, 0, 0, 0, 0, 0, 0, 0, 0, 0, 0, 0, 0, 0, 0, 0, 0, 0, 0, 0, 0, 0, 0, 0, 0, 0, 0, 0, 0, 0, 0, 0, 0, 0, 0, 0, 0, 0, 0, 0, 0, 0, 0, 0, 0, 0, 0, 0, 0, 0, 0, 0, 0, 0, 0, 0, 0, 0, 0, 0, 0, 0, 0, 0, 0, 0, 0, 0, 0, 0, 0, 0, 0, 0, 0, 0, 0, 0, 0, 0, 0, 0, 0, 0, 0, 0, 0, 0, 0, 0, 0, 0, 0, 0, 0, 0, 0, 0, 0, 0, 0, 0, 0, 0, 0, 0, 0, 0, 0, 0, 0, 0, 0, 0, 0, 0, 0, 0, 0, 0, 0, 0, 0, 0, 0, 0, 0, 0, 0, 0, 0, 0, 0, 0, 0, 0, 0, 0, 0, 0, 0, 0, 0, 0, 0, 0, 0, 0, 0, 0, 0, 0, 0, 0, 0, 0, 0, 0, 0, 0, 0, 0, 0, 0, 0, 0, 0, 0, 0, 0, 0, 0, 0, 0, 0, 0, 0, 0, 0, 0, 0, 0, 0, 0, 0, 0, 0, 0, 0, 0, 0, 0, 0, 0, 0, 0, 0, 0, 0, 0, 0, 0, 0, 0, 0, 0, 0, 0, 0, 0, 0, 0, 0, 0, 0, 0, 0, 0, 0, 0, 0, 0, 0, 0, 0, 0, 0, 0, 0, 0, 0, 0, 0, 0, 0, 0, 0, 0, 0, 0, 0, 0, 0, 0, 0, 0, 0, 0, 0, 0, 0, 0, 0, 0, 0, 0, 0, 0, 0, 0, 0, 0, 0, 0, 0, 0, 0, 0, 0, 0, 0, 0, 0, 0, 0, 0, 0, 0, 0, 0, 0, 0, 0, 0, 0, 0, 0, 0, 0, 0, 0, 0, 0, 0, 0, 0, 0, 0, 0, 0, 0, 0, 0, 0, 0, 0, 0, 0, 0, 0, 0, 0, 0, 0, 0, 0, 0, 0, 0, 0, 0, 0, 0, 0, 0, 0, 0, 0, 0, 0, 0, 0, 0, 0, 0, 0, 0, 0, 0, 0, 0, 0, 0, 0, 0, 0, 0, 0, 0, 0, 0, 0, 0, 0, 0, 0, 0, 0, 0, 0, 0, 0, 0, 0, 0, 0, 0, 0, 0, 0, 0, 0, 0, 0, 0, 0, 0, 0, 0, 0, 0, 0, 0, 0, 0, 0, 0, 0, 0, 0, 0, 0, 0, 0, 0, 0, 0, 0, 0, 0, 0, 0, 0, 0, 0, 0, 0, 0, 0, 0, 0, 0, 0, 0, 0, 0, 0, 0, 0, 0, 0, 0, 0, 0, 0, 0, 0, 0, 0, 0, 0, 0, 0, 0, 0, 0, 0, 0, 0, 0, 0, 0, 0, 0, 0, 0, 0, 0, 0, 0, 0, 0, 0, 0, 0, 0, 0, 0, 0, 0, 0, 0, 0, 0, 0, 0, 0, 0, 0, 0, 0, 0, 0, 0, 0, 0, 0, 0, 0, 0, 0, 0, 0, 0, 0, 0, 0, 0, 0, 0, 0, 0, 0, 0, 0, 0, 0, 0, 0, 0, 0, 0, 0, 0, 0, 0, 0, 0, 0, 0, 0, 0, 0, 0, 0, 0, 0, 0, 0, 0, 0, 0, 0, 0, 0, 0, 0, 0, 0, 0, 0, 0, 0, 0, 0, 0, 0, 0, 0, 0, 0, 0, 0, 0, 0, 0, 0, 0, 0, 0, 0, 0, 0, 0, 0, 0, 0, 0, 0, 0, 0, 0, 0, 0, 0, 0, 0, 0, 0, 0, 0, 0, 0, 0, 0, 0, 0, 0, 0, 0, 0, 0, 0, 0, 0, 0, 0, 0, 0, 0, 0, 0, 0, 0, 0, 0, 0, 0, 0, 0, 0, 0, 0, 0, 0, 0, 0, 0, 0, 0, 0, 0, 0, 0, 0, 0, 0, 0, 0, 0, 0, 0, 0, 0, 0, 0, 0, 0, 0, 0, 0, 0, 0, 0, 0, 0, 0, 0, 0, 0, 0, 0, 0, 0, 0, 0, 0, 0, 0, 0, 0, 0, 0, 0, 0, 0, 0, 0, 0, 0, 0, 0, 0, 0, 0, 0, 0, 0, 0, 0, 0, 0, 0, 0, 0, 0, 0, 0, 0, 0, 0, 0, 0, 0, 0, 0, 0, 0, 0, 0, 0, 0, 0, 0, 0, 0, 0, 0, 0, 0, 0, 0, 0, 0, 0, 0, 0, 0, 0, 0, 0, 0, 0, 0, 0, 0, 0, 0, 0, 0, 0, 0, 0, 0, 0, 0, 0, 0, 0, 0, 0, 0, 0, 0, 0, 0, 0, 0, 0, 0, 0, 0, 0, 0, 0, 0, 0, 0, 0, 0, 0, 0, 0, 0, 0, 0, 0, 0, 0, 0, 0, 0, 0, 0, 0, 0, 0, 0, 0, 0, 0, 0, 0, 0, 0, 0, 0, 0, 0, 0, 0, 0, 0, 0, 0, 0, 0, 0, 0, 0, 0, 0, 0, 0, 0, 0, 0, 0, 0, 0, 0, 0, 0, 0, 0, 0, 0, 0, 0, 0, 0, 0, 0, 0, 0, 0, 0, 0, 0, 0, 0, 0, 0, 0, 0, 0, 0, 0, 0, 0, 0, 0, 0, 0, 0, 0, 0, 0, 0, 0, 0, 0, 0, 0, 0, 0, 0, 0, 0, 0, 0, 0, 0, 0, 0, 0, 0, 0, 0, 0, 0, 0, 0, 0, 0, 0, 0, 0, 0, 0, 0, 0, 0, 0, 0, 0, 0, 0, 0, 0, 0, 0, 0, 0, 0, 0, 0, 0, 0, 0, 0, 0, 0, 0, 0, 0, 0, 0, 0, 0, 0, 0, 0, 0, 0, 0, 0, 0, 0, 0, 0, 0, 0, 0, 0, 0, 0, 0, 0, 0, 0, 0, 0, 0, 0, 0, 0, 0, 0, 0, 0, 0, 0, 0, 0, 0, 0, 0, 0, 0, 0, 0, 0, 0, 0, 0, 0, 0, 0, 0, 0, 0, 0, 0, 0, 0, 0, 0, 0, 0, 0, 0, 0, 0, 0, 0, 0, 0, 0, 0, 0, 0, 0, 0, 0, 0, 0, 0, 0, 0, 0, 0, 0, 0, 0, 0, 0, 0, 0, 0, 0, 0, 0, 0, 0, 0, 0, 0, 0, 0, 0, 0, 0, 0, 0, 0, 0, 0, 0, 0, 0, 0, 0, 0, 0, 0, 0, 0, 0, 0, 0, 0, 0, 0, 0, 0, 0, 0, 0, 0, 0, 0, 0, 0, 0, 0, 0, 0, 0, 0, 0, 0, 0, 0, 0, 0, 0, 0, 0, 0, 0, 0, 0, 0, 0, 0, 0, 0, 0, 0, 0, 0, 0, 0, 0, 0, 0, 0, 0, 0, 0, 0, 0, 0, 0, 0, 0, 0, 0, 0, 0, 0, 0, 0, 0, 0, 0, 0, 0, 0, 0, 0, 0, 0, 0, 0, 0, 0, 0, 0, 0, 0, 0, 0, 0, 0, 0, 0, 0, 0, 0, 0, 0, 0, 0, 0, 0, 0, 0, 0, 0, 0, 0, 0, 0, 0, 0, 0, 0, 0, 0, 0, 0, 0, 0, 0, 0, 0, 0, 0, 0, 0, 0, 0, 0, 0, 0, 0, 0, 0, 0, 0, 0, 0, 0, 0, 0, 0, 0, 0, 0, 0, 0, 0, 0, 0, 0, 0, 0, 0, 0, 0, 0, 0, 0, 0, 0, 0, 0, 0, 0, 0, 0, 0, 0, 0, 0, 0, 0, 0, 0, 0, 0, 0, 0, 0, 0, 0, 0, 0, 0, 0, 0, 0, 0, 0, 0, 0, 0, 0, 0, 0, 0, 0, 0, 0, 0, 0, 0, 0, 0, 0, 0, 0, 0, 0, 0, 0, 0, 0, 0, 0, 0, 0, 0, 0, 0, 0, 0, 0, 0, 0, 0, 0, 0, 0, 0, 0, 0, 0, 0, 0, 0, 0, 0, 0, 0, 0, 0, 0, 0, 0, 0, 0, 0, 0, 0, 0, 0, 0, 0, 0, 0, 0, 0, 0, 0, 0, 0, 0, 0, 0, 0, 0, 0, 0, 0, 0, 0, 0, 0, 0, 0, 0, 0, 0, 0, 0, 0, 0, 0, 0, 0, 0, 0, 0, 0, 0, 0, 0, 0, 0, 0, 0, 0, 0, 0, 0, 0, 0, 0, 0, 0, 0, 0, 0, 0, 0, 0, 0, 0, 0, 0, 0, 0, 0, 0, 0, 0, 0, 0, 0, 0, 0, 0, 0, 0, 0, 0, 0, 0, 0, 0, 0, 0, 0, 0, 0, 0, 0, 0, 0, 0, 0, 0, 0, 0, 0, 0, 0, 0, 0, 0, 0, 0, 0, 0, 0, 0, 0, 0, 0, 0, 0, 0, 0, 0, 0, 0, 0, 0, 0, 0, 0, 0, 0, 0, 0, 0, 0, 0, 0, 0, 0, 0, 0, 0, 0, 0, 0, 0, 0, 0, 0, 0, 0, 0, 0, 0, 0, 0, 0, 0, 0, 0, 0, 0, 0, 0, 0, 0, 0, 0, 0, 0, 0, 0, 0, 0, 0, 0, 0, 0, 0, 0, 0, 0, 0, 0, 0, 0, 0, 0, 0, 0, 0, 0, 0, 0, 0, 0, 0, 0, 0, 0, 0, 0, 0, 0, 0, 0, 0, 0, 0, 0, 0, 0, 0, 0, 0, 0, 0, 0, 0, 0, 0, 0, 0, 0, 0, 0, 0, 0, 0, 0, 0, 0, 0, 0, 0, 0, 0, 0, 0, 0, 0, 0, 0, 0, 0, 0, 0, 0, 0, 0, 0, 0, 0, 0, 0, 0, 0, 0, 0, 0, 0, 0, 0, 0, 0, 0, 0, 0, 0, 0, 0, 0, 0, 0, 0, 0, 0, 0, 0, 0, 0, 0, 0, 0, 0, 0, 0, 0, 0, 0, 0, 0, 0, 0, 0, 0, 0, 0, 0, 0, 0, 0, 0, 0, 0, 0, 0, 0, 0, 0, 0, 0, 0, 0, 0, 0, 0, 0, 0, 0, 0, 0, 0, 0, 0, 0, 0, 0, 0, 0, 0, 0, 0, 0, 0, 0, 0, 0, 0, 0, 0, 0, 0, 0, 0, 0, 0, 0, 0, 0, 0, 0, 0, 0, 0, 0, 0, 0, 0, 0, 0, 0, 0, 0, 0, 0, 0, 0, 0, 0, 0, 0, 0, 0, 0, 0, 0, 0, 0, 0, 0, 0, 0, 0, 0, 0, 0, 0, 0, 0, 0, 0, 0, 0, 0, 0, 0, 0, 0, 0, 0, 0, 0, 0, 0, 0, 0, 0, 0, 0, 0, 0, 0, 0, 0, 0, 0, 0, 0, 0, 0, 0, 0, 0, 0, 0, 0, 0, 0, 0, 0, 0, 0, 0, 0, 0, 0, 0, 0, 0, 0, 0, 0, 0, 0, 0, 0, 0, 0, 0, 0, 0, 0, 0, 0, 0, 0, 0, 0, 0, 0, 0, 0, 0, 0, 0, 0, 0, 0, 0, 0, 0, 0, 0, 0, 0, 0, 0, 0, 0, 0, 0, 0, 0, 0, 0, 0, 0, 0, 0, 0, 0, 0, 0, 0, 0, 0, 0, 0, 0, 0, 0, 0, 0, 0, 0, 0, 0, 0, 0, 0, 0, 0, 0, 0, 0, 0, 0, 0, 0, 0, 0, 0, 0, 0, 0, 0, 0, 0, 0, 0, 0, 0, 0, 0, 0, 0, 0, 0, 0, 0, 0, 0, 0, 0, 0, 0, 0, 0, 0, 0, 0, 0, 0, 0, 0, 0, 0, 0, 0, 0, 0, 0, 0, 0, 0, 0, 0, 0, 0, 0, 0, 0, 0, 0, 0, 0, 0, 0, 0, 0, 0, 0, 0, 0, 0, 0, 0, 0, 0, 0, 0, 0, 0, 0, 0, 0, 0, 0, 0, 0, 0, 0, 0, 0, 0, 0, 0, 0, 0, 0, 0, 0, 0, 0, 0, 0, 0, 0, 0, 0, 0, 0, 0, 0, 0, 0, 0, 0, 0, 0, 0, 0, 0, 0, 0, 0, 0, 0, 0, 0, 0, 0, 0, 0, 0, 0, 0, 0, 0, 0, 0, 0, 0, 0, 0, 0, 0, 0, 0, 0, 0, 0, 0, 0, 0, 0, 0, 0, 0, 0, 0, 0, 0, 0, 0, 0, 0, 0, 0, 0, 0, 0, 0, 0, 0, 0, 0, 0, 0, 0, 0, 0, 0, 0, 0, 0, 0, 0, 0, 0, 0, 0, 0, 0, 0, 0, 0, 0, 0, 0, 0, 0, 0, 0, 0, 0, 0, 0, 0, 0, 0, 0, 0, 0, 0, 0, 0, 0, 0, 0, 0, 0, 0, 0, 0, 0, 0, 0, 0, 0, 0, 0, 0, 0, 0, 0, 0, 0, 0, 0, 0, 0, 0, 0, 0, 0, 0, 0, 0, 0, 0, 0, 0, 0, 0, 0, 0, 0, 0, 0, 0, 0, 0, 0, 0, 0, 0, 0, 0, 0, 0, 0, 0, 0, 0, 0, 0, 0, 0, 0, 0, 0, 0, 0, 0, 0, 0, 0, 0, 0, 0, 0, 0, 0, 0, 0, 0, 0, 0, 0, 0, 0, 0, 0, 0, 0, 0, 0, 0, 0, 0, 0, 0, 0, 0, 0, 0, 0, 0, 0, 0, 0, 0, 0, 0, 0, 0, 0, 0, 0, 0, 0, 0, 0, 0, 0, 0, 0, 0, 0, 0, 0, 0, 0, 0, 0, 0, 0, 0, 0, 0, 0, 0, 0, 0, 0, 0, 0, 0, 0, 0, 0, 0, 0, 0, 0, 0, 0, 0, 0, 0, 0, 0, 0, 0, 0, 0, 0, 0, 0, 0, 0, 0, 0, 0, 0, 0, 0, 0, 0, 0, 0, 0, 0, 0, 0, 0, 0, 0, 0, 0, 0, 0, 0, 0, 0, 0, 0, 0, 0, 0, 0, 0, 0, 0, 0, 0, 0, 0, 0, 0, 0, 0, 0, 0, 0, 0, 0, 0, 0, 0, 0, 0, 0, 0, 0, 0, 0, 0, 0, 0, 0, 0, 0, 0, 0, 0, 0, 0, 0, 0, 0, 0, 0, 0, 0, 0, 0, 0, 0, 0, 0, 0, 0, 0, 0, 0, 0, 0, 0, 0, 0, 0, 0, 0, 0, 0, 0, 0, 0, 0, 0, 0, 0, 0, 0, 0, 0, 0, 0, 0, 0, 0, 0, 0, 0, 0, 0, 0, 0, 0, 0, 0, 0, 0, 0, 0, 0, 0, 0, 0, 0, 0, 0, 0, 0, 0, 0, 0, 0, 0, 0, 0, 0, 0, 0, 0, 0, 0, 0, 0, 0, 0, 0, 0, 0, 0, 0, 0, 0, 0, 0, 0, 0, 0, 0, 0, 0, 0, 0, 0, 0, 0, 0, 0, 0, 0, 0, 0, 0, 0, 0, 0, 0, 0, 0, 0, 0, 0, 0, 0, 0, 0, 0, 0, 0, 0, 0, 0, 0, 0, 0, 0, 0, 0, 0, 0, 0, 0, 0, 0, 0, 0, 0, 0, 0, 0, 0, 0, 0, 0, 0, 0, 0, 0, 0, 0, 0, 0, 0, 0, 0, 0, 0, 0, 0, 0, 0, 0, 0, 0, 0, 0, 0, 0, 0, 0, 0, 0, 0, 0, 0, 0, 0, 0, 0, 0, 0, 0, 0, 0, 0, 0, 0, 0, 0, 0, 0, 0, 0, 0, 0, 0, 0, 0, 0, 0, 0, 0, 0, 0, 0, 0, 0, 0, 0, 0, 0, 0, 0, 0, 0, 0, 0, 0, 0, 0, 0, 0, 0, 0, 0, 0, 0, 0, 0, 0, 0, 0, 0, 0, 0, 0, 0, 0, 0, 0, 0, 0, 0, 0, 0, 0, 0, 0, 0, 0, 0, 0, 0, 0, 0, 0, 0, 0, 0, 0, 0, 0, 0, 0, 0, 0, 0, 0, 0, 0, 0, 0, 0, 0, 0, 0, 0, 0, 0, 0, 0, 0, 0, 0, 0, 0, 0, 0, 0, 0, 0, 0, 0, 0, 0, 0, 0, 0, 0, 0, 0, 0, 0, 0, 0, 0, 0, 0, 0, 0, 0, 0, 0, 0, 0, 0, 0, 0, 0, 0, 0, 0, 0, 0, 0, 0, 0, 0, 0, 0, 0, 0, 0, 0, 0, 0, 0, 0, 0, 0, 0, 0, 0, 0, 0, 0, 0, 0, 0, 0, 0, 0, 0, 0, 0, 0, 0, 0, 0, 0, 0, 0, 0, 0, 0, 0, 0, 0, 0, 0, 0, 0, 0, 0, 0, 0, 0, 0, 0, 0, 0, 0, 0, 0, 0, 0, 0, 0, 0, 0, 0, 0, 0, 0, 0, 0, 0, 0, 0, 0, 0, 0, 0, 0, 0, 0, 0, 0, 0, 0, 0, 0, 0, 0, 0, 0, 0, 0, 0, 0, 0, 0, 0, 0, 0, 0, 0, 0, 0, 0, 0, 0, 0, 0, 0, 0, 0, 0, 0, 0, 0, 0, 0, 0, 0, 0, 0, 0, 0, 0, 0, 0, 0, 0, 0, 0, 0, 0, 0, 0, 0, 0, 0, 0, 0, 0, 0, 0, 0, 0, 0, 0, 0, 0, 0, 0, 0, 0, 0, 0, 0, 0, 0, 0, 0, 0, 0, 0, 0, 0, 0, 0, 0, 0, 0, 0, 0, 0, 0, 0, 0, 0, 0, 0, 0, 0, 0, 0, 0, 0, 0, 0, 0, 0, 0, 0, 0, 0, 0, 0, 0, 0, 0, 0, 0, 0, 0, 0, 0, 0, 0, 0, 0, 0, 0, 0, 0, 0, 0, 0, 0, 0, 0, 0, 0, 0, 0, 0, 0, 0, 0, 0, 0, 0, 0, 0, 0, 0, 0, 0, 0, 0, 0, 0, 0, 0, 0, 0, 0, 0, 0, 0, 0, 0, 0, 0, 0, 0, 0, 0, 0, 0, 0, 0, 0, 0, 0, 0, 0, 0, 0, 0, 0, 0, 0, 0, 0, 0, 0, 0, 0, 0, 0, 0, 0, 0, 0, 0, 0, 0, 0, 0, 0, 0, 0, 0, 0, 0, 0, 0, 0, 0, 0, 0, 0, 0, 0, 0, 0] 
 BGAL , s. GA22 - PSM                 other                 2.673                 0.000                 0.000  [0, 6.579172862084987, 7.58822382563373, 13.629335022231373, 11.926306629935803, 8.95145996865251, 15.167795832942586, 12.247783363928825, 10.876946054838367, 5.879259510901254, 9.942222091744284, 6.8206234687041025, 8.228258984074124, 2.11754435394046, 1.119226335941372, 0, 2.8438504335531567, 9.640970252150943, 12.517153567551329, 10.837417871368547, 5.0242056909350366, 16.144204693910545, 11.301879077834762, 4.970708518726629, 9.7350658353745, 4.13846113960475, 9.902936567698728, 3.8455862064204394, 3.55013792619266, 5.39986423703889, 3.4858317119684274, 3.502097558468068, 0.5251455328541719, 2.3940498566959687, 0.35139585137794405, 2.3219466927548593, 4.703442472202364, 12.326634445859614, 11.496278203028721, 14.294266202067371, 15.208403452044006, 13.86196170489573, 15.75340779864612, 13.013071768461536, 14.55825262479839, 17.344839245134388, 10.27069040869883, 5.008330568419982, 9.255485428190017, 6.84552878979649, 4.433875845897689, 5.898099772060601, 2.1156703663968517, 0, 0, 5.464499621620645, 0, 0, 0, 0, 0, 0, 0, 0, 0, 4.443367681009812, 5.328439796711265, 3.8194708469843257, 4.291318724179238, 1.1128664536041937, 0, 0, 0, 0.7766105455457883, 0, 0, 0, 0, 0, 0, 0, 0, 0, 0, 8.668995791461764, 7.746032467234099, 11.000133641966954, 11.916891967148308, 15.186873097209508, 11.906387532854508, 14.483460479548413, 11.443852659075963, 12.10338638744057, 0.2555801569289876, 11.685020396497489, 14.42953909722869, 10.493269156239522, 3.042305604779889, 11.2932704598645, 7.62433509792418, 7.741320652866942, 8.04725358291797, 6.146448662572763, 17.148499766385598, 12.643042637162266, 12.408202434809999, 15.465450816691718, 15.394726118685256, 5.73183320600271, 7.085023591319996, 12.622887515784265, 10.881664526954951, 6.780217464799399, 1.5497567731122217, 7.3152257523046345, 5.598765250591553, 8.317542788474826, 8.528101756315019, 13.989369626987052, 14.351428566993269, 14.192052467590708, 22.903016010607825, 7.759693658869786, 8.412569147659788, 3.329959935162537, 2.4906837438690697, 9.781484699051457, 7.713263712655599, 5.423574345132134, 3.7361567840388528, 9.53557578457409, 7.5336608480878535, 2.063996198543607, 5.98485528754061, 5.668812499554503, 9.069357394877784, 5.10208310396813, 7.783387709708454, 4.782605547794588, 12.048514511926491, 8.001314943771415, 3.161130854911368, 2.169459709072231, 2.793661911202701, 0.28699337454922563, 0, 5.162750728188886, 2.274310326133081, 5.662639831456256, 1.7063800654130947, 9.572614205177691, 4.693360638169639, 9.566608798450543, 6.088647437207972, 9.966872774553943, 11.298759484096744, 9.431266877513744, 9.666805787452295, 9.948641139954558, 11.834719319046057, 8.014240708751561, 17.044758953203576, 1.9748033096265691, 11.500325478550923, 13.819565885310412, 13.81446457407771, 6.9961386183466985, 4.480949732437852, 11.504168425229377, 5.3825013146378256, 6.213729734942288, 12.789170994629773, 12.700089571739205, 15.300653786949923, 11.516460639554204, 1.32891995902804, 0, 5.841428488885371, 2.022906278254093, 5.376593440321715, 7.93436476773926, 8.729564647636018, 10.809663836337794, 8.79854159881808, 11.520358400576265, 9.888283362074505, 6.07409254738274, 11.712401245847595, 15.551899800562158, 10.108803692212017, 13.879143287914433, 10.136109852918432, 2.4268857264570833, 1.5902724338705698, 2.847315407952278, 0, 6.987630811091827, 13.937719697029369, 9.745017113801493, 0, 0.9714703567164857, 4.84957724071217, 3.025137831746644, 9.391215691715466, 1.835797867306693, 3.1545685715739853, 2.532696781058003, 0, 0, 0, 0, 0, 3.3189327827267703, 5.164913380965085, 7.489060563890175, 10.878735827831212, 1.2792141089817897, 0.08972433877099932, 0, 0, 0, 0, 0, 0, 0.862091812915695, 4.545918640994388, 0.45293733416172166, 7.572092709576746, 5.871138992791843, 3.392232801103862, 8.883744199152549, 3.822732574467301, 3.8513962362699705, 2.5174283497549697, 3.991301210997756, 5.520776441357189, 6.481890466326217, 4.420517902482907, 4.660168932472781, 5.857381547417531, 6.125339801804369, 5.643392012732026, 1.674936096209628, 11.089135102839315, 4.2921468595085885, 7.005369581260502, 2.6787039513197346, 0, 0, 8.31517328188326, 0, 0, 0.09061818654283633, 0, 0, 0, 0, 2.7030517196637986, 0, 6.247723955922822, 8.656587985626125, 2.6832132931964514, 9.115378500510678, 5.870377803487149, 7.281384989440084, 7.595923547746419, 8.650250167262316, 0, 0, 0, 0, 0, 0, 0, 0, 0, 0, 0, 0, 0, 0, 0, 0, 0, 0, 0, 0, 0, 0, 0, 0, 0, 0, 0, 0, 0, 0, 0, 0, 0, 0, 0, 0, 0, 0, 0, 0, 0, 0, 0, 0.998621837409111, 2.15861563775666, 13.52487248219872, 5.401126472725844, 5.696596165929612, 0, 2.155100925056611, 0.459402188765779, 0, 0, 0.2830248178548299, 0.3743676124665771, 0, 0, 0, 0, 0, 0, 0, 3.4470973000668255, 9.661151209609162, 0.7378504556486436, 0.16613522216493268, 1.4978960922517106, 2.8239693788692377, 3.7331153345935277, 4.227248508121159, 2.0796948552331602, 0, 0, 0.9641726738268387, 3.795883597334215, 0, 4.289192591603277, 0, 0, 0, 0, 0, 0, 0, 0.26729768328600995, 3.373413997661319, 0, 4.3990194090570025, 0.9935933378307538, 3.3673467019988763, 5.950207785492152, 4.86642303124429, 5.738174575411819, 3.7675714971651026, 3.2429430057876214, 5.986171783068429, 0, 0, 0, 0, 0, 0, 0, 0, 0, 0, 0, 0, 0, 0, 0, 0, 0, 5.401887940395943, 0, 0, 0, 0, 0, 0, 0, 0, 0, 0, 0, 0, 0, 0, 0, 0, 0.47307554417662123, 0.5784775692465324, 0, 0, 2.894543350014003, 3.9459925613736586, 1.60705574484181, 0.8454844120980372, 2.8437664826248774, 0.9779897124857948, 7.450723356018466, 14.434181482672251, 2.2815275525488543, 7.090526038661649, 26.605116024914675, 9.664107738653309, 6.549762789467367, 3.0948880997089825, 4.404572879244571, 8.5391199807254, 3.516479404746523, 11.311895115577318, 2.1568416222423186, 0, 0, 0, 0, 4.172354377812406, 9.656103218700174, 0.47001254053782915, 1.4990772895973437, 10.53543989249756, 2.129699643444082, 0, 1.7418235984105561, 0, 1.4787486404325747, 11.860898842371402, 10.511370494365577, 2.3705856833433714, 12.020578119208215, 7.35329068953409, 20.72293421092614, 19.91205603917325, 15.394980195551964, 10.645179104166182, 14.83326824462465, 30.31962498790294, 19.041290576793433, 18.601720482499058, 24.587413041133033, 11.040721391421897, 11.344471984930212, 8.364737629103512, 26.762438933450742, 32.36402372350828, 16.16392144573461, 24.891868474395363, 20.834979159720508, 16.15259928639386, 20.033650410390873, 12.819547620370699, 7.990463728069576, 7.2752486139389765, 12.253890115257716, 15.078430969662909, 13.835443806377018, 16.750801873259793, 14.415193135782939, 2.7971017552029496, 14.021438517757083, 7.959153731318064, 3.4075711343565116, 2.783755834024333, 9.304271879335667, 9.417174490829229, 5.900968478330256, 6.106234457947972, 3.8109297089614307, 5.856474763025664, 9.565260735587945, 9.093369309745139, 2.8986079694169313, 6.677626999496285, 5.039816501505964, 1.7555765990614165, 10.753136230557274, 14.20842574459132, 12.776604391551917, 19.349224645387526, 12.491796391982001, 11.096797259587117, 18.534485995575924, 17.51414462812908, 13.669987622712243, 14.382105631546391, 8.423009845905801, 4.864752400719878, 13.140259447319961, 9.474771028283113, 11.948653923691165, 3.3713255518400316, 7.971257540859706, 9.946370761186206, 11.65117676959952, 16.478885501498226, 13.049698235809768, 5.304116104534508, 5.131215788756193, 5.44968408112097, 4.644028201051752, 3.801488014897706, 4.90346383939324, 2.852998487101047, 0, 9.804272119688108, 17.12533847597247, 12.664636786659774, 13.744189383218936, 6.857839694528824, 4.814611864034844, 1.599056320726069, 5.79353170019213, 6.103652698725833, 9.692735185790509, 6.373803584513757, 7.054339264761931, 12.69047135568032, 4.390537067496926, 3.3917038411406555, 12.368360809636616, 10.374028696331811, 10.307825495971782, 13.680615578586723, 15.177739869429976, 12.95913584205219, 2.809499971781831, 13.89429118362168, 9.379816532648102, 15.298140233038936, 9.947854568133838, 8.28001555297401, 1.9471704898203963, 0.13540790502061462, 0, 2.6812002027051878, 0.4055014924893145, 1.9876505648610832, 0, 0, 0, 4.934866774343783, 7.581017993351795, 0, 15.330253659439064, 6.2891409074218005, 7.170156279866389, 5.420868043123834, 0, 0, 0, 0, 0, 0, 0.29259389127215435, 0, 0, 6.455652418544419, 7.773188998482233, 11.003981467479228, 8.144573288163791, 1.0786150160044514, 5.513486644398111, 0.6511201354057439, 0.34695525465362886, 1.7700494544950665, 0.4514299638914744, 0, 0, 0, 0, 0.5158444980318759, 0, 5.217383224881069, 13.6129731259316, 16.659567577713588, 11.255722842723737, 0.5316070583663176, 10.026713589089814, 14.296793410914427, 7.705775282442502, 5.378438843633661, 1.3070664824698826, 0.33515288888480455, 2.343796065225261, 0, 0.12053047345585256, 1.350823545928387, 0, 0, 0, 0, 1.6350036572130775, 0, 1.319436701626612, 3.749121798597563, 0.997564255833093, 0, 0, 0, 1.6959918064581836, 0, 0, 0, 0, 0, 0, 0, 0, 0, 0, 0.47812246205208997, 3.7342258936034343, 5.851765568443968, 4.960685558802311, 4.830391750352327, 0.9281441696810173, 0, 0, 0, 0, 0, 0, 0, 0, 0, 0, 0, 0, 0, 0, 0, 0, 0, 0, 0, 0, 0, 4.335800799505943, 0, 0.16580929822769588, 0, 0, 0, 0, 0, 0, 1.1882858199437396, 0, 0, 0, 0, 0, 0.7945811554041967, 0, 0, 4.52696180535491, 5.357807551143803, 0.5701125790306235, 0.3464989889287061, 0, 2.86874507071881, 0, 0, 1.4104884853795399, 5.915527305886059, 0.3910800911505278, 2.317762592952616, 2.029427512658728, 1.627739273480969, 0, 0.943243244345871, 2.8443456161005134, 3.185309389321135, 5.822405704489402, 3.0788617812390005, 2.915447173096295, 0.1179799558872788, 2.3275039855337134, 3.444648683355613, 1.1723598473469448, 0, 0, 0, 2.82770742198275, 2.41434092504555, 0, 2.0779087577506337, 0, 0, 0, 5.2225680705094595, 5.238532453140075, 7.174417129787818, 10.069038980707496, 7.6146162045614485, 0, 0, 0, 0.8169405182113523, 0.5497041284689606, 0.8051028823506995, 1.468879620399767, 0, 0.7089220292871148, 2.4043416737661842, 0, 1.3405059224347582, 8.077216200629902, 8.461981998864937, 8.459382265675893, 1.3592564616750282, 3.4675208498318133, 2.478911106362645, 2.7755041834751744, 1.3743962397358749, 4.856892396940895, 0, 3.1069715518348024, 0.27098197178963335, 0.2763773703746798, 0, 0, 0, 1.8480499060815037, 0, 1.1239326830446883, 5.466942143682422, 0, 0, 3.750949637713446, 6.498726941430754, 7.8439352333630215, 3.5177543869374173, 6.661718967897403, 9.122258607116231, 4.509953008443741, 7.227069732955424, 5.342208173829168, 1.7635646397369202, 1.2482033293937882, 0.9196574749914458, 0, 0, 0, 0, 0, 0, 0, 0, 0, 0, 0, 0, 0, 0.9495434491777106, 1.694220814115315, 0, 0, 0, 0, 0, 0, 0, 0, 0, 0, 0, 0, 0, 0, 0, 0, 0, 0.10520176657006394, 0, 0, 0, 0, 0, 0, 0, 0, 0, 0, 3.5523285020911883, 0, 0, 0, 0.27424540236541567, 4.657985514033559, 2.19831717713926, 1.6720240209723962, 9.312266203154463, 6.899959986358169, 5.97494652732731, 2.7611879770893086, 9.008451221262309, 0, 0, 8.765915310368083, 0, 4.396695154757115, 6.385826944408671, 7.701995905390395, 3.085255723962308, 17.795056749387363, 11.025990569666453, 0, 2.830945689115263, 3.90068291794606, 2.5196041977371215, 3.9477716403913043, 0.877626751829419, 3.370548011069392, 0.08349523359368273, 4.8756421267391055, 0.27984407909623643, 0.9530008703873343, 0, 0.4542452328555799, 3.3445146108018355, 0, 0, 0, 0, 0, 0.9541485071056848, 0, 2.840244436531296, 4.654239748414979, 1.5977258846407683, 1.6178200791570938, 0, 0, 1.8925386207083874, 3.2951495671403257, 7.549600422543872, 3.0719708549332023, 12.337111917662375, 14.144630005703945, 4.085825571843443, 0.10117378759707012, 7.071077946662429, 13.473020507417536, 7.9117264133634295, 2.652117766495024, 8.255969641351108, 11.082330193154222, 18.25009215633452, 11.526124628563933, 12.747994892388352, 10.0193046341586, 6.271462982429711, 5.582743961361217, 9.071265533190983, 8.316882494935724, 0.17371640338197578, 0.5730243246065342, 0.30722683712814697, 0, 0, 8.601415883048846, 9.698105489809674, 11.900449572245106, 13.022618315091169, 3.408490695904667, 3.698992775724279, 3.6292470133159194, 1.2188124052437173, 1.6625106486601802, 3.8448220196710734, 4.126984929858848, 5.184966917307894, 4.249318845596934, 4.3623071653870875, 0, 0, 0, 1.552856971049813, 1.2717878730962018, 3.8248336805530805, 0.973300474543969, 0.5592851643590582, 3.217584036144519, 0.1602918345717437, 0, 0, 0, 4.013214183235367, 0, 0, 0, 2.653831165891817, 12.818746423585045, 0.09999148368569946, 0.8712844224037408, 4.651045965607523, 5.249454470499443, 6.469597789625284, 12.725253851701911, 6.270298191141551, 5.174230951173022, 10.305609969330769, 7.072615098217744, 5.355871365301861, 0, 2.28422762266363, 0, 2.446536853370217, 2.834493288320954, 6.876286005221656, 11.989272753158586, 8.05714041681944, 7.398957114231212, 8.407556516167576, 7.235212140189452, 9.07168347419103, 4.77382571285757, 3.3488159461851246, 7.132414062390908, 1.8288561927833755, 2.197536356821736, 5.599537312005295, 8.279798399111506, 0, 0, 4.884871224922125, 4.087424425602637, 8.9406200311345, 7.216292367590639, 3.453750804780507, 0, 0, 0, 0, 0, 0, 0, 0, 0, 0, 0, 0, 0, 0, 0, 0, 0, 0, 0, 0, 0, 0, 0, 0, 0, 0, 0, 0.09540019869036136, 0, 0.36584064447173614, 0, 0, 0, 0, 1.1988318889515954, 0, 0, 0, 0, 0, 0, 0, 0, 0, 1.6294137844285044, 0, 1.8944341942595238, 1.290275746571313, 0, 0, 0.8685435267155743, 0, 0, 0.7057243020375354, 5.89941354325717, 2.108831733446647, 0, 0, 0, 0, 0.09792121981221297, 0, 0, 0, 0, 0, 0, 0, 0, 0, 0, 0, 0, 4.227224376651936, 0, 0, 0, 0, 0, 0, 0, 0, 0, 0, 0, 0, 0, 0, 0, 0, 0, 0, 0, 0, 0, 0, 0, 2.35436685987279, 0, 1.2377880698570216, 0, 0, 0, 1.1067389959872664, 0.899975419081447, 0, 0, 0, 0, 0, 0, 0, 0.48179626026645594, 0, 0, 0, 0, 0, 0, 0, 0, 0, 0, 0, 0, 0, 0, 0, 0, 0, 0, 0, 0, 0, 0, 0, 0, 0, 0, 0, 0, 0, 0, 0, 0, 0, 0, 0, 0, 0, 0, 0, 0, 0, 0, 0, 0, 0, 0, 0, 0, 0, 0, 0, 0, 0, 0, 0, 0, 0, 3.2723857482721788, 0, 3.2342200270861112, 5.697886076541707, 0, 0, 0.16017042337716314, 9.185192244155918, 0, 0.2511347507495649, 0, 0.8446246110590874, 1.206540142876734, 3.696917737582338, 4.408686261729035, 0, 9.266631817188813, 5.545927130666718, 7.883799495375607, 14.016716928042028, 8.442609580318152, 8.317120468870714, 13.630167648729454, 18.34878701229784, 13.134474902479472, 18.65615871745153, 19.516260052588535, 36.16612593318868, 13.840337183778331, 19.442267768349822, 4.364703162117832, 20.339419021815083, 21.177091829366738, 17.04100355599228, 18.30074071044086, 20.00229032073776, 17.55946080957463, 10.446672118698055, 12.063722209674731, 16.028943753804114, 12.084331712594107, 13.335762292302531, 10.541217732269024, 8.376473446842352, 10.27911053288868, 14.226337745621125, 9.857933934464757, 8.887590283847517, 8.774145219186881, 15.277093959362618, 12.218317535448994, 16.429882525004572, 11.862877204077202, 11.15778320388279, 7.612624921139192, 7.729611689274877, 6.664680621297016, 8.484388656352541, 1.4270566833256886, 9.752024194130145, 11.11641032138174, 5.925582916237088, 11.51572600223253, 9.9847378082249, 14.002068559069214, 1.4119068556374847, 6.683584247857794, 5.780055861795173, 2.1917372497719487, 4.7040161131368405, 0, 0, 0, 0, 0, 0, 0, 0, 0, 0, 0, 0, 0, 0, 0, 0, 0, 0, 0, 0, 0, 0, 0, 0, 0, 0, 0, 0, 0, 0, 0, 0, 0, 0, 0, 0, 0, 0, 0, 0, 0, 0, 0, 0, 0, 0, 0, 0, 0, 0, 0, 0, 0, 0, 0, 0, 0, 0, 0, 0, 0, 0, 0, 0, 0, 0, 0, 0, 0, 0, 0, 0, 0, 0, 0, 0, 0, 0, 0, 0, 0, 0, 0, 0, 0, 0, 0, 0, 0, 0, 0, 0, 0, 0, 0, 0, 0, 0, 0, 0, 0, 0, 0, 0, 0, 0, 0, 0, 0, 0, 0, 0, 0, 0, 0, 0, 0, 0, 0, 0, 0, 0, 0, 0, 0, 0, 0, 0, 0, 0, 0, 0, 0, 0, 0, 0, 0, 0, 0, 0, 0, 0, 0, 0, 0, 2.982087273358973, 0, 0, 0, 0, 0, 0, 0, 0, 0, 0, 0, 0, 0, 0, 0, 0, 0, 0, 0, 0, 0, 0, 0, 0, 0, 0, 0, 0, 0, 0, 0, 0, 0, 0, 0, 0, 0, 0, 0, 0, 0, 0, 0, 0, 0, 0, 0, 0, 0, 0, 0, 0, 0, 0, 0, 0, 0, 0, 0, 0, 0, 0, 0, 0, 0, 0, 0, 0, 0, 0, 0, 0, 0, 0, 0, 0, 0, 0, 0, 0, 0, 0, 0, 0, 0, 0, 0, 0, 0, 0, 0, 0, 0, 0, 0, 0, 0, 0, 0, 0, 0, 0, 0, 0, 0, 0, 0, 0, 0, 0, 0, 0, 0, 0, 0, 0, 0, 0, 0, 0, 0, 0.2616424971364555, 0, 0, 0, 0, 0, 2.11583011376571, 0, 0, 0, 0, 0, 0, 0, 0, 0, 0, 0, 0, 0, 0, 0, 0, 0, 0, 0, 0, 0, 0, 0, 0, 0, 0, 0, 0, 0, 0, 0, 0, 0, 0, 0, 0, 0, 0, 1.2083894935798645, 0, 0, 0, 0, 0, 0, 0, 0, 0, 0, 0, 0, 0, 0, 0, 0, 0, 0, 0, 0, 0, 0, 0, 0, 0, 0, 0, 0, 0, 0, 0, 0, 0, 0.14275510929405003, 0, 0, 0, 0, 0, 0, 1.04733521970254, 0, 0, 0, 0, 0, 0, 0, 0, 0, 0, 0, 0, 0, 0, 0, 0, 0, 0, 5.076555089394021, 0, 0, 0, 0, 0, 0, 0, 0, 0, 0, 0, 0, 0, 0, 0, 0, 0, 0, 0, 0, 0, 0, 0.927595427533656, 4.345245759111557, 0, 0, 0, 0, 0, 0, 0, 0, 0, 0, 0, 0, 0, 0, 0, 0, 0, 0, 0, 0, 0, 0, 0, 0, 0, 0, 0, 0, 0, 0, 0, 0, 0, 0, 0, 0, 0, 0, 0, 0, 0, 0, 0, 0, 0, 0, 0, 0, 0, 0, 0, 0, 0, 0, 0, 0, 0, 0, 0, 0, 0, 0, 0, 0, 0, 0, 0, 0, 0, 0, 0, 0, 0, 0, 0, 0, 0, 0, 0, 0, 0, 0, 0, 0, 0, 0, 0, 0, 0, 0, 0, 0, 0, 0, 0, 0, 0, 0, 0, 0, 0, 0, 0, 0, 0, 0, 0, 0, 0, 0, 0, 0, 0, 0, 0, 0, 0, 0, 0, 0, 0, 0, 0, 0, 0, 0, 0, 0, 0, 0, 0, 0, 0, 0, 0, 0, 0, 0, 0, 0, 0, 0, 0, 0, 0, 0, 0, 0, 0, 0, 0, 0, 0, 0, 0, 0, 0, 0, 0, 0, 0, 0, 0, 0, 0, 0, 0, 0, 0, 0, 0, 0, 0, 0, 0, 0, 0, 0, 0, 0, 0, 0, 0, 0, 0, 0, 0, 0, 0, 0, 0, 0, 0, 0, 0, 0, 0, 0, 0, 0, 0, 0, 0, 0, 0, 0, 0, 0, 0, 0, 0, 0, 0, 0, 0, 0, 0, 0, 0, 0, 0, 0, 0, 0, 0, 0, 0, 0, 0, 0, 0, 0, 0, 0, 0, 0, 0, 0, 0, 0, 0, 0, 0, 0, 0, 0.196194280812345, 7.270159458378955, 1.9261059310545317, 1.1209719779155145, 0.2977421495604019, 0, 0, 2.8285767205820154, 0, 0, 1.3832381951612767, 0, 0, 4.039639262540938, 0, 1.8252545566629945, 0, 0, 0, 0, 0, 0, 0, 0, 0, 0, 0, 0, 0, 0, 0, 0, 0, 0, 0, 0, 0, 0, 0, 0, 0, 0, 0, 0, 0, 0, 0, 0, 0, 0, 0, 0, 0, 0, 0, 0, 0, 0, 0, 0, 0, 0, 0, 0, 0, 0, 0, 0.16045837408204663, 0, 0, 0, 0, 0, 0, 0, 0, 0, 0, 0, 0, 0, 0, 0, 0, 0, 0, 0, 0, 0, 0, 0, 0, 0, 0, 0, 0, 0, 0, 0, 0, 0, 0, 0, 0, 0, 0, 0, 0, 0, 0, 0, 0, 0, 0, 0, 0, 0, 0, 0.6574685351321942, 0, 0, 0.7918935391196436, 1.1930743243347157, 0, 0, 0, 0, 0, 0, 0, 0, 0, 0, 0, 0, 0, 0, 0, 0, 0, 0, 0, 0, 0, 0, 0, 0, 0, 0, 0, 0, 0, 0, 0, 0, 0, 0, 0, 0, 0, 0, 0, 0, 0, 0, 0, 0, 0, 0, 0, 0, 0, 0, 0, 0, 0.40073874075913346, 6.042438666391353, 9.715950769179305, 1.7907538571730615, 2.079408771991208, 2.476091808514138, 6.4168264489736995, 6.0720526308879785, 5.420730186476667, 0, 0, 0, 0, 0, 0, 0, 0, 0, 0, 0, 0, 0, 0, 0, 0, 0, 0, 0, 0, 0, 0, 0, 0, 0, 0, 0, 0, 0, 0, 0, 0, 0, 0, 0, 0, 0, 0, 0, 2.3019894950121436, 0, 0, 0, 0, 0, 0, 0, 0, 0, 0, 0, 0, 0, 0, 0, 0, 0, 0, 0, 0, 0, 0, 0, 1.760474386463048, 0, 0, 0, 0, 0, 0, 0, 0, 0, 0, 0, 0, 0, 0, 0, 0, 4.397216635537166, 0, 0, 0, 1.3784907261520305, 3.639135213348982, 0.8230893385718681, 0, 0, 1.7690270687754484, 0.9811086865022111, 0, 0, 0, 0, 0, 0, 0, 0, 0, 0, 0, 0, 0, 0, 0, 0, 0, 0, 0, 0, 0, 0, 0, 0, 0, 0, 0, 0, 0, 1.2424714866142903, 0, 0.18770944331434186, 8.13313992967119, 5.802296392740353, 0, 1.118216503342372, 4.034435632438792, 0, 0, 0, 0, 1.225686573646444, 0, 4.52107794513089, 0, 0, 0, 0, 0.7729189237954499, 0.5252132075418429, 0, 0, 0, 0, 0, 0, 0, 0, 0, 0, 0, 0, 0, 0, 0, 0, 0, 0, 0, 0, 0, 0, 0, 0, 0, 0, 0, 0.07868577193197514, 0, 0, 0, 0, 0, 0, 0, 0, 0, 0, 0, 0.9380713568140384, 0, 3.961726776376556, 4.661386787638315, 2.66490783337224, 0, 0, 0.09266448551175951, 0, 7.574756959980413, 10.912385682346667, 10.137526734919742, 5.118382735251647, 6.775427297845681, 9.611546785911735, 2.4012781066916635, 11.688077446611807, 6.215292064050209, 0.12347045818487483, 2.203901504226222, 0, 0, 0, 2.6301118406520327, 6.7888929463907575, 7.090505399450767, 7.312316346612262, 2.2288009527370702, 5.443816146009025, 5.828318821587908, 6.697526130784013, 0, 0, 2.851210320658595, 2.581471690673637, 0.7739133374147811, 0.2586805257916399, 6.242855444733003, 1.053812548121964, 0, 0, 0, 0, 0.9518780616985093, 0, 0, 0, 0, 0, 0, 0, 0, 0, 0, 0, 0, 0, 0, 0, 0, 0, 0, 0, 0, 0, 0, 0, 0, 0, 0, 0, 0, 0, 0, 0, 0, 0, 0, 0, 0, 0, 0, 0, 0, 0, 0, 0, 0, 0, 0, 0, 0, 0, 0, 0, 0, 0, 0, 0, 0, 0, 0, 0, 0, 0, 0, 0, 0, 5.356285053468007, 0.32212050708571394, 2.559576111600228, 0.37110693515402987, 1.3405890582499258, 0, 0, 0, 0, 0, 0, 0, 0.9281722874610185, 0, 0, 0, 0, 0, 0, 0, 0, 0, 0, 0, 0, 0, 0, 0, 0, 0, 0, 0, 0, 0, 0, 0, 0, 0, 0.8987417503033108, 1.3967530138846884, 0, 2.9621337043309275, 4.967628828011063, 0, 0, 0, 3.2226019295979236, 0, 0, 0, 0, 0, 0, 0, 0, 0, 0, 0, 0, 0, 0, 0, 0, 0, 0, 0, 0, 0, 0, 0, 0, 0, 0, 0, 0, 0, 0, 0, 0, 2.3318279812283595, 0, 0, 0, 0, 0.5097855853420894, 0, 2.129164416723804, 4.43032507997466, 3.5441054091530133, 1.8275927880480938, 4.365449259002249, 3.563359093965523, 0, 0, 0, 0, 0, 0, 0, 0, 0, 0, 0, 0, 0, 0, 0, 0, 0, 0, 0, 0, 0, 0, 0, 0, 0, 0.7491315590576906, 0, 0, 0, 0, 0, 0, 0, 0, 0, 0, 0, 0, 0, 0, 0, 0, 0, 0, 0, 0, 0, 0, 0, 0, 0, 0, 0, 0, 0, 0, 0, 0, 0, 0, 0, 0, 0.8884824241539351, 0, 0, 0, 0, 0, 0.9769493577256587, 0, 0, 0, 0, 0, 0, 0, 0, 0, 0, 0, 0, 0, 0, 0, 0, 0, 0, 0, 0, 0, 0, 0, 0, 0, 0, 0, 0, 0, 0, 0, 0, 0, 0, 0, 0.09664156359038752, 0, 0, 0, 0, 0, 0, 0, 0, 0, 0, 0, 0, 0, 0, 0.08819802024296847, 5.65254792654321, 2.447683957641656, 1.8426353038948793, 0.9387361145047673, 3.8373749774081634, 0.12533520614122873, 0, 0, 1.5845338321233977, 0, 0, 0.2486485635368607, 0, 0, 0, 0, 0.16325591641352322, 2.016002877086953, 3.122728210843408, 0, 1.8046510950936323, 0, 0, 0, 0.5945602790760878, 0, 0, 0, 0, 2.206813449619143, 0, 0, 0, 0, 0, 0, 0, 0, 0, 0, 0, 0, 0, 0, 0, 0, 0, 0, 1.3807391057588712, 0, 0, 0, 0, 0.5539037598809736, 0, 0, 0.904453259092931, 5.066778069797258, 0.6384581959051634, 3.5671889612312864, 2.5354915022342723, 0.7451814207870239, 3.228164902459876, 7.214332321405898, 6.888442403161812, 15.683772061290366, 4.455567283184368, 8.657722500658613, 12.01151959615677, 4.985988579461047, 3.27930474667721, 0, 1.47001054128178, 16.364211925189924, 15.32631116033898, 15.844286859686536, 15.987039114234697, 6.355082520807269, 4.459910252216446, 1.0492341915955976, 10.664230780238347, 1.9368442017367706, 0, 3.268747952973595, 6.1930351888638295, 4.223439236615267, 9.931713848162167, 9.449075567853908, 8.006504531500113, 4.622788206818021, 4.710869267767029, 12.904893975986692, 12.262459412811909, 8.067364855720264, 8.364832229186916, 12.198095871628862, 8.177927608415018, 7.076047437331047, 3.2473117757046284, 10.21083617201205, 3.9068267449737704, 4.5606441188689395, 9.953051495323285, 7.239136234887268, 13.640156474940119, 5.662834122842141, 6.627452228915495, 15.900639086449434, 14.364858730978021, 12.463897920879731, 3.6870023104502416, 11.713213630347973, 13.274727548790386, 10.911429400388059, 15.839541443833127, 10.530678977883735, 9.991005245257591, 4.939249777687248, 0, 5.863367626696579, 4.488812021627898, 0, 3.2362606162680274, 0, 5.291544611819453, 0, 0, 1.6600063124083972, 0, 1.9272380740134016, 3.155861114097317, 1.970535371512819, 0.9482798178205749, 7.3355341743882185, 0, 0, 0.1977397390976154, 0, 0, 0, 3.034576584209137, 2.926207696633675, 0, 0, 1.2823912289001453, 0, 0, 0, 0, 0, 0, 0, 4.927850710809428, 9.357888596179412, 5.39717339376571, 0, 2.4486895665030928, 3.6212981713328065, 6.709120580954907, 16.150277066233553, 6.301510512924246, 5.394620340744445, 13.139272096813993, 1.3163546617270865, 15.295297069451378, 6.102999846076731, 18.487009396440968, 12.037553077811976, 9.199586089812376, 9.612138521429735, 9.965717874753656, 10.80089202435583, 10.012055275157486, 4.311047939720373, 3.8300191191532162, 6.070039518413534, 11.953485718215617, 7.485457746720801, 0.47366850443212194, 3.81836582014085, 0.09061359091822362, 1.2038266744426216, 10.175753213357849, 7.113498860393221, 0, 0, 0, 0, 1.4486587175404078, 0, 0, 0, 0, 0.656611746841858, 0, 7.272443002132988, 9.385716250968967, 12.461647811488369, 0.5500440360052503, 4.935863794009102, 6.353082268021201, 9.705990128994056, 2.2220467456339477, 0.1796379904283838, 0, 0, 1.9364627921106738, 0, 0, 0, 1.326290417073115, 6.220763949257468, 7.398489763580423, 5.741972125690617, 4.242812360279181, 0, 0.18973345975243153, 3.1123419465519415, 0, 0, 0, 0, 0, 0, 0, 0, 0, 0, 0, 0, 0, 1.028269730798678, 3.6558708716238835, 5.869973713673876, 0, 0, 0, 0, 0, 9.700562835701366, 6.447582807473219, 0, 0, 0, 0, 0, 5.313723323307762, 3.8998980409528716, 9.549746685018903, 15.521076958408347, 7.6042970455814185, 6.269202088651659, 0, 1.2650595275174923, 0, 0, 0, 5.369150715925115, 4.074354845738162, 4.172388860619587, 0.14680565002896773, 1.8466046318567506, 0, 4.947731853160871, 3.065856004743866, 7.386681657347781, 4.933445845184146, 7.257940932968467, 4.967745946283429, 7.730092032306332, 4.236700224568164, 0.12375451807280174, 1.756349512716158, 0.9219445926056643, 0.8584053578010347, 3.2117281520367813, 6.688957431743816, 1.5450594584500976, 0, 2.350099965182041, 2.4268081938657944, 0, 0.21981779232271054, 0, 0, 0, 0, 0, 0, 0.4809798784828262, 0, 0.235184328148994, 0, 0.3795189103157727, 0.472754030485748, 8.500706035553605, 5.35373683213735, 0, 0, 5.948825678248133, 0.9385751615137962, 0.10481072807938276, 0, 0, 0, 0.31049271233166753, 0, 0, 0, 1.2689720428585873, 0, 1.337934586504535, 0, 0, 0, 0, 0, 11.281110004783397, 5.553943366494595, 7.566404123489525, 9.40106427666199, 0.6224769178854687, 10.607638370759792, 6.4993323741247, 1.235648603835153, 7.44837765659498, 6.788234027667176, 0, 0, 0, 2.25764579115845, 1.8617889196678838, 6.014168739385122, 13.017334540968498, 21.709629334406515, 12.665008031905682, 11.722675681171987, 10.197621120026827, 13.803476945619256, 14.58788500786613, 10.685831141736312, 7.428759882854707, 9.059512292748524, 12.288293500114824, 0.17476444290850254, 12.877542110892787, 9.56761963403534, 19.197465759068365, 9.925055134781573, 0.40933467113848115, 0, 0, 0, 0.7732904929814735, 0, 0, 4.122503349144123, 0, 2.815777616247356, 3.499275919871807, 0, 0.1642963953938553, 0.9664032204992351, 10.40413384093349, 9.360983693513848, 4.016798348460355, 8.36611745135515, 8.849240819149523, 11.551817475468713, 14.210387233651765, 3.641135135661962, 0, 7.993496062471165, 3.8188714487400195, 5.770641630488275, 8.260334642342963, 2.7164516125785303, 5.811009554296012, 2.335090043269835, 0.8744778751191309, 4.098972274667928, 2.127280167437672, 0.4204146396643726, 0.24197732677550243, 5.218284923329683, 5.467303411161045, 6.045989469679409, 0.6042962293135561, 4.6121895893419, 2.3554220276934075, 0, 0, 3.1253315957734817, 3.4538532316150805, 2.9568802963362644, 3.8833565115154833, 3.122033710203204, 0.5164284570408866, 2.1100957795452353, 2.5510601186669493, 8.163486021074815, 4.2266671583216775, 7.763459143095022, 0.9817873207259996, 9.217709316306784, 1.7591415999609161, 11.198431989541229, 13.298859737830995, 10.639302239730767, 3.694096520017766, 3.224769808768874, 7.1415351499173205, 7.613484737572135, 8.696558164027438, 9.044937989985577, 10.219429450297731, 13.869954300398234, 16.563314545618713, 14.256712380636147, 11.973668629654066, 11.832325168446195, 8.352627110301155, 8.928775055335507, 15.179417535860571, 15.846476563498257, 10.511117957443064, 19.44033705360889, 19.07390026250321, 20.355102122043643, 13.236539696508892, 17.995620113304152, 12.315791238825625, 18.93183695515719, 19.278783563175622, 13.361913505559958, 14.447730366309234, 8.475948298814515, 12.200271446615977, 16.803736604327057, 14.049373744449216, 12.669126497151533, 14.537527139742744, 21.708877897599088, 16.209326430726524, 21.503674144865226, 14.38821518242039, 19.634283806470034, 19.696491668207255, 16.186062745221555, 16.773508179350227, 13.210756328244528, 19.327149577627047, 16.13468139483264, 18.662762794747927, 15.26996566481648, 19.253965389971935, 18.603821024685214, 16.949454193338404, 13.367874085095766, 19.5956701897527, 17.444432055071367, 15.762896415922267, 29.620654655920475, 20.592828145945038, 21.268327154484858, 20.663290518862183, 17.392966899109584, 19.421863515956122, 13.420490429825962, 17.646989091302824, 20.492732103697954, 16.587694893658572, 17.760074706131395, 19.37432790613624, 20.477437882966896, 17.196034385638185, 8.269863774417594, 5.9508571578727745, 14.25450741189975, 14.34137019933309, 9.115550708438498, 13.236562402541262, 9.23931389864178, 17.92889540668751, 14.195636214392712, 12.382661598052744, 13.279416350071378, 27.35862913397935, 13.683508788229117, 12.438353695035428, 2.7968847611803214, 13.002176902854679, 4.723247821295957, 15.07399738954747, 16.597879355687525, 13.868592945553106, 9.920418063418655, 17.62809046997094, 18.42211146899701, 23.101315161397775, 16.872703527812327, 12.223338822125925, 15.554810267542054, 17.936178180193288, 12.672251845919476, 12.213414974662102, 6.631955627518807, 13.277747382279507, 5.641276294338779, 3.2447421494610524, 7.4912174622742915, 4.195873481170129, 9.871673812058695, 4.7157104485105865, 7.355741727559929, 17.31489427063383, 17.231527250679406, 6.872981607766672, 21.503305518553145, 10.232138326316479, 11.974352354677881, 9.854740048318419, 14.167551073711017, 5.069135485421112, 10.120358926727313, 14.319754616170247, 13.133574438880562, 10.20161550914974, 12.43202115831698, 9.793865686449829, 4.194327793186211, 11.720395634110776, 12.353446878062055, 18.01897127547129, 16.33836258642129, 14.22267006267316, 11.677674872991469, 8.352714917480881, 15.29245096778962, 8.945552528779698, 11.992806276945103, 11.807608124692019, 7.709521025384244, 9.113064415489745, 8.931526187190316, 3.3342646770346827, 3.0787854143360924, 14.575252029303432, 11.233557264914094, 8.136460852828801, 8.127577999221655, 8.777379733472658, 4.133653326214409, 0.15083363857354973, 11.177063434948712, 8.171321061259349, 11.155887464069048, 14.848887555078687, 9.772336974989631, 11.866038054647527, 10.780883747360145, 4.62282032965737, 4.305066763270904, 0, 1.781111869383884, 0, 0, 2.8636649917908628, 12.396298046378337, 1.505990196200508, 2.4171581221008607, 9.607328700259329, 5.112657158812457, 7.635057249271275, 10.372486809739826, 6.126558118971791, 15.013287992855545, 23.190242183046834, 6.896727476912363, 7.462763978945495, 5.9328889418604405, 6.559772154161722, 11.434506433353588, 0.1421280105869232, 1.6552810350937297, 3.8377646450652914, 3.1340943975500677, 8.644044040204736, 2.7434640047796557, 12.08534238151854, 6.910111923458541, 6.252352243343971, 6.174736351756386, 5.643236935461882, 2.9075295843753777, 10.011100642440638, 13.47843890456028, 11.212443645943026, 4.880328186431742, 0, 3.6069463059081412, 3.4795250349201314, 1.183224359189801, 0.3394824254639922, 0.46938713315762665, 0.9582244632405335, 0, 0, 0, 0, 0, 0, 0, 0, 0, 0, 0, 0, 0, 8.246548410926211, 12.192288376902066, 4.383563646742477, 4.535704172329193, 7.342019808806685, 4.569367647397247, 7.509076897633791, 7.27957040777772, 5.770866340662866, 3.7651614173832395, 9.43032941950348, 6.194665784060212, 4.696592508607251, 2.1709048406237073, 7.71668198443159, 9.20474232726844, 8.443946752010943, 10.181610665988623, 6.35542753577752, 6.60030718250855, 10.292994222296675, 10.88643300529464, 10.64918810593681, 12.841919190548671, 11.528312952011905, 19.552746355046764, 6.238120879411993, 9.150666703211035, 16.981397851461317, 19.339584576346912, 12.849486568607047, 20.654771255689976, 9.123547997784138, 13.295796877781237, 12.086127326213564, 11.511842430963807, 16.812179939293337, 4.971276715410465, 10.279354337061688, 3.715304220343054, 13.356636771483736, 14.878030837743323, 14.377208514211384, 16.549723966134945, 14.531997089562045, 14.985125236174245, 15.167572043926084, 13.04252553655109, 14.51434073800048, 13.075457571153843, 20.87190218563588, 13.9719306997609, 19.590409732968563, 10.0368831932024, 19.413919419189305, 19.092263790080192, 9.873047335745309, 14.441942272544757, 13.652332837887862, 15.58074122906083, 12.698010147006162, 9.918819095826048, 17.48914777116566, 11.744811255472108, 12.930897299718572, 12.180564630667279, 12.676923613556633, 6.337041389348067, 18.44770570787634, 6.9794529749461915, 10.174825841219551, 16.231047620229187, 17.7070106035452, 20.75351264064615, 15.193392059427943, 13.851176427279949, 2.3120058543997652, 13.232925928586928, 19.838317582249623, 10.63799671722148, 16.481303442463386, 16.411025930842403, 10.865303462476858, 13.154815907336676, 9.180816026252746, 8.915788023392105, 14.025399366580938, 9.373302099885015, 11.137381700717288, 19.231785891486112, 7.60340354570233, 9.251665948198832, 14.340171041197866, 2.162387724792477, 0.1564778747660118, 2.2796833750802956, 9.20627643023744, 4.694111065490968, 2.6570194602125037, 5.446521178324081, 4.541189615666088, 4.493807877792424, 4.382884490607256, 1.8564517596266714, 1.2290987057729748, 2.775241512490242, 4.773429891704491, 0.8489544071748188, 3.075871106219477, 1.7640339954598472, 7.534324567341134, 6.343315470917588, 4.543900336816539, 3.780334032947849, 10.570009607561543, 6.406980303078997, 4.097846006125154, 5.860070707106076, 3.443361373400608, 8.142609840887104, 2.0009606244783056, 1.749314701896757, 5.004757587368124, 10.472752337329165, 8.094777239873062, 9.661899168945473, 4.953110070001829, 5.448258013497813, 2.647312071013203, 3.308359177357939, 1.3002558662201689, 2.7381888843383475, 0.9077343609624722, 3.2590478462880297, 1.249957088338687, 0.6627781022821966, 0.09203411289271872, 2.0009322939084937, 0.12626393966405175, 0, 0.09792422650327223, 2.9878236893300985, 1.6986128221205896, 2.574622071256773, 0.7121955604688949, 0.5023201694321997, 1.3678890919874769, 0.500591812359461, 0, 3.3364616386753942, 7.561568197682378, 7.136973985639403, 7.743421830211283, 7.417681630137382, 5.708575791203423, 8.391349335348666, 7.0180660496914005, 3.8731128886305104, 3.3566104978685276, 7.744234681685306, 2.3120936913430317, 3.6518841785091, 1.382970729987506, 4.337318064189206, 2.732022997120832, 2.862796504924437, 4.80075233817058, 5.515104439641463, 6.343219232745154, 5.308587995403084, 1.6725153809911568, 3.835026832606585, 5.282117427507267, 3.9101128354271704, 2.8450708495116155, 9.986435159540115, 5.751063092935951, 10.567664235232456, 11.397829655945696, 8.033620356302698, 7.343140969130733, 2.5764316247011383, 6.10346111166375, 8.534315101066076, 5.67926232590123, 6.668752579402065, 1.1854122921790684, 0, 0.3603867627914081, 0.8205661457883346, 4.9418451604849984, 7.081367572726551, 2.9495654321476037, 16.043317904740864, 13.442957988472433, 11.471206557364045, 7.374457920543574, 3.816513745282692, 8.049191396313098, 23.14054888659189, 28.25677981834474, 22.749960598509958, 30.43928223394029, 26.26157854413513, 19.65729157214776, 19.82074507262374, 18.469175767063017, 20.730829793510914, 17.565706106519073, 12.76882213960651, 4.070344415269374, 16.642074561385293, 15.610210016011337, 10.693894249457863, 5.896587772717268, 8.773645345577648, 14.119292214309716, 19.336159956526007, 6.770050681553249, 16.27633300568389, 15.089347244234709, 12.344063254734005, 8.242604481687728, 13.281491848250848, 14.192855121877006, 14.623474492091475, 17.687800402715347, 18.658718561892215, 11.280060683451882, 16.059975359136875, 22.475477602328787, 14.517784614110461, 13.686244962482359, 12.899868925655243, 11.297497175542281, 12.054841777643528, 6.030679185983894, 15.862051319559276, 17.30863358118498, 16.813472455266503, 15.177575112296557, 6.531438411547905, 2.5414812681516885, 8.351999579343182, 10.711492454817112, 10.579267740513224, 19.077907175435328, 10.465173704799605, 17.81527585979934, 16.83635851409201, 23.862712106824176, 20.93785431802356, 15.612700769418453, 12.33408512459511, 10.252840190522791, 18.13166805322463, 7.114376712604251, 17.722173953505195, 8.94855374998103, 18.633551024163914, 10.097052640000772, 19.548594240123, 23.137163795345145, 19.422057865409602, 14.731424339667443, 14.483621435757955, 12.927452691466886, 14.215775221105844, 14.59544992996741, 17.33220668640876, 16.92937716329167, 11.307601536460298, 14.07995657039852, 15.901915939111639, 13.389182063516335, 16.696908769606267, 16.19808612562369, 27.502279851320427, 10.546019287178536, 6.1620425870254545, 4.772933297608647, 9.723008145643007, 0.39412533257283733, 1.2855056017393827, 6.859095420599711, 2.479318531912229, 7.286911387560082, 12.27349327400796, 6.202328349466826, 6.0334953345685, 4.639074030143956, 2.011625049447554, 4.379924949010781, 0, 0, 0, 0, 0, 2.699332019407031, 0, 0.2306412360489881, 0, 0.902418521762085, 0, 0, 0, 0, 0, 0, 0, 0, 0, 0, 0, 0, 0, 0, 0, 0, 0, 0, 0, 0, 0, 0, 0, 0, 0, 0, 0, 0, 0.30784758588551575, 0, 8.364114098000636, 3.4816945220936852, 5.0886567591222995, 6.710927260970931, 5.657762404114057, 0.30763026532786636, 11.823648810143208, 8.47614800041238, 8.74067163602481, 8.988952863004267, 11.02734278099315, 8.835914560472295, 3.5192562840632045, 0, 0, 0, 0, 0, 0, 4.70180836399174, 4.785186853662972, 1.6949447003365299, 0, 0, 0.39479025284551833, 0.0837444077805669, 0.10308754986761116, 1.1501384691027667, 1.284691264614864, 1.2792760392518057, 0, 0, 0, 0.08685704749886357, 0, 3.3565732313570518, 3.4819151635626655, 1.459112101956367, 4.588297865960072, 5.2909704006362075, 4.364591772705125, 0, 0.42667767464721434, 0, 0, 0, 0, 0.6165781688717946, 2.6868893538107503, 3.5865493277180573, 1.6116657765384463, 3.0208481444013855, 4.8290003706387905, 10.435395580762107, 8.141258631270691, 11.153401717107936, 9.951121860793092, 7.188643729215104, 12.542175671381273, 14.972582759132456, 11.675432791479956, 12.822508977474895, 9.878306871323636, 7.950185149431428, 9.593172982632344, 12.597175107735117, 10.11260821744929, 2.144770207247877, 4.1092366874216575, 0, 0.32047646464967394, 0, 10.634999776874013, 11.760408906354638, 2.7230928383877537, 4.073011679439343, 0.6720596153393191, 0, 0, 0, 1.3479533360793008, 7.457121575853797, 9.559476765040293, 0.660121352175969, 0, 0, 0.18114439349392322, 0, 0, 0, 0, 0, 0, 0, 0, 0, 0, 0, 0, 0, 0, 3.3964568489640836, 0, 0, 0, 0, 0, 0, 0, 0, 0, 0, 0, 0, 0, 0, 0, 0, 0, 0, 0, 0, 0, 0, 0, 5.592625478616853, 0, 0, 0, 0, 0, 0, 0, 0, 0, 0, 0, 0, 0, 0, 0, 0, 0, 0, 0, 0, 0, 0, 0, 0, 0, 0, 0, 0, 0, 0, 0, 0, 0, 0, 0, 0, 0, 0, 0, 0, 0, 0.11840002961247681, 0, 0, 0, 0, 0, 0.812663492051366, 0.20905347249517622, 0, 1.0479873691211101, 0, 0, 0, 0, 0, 0, 0.7698199800923141, 0, 0, 0, 0, 0, 0, 0, 0, 0, 0, 0, 0, 0, 0, 0, 0, 0, 0, 0, 0, 0.6851986653460902, 0, 0, 0, 0, 0, 0, 0, 0, 0, 0, 0, 0, 0, 0, 0, 0, 0, 0, 0, 0, 0, 0, 0, 0, 0, 2.093793179448294, 0, 0, 0, 0, 0, 0, 0, 0, 0, 0, 0, 0, 0, 0, 0, 0, 0, 0, 0, 0, 0, 0, 3.7390498962178262, 1.1776158688605038, 0, 0, 0, 1.2759952572479873, 0.6325099104333912, 0, 0, 0, 0, 0, 0, 0, 0, 0, 0, 0, 0, 0, 0, 0.10707601015114968, 0, 0, 0, 0, 0, 0, 1.5148899563961815, 0, 0, 0, 0.4753079018500857, 0, 0, 6.817607298617876, 6.4182153168424545, 0, 0.11558285893238374, 3.6068726864354406, 1.9345968890423402, 0, 0, 0, 0, 0, 0, 0, 0, 0, 0, 0, 0, 0, 0, 0, 0, 0, 0, 0, 0, 0, 0, 0, 0, 0, 0, 0, 0, 0, 0, 0, 0, 0, 0, 0, 0, 0, 0, 0, 0, 0, 0, 0, 0, 0, 0, 0, 0, 0, 0, 0, 0, 0, 0, 0, 0, 0, 0, 0, 0, 0, 0, 0, 0, 0, 0, 0, 0, 0, 0, 0, 0, 0, 0, 0, 0, 0, 0, 0, 0, 0, 0, 0, 0, 0, 0, 0, 0, 0, 0, 0, 1.7337971289109042, 0, 0, 0, 0, 0, 0, 0, 0, 0, 0, 0, 0, 0, 0, 0, 0, 0, 0, 0, 0, 0, 0, 0, 0, 0, 0, 0, 0, 0, 0, 0, 0, 0, 0, 0, 0, 0, 0, 0, 0, 0, 0, 0, 0, 0, 0, 0, 0, 0, 0, 0, 0, 0, 0, 0, 0, 0, 0, 0, 0, 0, 0, 0, 0, 0, 0, 0, 0, 0, 0, 0, 0, 0, 0, 0, 0, 0, 0, 0, 0, 0, 0, 0, 0, 0, 0, 0, 0, 0, 0, 0, 0, 0, 0, 0, 0, 0, 0, 0, 0, 0, 0, 0, 0, 0, 0, 0, 0, 0, 0, 0, 0, 0, 0.4317783726078779, 0, 0, 0, 0, 0, 0, 0, 0, 0, 0, 0, 0, 0, 0, 0, 0, 0, 0, 0, 0, 0, 0, 0, 0, 0, 0, 0, 0, 0, 0, 0, 0, 0, 0, 0, 0, 0, 0, 0, 0, 0, 0, 0, 0, 0, 0, 0, 0, 0, 0, 0, 0, 0, 0, 0, 0, 0, 0, 0.11666472504401341, 0, 0, 0, 0, 0, 0, 0, 0, 0, 0, 0, 0, 0, 3.609471198092002, 0, 0, 9.085624616045816, 9.691264593118134, 3.3934186559290267, 8.729424824401205, 4.9796143946017875, 1.6497475665437276, 0, 0, 0, 0, 0, 0, 0, 0, 0, 0, 0, 0, 0, 0, 0, 0, 0, 0, 0, 0, 0, 0, 0, 0, 0, 0, 0, 0, 0, 0, 0, 0, 0, 0, 0, 0, 0, 0, 0, 0, 0, 0, 0, 0, 0, 0, 0, 0, 0, 0, 0, 0, 0.8487996506077292, 0, 0, 0, 0, 0, 0, 0, 0, 3.8504931536181157, 0, 0, 0, 0, 0, 0, 0, 0, 0, 0, 0, 0, 0, 0, 0, 0, 0, 0, 0, 0, 0, 2.6024671005212183, 0, 0, 0, 0, 0, 0, 0, 0, 3.883285076283722, 0, 0, 0, 0, 0, 0, 0, 0, 0, 0, 0, 0, 0, 0, 0, 0, 0, 0, 0, 0, 0, 0, 0, 0, 0, 0, 0, 0, 0, 0, 0, 2.2341358723419478, 0.5775398724996204, 2.1159710362297957, 0, 0, 0, 0, 0, 0, 4.039069807536698, 3.424968662750248, 0, 0, 0, 0, 0, 0, 1.3666755977080662, 0, 0, 0, 0, 8.809486773534555, 14.540840332836241, 9.575965250439605, 12.927000405020861, 20.961460859276688, 3.593521089103673, 2.803351662656885, 0, 0, 0, 0, 0, 0, 1.3345928452716207, 0, 0, 0, 0, 0, 0, 0, 0, 0, 0.7100694737608221, 0.15003851144757308, 0, 0, 0, 0, 0, 0, 0, 0, 0, 0, 0, 0, 0, 0, 0, 0, 0, 0.10681443211032994, 4.0225997900938255, 6.134603439081392, 1.7103791238542885, 2.3528017248769952, 0, 1.4021517635617191, 0, 0, 0, 0, 0, 0, 0, 2.244860977226451, 0, 0, 0, 0, 0, 0, 0, 0, 0, 0, 0, 0, 0, 0, 0, 0, 0, 0, 0, 0, 0, 0, 0, 0, 0, 0, 0, 0, 0, 0, 0, 0, 0, 0, 0, 0, 0, 0, 0, 0, 0, 0, 0, 0, 0, 0, 0, 0, 0, 0, 0, 0, 0, 0, 0, 0, 0, 0, 0, 0, 0, 0, 0, 0, 0, 0, 0, 0, 0, 0, 0, 0, 0, 0, 0, 0, 0, 0, 0, 0, 0, 0, 0, 0, 0, 0, 0, 0, 0, 0, 0, 0, 0, 3.2596520888999265, 1.453719443159303, 0, 3.607564643651039, 0, 0.5374714099845505, 11.752720251236369, 13.815104106923776, 8.5138865353772, 8.485511751838402, 15.163809610326076, 11.699782463715355, 7.587713674337375, 6.646393376214787, 2.1322513487255894, 8.426338857267712, 11.983082391057025, 0.940445415453327, 9.109772353841473, 1.0483922395066165, 9.463888691986625, 10.915298385073337, 13.798470302271747, 6.837339142696952, 4.144553555198146, 1.9459028207470244, 8.697351651125851, 3.396708624546082, 3.2368684882779664, 8.944122493930491, 2.1327123516961093, 1.87795947659332, 0, 2.9990547681071096, 3.976466306938996, 14.512992474741317, 10.169859338449248, 3.1119346206011707, 2.542253684353289, 4.418588663378079, 3.520479548306454, 5.887084395525271, 8.641008404142633, 1.0929731166786025, 0, 0, 3.935413355299352, 0, 1.0265424763204558, 4.870293283442707, 0, 2.4305045003768937, 0.6658011030251596, 0.5830893852858205, 5.39130057735918, 4.427320685265184, 0.828651715306595, 2.116427969657362, 0, 0, 0, 0, 0, 0, 1.14980109133123, 0, 0, 0, 0, 0, 0, 0, 0, 0, 0, 0, 0, 0, 0, 0, 0, 0, 0, 0.7447617106626919, 0, 0, 0, 0, 0, 0, 0, 0, 0, 0, 0, 0, 0, 0, 0, 0, 0, 0, 0, 0, 0, 0, 0, 0, 0, 0, 0, 0, 3.1574857257449325, 0.2206939304583512, 0, 0, 0, 0, 0, 0, 0, 6.679778410643275, 4.5608948151138256, 0, 0, 0, 7.577563588616418, 2.0211397536389386, 5.078326397120201, 5.7744174100227434, 8.595952872528065, 6.750360973385809, 6.848086526692022, 6.650963565437986, 0.1315125517864525, 0, 1.685972346046103, 0, 0, 0, 0, 0, 0, 0, 0, 0, 0, 0, 0, 0, 0, 0, 0, 0, 0, 0, 0, 0, 0, 0, 0, 0, 0, 0, 0, 0, 0, 0, 0, 0, 0, 0, 0, 0, 0, 0, 0, 0, 0, 0, 0, 0, 0, 0, 0, 0, 0, 0, 0, 0, 0, 0, 0, 0, 0, 0, 0, 0, 0, 0, 0, 0, 0, 0, 0, 0, 0, 0, 0, 0, 0, 0, 0, 0, 0, 0, 0, 0, 0, 0, 0, 0, 0, 0, 0.990411898225021, 0.6633715402622806, 0, 0, 0, 0, 0, 0, 0, 0, 0, 0, 0, 0, 0, 0, 0, 0, 0, 0, 0, 1.107390622204072, 0, 0, 0, 0, 0, 0, 0, 0, 0, 0, 0.4612017914581281, 1.920520925800456, 0, 5.584150456185758, 3.7133686679052094, 0.18491671171437166, 0.47932854690277704, 0, 0, 0, 0, 0, 0, 0, 0, 0, 0, 0, 0, 0, 0, 0, 0, 0, 0, 0, 0, 0, 0, 0, 0, 0, 0, 0.12079877507222439, 1.1548430608993412, 0, 0, 0, 0, 0, 0, 0, 0, 1.213307202121132, 5.40056356222355, 2.5313327815175732, 0, 0, 1.625973317923948, 0, 0.08743985317034962, 0, 0.10268016716107885, 0, 2.195449959439495, 0.6656239461548723, 0, 0, 0, 0, 0.7356753629203184, 0, 0, 0, 0, 0, 0, 0, 0, 0, 0, 0, 0, 0, 0, 0, 0, 0, 0, 0, 0, 0.5830567966383797, 3.4254562373443505, 1.9612384271331438, 3.1319736353061294, 6.9824489854184755, 8.955395086060213, 0.7716582350756348, 0, 0, 0, 0, 0, 0, 0, 0, 0, 0, 0, 0, 0, 2.54295629618814, 0, 0, 0, 0, 0, 0, 0, 0, 0, 0, 0, 0, 0, 0, 0, 0, 5.3779749654877005, 0.7982771227173696, 8.707863539734525, 7.513732245114065, 5.692283460697938, 5.93513393062883, 0, 10.749523198702985, 13.72475106900073, 10.3511122874547, 10.241706567342035, 14.892288466627383, 14.140519743332115, 13.613200758336077, 9.034417169904154, 10.989039694389362, 11.222005776725384, 12.513106315651438, 10.02106391641575, 7.166986748996002, 9.633461695880198, 6.2280221830801565, 8.346575508686069, 6.597470586175311, 6.231803496197844, 7.269821890173129, 4.512100533282369, 4.948828514664795, 0.11185923955086381, 1.9302372367199476, 1.9312766923405715, 0, 0, 2.4357847283944074, 3.9853691315320057, 5.627704354607229, 3.0505444084813016, 3.2952868840066767, 4.702656675899533, 0.9021358559725057, 5.286295131995337, 5.166929587350134, 5.381546793643491, 9.089628495595285, 3.9335661406985825, 1.7008804319199307, 1.9042951714449081, 6.006097702100597, 6.6546382814423515, 8.567888266831021, 14.32857210555472, 12.633323090419502, 6.586837992795219, 2.2676305346030805, 3.6897431448098676, 2.5967330312668824, 7.591137699770387, 6.661311779653255, 8.095611570513405, 0.34414626006143006, 1.2768977923201277, 1.2397002824043866, 1.8362124386179413, 3.7763280064002465, 5.949885803633643, 0, 0.3398044010589114, 0, 0, 3.4914819710107827, 6.333652394294081, 2.879260335231526, 1.6793436605897925, 0, 0, 6.54178574356852, 1.2779943131533547, 10.086688651475093, 1.9774545559852341, 3.240810664346512, 4.113180846708355, 0, 0, 0, 0, 0, 0, 0.13659932554327983, 0.7423526302338556, 0, 3.117170335548147, 0, 0, 0, 0, 0, 0, 0, 0, 0, 0, 0, 0, 0, 0, 0, 0, 0, 0.5860751532331528, 0, 0, 0, 0, 0, 0, 0, 0, 0, 0, 0, 0, 0, 0, 0, 0, 0, 0, 0, 0, 0, 0, 0, 0, 0, 0, 0, 1.701196020635842, 5.903088480768901, 15.829881331366916, 15.877352102563545, 16.304157071386165, 12.647952653625234, 10.32914019631277, 5.930079545012532, 0.14113287692268767, 0, 1.0040644578825149, 14.403280566656619, 4.315625685964041, 2.539230673515374, 0, 9.31502083593128, 0, 0, 0, 1.1514837263809177, 0, 0, 0, 0, 0, 0, 0, 0, 0, 7.771445595145397, 5.76377593254825, 0, 0.6244253436180571, 0, 0.949908104504425, 0, 0, 0, 0, 0, 0, 0, 0, 0, 0, 0, 0, 0, 0, 0, 0, 0, 0, 0, 0, 0, 0, 0, 0, 0, 0, 0, 0, 0, 0, 0, 0, 0, 0, 0, 0, 0.70935003760646, 0.9334527609736147, 0, 0.0778691507323291, 0, 0, 0, 0, 0, 0, 0, 0, 0, 0, 0, 0, 0, 0, 0, 0, 0, 0, 0, 0, 0, 0, 0, 0, 0, 0, 0, 0, 0, 0, 0, 0, 0, 0, 0, 0, 0, 0, 0, 0, 0, 0, 0, 0, 0, 0, 0, 0, 0, 0, 0, 0, 0, 0, 0, 0, 0, 0, 0, 0, 0, 0, 0, 0, 0, 0, 0, 0, 0, 0, 0, 0, 0, 0, 0, 0, 0, 0, 0, 0.6062060741374683, 0, 0, 0, 0, 0, 0, 0, 0, 0, 0, 0, 0, 0, 0, 0, 0, 0, 0, 0, 0, 0, 0, 0, 0, 0, 0, 0, 0, 0, 0, 0, 0, 0, 0, 0, 0, 0, 0, 0, 0, 0, 0, 0, 0, 0, 0, 0, 0, 0, 0, 0, 0, 0, 0, 0, 0, 0, 0, 0, 0, 0, 0, 0, 0, 0, 0, 0, 0, 0, 0, 0, 0, 0, 0, 1.4298283764334334, 0, 0, 0, 0, 0, 1.8131582125684549, 2.985132561677474, 0, 0, 0, 0, 0, 0, 0, 0, 0.6884798691783848, 0, 0, 0, 0, 0, 0, 0, 0, 0, 0, 0, 0, 0, 0, 0, 0, 0, 0, 0, 0, 1.4435182256796746, 0, 0, 0, 1.519780135252768, 0, 0.3478779845827357, 0, 0, 0, 0, 0, 0, 0, 0, 0, 4.063086710944901, 0, 3.04257005338368, 0.24925408815593894, 0, 0, 0, 0, 0, 0, 4.78863715456367, 0, 0, 0, 0, 0, 0, 0, 0, 0, 0, 1.4395149263910934, 0, 0, 0, 0, 0, 0, 1.174622767536275, 2.708228947918069, 0, 0, 0, 5.2535024390800835, 0, 0, 0, 0, 0, 0, 0, 0, 0, 0, 0, 0, 0, 0, 0, 0, 0, 0, 0, 0, 0, 0, 0, 0, 0, 0, 0, 0, 0, 0, 0, 0, 0, 0, 0, 0, 0, 0, 0, 0, 0, 0, 0, 0, 0, 0, 0, 0, 0, 0, 0, 0, 0, 0, 0, 0, 0, 0, 0, 0, 0, 0, 0, 0, 0, 0, 0, 0, 0, 0, 0, 0, 0, 0, 0, 0, 0, 0, 0, 0, 0, 0, 0, 0, 0, 0, 0, 0, 0, 0, 0, 0, 0, 0, 0, 0, 0, 0, 0, 0, 0, 0, 0, 0, 0, 0, 0, 0.34372078059336997, 6.208951585647906, 5.417275893382266, 4.7647799520749325, 4.704907620373668, 3.449147590228812, 1.8415200415727653, 2.944446467588003, 0, 0, 0, 4.202144261880704, 0, 0, 0, 0, 0, 0, 0, 0, 0, 0, 0, 4.040012507109353, 0, 7.444196374282178, 0, 0, 0, 0, 0, 0, 0, 0, 0, 0, 0, 0, 0, 0, 0, 0, 0, 0, 0, 0, 0, 0, 0, 0, 0, 0, 0, 0, 0, 0, 0, 0, 0, 0, 0, 0, 0, 0, 0, 0, 0, 0, 0, 0, 0, 0, 0, 0, 0, 0, 0, 0, 0, 0, 0, 0, 0, 0, 0, 0, 0, 0, 0, 0, 0, 0, 0, 0, 0, 0, 0, 0, 0, 0, 0, 0, 0, 0, 0, 0, 0, 2.7001364675968174, 8.93719513621803, 1.4934138812335744, 0, 0, 0, 0, 0, 0, 0, 0, 0, 0, 0, 0, 0.825733613670693, 0, 0, 0, 0, 0, 0, 1.6912898695387877, 2.8844010022841764, 2.449461072000945, 1.8141333048106296, 3.124112860961158, 5.043432844577182, 3.837093600967295, 3.6054481275627546, 1.2744203743287446, 3.9361693171194068, 0, 5.4278909549891665, 3.3023515534635535, 3.019959804590335, 2.75858373625604, 0.32059517445422026, 0, 0, 0, 0.12185000164741813, 0, 0, 0, 0, 0, 3.26011881701653, 0.8061590033567492, 0.1176829897781654, 0.9460441024174434, 4.475037403522248, 5.423394882678387, 5.222791062719434, 0.09561868848689423, 0.8453778217030135, 0, 0, 0, 0, 0, 0.9786611628273099, 0, 0.9163838602363796, 0, 0, 0, 1.053261873231082, 5.389977741996361, 0, 1.0166016151368122, 0, 0, 0, 0, 0, 0, 0, 0, 0, 0, 0, 0, 0, 0, 0, 0, 0, 0, 0, 3.699007285266244, 15.791406878113916, 7.564390214041483, 6.573223464823275, 6.064239995452633, 3.087600623516539, 0, 0, 0, 0, 0, 0, 0, 0, 0, 0, 0, 0, 2.120866542890649, 0, 0, 0, 0, 0.7176804619621103, 0.4314021569890932, 0, 1.068184509982679, 0.5536399226753009, 2.0564834693465825, 3.0084199838200134, 1.7831240287704362, 0, 4.606055121415833, 5.833617738739494, 0, 1.3135217693691164, 0, 0, 0, 0, 0, 0, 0, 2.313684325918262, 0.1276341254247121, 0, 0, 0, 0, 0, 0, 0.2043407921674805, 0, 0, 4.471623807855945, 1.4952350458038184, 2.906358199805397, 0, 0, 0, 0, 0, 0, 0, 0, 0, 0, 0, 0, 0, 0, 0, 0, 0, 0, 0, 0, 0, 0, 0, 0, 0, 0, 0, 0, 0, 0, 0, 0, 0, 0, 0, 0, 0, 2.1403436272752345, 0, 0, 0, 0, 0, 0, 0, 0, 0, 0, 0, 0, 3.9307987048837654, 0, 0, 0, 0, 0, 0, 0, 0, 0, 0, 0, 0, 0, 0, 0, 0, 0, 0, 0, 0, 0.8319137870557121, 0, 0, 0, 5.018080272483253, 2.8130691411970696, 0, 0, 0, 0, 0, 0, 0, 0, 0, 0, 0.11149412562527213, 0, 0, 0, 2.159365400431895, 6.847203742510955, 1.2306149933228594, 0, 0, 0, 0, 0, 0, 0, 0, 0, 0, 0, 0, 0, 0, 0, 0, 0, 0, 0, 0, 0, 0, 0, 0, 0, 0, 0, 0, 0, 0, 0, 0, 0, 0, 0, 0, 0, 0, 0, 0, 0, 0, 0, 0, 0, 0, 2.398575883122224, 0.9673548508659158, 6.251155959985629, 0, 0, 0, 0, 0, 0, 0, 0, 0, 0, 0, 2.5586443884267127, 2.0648467257702325, 4.609815356202145, 5.710259578570175, 3.8068683889850643, 1.1355842946048087, 0, 0.523555314205587, 0.5306056336105871, 1.4825981819751726, 10.891176345562156, 2.3382238738738, 3.356456805964633, 4.64078143415663, 3.6759089919453523, 1.6349749459080094, 2.968894437112008, 2.524089879967554, 0, 0, 0, 3.3711749781835585, 5.136051597766679, 6.6963170894712345, 6.721020399567695, 2.4691374568126436, 0, 0, 3.433297275834617, 7.30480107830237, 8.375039272339965, 13.14062555587849, 0, 6.298521997216639, 0, 0, 1.2123294969081024, 0, 0, 0, 0, 0, 0, 0, 0, 0, 0, 0, 0, 0, 0, 0, 0, 0, 0, 0, 0, 0, 0, 0, 3.179898485273804, 0.36003903084721406, 3.071513116404686, 2.4114457154276385, 1.6421461361444474, 2.614979307985754, 0, 0, 0, 0, 0, 0, 0, 0, 0, 0, 0, 0, 0, 0, 0, 0, 0, 0, 0, 0, 0, 0, 0, 0, 0, 0.16022115711788035, 0, 0, 0, 0, 0, 0, 0, 0.747732030632059, 3.4462066304413668, 0.7452243524111438, 0.08089298919894077, 0.3228225764528824, 0, 0, 0, 0, 0, 0, 1.307392568653802, 9.355343872303948, 2.711984534354448, 1.3984503028227895, 0, 0, 0, 0, 0, 0, 0, 0.7345951213511863, 0.2924721979090558, 0, 2.7332759343637063, 0.2920016327365394, 0, 1.5784496226258928, 2.0225947856387902, 0.7619131127990811, 0, 0, 0, 0, 0, 0, 0, 0, 0, 0, 0, 0, 0, 0, 0, 0, 0.24233966919388905, 0, 0.18226211539690068, 0, 1.255906384942405, 2.0455694656157073, 0, 0, 0, 0.2840757491770462, 0, 0, 0, 0, 0, 0, 0, 0, 0.34830848272157433, 0, 0, 0, 0.7299779572356349, 0.7439068275837153, 0.3893943698448499, 0.2880033479238069, 2.5240285954815507, 2.750068119253684, 0.3912501144750471, 0, 0, 2.7872709800070594, 3.514087734751342, 8.858797719732713, 6.871039186543358, 0.8787704862656042, 10.072417831947037, 1.3011025098632791, 0, 0, 2.748882045285098, 0.46368848614818353, 0, 4.068981479086569, 1.8896323161983326, 4.910055020317626, 0, 0.9506494705172777, 1.3695647641083968, 0, 0, 0, 5.59142687347843, 0, 0, 0, 0, 0, 0, 0, 0, 0, 0, 0, 0, 0, 0, 0, 0, 0, 0, 0, 0, 0, 0, 0, 0, 0, 0, 0, 0, 0, 0, 0, 0.10370750737243807, 0, 0.3360825150500392, 0, 0, 0, 0, 0, 0, 0, 0, 0, 0, 0, 0, 0, 0.7656255955236948, 1.870959237911627, 5.367368643402395, 0, 0, 0, 0, 0, 0, 0, 0.8571308853123708, 0.9588080043311984, 0, 0, 0, 0, 0, 0, 0, 0, 0, 0, 0, 0, 0, 0, 0, 0, 0, 0, 0, 0, 0, 0, 0, 0, 0, 0, 0, 0, 0, 0, 0, 0, 0, 0, 0, 0, 0, 0, 0, 0, 0, 0, 0, 0, 0, 0, 0, 0, 0, 0, 0, 0, 0, 0, 0, 0, 0.9571920243080192, 0, 0, 2.4350578725769783, 0, 1.7336021827159054, 0, 1.796192995414056, 3.676730356048535, 15.073323707519311, 14.293893102694483, 12.0316157884814, 6.266671652609682, 0, 3.4258689653434686, 0, 4.9930103657195986, 1.3498323914716093, 5.9939690377347485, 4.9968727179127, 3.042137265029446, 6.855517735691146, 11.905452307051636, 8.321651227786454, 9.560781742178165, 12.770651238137614, 10.066556693997429, 0.6986524603428035, 6.559378605330821, 3.574719678976872, 0, 0, 0, 0, 0, 0, 0, 0, 2.1246482967019946, 1.4978309142304138, 0, 0, 0, 0, 0, 0, 0, 0, 0, 0, 0, 0, 0, 0, 0, 2.31368695906294, 0.8474372840449949, 0.6470898865070285, 6.762703266402781, 3.477066135037893, 10.442600500041781, 1.7162681404495805, 8.937150595863661, 1.3560078409150877, 6.208339617922927, 0, 0, 0.45739578028192546, 0, 4.713892044172286, 5.509758739227149, 6.734142711250627, 10.97553049979429, 7.7851812910893905, 20.11005656663161, 4.056684689542264, 0.10067263183886802, 11.422917590793263, 12.092741017949352, 9.04105199262722, 10.490067637860044, 3.020110700933209, 6.164937658011286, 0.8392836955587399, 4.689351020191607, 1.4378384823414945, 4.725860432945469, 0, 0.9857992345198292, 1.5893184482960612, 0.7666301185284349, 0, 0, 0, 0, 0, 0, 0, 0, 0.8485105362778841, 0, 0.5020337586073083, 0, 0, 0, 0, 0, 0, 0, 0, 0, 0, 0, 0, 0, 0, 0, 0, 0, 0, 0, 0.6495445501529122, 0, 0, 0, 0, 0, 0, 0, 0, 0, 0, 0, 0, 0, 0, 0, 0, 0, 0, 0, 0, 0, 0, 0, 0, 0, 0, 0, 0, 0, 0, 0, 0, 0, 0, 0, 0, 0, 0, 0, 0, 0, 0, 0, 0, 0, 0, 0, 0, 0, 0, 0, 0, 0, 0, 0, 0, 0, 0, 0, 0, 0, 0, 0, 0, 0, 0, 0, 0, 0, 0, 0, 0, 0, 0, 0, 0, 0, 0, 0, 0, 0, 0, 0, 0, 0, 0, 0, 0, 0, 0, 0, 0, 0, 0, 0, 0, 0, 0, 0, 0, 0, 0, 0, 0, 0, 0, 0, 0, 0, 0, 0, 0, 0, 0, 0, 0.1477973561766973, 0, 0, 0, 0, 0, 0, 0, 0, 0.9739006238376657, 0, 0, 0, 0, 0, 0, 0, 0, 0, 0, 0, 0, 0, 0, 0, 0, 0, 0, 0, 0, 0, 0, 0, 0, 0, 0, 0, 0, 0.5902920277697266, 2.744566296908012, 0, 0, 0, 0, 4.386467049883585, 0, 1.5606629552971376, 0.7031234883221483, 0, 4.308291150918726, 0, 0, 0, 0, 0.28683326464732306, 2.453785815801775, 7.266877303426355, 0, 0, 0, 0, 0, 0, 0, 0, 0, 0, 0, 0, 0, 0, 0, 0, 0, 0, 0, 0, 0, 0, 1.3534526280113883, 0, 1.4064214420095604, 0.11344525176012717, 4.265754073044158, 0, 1.0312297908585395, 0, 0, 0, 0, 0, 3.7015151696408926, 0.12588480456418316, 0, 13.579007444542512, 7.999557804259333, 3.869293596005268, 0.8416687455736296, 1.3041297433034222, 0, 2.099272206408343, 2.912794456268539, 0.2319477523817396, 0, 0, 0, 0, 0, 0, 1.2406311890760249, 1.598046270819514, 0, 0.19060236985928253, 0, 0, 9.012388328513575, 7.373345167092748, 12.535230640112179, 6.674778629241206, 6.668353521661644, 6.644375061368227, 6.7524216943339646, 8.525278016378971, 1.2038026103390513, 10.027655528225502, 16.393024096136195, 12.889198563878143, 6.1462889168507395, 6.021224301443105, 6.85281737387861, 7.3433249551588995, 3.7588231018456715, 7.31517798725217, 6.9112394780935205, 1.7628752074645164, 5.84033661868423, 13.091489625377955, 18.768008946808177, 15.517170660955273, 13.708211182015404, 14.13957898308116, 12.94840641827681, 12.077999261161041, 23.47887687144261, 28.784838600565404, 21.34811307154492, 18.27813560667587, 12.673090440064144, 11.988328588811774, 14.033721119537644, 21.962784826366807, 9.679690226838003, 6.186286868873171, 12.877508600269458, 18.661490848690583, 22.924115291274102, 23.171491643230794, 15.86530004644821, 20.124063120819226, 19.103674606094568, 28.075094692335053, 22.91098523508079, 15.391224476603291, 19.91511110698851, 15.71449391412531, 14.631345523562723, 22.750535261994848, 5.078468881851937, 14.22111076075715, 0.9910183518681337, 11.680946975342396, 10.642272812929624, 12.625913535992826, 5.5397637242255, 7.763800018350266, 16.65251000950682, 15.007367492752458, 11.604327541808441, 7.715105294619888, 14.652016519724222, 7.164970411619758, 14.406334045243868, 5.846176584122368, 10.982856006917954, 4.904251384525678, 9.702380208543575, 15.351862106619949, 18.558474064670392, 19.423109191774095, 13.836359782921976, 15.012650588699021, 12.565387481587807, 14.104909437807006, 6.806874526586175, 11.743582708482341, 13.241008980297813, 12.83688723302853, 12.296893152988588, 9.752159068382074, 14.032374203230695, 29.558900478306118, 16.22272844322789, 13.864734754359048, 14.531580374748803, 8.574247498842833, 9.686692880822287, 13.275696572363918, 16.458832789249048, 15.381946389885332, 10.905545105846885, 12.097742992715007, 11.599634283906722, 14.661228178806748, 12.180040016118001, 21.473497987594076, 14.541981197722007, 22.61938124457974, 17.623431123166448, 22.032607076810784, 21.13845686461438, 13.967802529407248, 18.34498924780386, 16.799966689188953, 16.50073767506615, 21.89142882609536, 10.531025332444583, 12.902019277715564, 11.607981937903222, 8.049135595308183, 12.372960786546017, 17.103830838991346, 19.34801701056204, 12.57612911990001, 10.67189267694185, 9.853209271500877, 10.406241229388915, 12.491712113048862, 8.859015441902008, 14.140780527962661, 11.693917998413003, 7.265635539296226, 8.193035859902038, 12.000060238928782, 9.016178007463067, 21.926098523479236, 21.30868081385791, 19.704037236315546, 15.550434567672818, 11.45830242548583, 16.390498648575065, 25.407428123637644, 30.195345011949644, 22.302144987048564, 14.544806152666803, 18.664526185700996, 24.847205027021477, 20.419434190369937, 28.127236290800028, 26.655155096127743, 25.602498757891883, 17.80006299666875, 20.821423572682143, 17.298995794959154, 10.227517119677412, 11.888592870491287, 15.097675801304003, 12.934812554501798, 12.005762478059296, 19.096140467638342, 13.103606854402669, 16.60429647217185, 15.233525462466522, 10.720652653724228, 9.096332693266765, 7.633399068733966, 8.966174912109727, 9.366430965325117, 7.815605206331773, 4.48133389260951, 15.928111044629409, 10.177278559574466, 17.780438109147568, 9.834767985605456, 6.798803587247083, 11.88557685775346, 18.99298836934226, 21.969727573669005, 21.466241227904277, 16.68813267986444, 19.454044474103746, 16.000143410190752, 8.334993350958117, 4.905988267742233, 10.147473192663961, 13.07381543916424, 8.51087947533262, 11.967883714669238, 9.936157722610028, 8.695054972309265, 15.023908809035175, 14.240517639456648, 12.452668529997338, 12.968669518291021, 15.589523126828947, 8.118033693559484, 17.623481044395277, 3.384135480193785, 11.713320167765945, 13.034270407918875, 4.450007900492912, 3.9281848900254164, 13.584442030186027, 5.520176727001527, 10.225437424942386, 10.124802329771438, 10.533494195183383, 11.75546859200237, 14.2057305874018, 14.161985097552524, 15.062901934009332, 16.132472867675784, 15.590993606376871, 9.272699830364644, 10.579349152872478, 12.316869919768344, 15.036545588412197, 15.933615915076553, 14.57297965059352, 23.08699414766511, 18.137138444260437, 18.80810492102462, 11.166306258724996, 14.596128850442517, 8.637294335393474, 18.718929293527825, 13.341324843085333, 14.999941918346353, 9.052045160024612, 15.944861337592473, 6.48146200487107, 7.011208879015202, 12.786678031113256, 15.02246451932821, 12.100576881826779, 14.92641112219638, 6.048012568431869, 10.426165966527005, 10.6463784587906, 12.610375870076885, 11.307892367569831, 9.28703824402234, 10.256470965905184, 9.662965547173666, 13.551676941651916, 12.98098660412857, 13.981932413228254, 3.9217188415569932, 2.96254830763465, 7.041168466408431, 6.135412040647793, 7.313895727447314, 6.399945933263594, 5.078776700225186, 0.5103867864930242, 5.298627786961164, 1.2469184874823367, 0, 0, 0, 2.991711444334051, 4.194699063649105, 1.911039840826364, 0, 0, 0, 0.5760525670218, 5.929891207298697, 2.8596522869542653, 7.729817688843243, 10.580156737164316, 10.655699550362716, 7.836143064241783, 0, 0, 0, 2.5678115708528724, 0.21809337120761862, 0, 9.963365628327354, 6.252353791127473, 6.105892472803095, 0.33208776306893595, 5.221311614139024, 0.7479740125028466, 13.035629779295794, 6.434249558346605, 3.74233289774439, 6.753127397972191, 7.014999083922073, 17.37817629877683, 3.894287023977898, 8.853924188386301, 12.536231784977922, 7.521258388554566, 17.158806317189764, 12.391018618410534, 11.751059754328905, 15.344640979427647, 16.244125695858678, 7.217183184820851, 20.80382812475398, 15.211282736288636, 19.91849062967471, 20.429252321603208, 23.85311625355878, 23.964809953680543, 22.383029467744603, 8.618477687404711, 10.642722407325236, 7.755505241297949, 10.066405460893948, 15.963202446204782, 14.78180590108435, 21.722995742398858, 15.24550663065918, 12.014207890465471, 27.06572530620809, 11.509600709090602, 19.463381392563797, 20.60269283075872, 16.311743435311158, 18.524927183594674, 11.652187009783045, 16.823104164745455, 19.649670733742603, 17.396804082501585, 17.55330273832942, 26.078749255048145, 14.243053348921082, 12.68929821675014, 14.466687058004736, 17.03119037369696, 16.195390992921148, 22.131412716523275, 20.894626147282885, 9.41635578504751, 12.230876136614246, 10.605119063557089, 7.853239930087807, 17.034056893648142, 6.016968946493972, 13.069157579356283, 19.712464547075093, 7.497080199068846, 8.932040191867106, 5.897814531406423, 5.449642380961805, 2.9919617403232084, 1.9728963711300826, 6.509130817582249, 6.57397367701849, 4.321880687543321, 11.236931632729263, 20.96438647225446, 12.13512559035223, 12.235291972186422, 14.684874407875327, 8.94952335156867, 13.031082627071534, 18.742720817345923, 7.581114440478977, 16.656261107393, 19.39721861932259, 9.358568553665716, 12.884230880260672, 9.324538403820359, 8.353472804549114, 12.312994354301672, 4.042802818042563, 6.2613734625862545, 3.9413395586453377, 6.062360797388913, 1.8675497103542646, 8.411489682361953, 12.137168807923777, 8.126936808015254, 2.346527123513291, 6.612060137166554, 7.1600516321268035, 7.616850250522232, 5.674365505934675, 11.527007124438626, 6.967904832257099, 4.804662330403993, 6.312890212687548, 0.5164914821320126, 1.7529192660243171, 11.086124533700048, 12.540545358054953, 5.378247344483913, 3.6959971374014517, 2.2398043345235283, 7.94141840219657, 5.9477357682780125, 0.7382394427760464, 5.2019590699254525, 5.43580532464509, 4.602926917365106, 3.110981640756682, 3.759668296509906, 5.7207939805754595, 7.73757386773898, 0, 3.2193673260255995, 5.608682920315055, 10.327937484791004, 7.618812742447405, 10.773281274901862, 6.39503718931195, 11.742484126389812, 15.909832276136479, 12.534964137427249, 4.980745218388377, 12.678420299641504, 11.637982673442703, 4.561694121554954, 10.103923813539241, 8.640281027883319, 3.209522022310706, 6.037395123829226, 4.23140135588048, 2.99924871550911, 7.040893819462698, 1.2952594254701773, 3.6672423393544618, 11.784075047656843, 0, 0.5588974178565947, 0, 1.911154793359872, 8.344096635392548, 5.018088377800191, 2.609481861115244, 5.78953549774654, 7.340228355950874, 10.159649201050126, 1.672841481445277, 5.400932027483173, 8.608137749607215, 14.168159020901665, 19.667410621700256, 9.273831842137579, 11.587551198086517, 3.2403998725737195, 4.01945016541572, 4.546755289798395, 3.023637588049818, 10.446432550731867, 2.0929180626561674, 2.261062483036309, 0, 4.902651624729919, 1.2780591438298243, 0.9070651778108331, 0, 1.0662031644853023, 0, 0.46814243265167127, 0.18993393276888496, 0, 0, 0.9723687527845548, 1.587232573596602, 0.18440481604370063, 3.499251396477887, 0, 0, 7.138048336780002, 8.007900976637282, 0.791262956422371, 4.492875485243564, 4.21047315009263, 0.36470268073894185, 0, 0, 0, 0, 0.16915720938684797, 0, 0, 0, 0, 0, 1.8942232603673383, 1.9170847986575803, 0, 2.6079102778457113, 4.391560228229912, 3.8475485299165464, 6.9131969925791354, 15.579346679149868, 8.413092238478859, 11.430089568435108, 11.654135999406403, 6.152973733570512, 14.577867115763295, 4.594389447243169, 8.746971853421833, 0.5575319642639163, 0.9622221566524713, 0, 0, 1.2855251580906348, 1.8151004669576762, 0, 9.161124142535662, 7.722699871106227, 0, 0.266755023498108, 0, 0.3768207523273843, 0, 0, 0, 0, 0.8390047740494672, 0, 3.538032013812732, 3.6116107777155344, 0.20095361070016998, 0, 0, 0, 0, 1.1182154249362433, 0, 0, 0, 0, 0, 0, 0, 0, 1.324559391496181, 3.225250239931974, 3.1114838102764195, 2.5296863414007467, 11.81560502600283, 4.040359744358308, 7.3616192532947204, 10.410582383536735, 14.904954897426467, 8.22763881156214, 8.611010371245943, 7.360582269238287, 4.869499385130825, 10.62530198835742, 6.862983472648795, 0, 2.091739185498042, 3.9787817619245183, 8.069329234962902, 10.42189347653934, 13.589998471442945, 15.254217508016561, 17.202701426740884, 13.431435915728372, 12.28471145596935, 16.001790389847752, 7.420618962833733, 10.273150317003509, 10.394406130051884, 11.973060417384163, 8.028285012088327, 0, 13.146358506834018, 9.938716539442446, 3.298661715405391, 5.534966103000969, 6.3257825530682945, 5.557962506073315, 6.496865927371704, 7.938547997047531, 15.689383371602382, 4.256598231265861, 7.0802589354383105, 7.717671879614506, 3.4703377655109544, 8.86552197775794, 6.892484538529649, 0.837139410876684, 2.383858192220081, 4.562181840380259, 0, 0, 0, 0, 2.7721991055461648, 0, 0, 0, 0, 2.0047131451593043, 0, 0, 0, 0, 0, 0, 0, 0, 0, 0, 0, 0, 0, 0, 1.080131454186695, 0, 0, 1.050915620427879, 0.3609883132559271, 0, 0, 0, 0, 0, 0, 0, 0, 0, 0, 0, 0, 0, 0, 0, 0, 0, 0.4811551140295527, 0, 0, 0, 0, 0, 0, 0, 0, 0, 0, 0, 0, 0, 0, 0, 0, 0, 0, 0, 0, 0, 0, 0, 0, 0, 0, 0, 0, 0, 0, 0, 0, 0, 0, 0, 0, 0, 0, 0, 0, 0, 0, 0, 0, 0, 0, 0, 0, 0, 0, 0, 0, 0, 0, 0, 0, 0, 0, 0, 0, 0, 0, 0, 0, 0, 0, 0, 0, 0, 0, 0, 0, 0, 0, 0, 0, 0, 0, 0, 0, 0.6505517945997753, 0.25172368719187604, 0, 0, 0, 0, 0, 0, 0, 0, 0, 0, 0, 0, 0, 0, 0, 0, 2.891209305910669, 1.332562788335728, 0, 0, 0, 0, 0, 0, 0, 0, 1.5417634301998788, 1.4115008926732373, 1.8924835155511628, 0, 0, 0, 0, 0, 0, 0, 0, 0, 0, 0, 0, 0, 0, 0, 0, 0, 0, 1.232921553139202, 3.283271633833081, 0.8208577236690653, 0, 0, 0, 0, 0, 0, 0, 0, 0, 0, 0, 0, 0, 0, 1.0854735574338805, 2.6098456377039714, 4.994347322316809, 10.66389555349408, 6.541850727594736, 7.999150368685864, 14.99876390279332, 3.4903709764077497, 1.2071833001913634, 0, 0, 0, 0, 0, 0, 0, 0, 0, 0, 0, 0, 0, 0, 0, 0, 0, 0, 0, 0, 0, 0, 0, 0, 0, 0, 0, 0, 0, 0, 0, 0, 0, 0, 0, 0, 0, 0, 0, 0, 0, 0, 0, 0, 0, 0, 0, 0, 0, 0, 0, 0, 0, 0, 0, 0, 0, 0, 3.0784447245008324, 0.9275992344619972, 0, 0, 0, 0, 0, 0, 0, 0, 0, 0, 0, 0, 0, 0, 0, 0, 3.1923441713676928, 0, 0.14715621133653503, 0, 0, 0, 0, 0, 0, 0, 0, 0, 0, 0, 0, 0, 0, 0, 0, 0, 0, 0, 0, 0, 0, 0, 0, 0, 0, 0.9016155307408991, 0, 0, 0, 4.838156218054732, 0, 0, 0.07860164079798546, 0, 0, 0, 0, 0, 0, 0, 0, 0, 0, 0, 0, 0, 0, 0, 0, 0, 0, 0, 0, 0, 0, 0, 0, 0, 0, 0, 0, 6.993080926376973, 0.23170884727512658, 0, 0, 0, 1.1505411680916657, 0, 0, 0, 0, 0, 0, 0, 0, 0, 0, 0.10783380832060878, 0, 0, 2.7951178233037193, 0, 0, 0, 0, 0, 0, 0, 0, 0, 0, 0, 0, 0, 0, 0, 0, 0, 0, 0, 0, 0, 0, 0, 0, 0, 0, 0, 0, 0, 0, 0, 0, 0, 0, 0, 0, 0, 0, 0, 0, 0, 0, 0, 0, 0, 0, 0, 0, 0, 0, 0, 0, 0, 0, 0, 0, 0, 0, 0, 0, 0, 0, 0, 0, 0, 0, 0, 0, 0, 0, 0, 0, 0, 0, 0, 0, 2.0204068607564025, 0, 0, 0.17069768638276647, 0, 0, 0, 4.81569567098732, 0.82195210145186, 1.5532462757541468, 3.1652443937035915, 4.157514121151453, 1.6287401160425026, 2.5689279014475788, 6.260756122921942, 1.0491565237899654, 7.133374540489902, 0.1130589270518717, 0.0888778325169866, 4.8197409789662835, 5.6986155488723425, 2.492521615491923, 1.6361053749669046, 4.095005729313695, 2.4057404276355285, 0.09928491402114835, 9.043293966027939, 0.9648741822963934, 2.943573021584018, 1.4131005488822803, 0, 0, 0, 0, 0, 0, 0, 0, 0, 0, 0, 0, 0, 0, 0, 0.9318230673463113, 0, 0, 0, 0, 0, 0, 0, 0, 0, 0, 0, 0, 0, 0, 0, 0, 0, 0, 0, 0, 0, 0, 0, 0, 0, 0, 0, 0, 0.2713120396207095, 0.4208209310644836, 3.5882111963977623, 0, 0, 0, 0, 0, 0, 0, 0, 0, 0, 0, 0, 0, 0, 0, 0, 0, 0, 0, 0, 0, 0, 0, 0, 0, 0, 0, 0, 0, 0, 0, 3.3512135446831715, 0, 0, 0, 0, 0, 0, 0, 0, 1.1343520203144566, 1.284666858523392, 0, 0, 0, 0, 0, 0.4433418905212139, 0, 0, 0, 0, 0, 0, 0, 0, 0, 0, 0, 0, 0, 0, 0, 0, 0, 0, 0, 0.8311162807515714, 0, 0, 0, 0, 0, 0, 0, 0, 0, 0, 0, 0, 0, 0, 0, 0, 0, 0, 0, 0, 0, 0, 0, 0, 0, 0, 0, 0, 0, 0, 0, 0, 0, 0, 0, 0, 0, 0, 0, 0, 3.231273687586231, 5.9593744355357625, 0, 0, 0, 0, 0, 0, 0, 0.7429240894491383, 0, 0, 0.1580797531072987, 0, 0, 0, 0, 0, 0, 0, 0, 0, 0, 0, 0, 0, 0, 0, 0, 0, 0, 0, 0, 0, 0, 2.9491736295441373, 0, 0, 0, 0, 0, 0, 0, 0, 0, 0, 0, 0, 0, 0, 0, 0, 0, 0, 0, 0, 0, 0, 0, 0, 0, 0, 0, 0, 1.3480593715390345, 0, 0, 0, 0, 0, 0, 0, 0, 0, 0, 0, 0, 0, 0, 0, 0, 0, 0, 0, 0, 0, 0, 0, 0, 0, 0, 0, 0, 0, 0, 0, 0, 0, 0, 0, 0, 0, 0, 0, 0, 0, 0, 0, 0, 0, 0, 0, 0, 0, 0, 0, 0, 0, 0, 0, 0, 0, 0, 0, 0, 0, 0, 0, 0, 0, 0, 0, 0.9030870552586994, 0.18353122455415746, 0, 0, 0, 0, 0, 0, 0, 0, 0, 0, 0, 0, 0, 0, 0, 0, 0, 0, 0, 0, 0, 0, 0, 0, 0, 0, 0, 0, 0, 0, 0, 0, 0, 0, 0, 0, 0, 0, 0, 0, 0, 0, 1.0422420930304608, 0, 0, 0, 0, 0, 0, 0, 0, 0, 2.963916538202669, 4.278920303084376, 9.014044061199845, 5.105967341060326, 8.103399688751223, 3.2646293882188453, 1.1636189135960633, 7.660670521042379, 22.336936531990226, 20.195419174414116, 23.869782316623418, 29.65683887639629, 24.06880524519864, 30.93240285179057, 14.405733009303994, 14.708649542183817, 26.24498311241474, 21.209781771334878, 10.86949906370056, 11.26786174809327, 0, 0, 0.0958360188695286, 0, 0.3841062161284225, 0, 0, 0, 0, 0, 0, 0, 0, 0, 0, 0, 0, 0, 0, 0, 0, 0, 0, 0, 0, 0, 0, 0, 0, 0, 0, 0, 0, 0, 0, 0, 0, 0, 0, 0, 0, 0, 0, 0, 0, 0, 0, 0, 0, 0, 0, 0, 0, 0, 0, 0, 0, 0, 0, 0, 0, 0, 0, 0, 0, 0, 0, 0, 0, 0, 0, 0, 0, 0, 0, 0, 0, 0, 0, 0, 0, 0.07943298212414299, 0, 0, 0, 0, 0, 0, 0, 0, 0, 0, 0, 0, 0, 1.0432422478296826, 2.952661625224019, 1.6314925582157698, 0, 0, 0, 0, 0, 0, 0, 0, 0, 1.5096165349411501, 4.800463873193523, 9.186099564210792, 13.393737008344273, 7.160333341870324, 12.059557573334393, 9.682137911860984, 0.7871841417267589, 5.616545848914939, 2.3621640779534667, 4.121536781697487, 0.98890280324168, 0.9967622295796094, 0, 0, 0, 0, 0, 0, 1.4100152562944903, 12.936412871683432, 1.3329910375788745, 8.245625152590666, 8.007552158650954, 10.382634004099817, 7.461011479981427, 12.106133597395308, 13.936247206400854, 6.423626122058159, 13.002053972268845, 9.3029002972343, 2.6668561439848704, 3.052038347286127, 9.941959007070968, 17.871506889727772, 0.2543368293213688, 3.028620902758978, 1.32908110546414, 0, 1.5287103043630057, 0.40402512340172336, 4.609730437241041, 0.9578013037316517, 4.141720398745381, 6.123408595937783, 0, 9.088571693917341, 9.282380121332459, 9.291796963802723, 5.661959552844184, 1.7148466748352276, 8.773943197788439, 2.4025606639441275, 5.499437317809097, 10.818481716268545, 5.505167587072899, 8.439695176813634, 0.27290175514730564, 3.1606583997889417, 1.4919846637018865, 1.3797301241072137, 7.168810787957833, 0, 0, 0, 2.260266465376218, 5.572502330730949, 11.817805912786858, 10.880879160980891, 9.957480762439115, 10.345088871925402, 9.451603113011839, 10.600915137594551, 9.660091657195249, 5.317513595146516, 0, 5.039793762629956, 2.2900228366556856, 1.097621753053542, 3.0919182046296783, 5.74429602388626, 0.21315433693479016, 0, 0, 0.10531898463170702, 4.971848607817266, 0.8742207098651116, 0, 0, 0, 0, 0, 0, 0, 0, 0, 0, 0, 0, 0, 0, 0, 0, 0, 0, 0, 0, 0, 0, 0, 0, 0, 0, 0, 0, 0, 0, 0, 0, 0, 0, 0, 0, 0, 0, 0, 0, 0, 0, 0, 0, 0, 0, 0, 0, 0, 0, 0, 0, 0, 0, 0, 0, 0, 0, 0, 0, 0, 0, 0, 0, 0, 0, 0, 0, 0, 0, 0, 0, 0, 0, 0, 0, 0, 0, 0, 0, 0, 0, 0, 0, 0, 0, 0, 0, 0, 0, 5.992830880709608, 5.250152384666846, 6.2950252809001315, 7.7341868951203505, 3.069107437124905, 7.41103613684864, 5.37113137616689, 2.400240847355451, 0, 0, 0, 0, 0, 0, 0, 0, 0, 0, 0, 0, 0, 0, 0, 0, 0, 0, 0, 0, 0, 0, 0, 0, 0, 0, 0, 0, 0, 0, 0, 0, 0, 0, 0, 0, 0, 0, 0, 0, 0, 0, 0, 0, 0, 0, 0, 0.7674593401583584, 0, 0, 0, 0, 0, 0, 0, 0, 0, 0, 0, 0, 0, 0, 0, 0, 0, 0, 0, 0, 0, 4.992922451140553, 4.276492799296143, 0.07735952809045837, 0, 0, 0, 0, 0, 0, 0, 0, 0.5985185176968001, 3.2938375070458377, 3.1857036890177133, 0, 0, 0, 0.7599166085602327, 3.693276740280321, 7.8725431172772655, 10.646887841938742, 7.985366032303872, 17.046262662781157, 9.584610840626382, 0.10518670938219143, 0, 0, 0, 0, 0, 0, 0.7427872818508677, 2.7389065058034268, 1.7763297627154444, 3.222485068110615, 3.9161465452142235, 6.061050190557659, 3.0088067596710584, 5.567110726254682, 6.174839915278234, 0.1089465614036325, 0, 0, 0, 0, 0, 1.7702891505453446, 7.503451724614298, 5.109997149321513, 0, 0.3308574969549582, 2.014776251493081, 8.053745116904249, 0, 0.11698521411502867, 5.619202387964926, 1.0506935319324944, 2.8801503110910307, 4.969745435156292, 6.881896034279074, 2.8791207775493564, 22.54292397136587, 7.747573451594824, 3.0820856509533074, 2.026074834891498, 7.461826632821433, 0.26519645238631656, 0, 0, 0, 0, 0, 2.9477840533340944, 2.9920954084463, 4.307474972810694, 3.887692571006104, 2.069954572847966, 5.278802301901004, 0.43111749792657245, 0.8984670296111537, 0, 0, 0, 0, 0, 0.20975890288560048, 0, 0, 0.7718309783284488, 0, 0, 0, 0, 0, 0, 0, 0, 0.3874286025040871, 3.940059424501443, 8.348671085351581, 12.091979195221857, 9.70023549341908, 12.421374803847158, 5.400133689755881, 13.02362946248619, 11.274933856058142, 12.284328651410537, 8.961674792108806, 13.327863275493677, 1.9618224423740007, 4.2997442470914935, 3.3769838259365623, 3.894646552078114, 1.5119851276287644, 0, 0, 0, 1.1299338918692823, 3.7486315676416764, 1.7470949539008822, 0, 4.468796551811677, 5.779543647735218, 6.411290419413913, 0.9243571985635898, 7.356192717043218, 2.1041075259301243, 2.1965221779460706, 16.98227745555707, 3.8303325134432376, 0.17935410501255633, 0.6043275612886698, 1.9706861897746248, 6.9820307511480575, 5.147503144984822, 6.826305658016543, 5.529430340919818, 8.178584465678865, 12.426895537369095, 9.584003766700445, 8.421034503296193, 7.105147193300695, 9.328799876054857, 0, 1.01754433518597, 2.8275929505745365, 0.814970554694104, 2.0306866519862643, 11.298498240452544, 12.270787702102998, 19.60246202854434, 15.741227476046646, 20.314289643384893, 16.41736641214031, 13.544069655736871, 6.831685477108924, 9.249471213276685, 12.629680424916613, 7.237454920387608, 10.52243582404293, 10.095871612678405, 15.08737926972061, 9.25410877467649, 8.84894770493817, 0.17114469928039872, 10.721288149140571, 8.740430990475394, 1.9396253376535328, 0, 0, 0, 4.253574590804686, 5.163195852603194, 13.810656210238285, 15.494153632157317, 13.19893872529313, 3.220156691189859, 0, 0, 0, 0, 3.347134117695984, 0.07619279087791755, 0, 0, 0, 0, 0, 0, 0, 0, 0, 0, 0, 0, 0, 0, 0, 0, 0, 0, 0, 0.5469305092341484, 0.49841815857908545, 0, 0.8553861529345692, 0, 0, 4.847293691749451, 10.708709741726299, 7.734775902952923, 7.213451936462864, 18.910171537946017, 13.852694673107756, 16.28120661735448, 12.534326689036234, 4.256580683344118, 7.007317474382825, 5.313556925375508, 1.7970426743254846, 0, 5.06079430034039, 3.1535101884577124, 2.884084038683808, 9.337731883748951, 10.812609057129928, 7.45822359313282, 8.05885578654686, 9.356947504085339, 6.620442432711606, 5.357453903351732, 8.086760087169187, 11.22563894379873, 3.891732282738924, 2.910483220261409, 8.371664145540441, 5.868510601667013, 10.597847188352207, 12.509550888549857, 0.917229269612998, 6.563202676028617, 3.2269161064541034, 0, 2.1026925164106096, 2.2216519333062372, 0.9710834600828713, 0, 0, 0, 0, 0, 0, 0, 0, 0, 0, 0, 0, 0, 0, 0, 0, 0, 0, 3.3071097225828443, 0, 2.7559611090258267, 0.1583690449739564, 0, 0, 0, 0, 0, 0, 0, 1.3018310848898949, 0, 0, 0, 4.682547188459892, 5.439089770030895, 0, 5.446374682055442, 5.202951811366022, 7.183743109255285, 7.139226631806908, 4.834537126287608, 0.9995183709935461, 0, 0, 0, 0, 0, 0.9407734812196109, 1.2009098545786188, 0, 1.1079230332832675, 2.3537155642060545, 3.1488216430226723, 6.779854967178499, 2.802184897373823, 4.361411366419713, 3.5777270544793436, 5.214430929693349, 3.0260818584554623, 0.944391612987771, 1.862441183649962, 1.6301205677564543, 0.5126257431256382, 0, 0, 0, 0, 0, 7.426662631398052, 4.1566135429439015, 4.907978172188441, 2.2047470284646704, 0, 0, 0, 0, 0, 0, 0, 0, 0, 0, 0, 0, 0, 0, 0, 0, 0, 0, 0, 0, 0, 0, 0, 0, 0, 0.11104668368196108, 1.5704886101587214, 0.5885566250190944, 0, 0, 0.852250000504034, 0, 0, 1.6077188766981938, 3.2171470664933954, 3.4668290577981593, 0, 0, 0, 0, 0, 0, 0, 0, 0, 0, 0, 0, 0, 0, 0, 0, 0, 0, 0, 0, 0, 0, 0, 0, 0, 0, 0, 0, 0, 0, 0, 0, 0, 0, 0, 0, 0, 0, 0, 1.7863372776566533, 0.21440763113736994, 7.854900623298683, 3.61981486663932, 8.22697494376226, 1.4140610266804, 3.628853455771588, 0.5651806477656318, 5.137673265107308, 6.674552010772073, 8.904407425527104, 8.714601104436491, 3.167630493718946, 8.950689694475344, 9.223781839200107, 2.6634551749283144, 4.82170824289544, 4.609128689075773, 2.811823357453048, 0, 0, 0, 0, 3.401556642175229, 0, 1.8381330900689672, 0.8706606168753089, 8.622703304292708, 6.02376773502512, 9.687622065639248, 9.627791828595466, 9.669449863018864, 11.214750808833305, 11.891221663173386, 5.277775229509232, 7.11423552098072, 0.08684457715032555, 1.0489616545895286, 0, 0, 0.32242648568958343, 1.2877260439181126, 1.2724371824086778, 6.6574500481609515, 3.0871140755951894, 1.0550871962739545, 2.490528877893141, 2.314516303889083, 0, 2.3884181140959697, 1.5029265853437077, 5.80588167275174, 0.21006912913241887, 0, 1.7784260117747819, 2.7924077673965413, 5.761253415173836, 1.7193015383656332, 2.2122417078986025, 0.2939233925622807, 1.0382354460097585, 0.4156323579830622, 0.2477893020615238, 7.969607691893938, 1.2101073625695773, 0, 0.29657305525828115, 0, 0.1319636128090415, 2.1601374470846513, 0, 0.1064858605035254, 2.3951936370129996, 3.9993986204994783, 5.015875749247168, 0, 0.125047124125385, 1.792840125505711, 2.0390723634262704, 0, 7.671868618523725, 3.198218995838102, 2.9227317207435544, 5.625716147209792, 1.007706739656076, 0, 0, 0, 0, 0, 0, 0, 0, 0, 0, 0, 0, 0, 0, 0, 0, 0, 0, 0, 0, 0, 0, 4.430455488339781, 3.5360266094898343, 3.838773109217268, 2.1404930469362435, 3.372504888711812, 0, 0.1868562882826648, 0, 0, 0, 0.10571953325204272, 0, 2.9288518618798793, 8.030989578626823, 0, 0, 0, 1.2185234984314257, 0, 2.8859297234256003, 0.5831737157724131, 2.436257263758524, 2.6064405608736716, 5.416106757995124, 0, 0, 0, 0, 1.2445605613139015, 0, 0, 0, 0, 1.1204298438411184, 0.19455626165078144, 0.10326116366780153, 0, 0, 0, 0, 0, 0, 0, 0, 0, 0, 0, 0, 0, 0, 0, 0, 0, 0, 0, 0, 0, 0, 0, 0, 0, 0, 0, 0, 0, 0, 0, 0, 1.0637782257388237, 0, 0, 0, 0, 0, 0, 0, 0, 0, 0, 0, 0, 0, 0, 0, 0, 0, 0, 0, 1.8861322413847403, 0, 6.462897404701485, 0, 0, 0, 0, 0, 0, 0, 0.7097137996259877, 0, 0.5370644373515048, 0, 0, 0, 0, 0, 0, 0, 0, 0, 0, 0, 0, 0, 0, 0, 0, 0, 0.5636550764505579, 0, 0.9549504416153999, 2.061076076232853, 2.2819014640911437, 0, 0, 2.3383346325369003, 1.5211953798993352, 1.1200991993221052, 3.032493079599489, 0, 0, 0, 0, 0, 0, 0, 0, 3.3483094510994484, 0, 0, 0, 0, 0, 0, 0, 0, 0, 0, 0, 0, 0, 0, 0.7451256816743937, 11.475297881604561, 5.336515413056105, 6.625040351774113, 15.408902985247352, 21.195287780224625, 0.2719596128387854, 0, 0, 0, 0, 0.43425649354883367, 0, 0.1163069260154654, 0, 0.08110518793735778, 0, 0, 2.1266161868859186, 5.879916612157935, 8.790354095807894, 22.043281721741426, 12.827015488474562, 9.614422668393319, 13.564286168124276, 24.880806190268405, 17.842136421464396, 19.28757617156929, 11.30592131820225, 10.845372128652963, 19.594276742628146, 18.337796572064928, 13.278914232662952, 7.925804302354934, 13.266679424185499, 12.70612443980174, 21.794525149747944, 8.797313089818187, 15.418470893533437, 16.02905783613822, 7.4254464535933336, 9.345046511900367, 3.1711042087903745, 1.673187797476514, 1.4005916868362385, 5.2783418569905125, 12.96236697974697, 10.567552888510434, 3.634847775010848, 6.958079823154567, 8.544830451533562, 9.280572428836768, 8.5789616390931, 5.972810472766461, 7.460538574388244, 6.3565424806339585, 0.4073384796400582, 0, 0.20526282508137206, 0.2774181800351377, 0.9129076766200336, 1.6199409519712693, 0, 1.152208994230761, 0, 8.915526368756117, 8.825718215583445, 3.8293435162246334, 7.713437634711537, 8.729691127398393, 8.426872394356995, 4.998670388107824, 8.268753998092572, 4.312545596078309, 12.187358385368565, 2.3061211191377144, 8.822571084272202, 13.520225487054084, 9.013229877406971, 8.020079243638596, 16.32460564008692, 9.007045417405438, 0.9478212999503314, 8.382439894473576, 3.534231677165955, 1.2371276539090976, 11.289169071593788, 1.3709373869340395, 1.1813415912450622, 4.886806938508599, 5.866313505857814, 6.8179589780890275, 13.760115331983858, 9.69128655474594, 8.13799969769007, 20.573985217763056, 18.80481362175632, 11.935511264128854, 21.80468216325115, 20.751019235898294, 9.627954085295059, 9.290028105722007, 14.65263460773992, 8.560574925578875, 8.172906340174844, 3.4626034548141718, 6.335747908606368, 5.503017896111377, 11.029199670840775, 7.71050101007539, 4.859921012645557, 6.675323225344361, 3.061580057989326, 0.8275987815183684, 7.574831057806159, 0.579291278051367, 0, 4.351911663285953, 0.9777246204467865, 2.9606577842727493, 2.483543064695209, 3.9381534234316407, 6.812269956424775, 2.1961972996203594, 4.622314002073861, 7.632237076812345, 12.127870090508296, 12.302503414193914, 11.956005090208148, 6.983948572671079, 3.684463405500055, 1.9035977571893112, 2.979787835282187, 3.317517183255446, 3.261453347036141, 4.312653787408478, 9.8650470147666, 10.241311247335132, 9.282965622537136, 7.6673929439094035, 8.228235820604397, 2.9568021945895087, 0.6432142164296581, 2.9616681006614884, 1.5217917635144862, 7.532956423421578, 5.658994013964509, 8.492517016994132, 8.296983906561962, 3.7852386563899225, 1.228667774004367, 2.5757798385718482, 0, 1.059540386037531, 2.0927554714692818, 1.539496790788085, 1.918779439515048, 0.7780924019209199, 3.0774664029300567, 1.2764055612066212, 1.7763651507626679, 1.1985780451320103, 1.0650197507262933, 2.6135500857866685, 1.1248979611681593, 3.412661613503054, 1.8716773714307942, 5.558852063062455, 0.26114475458978814, 2.094005502474403, 0, 0, 0.891156386353913, 0.6991195236448979, 0.9677423374472773, 0.7230408244953299, 0, 0.13030049689188733, 0, 0, 0.7791628310262902, 0, 0.6002844917381145, 0, 0.8183953444490145, 1.110422939985254, 2.7698411540027768, 2.3526605109673873, 1.8528565436472633, 0, 6.879927806133249, 2.679205120262392, 1.4731120354099048, 6.42552485010231, 6.5710407631338965, 6.661500925571556, 6.843836379293207, 5.774960259985905, 2.216598035891538, 7.4912570082620995, 1.0325007178584884, 2.454425829545957, 7.2220569316896706, 7.845724101415067, 2.194136147765274, 4.450195144035229, 1.8013934857930893, 0.11436744904340847, 0, 0.7975625930187694, 0, 0, 0, 0, 0, 0, 0, 0, 0, 0, 0, 0, 0, 0, 0, 0, 0, 0, 0, 0, 0, 0, 2.9065334072703446, 7.290824428498179, 0.8534993814303008, 0, 0.9362705168125897, 0, 0, 0, 0.41811281019483876, 0, 0, 0, 0, 0, 0, 0, 0, 1.1448578824973643, 0.44526218636543746, 0, 0, 0, 0, 8.906103075189053, 6.062899711369084, 7.044297395504438, 8.093462975601328, 12.24140818392105, 8.368828871014502, 13.296092892446886, 0, 0, 1.4377834902540076, 0.3177723255452739, 0.9409446009633865, 0.27755891658260756, 0, 0, 0, 2.312534347388711, 7.144863536843386, 4.894323155226263, 3.8870949529720464, 1.4548931139008654, 1.0654931653283528, 11.178428224426511, 11.544493252917507, 10.508123039613627, 5.480731335023871, 7.612498258905022, 5.612081247603847, 9.444091413188547, 9.849551044585803, 8.301420242911139, 0, 9.67780464790409, 4.812716866865269, 4.665043451313938, 3.377456824028542, 1.7703176231605013, 3.42856258633627, 7.707800863820583, 10.348929733415236, 8.836541555649926, 11.439223891640781, 10.074173454653335, 7.3269063427519585, 7.272679598768046, 2.0900275971680586, 8.0453315181865, 4.81658440438564, 3.9928419830510506, 5.9615578381267955, 5.549591659293256, 4.912257930365113, 0.33004444772485636, 4.088872084384051, 0.9342731096263678, 1.2109439278888279, 0.5979146729763801, 1.8830029296100506, 3.2179565954010743, 0.9912370335549673, 1.6670381126290494, 0.7826857926667578, 6.494533734883825, 0.1278531972382988, 0.1304188410357167, 0.08354384720247617, 3.5234530717760735, 4.213868297068394, 2.464297960813565, 6.365475854142254, 4.170628733144413, 0, 0.7954140294233304, 0, 0, 0.9611529589967969, 0, 0.9021143568331141, 0, 0, 0, 0, 0, 0, 0, 0, 0, 0, 0, 0, 0, 0.38652163963345765, 1.086960332307769, 0, 11.027464998892192, 11.638493579876966, 0.7109063192707886, 4.471056384304418, 0, 4.01958635993366, 1.113436583374941, 5.635731328181163, 5.570260417318298, 9.56495605149573, 6.211102713181361, 4.449648250955609, 2.6280888444446475, 6.386870790462672, 3.039041049087527, 7.012809730675214, 5.644072254878299, 7.00447739320983, 1.2514905393583078, 0.7974399228678684, 1.943847499094955, 4.894728963019368, 0, 0, 0, 0.13719563758663167, 0.10901563571932785, 5.3233893011467295, 2.340950325954888, 3.3846774845549423, 0.08778187685683067, 7.282105005649379, 7.527114643830733, 0, 1.4401941105879401, 4.97480934987005, 3.0793691886320014, 0.9832042781755875, 0, 3.349092020434226, 8.61991813384737, 7.411354650767068, 6.0057185234436385, 2.333057783577378, 0.3392749605957676, 1.4715347092440643, 0.9290641551402757, 1.1514362992043943, 0.9381392787547344, 0, 2.0624508433187168, 0, 10.216296936397343, 3.392147464111427, 0, 1.2204255492896008, 0.7233895904717742, 3.338714176996529, 4.001325649655086, 4.114933458437574, 0.49008675526437123, 0, 0, 0, 1.6588883621016066, 1.148235137228421, 0.19817290579795302, 0.22103933296514938, 1.2072602171183688, 0, 1.060147743911449, 0.08996363470471688, 0, 1.1512089125950564, 0, 0, 0, 0, 0, 0, 0, 0, 0, 0, 0, 0, 0, 0, 0, 0, 0, 0, 0, 0, 0, 0, 0, 0, 0, 0, 0, 0, 0, 0, 0, 0, 0, 0, 0.386329207530852, 4.891295046311822, 1.249693422175152, 3.101438101683148, 1.5806573540397084, 1.51080571937834, 1.3288949271596424, 2.172299623720491, 0, 0, 0, 0, 3.3769873075883736, 0.9146833560722664, 0, 0.08421549640167368, 5.518479534759133, 0, 0, 0, 0, 0, 0, 0, 0, 0, 0, 0, 1.490524130321784, 0, 0, 0, 0, 1.1660989062409886, 1.510456998586795, 0.8915145670638038, 0, 1.620765891123991, 1.4443055561436569, 4.293002415317216, 0.3320699970898753, 1.122097879190423, 2.5504154844150864, 0, 0.2912329110626233, 2.484298722619227, 0, 0.2875538487997208, 1.1616238936744983, 0, 0, 0, 0, 0, 0, 0, 0, 0, 0, 0, 0, 0, 0, 0, 0, 0, 0, 0, 0, 0, 0, 0, 0, 0, 0, 0, 0, 0, 0, 0, 0, 0, 0, 0, 0, 0, 0.18965807720342803, 0, 0, 0, 0, 0, 0, 0, 0, 0, 0, 0, 0, 0, 0, 0, 0, 0, 0, 4.004297560172928, 0, 0, 0, 0, 0, 0, 0, 0, 0, 0, 0, 0, 0, 0, 0, 0, 0, 0, 0, 0, 0, 0.23672493067223746, 0, 1.7487771448629978, 3.074225121365294, 1.5432597597868676, 2.109169503612254, 0, 0, 0, 0, 2.1423903129757385, 0, 0, 0, 0, 0, 0, 0, 2.0834638826841045, 6.249451826104956, 0.22912404934943575, 6.044131879455294, 3.0082966539532205, 2.6529474926654686, 0.37091223008710267, 0, 0, 0, 0, 0, 0, 0, 0, 0, 2.9759190480178237, 1.0061200339624874, 3.402311052406954, 1.9468235685446813, 0.1985576914827124, 1.985883381098501, 0, 1.777183867967791, 2.1231509034145986, 0.6305081806279834, 2.4056415500169255, 0.9028032747064334, 7.333366474447052, 2.1542325585785513, 2.5568334063167235, 4.8919053595364455, 2.6444119197407163, 0, 0, 0, 0, 0, 5.239740349154386, 5.220030942657065, 0, 0.9453871585936516, 2.3335527166212136, 0, 0, 0, 0.39458762998446556, 0, 2.6494229825429065, 0.873288076333756, 2.167157304573105, 3.823085930221522, 7.256419352695731, 3.971007869558834, 1.3158620841482962, 1.3014750110964024, 0, 0, 0, 0, 2.7366509179580563, 0, 0, 0, 0, 2.517500978967528, 0.60972174134697, 4.141566100380818, 0, 0, 3.582289653615594, 2.01261694497176, 4.502554546574068, 1.018424553814494, 3.0987053654927212, 0, 0, 0, 0, 4.10887038150854, 4.0558997074699885, 0.29383391897204714, 0, 0, 0, 0, 5.191217599742937, 1.6030363333080242, 0, 0, 0, 0, 0, 0, 0, 0, 10.920564972988085, 10.845528051519207, 10.80732029449171, 11.160832880125136, 13.403081482166193, 13.885357454070007, 16.224485821978604, 13.945560552745988, 8.116156410726436, 12.429008980818884, 11.013016525585437, 9.882134301811428, 4.802210715663316, 0.409066905395302, 0, 0, 2.4972310117742085, 1.0707660604304412, 0.4981033396156234, 4.907208082594292, 8.113677986145778, 2.338579648951542, 0.5080547527007342, 0.8536728693509591, 3.870271532554073, 2.2837413457397493, 0.333978340103725, 7.478674344954131, 1.1506554517394207, 2.6939983245157464, 0.10023928977977813, 0.14287699297347084, 5.650386228563546, 6.232438293068068, 8.169848609952853, 17.08948841655795, 10.491043046872337, 15.405094348812439, 8.447584572617671, 16.50145481172708, 6.729277826791466, 13.492277330372536, 5.436458505908599, 12.570364757317321, 9.029586143281556, 5.119200899221006, 13.13756515286727, 4.277016937630622, 0, 0, 0, 0, 0, 0, 0, 1.4874520536847853, 0.5427003076693641, 2.9714688490642023, 1.2699291399427206, 0, 7.476028479499631, 10.818275835834218, 4.994939011202092, 2.762442930751561, 4.359206404043167, 1.9927268221753074, 5.65024641127065, 4.744691140717089, 0.09782050679012219, 0.6578823120867818, 2.613615983090141, 2.694440274889823, 0, 4.60893327741098, 0.8656119727463348, 0, 0, 0, 0, 0.22173512064799447, 1.4246925861265964, 6.808153788139818, 4.777372951117332, 4.565417613255378, 0, 0, 1.1498025108060135, 4.185617792062971, 2.0780050822431493, 4.419350313128166, 2.1281661472937454, 1.3372438655066543, 7.190556124053146, 2.67330266616362, 6.712976306708442, 5.304765778702176, 2.295347119237784, 0.2984585637376295, 0, 0, 0, 0, 0, 0, 0, 0, 0, 0, 0, 0, 0, 0, 0, 0, 0, 0, 0, 0, 0, 0, 0, 0, 0, 0, 0, 0, 0, 0, 0, 0, 0.5956287239638398, 0, 0, 0, 4.538012892694853, 1.9740330173828522, 3.2481923881892927, 0.3993179304088139, 0, 0, 0, 0, 0, 0, 0, 0, 7.649945516740676, 4.7242206045828254, 0.26265932663018027, 0, 3.6883284197834767, 4.203138980805711, 3.089943096981501, 0, 0, 0, 0, 0, 0, 0.13523547720498577, 0, 0, 0, 0, 0, 0, 0, 0, 0, 0, 0, 1.1530915194497404, 1.0402154930534584, 3.1950491340425633, 0, 0.5795700781165367, 0, 0, 1.920090035558653, 0, 0, 0, 0, 0, 0, 0, 0, 0, 0, 0, 0, 0, 0, 0, 0, 0, 0, 0, 0, 0.6258078621649688, 2.903769830147143, 0, 1.7123844249305087, 0, 0, 0, 0, 0.32979664829882316, 0, 0, 0, 0, 0, 0, 0, 0, 0, 0, 0, 0, 0, 0, 0, 0.758337203180719, 0, 0.6954454200376635, 0, 0, 1.4551396220180894, 0, 0, 1.7045164378553963, 0.9384915477822141, 0, 1.573589956605152, 1.2801596640189303, 0.7227813071104855, 3.211385480754495, 0.07659691154859487, 3.411601317689969, 0, 0, 0, 0, 0, 0, 0, 0, 0, 0, 1.3627502901143846, 0, 0, 0, 0, 0.45783680545827604, 0, 0.8852791903115846, 0.09281979163198854, 3.898487530205064, 0, 0, 0, 0, 0.7245790559141683, 0, 4.35117438023149, 5.309256716149992, 4.717963814937976, 5.937694803361441, 2.8166508115891937, 5.1166653818575565, 3.7257824780550175, 0, 2.3964051180926558, 0, 2.82900144193415, 0, 1.9207541474378556, 3.2393746533848757, 4.66665913245477, 4.320935010871449, 4.7858154466393685, 10.661932837746809, 6.464570958934216, 11.19130328432071, 7.603782447917126, 7.239278669767438, 6.879865966273092, 2.1517730044136303, 0.25413951273217916, 0, 0, 0, 2.3063906801562095, 0, 0, 0, 0, 0, 0, 0, 0, 0, 1.8244639141138594, 1.6477892596235924, 0.9540022835430662, 2.3230905363763426, 0.20801459593132055, 2.025739948241684, 0, 0, 0, 0, 1.5217778589766495, 9.557427484587327, 7.552696899789874, 7.112449002600245, 3.915749123124911, 6.6748386812705744, 6.6213065965374795, 6.874969253571456, 3.956901086655092, 0, 2.158184670075463, 3.9403741324316837, 0, 3.8738094168905035, 4.824767673923987, 5.413363735040778, 0, 0, 0, 0, 0, 0, 0, 0, 0, 0, 0, 0, 0, 0, 0, 0, 0, 0, 0, 0, 0, 0.21233091314028266, 4.262406008173094, 0, 3.182266841118969, 5.3526796086680575, 1.7189723599807296, 0, 0, 0, 0, 0, 0, 0, 0, 0, 0, 0, 1.3179614534199333, 0.13434401087462283, 2.955507600403866, 3.0100780634193782, 3.443335698564125, 5.160081645275463, 10.74486452350045, 8.021435168874678, 9.206785869651478, 2.1964777838662775, 0, 5.175568436135795, 2.2522082282469844, 0, 0, 2.2925787523660905, 0, 2.974299806741662, 0, 1.2497422954566009, 1.8221534790920024, 2.2745805275760453, 0, 0, 2.841145231923555, 0, 0, 0, 0, 3.9046205387161854, 0.9555426304074394, 5.153575250368584, 2.102520802835051, 5.1995539868663885, 10.468358567306797, 10.266083173434334, 6.455396329753781, 4.199856668198139, 5.6686856971293516, 10.059874138392042, 4.083712789011799, 3.260951204045293, 10.232519608873403, 12.798953422487324, 15.947126111970594, 12.673366771013608, 7.481225052848057, 10.973069746897801, 8.35396774237786, 9.584566369244003, 6.930855400017131, 15.945883955513297, 9.249333423250109, 3.1813229159305765, 0, 0, 0, 13.108074547725844, 10.424424146842608, 13.286812423126703, 12.461916549779351, 9.943332959398667, 12.130231390563905, 5.937206741768986, 9.660588721973735, 12.33915210417459, 10.8019775164316, 11.560189652860648, 12.18988078458889, 10.209190996980743, 7.083369333333074, 12.844719511197606, 8.122035087557316, 10.256396815918658, 5.20972643612804, 0.46159475878245615, 0.7209224991404489, 2.1401121137859107, 0, 0, 0, 0, 1.5252910233384047, 0, 5.882532186952073, 4.508812216908777, 3.162235637861552, 7.197622213179253, 5.458298761781259, 0, 0, 0, 0, 0, 0, 3.3796445420996246, 6.2706075777148955, 3.165199371477214, 2.3814776639684534, 0.95676573262161, 9.981344571104286, 4.045030657088671, 3.8963216486062953, 0.10513436517233943, 0, 0, 5.014908527404169, 5.989269893399424, 4.6520858258728905, 0, 0, 0, 0, 0, 0, 0, 0, 0, 0, 0, 0, 0, 0, 0, 0, 0, 0, 0, 0, 0, 0, 0, 0, 0, 0, 1.0892013763233444, 4.351221644335355, 2.25028567133047, 13.50862096622772, 3.670409279018212, 1.9277080991920466, 2.718921532087074, 2.058047108918497, 2.188004455350841, 3.9102564791984427, 0, 1.6230746549110138, 1.0042156332470902, 1.2928429754445079, 5.682211222331933, 8.687397316247072, 5.016359714255135, 7.887995207755344, 8.240393778402641, 12.803995443420561, 10.119002831235283, 15.06791472218823, 11.225777624746673, 14.093554180470942, 7.200219099940733, 20.032698769250683, 11.47453820225104, 8.74627667513802, 5.899610934020142, 12.082516029828891, 8.617941674596771, 1.777353840662033, 12.840877613991935, 5.6032331187318425, 8.075483412483134, 2.0669256584388283, 10.291492575876317, 8.367800092290251, 0, 0, 0, 0, 0, 0, 0, 0, 0, 5.140180497836988, 6.3398085521949294, 5.083475215665579, 2.932321987202193, 0.182172789267758, 0, 0, 0.08068936122904163, 1.6267399410985466, 0.6553786838578947, 0, 1.2114505121694965, 2.420918659833025, 0, 0, 0, 0, 1.420840307054872, 3.0736212162317407, 8.604742949408275, 0, 0, 0, 0.8889793700836692, 0, 0.2741916123538829, 1.0822014789597747, 1.7761851662534869, 0, 0.11914539236541745, 10.095718811084701, 7.089421272757816, 0.14991531021177745, 0, 0, 0, 0, 0, 1.7879111155050285, 5.450016010797603, 4.689619812185605, 0, 0.8747095757612872, 8.209176637686841, 7.302886418506205, 4.37370442885173, 3.3058938230987405, 3.863343391011086, 0, 0, 0, 0, 0, 0, 0, 0, 0, 0, 4.224508616315151, 0, 2.9374817035721112, 1.1399743754912413, 1.777718854148689, 0, 0, 0, 3.806775202097799, 0, 0, 0, 2.3014610339688573, 4.341346983052025, 0, 0, 0, 0, 0, 0, 0, 0, 0, 0.45983898795865935, 0, 1.6711953017342258, 5.746349508125617, 1.9896660728996534, 1.1980439390839863, 2.2003499573283025, 0.658433528111194, 3.889814298115188, 1.05347552480576, 1.5710292860763424, 1.6995813215766131, 5.7316294552403, 1.851538125086802, 1.1382515018394908, 10.246645948753603, 6.9992133926546165, 8.706513177588754, 4.70765966211496, 0, 0, 0, 0, 0, 0, 0, 0, 0, 1.369985715789986, 0, 0, 0, 0, 0, 0, 0, 0, 0, 0, 0, 3.603394977909782, 5.076182616738622, 5.271087103724465, 0.38264794966713833, 0.7426945391769011, 4.055402612185448, 9.37353395383124, 9.84393346127497, 11.318598534039435, 7.441053480225647, 7.124672654583478, 7.817967572329391, 10.118191355747506, 4.489090805794022, 6.371037247736969, 10.532617530380094, 1.57203513680668, 10.077113519368483, 7.4251992505141375, 1.0150606831139979, 8.198566088413566, 7.709129190581695, 4.484763705293697, 6.167780804069777, 0.8213575324175315, 4.581762738285893, 0, 0.7649333227182172, 3.3936372485961175, 0, 1.9096803840443584, 0, 6.7440350374704074, 7.711251803568091, 5.259480774968032, 0.4859717210426496, 9.886407736744104, 2.643194268334309, 2.7264503943459673, 3.465198020185051, 3.351592617214692, 0.8792828220593255, 1.8173805969398948, 6.628331529785617, 5.146430888137448, 12.526801356117387, 11.732156566187982, 14.452861224680628, 11.721479567137646, 12.118654828774384, 13.423937975490892, 14.937092459743464, 13.051324693727631, 13.894124054749415, 10.47355861862507, 15.879881677603874, 14.19757655850323, 12.262311010403794, 11.779809298415394, 11.783046332359218, 12.833210243164453, 12.994790763450043, 23.858117837382654, 12.772566631922805, 13.509027760721727, 15.516571578527751, 12.800094579372288, 18.774561803077, 17.99612824117966, 13.148676601661215, 14.672302938384556, 13.532501153821196, 11.103297871883255, 13.892096486110187, 9.586424142762366, 13.543172882612247, 10.982438991958022, 16.954456667653083, 15.998249231784099, 11.040562868694067, 14.872521462723425, 16.089158574496956, 18.40305000758166, 22.188447678365353, 14.831905982314414, 16.22301450129521, 12.066384223937916, 10.634491446699345, 14.601286551743291, 20.754680359695, 13.77055146786617, 8.856547048942714, 17.644011562854644, 20.64917924017205, 17.97095480017919, 13.751480210565703, 8.669836677860161, 16.362218776235306, 15.15291712719429, 16.095286158588014, 16.863546659144678, 15.349975350174983, 17.410029329235257, 16.416777805140054, 17.78115186740646, 19.17971746816475, 19.120138433065616, 13.669660732988365, 13.225740671024646, 17.221177924025742, 11.649987072754607, 16.27389493486865, 15.819685491427402, 14.018131439376097, 12.440317322557062, 19.65778234472255, 12.262375969171423, 10.511847922589073, 13.784865104308409, 13.23349109133352, 9.181932684706352, 13.725795581065679, 13.161760963629973, 11.368672890143822, 3.626903624870691, 13.369662840952746, 13.106138237096562, 6.724049405570417, 5.7071553565541295, 3.8134893709201747, 7.174846121947567, 9.348457964053532, 8.985101721392507, 3.6991343265936316, 12.534609040932203, 13.292904066825116, 3.7604682836398826, 9.985319117418134, 9.84111934396457, 13.781143368910858, 9.09971074658314, 9.185852147988317, 8.599372048296328, 5.1741192230311315, 11.781583973270195, 2.2206677970218607, 11.883637755445127, 6.858190544589016, 8.976805246531752, 17.04085589986864, 11.94176251270363, 10.677757017739987, 10.929189810834778, 15.229634132292869, 11.713467196758799, 10.585516512723276, 12.067142939531395, 10.670292851717601, 17.12355992479727, 13.743370548572553, 10.844751151676185, 14.797017835521016, 8.468592129905783, 8.83182125163436, 15.97579436821976, 4.6001765929616445, 2.6383899652123883, 0, 2.95484107105761, 3.8167847613640196, 12.679128325827852, 6.909086472627117, 13.38678514767513, 2.657141838354299, 4.240328999184908, 6.838341690404803, 2.6997277172245475, 5.213936076439585, 6.410224097550517, 4.340620084755162, 5.210314519901087, 1.899398294547726, 0.8324717256812408, 0, 0, 0, 0, 0, 13.86830802265926, 2.3684640083634267, 4.338597190329332, 2.3212945804005116, 4.613438949103502, 2.267798351093727, 4.691882202978005, 3.288665900244996, 5.059963715668815, 0.576349849509243, 0, 0, 0, 0, 0, 0, 0, 0, 0, 0, 0, 0, 0, 0, 0, 0, 0, 0, 0, 0, 0, 0, 0, 0, 0, 0, 0, 0, 0, 0, 0, 0, 0, 0, 0, 0, 0, 0, 0, 0, 0, 0, 0, 0, 0, 0, 0, 0, 0, 0, 0, 0, 0, 0, 0, 0, 0, 0, 0.35892890826064294, 2.2678113716686488, 0.2906590936255972, 0.192729035267623, 4.973227807270521, 0.7486806516762678, 1.3585636076747725, 0.23804480911865886, 0, 0, 0, 0, 0, 0, 0, 0, 0, 0, 0, 0, 0, 0, 0, 0, 0, 0, 0, 0, 0, 0, 0, 0, 0, 0, 0, 0, 0, 0, 0, 0, 0, 0, 0, 0, 0, 0, 0, 0, 0, 0, 0, 0, 0, 0, 0, 0, 0, 0, 0, 0, 0, 0, 0, 0, 0, 0, 0, 0, 0, 0, 0, 0, 0, 0, 0, 0, 0, 0, 0, 0, 0, 0, 0, 0, 0, 0, 0.9437011186587749, 1.9053456329217973, 0.4747714960323325, 0.9121391305906001, 0, 0.9519279612913484, 1.3089788480459503, 3.9600128259920355, 0.9513654751390229, 3.481841628327927, 0, 0, 0, 0, 2.828228748905145, 3.7772584159747877, 8.111674566660447, 5.816421255991406, 8.057924070811767, 1.8389877741379799, 2.5652637867950756, 2.2589514860188, 3.97269364235998, 0.8250531472988611, 1.6464562152361721, 5.783265639939446, 0.5390879987678147, 0.5850264485229145]  [0, 0, 0, 0, 0, 0, 0, 0, 0, 0, 0, 0, 0, 0, 0, 0, 0, 0, 0, 0, 0, 0, 0, 0, 0, 0, 0, 0, 0, 0, 0, 0, 0, 0, 0, 0, 0, 0, 0, 0, 0, 0, 0, 0, 0, 0, 0, 0, 0, 0, 0, 0, 0, 0, 0, 0, 0, 0, 0, 0, 0, 0, 0, 0, 0, 0, 0, 0, 0, 0, 0, 0, 0, 0, 0, 0, 0, 0, 0, 0, 0, 0, 0, 0, 0, 0, 0, 0, 0, 0, 0, 0, 0, 0, 0, 0, 0, 0, 0, 0, 0, 0, 0, 0, 0, 0, 0, 0, 0, 0, 0, 0, 0, 0, 0, 0, 0, 0, 0, 0, 0, 0, 0, 0, 0, 0, 0, 0, 0, 0, 0, 0, 0, 0, 0, 0, 0, 0, 0, 0, 0, 0, 0, 0, 0, 0, 0, 0, 0, 0, 0, 0, 0, 0, 0, 0, 0, 0, 0, 0, 0, 0, 0, 0, 0, 0, 0, 0, 0, 0, 0, 0, 0, 0, 0, 0, 0, 0, 0, 0, 0, 0, 0, 0, 0, 0, 0, 0, 0, 0, 0, 0, 0, 0, 0, 0, 0, 0, 0, 0, 0, 0, 0, 0, 0, 0, 0, 0, 0, 0, 0, 0, 0, 0, 0, 0, 0, 0, 0, 0, 0, 0, 0, 0, 0, 0, 0, 0, 0, 0, 0, 0, 0, 0, 0, 0, 0, 0, 0, 0, 0, 0, 0, 0, 0, 0, 0, 0, 0, 0, 0, 0, 0, 0, 0, 0, 0, 0, 0, 0, 0, 0, 0, 0, 0, 0, 0, 0, 0, 0, 0, 0, 0, 0, 0, 0, 0, 0, 0, 0, 0, 0, 0, 0, 0, 0, 0, 0, 0, 0, 0, 0, 0, 0, 0, 0, 0, 0, 0, 0, 0, 0, 0, 0, 0, 0, 0, 0, 0, 0, 0, 0, 0, 0, 0, 0, 0, 0, 0, 0, 0, 0, 0, 0, 0, 0, 0, 0, 0, 0, 0, 0, 0, 0, 0, 0, 0, 0, 0, 0, 0, 0, 0, 0, 0, 0, 0, 0, 0, 0, 0, 0, 0, 0, 0, 0, 0, 0, 0, 0, 0, 0, 0, 0, 0, 0, 0, 0, 0, 0, 0, 0, 0, 0, 0, 0, 0, 0, 0, 0, 0, 0, 0, 0, 0, 0, 0, 0, 0, 0, 0, 0, 0, 0, 0, 0, 0, 0, 0, 0, 0, 0, 0, 0, 0, 0, 0, 0, 0, 0, 0, 0, 0, 0, 0, 0, 0, 0, 0, 0, 0, 0, 0, 0, 0, 0, 0, 0, 0, 0, 0, 0, 0, 0, 0, 0, 0, 0, 0, 0, 0, 0, 0, 0, 0, 0, 0, 0, 0, 0, 0, 0, 0, 0, 0, 0, 0, 0, 0, 0, 0, 0, 0, 0, 0, 0, 0, 0, 0, 0, 0, 0, 0, 0, 0, 0, 0, 0, 0, 0, 0, 0, 0, 0, 0, 0, 0, 0, 0, 0, 0, 0, 0, 0, 0, 0, 0, 0, 0, 0, 0, 0, 0, 0, 0, 0, 0, 0, 0, 0, 0, 0, 0, 0, 0, 0, 0, 0, 0, 0, 0, 0, 0, 0, 0, 0, 0, 0, 0, 0, 0, 0, 0, 0, 0, 0, 0, 0, 0, 0, 0, 0, 0, 0, 0, 0, 0, 0, 0, 0, 0, 0, 0, 0, 0, 0, 0, 0, 0, 0, 0, 0, 0, 0, 0, 0, 0, 0, 0, 0, 0, 0, 0, 0, 0, 0, 0, 0, 0, 0, 0, 0, 0, 0, 0, 0, 0, 0, 0, 0, 0, 0, 0, 0, 0, 0, 0, 0, 0, 0, 0, 0, 0, 0, 0, 0, 0, 0, 0, 0, 0, 0, 0, 0, 0, 0, 0, 0, 0, 0, 0, 0, 0, 0, 0, 0, 0, 0, 0, 0, 0, 0, 0, 0, 0, 0, 0, 0, 0, 0, 0, 0, 0, 0, 0, 0, 0, 0, 0, 0, 0, 0, 0, 0, 0, 0, 0, 0, 0, 0, 0, 0, 0, 0, 0, 0, 0, 0, 0, 0, 0, 0, 0, 0, 0, 0, 0, 0, 0, 0, 0, 0, 0, 0, 0, 0, 0, 0, 0, 0, 0, 0, 0, 0, 0, 0, 0, 0, 0, 0, 0, 0, 0, 0, 0, 0, 0, 0, 0, 0, 0, 0, 0, 0, 0, 0, 0, 0, 0, 0, 0, 0, 0, 0, 0, 0, 0, 0, 0, 0, 0, 0, 0, 0, 0, 0, 0, 0, 0, 0, 0, 0, 0, 0, 0, 0, 0, 0, 0, 0, 0, 0, 0, 0, 0, 0, 0, 0, 0, 0, 0, 0, 0, 0, 0, 0, 0, 0, 0, 0, 0, 0, 0, 0, 0, 0, 0, 0, 0, 0, 0, 0, 0, 0, 0, 0, 0, 0, 0, 0, 0, 0, 0, 0, 0, 0, 0, 0, 0, 0, 0, 0, 0, 0, 0, 0, 0, 0, 0, 0, 0, 0, 0, 0, 0, 0, 0, 0, 0, 0, 0, 0, 0, 0, 0, 0, 0, 0, 0, 0, 0, 0, 0, 0, 0, 0, 0, 0, 0, 0, 0, 0, 0, 0, 0, 0, 0, 0, 0, 0, 0, 0, 0, 0, 0, 0, 0, 0, 0, 0, 0, 0, 0, 0, 0, 0, 0, 0, 0, 0, 0, 0, 0, 0, 0, 0, 0, 0, 0, 0, 0, 0, 0, 0, 0, 0, 0, 0, 0, 0, 0, 0, 0, 0, 0, 0, 0, 0, 0, 0, 0, 0, 0, 0, 0, 0, 0, 0, 0, 0, 0, 0, 0, 0, 0, 0, 0, 0, 0, 0, 0, 0, 0, 0, 0, 0, 0, 0, 0, 0, 0, 0, 0, 0, 0, 0, 0, 0, 0, 0, 0, 0, 0, 0, 0, 0, 0, 0, 0, 0, 0, 0, 0, 0, 0, 0, 0, 0, 0, 0, 0, 0, 0, 0, 0, 0, 0, 0, 0, 0, 0, 0, 0, 0, 0, 0, 0, 0, 0, 0, 0, 0, 0, 0, 0, 0, 0, 0, 0, 0, 0, 0, 0, 0, 0, 0, 0, 0, 0, 0, 0, 0, 0, 0, 0, 0, 0, 0, 0, 0, 0, 0, 0, 0, 0, 0, 0, 0, 0, 0, 0, 0, 0, 0, 0, 0, 0, 0, 0, 0, 0, 0, 0, 0, 0, 0, 0, 0, 0, 0, 0, 0, 0, 0, 0, 0, 0, 0, 0, 0, 0, 0, 0, 0, 0, 0, 0, 0, 0, 0, 0, 0, 0, 0, 0, 0, 0, 0, 0, 0, 0, 0, 0, 0, 0, 0, 0, 0, 0, 0, 0, 0, 0, 0, 0, 0, 0, 0, 0, 0, 0, 0, 0, 0, 0, 0, 0, 0, 0, 0, 0, 0, 0, 0, 0, 0, 0, 0, 0, 0, 0, 0, 0, 0, 0, 0, 0, 0, 0, 0, 0, 0, 0, 0, 0, 0, 0, 0, 0, 0, 0, 0, 0, 0, 0, 0, 0, 0, 0, 0, 0, 0, 0, 0, 0, 0, 0, 0, 0, 0, 0, 0, 0, 0, 0, 0, 0, 0, 0, 0, 0, 0, 0, 0, 0, 0, 0, 0, 0, 0, 0, 0, 0, 0, 0, 0, 0, 0, 0, 0, 0, 0, 0, 0, 0, 0, 0, 0, 0, 0, 0, 0, 0, 0, 0, 0, 0, 0, 0, 0, 0, 0, 0, 0, 0, 0, 0, 0, 0, 0, 0, 0, 0, 0, 0, 0, 0, 0, 0, 0, 0, 0, 0, 0, 0, 0, 0, 0, 0, 0, 0, 0, 0, 0, 0, 0, 0, 0, 0, 0, 0, 0, 0, 0, 0, 0, 0, 0, 0, 0, 0, 0, 0, 0, 0, 0, 0, 0, 0, 0, 0, 0, 0, 0, 0, 0, 0, 0, 0, 0, 0, 0, 0, 0, 0, 0, 0, 0, 0, 0, 0, 0, 0, 0, 0, 0, 0, 0, 0, 0, 0, 0, 0, 0, 0, 0, 0, 0, 0, 0, 0, 0, 0, 0, 0, 0, 0, 0, 0, 0, 0, 0, 0, 0, 0, 0, 0, 0, 0, 0, 0, 0, 0, 0, 0, 0, 0, 0, 0, 0, 0, 0, 0, 0, 0, 0, 0, 0, 0, 0, 0, 0, 0, 0, 0, 0, 0, 0, 0, 0, 0, 0, 0, 0, 0, 0, 0, 0, 0, 0, 0, 0, 0, 0, 0, 0, 0, 0, 0, 0, 0, 0, 0, 0, 0, 0, 0, 0, 0, 0, 0, 0, 0, 0, 0, 0, 0, 0, 0, 0, 0, 0, 0, 0, 0, 0, 0, 0, 0, 0, 0, 0, 0, 0, 0, 0, 0, 0, 0, 0, 0, 0, 0, 0, 0, 0, 0, 0, 0, 0, 0, 0, 0, 0, 0, 0, 0, 0, 0, 0, 0, 0, 0, 0, 0, 0, 0, 0, 0, 0, 0, 0, 0, 0, 0, 0, 0, 0, 0, 0, 0, 0, 0, 0, 0, 0, 0, 0, 0, 0, 0, 0, 0, 0, 0, 0, 0, 0, 0, 0, 0, 0, 0, 0, 0, 0, 0, 0, 0, 0, 0, 0, 0, 0, 0, 0, 0, 0, 0, 0, 0, 0, 0, 0, 0, 0, 0, 0, 0, 0, 0, 0, 0, 0, 0, 0, 0, 0, 0, 0, 0, 0, 0, 0, 0, 0, 0, 0, 0, 0, 0, 0, 0, 0, 0, 0, 0, 0, 0, 0, 0, 0, 0, 0, 0, 0, 0, 0, 0, 0, 0, 0, 0, 0, 0, 0, 0, 0, 0, 0, 0, 0, 0, 0, 0, 0, 0, 0, 0, 0, 0, 0, 0, 0, 0, 0, 0, 0, 0, 0, 0, 0, 0, 0, 0, 0, 0, 0, 0, 0, 0, 0, 0, 0, 0, 0, 0, 0, 0, 0, 0, 0, 0, 0, 0, 0, 0, 0, 0, 0, 0, 0, 0, 0, 0, 0, 0, 0, 0, 0, 0, 0, 0, 0, 0, 0, 0, 0, 0, 0, 0, 0, 0, 0, 0, 0, 0, 0, 0, 0, 0, 0, 0, 0, 0, 0, 0, 0, 0, 0, 0, 0, 0, 0, 0, 0, 0, 0, 0, 0, 0, 0, 0, 0, 0, 0, 0, 0, 0, 0, 0, 0, 0, 0, 0, 0, 0, 0, 0, 0, 0, 0, 0, 0, 0, 0, 0, 0, 0, 0, 0, 0, 0, 0, 0, 0, 0, 0, 0, 0, 0, 0, 0, 0, 0, 0, 0, 0, 0, 0, 0, 0, 0, 0, 0, 0, 0, 0, 0, 0, 0, 0, 0, 0, 0, 0, 0, 0, 0, 0, 0, 0, 0, 0, 0, 0, 0, 0, 0, 0, 0, 0, 0, 0, 0, 0, 0, 0, 0, 0, 0, 0, 0, 0, 0, 0, 0, 0, 0, 0, 0, 0, 0, 0, 0, 0, 0, 0, 0, 0, 0, 0, 0, 0, 0, 0, 0, 0, 0, 0, 0, 0, 0, 0, 0, 0, 0, 0, 0, 0, 0, 0, 0, 0, 0, 0, 0, 0, 0, 0, 0, 0, 0, 0, 0, 0, 0, 0, 0, 0, 0, 0, 0, 0, 0, 0, 0, 0, 0, 0, 0, 0, 0, 0, 0, 0, 0, 0, 0, 0, 0, 0, 0, 0, 0, 0, 0, 0, 0, 0, 0, 0, 0, 0, 0, 0, 0, 0, 0, 0, 0, 0, 0, 0, 0, 0, 0, 0, 0, 0, 0, 0, 0, 0, 0, 0, 0, 0, 0, 0, 0, 0, 0, 0, 0, 0, 0, 0, 0, 0, 0, 0, 0, 0, 0, 0, 0, 0, 0, 0, 0, 0, 0, 0, 0, 0, 0, 0, 0, 0, 0, 0, 0, 0, 0, 0, 0, 0, 0, 0, 0, 0, 0, 0, 0, 0, 0, 0, 0, 0, 0, 0, 0, 0, 0, 0, 0, 0, 0, 0, 0, 0, 0, 0, 0, 0, 0, 0, 0, 0, 0, 0, 0, 0, 0, 0, 0, 0, 0, 0, 0, 0, 0, 0, 0, 0, 0, 0, 0, 0, 0, 0, 0, 0, 0, 0, 0, 0, 0, 0, 0, 0, 0, 0, 0, 0, 0, 0, 0, 0, 0, 0, 0, 0, 0, 0, 0, 0, 0, 0, 0, 0, 0, 0, 0, 0, 0, 0, 0, 0, 0, 0, 0, 0, 0, 0, 0, 0, 0, 0, 0, 0, 0, 0, 0, 0, 0, 0, 0, 0, 0, 0, 0, 0, 0, 0, 0, 0, 0, 0, 0, 0, 0, 0, 0, 0, 0, 0, 0, 0, 0, 0, 0, 0, 0, 0, 0, 0, 0, 0, 0, 0, 0, 0, 0, 0, 0, 0, 0, 0, 0, 0, 0, 0, 0, 0, 0, 0, 0, 0, 0, 0, 0, 0, 0, 0, 0, 0, 0, 0, 0, 0, 0, 0, 0, 0, 0, 0, 0, 0, 0, 0, 0, 0, 0, 0, 0, 0, 0, 0, 0, 0, 0, 0, 0, 0, 0, 0, 0, 0, 0, 0, 0, 0, 0, 0, 0, 0, 0, 0, 0, 0, 0, 0, 0, 0, 0, 0, 0, 0, 0, 0, 0, 0, 0, 0, 0, 0, 0, 0, 0, 0, 0, 0, 0, 0, 0, 0, 0, 0, 0, 0, 0, 0, 0, 0, 0, 0, 0, 0, 0, 0, 0, 0, 0, 0, 0, 0, 0, 0, 0, 0, 0, 0, 0, 0, 0, 0, 0, 0, 0, 0, 0, 0, 0, 0, 0, 0, 0, 0, 0, 0, 0, 0, 0, 0, 0, 0, 0, 0, 0, 0, 0, 0, 0, 0, 0, 0, 0, 0, 0, 0, 0, 0, 0, 0, 0, 0, 0, 0, 0, 0, 0, 0, 0, 0, 0, 0, 0, 0, 0, 0, 0, 0, 0, 0, 0, 0, 0, 0, 0, 0, 0, 0, 0, 0, 0, 0, 0, 0, 0, 0, 0, 0, 0, 0, 0, 0, 0, 0, 0, 0, 0, 0, 0, 0, 0, 0, 0, 0, 0, 0, 0, 0, 0, 0, 0, 0, 0, 0, 0, 0, 0, 0, 0, 0, 0, 0, 0, 0, 0, 0, 0, 0, 0, 0, 0, 0, 0, 0, 0, 0, 0, 0, 0, 0, 0, 0, 0, 0, 0, 0, 0, 0, 0, 0, 0, 0, 0, 0, 0, 0, 0, 0, 0, 0, 0, 0, 0, 0, 0, 0, 0, 0, 0, 0, 0, 0, 0, 0, 0, 0, 0, 0, 0, 0, 0, 0, 0, 0, 0, 0, 0, 0, 0, 0, 0, 0, 0, 0, 0, 0, 0, 0, 0, 0, 0, 0, 0, 0, 0, 0, 0, 0, 0, 0, 0, 0, 0, 0, 0, 0, 0, 0, 0, 0, 0, 0, 0, 0, 0, 0, 0, 0, 0, 0, 0, 0, 0, 0, 0, 0, 0, 0, 0, 0, 0, 0, 0, 0, 0, 0, 0, 0, 0, 0, 0, 0, 0, 0, 0, 0, 0, 0, 0, 0, 0, 0, 0, 0, 0, 0, 0, 0, 0, 0, 0, 0, 0, 0, 0, 0, 0, 0, 0, 0, 0, 0, 0, 0, 0, 0, 0, 0, 0, 0, 0, 0, 0, 0, 0, 0, 0, 0, 0, 0, 0, 0, 0, 0, 0, 0, 0, 0, 0, 0, 0, 0, 0, 0, 0, 0, 0, 0, 0, 0, 0, 0, 0, 0, 0, 0, 0, 0, 0, 0, 0, 0, 0, 0, 0, 0, 0, 0, 0, 0, 0, 0, 0, 0, 0, 0, 0, 0, 0, 0, 0, 0, 0, 0, 0, 0, 0, 0, 0, 0, 0, 0, 0, 0, 0, 0, 0, 0, 0, 0, 0, 0, 0, 0, 0, 0, 0, 0, 0, 0, 0, 0, 0, 0, 0, 0, 0, 0, 0, 0, 0, 0, 0, 0, 0, 0, 0, 0, 0, 0, 0, 0, 0, 0, 0, 0, 0, 0, 0, 0, 0, 0, 0, 0, 0, 0, 0, 0, 0, 0, 0, 0, 0, 0, 0, 0, 0, 0, 0, 0, 0, 0, 0, 0, 0, 0, 0, 0, 0, 0, 0, 0, 0, 0, 0, 0, 0, 0, 0, 0, 0, 0, 0, 0, 0, 0, 0, 0, 0, 0, 0, 0, 0, 0, 0, 0, 0, 0, 0, 0, 0, 0, 0, 0, 0, 0, 0, 0, 0, 0, 0, 0, 0, 0, 0, 0, 0, 0, 0, 0, 0, 0, 0, 0, 0, 0, 0, 0, 0, 0, 0, 0, 0, 0, 0, 0, 0, 0, 0, 0, 0, 0, 0, 0, 0, 0, 0, 0, 0, 0, 0, 0, 0, 0, 0, 0, 0, 0, 0, 0, 0, 0, 0, 0, 0, 0, 0, 0, 0, 0, 0, 0, 0, 0, 0, 0, 0, 0, 0, 0, 0, 0, 0, 0, 0, 0, 0, 0, 0, 0, 0, 0, 0, 0, 0, 0, 0, 0, 0, 0, 0, 0, 0, 0, 0, 0, 0, 0, 0, 0, 0, 0, 0, 0, 0, 0, 0, 0, 0, 0, 0, 0, 0, 0, 0, 0, 0, 0, 0, 0, 0, 0, 0, 0, 0, 0, 0, 0, 0, 0, 0, 0, 0, 0, 0, 0, 0, 0, 0, 0, 0, 0, 0, 0, 0, 0, 0, 0, 0, 0, 0, 0, 0, 0, 0, 0, 0, 0, 0, 0, 0, 0, 0, 0, 0, 0, 0, 0, 0, 0, 0, 0, 0, 0, 0, 0, 0, 0, 0, 0, 0, 0, 0, 0, 0, 0, 0, 0, 0, 0, 0, 0, 0, 0, 0, 0, 0, 0, 0, 0, 0, 0, 0, 0, 0, 0, 0, 0, 0, 0, 0, 0, 0, 0, 0, 0, 0, 0, 0, 0, 0, 0, 0, 0, 0, 0, 0, 0, 0, 0, 0, 0, 0, 0, 0, 0, 0, 0, 0, 0, 0, 0, 0, 0, 0, 0, 0, 0, 0, 0, 0, 0, 0, 0, 0, 0, 0, 0, 0, 0, 0, 0, 0, 0, 0, 0, 0, 0, 0, 0, 0, 0, 0, 0, 0, 0, 0, 0, 0, 0, 0, 0, 0, 0, 0, 0, 0, 0, 0, 0, 0, 0, 0, 0, 0, 0, 0, 0, 0, 0, 0, 0, 0, 0, 0, 0, 0, 0, 0, 0, 0, 0, 0, 0, 0, 0, 0, 0, 0, 0, 0, 0, 0, 0, 0, 0, 0, 0, 0, 0, 0, 0, 0, 0, 0, 0, 0, 0, 0, 0, 0, 0, 0, 0, 0, 0, 0, 0, 0, 0, 0, 0, 0, 0, 0, 0, 0, 0, 0, 0, 0, 0, 0, 0, 0, 0, 0, 0, 0, 0, 0, 0, 0, 0, 0, 0, 0, 0, 0, 0, 0, 0, 0, 0, 0, 0, 0, 0, 0, 0, 0, 0, 0, 0, 0, 0, 0, 0, 0, 0, 0, 0, 0, 0, 0, 0, 0, 0, 0, 0, 0, 0, 0, 0, 0, 0, 0, 0, 0, 0, 0, 0, 0, 0, 0, 0, 0, 0, 0, 0, 0, 0, 0, 0, 0, 0, 0, 0, 0, 0, 0, 0, 0, 0, 0, 0, 0, 0, 0, 0, 0, 0, 0, 0, 0, 0, 0, 0, 0, 0, 0, 0, 0, 0, 0, 0, 0, 0, 0, 0, 0, 0, 0, 0, 0, 0, 0, 0, 0, 0, 0, 0, 0, 0, 0, 0, 0, 0, 0, 0, 0, 0, 0, 0, 0, 0, 0, 0, 0, 0, 0, 0, 0, 0, 0, 0, 0, 0, 0, 0, 0, 0, 0, 0, 0, 0, 0, 0, 0, 0, 0, 0, 0, 0, 0, 0, 0, 0, 0, 0, 0, 0, 0, 0, 0, 0, 0, 0, 0, 0, 0, 0, 0, 0, 0, 0, 0, 0, 0, 0, 0, 0, 0, 0, 0, 0, 0, 0, 0, 0, 0, 0, 0, 0, 0, 0, 0, 0, 0, 0, 0, 0, 0, 0, 0, 0, 0, 0, 0, 0, 0, 0, 0, 0, 0, 0, 0, 0, 0, 0, 0, 0, 0, 0, 0, 0, 0, 0, 0, 0, 0, 0, 0, 0, 0, 0, 0, 0, 0, 0, 0, 0, 0, 0, 0, 0, 0, 0, 0, 0, 0, 0, 0, 0, 0, 0, 0, 0, 0, 0, 0, 0, 0, 0, 0, 0, 0, 0, 0, 0, 0, 0, 0, 0, 0, 0, 0, 0, 0, 0, 0, 0, 0, 0, 0, 0, 0, 0, 0, 0, 0, 0, 0, 0, 0, 0, 0, 0, 0, 0, 0, 0, 0, 0, 0, 0, 0, 0, 0, 0, 0, 0, 0, 0, 0, 0, 0, 0, 0, 0, 0, 0, 0, 0, 0, 0, 0, 0, 0, 0, 0, 0, 0, 0, 0, 0, 0, 0, 0, 0, 0, 0, 0, 0, 0, 0, 0, 0, 0, 0, 0, 0, 0, 0, 0, 0, 0, 0, 0, 0, 0, 0, 0, 0, 0, 0, 0, 0, 0, 0, 0, 0, 0, 0, 0, 0, 0, 0, 0, 0, 0, 0, 0, 0, 0, 0, 0, 0, 0, 0, 0, 0, 0, 0, 0, 0, 0, 0, 0, 0, 0, 0, 0, 0, 0, 0, 0, 0, 0, 0, 0, 0, 0, 0, 0, 0, 0, 0, 0, 0, 0, 0, 0, 0, 0, 0, 0, 0, 0, 0, 0, 0, 0, 0, 0, 0, 0, 0, 0, 0, 0, 0, 0, 0, 0, 0, 0, 0, 0, 0, 0, 0, 0, 0, 0, 0, 0, 0, 0, 0, 0, 0, 0, 0, 0, 0, 0, 0, 0, 0, 0, 0, 0, 0, 0, 0, 0, 0, 0, 0, 0, 0, 0, 0, 0, 0, 0, 0, 0, 0, 0, 0, 0, 0, 0, 0, 0, 0, 0, 0, 0, 0, 0, 0, 0, 0, 0, 0, 0, 0, 0, 0, 0, 0, 0, 0, 0, 0, 0, 0, 0, 0, 0, 0, 0, 0, 0, 0, 0, 0, 0, 0, 0, 0, 0, 0, 0, 0, 0, 0, 0, 0, 0, 0, 0, 0, 0, 0, 0, 0, 0, 0, 0, 0, 0, 0, 0, 0, 0, 0, 0, 0, 0, 0, 0, 0, 0, 0, 0, 0, 0, 0, 0, 0, 0, 0, 0, 0, 0, 0, 0, 0, 0, 0, 0, 0, 0, 0, 0, 0, 0, 0, 0, 0, 0, 0, 0, 0, 0, 0, 0, 0, 0, 0, 0, 0, 0, 0, 0, 0, 0, 0, 0, 0, 0, 0, 0, 0, 0, 0, 0, 0, 0, 0, 0, 0, 0, 0, 0, 0, 0, 0, 0, 0, 0, 0, 0, 0, 0, 0, 0, 0, 0, 0, 0, 0, 0, 0, 0, 0, 0, 0, 0, 0, 0, 0, 0, 0, 0, 0, 0, 0, 0, 0, 0, 0, 0, 0, 0, 0, 0, 0, 0, 0, 0, 0, 0, 0, 0, 0, 0, 0, 0, 0, 0, 0, 0, 0, 0, 0, 0, 0, 0, 0, 0, 0, 0, 0, 0, 0, 0, 0, 0, 0, 0, 0, 0, 0, 0, 0, 0, 0, 0, 0, 0, 0, 0, 0, 0, 0, 0, 0, 0, 0, 0, 0, 0, 0, 0, 0, 0, 0, 0, 0, 0, 0, 0, 0, 0, 0, 0, 0, 0, 0, 0, 0, 0, 0, 0, 0, 0, 0, 0, 0, 0, 0, 0, 0, 0, 0, 0, 0, 0, 0, 0, 0, 0, 0, 0, 0, 0, 0, 0, 0, 0, 0, 0, 0, 0, 0, 0, 0, 0, 0, 0, 0, 0, 0, 0, 0, 0, 0, 0, 0, 0, 0, 0, 0, 0, 0, 0, 0, 0, 0, 0, 0, 0, 0, 0, 0, 0, 0, 0, 0, 0, 0, 0, 0, 0, 0, 0, 0, 0, 0, 0, 0, 0, 0, 0, 0, 0, 0, 0, 0, 0, 0, 0, 0, 0, 0, 0, 0, 0, 0, 0, 0, 0, 0, 0, 0, 0, 0, 0, 0, 0, 0, 0, 0, 0, 0, 0, 0, 0, 0, 0, 0, 0, 0, 0, 0, 0, 0, 0, 0, 0, 0, 0, 0, 0, 0, 0, 0, 0, 0, 0, 0, 0, 0, 0, 0, 0, 0, 0, 0, 0, 0, 0, 0, 0, 0, 0, 0, 0, 0, 0, 0, 0, 0, 0, 0, 0, 0, 0, 0, 0, 0, 0, 0, 0, 0, 0, 0, 0, 0, 0, 0, 0, 0, 0, 0, 0, 0, 0, 0, 0, 0, 0, 0, 0, 0, 0, 0, 0, 0, 0, 0, 0, 0, 0, 0, 0, 0, 0, 0, 0, 0, 0, 0, 0, 0, 0, 0, 0, 0, 0, 0, 0, 0, 0, 0, 0, 0, 0, 0, 0, 0, 0, 0, 0, 0, 0, 0, 0, 0, 0, 0, 0, 0, 0, 0, 0, 0, 0, 0, 0, 0, 0, 0, 0, 0, 0, 0, 0, 0, 0, 0, 0, 0, 0, 0, 0, 0, 0, 0, 0, 0, 0, 0, 0, 0, 0, 0, 0, 0, 0, 0, 0, 0, 0, 0, 0, 0, 0, 0, 0, 0, 0, 0, 0, 0, 0, 0, 0, 0, 0, 0, 0, 0, 0, 0, 0, 0, 0, 0, 0, 0, 0, 0, 0, 0, 0, 0, 0, 0, 0, 0, 0, 0, 0, 0, 0, 0, 0, 0, 0, 0, 0, 0, 0, 0, 0, 0, 0, 0, 0, 0, 0, 0, 0, 0, 0, 0, 0, 0, 0, 0, 0, 0, 0, 0, 0, 0, 0, 0, 0, 0, 0, 0, 0, 0, 0, 0, 0, 0, 0, 0, 0, 0, 0, 0, 0, 0, 0, 0, 0, 0, 0, 0, 0, 0, 0, 0, 0, 0, 0, 0, 0, 0, 0, 0, 0, 0, 0, 0, 0, 0, 0, 0, 0, 0, 0, 0, 0, 0, 0, 0, 0, 0, 0, 0, 0, 0, 0, 0, 0, 0, 0, 0, 0, 0, 0, 0, 0, 0, 0, 0, 0, 0, 0, 0, 0, 0, 0, 0, 0, 0, 0, 0, 0, 0, 0, 0, 0, 0, 0, 0, 0, 0, 0, 0, 0, 0, 0, 0, 0, 0, 0, 0, 0, 0, 0, 0, 0, 0, 0, 0, 0, 0, 0, 0, 0, 0, 0, 0, 0, 0, 0, 0, 0, 0, 0, 0, 0, 0, 0, 0, 0, 0, 0, 0, 0, 0, 0, 0, 0, 0, 0, 0, 0, 0, 0, 0, 0, 0, 0, 0, 0, 0, 0, 0, 0, 0, 0, 0, 0, 0, 0, 0, 0, 0, 0, 0, 0, 0, 0, 0, 0, 0, 0, 0, 0, 0, 0, 0, 0, 0, 0, 0, 0, 0, 0, 0, 0, 0, 0, 0, 0, 0, 0, 0, 0, 0, 0, 0, 0, 0, 0, 0, 0, 0, 0, 0, 0, 0, 0, 0, 0, 0, 0, 0, 0, 0, 0, 0, 0, 0, 0, 0, 0, 0, 0, 0, 0, 0, 0, 0, 0, 0, 0, 0, 0, 0, 0, 0, 0, 0, 0, 0, 0, 0, 0, 0, 0, 0, 0, 0, 0, 0, 0, 0, 0, 0, 0, 0, 0, 0, 0, 0, 0, 0, 0, 0, 0, 0, 0, 0, 0, 0, 0, 0, 0, 0, 0, 0, 0, 0, 0, 0, 0, 0, 0, 0, 0, 0, 0, 0, 0, 0, 0, 0, 0, 0, 0, 0, 0, 0, 0, 0, 0, 0, 0, 0, 0, 0, 0, 0, 0, 0, 0, 0, 0, 0, 0, 0, 0, 0, 0, 0, 0, 0, 0, 0, 0, 0, 0, 0, 0, 0, 0, 0, 0, 0, 0, 0, 0, 0, 0, 0, 0, 0, 0, 0, 0, 0, 0, 0, 0, 0, 0, 0, 0, 0, 0, 0, 0, 0, 0, 0, 0, 0, 0, 0, 0, 0, 0, 0, 0, 0, 0, 0, 0, 0, 0, 0, 0, 0, 0, 0, 0, 0, 0, 0, 0, 0, 0, 0, 0, 0, 0, 0, 0, 0, 0, 0, 0, 0, 0, 0, 0, 0, 0, 0, 0, 0, 0, 0, 0, 0, 0, 0, 0, 0, 0, 0, 0, 0, 0, 0, 0, 0, 0, 0, 0, 0, 0, 0, 0, 0, 0, 0, 0, 0, 0, 0, 0, 0, 0, 0, 0, 0, 0, 0, 0, 0, 0, 0, 0, 0, 0, 0, 0, 0, 0, 0, 0, 0, 0, 0, 0, 0, 0, 0, 0, 0, 0, 0, 0, 0, 0, 0, 0, 0, 0, 0, 0, 0, 0, 0, 0, 0, 0, 0, 0, 0, 0, 0, 0, 0, 0, 0, 0, 0, 0, 0, 0, 0, 0, 0, 0, 0, 0, 0, 0, 0, 0, 0, 0, 0, 0, 0, 0, 0, 0, 0, 0, 0, 0, 0, 0, 0, 0, 0, 0, 0, 0, 0, 0, 0, 0, 0, 0, 0, 0, 0, 0, 0, 0, 0, 0, 0, 0, 0, 0, 0, 0, 0, 0, 0, 0, 0, 0, 0, 0, 0, 0, 0, 0, 0, 0, 0, 0, 0, 0, 0, 0, 0, 0, 0, 0, 0, 0, 0, 0, 0, 0, 0, 0, 0, 0, 0, 0, 0, 0, 0, 0, 0, 0, 0, 0, 0, 0, 0, 0, 0, 0, 0, 0, 0, 0, 0, 0, 0, 0, 0, 0, 0, 0, 0, 0, 0, 0, 0, 0, 0, 0, 0, 0, 0, 0, 0, 0, 0, 0, 0, 0, 0, 0, 0, 0, 0, 0, 0, 0, 0, 0, 0, 0, 0, 0, 0, 0, 0, 0, 0, 0, 0, 0, 0, 0, 0, 0, 0, 0, 0, 0, 0, 0, 0, 0, 0, 0, 0, 0, 0, 0, 0, 0, 0, 0, 0, 0, 0, 0, 0, 0, 0, 0, 0, 0, 0, 0, 0, 0, 0, 0, 0, 0, 0, 0, 0, 0, 0, 0, 0, 0, 0, 0, 0, 0, 0, 0, 0, 0, 0, 0, 0, 0, 0, 0, 0, 0, 0, 0, 0, 0, 0, 0, 0, 0, 0, 0, 0, 0, 0, 0, 0, 0, 0, 0, 0, 0, 0, 0, 0, 0, 0, 0, 0, 0, 0, 0, 0, 0, 0, 0, 0, 0, 0, 0, 0, 0, 0, 0, 0, 0, 0, 0, 0, 0, 0, 0, 0, 0, 0, 0, 0, 0, 0, 0, 0, 0, 0, 0, 0, 0, 0, 0, 0, 0, 0, 0, 0, 0, 0, 0, 0, 0, 0, 0, 0, 0, 0, 0, 0, 0, 0, 0, 0, 0, 0, 0, 0, 0, 0, 0, 0, 0, 0, 0, 0, 0, 0, 0, 0, 0, 0, 0, 0, 0, 0, 0, 0, 0, 0, 0, 0, 0, 0, 0, 0, 0, 0, 0, 0, 0, 0, 0, 0, 0, 0, 0, 0, 0, 0, 0, 0, 0, 0, 0, 0, 0, 0, 0, 0, 0, 0, 0, 0, 0, 0, 0, 0, 0, 0, 0, 0, 0, 0, 0, 0, 0, 0, 0, 0, 0, 0, 0, 0, 0, 0, 0, 0, 0, 0, 0, 0, 0, 0, 0, 0, 0, 0, 0, 0, 0, 0, 0, 0, 0, 0, 0, 0, 0, 0, 0, 0, 0, 0, 0, 0, 0, 0, 0, 0, 0, 0, 0, 0, 0, 0, 0, 0, 0, 0, 0, 0, 0, 0, 0, 0, 0, 0, 0, 0, 0, 0, 0, 0, 0, 0, 0, 0, 0, 0, 0, 0, 0, 0, 0, 0, 0, 0, 0, 0, 0, 0, 0, 0, 0, 0, 0, 0, 0, 0, 0, 0, 0, 0, 0, 0, 0, 0, 0, 0, 0, 0, 0, 0, 0, 0, 0, 0, 0, 0, 0, 0, 0, 0, 0, 0, 0, 0, 0, 0, 0, 0, 0, 0, 0, 0, 0, 0, 0, 0, 0, 0, 0, 0, 0, 0, 0, 0, 0, 0, 0, 0, 0, 0, 0, 0, 0, 0, 0, 0, 0, 0, 0, 0, 0, 0, 0, 0, 0, 0, 0, 0, 0, 0, 0, 0, 0, 0, 0, 0, 0, 0, 0, 0, 0, 0, 0, 0, 0, 0, 0, 0, 0, 0, 0, 0, 0, 0, 0, 0, 0, 0, 0, 0, 0, 0, 0, 0, 0, 0, 0, 0, 0, 0, 0, 0, 0, 0, 0, 0, 0, 0, 0, 0, 0, 0, 0, 0, 0, 0, 0, 0, 0, 0, 0, 0, 0, 0, 0, 0, 0, 0, 0, 0, 0, 0, 0, 0, 0, 0, 0, 0, 0, 0, 0, 0, 0, 0, 0, 0, 0, 0, 0, 0, 0, 0, 0, 0, 0, 0, 0, 0, 0, 0, 0, 0, 0, 0, 0, 0, 0, 0, 0, 0, 0, 0, 0, 0, 0, 0, 0, 0, 0, 0, 0, 0, 0, 0, 0, 0, 0, 0, 0, 0, 0, 0, 0, 0, 0, 0, 0, 0, 0, 0, 0, 0, 0, 0, 0, 0, 0, 0, 0, 0, 0, 0, 0, 0, 0, 0, 0, 0, 0, 0, 0, 0, 0, 0, 0, 0, 0, 0, 0, 0, 0, 0, 0, 0, 0, 0, 0, 0, 0, 0, 0, 0, 0, 0, 0, 0, 0, 0, 0, 0, 0, 0, 0, 0, 0, 0, 0, 0, 0, 0, 0, 0, 0, 0, 0, 0, 0, 0, 0, 0, 0, 0, 0, 0, 0, 0, 0, 0, 0, 0, 0, 0, 0, 0, 0, 0, 0, 0, 0, 0, 0, 0, 0, 0, 0, 0, 0, 0, 0, 0, 0, 0, 0, 0, 0, 0, 0, 0, 0, 0, 0, 0, 0, 0, 0, 0, 0, 0, 0, 0, 0, 0, 0, 0, 0, 0, 0, 0, 0, 0, 0, 0, 0, 0, 0, 0, 0, 0, 0, 0, 0, 0, 0, 0, 0, 0, 0, 0, 0, 0, 0, 0, 0, 0, 0, 0, 0, 0, 0, 0, 0, 0, 0, 0, 0, 0, 0, 0, 0, 0, 0, 0, 0, 0, 0, 0, 0, 0, 0, 0, 0, 0, 0, 0, 0, 0, 0, 0, 0, 0, 0, 0, 0, 0, 0, 0, 0, 0, 0, 0, 0, 0, 0, 0, 0, 0, 0, 0, 0, 0, 0, 0, 0, 0, 0, 0, 0, 0, 0, 0, 0, 0, 0, 0, 0, 0, 0, 0, 0, 0, 0, 0, 0, 0, 0, 0, 0, 0, 0, 0, 0, 0, 0, 0, 0, 0, 0, 0, 0, 0, 0, 0, 0, 0, 0, 0, 0, 0, 0, 0, 0, 0, 0, 0, 0, 0, 0, 0, 0, 0, 0, 0, 0, 0, 0, 0, 0, 0, 0, 0, 0, 0, 0, 0, 0, 0, 0, 0, 0, 0, 0, 0, 0, 0, 0, 0, 0, 0, 0, 0, 0, 0, 0, 0, 0, 0, 0, 0, 0, 0, 0, 0, 0, 0, 0, 0, 0, 0, 0, 0, 0, 0, 0, 0, 0, 0, 0, 0, 0, 0, 0, 0, 0, 0, 0, 0, 0, 0, 0, 0, 0, 0, 0, 0, 0, 0, 0, 0, 0, 0, 0, 0, 0, 0, 0, 0, 0, 0, 0, 0, 0, 0, 0, 0, 0, 0, 0, 0, 0, 0, 0, 0, 0, 0, 0, 0, 0, 0, 0, 0, 0, 0, 0, 0, 0, 0, 0, 0, 0, 0, 0, 0, 0, 0, 0, 0, 0, 0, 0, 0, 0, 0, 0, 0, 0, 0, 0, 0, 0, 0, 0, 0, 0, 0, 0, 0, 0, 0, 0, 0, 0, 0, 0, 0, 0, 0, 0, 0, 0, 0, 0, 0, 0, 0, 0, 0, 0, 0, 0, 0, 0, 0, 0, 0, 0, 0, 0, 0, 0, 0, 0, 0, 0, 0, 0, 0, 0, 0, 0, 0, 0, 0, 0, 0, 0, 0, 0, 0, 0, 0, 0, 0, 0, 0, 0, 0, 0, 0, 0, 0, 0, 0, 0, 0, 0, 0, 0, 0, 0, 0, 0, 0, 0, 0, 0, 0, 0, 0, 0, 0, 0, 0, 0, 0, 0, 0, 0, 0, 0, 0, 0, 0, 0, 0, 0, 0, 0, 0, 0, 0, 0, 0, 0, 0, 0, 0, 0, 0, 0, 0, 0, 0, 0, 0, 0, 0, 0, 0, 0, 0, 0, 0, 0, 0, 0, 0, 0, 0, 0, 0, 0, 0, 0, 0, 0, 0, 0, 0, 0, 0, 0, 0, 0, 0, 0, 0, 0, 0, 0, 0, 0, 0, 0, 0, 0, 0, 0, 0, 0, 0, 0, 0, 0, 0, 0, 0, 0, 0, 0, 0, 0, 0, 0, 0, 0, 0, 0, 0, 0, 0, 0, 0, 0, 0, 0, 0, 0, 0, 0, 0, 0, 0, 0, 0, 0, 0, 0, 0, 0, 0, 0, 0, 0, 0, 0, 0, 0, 0, 0, 0, 0, 0, 0, 0, 0, 0, 0, 0, 0, 0, 0, 0, 0, 0, 0, 0, 0, 0, 0, 0, 0, 0, 0, 0, 0, 0, 0, 0, 0, 0, 0, 0, 0, 0, 0, 0, 0, 0, 0, 0, 0, 0, 0, 0, 0, 0, 0, 0, 0, 0, 0, 0, 0, 0, 0, 0, 0, 0, 0, 0, 0, 0, 0, 0, 0, 0, 0, 0, 0, 0, 0, 0, 0, 0, 0, 0, 0, 0, 0, 0, 0, 0, 0, 0, 0, 0, 0, 0, 0, 0, 0, 0, 0, 0, 0, 0, 0, 0, 0, 0, 0, 0, 0, 0, 0, 0, 0, 0, 0, 0, 0, 0, 0, 0, 0, 0, 0, 0, 0, 0, 0, 0, 0, 0, 0, 0, 0, 0, 0, 0, 0, 0, 0, 0, 0, 0, 0, 0, 0, 0, 0, 0, 0, 0, 0, 0, 0, 0, 0, 0, 0, 0, 0, 0, 0, 0, 0, 0, 0, 0, 0, 0, 0, 0, 0, 0, 0, 0, 0, 0, 0, 0, 0, 0, 0, 0, 0, 0, 0, 0, 0, 0, 0, 0, 0, 0, 0, 0, 0, 0, 0, 0, 0, 0, 0, 0, 0, 0, 0, 0, 0, 0, 0, 0, 0, 0, 0, 0, 0, 0, 0, 0, 0, 0, 0, 0, 0, 0, 0, 0, 0, 0, 0, 0, 0, 0, 0, 0, 0, 0, 0, 0, 0, 0, 0, 0, 0, 0, 0, 0, 0, 0, 0, 0, 0, 0, 0, 0, 0, 0, 0, 0, 0, 0, 0, 0, 0, 0, 0, 0, 0, 0, 0, 0, 0, 0, 0, 0, 0, 0, 0, 0, 0, 0, 0, 0, 0, 0, 0, 0, 0, 0, 0, 0, 0, 0, 0, 0, 0, 0, 0, 0, 0, 0, 0, 0, 0, 0, 0, 0, 0, 0, 0, 0, 0, 0, 0, 0, 0, 0, 0, 0, 0, 0, 0, 0, 0, 0, 0, 0, 0, 0, 0, 0, 0, 0, 0, 0, 0, 0, 0, 0, 0, 0, 0, 0, 0, 0, 0, 0, 0, 0, 0, 0, 0, 0, 0, 0, 0, 0, 0, 0, 0, 0, 0, 0, 0, 0, 0, 0, 0, 0, 0, 0, 0, 0, 0, 0, 0, 0, 0, 0, 0, 0, 0, 0, 0, 0, 0, 0, 0, 0, 0, 0, 0, 0, 0, 0, 0, 0, 0, 0, 0, 0, 0, 0, 0, 0, 0, 0, 0, 0, 0, 0, 0, 0, 0, 0, 0, 0, 0, 0, 0, 0, 0, 0, 0, 0, 0, 0, 0, 0, 0, 0, 0, 0, 0, 0, 0, 0, 0, 0, 0, 0, 0, 0, 0, 0, 0, 0, 0, 0, 0, 0, 0, 0, 0, 0, 0, 0, 0, 0, 0, 0, 0, 0, 0, 0, 0, 0, 0, 0, 0, 0, 0, 0, 0, 0, 0, 0, 0, 0, 0, 0, 0, 0, 0, 0, 0, 0, 0, 0, 0, 0, 0, 0, 0, 0, 0, 0, 0, 0, 0, 0, 0, 0, 0, 0, 0, 0, 0, 0, 0, 0, 0, 0, 0, 0, 0, 0, 0, 0, 0, 0, 0, 0, 0, 0, 0, 0, 0, 0, 0, 0, 0, 0, 0, 0, 0, 0, 0, 0, 0, 0, 0, 0, 0, 0, 0, 0, 0, 0, 0, 0, 0, 0, 0, 0, 0, 0, 0, 0, 0, 0, 0, 0, 0, 0, 0, 0, 0, 0, 0, 0, 0, 0, 0, 0, 0, 0, 0, 0, 0, 0, 0, 0, 0, 0, 0, 0, 0, 0, 0, 0, 0, 0, 0, 0, 0, 0, 0, 0, 0, 0, 0, 0, 0, 0, 0, 0, 0, 0, 0, 0, 0, 0, 0, 0, 0, 0, 0, 0, 0, 0, 0, 0, 0, 0, 0, 0, 0, 0, 0, 0, 0, 0, 0, 0, 0, 0, 0, 0, 0, 0, 0, 0, 0, 0, 0, 0, 0, 0, 0, 0, 0, 0, 0, 0, 0, 0, 0, 0, 0, 0, 0, 0, 0, 0, 0, 0, 0, 0, 0, 0, 0, 0, 0, 0, 0, 0, 0, 0, 0, 0, 0, 0, 0, 0, 0, 0, 0, 0, 0, 0, 0, 0, 0, 0, 0, 0, 0, 0, 0, 0, 0, 0, 0, 0, 0, 0, 0, 0, 0, 0, 0, 0, 0, 0, 0, 0, 0, 0, 0, 0, 0, 0, 0, 0, 0, 0, 0, 0, 0, 0, 0, 0, 0, 0, 0, 0, 0, 0, 0, 0, 0, 0, 0, 0, 0, 0, 0, 0, 0, 0, 0, 0, 0, 0, 0, 0, 0, 0, 0, 0, 0, 0, 0, 0, 0, 0, 0, 0, 0, 0, 0, 0, 0, 0, 0, 0, 0, 0, 0, 0, 0, 0, 0, 0, 0, 0, 0, 0, 0, 0, 0, 0, 0, 0, 0, 0, 0, 0, 0, 0, 0, 0, 0, 0, 0, 0, 0, 0, 0, 0, 0, 0, 0, 0, 0, 0, 0, 0, 0, 0, 0, 0, 0, 0, 0, 0, 0, 0, 0, 0, 0, 0, 0, 0, 0, 0, 0, 0, 0, 0, 0, 0, 0, 0, 0, 0, 0, 0, 0, 0, 0, 0, 0, 0, 0, 0, 0, 0, 0, 0, 0, 0, 0, 0, 0, 0, 0, 0, 0, 0, 0, 0, 0, 0, 0, 0, 0, 0, 0, 0, 0, 0, 0, 0, 0, 0, 0, 0, 0, 0, 0, 0, 0, 0, 0, 0, 0, 0, 0, 0, 0, 0, 0, 0, 0, 0, 0, 0, 0, 0, 0, 0, 0, 0, 0, 0, 0, 0, 0, 0, 0, 0, 0, 0, 0, 0, 0, 0, 0, 0, 0, 0, 0, 0, 0, 0, 0, 0, 0, 0, 0, 0, 0, 0, 0, 0, 0, 0, 0, 0, 0, 0, 0, 0, 0, 0, 0, 0, 0, 0, 0, 0, 0, 0, 0, 0, 0, 0, 0, 0, 0, 0, 0, 0, 0, 0, 0, 0, 0, 0, 0, 0, 0, 0, 0, 0, 0, 0, 0, 0, 0, 0, 0, 0, 0, 0, 0, 0, 0, 0, 0, 0, 0, 0, 0, 0, 0, 0, 0, 0, 0, 0, 0, 0, 0, 0, 0, 0, 0, 0, 0, 0, 0, 0, 0, 0, 0, 0, 0, 0, 0, 0, 0, 0, 0, 0, 0, 0, 0, 0, 0, 0, 0, 0, 0, 0, 0, 0, 0, 0, 0, 0, 0, 0, 0, 0, 0, 0, 0, 0, 0, 0, 0, 0, 0, 0, 0, 0, 0, 0, 0, 0, 0, 0, 0, 0, 0, 0, 0, 0, 0, 0, 0, 0, 0, 0, 0, 0, 0, 0, 0, 0, 0, 0, 0, 0, 0, 0, 0, 0, 0, 0, 0, 0, 0, 0, 0, 0, 0, 0, 0, 0, 0, 0, 0, 0, 0, 0, 0, 0, 0, 0, 0, 0, 0, 0, 0, 0, 0, 0, 0, 0, 0, 0, 0, 0, 0, 0, 0, 0, 0, 0, 0, 0, 0, 0, 0, 0, 0, 0, 0, 0, 0, 0, 0, 0, 0, 0, 0, 0, 0, 0, 0, 0, 0, 0, 0, 0, 0, 0, 0, 0, 0, 0, 0, 0, 0, 0, 0, 0, 0, 0, 0, 0, 0, 0, 0, 0, 0, 0, 0, 0, 0, 0, 0, 0, 0, 0, 0, 0, 0, 0, 0, 0, 0, 0, 0, 0, 0, 0, 0, 0, 0, 0, 0, 0, 0, 0, 0, 0, 0, 0, 0, 0, 0, 0, 0, 0, 0, 0, 0, 0, 0, 0, 0, 0, 0, 0, 0, 0, 0, 0, 0, 0, 0, 0, 0, 0, 0, 0, 0, 0, 0, 0, 0, 0, 0, 0, 0, 0, 0, 0, 0, 0, 0, 0, 0, 0, 0, 0, 0, 0, 0, 0, 0, 0, 0, 0, 0, 0, 0, 0, 0, 0, 0, 0, 0, 0, 0, 0, 0, 0, 0, 0, 0, 0, 0, 0, 0, 0, 0, 0, 0, 0, 0, 0, 0, 0, 0, 0, 0, 0, 0, 0, 0, 0, 0, 0, 0, 0, 0, 0, 0, 0, 0, 0, 0, 0, 0, 0, 0, 0, 0, 0, 0, 0, 0, 0, 0, 0, 0, 0, 0, 0, 0, 0, 0, 0, 0, 0, 0, 0, 0, 0, 0, 0, 0, 0, 0, 0, 0, 0, 0, 0, 0, 0, 0, 0, 0, 0, 0, 0, 0, 0, 0, 0, 0, 0, 0, 0, 0, 0, 0, 0, 0, 0, 0, 0, 0, 0, 0, 0, 0, 0, 0, 0, 0, 0, 0, 0, 0, 0, 0, 0, 0, 0, 0, 0, 0, 0, 0, 0, 0, 0, 0, 0, 0, 0, 0, 0, 0, 0, 0, 0, 0, 0, 0, 0, 0, 0, 0, 0, 0, 0, 0, 0, 0, 0, 0, 0, 0, 0, 0, 0, 0, 0, 0, 0, 0, 0, 0, 0, 0, 0, 0, 0, 0, 0, 0, 0, 0, 0, 0, 0, 0, 0, 0, 0, 0, 0, 0, 0, 0, 0, 0, 0, 0, 0, 0, 0, 0, 0, 0, 0, 0, 0, 0, 0, 0, 0, 0, 0, 0, 0, 0, 0, 0, 0, 0, 0, 0, 0, 0, 0, 0, 0, 0, 0, 0, 0, 0, 0, 0, 0, 0, 0, 0, 0, 0, 0, 0, 0, 0, 0, 0, 0, 0, 0, 0, 0, 0, 0, 0, 0, 0, 0, 0, 0, 0, 0, 0, 0, 0, 0, 0, 0, 0, 0, 0, 0, 0, 0, 0, 0, 0, 0, 0, 0, 0, 0, 0, 0, 0, 0, 0, 0, 0, 0, 0, 0, 0, 0, 0, 0, 0, 0, 0, 0, 0, 0, 0, 0, 0, 0, 0, 0, 0, 0, 0, 0, 0, 0, 0, 0, 0, 0, 0, 0, 0, 0, 0, 0, 0, 0, 0, 0, 0, 0, 0, 0, 0, 0, 0, 0, 0, 0, 0, 0, 0, 0, 0, 0, 0, 0, 0, 0, 0, 0, 0, 0, 0, 0, 0, 0, 0, 0, 0, 0, 0, 0, 0, 0, 0, 0, 0, 0, 0, 0, 0, 0, 0, 0, 0, 0, 0, 0, 0, 0, 0, 0, 0, 0, 0, 0, 0, 0, 0, 0, 0, 0, 0, 0, 0, 0, 0, 0, 0, 0, 0, 0, 0, 0, 0, 0, 0, 0, 0, 0, 0, 0, 0, 0, 0, 0, 0, 0, 0, 0, 0, 0, 0, 0, 0, 0, 0, 0, 0, 0, 0, 0, 0, 0, 0, 0, 0, 0, 0, 0, 0, 0, 0, 0, 0, 0, 0, 0, 0, 0, 0, 0, 0, 0, 0, 0, 0, 0, 0, 0, 0, 0, 0, 0, 0, 0, 0, 0, 0, 0, 0, 0, 0, 0, 0, 0, 0, 0, 0, 0, 0, 0, 0, 0, 0, 0, 0, 0, 0, 0, 0, 0, 0, 0, 0, 0, 0, 0, 0, 0, 0, 0, 0, 0, 0, 0, 0, 0, 0, 0, 0, 0, 0, 0, 0, 0, 0, 0, 0, 0, 0, 0, 0, 0, 0, 0, 0, 0, 0, 0, 0, 0, 0, 0, 0, 0, 0, 0, 0, 0, 0, 0, 0, 0, 0, 0, 0, 0, 0, 0, 0, 0, 0, 0, 0, 0, 0, 0, 0, 0, 0, 0, 0, 0, 0, 0, 0, 0, 0, 0, 0, 0, 0, 0, 0, 0, 0, 0, 0, 0, 0, 0, 0, 0, 0, 0, 0, 0, 0, 0, 0, 0, 0, 0, 0, 0, 0, 0, 0, 0, 0, 0, 0, 0, 0, 0, 0, 0, 0, 0, 0, 0, 0, 0, 0, 0, 0, 0, 0, 0, 0, 0, 0, 0, 0, 0, 0, 0, 0, 0, 0, 0, 0, 0, 0, 0, 0, 0, 0, 0, 0, 0, 0, 0, 0, 0, 0, 0, 0, 0, 0, 0, 0, 0, 0, 0, 0, 0, 0, 0, 0, 0, 0, 0, 0, 0, 0, 0, 0, 0, 0, 0, 0, 0, 0, 0, 0, 0, 0, 0, 0, 0, 0, 0, 0, 0, 0, 0, 0, 0, 0, 0, 0, 0, 0, 0, 0, 0, 0, 0, 0, 0, 0, 0, 0, 0, 0, 0, 0, 0, 0, 0, 0, 0, 0, 0, 0, 0, 0, 0, 0, 0, 0, 0, 0, 0, 0, 0, 0, 0, 0, 0, 0, 0, 0, 0, 0, 0, 0, 0, 0, 0, 0, 0, 0, 0, 0, 0, 0, 0, 0, 0, 0, 0, 0, 0, 0, 0, 0, 0, 0, 0, 0, 0, 0, 0, 0, 0, 0, 0, 0, 0, 0, 0, 0, 0, 0, 0, 0, 0, 0, 0, 0, 0, 0, 0, 0, 0, 0, 0, 0, 0, 0, 0, 0, 0, 0, 0, 0, 0, 0, 0, 0, 0, 0, 0, 0, 0, 0, 0, 0, 0, 0, 0, 0, 0, 0, 0, 0, 0, 0, 0, 0, 0, 0, 0, 0, 0, 0, 0, 0, 0, 0, 0, 0, 0, 0, 0, 0, 0, 0, 0, 0, 0, 0, 0, 0, 0, 0, 0, 0, 0, 0, 0, 0, 0, 0, 0, 0, 0, 0, 0, 0, 0, 0, 0, 0, 0, 0, 0, 0, 0, 0, 0, 0, 0, 0, 0, 0, 0, 0, 0, 0, 0, 0, 0, 0, 0, 0, 0, 0, 0, 0, 0, 0, 0, 0, 0, 0, 0, 0, 0, 0, 0, 0, 0, 0, 0, 0, 0, 0, 0, 0, 0, 0, 0, 0, 0, 0, 0, 0, 0, 0, 0, 0, 0, 0, 0, 0, 0, 0, 0, 0, 0, 0, 0, 0, 0, 0, 0, 0, 0, 0, 0, 0, 0, 0, 0, 0, 0, 0, 0, 0, 0, 0, 0, 0, 0, 0, 0, 0, 0, 0, 0, 0, 0, 0, 0, 0, 0, 0, 0, 0, 0, 0, 0, 0, 0, 0, 0, 0, 0, 0, 0, 0, 0, 0, 0, 0, 0, 0, 0, 0, 0, 0, 0, 0, 0, 0, 0, 0, 0, 0, 0, 0, 0, 0, 0, 0, 0, 0, 0, 0, 0, 0, 0, 0, 0, 0, 0, 0, 0, 0, 0, 0, 0, 0, 0, 0, 0, 0, 0, 0, 0, 0, 0, 0, 0, 0, 0, 0, 0, 0, 0, 0, 0, 0, 0, 0, 0, 0, 0, 0, 0, 0, 0, 0, 0, 0, 0, 0, 0, 0, 0, 0, 0, 0, 0, 0, 0, 0, 0, 0, 0, 0, 0, 0, 0, 0, 0, 0, 0, 0, 0, 0, 0, 0, 0, 0, 0, 0, 0, 0, 0, 0, 0, 0, 0, 0, 0, 0, 0, 0, 0, 0, 0, 0, 0, 0, 0, 0, 0, 0, 0, 0, 0, 0, 0, 0, 0, 0, 0, 0, 0, 0, 0, 0, 0, 0, 0, 0, 0, 0, 0, 0, 0, 0, 0, 0, 0, 0, 0, 0, 0, 0, 0, 0, 0, 0, 0, 0, 0, 0, 0, 0, 0, 0, 0, 0, 0, 0, 0, 0, 0, 0, 0, 0, 0, 0, 0, 0, 0, 0, 0, 0, 0, 0, 0, 0, 0, 0, 0, 0, 0, 0, 0, 0, 0, 0, 0, 0, 0, 0, 0, 0, 0, 0, 0, 0, 0, 0, 0, 0, 0, 0, 0, 0, 0, 0, 0, 0, 0, 0, 0, 0, 0, 0, 0, 0, 0, 0, 0, 0, 0, 0, 0, 0, 0, 0, 0, 0, 0, 0, 0, 0, 0, 0, 0, 0, 0, 0, 0, 0, 0, 0, 0, 0, 0, 0, 0, 0, 0, 0, 0, 0, 0, 0, 0, 0, 0, 0, 0, 0, 0, 0, 0, 0, 0, 0, 0, 0, 0, 0, 0, 0, 0, 0, 0, 0, 0, 0, 0, 0, 0, 0, 0, 0, 0, 0, 0, 0, 0, 0, 0, 0, 0, 0, 0, 0, 0, 0, 0, 0, 0, 0, 0, 0, 0, 0, 0, 0, 0, 0, 0, 0, 0, 0, 0, 0, 0, 0, 0, 0, 0, 0, 0, 0, 0, 0, 0, 0, 0, 0, 0, 0, 0, 0, 0, 0, 0, 0, 0, 0, 0, 0, 0, 0, 0, 0, 0, 0, 0, 0, 0, 0, 0, 0, 0, 0, 0, 0, 0, 0, 0, 0, 0, 0, 0, 0, 0, 0, 0, 0, 0, 0, 0, 0, 0, 0, 0, 0, 0, 0, 0, 0, 0, 0, 0, 0, 0, 0, 0, 0, 0, 0, 0, 0, 0, 0, 0, 0, 0, 0, 0, 0, 0, 0, 0, 0, 0, 0, 0, 0, 0, 0, 0, 0, 0, 0, 0, 0, 0, 0, 0, 0, 0, 0, 0, 0, 0, 0, 0, 0, 0, 0, 0, 0, 0, 0, 0, 0, 0, 0, 0, 0, 0, 0, 0, 0, 0, 0, 0, 0, 0, 0, 0, 0, 0, 0, 0, 0, 0, 0, 0, 0, 0, 0, 0, 0, 0, 0, 0, 0, 0, 0, 0, 0, 0, 0, 0, 0, 0, 0, 0, 0, 0, 0, 0, 0, 0, 0, 0, 0, 0, 0, 0, 0, 0, 0, 0, 0, 0, 0, 0, 0, 0, 0, 0, 0, 0, 0, 0, 0, 0, 0, 0, 0, 0, 0, 0, 0, 0, 0, 0, 0, 0, 0, 0, 0, 0, 0, 0, 0, 0, 0, 0, 0, 0, 0, 0, 0, 0, 0, 0, 0, 0, 0, 0, 0, 0, 0, 0, 0, 0, 0, 0, 0, 0, 0, 0, 0, 0, 0, 0, 0, 0, 0, 0, 0, 0, 0, 0, 0, 0, 0, 0, 0, 0, 0, 0, 0, 0, 0, 0, 0, 0, 0, 0, 0, 0, 0, 0, 0, 0, 0, 0, 0, 0, 0, 0, 0, 0, 0, 0, 0, 0, 0, 0, 0, 0, 0, 0, 0, 0, 0, 0, 0, 0, 0, 0, 0, 0, 0, 0, 0, 0, 0, 0, 0, 0, 0, 0, 0, 0, 0, 0, 0, 0, 0, 0, 0, 0, 0, 0, 0, 0, 0, 0, 0, 0, 0, 0, 0, 0, 0, 0, 0, 0, 0, 0, 0, 0, 0, 0, 0, 0, 0, 0, 0, 0, 0, 0, 0, 0, 0, 0, 0, 0, 0, 0, 0, 0, 0, 0, 0, 0, 0, 0, 0, 0, 0, 0, 0, 0, 0, 0, 0, 0, 0, 0, 0, 0, 0, 0, 0, 0, 0, 0, 0, 0, 0, 0, 0, 0, 0, 0, 0, 0, 0, 0, 0, 0, 0, 0, 0, 0, 0, 0, 0, 0, 0, 0, 0, 0, 0, 0, 0, 0, 0, 0, 0, 0, 0, 0, 0, 0, 0, 0, 0, 0, 0, 0, 0, 0, 0, 0, 0, 0, 0, 0, 0, 0, 0, 0, 0, 0, 0, 0, 0, 0, 0, 0, 0, 0, 0, 0, 0, 0, 0, 0, 0, 0, 0, 0, 0, 0, 0, 0, 0, 0, 0, 0, 0, 0, 0, 0, 0, 0, 0, 0, 0, 0, 0, 0, 0, 0, 0, 0, 0, 0, 0, 0, 0, 0, 0, 0, 0, 0, 0, 0, 0, 0, 0, 0, 0, 0, 0, 0, 0, 0, 0, 0, 0, 0, 0, 0, 0, 0, 0, 0, 0, 0, 0, 0, 0, 0, 0, 0, 0, 0, 0, 0, 0, 0, 0, 0, 0, 0, 0, 0, 0, 0, 0, 0, 0, 0, 0, 0, 0, 0, 0, 0, 0, 0, 0, 0, 0, 0, 0, 0, 0, 0, 0, 0, 0, 0, 0, 0, 0, 0, 0, 0, 0, 0, 0, 0, 0, 0, 0, 0, 0, 0, 0, 0, 0, 0, 0, 0, 0, 0, 0, 0, 0, 0, 0, 0, 0, 0, 0, 0, 0, 0, 0, 0, 0, 0, 0, 0, 0, 0, 0, 0, 0, 0, 0, 0, 0, 0, 0, 0, 0, 0, 0, 0, 0, 0, 0, 0, 0, 0, 0, 0, 0, 0, 0, 0, 0, 0, 0, 0, 0, 0, 0, 0, 0, 0, 0, 0, 0, 0, 0, 0, 0, 0, 0, 0, 0, 0, 0, 0, 0, 0, 0, 0, 0, 0, 0, 0, 0, 0, 0, 0, 0, 0, 0, 0, 0, 0, 0, 0, 0, 0, 0, 0, 0, 0, 0, 0, 0, 0, 0, 0, 0, 0, 0, 0, 0, 0, 0, 0, 0, 0, 0, 0, 0, 0, 0, 0, 0, 0, 0, 0, 0, 0, 0, 0, 0, 0, 0, 0, 0, 0, 0, 0, 0, 0, 0, 0, 0, 0, 0, 0, 0, 0, 0, 0, 0, 0, 0, 0, 0, 0, 0, 0, 0, 0, 0, 0, 0, 0, 0, 0, 0, 0, 0, 0, 0, 0, 0, 0, 0, 0, 0, 0, 0, 0, 0, 0, 0, 0, 0, 0, 0, 0, 0, 0, 0, 0, 0, 0, 0, 0, 0, 0, 0, 0, 0, 0, 0, 0, 0, 0, 0, 0, 0, 0, 0, 0, 0, 0, 0, 0, 0, 0, 0, 0, 0, 0, 0, 0, 0, 0, 0, 0, 0, 0, 0, 0, 0, 0, 0, 0, 0, 0, 0, 0, 0, 0, 0, 0, 0, 0, 0, 0, 0, 0, 0, 0, 0, 0, 0, 0, 0, 0, 0, 0, 0, 0, 0, 0, 0, 0, 0, 0, 0, 0, 0, 0, 0, 0, 0, 0, 0, 0, 0, 0, 0, 0, 0, 0, 0, 0, 0, 0, 0, 0, 0, 0, 0, 0, 0, 0, 0, 0, 0, 0, 0, 0, 0, 0, 0, 0, 0, 0, 0, 0, 0, 0, 0, 0, 0, 0, 0, 0, 0, 0, 0, 0, 0, 0, 0, 0, 0, 0, 0, 0, 0, 0, 0, 0, 0, 0, 0, 0, 0, 0, 0, 0, 0, 0, 0, 0, 0, 0, 0, 0, 0, 0, 0, 0, 0, 0, 0, 0, 0, 0, 0, 0, 0, 0, 0, 0, 0, 0, 0, 0, 0, 0, 0, 0, 0, 0, 0, 0, 0, 0, 0, 0, 0, 0, 0, 0, 0, 0, 0, 0, 0, 0, 0, 0, 0, 0, 0, 0, 0, 0, 0, 0, 0, 0, 0, 0, 0, 0, 0, 0, 0, 0, 0, 0, 0, 0, 0, 0, 0, 0, 0, 0, 0, 0, 0, 0, 0, 0, 0, 0, 0, 0, 0, 0, 0, 0, 0, 0, 0, 0, 0, 0, 0, 0, 0, 0, 0, 0, 0, 0, 0, 0, 0, 0, 0, 0, 0, 0, 0, 0, 0, 0, 0, 0, 0, 0, 0, 0, 0, 0, 0, 0, 0, 0, 0, 0, 0, 0, 0, 0, 0, 0, 0, 0, 0, 0, 0, 0, 0, 0, 0, 0, 0, 0, 0, 0, 0, 0, 0, 0, 0, 0, 0, 0, 0, 0, 0, 0, 0, 0, 0, 0, 0, 0, 0, 0, 0, 0, 0, 0, 0, 0, 0, 0, 0, 0, 0, 0, 0, 0, 0, 0, 0, 0, 0, 0, 0, 0, 0, 0, 0, 0, 0, 0, 0, 0, 0, 0, 0, 0, 0, 0, 0, 0, 0, 0, 0, 0, 0, 0, 0, 0, 0, 0, 0, 0, 0, 0, 0, 0, 0, 0, 0, 0, 0, 0, 0, 0, 0, 0, 0, 0, 0, 0, 0, 0, 0, 0, 0, 0, 0, 0, 0, 0, 0, 0, 0, 0, 0, 0, 0, 0, 0, 0, 0, 0, 0, 0, 0, 0, 0, 0, 0, 0, 0, 0, 0, 0, 0, 0, 0, 0, 0, 0, 0, 0, 0, 0, 0, 0, 0, 0, 0, 0, 0, 0, 0, 0, 0, 0, 0, 0, 0, 0, 0, 0, 0, 0, 0, 0, 0, 0, 0, 0, 0, 0, 0, 0, 0, 0, 0, 0, 0, 0, 0, 0, 0, 0, 0, 0, 0, 0, 0, 0, 0, 0, 0, 0, 0, 0, 0, 0, 0, 0, 0, 0, 0, 0, 0, 0, 0, 0, 0, 0, 0, 0, 0, 0, 0, 0, 0, 0, 0, 0, 0, 0, 0, 0, 0, 0, 0, 0, 0, 0, 0, 0, 0, 0, 0, 0, 0, 0, 0, 0, 0, 0, 0, 0, 0, 0, 0, 0, 0, 0, 0, 0, 0, 0, 0, 0, 0, 0, 0, 0, 0, 0, 0, 0, 0, 0, 0, 0, 0, 0, 0, 0, 0, 0, 0, 0, 0, 0, 0, 0, 0, 0, 0, 0, 0, 0, 0, 0, 0, 0, 0, 0, 0, 0, 0, 0, 0, 0, 0, 0, 0, 0, 0, 0, 0, 0, 0, 0, 0, 0, 0, 0, 0, 0, 0, 0, 0, 0, 0, 0, 0, 0, 0, 0, 0, 0, 0, 0, 0, 0, 0, 0, 0, 0, 0, 0, 0, 0, 0, 0, 0, 0, 0, 0, 0, 0, 0, 0, 0, 0, 0, 0, 0, 0, 0, 0, 0, 0, 0, 0, 0, 0, 0, 0, 0, 0, 0, 0, 0, 0, 0, 0, 0, 0, 0, 0, 0, 0, 0, 0, 0, 0, 0, 0, 0, 0, 0, 0, 0, 0, 0, 0, 0, 0, 0, 0, 0, 0, 0, 0, 0, 0, 0, 0, 0, 0, 0, 0, 0, 0, 0, 0, 0, 0, 0, 0, 0, 0, 0, 0, 0, 0, 0, 0, 0, 0, 0, 0, 0, 0, 0, 0, 0, 0, 0, 0, 0, 0, 0, 0, 0, 0, 0, 0, 0, 0, 0, 0, 0, 0, 0, 0, 0, 0, 0, 0, 0, 0, 0, 0, 0, 0, 0, 0, 0, 0, 0, 0, 0, 0, 0, 0, 0, 0, 0, 0, 0, 0, 0, 0, 0, 0, 0, 0, 0, 0, 0, 0, 0, 0, 0, 0, 0, 0, 0, 0, 0, 0, 0, 0, 0, 0, 0, 0, 0, 0, 0, 0, 0, 0, 0, 0, 0, 0, 0, 0, 0, 0, 0, 0, 0, 0, 0, 0, 0, 0, 0, 0, 0, 0, 0, 0, 0, 0, 0, 0, 0, 0, 0, 0, 0, 0, 0, 0, 0, 0, 0, 0, 0, 0, 0, 0, 0, 0, 0, 0, 0, 0, 0, 0, 0, 0, 0, 0, 0, 0, 0, 0, 0, 0, 0, 0, 0, 0, 0, 0, 0, 0, 0, 0, 0, 0, 0, 0, 0, 0, 0, 0, 0, 0, 0, 0, 0, 0, 0, 0, 0, 0, 0, 0, 0, 0, 0, 0, 0, 0, 0, 0, 0, 0, 0, 0, 0, 0, 0, 0, 0, 0, 0, 0, 0, 0, 0, 0, 0, 0, 0, 0, 0, 0, 0, 0, 0, 0, 0, 0, 0, 0, 0, 0, 0, 0, 0, 0, 0, 0, 0, 0, 0, 0, 0, 0, 0, 0, 0, 0, 0, 0, 0, 0, 0, 0, 0, 0, 0, 0, 0, 0, 0, 0, 0, 0, 0, 0, 0, 0, 0, 0, 0, 0, 0, 0, 0, 0, 0, 0, 0, 0, 0, 0, 0, 0, 0, 0, 0, 0, 0, 0, 0, 0, 0, 0, 0, 0, 0, 0, 0, 0, 0, 0, 0, 0, 0, 0, 0, 0, 0, 0, 0, 0, 0, 0, 0, 0, 0, 0, 0, 0, 0, 0, 0, 0, 0, 0, 0, 0, 0, 0, 0, 0, 0, 0, 0, 0, 0, 0, 0, 0, 0, 0, 0, 0, 0, 0, 0, 0, 0, 0, 0, 0, 0, 0, 0, 0, 0, 0, 0, 0, 0, 0, 0, 0, 0, 0, 0, 0, 0, 0, 0, 0, 0, 0, 0, 0, 0, 0, 0, 0, 0, 0, 0, 0, 0, 0, 0, 0, 0, 0, 0, 0, 0, 0, 0, 0, 0, 0, 0, 0, 0, 0, 0, 0, 0, 0, 0, 0, 0, 0, 0, 0, 0, 0, 0, 0, 0, 0, 0, 0, 0, 0, 0, 0, 0, 0, 0, 0, 0, 0, 0, 0, 0, 0, 0, 0, 0, 0, 0, 0, 0, 0, 0, 0, 0, 0, 0, 0, 0, 0, 0, 0, 0, 0, 0, 0, 0, 0, 0, 0, 0, 0, 0, 0, 0, 0, 0, 0, 0, 0, 0, 0, 0, 0, 0, 0, 0, 0, 0, 0, 0, 0, 0, 0, 0, 0, 0, 0, 0, 0, 0, 0, 0, 0, 0, 0, 0, 0, 0, 0, 0, 0, 0, 0, 0, 0, 0]
[truncated: 5,627,598 more chars]
