# Supplementary material for: N-Glycans modulate tilting of HIV-1 envelope glycoprotein
Source: Nat Commun. 2026 Apr 15;17:5206. doi: 10.1038/s41467-026-71874-2 (PMC13254402; doi:10.1038/s41467-026-71874-2)
Supplement: Supplementary file 8 — Source Data [file 41467_2026_71874_MOESM8_ESM.zip › source_data/2_Supplementary_Figures/2_FigS6/source_data/R5_4.5.txt]

                               Contact Type            Mean Score          Median Score      HBond Percentage            Score List  Hydrogen Bond Frames 
 ANE5 , s. GB1 - POPE                 other                 1.072                 0.000                 0.000  [0, 0, 0, 0, 0, 1.0026525076686221, 0, 0, 0, 0, 0, 0, 0, 0, 0, 0, 0, 0, 0, 0, 0, 0, 0, 0, 0, 0, 0, 0, 0, 0, 0, 0, 0, 0, 0, 0, 0, 0, 0, 0, 0, 0, 0, 0, 0, 0, 0, 0, 0, 0, 0, 0, 0, 3.93059409003659, 0, 0, 10.757348340410411, 0, 0, 0, 0, 0, 0, 0, 0, 0, 0, 0, 0, 0, 0, 0, 0, 0, 0, 0, 0, 0, 0, 0, 0, 0, 0, 0, 0, 0, 0, 0, 0, 0, 0, 0, 0, 0, 0, 0, 0, 0, 0, 0, 0, 0, 0, 0, 0, 0, 0, 0, 0, 0.079085865369381, 0, 0, 0, 0, 0.9899558116513776, 0.1377830755289761, 2.549930545682853, 4.105009047489408, 0, 0, 0.562231391165223, 4.4829687672682255, 3.0420366164778687, 4.551770442886672, 0.7736383024190054, 0, 3.2115060956536836, 0, 3.7683003446398633, 0, 0, 0, 0, 0, 0, 0, 0, 0, 0, 0, 0, 0, 0, 0, 0, 0, 0, 0, 0, 0, 0, 0, 0, 0, 0, 0, 0, 0, 0, 0, 0, 0, 0, 0, 0, 0, 0, 0, 0, 0, 0, 0, 0, 0, 0, 0, 0, 0, 0, 0, 0, 0, 0, 0, 0, 0, 0, 0, 0, 0, 0, 0, 0, 0, 0, 0, 0, 0, 0, 0, 0, 0, 0, 0, 0, 0, 0, 0, 0, 0, 0, 0, 0, 0, 0, 0, 0, 0, 0, 0, 0, 0, 0, 0, 0, 0, 0, 0, 0, 0, 0, 0, 0, 0, 0, 0, 0, 0, 0, 0, 0, 0.2021606938551842, 6.6856174571045885, 9.2678544123415, 4.228231435316568, 1.0566658495752232, 0, 0, 4.213274694586734, 7.048767334786447, 2.6615620951270786, 0, 0, 0, 0, 0, 0, 0, 0, 0, 0, 0, 1.0927970111644014, 0, 0, 1.476858745246963, 0, 0, 0, 0, 0, 0, 2.2134346078448695, 1.141086247285041, 0, 0.2151125740604199, 0, 0, 0, 0, 0, 0, 0, 0, 0, 0, 0, 0, 0, 0, 0, 0, 0, 0, 0, 0, 0, 0, 0, 0, 0, 0, 0, 0, 0, 0, 0, 0, 0, 0, 0, 0, 0, 0, 0, 0, 0, 0, 0, 0, 0, 0, 0, 0, 0, 0, 0, 0, 0, 0, 0, 0, 0, 0, 0, 0, 0, 0, 0, 0, 0, 0, 0, 0, 0, 0, 0, 0, 0, 0, 0, 0, 0, 0, 0, 0, 0, 0, 0, 0, 0, 0, 0, 0, 0, 0, 0, 0, 0, 0, 0, 0, 0, 0, 0, 0, 0, 0, 0, 0, 0, 0, 0, 0, 0, 0, 0, 0, 0, 0, 0, 0, 0, 0, 0, 0, 0, 0, 0, 0, 0, 0, 0, 0, 0, 0, 0, 0, 0, 0, 0, 0, 0, 0, 0, 0, 0, 0, 0, 0, 0, 0, 0, 0, 0, 0, 0, 0, 0, 0, 0, 0, 0, 0, 0, 0, 0, 0, 0, 0, 0, 0, 0, 0, 0, 0, 0, 0, 0, 0, 0, 0, 0, 0, 0, 0, 0, 0, 0, 0, 0, 0, 0, 0, 0, 0, 0, 0, 0, 0, 0, 0, 0, 0, 0, 0, 0, 0, 0, 0, 0, 0, 0, 0, 0, 0, 0, 0, 0, 0, 0, 0, 0, 0, 0, 0, 0, 0, 0, 0, 0, 0, 0, 0, 0, 0, 0, 0, 0, 0, 0, 0, 0, 0, 0, 0, 0, 0, 0, 0, 0, 0, 0, 0, 0, 0, 0, 0, 0, 0, 0, 0, 0, 0, 0, 0, 0, 0, 0, 0, 0, 0, 0, 0, 0, 0, 0, 0, 0, 0, 0, 0, 0, 0, 0, 0, 3.5716487151391285, 0, 0, 0, 0, 0, 3.511082282944955, 5.2181437627868315, 9.059698192803344, 3.9943032317936673, 6.3198646403360925, 14.571339760799084, 6.346865704967049, 5.117517929328665, 7.451577830642051, 5.583979307062228, 0, 0, 2.7613358259222527, 3.641857235238179, 2.614209955640788, 0, 0, 0, 0, 0, 0, 0.2071988897970787, 1.5102876510701184, 4.502343463121068, 6.648448432248856, 0, 0, 0, 0, 0, 0, 0, 0, 0, 0, 0, 0, 0, 0, 0, 0, 0, 0, 0, 0, 0, 0, 0, 0, 0, 0, 0, 0, 0, 0, 0, 0, 0, 0, 0, 0, 0, 0, 0, 0, 0, 0, 0, 0, 0, 0, 0, 0, 0, 0, 0, 0, 0, 0, 0, 0, 0, 0, 0, 0, 0, 0, 0, 0, 0, 0, 0, 0, 0, 0, 0, 0, 0, 0, 0, 0, 0, 0, 0, 0, 0, 0, 0, 0, 0, 0, 0, 0.6785343237083807, 0, 0, 1.1233313958481848, 1.1156546570241115, 5.838473157839419, 4.896370992689527, 5.672109349283267, 0, 7.003702172128247, 0, 7.2435736193852716, 2.896675125781885, 0, 0, 0, 0, 0, 0, 0, 0, 0.5886560059255258, 0, 0, 0, 0, 0, 0, 0, 0, 0, 0, 0, 0, 0, 0, 0, 0, 0, 0, 0, 0, 0, 0, 0, 0, 0, 0, 0, 0, 0, 0, 0, 0, 0, 0, 0, 0, 0, 0, 0, 0, 0, 0, 0, 0, 0, 0, 0, 0, 0, 0, 0, 0, 0, 0, 0, 0, 0, 0, 0, 0, 0, 0, 0, 0, 0, 0, 0, 0, 0, 0, 0, 0, 0, 0, 0, 0, 0, 0, 0, 0, 0, 0, 0, 0, 0, 0, 0, 0, 0, 0, 0, 0, 0, 0, 0, 0, 0, 0, 0, 0, 0, 0, 0, 0, 0, 0, 0, 0, 0, 0, 0, 0, 0, 0, 0, 0, 0, 0, 0, 0, 0, 0, 0, 0, 0, 0, 0, 0, 0, 0, 0, 0, 0, 0, 0, 0, 0, 0, 0, 0, 0, 0, 0, 0, 0, 0, 0, 0, 0, 0, 0, 0, 0, 0, 0, 0, 0, 0, 0, 0, 0, 0, 0, 0, 0, 0, 0, 0, 0, 0, 0, 0, 0, 0, 0, 0, 0, 0, 0, 0, 0, 0, 0, 0, 0, 0, 0, 0, 0, 0, 0, 0, 0, 0, 0, 0, 0, 0, 0, 0, 0, 0, 0, 0, 0, 0, 0, 0, 0, 0, 0, 0, 0, 0, 0, 0, 0, 0, 0, 0, 0, 0, 0, 0, 0, 0, 0, 0, 0, 0, 0, 0, 0, 0, 0, 0, 0, 0, 0, 0, 0, 0, 0, 0, 0, 0, 0, 0, 0, 0, 0, 0, 0, 0, 0, 0, 0, 0, 0, 0, 0, 0, 0, 0, 0, 0, 0, 0, 0, 0, 0, 0, 0, 0, 0, 0, 0, 0, 0, 0, 0, 0, 0, 0, 0, 0, 0, 0, 0, 0, 0, 0, 0, 0, 0, 0, 0, 0, 0, 0, 0, 0, 0, 0, 0, 0, 0, 0, 0, 0, 0, 0, 0, 0, 0, 0, 0, 0, 0, 0, 0, 0, 0, 0, 0, 0, 0, 0, 0, 0, 0, 0, 0, 0, 0, 0, 0, 0, 0, 0, 0, 0, 0, 0, 0, 0, 0, 0, 0, 0, 0, 0, 0, 0, 0, 0, 0, 0, 0, 0, 0, 0, 0, 0, 0, 0, 0, 0, 0, 0, 0, 0, 0, 0, 0, 0, 0, 0, 0, 0, 0, 0, 0, 0, 0, 0, 0, 0, 0, 0, 0, 0, 0, 0, 0, 0, 0, 0, 0, 0, 0, 0, 0, 0, 0, 0, 0, 0, 0, 0, 0, 0, 0, 0, 0, 0, 0, 0, 0, 0, 0, 0, 0, 0, 0, 0, 0, 0, 0, 0, 0, 0, 0, 0, 0, 0, 0, 0, 0, 0, 0, 0, 0, 0, 0, 0, 0, 0, 0, 0, 0, 0, 0, 0, 0, 0, 0, 0, 0, 0, 0, 0, 0, 0, 0, 0, 0, 0, 0, 0, 0, 0, 0, 0, 0, 0, 0, 0, 0, 0, 0, 0, 0, 0, 0, 0, 0, 0, 0, 0, 0, 0, 0, 0, 0, 0, 0, 0, 0, 0, 0, 0, 0, 0, 0, 0, 0, 0, 0, 0, 0, 0, 0, 0, 0, 0, 0, 0, 0, 0, 0, 0, 0, 0, 0, 0, 0, 0, 0, 0, 0, 0, 0, 0, 0, 0, 0, 0, 0, 0, 0, 0, 0, 0, 0, 0, 0, 0, 0, 0, 0, 0, 0, 0, 0, 0, 0, 0, 0, 0, 0, 0, 0, 0, 0, 0, 0, 0, 0, 0, 0, 0, 0, 0, 0, 0, 0, 0, 0, 0, 0, 0, 0, 0, 0, 0, 0, 0, 0, 0, 0, 0, 0, 0, 0, 0, 0, 0, 0, 0, 0, 0, 0, 0, 0, 0, 0, 0, 0, 0, 0, 0, 0, 0, 0, 0, 0, 0, 0, 0, 0, 0, 0, 0, 0, 0, 0, 0, 0, 0, 0, 0, 0, 0, 0, 0, 0, 0, 0, 0, 0, 0, 0, 0, 0, 0, 0, 0, 0, 0, 0, 0, 0, 0, 0, 0, 0, 0, 0, 0, 0, 0, 0, 0, 0, 0, 0, 0, 0, 0, 0, 0, 0, 0, 0, 0, 0, 0, 0, 0, 0, 0, 0, 0, 0, 0, 0, 0, 0, 0, 0, 0, 0, 0, 0, 0, 0, 0, 0, 0, 0, 0, 0, 0, 0, 0, 0, 0, 0, 0, 0, 0, 0, 0, 0, 0, 0, 0, 0, 0, 0, 0, 0, 0, 0, 0, 0, 0, 0, 0, 0, 0, 0, 0, 0, 0, 0, 0, 0, 0, 0, 0, 0, 0, 0, 0, 0, 0, 0, 0, 0, 0, 0, 0, 0, 0, 0, 0, 0, 0, 0, 0, 0, 0, 0, 0, 0, 0, 0, 0, 0, 0, 0, 0, 0, 0, 0, 0, 0, 0, 0, 0, 0, 2.1547061428224414, 3.370741161659049, 2.53605731206709, 0, 0, 0, 0, 0, 0, 0, 0, 0, 0, 0, 0, 0, 0, 0, 0, 0, 0, 0, 0, 0, 0, 0, 0, 0, 0, 0, 0, 0, 0, 0, 0, 0, 0, 0, 0, 0, 0, 0, 0, 0, 0, 0, 0, 0, 0, 0, 0, 0, 0, 0, 0, 0, 0, 0, 0, 0, 0, 0, 0, 0, 0, 0, 0, 0, 0, 0, 0, 0, 0, 0, 0, 0, 0, 0, 0, 0, 0, 0, 0, 0, 0, 0, 0, 0, 0, 0, 0, 0, 0, 0, 0, 0, 0, 0, 0, 0, 0, 0, 0, 0, 0, 0, 0, 0, 0, 0, 0, 0, 0, 0, 0, 0, 0, 0, 0, 0, 0, 0, 0, 0, 0, 0, 0, 0, 0, 0, 0, 0, 0, 0, 0, 0, 0, 0, 0, 0, 0, 0, 0, 0, 0, 0, 0, 0, 0, 0, 0, 0, 0, 0, 0, 0, 0, 0, 0, 0, 0, 0, 0, 0, 0, 0, 0, 0, 0, 0, 0, 0, 0, 0, 0, 0, 0, 0, 0, 0, 0, 0, 0, 0, 0, 0, 0, 0, 0, 0, 0, 0, 0, 0, 0, 0, 0, 0, 0, 0, 0, 0, 0, 0, 0, 0, 0, 0, 0, 0, 0, 0, 0, 0, 0, 0, 0, 0, 0, 0, 0, 0, 0, 0, 0, 0, 0, 0, 0, 0, 0, 0, 0, 0, 0, 0, 0, 0, 0, 0, 0, 0, 0, 0, 0, 0, 0, 0, 0, 0, 0, 0, 0, 0, 0, 0, 0, 0, 0, 0, 0, 0, 0, 0, 0, 0, 0, 0, 0, 0, 0, 0, 0, 0, 0, 0, 0, 0, 0, 0, 0, 0, 0, 0, 0, 0, 0, 0, 0, 0, 0, 0, 0, 0, 0, 0, 0, 0, 0, 0, 0, 0, 0, 0, 0, 0, 0, 0, 0, 0, 0, 0, 0, 0, 0, 0, 0, 0, 0, 0, 0, 0, 0, 0, 0, 0, 0, 0, 0, 0, 0, 0, 0, 0, 0, 0, 0, 0, 0, 0, 0, 0, 0, 0, 0, 0, 0, 0, 0, 0, 0, 0, 0, 0, 0, 0, 0, 0, 0, 0, 0, 0, 0, 0, 0, 0, 0, 0, 0, 0, 0, 0, 0, 0, 0, 0, 0, 0, 0, 0, 0, 0, 0, 0, 0, 0, 0, 0, 0, 0, 0, 0, 0, 0, 0, 0, 0, 0, 0, 0, 0, 0, 0, 0, 0, 0, 0, 0, 0, 0, 0, 0, 0, 0, 0, 0, 0, 0, 0, 0, 0, 0, 0, 0, 0, 0, 0, 0, 0, 0, 0, 0, 0, 0, 0, 0, 0, 0, 0, 0, 0, 0, 0, 0, 0, 0, 0, 0, 0, 0, 0, 0, 0, 0, 0, 0, 0, 0, 0, 0, 0, 0, 0, 0, 0, 0, 0, 0, 0, 0, 0, 0, 0, 0, 0, 0, 0, 0, 0, 0, 0, 0, 0, 0, 0, 0, 0, 0, 0, 0, 0, 0, 0, 0, 0, 0, 0, 0, 0, 0, 0, 0, 0, 0, 0, 0, 0, 0, 0, 0, 0, 0, 0, 0, 0, 0, 0, 0, 0, 0, 0, 0, 0, 0, 0, 0, 0, 0, 0, 0, 0, 0, 0, 0, 0, 0, 0, 0, 0, 0, 0, 0, 0, 0, 0, 0, 0, 0, 0, 0, 0, 0, 0, 0, 0, 0, 0, 0, 0, 0, 0, 0, 0, 0, 0, 0, 0, 0, 0, 0, 0, 0, 0, 0, 0, 0, 0, 0, 0, 0, 0, 0, 0, 0, 0, 0, 0, 0, 0, 0, 0, 0, 0, 0, 0, 0, 0, 0, 0, 0, 0, 0, 0, 0, 0, 0, 0, 0, 0, 0, 0, 0, 0, 0, 0, 0, 0, 0, 0, 0, 0, 0, 0, 0, 0, 0, 0, 0, 0, 0, 0, 0, 0, 0, 0, 0, 0, 0, 0, 0, 0, 0, 0, 0, 0, 0, 0, 0, 0, 0, 0, 0, 0, 0, 0, 0, 0, 0, 0, 0, 0, 0, 0, 0, 0, 0, 0, 0, 0, 0, 0, 0, 0, 0, 0, 0, 0, 0, 0, 0, 0, 0, 0, 0, 0, 0, 0, 0, 0, 0, 0, 0, 0, 0, 0, 0, 0, 0, 0, 0, 0, 0, 0, 0, 0, 0, 0, 0, 0, 0, 0, 0, 0, 0, 0, 0, 0, 0, 0, 0, 0, 0, 0, 0, 0, 0, 0, 0, 0, 0, 0, 0, 0, 0, 0, 0, 0, 0, 0, 0, 0, 0, 0, 0, 0, 0, 0, 0, 0, 0, 0, 0, 0, 0, 0, 0, 0, 0, 0, 0, 0, 0, 0, 0, 0, 0, 0, 0, 0, 0, 0, 0, 0, 0, 0, 0, 0, 0, 0, 0, 0, 0, 0, 0, 0, 0, 0, 0, 0, 0, 0, 0, 0, 0, 0, 0, 0, 0, 0, 0, 0, 0, 0, 0, 0, 0, 0, 0, 0, 0, 0, 0, 0, 0, 0, 0, 0, 0, 0, 0, 0, 0, 0, 0, 0, 0, 0, 0, 0, 0, 0, 0, 0, 0, 0, 0, 0, 0, 0, 0, 0, 0, 0, 0, 0, 0, 0, 0, 0, 0, 0, 0, 0, 0, 0, 0, 0, 0, 0, 0, 0, 0, 0, 0, 0, 0, 0, 0, 0, 0, 0, 0, 0, 0, 0, 0, 0, 0, 0, 0, 0, 0, 0, 0, 0, 0, 0, 0, 0, 0, 0, 0, 0, 0, 0, 0, 0, 0, 0, 0, 0, 0, 0, 0, 0, 0, 0, 0, 0, 0, 0, 0, 0, 0, 0, 0, 0, 0, 0, 0, 0, 0, 0, 0, 0, 0, 0, 0, 0, 0, 0, 0, 0, 0, 0, 0, 0, 0, 0, 0, 0, 0, 0, 0, 0, 0, 0, 0, 0, 0, 0, 0, 0, 0, 0, 0, 0, 0, 0, 0, 0, 0, 0, 0, 0, 0, 0, 0, 0, 0, 0, 0, 0, 0, 0, 0, 0, 0, 0, 0, 0, 0, 0, 0, 0, 0, 0, 0, 0, 0, 0, 0, 0, 0, 0, 0, 0, 0, 0, 0, 0, 0, 0, 0, 0, 0, 0, 0, 0, 0, 0, 0, 0, 0, 0, 0, 0, 0, 0, 0, 0, 0, 0, 0, 0, 0, 0, 0, 0, 0, 0, 0, 0, 0, 0, 0, 0, 0, 0, 0, 0, 0, 0, 0, 0, 0, 0, 0, 0, 0, 0, 0, 0, 0, 0, 0, 0, 0, 0, 0, 0, 0, 0, 0, 0, 0, 0, 0, 0, 0, 0, 0, 0, 0, 0, 0, 0, 0, 0, 0, 0, 0, 0, 0, 0, 0, 0, 0, 0, 0, 0, 0, 0, 0, 0, 0, 0, 0, 0, 0, 0, 0, 0, 0, 0, 0, 0, 0, 0, 0, 0, 0, 0, 0, 0, 0, 0, 0, 0, 0, 0, 0, 0, 0, 0, 0, 0, 0, 0, 0, 0, 0, 0, 0, 0, 0, 0, 0, 0, 0, 0, 0, 0, 0, 0, 0, 0, 0, 0, 0, 0, 0, 0, 0, 0, 0, 0, 0, 0, 0, 0, 0, 0, 0, 0, 0, 0, 0, 0, 0, 0, 0, 0, 0, 0, 0, 0, 0, 0, 0, 0, 0, 0, 0, 0, 0, 0, 0, 0, 0, 0, 0, 0, 0, 0, 0, 0, 0, 0, 0, 0, 0, 0, 0, 0, 0, 0, 0, 0, 0, 0, 0, 0, 0, 0, 0, 0, 0, 0, 0, 0, 0, 0, 0, 0, 0, 0, 0, 0, 0, 0, 0, 0, 0, 0, 0, 0, 0, 0, 0, 0, 0, 0, 0, 0, 0, 0, 0, 0, 0, 0, 0, 0, 0, 0, 0, 0, 0, 0, 0, 0, 0, 0, 0, 0, 0, 0, 0, 0, 0, 0, 0, 0, 0, 0, 0, 0, 0, 0, 0, 0, 0, 0, 0, 0, 0, 0, 0, 0, 0, 0, 0, 0, 0, 0, 0, 0, 0, 0, 0, 0, 0, 0, 0, 0, 0, 0, 0, 0, 0, 0, 0, 0, 0, 0, 0, 0, 0, 0, 0, 0, 0, 0, 0, 0, 0, 0, 0, 0, 0, 0, 0, 0, 0, 0, 0, 0, 0, 0, 0, 0, 0, 0, 0, 0, 0, 0, 0, 0, 0, 0, 0, 0, 0, 0, 0, 0, 0, 0, 0, 0, 0, 0, 0, 0, 0, 0, 0, 0, 0, 0, 0, 0, 0, 0, 0, 0, 0, 0, 0, 0, 0, 0, 0, 0, 0, 0, 0, 0, 0, 0, 0, 0, 0, 0, 0, 0, 0, 0, 0, 0, 0, 0, 0, 0, 0, 0, 0, 0, 0, 0, 0, 0, 0, 0, 0, 0, 0, 0, 0, 0, 0, 0, 0, 0, 0, 0, 0, 0, 0, 0, 0, 0, 0, 0, 0, 0, 0, 0, 0, 0, 0, 0, 0, 0, 0, 0, 0, 0, 0, 0, 0, 0, 0, 0, 0, 0, 0, 0, 0, 0, 0, 0, 0, 0, 0, 0, 0, 0, 0, 0, 0, 0, 0, 0, 0, 0, 0, 0, 0, 0, 0, 0, 0, 0, 0, 0, 0, 0, 0, 0, 0, 0, 0, 0, 0, 0, 0, 0, 0, 0, 0, 0, 0, 0, 0, 0, 0, 0, 0, 0, 0, 0, 0, 0, 0, 0, 0, 0, 0, 0, 0, 0, 0, 0, 0, 0, 0, 0, 0, 0, 0, 0, 0, 0, 0, 0, 0, 0, 0, 0, 0, 0, 0, 0, 0, 0, 0, 0, 0, 0, 0, 0, 0, 0, 0, 0, 0, 0, 0, 0, 0, 0, 0, 0, 0, 0, 0, 0, 0, 0, 0, 0, 0, 0, 0, 0, 0, 0, 0, 0, 0, 0, 0, 0, 0, 0, 0, 0, 0, 0, 0, 0, 0, 0, 0, 0, 0, 0, 0, 0, 0, 0, 0, 0, 0, 0, 0, 0, 0, 0, 0, 0, 0, 0, 0, 0, 0, 0, 0, 0, 0, 0, 0, 0, 0, 0, 0, 0, 0, 0, 0, 0, 0, 0, 0, 0, 0, 0, 0, 0, 0, 0, 0, 0, 0, 0, 0, 0, 0, 0, 0, 0, 0, 0, 0, 0, 0, 0, 0, 0, 0, 0, 0, 0, 0, 0, 0, 0, 0, 0, 0, 0, 0, 0, 0, 0, 0, 0, 0, 0, 0, 0, 0, 0, 0, 0, 0, 0, 0, 0, 0, 0, 0, 0, 0, 0, 0, 0, 0, 0, 0, 0, 0, 0, 0, 0, 0, 0, 0, 0, 0, 0, 0, 0, 0, 0, 0, 0, 0, 0, 0, 0, 0, 0, 0, 0, 0, 0, 0, 0, 0, 0, 0, 0, 0, 0, 0, 0, 0, 0, 0, 0, 0, 0, 0, 0, 0, 0, 0, 0, 0, 0, 0, 0, 0, 0, 0, 0, 0, 0, 0, 0, 0, 0, 0, 0, 0, 0, 0, 0, 0, 0, 0, 0, 0, 0, 0, 0, 0, 0, 0, 0, 0, 0, 0, 0, 0, 0, 0, 0, 0, 0, 0, 0, 0, 0, 0, 0, 0, 0, 0, 0, 0, 0, 0, 0, 0, 0, 0, 0, 0, 0, 0, 0, 0, 0, 0, 0, 0, 0, 0, 0, 0, 0, 0, 0, 0, 0, 0, 0, 0, 0, 0, 0, 0, 0, 0, 0, 0, 0, 0, 0, 0, 0, 0, 0, 0, 0, 0, 0, 0, 0, 0, 0, 0, 0, 0, 0, 0, 0, 0, 0, 0, 0, 0, 0, 0, 0, 4.718929864855525, 5.622497845003582, 6.771773351616742, 8.466722731945046, 4.773114053679279, 3.207991971602891, 5.1472914743160105, 3.7895419638264105, 1.5959892665169533, 0, 0, 5.298722440502965, 6.4850314430388085, 5.423062874695757, 5.830221232414365, 4.080909143289908, 5.09909672111853, 5.390143335752368, 5.255696671580857, 5.691441362396537, 5.427987560894096, 4.1079785013688275, 5.261625862068819, 5.578721210826564, 5.2502208379820114, 5.210491498468172, 4.767685024788737, 5.710844042560864, 7.923406255740466, 0, 0, 0, 0, 0, 0, 0, 0, 0, 0, 0, 0, 0, 0, 0, 0, 0, 0, 0, 0, 0, 0, 0, 0, 0, 0, 0, 0, 0, 0, 0, 0, 0, 0, 0, 0, 0, 0, 0, 0, 0, 0, 0, 0, 0, 0, 0, 0, 0, 0, 0, 0, 0, 0, 0, 0, 0, 0, 0, 0, 0, 0, 0, 0, 0, 0, 0, 0, 0, 0, 0, 0, 0, 0, 0, 0, 0, 0, 0, 0, 0, 0, 0, 0, 0, 0, 0, 0, 0, 0, 0, 0, 0, 0, 0, 0, 0, 0, 0, 0, 0, 0, 0, 0, 0, 0, 0, 0, 0, 0, 0, 0, 0, 0, 0, 0, 0, 0, 0, 0, 0, 0, 0, 0, 0, 0, 0, 0, 0, 0, 0, 0, 0, 0, 0, 0, 0, 0, 0, 6.72671626091901, 6.936883614244429, 0.09130944323911348, 0, 0.6150512713590882, 3.1172976854358856, 2.439032677743617, 0, 0, 0, 0, 0, 0, 0, 0, 0, 0, 0, 0, 1.6586726968416723, 0, 0.806863716465196, 1.3421529351710415, 0, 0, 0, 0, 0, 0, 0, 0, 0, 0, 0, 0, 0, 0, 0, 0, 0, 0, 0, 0, 0, 0, 0, 0, 0, 0, 0, 0, 0, 0, 0, 0, 0, 0, 0, 0, 0, 0, 0, 0, 0, 0, 0, 0, 0, 0, 0, 0, 0, 0, 0, 0, 0, 0, 0, 0, 0, 0, 0, 0, 0, 0, 0, 0, 0, 0, 0, 0, 0, 0, 0, 0, 0, 0, 0, 0, 0, 0, 0, 0, 0, 0, 0, 0, 0, 0, 0, 0, 0, 0, 0, 0, 0, 0, 0, 0, 0, 0, 0, 0, 0, 0, 0, 0, 0, 0, 0, 0, 0, 0, 0, 0, 0, 0, 0, 0, 0, 0, 0, 0, 0, 0, 0, 0, 0, 0, 0, 0, 0, 0, 0, 0, 0, 0, 0, 0, 0, 0, 0, 0, 0, 0, 0, 0, 0, 0, 0, 0, 0, 0, 0, 0, 0, 0, 0, 0, 0, 0, 0, 0, 0, 0, 0, 0, 0, 0, 0, 0, 0, 0, 0, 0, 0, 0, 0, 0, 0, 0, 0, 0, 0, 0, 0, 0, 0, 0, 0, 0, 0, 0, 0, 0, 0, 0, 0, 0, 0, 0, 0, 0, 0, 0, 0, 0, 0, 0, 0, 0, 0, 0, 0, 0, 0, 0, 0, 0, 0, 0, 0, 0, 0, 0, 0, 0, 0, 0, 0, 0, 0, 0, 0, 0, 0, 0, 0, 0, 0, 0, 0, 0, 0, 0, 0, 0, 0, 0, 0, 0, 0, 0, 0, 0, 0, 0, 0, 0, 0, 0, 0, 0, 0, 0, 0, 0, 0, 0, 0, 0, 0, 0, 0, 0, 0, 0, 0, 0, 0, 0, 0, 0, 0, 0, 0, 0, 0, 0, 0, 0, 0, 0, 0, 0, 0, 0, 0, 0, 0, 0, 0, 0, 0, 0, 0, 0, 0, 0, 0, 0, 0, 0, 0, 0, 0, 0, 0, 0, 0, 0, 0, 0, 0, 0, 0, 0, 0, 0, 0, 0, 0, 0, 0, 0, 0, 0, 0, 0, 0, 0, 0, 0, 0, 0, 0, 0, 0, 0, 0, 0, 0, 0, 0, 0, 0, 0, 0, 0, 0, 0, 0, 0, 0, 0, 0, 0, 0, 0, 0, 0, 0, 0, 0, 0, 0, 0, 0, 0, 0, 0, 0, 0, 0, 0, 0, 0, 0, 0, 0, 0, 0, 0, 0, 0, 0, 0, 0, 0, 0, 0, 0, 0, 0, 0, 0, 0, 0, 0, 0, 0, 0, 0, 0, 0, 0, 0, 0, 0, 0, 0, 0, 0, 0, 0, 0, 0, 0, 0, 0, 0, 0, 0, 0, 0, 0, 0, 0, 0, 0, 0, 0, 0, 0, 0, 0, 0, 0, 0, 0, 0, 0, 0, 0, 0, 0, 0, 0, 0, 0, 0, 0, 0, 0, 0, 0, 0, 0, 0, 0, 0, 0, 0, 0, 0, 0, 0, 0, 0, 0, 0, 0, 0, 0, 0, 0, 0, 0, 0, 0, 0, 0, 0, 0, 0, 0, 0, 0, 0, 0, 0, 0, 0, 0, 0, 0, 0, 0, 0, 0, 0, 0, 0, 0, 0, 0, 0, 0, 0, 0, 0, 0, 0, 0, 0, 0, 0, 0, 0, 0, 0, 0, 0, 0, 0, 0, 0, 0, 0, 0, 0, 0, 0, 0, 0, 0, 0, 0, 0, 0, 0, 0, 0, 0, 0, 0, 0, 0, 0, 0, 0, 0, 0, 0, 0, 0, 0, 0, 0, 0, 0, 0, 0, 0, 0, 0, 0, 0, 0, 0, 0, 0, 0, 0, 0, 0, 0, 0, 0, 0, 0, 0, 0, 0, 0, 0, 0, 0, 0, 0, 0, 0, 0, 0, 0, 0, 0, 0, 0, 0, 0, 0, 0, 0, 0, 0, 0, 0, 0, 0, 0, 0, 0, 0, 0, 0, 0, 0, 0, 0, 0, 0, 0, 0, 0, 0, 0, 0, 0, 0, 0, 0, 0, 0, 0, 0, 0, 0, 0, 0, 0, 0, 0, 0, 0, 0, 0, 0, 0, 0, 0, 0, 0, 0, 0, 0, 0, 0, 0, 0, 0, 0, 0, 0, 0, 0, 0, 0, 0, 0, 0, 0, 0, 0, 0, 0, 0, 0, 0, 0, 0, 0, 0, 0, 0, 0, 0, 0, 0, 0, 0, 0, 0, 0, 0, 0, 0, 0, 0, 0, 0, 0, 0, 0, 0, 0, 0, 0, 0, 0, 0, 0, 0, 0, 0, 0, 0, 0, 0, 0, 0, 0, 0, 0, 0, 0, 0, 0, 0, 0, 0, 0, 0, 0, 0, 0, 0, 0, 0, 0, 0, 0, 0, 0, 0, 0, 0, 0, 0, 0, 0, 0, 0, 0, 0, 0, 0, 0, 0, 0, 0, 0, 0, 0, 0, 0, 0, 0, 0, 0, 0, 0, 0, 0, 0, 0, 0, 0, 0, 0, 0, 0, 0, 0, 0, 0, 0, 0, 0, 0, 0, 0, 0, 0, 0, 0, 0, 0, 0, 0, 0, 0, 0, 0, 0, 0, 0, 0, 0, 0, 0, 0, 0, 0, 0, 0, 0, 0, 0, 0, 0, 0, 0, 0, 0, 0, 0, 0, 0, 0, 0, 0, 0, 0, 0, 0, 0, 0, 0, 0, 0, 0, 0, 0, 0, 0, 0, 0, 0, 0, 0, 0, 0, 0, 0, 0, 0, 0, 0, 0, 0, 0, 0, 0, 0, 0, 0, 0, 0, 0, 0, 0, 0, 0, 0, 0, 0, 0, 0, 0, 0, 0, 0, 0, 0, 0, 0, 0, 0, 0, 0, 0, 0, 0, 0, 0, 0, 0, 0, 0, 0, 0, 0, 0, 0, 0, 0, 0, 0, 0, 0, 0, 0, 0, 0, 0, 0, 0, 0, 0, 0, 0, 0, 0, 0, 0, 0, 0, 0, 0, 0, 0, 0, 0, 0, 0, 0, 0, 0, 0, 0, 0, 0, 0, 0, 0, 0, 0, 0, 0, 0, 0, 0, 0, 0, 0, 0, 0, 0, 0, 0, 0, 0, 0, 0, 0, 0, 0, 0, 0, 0, 0, 0, 0, 0, 0, 0, 0, 0, 0, 0, 0, 0, 0, 0, 0, 0, 0, 0, 0, 0, 0, 0, 0, 0, 0, 0, 0, 0, 0, 0, 0, 0, 0, 0, 0, 0, 0, 0, 0, 0, 0, 0, 0, 0, 0, 0, 0, 0, 0, 0, 1.315701196282959, 1.1526336948552394, 0.4151938828271261, 2.191083589836972, 2.400033525261149, 1.4755703281019033, 0.30489371875072724, 0.2132586959846039, 0, 0, 0, 0, 0, 0, 0, 0, 0, 0, 0, 0, 0, 0, 0, 0, 0, 0, 0, 0, 0, 0, 0, 0, 0, 0, 0, 0, 0, 0, 0, 0, 0, 0, 0, 0, 0, 0, 0, 0, 0, 0, 0, 0, 0, 0, 0, 0, 0, 0, 0.6139715426224797, 1.0800267573599962, 0, 0, 0, 0, 0, 0.15869399964069963, 0, 0, 0, 0, 0, 0, 0.4081806740301478, 0, 0, 0, 0, 0, 0, 0, 0.23678494061073832, 0, 0, 0, 0, 0, 0, 0, 0, 0, 0, 0, 0, 0, 0, 0, 0, 0, 0, 0, 0, 0, 0, 0, 0, 0, 0, 0, 0, 0, 0, 0, 0, 0, 0, 0, 0, 0, 0, 0, 0, 0, 0, 0, 0, 0, 0, 0, 0, 0, 0, 0, 0, 0, 0, 0, 0, 0, 0, 0, 0, 0, 0, 0, 0, 0, 0, 0, 0, 0, 0, 0, 0, 0, 0, 0, 0, 0, 0, 0, 0, 0, 0, 0, 0, 0, 0, 0, 0, 0, 0, 0, 0, 0, 0, 0, 0, 0, 0, 0, 0, 0, 0, 0, 0, 0, 0, 0, 0, 0, 0, 0, 0, 0, 0, 0, 0, 0, 0, 0, 0, 0, 0, 0, 0, 0, 0, 0, 0, 0, 0, 0, 0, 0, 0, 0, 0, 0, 0, 0, 0, 0, 0, 0, 0, 0, 0, 1.0305985097572796, 0, 0, 0.7734627182950051, 0, 0, 0, 0, 0, 0, 0, 0, 0, 0, 0, 0, 0, 0, 0, 0, 0, 0, 0, 0, 0, 0, 0, 0, 0, 0, 0, 0, 0, 0, 0, 0, 0, 0, 0, 0, 0, 0, 0, 0, 0, 0, 0, 0, 0, 0, 0, 0, 0, 0, 0, 0, 0, 0, 0, 0, 0, 0, 0, 0, 0, 0, 0, 0, 0, 0, 0, 0, 0, 0, 0, 0, 0, 0, 0, 0, 0, 0, 0, 0, 0, 0, 0, 0, 0, 0, 0, 0, 0, 0, 0, 0, 0, 0, 0, 0, 0, 0, 0, 0, 0, 0, 0, 0, 0, 0, 0, 0, 0, 0, 0, 0, 0, 0, 0, 0, 0, 0, 0, 0, 0, 0, 0, 0, 0, 0, 0, 0, 0, 0, 0, 0, 0, 0, 0, 0, 0, 0, 0, 0, 0, 0, 0, 0, 0, 0, 0, 0, 0, 0, 0, 0, 0, 0, 0, 0, 0, 0, 0, 0, 0, 0, 0, 0, 0, 0, 0, 0, 0, 0, 0, 0, 0, 0, 0, 0, 0, 0, 0, 0, 0, 0, 0, 0, 0, 0, 0, 0, 0, 0, 0, 0, 0, 0, 0, 0, 0, 0, 0, 0, 0, 0, 0, 0, 0, 0, 0, 0, 0, 0, 0, 0, 0, 0, 0, 0, 0, 0, 0, 0, 0, 0, 0, 0, 0, 0, 0, 0, 0, 0, 0, 0, 0, 0, 0, 0, 0, 0, 0, 0, 0, 0, 0, 0, 0, 0, 0, 0, 0, 0, 0, 0, 0, 0, 0, 0, 0, 0, 0, 0, 0, 0, 0, 0, 0, 0, 0, 0, 0, 0, 0, 0, 0, 0, 0, 0, 0, 0, 0, 0, 0, 0, 0, 0, 0, 0, 0, 0, 0, 0, 0, 0, 0, 0, 0, 0, 0, 0, 1.9677182401705564, 4.0072146897095, 5.903431697124454, 7.206262547615836, 6.143501473218245, 6.635659371649962, 3.767683343045317, 4.695134367726297, 7.0553700394467675, 7.964426167818064, 4.283141933704113, 4.221912352803097, 2.533488591653882, 1.4884473404131118, 3.439871036652485, 3.275500525946614, 0, 1.2027407875498692, 4.2920225855745215, 3.1993942879622095, 2.999154346296285, 4.31754151408873, 5.233279125969012, 5.819851032937679, 4.552745199974493, 7.905002899261564, 5.845093685792981, 5.207863752010185, 6.243391667718583, 5.986046353239398, 2.7578980302353173, 3.1352419352541885, 0, 6.650482350009378, 2.8525655418461673, 0, 3.3907982623470247, 0, 0, 0.5243315176627336, 1.4743684374456834, 0, 0, 5.416933271480923, 0, 5.964601495321735, 5.712913996296754, 6.932524554858261, 4.1169924936388735, 1.7446158398259917, 0, 1.9277794305693585, 0, 0, 0, 0, 0, 0, 0, 0, 0.2276716135790753, 0, 0, 0, 0, 1.9901709262824092, 0.8354508135400687, 0, 0, 0.7364674746022944, 0, 0, 0, 0, 0, 0, 0, 0, 0, 0, 0, 0, 0, 0, 0, 0, 0.13902390755279678, 0, 0, 0.20571159159564442, 0, 0.23208752401899557, 0.683424411306925, 0, 0, 0, 0, 0, 0, 0, 2.917242538792343, 0, 0.1254124870961837, 0, 0, 0, 0, 0, 0, 0, 0, 0, 0, 0, 0, 0, 0, 0, 0, 0, 0, 0, 0, 0, 0, 0, 0, 0, 0, 0, 0, 0, 0, 0, 0, 0, 0, 0, 0, 0, 0, 0, 0, 0, 0, 0, 0, 0, 0, 0, 0, 0, 0, 0, 0, 0, 0, 0, 0, 0, 0, 0, 0, 0, 0, 0, 0, 0, 0, 0, 0, 0, 0, 0, 0, 0, 0, 0, 0, 0, 0, 0, 0, 0, 0, 0, 0, 0, 0, 0, 0, 0, 0, 0, 0, 0, 0, 0, 0, 0, 0, 0, 0, 0, 0, 0, 0, 0.5725304058494791, 0, 0.6545345255152111, 1.499607149891142, 0.6452600612325669, 0, 2.825436241234678, 5.744931907313152, 2.544019895493017, 5.4402113478490675, 6.033538489196122, 8.439925673694649, 8.751025269833427, 5.399544160725018, 6.043801738533246, 7.527517417548778, 10.0751246485685, 2.589838600823579, 2.5559086599548184, 8.591747640021076, 5.403112351870389, 9.849848210259152, 0.6811545357596481, 1.7777384959065055, 0.2999602875286439, 0.49378477590311765, 4.747590242356119, 3.4133961465795735, 4.341352590864227, 2.574964790310519, 5.05848027034981, 3.9106716147705463, 6.948420415310235, 6.463854384758994, 7.798854827783752, 6.246884284943599, 10.49934047944139, 6.785085104106724, 6.977210177294804, 8.505462592723799, 5.307361280520463, 5.019851520542228, 7.895834259583102, 8.559102031668482, 6.5684818263708245, 6.174697456252481, 5.040303738680019, 4.133889460290141, 3.620771011290269, 4.139431316335976, 0.6588822013463943, 3.4522205268228072, 2.470000012800588, 0, 0.1329467021505538, 0, 0.10645892624733078, 0, 0, 0, 0, 1.1207083376347575, 0, 0.2314750829325406, 0, 0, 1.4191230126925145, 0, 4.323524071224098, 1.1822338248431992, 0.9404903560545105, 3.2007505415259736, 1.2519214215077563, 0.2650000166701385, 0, 1.9998346762390833, 0.3704651261714462, 3.5562780611347335, 0.9051112626723786, 0.5927127757065809, 0, 0.18346961058991526, 2.221046449517047, 1.8455401215784741, 1.297343295243802, 0.4146972449760008, 0, 0.09333234582540766, 0, 0, 0, 1.913109410961244, 1.0826098338689598, 2.786593424850015, 0, 0.993353346276988, 2.144230568748875, 1.8664077145225832, 0, 0, 3.4057841983586714, 1.6768145847571654, 1.2441984987454129, 2.3838133930374594, 1.5494218015000274, 2.1435353213480504, 2.0408853848240023, 0, 0, 0.6371622978404514, 1.0520509266094493, 0.8363332141284532, 0, 0.8849302875017679, 0.8572204955636582, 1.198701603771714, 0, 0, 0.11326163197628879, 1.560919375424148, 4.2854940185632495, 0, 5.2031469775457415, 6.942432746163066, 0, 3.8603318607946333, 0.3210798495831561, 0.6425022976340051, 6.148126134768319, 0.2553806128115688, 0.1809564706253485, 1.5791132715859353, 0, 0, 0.1191512720823345, 0.10281398533802909, 2.9124636145935026, 1.2070973118526207, 8.341964733454677, 10.531402740330375, 9.657479435987126, 4.73464012902093, 6.107690702057523, 4.346049854945199, 3.899485804736277, 1.0345881697593913, 1.463440569728556, 0.9093247984046533, 0.898439857996794, 0.3010638607454224, 0, 2.5661628043514306, 0.628385947519637, 2.3624945514598523, 1.4102440973350063, 1.3307266988331032, 0, 0.38306597606683024, 2.209978018598507, 0.6709929688564563, 4.782320869966544, 2.2023915822872553, 1.8189917864840992, 1.0568242448053182, 6.01597015903419, 6.054875849364115, 9.28723334465233, 7.468896677933181, 8.641981614823758, 4.474052472918183, 3.6494106040638723, 0.9527425516589629, 0, 0, 0, 0, 1.5348795400310562, 5.3530245176698985, 0.5437460263535915, 0.7709276970739031, 1.2818916072746722, 0.9872583565900809, 0, 3.149801271739253, 0.864110263941063, 2.5020531194990974, 3.4093875659949577, 0.5934659448391824, 2.562783629355357, 0.647155845086812, 5.076374285211092, 0, 0, 2.352475515117476, 0, 0.10171589194001193, 0, 0, 0, 0, 0, 0, 0, 0, 1.497442814690303, 0, 2.389683751978988, 0.6174822093790325, 3.8053146809743685, 3.468557353830364, 1.5787135855370003, 0.12827643461266197, 2.826577669589917, 2.492449804207574, 0, 0, 0, 1.3699455192124474, 2.858894057880711, 6.749289121783206, 3.3495300788707336, 8.940880478275616, 5.878134452059437, 9.67032622175668, 8.969814558879587, 2.941945473373636, 0.9437124050426254, 0.5113704256889421, 0, 0, 0, 2.1585849453251353, 0.8321723191099831, 0.09371232717644228, 1.8344656081547202, 1.989541000349155, 0.4456682524883657, 0.40175116772277186, 0, 0, 1.400411326517799, 0, 0, 0, 0.6074775382858886, 0, 0, 0.6189866383504223, 0.9359952315697382, 0, 0, 0, 0.13567619726081592, 0, 0, 0, 0, 0, 0, 0, 0, 0, 0, 0, 0, 0, 0, 0, 0, 0, 0, 0, 0, 0, 0, 0, 0, 0, 0, 0, 0, 0, 0, 0, 0, 0, 0.4623961229974124, 0, 0, 0, 0, 0, 0, 0, 0, 0, 0, 0, 0, 0, 0, 0, 0, 0, 0, 0, 0, 0, 0, 0, 0, 0, 0, 0, 0, 0, 0, 0, 0, 0, 0, 0, 0, 0, 0, 0, 0, 0, 0, 0, 0, 0, 0, 0, 0, 0, 0, 0, 0, 0, 1.0877685321075576, 0, 0, 0.349299930617744, 3.3450926606273357, 0, 0, 0, 0, 0, 0, 0, 0, 0, 0, 0, 0, 0, 0, 0, 0, 0, 0, 0, 0, 0, 0, 0, 0, 0, 0, 0, 0, 0, 0, 0, 0, 0, 0, 0, 0, 0, 0, 0, 0, 0, 0, 0, 0, 0, 0, 0, 0, 0, 0, 0, 0, 2.510409034753271, 3.8733261196135143, 3.521882764536586, 0.0841294870276317, 0, 0, 0, 0, 0, 0, 0, 0, 0, 0, 0, 0, 0, 0, 0, 0, 0, 0, 0.3580948561882728, 0, 0.0856797439225349, 0, 0, 0, 0, 0, 0, 0, 0, 0, 0, 0, 0, 0, 0, 0, 0, 0, 0, 0, 0, 0, 0, 0, 0, 0, 0, 0, 0, 0, 0, 0, 0, 0, 0, 0, 0, 0, 0, 0, 0, 0, 0, 0, 0, 0, 0, 0, 0, 0, 0, 0, 0, 0, 0, 0, 0, 0, 0, 0, 0, 0, 0, 0, 0, 0, 0, 0.579375432553249, 0.12473222576903871, 3.04905370750535, 0, 0, 0, 0, 0, 0, 0, 0, 0, 0, 0, 0, 0, 0, 0, 0, 0, 0, 0, 0, 0, 0, 0, 0, 0, 0, 0, 0, 0, 0, 0, 0.5877667741748489, 0, 0, 0, 0, 0, 0, 0, 2.056979270359397, 0, 4.988764548109352, 4.871781633363381, 2.4007522737032305, 5.381720452341074, 2.363042087568709, 3.1329732270494492, 3.8794281946583733, 2.1690294609418586, 0.36474703345921355, 0, 2.441475306317417, 2.71254453410834, 0, 1.640481133615288, 1.9395002173596874, 2.5380392108659864, 2.7200335794393777, 3.585247419618113, 0, 3.2753168233850958, 0, 0, 0, 0, 0, 0, 0, 0, 0, 0, 0, 0.08717546236487546, 0, 0, 0, 0, 0, 0, 0, 0, 0, 0, 0, 0, 0, 0, 0.881443316976507, 0, 0, 0, 0, 0, 0, 0, 0, 0, 0, 0, 0, 0, 0, 0, 0, 0, 0, 0, 0, 0, 0, 0, 0, 0, 0, 0, 0, 0, 0, 0, 0, 0, 0, 0.41493018529553255, 0, 0, 0, 0, 0.35355988418831746, 1.3390313830649334, 0, 0, 0, 0, 0, 0.16951831017781122, 0.36009695380325824, 0, 0, 0, 0, 0, 0, 0, 0.19739213284167142, 0, 0, 0, 0, 0, 0, 0, 0, 0, 0, 0, 0.8347387908836518, 0.697477893388992, 0, 0, 0, 0, 0, 0, 0, 0, 0, 0, 0, 0, 0, 0, 0, 0, 0, 0, 0, 0, 0, 0, 0, 0, 0, 0, 0, 0, 0, 0.8251523082128394, 0, 0, 2.0396591573096585, 1.0627211027771988, 0.35848132442899255, 0, 0, 0, 0, 0, 0, 0.2881979710342684, 0, 1.3642815379103013, 0, 0, 0, 0, 0, 0, 0, 4.687990320488332, 2.648412228818418, 0.4280458350488728, 0, 0, 0, 0, 0, 0, 0.19265240171274178, 2.956047047432931, 1.528064534357038, 0.626242741657935, 1.8762115908888193, 0.08149533261976444, 1.670747663442373, 3.532065318284547, 3.0292006952947492, 6.865432034711314, 2.9403395760685846, 2.9624482237868106, 3.329756477578672, 2.778709837049697, 3.9822640689558835, 0, 0.24899213921150565, 0, 0, 7.128235166379699, 0.7117597422798443, 0, 0, 0.09166590806707263, 0.6480211902822581, 0, 1.9429755702555094, 0.26598132364487165, 0, 1.8883179313781144, 6.50741391327399, 9.538916906977157, 0.2644014070700967, 0, 2.0602450835474344, 0.41399032135718344, 0, 0, 0, 0, 0, 0, 0, 0.747089357122793, 3.383772693984892, 6.22019060805695, 6.333592023243593, 3.7066538954830164, 13.79258171428039, 10.969541909831978, 10.715716375044066, 2.345899287258235, 7.455933112796443, 13.938093184898527, 13.075384944036731, 4.117534034872465, 5.838225534504718, 2.414885618350126, 4.419309582772542, 2.6078366463204223, 5.086902274993838, 0, 0, 0, 0, 0, 0, 12.994693753013303, 10.904332133944745, 0.45096113589044073, 0, 3.5047729736074653, 5.757658150644606, 4.067688986937274, 12.455384769318282, 0, 0, 0.552177057892331, 4.219621631332406, 8.803882816074516, 18.797764758619728, 7.088225830667434, 9.479369881392158, 21.16112323730643, 3.2669897108098964, 7.932608307419113, 12.486424909596066, 9.858737700845257, 12.513907741604386, 11.243167535783401, 0, 0, 2.5794638486218826, 1.7799033951112138, 0, 0, 0, 0, 0, 0.5871545262532205, 0, 2.221142664361741, 0.5188878490521415, 0.6038071571206602, 1.120447571607472, 0.5585609491527135, 1.4837616664254385, 0.6437581492300113, 0, 0.23530151438785318, 0, 0, 0.21777304770909334, 0.2055449111278159, 3.5868815555582607, 2.3113194801862775, 0, 0, 4.045681584193101, 2.0348407986574824, 4.943240552094724, 5.0007912362804525, 7.561714752002938, 9.163497684375418, 11.172515014263766, 11.821350135600385, 9.512505391487535, 11.0997055016161, 14.13562584982711, 11.05318550925711, 9.882897862252612, 11.002976969861889, 11.677411103551925, 11.706848355257511, 12.357088717386187, 10.350134742806398, 8.579251945641177, 10.053428239324946, 0.7156028114312293, 3.832007407559005, 9.509045226213225, 5.96615548578682, 18.897930813645733, 11.775854249849665, 6.9493710276189455, 8.530048470500999, 15.828095192412148, 15.101740813313562, 14.104327453025146, 9.172675160614684, 6.511678834716953, 6.504004817785598, 8.457288031194448, 7.184360880346772, 7.313751307455537, 9.196490682257076, 10.51762458362086, 2.895723315525575, 6.786777073580751, 5.865164208827072, 6.9144198959862715, 4.88626743693836, 13.473417832286376, 6.210890421722429, 12.905832649111582, 6.631587783657121, 2.9112954532272957, 1.5857397740073615, 4.936527399232291, 5.302161723171146, 4.703654223348843, 2.4390864533366314, 3.449104901706601, 3.226862435083884, 0, 2.371441235298733, 1.0821024042952436, 9.42120399068014, 6.218689404199588, 5.6142997974553746, 4.2924816281357705, 1.1339232447332153, 1.3847971451839676, 3.461355693841428, 3.188299921451259, 5.62939140477016, 9.95453746796968, 10.282430673311138, 7.303136839774389, 5.9332782684136625, 2.7038648329814197, 1.6998326710804461, 2.208146374985101, 3.013465619287434, 0.4740855867147574, 2.7717116715917136, 2.0753227566511843, 2.3594614673406262, 3.7520766612359138, 0, 0, 0, 0, 0, 0, 0, 0, 0, 0, 0, 0.4721780756801423, 0, 0, 0, 0, 0, 0, 0, 0, 0, 0, 0.1355809078134165, 0.2433515610630777, 0, 0, 0, 0, 0, 0.8228007759456923, 0, 4.686401006510309, 0.4385103485779611, 0.3373572592540103, 1.6066576405969686, 0, 0.2320987403393809, 1.0828693358504036, 1.0993219129460523, 4.0837206063650076, 1.2060396445834998, 15.134927314169213, 10.215525203734865, 10.44652514438236, 10.54463547261673, 4.9255909867088095, 0.6693002022920628, 0.7308549085654071, 0, 1.0100136102820236, 0, 0, 3.4708709252074845, 4.053130496388748, 6.502555742301455, 0.8860967348486828, 6.336764434268925, 6.664215640159271, 5.150706115402343, 8.02968995353674, 4.630193928219001, 4.159262634207948, 9.353829910522158, 0.5030084013703936, 2.4108647764336877, 0.3225790638569623, 0.7553652201987427, 0.18678560170220668, 4.035712986157092, 3.5281047169433433, 2.1671642005916727, 8.592385852480307, 5.828678138437618, 1.5537995185330145, 2.7212076170110184, 3.6357564766476167, 0, 5.25574885910177, 2.762208676234586, 10.576363577977526, 7.7033173613423385, 11.475178645149038, 9.288218673318436, 7.5310557263627, 4.694936597993191, 5.476160138054427, 3.387952811776273, 0.2953124221049498, 13.34267961090504, 5.668253156857745, 4.03117899469642, 4.516886701199722, 10.131289010288224, 8.515670981545775, 4.404255275103044, 7.078375881108805, 3.7591010736177166, 2.6960867777732074, 0.9812209268200153, 8.131671583542873, 5.960211824318886, 2.555612634877482, 1.1493834989207805, 0, 0.4490674021934189, 0, 1.879997499409785, 0, 2.1045687758000553, 0.3285214464117953, 0, 0, 0, 0.7543289275481891, 3.2027081065075342, 0.5903846368892579, 0, 0, 0, 0, 2.3763905521672744, 3.4032110288579567, 2.7273510254867253, 1.0657247880086265, 0.12934556863820726, 0.13153360111758255, 3.4298155262398233, 0.9460168465422655, 0.3923366912341456, 0.7055503603652366, 2.363434758627468, 0.6868359551445045, 2.157237384026132, 6.889735043718019, 0, 1.2364726454345791, 3.68759133348974, 2.3874284462379918, 0, 0.2645733689436818, 3.8874267115831906, 2.000939907882821, 0.81474167606526, 0.611836517201187, 1.4851680106782736, 1.2317429820649357, 1.8159601386470126, 9.120437897473327, 4.510596021771288, 2.778122926919915, 1.6038541353743205, 0.172910645523106, 0.8421616264122392, 0, 1.3515530775541857, 0.9311396949392198, 0, 0, 8.532061615901616, 2.6334294688574826, 0, 4.2869034281383485, 2.203327645271192, 0.5984892641576289, 0.5569718215603884, 0.1337318480140541, 2.3861959671296398, 2.122902751707819, 1.569195264485887, 0.1568044592173129, 0, 3.692543427117674, 2.0961991719598463, 1.1147808385912685, 0.7628755696609282, 0.2955482373505682, 0, 0, 0, 0, 0, 0, 0, 0, 0, 0, 0, 0, 0, 0, 0, 0, 0, 0, 0, 0, 0, 0, 0, 0, 0, 0, 0, 0, 0, 0, 0, 0, 0, 0, 0, 0, 0, 0, 0, 2.123825245584057, 2.145037040949974, 0.949215780246871, 1.3158105118847112, 0, 0, 0, 0, 0, 0, 0, 1.750347821385657, 4.920596069324649, 11.937085024940869, 0, 0, 0, 0, 0, 0, 0, 0, 0, 0, 0, 0, 0, 0, 0, 0, 0, 0, 0, 0, 0, 0, 0, 0, 0, 0, 0, 0, 0, 0.31625240016302447, 10.011629400993215, 5.033713884372623, 6.393469474167003, 8.761991020955723, 6.899953551216765, 7.917051069159817, 4.664052563380031, 14.859191979541515, 9.538590322874178, 12.691953595068753, 11.958119956257768, 14.242264339457435, 6.914868880925924, 9.25447037848719, 9.215095940963778, 7.51201574253847, 3.8086662036505095, 0, 0, 0, 0, 0, 0, 0, 0, 0, 0, 0, 0, 0, 0, 0, 0, 0, 0, 0, 0, 0, 0.11187015659947679, 0, 0, 0, 0, 0, 0, 0, 0.28083660649526376, 0, 0, 0.0846783863427277, 0, 0.12714690395679235, 0, 0, 0, 0, 0, 0, 0, 0, 0, 0, 0, 0, 0, 0, 0, 0, 0, 0, 0, 0, 0, 0, 0, 0, 0, 0, 0, 0, 0, 0, 0, 0, 0, 0, 0, 0, 0, 0, 0, 0, 0.4526276384081223, 0.4336189720064659, 0, 0, 0, 0, 0, 0, 0, 0, 0.5932707288572442, 0, 0.6808105347290597, 0, 0, 0, 0, 0, 0, 0, 0, 0, 0, 0, 0, 0, 0, 0, 0, 0, 0, 0, 0, 0, 0, 0, 0, 0, 0, 0, 0, 0, 0, 0, 0, 0, 0, 0, 0, 0, 0, 0, 0, 0, 0, 0, 0, 0, 0, 0, 0, 0, 0, 0, 0, 0, 0, 0, 0, 0, 0, 0, 0, 0, 0, 0, 0, 0, 0, 0, 0, 0.1307871263925817, 0, 0, 0.4892961264396706, 0.6499653446262437, 1.1572368173520187, 0, 0, 0, 0, 0, 0, 0, 0, 0, 0, 0, 0, 0, 0, 0, 0, 0, 0, 0, 0, 0, 0, 0, 0, 0, 0, 0, 0, 0, 0, 0, 0, 0, 0, 0, 0, 0, 0, 0, 0, 0, 0, 0, 0, 4.0636732060877305, 0.2988109727181132, 0, 0, 2.2149035297390425, 0, 2.514222023988792, 1.7278065520044144, 1.0466214341011113, 0, 0.2497872259367761, 0, 0, 0.7396018785827065, 0, 0, 0, 0, 0.6433188935664788, 0, 0, 1.1162642686738127, 0, 0, 0, 0, 5.259244821518253, 0, 0, 0, 0.09679859043823744, 0, 0, 0, 0, 0, 0, 0.09493043387144748, 0.9845983861275611, 0, 0.10041697075399814, 0.6385433111335136, 1.0617350894279047, 0.6567895573290998, 0, 7.737661518966699, 0, 0, 0, 0, 0, 0, 0, 0, 0, 0, 0, 0, 3.093142801361412, 0, 0, 0, 0, 0, 0, 0, 0, 0, 0, 0, 0, 0, 0, 0, 0, 0, 0, 0, 0, 0, 0, 0, 0, 0, 0, 0, 0, 0, 0, 0, 0, 0, 0, 0, 0, 0, 0, 0, 0, 0, 0, 0, 0, 0, 0, 0, 0, 0, 0, 0, 0, 0, 0, 0, 0, 0, 0, 0, 0, 0, 0, 0, 0, 0, 0, 0, 0, 0, 0, 0, 0, 0, 0, 0, 0, 0, 0, 0, 0, 0, 0, 0, 0, 0, 0, 0, 0, 0, 0, 0, 0, 0, 0, 0, 0, 0, 0, 0, 0, 0, 0, 0, 0, 0, 0, 0, 0, 0, 0, 0, 0, 0, 0, 0, 0, 0, 0, 0, 0, 0, 0, 0, 0, 0, 0, 0, 0, 0, 0, 0, 0, 0, 0, 0, 0, 0, 0, 0, 0, 0, 0, 0, 0, 0, 0, 0, 0, 0, 0, 0, 0, 0, 0, 0, 0, 0, 0, 0, 0, 0, 0, 0, 0, 0, 0, 0, 0, 0, 0, 0, 0, 0, 0, 0, 0, 0, 0, 0, 0, 0, 0, 0, 0, 0, 0, 0, 0, 0, 0, 0, 0, 0, 0, 0, 0, 0, 0, 0, 0, 0, 0, 0, 0, 0, 0, 0, 0, 0, 0, 0, 0, 0, 0, 0, 0, 0, 0, 0, 0, 0, 0, 0, 0, 0, 0, 0, 0, 0, 0, 0, 0, 0, 0, 0, 0, 0, 0, 0, 0, 0, 0, 0, 0, 0, 0, 0, 0, 0, 0, 0, 0, 0, 0, 0, 0, 0, 0, 0, 0, 0, 0, 0, 0, 0, 0, 0, 0, 0, 0, 0, 0, 0, 0, 0, 0, 0, 0, 0, 0, 0, 0, 0, 0, 0, 0, 0, 0, 0, 0, 0, 0, 0, 0, 0, 0, 0, 0, 0, 0, 0, 0, 0, 0, 0, 0, 0, 0, 0, 0, 0, 0, 0, 0, 0, 0, 0, 0, 0, 0, 0, 0, 0, 0, 0, 0, 0, 0, 0, 0, 0, 0, 0, 0, 0, 0, 0, 0, 0, 0, 0, 0, 0, 0, 0, 0, 0, 0, 0, 0, 0, 0, 0, 0, 0, 0, 0, 0, 0, 0, 0, 0, 0, 0, 0, 0, 0, 0, 0, 0, 0, 0, 0, 0, 0, 0, 0, 0, 0, 0, 0, 0, 0, 0, 0, 0, 0, 0, 0, 0, 0, 0, 0, 0, 0, 0, 0, 0, 0, 0, 0, 0, 0, 0, 0, 0, 0, 0, 0, 0, 0, 0, 0, 0, 0, 0, 0, 0, 0, 0, 0, 0, 0, 0, 0, 0, 0, 0, 0, 0, 0, 0, 0, 0, 0, 0, 0, 0, 0, 0, 0, 0, 0, 0, 0, 0, 0, 0, 0, 0, 0, 0, 0, 0, 0, 0, 0, 0, 0, 0, 0, 0, 0, 0, 0, 0, 0, 0, 0, 0, 0, 0, 0, 0, 0, 0, 0, 0, 0, 0, 0, 0, 0, 0, 0, 0, 0, 0, 0, 0, 0, 0, 0, 0, 0, 0, 0, 0, 0, 0, 0, 0, 0, 0, 0, 0, 0, 0, 0, 0, 0, 0, 0, 0, 0, 0, 0, 0, 0, 0, 0, 0, 0, 0, 0, 0, 0, 0, 0, 0, 0, 0, 0, 0, 0, 0, 0, 0, 0, 0, 0, 0, 0, 0, 0, 0, 0, 0, 0, 0, 0, 0, 0, 0, 0, 0, 0, 0, 0, 0, 0, 0, 0, 0, 0, 0, 0, 0, 0, 0, 0, 0, 0, 0, 0, 0, 0, 0, 0, 0, 0, 0, 0, 0, 0, 0, 0, 0, 0, 0, 0, 0, 0, 0, 0, 0, 0, 0, 0, 0, 0, 0, 0, 0, 0, 0, 0, 0, 0, 0, 0, 0, 0, 0, 0, 0, 0, 0, 0, 0, 0, 0, 0, 0, 0, 0, 0, 0, 0, 0, 0, 0, 0, 0, 0, 0, 0, 0, 0, 0, 0, 0, 0, 0, 0, 0, 0, 0, 0, 0, 0, 0, 0, 0, 0, 0, 0, 0, 0, 0, 0, 0, 0, 0, 0, 0, 0, 0, 0, 0, 0, 0, 0, 0, 0, 0, 0, 0, 0, 0, 0, 0, 0, 0, 0, 0, 0, 0, 0, 0, 0, 0, 0, 0, 0, 0, 0, 0, 0, 0, 0, 0, 0, 0, 0, 0, 0, 0, 0, 0, 0, 0, 0, 0, 0, 0, 0, 0, 0, 0, 0, 0, 0, 0, 0, 0, 0, 0, 0, 0, 0, 0, 0, 0, 0, 0, 0, 0, 0, 0, 0, 0, 0, 0, 0, 0, 0, 0, 0, 0, 0, 0, 0, 0, 0, 0, 0, 0, 0, 0, 0, 0, 0, 0, 0, 0, 0, 0, 0, 0, 0, 0, 0, 0, 0, 0, 0, 0, 0, 0, 0, 0, 0, 0, 0, 0, 0, 0, 0, 0, 0, 0, 0, 0, 0, 0, 0, 0, 0, 0, 0, 0, 0, 0, 0, 0, 0, 0, 0, 0, 0, 0, 0, 0, 0, 0, 0, 0, 0, 0, 0, 0, 0, 0, 0, 0, 0, 0, 0, 0, 0, 0, 0, 0, 0, 0, 0, 0, 0, 0, 0, 0, 0, 0, 0, 0, 0, 0, 0, 0, 0, 0, 0, 0, 0, 0, 0, 0, 0, 0, 0, 0, 0, 0, 0, 0, 0, 0, 0, 0, 0, 0, 0, 0, 0, 0, 0, 0, 0, 0, 0, 0, 0, 0, 0, 0, 0, 0, 0, 0, 0, 0, 0, 0, 0, 0, 0, 0, 0, 0, 0, 0, 0, 0, 0, 0, 0, 0, 0, 0, 0, 0, 0, 0, 0, 0, 0, 0, 0, 0, 0, 0, 0, 0, 0, 0, 0, 0, 0, 0, 0, 0, 0, 0, 0, 0, 0, 0, 0, 0, 0, 0, 0, 0, 0, 0, 0, 0, 0, 0, 0, 0, 0, 0, 0, 0, 0, 0, 0, 0, 0, 0, 0, 0, 0, 0, 0, 0, 0, 0, 0, 0, 0, 0, 0, 0, 0, 0, 0, 0, 0, 0, 0, 0, 0, 0, 0, 0, 0, 0, 0, 0, 0, 0, 0, 0, 0, 0, 0, 0, 0, 0, 0, 0, 0, 0, 0, 0, 0, 0, 0, 0, 0, 0, 0, 0, 0, 0, 0, 0, 0, 0, 0, 0, 0, 0, 0, 0, 0, 0, 0, 0, 0, 0, 0, 0, 0, 0, 0, 0, 0, 0, 0, 0, 0, 0, 0, 0, 0, 0, 0, 0, 0, 0, 0, 0, 0, 0, 0, 0, 0, 0, 0, 0, 0, 0, 0, 0, 0, 0, 0, 0, 0, 0, 0, 0, 0, 0, 0, 0, 0, 0, 0, 0, 0, 0, 0, 0, 0, 0, 0, 0, 0, 0, 0, 0, 0, 0, 0, 0, 0, 0, 0, 0, 0, 0, 0, 0, 0, 0, 0, 0, 0, 0, 0, 0, 0, 0, 0, 0, 0, 0, 0, 0, 0, 0, 0, 0, 0, 0, 0, 0, 0, 0, 0, 0, 0, 0, 0, 0, 0, 0, 0, 0, 0, 0, 0, 0, 0, 0, 0, 0, 0, 0, 0, 0, 0, 0, 0, 0, 0, 0, 0, 0, 0, 0, 0, 0, 0, 0, 0, 0, 0, 0, 0, 0, 0, 0, 0, 0, 0, 0, 0, 0, 0, 0, 0, 0, 0, 0, 0, 0, 0, 0, 0, 0, 0, 0, 0, 0, 0, 0, 0, 0, 0, 0, 0, 0, 0, 0, 0, 0, 0, 0, 0, 0, 0, 0, 0, 0, 0, 0, 0, 0, 0, 0, 0, 0, 0, 0, 0, 0, 0, 0, 0, 0, 0, 0, 0, 0, 0, 0, 0, 0, 0, 0, 0, 0, 0, 0, 0, 0, 0, 0, 0, 0, 0, 0, 0, 0, 0, 0, 0, 0, 0, 0, 0, 0, 0, 0, 0, 0, 0, 0, 0, 0, 1.127156941549336, 0, 0, 0, 0, 2.7820583639248455, 9.45401730292992, 3.2423008322815483, 2.507026558693348, 3.95678906966029, 2.72932175347511, 2.5825947571275463, 0.26470106970431795, 1.884351741866495, 4.148259092171652, 3.551028672100269, 3.54546873750671, 4.94671673319306, 6.100130559311186, 6.686711920766947, 0.9673844269039866, 11.319386472437191, 4.966527868573892, 6.159809358886278, 5.7591625364807895, 5.764745028515637, 5.415508403502617, 9.569775619227713, 9.740442255427087, 9.60063507908322, 7.44131952097911, 9.784333523681546, 13.253588321117997, 7.872847588635513, 12.515698128256684, 13.800305803710344, 11.76820174381691, 13.997305142874557, 15.002971320372264, 14.090422290990466, 9.378586380171173, 12.017658202536662, 12.622979449187305, 12.5203237740341, 12.3993278044857, 6.524244424449787, 12.458133861127349, 10.72037679519376, 10.77288506746232, 13.098552312160766, 7.646504718180975, 3.025165376303233, 11.09438756608904, 9.701102806153724, 8.061035617582993, 7.274376241899446, 12.52734997857449, 10.022995778466457, 10.750464485519249, 4.628507634194874, 5.718827075163761, 5.75666483911646, 4.770322482449966, 4.881657394007984, 5.86173822962873, 5.815164552611976, 5.350806205320704, 4.761445639395611, 4.981837621920121, 8.419249166358895, 6.651151506781135, 10.541789726327092, 5.365993598728922, 3.4912356547960126, 7.494733100629895, 14.647551374773428, 12.773063191165834, 10.36648977196317, 13.403182949393809, 10.863845694833133, 13.816514226169243, 13.856481753686975, 12.467688164096451, 10.128940940954577, 12.717991770252008, 10.783148805157726, 7.033891456634796, 11.18060226094465, 6.170341721333738, 11.726749351321295, 7.345110624405763, 6.587440218249495, 9.098033998778146, 11.453360846603768, 11.568975772171976, 10.323501760597159, 7.852410653658205, 9.299685209608104, 8.381808467786865, 13.16995512752882, 10.285019721029256, 7.406807395888834, 11.411508107166078, 4.7304070347676745, 6.942540584695647, 7.743582514296049, 6.896102346132015, 2.818191348316099, 3.979062181310155, 4.564082408283791, 6.7435524930100215, 7.5842937769687975, 10.424166781849253, 3.3614688436119904, 3.288520191712781, 1.5952497340887968, 10.298964649274028, 16.693363359928615, 14.285866609212851, 7.149728593267542, 6.231721682868828, 8.793070100772999, 3.9152015802027433, 6.608268983458143, 14.619030775669986, 6.102428163548732, 12.764546546425567, 10.635092768023613, 15.525757004252958, 14.179578234057974, 10.214740842967178, 10.778524444408983, 5.543363943071457, 11.969423276622859, 12.1469437330564, 11.167812468242273, 8.597306633024877, 4.8074490419220535, 12.29127386550433, 14.403318614195014, 11.016215176715695, 12.45145496987885, 4.204389871030701, 5.846621285456895, 4.861045188231042, 13.883051746209874, 9.41577756179331, 11.386799264771296, 13.150782406566588, 8.25526357086599, 0.22311881991151036, 1.7194050822249218, 2.9295665074211428, 3.900550450731946, 1.1133262763213743, 3.341522965075817, 0, 0, 0, 0, 0, 0, 0, 0, 0, 0, 0, 0.08225040818801213, 0, 0, 0, 0, 0, 0, 0, 0, 0, 0, 0, 0, 0, 0, 0, 0.3804169535164036, 0, 0, 0.3838026263903422, 0, 0, 0.3000022121468397, 0, 0, 0, 0, 0, 0, 0, 3.777032920749928, 6.746679783503099, 0.3880055188690155, 3.1190114201937624, 4.414534072680406, 3.6906886338670524, 5.313030523349675, 0.889449366948267, 3.985678593020132, 6.119099232991785, 4.759327533790634, 2.3166623124092025, 2.7433589717368334, 4.989226393657394, 5.08228741355042, 5.236711002123447, 8.706011377859369, 12.78299530913052, 10.807009404716561, 10.894432239130998, 16.950678632418047, 17.587670642035782, 15.314031269810696, 11.09798245236973, 16.887582901441686, 12.269134521208732, 21.464929106269437, 19.349926798639206, 14.953754976537448, 23.788395986487807, 10.393280032676138, 21.192229438778536, 10.458508094088383, 4.224419607233385, 5.924111949699606, 4.238314393066078, 6.512387977819951, 20.911024526808042, 1.3295431085143754, 1.684512234910874, 2.583248782282772, 3.058190134193283, 1.4811467158653002, 8.539925438952032, 7.075450272021603, 7.062903619056068, 0.27262182399437807, 2.9525905286100564, 0.18887865072696236, 3.5298038557186735, 6.5211900966626075, 6.339221844472175, 8.459746823001305, 7.45776328628979, 3.2022600080759878, 9.350979164359103, 10.16626980398059, 9.54887065915643, 7.106812722540844, 10.535263304099702, 10.169327033729825, 19.670048739170056, 6.104243735554922, 10.921789399479211, 13.03110590538867, 14.392784607421495, 2.8080852383912775, 6.29960700338989, 12.402866878076042, 14.412351599716194, 6.65887119085152, 13.10089748378307, 8.058939056698604, 9.138302399422034, 16.20921307010061, 8.645201518535721, 4.628005101658273, 2.0009897713575238, 8.218897736799597, 2.6275396217180185, 12.707793040649888, 13.55093122961192, 0, 1.2856620781682981, 1.3596844518470381, 5.800837794002726, 5.955199376330533, 2.939400195167506, 1.1980464809528786, 0, 0, 0, 4.621944301850219, 0.5172676407849598, 4.297303843905923, 5.0928681193165435, 14.943353020576765, 9.69042224865005, 2.0035632705292157, 0.869042600104824, 0.44349340937338444, 5.199403233357911, 1.7410958364658389, 1.128266672897625, 4.7769049571762014, 0.6275953522971462, 2.533057389797577, 1.0824653757549227, 1.0588226841985473, 2.9969842832043416, 3.776374574309709, 1.1659896833553034, 2.6909857071109333, 0.7256043570401227, 0, 1.5280551054318443, 3.0019599224731173, 7.066370516215996, 10.103904906689348, 0.41058127409544143, 0.25923188800533414, 4.21398487913388, 2.337398095736767, 2.9698965112783307, 2.4848932228401472, 4.381340946319676, 10.891643533607828, 3.323366812487649, 8.571033857499007, 6.440105862461159, 21.412559267040404, 4.014634434667469, 20.74340662011761, 11.126308538911541, 11.108945517053867, 2.2735971017096803, 3.7785871608059085, 4.0868321341384, 4.484083772549383, 0.2662566484643718, 0.3955782048677206, 0, 4.333706717489133, 1.7473476547085367, 8.531999394148084, 5.8678024325323435, 3.240191371609775, 5.441852420228375, 4.975843301263137, 4.939749009010441, 2.3079534158183685, 4.9070349877697526, 6.519169447725538, 5.308909351729869, 0, 0, 5.548664214178465, 0.16595659180483854, 0.873286115610599, 2.513826171243771, 6.476182386862542, 2.0013263444132714, 4.469236459953992, 1.0788073200849007, 6.043059119526856, 10.744420964707993, 10.603610108861425, 13.067892589773601, 18.1958302803409, 14.63434574521691, 11.862615216500798, 6.867169997787303, 15.975492613950736, 14.312148067701493, 13.32258483709039, 17.432592600066624, 12.724216736932703, 13.952708361179372, 9.817137063094862, 8.923952423134173, 5.725476684432303, 5.120555649132837, 3.4618649272238073, 0, 0, 0.39686390534149546, 1.2514040950479495, 1.481700881420489, 8.809953486462359, 7.499853589713875, 4.374579894359589, 4.152066391213535, 6.165211649474781, 13.298456924935907, 12.375864696934595, 13.006249627690751, 5.955986379127076, 10.923337080472765, 13.13867083718289, 4.685506781660402, 5.41543127307773, 8.564563776201856, 2.0048228968901314, 0, 8.126488698175068, 4.993746185385868, 3.183158700376683, 1.087925399077588, 4.737691620961963, 5.036017488494367, 4.5707090217271515, 1.812235539080953, 8.191960139925069, 2.217874311523569, 0.08592348155279031, 0, 1.0422986855180234, 0.15380711675037836, 4.154939633786346, 6.623000763951458, 6.217281603414301, 12.70491525506224, 10.961686692950872, 14.504347156061849, 0, 8.376438592951711, 5.448645234986194, 6.099231807107388, 7.349097323023175, 9.329623969964521, 6.443866028460466, 2.2147592302242014, 6.365704646939173, 8.050400991837586, 6.2476776938518865, 6.44931492995055, 6.601729583021125, 6.374259858538099, 8.881739290600711, 8.519825972372553, 7.330637921487612, 10.627563266812619, 10.610588272422978, 15.863597063545743, 9.718342302973394, 11.265533123708728, 6.710003042874566, 5.251262634492722, 5.0372630308156685, 2.7015372614813304, 11.055786346259806, 4.1253623960730845, 4.914297261975902, 13.148291727997076, 11.512264257450097, 2.136362307305455, 2.8982253458408036, 4.386565622433633, 2.629585388475275, 2.9784444224060005, 4.908302156521749, 4.21110176208903, 0, 1.0841951953761109, 4.178929105110992, 7.113993703096473, 6.598781748324231, 4.908355878806649, 2.4401099259449355, 5.0282111204332205, 6.618623883189075, 2.8442239199209256, 1.5217975530519445, 1.238314644668527, 4.6389928242411855, 5.5904652016256104, 1.9514678323664172, 3.0470213701720303, 4.420777277648491, 7.677360465911011, 4.051386740341101, 3.5001849200007107, 4.762781847374175, 2.6787501892267236, 3.3499584430556353, 5.778277248518547, 1.2267459661721472, 8.864727081942398, 8.821231518571192, 8.66266322717477, 5.8813550183865, 8.511316912082602, 5.788593985113987, 3.9505767876962956, 5.452256655187575, 5.908382242705023, 5.741746073473738, 6.486214533040205, 6.575243261731377, 8.42894359379593, 6.94242473977994, 6.795182881710954, 10.215671386557833, 15.646164209840943, 7.771293850169014, 8.781445723059317, 7.71636178528933, 4.006512127358449, 9.478691533100086, 7.748038345775879, 4.007299505609519, 8.88195379097614, 7.299635910512028, 7.51556684385768, 7.039865828834858, 4.290667547207117, 6.048138060532754, 6.846399192672649, 7.050971339771431, 4.887056134902475, 0.8770600204174185, 0.5392038539981875, 2.225264651288394, 4.794805535048258, 5.6841181470851705, 6.544538353389331, 7.246568003168054, 5.376573604824329, 7.595466289220007, 7.441945830100894, 3.5180301932423297, 6.469031125356527, 10.558970533661624, 5.769582540211568, 5.885490200669182, 7.428246975412549, 6.092110760019367, 9.162614595753546, 7.651631503321592, 5.787626744580866, 5.175570809807639, 9.21931313190024, 3.724902795447034, 6.469230962152655, 4.86236698832825, 7.0551310923289625, 4.908011856399408, 5.79603342682986, 7.581567299464226, 4.014185410434983, 4.985970593769562, 2.875601223506245, 7.055618567982114, 8.172478771133079, 7.052243508212782, 5.302026330382636, 8.207597333174853, 6.499779604790474, 9.686511476872417, 4.4545707085451305, 4.607480844489681, 5.190704229958595, 4.170357884756274, 4.603441796394215, 5.399337448849622, 10.018962207391972, 4.369093166097541, 4.67796573079345, 5.937000033066076, 6.410731904897629, 4.969906724896594, 5.839850986796738, 5.561765069128516, 5.064807055919184, 3.3958750577421952, 3.8303163351060006, 2.5460315139337433, 3.2037950032937994, 7.61951842681129, 8.605974185670341, 8.632833312376503, 5.496735949398429, 2.9713056524588204, 5.868806578964958, 8.163712512414591, 3.874615382726744, 4.949842372952696, 5.554896861039107, 4.202487212517367, 6.555264296981898, 6.158604499868658, 6.043719396229502, 7.816764666722281, 7.5635158107085925, 4.617882904545068, 5.002197666698908, 3.7371484557621, 7.505809811557689, 4.696581253721225, 6.5466408880236635, 7.197986373761115, 6.58899656775922, 9.502132941366868, 6.351025950151154, 6.549681128327189, 9.35564735513776, 7.462579816560057, 5.960916245991464, 5.423675434138232, 5.375971237880037, 7.157623317243704, 7.848985930247582, 4.6455632499846, 9.220282149946854, 3.144676483662834, 7.236327192971568, 6.63518741293285, 8.283832405709331, 7.9903619062265445, 3.76768330882246, 3.120050927459894, 0.5609100268012983, 0, 0, 0, 0, 0, 0, 0, 0, 0, 0, 0, 0, 0, 0, 0, 0, 0, 0, 0, 0.24601671783642082, 0.2677642983366147, 0, 0.3551657887750286, 3.8656048784799184, 0, 0.5650939569531124, 0.1870715839239899, 0, 0, 0, 0, 0, 0, 0, 0, 0, 1.4791061587829226, 0, 1.1028086653182534, 1.6759345505150904, 3.7839664220962193, 9.07364434888245, 7.216687149482301, 4.692032360575679, 7.280081150973081, 5.11786903607939, 3.703335552276484, 5.848325124414654, 5.168593023978117, 7.758287580048712, 15.20243749718196, 12.45079367388517, 3.4705749962899293, 6.663076486344356, 0, 0.8049131331874976, 0, 0.14317137397737373, 0.4447560408884319, 0.13332872448080627, 0, 0, 4.500893001165027, 3.98963724610078, 0.07772501327914429, 0.5913388627491082, 1.8200082190308984, 8.473573200487548, 2.7196269966519755, 7.962587526417691, 5.481918808613722, 9.116320551268426, 8.46256365522942, 5.342086909283907, 6.2670290317942685, 11.746424033988824, 2.829660429247353, 5.773146387029571, 8.941064481750304, 2.780070384276174, 7.098999550793281, 5.211051296451474, 3.3769822678306616, 7.635938994281153, 1.9985096069339705, 3.7213554369363315, 0.34315910074294914, 3.949785948576426, 7.325363745806208, 7.029269204068294, 7.509287741823943, 5.32959103335097, 7.538535928187315, 3.413641252298474, 2.962262954340312, 1.7493190970389922, 5.014163212313733, 2.32667657828449, 2.253186222870022, 6.0412364771160085, 4.9294577718150325, 4.674376414245576, 7.052907952089417, 4.8135301167182964, 0, 2.3890281588558775, 2.5203636389077353, 1.5019294538614727, 2.1491997581476587, 0.6231145717959161, 0.7336333243344574, 0.2634800341655554, 0.12550956542486985, 2.401136279865103, 3.439832063702255, 0.4638044379527369, 0.9059673063837026, 0.20777751944919623, 3.78783241693786, 3.1397070643130287, 7.547721660788138, 2.1036881697848058, 2.6747787276261206, 4.02802111270298, 0, 0.3229863227130756, 1.674268910541417, 0, 2.0046522917370684, 1.0106538085540966, 2.234835900904506, 2.4607955731843973, 2.0674252497488483, 2.5061180635639126, 2.128720703415332, 2.8178405320519406, 1.6695883116763655, 2.309567345977806, 1.3347052914905326, 3.2149383908847766, 1.7899637555250179, 2.820459001661469, 2.9927953049497398, 2.1823504123869895, 2.564245103911746, 2.5403683293178116, 1.1993460145329238, 2.034641188773858, 0.09407536078902236, 0.6085899934516783, 0, 3.985789010110512, 5.20765977093469, 6.059436737671398, 2.934848533045626, 1.5422443833878603, 2.6673100546846467, 2.2451323933038654, 2.3564449027552605, 4.104698156328119, 5.061152664074945, 5.411731694553377, 7.217034815563011, 2.6410330602727563, 4.4258054403869425, 4.1230692681798535, 9.763858525174198, 5.916157445857423, 7.221827940084569, 8.748353060611235, 5.609643203238139, 5.005738840331776, 5.406813512203943, 4.260269662016552, 8.454271491003007, 9.448263169354425, 6.346196794900884, 4.141596662729283, 0.4917304386323713, 0.10131801701038029, 0, 0, 0.7440089959531249, 0.13794594902128532, 0.14763390855936442, 0, 0, 0.1537612129090081, 0, 0, 0, 0, 0, 0, 0, 0, 0, 0, 0, 0, 0, 0, 0, 0, 0, 0.25626084498968055, 0, 0, 0, 0, 0, 0, 0, 0, 0, 0, 0, 0, 0, 0, 0, 0, 0, 0, 0, 0, 0, 1.2751566658798543, 0, 0, 0, 0, 0, 0, 0, 0, 0, 0, 0, 0, 0, 0, 0, 4.5611103758676315, 8.520883092826114, 9.913937472660718, 10.167318502815046, 13.253151225205237, 13.076152427361547, 10.895401858546633, 14.966066546645886, 14.622202768765803, 15.149134288780726, 13.938072569861255, 9.706746593047392, 11.685525137632041, 10.510528093493852, 13.288409509580447, 14.684768666816408, 10.177353901415014, 11.188488423781932, 11.41675352441137, 7.738641013347089, 5.315116907500082, 5.682032788764036, 5.516319653105941, 3.083879423012321, 9.858013822469104, 10.051107897490313, 5.117445299002973, 4.8037376474630475, 9.569601500829751, 8.815746410299537, 5.309210316307885, 7.36131522702353, 7.806960115630189, 5.810978761013322, 8.017528043319908, 5.764085214681356, 5.016030448429313, 10.192133459917523, 7.773084992468771, 9.273528193876885, 5.0039844930500745, 7.950563112693055, 8.353818894719092, 4.783271268948143, 3.7703441887846108, 6.145349420410412, 9.35463452693577, 3.5321171135288023, 2.774495559970408, 4.537048424570834, 3.941163884237369, 6.513533311041084, 14.919241459256328, 5.0976305180286, 6.259164675649364, 6.794426680006098, 4.942570069261423, 15.308916032364127, 16.611863147758168, 7.200905363995824, 8.738244828312958, 6.853470361538415, 9.736766894379715, 9.155575666229888, 5.764541198903266, 14.4004340229205, 12.76854544070094, 11.71621329863713, 9.973416278409474, 10.55011525783985, 11.544755862336197, 9.607537952297868, 13.617431602051255, 12.40938136775039, 13.068981186610293, 12.9344229140643, 2.7774125241392253, 7.375991895918808, 6.40843972025716, 6.049723211776469, 11.925006639320765, 1.5993871280282421, 3.946579091332022, 2.6840732017360804, 0, 0, 0, 0, 0, 0, 0, 0, 0, 0, 0, 0, 0, 0, 0, 0, 0, 0, 0.9675652771208453, 0.42432316930841907, 0.4488964795147474, 0.38122081178096584, 0, 0.11989754755328805, 0.4968501592241348, 0.3820716094725297, 1.3088981517231204, 0.3357880603623446, 4.179600203787622, 0.517161953796493, 0, 1.5507477960045193, 1.6697084382178426, 1.2381742260307638, 0, 0.9257372037295197, 0, 0, 0, 0, 0, 0, 0, 0, 0, 0, 0, 0, 0, 0, 0, 0, 0, 0, 0, 0, 0, 0, 0, 0, 0, 0, 0, 0, 0, 0, 0, 0, 0, 0, 0, 0, 0, 0, 0, 0, 0, 0, 0, 0, 0, 0, 0.18914867652404105, 0, 0, 0, 0.4532104335523877, 0.40606955722148014, 2.1820116262425926, 0.18137240264654905, 0.9198810057819665, 0, 2.7875582638677145, 0.14412921098111572, 0.1746310264800287, 1.1671091711650066, 0.6951898342540932, 2.141055293189244, 1.0353790117471346, 0.2631400350517472, 1.0324336422984541, 0, 0.5709367913772161, 0.7942133049134643, 1.3853633448515574, 0, 0.5974695723334059, 0.2577159126255365, 0.2265636643759706, 1.4441698081546872, 0.5039075046858704, 0.617355824309788, 0.9759434306440131, 0.8581668776533501, 1.2278175961720903, 0.18254491518005037, 0.08795778148298479, 0, 0.735736045976296, 0.20916460455191435, 0, 0, 0, 0, 0.5719260950046767, 0.22368923418452014, 0, 0.5260588344835654, 1.4643605768305603, 0, 1.5804030649982779, 1.6362531466715136, 0, 0, 0, 0, 0, 0, 0, 0.5122481110470547, 1.1770949692251946, 1.2886106496523366, 0.8072436705682426, 0.07697150565649287, 1.169023842589862, 0.6300294848533023, 0.13505517734481698, 0, 0, 0, 0, 0, 0, 0, 0, 0, 0, 0, 0, 0, 0, 0, 0, 0, 0, 0, 0, 0, 0, 0, 0, 0, 0, 0, 0, 0, 0, 0, 0, 0, 0, 0, 0.3018689251932896, 0.6537167212960754, 0.366028426377432, 0, 0, 0.0925797232066732, 0, 1.133049242291569, 0, 0, 0, 0, 0, 0, 0, 0.14056218184839753, 1.3823350447240292, 0, 0, 0, 0.17813370292101857, 0, 0, 0, 0, 0, 0, 0, 0, 0, 0, 0, 0, 0, 0, 0, 0, 0, 0, 0, 0, 0, 0, 0, 0, 0, 0, 0, 0, 0, 0, 0, 0.5393590980799189, 0.19578986808560345, 0, 0, 0.5168316582648904, 0, 0.8339626981157299, 0.18980553878514178, 0.6811981096143894, 0.15047727781418638, 0.9745387589481488, 0, 0, 0, 0.4996304768376547, 0, 0, 0, 0, 0.5099507217256771, 0.4329011948677902, 0, 0, 0, 0, 0, 0, 0, 0, 0, 0, 0, 0, 0, 0, 0, 0, 0, 0, 0, 0, 0, 0, 0, 0, 0, 0, 0, 0, 0, 0, 0, 0, 0, 0, 0, 0, 0, 0, 0, 0, 0, 0, 0, 0, 0, 0, 0, 0, 0, 0, 0, 0, 0, 0, 0, 0, 0, 0, 0, 0, 0, 0, 0, 0, 0, 0, 0, 0, 0, 0, 2.6464505056487067, 5.5407993823189905, 4.597402281209718, 3.232628512814428, 5.557464008125951, 5.959710537614345, 5.275809940098527, 6.460902585795656, 5.409227684088519, 5.42008882088708, 4.140419875659375, 5.035462589837629, 5.523208532121095, 4.976624786612433, 3.709007995863617, 0, 1.3623444945539003, 4.019342526095892, 4.080938681698828, 1.995611184069536, 5.1909714475900985, 4.367913835530397, 4.735228746079708, 4.820487415446062, 5.703200051130084, 4.3175285477472904, 5.289835776857325, 4.1017315324608425, 5.0232423654817016, 4.808245900236748, 5.377867778981212, 5.288648178712848, 5.379640221787659, 3.3888010632121923, 5.427235725473379, 3.8520500986296247, 6.156619779594646, 5.471007588626424, 5.688305629625329, 4.476122200061194, 6.196495785730496, 5.931965336840663, 5.433687508500707, 7.7753383115410095, 7.485345581057655, 7.459132581782778, 7.849846846588197, 6.509609735348347, 6.906187033537093, 7.991612975418473, 5.14477413835723, 5.060547014158577, 5.288883419740572, 8.363291093460449, 7.095905194045106, 5.944727207923717, 4.473688501090317, 5.906278096771251, 6.023173688967066, 5.588823058432215, 6.652299275377028, 5.773964038240389, 5.3503596849209165, 4.571050629223938, 5.825627429588871, 6.5740175608684055, 5.439585007701586, 6.889510652228271, 6.026973822677219, 5.523606308379105, 7.0442978465700845, 9.1664869616767, 8.93065946417182, 4.150859352511291, 5.923449948219509, 5.588524025259436, 4.565063424683916, 4.1116909787390465, 5.224793440309274, 5.8316576573180114, 5.067742511053175, 4.977125848379079, 4.197726206352852, 6.023306405475303, 4.84059273780296, 5.061579244263014, 6.137502298241905, 4.338516368016989, 6.361058055256025, 7.822344381099444, 7.165341781845706, 6.504710283912497, 5.16720042065655, 2.60651635082361, 7.664543948100486, 4.637754468047893, 5.653489516217723, 6.5684384151456, 6.787790584491008, 3.0088242495775006, 10.871049951252218, 7.217049627267782, 4.664646967845926, 6.536508341549553, 5.5984535236771436, 5.00411773726384, 2.9042623921749353, 6.5570568930825806, 7.3114218510502536, 5.335642190535845, 4.879686775628953, 5.175031273892525, 5.691298872114565, 8.149086880722956, 6.599239501093602, 5.840731407538075, 6.564547990688452, 7.6952959924553825, 7.495393307749053, 6.671980030070207, 6.303327738890183, 6.631146319506805, 7.5160447118849945, 8.08090423516103, 7.028354205293227, 6.397774645642216, 12.92998880834638, 15.007748880788032, 9.153768760073957, 14.249902983263302, 13.74498063494337, 10.288105876350933, 5.545728176151964, 7.7452738402827555, 11.636443185266344, 11.884695686117135, 10.637881239532895, 6.28054759074254, 4.429980576835833, 4.571705844635157, 5.183973792637575, 0.0999585156682132, 0.20205403077043385, 0, 0, 0, 0.15571671381823562, 0.19020918547171425, 2.059261245990958, 0.6606934108335176, 1.2052322803554971, 2.5121421740767995, 2.3355581313592606, 1.8179831343577864, 4.34760514503099, 5.659568866635314, 6.971383354340383, 5.0566520458122985, 6.773897583427532, 10.330226300473864, 4.338587556723164, 1.4054416918662547, 4.009542115902813, 11.004573744394392, 7.581563116326249, 3.706430581598423, 4.469813323562507, 8.36239055955971, 8.875802940407373, 7.130656126448135, 1.3028207343199512, 1.4212820898742393, 1.0180658085944458, 0.6003295249775304, 1.2808566809969621, 1.57257515546432, 2.1639632655013314, 6.9281938714941225, 7.638026056654711, 5.858187863757019, 7.585661104219056, 2.392026850551502, 6.52374738518222, 7.357776513659298, 4.970331828211708, 3.3861071538038097, 5.243955147561388, 1.0876395501422684, 4.321037227150942, 2.8108950246010544, 7.278737017355357, 2.697725271137873, 5.544182723408999, 1.1291107650815368, 2.62611303944566, 1.7624468286342712, 1.1049230227469704, 3.5155950276604653, 4.5962768836898, 1.8701067785634524, 6.817496472418461, 4.398250897225956, 5.342384968175411, 4.633312566724069, 4.650403589102371, 4.752344882320633, 5.18635330503671, 6.364668721861769, 6.372141348406693, 5.9382029113434704, 7.67172562526569, 5.911386174092695, 2.4628146426048145, 6.136271634475566, 6.074597177975872, 4.9289673976139206, 1.3060126285313909, 2.583528336413844, 3.6407050555166904, 4.539902415539994, 6.728343255144122, 5.405758718300505, 6.255137839753605, 5.72749162825766, 6.029210570390843, 5.810252413772584, 6.1361378281955865, 4.652373562858676, 5.459219186675763, 6.506805042890424, 4.309587343509247, 5.635151518959034, 8.546704944010889, 5.573370596225642, 1.0375385419712067, 2.143937379240918, 7.913961538259492, 9.32326616004053, 5.582134891153609, 5.654431994724044, 7.915411640926317, 6.950357873843666, 8.806541397135396, 5.575059406988036, 6.693655850774495, 5.972403028751367, 6.995230275748918, 6.065933096937637, 6.163746872898055, 5.828217225002242, 5.745483343517573, 7.045931777231678, 4.982836358974861, 5.848173956112973, 8.72679292993713, 6.25270117379449, 6.8421803992026975, 8.155998122593541, 5.835417510429581, 3.5439711640597586, 6.864211993243099, 5.0924880808111626, 5.304307582722828, 5.0554459506847405, 4.602688255081273, 9.13209062523393, 10.708500575550335, 5.244474171926278, 5.866776540907176, 5.633022917713436, 5.81432456091321, 5.800461100904907, 1.6580411672898716, 2.2585408063815535, 1.3182919998281677, 3.556340326589898, 0, 0, 0, 0, 0.9195168244136765, 2.0906832493799445, 7.799538471193126, 2.0048145670949595, 1.896478889732383, 1.5182254927344196, 5.600230525276022, 6.838581282126351, 6.334530052905525, 3.1002093969173625, 5.285679403628235, 4.993942527186557, 5.101205617686263, 4.7706347235327975, 5.707712965863855, 4.8715401039367165, 0, 0, 0.44162930246192317, 0.5331961733733359, 0.915449845810158, 0, 0, 0, 0, 0, 0, 0, 0, 0, 0, 0, 0, 0, 0, 0, 0, 0, 0, 0, 0, 0, 0, 0, 0, 0, 0, 0, 0, 0, 0, 0, 2.1596770696956784, 3.7018686059583708, 5.6532442242908365, 5.580471493966815, 3.3827594796166807, 3.8589168349039933, 1.0950814161488394, 0, 0.7250583573436777, 0.6118084642755359, 1.0194116734926435, 0, 1.452635919717703, 2.533425560198132, 5.234413238612529, 0, 0, 0, 0, 0, 0, 0, 0, 0, 0, 0, 0, 0, 0, 0, 0, 0, 0, 0, 0, 0, 0, 0, 0, 0, 0, 0, 0, 0, 0, 0, 0, 0, 0, 0, 0, 0, 0, 0, 0, 0, 0, 0, 0, 0, 0, 0, 0, 0, 0, 0, 0, 0, 0, 0, 0, 0, 0, 0, 0, 0, 0, 0, 0, 0, 0, 0, 0, 0.17218706509980203, 0, 0.24279519055310123, 0.4150017195525856, 0.3727660737412174, 0, 0.8540098073760024, 0, 0.7716378589812054, 0.8227988798872742, 2.2177255399852793, 1.9743927016715759, 0, 0, 0, 0, 0, 0, 0, 0, 0.09312316656572996, 0.5909582933044276, 1.1737955645097218, 0.5416749559395808, 0.08002991169558246, 4.344891091654343, 3.5686344383770767, 4.66335830608183, 3.7635700955761155, 6.369172729829239, 6.774873120327913, 4.987891230745853, 6.40274001214551, 7.015604623523021, 8.147797546405135, 5.2854464151114255, 12.202980199851739, 6.020758749674339, 8.868526039239153, 8.697949606145672, 7.4862596770884995, 8.640024999509043, 8.68629610546638, 1.0009543323049384, 0.9338282693839559, 0, 0, 0.07714112773053196, 0.5305626276763089, 2.6886059077051185, 1.2505887554303294, 1.6582186419522753, 2.062850754687238, 2.171407321870611, 0, 1.4760380099496129, 2.3326063962734773, 3.037124210375416, 3.5963663362412515, 1.8362398463470357, 0.5379086339131094, 0, 0, 0, 0, 0, 0, 0, 0, 0, 0.15683136373054024, 0, 0, 5.427545528060415, 2.656818208156589, 4.980804382184134, 2.5078394268817874, 4.899256971544077, 0, 0.8446733911046072, 0.5563044065678051, 0, 3.727048567451848, 0.09723096671294312, 0.3968754866998243, 1.4059739702636278, 3.4697549796813845, 0.7934098542403057, 1.6692993724579555, 0.8526899052088317, 1.3029406923622993, 0, 3.641783269234317, 0.17453275865745185, 0, 2.421482431332601, 2.059086684491148, 2.4384646473718163, 0.29024546784761773, 2.7680815926228135, 3.1900577051094148, 7.244269259858214, 3.1618236602150116, 2.20668453355033, 3.5080924332122394, 2.585738334459669, 0.20380401499020323, 0, 0.6155594941045723, 1.9617438012710253, 7.296811185468436, 0.6849046519683777, 0, 0, 0, 0, 0, 0, 0, 0, 0.8689282575199013, 4.677375464113346, 11.000813520880252, 9.897681700215257, 14.71216149415972, 16.593696673562604, 12.858082456505578, 8.83068940790443, 13.758732733546632, 8.887343580841009, 7.753445208754614, 9.441879817208665, 18.434209742873453, 13.850088224678183, 16.450068962859504, 22.395775838927648, 16.33891261075589, 13.91948470362121, 19.60924796076088, 10.024866942606845, 14.276885639147057, 15.597660672597495, 12.664954833932086, 11.004324648577834, 18.900225792641738, 14.148445829160876, 13.237442940956925, 16.235762902986778, 12.089059543063744, 19.601629082930422, 12.724679359174665, 22.32573697144, 17.471014253773436, 20.130453807508207, 21.97958911758461, 18.33643281125063, 21.2496317995108, 20.172284343304693, 15.976811624543668, 21.489804200394442, 21.52504159538213, 15.435899262518568, 20.338035190519122, 22.67909217349328, 15.755168197233862, 11.805209095785596, 10.489756043890756, 7.102742421065944, 2.350164042898685, 8.931439670145163, 5.757568997349979, 8.031878829201512, 5.508695494763429, 12.19831294073381, 13.911937641932333, 13.599439424386818, 8.873850449266556, 6.130200346578282, 5.637883206216859, 14.155186557627294, 5.35100436749502, 11.808963178066053, 10.478349052882646, 9.659964680209928, 13.543083350882362, 11.317402723685067, 12.490635173004174, 14.870281986319931, 18.013246780903405, 21.21742334955935, 22.94366304541752, 10.525889027275161, 14.46750999025819, 24.34623174478719, 10.931696835855877, 8.099427682305823, 5.332111501856983, 5.1511274722480325, 3.3814975143748525, 3.125429796193872, 0.7486151473378283, 1.1658710438057625, 0.9442668300768551, 4.033740212640065, 1.7562561003367718, 2.0564313524307227, 5.550918841761674, 1.953679939898137, 3.395314459638429, 0, 0.5281590028493657, 0, 1.4359886424247472, 0.5111744875295543, 2.1804607987973306, 1.1778815677283652, 0.9403361242576896, 3.859466913037804, 5.054403410589367, 0, 0, 0, 0, 0, 0, 0, 0, 0, 0, 0, 0, 0, 0.12833957789401446, 0.12747602814391076, 0.18390936002669384, 0, 0, 0, 0, 0, 0, 0, 0, 0, 0, 0, 0, 0, 0, 0.27538780073245817, 1.179973315774121, 0.7289936229233837, 0.19142037189175506, 0, 0, 0, 0, 1.3583834604258112, 2.88311970271739, 5.300819081691669, 4.663132416759209, 3.7425786422933114, 5.1992706647937466, 3.941867422883544, 1.6755987823401237, 0.7137246744863978, 4.77778604991975, 5.218660263608692, 5.260873249047989, 0.19225606784846094, 2.082015379646015, 5.713389567383063, 4.506437018688851, 4.513560211307199, 7.8386301424500955, 5.7270543785547865, 6.365486098325986, 5.576317172205313, 10.319673626687543, 0, 0.7869162264203742, 3.2189901354396646, 3.8355319346556347, 5.6941085388393216, 7.467821095614262, 1.8160978308520304, 1.4607825787020945, 0, 0.8043125586886275, 2.2382486189323663, 2.6909554147659716, 0, 0, 0, 0, 0, 0, 0, 0, 0, 0, 0, 0, 0, 0, 0, 0, 0, 0, 0, 0, 0, 0, 0, 0, 0, 0, 0, 0, 0, 0.13604705619378335, 0, 0, 0, 0, 0, 0, 4.1629761769918545, 1.5648222014386404, 2.8366098791340963, 0.10146592053496264, 6.897546294771326, 2.371093424831984, 1.3153411318840615, 1.695126523157382, 5.229294018484862, 5.450790192764881, 0, 0, 0.22857679382234597, 0, 0, 0, 0, 1.942909245605765, 0.8204704068824671, 3.3696034344546715, 2.344214121323822, 1.5542488517809376, 1.3572609492329142, 0.19248437377057245, 0.10754305621606484, 0, 5.0172531811397105, 4.546225976416943, 0, 0, 1.6676483139984715, 0.23766239486819668, 0, 0, 0.2641834922682304, 0, 0, 0, 0, 0, 0.11637262219505959, 0.39679533355604185, 0, 0, 0, 0, 0, 0, 0, 0, 0, 0.3336491196067355, 0.601644896592907, 0, 0, 0, 0, 0, 0, 0, 0, 0, 0, 0, 0, 0, 0, 0, 0, 0, 0, 0, 0, 0, 0, 0, 0, 0, 0, 0, 0, 0, 0, 0, 0, 0, 0, 0, 0, 0, 0, 0, 0, 0, 0, 0, 0, 0, 0, 0, 0, 0, 0, 0, 0, 0, 0, 0, 0, 0, 0, 0, 0, 0, 0, 0, 0, 0, 0, 0, 0, 0, 0, 0, 0, 0, 0, 0, 0, 0, 0, 0, 0, 0, 0, 0, 0, 0, 0, 0, 0, 0, 0, 0, 0, 0, 0, 0, 0, 0, 0, 0, 0, 0, 0, 0, 0, 0, 0, 0, 0, 0, 0, 0, 0, 0, 0, 0, 0, 0, 0, 0, 0, 0, 0, 0, 0, 0, 0, 0, 0, 0, 0, 0, 0, 0, 0, 0, 0, 0, 0, 0, 0, 0, 0, 0, 0, 0, 0, 0, 0, 0, 0, 0, 0, 0, 0, 0, 0, 0, 0, 0, 0, 0, 0, 0, 0, 0, 0, 0, 0, 0, 0, 0, 0, 0, 0, 0, 0, 0, 0, 0, 0, 0, 0, 0, 0, 0, 0, 0, 0, 0, 0, 0, 0, 0, 0, 0, 0, 0, 0, 0, 0, 0, 0, 0, 0, 0, 0, 0, 0, 0, 0, 0, 0, 0, 0, 0, 0, 0, 0, 0, 0, 0, 0, 0, 0, 0, 0, 0, 0, 0, 0, 0, 0, 0, 0, 0, 0, 0, 0, 0, 0, 0, 0, 0, 0, 0, 0, 0, 0, 0, 0, 0, 0.5851448030987896, 0, 0, 0, 0, 0, 0, 0, 0, 0, 0, 0, 0, 0, 0, 0, 0, 0, 0, 0, 0, 0, 0, 0, 0, 0, 0, 0, 0, 0, 0, 0, 0, 0, 0, 0, 0, 0, 0, 0, 0, 0, 0, 0, 0, 0, 0, 0, 0, 0, 0, 0, 0, 0, 0, 0, 0, 0, 0, 0, 0, 0, 0, 0, 0, 0, 0, 0, 0, 0, 0, 0, 0, 0, 0, 0, 0, 0, 0, 0, 0, 0, 0, 0, 0, 0, 0, 0, 0, 0, 0, 0, 0, 0, 0, 0, 0, 0, 0, 0, 0, 0, 0, 0, 0, 0.10868514972256638, 0, 0, 0, 0, 0, 0, 0, 0, 0, 0, 0, 0, 0, 0, 0, 0, 0, 0, 0, 0.2131151188830617, 0.5697678427451496, 0.2653379446792522, 0.30824898511649623, 1.2428329334646486, 1.5865016671197802, 1.1273261441575222, 0.8039888540854652, 0, 1.2563104590396679, 1.134993733148268, 0.7057169157525606, 0.34396608542256635, 0.7062619381982207, 1.5455985613728007, 0.721160236858657, 0.45454122498119565, 0.25840260634597406, 0, 0, 0, 0.1156907375112557, 2.2065352341203086, 0, 0, 0.083740962380468, 1.2214844353968868, 1.9760107441392316, 1.29330451549368, 0, 1.4644833342405916, 1.7279017436829387]  [0, 0, 0, 0, 0, 0, 0, 0, 0, 0, 0, 0, 0, 0, 0, 0, 0, 0, 0, 0, 0, 0, 0, 0, 0, 0, 0, 0, 0, 0, 0, 0, 0, 0, 0, 0, 0, 0, 0, 0, 0, 0, 0, 0, 0, 0, 0, 0, 0, 0, 0, 0, 0, 0, 0, 0, 0, 0, 0, 0, 0, 0, 0, 0, 0, 0, 0, 0, 0, 0, 0, 0, 0, 0, 0, 0, 0, 0, 0, 0, 0, 0, 0, 0, 0, 0, 0, 0, 0, 0, 0, 0, 0, 0, 0, 0, 0, 0, 0, 0, 0, 0, 0, 0, 0, 0, 0, 0, 0, 0, 0, 0, 0, 0, 0, 0, 0, 0, 0, 0, 0, 0, 0, 0, 0, 0, 0, 0, 0, 0, 0, 0, 0, 0, 0, 0, 0, 0, 0, 0, 0, 0, 0, 0, 0, 0, 0, 0, 0, 0, 0, 0, 0, 0, 0, 0, 0, 0, 0, 0, 0, 0, 0, 0, 0, 0, 0, 0, 0, 0, 0, 0, 0, 0, 0, 0, 0, 0, 0, 0, 0, 0, 0, 0, 0, 0, 0, 0, 0, 0, 0, 0, 0, 0, 0, 0, 0, 0, 0, 0, 0, 0, 0, 0, 0, 0, 0, 0, 0, 0, 0, 0, 0, 0, 0, 0, 0, 0, 0, 0, 0, 0, 0, 0, 0, 0, 0, 0, 0, 0, 0, 0, 0, 0, 0, 0, 0, 0, 0, 0, 0, 0, 0, 0, 0, 0, 0, 0, 0, 0, 0, 0, 0, 0, 0, 0, 0, 0, 0, 0, 0, 0, 0, 0, 0, 0, 0, 0, 0, 0, 0, 0, 0, 0, 0, 0, 0, 0, 0, 0, 0, 0, 0, 0, 0, 0, 0, 0, 0, 0, 0, 0, 0, 0, 0, 0, 0, 0, 0, 0, 0, 0, 0, 0, 0, 0, 0, 0, 0, 0, 0, 0, 0, 0, 0, 0, 0, 0, 0, 0, 0, 0, 0, 0, 0, 0, 0, 0, 0, 0, 0, 0, 0, 0, 0, 0, 0, 0, 0, 0, 0, 0, 0, 0, 0, 0, 0, 0, 0, 0, 0, 0, 0, 0, 0, 0, 0, 0, 0, 0, 0, 0, 0, 0, 0, 0, 0, 0, 0, 0, 0, 0, 0, 0, 0, 0, 0, 0, 0, 0, 0, 0, 0, 0, 0, 0, 0, 0, 0, 0, 0, 0, 0, 0, 0, 0, 0, 0, 0, 0, 0, 0, 0, 0, 0, 0, 0, 0, 0, 0, 0, 0, 0, 0, 0, 0, 0, 0, 0, 0, 0, 0, 0, 0, 0, 0, 0, 0, 0, 0, 0, 0, 0, 0, 0, 0, 0, 0, 0, 0, 0, 0, 0, 0, 0, 0, 0, 0, 0, 0, 0, 0, 0, 0, 0, 0, 0, 0, 0, 0, 0, 0, 0, 0, 0, 0, 0, 0, 0, 0, 0, 0, 0, 0, 0, 0, 0, 0, 0, 0, 0, 0, 0, 0, 0, 0, 0, 0, 0, 0, 0, 0, 0, 0, 0, 0, 0, 0, 0, 0, 0, 0, 0, 0, 0, 0, 0, 0, 0, 0, 0, 0, 0, 0, 0, 0, 0, 0, 0, 0, 0, 0, 0, 0, 0, 0, 0, 0, 0, 0, 0, 0, 0, 0, 0, 0, 0, 0, 0, 0, 0, 0, 0, 0, 0, 0, 0, 0, 0, 0, 0, 0, 0, 0, 0, 0, 0, 0, 0, 0, 0, 0, 0, 0, 0, 0, 0, 0, 0, 0, 0, 0, 0, 0, 0, 0, 0, 0, 0, 0, 0, 0, 0, 0, 0, 0, 0, 0, 0, 0, 0, 0, 0, 0, 0, 0, 0, 0, 0, 0, 0, 0, 0, 0, 0, 0, 0, 0, 0, 0, 0, 0, 0, 0, 0, 0, 0, 0, 0, 0, 0, 0, 0, 0, 0, 0, 0, 0, 0, 0, 0, 0, 0, 0, 0, 0, 0, 0, 0, 0, 0, 0, 0, 0, 0, 0, 0, 0, 0, 0, 0, 0, 0, 0, 0, 0, 0, 0, 0, 0, 0, 0, 0, 0, 0, 0, 0, 0, 0, 0, 0, 0, 0, 0, 0, 0, 0, 0, 0, 0, 0, 0, 0, 0, 0, 0, 0, 0, 0, 0, 0, 0, 0, 0, 0, 0, 0, 0, 0, 0, 0, 0, 0, 0, 0, 0, 0, 0, 0, 0, 0, 0, 0, 0, 0, 0, 0, 0, 0, 0, 0, 0, 0, 0, 0, 0, 0, 0, 0, 0, 0, 0, 0, 0, 0, 0, 0, 0, 0, 0, 0, 0, 0, 0, 0, 0, 0, 0, 0, 0, 0, 0, 0, 0, 0, 0, 0, 0, 0, 0, 0, 0, 0, 0, 0, 0, 0, 0, 0, 0, 0, 0, 0, 0, 0, 0, 0, 0, 0, 0, 0, 0, 0, 0, 0, 0, 0, 0, 0, 0, 0, 0, 0, 0, 0, 0, 0, 0, 0, 0, 0, 0, 0, 0, 0, 0, 0, 0, 0, 0, 0, 0, 0, 0, 0, 0, 0, 0, 0, 0, 0, 0, 0, 0, 0, 0, 0, 0, 0, 0, 0, 0, 0, 0, 0, 0, 0, 0, 0, 0, 0, 0, 0, 0, 0, 0, 0, 0, 0, 0, 0, 0, 0, 0, 0, 0, 0, 0, 0, 0, 0, 0, 0, 0, 0, 0, 0, 0, 0, 0, 0, 0, 0, 0, 0, 0, 0, 0, 0, 0, 0, 0, 0, 0, 0, 0, 0, 0, 0, 0, 0, 0, 0, 0, 0, 0, 0, 0, 0, 0, 0, 0, 0, 0, 0, 0, 0, 0, 0, 0, 0, 0, 0, 0, 0, 0, 0, 0, 0, 0, 0, 0, 0, 0, 0, 0, 0, 0, 0, 0, 0, 0, 0, 0, 0, 0, 0, 0, 0, 0, 0, 0, 0, 0, 0, 0, 0, 0, 0, 0, 0, 0, 0, 0, 0, 0, 0, 0, 0, 0, 0, 0, 0, 0, 0, 0, 0, 0, 0, 0, 0, 0, 0, 0, 0, 0, 0, 0, 0, 0, 0, 0, 0, 0, 0, 0, 0, 0, 0, 0, 0, 0, 0, 0, 0, 0, 0, 0, 0, 0, 0, 0, 0, 0, 0, 0, 0, 0, 0, 0, 0, 0, 0, 0, 0, 0, 0, 0, 0, 0, 0, 0, 0, 0, 0, 0, 0, 0, 0, 0, 0, 0, 0, 0, 0, 0, 0, 0, 0, 0, 0, 0, 0, 0, 0, 0, 0, 0, 0, 0, 0, 0, 0, 0, 0, 0, 0, 0, 0, 0, 0, 0, 0, 0, 0, 0, 0, 0, 0, 0, 0, 0, 0, 0, 0, 0, 0, 0, 0, 0, 0, 0, 0, 0, 0, 0, 0, 0, 0, 0, 0, 0, 0, 0, 0, 0, 0, 0, 0, 0, 0, 0, 0, 0, 0, 0, 0, 0, 0, 0, 0, 0, 0, 0, 0, 0, 0, 0, 0, 0, 0, 0, 0, 0, 0, 0, 0, 0, 0, 0, 0, 0, 0, 0, 0, 0, 0, 0, 0, 0, 0, 0, 0, 0, 0, 0, 0, 0, 0, 0, 0, 0, 0, 0, 0, 0, 0, 0, 0, 0, 0, 0, 0, 0, 0, 0, 0, 0, 0, 0, 0, 0, 0, 0, 0, 0, 0, 0, 0, 0, 0, 0, 0, 0, 0, 0, 0, 0, 0, 0, 0, 0, 0, 0, 0, 0, 0, 0, 0, 0, 0, 0, 0, 0, 0, 0, 0, 0, 0, 0, 0, 0, 0, 0, 0, 0, 0, 0, 0, 0, 0, 0, 0, 0, 0, 0, 0, 0, 0, 0, 0, 0, 0, 0, 0, 0, 0, 0, 0, 0, 0, 0, 0, 0, 0, 0, 0, 0, 0, 0, 0, 0, 0, 0, 0, 0, 0, 0, 0, 0, 0, 0, 0, 0, 0, 0, 0, 0, 0, 0, 0, 0, 0, 0, 0, 0, 0, 0, 0, 0, 0, 0, 0, 0, 0, 0, 0, 0, 0, 0, 0, 0, 0, 0, 0, 0, 0, 0, 0, 0, 0, 0, 0, 0, 0, 0, 0, 0, 0, 0, 0, 0, 0, 0, 0, 0, 0, 0, 0, 0, 0, 0, 0, 0, 0, 0, 0, 0, 0, 0, 0, 0, 0, 0, 0, 0, 0, 0, 0, 0, 0, 0, 0, 0, 0, 0, 0, 0, 0, 0, 0, 0, 0, 0, 0, 0, 0, 0, 0, 0, 0, 0, 0, 0, 0, 0, 0, 0, 0, 0, 0, 0, 0, 0, 0, 0, 0, 0, 0, 0, 0, 0, 0, 0, 0, 0, 0, 0, 0, 0, 0, 0, 0, 0, 0, 0, 0, 0, 0, 0, 0, 0, 0, 0, 0, 0, 0, 0, 0, 0, 0, 0, 0, 0, 0, 0, 0, 0, 0, 0, 0, 0, 0, 0, 0, 0, 0, 0, 0, 0, 0, 0, 0, 0, 0, 0, 0, 0, 0, 0, 0, 0, 0, 0, 0, 0, 0, 0, 0, 0, 0, 0, 0, 0, 0, 0, 0, 0, 0, 0, 0, 0, 0, 0, 0, 0, 0, 0, 0, 0, 0, 0, 0, 0, 0, 0, 0, 0, 0, 0, 0, 0, 0, 0, 0, 0, 0, 0, 0, 0, 0, 0, 0, 0, 0, 0, 0, 0, 0, 0, 0, 0, 0, 0, 0, 0, 0, 0, 0, 0, 0, 0, 0, 0, 0, 0, 0, 0, 0, 0, 0, 0, 0, 0, 0, 0, 0, 0, 0, 0, 0, 0, 0, 0, 0, 0, 0, 0, 0, 0, 0, 0, 0, 0, 0, 0, 0, 0, 0, 0, 0, 0, 0, 0, 0, 0, 0, 0, 0, 0, 0, 0, 0, 0, 0, 0, 0, 0, 0, 0, 0, 0, 0, 0, 0, 0, 0, 0, 0, 0, 0, 0, 0, 0, 0, 0, 0, 0, 0, 0, 0, 0, 0, 0, 0, 0, 0, 0, 0, 0, 0, 0, 0, 0, 0, 0, 0, 0, 0, 0, 0, 0, 0, 0, 0, 0, 0, 0, 0, 0, 0, 0, 0, 0, 0, 0, 0, 0, 0, 0, 0, 0, 0, 0, 0, 0, 0, 0, 0, 0, 0, 0, 0, 0, 0, 0, 0, 0, 0, 0, 0, 0, 0, 0, 0, 0, 0, 0, 0, 0, 0, 0, 0, 0, 0, 0, 0, 0, 0, 0, 0, 0, 0, 0, 0, 0, 0, 0, 0, 0, 0, 0, 0, 0, 0, 0, 0, 0, 0, 0, 0, 0, 0, 0, 0, 0, 0, 0, 0, 0, 0, 0, 0, 0, 0, 0, 0, 0, 0, 0, 0, 0, 0, 0, 0, 0, 0, 0, 0, 0, 0, 0, 0, 0, 0, 0, 0, 0, 0, 0, 0, 0, 0, 0, 0, 0, 0, 0, 0, 0, 0, 0, 0, 0, 0, 0, 0, 0, 0, 0, 0, 0, 0, 0, 0, 0, 0, 0, 0, 0, 0, 0, 0, 0, 0, 0, 0, 0, 0, 0, 0, 0, 0, 0, 0, 0, 0, 0, 0, 0, 0, 0, 0, 0, 0, 0, 0, 0, 0, 0, 0, 0, 0, 0, 0, 0, 0, 0, 0, 0, 0, 0, 0, 0, 0, 0, 0, 0, 0, 0, 0, 0, 0, 0, 0, 0, 0, 0, 0, 0, 0, 0, 0, 0, 0, 0, 0, 0, 0, 0, 0, 0, 0, 0, 0, 0, 0, 0, 0, 0, 0, 0, 0, 0, 0, 0, 0, 0, 0, 0, 0, 0, 0, 0, 0, 0, 0, 0, 0, 0, 0, 0, 0, 0, 0, 0, 0, 0, 0, 0, 0, 0, 0, 0, 0, 0, 0, 0, 0, 0, 0, 0, 0, 0, 0, 0, 0, 0, 0, 0, 0, 0, 0, 0, 0, 0, 0, 0, 0, 0, 0, 0, 0, 0, 0, 0, 0, 0, 0, 0, 0, 0, 0, 0, 0, 0, 0, 0, 0, 0, 0, 0, 0, 0, 0, 0, 0, 0, 0, 0, 0, 0, 0, 0, 0, 0, 0, 0, 0, 0, 0, 0, 0, 0, 0, 0, 0, 0, 0, 0, 0, 0, 0, 0, 0, 0, 0, 0, 0, 0, 0, 0, 0, 0, 0, 0, 0, 0, 0, 0, 0, 0, 0, 0, 0, 0, 0, 0, 0, 0, 0, 0, 0, 0, 0, 0, 0, 0, 0, 0, 0, 0, 0, 0, 0, 0, 0, 0, 0, 0, 0, 0, 0, 0, 0, 0, 0, 0, 0, 0, 0, 0, 0, 0, 0, 0, 0, 0, 0, 0, 0, 0, 0, 0, 0, 0, 0, 0, 0, 0, 0, 0, 0, 0, 0, 0, 0, 0, 0, 0, 0, 0, 0, 0, 0, 0, 0, 0, 0, 0, 0, 0, 0, 0, 0, 0, 0, 0, 0, 0, 0, 0, 0, 0, 0, 0, 0, 0, 0, 0, 0, 0, 0, 0, 0, 0, 0, 0, 0, 0, 0, 0, 0, 0, 0, 0, 0, 0, 0, 0, 0, 0, 0, 0, 0, 0, 0, 0, 0, 0, 0, 0, 0, 0, 0, 0, 0, 0, 0, 0, 0, 0, 0, 0, 0, 0, 0, 0, 0, 0, 0, 0, 0, 0, 0, 0, 0, 0, 0, 0, 0, 0, 0, 0, 0, 0, 0, 0, 0, 0, 0, 0, 0, 0, 0, 0, 0, 0, 0, 0, 0, 0, 0, 0, 0, 0, 0, 0, 0, 0, 0, 0, 0, 0, 0, 0, 0, 0, 0, 0, 0, 0, 0, 0, 0, 0, 0, 0, 0, 0, 0, 0, 0, 0, 0, 0, 0, 0, 0, 0, 0, 0, 0, 0, 0, 0, 0, 0, 0, 0, 0, 0, 0, 0, 0, 0, 0, 0, 0, 0, 0, 0, 0, 0, 0, 0, 0, 0, 0, 0, 0, 0, 0, 0, 0, 0, 0, 0, 0, 0, 0, 0, 0, 0, 0, 0, 0, 0, 0, 0, 0, 0, 0, 0, 0, 0, 0, 0, 0, 0, 0, 0, 0, 0, 0, 0, 0, 0, 0, 0, 0, 0, 0, 0, 0, 0, 0, 0, 0, 0, 0, 0, 0, 0, 0, 0, 0, 0, 0, 0, 0, 0, 0, 0, 0, 0, 0, 0, 0, 0, 0, 0, 0, 0, 0, 0, 0, 0, 0, 0, 0, 0, 0, 0, 0, 0, 0, 0, 0, 0, 0, 0, 0, 0, 0, 0, 0, 0, 0, 0, 0, 0, 0, 0, 0, 0, 0, 0, 0, 0, 0, 0, 0, 0, 0, 0, 0, 0, 0, 0, 0, 0, 0, 0, 0, 0, 0, 0, 0, 0, 0, 0, 0, 0, 0, 0, 0, 0, 0, 0, 0, 0, 0, 0, 0, 0, 0, 0, 0, 0, 0, 0, 0, 0, 0, 0, 0, 0, 0, 0, 0, 0, 0, 0, 0, 0, 0, 0, 0, 0, 0, 0, 0, 0, 0, 0, 0, 0, 0, 0, 0, 0, 0, 0, 0, 0, 0, 0, 0, 0, 0, 0, 0, 0, 0, 0, 0, 0, 0, 0, 0, 0, 0, 0, 0, 0, 0, 0, 0, 0, 0, 0, 0, 0, 0, 0, 0, 0, 0, 0, 0, 0, 0, 0, 0, 0, 0, 0, 0, 0, 0, 0, 0, 0, 0, 0, 0, 0, 0, 0, 0, 0, 0, 0, 0, 0, 0, 0, 0, 0, 0, 0, 0, 0, 0, 0, 0, 0, 0, 0, 0, 0, 0, 0, 0, 0, 0, 0, 0, 0, 0, 0, 0, 0, 0, 0, 0, 0, 0, 0, 0, 0, 0, 0, 0, 0, 0, 0, 0, 0, 0, 0, 0, 0, 0, 0, 0, 0, 0, 0, 0, 0, 0, 0, 0, 0, 0, 0, 0, 0, 0, 0, 0, 0, 0, 0, 0, 0, 0, 0, 0, 0, 0, 0, 0, 0, 0, 0, 0, 0, 0, 0, 0, 0, 0, 0, 0, 0, 0, 0, 0, 0, 0, 0, 0, 0, 0, 0, 0, 0, 0, 0, 0, 0, 0, 0, 0, 0, 0, 0, 0, 0, 0, 0, 0, 0, 0, 0, 0, 0, 0, 0, 0, 0, 0, 0, 0, 0, 0, 0, 0, 0, 0, 0, 0, 0, 0, 0, 0, 0, 0, 0, 0, 0, 0, 0, 0, 0, 0, 0, 0, 0, 0, 0, 0, 0, 0, 0, 0, 0, 0, 0, 0, 0, 0, 0, 0, 0, 0, 0, 0, 0, 0, 0, 0, 0, 0, 0, 0, 0, 0, 0, 0, 0, 0, 0, 0, 0, 0, 0, 0, 0, 0, 0, 0, 0, 0, 0, 0, 0, 0, 0, 0, 0, 0, 0, 0, 0, 0, 0, 0, 0, 0, 0, 0, 0, 0, 0, 0, 0, 0, 0, 0, 0, 0, 0, 0, 0, 0, 0, 0, 0, 0, 0, 0, 0, 0, 0, 0, 0, 0, 0, 0, 0, 0, 0, 0, 0, 0, 0, 0, 0, 0, 0, 0, 0, 0, 0, 0, 0, 0, 0, 0, 0, 0, 0, 0, 0, 0, 0, 0, 0, 0, 0, 0, 0, 0, 0, 0, 0, 0, 0, 0, 0, 0, 0, 0, 0, 0, 0, 0, 0, 0, 0, 0, 0, 0, 0, 0, 0, 0, 0, 0, 0, 0, 0, 0, 0, 0, 0, 0, 0, 0, 0, 0, 0, 0, 0, 0, 0, 0, 0, 0, 0, 0, 0, 0, 0, 0, 0, 0, 0, 0, 0, 0, 0, 0, 0, 0, 0, 0, 0, 0, 0, 0, 0, 0, 0, 0, 0, 0, 0, 0, 0, 0, 0, 0, 0, 0, 0, 0, 0, 0, 0, 0, 0, 0, 0, 0, 0, 0, 0, 0, 0, 0, 0, 0, 0, 0, 0, 0, 0, 0, 0, 0, 0, 0, 0, 0, 0, 0, 0, 0, 0, 0, 0, 0, 0, 0, 0, 0, 0, 0, 0, 0, 0, 0, 0, 0, 0, 0, 0, 0, 0, 0, 0, 0, 0, 0, 0, 0, 0, 0, 0, 0, 0, 0, 0, 0, 0, 0, 0, 0, 0, 0, 0, 0, 0, 0, 0, 0, 0, 0, 0, 0, 0, 0, 0, 0, 0, 0, 0, 0, 0, 0, 0, 0, 0, 0, 0, 0, 0, 0, 0, 0, 0, 0, 0, 0, 0, 0, 0, 0, 0, 0, 0, 0, 0, 0, 0, 0, 0, 0, 0, 0, 0, 0, 0, 0, 0, 0, 0, 0, 0, 0, 0, 0, 0, 0, 0, 0, 0, 0, 0, 0, 0, 0, 0, 0, 0, 0, 0, 0, 0, 0, 0, 0, 0, 0, 0, 0, 0, 0, 0, 0, 0, 0, 0, 0, 0, 0, 0, 0, 0, 0, 0, 0, 0, 0, 0, 0, 0, 0, 0, 0, 0, 0, 0, 0, 0, 0, 0, 0, 0, 0, 0, 0, 0, 0, 0, 0, 0, 0, 0, 0, 0, 0, 0, 0, 0, 0, 0, 0, 0, 0, 0, 0, 0, 0, 0, 0, 0, 0, 0, 0, 0, 0, 0, 0, 0, 0, 0, 0, 0, 0, 0, 0, 0, 0, 0, 0, 0, 0, 0, 0, 0, 0, 0, 0, 0, 0, 0, 0, 0, 0, 0, 0, 0, 0, 0, 0, 0, 0, 0, 0, 0, 0, 0, 0, 0, 0, 0, 0, 0, 0, 0, 0, 0, 0, 0, 0, 0, 0, 0, 0, 0, 0, 0, 0, 0, 0, 0, 0, 0, 0, 0, 0, 0, 0, 0, 0, 0, 0, 0, 0, 0, 0, 0, 0, 0, 0, 0, 0, 0, 0, 0, 0, 0, 0, 0, 0, 0, 0, 0, 0, 0, 0, 0, 0, 0, 0, 0, 0, 0, 0, 0, 0, 0, 0, 0, 0, 0, 0, 0, 0, 0, 0, 0, 0, 0, 0, 0, 0, 0, 0, 0, 0, 0, 0, 0, 0, 0, 0, 0, 0, 0, 0, 0, 0, 0, 0, 0, 0, 0, 0, 0, 0, 0, 0, 0, 0, 0, 0, 0, 0, 0, 0, 0, 0, 0, 0, 0, 0, 0, 0, 0, 0, 0, 0, 0, 0, 0, 0, 0, 0, 0, 0, 0, 0, 0, 0, 0, 0, 0, 0, 0, 0, 0, 0, 0, 0, 0, 0, 0, 0, 0, 0, 0, 0, 0, 0, 0, 0, 0, 0, 0, 0, 0, 0, 0, 0, 0, 0, 0, 0, 0, 0, 0, 0, 0, 0, 0, 0, 0, 0, 0, 0, 0, 0, 0, 0, 0, 0, 0, 0, 0, 0, 0, 0, 0, 0, 0, 0, 0, 0, 0, 0, 0, 0, 0, 0, 0, 0, 0, 0, 0, 0, 0, 0, 0, 0, 0, 0, 0, 0, 0, 0, 0, 0, 0, 0, 0, 0, 0, 0, 0, 0, 0, 0, 0, 0, 0, 0, 0, 0, 0, 0, 0, 0, 0, 0, 0, 0, 0, 0, 0, 0, 0, 0, 0, 0, 0, 0, 0, 0, 0, 0, 0, 0, 0, 0, 0, 0, 0, 0, 0, 0, 0, 0, 0, 0, 0, 0, 0, 0, 0, 0, 0, 0, 0, 0, 0, 0, 0, 0, 0, 0, 0, 0, 0, 0, 0, 0, 0, 0, 0, 0, 0, 0, 0, 0, 0, 0, 0, 0, 0, 0, 0, 0, 0, 0, 0, 0, 0, 0, 0, 0, 0, 0, 0, 0, 0, 0, 0, 0, 0, 0, 0, 0, 0, 0, 0, 0, 0, 0, 0, 0, 0, 0, 0, 0, 0, 0, 0, 0, 0, 0, 0, 0, 0, 0, 0, 0, 0, 0, 0, 0, 0, 0, 0, 0, 0, 0, 0, 0, 0, 0, 0, 0, 0, 0, 0, 0, 0, 0, 0, 0, 0, 0, 0, 0, 0, 0, 0, 0, 0, 0, 0, 0, 0, 0, 0, 0, 0, 0, 0, 0, 0, 0, 0, 0, 0, 0, 0, 0, 0, 0, 0, 0, 0, 0, 0, 0, 0, 0, 0, 0, 0, 0, 0, 0, 0, 0, 0, 0, 0, 0, 0, 0, 0, 0, 0, 0, 0, 0, 0, 0, 0, 0, 0, 0, 0, 0, 0, 0, 0, 0, 0, 0, 0, 0, 0, 0, 0, 0, 0, 0, 0, 0, 0, 0, 0, 0, 0, 0, 0, 0, 0, 0, 0, 0, 0, 0, 0, 0, 0, 0, 0, 0, 0, 0, 0, 0, 0, 0, 0, 0, 0, 0, 0, 0, 0, 0, 0, 0, 0, 0, 0, 0, 0, 0, 0, 0, 0, 0, 0, 0, 0, 0, 0, 0, 0, 0, 0, 0, 0, 0, 0, 0, 0, 0, 0, 0, 0, 0, 0, 0, 0, 0, 0, 0, 0, 0, 0, 0, 0, 0, 0, 0, 0, 0, 0, 0, 0, 0, 0, 0, 0, 0, 0, 0, 0, 0, 0, 0, 0, 0, 0, 0, 0, 0, 0, 0, 0, 0, 0, 0, 0, 0, 0, 0, 0, 0, 0, 0, 0, 0, 0, 0, 0, 0, 0, 0, 0, 0, 0, 0, 0, 0, 0, 0, 0, 0, 0, 0, 0, 0, 0, 0, 0, 0, 0, 0, 0, 0, 0, 0, 0, 0, 0, 0, 0, 0, 0, 0, 0, 0, 0, 0, 0, 0, 0, 0, 0, 0, 0, 0, 0, 0, 0, 0, 0, 0, 0, 0, 0, 0, 0, 0, 0, 0, 0, 0, 0, 0, 0, 0, 0, 0, 0, 0, 0, 0, 0, 0, 0, 0, 0, 0, 0, 0, 0, 0, 0, 0, 0, 0, 0, 0, 0, 0, 0, 0, 0, 0, 0, 0, 0, 0, 0, 0, 0, 0, 0, 0, 0, 0, 0, 0, 0, 0, 0, 0, 0, 0, 0, 0, 0, 0, 0, 0, 0, 0, 0, 0, 0, 0, 0, 0, 0, 0, 0, 0, 0, 0, 0, 0, 0, 0, 0, 0, 0, 0, 0, 0, 0, 0, 0, 0, 0, 0, 0, 0, 0, 0, 0, 0, 0, 0, 0, 0, 0, 0, 0, 0, 0, 0, 0, 0, 0, 0, 0, 0, 0, 0, 0, 0, 0, 0, 0, 0, 0, 0, 0, 0, 0, 0, 0, 0, 0, 0, 0, 0, 0, 0, 0, 0, 0, 0, 0, 0, 0, 0, 0, 0, 0, 0, 0, 0, 0, 0, 0, 0, 0, 0, 0, 0, 0, 0, 0, 0, 0, 0, 0, 0, 0, 0, 0, 0, 0, 0, 0, 0, 0, 0, 0, 0, 0, 0, 0, 0, 0, 0, 0, 0, 0, 0, 0, 0, 0, 0, 0, 0, 0, 0, 0, 0, 0, 0, 0, 0, 0, 0, 0, 0, 0, 0, 0, 0, 0, 0, 0, 0, 0, 0, 0, 0, 0, 0, 0, 0, 0, 0, 0, 0, 0, 0, 0, 0, 0, 0, 0, 0, 0, 0, 0, 0, 0, 0, 0, 0, 0, 0, 0, 0, 0, 0, 0, 0, 0, 0, 0, 0, 0, 0, 0, 0, 0, 0, 0, 0, 0, 0, 0, 0, 0, 0, 0, 0, 0, 0, 0, 0, 0, 0, 0, 0, 0, 0, 0, 0, 0, 0, 0, 0, 0, 0, 0, 0, 0, 0, 0, 0, 0, 0, 0, 0, 0, 0, 0, 0, 0, 0, 0, 0, 0, 0, 0, 0, 0, 0, 0, 0, 0, 0, 0, 0, 0, 0, 0, 0, 0, 0, 0, 0, 0, 0, 0, 0, 0, 0, 0, 0, 0, 0, 0, 0, 0, 0, 0, 0, 0, 0, 0, 0, 0, 0, 0, 0, 0, 0, 0, 0, 0, 0, 0, 0, 0, 0, 0, 0, 0, 0, 0, 0, 0, 0, 0, 0, 0, 0, 0, 0, 0, 0, 0, 0, 0, 0, 0, 0, 0, 0, 0, 0, 0, 0, 0, 0, 0, 0, 0, 0, 0, 0, 0, 0, 0, 0, 0, 0, 0, 0, 0, 0, 0, 0, 0, 0, 0, 0, 0, 0, 0, 0, 0, 0, 0, 0, 0, 0, 0, 0, 0, 0, 0, 0, 0, 0, 0, 0, 0, 0, 0, 0, 0, 0, 0, 0, 0, 0, 0, 0, 0, 0, 0, 0, 0, 0, 0, 0, 0, 0, 0, 0, 0, 0, 0, 0, 0, 0, 0, 0, 0, 0, 0, 0, 0, 0, 0, 0, 0, 0, 0, 0, 0, 0, 0, 0, 0, 0, 0, 0, 0, 0, 0, 0, 0, 0, 0, 0, 0, 0, 0, 0, 0, 0, 0, 0, 0, 0, 0, 0, 0, 0, 0, 0, 0, 0, 0, 0, 0, 0, 0, 0, 0, 0, 0, 0, 0, 0, 0, 0, 0, 0, 0, 0, 0, 0, 0, 0, 0, 0, 0, 0, 0, 0, 0, 0, 0, 0, 0, 0, 0, 0, 0, 0, 0, 0, 0, 0, 0, 0, 0, 0, 0, 0, 0, 0, 0, 0, 0, 0, 0, 0, 0, 0, 0, 0, 0, 0, 0, 0, 0, 0, 0, 0, 0, 0, 0, 0, 0, 0, 0, 0, 0, 0, 0, 0, 0, 0, 0, 0, 0, 0, 0, 0, 0, 0, 0, 0, 0, 0, 0, 0, 0, 0, 0, 0, 0, 0, 0, 0, 0, 0, 0, 0, 0, 0, 0, 0, 0, 0, 0, 0, 0, 0, 0, 0, 0, 0, 0, 0, 0, 0, 0, 0, 0, 0, 0, 0, 0, 0, 0, 0, 0, 0, 0, 0, 0, 0, 0, 0, 0, 0, 0, 0, 0, 0, 0, 0, 0, 0, 0, 0, 0, 0, 0, 0, 0, 0, 0, 0, 0, 0, 0, 0, 0, 0, 0, 0, 0, 0, 0, 0, 0, 0, 0, 0, 0, 0, 0, 0, 0, 0, 0, 0, 0, 0, 0, 0, 0, 0, 0, 0, 0, 0, 0, 0, 0, 0, 0, 0, 0, 0, 0, 0, 0, 0, 0, 0, 0, 0, 0, 0, 0, 0, 0, 0, 0, 0, 0, 0, 0, 0, 0, 0, 0, 0, 0, 0, 0, 0, 0, 0, 0, 0, 0, 0, 0, 0, 0, 0, 0, 0, 0, 0, 0, 0, 0, 0, 0, 0, 0, 0, 0, 0, 0, 0, 0, 0, 0, 0, 0, 0, 0, 0, 0, 0, 0, 0, 0, 0, 0, 0, 0, 0, 0, 0, 0, 0, 0, 0, 0, 0, 0, 0, 0, 0, 0, 0, 0, 0, 0, 0, 0, 0, 0, 0, 0, 0, 0, 0, 0, 0, 0, 0, 0, 0, 0, 0, 0, 0, 0, 0, 0, 0, 0, 0, 0, 0, 0, 0, 0, 0, 0, 0, 0, 0, 0, 0, 0, 0, 0, 0, 0, 0, 0, 0, 0, 0, 0, 0, 0, 0, 0, 0, 0, 0, 0, 0, 0, 0, 0, 0, 0, 0, 0, 0, 0, 0, 0, 0, 0, 0, 0, 0, 0, 0, 0, 0, 0, 0, 0, 0, 0, 0, 0, 0, 0, 0, 0, 0, 0, 0, 0, 0, 0, 0, 0, 0, 0, 0, 0, 0, 0, 0, 0, 0, 0, 0, 0, 0, 0, 0, 0, 0, 0, 0, 0, 0, 0, 0, 0, 0, 0, 0, 0, 0, 0, 0, 0, 0, 0, 0, 0, 0, 0, 0, 0, 0, 0, 0, 0, 0, 0, 0, 0, 0, 0, 0, 0, 0, 0, 0, 0, 0, 0, 0, 0, 0, 0, 0, 0, 0, 0, 0, 0, 0, 0, 0, 0, 0, 0, 0, 0, 0, 0, 0, 0, 0, 0, 0, 0, 0, 0, 0, 0, 0, 0, 0, 0, 0, 0, 0, 0, 0, 0, 0, 0, 0, 0, 0, 0, 0, 0, 0, 0, 0, 0, 0, 0, 0, 0, 0, 0, 0, 0, 0, 0, 0, 0, 0, 0, 0, 0, 0, 0, 0, 0, 0, 0, 0, 0, 0, 0, 0, 0, 0, 0, 0, 0, 0, 0, 0, 0, 0, 0, 0, 0, 0, 0, 0, 0, 0, 0, 0, 0, 0, 0, 0, 0, 0, 0, 0, 0, 0, 0, 0, 0, 0, 0, 0, 0, 0, 0, 0, 0, 0, 0, 0, 0, 0, 0, 0, 0, 0, 0, 0, 0, 0, 0, 0, 0, 0, 0, 0, 0, 0, 0, 0, 0, 0, 0, 0, 0, 0, 0, 0, 0, 0, 0, 0, 0, 0, 0, 0, 0, 0, 0, 0, 0, 0, 0, 0, 0, 0, 0, 0, 0, 0, 0, 0, 0, 0, 0, 0, 0, 0, 0, 0, 0, 0, 0, 0, 0, 0, 0, 0, 0, 0, 0, 0, 0, 0, 0, 0, 0, 0, 0, 0, 0, 0, 0, 0, 0, 0, 0, 0, 0, 0, 0, 0, 0, 0, 0, 0, 0, 0, 0, 0, 0, 0, 0, 0, 0, 0, 0, 0, 0, 0, 0, 0, 0, 0, 0, 0, 0, 0, 0, 0, 0, 0, 0, 0, 0, 0, 0, 0, 0, 0, 0, 0, 0, 0, 0, 0, 0, 0, 0, 0, 0, 0, 0, 0, 0, 0, 0, 0, 0, 0, 0, 0, 0, 0, 0, 0, 0, 0, 0, 0, 0, 0, 0, 0, 0, 0, 0, 0, 0, 0, 0, 0, 0, 0, 0, 0, 0, 0, 0, 0, 0, 0, 0, 0, 0, 0, 0, 0, 0, 0, 0, 0, 0, 0, 0, 0, 0, 0, 0, 0, 0, 0, 0, 0, 0, 0, 0, 0, 0, 0, 0, 0, 0, 0, 0, 0, 0, 0, 0, 0, 0, 0, 0, 0, 0, 0, 0, 0, 0, 0, 0, 0, 0, 0, 0, 0, 0, 0, 0, 0, 0, 0, 0, 0, 0, 0, 0, 0, 0, 0, 0, 0, 0, 0, 0, 0, 0, 0, 0, 0, 0, 0, 0, 0, 0, 0, 0, 0, 0, 0, 0, 0, 0, 0, 0, 0, 0, 0, 0, 0, 0, 0, 0, 0, 0, 0, 0, 0, 0, 0, 0, 0, 0, 0, 0, 0, 0, 0, 0, 0, 0, 0, 0, 0, 0, 0, 0, 0, 0, 0, 0, 0, 0, 0, 0, 0, 0, 0, 0, 0, 0, 0, 0, 0, 0, 0, 0, 0, 0, 0, 0, 0, 0, 0, 0, 0, 0, 0, 0, 0, 0, 0, 0, 0, 0, 0, 0, 0, 0, 0, 0, 0, 0, 0, 0, 0, 0, 0, 0, 0, 0, 0, 0, 0, 0, 0, 0, 0, 0, 0, 0, 0, 0, 0, 0, 0, 0, 0, 0, 0, 0, 0, 0, 0, 0, 0, 0, 0, 0, 0, 0, 0, 0, 0, 0, 0, 0, 0, 0, 0, 0, 0, 0, 0, 0, 0, 0, 0, 0, 0, 0, 0, 0, 0, 0, 0, 0, 0, 0, 0, 0, 0, 0, 0, 0, 0, 0, 0, 0, 0, 0, 0, 0, 0, 0, 0, 0, 0, 0, 0, 0, 0, 0, 0, 0, 0, 0, 0, 0, 0, 0, 0, 0, 0, 0, 0, 0, 0, 0, 0, 0, 0, 0, 0, 0, 0, 0, 0, 0, 0, 0, 0, 0, 0, 0, 0, 0, 0, 0, 0, 0, 0, 0, 0, 0, 0, 0, 0, 0, 0, 0, 0, 0, 0, 0, 0, 0, 0, 0, 0, 0, 0, 0, 0, 0, 0, 0, 0, 0, 0, 0, 0, 0, 0, 0, 0, 0, 0, 0, 0, 0, 0, 0, 0, 0, 0, 0, 0, 0, 0, 0, 0, 0, 0, 0, 0, 0, 0, 0, 0, 0, 0, 0, 0, 0, 0, 0, 0, 0, 0, 0, 0, 0, 0, 0, 0, 0, 0, 0, 0, 0, 0, 0, 0, 0, 0, 0, 0, 0, 0, 0, 0, 0, 0, 0, 0, 0, 0, 0, 0, 0, 0, 0, 0, 0, 0, 0, 0, 0, 0, 0, 0, 0, 0, 0, 0, 0, 0, 0, 0, 0, 0, 0, 0, 0, 0, 0, 0, 0, 0, 0, 0, 0, 0, 0, 0, 0, 0, 0, 0, 0, 0, 0, 0, 0, 0, 0, 0, 0, 0, 0, 0, 0, 0, 0, 0, 0, 0, 0, 0, 0, 0, 0, 0, 0, 0, 0, 0, 0, 0, 0, 0, 0, 0, 0, 0, 0, 0, 0, 0, 0, 0, 0, 0, 0, 0, 0, 0, 0, 0, 0, 0, 0, 0, 0, 0, 0, 0, 0, 0, 0, 0, 0, 0, 0, 0, 0, 0, 0, 0, 0, 0, 0, 0, 0, 0, 0, 0, 0, 0, 0, 0, 0, 0, 0, 0, 0, 0, 0, 0, 0, 0, 0, 0, 0, 0, 0, 0, 0, 0, 0, 0, 0, 0, 0, 0, 0, 0, 0, 0, 0, 0, 0, 0, 0, 0, 0, 0, 0, 0, 0, 0, 0, 0, 0, 0, 0, 0, 0, 0, 0, 0, 0, 0, 0, 0, 0, 0, 0, 0, 0, 0, 0, 0, 0, 0, 0, 0, 0, 0, 0, 0, 0, 0, 0, 0, 0, 0, 0, 0, 0, 0, 0, 0, 0, 0, 0, 0, 0, 0, 0, 0, 0, 0, 0, 0, 0, 0, 0, 0, 0, 0, 0, 0, 0, 0, 0, 0, 0, 0, 0, 0, 0, 0, 0, 0, 0, 0, 0, 0, 0, 0, 0, 0, 0, 0, 0, 0, 0, 0, 0, 0, 0, 0, 0, 0, 0, 0, 0, 0, 0, 0, 0, 0, 0, 0, 0, 0, 0, 0, 0, 0, 0, 0, 0, 0, 0, 0, 0, 0, 0, 0, 0, 0, 0, 0, 0, 0, 0, 0, 0, 0, 0, 0, 0, 0, 0, 0, 0, 0, 0, 0, 0, 0, 0, 0, 0, 0, 0, 0, 0, 0, 0, 0, 0, 0, 0, 0, 0, 0, 0, 0, 0, 0, 0, 0, 0, 0, 0, 0, 0, 0, 0, 0, 0, 0, 0, 0, 0, 0, 0, 0, 0, 0, 0, 0, 0, 0, 0, 0, 0, 0, 0, 0, 0, 0, 0, 0, 0, 0, 0, 0, 0, 0, 0, 0, 0, 0, 0, 0, 0, 0, 0, 0, 0, 0, 0, 0, 0, 0, 0, 0, 0, 0, 0, 0, 0, 0, 0, 0, 0, 0, 0, 0, 0, 0, 0, 0, 0, 0, 0, 0, 0, 0, 0, 0, 0, 0, 0, 0, 0, 0, 0, 0, 0, 0, 0, 0, 0, 0, 0, 0, 0, 0, 0, 0, 0, 0, 0, 0, 0, 0, 0, 0, 0, 0, 0, 0, 0, 0, 0, 0, 0, 0, 0, 0, 0, 0, 0, 0, 0, 0, 0, 0, 0, 0, 0, 0, 0, 0, 0, 0, 0, 0, 0, 0, 0, 0, 0, 0, 0, 0, 0, 0, 0, 0, 0, 0, 0, 0, 0, 0, 0, 0, 0, 0, 0, 0, 0, 0, 0, 0, 0, 0, 0, 0, 0, 0, 0, 0, 0, 0, 0, 0, 0, 0, 0, 0, 0, 0, 0, 0, 0, 0, 0, 0, 0, 0, 0, 0, 0, 0, 0, 0, 0, 0, 0, 0, 0, 0, 0, 0, 0, 0, 0, 0, 0, 0, 0, 0, 0, 0, 0, 0, 0, 0, 0, 0, 0, 0, 0, 0, 0, 0, 0, 0, 0, 0, 0, 0, 0, 0, 0, 0, 0, 0, 0, 0, 0, 0, 0, 0, 0, 0, 0, 0, 0, 0, 0, 0, 0, 0, 0, 0, 0, 0, 0, 0, 0, 0, 0, 0, 0, 0, 0, 0, 0, 0, 0, 0, 0, 0, 0, 0, 0, 0, 0, 0, 0, 0, 0, 0, 0, 0, 0, 0, 0, 0, 0, 0, 0, 0, 0, 0, 0, 0, 0, 0, 0, 0, 0, 0, 0, 0, 0, 0, 0, 0, 0, 0, 0, 0, 0, 0, 0, 0, 0, 0, 0, 0, 0, 0, 0, 0, 0, 0, 0, 0, 0, 0, 0, 0, 0, 0, 0, 0, 0, 0, 0, 0, 0, 0, 0, 0, 0, 0, 0, 0, 0, 0, 0, 0, 0, 0, 0, 0, 0, 0, 0, 0, 0, 0, 0, 0, 0, 0, 0, 0, 0, 0, 0, 0, 0, 0, 0, 0, 0, 0, 0, 0, 0, 0, 0, 0, 0, 0, 0, 0, 0, 0, 0, 0, 0, 0, 0, 0, 0, 0, 0, 0, 0, 0, 0, 0, 0, 0, 0, 0, 0, 0, 0, 0, 0, 0, 0, 0, 0, 0, 0, 0, 0, 0, 0, 0, 0, 0, 0, 0, 0, 0, 0, 0, 0, 0, 0, 0, 0, 0, 0, 0, 0, 0, 0, 0, 0, 0, 0, 0, 0, 0, 0, 0, 0, 0, 0, 0, 0, 0, 0, 0, 0, 0, 0, 0, 0, 0, 0, 0, 0, 0, 0, 0, 0, 0, 0, 0, 0, 0, 0, 0, 0, 0, 0, 0, 0, 0, 0, 0, 0, 0, 0, 0, 0, 0, 0, 0, 0, 0, 0, 0, 0, 0, 0, 0, 0, 0, 0, 0, 0, 0, 0, 0, 0, 0, 0, 0, 0, 0, 0, 0, 0, 0, 0, 0, 0, 0, 0, 0, 0, 0, 0, 0, 0, 0, 0, 0, 0, 0, 0, 0, 0, 0, 0, 0, 0, 0, 0, 0, 0, 0, 0, 0, 0, 0, 0, 0, 0, 0, 0, 0, 0, 0, 0, 0, 0, 0, 0, 0, 0, 0, 0, 0, 0, 0, 0, 0, 0, 0, 0, 0, 0, 0, 0, 0, 0, 0, 0, 0, 0, 0, 0, 0, 0, 0, 0, 0, 0, 0, 0, 0, 0, 0, 0, 0, 0, 0, 0, 0, 0, 0, 0, 0, 0, 0, 0, 0, 0, 0, 0, 0, 0, 0, 0, 0, 0, 0, 0, 0, 0, 0, 0, 0, 0, 0, 0, 0, 0, 0, 0, 0, 0, 0, 0, 0, 0, 0, 0, 0, 0, 0, 0, 0, 0, 0, 0, 0, 0, 0, 0, 0, 0, 0, 0, 0, 0, 0, 0, 0, 0, 0, 0, 0, 0, 0, 0, 0, 0, 0, 0, 0, 0, 0, 0, 0, 0, 0, 0, 0, 0, 0, 0, 0, 0, 0, 0, 0, 0, 0, 0, 0, 0, 0, 0, 0, 0, 0, 0, 0, 0, 0, 0, 0, 0, 0, 0, 0, 0, 0, 0, 0, 0, 0, 0, 0, 0, 0, 0, 0, 0, 0, 0, 0, 0, 0, 0, 0, 0, 0, 0, 0, 0, 0, 0, 0, 0, 0, 0, 0, 0, 0, 0, 0, 0, 0, 0, 0, 0, 0, 0, 0, 0, 0, 0, 0, 0, 0, 0, 0, 0, 0, 0, 0, 0, 0, 0, 0, 0, 0, 0, 0, 0, 0, 0, 0, 0, 0, 0, 0, 0, 0, 0, 0, 0, 0, 0, 0, 0, 0, 0, 0, 0, 0, 0, 0, 0, 0, 0, 0, 0, 0, 0, 0, 0, 0, 0, 0, 0, 0, 0, 0, 0, 0, 0, 0, 0, 0, 0, 0, 0, 0, 0, 0, 0, 0, 0, 0, 0, 0, 0, 0, 0, 0, 0, 0, 0, 0, 0, 0, 0, 0, 0, 0, 0, 0, 0, 0, 0, 0, 0, 0, 0, 0, 0, 0, 0, 0, 0, 0, 0, 0, 0, 0, 0, 0, 0, 0, 0, 0, 0, 0, 0, 0, 0, 0, 0, 0, 0, 0, 0, 0, 0, 0, 0, 0, 0, 0, 0, 0, 0, 0, 0, 0, 0, 0, 0, 0, 0, 0, 0, 0, 0, 0, 0, 0, 0, 0, 0, 0, 0, 0, 0, 0, 0, 0, 0, 0, 0, 0, 0, 0, 0, 0, 0, 0, 0, 0, 0, 0, 0, 0, 0, 0, 0, 0, 0, 0, 0, 0, 0, 0, 0, 0, 0, 0, 0, 0, 0, 0, 0, 0, 0, 0, 0, 0, 0, 0, 0, 0, 0, 0, 0, 0, 0, 0, 0, 0, 0, 0, 0, 0, 0, 0, 0, 0, 0, 0, 0, 0, 0, 0, 0, 0, 0, 0, 0, 0, 0, 0, 0, 0, 0, 0, 0, 0, 0, 0, 0, 0, 0, 0, 0, 0, 0, 0, 0, 0, 0, 0, 0, 0, 0, 0, 0, 0, 0, 0, 0, 0, 0, 0, 0, 0, 0, 0, 0, 0, 0, 0, 0, 0, 0, 0, 0, 0, 0, 0, 0, 0, 0, 0, 0, 0, 0, 0, 0, 0, 0, 0, 0, 0, 0, 0, 0, 0, 0, 0, 0, 0, 0, 0, 0, 0, 0, 0, 0, 0, 0, 0, 0, 0, 0, 0, 0, 0, 0, 0, 0, 0, 0, 0, 0, 0, 0, 0, 0, 0, 0, 0, 0, 0, 0, 0, 0, 0, 0, 0, 0, 0, 0, 0, 0, 0, 0, 0, 0, 0, 0, 0, 0, 0, 0, 0, 0, 0, 0, 0, 0, 0, 0, 0, 0, 0, 0, 0, 0, 0, 0, 0, 0, 0, 0, 0, 0, 0, 0, 0, 0, 0, 0, 0, 0, 0, 0, 0, 0, 0, 0, 0, 0, 0, 0, 0, 0, 0, 0, 0, 0, 0, 0, 0, 0, 0, 0, 0, 0, 0, 0, 0, 0, 0, 0, 0, 0, 0, 0, 0, 0, 0, 0, 0, 0, 0, 0, 0, 0, 0, 0, 0, 0, 0, 0, 0, 0, 0, 0, 0, 0, 0, 0, 0, 0, 0, 0, 0, 0, 0, 0, 0, 0, 0, 0, 0, 0, 0, 0, 0, 0, 0, 0, 0, 0, 0, 0, 0, 0, 0, 0, 0, 0, 0, 0, 0, 0, 0, 0, 0, 0, 0, 0, 0, 0, 0, 0, 0, 0, 0, 0, 0, 0, 0, 0, 0, 0, 0, 0, 0, 0, 0, 0, 0, 0, 0, 0, 0, 0, 0, 0, 0, 0, 0, 0, 0, 0, 0, 0, 0, 0, 0, 0, 0, 0, 0, 0, 0, 0, 0, 0, 0, 0, 0, 0, 0, 0, 0, 0, 0, 0, 0, 0, 0, 0, 0, 0, 0, 0, 0, 0, 0, 0, 0, 0, 0, 0, 0, 0, 0, 0, 0, 0, 0, 0, 0, 0, 0, 0, 0, 0, 0, 0, 0, 0, 0, 0, 0, 0, 0, 0, 0, 0, 0, 0, 0, 0, 0, 0, 0, 0, 0, 0, 0, 0, 0, 0, 0, 0, 0, 0, 0, 0, 0, 0, 0, 0, 0, 0, 0, 0, 0, 0, 0, 0, 0, 0, 0, 0, 0, 0, 0, 0, 0, 0, 0, 0, 0, 0, 0, 0, 0, 0, 0, 0, 0, 0, 0, 0, 0, 0, 0, 0, 0, 0, 0, 0, 0, 0, 0, 0, 0, 0, 0, 0, 0, 0, 0, 0, 0, 0, 0, 0, 0, 0, 0, 0, 0, 0, 0, 0, 0, 0, 0, 0, 0, 0, 0, 0, 0, 0, 0, 0, 0, 0, 0, 0, 0, 0, 0, 0, 0, 0, 0, 0, 0, 0, 0, 0, 0, 0, 0, 0, 0, 0, 0, 0, 0, 0, 0, 0, 0, 0, 0, 0, 0, 0, 0, 0, 0, 0, 0, 0, 0, 0, 0, 0, 0, 0, 0, 0, 0, 0, 0, 0, 0, 0, 0, 0, 0, 0, 0, 0, 0, 0, 0, 0, 0, 0, 0, 0, 0, 0, 0, 0, 0, 0, 0, 0, 0, 0, 0, 0, 0, 0, 0, 0, 0, 0, 0, 0, 0, 0, 0, 0, 0, 0, 0, 0, 0, 0, 0, 0, 0, 0, 0, 0, 0, 0, 0, 0, 0, 0, 0, 0, 0, 0, 0, 0, 0, 0, 0, 0, 0, 0, 0, 0, 0, 0, 0, 0, 0, 0, 0, 0, 0, 0, 0, 0, 0, 0, 0, 0, 0, 0, 0, 0, 0, 0, 0, 0, 0, 0, 0, 0, 0, 0, 0, 0, 0, 0, 0, 0, 0, 0, 0, 0, 0, 0, 0, 0, 0, 0, 0, 0, 0, 0, 0, 0, 0, 0, 0, 0, 0, 0, 0, 0, 0, 0, 0, 0, 0, 0, 0, 0, 0, 0, 0, 0, 0, 0, 0, 0, 0, 0, 0, 0, 0, 0, 0, 0, 0, 0, 0, 0, 0, 0, 0, 0, 0, 0, 0, 0, 0, 0, 0, 0, 0, 0, 0, 0, 0, 0, 0, 0, 0, 0, 0, 0, 0, 0, 0, 0, 0, 0, 0, 0, 0, 0, 0, 0, 0, 0, 0, 0, 0, 0, 0, 0, 0, 0, 0, 0, 0, 0, 0, 0, 0, 0, 0, 0, 0, 0, 0, 0, 0, 0, 0, 0, 0, 0, 0, 0, 0, 0, 0, 0, 0, 0, 0, 0, 0, 0, 0, 0, 0, 0, 0, 0, 0, 0, 0, 0, 0, 0, 0, 0, 0, 0, 0, 0, 0, 0, 0, 0, 0, 0, 0, 0, 0, 0, 0, 0, 0, 0, 0, 0, 0, 0, 0, 0, 0, 0, 0, 0, 0, 0, 0, 0, 0, 0, 0, 0, 0, 0, 0, 0, 0, 0, 0, 0, 0, 0, 0, 0, 0, 0, 0, 0, 0, 0, 0, 0, 0, 0, 0, 0, 0, 0, 0, 0, 0, 0, 0, 0, 0, 0, 0, 0, 0, 0, 0, 0, 0, 0, 0, 0, 0, 0, 0, 0, 0, 0, 0, 0, 0, 0, 0, 0, 0, 0, 0, 0, 0, 0, 0, 0, 0, 0, 0, 0, 0, 0, 0, 0, 0, 0, 0, 0, 0, 0, 0, 0, 0, 0, 0, 0, 0, 0, 0, 0, 0, 0, 0, 0, 0, 0, 0, 0, 0, 0, 0, 0, 0, 0, 0, 0, 0, 0, 0, 0, 0, 0, 0, 0, 0, 0, 0, 0, 0, 0, 0, 0, 0, 0, 0, 0, 0, 0, 0, 0, 0, 0, 0, 0, 0, 0, 0, 0, 0, 0, 0, 0, 0, 0, 0, 0, 0, 0, 0, 0, 0, 0, 0, 0, 0, 0, 0, 0, 0, 0, 0, 0, 0, 0, 0, 0, 0, 0, 0, 0, 0, 0, 0, 0, 0, 0, 0, 0, 0, 0, 0, 0, 0, 0, 0, 0, 0, 0, 0, 0, 0, 0, 0, 0, 0, 0, 0, 0, 0, 0, 0, 0, 0, 0, 0, 0, 0, 0, 0, 0, 0, 0, 0, 0, 0, 0, 0, 0, 0, 0, 0, 0, 0, 0, 0, 0, 0, 0, 0, 0, 0, 0, 0, 0, 0, 0, 0, 0, 0, 0, 0, 0, 0, 0, 0, 0, 0, 0, 0, 0, 0, 0, 0, 0, 0, 0, 0, 0, 0, 0, 0, 0, 0, 0, 0, 0, 0, 0, 0, 0, 0, 0, 0, 0, 0, 0, 0, 0, 0, 0, 0, 0, 0, 0, 0, 0, 0, 0, 0, 0, 0, 0, 0, 0, 0, 0, 0, 0, 0, 0, 0, 0, 0, 0, 0, 0, 0, 0, 0, 0, 0, 0, 0, 0, 0, 0, 0, 0, 0, 0, 0, 0, 0, 0, 0, 0, 0, 0, 0, 0, 0, 0, 0, 0, 0, 0, 0, 0, 0, 0, 0, 0, 0, 0, 0, 0, 0, 0, 0, 0, 0, 0, 0, 0, 0, 0, 0, 0, 0, 0, 0, 0, 0, 0, 0, 0, 0, 0, 0, 0, 0, 0, 0, 0, 0, 0, 0, 0, 0, 0, 0, 0, 0, 0, 0, 0, 0, 0, 0, 0, 0, 0, 0, 0, 0, 0, 0, 0, 0, 0, 0, 0, 0, 0, 0, 0, 0, 0, 0, 0, 0, 0, 0, 0, 0, 0, 0, 0, 0, 0, 0, 0, 0, 0, 0, 0, 0, 0, 0, 0, 0, 0, 0, 0, 0, 0, 0, 0, 0, 0, 0, 0, 0, 0, 0, 0, 0, 0, 0, 0, 0, 0, 0, 0, 0, 0, 0, 0, 0, 0, 0, 0, 0, 0, 0, 0, 0, 0, 0, 0, 0, 0, 0, 0, 0, 0, 0, 0, 0, 0, 0, 0, 0, 0, 0, 0, 0, 0, 0, 0, 0, 0, 0, 0, 0, 0, 0, 0, 0, 0, 0, 0, 0, 0, 0, 0, 0, 0, 0, 0, 0, 0, 0, 0, 0, 0, 0, 0, 0, 0, 0, 0, 0, 0, 0, 0, 0, 0, 0, 0, 0, 0, 0, 0, 0, 0, 0, 0, 0, 0, 0, 0, 0, 0, 0, 0, 0, 0, 0, 0, 0, 0, 0, 0, 0, 0, 0, 0, 0, 0, 0, 0, 0, 0, 0, 0, 0, 0, 0, 0, 0, 0, 0, 0, 0, 0, 0, 0, 0, 0, 0, 0, 0, 0, 0, 0, 0, 0, 0, 0, 0, 0, 0, 0, 0, 0, 0, 0, 0, 0, 0, 0, 0, 0, 0, 0, 0, 0, 0, 0, 0, 0, 0, 0, 0, 0, 0, 0, 0, 0, 0, 0, 0, 0, 0, 0, 0, 0, 0, 0, 0, 0, 0, 0, 0, 0, 0, 0, 0, 0, 0, 0, 0, 0, 0, 0, 0, 0, 0, 0, 0, 0, 0, 0, 0, 0, 0, 0, 0, 0, 0, 0, 0, 0, 0, 0, 0, 0, 0, 0, 0, 0, 0, 0, 0, 0, 0, 0, 0, 0, 0, 0, 0, 0, 0, 0, 0, 0, 0, 0, 0, 0, 0, 0, 0, 0, 0, 0, 0, 0, 0, 0, 0, 0, 0, 0, 0, 0, 0, 0, 0, 0, 0, 0, 0, 0, 0, 0, 0, 0, 0, 0, 0, 0, 0, 0, 0, 0, 0, 0, 0, 0, 0, 0, 0, 0, 0, 0, 0, 0, 0, 0, 0, 0, 0, 0, 0, 0, 0, 0, 0, 0, 0, 0, 0, 0, 0, 0, 0, 0, 0, 0, 0, 0, 0, 0, 0, 0, 0, 0, 0, 0, 0, 0, 0, 0, 0, 0, 0, 0, 0, 0, 0, 0, 0, 0, 0, 0, 0, 0, 0, 0, 0, 0, 0, 0, 0, 0, 0, 0, 0, 0, 0, 0, 0, 0, 0, 0, 0, 0, 0, 0, 0, 0, 0, 0, 0, 0, 0, 0, 0, 0, 0, 0, 0, 0, 0, 0, 0, 0, 0, 0, 0, 0, 0, 0, 0, 0, 0, 0, 0, 0, 0, 0, 0, 0, 0, 0, 0, 0, 0, 0, 0, 0, 0, 0, 0, 0, 0, 0, 0, 0, 0, 0, 0, 0, 0, 0, 0, 0, 0, 0, 0, 0, 0, 0, 0, 0, 0, 0, 0, 0, 0, 0, 0, 0, 0, 0, 0, 0, 0, 0, 0, 0, 0, 0, 0, 0, 0, 0, 0, 0, 0, 0, 0, 0, 0, 0, 0, 0, 0, 0, 0, 0, 0, 0, 0, 0, 0, 0, 0, 0, 0, 0, 0, 0, 0, 0, 0, 0, 0, 0, 0, 0, 0, 0, 0, 0, 0, 0, 0, 0, 0, 0, 0, 0, 0, 0, 0, 0, 0, 0, 0, 0, 0, 0, 0, 0, 0, 0, 0, 0, 0, 0, 0, 0, 0, 0, 0, 0, 0, 0, 0, 0, 0, 0, 0, 0, 0, 0, 0, 0, 0, 0, 0, 0, 0, 0, 0, 0, 0, 0, 0, 0, 0, 0, 0, 0, 0, 0, 0, 0, 0, 0, 0, 0, 0, 0, 0, 0, 0, 0, 0, 0, 0, 0, 0, 0, 0, 0, 0, 0, 0, 0, 0, 0, 0, 0, 0, 0, 0, 0, 0, 0, 0, 0, 0, 0, 0, 0, 0, 0, 0, 0, 0, 0, 0, 0, 0, 0, 0, 0, 0, 0, 0, 0, 0, 0, 0, 0, 0, 0, 0, 0, 0, 0, 0, 0, 0, 0, 0, 0, 0, 0, 0, 0, 0, 0, 0, 0, 0, 0, 0, 0, 0, 0, 0, 0, 0, 0, 0, 0, 0, 0, 0, 0, 0, 0, 0, 0, 0, 0, 0, 0, 0, 0, 0, 0, 0, 0, 0, 0, 0, 0, 0, 0, 0, 0, 0, 0, 0, 0, 0, 0, 0, 0, 0, 0, 0, 0, 0, 0, 0, 0, 0, 0, 0, 0, 0, 0, 0, 0, 0, 0, 0, 0, 0, 0, 0, 0, 0, 0, 0, 0, 0, 0, 0, 0, 0, 0, 0, 0, 0, 0, 0, 0, 0, 0, 0, 0, 0, 0, 0, 0, 0, 0, 0, 0, 0, 0, 0, 0, 0, 0, 0, 0, 0, 0, 0, 0, 0, 0, 0, 0, 0, 0, 0, 0, 0, 0, 0, 0, 0, 0, 0, 0, 0, 0, 0, 0, 0, 0, 0, 0, 0, 0, 0, 0, 0, 0, 0, 0, 0, 0, 0, 0, 0, 0, 0, 0, 0, 0, 0, 0, 0, 0, 0, 0, 0, 0, 0, 0, 0, 0, 0, 0, 0, 0, 0, 0, 0, 0, 0, 0, 0, 0, 0, 0, 0, 0, 0, 0, 0, 0, 0, 0, 0, 0, 0, 0, 0, 0, 0, 0, 0, 0, 0, 0, 0, 0, 0, 0, 0, 0, 0, 0, 0, 0, 0, 0, 0, 0, 0, 0, 0, 0, 0, 0, 0, 0, 0, 0, 0, 0, 0, 0, 0, 0, 0, 0, 0, 0, 0, 0, 0, 0, 0, 0, 0, 0, 0, 0, 0, 0, 0, 0, 0, 0, 0, 0, 0, 0, 0, 0, 0, 0, 0, 0, 0, 0, 0, 0, 0, 0, 0, 0, 0, 0, 0, 0, 0, 0, 0, 0, 0, 0, 0, 0, 0, 0, 0, 0, 0, 0, 0, 0, 0, 0, 0, 0, 0, 0, 0, 0, 0, 0, 0, 0, 0, 0, 0, 0, 0, 0, 0, 0, 0, 0, 0, 0, 0, 0, 0, 0, 0, 0, 0, 0, 0, 0, 0, 0, 0, 0, 0, 0, 0, 0, 0, 0, 0, 0, 0, 0, 0, 0, 0, 0, 0, 0, 0, 0, 0, 0, 0, 0, 0, 0, 0, 0, 0, 0, 0, 0, 0, 0, 0, 0, 0, 0, 0, 0, 0, 0, 0, 0, 0, 0, 0, 0, 0, 0, 0, 0, 0, 0, 0, 0, 0, 0, 0, 0, 0, 0, 0, 0, 0, 0, 0, 0, 0, 0, 0, 0, 0, 0, 0, 0, 0, 0, 0, 0, 0, 0, 0, 0, 0, 0, 0, 0, 0, 0, 0, 0, 0, 0, 0, 0, 0, 0, 0, 0, 0, 0, 0, 0, 0, 0, 0, 0, 0, 0, 0, 0, 0, 0, 0, 0, 0, 0, 0, 0, 0, 0, 0, 0, 0, 0, 0, 0, 0, 0, 0, 0, 0, 0, 0, 0, 0, 0, 0, 0, 0, 0, 0, 0, 0, 0, 0, 0, 0, 0, 0, 0, 0, 0, 0, 0, 0, 0, 0, 0, 0, 0, 0, 0, 0, 0, 0, 0, 0, 0, 0, 0, 0, 0, 0, 0, 0, 0, 0, 0, 0, 0, 0, 0, 0, 0, 0, 0, 0, 0, 0, 0, 0, 0, 0, 0, 0, 0, 0, 0, 0, 0, 0, 0, 0, 0, 0, 0, 0, 0, 0, 0, 0, 0, 0, 0, 0, 0, 0, 0, 0, 0, 0, 0, 0, 0, 0, 0, 0, 0, 0, 0, 0, 0, 0, 0, 0, 0, 0, 0, 0, 0, 0, 0, 0, 0, 0, 0, 0, 0, 0, 0, 0, 0, 0, 0, 0, 0, 0, 0, 0, 0, 0, 0, 0, 0, 0, 0, 0, 0, 0, 0, 0, 0, 0, 0, 0, 0, 0, 0, 0, 0, 0, 0, 0, 0, 0, 0, 0, 0, 0, 0, 0, 0, 0, 0, 0, 0, 0, 0, 0, 0, 0, 0, 0, 0, 0, 0, 0, 0, 0, 0, 0, 0, 0, 0, 0, 0, 0, 0, 0, 0, 0, 0, 0, 0, 0, 0, 0, 0, 0, 0, 0, 0, 0, 0, 0, 0, 0, 0, 0, 0, 0, 0, 0, 0, 0, 0, 0, 0, 0, 0, 0, 0, 0, 0, 0, 0, 0, 0, 0, 0, 0, 0, 0, 0, 0, 0, 0, 0, 0, 0, 0, 0, 0, 0, 0, 0, 0, 0, 0, 0, 0, 0, 0, 0, 0, 0, 0, 0, 0, 0, 0, 0, 0, 0, 0, 0, 0, 0, 0, 0, 0, 0, 0, 0, 0, 0, 0, 0, 0, 0, 0, 0, 0, 0, 0, 0, 0, 0, 0, 0, 0, 0, 0, 0, 0, 0, 0, 0, 0, 0, 0, 0, 0, 0, 0, 0, 0, 0, 0, 0, 0, 0, 0, 0, 0, 0, 0, 0, 0, 0, 0, 0, 0, 0, 0, 0, 0, 0, 0, 0, 0, 0, 0, 0, 0, 0, 0, 0, 0, 0, 0, 0, 0, 0, 0, 0, 0, 0, 0, 0, 0, 0, 0, 0, 0, 0, 0, 0, 0, 0, 0, 0, 0, 0, 0, 0, 0, 0, 0, 0, 0, 0, 0, 0, 0, 0, 0, 0, 0, 0, 0, 0, 0, 0, 0, 0, 0, 0, 0, 0, 0, 0, 0, 0, 0, 0, 0, 0, 0, 0, 0, 0, 0, 0, 0, 0, 0, 0, 0, 0, 0, 0, 0, 0, 0, 0, 0, 0, 0, 0, 0, 0, 0, 0, 0, 0, 0, 0, 0, 0, 0, 0, 0, 0, 0, 0, 0, 0, 0, 0, 0, 0, 0, 0, 0, 0, 0, 0, 0, 0, 0, 0, 0, 0, 0, 0, 0, 0, 0, 0, 0, 0, 0, 0, 0, 0, 0, 0, 0, 0, 0, 0, 0, 0, 0, 0, 0, 0, 0, 0, 0, 0, 0, 0, 0, 0, 0, 0, 0, 0, 0, 0, 0, 0, 0, 0, 0, 0, 0, 0, 0, 0, 0, 0, 0, 0, 0, 0, 0, 0, 0, 0, 0, 0, 0, 0, 0, 0, 0, 0, 0, 0, 0, 0, 0, 0, 0, 0, 0, 0, 0, 0, 0, 0, 0, 0, 0, 0, 0, 0, 0, 0, 0, 0, 0, 0, 0, 0, 0, 0, 0, 0, 0, 0, 0, 0, 0, 0, 0, 0, 0, 0, 0, 0, 0, 0, 0, 0, 0, 0, 0, 0, 0, 0, 0, 0, 0, 0, 0, 0, 0, 0, 0, 0, 0, 0, 0, 0, 0, 0, 0, 0, 0, 0, 0, 0, 0, 0, 0, 0, 0, 0, 0, 0, 0, 0, 0, 0, 0, 0, 0, 0, 0, 0, 0, 0, 0, 0, 0, 0, 0, 0, 0, 0, 0, 0, 0, 0, 0, 0, 0, 0, 0, 0, 0, 0, 0, 0, 0, 0, 0, 0, 0, 0, 0, 0, 0, 0, 0, 0, 0, 0, 0, 0, 0, 0, 0, 0, 0, 0, 0, 0, 0, 0, 0, 0, 0, 0, 0, 0, 0, 0, 0, 0, 0, 0, 0, 0, 0, 0, 0, 0, 0, 0, 0, 0, 0, 0, 0, 0, 0, 0, 0, 0, 0, 0, 0, 0, 0, 0, 0, 0, 0, 0, 0, 0, 0, 0, 0, 0, 0, 0, 0, 0, 0, 0, 0, 0, 0, 0, 0, 0, 0, 0, 0, 0, 0, 0, 0, 0, 0, 0, 0, 0, 0, 0, 0, 0, 0, 0, 0, 0, 0, 0, 0, 0, 0, 0, 0, 0, 0, 0, 0, 0, 0, 0, 0, 0, 0, 0, 0, 0, 0, 0, 0, 0, 0, 0, 0, 0, 0, 0, 0, 0, 0, 0, 0, 0, 0, 0, 0, 0, 0, 0, 0, 0, 0, 0, 0, 0, 0, 0, 0, 0, 0, 0, 0, 0, 0, 0, 0, 0, 0, 0, 0, 0, 0, 0, 0, 0, 0, 0, 0, 0, 0, 0, 0, 0, 0, 0, 0, 0, 0, 0, 0, 0, 0, 0, 0, 0, 0, 0, 0, 0, 0, 0, 0, 0, 0, 0, 0, 0, 0, 0, 0, 0, 0, 0, 0, 0, 0, 0, 0, 0, 0, 0, 0, 0, 0, 0, 0, 0, 0, 0, 0, 0, 0, 0, 0, 0, 0, 0, 0, 0, 0, 0, 0, 0, 0, 0, 0, 0, 0, 0, 0, 0, 0, 0, 0, 0, 0, 0, 0, 0, 0, 0, 0, 0, 0, 0, 0, 0, 0, 0, 0, 0, 0, 0, 0, 0, 0, 0, 0, 0, 0, 0, 0, 0, 0, 0, 0, 0, 0, 0, 0, 0, 0, 0, 0, 0, 0, 0, 0, 0, 0, 0, 0, 0, 0, 0, 0, 0, 0, 0, 0, 0, 0, 0, 0, 0, 0, 0, 0, 0, 0, 0, 0, 0, 0, 0, 0, 0, 0, 0, 0, 0, 0, 0, 0, 0, 0, 0, 0, 0, 0, 0, 0, 0, 0, 0, 0, 0, 0, 0, 0, 0, 0, 0, 0, 0, 0, 0, 0, 0, 0, 0, 0, 0, 0, 0, 0, 0, 0, 0, 0, 0, 0, 0, 0, 0, 0, 0, 0, 0, 0, 0, 0, 0, 0, 0, 0, 0, 0, 0, 0, 0, 0, 0, 0, 0, 0, 0, 0, 0, 0, 0, 0, 0, 0, 0, 0, 0, 0, 0, 0, 0, 0, 0, 0, 0, 0, 0, 0, 0, 0, 0, 0, 0, 0, 0, 0, 0, 0, 0, 0, 0, 0, 0, 0, 0, 0, 0, 0, 0, 0, 0, 0, 0, 0, 0, 0, 0, 0, 0, 0, 0, 0, 0, 0, 0, 0, 0, 0, 0, 0, 0, 0, 0, 0, 0, 0, 0, 0, 0, 0, 0, 0, 0, 0, 0, 0, 0, 0, 0, 0, 0, 0, 0, 0, 0, 0, 0, 0, 0, 0, 0, 0, 0, 0, 0, 0, 0, 0, 0, 0, 0, 0, 0, 0, 0, 0, 0, 0, 0, 0, 0, 0, 0, 0, 0, 0, 0, 0, 0, 0, 0, 0, 0, 0, 0, 0, 0, 0, 0, 0, 0, 0, 0, 0, 0, 0, 0, 0, 0, 0, 0, 0, 0, 0, 0, 0, 0, 0, 0, 0, 0, 0, 0, 0, 0, 0, 0, 0, 0, 0, 0, 0, 0, 0, 0, 0, 0, 0, 0, 0, 0, 0, 0, 0, 0, 0, 0, 0, 0, 0, 0, 0, 0, 0, 0, 0, 0, 0, 0, 0, 0, 0, 0, 0, 0, 0, 0, 0, 0, 0, 0, 0, 0, 0, 0, 0, 0, 0, 0, 0, 0, 0, 0, 0, 0, 0, 0, 0, 0, 0, 0, 0, 0, 0, 0, 0, 0, 0, 0, 0, 0, 0, 0, 0, 0, 0, 0, 0, 0, 0, 0, 0, 0, 0, 0, 0, 0, 0, 0, 0, 0, 0, 0, 0, 0, 0, 0, 0, 0, 0, 0, 0, 0, 0, 0, 0, 0, 0, 0, 0, 0, 0, 0, 0, 0, 0, 0, 0, 0, 0, 0, 0, 0, 0, 0, 0, 0, 0, 0, 0, 0, 0, 0, 0, 0, 0, 0, 0, 0, 0, 0, 0, 0, 0, 0, 0, 0, 0, 0, 0, 0, 0, 0, 0, 0, 0, 0, 0, 0, 0, 0, 0, 0, 0, 0, 0, 0, 0, 0, 0, 0, 0, 0, 0, 0, 0, 0, 0, 0, 0, 0, 0, 0, 0, 0, 0, 0, 0, 0, 0, 0, 0, 0, 0, 0, 0, 0, 0, 0, 0, 0, 0, 0, 0, 0, 0, 0, 0, 0, 0, 0, 0, 0, 0, 0, 0, 0, 0, 0, 0, 0, 0, 0, 0, 0, 0, 0, 0, 0, 0, 0, 0, 0, 0, 0, 0, 0, 0, 0, 0, 0, 0, 0, 0] 
 ANE5 , s. GB1 - POPC                 other                 1.973                 0.000                 0.000  [0, 0, 0, 0, 0, 0, 0, 0, 0, 0, 0, 0, 0, 0, 0, 0, 0, 0, 0, 0, 0, 0, 0, 0, 0, 0, 0, 0, 0, 0, 0, 0, 0, 0, 0, 0, 0, 0, 0, 0, 0, 0, 0, 0.08044679704337913, 0, 0, 0, 0, 0, 0, 0, 0, 0, 0, 0, 0, 0, 0, 0, 0, 0, 0, 0, 0, 0, 0, 0, 0, 0, 0, 0, 0, 0, 0, 0, 0, 0, 0, 0, 0, 0, 0, 0, 0, 0, 0, 0, 0, 0, 0, 0, 0, 0, 0, 0, 0, 0, 0, 0, 0, 0, 0, 0, 0, 0, 0, 0, 0, 0, 0, 0, 0, 0, 0, 0, 0, 0, 0, 0, 0, 0, 0, 0, 0, 0, 0, 0, 0, 0, 0, 0, 0, 0, 0, 0, 0, 0, 0, 0, 0, 0, 0, 0, 0, 0, 0, 0, 0, 0, 0, 0, 0, 0, 0, 0, 0, 0, 0, 0, 0, 0, 0, 0, 0, 0, 0, 0, 0, 0, 0, 0, 0, 0, 0, 0, 0, 0, 0, 0, 0, 0, 0, 0, 0, 0, 0, 0, 0, 0, 0, 0, 0, 0, 0, 0, 0, 0, 0, 0, 0, 0, 0, 0, 0, 0, 0, 0, 0, 0, 0, 0, 0, 0, 0, 0, 0, 0, 0, 0, 0, 0, 0, 0, 0, 0, 0, 0, 0, 0, 0, 0, 0, 0, 0, 0, 0, 0, 0, 0, 0, 0, 0, 0, 0, 0, 0, 0, 0, 0, 0, 0, 0, 0, 0, 0, 0, 0, 0, 0, 0, 0, 0, 0, 0, 0, 0, 0, 0, 0, 0, 0, 0, 0, 0, 0, 0, 0, 0, 0, 0, 0, 0, 0, 0, 0, 0, 0, 0, 0, 0, 0, 0, 0, 0, 0, 0, 0, 0, 0, 0, 0, 0, 0, 0, 0, 0, 0, 0, 0, 0, 0, 0, 0, 0, 0, 0, 0, 0, 0, 0, 0, 0, 0, 0, 0, 0, 0, 0, 0, 0, 0, 0, 0, 0, 0, 0, 0, 0, 0, 0, 0, 0, 0, 0, 0, 0, 0, 0, 0, 0, 0, 0, 0, 0, 0, 0, 0, 0, 0, 0, 0, 0, 0, 0, 0, 0, 0, 0, 0, 0, 0, 0, 0, 0, 0, 0, 0, 0, 0, 0, 0, 0, 0, 0, 0, 0, 0, 0, 0, 0, 0, 0, 0, 0, 0, 0, 0, 0, 0, 0, 0, 0, 0, 0, 0, 0, 0, 0, 0, 0, 0, 0, 0, 0, 0, 0, 0, 0, 0, 0, 0, 0, 0, 0, 0, 0, 0, 0, 0, 0, 0, 0, 0, 0, 0, 0, 0, 0, 0, 0, 0, 0, 0, 0, 0, 0, 0, 0, 0, 0, 0, 0, 0, 0, 0, 0, 0, 0, 0, 0, 0, 0, 0, 0, 0, 0, 0, 0, 0, 0, 0, 0, 0, 0, 0, 0, 0, 0, 0, 0, 0, 0, 0, 0, 0, 0, 0, 0, 0, 0, 0, 0, 0, 0, 0, 6.46075852950529, 0, 0, 0, 0, 0, 0, 0, 0, 0, 0, 0, 0, 0, 0, 0, 0, 0, 0, 0, 0, 0, 0, 0, 0, 0, 0, 0, 0, 0, 0, 0, 0, 0, 0, 0, 0, 0, 0, 0, 0, 1.0353325227685624, 0, 0, 0, 0, 0, 0, 0, 0, 0, 0, 0, 0, 0, 0, 0, 0, 0, 0, 0, 0, 0, 0, 0, 0, 0, 0, 0, 0, 0, 0, 0, 0, 0, 0, 0, 0, 0, 0, 0, 0, 0, 0, 0, 0, 0, 0, 0, 0, 0, 0, 0, 0, 0, 0, 0, 0, 0, 0, 0, 0, 0, 0, 0, 0, 0, 0, 0, 0, 0, 0, 0, 0, 0, 0, 0, 0, 0, 0, 0, 0, 0, 0, 0, 0, 0, 0, 0, 2.0650461692524966, 1.0763368216850164, 0, 0, 0, 0, 0, 0, 0, 0, 0, 0, 0, 0, 0, 0, 0, 0, 0, 0, 0, 0, 0, 4.087078231156295, 0, 7.771559012374275, 3.1965724539222027, 9.756169190815019, 0, 0, 6.236621931982562, 0.1743592206609905, 0, 0, 1.017690146393749, 1.9591238531282764, 0.46752026582308537, 0, 0, 0, 0, 0, 1.1019619889847274, 2.4400206906400403, 0, 0, 0, 1.8817329675956822, 1.535812195496787, 1.9359427477526236, 3.2286482872912696, 5.113734320062593, 4.645421417838784, 0, 0, 0, 0, 0, 0, 0, 0, 0, 0, 0, 0, 0, 0, 0, 0, 0, 0, 0, 0, 0, 0, 0.14778384847515322, 0, 0, 0, 0, 0, 0.38772921926017917, 0.9020307756827006, 0, 0, 0, 0, 0, 0, 0, 0, 0, 0, 0, 0, 0, 0, 0, 0, 0, 0, 0, 0, 0, 0, 0, 0, 0, 0, 0, 0, 0, 0, 0, 0, 0, 0, 0, 0, 0, 0, 0, 0, 0, 0, 0, 0, 0, 0, 0, 0, 0, 0, 0, 0, 0, 0, 0, 0, 0, 0, 0, 0, 0, 0, 0, 0, 0, 0, 0, 0, 0, 0, 0, 0, 0, 0, 0, 0, 0, 0, 0, 0, 0, 0, 0, 0, 0, 0, 0, 0, 0, 0, 0, 0, 0, 0, 0, 0, 0, 0, 0, 0, 0, 0, 0, 0, 0, 0, 0, 0, 0, 0, 0, 0, 0, 0, 0, 0, 0, 0, 0, 0, 0, 0, 0, 0, 0, 0, 0, 0, 0, 0, 0, 0, 0, 0, 0, 0, 0, 0, 0, 0, 0, 0, 0, 0, 0, 0, 0, 0, 0, 0, 1.973976770819834, 3.743655705169226, 0, 0, 0, 0, 0, 0, 0, 0, 0, 0, 0, 0, 0, 0, 0, 0, 0, 0, 0, 0, 0, 0, 0, 0, 0, 0, 0, 0, 0, 0, 0, 0, 0, 0, 0, 0, 0, 0, 0, 0, 0, 0, 0, 0, 0, 0, 0, 0, 0, 0, 0, 0, 0, 0, 0, 0, 0, 0, 0, 0, 0, 0, 0, 0, 0, 0, 0, 0, 0, 0, 0, 0, 0, 0, 0, 0, 0, 0, 0, 0, 0, 0, 0, 0, 0, 0, 0, 0, 0, 0, 0, 0, 0, 0, 0, 0, 0, 0, 0, 0, 0, 0, 0, 0, 0, 0, 0, 0, 0, 0, 0, 0, 0, 0, 0, 0, 0, 0, 0, 0, 0, 0, 0, 0, 0, 0, 0, 0, 0, 0, 0, 0, 0, 0, 0, 0, 0, 0, 0, 0, 0, 0, 8.344363044737657, 0, 1.33299055266753, 0, 0.26876323581632927, 0, 0, 1.121735100280531, 5.395644015888803, 3.0911766116770067, 0, 0, 0, 0, 0, 0, 0, 3.7485639275279805, 6.20794081511779, 1.2898137613818201, 0, 0.10951996374851232, 3.553538667058866, 1.805478925142148, 0, 0, 0, 0, 0, 0, 0.30132507294998884, 1.8451590930423867, 0, 0, 0, 0, 0, 0, 0, 0, 0, 0, 0, 0, 0, 0, 0, 0, 2.1920901878441597, 0, 0.14303404841948827, 0.7988220323604868, 0, 0.09898860004150979, 0, 4.33273873037776, 2.979774199761549, 0, 0, 0, 0, 3.1575221665044144, 8.215634059827144, 1.6754180131752583, 5.541570166527012, 5.076748066796464, 3.266942261115032, 0, 0.10622830477092478, 0, 0, 0, 0, 0, 0, 0, 1.4363409569051555, 1.6603784482474473, 3.8510948131035185, 4.295404288093437, 0, 10.545523458377183, 5.83084271189464, 3.729734179392964, 0, 0, 0, 0, 0, 0, 0, 0, 0, 0, 0, 0, 0, 0, 0, 0, 0, 0, 0, 0, 0, 0, 0, 0, 0, 0, 0, 0, 0, 0, 0, 0, 0, 0, 0, 0, 0, 0, 0, 0, 0, 0, 0, 0, 0, 0, 0, 0, 0, 0, 0, 0, 0, 0, 0, 0, 0, 0, 0, 0, 0, 0, 0, 0, 0, 0, 0, 0, 0, 0, 0, 0, 0, 0, 0, 0, 0, 0, 0, 0, 0, 0, 0, 0, 0, 0, 0, 0, 0, 0, 0, 0, 0, 0, 0, 0, 0, 0, 0, 0, 0, 0, 0, 0, 0, 0, 0, 0, 0, 0, 0, 0, 0, 0, 0, 0, 0, 0, 0, 0, 0, 0, 0, 0, 0, 0, 0, 0, 0, 0, 0, 0, 0, 0, 0, 0, 0, 0, 0, 0, 0, 0, 0, 0, 2.6055055577834647, 0, 0, 0, 0, 0, 0, 0, 0, 0, 1.0665738329957664, 4.678306666775015, 0.21680535711872329, 8.245857717193802, 5.431202450291482, 0.756256164021408, 1.4781977204899734, 2.104649698593329, 0, 3.3866655530601526, 3.716517629649914, 5.725784067767922, 7.113694864637018, 6.227555968400595, 7.981232785023242, 7.454290255755519, 7.127020436397469, 2.1055129149008356, 0, 7.060184567275844, 5.247857779147319, 5.195826736064021, 5.1264435063029135, 9.720342842800648, 4.529138021397999, 5.377941224604217, 1.35460092937376, 1.5514176307576013, 0.8087978484111323, 0, 0, 0, 0, 0, 0, 3.336774652499323, 0.2545484879943481, 0, 0, 0, 0, 0, 0, 0, 0, 0, 0, 0, 0, 0, 0, 0, 0, 0, 0, 0, 0, 0, 0, 0, 0, 0, 0, 0, 0, 0, 0, 0, 0, 0, 0, 0, 0, 0, 0, 0, 0, 0, 0, 0, 0, 0, 0, 0, 0, 0, 0, 0, 0, 0, 0, 0, 0, 0, 0, 0, 0, 0, 0, 0, 0, 0, 0, 0, 0, 0, 0, 0, 0, 0, 0, 0, 0, 0, 0, 0, 0, 0, 0, 0, 0, 0, 0, 0, 0, 0, 0, 0, 0, 0, 0, 0, 0, 0, 0, 0, 0, 0, 0, 0, 0, 0, 0, 0, 0, 0, 0, 0, 0, 0, 0, 0, 0, 0, 0, 0, 0, 0, 0, 0, 0, 0, 0, 0, 0, 0, 0, 0, 0, 0, 0, 0, 0, 0, 0, 0, 0, 0, 0, 0, 0, 0, 0, 0, 0, 0.6638407458163619, 0.5281636070257254, 0, 0, 0, 0, 0, 0, 0, 0, 0, 5.8172823132858085, 0, 0, 5.6852075433800415, 8.056102636209268, 8.19816694973922, 12.09661596690381, 9.459056374737152, 1.5597411457862704, 0, 0.13707233102123614, 0, 0, 0, 4.355175717743699, 2.341527703529713, 2.7461011420397825, 2.4696540449591033, 10.249355646198328, 6.8386687396759545, 3.9756185858091317, 12.019959322214575, 5.285396234493266, 3.8622352781546296, 6.413511099202932, 5.700158492643856, 3.8943748237800544, 3.218285250375307, 5.9546002531683655, 2.019725699684281, 3.029565870515073, 1.3822415770685934, 0, 0.40316525555129, 0, 0, 3.4578199123490565, 5.353784294202002, 3.7662433567972324, 4.293755028970312, 0, 0.768512706102221, 1.6761340024900768, 0, 0, 0.6827804105222649, 0, 0, 1.559624943943288, 5.157653127859231, 9.375458625700267, 4.323981373235405, 2.1213039705826406, 3.0999286878124073, 7.6913064597601295, 1.511363032573405, 9.327647877847681, 13.738566836787596, 11.29642614725816, 11.929984925764803, 15.010284628029613, 7.320518935302603, 17.665085425169867, 8.648831519403227, 8.191294407545252, 9.527944311285825, 9.336130279999562, 1.2952633720216604, 2.84818903988039, 3.338579975769905, 2.3384450147091336, 1.8304629148433973, 0, 0, 0, 0, 0, 0, 0, 0, 4.685880532645157, 8.883897783590438, 0, 0, 0, 0, 0, 0, 0, 0, 0, 0, 0, 0, 0, 0, 0, 0, 0, 0, 0, 0, 0, 0, 0, 0, 0, 0, 0, 0, 0, 0, 0, 0, 0, 0, 0, 0, 0, 0, 0, 0, 0, 0, 0, 0, 0, 0, 0, 0, 0, 0, 0, 0, 0, 0, 0, 0, 0, 0, 0, 0, 0, 0, 0, 0, 0, 0, 0, 0, 0, 0, 0, 0, 0, 0, 0, 0, 0, 0, 0, 0, 0, 0, 0, 0, 0, 0, 0, 0, 0, 0, 0, 0, 0, 0, 0, 0, 0, 0, 0, 0, 0, 0, 0, 0, 0, 0, 0, 0, 2.626321296116045, 0, 0, 2.5835405833896656, 4.170505526155454, 4.185586453276019, 1.7149003549389445, 8.736091956234242, 5.299584448497468, 5.435021697000095, 0, 0, 0, 0, 0.5709694910591608, 4.588356970735535, 4.8261899737773035, 0.1094974754324214, 0, 6.908144999417953, 3.7893342519877256, 0, 0, 0, 0, 0, 0, 0, 0, 0, 0, 0, 0, 0, 0, 0, 0, 0, 0, 0, 0, 0, 0, 0, 0, 0, 0, 0, 0, 0, 0, 0, 0, 0, 0, 0, 0, 0, 0, 0, 0, 0, 0, 0, 0, 0, 0, 0, 0, 0, 0, 0, 0, 0, 0, 0, 0, 0, 0, 0, 0, 0, 0, 0, 0, 0, 0, 0, 0, 0, 0, 0, 0, 0, 0, 0, 0, 0, 0, 0, 0, 0, 0, 0, 0, 0, 0, 1.9089649418953643, 3.105450566284388, 0, 0, 0, 0, 0, 0, 0, 0, 0, 0, 0, 0, 0, 0, 0, 0, 0, 0, 0, 0, 0, 0, 0, 0, 0, 0, 0, 0, 0, 0, 0, 0, 0, 0, 0, 0, 0, 0, 0, 0, 0, 0, 0, 0, 0, 0, 0, 0, 0, 0, 0, 0, 0, 0, 0, 0, 0, 0, 3.622338675413055, 0, 1.5209981414610507, 0, 0.7195066138839386, 4.964859241622525, 0, 0, 0, 0, 0, 0, 0, 0, 0, 0, 0, 0, 0, 0, 0, 0, 0, 0, 0, 0, 0, 0, 0.5306368321427208, 0.9405775859360315, 0, 0.6134274151522642, 0, 0, 0, 0, 0, 0, 0, 0, 0, 0, 0, 0, 0, 0, 0, 0, 0, 0, 0, 0, 0, 0, 0, 0, 0, 0, 0, 0, 0, 0, 0, 0, 0, 0, 0, 0, 0, 0, 0, 0, 0, 0, 0, 0, 0, 0, 0, 0, 0, 0, 0, 0, 0, 0, 0, 0, 0, 0, 0, 0, 1.3331483097565113, 0, 0, 0, 0, 0, 0, 0, 0, 0, 0, 0, 0, 0, 0, 0, 0, 0, 1.5888968453446606, 1.4374197005169949, 5.348981136573516, 1.3697467201450604, 0, 0, 2.2061384252209173, 4.642818160537859, 1.7733443241574263, 2.978337608712203, 3.927541235540449, 2.578302771245819, 2.9602817691274086, 3.186905834064939, 0.28645235150265813, 0.4976562952746635, 4.158272318140504, 10.631635610270365, 8.342089355851785, 3.061760341580746, 2.915998218220616, 6.094954129943392, 4.086435595995858, 8.031469486022397, 9.49141940720397, 2.2338725926049756, 0, 0.23950542609674863, 0, 0, 0, 0, 0, 0, 0, 0, 0, 0, 0, 0, 0, 0, 0, 0, 0, 0, 0, 0, 0, 0, 0, 0, 0, 0, 0, 0, 0, 0, 0, 0, 0, 0, 0, 0, 0, 0, 0, 0, 0, 0, 0, 0, 0, 0, 0, 0, 0, 0, 0, 0, 0, 0, 0, 0, 0, 0, 0, 0, 3.2407181408213597, 3.493924393244851, 0.29406786338448476, 0, 0, 0, 0, 0, 0, 0, 0, 1.118905299886392, 2.992700386201043, 1.717951979507333, 1.7158839497000127, 1.8580690288711639, 6.62191605813826, 3.013477696646188, 5.508155825387929, 0, 0, 0, 0, 0, 0, 0, 0, 0, 0, 0, 0, 0, 2.167974107296498, 3.9590616614678993, 0.8771434223310748, 2.6823635837321516, 4.672927525404295, 7.988220827808551, 0.10247126466238983, 0, 0, 1.0343870795105168, 0, 2.405163210593038, 3.8465913534571996, 0, 0, 0, 0, 0, 0, 0, 0.5911319464887136, 1.7783778491496063, 3.2469236364800866, 4.362290157403034, 5.973063998896773, 10.203656692745952, 4.575164101961523, 1.2272019015266848, 0, 0, 0, 0, 0, 0, 0, 0, 0, 0, 0, 4.665429306207799, 2.046394000549371, 4.02089704681428, 4.135599575230584, 3.1878219244557537, 0, 0, 1.349676651464867, 0, 0.16560960797040944, 3.512877384219897, 4.6258375756788075, 1.706376768667916, 0.2326881558677346, 2.8276615332297226, 2.2837961721363818, 2.077335729430843, 1.863413833243687, 3.0661664132655675, 0.09983859237404692, 0, 0.3865416835453226, 0, 0, 0, 4.485500682054848, 5.328492314122754, 3.0256268641382267, 0.4528541891026925, 1.6332027980469532, 2.933036116956762, 1.7037188267944334, 2.433845860624023, 2.591233417637841, 5.565063164020792, 4.806660965676932, 6.707822857049957, 2.8324121741188084, 4.347800530636706, 5.03058570233474, 3.3291085470124644, 0, 0.4771639518006878, 0.49881433935115993, 0.17248381183679662, 0.08086058605858755, 1.2894467985324898, 1.7238533178129933, 0, 0, 0, 0, 0, 0.7207112896480605, 0.38104304576871795, 0.30860675332941445, 1.9131524261231292, 0.07978793566993053, 0.36673019250017436, 0.7809001759936398, 0, 0, 0, 0, 0, 0, 0, 0, 0, 0, 0, 0, 0, 0, 2.9919720044176326, 1.732942219949199, 2.253143710817676, 6.341244073253931, 0.5473231844948623, 4.340913168708626, 4.363921126300276, 0.5372671249355314, 0, 0, 0, 0.08024010022645661, 0, 0, 0, 0, 0, 0, 0, 0, 0, 0, 0, 0, 0.8793313861645505, 0, 0, 0, 0, 0, 0, 0, 0, 0, 0, 0, 0, 0, 0, 0, 0, 0, 0, 0, 0, 0, 0, 0, 0, 0, 0, 0, 0, 0, 0, 0, 0, 0, 0, 0, 0, 0, 0, 0, 0, 0, 0, 0, 0, 0, 0, 0, 0, 0, 0, 0, 0, 0, 0, 0, 0, 0, 0, 0, 0, 0, 0, 0, 0, 0, 0, 0, 0, 0, 0, 0, 0, 0, 0, 0, 0, 1.2907682355935952, 0, 0, 0, 0, 0, 0, 0, 0, 0, 0, 0, 0, 0, 0, 0.13878677961795918, 0.6990848110015918, 0, 0.3387836077411138, 0, 0, 0, 0, 0, 0, 0, 0, 0, 0, 0, 0, 0, 0, 0, 0, 0, 0, 0, 0, 0, 0, 0, 0, 0, 0, 0, 0, 0, 0, 0, 0, 0, 0, 0, 0, 0, 0, 0, 0, 0, 0, 0, 0, 0, 0, 0, 0, 0, 0, 0, 0, 0, 0, 0, 0, 0, 0, 0, 0, 0, 0, 0, 0, 0, 0, 0, 0, 0, 0, 0, 0, 0, 0, 0, 0, 0, 0, 0, 0, 0, 0, 0, 0, 0, 0, 0, 0, 0, 0, 0, 0, 0.38150990542065943, 0, 0, 0, 0, 0, 0, 0, 0, 0, 0, 0, 0, 0.5409650792936375, 0, 0, 0, 0, 0, 0, 0, 0, 0, 0, 0, 0, 0, 0, 0, 0, 0, 0.6906978448709347, 0, 0, 0, 0, 0, 0, 0, 0, 0, 0, 0, 0, 0, 0, 0, 0, 0, 0, 0, 0, 0, 0, 0, 0, 0, 0, 0, 0, 0, 0, 0.18369715988064644, 0, 0, 0, 0, 0, 0, 0, 0, 0, 0, 0, 0, 0, 0, 0, 0, 0, 0, 0, 0, 0, 0, 0, 0, 0, 0, 3.1043255680434534, 0.9830763957823268, 3.1471681863785603, 7.786166411330678, 1.5722467794054171, 0, 0, 0, 0, 0, 0, 0, 0, 0, 0, 0, 0, 0, 0, 0, 0, 0, 0, 0, 0, 0, 0, 0, 0, 0, 0, 0, 0, 0, 0, 0, 0, 0, 0, 0, 0, 0, 0, 0, 0, 0, 0, 0, 0, 0, 0, 0, 0, 0, 0, 0, 0, 0, 0, 0, 0, 0, 0, 0, 0, 0, 0, 0, 0, 0, 0, 0, 0, 0.14006780372261649, 0.42504931884255387, 2.9825922154740208, 0, 0, 0, 0, 6.743232535621405, 0, 0.4112744282935992, 0, 0, 0, 0, 0, 0, 0, 0, 0, 0, 0.08019359183107481, 3.2117807230545288, 0, 2.4368830057170445, 1.409328123348936, 1.1542110405438772, 2.8486529080605183, 3.409875260596668, 2.700202773221261, 4.238602888949483, 0.9172977028334731, 1.8826395406585914, 2.5561807498830116, 0, 2.488164924808662, 1.5418133293589613, 1.305038202085631, 0.08252700492407272, 2.2819437391716595, 0.491884453549095, 0, 0.6269345802551061, 3.5852596346325787, 8.083548850466135, 7.704112178894201, 4.003950499379552, 8.10020931482416, 3.832860323898461, 0, 0, 0, 0, 1.2883999360962295, 0, 0, 0, 0, 0, 1.0987455878005878, 0, 0, 0, 0, 0, 0, 0, 0, 0, 0, 0, 0, 0, 0, 0, 0, 0, 0, 0, 0, 0, 0, 0, 0.7663920180348178, 1.0716771952005633, 0, 1.766108762596121, 0, 1.2648532000428396, 1.076286836088709, 0.9508317336425276, 0, 0.2681164376439459, 0.8212576805001041, 0.9675270381603217, 0, 1.1404838539760025, 2.399951043543163, 0.8426733633505329, 0, 0, 0, 7.5406521641704485, 3.067400363367748, 4.750315758079745, 3.0306566343448207, 6.250723991169345, 4.517511411397621, 5.734330355791891, 1.673116150242037, 0.2949088559958636, 0, 1.5518355823533632, 0, 0.08406427334792949, 0, 0.7369641532512502, 0, 0.1015984989767098, 0, 0, 0, 0, 2.0545846753814305, 0, 0, 0, 0, 0, 0, 0, 0, 0, 0, 0, 0, 0, 0, 0, 0, 0, 0, 0, 0, 0, 0, 0.9417614147058424, 0, 0, 3.7014425608435735, 2.3518397409252763, 0.8050873391244986, 2.0614215226157127, 0, 0, 0, 0, 0, 0, 0, 0, 0, 0.104256584940167, 0, 0.1614404024561435, 0, 0, 0, 0, 0, 0, 0, 0, 0, 0, 0, 0.1523773820941344, 0, 0, 1.9253051709653826, 0, 2.3129961344256205, 0, 0, 0, 0, 0, 0, 0, 2.3574778377256425, 1.7821717982625733, 0, 0.11254459197684226, 0, 0, 0, 0, 0, 0, 0, 0, 0.12875819671058067, 0.2147443079590252, 0.4983539791166023, 5.055513332768959, 5.095558620508588, 2.662921936705901, 0.42013974895819667, 2.717723484549773, 0.9988675912478477, 4.830993886125963, 0, 0, 0.829025280145175, 0, 4.144726359851747, 5.622163574202868, 0.137187270283725, 0, 0, 0, 0, 0, 0, 0, 0, 0, 0, 0, 0, 0, 0, 0, 0, 0, 0, 0, 0, 0, 0, 0, 0, 0, 0, 0, 0, 0, 0, 0, 0, 0, 0, 0, 0, 0, 0, 0, 0, 0, 0, 0, 0, 0, 0, 0, 0, 0, 0, 0, 0, 0, 0, 0, 0, 0, 0.4699236362533063, 0, 0, 0, 0, 0, 0.7732847707944253, 0, 0, 0, 0, 0, 0, 0, 0, 0, 0, 0, 0, 0, 0, 0, 0, 0, 0, 0, 1.8987929334038518, 0, 0, 0, 0, 0, 0, 0, 0, 0, 0, 0, 0, 0, 0, 0, 0, 0, 0, 0, 0, 0, 0, 0, 0, 0, 0, 0, 0, 0, 0, 0, 0, 0, 0, 0, 0, 0, 0, 0, 0, 0, 0, 0, 0, 0, 0, 0, 0, 0, 0, 0, 0, 0, 0, 0, 0, 0, 0, 0, 0, 0, 0, 0, 0, 0, 0, 0, 0, 0, 0, 0, 0, 0, 0, 0, 0, 0, 0, 0, 0, 0, 0, 0, 0, 0, 0, 0, 0, 0, 0, 0, 0, 0, 0, 0, 0, 0, 0, 0, 0, 0, 0, 0, 0, 0, 0, 0, 0, 0, 0, 0, 0, 0, 0, 0, 0, 0, 0, 0, 0, 0, 0, 0, 0, 0, 0, 0, 0, 0, 0, 0, 0, 0, 0, 0, 0, 0, 0, 0, 0, 0, 0, 0, 0, 0, 0, 0, 0, 0, 0, 0, 0, 0, 0, 0, 0, 0, 0, 0, 0, 0, 0, 0, 0, 0, 0, 0, 0, 0, 0, 0, 0, 9.312226366913714, 1.0648151399619339, 7.9234078554321705, 1.260738685955127, 5.146397341164749, 0.12754435681987758, 0, 0, 0.10004387088757657, 0.11722577186617499, 1.0879224373192993, 3.2910100869607994, 0.27041713782285337, 0, 0, 0, 0, 0, 0, 0, 0, 0, 0, 0, 0, 0, 0, 0, 0, 0, 0, 0, 0, 0, 0, 0, 0, 0, 0, 0, 0, 0, 0, 0, 0, 0, 0, 0, 0, 0, 0, 0, 0, 0, 0, 3.486593295229637, 4.760641749068972, 4.543998395021023, 0.7061538842906616, 0, 0, 1.16288605739844, 4.310141291261192, 0, 0, 0, 0, 0, 0, 0, 0, 0, 0, 0, 0, 0, 0, 0, 0, 0, 0, 0, 0, 0, 0, 0, 0, 0, 0, 0, 0, 0, 0, 0, 0, 0, 0, 0, 0, 0, 0, 0, 0, 0, 0, 0.2649838405947704, 0, 0, 0, 0, 0, 0, 0, 0, 0, 0, 0, 0, 0, 0, 0, 0, 0, 0, 0, 0, 0, 0, 0, 0, 0, 0, 0, 0, 0, 0, 0, 0, 0, 0, 0, 0, 0, 0, 0, 0, 0, 0, 0, 0, 0, 0, 0, 0, 0, 0, 0, 0, 0, 0, 0, 0, 0, 0, 0, 0, 0, 0, 0, 0, 0, 0, 0, 0, 0, 0, 0, 0, 0, 0, 0, 0, 0, 0, 0, 0, 0, 0, 0, 0, 0, 0, 5.945968403285129, 3.5900518891638122, 4.468949840122967, 0.20529402428319096, 2.918424313758923, 8.787184060050524, 6.016877745542816, 7.473434530742457, 1.2741674406664452, 2.179911852265196, 0, 0, 0, 0, 2.7399168881893443, 6.314302743959685, 0.19478945206110845, 5.432307084047494, 6.839349959488529, 2.5477463469258357, 0, 4.786078315524152, 6.864448682882007, 8.288636757088145, 8.0257185345454, 0.7595256478172729, 6.553375906055271, 7.615424560480504, 8.573307579172669, 0, 0, 0, 0, 0, 0, 0, 0, 0, 0, 0, 0, 0, 0, 0, 0, 0, 0, 0, 0, 0, 0, 0, 1.776356459162863, 0, 1.87964864787859, 0.5512341505799901, 1.0209221795291719, 0, 0, 0, 0, 0, 0, 0, 0, 0, 0, 0, 0, 0, 0, 0, 0, 0, 0, 0, 0, 0, 0, 0, 0, 0, 0.9112488369003022, 0.22580291784293793, 0.627081495429789, 0.4407238145816636, 0.25131931836471516, 5.49875514616404, 0.8860219145946389, 3.9211590466219195, 10.376382437202972, 12.357499103091634, 13.5639385315406, 10.53320571440527, 11.750323074522871, 16.79322871077464, 9.444191788861612, 6.196280505403115, 8.677262806218353, 4.06570078609192, 10.564908235330025, 11.448903486296972, 7.750259840777585, 16.25687134147764, 15.07670925556007, 5.653460467586211, 5.8164462458082555, 8.814271269897121, 6.9810031177041685, 6.877011469753497, 1.9614518720193397, 5.219608691582761, 4.3878989790698855, 3.904911203678668, 1.9789931487880532, 2.0342525012421575, 7.284190108719834, 6.112319172928573, 4.2417527846379715, 10.701325117644426, 14.271288457979121, 0.6946273927278377, 9.189686812417678, 10.146441141364603, 5.084030745450056, 5.847364523549536, 12.184376959504222, 6.812186050267648, 9.794205778563455, 4.770813268134127, 4.533044897076275, 2.4523461252919088, 9.407685525098303, 0, 2.624902048242358, 3.0527434035506027, 0, 0, 0.26446169321935087, 9.274245458470396, 15.551847838446513, 10.583657555617767, 8.94310735053008, 6.965967689182355, 0, 0, 0, 0, 0, 0, 5.920803788792115, 6.451090699923645, 4.1840929847874895, 8.495628724270233, 2.410817031215538, 0, 0, 0, 0, 0.24506918660585936, 0.2956724880080836, 0.9051510569990816, 0, 0, 0.35428167350358136, 0, 0, 0, 0, 0, 0, 0, 2.269506443124963, 0, 9.307002797279038, 5.138450608085058, 7.9309920456349765, 1.5292845527704033, 3.351505695704388, 4.438545244285094, 2.9920427985677964, 0, 0.6893532223717727, 0.08116962772305249, 2.906184996074886, 2.1185231254235206, 0, 4.262351011055896, 3.750356559377578, 2.437460236762229, 5.852196311232817, 4.614574702184422, 2.860490506868305, 4.45088323613918, 6.603768644643849, 10.28044614958631, 5.561333803153912, 6.734351356603672, 8.840538603135386, 3.580275436753047, 5.272046045933836, 10.024967981605393, 0.9723689281140327, 1.7785644791143496, 3.1796402190552273, 5.598432152632898, 0, 2.75219339055226, 12.532838904005049, 8.426739471472912, 10.591480229077577, 16.78153879735351, 16.774421710040144, 6.2115201992363165, 9.71382246580181, 5.849052568938214, 0.6915919559881134, 0.09168408429914829, 0, 0.5873688962515308, 0, 0, 0, 2.5532793016695874, 2.384114209181393, 3.493415910083422, 1.1628383898880026, 2.715367981887325, 0, 0, 0, 0, 0, 0, 0, 0, 0, 0, 0, 0, 0, 0, 0, 0, 0, 0, 0, 0, 0, 0, 0, 0, 0, 0, 0, 0, 0, 0, 0, 0, 0.2673909154157305, 0, 0, 0, 0, 0, 0, 0, 0, 0, 0, 0, 0.5034116763112737, 0, 0, 0, 0, 0, 0, 0, 0, 0, 0, 0, 0, 0, 0, 0, 0, 0, 0, 0, 0, 1.8410280932227034, 2.8515281040592697, 0, 1.0846942245780065, 1.3473582720462478, 0.077451156267683, 4.330662067431267, 6.661425193151741, 13.713367046216778, 10.712730884856434, 6.635828090566398, 4.257632428713054, 3.4962700205302526, 23.23144841673856, 18.864271912617944, 11.254361572283122, 3.7856755912263367, 4.773224302578168, 6.8810952171288475, 12.790052955903429, 13.009226676111979, 0.07603079779396203, 4.351725429476693, 3.475967177317491, 2.317077764841672, 1.5054630222920022, 4.503060459707101, 6.08115421021017, 11.126847282477534, 0.2658594486546595, 8.18943546212727, 3.7069254121399693, 6.301657017463401, 6.748660477813773, 5.347711106529048, 2.0941080158919476, 0, 5.900287116929481, 1.3567842477619334, 0.24455944864880053, 0, 0, 0, 0.138148682389926, 0.8703718064112091, 0, 0, 1.1414100360900008, 2.542597649215697, 0.5631944246642067, 0, 0.24196671107534837, 0, 0.928622572721845, 0.4915594864135257, 5.162941672946956, 4.1447196747291795, 1.1505025990690483, 0, 0.7923051864101645, 2.88938603296952, 0.08699542294346166, 2.277547842488875, 2.920435993384902, 6.410840782195909, 1.5600984465783607, 0, 0, 0, 0, 0.35087213059797295, 0, 0, 0.20836191609444854, 0, 0, 0, 0, 0, 0, 0, 0, 0, 3.352148420931762, 1.071625334622318, 0, 2.83974818979337, 0, 0.12522461874673127, 2.003090982325026, 0, 0.4734170670822733, 1.4269878947798553, 1.3737043222429706, 0, 0, 0, 0, 0, 6.608902503987382, 0, 0, 1.1387982085219492, 0.8497609522386975, 0, 0, 0, 0, 2.8966316295796743, 0, 2.8858015871458935, 3.0684466490564595, 6.85561833098596, 0, 0, 1.0114853490409903, 0.24643030214740833, 3.1611698870355927, 5.568110865003395, 0.2723466151366513, 0, 0.15811331150252914, 3.8335601188470947, 6.441475941472274, 0.31347154533360244, 0, 1.5777582582238134, 1.7394233057459356, 5.793614082164962, 1.6455292184789525, 0.5472927520100666, 4.244089089062347, 0, 0.23297228349139856, 0, 0, 0, 0, 0, 0, 0, 0, 0, 0, 0, 0, 0, 0, 0, 0, 0, 0, 0, 0, 0, 0, 0, 0, 0, 0, 0, 0, 0, 0, 0, 0, 0, 0, 0, 0, 0, 0, 0, 0, 0, 0, 0, 0, 0, 0, 0, 0, 0, 0, 0, 0, 0, 0, 0, 0, 0, 0, 0, 0, 0, 0, 0, 0, 0, 0, 0, 0, 0, 0, 0, 0, 0, 0, 0, 0, 0, 0, 0, 0, 0, 0, 0, 0, 0, 0, 0, 0, 0, 0, 0, 0, 0, 0, 0, 0, 0, 0, 0, 0, 0, 0, 0, 0, 0, 0, 0, 0, 0, 0, 0, 0, 0, 0, 0, 0, 0, 0, 0, 0, 0, 0, 0, 0, 0, 0, 0, 0, 0, 0, 0, 0, 0, 0, 0, 0, 0, 0, 0, 0, 0, 0, 0, 0, 0, 0, 0, 0, 0, 0, 0, 0, 0, 0, 0, 0, 0, 0, 0, 0, 0, 0, 0, 0, 0, 0, 0, 0, 0, 0, 0, 0, 0, 0, 0, 0, 0, 0, 0, 0, 0, 0, 0, 0, 0, 0, 0, 0, 0, 0, 0, 0, 0, 0, 0, 0, 0, 0, 0, 0, 0, 0, 0, 0, 0, 0, 0, 0, 0, 0, 0, 0, 0, 0, 0, 0, 0, 0, 0, 0, 0, 0, 0, 0, 0, 0, 0, 0, 0, 0, 0, 0, 0, 0, 0, 0, 0, 0, 0, 0, 0, 0, 0, 0, 0, 0, 0, 0, 0, 0, 0, 0, 0, 0, 0, 0, 0, 0, 0, 0, 0, 0, 0, 0, 0, 0, 0, 0, 0, 0, 0, 0, 0, 0, 0, 0, 0, 0, 0, 0, 0, 0, 0, 0, 0, 0, 0, 0, 0, 0, 0, 0, 0, 0, 0, 0, 0, 0, 0, 0, 0, 0, 0, 0, 0, 0, 0, 0, 0, 0, 0, 0, 0, 0, 0, 0, 0, 0, 0, 0, 0, 0, 0, 0, 0, 0, 0, 0, 0, 0, 0, 0, 0, 0, 0, 0, 0, 0, 0, 0, 0, 0, 0, 0, 1.0265199177191349, 5.360319026377767, 0, 4.405311399495244, 5.483097878586296, 5.138746145675881, 5.839981141948688, 6.073500112104069, 3.0797988177816236, 3.8985360466673376, 15.76642469581377, 18.869503145577287, 18.728924597292504, 16.421558024699713, 21.417071857825647, 17.758908247061587, 16.207862113675816, 15.98941165220748, 3.946946890136201, 2.3726465229395353, 14.24038753905817, 8.255193578363714, 13.556442940529326, 9.746268444150669, 8.96800414660898, 11.656583878051595, 19.642034685530813, 21.707161866769262, 4.896006216620676, 4.214738570577893, 3.7546657907165297, 8.85200202223587, 11.178881651091439, 6.308984140482111, 9.802326897845898, 8.864691505162744, 6.401661109246865, 2.21006346572102, 8.657954571073285, 10.365319304663046, 3.7799407775149665, 6.857508038428621, 0, 0, 2.117954423265146, 0.17232559496911984, 0, 0.18690623591180494, 0.825543499021789, 0, 0.5027907766044165, 1.9322224832758992, 0, 0, 0, 0, 0, 0, 0, 1.1406368226297074, 0, 0, 0, 4.013788539727027, 4.128987914866274, 5.215353559596675, 0.6163459403819607, 3.4200409314440714, 3.791534657686216, 4.150082427609605, 1.2915460076619831, 5.950060298495097, 7.743887459817571, 13.852617961762512, 9.979507311697391, 14.846144371362387, 17.20000715858739, 15.612575118075515, 16.466364776528895, 10.347158799738034, 6.958846814531952, 18.491010534279567, 6.420195635628387, 10.71933362911335, 8.277931306333642, 10.737527675761186, 5.655102897924775, 2.8289900324261477, 4.2266884676992795, 3.3884820358217644, 4.203311590051275, 4.39878447162987, 6.408476943565442, 7.339542877210865, 8.734892108326639, 1.8514388348700384, 8.351288049208852, 4.28130834750422, 5.343385264962062, 13.483759537761154, 9.722267109887062, 8.408835873349458, 5.6418767646015935, 4.030290407265273, 1.2056958054671063, 10.009226133558547, 1.5807560605378697, 5.567071368272011, 7.316038881444715, 5.855179620783534, 13.305417386139823, 12.840119076136938, 21.29475660184184, 6.719133080266465, 15.735864050601988, 13.011909927693434, 6.646784972193758, 8.192253292125788, 7.844603072784143, 4.427040854536745, 1.757895368688105, 7.418526685252819, 8.625536689733007, 9.854431895804877, 4.699062041617035, 3.9063740140709617, 2.2112336786130675, 4.502639433029284, 2.0688458861304313, 11.790065905662763, 15.188674781797818, 16.15032203834815, 12.539922818822374, 11.76120873851268, 5.6938473439975095, 2.9923681016609613, 2.6100136026794227, 4.204429821632358, 4.7975750559277595, 2.2232057841062813, 11.722502313056525, 5.455258012135682, 1.8909747697205828, 3.218594839628433, 1.4919275464286184, 0, 0, 1.200242230353497, 2.8970894462325867, 2.7393011577369393, 8.36254804674005, 8.27247668873641, 12.807442083707302, 15.318117370258856, 8.159545904166322, 18.33978819280994, 13.352523959326467, 12.442594453626066, 16.810684477080386, 16.74474117446301, 6.572424713261961, 9.553424796873815, 7.682710773811397, 1.8593297014919545, 0, 4.275630391218548, 6.132365856480492, 2.963021738725331, 6.54168150304789, 1.4124976507176732, 1.087464612938476, 4.793753293453497, 3.6340984002012426, 3.482949063562108, 2.6303671959503223, 10.728235052758757, 9.287149083081843, 12.613294871885412, 0.8329999689616763, 3.82425231468006, 8.759471784842342, 5.641182556873, 5.348569398305393, 4.107355888314782, 4.002899415079725, 8.125673997494463, 0.36949643501600354, 6.532947284680105, 3.1387125125241973, 7.174371472843417, 1.5097049037724108, 2.0632209082609227, 0, 0, 0, 0, 0, 1.5336091891518142, 0, 2.3098065132009853, 2.379096614220981, 2.0180985219450345, 2.872245037466862, 4.533680677548778, 0.6977568291215264, 2.769215137269757, 6.334683246811276, 0, 1.6882964632010546, 0, 5.772023432902254, 7.487298698953322, 8.113471724209788, 6.5958858660331945, 0.8264072953651599, 0, 0, 3.9339391818183964, 6.334936433126058, 0, 5.906130866802639, 2.6948761500041187, 0, 0, 0.8883449504757345, 0, 0, 0.20313998503174896, 0, 0, 0, 0, 0, 0, 0, 0, 0, 0, 0, 0, 0, 0, 0, 0, 0, 0, 0, 0, 0, 0, 0, 0, 0, 0, 0, 0, 0, 0, 0, 0, 0, 0, 0, 0, 0, 0, 0, 0, 0, 0, 0, 0, 0, 0, 0, 0, 0, 0, 0, 0, 0, 0, 0, 0, 0, 0, 0, 0, 0, 0, 0, 0, 0, 0, 0, 0, 0, 0, 0, 0, 0, 0, 0, 0, 0, 0, 0, 0, 0, 0, 0, 0, 0, 0, 0, 0, 0, 0, 0, 0, 0, 0, 0, 0, 0, 0, 0, 0, 0, 0, 0, 0, 0, 0, 0, 0, 0, 0, 0, 0, 0, 0, 0, 0, 0, 0, 0, 0, 0, 0, 0, 0, 0, 0, 0, 0, 0, 0, 0, 0, 0, 0, 0, 0, 0, 0, 0, 0, 0, 0, 0, 0, 0, 0, 0, 0, 0, 0, 0, 0, 0, 0, 0, 0, 0, 0, 0, 0, 0, 0, 0, 0, 0, 0, 0, 0, 0, 0, 0, 0, 0, 0, 0, 0, 0, 0, 0, 0, 0, 0, 0, 0, 0, 0, 0, 0, 0, 0, 0, 0, 0, 0, 0, 0, 0, 0, 0, 0, 0, 0, 0, 0, 0, 0, 0, 0, 0, 0, 0, 0, 0, 0, 0, 0, 0, 0, 0, 0, 0, 0, 0, 0, 0, 0, 0, 0, 0, 0, 0, 0, 0, 0, 0, 0, 0, 0, 0, 0, 1.8251298696736444, 0, 0, 0, 0, 0, 0, 0, 0, 0.31554486877398513, 0, 0, 0, 0, 0, 0.22488677423436917, 0, 0, 1.1241459092490786, 3.1362311151813835, 2.9238257934690535, 0, 0, 0, 0, 0, 0, 0, 0, 1.766418962952807, 0, 1.123903581212982, 0, 0, 0, 0, 0, 0, 0, 0, 0, 0, 0, 0, 0, 0, 0, 0, 3.861319000547291, 7.470992267787478, 1.121137571775123, 0, 0, 0, 0, 0, 0, 0, 0, 0, 0, 0, 0, 0, 0, 0.8421209146522515, 0, 0, 0, 0, 0, 0, 11.934041289485227, 5.477531939015641, 6.330201479388654, 5.039012294739992, 5.663038981288103, 3.1110106800889943, 3.8323825858901444, 8.781885471241303, 8.57664547388034, 10.066894762757915, 1.4221075741375797, 8.057145056341502, 11.203860963418968, 2.9262673186116452, 4.712322420409786, 2.982128033798725, 3.8228314733330055, 3.6867774084801272, 2.706354596734651, 4.977006648333582, 1.2013807646374102, 2.987487021038637, 5.336072443086928, 13.25676345584481, 7.339106987872675, 5.1857860618186296, 14.57839349349803, 14.869704899889433, 14.467543443693092, 14.202605229449254, 7.7875149261500605, 4.566948658227171, 6.364407998306336, 10.878656956227537, 12.531025603484744, 9.47330416190512, 0.5785935137787755, 0, 3.876485091854748, 0.07646275852557001, 0.8656157799839997, 7.375316156176383, 6.814398738767992, 5.503673900988535, 5.824521532007261, 3.262654571167766, 3.133008598468247, 2.917109292393212, 1.6503542706378405, 3.4545338679027595, 13.29049773699711, 18.641992520192073, 20.51707647785933, 5.4206274032480515, 4.866619537786652, 4.866762060867941, 13.452735304545422, 13.714118690561014, 17.887802396021414, 7.7902711214386064, 1.3703042840952526, 8.57756789614508, 8.67300281109437, 7.421466102481835, 4.901157592375959, 7.848247670461675, 5.633542162246989, 3.5776654607664766, 6.002727571978646, 13.373739477895109, 12.159589126748621, 3.555488962388999, 3.485202675931598, 1.059265877433428, 0, 8.037679944130485, 4.8373870231736165, 8.854558067917973, 8.601253666495534, 3.5349732618856873, 3.3273351060643286, 0.9739325632136571, 9.512442935528112, 0.6463779221283722, 5.893052259742406, 3.2048145620875967, 11.48253608351215, 3.3437471929022173, 10.84258013119428, 5.165089131975075, 7.69269599951703, 11.301849853318718, 13.838491089840039, 7.865442867702367, 13.814286656868326, 0, 0.8250836521325842, 1.0771821232172805, 0.5687293018066056, 0, 2.798989317008591, 0.8220562807881442, 3.8853453721146796, 2.525182414079115, 8.151066058345485, 8.027991910549883, 14.092546483939596, 24.315500759589078, 5.571943914072446, 5.009502437783, 5.054959257333283, 13.209632911269205, 16.256645393015795, 7.6174560299182925, 8.954701566677555, 6.984162165373945, 2.9859951940406395, 4.3913509289519395, 7.610270156773293, 1.5736435877549104, 0.8024586374594352, 7.1073428394180125, 1.1497442636216508, 15.141182467385923, 3.946403079296628, 2.979096149994758, 12.347321439281956, 13.487248464665587, 8.718119699839418, 9.317306605407822, 14.07753766301372, 32.3660665215354, 8.340794337468443, 12.835959693536797, 17.27144107700108, 11.55729678989215, 18.726015810164643, 24.966353845294357, 10.850983143222512, 10.705864312211396, 13.387598166317188, 9.347175614689288, 25.876588411265246, 15.206271561041444, 13.717653227397726, 16.069729265105252, 15.413986030270918, 2.3961307389769475, 1.6374954110848896, 2.2494861798352117, 6.882057670285046, 7.146535477455808, 10.390749550554684, 4.9877479104006435, 19.2838787438193, 4.372323505283707, 12.11348483186267, 12.188261598773188, 9.953495804675674, 2.1554827793086675, 4.874245321695382, 2.9827152417619875, 8.957589026908074, 7.451715597010233, 7.60995890154892, 13.877175542090288, 8.152928187640269, 4.779278364307777, 2.7496321057542725, 7.338949932820766, 0.13874811088883374, 0, 0, 0, 0.9578698096574295, 0, 0.8078568383796473, 1.7949200275709334, 1.1347718008579224, 0, 5.014622846848975, 0.7701185726288856, 0.4949989260029958, 0, 0, 0, 0, 0, 0.7985938482525982, 2.0030171729476485, 0.8321263365398686, 0.4447853382273092, 0.9174153218010859, 0, 2.1235084293010598, 0.7280786213281353, 1.7825956201029256, 4.108162987362823, 3.552215790630992, 4.152272337844785, 2.000963827743242, 5.143350463277464, 2.6115471977886955, 0.2672680957767933, 0, 0, 0, 0.9147599975275579, 0.6411350828130689, 0, 0, 0.3845244119452797, 0, 3.0456595833270685, 0, 0, 0, 0, 0, 0, 0, 0, 0, 0, 0, 0, 0, 0, 0, 0, 0, 0, 2.774498090819796, 0.8765075175977112, 0, 0, 0, 0, 0, 0, 0, 0, 0, 0, 0, 0, 0, 0.8009149745130679, 0, 0, 0, 0, 0, 0, 0, 0, 0, 0, 0, 0, 0, 0, 0, 0, 0, 0, 0, 0, 0, 0, 0, 0, 0, 0, 0, 0, 0, 0, 0, 0, 0, 0, 0, 0, 0, 0, 0, 0, 0, 0, 0, 0, 0, 0, 0, 0, 0, 0, 0, 0, 0, 0, 0, 0, 0, 0, 0, 0, 0, 0, 0, 0, 0, 0, 0, 0, 0, 0, 0, 0, 0, 0, 0, 0, 0, 0, 0, 0, 0, 0, 0, 0, 0, 0, 0, 0, 0, 0, 0, 0, 0, 0, 0, 0, 0, 0, 0, 0, 0, 0, 0, 0, 0, 0, 0, 0, 0, 0, 0, 0, 0, 0, 0, 0, 0, 0, 0, 0, 0, 0, 0, 0, 0, 0, 0, 0, 0, 0, 0.36364241051904367, 6.442567856907393, 1.0677153599683185, 2.4499700793483417, 1.8972305585463145, 1.1047984876798753, 0.6786918052775415, 0.2950412971051169, 0, 2.9687952771317967, 5.955325678904498, 5.745929912980446, 1.1979032208321243, 0, 0, 0, 0, 0, 0, 0, 0, 5.992060838164499, 3.021231389284173, 1.2708188195749623, 2.923819325303554, 0.3196857518456522, 3.9092258315637407, 7.509992034808327, 4.317592436534229, 8.327309231085872, 6.263140272568856, 0.9885132972819992, 6.419066506922266, 0.9039538845200559, 0.7868123725838005, 0.29588148354997834, 0, 1.4403051362627395, 4.3164021527237315, 2.138107141835451, 0, 0, 0, 0, 0, 0, 0, 0, 2.013836205395274, 0, 3.7980880681161793, 0, 0, 0, 0, 0, 0, 0, 0, 0, 0, 0, 0, 0, 0, 0, 0, 0, 0, 0, 0, 0, 0, 0, 0, 0, 0, 0, 0, 0, 0, 0, 0, 0, 0, 0, 0, 0, 0, 0, 0, 0, 0, 0, 0, 0, 0, 0, 0, 0, 0, 0, 0, 0, 0, 0, 0, 0, 0, 0, 0, 0, 0, 0, 0, 0, 0, 0, 0, 0, 0, 0, 0, 0, 0, 0, 0, 0, 0, 0, 0, 0, 0, 0, 0, 0, 0, 0, 0, 0, 0, 0, 0, 0, 0, 0, 2.173858620348051, 0, 0, 0, 0, 0, 0, 3.7698693946381603, 0, 0, 0, 0, 0, 4.049550567171848, 0, 3.0088523300381684, 1.3096069271129278, 0, 0, 2.033515945852936, 3.9096137300643132, 4.93378672294342, 6.564813139953301, 6.151865682016983, 6.098509990193671, 2.5069321619508367, 10.443102784281846, 6.982329864900174, 12.017602868948275, 6.271324386595452, 0, 0, 0.10863704515788325, 8.080796469043236, 5.134579736118507, 13.479435366724012, 23.286620743724797, 30.143100726546965, 31.71865023066058, 38.09465175545731, 37.0313768846995, 17.23298752366057, 37.72127538521552, 17.2235388719807, 22.72515946799622, 17.626508660099248, 19.540498286605402, 28.681297551200657, 36.55280956788216, 17.955310391725032, 17.46081965368699, 18.16001986669459, 28.255496588266126, 27.636589628410576, 21.40509903449618, 13.560056579096656, 19.529887261873043, 19.46681449219228, 21.29327920392285, 22.34440994717372, 18.502522453794214, 13.61073861998015, 12.949409036891058, 7.62399528438281, 11.254721707046084, 17.39543620770526, 10.735574187779903, 7.6424927160905245, 3.54341468532026, 7.670997513335377, 7.721197939782088, 7.85652253517002, 9.558190561999435, 12.800760738274034, 7.958501607441103, 15.544072581160773, 12.977575278693786, 7.0060498447548785, 13.934034354118333, 12.725237765506638, 10.199865746322613, 10.039108479113239, 15.685697894725717, 6.931751203310911, 8.450002707067831, 9.681268882586485, 14.978517135027591, 3.1112081001649523, 6.900802805836412, 2.388596116241103, 3.303878778494263, 4.819474482613565, 0.11025476143134279, 4.88510950321667, 9.362793588064736, 0.40525391045954695, 4.006597794425699, 6.028257923780513, 9.93033437582642, 1.7759551041361783, 3.36629212274497, 4.868067705354196, 1.4613395852858757, 3.75913967545144, 3.8599633665902413, 5.990861186373225, 7.360295844590268, 6.22766350814939, 14.855668809860047, 8.338987820561403, 10.725423970796522, 13.899631258742177, 7.086150216421709, 9.989576020840865, 9.447884573821028, 11.338228555694752, 13.508521556817179, 15.628528803562746, 18.422478294644336, 14.699281611337952, 9.600411490689533, 12.259162450659803, 17.42550144920347, 13.77959715724074, 16.90747352205515, 18.7215655649565, 17.237121117327426, 4.839625084520209, 0.8691159032641946, 1.3932660193437152, 2.485981382302238, 0.6832901160605949, 4.848385910295372, 0, 0.4544035236752957, 0.15833344051219717, 2.23545346036826, 0.9644114007681143, 0.15418917058008863, 0, 2.7888507039807573, 0.418650741883568, 0, 1.0520008797733447, 7.6410486079927695, 1.002390041373772, 1.4238072628351985, 0.5225735098016963, 2.398774490151771, 7.251304673494828, 2.4917812008743496, 1.425101157528648, 4.22450877591947, 2.786028199489956, 4.76840338536481, 5.665802282803043, 3.865563057422835, 1.797655252306345, 5.399521181500434, 1.209560885273372, 5.658503979332966, 3.4898331750140588, 7.136034880063293, 6.055826830855742, 9.08530756461148, 4.668572086578979, 4.487859573015776, 2.6319940387739456, 0.5683061492751023, 6.346323522016924, 0.6845176377476476, 0, 5.121515516648502, 7.009871435344979, 12.642790006107683, 11.544641399494994, 10.264747177791612, 9.405733418304022, 6.0926267180686535, 10.118915635339835, 10.223308883028194, 11.322152161904432, 2.883701525953445, 3.528890834017042, 6.351564364225425, 3.6574825894946845, 0.8281493779253972, 4.968585287043478, 4.59534671049874, 11.20710339231669, 4.843412058562981, 4.322423718011279, 13.200499904480264, 8.874720915719518, 4.975277252565219, 6.934063627788838, 5.737730937752072, 6.7101699481009485, 13.340754120289919, 3.1745258085177896, 6.051691260908558, 3.324142629857798, 8.862913542130704, 3.985046202402032, 3.614808428765493, 2.6575982866398413, 5.368930499229571, 5.93778879453359, 3.4153949729124156, 2.18221961153714, 6.654050214024912, 2.755250436278625, 5.961469371106819, 1.1573890202459565, 8.523079261539893, 0, 2.0713882082869324, 2.6277267437398577, 3.8735408614116613, 5.964280727751957, 8.323113881149963, 4.505285875002738, 4.8066262205076296, 4.30028663480751, 7.842176765174834, 3.97785293323371, 8.185578448738951, 8.26849924878087, 12.40606440667797, 12.177368896036924, 8.960784245800962, 12.671073358438061, 11.332018893176944, 13.048096868784478, 5.403849414634558, 13.907770350707537, 4.909865380152416, 8.204470282313064, 9.378764613644421, 11.021785590927745, 9.996360305445766, 8.024467001277069, 6.761349448784155, 12.631703202174421, 7.389472357217657, 6.2572392636882315, 5.358951307022789, 14.17040009472483, 7.365826857593139, 7.116859486683042, 3.6887895758329132, 2.004602757842573, 0.5065596385921499, 8.021026467270964, 6.322293362281692, 3.6925554767193396, 12.523463871669746, 13.258838575972034, 5.473348800148598, 5.492779552924774, 6.523720161792556, 4.706052020161874, 2.513610103410342, 2.0271114367541605, 3.1354196920211246, 12.079249340455005, 1.5614868999246418, 8.922022360632656, 5.428383867103354, 3.096922618882733, 0.10263610041874421, 0, 0, 0, 4.019161236193504, 4.933040026661306, 5.213376658619184, 6.497436623105875, 6.658842367501395, 0, 1.673887500425093, 4.942599065985262, 9.42812136457627, 2.669761270448183, 6.759508376095173, 5.476731718383085, 5.894233854239334, 10.759150183199125, 12.294135824873612, 6.366416865923285, 19.122475354880535, 11.864908650578359, 9.320606570580813, 18.373806027619203, 15.809950426041013, 4.671094447749534, 4.406569984799837, 6.605671634698985, 5.090070472216285, 4.633786073603511, 3.174547914233712, 4.298585686457504, 6.211034235001401, 1.3197616625416284, 0.4882668796892275, 1.00400805360381, 5.166270380041135, 0.2917210701329537, 0, 0.1436347561099662, 0, 0, 0, 0, 0, 0, 0, 0, 0, 0, 0, 0.1036624429309643, 0, 0, 0, 0, 5.684652101874034, 3.590107895022997, 4.470123692043058, 1.8968105956302306, 2.344999670044734, 1.2581029808701027, 0.5970448140268362, 0.9237101244885051, 0.42804794962508746, 0.5357017170148956, 0.5607362789781638, 2.867391709244651, 3.541588267172295, 3.167934103548604, 7.075861766993382, 7.675882223888465, 3.7379438087552175, 3.104968314317406, 4.200964752784135, 3.830741045857835, 2.113609262288341, 0.1478128945126518, 0, 0, 0.08783654817437453, 0, 0, 0, 0.15277072076090537, 0.944033099515263, 2.6936843128893204, 4.659705394380908, 8.730456677255685, 1.1505481156180994, 5.937509472982533, 8.456611456182614, 0, 0, 0.09728784085001929, 0.08592895529809554, 0, 2.2236530820912384, 0.9085407869742113, 2.3620986736399234, 2.4312714763214873, 1.1338667779971359, 3.387924333015747, 1.869982011432838, 3.1421675630286865, 2.819805030031909, 0, 0.2936059363062799, 0, 0.135161284063027, 5.310200032932151, 10.905119547140236, 4.107385248653486, 0, 5.834956765821797, 3.203668405870697, 0, 0.28028638176833254, 0, 4.126303360423833, 0, 0, 0, 0, 0, 0, 0, 0, 0.10192958271794368, 1.6488060099868223, 1.3753538401830192, 0, 0, 2.7522539479761035, 0, 1.6710576190533846, 0, 3.539047600349592, 2.333819816065163, 5.753298088711197, 4.92971682926416, 8.080867784190342, 0, 0, 0, 0, 0, 3.3046823682380753, 2.2495522430681403, 0, 0, 0, 0, 0, 0, 0, 0, 0, 0, 0, 0, 0, 0, 0, 0, 0, 0, 0, 0, 0, 0, 0, 0, 0.08685317410863193, 0, 0, 0.9217381425558829, 0.34733277866870826, 7.04679714594709, 4.213439981415539, 7.014989636615607, 4.215603807170314, 4.979662708057382, 0.20231291116710584, 0.7890046134212604, 3.801662225640907, 0.10505152139730674, 4.64089726460557, 0.5946099099996335, 0.8816054576275205, 2.6812382324885955, 0.9562152836227443, 0.8855867960029951, 0.1577684916083915, 0, 0, 0, 1.4856710649028808, 1.0237822608644653, 0, 0.10691000113344051, 2.9134945917729196, 0, 1.36539517782768, 0.6303895852888073, 1.3631669519910374, 0.07761315316466073, 0.27370311842843703, 4.335036366904258, 0.17524723768790468, 0.9666911508678429, 1.7704918690729767, 0.3030167540172425, 0, 0.581833002670609, 4.8714167202888, 0.3990319896582876, 2.8796760274858104, 6.175026424736543, 5.467505569767238, 9.419843401390287, 14.041758442443777, 9.64880242979588, 1.0279425655632226, 2.3754283411900103, 3.254456015153192, 3.181510402482473, 3.1692393729081476, 0.930233698566823, 0.23649888478363784, 1.906961514852298, 0, 0.14893890558188422, 1.644170954424783, 0, 0, 0.08573767412230977, 0, 0, 0, 4.1092047835459296, 6.618404980980323, 5.314096780832943, 8.110476264419374, 8.408547377298232, 7.553631277513677, 8.83568792614909, 7.537463170862668, 7.631026355280665, 9.783396630263708, 9.692893372426145, 10.375042018744475, 14.498651928642932, 4.9955980632612285, 8.669999271470834, 8.111072928214517, 7.002688886007897, 2.600815380982339, 3.576377631215405, 9.497340940273777, 3.2118430701207425, 1.4313924423171573, 0, 3.3566145151243587, 0, 0, 0, 0, 0.10240767519600075, 0, 0.7472464497049328, 1.945558019432156, 5.41696578115022, 0, 0, 3.0132228192287527, 0.13546115334759345, 0.6358160682504838, 0, 0, 0.11415504349268873, 0, 3.401548525654972, 0, 4.621717973259148, 3.383542889073936, 1.3121775493026577, 5.915386536084602, 5.265337151571194, 5.843848887837152, 1.4678246966465789, 4.5999477686785735, 5.264320661375399, 5.03736858557412, 5.831338798547311, 6.8209344832135965, 4.246571935298747, 5.0871186029848525, 5.176768120844623, 5.143510452919372, 1.172968168098238, 0, 0, 0.2657335526922521, 0, 0.8637289991632525, 1.164683346904103, 3.5737845185333974, 4.275338530698693, 2.4679276965677, 2.779438315596634, 3.8853076907053614, 6.8998802867301325, 6.471075927658608, 7.223118047222559, 3.618498442652269, 2.3268567406759715, 6.847626715181308, 9.3968846054982, 2.729008679181854, 0, 0.7503315393675644, 0, 0, 4.671822898964315, 1.259277119041106, 0, 2.0792575243155107, 2.628213810757215, 1.4584710394619937, 0, 0, 0, 2.0079888847387566, 0, 0, 0, 0, 0, 0, 0.23774399496908885, 2.1686783788457067, 0, 5.349694826955341, 0, 0, 0, 0, 4.700008456036673, 2.666190305465921, 0, 5.030866355489668, 2.8341129966826113, 0, 0, 0, 0, 0, 4.083640568298699, 5.461782916464012, 1.8092945853292368, 0.865594537486851, 0, 0, 0, 0, 0, 0, 0, 0, 0, 0.19682361635397908, 0, 4.418545556177979, 1.6657709919450134, 1.5333872085950648, 5.729738968481637, 2.5049451903578253, 0.9781008481085627, 5.962152028058053, 0, 0, 0, 0, 3.6910512020279165, 0, 0, 0, 0, 0, 0, 0.4352689204648093, 0, 0, 0.7567199609593973, 0.38925679514161465, 3.734409283905245, 3.05636614617198, 1.3882112371506727, 1.0581116411613674, 0.4383670471490957, 3.5299575915192687, 2.093621157220406, 0.41653034146959267, 0, 0, 0, 0, 0, 0, 0, 0, 0, 0, 1.407356246417715, 0.4055665594822829, 2.8941817263500345, 0.5349284721059895, 0.745666084997243, 5.630149163535211, 4.947242382161457, 4.335867180077761, 2.765306793708035, 0.21532649191936543, 0, 0, 0, 0, 0, 0, 0, 0, 0, 0, 0, 0, 0, 0, 0, 0, 0, 0, 0, 0, 0, 0, 0, 0, 0, 0, 0, 0, 0, 0, 0, 0, 0, 0, 0, 0, 0, 0.18935225506509368, 0, 0, 0, 0, 0, 0, 0, 0, 0, 0, 0, 0, 0, 0, 0, 0, 0, 0, 0, 0, 0, 0, 0.23240444393000206, 0, 0, 0, 0, 0, 0, 0, 0, 0, 0, 0, 2.0699097289373136, 0.8411043684514576, 0, 0, 0, 0, 0, 2.5785508446711867, 0, 0, 0, 0, 0, 0, 1.0478755816076264, 6.291151634101374, 0, 1.1061571905448273, 2.255029175761849, 2.3253192662112556, 4.362967309831056, 0, 2.1623396468499028, 2.3067687681183378, 3.0112453526942016, 6.520343042614672, 1.783330021747251, 1.6683276548750423, 9.905384576906838, 2.28269949228327, 11.603220779590647, 11.94459815649862, 3.8065249849896405, 8.093715120936634, 6.621246837248523, 2.77573717484366, 3.8555657672484687, 0, 7.73138766134901, 5.053385286986482, 10.48900327320666, 3.9883126401321563, 2.4804205479987527, 3.7502344269423533, 7.759978349342085, 7.021356443417716, 3.0157789780358084, 6.807440143088019, 0, 9.086190664516952, 18.78562062117616, 4.19559365443375, 3.8734695153732575, 3.957921165725507, 6.367898410895809, 9.138536004333774, 8.995186362488553, 9.498411101723995, 13.201764489229157, 6.354835319687347, 1.7364228485011375, 10.536796022108199, 1.9030758897457098, 1.223544771585403, 2.366394126135412, 5.771162139186114, 7.551135793365404, 4.966731352011586, 1.17675384325045, 11.682706969747453, 14.427924773386605, 22.064782691988118, 29.554064220899825, 19.41555965839353, 16.236527185271342, 10.636162858225765, 10.229378234200315, 14.04550888034038, 25.55294124798169, 19.363918805754572, 19.491538521695517, 16.584751010430754, 11.639661778699011, 11.713323199035766, 13.111177463344339, 17.157402179675184, 19.510732955283853, 21.435233992919212, 11.83154719245182, 15.764770484472601, 15.506753755865667, 23.364524350724587, 20.331521743128082, 19.07499486128618, 20.50066392248138, 18.57752213475168, 15.716864457430907, 16.034768496064267, 15.729853140730008, 29.01567802656114, 25.952827049173454, 31.323129909582498, 29.01516681266857, 31.91373046065501, 22.503206840873315, 27.418714976105775, 21.278604849748355, 29.60052115623176, 16.857123703935333, 34.09296239316678, 27.384981713488, 14.726811671885232, 20.225636004600304, 9.847099393650412, 12.357293545100529, 12.73405521216356, 11.353024914086047, 21.626179568115663, 11.474515382286135, 13.42121155303741, 20.401859053252302, 20.43362030393644, 24.54179225787425, 14.859142973172842, 10.157343993467824, 7.996573810049675, 24.73382080343965, 24.59615998806614, 24.747653448105076, 27.683650260437187, 25.88566634898442, 23.428279467577624, 29.739034439394185, 35.41300472855666, 23.80491016112379, 27.826560031468638, 19.72529100123239, 20.00996812470461, 32.926768343807844, 20.43092821819303, 30.95945161164179, 30.69867824567586, 22.676394987814867, 25.001267792617732, 23.171658774402232, 15.80846799951356, 11.78850222446801, 10.540067279384353, 21.58493187946909, 21.14467126329485, 25.928570186534788, 30.965376804362, 36.27268101730562, 28.967062307564113, 16.75065957903168, 15.718585011100139, 15.591677516219093, 12.547771697993598, 13.186886169212716, 15.238541029839897, 21.639162187780336, 23.444523679263938, 8.037004380144362, 8.509094862054727, 6.380833153797961, 5.821964896761093, 7.393446256696488, 2.2416547048234263, 12.449084351750455, 11.625385392797726, 11.577467463589862, 6.76778398396243, 10.82445910387717, 1.448620307936815, 0.9154251794873237, 0.4451073143681247, 0, 4.585911167706861, 1.5716927596182113, 1.9341596232292135, 6.013162253471876, 1.3549398249972373, 5.350920633877885, 6.665863284551623, 1.899183597629769, 2.757211500762215, 1.7231253734415284, 3.9758884797982414, 3.02311272275713, 16.596202031389407, 5.053018208041899, 2.1106393754274544, 8.277730498402518, 0, 3.8526251610532154, 1.2295088293269283, 3.0028728676732177, 1.219978052213796, 0, 0, 0.8181467034373995, 0.5423969619550799, 0.11367704543721409, 0.25924920061011425, 0, 0.3253649546384445, 7.780503820879691, 4.5747660066523625, 5.046457034549635, 4.431345247197256, 1.5898552165562423, 5.991942070892838, 3.975175764031096, 0.10455142455334454, 2.5198496108768964, 0.0979534785501075, 9.402222948262663, 0.8355033800637854, 5.2919990057091555, 5.170288239697309, 0.866846565140938, 3.3877505806059096, 2.7906461269428804, 13.933201485546789, 7.511449461121346, 12.260309306064794, 12.328929202637347, 2.201275467033687, 12.978676289930716, 16.084345556383823, 7.9700711482459665, 18.19735217406332, 11.70277235662842, 7.675069755222073, 8.849888130030614, 17.64340731124338, 14.794968606106167, 12.020458836657248, 13.286637519399298, 15.109673238183321, 8.285844274977114, 10.86960229215742, 8.325827094307783, 4.843715928239074, 14.346380405209128, 17.004439277424567, 8.492319699462193, 12.867562434596984, 11.577895345741227, 7.352655988776106, 8.814077219418085, 13.409393059471881, 9.681429887820936, 8.398358078651365, 5.448243196241923, 0.9089840010177934, 13.15992908408733, 4.025841298978008, 9.830926602706409, 11.876786302777013, 12.458930458608686, 5.974023353404768, 11.863084440414454, 0, 3.677537752756936, 1.535311135149831, 0, 0.1962287787671172, 0, 2.6773475983850803, 0, 0, 0.10250553129329888, 2.6091890848682273, 3.7983631776074325, 5.544635340234524, 7.003331021959443, 0, 3.2692115106053854, 4.103366335838553, 9.806037182144369, 0, 3.9463962770205674, 4.401893744596533, 0.3959317899948464, 0, 0.6141660583027819, 0, 1.396456521821114, 4.450725535772901, 2.6135430631992533, 5.6329106484937865, 1.4367541993458786, 2.6190669095236685, 0, 0.5671680342855987, 6.298195748641815, 4.345789279225686, 4.272206960843903, 0.1931408060374115, 0.7466073159677329, 0.9504531635872879, 4.007583070968538, 2.6192186118099383, 7.411883236056502, 5.043906505736901, 4.65782621299606, 4.5784574346386995, 6.046010974832238, 3.24555195104242, 5.368809882123926, 6.585178134664856, 8.934792521105265, 4.281969349675478, 2.608928055952277, 6.228356980522315, 3.274104571379526, 1.7570710020506066, 5.329354779401541, 4.370619982535316, 7.818323082528752, 5.20860082492144, 6.495170310651695, 6.067800786172336, 9.3356611050785, 0, 0, 8.359340797379653, 7.194427075044942, 1.1097362926338117, 1.681279762610374, 0.5546734481971417, 2.7504514708063015, 9.443708359361263, 8.120871973276103, 6.044908481866731, 5.051497619263106, 1.6745048250539645, 1.0828704713146766, 4.869632336905974, 0.17165345497112322, 0.5116586575164566, 0, 0, 0, 0.3637984629659812, 0.7748812361388235, 0, 0, 0, 0, 0, 0, 0, 0, 0, 0, 0, 0, 0, 0, 0, 0, 0, 0, 0, 0, 1.2799798859918488, 2.31083842576649, 1.6177379475114515, 1.7669091533567038, 0, 0.20512326827834965, 1.0957637592226903, 0.17729585524132022, 0, 0, 0, 0, 0, 0, 0, 0, 0, 0, 0.9905983597617966, 0.7873367446306567, 2.288320735719605, 0, 0, 0, 0, 0, 0, 0, 0.19447097724802176, 0, 0, 0, 0, 0, 0, 0, 0, 0.26064918619683247, 0, 0, 0.9429849856505057, 1.4444354352404227, 0.7264197874468497, 0, 0, 0.48720783408007134, 0, 0.7939658479609553, 0.10711453827834516, 1.464372165833497, 3.3845021062833487, 2.9449985225420012, 3.7161081216857474, 1.134965279810399, 8.94020381934264, 8.20136467373145, 3.1683058147714003, 8.543672997132084, 0, 0, 0, 0, 0, 0, 0, 0, 0, 0, 0, 0, 0, 0, 0, 0, 0, 0, 0, 0, 0, 0, 0, 0, 0, 0, 0, 0, 0, 0, 0, 0, 0, 0, 0, 0, 0, 0, 0, 0, 0, 0, 0, 0, 0, 0, 0, 0, 0, 0, 4.59266486932006, 3.464493330006068, 0, 0.17305587861321847, 0, 0, 0.9101706441034443, 0, 6.431751321717033, 3.5253638613147174, 2.1397315835469652, 4.56305133097287, 5.4977507078188195, 3.7755143791399064, 0, 0, 0, 0, 0, 0.16094818676048747, 0, 0, 0, 0, 0, 0, 0, 0, 0, 0, 0, 0, 0, 0, 0, 0, 0, 0, 0, 0, 0, 0, 0, 0, 0, 0, 0, 0, 0, 0, 0, 0, 0, 0, 0, 0, 0, 0, 0, 0, 0, 0, 0, 0, 0.6809475134773968, 0, 0, 0, 0, 6.9603362813182965, 0, 0, 0, 1.308758403838893, 0, 0, 1.6018819511945992, 6.489391378009698, 0, 0, 0, 0, 0, 0, 5.0543841176111375, 7.905964101885991, 1.2393194945523143, 6.398318411087064, 4.464395631352586, 4.6123251696102345, 6.974150435565383, 6.683009856123998, 1.0534979729108835, 6.555516320867056, 6.170207627279599, 6.365503435446598, 1.914347040440325, 1.0481391377849634, 0, 0, 0.6466717250339559, 4.298821030171412, 0, 0, 0, 0, 0, 0, 1.079385815109779, 0, 0, 0, 0, 0, 0, 0, 0, 0.32358251553125594, 0.6929875280030868, 2.637252980638636, 2.318598982691264, 6.83513642541222, 0, 10.658788079070732, 7.615510622597501, 0, 6.934020234167752, 5.635145097147305, 6.225164945556254, 4.908822204375533, 0.7824271863020374, 0, 0, 7.107727876082929, 6.051776216988918, 4.236097216779761, 4.797291548637947, 4.819242675147237, 2.972151595897703, 6.725619565995284, 7.013267975330275, 5.074492734674023, 2.604327033821062, 7.55189229672075, 1.2704667957186486, 0, 4.5007442421996195, 5.691945115128914, 4.250696471045661, 0.5996943645352993, 1.074712216936555, 3.941636047495866, 0.8128393435848117, 5.567403362570294, 5.722144916388685, 2.220143047681855, 10.255291159238489, 12.092860403841955, 13.274863867329643, 15.318295451123536, 16.413921078805295, 14.11560673203603, 12.14352830052914, 12.20713346341035, 1.5905652827528, 0.8751454776760637, 5.042807191430035, 8.969967770427106, 1.0757116395468314, 4.056870106146535, 1.6867349271387144, 3.993673933223317, 2.5877437776960877, 0.46710833226043236, 0.8473328374252913, 0, 0, 0, 0, 0, 0, 0, 0, 0, 0, 0, 0, 0, 0, 0, 0, 0, 0, 0, 0, 0, 0, 0, 0, 0, 0, 0, 0, 0, 0, 0, 0, 0, 0, 0, 0, 0, 0, 0, 0, 0, 0, 0, 0, 0, 0, 0, 0, 0, 0, 0, 0, 0, 0, 0, 0, 0, 0, 0, 0, 0, 0, 0, 0, 0, 0, 0, 0.7864832792693678, 0.552203421023554, 0.8434196854388597, 0, 0, 0, 0, 0, 0.36287899728650963, 0, 0, 0, 0, 0, 0, 0, 1.2951782519913122, 0, 0, 0, 0, 0, 0, 0, 0, 0, 0, 0, 1.1973742029799386, 0, 0, 0, 0.6311695669767908, 0, 0.33128044314111166, 0, 0, 0, 0, 0, 1.3137101472771153, 3.2485551567089628, 0, 0, 0, 1.276286112265639, 0, 0, 0, 0, 0, 0, 0, 0, 0, 0, 0, 0, 0, 0, 0, 0, 0, 0, 0, 0, 0, 0, 0, 0, 0, 0, 0, 0, 0, 0, 0, 0, 0, 0, 0, 0, 0, 0, 0, 0, 0, 0, 0, 0, 0, 0, 0, 0, 0, 0, 0, 0, 0, 0, 0, 0, 0, 0, 0, 0, 0, 0, 0, 0, 0, 0, 0, 0, 0, 0, 2.268576749397251, 0, 0, 0, 0, 0, 1.0209704447461456, 0, 0, 0, 0, 0.1655801154657791, 0, 0, 0, 0, 0, 0, 2.192276564563599, 4.698243090454683, 4.175814160633616, 0, 0, 0, 0, 0, 0, 0, 1.5105799840872214, 1.010051087311628, 0, 0, 1.7291914511390458, 0.9360655763028572, 0.2404594685927398, 0.11815924313718, 0.2439489564621955, 0, 0, 0, 0, 0, 0, 0, 0, 0, 0, 0, 0, 0, 0, 0, 0, 0, 5.094833314981443, 0, 0, 0, 0, 0, 0, 0, 0, 0, 0, 0, 0, 0, 0, 0, 0, 0.2787240301963863, 0, 0, 0, 0, 0, 0, 0, 0, 0, 2.6719518740117723, 0.9611721884373554, 5.911155255503439, 3.403053709315364, 1.9559447103085073, 4.1010180863088825, 4.977878271812287, 4.257036200238783, 2.384156501299953, 2.927015045605596, 3.175509073519261, 0.07922023113316108, 0, 0, 0, 0, 0.5309139225576361, 5.589253273431744, 4.873157019011502, 0.5145542883714489, 0.10073486179385438, 0, 0, 0.8202312088290237, 1.7060735155553508, 4.516008678349383, 8.744708614437954, 3.4021132087268455, 0.08413714612913248, 0, 7.2033180487324895, 4.844920505772789, 0, 9.053088558099706, 4.526043936853235, 0.39409901034518, 0, 0, 0.5283969986380048, 0, 0, 0, 0.0794052656551103, 0, 0, 0, 0.8001031673180152, 0, 1.3014829569107789, 0.9192130857720069, 0, 0, 0, 0, 0, 0, 0, 1.2649944943020768, 0, 1.2081990391163526, 1.6158177106106781, 5.516469484880204, 10.343760644708796, 4.465340477684536, 3.0156046001710926, 3.967860854727747, 0, 0, 0.9187683685813465, 0, 0, 0, 0, 0, 0, 0, 0, 0.8729681612300774, 1.04032120953037, 0, 0, 0, 0, 0, 0, 2.657864892959003, 0, 1.9386755076799767, 1.7837525331684478, 0, 0, 0, 0, 0, 2.6763605249858338, 0, 0, 0, 0, 0, 0, 0, 6.127404034867583, 0, 0, 0, 1.5771332793492172, 0, 0, 2.9071470869097955, 1.6499441976124218, 0, 0, 1.7476109643082143, 1.6443976057129222, 0, 1.3846290464764557, 4.591337910461362, 0, 5.5514937578460595, 10.297346095608551, 8.96098069448003, 7.187529555428294, 9.990264471379371, 9.434282404234597, 4.973252174255867, 7.463156818807904, 0.9920407778670357, 0, 1.8334002427045264, 0, 0, 0.8458581860322637, 0, 0, 0, 1.23186158914617, 0, 2.9791214346244907, 0, 0, 0, 0, 0, 0, 0, 0, 0, 0, 0, 0, 0, 0, 0, 0, 0, 0, 0, 0, 0, 0, 0, 0, 0, 0, 0, 0, 0, 0, 0, 0, 0, 0, 0, 0, 0, 0, 0, 0, 0, 0, 0, 0, 0, 0, 0, 0, 0, 0, 0, 0, 0, 0, 0, 0, 0, 0, 0, 0, 0, 0, 0, 0, 0, 0, 0, 0, 0, 0, 0, 0, 0, 0, 0, 0, 0, 0, 0, 0, 0, 0, 0, 0, 0, 0, 0, 0, 0, 0, 0, 0, 0, 0, 0, 0, 0, 0, 0, 0, 0, 0, 0, 0, 0, 0, 0, 0, 0, 0, 0, 0, 0, 0, 0, 0, 0, 0, 0, 0, 0, 0, 0, 0, 0, 0, 0, 0, 0, 0, 0, 0, 0, 0, 0, 0, 0, 0, 0, 0, 0, 0, 0, 0, 0, 0, 0, 0, 0, 0, 0, 0, 0, 0, 0, 0, 0, 0, 0, 0, 0, 0, 0, 0, 0, 0, 0, 0, 0, 0, 0, 0, 0, 0, 0, 0, 0, 0, 0, 0, 0, 0, 0, 0, 0, 0, 0, 0, 0, 0, 0, 0, 0, 0, 0, 0, 0, 0, 0, 0, 0, 0, 0, 0, 0, 0.12307547110546828, 2.1086077674989268, 2.251216181700085, 0.951721224661974, 0, 2.203131628750106, 5.048927801366662, 2.3096471721474927, 3.2159086007538535, 2.165462218361587, 0, 0, 0, 0, 2.7351306225874277, 0.8312473207809531, 1.2713695940102734, 0.9997154112234867, 0.9928062607223338, 0, 0, 1.8984863984696976, 0, 1.8869746907627416, 0, 0, 4.472848930077847, 1.9939924589355609, 1.9484138140291, 5.668092506158988, 0, 1.3668104365303204, 0, 0, 0, 0, 0, 0, 0, 0, 0, 0, 0, 0, 0, 0, 0, 0, 0, 0, 0, 0, 0, 0, 0, 0, 0, 0, 0, 0, 0, 0, 0, 0, 0, 0, 0, 0, 0, 0, 0, 0, 0, 0, 0, 0, 3.3698674796974397, 0, 0, 0, 0, 0, 0, 0, 0, 0, 0, 0, 0, 0, 0, 0, 0, 0, 0, 0, 0, 0, 0, 0, 0, 0, 0, 0, 0, 0.09029332243388856, 0, 0, 0, 0, 0, 0, 0, 0, 0, 0, 0, 0, 0, 0, 0, 0, 0, 0, 0, 0, 0, 0, 0, 0, 0, 0, 0, 0, 0, 0, 0, 0, 0, 0, 0, 0, 0, 0, 0, 0, 0, 0, 0, 0, 0, 0, 0, 0, 0, 0, 0, 0, 0, 0, 0, 0, 0, 0, 0, 0, 0, 0, 0, 0, 0, 0, 0, 0, 0, 0, 0, 0, 0, 0, 0, 0, 0, 0, 0, 0, 0, 0, 0, 0, 0, 0, 0, 0, 0, 0, 0, 0, 0, 0, 0, 0, 0, 0, 0, 0, 0, 0, 0, 0, 0, 0, 0, 0, 0, 0, 0, 0, 0, 0, 0, 0, 0, 0, 0, 0, 0, 0, 0, 0, 0, 0, 0, 0, 0, 0, 0, 0, 0, 0, 0, 0, 0, 0, 0, 0, 0, 0, 0, 0, 0, 0, 0, 0, 0, 0, 0, 0, 0, 0, 0, 0, 0, 0, 0, 0, 0, 0, 0, 0, 0, 0, 0, 0, 0, 0, 0, 0, 0, 0, 0, 0, 0, 0, 0, 0, 0, 0, 0, 0, 0, 0, 0, 0, 0, 0, 0, 0, 0, 0, 0, 0, 0, 0, 0, 0, 0, 0, 0, 0, 0, 0, 0, 0, 0, 0, 0, 0, 0, 0, 0, 0, 0, 0, 0, 0, 0, 0, 0, 0, 0, 0, 0, 0, 0, 0, 0, 0, 0, 0, 0, 0, 0, 0, 0, 0, 0, 0, 0, 0, 0, 0, 0, 0, 0, 0, 0, 0, 0, 0, 0, 0, 0, 0, 0, 0, 0, 0, 0, 0, 0, 0, 0, 0, 0, 0, 0, 0, 0, 0, 0, 0, 0, 0, 0, 0, 0, 0, 0, 0, 0, 0, 0, 0, 0, 0, 0, 0, 0, 0, 0, 0, 0, 0, 0, 0, 0, 0, 0, 0, 0, 0, 0, 0, 0, 0, 0, 0, 0, 0, 0, 0, 0, 0, 0, 0, 0, 0, 0, 0, 0, 0, 0, 0, 0, 0, 0, 0, 0, 0, 0, 0, 0, 0, 0, 0, 0, 0, 0, 0, 0, 0, 0, 0, 0, 0, 0, 0, 0, 0, 0, 0, 0, 0, 0, 0, 0, 0, 0, 0, 0, 0, 0, 0, 0, 0, 0, 0, 0, 0, 0, 0, 0, 0, 0, 0, 0, 0, 0, 0, 0, 0, 0, 0, 0, 0, 0, 0, 0, 0, 0, 0, 0, 0, 0, 0, 0, 0, 0, 0, 0, 0, 0, 0, 0, 0, 0, 0, 0, 0, 0, 0, 0, 0, 0, 0, 0, 0, 0, 0, 0, 0, 0, 0, 0, 0, 0, 0, 0, 0, 0, 0, 0, 0, 0, 0, 0, 0, 0, 0, 0, 0, 0, 0, 0, 0, 0, 0, 0, 0, 0, 0, 0, 0, 0, 0, 0, 0, 0, 0, 0, 0, 0, 0, 0, 0, 0, 0, 0, 0, 0, 0, 0, 0, 0, 0, 0, 0, 0, 0, 0, 0, 0, 0, 0, 0, 0, 0, 0, 0, 0, 0, 0, 0, 0, 0, 0, 0, 0, 0, 0, 0, 0, 0, 0, 0, 0, 0, 0, 0, 0, 0, 0, 0, 0, 0, 0, 0, 0, 0, 0, 0, 0, 0, 0, 0, 0, 0, 0, 0, 0, 0, 0, 0, 0, 0, 0, 0, 0, 0, 0, 0, 0, 0, 0, 0, 0, 0, 0, 0, 0, 0, 0, 0, 0, 0, 0, 0, 0, 0, 0, 0, 0, 0, 0, 0, 0, 0, 0, 0, 0, 0, 0, 0, 0, 0, 0, 0, 0, 0, 0, 0, 0, 0, 0, 0, 0, 0, 0, 0, 0, 0, 0, 0, 0, 0, 0, 0, 0, 0, 0, 0, 0, 0, 0, 0, 0, 0, 0, 0, 0, 0, 0, 0, 0, 0, 0, 0, 0, 0, 0, 0, 0, 0, 0, 0, 0, 0, 0, 0, 0, 0, 0, 0, 0, 0, 0, 0, 0, 0, 0, 0, 0, 0, 0, 0, 0, 0, 0, 0, 0, 0, 0, 0, 0, 0, 0, 0, 0, 0, 0, 0, 0, 0, 0, 0, 0, 0, 0, 0, 0, 0, 0, 0, 0, 0, 0, 0, 0, 0, 0, 0, 0, 0, 0, 0, 0, 0, 0, 0, 0, 0, 0, 0, 0, 0, 0, 0, 0, 0, 0, 0, 0, 0, 0, 0, 0, 0, 0, 0, 0, 0, 0, 0, 0, 0, 0, 0, 0, 0, 0, 0, 0, 0, 0, 0, 0, 0, 0, 0, 0, 0, 0, 0, 0, 0, 0, 0, 0, 0, 0, 0, 0, 0, 0, 0, 0, 0, 0, 0, 0, 0, 0, 0, 0, 0, 0, 0, 0, 0, 0, 0, 0, 0, 0, 0, 0, 0, 0, 0, 0, 0, 0, 0, 0, 0, 0, 0, 0, 0, 0, 0, 0, 0, 0, 0, 0, 0, 0, 0, 0, 0, 0, 0, 0, 0, 0, 0, 0, 0, 0, 0, 0, 0, 0, 0, 0, 0, 0, 0, 0, 0, 0, 0, 0, 0, 0, 0, 0, 0, 0, 0, 0, 0, 0, 0, 0, 0, 0, 0, 0, 0, 0, 0, 0, 0, 0, 0, 0, 0, 0, 0, 0, 0, 0, 0, 0, 0, 0, 0, 0, 0, 0, 0, 0, 0, 0, 0, 0, 0, 0, 0, 0, 0, 0, 0, 0, 0, 0, 0, 0, 0, 0, 0, 0, 0, 0, 0, 0, 0, 0, 0, 0, 0, 0, 0, 0, 0, 0, 0, 0, 0, 0.4640440482360552, 0.7512433201770112, 0, 0, 4.693921192577734, 1.1563794288116405, 0, 0, 0, 0, 0, 0, 0, 0, 0, 0, 0, 0, 0, 1.6813809471389147, 0.356734439350778, 0, 1.293785994113757, 0, 0, 5.337028764329437, 1.799450746601691, 1.3820045135801853, 0, 5.289248316079097, 1.3052384142410254, 4.04154317676646, 0, 1.8313067028169554, 5.143579896626023, 4.725884448305035, 7.159304090772345, 4.963274791041148, 0, 0, 0.34272796872961264, 3.446357571061408, 11.795677695413964, 2.4198790892632327, 0.4680026818503077, 0.4896268633934813, 0, 0, 1.5843010881231159, 6.599129443223047, 1.6900094166575517, 0.3858563473832709, 1.9753761884079974, 4.176148341134047, 2.3403369891145687, 10.675530893415425, 4.824378072685175, 4.10128109142107, 1.4463417102009288, 3.0168883515797127, 2.7165286301947766, 4.6767376512812175, 10.997100098162827, 2.207876884476238, 5.562959721498031, 3.6568947498549917, 3.682172795021521, 3.58195676989092, 0.635525447184852, 2.404299054156668, 2.283839141210088, 1.9723031042671944, 2.2886165327149905, 4.271236338971864, 5.788564291502795, 1.4472271161715502, 6.771326910779274, 5.583825683161344, 5.5564031903502284, 6.22031578072844, 4.347416265215334, 1.635998017494715, 3.1717354668928057, 3.6971756334967525, 5.669593116037648, 3.6091000184916866, 5.947737417961974, 4.196362685547946, 4.110130190890883, 4.457480530980004, 6.278696578737914, 8.91148389781193, 4.811124760736483, 9.062199966177726, 7.017420547993783, 4.960395715509387, 5.502115456025992, 10.064716961841143, 15.086788220963863, 10.023449502436021, 12.64918336549933, 7.2090463880277476, 3.4607586694629164, 15.586256119799682, 12.321233650438504, 11.961685754050293, 16.156729221687083, 7.065065707457305, 10.881956387338038, 4.932312920696856, 3.2845220240975443, 11.326659602599458, 8.024723232705528, 1.823411489370316, 5.596161229368084, 2.5073207746162085, 0.09169654757743478, 3.8053037634329594, 6.806876395243211, 6.588889189359036, 11.448750666782647, 14.889097867702098, 5.706739780197554, 5.195650649647433, 3.3424789455055017, 3.671224683084002, 1.3766280292213842, 5.4401663877779995, 14.285234415453102, 4.778392712152814, 1.098563580374216, 1.8453600027152819, 9.445649610468074, 4.372734336430744, 9.737244537237176, 12.933872466048989, 11.052244766296742, 4.470095836147785, 10.177211429691422, 7.461195485430819, 3.6524411724251884, 4.112075606180406, 2.2890866876728313, 3.996015104470994, 12.655802254974333, 8.134506248288004, 6.213499238002435, 3.200745026871852, 2.2457191481461827, 0.3132121986674906, 2.17894640153919, 0.9146902462777798, 2.623514161532882, 2.6458328369246225, 2.273213958508461, 5.579272104699356, 4.956731200623072, 3.268195715054184, 2.98701366838905, 1.0752294661171244, 6.230957921510411, 6.121060129547428, 7.32842587914217, 5.434349890419465, 5.717813730661152, 7.052815313324344, 7.810603897407031, 6.170335820089865, 6.969936428965355, 5.596140370379981, 5.91487640758249, 8.269656662859637, 6.888174873213357, 4.503936149099004, 8.500812580563332, 4.845477307539355, 6.316273970061418, 4.557970308355948, 4.5208632440955006, 10.102400618042115, 9.558733991821137, 7.333476808779814, 8.668171583531517, 7.362988306043272, 7.377486986133136, 7.974435442802255, 8.934969250158451, 13.55354810497693, 9.453867580225067, 4.712154634361719, 5.697925114355052, 3.3991032849172735, 9.891790315783263, 21.737466498558387, 12.808287223977691, 11.221750756499203, 17.387055091933703, 5.603080208718315, 9.46003571618964, 11.711082766235693, 9.876963417250996, 5.90237807018839, 11.519523282668128, 8.646282294345514, 9.186164961276134, 4.980446595270159, 5.181111913448225, 8.425344208862892, 9.542127904552817, 11.26672942734793, 8.538901374913811, 9.314623672905999, 11.389411562286613, 15.14402151538512, 12.973609571904213, 7.786103900642607, 9.913079641241236, 11.08228196178863, 10.81248704809184, 6.748467131738911, 9.932537876653171, 10.575396051323368, 11.26308581956648, 9.916461818667818, 1.7331347151199055, 7.840877344727474, 3.080440753328904, 6.016156204472467, 7.7275274170683215, 6.048901286542199, 6.545983254802586, 5.501026170246984, 6.876677455063528, 6.7049106730611685, 6.007478835083133, 12.53191442193461, 10.990938483397516, 11.398491795262014, 4.4548790162017236, 6.709434121931085, 11.579025450942895, 15.563152072214312, 9.228858160754278, 3.430599721187853, 5.335660403652135, 1.9602812653804307, 3.7090039237306973, 6.468039322654815, 8.581229008975077, 12.033084203276438, 7.027380788737359, 6.419175738679996, 4.00946749747034, 3.3147626342024346, 7.072490239956538, 2.4060478658476723, 5.109397021325868, 8.46984307726814, 8.594334265342638, 4.86875065856821, 7.035959481140458, 8.035992579449646, 5.2616195507105274, 4.50253808903903, 6.064202939278587, 10.97815339464358, 2.9121952026699724, 2.7659808750665276, 7.488800756588196, 6.979633771078778, 6.808126449266368, 5.852733604662281, 3.3654964835322736, 3.8849859492827754, 12.718743476435055, 11.2687269706993, 12.335146300490461, 8.705028005400118, 8.324544357493124, 7.427587235453125, 9.621047962105505, 5.712637178915635, 7.136397030030949, 9.009484634785352, 6.487210477623146, 12.507030209338252, 11.329163937250524, 9.98816986725416, 8.38844685296704, 7.170631229309131, 10.504951292153136, 5.819009947965013, 4.1931180226496325, 7.709208919573195, 6.277045290360564, 5.240939745069769, 9.62566179535673, 7.725100527220741, 6.208141477006522, 6.038777538037503, 10.329770840984736, 7.771232040606591, 11.372680002727886, 5.252610445309449, 11.458059806893996, 8.942750118644133, 7.458720006315717, 7.311747071622952, 12.874782747620687, 8.274202646109423, 11.501871185137883, 2.599763229259438, 7.447789567094823, 3.9611446978619615, 4.829713455369228, 4.377264742203949, 7.860881815885761, 9.133777747584178, 10.940332514989414, 7.411249098020791, 9.047544558778588, 10.903914571502565, 10.605401702603833, 8.542111984767233, 9.028233039767573, 10.107945253473792, 9.399949438796355, 10.951438263420881, 5.411962573535036, 8.921957080601672, 11.627794254716514, 7.128050669725826, 6.378659044544536, 10.406131311208766, 6.566710113208558, 7.0097506589934255, 3.123874531787708, 1.9798497289137336, 2.573170667346827, 2.5671536807264896, 5.051492481438743, 3.5216679122375565, 1.1302681974146305, 1.8259931966494447, 4.147967765448352, 3.9087901524452677, 6.495545997861765, 9.002290038773282, 0, 2.0419081919992714, 4.968155138843436, 2.785448282418465, 0.7677313145587952, 6.058914586554096, 5.140401220027264, 1.1298575549278032, 0.41232819240551233, 0, 3.6933366941696355, 1.3450580987771328, 5.480558194433433, 4.999986729974216, 6.139177108936331, 9.08021643917907, 7.747738933560006, 3.8904615486798955, 4.994617926073049, 3.453690772689991, 2.7122632890636744, 0.4482716605365112, 1.6119369368530307, 1.5238804335180585, 4.61788793200188, 9.299879432556565, 1.180869309062373, 4.365758974308175, 1.7290316249387263, 4.181940832149966, 2.9623469934766335, 5.091307544943726, 3.7739601124518276, 3.9227025691985022, 3.7312757003828065, 4.907004054514609, 4.9778945033695905, 2.4237358035959975, 2.8469754410676282, 2.5272959992098287, 3.7310525371602896, 3.6988094966642264, 3.8396335308219456, 0, 3.8122202214535617, 0.9520927079471756, 1.961949351525234, 6.73483838042675, 4.645720125225786, 5.304453752529554, 6.507754470892228, 10.050451265279357, 8.11294559488957, 5.083750695341765, 6.321571947039853, 7.031801554347155, 9.297904496578504, 9.126003305632825, 6.590829024172314, 6.581878168935, 4.361802191107353, 16.319578135670067, 10.506525711525883, 9.969588796954381, 9.28057119959823, 11.763205008070846, 11.425287090206067, 7.868874534274694, 7.587143733661804, 12.416546923671486, 8.515036425502228, 10.254876692694838, 8.83567752115268, 10.92740832749448, 9.710179455251833, 7.006024455323125, 6.88913939025936, 8.706345260141926, 8.959838555351606, 6.545672278825476, 5.472306422276786, 1.9012940550880326, 0, 0.5852001316565875, 3.752825786514455, 0, 4.104132435978821, 0, 9.919795886831405, 3.6961356540674775, 6.814908390379543, 7.195262830124821, 16.332578213195863, 4.487828672971063, 6.477211991739628, 5.310233404769309, 8.079876202294725, 1.0025914215143619, 0.1618587780426382, 0, 1.257773296535135, 6.442802087707679, 5.476645800326703, 6.403509777965857, 8.4369262007372, 8.43681541611501, 3.256942142559106, 6.260823535956408, 7.86610876037198, 7.679470376886272, 8.64766345388718, 4.965173780982051, 9.16169017759143, 5.629871041332468, 5.483278155299502, 8.349051576424642, 2.662187459367895, 2.8789940926402062, 0.2978160790355866, 1.9590856261814, 0.8782536287640683, 3.708947567710088, 3.1914698339711087, 1.5022941755840495, 2.491374412356723, 4.202124980830885, 0.14568858711286484, 7.406589388335841, 1.3312341557844172, 5.432664547251175, 2.687321722238895, 9.79107897480868, 4.942457956705415, 6.0780555527904445, 5.258822245924535, 5.84278097344242, 10.215861438823651, 9.577016491303544, 6.020146919106981, 8.409038344836862, 11.521547358988943, 8.736322307768143, 13.41520297922897, 12.979939769880712, 11.63917407044023, 9.409445729151376, 9.746303881882975, 7.461766759579533, 8.770584098418674, 6.998918885883898, 8.776726527899886, 9.158397458934692, 13.620672663711451, 12.876091173840923, 8.333150649237963, 6.120086509687248, 7.347923102461915, 8.976963259338799, 8.931171643589321, 8.097292088879525, 7.590761742956014, 7.177924809074985, 6.450075000163225, 5.29279596757241, 1.683026831612569, 9.89077929459524, 7.210107666749574, 9.976445028354544, 6.653486039648625, 8.748830560851141, 3.046627851980322, 11.765337298857508, 11.883492540274608, 11.022751774519795, 7.370406233502418, 2.266950001183789, 9.928624098283398, 9.780268385248553, 14.764095967551683, 7.085180225068344, 4.8940155645202275, 5.292236065764631, 6.8483791910069645, 8.703495285372918, 5.297076746468688, 8.079757126965927, 10.133096679871045, 1.08585078999221, 3.4755129043225312, 2.8698056614550578, 3.855722781657869, 6.6117694727121785, 3.2143624217694287, 1.2081962814101948, 1.6041202950807347, 3.3039211177305456, 6.285186564746747, 4.91404061704397, 0.3195472399594543, 0, 0, 0.17862146990503253, 0.10607663434744251, 0, 0, 0, 3.4367943356217436, 5.32246692466644, 5.031485389786756, 3.3355175884598314, 6.582515523086588, 7.949737898436932, 0.14867503754066, 0, 1.6123382032783513, 10.821531751219828, 3.4465894712767176, 7.525919016500916, 6.325330451617172, 11.402581986110274, 15.676836889615638, 7.482697823084717, 6.805638019241067, 3.700716541046017, 6.494867293046137, 2.8596466430730665, 0.9277823606211155, 2.5210561387793344, 2.46739741023627, 5.9871855144922534, 5.692169923348113, 4.430220844112737, 4.130788444870515, 2.1117780483584214, 1.0455733789429704, 1.2259749974331027, 5.659489692870785, 0.24803504145236338, 8.916325883546353, 8.635830678092235, 4.602826689845944, 7.339385412597176, 3.4248751443239653, 9.210309959143702, 0.5456043256210361, 0.9675439298681141, 5.7844607441879266, 5.64006706345032, 4.14528546072496, 0, 0.09368545117750697, 0.9734554656969063, 3.966257346464655, 3.1358656774673883, 5.968822852384879, 3.280841989818546, 5.42046919308802, 3.0940786559652134, 0.40297164367115157, 0.5892252587997394, 0, 2.2606024710161083, 0, 3.41406652927804, 1.3007731999728838, 0, 0.8217098876025715, 2.9388304189446677, 5.160836520595957, 0.26113055950323066, 4.900461345701121, 2.8091318994988894, 2.282213613232901, 2.7618788649331263, 0, 2.051700215204339, 1.414133686501127, 6.429138656062273, 4.674575818780015, 6.484500364919416, 4.47661541194086, 0, 5.6219678795638925, 1.2813034935042762, 0.38679066435038434, 0.7182845176514532, 5.181636737292572, 6.0381749310176405, 1.0107680002680495, 2.9674618122295113, 4.940890762174936, 4.33968422003916, 2.2709222677036793, 2.404308383669912, 3.7782187217295125, 3.826541832674202, 2.640424944839361, 0.20231022682031777, 5.277356055498675, 5.460783742439822, 5.033254151858741, 4.3055235262064615, 2.995119999139986, 4.074338601364671, 5.4520486145081035, 5.6674155251687255, 2.792354850798397, 2.2438215176236898, 2.0768939163052407, 7.105580233388568, 3.888235490646042, 1.2330977996555497, 0, 9.211882168149325, 2.851167018614533, 3.8675798903819505, 0.522380424623248, 2.843410713521108, 0.9051911585411903, 2.061749422466015, 5.499201990654987, 5.785713471414985, 1.418915913333322, 4.6672168386139, 1.3187806911798894, 0.6760216551934788, 3.136675918507425, 0.6281450404485227, 2.5656539907767235, 3.8484241200994074, 0.7927144008634639, 1.0568389014970512, 2.2172773320245756, 1.5436332057648552, 4.118561193686783, 6.390665745252362, 7.34846042652988, 0.9444889657356041, 0.3757665821196636, 0.8701590725263633, 3.3541626041777883, 7.457169922746915, 1.767142223481517, 3.2232878735850523, 0.9833092987161565, 1.1660781704315852, 0, 0.8350691029152232, 0.14717891415364812, 0.8437349193734215, 3.3219796901511325, 4.032702329386861, 1.0058921978937823, 4.422771214818843, 2.7285323659066085, 7.366220631766749, 9.752003901573168, 5.847407449127813, 3.2297091773418347, 5.232745549612658, 4.998050885903127, 5.609896234787572, 7.390494859107837, 5.302390570271567, 3.7653258665011613, 1.2865702246818538, 0, 6.719806165695231, 4.852662139692071, 5.606706447316898, 4.68428004020377, 0.26559135320221, 3.728222765280966, 4.338570221974048, 0.2726782926566689, 1.0455139312219042, 0, 0.10157754679867854, 0.8487795974245604, 3.338335524926233, 1.5620978072269465, 1.9999143760952773, 2.3724984868455046, 1.06411563720814, 8.668182903576282, 12.013032582885113, 7.69957647227437, 6.755018828706857, 9.975161185981113, 8.167741015032114, 3.576496548237193, 9.815073276781279, 10.956400250659877, 18.83628250060325, 22.93429726542375, 21.235026931109214, 11.846857551607801, 11.78852999189794, 6.107535449721188, 8.855428212660582, 11.665715102916751, 10.993728459678096, 13.118314685092614, 11.974896140928301, 6.823102084439949, 9.942983466379282, 21.24258179407767, 15.236216917311822, 14.861908946599868, 14.827870080012204, 8.771038691750435, 20.90396788176983, 15.871114114105787, 9.728803489304873, 12.078967501473736, 18.70694205509733, 18.704572634552648, 15.163158871205859, 18.096775738439263, 21.996761406604, 18.779321724237338, 22.158311870963846, 15.077630445977329, 18.826611798232744, 22.58070134300124, 9.677779258317486, 15.061788340980868, 20.380796872166965, 13.245516636928842, 11.849851207318482, 13.954227018396598, 15.58635851734593, 8.09825739822104, 11.156282771595171, 14.207600183117831, 8.32277699487985, 17.450716529762456, 3.338930312376587, 5.652945982635535, 3.2402215307951696, 9.635085391909541, 13.582576291417222, 15.941296394558204, 12.023100653765429, 5.810052482531286, 12.478450700079913, 4.646081716249811, 4.033983930710226, 16.168894364440092, 9.50173774847847, 15.348923575672735, 13.199191043855869, 14.593433332021977, 13.13289575421212, 13.804066785016458, 16.524356744387504, 14.356833414622455, 3.7885247727756766, 5.391579288528637, 2.5710889553316334, 14.260050794620806, 11.207450088275406, 14.893999882199525, 15.323028392634233, 24.434119254373467, 18.485391721620505, 18.014419572334308, 13.457178296162802, 11.846626292021966, 11.217262447990132, 7.968149871382354, 5.034368417704137, 7.521819177193725, 16.264182533270922, 9.208068375911338, 15.408817601916494, 7.596981169203446, 18.08952744094659, 11.89081995605976, 15.737440364383794, 10.777838470405532, 21.392280319843103, 9.284297635788896, 7.4520572757254, 4.357741519146963, 12.817897294985814, 11.661423962293792, 21.116911346957377, 16.073487233031646, 8.75740524446248, 4.330584367461499, 8.135245072615898, 13.505845328364325, 5.921492399473259, 11.377713377270405, 4.402261804937983, 2.9597836948106204, 4.005155824815238, 4.349132688620701, 0, 3.713043176855757, 3.0638914214558017, 1.244184787042351, 0.20042396412043378, 5.765238273995017, 0, 4.527443432060674, 0.08935320706561542, 8.509108493932743, 9.505271568432953, 8.834025385801333, 8.743032828764608, 9.721798089218323, 2.758210990479075, 9.13087904309229, 10.839759761513685, 9.26867322564047, 7.312779389800647, 5.288251712670317, 7.876100895851589, 11.337488764600211, 8.792948739596461, 3.64007217966967, 9.42172623378583, 9.594192474650077, 8.864453334122663, 0, 9.625972506074108, 7.353432215113275, 2.752071442277404, 5.659129505881571, 2.6290710279353724, 3.1881332055673304, 2.7934997405367215, 10.773845831699177, 7.024862812458505, 8.82405721759037, 10.702726613150173, 8.899625213823647, 9.804428039828036, 8.537954978767546, 5.963556875638931, 8.235582630372527, 4.405311639117313, 2.712599016939718, 5.321603638781403, 2.1113061689067516, 2.911800688289802, 2.1537723272321263, 3.1861230569164225, 0.4396258054029581, 2.7868284134127546, 4.719921502981186, 3.5531123317319544, 2.253115111942344, 0.2639196478280339, 0.5211160544119876, 4.543819152369541, 4.676489666268878, 6.655274986662684, 2.202031416478345, 1.9719516880889731, 2.575898427130792, 9.533901638100996, 5.619227157826969, 1.8773814920188188, 3.925533223141614, 4.083895872564995, 4.781487020605246, 7.259711647171172, 1.9809768736805877, 4.431846062677738, 2.834339331276147, 2.705913867347536, 1.4402384148108478, 0, 0, 0.879438629544495, 0.6175668648173845, 3.0589530162340273, 3.2197401790512017, 3.3030130137538087, 3.95563397286366, 6.511593470218962, 0, 0, 0, 0, 0, 0, 0.08242398128657145, 0, 0, 0, 0, 0, 0, 0, 2.030965190543134, 0, 0, 0, 0, 1.0318740031167315, 1.8153903790070363, 4.339634416832111, 0, 0.6663382987966519, 0, 2.374110359240535, 6.421755466439718, 3.0007594406025504, 7.173786136641424, 5.043098240650895, 0, 0, 0, 0, 7.347899393344787, 4.704036460240212, 0, 3.930613320985136, 3.730139601177738, 7.243731094599454, 4.583153381354522, 3.3355398834571934, 0.2779779969449681, 0, 0, 1.673985956981794, 0, 0, 0, 0, 0, 0, 0, 0, 0, 0, 0, 0, 0, 0, 0, 0, 0, 0, 0, 0, 0, 0, 0, 0, 0, 0, 0, 0, 0, 0, 0, 0, 0, 0, 0, 0, 0, 0, 0, 0, 0, 0, 0, 0, 0, 0, 0, 0, 0, 0, 0, 0, 0, 0, 0, 0, 0, 0, 0, 0, 0, 0, 0, 0, 0, 0, 0, 0, 0, 0, 0, 0, 0, 0, 0, 0, 0, 0, 0, 0, 0, 0, 0, 0, 0, 0, 0, 0, 0, 0, 0, 0, 0, 0, 0, 0, 0, 0, 0, 0, 0, 0, 0, 0, 0, 0, 0, 0, 0, 0, 0, 0, 0, 0, 0, 0, 0, 0, 0, 0, 0, 0.7403304580987509, 0.9889556683125842, 0, 0.44954907555586965, 0, 0, 0, 0, 0, 0, 0, 0.27682597270087306, 0.20911291896449508, 0, 0, 0, 0, 0.10621993206919143, 1.3063130007647936, 0.9468569646108904, 0, 0, 0, 0, 0, 0, 0, 0, 0, 0, 0, 0, 0, 0, 0, 0, 0, 0, 0, 0, 0, 0, 0, 0, 0, 0, 0, 0, 0, 0, 0, 0, 0, 0, 0, 0, 0, 0, 0, 0, 0, 0, 0, 0, 0, 0, 0, 0, 0, 0, 0, 0, 0, 0, 0, 0, 0, 0, 0, 0, 0, 0, 0, 0, 0, 0, 0, 0, 0, 0, 0, 0, 0, 0, 0, 0, 0, 0, 0, 0, 0, 0, 0, 0, 0, 0, 0, 0, 0, 0, 0, 0, 0, 0, 0, 0, 0, 0, 0, 0, 0, 0, 0, 0, 0, 0, 0, 0, 0, 0, 0, 0, 0, 0, 0, 0, 0, 1.134538651656202, 0.8551718664991805, 1.3411076170771925, 0, 0.7371878663967478, 3.1893681121187996, 0, 2.7601850603081344, 0.46875009197891987, 1.5634061778244377, 0.6984148675580425, 0, 1.711242345928762, 2.0296820966262885, 0.9238761177616089, 0.726388958769095, 2.8986319696063876, 2.302374225626399, 0, 2.185229001633609, 3.795559486450009, 0, 0, 1.0392273533658036, 3.1705583525759837, 3.0983958687686908, 7.542426469078068, 0, 0.8370160063809723, 0, 1.720267238682834, 0, 0, 2.3404309064345434, 0.5420279005146069, 1.974416205411591, 3.8076420330114007, 0, 0, 0, 0, 5.578332107075126, 1.5819124614162745, 4.2675593416579405, 4.881452665567558, 0, 3.903383103140232, 6.133428909631873, 0, 6.552902011728802, 4.072294774000096, 2.880527700229868, 7.811393099361744, 4.95864843219869, 7.897004334598031, 3.432058173742599, 0, 1.5942624383311936, 0.9777151106226483, 2.9530172835222563, 3.205704013779582, 4.963137685631106, 2.1022921505682377, 1.805931640583189, 2.8739610760429946, 0, 0, 0.24750644386701132, 3.4500885503136045, 3.047331138786001, 4.790181589982428, 1.57968762147809, 0.1162892030011121, 1.9669952073985557, 2.9563742207084767, 0.5224193507068667, 0.38263987346094663, 1.3182282970552974, 1.1497793031629946, 2.092723138479354, 4.754373620779056, 3.3553441829454167, 0, 2.8808111635958134, 4.186395495586789, 1.7133322546576673, 3.692218207797132, 5.534389433139443, 0.6868963371172873, 1.9127317810836955, 3.5165316525936183, 1.4654450902236316, 0, 0, 0, 0, 0.5232593499105158, 2.97771808987591, 1.4380674754813154, 0, 3.168381283264218, 3.9711911132576123, 3.109622759277767, 0.5965786606216114, 2.05135342155059, 4.480859414963966, 2.817728058602924, 2.738477642298726, 1.5847033154081438, 1.6176997030522837, 3.6894526184435072, 3.918827498569873, 0.887597514193235, 2.3572133258263097, 4.925380969873283, 0.44064173726558553, 4.998333336858391, 1.8980871685548721, 2.7636944637812135, 2.4168948314136696, 3.773541188211852, 0, 0.12356230616866719, 0, 2.0900022764599546, 0, 0, 0, 0, 4.074414736636167, 0, 0, 0, 0, 0, 0, 0, 0, 0, 2.199168055086903, 0, 0, 0, 0, 0, 0, 0, 0, 0, 0, 0, 0, 0, 0.2951935548636353, 0, 0, 0, 0.3808579546333049, 0, 2.2507321586848197, 1.3832622078559778, 0, 0, 0, 0, 0, 0, 0.24180969346023556, 0, 0.3837094897686955, 0, 0, 1.4220044634137865, 4.404596881419123, 6.401749984482956, 5.334582168248832, 0, 0, 0, 3.8299583922987974, 2.9454968591379305, 1.6134996833512028, 2.7342276721608854, 2.9586327673053, 1.7532671859363604, 0, 0, 0, 0, 0, 0, 0, 0, 0, 0, 0, 0, 0, 0, 0, 0, 0, 0, 0, 0, 0, 0, 0, 0, 0, 0, 0, 0, 0, 0, 0, 0, 0, 0, 0, 0, 0, 0, 0, 0, 0, 0, 0, 0, 0, 0, 0, 0, 0, 0, 0, 0, 0, 0, 0, 0, 0, 0, 0, 0, 0, 0, 0, 0, 0, 0, 0, 0, 0, 0, 0, 0, 0, 0, 0, 0, 0, 0, 0, 0, 0, 0, 0, 0, 0, 0, 0, 0, 0, 0, 0, 0, 0, 0, 0, 0, 0, 0, 0, 0, 0, 0, 0, 0, 0, 0, 0, 0, 0, 0, 0, 0, 0, 0, 0, 0, 0, 0, 0, 0, 0, 0, 0, 0, 0, 0, 0, 0, 0, 0, 0, 0, 0, 0, 0, 0, 0, 0, 0, 0, 0, 0, 0, 0, 0, 0, 0, 0, 0, 0, 0, 0, 0, 0, 0, 0, 0, 0, 0, 0, 0, 0, 0, 0, 0, 0, 0, 0, 0, 0, 0, 0, 0, 0, 0, 0, 0, 0, 0, 0, 0, 0, 0, 0, 0, 0, 0, 0, 0, 0, 0, 0, 0, 4.161431391826418, 1.006492291567529, 0, 0, 0, 0, 0, 0, 0, 0, 0, 0, 0, 0, 0, 0, 0, 0, 0, 0, 0, 0, 0, 0, 0, 0, 0, 0, 0, 0, 0, 0, 0.20958770536666116, 1.5293368800286946, 3.7561183780267564, 7.54022498361134, 3.3750129731291594, 5.251166153247159, 4.826549539412209, 9.275838136504913, 2.9941777863845727, 0, 0, 0, 0.3404153466213816, 1.755428716908447, 0.403652518802675, 0, 0, 0, 0, 0, 0, 0, 0, 0, 0, 0, 1.8456838629559356, 2.0770110339299324, 1.5977363294967446, 5.3836787506741715, 4.749618557372784, 6.259351311609302, 2.107742782498305, 4.333912990085827, 1.6907275346977555, 3.004298580333583, 5.255392706265586, 2.3158601421546807, 2.5040966887216625, 5.228909546440356, 6.889241518759807, 10.395475570428378, 6.635307856489813, 4.370029414222082, 4.272277996995048, 2.430047733078415, 0.9800160916092686, 0.41148456963280616, 0.4168733218195832, 9.091104901561774, 3.4228095766083997, 4.500467862583289, 1.641558345037102, 2.067856967677103, 0, 0, 0, 0, 0, 0.4892057648145633, 2.073638226252287, 5.380651180520929, 2.026691358928761, 3.7708869414720807, 8.024185027712164, 11.962818298323054, 11.47814367130244, 11.854410838061442, 7.819613948100882, 8.67923381777064, 8.846066807173939, 7.755143683182177, 8.411947683691494, 14.572957082210785, 13.814531823121388, 15.382125259021842, 9.410128970292496, 9.043760037516952, 8.192650460868425, 7.75634471762808, 11.400686867940019, 10.913254312207537, 11.92853837518592, 8.482009503486719, 11.356198191293178, 10.163396574643123, 4.273344145232044, 5.348888858918922, 6.13756567375275, 7.471871863333182, 8.255568016753333, 11.98118736088767, 8.037787831772699, 10.217204598255734, 5.474852279346285, 7.928343626478466, 12.779223412304296, 9.068452151547186, 12.842653415855262, 11.103801109504992, 6.404124619539662, 9.902021501018503, 9.437603743305239, 10.200664497965828, 12.203747920317156, 11.554537458546827, 7.4379974168417435, 7.622484873185986, 10.816936729291871, 5.952453305444463, 5.189150643337653, 9.26754508022566, 2.932353697421207, 1.293789582020306, 0.9677217177497897, 3.190206747424678, 0.629997833397147, 0, 0, 1.794658361832449, 0.7365305201721901, 0, 0, 0, 0, 0, 0, 0, 0, 0, 0, 0, 3.8702801171857373, 1.1581390371201339, 2.3996222858523306, 4.728508991378641, 4.434746339995169, 2.024510983862027, 3.0261188800537595, 4.045634816439323, 4.852657392152957, 1.4169703784176118, 2.537902644583223, 2.728683937160508, 1.3600689229894243, 7.08749301140553, 13.222726004607997, 8.2977302975157, 11.647459164943585, 12.699477417474258, 10.090791754084721, 6.200107289038856, 6.502116261867632, 8.422395163391661, 10.979704735199821, 13.930822089338923, 6.0718599514141705, 13.460451900501427, 6.887610479680845, 16.680035511498886, 15.486429037023136, 14.694670536473309, 18.126389659506366, 14.467957050024808, 8.201202322246253, 9.464043916323655, 8.939897809120568, 6.137642438792409, 8.15306475305017, 11.019462959931039, 7.78847317117511, 6.206794445840241, 16.23978524390813, 18.91964881668857, 13.085660775149801, 10.097827473572787, 9.468940347187909, 11.263426761053331, 11.396023199861656, 15.490026479842655, 9.045958233294416, 11.775228562083582, 9.783066209659664, 10.434892117173556, 14.09612683322476, 6.117181857766402, 6.723946324391936, 7.449335134430211, 6.679162089258133, 7.9563074299189775, 11.118341180930098, 10.284617963280638, 18.306476656127998, 8.727201728654936, 9.13196341351338, 16.7808881805012, 9.16218592581758, 5.685575601896343, 7.555610352697458, 5.76403506415285, 7.508097148399267, 5.85536416575947, 7.369793151408745, 3.5502569265481014, 5.59064223095532, 2.0636446717438774, 6.047613734267619, 6.800165433816336, 3.2423969079598414, 2.2553189379074055, 1.6674897588767132, 3.5853676942045882, 4.219611111298213, 7.136242975088829, 3.2044908480841534, 8.156670959012667, 7.358843932846232, 6.630886507051748, 7.029311320203787, 4.641559729742438, 4.088557666009957, 6.940202080286883, 8.706144880341867, 10.738333893581869, 6.458944683728088, 4.76874379018445, 11.621682991077538, 7.354189004686555, 9.33048680253517, 7.2911576928124235, 8.418976506213072, 5.83218406124551, 7.564718839489956, 3.722246778480384, 7.213322562508323, 7.193543400748757, 6.593096274318627, 6.481162575840671, 7.912155877615231, 1.6364301671060248, 9.316214604601166, 2.036912948385118, 9.887571088773882, 9.98578958970813, 6.29981361292542, 3.0869410229507817, 2.873749924819131, 3.5647165917093546, 5.026997933705812, 3.5439275607415706, 5.2118975129495535, 2.8078951313523604, 5.361467410344272, 2.8869140758793326, 2.2738850916358464, 1.0645051217928618, 0, 4.222153903318192, 5.63522090597799, 8.191388196978618, 7.350386285021626, 1.8209089913217271, 3.899177250647981, 4.728455709412821, 7.6172330368333, 0, 0.2946746261591529, 3.274162383895293, 0.7568150635550102, 0, 0.5685117533220025, 0.30774233736938217, 1.7181171077294406, 1.3827016788062656, 3.389564331451736, 4.282464867727425, 0, 0, 0, 0, 0, 0, 0, 0, 0, 0, 0, 0, 0, 0, 0, 0.4285314921190311, 0, 0, 2.292257092921581, 0.10488437031320696, 5.855099853078316, 4.66318673699511, 6.032547786195943, 2.8065633543530994, 0, 0, 0, 0, 0, 0, 0, 0, 0, 0, 0, 0, 0, 0, 0, 0, 0, 0, 0, 0, 0, 0, 0, 0, 0, 0, 0, 0, 0, 0, 0, 0, 0, 0, 0, 0, 0, 0, 0, 0, 0, 0, 0, 0, 0, 0, 0, 0, 0, 0, 0, 4.847642315092035, 3.642679345876633, 1.80204386221091, 4.379077798134179, 3.848896733916821, 1.031295485875065, 2.7125977542475597, 3.219782185274262, 7.2358486188256546, 1.2705112127269738, 8.662709295280163, 5.2428769794682015, 9.004763733234263, 4.775274098236735, 1.859989749737164, 3.652522233067981, 10.611097907776259, 9.110916976727808, 5.0591809014304525, 8.240254382069956, 12.599773680704374, 0, 1.6099232470156082, 1.154950725684229, 0, 2.013203230888222, 8.503336418559332, 12.325799357656052, 3.6460446103672663, 5.498308595357384, 6.5676861686798835, 7.870964883181975, 6.283291825853786, 1.8964274306171818, 0.26865957448117134, 5.900400853755316, 3.5055023848547284, 6.27984215677777, 7.6626514307835425, 4.183727620199433, 4.469333655923177, 4.513293509476152, 7.059690613771757, 7.344249281726326, 7.99429701521945, 4.611736995313778, 4.118225923383585, 4.377056400233728, 3.9079771001923236, 1.6208850453104144, 3.833182486398766, 5.562221668509542, 0, 0, 0, 0, 4.350668633395555, 5.5557401494367555, 7.439063235785098, 7.958110512593687, 2.1299145735294065, 1.0602175401202312, 4.795198486934861, 7.314568796401681, 7.0616931049647516, 7.822328223545677, 0.5569223757670689, 7.794345227885016, 6.40039311273829, 3.6592015405564653, 0.23119282147823472, 0, 0, 0.8430040505497784, 9.869894057840998, 11.787633537774914, 7.767725962671834, 3.3753971536327776, 12.714775121524331, 8.090109953939223, 7.146191520573712, 5.972996753515482, 6.249175130652491, 7.945726789056941, 4.279629105111045, 5.6518013660378745, 0.22151402082898713, 0, 0, 0, 0, 0.22842878551758236, 0, 0.09065562367640387, 0, 0.12838924504995938, 0, 0, 0, 0, 0, 0, 0, 0, 0, 0.09506979639295782, 0, 0, 0, 0, 0, 0.8106598364343357, 0.5080467457609139, 0.11680241872985775, 0.15797988861271034, 0, 0, 0, 0, 1.938501038783409, 0, 0, 0, 0, 0, 0, 0.23444790846380717, 0, 0, 0, 0, 0, 0, 0, 0, 0, 0, 0, 0, 0, 0, 0, 0, 0, 0, 2.3024946001714177, 0, 0, 0, 0, 0, 0, 0, 0, 0, 0, 0, 0, 0, 0, 0, 0, 0, 0, 0, 0, 0, 0, 0, 0, 0, 0, 0, 0, 0, 0, 0, 0, 0, 0, 0, 0, 0, 0, 0, 0, 0, 0, 0, 0, 0, 0, 0, 0, 0.16384810824489487, 0, 0, 0, 0, 0.10083869025851355, 0, 0, 0, 0, 0, 0, 0, 0, 0, 0, 0, 0, 0, 0, 0, 0, 0, 0, 0, 0, 0, 0, 0, 0, 0, 0, 0, 0, 0, 0, 0, 0, 0, 0, 0, 0, 0, 0, 0, 0, 0, 0, 0, 0, 0, 0, 0, 0, 0, 0, 0, 0, 0, 0, 1.593623559369715, 5.455309224689991, 4.079179040353317, 4.18029596415212, 3.927399008578229, 0.2928784866045454, 0.3793100784633748, 0, 0, 0, 0.19929446485068184, 5.018513391738558, 2.059466143768933, 1.1906360549684871, 3.3885895248055657, 5.8029101885413095, 3.08750428356757, 1.9349590490245003, 2.217293763826153, 0, 0, 0, 0, 0, 0.16749518572194408, 0, 0, 0, 0, 0, 0, 0, 0, 0, 1.5925318199002687, 0, 0, 0, 0, 0, 0, 0, 0, 0, 0, 0, 0, 0, 0, 0, 0, 0, 0, 0, 0, 0, 0, 0, 0, 0, 0, 0, 0, 0, 0, 0, 0, 0, 0, 0, 0, 0, 0, 0, 0, 0, 0, 3.4642664132060275, 1.6882270982340164, 1.0024762292892895, 2.4112614556021406, 0.09546474550053555, 4.027535953130376, 4.891048064966599, 3.732478279414729, 2.502619793142157, 5.2065251019767285, 2.8503036823027568, 1.1071598549272694, 1.9703968903653366, 0.5766153424780389, 2.2004491915429956, 1.5986279447954832, 1.279340747439029, 4.657444123983209, 1.238788305097924, 2.330284380961132, 2.4702325450213345, 1.8528640415163766, 2.66784707449628, 0.1178584914206628, 1.436357857913024, 5.0122039778984515, 0.15472800322920044, 2.2802024729555637, 1.4056799546759438, 0.15594947805622567, 0, 0, 0, 0, 0, 0, 0, 0, 0, 0, 0, 0, 0, 0, 0, 0, 0, 0, 0, 0, 0, 0, 0, 0, 0, 0, 0, 0, 0, 0, 0, 0, 0, 0, 0, 0, 0, 0.8609102586803086, 0, 0, 1.8513173807158325, 0.7628730649299365, 3.3155727496097467, 0, 0, 0, 2.891090082387742, 5.528923403280127, 5.7633391986546245, 6.6361151643158065, 3.449648998455202, 3.3199672479397315, 2.089308563273079, 0.3902665107779625, 0.17413042966763972, 0.15390991682324523, 0.8740245065409531, 1.038807326902292, 0.1908800941857489, 0, 0, 0, 0, 0, 0, 0, 0, 0, 0, 0, 0, 0, 0, 2.0110690356407863, 1.4230949519126581, 1.045176126807736, 0.3043684065016506, 1.0202982489438108, 0, 0, 0, 3.923791873129622, 2.9666914414030683, 0, 0.8674751897407195, 0.3546444112058581, 0.20213044293784557, 2.8456646999708304, 0.2228463605354715, 0, 0, 0, 0.9435255013083741, 1.472841978813876, 1.091864666423512, 0, 0.11580933090955076, 0.7569668102997761, 0, 0, 0, 0, 0, 0, 0, 0, 0, 0]  [0, 0, 0, 0, 0, 0, 0, 0, 0, 0, 0, 0, 0, 0, 0, 0, 0, 0, 0, 0, 0, 0, 0, 0, 0, 0, 0, 0, 0, 0, 0, 0, 0, 0, 0, 0, 0, 0, 0, 0, 0, 0, 0, 0, 0, 0, 0, 0, 0, 0, 0, 0, 0, 0, 0, 0, 0, 0, 0, 0, 0, 0, 0, 0, 0, 0, 0, 0, 0, 0, 0, 0, 0, 0, 0, 0, 0, 0, 0, 0, 0, 0, 0, 0, 0, 0, 0, 0, 0, 0, 0, 0, 0, 0, 0, 0, 0, 0, 0, 0, 0, 0, 0, 0, 0, 0, 0, 0, 0, 0, 0, 0, 0, 0, 0, 0, 0, 0, 0, 0, 0, 0, 0, 0, 0, 0, 0, 0, 0, 0, 0, 0, 0, 0, 0, 0, 0, 0, 0, 0, 0, 0, 0, 0, 0, 0, 0, 0, 0, 0, 0, 0, 0, 0, 0, 0, 0, 0, 0, 0, 0, 0, 0, 0, 0, 0, 0, 0, 0, 0, 0, 0, 0, 0, 0, 0, 0, 0, 0, 0, 0, 0, 0, 0, 0, 0, 0, 0, 0, 0, 0, 0, 0, 0, 0, 0, 0, 0, 0, 0, 0, 0, 0, 0, 0, 0, 0, 0, 0, 0, 0, 0, 0, 0, 0, 0, 0, 0, 0, 0, 0, 0, 0, 0, 0, 0, 0, 0, 0, 0, 0, 0, 0, 0, 0, 0, 0, 0, 0, 0, 0, 0, 0, 0, 0, 0, 0, 0, 0, 0, 0, 0, 0, 0, 0, 0, 0, 0, 0, 0, 0, 0, 0, 0, 0, 0, 0, 0, 0, 0, 0, 0, 0, 0, 0, 0, 0, 0, 0, 0, 0, 0, 0, 0, 0, 0, 0, 0, 0, 0, 0, 0, 0, 0, 0, 0, 0, 0, 0, 0, 0, 0, 0, 0, 0, 0, 0, 0, 0, 0, 0, 0, 0, 0, 0, 0, 0, 0, 0, 0, 0, 0, 0, 0, 0, 0, 0, 0, 0, 0, 0, 0, 0, 0, 0, 0, 0, 0, 0, 0, 0, 0, 0, 0, 0, 0, 0, 0, 0, 0, 0, 0, 0, 0, 0, 0, 0, 0, 0, 0, 0, 0, 0, 0, 0, 0, 0, 0, 0, 0, 0, 0, 0, 0, 0, 0, 0, 0, 0, 0, 0, 0, 0, 0, 0, 0, 0, 0, 0, 0, 0, 0, 0, 0, 0, 0, 0, 0, 0, 0, 0, 0, 0, 0, 0, 0, 0, 0, 0, 0, 0, 0, 0, 0, 0, 0, 0, 0, 0, 0, 0, 0, 0, 0, 0, 0, 0, 0, 0, 0, 0, 0, 0, 0, 0, 0, 0, 0, 0, 0, 0, 0, 0, 0, 0, 0, 0, 0, 0, 0, 0, 0, 0, 0, 0, 0, 0, 0, 0, 0, 0, 0, 0, 0, 0, 0, 0, 0, 0, 0, 0, 0, 0, 0, 0, 0, 0, 0, 0, 0, 0, 0, 0, 0, 0, 0, 0, 0, 0, 0, 0, 0, 0, 0, 0, 0, 0, 0, 0, 0, 0, 0, 0, 0, 0, 0, 0, 0, 0, 0, 0, 0, 0, 0, 0, 0, 0, 0, 0, 0, 0, 0, 0, 0, 0, 0, 0, 0, 0, 0, 0, 0, 0, 0, 0, 0, 0, 0, 0, 0, 0, 0, 0, 0, 0, 0, 0, 0, 0, 0, 0, 0, 0, 0, 0, 0, 0, 0, 0, 0, 0, 0, 0, 0, 0, 0, 0, 0, 0, 0, 0, 0, 0, 0, 0, 0, 0, 0, 0, 0, 0, 0, 0, 0, 0, 0, 0, 0, 0, 0, 0, 0, 0, 0, 0, 0, 0, 0, 0, 0, 0, 0, 0, 0, 0, 0, 0, 0, 0, 0, 0, 0, 0, 0, 0, 0, 0, 0, 0, 0, 0, 0, 0, 0, 0, 0, 0, 0, 0, 0, 0, 0, 0, 0, 0, 0, 0, 0, 0, 0, 0, 0, 0, 0, 0, 0, 0, 0, 0, 0, 0, 0, 0, 0, 0, 0, 0, 0, 0, 0, 0, 0, 0, 0, 0, 0, 0, 0, 0, 0, 0, 0, 0, 0, 0, 0, 0, 0, 0, 0, 0, 0, 0, 0, 0, 0, 0, 0, 0, 0, 0, 0, 0, 0, 0, 0, 0, 0, 0, 0, 0, 0, 0, 0, 0, 0, 0, 0, 0, 0, 0, 0, 0, 0, 0, 0, 0, 0, 0, 0, 0, 0, 0, 0, 0, 0, 0, 0, 0, 0, 0, 0, 0, 0, 0, 0, 0, 0, 0, 0, 0, 0, 0, 0, 0, 0, 0, 0, 0, 0, 0, 0, 0, 0, 0, 0, 0, 0, 0, 0, 0, 0, 0, 0, 0, 0, 0, 0, 0, 0, 0, 0, 0, 0, 0, 0, 0, 0, 0, 0, 0, 0, 0, 0, 0, 0, 0, 0, 0, 0, 0, 0, 0, 0, 0, 0, 0, 0, 0, 0, 0, 0, 0, 0, 0, 0, 0, 0, 0, 0, 0, 0, 0, 0, 0, 0, 0, 0, 0, 0, 0, 0, 0, 0, 0, 0, 0, 0, 0, 0, 0, 0, 0, 0, 0, 0, 0, 0, 0, 0, 0, 0, 0, 0, 0, 0, 0, 0, 0, 0, 0, 0, 0, 0, 0, 0, 0, 0, 0, 0, 0, 0, 0, 0, 0, 0, 0, 0, 0, 0, 0, 0, 0, 0, 0, 0, 0, 0, 0, 0, 0, 0, 0, 0, 0, 0, 0, 0, 0, 0, 0, 0, 0, 0, 0, 0, 0, 0, 0, 0, 0, 0, 0, 0, 0, 0, 0, 0, 0, 0, 0, 0, 0, 0, 0, 0, 0, 0, 0, 0, 0, 0, 0, 0, 0, 0, 0, 0, 0, 0, 0, 0, 0, 0, 0, 0, 0, 0, 0, 0, 0, 0, 0, 0, 0, 0, 0, 0, 0, 0, 0, 0, 0, 0, 0, 0, 0, 0, 0, 0, 0, 0, 0, 0, 0, 0, 0, 0, 0, 0, 0, 0, 0, 0, 0, 0, 0, 0, 0, 0, 0, 0, 0, 0, 0, 0, 0, 0, 0, 0, 0, 0, 0, 0, 0, 0, 0, 0, 0, 0, 0, 0, 0, 0, 0, 0, 0, 0, 0, 0, 0, 0, 0, 0, 0, 0, 0, 0, 0, 0, 0, 0, 0, 0, 0, 0, 0, 0, 0, 0, 0, 0, 0, 0, 0, 0, 0, 0, 0, 0, 0, 0, 0, 0, 0, 0, 0, 0, 0, 0, 0, 0, 0, 0, 0, 0, 0, 0, 0, 0, 0, 0, 0, 0, 0, 0, 0, 0, 0, 0, 0, 0, 0, 0, 0, 0, 0, 0, 0, 0, 0, 0, 0, 0, 0, 0, 0, 0, 0, 0, 0, 0, 0, 0, 0, 0, 0, 0, 0, 0, 0, 0, 0, 0, 0, 0, 0, 0, 0, 0, 0, 0, 0, 0, 0, 0, 0, 0, 0, 0, 0, 0, 0, 0, 0, 0, 0, 0, 0, 0, 0, 0, 0, 0, 0, 0, 0, 0, 0, 0, 0, 0, 0, 0, 0, 0, 0, 0, 0, 0, 0, 0, 0, 0, 0, 0, 0, 0, 0, 0, 0, 0, 0, 0, 0, 0, 0, 0, 0, 0, 0, 0, 0, 0, 0, 0, 0, 0, 0, 0, 0, 0, 0, 0, 0, 0, 0, 0, 0, 0, 0, 0, 0, 0, 0, 0, 0, 0, 0, 0, 0, 0, 0, 0, 0, 0, 0, 0, 0, 0, 0, 0, 0, 0, 0, 0, 0, 0, 0, 0, 0, 0, 0, 0, 0, 0, 0, 0, 0, 0, 0, 0, 0, 0, 0, 0, 0, 0, 0, 0, 0, 0, 0, 0, 0, 0, 0, 0, 0, 0, 0, 0, 0, 0, 0, 0, 0, 0, 0, 0, 0, 0, 0, 0, 0, 0, 0, 0, 0, 0, 0, 0, 0, 0, 0, 0, 0, 0, 0, 0, 0, 0, 0, 0, 0, 0, 0, 0, 0, 0, 0, 0, 0, 0, 0, 0, 0, 0, 0, 0, 0, 0, 0, 0, 0, 0, 0, 0, 0, 0, 0, 0, 0, 0, 0, 0, 0, 0, 0, 0, 0, 0, 0, 0, 0, 0, 0, 0, 0, 0, 0, 0, 0, 0, 0, 0, 0, 0, 0, 0, 0, 0, 0, 0, 0, 0, 0, 0, 0, 0, 0, 0, 0, 0, 0, 0, 0, 0, 0, 0, 0, 0, 0, 0, 0, 0, 0, 0, 0, 0, 0, 0, 0, 0, 0, 0, 0, 0, 0, 0, 0, 0, 0, 0, 0, 0, 0, 0, 0, 0, 0, 0, 0, 0, 0, 0, 0, 0, 0, 0, 0, 0, 0, 0, 0, 0, 0, 0, 0, 0, 0, 0, 0, 0, 0, 0, 0, 0, 0, 0, 0, 0, 0, 0, 0, 0, 0, 0, 0, 0, 0, 0, 0, 0, 0, 0, 0, 0, 0, 0, 0, 0, 0, 0, 0, 0, 0, 0, 0, 0, 0, 0, 0, 0, 0, 0, 0, 0, 0, 0, 0, 0, 0, 0, 0, 0, 0, 0, 0, 0, 0, 0, 0, 0, 0, 0, 0, 0, 0, 0, 0, 0, 0, 0, 0, 0, 0, 0, 0, 0, 0, 0, 0, 0, 0, 0, 0, 0, 0, 0, 0, 0, 0, 0, 0, 0, 0, 0, 0, 0, 0, 0, 0, 0, 0, 0, 0, 0, 0, 0, 0, 0, 0, 0, 0, 0, 0, 0, 0, 0, 0, 0, 0, 0, 0, 0, 0, 0, 0, 0, 0, 0, 0, 0, 0, 0, 0, 0, 0, 0, 0, 0, 0, 0, 0, 0, 0, 0, 0, 0, 0, 0, 0, 0, 0, 0, 0, 0, 0, 0, 0, 0, 0, 0, 0, 0, 0, 0, 0, 0, 0, 0, 0, 0, 0, 0, 0, 0, 0, 0, 0, 0, 0, 0, 0, 0, 0, 0, 0, 0, 0, 0, 0, 0, 0, 0, 0, 0, 0, 0, 0, 0, 0, 0, 0, 0, 0, 0, 0, 0, 0, 0, 0, 0, 0, 0, 0, 0, 0, 0, 0, 0, 0, 0, 0, 0, 0, 0, 0, 0, 0, 0, 0, 0, 0, 0, 0, 0, 0, 0, 0, 0, 0, 0, 0, 0, 0, 0, 0, 0, 0, 0, 0, 0, 0, 0, 0, 0, 0, 0, 0, 0, 0, 0, 0, 0, 0, 0, 0, 0, 0, 0, 0, 0, 0, 0, 0, 0, 0, 0, 0, 0, 0, 0, 0, 0, 0, 0, 0, 0, 0, 0, 0, 0, 0, 0, 0, 0, 0, 0, 0, 0, 0, 0, 0, 0, 0, 0, 0, 0, 0, 0, 0, 0, 0, 0, 0, 0, 0, 0, 0, 0, 0, 0, 0, 0, 0, 0, 0, 0, 0, 0, 0, 0, 0, 0, 0, 0, 0, 0, 0, 0, 0, 0, 0, 0, 0, 0, 0, 0, 0, 0, 0, 0, 0, 0, 0, 0, 0, 0, 0, 0, 0, 0, 0, 0, 0, 0, 0, 0, 0, 0, 0, 0, 0, 0, 0, 0, 0, 0, 0, 0, 0, 0, 0, 0, 0, 0, 0, 0, 0, 0, 0, 0, 0, 0, 0, 0, 0, 0, 0, 0, 0, 0, 0, 0, 0, 0, 0, 0, 0, 0, 0, 0, 0, 0, 0, 0, 0, 0, 0, 0, 0, 0, 0, 0, 0, 0, 0, 0, 0, 0, 0, 0, 0, 0, 0, 0, 0, 0, 0, 0, 0, 0, 0, 0, 0, 0, 0, 0, 0, 0, 0, 0, 0, 0, 0, 0, 0, 0, 0, 0, 0, 0, 0, 0, 0, 0, 0, 0, 0, 0, 0, 0, 0, 0, 0, 0, 0, 0, 0, 0, 0, 0, 0, 0, 0, 0, 0, 0, 0, 0, 0, 0, 0, 0, 0, 0, 0, 0, 0, 0, 0, 0, 0, 0, 0, 0, 0, 0, 0, 0, 0, 0, 0, 0, 0, 0, 0, 0, 0, 0, 0, 0, 0, 0, 0, 0, 0, 0, 0, 0, 0, 0, 0, 0, 0, 0, 0, 0, 0, 0, 0, 0, 0, 0, 0, 0, 0, 0, 0, 0, 0, 0, 0, 0, 0, 0, 0, 0, 0, 0, 0, 0, 0, 0, 0, 0, 0, 0, 0, 0, 0, 0, 0, 0, 0, 0, 0, 0, 0, 0, 0, 0, 0, 0, 0, 0, 0, 0, 0, 0, 0, 0, 0, 0, 0, 0, 0, 0, 0, 0, 0, 0, 0, 0, 0, 0, 0, 0, 0, 0, 0, 0, 0, 0, 0, 0, 0, 0, 0, 0, 0, 0, 0, 0, 0, 0, 0, 0, 0, 0, 0, 0, 0, 0, 0, 0, 0, 0, 0, 0, 0, 0, 0, 0, 0, 0, 0, 0, 0, 0, 0, 0, 0, 0, 0, 0, 0, 0, 0, 0, 0, 0, 0, 0, 0, 0, 0, 0, 0, 0, 0, 0, 0, 0, 0, 0, 0, 0, 0, 0, 0, 0, 0, 0, 0, 0, 0, 0, 0, 0, 0, 0, 0, 0, 0, 0, 0, 0, 0, 0, 0, 0, 0, 0, 0, 0, 0, 0, 0, 0, 0, 0, 0, 0, 0, 0, 0, 0, 0, 0, 0, 0, 0, 0, 0, 0, 0, 0, 0, 0, 0, 0, 0, 0, 0, 0, 0, 0, 0, 0, 0, 0, 0, 0, 0, 0, 0, 0, 0, 0, 0, 0, 0, 0, 0, 0, 0, 0, 0, 0, 0, 0, 0, 0, 0, 0, 0, 0, 0, 0, 0, 0, 0, 0, 0, 0, 0, 0, 0, 0, 0, 0, 0, 0, 0, 0, 0, 0, 0, 0, 0, 0, 0, 0, 0, 0, 0, 0, 0, 0, 0, 0, 0, 0, 0, 0, 0, 0, 0, 0, 0, 0, 0, 0, 0, 0, 0, 0, 0, 0, 0, 0, 0, 0, 0, 0, 0, 0, 0, 0, 0, 0, 0, 0, 0, 0, 0, 0, 0, 0, 0, 0, 0, 0, 0, 0, 0, 0, 0, 0, 0, 0, 0, 0, 0, 0, 0, 0, 0, 0, 0, 0, 0, 0, 0, 0, 0, 0, 0, 0, 0, 0, 0, 0, 0, 0, 0, 0, 0, 0, 0, 0, 0, 0, 0, 0, 0, 0, 0, 0, 0, 0, 0, 0, 0, 0, 0, 0, 0, 0, 0, 0, 0, 0, 0, 0, 0, 0, 0, 0, 0, 0, 0, 0, 0, 0, 0, 0, 0, 0, 0, 0, 0, 0, 0, 0, 0, 0, 0, 0, 0, 0, 0, 0, 0, 0, 0, 0, 0, 0, 0, 0, 0, 0, 0, 0, 0, 0, 0, 0, 0, 0, 0, 0, 0, 0, 0, 0, 0, 0, 0, 0, 0, 0, 0, 0, 0, 0, 0, 0, 0, 0, 0, 0, 0, 0, 0, 0, 0, 0, 0, 0, 0, 0, 0, 0, 0, 0, 0, 0, 0, 0, 0, 0, 0, 0, 0, 0, 0, 0, 0, 0, 0, 0, 0, 0, 0, 0, 0, 0, 0, 0, 0, 0, 0, 0, 0, 0, 0, 0, 0, 0, 0, 0, 0, 0, 0, 0, 0, 0, 0, 0, 0, 0, 0, 0, 0, 0, 0, 0, 0, 0, 0, 0, 0, 0, 0, 0, 0, 0, 0, 0, 0, 0, 0, 0, 0, 0, 0, 0, 0, 0, 0, 0, 0, 0, 0, 0, 0, 0, 0, 0, 0, 0, 0, 0, 0, 0, 0, 0, 0, 0, 0, 0, 0, 0, 0, 0, 0, 0, 0, 0, 0, 0, 0, 0, 0, 0, 0, 0, 0, 0, 0, 0, 0, 0, 0, 0, 0, 0, 0, 0, 0, 0, 0, 0, 0, 0, 0, 0, 0, 0, 0, 0, 0, 0, 0, 0, 0, 0, 0, 0, 0, 0, 0, 0, 0, 0, 0, 0, 0, 0, 0, 0, 0, 0, 0, 0, 0, 0, 0, 0, 0, 0, 0, 0, 0, 0, 0, 0, 0, 0, 0, 0, 0, 0, 0, 0, 0, 0, 0, 0, 0, 0, 0, 0, 0, 0, 0, 0, 0, 0, 0, 0, 0, 0, 0, 0, 0, 0, 0, 0, 0, 0, 0, 0, 0, 0, 0, 0, 0, 0, 0, 0, 0, 0, 0, 0, 0, 0, 0, 0, 0, 0, 0, 0, 0, 0, 0, 0, 0, 0, 0, 0, 0, 0, 0, 0, 0, 0, 0, 0, 0, 0, 0, 0, 0, 0, 0, 0, 0, 0, 0, 0, 0, 0, 0, 0, 0, 0, 0, 0, 0, 0, 0, 0, 0, 0, 0, 0, 0, 0, 0, 0, 0, 0, 0, 0, 0, 0, 0, 0, 0, 0, 0, 0, 0, 0, 0, 0, 0, 0, 0, 0, 0, 0, 0, 0, 0, 0, 0, 0, 0, 0, 0, 0, 0, 0, 0, 0, 0, 0, 0, 0, 0, 0, 0, 0, 0, 0, 0, 0, 0, 0, 0, 0, 0, 0, 0, 0, 0, 0, 0, 0, 0, 0, 0, 0, 0, 0, 0, 0, 0, 0, 0, 0, 0, 0, 0, 0, 0, 0, 0, 0, 0, 0, 0, 0, 0, 0, 0, 0, 0, 0, 0, 0, 0, 0, 0, 0, 0, 0, 0, 0, 0, 0, 0, 0, 0, 0, 0, 0, 0, 0, 0, 0, 0, 0, 0, 0, 0, 0, 0, 0, 0, 0, 0, 0, 0, 0, 0, 0, 0, 0, 0, 0, 0, 0, 0, 0, 0, 0, 0, 0, 0, 0, 0, 0, 0, 0, 0, 0, 0, 0, 0, 0, 0, 0, 0, 0, 0, 0, 0, 0, 0, 0, 0, 0, 0, 0, 0, 0, 0, 0, 0, 0, 0, 0, 0, 0, 0, 0, 0, 0, 0, 0, 0, 0, 0, 0, 0, 0, 0, 0, 0, 0, 0, 0, 0, 0, 0, 0, 0, 0, 0, 0, 0, 0, 0, 0, 0, 0, 0, 0, 0, 0, 0, 0, 0, 0, 0, 0, 0, 0, 0, 0, 0, 0, 0, 0, 0, 0, 0, 0, 0, 0, 0, 0, 0, 0, 0, 0, 0, 0, 0, 0, 0, 0, 0, 0, 0, 0, 0, 0, 0, 0, 0, 0, 0, 0, 0, 0, 0, 0, 0, 0, 0, 0, 0, 0, 0, 0, 0, 0, 0, 0, 0, 0, 0, 0, 0, 0, 0, 0, 0, 0, 0, 0, 0, 0, 0, 0, 0, 0, 0, 0, 0, 0, 0, 0, 0, 0, 0, 0, 0, 0, 0, 0, 0, 0, 0, 0, 0, 0, 0, 0, 0, 0, 0, 0, 0, 0, 0, 0, 0, 0, 0, 0, 0, 0, 0, 0, 0, 0, 0, 0, 0, 0, 0, 0, 0, 0, 0, 0, 0, 0, 0, 0, 0, 0, 0, 0, 0, 0, 0, 0, 0, 0, 0, 0, 0, 0, 0, 0, 0, 0, 0, 0, 0, 0, 0, 0, 0, 0, 0, 0, 0, 0, 0, 0, 0, 0, 0, 0, 0, 0, 0, 0, 0, 0, 0, 0, 0, 0, 0, 0, 0, 0, 0, 0, 0, 0, 0, 0, 0, 0, 0, 0, 0, 0, 0, 0, 0, 0, 0, 0, 0, 0, 0, 0, 0, 0, 0, 0, 0, 0, 0, 0, 0, 0, 0, 0, 0, 0, 0, 0, 0, 0, 0, 0, 0, 0, 0, 0, 0, 0, 0, 0, 0, 0, 0, 0, 0, 0, 0, 0, 0, 0, 0, 0, 0, 0, 0, 0, 0, 0, 0, 0, 0, 0, 0, 0, 0, 0, 0, 0, 0, 0, 0, 0, 0, 0, 0, 0, 0, 0, 0, 0, 0, 0, 0, 0, 0, 0, 0, 0, 0, 0, 0, 0, 0, 0, 0, 0, 0, 0, 0, 0, 0, 0, 0, 0, 0, 0, 0, 0, 0, 0, 0, 0, 0, 0, 0, 0, 0, 0, 0, 0, 0, 0, 0, 0, 0, 0, 0, 0, 0, 0, 0, 0, 0, 0, 0, 0, 0, 0, 0, 0, 0, 0, 0, 0, 0, 0, 0, 0, 0, 0, 0, 0, 0, 0, 0, 0, 0, 0, 0, 0, 0, 0, 0, 0, 0, 0, 0, 0, 0, 0, 0, 0, 0, 0, 0, 0, 0, 0, 0, 0, 0, 0, 0, 0, 0, 0, 0, 0, 0, 0, 0, 0, 0, 0, 0, 0, 0, 0, 0, 0, 0, 0, 0, 0, 0, 0, 0, 0, 0, 0, 0, 0, 0, 0, 0, 0, 0, 0, 0, 0, 0, 0, 0, 0, 0, 0, 0, 0, 0, 0, 0, 0, 0, 0, 0, 0, 0, 0, 0, 0, 0, 0, 0, 0, 0, 0, 0, 0, 0, 0, 0, 0, 0, 0, 0, 0, 0, 0, 0, 0, 0, 0, 0, 0, 0, 0, 0, 0, 0, 0, 0, 0, 0, 0, 0, 0, 0, 0, 0, 0, 0, 0, 0, 0, 0, 0, 0, 0, 0, 0, 0, 0, 0, 0, 0, 0, 0, 0, 0, 0, 0, 0, 0, 0, 0, 0, 0, 0, 0, 0, 0, 0, 0, 0, 0, 0, 0, 0, 0, 0, 0, 0, 0, 0, 0, 0, 0, 0, 0, 0, 0, 0, 0, 0, 0, 0, 0, 0, 0, 0, 0, 0, 0, 0, 0, 0, 0, 0, 0, 0, 0, 0, 0, 0, 0, 0, 0, 0, 0, 0, 0, 0, 0, 0, 0, 0, 0, 0, 0, 0, 0, 0, 0, 0, 0, 0, 0, 0, 0, 0, 0, 0, 0, 0, 0, 0, 0, 0, 0, 0, 0, 0, 0, 0, 0, 0, 0, 0, 0, 0, 0, 0, 0, 0, 0, 0, 0, 0, 0, 0, 0, 0, 0, 0, 0, 0, 0, 0, 0, 0, 0, 0, 0, 0, 0, 0, 0, 0, 0, 0, 0, 0, 0, 0, 0, 0, 0, 0, 0, 0, 0, 0, 0, 0, 0, 0, 0, 0, 0, 0, 0, 0, 0, 0, 0, 0, 0, 0, 0, 0, 0, 0, 0, 0, 0, 0, 0, 0, 0, 0, 0, 0, 0, 0, 0, 0, 0, 0, 0, 0, 0, 0, 0, 0, 0, 0, 0, 0, 0, 0, 0, 0, 0, 0, 0, 0, 0, 0, 0, 0, 0, 0, 0, 0, 0, 0, 0, 0, 0, 0, 0, 0, 0, 0, 0, 0, 0, 0, 0, 0, 0, 0, 0, 0, 0, 0, 0, 0, 0, 0, 0, 0, 0, 0, 0, 0, 0, 0, 0, 0, 0, 0, 0, 0, 0, 0, 0, 0, 0, 0, 0, 0, 0, 0, 0, 0, 0, 0, 0, 0, 0, 0, 0, 0, 0, 0, 0, 0, 0, 0, 0, 0, 0, 0, 0, 0, 0, 0, 0, 0, 0, 0, 0, 0, 0, 0, 0, 0, 0, 0, 0, 0, 0, 0, 0, 0, 0, 0, 0, 0, 0, 0, 0, 0, 0, 0, 0, 0, 0, 0, 0, 0, 0, 0, 0, 0, 0, 0, 0, 0, 0, 0, 0, 0, 0, 0, 0, 0, 0, 0, 0, 0, 0, 0, 0, 0, 0, 0, 0, 0, 0, 0, 0, 0, 0, 0, 0, 0, 0, 0, 0, 0, 0, 0, 0, 0, 0, 0, 0, 0, 0, 0, 0, 0, 0, 0, 0, 0, 0, 0, 0, 0, 0, 0, 0, 0, 0, 0, 0, 0, 0, 0, 0, 0, 0, 0, 0, 0, 0, 0, 0, 0, 0, 0, 0, 0, 0, 0, 0, 0, 0, 0, 0, 0, 0, 0, 0, 0, 0, 0, 0, 0, 0, 0, 0, 0, 0, 0, 0, 0, 0, 0, 0, 0, 0, 0, 0, 0, 0, 0, 0, 0, 0, 0, 0, 0, 0, 0, 0, 0, 0, 0, 0, 0, 0, 0, 0, 0, 0, 0, 0, 0, 0, 0, 0, 0, 0, 0, 0, 0, 0, 0, 0, 0, 0, 0, 0, 0, 0, 0, 0, 0, 0, 0, 0, 0, 0, 0, 0, 0, 0, 0, 0, 0, 0, 0, 0, 0, 0, 0, 0, 0, 0, 0, 0, 0, 0, 0, 0, 0, 0, 0, 0, 0, 0, 0, 0, 0, 0, 0, 0, 0, 0, 0, 0, 0, 0, 0, 0, 0, 0, 0, 0, 0, 0, 0, 0, 0, 0, 0, 0, 0, 0, 0, 0, 0, 0, 0, 0, 0, 0, 0, 0, 0, 0, 0, 0, 0, 0, 0, 0, 0, 0, 0, 0, 0, 0, 0, 0, 0, 0, 0, 0, 0, 0, 0, 0, 0, 0, 0, 0, 0, 0, 0, 0, 0, 0, 0, 0, 0, 0, 0, 0, 0, 0, 0, 0, 0, 0, 0, 0, 0, 0, 0, 0, 0, 0, 0, 0, 0, 0, 0, 0, 0, 0, 0, 0, 0, 0, 0, 0, 0, 0, 0, 0, 0, 0, 0, 0, 0, 0, 0, 0, 0, 0, 0, 0, 0, 0, 0, 0, 0, 0, 0, 0, 0, 0, 0, 0, 0, 0, 0, 0, 0, 0, 0, 0, 0, 0, 0, 0, 0, 0, 0, 0, 0, 0, 0, 0, 0, 0, 0, 0, 0, 0, 0, 0, 0, 0, 0, 0, 0, 0, 0, 0, 0, 0, 0, 0, 0, 0, 0, 0, 0, 0, 0, 0, 0, 0, 0, 0, 0, 0, 0, 0, 0, 0, 0, 0, 0, 0, 0, 0, 0, 0, 0, 0, 0, 0, 0, 0, 0, 0, 0, 0, 0, 0, 0, 0, 0, 0, 0, 0, 0, 0, 0, 0, 0, 0, 0, 0, 0, 0, 0, 0, 0, 0, 0, 0, 0, 0, 0, 0, 0, 0, 0, 0, 0, 0, 0, 0, 0, 0, 0, 0, 0, 0, 0, 0, 0, 0, 0, 0, 0, 0, 0, 0, 0, 0, 0, 0, 0, 0, 0, 0, 0, 0, 0, 0, 0, 0, 0, 0, 0, 0, 0, 0, 0, 0, 0, 0, 0, 0, 0, 0, 0, 0, 0, 0, 0, 0, 0, 0, 0, 0, 0, 0, 0, 0, 0, 0, 0, 0, 0, 0, 0, 0, 0, 0, 0, 0, 0, 0, 0, 0, 0, 0, 0, 0, 0, 0, 0, 0, 0, 0, 0, 0, 0, 0, 0, 0, 0, 0, 0, 0, 0, 0, 0, 0, 0, 0, 0, 0, 0, 0, 0, 0, 0, 0, 0, 0, 0, 0, 0, 0, 0, 0, 0, 0, 0, 0, 0, 0, 0, 0, 0, 0, 0, 0, 0, 0, 0, 0, 0, 0, 0, 0, 0, 0, 0, 0, 0, 0, 0, 0, 0, 0, 0, 0, 0, 0, 0, 0, 0, 0, 0, 0, 0, 0, 0, 0, 0, 0, 0, 0, 0, 0, 0, 0, 0, 0, 0, 0, 0, 0, 0, 0, 0, 0, 0, 0, 0, 0, 0, 0, 0, 0, 0, 0, 0, 0, 0, 0, 0, 0, 0, 0, 0, 0, 0, 0, 0, 0, 0, 0, 0, 0, 0, 0, 0, 0, 0, 0, 0, 0, 0, 0, 0, 0, 0, 0, 0, 0, 0, 0, 0, 0, 0, 0, 0, 0, 0, 0, 0, 0, 0, 0, 0, 0, 0, 0, 0, 0, 0, 0, 0, 0, 0, 0, 0, 0, 0, 0, 0, 0, 0, 0, 0, 0, 0, 0, 0, 0, 0, 0, 0, 0, 0, 0, 0, 0, 0, 0, 0, 0, 0, 0, 0, 0, 0, 0, 0, 0, 0, 0, 0, 0, 0, 0, 0, 0, 0, 0, 0, 0, 0, 0, 0, 0, 0, 0, 0, 0, 0, 0, 0, 0, 0, 0, 0, 0, 0, 0, 0, 0, 0, 0, 0, 0, 0, 0, 0, 0, 0, 0, 0, 0, 0, 0, 0, 0, 0, 0, 0, 0, 0, 0, 0, 0, 0, 0, 0, 0, 0, 0, 0, 0, 0, 0, 0, 0, 0, 0, 0, 0, 0, 0, 0, 0, 0, 0, 0, 0, 0, 0, 0, 0, 0, 0, 0, 0, 0, 0, 0, 0, 0, 0, 0, 0, 0, 0, 0, 0, 0, 0, 0, 0, 0, 0, 0, 0, 0, 0, 0, 0, 0, 0, 0, 0, 0, 0, 0, 0, 0, 0, 0, 0, 0, 0, 0, 0, 0, 0, 0, 0, 0, 0, 0, 0, 0, 0, 0, 0, 0, 0, 0, 0, 0, 0, 0, 0, 0, 0, 0, 0, 0, 0, 0, 0, 0, 0, 0, 0, 0, 0, 0, 0, 0, 0, 0, 0, 0, 0, 0, 0, 0, 0, 0, 0, 0, 0, 0, 0, 0, 0, 0, 0, 0, 0, 0, 0, 0, 0, 0, 0, 0, 0, 0, 0, 0, 0, 0, 0, 0, 0, 0, 0, 0, 0, 0, 0, 0, 0, 0, 0, 0, 0, 0, 0, 0, 0, 0, 0, 0, 0, 0, 0, 0, 0, 0, 0, 0, 0, 0, 0, 0, 0, 0, 0, 0, 0, 0, 0, 0, 0, 0, 0, 0, 0, 0, 0, 0, 0, 0, 0, 0, 0, 0, 0, 0, 0, 0, 0, 0, 0, 0, 0, 0, 0, 0, 0, 0, 0, 0, 0, 0, 0, 0, 0, 0, 0, 0, 0, 0, 0, 0, 0, 0, 0, 0, 0, 0, 0, 0, 0, 0, 0, 0, 0, 0, 0, 0, 0, 0, 0, 0, 0, 0, 0, 0, 0, 0, 0, 0, 0, 0, 0, 0, 0, 0, 0, 0, 0, 0, 0, 0, 0, 0, 0, 0, 0, 0, 0, 0, 0, 0, 0, 0, 0, 0, 0, 0, 0, 0, 0, 0, 0, 0, 0, 0, 0, 0, 0, 0, 0, 0, 0, 0, 0, 0, 0, 0, 0, 0, 0, 0, 0, 0, 0, 0, 0, 0, 0, 0, 0, 0, 0, 0, 0, 0, 0, 0, 0, 0, 0, 0, 0, 0, 0, 0, 0, 0, 0, 0, 0, 0, 0, 0, 0, 0, 0, 0, 0, 0, 0, 0, 0, 0, 0, 0, 0, 0, 0, 0, 0, 0, 0, 0, 0, 0, 0, 0, 0, 0, 0, 0, 0, 0, 0, 0, 0, 0, 0, 0, 0, 0, 0, 0, 0, 0, 0, 0, 0, 0, 0, 0, 0, 0, 0, 0, 0, 0, 0, 0, 0, 0, 0, 0, 0, 0, 0, 0, 0, 0, 0, 0, 0, 0, 0, 0, 0, 0, 0, 0, 0, 0, 0, 0, 0, 0, 0, 0, 0, 0, 0, 0, 0, 0, 0, 0, 0, 0, 0, 0, 0, 0, 0, 0, 0, 0, 0, 0, 0, 0, 0, 0, 0, 0, 0, 0, 0, 0, 0, 0, 0, 0, 0, 0, 0, 0, 0, 0, 0, 0, 0, 0, 0, 0, 0, 0, 0, 0, 0, 0, 0, 0, 0, 0, 0, 0, 0, 0, 0, 0, 0, 0, 0, 0, 0, 0, 0, 0, 0, 0, 0, 0, 0, 0, 0, 0, 0, 0, 0, 0, 0, 0, 0, 0, 0, 0, 0, 0, 0, 0, 0, 0, 0, 0, 0, 0, 0, 0, 0, 0, 0, 0, 0, 0, 0, 0, 0, 0, 0, 0, 0, 0, 0, 0, 0, 0, 0, 0, 0, 0, 0, 0, 0, 0, 0, 0, 0, 0, 0, 0, 0, 0, 0, 0, 0, 0, 0, 0, 0, 0, 0, 0, 0, 0, 0, 0, 0, 0, 0, 0, 0, 0, 0, 0, 0, 0, 0, 0, 0, 0, 0, 0, 0, 0, 0, 0, 0, 0, 0, 0, 0, 0, 0, 0, 0, 0, 0, 0, 0, 0, 0, 0, 0, 0, 0, 0, 0, 0, 0, 0, 0, 0, 0, 0, 0, 0, 0, 0, 0, 0, 0, 0, 0, 0, 0, 0, 0, 0, 0, 0, 0, 0, 0, 0, 0, 0, 0, 0, 0, 0, 0, 0, 0, 0, 0, 0, 0, 0, 0, 0, 0, 0, 0, 0, 0, 0, 0, 0, 0, 0, 0, 0, 0, 0, 0, 0, 0, 0, 0, 0, 0, 0, 0, 0, 0, 0, 0, 0, 0, 0, 0, 0, 0, 0, 0, 0, 0, 0, 0, 0, 0, 0, 0, 0, 0, 0, 0, 0, 0, 0, 0, 0, 0, 0, 0, 0, 0, 0, 0, 0, 0, 0, 0, 0, 0, 0, 0, 0, 0, 0, 0, 0, 0, 0, 0, 0, 0, 0, 0, 0, 0, 0, 0, 0, 0, 0, 0, 0, 0, 0, 0, 0, 0, 0, 0, 0, 0, 0, 0, 0, 0, 0, 0, 0, 0, 0, 0, 0, 0, 0, 0, 0, 0, 0, 0, 0, 0, 0, 0, 0, 0, 0, 0, 0, 0, 0, 0, 0, 0, 0, 0, 0, 0, 0, 0, 0, 0, 0, 0, 0, 0, 0, 0, 0, 0, 0, 0, 0, 0, 0, 0, 0, 0, 0, 0, 0, 0, 0, 0, 0, 0, 0, 0, 0, 0, 0, 0, 0, 0, 0, 0, 0, 0, 0, 0, 0, 0, 0, 0, 0, 0, 0, 0, 0, 0, 0, 0, 0, 0, 0, 0, 0, 0, 0, 0, 0, 0, 0, 0, 0, 0, 0, 0, 0, 0, 0, 0, 0, 0, 0, 0, 0, 0, 0, 0, 0, 0, 0, 0, 0, 0, 0, 0, 0, 0, 0, 0, 0, 0, 0, 0, 0, 0, 0, 0, 0, 0, 0, 0, 0, 0, 0, 0, 0, 0, 0, 0, 0, 0, 0, 0, 0, 0, 0, 0, 0, 0, 0, 0, 0, 0, 0, 0, 0, 0, 0, 0, 0, 0, 0, 0, 0, 0, 0, 0, 0, 0, 0, 0, 0, 0, 0, 0, 0, 0, 0, 0, 0, 0, 0, 0, 0, 0, 0, 0, 0, 0, 0, 0, 0, 0, 0, 0, 0, 0, 0, 0, 0, 0, 0, 0, 0, 0, 0, 0, 0, 0, 0, 0, 0, 0, 0, 0, 0, 0, 0, 0, 0, 0, 0, 0, 0, 0, 0, 0, 0, 0, 0, 0, 0, 0, 0, 0, 0, 0, 0, 0, 0, 0, 0, 0, 0, 0, 0, 0, 0, 0, 0, 0, 0, 0, 0, 0, 0, 0, 0, 0, 0, 0, 0, 0, 0, 0, 0, 0, 0, 0, 0, 0, 0, 0, 0, 0, 0, 0, 0, 0, 0, 0, 0, 0, 0, 0, 0, 0, 0, 0, 0, 0, 0, 0, 0, 0, 0, 0, 0, 0, 0, 0, 0, 0, 0, 0, 0, 0, 0, 0, 0, 0, 0, 0, 0, 0, 0, 0, 0, 0, 0, 0, 0, 0, 0, 0, 0, 0, 0, 0, 0, 0, 0, 0, 0, 0, 0, 0, 0, 0, 0, 0, 0, 0, 0, 0, 0, 0, 0, 0, 0, 0, 0, 0, 0, 0, 0, 0, 0, 0, 0, 0, 0, 0, 0, 0, 0, 0, 0, 0, 0, 0, 0, 0, 0, 0, 0, 0, 0, 0, 0, 0, 0, 0, 0, 0, 0, 0, 0, 0, 0, 0, 0, 0, 0, 0, 0, 0, 0, 0, 0, 0, 0, 0, 0, 0, 0, 0, 0, 0, 0, 0, 0, 0, 0, 0, 0, 0, 0, 0, 0, 0, 0, 0, 0, 0, 0, 0, 0, 0, 0, 0, 0, 0, 0, 0, 0, 0, 0, 0, 0, 0, 0, 0, 0, 0, 0, 0, 0, 0, 0, 0, 0, 0, 0, 0, 0, 0, 0, 0, 0, 0, 0, 0, 0, 0, 0, 0, 0, 0, 0, 0, 0, 0, 0, 0, 0, 0, 0, 0, 0, 0, 0, 0, 0, 0, 0, 0, 0, 0, 0, 0, 0, 0, 0, 0, 0, 0, 0, 0, 0, 0, 0, 0, 0, 0, 0, 0, 0, 0, 0, 0, 0, 0, 0, 0, 0, 0, 0, 0, 0, 0, 0, 0, 0, 0, 0, 0, 0, 0, 0, 0, 0, 0, 0, 0, 0, 0, 0, 0, 0, 0, 0, 0, 0, 0, 0, 0, 0, 0, 0, 0, 0, 0, 0, 0, 0, 0, 0, 0, 0, 0, 0, 0, 0, 0, 0, 0, 0, 0, 0, 0, 0, 0, 0, 0, 0, 0, 0, 0, 0, 0, 0, 0, 0, 0, 0, 0, 0, 0, 0, 0, 0, 0, 0, 0, 0, 0, 0, 0, 0, 0, 0, 0, 0, 0, 0, 0, 0, 0, 0, 0, 0, 0, 0, 0, 0, 0, 0, 0, 0, 0, 0, 0, 0, 0, 0, 0, 0, 0, 0, 0, 0, 0, 0, 0, 0, 0, 0, 0, 0, 0, 0, 0, 0, 0, 0, 0, 0, 0, 0, 0, 0, 0, 0, 0, 0, 0, 0, 0, 0, 0, 0, 0, 0, 0, 0, 0, 0, 0, 0, 0, 0, 0, 0, 0, 0, 0, 0, 0, 0, 0, 0, 0, 0, 0, 0, 0, 0, 0, 0, 0, 0, 0, 0, 0, 0, 0, 0, 0, 0, 0, 0, 0, 0, 0, 0, 0, 0, 0, 0, 0, 0, 0, 0, 0, 0, 0, 0, 0, 0, 0, 0, 0, 0, 0, 0, 0, 0, 0, 0, 0, 0, 0, 0, 0, 0, 0, 0, 0, 0, 0, 0, 0, 0, 0, 0, 0, 0, 0, 0, 0, 0, 0, 0, 0, 0, 0, 0, 0, 0, 0, 0, 0, 0, 0, 0, 0, 0, 0, 0, 0, 0, 0, 0, 0, 0, 0, 0, 0, 0, 0, 0, 0, 0, 0, 0, 0, 0, 0, 0, 0, 0, 0, 0, 0, 0, 0, 0, 0, 0, 0, 0, 0, 0, 0, 0, 0, 0, 0, 0, 0, 0, 0, 0, 0, 0, 0, 0, 0, 0, 0, 0, 0, 0, 0, 0, 0, 0, 0, 0, 0, 0, 0, 0, 0, 0, 0, 0, 0, 0, 0, 0, 0, 0, 0, 0, 0, 0, 0, 0, 0, 0, 0, 0, 0, 0, 0, 0, 0, 0, 0, 0, 0, 0, 0, 0, 0, 0, 0, 0, 0, 0, 0, 0, 0, 0, 0, 0, 0, 0, 0, 0, 0, 0, 0, 0, 0, 0, 0, 0, 0, 0, 0, 0, 0, 0, 0, 0, 0, 0, 0, 0, 0, 0, 0, 0, 0, 0, 0, 0, 0, 0, 0, 0, 0, 0, 0, 0, 0, 0, 0, 0, 0, 0, 0, 0, 0, 0, 0, 0, 0, 0, 0, 0, 0, 0, 0, 0, 0, 0, 0, 0, 0, 0, 0, 0, 0, 0, 0, 0, 0, 0, 0, 0, 0, 0, 0, 0, 0, 0, 0, 0, 0, 0, 0, 0, 0, 0, 0, 0, 0, 0, 0, 0, 0, 0, 0, 0, 0, 0, 0, 0, 0, 0, 0, 0, 0, 0, 0, 0, 0, 0, 0, 0, 0, 0, 0, 0, 0, 0, 0, 0, 0, 0, 0, 0, 0, 0, 0, 0, 0, 0, 0, 0, 0, 0, 0, 0, 0, 0, 0, 0, 0, 0, 0, 0, 0, 0, 0, 0, 0, 0, 0, 0, 0, 0, 0, 0, 0, 0, 0, 0, 0, 0, 0, 0, 0, 0, 0, 0, 0, 0, 0, 0, 0, 0, 0, 0, 0, 0, 0, 0, 0, 0, 0, 0, 0, 0, 0, 0, 0, 0, 0, 0, 0, 0, 0, 0, 0, 0, 0, 0, 0, 0, 0, 0, 0, 0, 0, 0, 0, 0, 0, 0, 0, 0, 0, 0, 0, 0, 0, 0, 0, 0, 0, 0, 0, 0, 0, 0, 0, 0, 0, 0, 0, 0, 0, 0, 0, 0, 0, 0, 0, 0, 0, 0, 0, 0, 0, 0, 0, 0, 0, 0, 0, 0, 0, 0, 0, 0, 0, 0, 0, 0, 0, 0, 0, 0, 0, 0, 0, 0, 0, 0, 0, 0, 0, 0, 0, 0, 0, 0, 0, 0, 0, 0, 0, 0, 0, 0, 0, 0, 0, 0, 0, 0, 0, 0, 0, 0, 0, 0, 0, 0, 0, 0, 0, 0, 0, 0, 0, 0, 0, 0, 0, 0, 0, 0, 0, 0, 0, 0, 0, 0, 0, 0, 0, 0, 0, 0, 0, 0, 0, 0, 0, 0, 0, 0, 0, 0, 0, 0, 0, 0, 0, 0, 0, 0, 0, 0, 0, 0, 0, 0, 0, 0, 0, 0, 0, 0, 0, 0, 0, 0, 0, 0, 0, 0, 0, 0, 0, 0, 0, 0, 0, 0, 0, 0, 0, 0, 0, 0, 0, 0, 0, 0, 0, 0, 0, 0, 0, 0, 0, 0, 0, 0, 0, 0, 0, 0, 0, 0, 0, 0, 0, 0, 0, 0, 0, 0, 0, 0, 0, 0, 0, 0, 0, 0, 0, 0, 0, 0, 0, 0, 0, 0, 0, 0, 0, 0, 0, 0, 0, 0, 0, 0, 0, 0, 0, 0, 0, 0, 0, 0, 0, 0, 0, 0, 0, 0, 0, 0, 0, 0, 0, 0, 0, 0, 0, 0, 0, 0, 0, 0, 0, 0, 0, 0, 0, 0, 0, 0, 0, 0, 0, 0, 0, 0, 0, 0, 0, 0, 0, 0, 0, 0, 0, 0, 0, 0, 0, 0, 0, 0, 0, 0, 0, 0, 0, 0, 0, 0, 0, 0, 0, 0, 0, 0, 0, 0, 0, 0, 0, 0, 0, 0, 0, 0, 0, 0, 0, 0, 0, 0, 0, 0, 0, 0, 0, 0, 0, 0, 0, 0, 0, 0, 0, 0, 0, 0, 0, 0, 0, 0, 0, 0, 0, 0, 0, 0, 0, 0, 0, 0, 0, 0, 0, 0, 0, 0, 0, 0, 0, 0, 0, 0, 0, 0, 0, 0, 0, 0, 0, 0, 0, 0, 0, 0, 0, 0, 0, 0, 0, 0, 0, 0, 0, 0, 0, 0, 0, 0, 0, 0, 0, 0, 0, 0, 0, 0, 0, 0, 0, 0, 0, 0, 0, 0, 0, 0, 0, 0, 0, 0, 0, 0, 0, 0, 0, 0, 0, 0, 0, 0, 0, 0, 0, 0, 0, 0, 0, 0, 0, 0, 0, 0, 0, 0, 0, 0, 0, 0, 0, 0, 0, 0, 0, 0, 0, 0, 0, 0, 0, 0, 0, 0, 0, 0, 0, 0, 0, 0, 0, 0, 0, 0, 0, 0, 0, 0, 0, 0, 0, 0, 0, 0, 0, 0, 0, 0, 0, 0, 0, 0, 0, 0, 0, 0, 0, 0, 0, 0, 0, 0, 0, 0, 0, 0, 0, 0, 0, 0, 0, 0, 0, 0, 0, 0, 0, 0, 0, 0, 0, 0, 0, 0, 0, 0, 0, 0, 0, 0, 0, 0, 0, 0, 0, 0, 0, 0, 0, 0, 0, 0, 0, 0, 0, 0, 0, 0, 0, 0, 0, 0, 0, 0, 0, 0, 0, 0, 0, 0, 0, 0, 0, 0, 0, 0, 0, 0, 0, 0, 0, 0, 0, 0, 0, 0, 0, 0, 0, 0, 0, 0, 0, 0, 0, 0, 0, 0, 0, 0, 0, 0, 0, 0, 0, 0, 0, 0, 0, 0, 0, 0, 0, 0, 0, 0, 0, 0, 0, 0, 0, 0, 0, 0, 0, 0, 0, 0, 0, 0, 0, 0, 0, 0, 0, 0, 0, 0, 0, 0, 0, 0, 0, 0, 0, 0, 0, 0, 0, 0, 0, 0, 0, 0, 0, 0, 0, 0, 0, 0, 0, 0, 0, 0, 0, 0, 0, 0, 0, 0, 0, 0, 0, 0, 0, 0, 0, 0, 0, 0, 0, 0, 0, 0, 0, 0, 0, 0, 0, 0, 0, 0, 0, 0, 0, 0, 0, 0, 0, 0, 0, 0, 0, 0, 0, 0, 0, 0, 0, 0, 0, 0, 0, 0, 0, 0, 0, 0, 0, 0, 0, 0, 0, 0, 0, 0, 0, 0, 0, 0, 0, 0, 0, 0, 0, 0, 0, 0, 0, 0, 0, 0, 0, 0, 0, 0, 0, 0, 0, 0, 0, 0, 0, 0, 0, 0, 0, 0, 0, 0, 0, 0, 0, 0, 0, 0, 0, 0, 0, 0, 0, 0, 0, 0, 0, 0, 0, 0, 0, 0, 0, 0, 0, 0, 0, 0, 0, 0, 0, 0, 0, 0, 0, 0, 0, 0, 0, 0, 0, 0, 0, 0, 0, 0, 0, 0, 0, 0, 0, 0, 0, 0, 0, 0, 0, 0, 0, 0, 0, 0, 0, 0, 0, 0, 0, 0, 0, 0, 0, 0, 0, 0, 0, 0, 0, 0, 0, 0, 0, 0, 0, 0, 0, 0, 0, 0, 0, 0, 0, 0, 0, 0, 0, 0, 0, 0, 0, 0, 0, 0, 0, 0, 0, 0, 0, 0, 0, 0, 0, 0, 0, 0, 0, 0, 0, 0, 0, 0, 0, 0, 0, 0, 0, 0, 0, 0, 0, 0, 0, 0, 0, 0, 0, 0, 0, 0, 0, 0, 0, 0, 0, 0, 0, 0, 0, 0, 0, 0, 0, 0, 0, 0, 0, 0, 0, 0, 0, 0, 0, 0, 0, 0, 0, 0, 0, 0, 0, 0, 0, 0, 0, 0, 0, 0, 0, 0, 0, 0, 0, 0, 0, 0, 0, 0, 0, 0, 0, 0, 0, 0, 0, 0, 0, 0, 0, 0, 0, 0, 0, 0, 0, 0, 0, 0, 0, 0, 0, 0, 0, 0, 0, 0, 0, 0, 0, 0, 0, 0, 0, 0, 0, 0, 0, 0, 0, 0, 0, 0, 0, 0, 0, 0, 0, 0, 0, 0, 0, 0, 0, 0, 0, 0, 0, 0, 0, 0, 0, 0, 0, 0, 0, 0, 0, 0, 0, 0, 0, 0, 0, 0, 0, 0, 0, 0, 0, 0, 0, 0, 0, 0, 0, 0, 0, 0, 0, 0, 0, 0, 0, 0, 0, 0, 0, 0, 0, 0, 0, 0, 0, 0, 0, 0, 0, 0, 0, 0, 0, 0, 0, 0, 0, 0, 0, 0, 0, 0, 0, 0, 0, 0, 0, 0, 0, 0, 0, 0, 0, 0, 0, 0, 0, 0, 0, 0, 0, 0, 0, 0, 0, 0, 0, 0, 0, 0, 0, 0, 0, 0, 0, 0, 0, 0, 0, 0, 0, 0, 0, 0, 0, 0, 0, 0, 0, 0, 0, 0, 0, 0, 0, 0, 0, 0, 0, 0, 0, 0, 0, 0, 0, 0, 0, 0, 0, 0, 0, 0, 0, 0, 0, 0, 0, 0, 0, 0, 0, 0, 0, 0, 0, 0, 0, 0, 0, 0, 0, 0, 0, 0, 0, 0, 0, 0, 0, 0, 0, 0, 0, 0, 0, 0, 0, 0, 0, 0, 0, 0, 0, 0, 0, 0, 0, 0, 0, 0, 0, 0, 0, 0, 0, 0, 0, 0, 0, 0, 0, 0, 0, 0, 0, 0, 0, 0, 0, 0, 0, 0, 0, 0, 0, 0, 0, 0, 0, 0, 0, 0, 0, 0, 0, 0, 0, 0, 0, 0, 0, 0, 0, 0, 0, 0, 0, 0, 0, 0, 0, 0, 0, 0, 0, 0, 0, 0, 0, 0, 0, 0, 0, 0, 0, 0, 0, 0, 0, 0, 0, 0, 0, 0, 0, 0, 0, 0, 0, 0, 0, 0, 0, 0, 0, 0, 0, 0, 0, 0, 0, 0, 0, 0, 0, 0, 0, 0, 0, 0, 0, 0, 0, 0, 0, 0, 0, 0, 0, 0, 0, 0, 0, 0, 0, 0, 0, 0, 0, 0, 0, 0, 0, 0, 0, 0, 0, 0, 0, 0, 0, 0, 0, 0, 0, 0, 0, 0, 0, 0, 0, 0, 0, 0, 0, 0, 0, 0, 0, 0, 0, 0, 0, 0, 0, 0, 0, 0, 0, 0, 0, 0, 0, 0, 0, 0, 0, 0, 0, 0, 0, 0, 0, 0, 0, 0, 0, 0, 0, 0, 0, 0, 0, 0, 0, 0, 0, 0, 0, 0, 0, 0, 0, 0, 0, 0, 0, 0, 0, 0, 0, 0, 0, 0, 0, 0, 0, 0, 0, 0, 0, 0, 0, 0, 0, 0, 0, 0, 0, 0, 0, 0, 0, 0, 0, 0, 0, 0, 0, 0, 0, 0, 0, 0, 0, 0, 0, 0, 0, 0, 0, 0, 0, 0, 0, 0, 0, 0, 0, 0, 0, 0, 0, 0, 0, 0, 0, 0, 0, 0, 0, 0, 0, 0, 0, 0, 0, 0, 0, 0, 0, 0, 0, 0, 0, 0, 0, 0, 0, 0, 0, 0, 0, 0, 0, 0, 0, 0, 0, 0, 0, 0, 0, 0, 0, 0, 0, 0, 0, 0, 0, 0, 0, 0, 0, 0, 0, 0, 0, 0, 0, 0, 0, 0, 0, 0, 0, 0, 0, 0, 0, 0, 0, 0, 0, 0, 0, 0, 0, 0, 0, 0, 0, 0, 0, 0, 0, 0, 0, 0, 0, 0, 0, 0, 0, 0, 0, 0, 0, 0, 0, 0, 0, 0, 0, 0, 0, 0, 0, 0, 0, 0, 0, 0, 0, 0, 0, 0, 0, 0, 0, 0, 0, 0, 0, 0, 0, 0, 0, 0, 0, 0, 0, 0, 0, 0, 0, 0, 0, 0, 0, 0, 0, 0, 0, 0, 0, 0, 0, 0, 0, 0, 0, 0, 0, 0, 0, 0, 0, 0, 0, 0, 0, 0, 0, 0, 0, 0, 0, 0, 0, 0, 0, 0, 0, 0, 0, 0, 0, 0, 0, 0, 0, 0, 0, 0, 0, 0, 0, 0, 0, 0, 0, 0, 0, 0, 0, 0, 0, 0, 0, 0, 0, 0, 0, 0, 0, 0, 0, 0, 0, 0, 0, 0, 0, 0, 0, 0, 0, 0, 0, 0, 0, 0, 0, 0, 0, 0, 0, 0, 0, 0, 0, 0, 0, 0, 0, 0, 0, 0, 0, 0, 0, 0, 0, 0, 0, 0, 0, 0, 0, 0, 0, 0, 0, 0, 0, 0, 0, 0, 0, 0, 0, 0, 0, 0, 0, 0, 0, 0, 0, 0, 0, 0, 0, 0, 0, 0, 0, 0, 0, 0, 0, 0, 0, 0, 0, 0, 0, 0, 0, 0, 0, 0, 0, 0, 0, 0, 0, 0, 0, 0, 0, 0, 0, 0, 0, 0, 0, 0, 0, 0, 0, 0, 0, 0, 0, 0, 0, 0, 0, 0, 0, 0, 0, 0, 0, 0, 0, 0, 0, 0, 0, 0, 0, 0, 0, 0, 0, 0, 0, 0, 0, 0, 0, 0, 0, 0, 0, 0, 0, 0, 0, 0, 0, 0, 0, 0, 0, 0, 0, 0, 0, 0, 0, 0, 0, 0, 0, 0, 0, 0, 0, 0, 0, 0, 0, 0, 0, 0, 0, 0, 0, 0, 0, 0, 0, 0, 0, 0, 0, 0, 0, 0, 0, 0, 0, 0, 0, 0, 0, 0, 0, 0, 0, 0, 0, 0, 0, 0, 0, 0, 0, 0, 0, 0, 0, 0, 0, 0, 0, 0, 0, 0, 0, 0, 0, 0, 0, 0, 0, 0, 0, 0, 0, 0, 0, 0, 0, 0, 0, 0, 0, 0, 0, 0, 0, 0, 0, 0, 0, 0, 0, 0, 0, 0, 0, 0, 0, 0, 0, 0, 0, 0, 0, 0, 0, 0, 0, 0, 0, 0, 0, 0, 0, 0, 0, 0, 0, 0, 0, 0, 0, 0, 0, 0, 0, 0, 0, 0, 0, 0, 0, 0, 0, 0, 0, 0, 0, 0, 0, 0, 0, 0, 0, 0, 0, 0, 0, 0, 0, 0, 0, 0, 0, 0, 0, 0, 0, 0, 0, 0, 0, 0, 0, 0, 0, 0, 0, 0, 0, 0, 0, 0, 0, 0, 0, 0, 0, 0, 0, 0, 0, 0, 0, 0, 0, 0, 0, 0, 0, 0, 0, 0, 0, 0, 0, 0, 0, 0, 0, 0, 0, 0, 0, 0, 0, 0, 0, 0, 0, 0, 0, 0, 0, 0, 0, 0, 0, 0, 0, 0, 0, 0, 0, 0, 0, 0, 0, 0, 0, 0, 0, 0, 0, 0, 0, 0, 0, 0, 0, 0, 0, 0, 0, 0, 0, 0, 0, 0, 0, 0, 0, 0, 0, 0, 0, 0, 0, 0, 0, 0, 0, 0, 0, 0, 0, 0, 0, 0, 0, 0, 0, 0, 0, 0, 0, 0, 0, 0, 0, 0, 0, 0, 0, 0, 0, 0, 0, 0, 0, 0, 0, 0, 0, 0, 0, 0, 0, 0, 0, 0, 0, 0, 0, 0, 0, 0, 0, 0, 0, 0, 0, 0, 0, 0, 0, 0, 0, 0, 0, 0, 0, 0, 0, 0, 0, 0, 0, 0, 0, 0, 0, 0, 0, 0, 0, 0, 0, 0, 0, 0, 0, 0, 0, 0, 0, 0, 0, 0, 0, 0, 0, 0, 0, 0, 0, 0, 0, 0, 0, 0, 0, 0, 0, 0, 0, 0, 0, 0, 0, 0, 0, 0, 0, 0, 0, 0, 0, 0, 0, 0, 0, 0, 0, 0, 0, 0, 0, 0, 0, 0, 0, 0, 0, 0, 0, 0, 0, 0, 0, 0, 0, 0, 0, 0, 0, 0, 0, 0, 0, 0, 0, 0, 0, 0, 0, 0, 0, 0, 0, 0, 0, 0, 0, 0, 0, 0, 0, 0, 0, 0, 0, 0, 0, 0, 0, 0, 0, 0, 0, 0, 0, 0, 0, 0, 0, 0, 0, 0, 0, 0, 0, 0, 0, 0, 0, 0, 0, 0, 0, 0, 0, 0, 0, 0, 0, 0, 0, 0, 0, 0, 0, 0, 0, 0, 0, 0, 0, 0, 0, 0, 0, 0, 0, 0, 0, 0, 0, 0, 0, 0, 0, 0, 0, 0, 0, 0, 0, 0, 0, 0, 0, 0, 0, 0, 0, 0, 0, 0, 0, 0, 0, 0, 0, 0, 0, 0, 0, 0, 0, 0, 0, 0, 0, 0, 0, 0, 0, 0, 0, 0, 0, 0, 0, 0, 0, 0, 0, 0, 0, 0, 0, 0, 0, 0, 0, 0, 0, 0, 0, 0, 0, 0, 0, 0, 0, 0, 0, 0, 0, 0, 0, 0, 0, 0, 0, 0, 0, 0, 0, 0, 0, 0, 0, 0, 0, 0, 0, 0, 0, 0, 0, 0, 0, 0, 0, 0, 0, 0, 0, 0, 0, 0, 0, 0, 0, 0, 0, 0, 0, 0, 0, 0, 0, 0, 0, 0, 0, 0, 0, 0, 0, 0, 0, 0, 0, 0, 0, 0, 0, 0, 0, 0, 0, 0, 0, 0, 0, 0, 0, 0, 0, 0, 0, 0, 0, 0, 0, 0, 0, 0, 0, 0, 0, 0, 0, 0, 0, 0, 0, 0, 0, 0, 0, 0, 0, 0, 0, 0, 0, 0, 0, 0, 0, 0, 0, 0, 0, 0, 0, 0, 0, 0, 0, 0, 0, 0, 0, 0, 0, 0, 0, 0, 0, 0, 0, 0, 0, 0, 0, 0, 0, 0, 0, 0, 0, 0, 0, 0, 0, 0, 0, 0, 0, 0, 0, 0, 0, 0, 0, 0, 0, 0, 0, 0, 0, 0, 0, 0, 0, 0, 0, 0, 0, 0, 0, 0, 0, 0, 0, 0, 0, 0, 0, 0, 0, 0, 0, 0, 0, 0, 0, 0, 0, 0, 0, 0, 0, 0, 0, 0, 0, 0, 0, 0, 0, 0, 0, 0, 0, 0, 0, 0, 0, 0, 0, 0, 0, 0, 0, 0, 0, 0, 0, 0, 0, 0, 0, 0, 0, 0, 0, 0, 0, 0, 0, 0, 0, 0, 0, 0, 0, 0, 0, 0, 0, 0, 0, 0, 0, 0, 0, 0, 0, 0, 0, 0, 0, 0, 0, 0, 0, 0, 0, 0, 0, 0, 0, 0, 0, 0, 0, 0, 0, 0, 0, 0, 0, 0, 0, 0, 0, 0, 0, 0, 0, 0, 0, 0, 0, 0, 0, 0, 0, 0, 0, 0, 0, 0, 0, 0, 0, 0, 0, 0, 0, 0, 0, 0, 0, 0, 0, 0, 0, 0, 0, 0, 0, 0, 0, 0, 0, 0, 0, 0, 0, 0, 0, 0, 0, 0, 0, 0, 0, 0, 0, 0, 0, 0, 0, 0, 0, 0, 0, 0, 0, 0, 0, 0, 0, 0, 0, 0, 0, 0, 0, 0, 0, 0, 0, 0, 0, 0, 0, 0, 0, 0, 0, 0, 0, 0, 0, 0, 0, 0, 0, 0, 0, 0, 0, 0, 0, 0, 0, 0, 0, 0, 0, 0, 0, 0, 0, 0, 0, 0, 0, 0, 0, 0, 0, 0, 0, 0, 0, 0, 0, 0, 0, 0, 0, 0, 0, 0, 0, 0, 0, 0, 0, 0, 0, 0, 0, 0, 0, 0, 0, 0, 0, 0, 0, 0, 0, 0, 0, 0, 0, 0, 0, 0, 0, 0, 0, 0, 0, 0, 0, 0, 0, 0, 0, 0, 0, 0, 0, 0, 0, 0, 0, 0, 0, 0, 0, 0, 0, 0, 0, 0, 0, 0, 0, 0, 0, 0, 0, 0, 0, 0, 0, 0, 0, 0, 0, 0, 0, 0, 0, 0, 0, 0, 0, 0, 0, 0, 0, 0, 0, 0, 0, 0, 0, 0, 0, 0, 0, 0, 0, 0, 0, 0, 0, 0, 0, 0, 0, 0, 0, 0, 0, 0, 0, 0, 0, 0, 0, 0, 0, 0, 0, 0, 0, 0, 0, 0, 0, 0, 0, 0, 0, 0, 0, 0, 0, 0, 0, 0, 0, 0, 0, 0, 0, 0, 0, 0, 0, 0, 0, 0, 0, 0, 0, 0, 0, 0, 0, 0, 0, 0, 0, 0, 0, 0, 0, 0, 0, 0, 0, 0, 0, 0, 0, 0, 0, 0, 0, 0, 0, 0, 0, 0, 0, 0, 0, 0, 0, 0, 0, 0, 0, 0, 0, 0, 0, 0, 0, 0, 0, 0, 0, 0, 0, 0, 0, 0, 0, 0, 0, 0, 0, 0, 0, 0, 0, 0, 0, 0, 0, 0, 0, 0, 0, 0, 0, 0, 0, 0, 0, 0, 0, 0, 0, 0, 0, 0, 0, 0, 0, 0, 0, 0, 0, 0, 0, 0, 0, 0, 0, 0, 0, 0, 0, 0, 0, 0, 0, 0, 0, 0, 0, 0, 0, 0, 0, 0, 0, 0, 0, 0, 0, 0, 0, 0, 0, 0, 0, 0, 0, 0, 0, 0, 0, 0, 0, 0, 0, 0, 0, 0, 0, 0, 0, 0, 0, 0, 0, 0, 0, 0, 0, 0, 0, 0, 0, 0, 0, 0, 0, 0, 0, 0, 0, 0, 0, 0, 0, 0, 0, 0, 0, 0, 0, 0, 0, 0, 0, 0, 0, 0, 0, 0, 0, 0, 0, 0, 0, 0, 0, 0, 0, 0, 0, 0, 0, 0, 0, 0, 0, 0, 0, 0, 0, 0, 0, 0, 0, 0, 0, 0, 0, 0, 0, 0, 0, 0, 0, 0, 0, 0, 0, 0, 0, 0, 0, 0, 0, 0, 0, 0, 0, 0, 0, 0, 0, 0, 0, 0, 0, 0, 0, 0, 0, 0, 0, 0, 0, 0, 0, 0, 0, 0, 0, 0, 0, 0, 0, 0, 0, 0, 0, 0, 0, 0, 0, 0, 0, 0, 0, 0, 0, 0, 0, 0, 0, 0, 0, 0, 0, 0, 0, 0, 0, 0, 0, 0, 0, 0, 0, 0, 0, 0, 0, 0, 0, 0, 0, 0, 0, 0, 0, 0, 0, 0, 0, 0, 0, 0, 0, 0, 0, 0, 0, 0, 0, 0, 0, 0, 0, 0, 0, 0, 0, 0, 0, 0, 0, 0, 0, 0, 0, 0, 0, 0, 0, 0, 0, 0, 0, 0, 0, 0, 0, 0, 0, 0, 0, 0, 0, 0, 0, 0, 0, 0, 0, 0, 0, 0, 0, 0, 0, 0, 0, 0, 0, 0, 0, 0, 0, 0, 0, 0, 0, 0, 0, 0, 0, 0, 0, 0, 0, 0, 0, 0, 0, 0, 0, 0, 0, 0, 0, 0, 0, 0, 0, 0, 0, 0, 0, 0, 0, 0, 0, 0, 0, 0, 0, 0, 0, 0, 0, 0, 0, 0, 0, 0, 0, 0, 0, 0, 0, 0, 0, 0, 0, 0, 0, 0, 0, 0, 0, 0, 0, 0, 0, 0, 0, 0, 0, 0, 0, 0, 0, 0, 0, 0, 0, 0, 0, 0, 0, 0, 0, 0, 0, 0, 0, 0, 0, 0, 0, 0, 0, 0, 0, 0, 0, 0, 0, 0, 0, 0, 0, 0, 0, 0, 0, 0, 0, 0, 0, 0, 0, 0, 0, 0, 0, 0, 0, 0, 0, 0, 0, 0, 0, 0, 0, 0, 0, 0, 0, 0, 0, 0, 0, 0, 0, 0, 0, 0, 0, 0, 0, 0, 0, 0, 0, 0, 0, 0, 0, 0, 0, 0, 0, 0, 0, 0, 0, 0, 0, 0, 0, 0, 0, 0, 0, 0, 0, 0, 0, 0, 0, 0, 0, 0, 0, 0, 0, 0, 0, 0, 0, 0, 0, 0, 0, 0, 0, 0, 0, 0, 0, 0, 0, 0, 0, 0, 0, 0, 0, 0, 0, 0, 0, 0, 0, 0, 0, 0, 0, 0, 0, 0, 0, 0, 0, 0, 0, 0, 0, 0, 0, 0, 0, 0, 0, 0, 0, 0, 0, 0, 0, 0, 0, 0, 0, 0, 0, 0, 0, 0, 0, 0, 0, 0, 0, 0, 0, 0, 0, 0, 0, 0, 0, 0, 0, 0, 0, 0, 0, 0, 0, 0, 0, 0, 0, 0, 0, 0, 0, 0, 0, 0, 0, 0, 0, 0, 0, 0, 0, 0, 0, 0, 0, 0, 0, 0, 0, 0, 0, 0, 0, 0, 0, 0, 0, 0, 0, 0, 0, 0, 0, 0, 0, 0, 0, 0, 0, 0, 0, 0, 0, 0, 0, 0, 0, 0, 0, 0, 0, 0, 0, 0, 0, 0, 0, 0, 0, 0, 0, 0, 0, 0, 0, 0, 0, 0, 0, 0, 0, 0, 0, 0, 0, 0, 0, 0, 0, 0, 0, 0, 0, 0, 0, 0, 0, 0, 0, 0, 0, 0, 0, 0, 0, 0, 0, 0, 0, 0, 0, 0, 0, 0, 0, 0, 0, 0, 0, 0, 0, 0, 0, 0, 0, 0, 0, 0, 0, 0, 0, 0, 0, 0, 0, 0, 0, 0, 0, 0, 0, 0, 0, 0, 0, 0, 0, 0, 0, 0, 0, 0, 0, 0, 0, 0, 0, 0, 0, 0, 0, 0, 0, 0, 0, 0, 0, 0, 0, 0, 0, 0, 0, 0, 0, 0, 0, 0, 0, 0, 0, 0, 0, 0, 0, 0, 0, 0, 0, 0, 0, 0, 0, 0, 0, 0, 0, 0, 0, 0, 0, 0, 0, 0, 0, 0, 0, 0, 0, 0, 0, 0, 0, 0, 0, 0, 0, 0, 0, 0, 0, 0, 0, 0, 0, 0, 0, 0, 0, 0, 0, 0, 0, 0, 0, 0, 0, 0, 0, 0, 0, 0, 0, 0, 0, 0, 0, 0, 0, 0, 0, 0, 0, 0, 0, 0, 0, 0, 0, 0, 0, 0, 0, 0, 0, 0, 0, 0, 0, 0, 0, 0, 0, 0, 0, 0, 0, 0, 0, 0, 0, 0, 0, 0, 0, 0, 0, 0, 0, 0, 0, 0, 0, 0, 0, 0, 0, 0, 0, 0, 0, 0, 0, 0, 0, 0, 0, 0, 0, 0, 0, 0, 0, 0, 0, 0, 0, 0, 0, 0, 0, 0, 0, 0, 0, 0, 0, 0, 0, 0, 0, 0, 0, 0, 0, 0, 0, 0, 0, 0, 0, 0, 0, 0, 0, 0, 0, 0, 0, 0, 0, 0, 0, 0, 0, 0, 0, 0, 0, 0, 0, 0, 0, 0, 0, 0, 0, 0, 0, 0, 0, 0, 0, 0, 0, 0, 0, 0, 0, 0, 0, 0, 0, 0, 0, 0, 0, 0, 0, 0, 0, 0, 0, 0, 0, 0, 0, 0, 0, 0, 0, 0, 0, 0, 0, 0, 0, 0, 0, 0, 0, 0, 0, 0, 0, 0, 0, 0, 0, 0, 0, 0, 0, 0, 0, 0, 0, 0, 0, 0, 0, 0, 0, 0, 0, 0, 0, 0, 0, 0, 0, 0, 0, 0, 0, 0, 0, 0, 0, 0, 0, 0, 0, 0, 0, 0, 0, 0, 0, 0, 0, 0, 0, 0, 0, 0, 0, 0, 0, 0, 0, 0, 0, 0, 0, 0, 0, 0, 0, 0, 0, 0, 0, 0, 0, 0, 0, 0, 0, 0, 0, 0, 0, 0, 0, 0, 0, 0, 0, 0, 0, 0, 0, 0, 0, 0, 0, 0, 0, 0, 0, 0, 0, 0, 0, 0, 0, 0, 0, 0, 0, 0, 0, 0, 0, 0, 0, 0, 0, 0, 0, 0, 0, 0, 0, 0, 0, 0, 0, 0, 0, 0, 0, 0, 0, 0, 0, 0, 0, 0, 0, 0, 0, 0, 0, 0, 0, 0, 0, 0, 0, 0, 0, 0, 0, 0, 0, 0, 0, 0, 0, 0, 0, 0, 0, 0, 0, 0, 0, 0, 0, 0, 0, 0, 0, 0, 0, 0, 0, 0, 0, 0, 0, 0, 0, 0, 0, 0, 0, 0, 0, 0, 0, 0, 0, 0, 0, 0, 0, 0, 0, 0, 0, 0, 0, 0, 0, 0, 0, 0, 0, 0, 0, 0, 0, 0, 0, 0, 0, 0, 0, 0, 0, 0, 0, 0, 0, 0, 0, 0, 0, 0, 0, 0, 0, 0, 0, 0, 0, 0, 0, 0, 0, 0, 0, 0, 0, 0, 0, 0, 0, 0, 0, 0, 0, 0, 0, 0, 0, 0, 0, 0, 0, 0, 0] 
 ANE5 , s. GB1 - DPPC                 other                 0.992                 0.000                 0.000  [0, 0, 0, 0, 0, 0, 0, 0, 0, 0, 0, 0, 0, 0, 0, 0, 0, 0, 0, 0, 0, 0, 0, 0, 0, 0, 0, 0, 0, 0, 0, 0, 0, 0, 0, 0, 0, 0, 0, 0, 0, 0, 0, 0, 0, 0, 0, 0, 0, 0, 0, 0, 0, 0.4498856442721123, 0.259413274660718, 0, 0, 0, 0, 0.13669520008818847, 0, 0, 0, 0, 0, 0, 0, 0, 0, 0, 1.7873513340548062, 0, 0, 0, 0, 0, 1.6966863423843033, 1.0549799898347096, 0, 0, 0, 4.611175531162053, 0, 0, 0, 0, 0, 0, 0, 0, 0, 0.9325692028942502, 0, 0, 0, 0, 0, 4.664718110129217, 0, 0, 0, 0, 0, 0, 0, 0, 2.7534927954096045, 0, 0, 0, 0, 0, 0, 0, 0, 1.3262472077584027, 0, 0, 0, 0, 0, 0, 0, 0, 0, 0, 0, 0, 0, 0, 0, 0, 0, 0, 0, 0, 0, 0, 0, 0, 0, 0, 0, 0, 0, 0, 0, 0, 0, 0, 0, 0, 0, 0, 0, 0, 0, 0, 0, 0, 0, 0, 0, 0, 0, 0, 0, 0, 0, 0, 0, 0, 0, 0, 0, 0, 0, 0, 0, 0, 0, 0, 0, 0, 0, 0, 0, 0, 0, 0, 0, 0, 0, 0, 0, 0, 0, 0, 0, 0, 0, 0, 0, 0, 0, 0, 0, 0, 0, 0, 0, 0, 0, 0, 0, 0, 0, 0, 0, 0, 0, 0, 0, 0, 0, 0, 0, 0, 0, 0, 0, 0, 0, 0, 0, 0, 0, 0, 0, 0, 0, 0, 0, 0, 0, 0, 0, 0, 0, 0, 0, 0, 0, 0, 0, 0, 0, 0, 0, 0, 0, 0, 0, 0, 0, 0, 0, 2.3586054879165808, 0, 0, 0, 0, 0, 0, 0, 0, 0, 0, 0, 0, 0, 0, 0, 0, 0, 0, 0, 0, 0, 0, 0, 0, 0, 0, 0, 0, 0, 0, 0, 0, 0, 0, 0, 0, 0, 0, 0, 0, 0, 0, 0, 0, 0, 0, 0, 0, 0, 0, 0, 0, 0, 0, 0, 0, 0, 0, 0, 0, 0, 0, 0, 0, 0, 0, 0, 0, 0, 0, 0, 0, 0, 0, 0, 0, 0, 0, 0, 0, 0, 0, 0, 0, 0, 0, 0, 0, 0, 0, 0, 0, 0, 0, 0, 0, 0, 0, 0, 0, 0, 0, 0, 0, 0, 0, 0, 0, 0, 0, 0, 0, 0, 0, 0, 0, 0, 0, 0, 0, 0, 0, 0, 0, 0, 0, 0, 0, 0, 0, 0, 0, 0, 0, 0, 0, 0, 0, 0, 0, 0, 0, 0, 0, 0, 0, 0, 0, 0, 0, 0, 0, 0, 0, 0, 0, 0, 0, 0, 0, 0, 0, 0, 0, 0, 0, 0, 0, 0, 0, 0, 0, 0, 0, 0, 0, 0, 0, 0, 0, 0, 0, 0, 0, 0, 0, 0, 0, 0, 0, 0, 0, 0, 0, 0, 0, 0, 0, 0, 0, 0, 0, 0, 0, 0, 0, 0, 0, 0, 0, 0, 0, 0, 0, 0, 0, 0, 0, 0, 0, 0, 0, 0, 0, 0, 0, 0, 0, 0, 0, 0, 0, 0, 0, 0, 0, 0, 0, 0, 0, 0, 0, 0, 0, 0, 0, 0, 0, 0, 0, 0, 0, 0, 0, 0, 0, 0, 0, 0, 0, 0, 0, 0, 0, 0, 0, 0, 0, 0, 0, 0, 0, 0, 0, 0, 0, 0, 0, 0, 0, 0, 0, 0, 0, 0, 0, 0, 0, 0, 0, 0, 0, 0, 0, 0, 0, 0, 0, 0, 0, 0, 0, 0, 0, 0, 0, 0, 0, 0, 0, 0, 0, 0, 0, 0, 0, 0, 0, 0, 0, 0, 0, 0, 0, 0, 0, 0, 0, 0, 0, 0, 0, 0, 0, 0, 0, 0, 0, 0, 0, 0, 0, 0, 0, 0, 0, 0, 0, 0, 0, 0, 0, 0, 0, 0, 0, 0, 0, 0, 0, 0, 0, 0, 0, 0, 0, 0, 0, 0, 0, 0, 0, 0, 0, 0, 0, 0, 0, 0, 0, 0, 0, 0, 0, 0, 0, 0, 0, 0, 0, 0, 0, 0, 0, 0, 0, 0, 0, 0, 0, 0, 0, 0, 0, 0, 0, 0, 0, 0, 0, 0, 0, 0, 0, 0, 0, 0, 0, 0, 0, 0, 0, 0, 0, 0, 0, 0, 0, 0, 0, 0, 0, 0, 0, 0, 0, 0, 0, 0, 0, 0, 0, 0, 0, 0, 0, 0, 0, 0, 0, 0, 0, 0, 0, 0, 0, 0, 0, 0, 0, 0, 0, 0, 0, 0, 0, 0, 0, 0, 0, 0, 0, 0, 0, 0, 0, 0, 0, 0, 0, 0, 0, 0, 0, 0, 0, 0, 0, 0, 0, 0, 0, 0, 0, 0, 0, 0, 0, 0, 0, 0, 0, 0, 0, 0, 0, 0, 0, 0, 0, 0, 0, 0, 0, 0, 0, 0, 0, 0, 0, 0, 0, 0, 0, 0, 0, 0, 0, 0, 0, 0, 0, 0, 0, 0, 0, 0, 0, 0, 0, 0, 0, 0, 0, 0, 0, 0, 0, 0, 0, 0, 0, 0, 0, 0, 0, 0, 0, 0, 0, 0, 0, 0, 0, 0, 0, 0, 0, 0, 0, 0, 0, 0, 0, 0, 0, 0, 0, 0, 0, 0, 0, 0, 0, 0, 0, 0, 0, 0, 0, 0, 0, 0, 0, 0, 0, 0, 0, 0, 0, 0, 0, 0, 0, 0, 0, 0, 0, 0, 0, 0, 0, 0, 0, 0, 0, 0, 0, 0, 0, 0, 0, 0, 0, 0, 0, 0, 0, 0, 0, 0, 0, 0, 0, 0, 0, 0, 0, 0, 0, 0, 0, 0, 0, 0, 0, 0, 0, 0, 0, 0, 0, 0, 0, 0, 0, 0, 0, 0, 0, 0, 0, 0, 0, 0, 0, 0, 0, 0, 0, 0, 0, 0, 0, 0, 0, 0, 0, 0, 0, 0, 0, 0, 0, 0, 0, 0, 0, 0, 0, 0, 0, 0, 0, 0, 0, 0, 0, 0, 0, 0, 0, 0, 0, 0, 0, 0, 0, 0, 0, 0, 0, 0, 0, 0, 0, 0, 0, 0, 0, 0, 0, 0, 0, 0, 0, 0, 0, 0, 0, 0, 0, 0, 0, 0, 0, 0, 0, 0, 0, 0, 0, 0, 0, 0, 0, 0, 0, 0, 0, 0, 0, 0, 0, 0, 0, 0, 0, 0, 0, 0, 0, 0, 0, 0, 0, 0, 0, 0, 0, 0, 0, 0, 0, 0, 0, 0, 0, 0, 0, 0, 0, 0, 0, 0, 0, 0, 0, 0, 0, 0, 0, 0, 0, 0, 0, 0, 0, 0, 0, 0, 0, 0, 0, 0, 0, 0, 0, 0, 0, 0, 0, 0, 0, 0, 0, 0, 0, 0, 0, 0, 0, 0, 0, 0, 0, 0, 0, 0, 0, 0, 0, 0, 0, 0, 0, 0, 0, 0, 0, 0, 0, 0, 0, 0, 0, 0, 0, 0, 0, 0, 0, 0, 0, 0, 0, 0, 0, 0, 0, 0, 0, 0, 0, 0, 0, 0, 0, 0, 0, 0, 0, 0, 0, 0, 0, 0, 0, 0, 0, 0, 0, 0, 0, 0, 0, 0, 0, 0, 0, 0, 0, 0, 0, 0, 0, 0, 0, 0, 0, 0, 0, 0, 0, 0, 0, 0, 0, 0, 0, 0, 0, 0, 0, 0, 0, 0, 0, 0, 0, 0, 0, 0, 0, 0, 0, 0, 0, 0, 0, 0, 0, 0, 0, 0, 0, 0, 0, 0, 0, 0, 0, 0, 0, 0, 0, 0, 0, 0, 0, 0, 0, 0, 0, 0, 0, 0, 0, 0, 0, 0, 0, 0, 0, 0, 0, 0, 0, 0, 0, 0, 0, 0, 0, 0, 0, 0, 0, 0, 0, 0, 0, 0, 0, 0, 0.8614196505914522, 0, 0, 0, 0, 0.821252993306812, 0, 0, 1.8578537502728145, 2.6685571931513197, 2.116946787294821, 4.442081257753294, 1.6046703160638551, 7.471606318455693, 8.659289906905233, 0, 0, 0, 0, 0, 0, 0, 0, 0, 0, 0.949378681828467, 0, 0, 0, 0, 0, 0, 0, 0, 0, 0, 0, 0, 0, 0, 0, 0, 0, 0, 0, 0, 0, 0, 0, 0, 0, 0, 0, 0, 0, 0, 0, 0, 0, 0, 0, 0, 0, 0, 0, 0, 0, 0, 0, 0, 0, 0, 0, 0, 0, 0, 0, 0, 0, 0, 0, 0, 0, 0, 0, 0, 0, 0, 0, 0, 0, 0, 0, 0, 0, 0, 0, 0, 0, 0, 0, 0, 0, 0, 0, 0, 0, 0, 0, 0, 0, 0, 0, 0, 0, 0, 0, 0, 0, 0, 0, 0, 0, 0, 0, 0, 0, 0, 0, 0, 0, 0, 0, 0, 0, 0, 0, 0, 0, 0, 0, 0, 0, 0, 0, 0, 0, 0, 0, 0, 0, 0, 0, 0, 0, 0, 0, 0, 0, 0, 0, 0, 0, 0, 0, 0, 0, 0, 0, 0, 0, 0, 0, 0, 0, 0, 0, 0, 0, 0, 0, 1.1089608611437507, 5.6387378143576985, 1.5834171359061617, 0, 0, 0, 0, 0, 0, 0, 1.5714219533490486, 0, 0.311164118242945, 0, 0, 4.049688146328153, 4.361904494313783, 2.975151928692308, 17.266050786164374, 11.627144979945363, 12.053287239937688, 13.367827072657292, 13.738932508171944, 12.507097552448053, 14.9744206123567, 12.409881288844861, 0.22091609379863092, 7.838432339108243, 2.337040772560484, 0.5703518520417593, 0, 0, 0, 0.2733919133825754, 2.1331309398662555, 0, 0, 0, 0, 0, 0, 0, 0, 0, 0, 0, 0, 0, 0, 0, 0.37294138734657156, 0.7468592968361609, 0.810199176452125, 1.8282486500869233, 0.8882004959134984, 0.1722791857595087, 0, 0, 0, 0, 0, 0.7688352562019303, 0.152672970238818, 0, 0, 0, 0, 0, 3.288560541787285, 0, 0, 0, 0, 0, 0, 0, 0, 0, 0, 0, 0, 0, 0, 0.19129533735390475, 0, 0, 0, 0, 0, 0.16974553350515462, 0, 6.568961822834332, 2.3087722227851053, 4.276185795473916, 2.4637357404681826, 1.5046231384588542, 3.008838035591104, 0, 0, 0, 0, 0, 0, 0, 0, 0, 0, 0, 0, 0, 0, 0, 0, 0, 0, 0, 0, 0, 0, 0, 0, 0, 0, 0, 0, 0, 1.2843829904173092, 0, 0, 0, 0, 0, 0.7860060347141768, 0, 0.9283473214435393, 1.1375887225287382, 1.5505056219373414, 0, 0, 2.4861837790571744, 0, 6.498994081404964, 0, 2.0844899126265446, 0, 0, 0, 0, 0, 0, 0, 0, 0, 0, 0, 0, 0, 0, 0, 0, 0, 0, 0, 0, 0, 0, 0, 0, 0, 0, 0, 0, 0, 0, 0, 0, 0, 0, 0, 0, 0, 0, 0, 0, 0, 0, 0, 0, 0, 0, 0, 0, 0, 0, 0, 0, 0, 0, 1.655491025566089, 0, 0, 0, 0, 0, 0, 0, 0, 0, 0, 0, 0, 0, 0, 0, 0, 0, 0, 0, 0, 0, 0, 0, 0, 0, 0, 0, 0, 0, 0, 0, 0, 0, 0, 0, 0, 0, 0, 0, 0, 0, 0, 0, 0, 0, 0, 0, 0, 0, 0, 0, 0, 0, 0, 0, 0, 0, 0, 0, 0, 0, 0, 0, 0, 0, 0, 0, 0, 0, 0, 0, 0, 0, 0, 0, 0, 0, 0, 0, 0, 0, 0, 0, 0, 0, 0, 0, 0, 0, 0, 0, 0, 0, 0, 0, 0, 0, 0, 0, 1.089839107202588, 0.08536346307046726, 0, 0, 0, 0, 0.08062818363957146, 0.7102287582434785, 0, 8.176231829368295, 5.647337965875212, 3.163751111284267, 4.982581090140452, 2.0210888535427634, 0, 0, 0.16453320139602795, 0, 0.0809240025028908, 0, 0, 0, 0, 0, 0, 0, 0, 0, 0, 0, 0, 0, 0, 0, 0, 0, 0, 0, 0, 0, 0, 0, 0, 0, 0, 0, 0, 0, 0, 0, 0, 0, 0, 0, 0, 0, 0, 0, 0, 0, 0, 0, 0, 0, 0, 0, 0, 0, 0, 0, 0, 0, 0, 0, 0, 0, 0, 0, 0, 0, 0, 0, 0, 0, 0, 0, 0, 0, 0, 0, 0, 0, 0, 0, 0, 0, 0, 0, 0, 0, 0, 0, 0, 0, 0, 0, 0, 0, 0, 0, 0, 0, 0, 0, 0, 0, 0, 5.078914629206984, 2.9033161595692603, 0.9243584945254245, 2.543637236692003, 0.14687028381909217, 0, 5.92057637491665, 0.8760698471233377, 0.8087219224351795, 0, 0, 1.7974267980215881, 0, 0, 0, 0, 0, 0, 0, 0, 0, 0, 0, 0, 0, 0, 0, 0, 0, 0, 0, 0, 0, 0, 0, 0, 0, 0, 0, 0, 0, 0, 0, 0, 0, 0, 0, 0, 0, 0, 0, 0, 0, 0, 0, 0, 0, 0, 0, 0, 0, 0, 0, 0, 0, 0, 0, 0, 0, 0, 0, 0, 0, 0, 0, 0, 0, 0, 0, 0, 0, 0, 0, 0, 0, 0, 0, 0, 0, 0, 0, 0, 0, 0, 0, 0, 0, 0, 0, 0, 0, 0, 0, 0, 0, 0, 0, 0, 0, 0, 0, 0, 0, 0, 0, 0, 0, 0, 0, 0, 0, 0, 0, 0, 0.3140303392188381, 0, 0, 5.4560387904031975, 3.909677297055582, 1.8248129026058353, 0.502208138260112, 0, 0, 0, 0, 0, 0, 0, 1.9684626738658992, 7.556665049329804, 5.492491302575119, 5.6417655992305935, 9.64370302067696, 0, 0, 0, 0.14528230646808166, 0, 0, 0, 2.0693840106930472, 0, 0, 0, 0, 0, 0, 0, 0, 0, 0, 0, 0, 0, 0, 0.9312692233974237, 0, 0, 0, 0, 0, 0, 0, 3.5784873859963384, 5.677399363140717, 1.808501801927902, 0.1250910717288756, 5.1809146402003945, 0, 0, 0.3393279348187859, 0, 0, 0, 0, 0, 0, 0, 0, 0, 0, 0, 0, 0, 0, 0, 0, 0, 0, 0, 0, 0, 0, 0, 0, 3.4400102176881475, 0, 0, 1.6213174623337039, 0.3968237423056499, 0, 2.063578798627107, 0, 0, 0, 0, 0, 0, 0, 0, 0, 0, 0, 0, 0, 0, 0, 0, 0, 0, 0, 0, 0, 0, 0, 0, 0, 0, 0, 0, 0, 0, 0, 0, 0, 0, 0, 0, 0, 0, 0, 0, 0, 0, 0, 0, 0, 0, 0, 0, 0, 0, 0, 0, 0, 0, 0, 0, 0, 0, 0, 0, 0, 0, 0, 0, 0, 0, 0, 0, 0, 0, 0, 0, 0, 0.4205706114444556, 0, 0, 0, 0, 0, 0, 0, 0, 0, 0, 0, 0, 0, 0, 0, 0, 0, 0, 0, 0, 0, 0, 0, 0, 0, 0, 0, 0, 0, 0, 0, 0, 0, 0, 0, 0.4273568630970376, 0.08984690354572983, 0.09259222303328528, 0, 0, 0, 0, 0, 0, 0, 0, 0, 0, 0, 0, 0, 0, 0, 0, 0, 0, 0, 0, 0, 0, 0, 0, 0, 0, 0, 0, 0, 0, 0, 0, 0, 0, 0, 0, 0, 1.0019569620074316, 0, 0, 0, 0, 0, 0, 0, 0, 0, 0, 0, 0, 0, 0, 0, 0, 0, 0, 0, 0, 0, 0, 0, 0, 0, 0, 0, 0, 0, 0, 0, 0, 0, 0, 0, 0, 0, 0, 0, 0, 0, 0, 0, 0, 0, 0, 0, 0, 0, 0, 0, 0, 0, 0, 0, 0, 0, 0, 0, 0, 0, 0, 0, 0, 0, 0, 0, 0, 0, 0, 0, 0, 0, 0, 0, 0, 0, 0, 0, 0, 0, 0, 0, 0, 0.8793916056378462, 0, 0, 0, 0, 0, 0, 0, 0, 0, 0, 0, 0, 0, 0, 0, 0, 0, 0, 0, 0, 0, 0, 0, 0, 0, 0, 0, 0, 0, 0, 0, 0, 0, 0, 0, 0, 0, 0, 0, 0, 0, 0, 0, 0, 0, 0, 0, 0, 0, 0, 0, 0, 0, 0, 0, 0, 0, 0, 0, 0, 0, 0, 0, 0, 0, 0, 0, 0, 0, 0, 0, 0, 0, 0, 0, 0, 0, 0, 0, 0, 0, 0, 0, 0, 0, 0, 0, 0, 0, 0, 0, 0, 0.21645113899092622, 0, 0, 0, 0.9110628036414947, 0, 0, 0, 0, 0, 0, 0, 0, 0, 0, 0, 0, 0, 0, 0, 0, 0, 0, 0, 0, 0, 0, 0, 0, 0, 0, 0, 0, 0, 0, 0, 0, 0, 0, 0, 0, 0, 0, 0, 0, 0, 0, 0, 0, 0, 0, 0, 0, 0, 0, 0, 0, 0, 0, 0, 0, 0, 0, 0, 0, 0, 0, 0, 0, 0, 0, 0, 0, 0, 0, 0, 0, 0, 0.4774335284400705, 0, 0, 0, 0, 0, 0, 0, 0, 0, 0, 0, 0, 0, 0, 0, 0, 0, 0, 0, 0, 0, 0, 0, 0, 0, 0, 0, 0, 0, 0, 0, 0, 0, 0, 0, 0, 0, 0, 0, 0, 0, 0, 0, 1.0505450602090132, 1.1610424760196143, 1.762746630339618, 4.0641853345017696, 4.590870022195549, 0, 0, 0, 4.364888378791323, 2.7291676423148252, 1.0923184491496767, 0, 0, 6.2144451579201, 3.6261337653901546, 0, 3.092279225298559, 0, 0.08226892171197002, 0, 0, 0, 0, 0, 0, 0, 0, 0, 0, 0, 0, 0, 0, 0, 0, 0, 0, 0, 0, 0, 0, 0, 0, 0, 0, 0, 0, 0, 0, 0, 0, 0, 0, 0, 0, 0, 0, 0, 0, 0, 0, 0, 0, 0, 0, 0, 0, 0, 0.4106923421833416, 1.7757577498169592, 1.6177339566771516, 0.1263794467795792, 0, 0, 0, 0, 0, 0, 0, 0, 0, 0, 0, 0, 0, 0, 0, 0, 0, 0, 0, 0, 0, 0, 0, 0, 0, 0, 0, 0, 0, 0, 0, 0, 0, 0, 0, 0, 0, 0, 0, 0, 0, 0, 0, 0, 0, 0, 0, 0, 0, 0, 0, 0, 0, 0, 0, 0, 0, 0, 0, 0, 0, 0, 0, 0, 0, 0, 0, 0, 0, 0, 0, 0, 0, 0, 0, 0, 0, 0, 0, 0, 0, 0, 0, 0, 0, 0, 0, 0, 0, 0, 0, 0, 0, 0, 0, 0, 0, 0, 0, 0, 0, 0, 0, 0, 0, 0, 0, 0, 0, 0, 0, 0, 0, 0, 0, 0, 0, 0, 0, 0, 0, 0, 0, 0, 0, 0, 0, 0, 0, 0, 0, 0, 0, 0, 0, 0, 0, 0, 0, 0, 0, 0, 0, 0, 0, 0, 0, 0, 0, 0, 0, 0, 0, 0, 0, 0, 0, 0, 0, 0, 0, 0, 0, 0, 0, 0, 0, 0, 0, 0, 0, 0, 0, 0, 0, 0, 0, 0, 0, 0, 0, 0, 0, 0, 0, 0, 0, 0, 0, 0, 0, 0, 0, 0, 0.5729606843203712, 0.17886625578484566, 5.303916750801422, 1.1857930150653342, 0.5790459129436059, 0, 0, 1.8252528636094418, 0, 0, 0, 0, 0, 0, 0, 0, 0, 0, 0, 0, 0, 0, 0, 0, 0, 0, 0, 0, 0, 0, 0, 0, 0, 0, 0, 5.092673640183603, 0, 0, 0, 0, 0, 0, 0, 0, 0.9889409647344106, 0.7639325134967514, 0, 0, 0, 1.8459464930687832, 6.945363897677535, 1.7159873149098568, 4.130469980896034, 3.101186216116278, 6.312605350447974, 3.0017972232095884, 4.719279799681737, 5.960719791093043, 4.3308740876339415, 0, 0, 0, 0, 0, 0, 1.3634873732218151, 1.8051732056331993, 4.865229721172448, 1.5957827341988287, 3.4555724491958064, 4.470221482286451, 5.0272134559709345, 6.5644178481141555, 5.267109806880706, 0, 0.8751757859683932, 2.289891644628585, 0, 0, 0, 1.7525984812043311, 1.7214437030462917, 0, 5.437590746080462, 0.29952378251443795, 1.8848500086406952, 0, 0, 0, 1.9165239119382689, 0, 0, 6.290086725136542, 0, 0, 0, 2.648930602064941, 7.1057976907018805, 5.974697634869738, 0, 6.0025859529413355, 7.141269691686706, 2.2115039986677747, 0, 0, 0, 3.4428244392070875, 0, 0, 0, 0.7608107481714664, 5.490514964613833, 1.8289405287074587, 0, 1.3965757072929053, 4.942302120132304, 1.2109193311221695, 0, 5.405644130770779, 0, 2.3584537645854806, 0.4988631104427673, 0, 0, 0.26897166275782514, 1.496192465730036, 0, 0, 0, 0, 7.667487758033579, 7.546576717978785, 5.086683310947086, 7.737803515337532, 0, 0, 0, 1.4719960415028002, 0, 0, 0, 0, 0, 0, 0, 0, 0.9496338501525813, 0, 1.4546426429392298, 1.4503312986972736, 5.795578142459878, 6.6947320262648295, 12.517909199666775, 4.418848804656103, 5.344423301724353, 3.9944373821950543, 6.23699864788435, 3.0124614633401343, 0, 0, 0, 0, 0, 0, 0, 0, 0, 0, 0, 0, 0, 0, 0, 0, 0, 0, 0, 0, 0, 0, 3.481812870060771, 3.705064116322437, 13.798441998186913, 4.341669761447595, 3.5354625655046865, 1.092356823240374, 4.454416137818164, 3.7057071141706084, 6.083712703650141, 8.373628974898118, 2.7795071832507947, 6.24630894616423, 4.511170766279247, 0.9030408651092916, 6.532956420077448, 8.487999573677776, 5.295457952807867, 5.682154719894582, 6.863105237533482, 14.237014512895646, 15.9823638469256, 8.559021063876553, 8.144779502905857, 6.5834867833648705, 2.3236185256793296, 10.843657354629862, 8.088131285363742, 14.082977095395709, 6.657265830645184, 8.756795017413893, 2.392416558166299, 3.105788185994375, 12.151997555546421, 6.180491969531011, 12.571162492426854, 13.819264772777816, 1.4159212307352522, 7.830353148764451, 12.919020424020331, 5.737239323446235, 0, 0, 2.2711815352634805, 0, 3.4779717535575467, 2.8930134571048884, 1.4893256735909741, 3.7234108927303513, 4.2825362769360735, 4.033658823765565, 2.840797959029519, 1.071568223643628, 5.3648490187333575, 4.679949679174712, 9.798769309219933, 5.016680765684718, 3.81979469817344, 7.564240965611051, 0.31256763373062185, 0, 0, 0, 0, 3.349078200262598, 4.2669447268437395, 9.848377177195443, 14.662027082827796, 9.573070286766558, 10.994801002203243, 2.0950936785180057, 1.5812865092004638, 0, 6.610338267436068, 4.0685201885712345, 0, 0, 0, 0, 0, 0, 0, 0, 2.7535417331915495, 0, 0, 0, 0, 0, 0, 0, 0, 0, 0, 0, 0, 0, 0, 0, 0, 0, 0, 0, 0, 0, 0, 0, 0, 0.11414391676559145, 0.2343099650137147, 0, 0, 0, 0, 0, 0, 0, 0, 0, 0, 0, 0, 0, 0, 0, 0, 0, 0, 0, 0, 0, 0, 0, 0, 0, 0, 0, 0, 0, 0, 0, 0, 0, 0, 0, 0, 0, 0, 0, 0, 0, 0, 0, 0, 0, 0, 0, 0, 0, 0, 0, 0, 0, 0, 0, 0, 0, 0, 0, 0, 0, 0, 0, 0, 0, 0, 0, 0, 0, 0, 0, 0, 0, 0, 0, 0, 0, 0, 0, 0, 0, 0, 0, 0, 0, 0, 0, 0, 0, 5.768556544106491, 3.042785340085207, 2.5236884437764053, 0, 2.1056782523668005, 1.0685469546581636, 0, 5.211496556898512, 2.0158709087976776, 0, 0, 0, 1.4102792440679957, 5.176911626384324, 2.6750354413461532, 7.0198079815691266, 3.277318179381176, 3.2662577450227843, 0.1943488126041156, 5.468042137627527, 1.3248498240343736, 0.9347620046656211, 0.17781395583089393, 2.9771003450837887, 6.029105098008185, 4.829941966472837, 6.061924329960201, 9.316804950416342, 4.244526170720162, 5.309828902170291, 2.2663750776461113, 0, 0, 1.8024803424441824, 0, 0, 0, 0, 0, 8.749886992317101, 7.471609903424047, 7.241372700627756, 0.5521500477975735, 0, 0, 0, 0, 0, 0, 0, 0, 0, 0, 0, 1.9468564181401575, 6.536018444826023, 2.573397843195021, 0, 0, 0, 0, 0, 0, 0, 0, 0, 0, 0, 0, 0, 0, 0, 0, 0, 0, 0, 0, 0, 0, 0, 0, 0, 0, 0, 0, 0, 0, 0, 0, 0, 0, 0, 0, 0, 0, 0, 0, 0, 0, 0, 0, 0, 0, 0, 0, 0, 0, 0, 0, 0, 0, 0, 0, 0, 0, 0, 0, 0, 0, 0, 0, 0, 0, 0, 0, 0, 0, 0, 0, 0, 0, 0, 0, 0, 0, 0, 0, 0, 0, 0, 0, 0, 0, 0, 0, 0, 0, 0, 0, 0.26066328470023864, 0, 0, 2.145107960429184, 2.4958236456247542, 1.9827076303856113, 0, 3.189680553634628, 2.481241157824023, 3.716073308604615, 1.4016000382492058, 0.6167110535040071, 2.0116055307160856, 3.180085440895814, 1.4402582924565854, 1.8934438330816568, 1.00186840048604, 0, 0, 0, 0, 0, 0, 0, 0, 0, 0, 0, 0, 0, 0, 0, 0, 0, 0, 0, 0, 0, 0, 0, 0, 0, 0, 0, 0, 0, 0, 0, 0, 0, 0, 0, 0, 0, 0, 0, 0, 0, 0, 0, 0, 0, 0, 0, 0, 0, 0, 0, 0, 0, 0, 0, 0, 0, 0, 0, 0, 0, 0, 0.9389709186515263, 0, 2.595617166497125, 3.6377858954503477, 2.64318381349438, 5.926158796301432, 11.447412652993295, 4.746249980750756, 10.099342537852474, 7.6301728081324605, 3.860020587354727, 5.2335644743774195, 5.8614658404867725, 2.4617153182527476, 8.294830786776576, 0.9528939516052035, 1.0898369419487235, 0, 0.5591308293680897, 1.279345832880819, 0.4524917918723366, 0.36714898671316004, 0, 2.322375427569911, 0, 0, 3.216991563031399, 7.77556970401012, 8.019881232858936, 1.1449295860957618, 5.353895164007808, 5.55846096873802, 0, 0, 3.6027425565203375, 8.620090523216607, 3.707392793626821, 1.420954126534658, 1.9374151950782608, 3.761018304743499, 5.9213890430869105, 8.977567585210839, 1.2558018989777393, 3.923768535315041, 2.945599692054114, 0, 0, 0, 1.1213677665045765, 0, 0, 0, 0.09621526161784953, 0.3934399286052944, 0, 0, 0, 0, 0, 0, 0, 0, 0, 0, 0, 0, 0, 0, 0, 0, 0, 0, 0, 0, 0, 0, 0, 0, 0, 0, 0, 0, 0, 0, 0, 0, 0, 0, 0, 0, 0, 0, 0, 0, 0, 0, 0, 0, 0, 0, 0, 0, 0, 0, 0, 0, 0, 0, 0, 0, 0, 0, 0, 0, 0, 0, 0, 0, 0, 0, 0, 0, 0, 0, 0, 0, 0, 0, 0, 0, 0, 0, 0, 0, 0, 0, 0, 0, 0, 0, 0, 0, 0, 0, 0, 0, 0, 0, 0, 0, 0, 0, 0, 0, 0, 0, 0, 0, 0, 0, 0, 0, 0, 0, 0, 0, 0, 0, 0, 0, 0, 0, 0, 0, 0, 0, 0, 0, 0, 0, 0, 0, 0, 0, 0, 0, 0, 0, 0, 0, 0, 0, 0, 0, 0, 0, 0, 0, 0, 0, 0, 0, 0, 0, 0, 0, 0, 0, 0, 0, 0, 0, 0, 0, 0, 0, 0, 0, 0, 0, 0, 0, 0, 0, 0, 0, 0, 0, 0.10374527330413931, 0, 0, 0, 0, 0, 0, 0, 0, 0, 0, 0, 0, 0, 0, 0, 0, 0, 0, 0, 0, 0, 0, 0, 0, 0, 0, 0, 0, 0, 0, 0, 0, 0, 0, 0, 0, 0, 0, 0, 0, 0, 0, 0, 0, 0, 0, 0, 0, 0, 0, 0, 0, 0, 0, 0, 0, 0, 0, 0, 0, 0, 0, 0, 0, 0, 0, 0, 0, 0, 0, 0, 0, 0, 0, 0, 0, 0, 0, 0, 0, 0, 0, 0, 0, 0, 0, 0, 0, 0, 0, 0, 0, 0, 0, 0, 0, 0, 0, 0, 0, 0, 0, 0, 0, 0, 0, 0, 0, 0, 0, 0, 0, 0, 0, 0, 0, 0, 0, 0, 0, 0, 0, 0, 0, 0, 0, 0, 0, 0, 0, 0, 0, 0, 0, 0, 0, 0, 0, 0, 0, 0, 0, 0, 0, 0, 0, 0, 0, 0, 0, 0, 0, 0, 0, 0, 0, 0, 0, 0, 0, 0, 0, 0, 0, 0, 0, 0, 0, 0, 0, 0, 0, 0, 0, 0, 0, 0, 0, 0, 0, 0, 0, 0, 0, 0, 0, 0, 0, 0, 0, 0, 0, 0, 0, 0, 0, 0, 0, 0, 0, 0, 0, 0, 0, 0, 0, 0, 0, 0, 0, 0, 0, 0, 0, 0, 0, 0, 0, 0, 0, 0, 0, 0, 0, 0, 0, 0, 0, 0, 0, 0, 0, 0, 0, 0, 0, 0, 0, 0, 0, 0, 0, 0, 0, 0, 0, 0, 0, 0, 0, 0, 0, 0, 0, 0, 0, 0, 0, 0, 0, 0, 0, 0, 0, 0, 0, 0, 0, 0, 0, 0, 0, 0, 0, 0, 0, 0, 0, 0, 0, 0, 0, 0, 0, 0, 0, 0, 0, 0, 0, 0, 0, 0, 0, 0, 0, 0, 0, 0, 0, 0, 0, 0, 0, 0, 0, 0, 0, 0, 0, 0, 0, 0, 0, 0, 0, 0, 0, 0, 0, 0, 0, 0, 0, 0, 0, 0, 0, 0, 0, 0, 0, 0, 0, 0, 0, 0, 0, 0, 0, 0, 0, 0, 0, 2.2651695301816774, 3.1427340934033667, 2.0146276960035934, 0.8908917054168644, 1.7887535625751476, 0, 0, 0.5941891206578265, 0.9297764001263921, 5.491325933321282, 5.148850754897668, 0, 0, 2.0646451775915815, 0.30480065096352804, 0, 0, 0, 0, 0, 0.08483942284987066, 0, 0, 0, 0, 0, 0, 0, 0, 0, 0, 0, 0.9427229912822709, 0, 0, 2.192348693646877, 0, 0, 0, 0, 0, 0, 0, 0, 0, 0, 0, 0, 0.5490619946679857, 5.778523720139207, 1.2785476830907048, 1.9827939211686534, 0.09581214919474058, 1.4804297122953058, 0, 0, 0, 0, 0, 0.07804676717989173, 0.29088461838711216, 0, 0, 0, 0, 0, 0, 0, 0, 0, 0, 0, 0, 0, 1.864050749026043, 0, 0, 0, 0, 0, 0, 0, 0, 0.13002404048078245, 0, 0, 0, 0, 0, 0, 0, 1.1415915983464082, 0.16230253506049144, 0, 0, 0, 0, 0, 0, 0, 0, 0, 0, 0, 0, 0, 0, 0, 0, 0, 0, 0, 0, 0, 0, 0, 0, 0, 0, 0, 0, 0, 0, 0, 0, 0, 0, 0, 0, 0, 0, 0, 0, 0, 0, 0, 0, 0, 0, 0, 0, 0, 0, 0, 0, 0, 0, 0, 0, 0, 0, 0, 0, 0, 0, 0, 0, 0, 0, 0, 0, 0, 0, 0, 0, 0, 0, 0, 0, 0, 0, 0, 0, 0, 0, 0, 0, 0, 0, 0, 0, 0, 0, 0, 0, 0, 0, 0, 0, 0, 0, 0, 0, 0, 0, 0, 0, 0, 0, 0, 0, 0, 0, 0, 0, 0, 0.5438380945352955, 0, 0, 0, 0, 0, 0, 0, 1.6494765871823556, 0, 0, 0.6207852798132739, 0.17215844093586322, 1.0671426937802915, 0.29047120500877943, 3.477035020552403, 3.144893115263711, 5.63089723500699, 3.83664895950646, 0.692453015365164, 8.847421805643508, 9.710144263253197, 6.801803180882423, 10.643431454985338, 3.110768388164229, 5.548701643300681, 4.6036511219208185, 3.627790678051059, 3.6960558888674497, 3.2979473605882124, 0, 0, 5.670365277074747, 4.8871184293303385, 2.421781095915312, 0, 0, 0, 0, 1.962730762227054, 0, 4.321370854899392, 2.38323825855695, 5.591660444752074, 0.2973119632447303, 0, 0, 0, 0, 0, 0, 0.26086617929675776, 0, 0.42546288800582877, 0, 0, 0, 0.8369614621236442, 0, 0, 0, 0, 0, 0, 0, 0, 0, 0, 0, 0, 0, 0, 0, 0, 0, 0, 0, 0, 0, 0, 0, 0, 0, 0, 0, 0, 0, 0, 0, 0, 0, 0, 0, 0, 0, 0, 0, 0, 0.13078920090926585, 0, 0, 0, 0, 0, 0, 0, 0, 0, 0, 0, 0, 0, 0, 0, 0, 0, 0, 0, 0, 0, 0, 0, 0, 0, 0, 0, 0, 0, 0, 0, 0, 0, 0, 0, 0, 0, 0, 0, 0, 0, 0, 0, 0, 0, 0, 0, 0, 0, 0, 0, 0, 0, 0, 0, 0, 0, 0, 0, 0, 0, 0, 0, 0, 0, 0, 0, 0, 0, 0, 0, 0, 0, 0, 0, 0, 0, 0, 0, 0, 0, 0, 0, 0, 0, 0, 0, 0, 0, 0, 0, 0, 0, 0, 0, 0, 0, 0, 0, 0, 0, 0, 0, 0, 0, 0, 0, 0, 0, 0, 0, 0, 0, 0, 0, 0, 0, 0, 0, 0, 0, 0, 0, 0, 0, 0, 0, 0, 0, 0, 0, 0, 0, 0, 0, 0, 0, 0, 4.015570090156818, 2.8013517384551903, 0, 0, 0, 0, 0, 0, 0, 0, 0.9110881202612703, 0, 1.0569655971449847, 7.9805852816470475, 2.622883399212079, 0, 0, 0, 0, 6.058584460552455, 0.4449178230565084, 0, 0, 0, 0, 0, 1.4541106100620396, 0, 0, 0, 0, 0, 0, 0, 0, 0, 0, 0, 0, 0, 0, 0, 0, 0, 0, 0, 0, 0, 0, 0.1955407320188373, 0, 0, 0.8406995274142145, 16.160234941023543, 5.253161818548349, 0, 0, 0, 0, 0, 5.307334244664678, 0, 0, 0, 0, 0, 0, 0, 0, 0, 0, 0.8785540555242162, 0, 0, 0, 0, 0, 0, 0, 0, 0, 0, 0, 0, 0, 0, 0, 0, 0, 0, 0, 0, 0, 0, 0, 0, 0, 0, 0, 0, 0, 0, 0, 0, 0, 0, 0, 1.6435859574120177, 0, 0.1771409877963182, 0, 0, 0, 0, 0, 0, 0, 0, 0, 0, 0, 0, 0, 0, 0, 0, 0, 0, 0, 0, 0, 0, 0, 0, 0, 0, 0, 0, 0, 0, 0, 0, 0, 0.08372701934878132, 0.3169635536381497, 0.5023230369377865, 1.8555459696333971, 4.7465358590386755, 5.31663448166243, 0, 0, 1.0837461457233286, 0, 0, 0, 0, 0.8893321880440624, 0, 0, 0, 0.08246838118707847, 0, 0.24176075108579068, 0, 1.6950409983204324, 4.826265582804139, 4.647163889632684, 9.03268214000046, 8.447909325237104, 9.803630043339524, 10.24154145806751, 11.153686206990445, 11.723948826832702, 14.134258594202267, 11.652968996282713, 11.545614993659024, 6.552266933368776, 3.821478768805701, 3.409610580412794, 2.7072106087961143, 1.2699625580762963, 1.7479728737034692, 0.1524777152356948, 3.4368770950799163, 10.941364374627799, 12.942796853608408, 3.4186315469214903, 0.8137343044843949, 1.743472798756087, 8.443139382508662, 13.135658741255249, 6.810789637796075, 5.019999141040335, 0.7232621124896274, 1.5011105654301993, 1.8319746811416493, 0.12450758017092135, 0, 0, 0, 2.319650236435267, 3.1450055116851448, 1.808759457754983, 1.5872033829509076, 2.707399056459342, 2.0209763296780476, 0.2137955610905101, 0, 0, 0, 0.9453840044345051, 0, 0, 0, 0.4387840124844523, 0, 1.5881332358637512, 0.9065302098759266, 2.3991911265273664, 2.461001448639817, 0.30769817987513576, 1.7268052262312479, 1.1571185725292312, 0, 0, 0, 0, 0, 0, 0, 0.3527359701608973, 4.132272379314708, 0.9752458157512537, 1.5414282476296663, 6.66091977464505, 0.8304036000561952, 1.4879625554289642, 3.4411981300322516, 0.26034149502934184, 0.6089937764888206, 0, 0.9307461257421822, 0.14449698949861942, 0.40516401166169547, 0.11367004908328435, 0, 1.1967741472962443, 0, 0, 0, 0, 1.5328885420763572, 1.9495029602244138, 0.44895595029447977, 2.3757891105661617, 1.4807906716773114, 0, 0, 0, 0, 0, 0, 0, 0, 0, 0, 0.12412179398734348, 0, 0, 0, 0, 0, 0.7336382972868981, 0, 0, 0, 0, 0, 0, 0, 0, 0, 0, 0, 0, 0, 0, 0.399010821642448, 0, 0, 0, 0, 0, 0, 0, 0, 0, 0, 0, 0, 0, 0, 0, 0, 0, 1.8843268183636366, 0, 0, 0, 0, 0, 0, 0, 0, 0, 0, 0, 0, 0, 0, 0, 0, 0, 0, 0, 0, 0, 0, 0, 0, 0, 0, 0, 0, 0, 0, 0, 0, 0, 0, 0, 0, 0, 0, 0, 0, 0, 0, 0, 0, 0, 0, 0, 0, 0, 0, 0, 0, 0, 0, 0, 0, 0, 0, 0, 0, 0, 0, 0, 0, 0, 0, 0, 0.9206013272513148, 0, 0, 0, 0.904749667434546, 0, 0, 0.09932284354615856, 0, 0, 0, 0, 0, 0, 0, 0, 0, 0, 0, 0, 0, 0, 0, 2.5599909448596243, 0, 0, 0, 0, 0, 0, 0, 0, 0, 0, 0, 0, 0, 0, 0, 0, 0, 0, 0, 0, 0, 0.26232015435118305, 0, 0, 0, 0, 0, 0, 0, 0, 0.6560175491426943, 0.5671841839650689, 0, 0, 0, 0, 0, 0, 0.889900701539818, 0, 0, 0, 0, 0, 0, 0, 0.09861845560508574, 0, 0, 0, 0, 0.10587188527702515, 0, 0, 0, 0, 0, 2.3418434425346297, 0.9032847090149629, 0.40219753000701985, 0, 0, 0, 0, 0, 0, 0, 0, 0, 0, 0, 0, 0, 0, 0, 0, 0, 0, 0, 0, 0, 0, 0, 0, 0, 0, 0, 0, 0, 0, 0, 0, 0, 0, 0, 0, 0, 0.10852083596946387, 0, 0, 0, 0, 0, 0, 0, 0, 0, 0, 0, 0.8354911185071952, 0, 0, 0, 0, 0, 0, 0, 0, 0, 0.1134611885984218, 3.130180920210184, 5.371584468400741, 0.8178945046994133, 0, 0, 0.5252943550152641, 1.6585909324776016, 5.616561553821902, 0, 0, 0, 0, 0, 2.663883184029679, 0, 6.084728973081481, 5.377023864844397, 0, 0, 0.35614977608616566, 0, 0.7053091981042243, 0, 0, 13.845240104043356, 5.659834062576823, 2.522692833222992, 0.45785808769682307, 0, 0, 5.590494000646087, 7.3569193772243135, 2.329341321305138, 9.719443429300336, 4.274987587018729, 5.656524414751295, 0, 3.450800792145342, 4.783880731094423, 0, 0, 0, 0, 0, 0, 0, 0, 0, 0, 0, 0, 0, 0, 0, 0, 0, 0, 0, 0, 0, 0, 0, 0, 0, 0, 0, 0, 0, 0, 0, 0, 0, 0, 0, 0, 0, 0, 0, 1.8353061924918612, 4.364784664935544, 2.812561805214128, 0.15781198185175974, 0, 0, 0, 0, 0, 0, 0, 0, 0, 0, 0, 0, 0, 0, 0, 0, 0, 0, 0, 0, 0, 0, 0, 0, 0, 0, 0, 0, 0, 0, 0, 0, 0, 0, 0, 0, 0, 0, 0, 0, 0, 0, 0, 0, 0, 0, 0, 0, 0, 0, 0, 0, 0, 0, 0, 0, 0, 0, 0, 0, 0, 0, 0, 0, 0, 0, 0, 0, 0, 0, 0, 0, 0, 0, 0, 0, 0, 0, 0, 0.7420436008784873, 0, 0, 0, 0, 0, 0, 0, 0, 0, 0, 0, 0, 0, 0, 0, 0, 0, 0, 0, 0, 0, 1.8454880306548025, 2.7022421278422737, 6.342421841860961, 5.48228070920353, 0, 0.52807382230616, 2.6205995495784546, 2.799864611810263, 2.8453810046307546, 9.565675697446522, 0.57626148139031, 0.1273466602358925, 1.8490336593969394, 0.09303824536312674, 0.5241821406139092, 1.5415130454414032, 2.0693989377131596, 7.793115070389997, 0, 0, 0.28016132547340505, 0, 0, 2.7063487069615113, 1.8233896618512802, 0.4175988556769251, 0, 0, 0.7860164730003575, 0, 0, 7.339503859348907, 0.9112023603488603, 0.8398805309289743, 0.17944144733386394, 1.6800206241070648, 1.845538680040132, 1.6605681527139424, 3.592345636746128, 1.0802882523435309, 0, 3.823485141861012, 4.5691856865464615, 5.134504309766011, 8.447168312517228, 5.8155756473034925, 8.436537453158504, 0.5896735304658138, 0.35659849728222964, 3.5011960878087827, 1.7867242306538733, 0.602893439774692, 0, 0, 0, 4.430225599406565, 3.931899463655153, 0, 2.0609831697720833, 0, 0, 0, 0, 0, 0, 0, 0, 0, 0, 0, 0, 0, 0, 0, 1.2974413048969984, 0, 0.9871274724006918, 0, 0, 0, 0, 0, 0, 0, 0, 0, 0.4594922075743102, 0, 1.2575948746142815, 0, 0, 0, 0, 0.49740951233687297, 0, 0.07651304901013471, 0, 0, 0, 0, 1.6385037281912056, 0, 2.1809003670621694, 0, 0, 0, 0.8837541813909212, 0.35355415514743843, 0, 0, 0.16712932687316753, 0, 0.10930820535623166, 0, 0, 0, 0, 0, 0, 0, 0, 0, 0, 0.40838506658358864, 0, 0, 3.139084287274413, 0, 0, 0, 0, 0, 0, 0, 0.10562585422981043, 0, 0, 0, 0, 0, 0, 0, 0, 0, 0, 0, 0, 0.8901400880931013, 0, 0, 0, 0, 0, 0, 0, 0, 0, 1.753434285093582, 0, 0, 0, 0, 0.6298377649517712, 1.7175351806435666, 0, 0, 0, 0, 0, 1.0642377213109724, 0, 0, 0, 0, 0.9338114231988243, 0.23918060607289157, 0, 1.740209512099118, 0, 0, 0.45472196016951055, 0, 0.259390494852681, 0.605083580598148, 1.391594738988192, 0.7740310578953093, 0.6566632303023573, 0.11380989531250935, 1.380072266986575, 0, 0.8250516226418664, 0, 0.0932775836508443, 2.448937306177641, 0, 0, 0, 0.826877590256097, 0, 0, 0.5570533617733363, 0, 0, 0, 0, 0, 0, 0, 0, 0.9494403067087134, 11.898880578733555, 1.100004101159218, 2.663027835505062, 10.063139142189552, 7.908126726413285, 15.749564778047551, 15.984071752227967, 17.624855496820775, 14.693789179811592, 14.252227238136689, 4.942198571361648, 2.6934667225919258, 3.8711398083590067, 2.6232247122322563, 2.1469912079826603, 5.426068421024413, 0.6269864572647799, 1.7983270451331699, 4.533626268153723, 2.106864895141346, 3.0028032009839514, 3.478821563864318, 4.516475673562914, 0.7672943829826664, 4.200883943437373, 4.541946094861939, 4.031950187899084, 3.960245037714727, 2.337233224121959, 5.419878825985505, 5.879634508734037, 9.002976655497664, 2.8641450044400294, 3.5739748515814918, 5.379845787552895, 8.111125023909617, 6.968235469868284, 6.129816286619234, 5.629969111611804, 7.907226065653892, 5.456727359077547, 0.7098838676085171, 1.312260132235907, 3.7638372048050184, 0.4981735398406548, 6.932957113895341, 2.4989095715313243, 13.140268309120058, 17.398160040123376, 15.241235055278667, 9.822442546007721, 23.025371811995946, 13.78902562601514, 16.64929277740365, 16.046127160205067, 13.787021726799777, 13.218915647658173, 9.685908185252991, 0.7423560761842662, 2.1245165750715875, 6.012006241801587, 4.513956676290663, 2.4500806910961357, 3.757560436601601, 6.334648931396017, 5.860306984827108, 7.38446427170736, 14.399579552107161, 8.030785635260502, 11.432973815180612, 15.847181439991232, 12.910507545316008, 13.111339163517618, 18.84093889325563, 13.29800449454651, 12.37205960422129, 11.484825251603432, 15.520322863908174, 14.417770017386292, 2.947500828271025, 6.123171438851291, 8.407813835689492, 8.351540019029185, 7.781623449711776, 10.666574550974051, 14.926273230373802, 14.230947181600195, 7.597341167618845, 3.166163551456601, 7.0297788753349835, 4.961502817358133, 6.336443874815999, 6.7400844836055525, 2.980293634386308, 10.765392369092355, 8.361564327827201, 10.16759404188756, 10.343701496577355, 2.402448044634427, 15.584279075950198, 16.514185997176643, 9.55857912606717, 5.037771794296071, 16.491923390779316, 10.380106709398696, 12.991011918851472, 7.70138764367236, 4.00755712985589, 4.550229021902254, 4.641752862111581, 4.472744628234662, 5.244897710148789, 1.5500024612662537, 3.4723738598194958, 0.0974042357493532, 0, 4.447887216809489, 1.4127806388225848, 0, 7.52132143263784, 3.579957975549879, 1.9573128723259927, 1.3390114041806447, 0.2701155127842108, 0, 0, 0.08575927928951568, 3.2418444118472034, 0, 1.6697971260592346, 2.408616983260056, 0, 0, 0.24373955297164843, 2.717066726443208, 0.32868255777379507, 1.162695204737076, 0, 0.3170707340683639, 0.6389863996497014, 0.8964768882765014, 1.9503975869065933, 0.528228732973723, 2.767212279745907, 3.5174126941822514, 0.35521959192147434, 2.9464300083057564, 3.2222184819916566, 3.531503634737346, 2.5094056207304223, 1.6192114697187296, 6.847931866401434, 4.804926319935104, 7.813635133907398, 2.5431255162476796, 2.9385957032851056, 4.325475538759937, 4.3720817697183385, 3.7489474993148875, 6.908406602216132, 4.676397674747559, 6.580699887360245, 6.982743205607449, 7.098505040753292, 6.68854530876017, 9.727772590930284, 3.9819841606486133, 9.420967931862132, 9.254805200202314, 18.811806915076257, 11.658761035575548, 5.897587558509763, 10.24505998200146, 16.591220997726182, 10.917777910632743, 11.141063007049503, 9.995776552350362, 8.363073051745628, 5.543957425350419, 4.591468345674647, 5.75097551994363, 5.844287925574052, 6.786497211517505, 3.3919131602167854, 4.3477239682979585, 1.9980379314330778, 1.610634561748728, 0, 0.46127539197514034, 0.36527561165355465, 0.26896751438849104, 2.0337568042498098, 4.666235457292939, 1.2133138123814506, 6.533960740686045, 10.135675101130548, 2.077393136905161, 5.243444896048619, 1.4544080786934608, 8.17157153887879, 5.343053311395901, 3.481258727375475, 2.8025487386166708, 4.67749100129139, 4.93914728741439, 1.9940858262723933, 3.2751525636520102, 0.9300142103615245, 0.5260149804044042, 0, 0, 0, 0, 0, 0.22479586619907577, 2.264359088921891, 0.8068140007533152, 3.7296964711157483, 2.8011417370973217, 2.1484912779822425, 0.6335435440055436, 1.1991698534166388, 2.414195736432867, 2.3290888212775473, 3.031741982716104, 2.6676089711670365, 3.54071775750875, 5.611556656566712, 2.481965532461362, 10.389935121530355, 6.794098380147833, 9.801076166436005, 6.274142755615546, 4.495201463748237, 7.454905757736361, 5.269067925569379, 5.668891340542512, 0.6974979869961951, 3.0144076027981077, 5.321697439044555, 4.755760202462614, 6.987226949135727, 3.5300829912101497, 1.625811304693772, 6.844138684821115, 5.977269816426779, 3.654804428018567, 4.8650134981597795, 3.421098080716053, 10.837465872720655, 2.365720388606505, 6.005257101933366, 11.704585642681202, 6.814124351192324, 8.490078246130324, 9.534278332448896, 15.41522658164472, 11.973814228434257, 12.757462418240364, 17.071516645363218, 12.34821541397849, 6.8671817242739746, 3.489014409099867, 11.343408637733935, 8.643436635162985, 4.660270217871125, 8.881936869620848, 13.10490915391404, 18.4810664374966, 6.402951976820836, 14.067545459184968, 9.137296157145478, 13.033424110908104, 16.967090482768597, 3.4895132068749195, 14.787570782663432, 11.649501781390828, 8.663818572657874, 7.701667382358121, 9.527570188995455, 6.008552441781118, 0.4739468250254141, 10.588582763663073, 5.908422509365834, 7.838040950614305, 7.628852794411659, 7.406169130840339, 10.757148995528123, 0.7221138756268659, 4.854940415106084, 10.726417082713038, 10.029436909207233, 8.068133650648823, 12.350118212449205, 12.062935223391847, 7.593111448520645, 5.985095018508252, 3.1589690444206187, 6.131222915519023, 11.112246105100885, 9.34488948549858, 4.696273192761367, 5.465825379376074, 4.324543237673402, 0.8204887202052936, 5.082311502856048, 10.451323819059535, 6.665045613681299, 6.239240096664577, 9.41689914517793, 7.85320462355605, 6.022310603752849, 6.461554588068822, 8.087795260843357, 5.343238860130151, 9.120686703466532, 6.5156523885815245, 7.829037364921678, 6.655134318599577, 5.224838785011968, 5.885132938521187, 6.692206119349374, 5.575938631123115, 3.5825144205191712, 6.13228501793427, 6.2810994994604155, 9.795569342863567, 7.3392218460060175, 6.682366498986368, 2.6279298182076642, 8.69912341512228, 7.860269505588359, 4.290064194273094, 7.286037050368497, 3.2667052040687654, 8.315011459869517, 8.842320674745505, 2.0975968135190195, 7.468313255646114, 5.157530279327322, 6.154080599986112, 2.8867783985182403, 1.5007910982494717, 0.8079509001034447, 3.783994106280194, 1.3239132871443264, 0.3165849750008131, 0.3267521138004896, 0, 0, 0, 0, 0, 0, 0.35846508017021517, 0.9139840632692364, 1.0397230136105937, 3.4353454300728967, 6.083405380340802, 5.541610509591212, 3.7551166460389096, 8.813373004326507, 8.864061059129266, 13.462915785116056, 5.944319359445545, 0, 8.652559730663477, 11.117740170556894, 15.355277194273592, 5.638958878094782, 12.077807535145894, 10.995354625671203, 8.171569225094954, 2.903306586606405, 11.060601018276673, 6.364626336802954, 3.044039932678552, 4.228353008981576, 2.2544343614165565, 4.103346270059776, 1.6247444504669362, 8.648862707268197, 0.2298328167081374, 3.2465766873254474, 3.473683028710524, 5.445453803462548, 4.526446928330516, 3.4506596932311857, 2.7914213799321717, 5.890509496448111, 3.3993941870866435, 4.646019337003849, 6.253157446464531, 7.9196892555871985, 8.359457864612645, 3.4420371899840707, 6.045765158458091, 7.450106984537482, 6.549162455582774, 5.038227600188918, 4.257317252576356, 5.094836089057522, 6.326710416657579, 7.498241800010627, 4.76435420546321, 5.166624512324415, 0, 0, 7.943263728998049, 2.260203115795514, 7.499870703549798, 3.915375330878653, 1.873498651775456, 5.327908956913513, 4.817779754023821, 4.028222075022337, 5.685440503314617, 4.7657262605993935, 5.870539776425363, 5.990420439995958, 7.467939668531401, 9.866123666559119, 3.8362543968333016, 7.056332163834511, 3.495201511062568, 7.738958398671997, 0.07919713152515222, 1.5569050442273178, 4.823531848422381, 3.5136879836328916, 0.6180831482717033, 1.2129621359059206, 6.305697512984391, 1.3763291254266123, 4.390147162718732, 2.2366033330209527, 6.07497434090865, 0.5064963545371334, 0, 0.1393762970842249, 0.11983932194276554, 0, 4.235600029501249, 5.292425083520567, 4.978270610579198, 4.873542908090281, 7.960183800557685, 6.155919933997783, 0, 1.1012646741439307, 4.145828092149048, 2.0221027257874167, 2.0549390329263075, 1.6678968106796441, 4.173150048376596, 0.2880931140002395, 5.3930775292479805, 3.9878949556202508, 5.882841643335954, 6.9581701274998515, 3.410273426872116, 4.615494758044257, 2.6474715251169254, 0, 0, 0, 0, 0, 0, 0, 0, 0, 0, 0, 0, 0, 0, 0, 1.4112242169944726, 0, 0, 0, 0, 0, 0, 0, 0, 0.6547829581044999, 0, 0, 0, 0, 0, 0, 0, 0, 0, 0, 0, 0, 0, 0, 0, 0, 0, 0, 0, 0, 0, 0, 0, 0, 0, 0, 0, 0, 0, 0, 0, 0, 0, 0, 0, 0, 0, 1.122871904060639, 0, 0, 0, 0, 0, 0, 0, 0, 0, 0, 0, 0, 0, 0, 0, 0, 0, 0, 0, 0, 0, 0, 0, 0, 0, 0, 0, 0, 0, 0, 0, 0, 0, 0, 0, 0, 0, 0, 0, 0, 0, 0, 0, 0, 0, 0, 0, 0, 0, 0, 0, 0, 0, 0, 0, 0, 0, 0, 0, 0, 0, 0, 0, 0, 0, 0, 0, 0, 0, 0, 0, 0, 0, 0, 0, 0, 0, 0, 0, 0, 0, 0, 0, 0, 0, 0, 0, 0, 0, 0, 0, 0, 0, 0, 0, 0, 0, 0, 0, 0, 0, 0, 0, 0, 0, 0, 0, 0, 0, 0, 0, 0, 0, 0, 0, 0, 0, 0, 0, 0, 0, 0, 0, 0, 0, 0, 0, 0, 0, 0, 0, 0, 0, 0, 0, 0, 0, 0, 0, 0, 0, 0, 0, 0, 0, 0, 0, 0, 0, 0, 0, 0, 0, 0, 0, 0, 0, 0, 0, 0, 0, 0, 0, 0, 0, 0, 0, 0, 0, 0, 0, 0, 0, 0, 0, 0, 0, 0, 0, 0, 0, 0, 0, 0, 0, 0, 0, 0, 0, 0, 0, 0, 0, 0, 0, 0, 0, 0, 0, 0, 0, 0, 0, 0, 0, 0, 0, 0, 0, 0, 0, 0, 0, 0, 0, 0, 0, 0, 0, 0, 0, 0, 0, 0, 0, 0, 0, 0, 0, 0, 0, 0, 0, 0, 0, 0, 0, 0, 0, 0, 0, 0, 0, 0, 0, 0, 0, 0, 0, 0, 0, 0, 0, 0, 0, 0, 0, 0, 0, 0, 0, 0, 0, 0, 0, 0, 0, 0, 0, 0, 0, 0, 0, 0, 0, 0, 0, 0, 0, 0, 0, 0, 0, 0, 0, 0, 0, 0, 0, 0, 0, 0, 0, 0, 0, 0, 0, 0, 0, 0, 0, 0, 0, 0, 0, 0, 0, 0, 0, 0, 0, 0, 0, 0, 0, 0, 0, 0, 0, 0, 0, 0, 0, 0, 0, 0, 0.7421722865932345, 0.6918835761228895, 0, 0, 0, 0, 0, 0, 0, 0, 0, 0, 0, 0, 0, 0, 0, 0, 0, 0, 0, 0, 0, 0, 0, 0, 0, 0, 0, 0, 0, 0, 0, 0, 0, 0, 0, 0, 0, 0, 0, 0, 0, 0, 0, 0, 0, 0, 0, 1.9152825975094148, 0.18378847712881047, 0.298482893609434, 1.2597727000324412, 0, 0, 1.4329452842341779, 2.0416092530930916, 0.7439811749524868, 2.999110358815318, 1.2881569844218532, 0, 0, 0, 0, 0, 0, 0, 0, 0, 0, 0, 0, 0, 0, 0, 0, 0, 0, 0, 0, 0, 0, 0, 0, 0, 0, 0, 0, 0, 0, 0, 0, 0, 0, 0, 0, 0, 0, 0, 0, 0, 0, 0, 0, 0, 0, 0, 0, 0, 0, 0, 0, 0, 0, 0, 0, 0, 0, 0, 0, 0, 0, 0, 0, 0, 0, 0, 0, 0, 0, 0, 0, 0, 0, 0, 0, 0, 0, 0, 0, 0, 0, 0, 0, 0, 0, 0, 0, 0, 0, 0, 0, 0, 0, 0, 0, 0, 0, 0, 0, 0, 0, 0, 0, 0, 0, 0, 0, 0, 0, 0, 0, 0, 0, 0, 0, 0, 0, 0, 0, 0, 0, 0, 0, 0, 0, 0, 0, 0, 0, 0, 0, 0, 0, 0, 0, 0, 0, 0, 0, 0, 0, 0, 0, 0, 0, 0, 0, 0, 0, 0, 0, 0, 0, 0, 0, 0, 0, 0, 0, 0, 0, 0, 0, 0, 0, 0, 0, 0, 0, 0, 0, 0, 0, 0, 0, 0, 0, 0, 0, 0, 0, 0, 0, 0, 0, 0, 0, 0, 0, 0, 0, 0, 0, 0, 0, 0, 0, 0, 0, 0, 0, 0, 0, 0, 0, 0, 0, 0, 0, 0, 0, 0, 0, 0, 0.1861634710291232, 0, 0, 0, 0, 0, 0, 0, 10.715885797261162, 7.228306708425646, 5.61936410462627, 0.6736937118560989, 6.860435072916186, 12.090228501449632, 7.562008974081685, 7.2978069597979065, 6.133298759192203, 4.387543689635052, 5.899606828920487, 5.142420820334384, 6.40754424279725, 9.57907762852077, 7.803785545729392, 5.467054506880629, 5.578367286124607, 4.682804361524793, 6.432873382010176, 4.24258723096655, 0.9168216748062404, 4.880950323978485, 1.555919760370646, 0, 0, 1.0281963252503474, 1.0435400867870046, 4.384392120859214, 4.830784407044101, 11.530559980369866, 7.502765230985864, 7.124520974259707, 3.8466872194328188, 2.0543917745234994, 6.992845861521926, 4.252737033260615, 6.893517631548464, 7.611541682933559, 6.3844256353073146, 6.4352561806854744, 9.351966730475393, 3.8455159500874627, 8.393039492059517, 11.322146486198612, 12.671207576360695, 9.885424826420241, 9.758555743844946, 7.957048766368043, 5.845602023411161, 9.978133821643222, 7.938052957279467, 9.877559796406468, 7.145124110073581, 5.7583110113696785, 6.837387449381592, 6.646065303013887, 3.2416110346951554, 2.008798461799214, 4.978673054616092, 8.569704693448504, 7.1726144119816935, 6.874297193630764, 4.0388972289213125, 6.015990301741208, 6.632632568127931, 5.1973766793426455, 8.477344406077936, 6.496704877983722, 8.148523685056189, 4.583634031263549, 8.082782090497227, 4.859908545501603, 5.1213837522548715, 4.93014672991276, 1.810475199989431, 0.8249104714308084, 6.227282173373673, 6.018740810405679, 4.929143190890743, 2.781865571976047, 4.037831070317215, 4.244490683101461, 5.706734501983352, 10.203501808845743, 2.3117754453080375, 3.396468442393278, 6.049410245112461, 1.3563656295136755, 2.996851463158824, 8.331484771407627, 2.735569626803144, 6.288645377472018, 1.3163686280877143, 6.873180631830534, 2.7505785928522486, 3.9654000078409712, 2.4950659556868153, 0.19135110822535067, 0.5266894305546306, 4.420937910864546, 0.5901382566139788, 1.4330480993097827, 1.8549163285231725, 1.3739903008483312, 0, 0, 0.7605574486912743, 1.2418205083657976, 0.9275560151615706, 2.002636506307668, 0.8537973916893498, 0.2256800122476394, 2.4895436037086682, 6.055025475988564, 1.6280305133978228, 1.7735386793516268, 1.1430524179064698, 2.6170205438951117, 1.918664203407939, 2.221518921891759, 11.042160877427627, 4.4639800586618295, 2.8933814994277984, 5.326918867998776, 6.424745168364273, 1.1590137744048845, 7.220756668860588, 1.6364282592143327, 2.205214284421387, 3.2216780926579616, 2.9546105139697754, 6.492786316945449, 4.96028355585213, 5.6545589149481925, 1.1947785832953224, 3.9883217557602433, 8.340335513454171, 1.7792403819209524, 3.297676230372609, 2.2433956117067035, 1.9268043378591213, 4.817782440448755, 5.388357774670867, 0.5548044886223593, 0, 0, 0.5192463336139013, 0, 1.4748088685738223, 0.4987113304131989, 0, 0, 0.11042748700445511, 0, 0, 2.0842018904087602, 0, 0, 0.8571232497960388, 1.8384892970809095, 0, 0, 0, 0, 0, 0, 0, 0, 0, 0, 0, 0, 0, 0, 0, 0, 0, 0, 0, 0, 0, 0, 0.824786184291858, 0, 0, 0, 0, 0, 0, 0, 0, 0, 0, 0, 0, 0.657286375767281, 0, 0, 0, 0, 0.08825088713927857, 0, 0, 0, 1.0698883483453687, 0, 0.21063860815507665, 0, 0, 0, 0, 0, 0, 0.8322262274369618, 0, 0, 0, 0, 0, 0, 0, 1.0559977689411948, 0.5848391315432331, 1.397521942559754, 0, 1.0549366438094334, 0.47700270998815325, 0, 0, 0, 0, 0, 0, 0, 0, 0, 0, 0, 0, 0, 0, 0, 0, 0, 0, 0, 0, 0, 0, 0, 0, 0, 0, 0, 0, 0, 0, 0, 0, 0, 0, 0, 0, 0, 0, 0, 0, 0, 0, 0, 0, 0, 0, 0, 0, 0, 0, 0, 0.8760667586193416, 3.5787594064349744, 3.441106157501821, 0, 1.0062976982212362, 0, 0, 2.057440140127649, 0, 5.431441485267445, 2.0098360061574656, 0, 1.785527187523782, 1.6099052374718805, 0, 0, 0, 0, 0, 0, 0, 0, 0, 0, 0, 0, 0, 0, 0, 0, 0, 0, 0, 0, 0, 0, 0, 0, 0, 0, 0, 0, 0, 0, 0, 0, 0, 0, 0, 0, 0, 0, 0, 0, 0, 0, 1.8666724278182825, 5.85430382435335, 0, 0.8209520580848245, 2.2853172921883065, 7.680480907213553, 3.465916562131122, 0.9232796576607488, 0, 0, 0, 0, 0, 0, 0, 0, 0, 0, 0, 0, 0, 0, 0, 0, 0, 0, 0, 0, 7.097845021789048, 0, 0, 0, 0, 0, 0, 0, 0, 0, 0, 0, 0, 0, 0, 1.0821401343974364, 0, 0, 0, 0, 0, 0, 0.13572782708275605, 0, 0, 0.2457943660446309, 0, 0, 0, 0, 0, 0, 0, 0, 0, 0, 0, 0, 0, 0, 0, 0, 0, 0, 0, 0, 0, 0, 0, 0.6140118384481786, 1.720984325475924, 0, 0.33877625171018744, 0, 0, 0, 0, 0, 0, 0, 0, 0, 0, 0, 0, 0, 0, 0, 0, 0, 0, 0, 0, 0, 0, 0, 0, 0, 0, 0, 0, 0, 0, 0, 0, 0, 0, 0, 0, 0, 0, 0, 0, 0, 0, 0, 0, 0, 0, 0, 0, 0, 0, 0, 0, 0, 0, 0, 0, 0, 0, 0, 0, 0, 0, 0, 0, 0, 0, 0, 0, 0, 0, 0, 0, 0, 0, 0, 0, 0, 0, 0, 0, 0, 0, 0, 0, 0, 0, 0, 0, 0, 0, 0, 0, 0, 0, 0, 0, 0, 0, 0, 0, 0, 0, 0, 0, 0, 0, 0, 0, 0, 0, 0, 0, 0, 0, 0, 0, 0, 0, 0, 0, 0, 0, 0, 0, 0, 0, 0, 0, 0, 0, 0, 0, 0, 0, 0, 0, 0, 0, 0, 0, 0, 0, 0, 0, 0, 0, 0, 0, 0, 0, 0, 0, 0, 0, 0, 0, 0, 0, 0, 0, 0, 0, 0, 0, 0, 0, 0, 0, 0, 0, 0, 0, 0, 0, 0, 0, 0, 0, 0, 0, 0, 0, 0, 0, 0, 0, 0, 0, 0, 0, 0, 0, 0, 0, 0, 0, 0, 0, 0, 0, 0, 0, 0, 0, 0, 0, 0, 0, 0, 0, 0, 0, 0, 0, 0, 0, 0, 0, 0, 0, 0, 0, 0, 0, 0, 0, 0, 0, 0, 0, 0, 0, 0, 0, 0, 0, 0, 0, 0, 0, 0, 0, 0, 0, 0, 0, 0, 0, 0, 0, 0, 0, 0, 0, 0, 0, 0, 0, 0, 0, 0, 0, 0, 0, 0, 0, 0, 0, 0, 0, 0, 0, 0, 0, 0, 0, 0, 0, 0, 0, 0, 0, 0, 0, 0, 0, 0, 0, 0, 0, 0, 0, 0, 0, 0, 0, 0, 0, 0, 0, 0, 0, 0, 0, 0, 0, 0, 0, 0, 0, 0, 0, 0, 0, 0, 0, 0, 0, 0, 0, 0, 0, 0, 0, 0, 0, 0, 0, 0, 0, 0, 0, 6.536321094299993, 5.493931850807677, 5.212480788759751, 5.223273946602114, 0, 0, 2.2083196840398407, 1.1656208390225196, 0.9550486589188177, 7.526662340913664, 1.0612081745412338, 1.5259697849648246, 1.6251479265048512, 4.956893435783124, 0, 4.89604121203301, 0, 0, 0, 0, 0, 0, 0, 0, 2.554731589450152, 5.752228838822151, 1.7437841951362294, 4.396944418443673, 3.319879425986823, 0.09427753534571966, 4.936206011656459, 4.8306555312831545, 3.435474427959837, 3.895387601023769, 2.975652224759281, 8.506786102174136, 5.767116397967811, 7.167670737956695, 1.0817614958757578, 2.415254860455893, 4.772614375844457, 0.8951928860068317, 8.167172932015697, 6.582165350518046, 0, 0, 1.013271392532897, 0, 0, 0, 3.550037487354541, 5.967877041413785, 5.80892508657854, 4.325935983687518, 4.837737085897129, 3.1445109335595656, 4.511149022018827, 3.3999830107142444, 4.5322615987280095, 1.2499465220440709, 1.9103438432665303, 1.5935290637289101, 2.88497955293244, 5.735896725606572, 4.480185368253407, 6.535956378464288, 6.89184575816028, 5.220340015464753, 3.455562397267875, 4.205467904318974, 5.295837686832215, 3.405677575759312, 4.537381821922649, 7.498309353321151, 3.07441623615711, 6.230613558137978, 5.29148383390092, 4.025014579680018, 7.0769075835818125, 7.477221027503673, 9.728849411016974, 8.319294264237007, 2.338469949565143, 9.795348857059695, 6.388634558669237, 8.125386551270685, 6.363589014485423, 8.857419471126265, 8.699172601040535, 11.566418567721348, 7.828621078207617, 10.329901546187285, 9.724244088340393, 12.46020132150414, 9.25301517892659, 8.190233012265045, 8.430150219057303, 11.621139659265614, 5.135257167647132, 8.614847207323175, 9.485455395842289, 9.033147411354449, 8.306071057943697, 8.014068818749177, 8.183348012567425, 7.469132437928673, 3.5177825637719082, 0.7808850284825617, 6.461771482519396, 8.420520938656374, 5.689438730646712, 2.5555522065317526, 11.498403584854032, 6.895605981487313, 9.686072929167342, 2.3508176413356083, 2.255843468562418, 8.205880750081832, 5.154241776328864, 3.7849898761021086, 8.734374332867068, 8.217450609531593, 4.831196549915138, 9.858237554255878, 8.43622185597563, 2.5775012471194603, 6.776033667297, 6.19257446490487, 7.1228221920793935, 2.276028940620158, 8.466187121892581, 0.23361963821659895, 7.637426830637953, 9.932271119998056, 8.613607836389754, 11.1573466038845, 9.40376373317909, 5.189291575962832, 5.586315499720357, 8.087002141338713, 4.626112378077349, 6.617116090228651, 9.924382282657433, 6.025468839502582, 9.65825785170402, 6.75092776673294, 9.472770841577068, 10.177269595190507, 3.1381424579470933, 8.211988076982427, 6.169405753773358, 7.530792124586116, 7.030258004120101, 4.849514976648413, 7.838955734483332, 7.983395344041811, 7.131718368613532, 5.231403192364602, 3.6577994669854377, 5.185854172490779, 3.963747871596024, 7.489092598961994, 5.860732979289499, 6.633089403652391, 5.881914950203203, 9.7036162082529, 2.9419143521453086, 7.0054026990533425, 6.151600704500749, 7.265565885613451, 13.460124134573688, 10.294145679689885, 8.337140845620608, 4.450992537151639, 5.509272229890058, 5.701235196900122, 5.266922602088938, 5.775024067897524, 3.370407409092227, 3.523281669831739, 1.1862946531260008, 1.521469945966285, 4.474304005345804, 5.692684182421102, 1.7764612144195584, 3.8456458951481296, 4.266502089826333, 2.0992792727129084, 2.119618641681622, 3.659501974266475, 2.112441204798266, 1.5306821709842513, 0.5086212244190945, 5.238073256230755, 4.480879713976671, 3.754806963852311, 3.2792182092294904, 2.322361903700103, 1.9293341649662166, 6.811794526450613, 1.7320386156412435, 0, 2.6958283760927104, 2.513631686890791, 7.671711294667271, 2.5401637224947695, 2.058616558909588, 0.5871416977066987, 5.246483769559636, 6.925097259268165, 7.247307632267822, 5.786334363583061, 5.067639157440288, 7.976741788153004, 9.037702305063885, 4.076812019126845, 5.396960573847895, 7.511264029382469, 3.9929149105523454, 4.686283995501056, 3.213220592822328, 8.480653052412162, 8.750819103929123, 3.7952482829848395, 7.702540803717884, 3.052130383813931, 4.998346473435064, 1.1949856095238711, 4.018383742277069, 3.0664432534550015, 8.38859481621977, 7.137938293289996, 6.10912320695079, 3.60832688424233, 7.085616196414941, 7.897770632456223, 6.049618479614126, 10.22780255275763, 9.482444315809943, 5.696381522175374, 11.051858323946329, 8.971465233694778, 6.142381383426011, 9.400480642310516, 8.619808923142745, 4.60844626314751, 2.0321422163421814, 8.544033856009614, 2.4024367772710127, 7.501048518803744, 4.597208991595199, 1.6318403063698783, 0.6124959476175502, 0, 5.857508058173485, 4.098310175206435, 0.19316775642396697, 3.2887218251149, 3.829725908570462, 3.260562664212395, 4.204733542047364, 0, 2.0356265587547573, 4.911087993678576, 5.599641595698504, 4.7807307187849375, 3.0748946119101297, 1.7347234130968925, 4.341094342980815, 5.843279830084199, 1.9269455780214546, 1.6493134859733973, 2.5809360491632023, 3.2995190791134603, 2.9947751027939473, 7.260929782300567, 8.130303978965966, 6.60256127886503, 2.3384295418456094, 9.00322694189346, 6.694490164986896, 4.954654349507583, 8.836112792241895, 10.503501157677906, 7.865114938504523, 4.405523615379821, 11.254243803772457, 9.326959986577547, 6.323424637232203, 4.892401346608338, 7.4839287893002835, 3.58677979647058, 6.892327652389854, 1.3298944702173316, 3.134558840198444, 8.976340928344765, 6.26063537999624, 8.378218001938647, 5.571896192939753, 3.2498414759542342, 4.655785351968254, 11.070946433400033, 7.95759672927161, 9.60684883705041, 9.062711991882558, 11.642878261341036, 5.222295403632926, 6.960321164000845, 5.325367083965806, 9.089769798707241, 14.562235274772096, 7.131780242163353, 8.513294112970291, 1.9171404339685778, 9.74303963971463, 7.846108694479816, 9.728328570081171, 1.8632877309359934, 8.963153017723993, 2.84148095371526, 10.402865071334194, 9.256166259082855, 8.928814633427177, 9.050531420461322, 5.177525203983677, 4.735526609392454, 5.895221973323779, 2.5576706273122367, 9.427342946588661, 0.7626504439371183, 3.6332518032473344, 1.64370631551513, 8.66662584617945, 8.089132856351135, 8.228819539827033, 4.716262142727393, 7.571161195382111, 7.136941706517809, 7.938659876797447, 1.644228243508961, 3.855049289561303, 10.240604321760141, 10.329120103151975, 4.5983775280961385, 3.4003348927905557, 9.398738828481767, 0.8014142455426605, 7.926368253292065, 4.451018154760163, 7.63439412178021, 9.36646154773273, 6.958147876470375, 0.70687639441395, 1.5610726415836012, 4.544179816223158, 11.401024261081092, 0.9220648802279674, 5.560367798929829, 7.543017531402589, 9.67948734474079, 7.6882442083572675, 7.395977831560151, 6.054739199837495, 7.030548880865028, 7.004106429343621, 3.9662050933743465, 4.956425024762239, 5.883340594049759, 5.280412319997612, 2.2761895584776504, 6.2296407961575095, 8.765025178313637, 10.06549906655925, 5.407823765166741, 7.566778454655374, 6.737858132552401, 7.892599111445446, 7.891487948954946, 4.885511823392787, 8.501259945693675, 8.296914129649998, 6.894837060204004, 5.344840348829132, 4.051899768487765, 7.337221107967281, 7.700593629384226, 11.864438935632823, 8.979492479936335, 8.730933642251912, 5.956158790973171, 2.0444254430021886, 8.098073595575832, 7.679998132969314, 8.941674503566903, 2.8340744332792456, 9.226072500237033, 9.670020286572072, 6.235189139152348, 10.064215770469652, 12.478749671997116, 0.7874267044502112, 2.058958281968404, 4.488642270204941, 0.3711852825740076, 3.7719039971055266, 1.079548761930619, 5.301649617332222, 2.1817363376988372, 1.2477722306156371, 3.388440663905616, 2.321443843659874, 5.538919666419556, 5.916913051793395, 1.8359587189876294, 0, 0.17572112827127048, 9.834245816465566, 10.282973283661313, 7.975237751961058, 7.199597803510213, 12.90033683808648, 5.9511706823150226, 7.6946695555429665, 7.175282578399926, 7.795337620579957, 6.190776730986944, 10.320540061158376, 4.8792060967016315, 6.770286272632248, 11.269552553840855, 11.936340151571446, 11.10750598551949, 8.515819263426115, 7.59861154811955, 8.560325925388007, 7.527135566107009, 5.9049692364450515, 1.555327625543431, 7.582572068573032, 0.9241949046398054, 8.651414487219075, 9.066051976938471, 6.570309701823193, 9.154147207393075, 8.030485803053013, 6.517285629227526, 6.34755250036533, 4.3617011697363015, 10.355157240098347, 8.629043204732582, 9.790158416263552, 9.827063072791342, 13.110352413655601, 7.229258574229714, 7.648898501228689, 10.18006468171114, 10.197157065150119, 9.183855325286588, 9.132107841459145, 4.967658157434279, 3.5695526975897174, 10.755797377169257, 8.506663451893585, 3.585044808155646, 4.459538190368978, 7.007935284549355, 9.833282643160913, 7.949399358929247, 7.152620206642103, 5.987361331808667, 6.4590716765188665, 4.372173031878408, 8.02193834455524, 7.359371426167521, 9.835723177829172, 9.55750290240401, 6.588562837188604, 6.959939873477939, 2.9011888016718776, 5.305198820464051, 2.6860465479157245, 2.1202644784702054, 6.766190175239625, 4.641482223273507, 3.0823988763923658, 3.5680737019590167, 0.9102095326817136, 0.6307129538805946, 1.4129147657356484, 0.8011591504938471, 1.074535763750545, 7.499118784834273, 8.472064209162534, 7.503272220378922, 3.2962711834809735, 6.338601735699498, 0.1742334661263344, 1.9879941398362972, 2.3955444250504234, 3.4474186966890903, 3.2722014774331303, 1.6324478546353207, 3.3661109097346067, 9.9502642962679, 9.697499009041268, 8.129039882351357, 7.8366752949426415, 8.597861806714361, 5.844440670335786, 5.677831659204506, 0.19891563662080564, 8.526658380446696, 8.857438582216245, 4.3719187708962854, 0, 7.351406005427489, 7.406450394941734, 9.424684956254271, 1.6095304363288097, 5.417810505450553, 3.983349921878207, 5.0297285347482, 0.48941842367127675, 7.801823730849837, 8.394874035553077, 4.221648550474295, 5.97641511358324, 5.850324236697345, 5.906352197999605, 2.2584462946343065, 5.868478885233739, 8.131607006393727, 7.5830553633424955, 6.413230615132277, 8.204368828452024, 6.30375808937864, 6.689997282149718, 1.4902691009956146, 7.901360313047582, 1.171390087162097, 6.1520899618954745, 1.2661935057932234, 3.3334925187139453, 2.790830423735842, 0.5057939866361459, 0.976989294853997, 0, 0, 0.698500660732468, 0, 0, 0, 0, 0, 0, 0, 0, 1.4249651023855696, 0, 0, 0, 0, 0, 0, 0, 0, 0, 0, 0, 0, 0, 0, 0, 0, 0, 0, 0, 0.20849800746197628, 0, 0.9634284330025173, 0, 0, 0, 0, 0, 0, 0, 0, 3.8071632055922313, 2.2484807676376883, 1.2139436857853725, 0, 0, 0, 0, 0, 1.7060791065466159, 2.404521839145363, 2.754615876978379, 8.43105556906771, 4.523728082503487, 6.495618839688181, 0.26352003734999424, 0, 0, 0.1986800701798426, 0, 0, 0, 0, 0, 3.4867594675774027, 1.9402026794343121, 5.6555913968055265, 2.0734409652940524, 0, 0, 0, 0, 0, 0, 0, 0, 0, 0, 0, 0, 0, 0, 0, 0, 0, 0, 0, 0, 0, 0, 0, 0, 0, 0, 0.32884129393088224, 1.277555460943176, 3.818897201551817, 7.358323190901377, 6.2122214521173165, 2.938796603000222, 1.0439908440640238, 8.942771311167773, 3.332344562944079, 3.0478052475859045, 2.0868461106555647, 0, 2.914035797602087, 3.0471628622375615, 2.7588315365287217, 0, 0, 0, 0, 0, 0, 0, 3.0792141716582453, 3.036305686553634, 0.9144912141183676, 2.6922286954074393, 7.449617757920283, 0.11468348950978623, 0, 0, 0, 0, 0.19551926795802466, 0, 0.20978798749881872, 0, 0, 1.5250783584867609, 3.012474916524238, 5.029792927691475, 3.207932155319565, 9.529231239819978, 10.211202178986914, 2.454889716745072, 8.683453084754726, 9.205165793306021, 3.649825857384731, 8.4798730947844, 13.863396562810134, 14.23290436357766, 11.33009691124308, 9.306257014765901, 10.379256081041925, 13.151248732177065, 7.895342029907077, 9.45232338558907, 6.122515471607332, 5.690820660227838, 8.802423995718172, 6.36300767555613, 7.559128688384954, 7.186906424273131, 4.916901962566549, 2.796358827644048, 0, 0, 2.0714958990297667, 0, 0, 0, 0, 0, 0, 0, 0, 0, 0, 0, 0, 0, 0, 0, 0, 0, 0, 0, 0, 0, 0, 0, 0, 0, 0, 0, 0, 0, 0, 0, 0, 0, 0, 0, 0, 0, 0, 0, 0, 0, 0, 0, 0, 0, 0, 0, 0, 0, 0, 0, 0, 0, 0, 0, 0, 0, 0, 0, 0, 0, 0, 0, 0, 0, 0, 0, 0, 0, 0, 0, 0, 0, 0, 0, 0, 0, 0, 0, 0, 0, 3.569935609463621, 3.3391713719708047, 2.3599642684786843, 0, 0.09516471169263829, 0, 0, 0, 0, 0.541928129887478, 0.8521660985908599, 1.5407505303136144, 1.2395270411898676, 1.2122357049225678, 3.1265951979648476, 2.6667784124823193, 6.064213948747375, 3.294873717751383, 1.0669031953115786, 0.5957204372668318, 1.3966517306798525, 1.5060955699251164, 1.5075160939273688, 2.020353908363045, 0.3395451419242977, 1.5510085690169364, 0.8596289807002844, 0, 0.3964444766922833, 3.9519077215360126, 1.1960644817532402, 2.38750323152261, 5.307975096673044, 3.2969754356020458, 0.38637043720028325, 0.28226326021063736, 2.4743440010683804, 2.23030243627252, 3.6074612279123164, 1.7575507032311037, 1.2998377052882557, 0.09019122294509799, 0.6861734506406714, 2.6586686774539277, 0, 0, 0, 0, 0.3952929218368548, 4.27144249378043, 1.431799099555742, 5.639255628218667, 0.22966276614137418, 7.825574085770095, 4.676114245434153, 0, 0, 0, 0, 0, 0, 0, 0, 0, 0, 0, 0, 0.1588284542747264, 0, 0, 0, 0, 0, 0, 0, 0.37533240157242015, 0, 0, 0, 0.11806606464329619, 0, 0, 0, 0, 0, 0, 0, 0, 0, 0, 0, 0, 0, 0, 0, 0, 0, 0, 0, 0, 0, 0, 0, 0, 0, 0, 0, 0, 0, 0, 0, 0, 0, 0, 0, 0, 0, 0, 0, 0, 0, 0, 0, 0, 0, 0, 0, 0, 0, 0, 0, 0, 0, 0, 0, 0, 0, 0, 0, 0, 0, 0, 0, 0, 0, 0, 0, 0, 0, 0, 0, 0, 0, 0, 0, 0, 0, 0, 0, 0, 0, 0, 0, 0, 0, 0, 0, 0, 0, 0, 0, 0, 0, 0, 0, 0, 0, 0, 0, 0, 0, 0, 0, 0, 0, 0, 0, 0, 0, 0, 0, 0, 0, 0, 0, 0, 0, 0, 0, 0, 0, 0, 0, 0, 0, 0, 0, 0, 0, 0, 0, 0, 0, 0, 0, 0, 0, 0, 0, 0, 0, 0, 0, 0, 0, 0, 0, 0, 0, 0, 0, 0, 0, 0, 0, 0, 0, 0, 0, 0, 0, 0, 0, 0, 0, 0, 0, 0, 0, 0, 0, 0, 0, 0, 0, 0, 0, 0.2748842920388984, 0, 0, 0, 0, 1.008407313676858, 1.7268568238092252, 6.362093558704477, 0, 0, 0.3582411277093884, 1.322933411387336, 0.2592834871951795, 0.40197252814231765, 0.28193887198842915, 0.274222976929408, 0.2593223622582559, 0, 0.4939547235647293, 0.5079332031517431, 0.7759904287474217, 0.6594252207289792, 1.1520033915814338, 0, 0, 0, 0, 0, 0, 0, 0, 0, 0, 0, 0, 0.6966903503344062, 0.7959090703075615, 0.1410486713940279, 0.9052232962651736, 0, 0, 0.14919599554322677, 0.859328024175722, 0.9226238398994759, 0, 1.6434997560645739, 0, 0, 0, 0.3149007319704496, 0.37852079303442576, 0.08463607137922821, 0.22093568909038436, 0.39180736298545477, 0.13564219458015656, 0.6686189808424734, 0.3619671888647693, 1.6822738080227884, 0, 0, 0, 0, 0, 0.8058737400234874, 0, 0, 0.6438228828008199, 0, 0, 0.4308293274325497, 0, 0.22538361182932548, 0, 0, 0, 0, 0.08330660854583982, 0, 0.1315853067425618, 0, 0, 0, 0.2208473549201661, 0.09244466414651624, 0, 0, 0.719652420787497, 0, 0, 0, 0, 0, 0.36445786549625575, 0.9260577761439202, 0.25207356256410485, 0, 1.66333142270757, 0.08104897772210881, 0, 0, 0, 0, 0, 1.1739332056928051, 0, 0, 0.3610103988700688, 1.0635831447588684, 0.12434237807013769, 0.12907359915655145, 0.37304494885891226, 0.23523783980037327, 0.2014723309213475, 0.30019026121289766, 0.5568046453324862, 0.8053423317678342, 0.23673948044336834, 0.5894939157935443, 0.09396520570142691, 0, 0, 0, 0.09798883857483774, 0.5010515926018576, 0, 0.32707666390845797, 0, 0.39352387010907086, 1.2869928245717386, 0.6598671739448765, 0, 0, 0, 0, 0, 0, 0, 0, 0, 0, 0, 0, 0.30325318132944423, 0.30400268401069086, 0, 0, 0.8923771517734772, 0.2703049313896924, 0, 0, 0, 0, 0, 0, 0, 0, 0, 0, 0, 0, 0, 0, 0, 0, 0, 0, 0, 0, 0, 0, 0, 0, 0, 0, 0, 0, 0, 0, 0, 0, 0, 0, 0, 0, 0, 0, 0, 0, 0.10816734496663283, 0, 0, 0, 0, 0, 0, 0, 0, 0, 0, 0, 0, 0, 0, 0, 0, 0, 0, 0, 0, 0, 0, 0, 0, 0, 0, 0, 0, 0, 0, 0, 0, 0, 0, 0.08271869522486852, 0.13129597635589563, 0.4250571644955002, 0, 0, 0, 0, 0, 0, 0, 0, 0, 0, 0, 0, 0, 0, 0, 0, 0, 0, 0, 0, 0, 0, 0, 0, 0, 0, 0, 0, 0, 0, 0, 0, 0, 0, 0, 0, 0, 0, 0, 0, 0, 0, 0, 0, 0, 0, 0, 0, 0, 0, 0, 0, 0, 0, 0, 0, 0, 0, 0, 0, 0, 0, 0, 0, 0, 0, 0, 0, 0, 0, 0, 0, 0, 0, 0, 0, 0, 0, 0, 0, 0, 0, 0, 0, 0, 0, 0, 0, 0, 0, 0, 0, 0, 0, 0, 0, 0, 0, 0, 0, 0, 0, 0, 0, 0, 0, 0, 0, 0, 0, 0, 0, 0, 0, 0, 0, 0, 0, 0, 0, 0, 0, 0, 0, 0, 0, 0, 0, 0, 0, 0, 0, 0, 0, 0, 0, 0, 0, 0, 0, 0, 0, 0, 0, 0, 0, 0, 0, 0, 0, 0, 0, 0, 0, 0, 0, 0, 0, 0, 0, 0, 0, 0, 0, 0, 0, 0, 0, 0, 0, 0, 0, 0, 0, 0, 0, 0, 0, 0, 0, 0, 0.10263522389270802, 0, 0, 0, 0, 0, 0, 0, 0, 0, 0, 0, 0, 0, 0, 0, 0, 0, 0, 0.5571302177757709, 0, 0, 0, 0, 0, 0, 0, 0, 0, 0, 0, 0, 0, 0, 0, 0, 0, 0, 0, 0, 0, 0, 0, 0, 0, 0, 0, 0, 0, 0, 0, 0, 0, 0, 0, 0, 0, 0, 0, 0, 0, 0, 0, 0, 0, 0, 0, 0, 0, 0, 0.19342205089614808, 0, 0, 0, 0, 0, 0, 0, 0.102620304479717, 0, 0, 0, 0, 0, 0, 0, 0, 0, 0, 0, 0, 0, 0, 0, 0, 0, 0, 0, 0, 0, 0, 0, 0, 0, 0, 0, 0, 0, 0, 0, 0, 0, 0, 0, 0, 0, 0, 0, 0, 0, 0, 0, 0, 0, 0, 0, 0, 0, 0, 0, 0, 0, 0, 0, 0, 0, 0, 0, 0, 0, 0, 0, 0, 0, 0, 0, 0, 0, 0, 0, 0, 0, 0, 0, 0, 0, 0, 0, 0, 0, 0, 0, 0, 0, 0, 0, 0, 0, 0, 0, 0, 0, 0, 0, 0, 0, 0, 0, 0, 0, 0, 0, 0, 0, 0, 0, 0, 0, 0, 0, 0, 0, 0, 0, 0, 0, 0, 0, 0, 0, 0, 0, 0, 0, 0, 0, 0, 0, 0, 0, 0, 0, 0, 0, 0, 0, 0, 0, 0, 0, 0, 0, 0, 0, 0, 0, 0, 0, 0, 0, 0, 0, 0, 0, 0, 0, 0, 0, 0, 0, 0, 0, 0, 0, 0, 0, 0, 0, 0, 0, 0, 0, 0, 0, 0, 0, 0, 0, 0, 0, 0, 0, 0, 0, 0, 0, 0, 0, 0, 0, 0, 0, 0, 0, 0, 0, 0, 0, 0, 0, 0, 0, 0, 0, 0, 0, 0, 0, 0, 0, 0, 0, 0, 0, 0, 0, 0, 0, 0, 0, 0, 0, 0, 0, 0, 0, 0, 0, 0, 0, 0, 0, 0, 0, 0, 0, 0, 0, 0, 0, 0, 0, 0, 0, 0, 0, 0, 0, 0, 0, 0, 0, 0, 0, 0, 0, 0, 0, 0, 0, 0, 0, 0, 0, 0, 0, 0, 0, 0, 0, 0, 0, 0, 0, 0, 0, 0, 0, 0, 0, 0, 0, 0, 0, 0, 0, 0, 0, 0, 0, 0, 0, 0, 0, 0, 0, 0, 0, 0, 0, 0, 0, 0, 0, 0, 0, 0, 2.243899376601822, 2.632596300661185, 2.5401295345710606, 0, 0, 0, 0, 0, 0, 0, 0, 0, 0, 3.493316444020464, 0.08550086008890344, 0, 0, 0, 0.16383018453659925, 0, 0, 0, 0, 0, 0, 0, 0, 0, 0, 0, 0, 0, 1.978001551164699, 0, 3.9104027763484783, 2.195870206663483, 1.4013283916472865, 1.0030439626979213, 5.70533794084789, 7.030623109698542, 9.453076514716368, 9.211107005359182, 8.951613299282567, 7.367071001082617, 3.594987791420658, 0, 0.33891280085796793, 2.944756704219104, 0, 0, 0, 0, 0, 0, 0, 0, 0, 0.10504637986719133, 1.6748172281100981, 0.9613831948175976, 0, 0.9205895846742045, 1.1653701068235414, 0, 0, 0, 1.0089172840273943, 1.90300892342759, 0.9357930415583502, 0, 0, 1.5355543718553855, 0, 0.13831367875269807, 0, 0, 0.2518231203449567, 0, 0, 4.575311094160133, 3.940624935001167, 6.803267649284755, 1.0308816573123039, 2.5970560509238103, 1.1242365109008465, 0.5059009060196469, 3.356270710504287, 1.7701835789774834, 0.3954592155767824, 2.338056009276032, 2.060077706092419, 3.426004163984554, 5.609063229064725, 3.1790900213849893, 3.2709378502641617, 1.5050914949584853, 1.9587916728380386, 3.309932824121493, 4.449780344707545, 1.2023441957680223, 9.82785750374744, 1.0854514436991394, 4.256759995187968, 3.547417739326248, 0.44680208863377047, 0.09479032275628425, 1.9461788155577686, 4.982662233054631, 14.902259273651673, 14.714792209241681, 12.529319648029185, 13.767187155076366, 10.257102796921838, 12.647590435627748, 9.904623004127808, 20.281296082950117, 8.889332550813126, 14.474724430997059, 14.645410460769085, 11.926904278558261, 13.20879497736694, 2.2044937755036735, 4.974933706392359, 4.997268933712912, 5.377809856336112, 7.759195258995619, 0, 0, 1.1910621898071223, 6.612257194108426, 1.8538642923441364, 0, 1.8880203008074277, 0, 0, 0, 2.53258282545169, 2.770209174413747, 4.29323164732381, 6.56435154336717, 5.258445598419189, 0.879323708195837, 1.6219148855815761, 1.526425356951557, 7.368800054323454, 5.985146668601795, 5.091120399296506, 3.263648969217338, 6.362873359010198, 5.097599478579311, 3.4980975188314223, 6.173986448463027, 1.9969609581456513, 4.35192110890645, 3.988388240310939, 6.234848828758165, 2.2695638484673344, 5.199095434096026, 1.1471423827817544, 2.001747221499025, 0.36608678953468865, 5.019040498070673, 8.70094523570493, 4.681937442140083, 0.5656694143181339, 0.8010262442043502, 3.9273358406012617, 3.038398360803207, 2.494139628524862, 5.64363012696598, 0.2719916992986029, 2.3703108325529705, 3.9234758968448573, 3.047823172874601, 1.649217569957362, 1.808297784290945, 1.8685934611634012, 2.06418245665789, 4.183889608210259, 4.673546594113294, 7.396078448272021, 0, 0.8727597416853934, 0, 2.1351803920510166, 0, 0, 3.7536935611429394, 2.2188861857866895, 3.0824256139183035, 4.783739700631452, 2.548271391978543, 4.273470222282623, 1.6235741887444348, 4.01366960731583, 3.15943112001527, 3.423792274928062, 2.458193049514697, 3.006315722390805, 0.42604199600043335, 3.4303929567549716, 3.626990974035295, 1.334499251930797, 2.513812629847081, 2.449600725851304, 3.9312078981300744, 4.033891745776815, 0.8821223712715887, 4.160410345288904, 3.1500708395906254, 1.1025211203305272, 0, 2.260815476661121, 3.111122286856773, 0.40923745289267943, 2.6457605333378775, 0, 0.08090173638331824, 0.9213579229606563, 2.760067438610107, 2.4294688894119774, 4.99225854961274, 7.093418277643576, 1.3193548693247785, 0.8471367762438073, 2.204798742407982, 2.2684166354948365, 3.9968132986506246, 4.140577411070905, 0.9836590504013576, 3.0567226392847755, 1.7209900099175335, 0.41507509833997375, 0, 2.8154417969362884, 0.41111114159000733, 5.996005149890116, 2.9101797227718333, 1.7781521549398047, 0, 0, 0, 0.7823526529397158, 0.11657690166495673, 1.9047314396168602, 0, 0, 0, 0.08179346307667633, 0, 0, 0, 0, 0, 0, 0, 0, 0, 0, 0, 0, 0, 0, 0, 0, 0, 0, 0, 0, 0, 0, 0, 0, 0, 0, 0, 0, 0, 0, 0, 0, 0, 0, 0, 0, 0, 0, 0, 0, 0, 0, 0, 0, 0, 0, 0, 0, 0, 0, 0, 0, 0, 0, 0, 0, 0, 0, 0, 0, 0, 0, 0, 0, 0, 0, 0, 0, 0, 0, 0, 0, 0, 0, 0, 0, 0, 0, 0, 0, 0, 0, 0, 0, 0, 0, 0, 0, 0, 0, 0, 0, 0, 0, 0, 0, 0, 0, 0, 0, 0, 0, 0, 0, 0, 0, 0, 0, 0, 0, 0, 0, 0, 0, 0, 0, 0, 0, 0, 0, 0, 0, 0, 0, 0, 0, 0, 0, 0, 0, 0, 0, 0, 0, 0, 0, 0, 0, 0, 0, 0, 0, 0, 0, 0, 0, 0, 0, 0, 0, 0, 0, 0, 0, 0, 0, 0, 0, 0, 0, 0, 0.07618651434116337, 0, 0, 0.572106820110986, 1.0318305744026892, 0.5722768341803621, 0, 0, 0, 0, 0, 0, 0, 0, 0, 0, 0, 0, 0, 0, 0, 0, 0, 0, 0, 0, 0, 0, 0, 0, 0, 0, 0, 0, 0, 0, 0, 0, 0, 0, 0, 0, 0, 0, 0, 0, 0, 0, 0, 0, 0, 0, 0, 0, 0, 0, 0, 0, 0, 0, 0, 0, 0, 0, 0, 0, 0, 0, 0, 0, 0, 0, 0, 0, 0, 0, 0, 0, 0, 0, 0, 0, 0, 0, 0, 0, 0, 0, 0, 0, 0, 0, 0, 0, 0, 0, 0, 0, 0, 0, 0, 0, 0, 0, 0, 0, 0, 0, 0, 0, 0, 0, 0, 1.2717676043406736, 0, 0, 0, 0, 0, 0, 0, 0, 0, 0, 0, 0, 0, 0, 0, 0, 1.4261618320904372, 0.7255030715325748, 0.9093073935924643, 0.8455528626210069, 1.2450471801951313, 2.3964031539955353, 0, 1.0183290122683615, 0, 0, 0, 0, 0, 0, 0, 0, 0, 0, 0, 0.37144685434145047, 0, 0.3475324006520057, 0, 0.3517725542354353, 0, 0, 0.7427580759952483, 0, 0, 0, 0, 0, 0, 0, 0, 0, 0, 0, 0, 0, 0, 0, 0, 0, 0, 0, 0, 0, 0, 0, 0, 0, 0, 0, 0, 0, 0, 0, 0, 0, 0, 0, 0, 0, 0, 0, 0, 0, 0, 0, 0, 0, 0, 0, 0, 0, 0, 0, 0, 0, 0, 0, 0, 0, 0, 0, 0, 0, 0, 0, 0, 0, 0, 0, 0, 0, 0, 0, 0, 0, 0, 0, 0, 0, 0, 0, 0, 0, 0, 0, 0, 0, 0, 0, 0, 0, 0, 0, 0, 0, 0, 0, 0, 0, 0, 0, 0, 0, 0, 0, 0, 0, 0, 0, 0, 0, 0, 0, 0, 0, 0, 0, 0, 0, 0, 0, 0, 0, 0, 0, 0, 0, 0, 0, 0, 0, 0, 0, 0, 0, 0, 0, 0, 0, 0, 0, 0, 0, 0, 0, 0, 0, 0, 0, 0, 0, 0, 0, 0, 0, 0, 0, 0, 0, 0, 0, 0, 0, 0, 0, 0, 0, 0, 0, 0, 0, 0, 0, 0, 0, 0, 0, 0, 0, 0, 0, 0, 0, 0, 0, 0, 0, 0, 0, 0, 0, 0, 0, 0, 0, 0, 0, 0, 0, 0, 0, 0, 0, 0, 0, 0, 0, 0, 0, 0, 0, 0, 0, 0, 0, 0, 0, 0, 0, 0, 0, 0, 0, 0, 0, 0, 0, 0, 0, 0, 0, 0, 0, 0, 0, 0, 0, 0, 0, 0, 0, 0, 0, 0, 0, 0, 0, 0, 0, 0, 0, 0, 0, 0, 0, 0, 0, 0, 0, 0, 0, 0, 0, 0, 0, 0, 0, 0, 0, 0, 0, 0, 0, 0, 0, 0, 0, 0, 0, 0, 0, 0, 0.35023773261795743, 0, 0, 0, 0, 0, 0, 0, 0, 0, 0, 0, 3.5034238796976003, 0, 0, 0, 0, 0, 0, 0, 0, 0, 0, 0, 0, 0, 0, 0, 0, 0, 0, 0.27324249846752297, 0, 0, 0, 0, 0, 0, 0, 0, 0, 0, 0, 0, 0, 0, 0, 0, 0, 0, 0, 0, 0, 0, 0, 0, 0, 0, 0, 0, 0, 0, 0, 0, 0, 0, 0, 0, 0, 0, 0, 0, 0, 0, 0, 0, 0, 0, 0, 0, 0, 0, 0, 0, 0, 0, 0.5336231793723702, 0, 4.73482374212838, 3.058840551219336, 5.513000559707009, 2.5882279229055274, 4.179037511937976, 3.597065916123936, 3.5027012375415656, 0, 0.11671973274590752, 0, 0, 0, 0, 0, 0, 0, 0, 0, 0, 0, 0, 0, 0, 0, 0, 0, 0, 0, 0, 0, 0, 0, 0, 0, 0, 0, 0, 0, 0, 0, 0, 0, 0, 0, 0, 0, 0, 0, 0, 0, 0, 0, 0, 0, 0, 0, 0, 0, 0, 0, 0, 0, 0, 0, 0, 0, 0, 0, 0, 0, 0, 0, 0, 0, 0, 0, 0, 0.20792996120524443, 0, 0, 0, 0, 0, 0, 0, 0, 0, 0, 0, 0, 0, 0, 0, 0, 0, 0, 0, 0, 0, 0, 0, 0, 0, 0, 0, 0, 0, 0, 0, 0, 0, 0, 0, 0, 0, 1.9011736932346541, 1.184380920227225, 0, 1.4667646370446696, 0, 0, 0, 0.9142456120208082, 0, 0, 2.3782922835844382, 6.687605370552106, 0, 0, 0, 0, 0, 0, 0, 0, 0, 0, 0, 0, 0, 0, 0, 0, 0, 0, 0, 0, 0, 0, 0, 0, 0, 0, 0, 0, 0, 0, 0, 0, 0, 0, 0, 0, 0, 0, 0, 0, 0, 0, 0, 0, 0, 3.739400493717492, 0, 0, 0, 1.2005380628780449, 0.14380005958260617, 0.28497178388310473, 1.3431409627186557, 2.341541275297315, 5.383141618997753, 1.9991978421621903, 1.627572190995556, 0.7510043256038234, 0, 0.12260413123745946, 1.941442344502021, 3.985571670760049, 3.490503594472273, 2.990882710835796, 0, 4.010669791331763, 1.9320873746695135, 3.1465785261768824, 2.9189006371534116, 1.986676320475599, 1.188061835775005, 3.3038621988512706, 2.2511013521330723, 0, 3.9533350328193624, 0, 0, 0, 0, 0, 0, 0, 0, 0, 0, 0, 0, 0, 0, 0, 0, 0, 0, 0, 0, 0, 2.335249270003956, 1.3676184371661422, 1.8008980424649002, 4.221570832044423, 0, 0, 0, 1.5335177195341199, 0, 0, 0, 2.352861760655726, 0, 0.12408972931754626, 5.466916187490867, 3.3984665555415114, 1.0066398493056417, 3.9310870165010123, 7.746850150155467, 2.719736452674349, 2.7083513440254765, 3.0750136561962473, 3.1508331485863037, 4.03549152723953, 2.5778607604532398, 1.0706117579473564, 4.458017237016539, 4.689158088390065, 6.204283008706553, 1.596993086666941, 1.4585437048463388, 10.256237916400043, 3.4835998542527262, 1.7439638486666356, 0, 7.610732912575611, 7.585927444282822, 4.012019282111888, 5.205094970386325, 6.865430084571173, 3.207818002610234, 3.987024517552533, 7.418858214928328, 2.30680614752383, 5.1934632290673175, 4.530349198788322, 3.629990064999506, 4.323178416603696, 6.289131883520598, 2.6795008108354286, 0.1446387910384734, 5.151101992411065, 0, 0, 0, 0, 0, 0, 0, 0, 0, 0, 0, 0, 0, 0, 0, 0, 0, 0, 0, 0, 0, 0, 0, 0, 0, 0, 0, 0, 0, 0, 0, 0, 0, 0, 0, 0, 0, 0, 0, 0, 0, 0, 0, 0, 0, 0, 0, 0, 0, 0, 0, 0, 0, 0, 0, 0, 0, 0, 0, 0, 0, 0, 0, 0, 0, 0, 0, 0, 0, 0, 0, 0, 0, 0, 0, 0, 0.235431207516678, 3.7344480781461122, 4.031958673446112, 2.286301726809637, 0, 0, 0, 0, 0, 0, 0, 0, 0, 0, 0, 0, 0, 0, 0, 0, 0, 0, 0, 0, 0, 0, 0, 0.8911359051517356, 2.155718880006568, 0.5773341954712131, 1.649200696670628, 0, 0, 0, 0, 0, 0, 0, 1.1935736135134662, 0, 0, 2.856232611254704, 1.175676964150467, 0, 0, 0, 0, 0, 0, 0, 0, 0, 0, 0, 0, 0.5484407358400983, 1.6654278884982947, 1.1555101347472323, 0, 0, 0, 0, 0, 0, 0, 0.782256581896889, 1.0526834789473511, 5.634841112038006, 6.182326788758334, 10.699842692712075, 9.0212627676523, 1.3309081906842064, 5.825366405122343, 2.8339076925796935, 4.559521249795483, 2.444604113106443, 0, 2.2389979765367256, 2.7407406959585625, 2.271596358245885, 2.8420106488313213, 0.6542490097706237, 2.773195891378058, 6.176668601327861, 2.01316414864739, 2.255156172187679, 1.9923236458573332, 2.1804350445586076, 5.030757110117422, 5.472837812750089, 0.2340766710864043, 1.3077002485606215, 3.282105169031975, 1.1011579116635786, 0.7631064637786538, 0, 0, 0, 6.107105404014169, 0.17875482383342262, 0, 4.561158226595477, 2.78643732193465, 0.28450253702032025, 1.4870728374176427, 0, 0, 0, 0, 2.3329839930214193, 0, 2.4897738420403988, 0, 0, 0, 0, 0, 0, 0, 0, 0, 0, 0, 0, 0, 0, 0, 0, 0, 0, 0, 0, 0, 0, 0, 0.4323072396506181, 0, 0, 0, 0, 0, 0, 0.22164487449166084, 0, 0, 0.2968209765154313, 5.5814178665861585, 3.5639207232337835, 2.477555561608931, 2.41523607234452, 6.078600231655669, 4.370766809546208, 4.6152106534849935, 7.724115615643729, 5.638438873911898, 8.93004227378856, 4.275843952746462, 3.102829525541297, 7.9174214595383745, 6.712770959890823, 7.2149693428834905, 6.6068762969637485, 6.636298280666324, 6.293376063648292, 7.9318790995627255, 5.786543319707504, 9.783487294328241, 3.1846146422040817, 5.375928776262909, 0.9203467222939512, 0, 1.9702104759534362, 3.2287093222566625, 0.14659045021027883, 0.40849865754662074, 2.0913261963486147, 0.11993951708175385, 0, 0, 0, 0, 0, 0, 0, 0]  [0, 0, 0, 0, 0, 0, 0, 0, 0, 0, 0, 0, 0, 0, 0, 0, 0, 0, 0, 0, 0, 0, 0, 0, 0, 0, 0, 0, 0, 0, 0, 0, 0, 0, 0, 0, 0, 0, 0, 0, 0, 0, 0, 0, 0, 0, 0, 0, 0, 0, 0, 0, 0, 0, 0, 0, 0, 0, 0, 0, 0, 0, 0, 0, 0, 0, 0, 0, 0, 0, 0, 0, 0, 0, 0, 0, 0, 0, 0, 0, 0, 0, 0, 0, 0, 0, 0, 0, 0, 0, 0, 0, 0, 0, 0, 0, 0, 0, 0, 0, 0, 0, 0, 0, 0, 0, 0, 0, 0, 0, 0, 0, 0, 0, 0, 0, 0, 0, 0, 0, 0, 0, 0, 0, 0, 0, 0, 0, 0, 0, 0, 0, 0, 0, 0, 0, 0, 0, 0, 0, 0, 0, 0, 0, 0, 0, 0, 0, 0, 0, 0, 0, 0, 0, 0, 0, 0, 0, 0, 0, 0, 0, 0, 0, 0, 0, 0, 0, 0, 0, 0, 0, 0, 0, 0, 0, 0, 0, 0, 0, 0, 0, 0, 0, 0, 0, 0, 0, 0, 0, 0, 0, 0, 0, 0, 0, 0, 0, 0, 0, 0, 0, 0, 0, 0, 0, 0, 0, 0, 0, 0, 0, 0, 0, 0, 0, 0, 0, 0, 0, 0, 0, 0, 0, 0, 0, 0, 0, 0, 0, 0, 0, 0, 0, 0, 0, 0, 0, 0, 0, 0, 0, 0, 0, 0, 0, 0, 0, 0, 0, 0, 0, 0, 0, 0, 0, 0, 0, 0, 0, 0, 0, 0, 0, 0, 0, 0, 0, 0, 0, 0, 0, 0, 0, 0, 0, 0, 0, 0, 0, 0, 0, 0, 0, 0, 0, 0, 0, 0, 0, 0, 0, 0, 0, 0, 0, 0, 0, 0, 0, 0, 0, 0, 0, 0, 0, 0, 0, 0, 0, 0, 0, 0, 0, 0, 0, 0, 0, 0, 0, 0, 0, 0, 0, 0, 0, 0, 0, 0, 0, 0, 0, 0, 0, 0, 0, 0, 0, 0, 0, 0, 0, 0, 0, 0, 0, 0, 0, 0, 0, 0, 0, 0, 0, 0, 0, 0, 0, 0, 0, 0, 0, 0, 0, 0, 0, 0, 0, 0, 0, 0, 0, 0, 0, 0, 0, 0, 0, 0, 0, 0, 0, 0, 0, 0, 0, 0, 0, 0, 0, 0, 0, 0, 0, 0, 0, 0, 0, 0, 0, 0, 0, 0, 0, 0, 0, 0, 0, 0, 0, 0, 0, 0, 0, 0, 0, 0, 0, 0, 0, 0, 0, 0, 0, 0, 0, 0, 0, 0, 0, 0, 0, 0, 0, 0, 0, 0, 0, 0, 0, 0, 0, 0, 0, 0, 0, 0, 0, 0, 0, 0, 0, 0, 0, 0, 0, 0, 0, 0, 0, 0, 0, 0, 0, 0, 0, 0, 0, 0, 0, 0, 0, 0, 0, 0, 0, 0, 0, 0, 0, 0, 0, 0, 0, 0, 0, 0, 0, 0, 0, 0, 0, 0, 0, 0, 0, 0, 0, 0, 0, 0, 0, 0, 0, 0, 0, 0, 0, 0, 0, 0, 0, 0, 0, 0, 0, 0, 0, 0, 0, 0, 0, 0, 0, 0, 0, 0, 0, 0, 0, 0, 0, 0, 0, 0, 0, 0, 0, 0, 0, 0, 0, 0, 0, 0, 0, 0, 0, 0, 0, 0, 0, 0, 0, 0, 0, 0, 0, 0, 0, 0, 0, 0, 0, 0, 0, 0, 0, 0, 0, 0, 0, 0, 0, 0, 0, 0, 0, 0, 0, 0, 0, 0, 0, 0, 0, 0, 0, 0, 0, 0, 0, 0, 0, 0, 0, 0, 0, 0, 0, 0, 0, 0, 0, 0, 0, 0, 0, 0, 0, 0, 0, 0, 0, 0, 0, 0, 0, 0, 0, 0, 0, 0, 0, 0, 0, 0, 0, 0, 0, 0, 0, 0, 0, 0, 0, 0, 0, 0, 0, 0, 0, 0, 0, 0, 0, 0, 0, 0, 0, 0, 0, 0, 0, 0, 0, 0, 0, 0, 0, 0, 0, 0, 0, 0, 0, 0, 0, 0, 0, 0, 0, 0, 0, 0, 0, 0, 0, 0, 0, 0, 0, 0, 0, 0, 0, 0, 0, 0, 0, 0, 0, 0, 0, 0, 0, 0, 0, 0, 0, 0, 0, 0, 0, 0, 0, 0, 0, 0, 0, 0, 0, 0, 0, 0, 0, 0, 0, 0, 0, 0, 0, 0, 0, 0, 0, 0, 0, 0, 0, 0, 0, 0, 0, 0, 0, 0, 0, 0, 0, 0, 0, 0, 0, 0, 0, 0, 0, 0, 0, 0, 0, 0, 0, 0, 0, 0, 0, 0, 0, 0, 0, 0, 0, 0, 0, 0, 0, 0, 0, 0, 0, 0, 0, 0, 0, 0, 0, 0, 0, 0, 0, 0, 0, 0, 0, 0, 0, 0, 0, 0, 0, 0, 0, 0, 0, 0, 0, 0, 0, 0, 0, 0, 0, 0, 0, 0, 0, 0, 0, 0, 0, 0, 0, 0, 0, 0, 0, 0, 0, 0, 0, 0, 0, 0, 0, 0, 0, 0, 0, 0, 0, 0, 0, 0, 0, 0, 0, 0, 0, 0, 0, 0, 0, 0, 0, 0, 0, 0, 0, 0, 0, 0, 0, 0, 0, 0, 0, 0, 0, 0, 0, 0, 0, 0, 0, 0, 0, 0, 0, 0, 0, 0, 0, 0, 0, 0, 0, 0, 0, 0, 0, 0, 0, 0, 0, 0, 0, 0, 0, 0, 0, 0, 0, 0, 0, 0, 0, 0, 0, 0, 0, 0, 0, 0, 0, 0, 0, 0, 0, 0, 0, 0, 0, 0, 0, 0, 0, 0, 0, 0, 0, 0, 0, 0, 0, 0, 0, 0, 0, 0, 0, 0, 0, 0, 0, 0, 0, 0, 0, 0, 0, 0, 0, 0, 0, 0, 0, 0, 0, 0, 0, 0, 0, 0, 0, 0, 0, 0, 0, 0, 0, 0, 0, 0, 0, 0, 0, 0, 0, 0, 0, 0, 0, 0, 0, 0, 0, 0, 0, 0, 0, 0, 0, 0, 0, 0, 0, 0, 0, 0, 0, 0, 0, 0, 0, 0, 0, 0, 0, 0, 0, 0, 0, 0, 0, 0, 0, 0, 0, 0, 0, 0, 0, 0, 0, 0, 0, 0, 0, 0, 0, 0, 0, 0, 0, 0, 0, 0, 0, 0, 0, 0, 0, 0, 0, 0, 0, 0, 0, 0, 0, 0, 0, 0, 0, 0, 0, 0, 0, 0, 0, 0, 0, 0, 0, 0, 0, 0, 0, 0, 0, 0, 0, 0, 0, 0, 0, 0, 0, 0, 0, 0, 0, 0, 0, 0, 0, 0, 0, 0, 0, 0, 0, 0, 0, 0, 0, 0, 0, 0, 0, 0, 0, 0, 0, 0, 0, 0, 0, 0, 0, 0, 0, 0, 0, 0, 0, 0, 0, 0, 0, 0, 0, 0, 0, 0, 0, 0, 0, 0, 0, 0, 0, 0, 0, 0, 0, 0, 0, 0, 0, 0, 0, 0, 0, 0, 0, 0, 0, 0, 0, 0, 0, 0, 0, 0, 0, 0, 0, 0, 0, 0, 0, 0, 0, 0, 0, 0, 0, 0, 0, 0, 0, 0, 0, 0, 0, 0, 0, 0, 0, 0, 0, 0, 0, 0, 0, 0, 0, 0, 0, 0, 0, 0, 0, 0, 0, 0, 0, 0, 0, 0, 0, 0, 0, 0, 0, 0, 0, 0, 0, 0, 0, 0, 0, 0, 0, 0, 0, 0, 0, 0, 0, 0, 0, 0, 0, 0, 0, 0, 0, 0, 0, 0, 0, 0, 0, 0, 0, 0, 0, 0, 0, 0, 0, 0, 0, 0, 0, 0, 0, 0, 0, 0, 0, 0, 0, 0, 0, 0, 0, 0, 0, 0, 0, 0, 0, 0, 0, 0, 0, 0, 0, 0, 0, 0, 0, 0, 0, 0, 0, 0, 0, 0, 0, 0, 0, 0, 0, 0, 0, 0, 0, 0, 0, 0, 0, 0, 0, 0, 0, 0, 0, 0, 0, 0, 0, 0, 0, 0, 0, 0, 0, 0, 0, 0, 0, 0, 0, 0, 0, 0, 0, 0, 0, 0, 0, 0, 0, 0, 0, 0, 0, 0, 0, 0, 0, 0, 0, 0, 0, 0, 0, 0, 0, 0, 0, 0, 0, 0, 0, 0, 0, 0, 0, 0, 0, 0, 0, 0, 0, 0, 0, 0, 0, 0, 0, 0, 0, 0, 0, 0, 0, 0, 0, 0, 0, 0, 0, 0, 0, 0, 0, 0, 0, 0, 0, 0, 0, 0, 0, 0, 0, 0, 0, 0, 0, 0, 0, 0, 0, 0, 0, 0, 0, 0, 0, 0, 0, 0, 0, 0, 0, 0, 0, 0, 0, 0, 0, 0, 0, 0, 0, 0, 0, 0, 0, 0, 0, 0, 0, 0, 0, 0, 0, 0, 0, 0, 0, 0, 0, 0, 0, 0, 0, 0, 0, 0, 0, 0, 0, 0, 0, 0, 0, 0, 0, 0, 0, 0, 0, 0, 0, 0, 0, 0, 0, 0, 0, 0, 0, 0, 0, 0, 0, 0, 0, 0, 0, 0, 0, 0, 0, 0, 0, 0, 0, 0, 0, 0, 0, 0, 0, 0, 0, 0, 0, 0, 0, 0, 0, 0, 0, 0, 0, 0, 0, 0, 0, 0, 0, 0, 0, 0, 0, 0, 0, 0, 0, 0, 0, 0, 0, 0, 0, 0, 0, 0, 0, 0, 0, 0, 0, 0, 0, 0, 0, 0, 0, 0, 0, 0, 0, 0, 0, 0, 0, 0, 0, 0, 0, 0, 0, 0, 0, 0, 0, 0, 0, 0, 0, 0, 0, 0, 0, 0, 0, 0, 0, 0, 0, 0, 0, 0, 0, 0, 0, 0, 0, 0, 0, 0, 0, 0, 0, 0, 0, 0, 0, 0, 0, 0, 0, 0, 0, 0, 0, 0, 0, 0, 0, 0, 0, 0, 0, 0, 0, 0, 0, 0, 0, 0, 0, 0, 0, 0, 0, 0, 0, 0, 0, 0, 0, 0, 0, 0, 0, 0, 0, 0, 0, 0, 0, 0, 0, 0, 0, 0, 0, 0, 0, 0, 0, 0, 0, 0, 0, 0, 0, 0, 0, 0, 0, 0, 0, 0, 0, 0, 0, 0, 0, 0, 0, 0, 0, 0, 0, 0, 0, 0, 0, 0, 0, 0, 0, 0, 0, 0, 0, 0, 0, 0, 0, 0, 0, 0, 0, 0, 0, 0, 0, 0, 0, 0, 0, 0, 0, 0, 0, 0, 0, 0, 0, 0, 0, 0, 0, 0, 0, 0, 0, 0, 0, 0, 0, 0, 0, 0, 0, 0, 0, 0, 0, 0, 0, 0, 0, 0, 0, 0, 0, 0, 0, 0, 0, 0, 0, 0, 0, 0, 0, 0, 0, 0, 0, 0, 0, 0, 0, 0, 0, 0, 0, 0, 0, 0, 0, 0, 0, 0, 0, 0, 0, 0, 0, 0, 0, 0, 0, 0, 0, 0, 0, 0, 0, 0, 0, 0, 0, 0, 0, 0, 0, 0, 0, 0, 0, 0, 0, 0, 0, 0, 0, 0, 0, 0, 0, 0, 0, 0, 0, 0, 0, 0, 0, 0, 0, 0, 0, 0, 0, 0, 0, 0, 0, 0, 0, 0, 0, 0, 0, 0, 0, 0, 0, 0, 0, 0, 0, 0, 0, 0, 0, 0, 0, 0, 0, 0, 0, 0, 0, 0, 0, 0, 0, 0, 0, 0, 0, 0, 0, 0, 0, 0, 0, 0, 0, 0, 0, 0, 0, 0, 0, 0, 0, 0, 0, 0, 0, 0, 0, 0, 0, 0, 0, 0, 0, 0, 0, 0, 0, 0, 0, 0, 0, 0, 0, 0, 0, 0, 0, 0, 0, 0, 0, 0, 0, 0, 0, 0, 0, 0, 0, 0, 0, 0, 0, 0, 0, 0, 0, 0, 0, 0, 0, 0, 0, 0, 0, 0, 0, 0, 0, 0, 0, 0, 0, 0, 0, 0, 0, 0, 0, 0, 0, 0, 0, 0, 0, 0, 0, 0, 0, 0, 0, 0, 0, 0, 0, 0, 0, 0, 0, 0, 0, 0, 0, 0, 0, 0, 0, 0, 0, 0, 0, 0, 0, 0, 0, 0, 0, 0, 0, 0, 0, 0, 0, 0, 0, 0, 0, 0, 0, 0, 0, 0, 0, 0, 0, 0, 0, 0, 0, 0, 0, 0, 0, 0, 0, 0, 0, 0, 0, 0, 0, 0, 0, 0, 0, 0, 0, 0, 0, 0, 0, 0, 0, 0, 0, 0, 0, 0, 0, 0, 0, 0, 0, 0, 0, 0, 0, 0, 0, 0, 0, 0, 0, 0, 0, 0, 0, 0, 0, 0, 0, 0, 0, 0, 0, 0, 0, 0, 0, 0, 0, 0, 0, 0, 0, 0, 0, 0, 0, 0, 0, 0, 0, 0, 0, 0, 0, 0, 0, 0, 0, 0, 0, 0, 0, 0, 0, 0, 0, 0, 0, 0, 0, 0, 0, 0, 0, 0, 0, 0, 0, 0, 0, 0, 0, 0, 0, 0, 0, 0, 0, 0, 0, 0, 0, 0, 0, 0, 0, 0, 0, 0, 0, 0, 0, 0, 0, 0, 0, 0, 0, 0, 0, 0, 0, 0, 0, 0, 0, 0, 0, 0, 0, 0, 0, 0, 0, 0, 0, 0, 0, 0, 0, 0, 0, 0, 0, 0, 0, 0, 0, 0, 0, 0, 0, 0, 0, 0, 0, 0, 0, 0, 0, 0, 0, 0, 0, 0, 0, 0, 0, 0, 0, 0, 0, 0, 0, 0, 0, 0, 0, 0, 0, 0, 0, 0, 0, 0, 0, 0, 0, 0, 0, 0, 0, 0, 0, 0, 0, 0, 0, 0, 0, 0, 0, 0, 0, 0, 0, 0, 0, 0, 0, 0, 0, 0, 0, 0, 0, 0, 0, 0, 0, 0, 0, 0, 0, 0, 0, 0, 0, 0, 0, 0, 0, 0, 0, 0, 0, 0, 0, 0, 0, 0, 0, 0, 0, 0, 0, 0, 0, 0, 0, 0, 0, 0, 0, 0, 0, 0, 0, 0, 0, 0, 0, 0, 0, 0, 0, 0, 0, 0, 0, 0, 0, 0, 0, 0, 0, 0, 0, 0, 0, 0, 0, 0, 0, 0, 0, 0, 0, 0, 0, 0, 0, 0, 0, 0, 0, 0, 0, 0, 0, 0, 0, 0, 0, 0, 0, 0, 0, 0, 0, 0, 0, 0, 0, 0, 0, 0, 0, 0, 0, 0, 0, 0, 0, 0, 0, 0, 0, 0, 0, 0, 0, 0, 0, 0, 0, 0, 0, 0, 0, 0, 0, 0, 0, 0, 0, 0, 0, 0, 0, 0, 0, 0, 0, 0, 0, 0, 0, 0, 0, 0, 0, 0, 0, 0, 0, 0, 0, 0, 0, 0, 0, 0, 0, 0, 0, 0, 0, 0, 0, 0, 0, 0, 0, 0, 0, 0, 0, 0, 0, 0, 0, 0, 0, 0, 0, 0, 0, 0, 0, 0, 0, 0, 0, 0, 0, 0, 0, 0, 0, 0, 0, 0, 0, 0, 0, 0, 0, 0, 0, 0, 0, 0, 0, 0, 0, 0, 0, 0, 0, 0, 0, 0, 0, 0, 0, 0, 0, 0, 0, 0, 0, 0, 0, 0, 0, 0, 0, 0, 0, 0, 0, 0, 0, 0, 0, 0, 0, 0, 0, 0, 0, 0, 0, 0, 0, 0, 0, 0, 0, 0, 0, 0, 0, 0, 0, 0, 0, 0, 0, 0, 0, 0, 0, 0, 0, 0, 0, 0, 0, 0, 0, 0, 0, 0, 0, 0, 0, 0, 0, 0, 0, 0, 0, 0, 0, 0, 0, 0, 0, 0, 0, 0, 0, 0, 0, 0, 0, 0, 0, 0, 0, 0, 0, 0, 0, 0, 0, 0, 0, 0, 0, 0, 0, 0, 0, 0, 0, 0, 0, 0, 0, 0, 0, 0, 0, 0, 0, 0, 0, 0, 0, 0, 0, 0, 0, 0, 0, 0, 0, 0, 0, 0, 0, 0, 0, 0, 0, 0, 0, 0, 0, 0, 0, 0, 0, 0, 0, 0, 0, 0, 0, 0, 0, 0, 0, 0, 0, 0, 0, 0, 0, 0, 0, 0, 0, 0, 0, 0, 0, 0, 0, 0, 0, 0, 0, 0, 0, 0, 0, 0, 0, 0, 0, 0, 0, 0, 0, 0, 0, 0, 0, 0, 0, 0, 0, 0, 0, 0, 0, 0, 0, 0, 0, 0, 0, 0, 0, 0, 0, 0, 0, 0, 0, 0, 0, 0, 0, 0, 0, 0, 0, 0, 0, 0, 0, 0, 0, 0, 0, 0, 0, 0, 0, 0, 0, 0, 0, 0, 0, 0, 0, 0, 0, 0, 0, 0, 0, 0, 0, 0, 0, 0, 0, 0, 0, 0, 0, 0, 0, 0, 0, 0, 0, 0, 0, 0, 0, 0, 0, 0, 0, 0, 0, 0, 0, 0, 0, 0, 0, 0, 0, 0, 0, 0, 0, 0, 0, 0, 0, 0, 0, 0, 0, 0, 0, 0, 0, 0, 0, 0, 0, 0, 0, 0, 0, 0, 0, 0, 0, 0, 0, 0, 0, 0, 0, 0, 0, 0, 0, 0, 0, 0, 0, 0, 0, 0, 0, 0, 0, 0, 0, 0, 0, 0, 0, 0, 0, 0, 0, 0, 0, 0, 0, 0, 0, 0, 0, 0, 0, 0, 0, 0, 0, 0, 0, 0, 0, 0, 0, 0, 0, 0, 0, 0, 0, 0, 0, 0, 0, 0, 0, 0, 0, 0, 0, 0, 0, 0, 0, 0, 0, 0, 0, 0, 0, 0, 0, 0, 0, 0, 0, 0, 0, 0, 0, 0, 0, 0, 0, 0, 0, 0, 0, 0, 0, 0, 0, 0, 0, 0, 0, 0, 0, 0, 0, 0, 0, 0, 0, 0, 0, 0, 0, 0, 0, 0, 0, 0, 0, 0, 0, 0, 0, 0, 0, 0, 0, 0, 0, 0, 0, 0, 0, 0, 0, 0, 0, 0, 0, 0, 0, 0, 0, 0, 0, 0, 0, 0, 0, 0, 0, 0, 0, 0, 0, 0, 0, 0, 0, 0, 0, 0, 0, 0, 0, 0, 0, 0, 0, 0, 0, 0, 0, 0, 0, 0, 0, 0, 0, 0, 0, 0, 0, 0, 0, 0, 0, 0, 0, 0, 0, 0, 0, 0, 0, 0, 0, 0, 0, 0, 0, 0, 0, 0, 0, 0, 0, 0, 0, 0, 0, 0, 0, 0, 0, 0, 0, 0, 0, 0, 0, 0, 0, 0, 0, 0, 0, 0, 0, 0, 0, 0, 0, 0, 0, 0, 0, 0, 0, 0, 0, 0, 0, 0, 0, 0, 0, 0, 0, 0, 0, 0, 0, 0, 0, 0, 0, 0, 0, 0, 0, 0, 0, 0, 0, 0, 0, 0, 0, 0, 0, 0, 0, 0, 0, 0, 0, 0, 0, 0, 0, 0, 0, 0, 0, 0, 0, 0, 0, 0, 0, 0, 0, 0, 0, 0, 0, 0, 0, 0, 0, 0, 0, 0, 0, 0, 0, 0, 0, 0, 0, 0, 0, 0, 0, 0, 0, 0, 0, 0, 0, 0, 0, 0, 0, 0, 0, 0, 0, 0, 0, 0, 0, 0, 0, 0, 0, 0, 0, 0, 0, 0, 0, 0, 0, 0, 0, 0, 0, 0, 0, 0, 0, 0, 0, 0, 0, 0, 0, 0, 0, 0, 0, 0, 0, 0, 0, 0, 0, 0, 0, 0, 0, 0, 0, 0, 0, 0, 0, 0, 0, 0, 0, 0, 0, 0, 0, 0, 0, 0, 0, 0, 0, 0, 0, 0, 0, 0, 0, 0, 0, 0, 0, 0, 0, 0, 0, 0, 0, 0, 0, 0, 0, 0, 0, 0, 0, 0, 0, 0, 0, 0, 0, 0, 0, 0, 0, 0, 0, 0, 0, 0, 0, 0, 0, 0, 0, 0, 0, 0, 0, 0, 0, 0, 0, 0, 0, 0, 0, 0, 0, 0, 0, 0, 0, 0, 0, 0, 0, 0, 0, 0, 0, 0, 0, 0, 0, 0, 0, 0, 0, 0, 0, 0, 0, 0, 0, 0, 0, 0, 0, 0, 0, 0, 0, 0, 0, 0, 0, 0, 0, 0, 0, 0, 0, 0, 0, 0, 0, 0, 0, 0, 0, 0, 0, 0, 0, 0, 0, 0, 0, 0, 0, 0, 0, 0, 0, 0, 0, 0, 0, 0, 0, 0, 0, 0, 0, 0, 0, 0, 0, 0, 0, 0, 0, 0, 0, 0, 0, 0, 0, 0, 0, 0, 0, 0, 0, 0, 0, 0, 0, 0, 0, 0, 0, 0, 0, 0, 0, 0, 0, 0, 0, 0, 0, 0, 0, 0, 0, 0, 0, 0, 0, 0, 0, 0, 0, 0, 0, 0, 0, 0, 0, 0, 0, 0, 0, 0, 0, 0, 0, 0, 0, 0, 0, 0, 0, 0, 0, 0, 0, 0, 0, 0, 0, 0, 0, 0, 0, 0, 0, 0, 0, 0, 0, 0, 0, 0, 0, 0, 0, 0, 0, 0, 0, 0, 0, 0, 0, 0, 0, 0, 0, 0, 0, 0, 0, 0, 0, 0, 0, 0, 0, 0, 0, 0, 0, 0, 0, 0, 0, 0, 0, 0, 0, 0, 0, 0, 0, 0, 0, 0, 0, 0, 0, 0, 0, 0, 0, 0, 0, 0, 0, 0, 0, 0, 0, 0, 0, 0, 0, 0, 0, 0, 0, 0, 0, 0, 0, 0, 0, 0, 0, 0, 0, 0, 0, 0, 0, 0, 0, 0, 0, 0, 0, 0, 0, 0, 0, 0, 0, 0, 0, 0, 0, 0, 0, 0, 0, 0, 0, 0, 0, 0, 0, 0, 0, 0, 0, 0, 0, 0, 0, 0, 0, 0, 0, 0, 0, 0, 0, 0, 0, 0, 0, 0, 0, 0, 0, 0, 0, 0, 0, 0, 0, 0, 0, 0, 0, 0, 0, 0, 0, 0, 0, 0, 0, 0, 0, 0, 0, 0, 0, 0, 0, 0, 0, 0, 0, 0, 0, 0, 0, 0, 0, 0, 0, 0, 0, 0, 0, 0, 0, 0, 0, 0, 0, 0, 0, 0, 0, 0, 0, 0, 0, 0, 0, 0, 0, 0, 0, 0, 0, 0, 0, 0, 0, 0, 0, 0, 0, 0, 0, 0, 0, 0, 0, 0, 0, 0, 0, 0, 0, 0, 0, 0, 0, 0, 0, 0, 0, 0, 0, 0, 0, 0, 0, 0, 0, 0, 0, 0, 0, 0, 0, 0, 0, 0, 0, 0, 0, 0, 0, 0, 0, 0, 0, 0, 0, 0, 0, 0, 0, 0, 0, 0, 0, 0, 0, 0, 0, 0, 0, 0, 0, 0, 0, 0, 0, 0, 0, 0, 0, 0, 0, 0, 0, 0, 0, 0, 0, 0, 0, 0, 0, 0, 0, 0, 0, 0, 0, 0, 0, 0, 0, 0, 0, 0, 0, 0, 0, 0, 0, 0, 0, 0, 0, 0, 0, 0, 0, 0, 0, 0, 0, 0, 0, 0, 0, 0, 0, 0, 0, 0, 0, 0, 0, 0, 0, 0, 0, 0, 0, 0, 0, 0, 0, 0, 0, 0, 0, 0, 0, 0, 0, 0, 0, 0, 0, 0, 0, 0, 0, 0, 0, 0, 0, 0, 0, 0, 0, 0, 0, 0, 0, 0, 0, 0, 0, 0, 0, 0, 0, 0, 0, 0, 0, 0, 0, 0, 0, 0, 0, 0, 0, 0, 0, 0, 0, 0, 0, 0, 0, 0, 0, 0, 0, 0, 0, 0, 0, 0, 0, 0, 0, 0, 0, 0, 0, 0, 0, 0, 0, 0, 0, 0, 0, 0, 0, 0, 0, 0, 0, 0, 0, 0, 0, 0, 0, 0, 0, 0, 0, 0, 0, 0, 0, 0, 0, 0, 0, 0, 0, 0, 0, 0, 0, 0, 0, 0, 0, 0, 0, 0, 0, 0, 0, 0, 0, 0, 0, 0, 0, 0, 0, 0, 0, 0, 0, 0, 0, 0, 0, 0, 0, 0, 0, 0, 0, 0, 0, 0, 0, 0, 0, 0, 0, 0, 0, 0, 0, 0, 0, 0, 0, 0, 0, 0, 0, 0, 0, 0, 0, 0, 0, 0, 0, 0, 0, 0, 0, 0, 0, 0, 0, 0, 0, 0, 0, 0, 0, 0, 0, 0, 0, 0, 0, 0, 0, 0, 0, 0, 0, 0, 0, 0, 0, 0, 0, 0, 0, 0, 0, 0, 0, 0, 0, 0, 0, 0, 0, 0, 0, 0, 0, 0, 0, 0, 0, 0, 0, 0, 0, 0, 0, 0, 0, 0, 0, 0, 0, 0, 0, 0, 0, 0, 0, 0, 0, 0, 0, 0, 0, 0, 0, 0, 0, 0, 0, 0, 0, 0, 0, 0, 0, 0, 0, 0, 0, 0, 0, 0, 0, 0, 0, 0, 0, 0, 0, 0, 0, 0, 0, 0, 0, 0, 0, 0, 0, 0, 0, 0, 0, 0, 0, 0, 0, 0, 0, 0, 0, 0, 0, 0, 0, 0, 0, 0, 0, 0, 0, 0, 0, 0, 0, 0, 0, 0, 0, 0, 0, 0, 0, 0, 0, 0, 0, 0, 0, 0, 0, 0, 0, 0, 0, 0, 0, 0, 0, 0, 0, 0, 0, 0, 0, 0, 0, 0, 0, 0, 0, 0, 0, 0, 0, 0, 0, 0, 0, 0, 0, 0, 0, 0, 0, 0, 0, 0, 0, 0, 0, 0, 0, 0, 0, 0, 0, 0, 0, 0, 0, 0, 0, 0, 0, 0, 0, 0, 0, 0, 0, 0, 0, 0, 0, 0, 0, 0, 0, 0, 0, 0, 0, 0, 0, 0, 0, 0, 0, 0, 0, 0, 0, 0, 0, 0, 0, 0, 0, 0, 0, 0, 0, 0, 0, 0, 0, 0, 0, 0, 0, 0, 0, 0, 0, 0, 0, 0, 0, 0, 0, 0, 0, 0, 0, 0, 0, 0, 0, 0, 0, 0, 0, 0, 0, 0, 0, 0, 0, 0, 0, 0, 0, 0, 0, 0, 0, 0, 0, 0, 0, 0, 0, 0, 0, 0, 0, 0, 0, 0, 0, 0, 0, 0, 0, 0, 0, 0, 0, 0, 0, 0, 0, 0, 0, 0, 0, 0, 0, 0, 0, 0, 0, 0, 0, 0, 0, 0, 0, 0, 0, 0, 0, 0, 0, 0, 0, 0, 0, 0, 0, 0, 0, 0, 0, 0, 0, 0, 0, 0, 0, 0, 0, 0, 0, 0, 0, 0, 0, 0, 0, 0, 0, 0, 0, 0, 0, 0, 0, 0, 0, 0, 0, 0, 0, 0, 0, 0, 0, 0, 0, 0, 0, 0, 0, 0, 0, 0, 0, 0, 0, 0, 0, 0, 0, 0, 0, 0, 0, 0, 0, 0, 0, 0, 0, 0, 0, 0, 0, 0, 0, 0, 0, 0, 0, 0, 0, 0, 0, 0, 0, 0, 0, 0, 0, 0, 0, 0, 0, 0, 0, 0, 0, 0, 0, 0, 0, 0, 0, 0, 0, 0, 0, 0, 0, 0, 0, 0, 0, 0, 0, 0, 0, 0, 0, 0, 0, 0, 0, 0, 0, 0, 0, 0, 0, 0, 0, 0, 0, 0, 0, 0, 0, 0, 0, 0, 0, 0, 0, 0, 0, 0, 0, 0, 0, 0, 0, 0, 0, 0, 0, 0, 0, 0, 0, 0, 0, 0, 0, 0, 0, 0, 0, 0, 0, 0, 0, 0, 0, 0, 0, 0, 0, 0, 0, 0, 0, 0, 0, 0, 0, 0, 0, 0, 0, 0, 0, 0, 0, 0, 0, 0, 0, 0, 0, 0, 0, 0, 0, 0, 0, 0, 0, 0, 0, 0, 0, 0, 0, 0, 0, 0, 0, 0, 0, 0, 0, 0, 0, 0, 0, 0, 0, 0, 0, 0, 0, 0, 0, 0, 0, 0, 0, 0, 0, 0, 0, 0, 0, 0, 0, 0, 0, 0, 0, 0, 0, 0, 0, 0, 0, 0, 0, 0, 0, 0, 0, 0, 0, 0, 0, 0, 0, 0, 0, 0, 0, 0, 0, 0, 0, 0, 0, 0, 0, 0, 0, 0, 0, 0, 0, 0, 0, 0, 0, 0, 0, 0, 0, 0, 0, 0, 0, 0, 0, 0, 0, 0, 0, 0, 0, 0, 0, 0, 0, 0, 0, 0, 0, 0, 0, 0, 0, 0, 0, 0, 0, 0, 0, 0, 0, 0, 0, 0, 0, 0, 0, 0, 0, 0, 0, 0, 0, 0, 0, 0, 0, 0, 0, 0, 0, 0, 0, 0, 0, 0, 0, 0, 0, 0, 0, 0, 0, 0, 0, 0, 0, 0, 0, 0, 0, 0, 0, 0, 0, 0, 0, 0, 0, 0, 0, 0, 0, 0, 0, 0, 0, 0, 0, 0, 0, 0, 0, 0, 0, 0, 0, 0, 0, 0, 0, 0, 0, 0, 0, 0, 0, 0, 0, 0, 0, 0, 0, 0, 0, 0, 0, 0, 0, 0, 0, 0, 0, 0, 0, 0, 0, 0, 0, 0, 0, 0, 0, 0, 0, 0, 0, 0, 0, 0, 0, 0, 0, 0, 0, 0, 0, 0, 0, 0, 0, 0, 0, 0, 0, 0, 0, 0, 0, 0, 0, 0, 0, 0, 0, 0, 0, 0, 0, 0, 0, 0, 0, 0, 0, 0, 0, 0, 0, 0, 0, 0, 0, 0, 0, 0, 0, 0, 0, 0, 0, 0, 0, 0, 0, 0, 0, 0, 0, 0, 0, 0, 0, 0, 0, 0, 0, 0, 0, 0, 0, 0, 0, 0, 0, 0, 0, 0, 0, 0, 0, 0, 0, 0, 0, 0, 0, 0, 0, 0, 0, 0, 0, 0, 0, 0, 0, 0, 0, 0, 0, 0, 0, 0, 0, 0, 0, 0, 0, 0, 0, 0, 0, 0, 0, 0, 0, 0, 0, 0, 0, 0, 0, 0, 0, 0, 0, 0, 0, 0, 0, 0, 0, 0, 0, 0, 0, 0, 0, 0, 0, 0, 0, 0, 0, 0, 0, 0, 0, 0, 0, 0, 0, 0, 0, 0, 0, 0, 0, 0, 0, 0, 0, 0, 0, 0, 0, 0, 0, 0, 0, 0, 0, 0, 0, 0, 0, 0, 0, 0, 0, 0, 0, 0, 0, 0, 0, 0, 0, 0, 0, 0, 0, 0, 0, 0, 0, 0, 0, 0, 0, 0, 0, 0, 0, 0, 0, 0, 0, 0, 0, 0, 0, 0, 0, 0, 0, 0, 0, 0, 0, 0, 0, 0, 0, 0, 0, 0, 0, 0, 0, 0, 0, 0, 0, 0, 0, 0, 0, 0, 0, 0, 0, 0, 0, 0, 0, 0, 0, 0, 0, 0, 0, 0, 0, 0, 0, 0, 0, 0, 0, 0, 0, 0, 0, 0, 0, 0, 0, 0, 0, 0, 0, 0, 0, 0, 0, 0, 0, 0, 0, 0, 0, 0, 0, 0, 0, 0, 0, 0, 0, 0, 0, 0, 0, 0, 0, 0, 0, 0, 0, 0, 0, 0, 0, 0, 0, 0, 0, 0, 0, 0, 0, 0, 0, 0, 0, 0, 0, 0, 0, 0, 0, 0, 0, 0, 0, 0, 0, 0, 0, 0, 0, 0, 0, 0, 0, 0, 0, 0, 0, 0, 0, 0, 0, 0, 0, 0, 0, 0, 0, 0, 0, 0, 0, 0, 0, 0, 0, 0, 0, 0, 0, 0, 0, 0, 0, 0, 0, 0, 0, 0, 0, 0, 0, 0, 0, 0, 0, 0, 0, 0, 0, 0, 0, 0, 0, 0, 0, 0, 0, 0, 0, 0, 0, 0, 0, 0, 0, 0, 0, 0, 0, 0, 0, 0, 0, 0, 0, 0, 0, 0, 0, 0, 0, 0, 0, 0, 0, 0, 0, 0, 0, 0, 0, 0, 0, 0, 0, 0, 0, 0, 0, 0, 0, 0, 0, 0, 0, 0, 0, 0, 0, 0, 0, 0, 0, 0, 0, 0, 0, 0, 0, 0, 0, 0, 0, 0, 0, 0, 0, 0, 0, 0, 0, 0, 0, 0, 0, 0, 0, 0, 0, 0, 0, 0, 0, 0, 0, 0, 0, 0, 0, 0, 0, 0, 0, 0, 0, 0, 0, 0, 0, 0, 0, 0, 0, 0, 0, 0, 0, 0, 0, 0, 0, 0, 0, 0, 0, 0, 0, 0, 0, 0, 0, 0, 0, 0, 0, 0, 0, 0, 0, 0, 0, 0, 0, 0, 0, 0, 0, 0, 0, 0, 0, 0, 0, 0, 0, 0, 0, 0, 0, 0, 0, 0, 0, 0, 0, 0, 0, 0, 0, 0, 0, 0, 0, 0, 0, 0, 0, 0, 0, 0, 0, 0, 0, 0, 0, 0, 0, 0, 0, 0, 0, 0, 0, 0, 0, 0, 0, 0, 0, 0, 0, 0, 0, 0, 0, 0, 0, 0, 0, 0, 0, 0, 0, 0, 0, 0, 0, 0, 0, 0, 0, 0, 0, 0, 0, 0, 0, 0, 0, 0, 0, 0, 0, 0, 0, 0, 0, 0, 0, 0, 0, 0, 0, 0, 0, 0, 0, 0, 0, 0, 0, 0, 0, 0, 0, 0, 0, 0, 0, 0, 0, 0, 0, 0, 0, 0, 0, 0, 0, 0, 0, 0, 0, 0, 0, 0, 0, 0, 0, 0, 0, 0, 0, 0, 0, 0, 0, 0, 0, 0, 0, 0, 0, 0, 0, 0, 0, 0, 0, 0, 0, 0, 0, 0, 0, 0, 0, 0, 0, 0, 0, 0, 0, 0, 0, 0, 0, 0, 0, 0, 0, 0, 0, 0, 0, 0, 0, 0, 0, 0, 0, 0, 0, 0, 0, 0, 0, 0, 0, 0, 0, 0, 0, 0, 0, 0, 0, 0, 0, 0, 0, 0, 0, 0, 0, 0, 0, 0, 0, 0, 0, 0, 0, 0, 0, 0, 0, 0, 0, 0, 0, 0, 0, 0, 0, 0, 0, 0, 0, 0, 0, 0, 0, 0, 0, 0, 0, 0, 0, 0, 0, 0, 0, 0, 0, 0, 0, 0, 0, 0, 0, 0, 0, 0, 0, 0, 0, 0, 0, 0, 0, 0, 0, 0, 0, 0, 0, 0, 0, 0, 0, 0, 0, 0, 0, 0, 0, 0, 0, 0, 0, 0, 0, 0, 0, 0, 0, 0, 0, 0, 0, 0, 0, 0, 0, 0, 0, 0, 0, 0, 0, 0, 0, 0, 0, 0, 0, 0, 0, 0, 0, 0, 0, 0, 0, 0, 0, 0, 0, 0, 0, 0, 0, 0, 0, 0, 0, 0, 0, 0, 0, 0, 0, 0, 0, 0, 0, 0, 0, 0, 0, 0, 0, 0, 0, 0, 0, 0, 0, 0, 0, 0, 0, 0, 0, 0, 0, 0, 0, 0, 0, 0, 0, 0, 0, 0, 0, 0, 0, 0, 0, 0, 0, 0, 0, 0, 0, 0, 0, 0, 0, 0, 0, 0, 0, 0, 0, 0, 0, 0, 0, 0, 0, 0, 0, 0, 0, 0, 0, 0, 0, 0, 0, 0, 0, 0, 0, 0, 0, 0, 0, 0, 0, 0, 0, 0, 0, 0, 0, 0, 0, 0, 0, 0, 0, 0, 0, 0, 0, 0, 0, 0, 0, 0, 0, 0, 0, 0, 0, 0, 0, 0, 0, 0, 0, 0, 0, 0, 0, 0, 0, 0, 0, 0, 0, 0, 0, 0, 0, 0, 0, 0, 0, 0, 0, 0, 0, 0, 0, 0, 0, 0, 0, 0, 0, 0, 0, 0, 0, 0, 0, 0, 0, 0, 0, 0, 0, 0, 0, 0, 0, 0, 0, 0, 0, 0, 0, 0, 0, 0, 0, 0, 0, 0, 0, 0, 0, 0, 0, 0, 0, 0, 0, 0, 0, 0, 0, 0, 0, 0, 0, 0, 0, 0, 0, 0, 0, 0, 0, 0, 0, 0, 0, 0, 0, 0, 0, 0, 0, 0, 0, 0, 0, 0, 0, 0, 0, 0, 0, 0, 0, 0, 0, 0, 0, 0, 0, 0, 0, 0, 0, 0, 0, 0, 0, 0, 0, 0, 0, 0, 0, 0, 0, 0, 0, 0, 0, 0, 0, 0, 0, 0, 0, 0, 0, 0, 0, 0, 0, 0, 0, 0, 0, 0, 0, 0, 0, 0, 0, 0, 0, 0, 0, 0, 0, 0, 0, 0, 0, 0, 0, 0, 0, 0, 0, 0, 0, 0, 0, 0, 0, 0, 0, 0, 0, 0, 0, 0, 0, 0, 0, 0, 0, 0, 0, 0, 0, 0, 0, 0, 0, 0, 0, 0, 0, 0, 0, 0, 0, 0, 0, 0, 0, 0, 0, 0, 0, 0, 0, 0, 0, 0, 0, 0, 0, 0, 0, 0, 0, 0, 0, 0, 0, 0, 0, 0, 0, 0, 0, 0, 0, 0, 0, 0, 0, 0, 0, 0, 0, 0, 0, 0, 0, 0, 0, 0, 0, 0, 0, 0, 0, 0, 0, 0, 0, 0, 0, 0, 0, 0, 0, 0, 0, 0, 0, 0, 0, 0, 0, 0, 0, 0, 0, 0, 0, 0, 0, 0, 0, 0, 0, 0, 0, 0, 0, 0, 0, 0, 0, 0, 0, 0, 0, 0, 0, 0, 0, 0, 0, 0, 0, 0, 0, 0, 0, 0, 0, 0, 0, 0, 0, 0, 0, 0, 0, 0, 0, 0, 0, 0, 0, 0, 0, 0, 0, 0, 0, 0, 0, 0, 0, 0, 0, 0, 0, 0, 0, 0, 0, 0, 0, 0, 0, 0, 0, 0, 0, 0, 0, 0, 0, 0, 0, 0, 0, 0, 0, 0, 0, 0, 0, 0, 0, 0, 0, 0, 0, 0, 0, 0, 0, 0, 0, 0, 0, 0, 0, 0, 0, 0, 0, 0, 0, 0, 0, 0, 0, 0, 0, 0, 0, 0, 0, 0, 0, 0, 0, 0, 0, 0, 0, 0, 0, 0, 0, 0, 0, 0, 0, 0, 0, 0, 0, 0, 0, 0, 0, 0, 0, 0, 0, 0, 0, 0, 0, 0, 0, 0, 0, 0, 0, 0, 0, 0, 0, 0, 0, 0, 0, 0, 0, 0, 0, 0, 0, 0, 0, 0, 0, 0, 0, 0, 0, 0, 0, 0, 0, 0, 0, 0, 0, 0, 0, 0, 0, 0, 0, 0, 0, 0, 0, 0, 0, 0, 0, 0, 0, 0, 0, 0, 0, 0, 0, 0, 0, 0, 0, 0, 0, 0, 0, 0, 0, 0, 0, 0, 0, 0, 0, 0, 0, 0, 0, 0, 0, 0, 0, 0, 0, 0, 0, 0, 0, 0, 0, 0, 0, 0, 0, 0, 0, 0, 0, 0, 0, 0, 0, 0, 0, 0, 0, 0, 0, 0, 0, 0, 0, 0, 0, 0, 0, 0, 0, 0, 0, 0, 0, 0, 0, 0, 0, 0, 0, 0, 0, 0, 0, 0, 0, 0, 0, 0, 0, 0, 0, 0, 0, 0, 0, 0, 0, 0, 0, 0, 0, 0, 0, 0, 0, 0, 0, 0, 0, 0, 0, 0, 0, 0, 0, 0, 0, 0, 0, 0, 0, 0, 0, 0, 0, 0, 0, 0, 0, 0, 0, 0, 0, 0, 0, 0, 0, 0, 0, 0, 0, 0, 0, 0, 0, 0, 0, 0, 0, 0, 0, 0, 0, 0, 0, 0, 0, 0, 0, 0, 0, 0, 0, 0, 0, 0, 0, 0, 0, 0, 0, 0, 0, 0, 0, 0, 0, 0, 0, 0, 0, 0, 0, 0, 0, 0, 0, 0, 0, 0, 0, 0, 0, 0, 0, 0, 0, 0, 0, 0, 0, 0, 0, 0, 0, 0, 0, 0, 0, 0, 0, 0, 0, 0, 0, 0, 0, 0, 0, 0, 0, 0, 0, 0, 0, 0, 0, 0, 0, 0, 0, 0, 0, 0, 0, 0, 0, 0, 0, 0, 0, 0, 0, 0, 0, 0, 0, 0, 0, 0, 0, 0, 0, 0, 0, 0, 0, 0, 0, 0, 0, 0, 0, 0, 0, 0, 0, 0, 0, 0, 0, 0, 0, 0, 0, 0, 0, 0, 0, 0, 0, 0, 0, 0, 0, 0, 0, 0, 0, 0, 0, 0, 0, 0, 0, 0, 0, 0, 0, 0, 0, 0, 0, 0, 0, 0, 0, 0, 0, 0, 0, 0, 0, 0, 0, 0, 0, 0, 0, 0, 0, 0, 0, 0, 0, 0, 0, 0, 0, 0, 0, 0, 0, 0, 0, 0, 0, 0, 0, 0, 0, 0, 0, 0, 0, 0, 0, 0, 0, 0, 0, 0, 0, 0, 0, 0, 0, 0, 0, 0, 0, 0, 0, 0, 0, 0, 0, 0, 0, 0, 0, 0, 0, 0, 0, 0, 0, 0, 0, 0, 0, 0, 0, 0, 0, 0, 0, 0, 0, 0, 0, 0, 0, 0, 0, 0, 0, 0, 0, 0, 0, 0, 0, 0, 0, 0, 0, 0, 0, 0, 0, 0, 0, 0, 0, 0, 0, 0, 0, 0, 0, 0, 0, 0, 0, 0, 0, 0, 0, 0, 0, 0, 0, 0, 0, 0, 0, 0, 0, 0, 0, 0, 0, 0, 0, 0, 0, 0, 0, 0, 0, 0, 0, 0, 0, 0, 0, 0, 0, 0, 0, 0, 0, 0, 0, 0, 0, 0, 0, 0, 0, 0, 0, 0, 0, 0, 0, 0, 0, 0, 0, 0, 0, 0, 0, 0, 0, 0, 0, 0, 0, 0, 0, 0, 0, 0, 0, 0, 0, 0, 0, 0, 0, 0, 0, 0, 0, 0, 0, 0, 0, 0, 0, 0, 0, 0, 0, 0, 0, 0, 0, 0, 0, 0, 0, 0, 0, 0, 0, 0, 0, 0, 0, 0, 0, 0, 0, 0, 0, 0, 0, 0, 0, 0, 0, 0, 0, 0, 0, 0, 0, 0, 0, 0, 0, 0, 0, 0, 0, 0, 0, 0, 0, 0, 0, 0, 0, 0, 0, 0, 0, 0, 0, 0, 0, 0, 0, 0, 0, 0, 0, 0, 0, 0, 0, 0, 0, 0, 0, 0, 0, 0, 0, 0, 0, 0, 0, 0, 0, 0, 0, 0, 0, 0, 0, 0, 0, 0, 0, 0, 0, 0, 0, 0, 0, 0, 0, 0, 0, 0, 0, 0, 0, 0, 0, 0, 0, 0, 0, 0, 0, 0, 0, 0, 0, 0, 0, 0, 0, 0, 0, 0, 0, 0, 0, 0, 0, 0, 0, 0, 0, 0, 0, 0, 0, 0, 0, 0, 0, 0, 0, 0, 0, 0, 0, 0, 0, 0, 0, 0, 0, 0, 0, 0, 0, 0, 0, 0, 0, 0, 0, 0, 0, 0, 0, 0, 0, 0, 0, 0, 0, 0, 0, 0, 0, 0, 0, 0, 0, 0, 0, 0, 0, 0, 0, 0, 0, 0, 0, 0, 0, 0, 0, 0, 0, 0, 0, 0, 0, 0, 0, 0, 0, 0, 0, 0, 0, 0, 0, 0, 0, 0, 0, 0, 0, 0, 0, 0, 0, 0, 0, 0, 0, 0, 0, 0, 0, 0, 0, 0, 0, 0, 0, 0, 0, 0, 0, 0, 0, 0, 0, 0, 0, 0, 0, 0, 0, 0, 0, 0, 0, 0, 0, 0, 0, 0, 0, 0, 0, 0, 0, 0, 0, 0, 0, 0, 0, 0, 0, 0, 0, 0, 0, 0, 0, 0, 0, 0, 0, 0, 0, 0, 0, 0, 0, 0, 0, 0, 0, 0, 0, 0, 0, 0, 0, 0, 0, 0, 0, 0, 0, 0, 0, 0, 0, 0, 0, 0, 0, 0, 0, 0, 0, 0, 0, 0, 0, 0, 0, 0, 0, 0, 0, 0, 0, 0, 0, 0, 0, 0, 0, 0, 0, 0, 0, 0, 0, 0, 0, 0, 0, 0, 0, 0, 0, 0, 0, 0, 0, 0, 0, 0, 0, 0, 0, 0, 0, 0, 0, 0, 0, 0, 0, 0, 0, 0, 0, 0, 0, 0, 0, 0, 0, 0, 0, 0, 0, 0, 0, 0, 0, 0, 0, 0, 0, 0, 0, 0, 0, 0, 0, 0, 0, 0, 0, 0, 0, 0, 0, 0, 0, 0, 0, 0, 0, 0, 0, 0, 0, 0, 0, 0, 0, 0, 0, 0, 0, 0, 0, 0, 0, 0, 0, 0, 0, 0, 0, 0, 0, 0, 0, 0, 0, 0, 0, 0, 0, 0, 0, 0, 0, 0, 0, 0, 0, 0, 0, 0, 0, 0, 0, 0, 0, 0, 0, 0, 0, 0, 0, 0, 0, 0, 0, 0, 0, 0, 0, 0, 0, 0, 0, 0, 0, 0, 0, 0, 0, 0, 0, 0, 0, 0, 0, 0, 0, 0, 0, 0, 0, 0, 0, 0, 0, 0, 0, 0, 0, 0, 0, 0, 0, 0, 0, 0, 0, 0, 0, 0, 0, 0, 0, 0, 0, 0, 0, 0, 0, 0, 0, 0, 0, 0, 0, 0, 0, 0, 0, 0, 0, 0, 0, 0, 0, 0, 0, 0, 0, 0, 0, 0, 0, 0, 0, 0, 0, 0, 0, 0, 0, 0, 0, 0, 0, 0, 0, 0, 0, 0, 0, 0, 0, 0, 0, 0, 0, 0, 0, 0, 0, 0, 0, 0, 0, 0, 0, 0, 0, 0, 0, 0, 0, 0, 0, 0, 0, 0, 0, 0, 0, 0, 0, 0, 0, 0, 0, 0, 0, 0, 0, 0, 0, 0, 0, 0, 0, 0, 0, 0, 0, 0, 0, 0, 0, 0, 0, 0, 0, 0, 0, 0, 0, 0, 0, 0, 0, 0, 0, 0, 0, 0, 0, 0, 0, 0, 0, 0, 0, 0, 0, 0, 0, 0, 0, 0, 0, 0, 0, 0, 0, 0, 0, 0, 0, 0, 0, 0, 0, 0, 0, 0, 0, 0, 0, 0, 0, 0, 0, 0, 0, 0, 0, 0, 0, 0, 0, 0, 0, 0, 0, 0, 0, 0, 0, 0, 0, 0, 0, 0, 0, 0, 0, 0, 0, 0, 0, 0, 0, 0, 0, 0, 0, 0, 0, 0, 0, 0, 0, 0, 0, 0, 0, 0, 0, 0, 0, 0, 0, 0, 0, 0, 0, 0, 0, 0, 0, 0, 0, 0, 0, 0, 0, 0, 0, 0, 0, 0, 0, 0, 0, 0, 0, 0, 0, 0, 0, 0, 0, 0, 0, 0, 0, 0, 0, 0, 0, 0, 0, 0, 0, 0, 0, 0, 0, 0, 0, 0, 0, 0, 0, 0, 0, 0, 0, 0, 0, 0, 0, 0, 0, 0, 0, 0, 0, 0, 0, 0, 0, 0, 0, 0, 0, 0, 0, 0, 0, 0, 0, 0, 0, 0, 0, 0, 0, 0, 0, 0, 0, 0, 0, 0, 0, 0, 0, 0, 0, 0, 0, 0, 0, 0, 0, 0, 0, 0, 0, 0, 0, 0, 0, 0, 0, 0, 0, 0, 0, 0, 0, 0, 0, 0, 0, 0, 0, 0, 0, 0, 0, 0, 0, 0, 0, 0, 0, 0, 0, 0, 0, 0, 0, 0, 0, 0, 0, 0, 0, 0, 0, 0, 0, 0, 0, 0, 0, 0, 0, 0, 0, 0, 0, 0, 0, 0, 0, 0, 0, 0, 0, 0, 0, 0, 0, 0, 0, 0, 0, 0, 0, 0, 0, 0, 0, 0, 0, 0, 0, 0, 0, 0, 0, 0, 0, 0, 0, 0, 0, 0, 0, 0, 0, 0, 0, 0, 0, 0, 0, 0, 0, 0, 0, 0, 0, 0, 0, 0, 0, 0, 0, 0, 0, 0, 0, 0, 0, 0, 0, 0, 0, 0, 0, 0, 0, 0, 0, 0, 0, 0, 0, 0, 0, 0, 0, 0, 0, 0, 0, 0, 0, 0, 0, 0, 0, 0, 0, 0, 0, 0, 0, 0, 0, 0, 0, 0, 0, 0, 0, 0, 0, 0, 0, 0, 0, 0, 0, 0, 0, 0, 0, 0, 0, 0, 0, 0, 0, 0, 0, 0, 0, 0, 0, 0, 0, 0, 0, 0, 0, 0, 0, 0, 0, 0, 0, 0, 0, 0, 0, 0, 0, 0, 0, 0, 0, 0, 0, 0, 0, 0, 0, 0, 0, 0, 0, 0, 0, 0, 0, 0, 0, 0, 0, 0, 0, 0, 0, 0, 0, 0, 0, 0, 0, 0, 0, 0, 0, 0, 0, 0, 0, 0, 0, 0, 0, 0, 0, 0, 0, 0, 0, 0, 0, 0, 0, 0, 0, 0, 0, 0, 0, 0, 0, 0, 0, 0, 0, 0, 0, 0, 0, 0, 0, 0, 0, 0, 0, 0, 0, 0, 0, 0, 0, 0, 0, 0, 0, 0, 0, 0, 0, 0, 0, 0, 0, 0, 0, 0, 0, 0, 0, 0, 0, 0, 0, 0, 0, 0, 0, 0, 0, 0, 0, 0, 0, 0, 0, 0, 0, 0, 0, 0, 0, 0, 0, 0, 0, 0, 0, 0, 0, 0, 0, 0, 0, 0, 0, 0, 0, 0, 0, 0, 0, 0, 0, 0, 0, 0, 0, 0, 0, 0, 0, 0, 0, 0, 0, 0, 0, 0, 0, 0, 0, 0, 0, 0, 0, 0, 0, 0, 0, 0, 0, 0, 0, 0, 0, 0, 0, 0, 0, 0, 0, 0, 0, 0, 0, 0, 0, 0, 0, 0, 0, 0, 0, 0, 0, 0, 0, 0, 0, 0, 0, 0, 0, 0, 0, 0, 0, 0, 0, 0, 0, 0, 0, 0, 0, 0, 0, 0, 0, 0, 0, 0, 0, 0, 0, 0, 0, 0, 0, 0, 0, 0, 0, 0, 0, 0, 0, 0, 0, 0, 0, 0, 0, 0, 0, 0, 0, 0, 0, 0, 0, 0, 0, 0, 0, 0, 0, 0, 0, 0, 0, 0, 0, 0, 0, 0, 0, 0, 0, 0, 0, 0, 0, 0, 0, 0, 0, 0, 0, 0, 0, 0, 0, 0, 0, 0, 0, 0, 0, 0, 0, 0, 0, 0, 0, 0, 0, 0, 0, 0, 0, 0, 0, 0, 0, 0, 0, 0, 0, 0, 0, 0, 0, 0, 0, 0, 0, 0, 0, 0, 0, 0, 0, 0, 0, 0, 0, 0, 0, 0, 0, 0, 0, 0, 0, 0, 0, 0, 0, 0, 0, 0, 0, 0, 0, 0, 0, 0, 0, 0, 0, 0, 0, 0, 0, 0, 0, 0, 0, 0, 0, 0, 0, 0, 0, 0, 0, 0, 0, 0, 0, 0, 0, 0, 0, 0, 0, 0, 0, 0, 0, 0, 0, 0, 0, 0, 0, 0, 0, 0, 0, 0, 0, 0, 0, 0, 0, 0, 0, 0, 0, 0, 0, 0, 0, 0, 0, 0, 0, 0, 0, 0, 0, 0, 0, 0, 0, 0, 0, 0, 0, 0, 0, 0, 0, 0, 0, 0, 0, 0, 0, 0, 0, 0, 0, 0, 0, 0, 0, 0, 0, 0, 0, 0, 0, 0, 0, 0, 0, 0, 0, 0, 0, 0, 0, 0, 0, 0, 0, 0, 0, 0, 0, 0, 0, 0, 0, 0, 0, 0, 0, 0, 0, 0, 0, 0, 0, 0, 0, 0, 0, 0, 0, 0, 0, 0, 0, 0, 0, 0, 0, 0, 0, 0, 0, 0, 0, 0, 0, 0, 0, 0, 0, 0, 0, 0, 0, 0, 0, 0, 0, 0, 0, 0, 0, 0, 0, 0, 0, 0, 0, 0, 0, 0, 0, 0, 0, 0, 0, 0, 0, 0, 0, 0, 0, 0, 0, 0, 0, 0, 0, 0, 0, 0, 0, 0, 0, 0, 0, 0, 0, 0, 0, 0, 0, 0, 0, 0, 0, 0, 0, 0, 0, 0, 0, 0, 0, 0, 0, 0, 0, 0, 0, 0, 0, 0, 0, 0, 0, 0, 0, 0, 0, 0, 0, 0, 0, 0, 0, 0, 0, 0, 0, 0, 0, 0, 0, 0, 0, 0, 0, 0, 0, 0, 0, 0, 0, 0, 0, 0, 0, 0, 0, 0, 0, 0, 0, 0, 0, 0, 0, 0, 0, 0, 0, 0, 0, 0, 0, 0, 0, 0, 0, 0, 0, 0, 0, 0, 0, 0, 0, 0, 0, 0, 0, 0, 0, 0, 0, 0, 0, 0, 0, 0, 0, 0, 0, 0, 0, 0, 0, 0, 0, 0, 0, 0, 0, 0, 0, 0, 0, 0, 0, 0, 0, 0, 0, 0, 0, 0, 0, 0, 0, 0, 0, 0, 0, 0, 0, 0, 0, 0, 0, 0, 0, 0, 0, 0, 0, 0, 0, 0, 0, 0, 0, 0, 0, 0, 0, 0, 0, 0, 0, 0, 0, 0, 0, 0, 0, 0, 0, 0, 0, 0, 0, 0, 0, 0, 0, 0, 0, 0, 0, 0, 0, 0, 0, 0, 0, 0, 0, 0, 0, 0, 0, 0, 0, 0, 0, 0, 0, 0, 0, 0, 0, 0, 0, 0, 0, 0, 0, 0, 0, 0, 0, 0, 0, 0, 0, 0, 0, 0, 0, 0, 0, 0, 0, 0, 0, 0, 0, 0, 0, 0, 0, 0, 0, 0, 0, 0, 0, 0, 0, 0, 0, 0, 0, 0, 0, 0, 0, 0, 0, 0, 0, 0, 0, 0, 0, 0, 0, 0, 0, 0, 0, 0, 0, 0, 0, 0, 0, 0, 0, 0, 0, 0, 0, 0, 0, 0, 0, 0, 0, 0, 0, 0, 0, 0, 0, 0, 0, 0, 0, 0, 0, 0, 0, 0, 0, 0, 0, 0, 0, 0, 0, 0, 0, 0, 0, 0, 0, 0, 0, 0, 0, 0, 0, 0, 0, 0, 0, 0, 0, 0, 0, 0, 0, 0, 0, 0, 0, 0, 0, 0, 0, 0, 0, 0, 0, 0, 0, 0, 0, 0, 0, 0, 0, 0, 0, 0, 0, 0, 0, 0, 0, 0, 0, 0, 0, 0, 0, 0, 0, 0, 0, 0, 0, 0, 0, 0, 0, 0, 0, 0, 0, 0, 0, 0, 0, 0, 0, 0, 0, 0, 0, 0, 0, 0, 0, 0, 0, 0, 0, 0, 0, 0, 0, 0, 0, 0, 0, 0, 0, 0, 0, 0, 0, 0, 0, 0, 0, 0, 0, 0, 0, 0, 0, 0, 0, 0, 0, 0, 0, 0, 0, 0, 0, 0, 0, 0, 0, 0, 0, 0, 0, 0, 0, 0, 0, 0, 0, 0, 0, 0, 0, 0, 0, 0, 0, 0, 0, 0, 0, 0, 0, 0, 0, 0, 0, 0, 0, 0, 0, 0, 0, 0, 0, 0, 0, 0, 0, 0, 0, 0, 0, 0, 0, 0, 0, 0, 0, 0, 0, 0, 0, 0, 0, 0, 0, 0, 0, 0, 0, 0, 0, 0, 0, 0, 0, 0, 0, 0, 0, 0, 0, 0, 0, 0, 0, 0, 0, 0, 0, 0, 0, 0, 0, 0, 0, 0, 0, 0, 0, 0, 0, 0, 0, 0, 0, 0, 0, 0, 0, 0, 0, 0, 0, 0, 0, 0, 0, 0, 0, 0, 0, 0, 0, 0, 0, 0, 0, 0, 0, 0, 0, 0, 0, 0, 0, 0, 0, 0, 0, 0, 0, 0, 0, 0, 0, 0, 0, 0, 0, 0, 0, 0, 0, 0, 0, 0, 0, 0, 0, 0, 0, 0, 0, 0, 0, 0, 0, 0, 0, 0, 0, 0, 0, 0, 0, 0, 0, 0, 0, 0, 0, 0, 0, 0, 0, 0, 0, 0, 0, 0, 0, 0, 0, 0, 0, 0, 0, 0, 0, 0, 0, 0, 0, 0, 0, 0, 0, 0, 0, 0, 0, 0, 0, 0, 0, 0, 0, 0, 0, 0, 0, 0, 0, 0, 0, 0, 0, 0, 0, 0, 0, 0, 0, 0, 0, 0, 0, 0, 0, 0, 0, 0, 0, 0, 0, 0, 0, 0, 0, 0, 0, 0, 0, 0, 0, 0, 0, 0, 0, 0, 0, 0, 0, 0, 0, 0, 0, 0, 0, 0, 0, 0, 0, 0, 0, 0, 0, 0, 0, 0, 0, 0, 0, 0, 0, 0, 0, 0, 0, 0, 0, 0, 0, 0, 0, 0, 0, 0, 0, 0, 0, 0, 0, 0, 0, 0, 0, 0, 0, 0, 0, 0, 0, 0, 0, 0, 0, 0, 0, 0, 0, 0, 0, 0, 0, 0, 0, 0, 0, 0, 0, 0, 0, 0, 0, 0, 0, 0, 0, 0, 0, 0, 0, 0, 0, 0, 0, 0, 0, 0, 0, 0, 0, 0, 0, 0, 0, 0, 0, 0, 0, 0, 0, 0, 0, 0, 0, 0, 0, 0, 0, 0, 0, 0, 0, 0, 0, 0, 0, 0, 0, 0, 0, 0, 0, 0, 0, 0, 0, 0, 0, 0, 0, 0, 0, 0, 0, 0, 0, 0, 0, 0, 0, 0, 0, 0, 0, 0, 0, 0, 0, 0, 0, 0, 0, 0, 0, 0, 0, 0, 0, 0, 0, 0, 0, 0, 0, 0, 0, 0, 0, 0, 0, 0, 0, 0, 0, 0, 0, 0, 0, 0, 0, 0, 0, 0, 0, 0, 0, 0, 0, 0, 0, 0, 0, 0, 0, 0, 0, 0, 0, 0, 0, 0, 0, 0, 0, 0, 0, 0, 0, 0, 0, 0, 0, 0, 0, 0, 0, 0, 0, 0, 0, 0, 0, 0, 0, 0, 0, 0, 0, 0, 0, 0, 0, 0, 0, 0, 0, 0, 0, 0, 0, 0, 0, 0, 0, 0, 0, 0, 0, 0, 0, 0, 0, 0, 0, 0, 0, 0, 0, 0, 0, 0, 0, 0, 0, 0, 0, 0, 0, 0, 0, 0, 0, 0, 0, 0, 0, 0, 0, 0, 0, 0, 0, 0, 0, 0, 0, 0, 0, 0, 0, 0, 0, 0, 0, 0, 0, 0, 0, 0, 0, 0, 0, 0, 0, 0, 0, 0, 0, 0, 0, 0, 0, 0, 0, 0, 0, 0, 0, 0, 0, 0, 0, 0, 0, 0, 0, 0, 0, 0, 0, 0, 0, 0, 0, 0, 0, 0, 0, 0, 0, 0, 0, 0, 0, 0, 0, 0, 0, 0, 0, 0, 0, 0, 0, 0, 0, 0, 0, 0, 0, 0, 0, 0, 0, 0, 0, 0, 0, 0, 0, 0, 0, 0, 0, 0, 0, 0, 0, 0, 0, 0, 0, 0, 0, 0, 0, 0, 0, 0, 0, 0, 0, 0, 0, 0, 0, 0, 0, 0, 0, 0, 0, 0, 0, 0, 0, 0, 0, 0, 0, 0, 0, 0, 0, 0, 0, 0, 0, 0, 0, 0, 0, 0, 0, 0, 0, 0, 0, 0, 0, 0, 0, 0, 0, 0, 0, 0, 0, 0, 0, 0, 0, 0, 0, 0, 0, 0, 0, 0, 0, 0, 0, 0, 0, 0, 0, 0, 0, 0, 0, 0, 0, 0, 0, 0, 0, 0, 0, 0, 0, 0, 0, 0, 0, 0, 0, 0, 0, 0, 0, 0, 0, 0, 0, 0, 0, 0, 0, 0, 0, 0, 0, 0, 0, 0, 0, 0, 0, 0, 0, 0, 0, 0, 0, 0, 0, 0, 0, 0, 0, 0, 0, 0, 0, 0, 0, 0, 0, 0, 0, 0, 0, 0, 0, 0, 0, 0, 0, 0, 0, 0, 0, 0, 0, 0, 0, 0, 0, 0, 0, 0, 0, 0, 0, 0, 0, 0, 0, 0, 0, 0, 0, 0, 0, 0, 0, 0, 0, 0, 0, 0, 0, 0, 0, 0, 0, 0, 0, 0, 0, 0, 0, 0, 0, 0, 0, 0, 0, 0, 0, 0, 0, 0, 0, 0, 0, 0, 0, 0, 0, 0, 0, 0, 0, 0, 0, 0, 0, 0, 0, 0, 0, 0, 0, 0, 0, 0, 0, 0, 0, 0, 0, 0, 0, 0, 0, 0, 0, 0, 0, 0, 0, 0, 0, 0, 0, 0, 0, 0, 0, 0, 0, 0, 0, 0, 0, 0, 0, 0, 0, 0, 0, 0, 0, 0, 0, 0, 0, 0, 0, 0, 0, 0, 0, 0, 0, 0, 0, 0, 0, 0, 0, 0, 0, 0, 0, 0, 0, 0, 0, 0, 0, 0, 0, 0, 0, 0, 0, 0, 0, 0, 0, 0, 0, 0, 0, 0, 0, 0, 0, 0, 0, 0, 0, 0, 0, 0, 0, 0, 0, 0, 0, 0, 0, 0, 0, 0, 0, 0, 0, 0, 0, 0, 0, 0, 0, 0, 0, 0, 0, 0, 0, 0, 0, 0, 0, 0, 0, 0, 0, 0, 0, 0, 0, 0, 0, 0, 0, 0, 0, 0, 0, 0, 0, 0, 0, 0, 0, 0, 0, 0, 0, 0, 0, 0, 0, 0, 0, 0, 0, 0, 0, 0, 0, 0, 0, 0, 0, 0, 0, 0, 0, 0, 0, 0, 0, 0, 0, 0, 0, 0, 0, 0, 0, 0, 0, 0, 0, 0, 0, 0, 0, 0, 0, 0, 0, 0, 0, 0, 0, 0, 0, 0, 0, 0, 0, 0, 0, 0, 0, 0, 0, 0, 0, 0, 0, 0, 0, 0, 0, 0, 0, 0, 0, 0, 0, 0, 0, 0, 0, 0, 0, 0, 0, 0, 0, 0, 0, 0, 0, 0, 0, 0, 0, 0, 0, 0, 0, 0, 0, 0, 0, 0, 0, 0, 0, 0, 0, 0, 0, 0, 0, 0, 0, 0, 0, 0, 0, 0, 0, 0, 0, 0, 0, 0, 0, 0, 0, 0, 0, 0, 0, 0, 0, 0, 0, 0, 0, 0, 0, 0, 0, 0, 0, 0, 0, 0, 0, 0, 0, 0, 0, 0, 0, 0, 0, 0, 0, 0, 0, 0, 0, 0, 0, 0, 0, 0, 0, 0, 0, 0, 0, 0, 0, 0, 0, 0, 0, 0, 0, 0, 0, 0, 0, 0, 0, 0, 0, 0, 0, 0, 0, 0, 0, 0, 0, 0, 0, 0, 0, 0, 0, 0, 0, 0, 0, 0, 0, 0, 0, 0, 0, 0, 0, 0, 0, 0, 0, 0, 0, 0, 0, 0, 0, 0, 0, 0, 0, 0, 0, 0, 0, 0, 0, 0, 0, 0, 0, 0, 0, 0, 0, 0, 0, 0, 0, 0, 0, 0, 0, 0, 0, 0, 0, 0, 0, 0, 0, 0, 0, 0, 0, 0, 0, 0, 0, 0, 0, 0, 0, 0, 0, 0, 0, 0, 0, 0, 0, 0, 0, 0, 0, 0, 0, 0, 0, 0, 0, 0, 0, 0, 0, 0, 0, 0, 0, 0, 0, 0, 0, 0, 0, 0, 0, 0, 0, 0, 0, 0, 0, 0, 0, 0, 0, 0, 0, 0, 0, 0, 0, 0, 0, 0, 0, 0, 0, 0, 0, 0, 0, 0, 0, 0, 0, 0, 0, 0, 0, 0, 0, 0, 0, 0, 0, 0, 0, 0, 0, 0, 0, 0, 0, 0, 0, 0, 0, 0, 0, 0, 0, 0, 0, 0, 0, 0, 0, 0, 0, 0, 0, 0, 0, 0, 0, 0, 0, 0, 0, 0, 0, 0, 0, 0, 0, 0, 0, 0, 0, 0, 0, 0, 0, 0, 0, 0, 0, 0, 0, 0, 0, 0, 0, 0, 0, 0, 0, 0, 0, 0, 0, 0, 0, 0, 0, 0, 0, 0, 0, 0, 0, 0, 0, 0, 0, 0, 0, 0, 0, 0, 0, 0, 0, 0, 0, 0, 0, 0, 0, 0, 0, 0, 0, 0, 0, 0, 0, 0, 0, 0, 0, 0, 0, 0, 0, 0, 0, 0, 0, 0, 0, 0, 0, 0, 0, 0, 0, 0, 0, 0, 0, 0, 0, 0, 0, 0, 0, 0, 0, 0, 0, 0, 0, 0, 0, 0, 0, 0, 0, 0, 0, 0, 0, 0, 0, 0, 0, 0, 0, 0, 0, 0, 0, 0, 0, 0, 0, 0, 0, 0, 0, 0, 0, 0, 0, 0, 0, 0, 0, 0, 0, 0, 0, 0, 0, 0, 0, 0, 0, 0, 0, 0, 0, 0, 0, 0, 0, 0, 0, 0, 0, 0, 0, 0, 0, 0, 0, 0, 0, 0, 0, 0, 0, 0, 0, 0, 0, 0, 0, 0, 0, 0, 0, 0, 0, 0, 0, 0, 0, 0, 0, 0, 0, 0, 0, 0, 0, 0, 0, 0, 0, 0, 0, 0, 0, 0, 0, 0, 0, 0, 0, 0, 0, 0, 0, 0, 0, 0, 0, 0, 0, 0, 0, 0, 0, 0, 0, 0, 0, 0, 0, 0, 0, 0, 0, 0, 0, 0, 0, 0, 0, 0, 0, 0, 0, 0, 0, 0, 0, 0, 0, 0, 0, 0, 0, 0, 0, 0, 0, 0, 0, 0, 0, 0, 0, 0, 0, 0, 0, 0, 0, 0, 0, 0, 0, 0, 0, 0, 0, 0, 0, 0, 0, 0, 0, 0, 0, 0, 0, 0, 0, 0, 0, 0, 0, 0, 0, 0, 0, 0, 0, 0, 0, 0, 0, 0, 0, 0, 0, 0, 0, 0, 0, 0, 0, 0, 0, 0, 0, 0, 0, 0, 0, 0, 0, 0, 0, 0, 0, 0, 0, 0, 0, 0, 0, 0, 0, 0, 0, 0, 0, 0, 0, 0, 0, 0, 0, 0, 0, 0, 0, 0, 0, 0, 0, 0, 0, 0, 0, 0, 0, 0, 0, 0, 0, 0, 0, 0, 0, 0, 0, 0, 0, 0, 0, 0, 0, 0, 0, 0, 0, 0, 0, 0, 0, 0, 0, 0, 0, 0, 0, 0, 0, 0, 0, 0, 0, 0, 0, 0, 0, 0, 0, 0, 0, 0, 0, 0, 0, 0, 0, 0, 0, 0, 0, 0, 0, 0, 0, 0, 0, 0, 0, 0, 0, 0, 0, 0, 0, 0, 0, 0, 0, 0, 0, 0, 0, 0, 0, 0, 0, 0, 0, 0, 0, 0, 0, 0, 0, 0, 0, 0, 0, 0, 0, 0, 0, 0, 0, 0, 0, 0, 0, 0, 0, 0, 0, 0, 0, 0, 0, 0, 0, 0, 0, 0, 0, 0, 0, 0, 0, 0, 0, 0, 0, 0, 0, 0, 0, 0]
[truncated: 9,062,045 more chars]
