# Supplementary material for: N-Glycans modulate tilting of HIV-1 envelope glycoprotein
Source: Nat Commun. 2026 Apr 15;17:5206. doi: 10.1038/s41467-026-71874-2 (PMC13254402; doi:10.1038/s41467-026-71874-2)
Supplement: Supplementary file 8 — Source Data [file 41467_2026_71874_MOESM8_ESM.zip › source_data/2_Supplementary_Figures/2_FigS6/source_data/R3_4.5.txt]

                               Contact Type            Mean Score          Median Score      HBond Percentage            Score List  Hydrogen Bond Frames 
 BGAL , s. GC1 - POPC                 other                 6.671                 2.888                 0.000  [0, 0, 0, 0, 0, 0, 0, 0, 0, 0, 0, 0, 0, 0, 0, 0, 0, 0, 0, 0, 0, 0, 0, 0, 0, 0, 0, 0, 0, 0, 0, 0, 0, 0, 0, 0, 0, 0, 0, 0, 0, 0, 0, 0, 0, 0, 0, 0, 0, 0, 0, 0, 0, 0, 0, 0, 0, 0, 0, 0, 0, 0, 0, 0, 0, 0, 0, 0, 0, 0, 0, 0, 0, 0, 0, 0, 0, 0, 0, 0, 0, 0, 0, 0, 0, 0, 0, 0, 0, 0, 0, 0, 0, 0, 0, 0, 0, 0, 0, 0, 0, 0, 0, 0, 0, 0, 0, 0, 0, 0, 0, 0, 0, 0, 0, 0, 0, 0, 0, 0, 0, 0, 0, 0, 0, 0, 0, 0, 0, 0, 0, 0, 0, 0, 0, 0, 0, 0, 0, 0, 0, 0, 0, 0, 0, 0, 0, 0, 0, 0, 0, 0, 0, 0, 0, 0, 0, 0, 0, 0, 0, 0, 0, 0, 0, 0, 0, 0, 0, 0, 0, 0, 0, 0, 0, 0, 0, 0, 0, 0, 0, 0, 0, 0, 0, 0, 0, 0, 0, 0, 0, 0, 0, 0, 0, 0, 0, 0, 0, 0, 0, 0, 0, 0, 0, 0, 0, 0, 0, 0, 0, 0, 0, 0, 0, 0, 0, 0, 0, 0, 0, 0, 0, 0, 0, 0, 0, 0, 0, 0, 0, 0, 0, 0, 0, 0, 0, 0, 0, 0, 0, 0, 0, 0, 0, 0, 0, 0, 0, 0, 0, 0, 0, 0, 0, 0, 0, 0, 0, 0, 0, 0, 0, 0, 0, 0, 0, 0, 0, 0, 0, 0, 0, 0, 0, 0, 0, 0, 0, 0, 0, 0, 0, 0, 0, 0, 0, 0, 0, 0, 0, 0, 0, 0, 0, 0, 0, 0, 0, 0, 0, 0, 0, 0, 0, 0, 0, 0, 0, 0, 0, 0, 0, 0, 0, 0, 0, 0, 0, 0, 0, 0, 0, 0, 0, 0, 0, 0, 0, 0, 0, 0, 0, 0, 0, 0, 0, 0, 0, 0, 0, 0, 0, 0, 0, 0, 0, 0, 0, 0, 0, 0, 0, 0, 0, 0, 0, 0, 0, 0, 0, 0, 0, 0, 0, 0, 0, 0, 0, 0, 0, 0, 0, 0, 0, 0, 0, 0, 0, 0, 0, 0, 0, 0, 0, 0, 0, 0, 0, 0, 0, 0, 0, 0, 0, 0, 0, 0, 0, 0, 0, 0, 0, 0, 0, 0, 0, 0, 0, 0, 0, 0, 0, 0, 0, 0, 0, 0, 0, 0, 0, 0, 0, 0, 0, 0, 0, 0, 0, 0, 0, 0, 0, 0, 0, 0, 0, 0, 0, 0, 0, 0, 0, 0, 0, 0, 0, 0, 0, 0, 0, 0, 0, 0, 0, 0, 0, 0, 0, 0, 0, 0, 0, 0, 0, 0, 0, 0, 0, 0, 0, 0, 0, 0, 0, 0, 0, 0, 0, 0, 0, 0, 0, 0, 0, 0, 0, 0, 0, 0, 0, 0, 0, 0, 0, 0, 0, 0, 0, 0, 0, 0, 0, 0, 0, 0, 0, 0, 0, 0, 0, 0, 0, 0, 0, 0, 0, 0, 0, 0, 0, 0, 0, 0, 0, 0, 0, 0, 0, 0, 0, 0, 0, 0, 0, 0, 0, 0, 2.37485639846572, 4.2170352978927115, 0, 0, 0, 0, 0, 0, 0, 0, 0, 0, 0, 0, 0, 0, 0, 0, 0, 0, 0, 0, 0, 0, 0, 0, 0, 0, 0, 0, 0, 0, 0, 0, 0, 0, 0, 0, 0, 0, 0, 0, 0, 0, 0, 0, 0, 0, 0, 0, 0, 0, 0, 0, 0, 0, 0, 0, 0, 0, 0, 0, 0, 0, 0, 0, 0, 0, 0, 0, 0, 0, 0, 0, 0, 0, 0, 0, 0, 0, 0, 0, 0, 0, 0, 0, 0, 0, 0, 0, 0, 0, 0, 0, 0, 0, 0, 0, 0, 0, 0, 0, 0, 0, 0, 0, 0, 0, 0, 0, 0, 0, 3.2413890647364116, 2.1201831482325133, 0, 2.4342000665804546, 0, 0, 0, 0, 0, 0, 0, 0, 0, 0, 0, 0, 0, 0, 0, 0, 0, 0, 0, 0, 0, 0, 0, 0, 0, 0, 0, 0, 0, 0, 0, 0, 0, 0, 0, 0, 0, 0, 0, 0, 0, 0, 0, 0.6566205932112338, 0, 0, 0, 0, 0, 0, 0, 0, 0, 0, 0, 0, 0, 0, 0, 0, 0, 0, 0, 0, 0, 0, 0, 0, 0, 0, 0, 0, 0, 0, 0, 0, 2.630641657073156, 0, 0, 0, 0, 0, 0, 0, 0, 0, 0, 0, 0, 0, 0, 0, 0, 0, 0, 0, 0.6785398292338978, 0, 0, 0, 0, 0, 0, 0, 0, 0, 0, 0, 0, 0, 0, 0, 0, 0, 0, 0, 0, 0, 0, 0, 0, 0, 0, 0, 0, 0, 0, 0, 0, 0, 0, 0, 0, 0, 0, 0, 0, 0, 0, 0, 0, 0, 0, 0, 0, 0, 0, 0, 0, 0, 0, 0, 0, 0, 0, 0, 0, 0, 0, 0, 0, 0, 0, 0, 0, 0, 0, 0, 0, 0, 0, 0, 0, 0, 0, 0, 0, 0, 0, 0, 0, 0, 0, 0, 0, 0, 0, 0, 0, 0, 0, 0, 0, 0, 0, 0, 0, 0, 0, 0, 0, 0, 0, 0, 0, 0, 0, 0, 0, 0, 0, 0, 0, 0, 0, 0, 0, 0, 0, 0, 0, 0, 0, 0, 0, 0, 0, 0, 0, 0, 0, 0, 0, 0, 0, 0, 0, 0, 0, 0, 0, 0, 0, 0, 0, 0, 0, 0, 0, 0, 0, 0, 0, 0, 0, 0, 0, 0, 0, 0, 0, 0, 0, 0, 0, 0, 0, 0, 0, 0, 0, 0, 0, 0, 0, 0, 0, 0, 0, 0, 0, 0, 0, 0, 0, 0, 0, 0, 0, 0, 0, 0, 0, 0, 0, 0, 0, 0, 0, 0, 0, 0, 0, 0, 0, 0, 0, 0, 0, 0, 0, 0, 0, 0, 0, 0, 0, 0, 0, 0, 0, 0, 0, 0, 0, 0, 0, 0, 0, 0, 0, 0, 0, 0, 0, 0, 0, 0, 0, 0, 0, 0, 0, 0, 0, 0, 0, 0, 0, 0, 0, 0, 0, 0, 0, 0, 0, 0, 0, 0, 0, 0, 0, 0, 0, 0, 0, 0, 0, 0, 0, 0, 0, 0.31567742407477983, 0, 0, 0, 0, 4.879333189256943, 0, 0, 0, 0, 0, 0, 0, 0, 0, 0, 0, 0, 0, 0, 0, 0, 0, 0, 0, 0, 0, 0, 0, 0, 0, 0, 0, 0, 0, 0, 0, 0, 0, 0, 0, 0, 0, 0, 0, 0, 0, 0, 0, 0.4899477235304346, 2.8630784293647897, 0, 0, 0, 0, 0, 0, 0, 0, 0, 0, 0, 0, 0, 0, 0, 0, 0, 0, 0, 0, 0, 0, 0, 0, 0, 0, 0, 0, 0, 0, 0, 0, 0, 0, 0, 0, 0, 0, 0, 0, 0.4609589488540822, 0, 3.3501009378716553, 0.8908695273909906, 11.364443271981953, 9.375708013668874, 8.208052537014504, 6.226422357423411, 7.711059663617064, 7.122118394815584, 9.136698503011901, 0, 0, 0, 0, 0, 0, 0, 0, 0, 0, 0, 0, 0, 0, 0.24733197739177723, 0, 0, 0, 0, 0.9454807134594965, 0, 0, 0, 0, 0, 0, 0, 0, 0, 0, 0, 0, 0, 0, 0.5686388178301465, 2.31504296658009, 3.0109249133831266, 3.9462310007165544, 12.50128483793357, 0, 1.157053148247237, 1.3561827930793016, 0, 0.2183521791748789, 0, 0.16801897597589466, 0.7790144202206074, 0, 0, 0, 0, 0, 0, 0, 0, 0, 0, 0, 0, 0, 0, 0, 0, 0, 0, 0, 0, 0, 0, 0, 0, 0, 0, 0, 0, 0, 0, 0, 0, 0, 0, 0, 0, 0, 0, 0, 0, 0, 0, 0, 0, 0, 0, 0, 0, 0, 0, 0, 0, 2.5016823958291368, 0, 0, 0, 0.27975499247098323, 0, 0, 7.390900370494199, 5.902724115098604, 4.894609174323856, 0, 0, 0, 0, 0, 0, 0, 0, 0, 0, 4.283289817024234, 0.09057235017426814, 0, 0, 0, 0, 0, 0, 0, 0, 0, 0, 0, 0, 0, 0, 0, 0, 0, 0, 0, 0, 0, 0, 0, 0, 0, 0, 0, 0, 0, 0, 0, 0, 0, 0, 0, 0, 0, 0, 0, 0, 0, 0, 0, 0, 0, 0, 0, 0, 0, 0, 0, 1.6208377933876128, 0, 6.766433172252939, 0.12639710874002374, 0, 0.9671121321258206, 0, 0, 0, 0, 0, 0, 0, 0, 0, 0, 0, 0, 0, 0, 0, 0, 0, 0, 0, 0, 0, 0, 0, 0, 0, 0, 0, 0, 0, 0, 0, 0, 0, 0, 0, 0, 0, 0, 0, 0.2812126668039976, 0, 0, 0, 0, 0, 0, 0, 0, 0, 0, 0, 0, 0, 0, 0, 0, 0, 0, 0, 0, 0, 0, 0, 0, 0, 0, 0, 0, 0, 0, 0, 0, 0, 0, 0, 0, 0, 0, 0, 0, 0, 0, 0, 0, 0, 0, 0, 0, 0, 0, 0, 0, 0, 0, 0, 0, 0.5971125147696165, 1.2634916975649173, 0, 0, 0, 0, 0, 0, 0, 0, 0, 0, 0, 0, 0, 0, 0, 0, 0, 0, 0, 0, 0, 0, 0, 0, 0, 0, 0, 0, 0, 0, 0, 0, 0, 0, 0, 0, 0, 0, 0, 0, 0, 0, 0, 0, 0, 0, 0, 0, 0, 0, 0, 0, 0, 0, 0, 0, 0, 0, 0, 0, 0, 0, 0, 0, 0, 0, 0, 0, 0, 0, 0, 0, 0, 0, 0, 0, 0, 0, 0, 0, 0, 0, 0, 1.065755546928654, 0, 0, 0, 0, 0, 0, 0, 0, 0, 0, 0, 0, 0, 0, 0, 0, 0, 0, 0, 3.8983228360761313, 0, 0, 8.512836827412663, 0, 0, 0, 0, 0, 0, 0, 3.197902888716213, 0.6577133052645258, 0, 3.097838680637123, 0, 7.805153566509704, 0, 0, 0, 0, 0, 0, 0, 0, 0, 0, 0, 0, 0, 0, 0, 0, 0, 0, 0, 0, 0, 0, 0, 0, 0, 0, 0, 0, 0, 0, 0.1251058090794939, 0, 0, 0, 0, 0, 0, 0, 0, 0, 7.367674998096546, 0.7963382253634108, 0, 0, 0, 0.9380887431606995, 0, 5.629506256178867, 8.541791126203034, 10.548952811444101, 13.51514874335064, 13.62955769791325, 7.686831472956381, 3.1565854109341127, 0, 12.030229408986308, 10.841537622503537, 7.091902284106502, 0, 0, 0.18210483059351343, 0, 0, 0, 0, 0, 0, 0, 0, 0, 0, 9.066662722208829, 6.271982948107349, 9.961910225789769, 0, 0, 2.02797116737846, 0, 0.5438474797326285, 0.31017352858642605, 0, 0, 0, 0, 0, 0, 0, 0, 2.0111074015779673, 0, 7.978292559080021, 5.748144786685377, 4.437213181673699, 2.3630477768089726, 0, 3.279548064527704, 2.8074328134953976, 8.648704928434594, 23.98045196300749, 14.37870298239032, 14.414962477788546, 13.581171829781205, 19.87145838567617, 19.674647567897154, 12.289046435550121, 16.937252105178732, 17.798064824579505, 17.78453287047523, 28.685346267765826, 18.653598263582918, 6.094472486317805, 5.119275897556293, 5.909690458517402, 7.734258334821089, 7.245810115459538, 8.453204269696457, 18.748940004719092, 3.4841645409311486, 0.3514012382886745, 0, 0, 0, 0, 0, 0, 0, 0, 0, 0, 0, 0, 0, 0, 0, 0.11377161144347397, 9.167193972286482, 6.802963444359169, 4.867943542266272, 4.628040689904123, 6.745225217620683, 1.129137078108549, 0, 0, 0, 0, 0, 0, 0, 0, 0, 0, 0, 0, 0, 2.7603109543891318, 0, 1.1709236103660159, 5.103676222101896, 0, 0, 0, 4.823868835669797, 0.41752126605402917, 0, 0, 0, 0, 0, 0, 0, 0, 1.6088898106872396, 0, 0, 0, 0.5713902117861561, 0, 0, 0.7901876097638986, 0, 0.1104441425794308, 0, 0, 0.8596126913665082, 0, 0, 0, 0, 6.221128992632197, 1.547093891043909, 4.9250028247049595, 1.5447917558251105, 4.095282487204189, 2.4605118728689725, 9.247397887381318, 6.8858783314905265, 0, 0.26364194358442017, 0, 0, 0.7502025175064598, 1.4523512836398504, 0.6470928399995313, 0, 0, 0, 0, 0, 0, 0, 0, 0, 0, 0, 0, 0, 0, 3.190807770332828, 0.654600535119328, 0, 0, 1.047969926444532, 0, 0, 0, 0, 0, 0, 0, 0, 0, 1.2137350804962328, 0, 0, 0, 0, 0, 0, 0, 0, 0, 0, 0, 0, 0, 0, 0, 0, 0, 0, 0, 0, 0, 0, 0, 0, 0, 0, 0, 0, 1.2606438144914998, 0, 0, 0, 0, 0.7934762865422014, 0, 0, 0, 4.965789563431375, 2.652966007909408, 0.10921447565930505, 0.11099900393323421, 0.665271143524202, 2.9339115706919316, 0.09165469410427061, 0, 0, 0, 0, 0, 3.993977130078053, 1.5005996266541355, 3.042281873978707, 1.1663170300087222, 0.9143744434798592, 0.6906050585365002, 6.890161926896335, 0.2530782227170355, 0, 0.34153368056947986, 2.0932238696826455, 0, 0, 0, 5.196605687750171, 3.5875957972167067, 0, 0, 0.5403361861504452, 0, 1.6714648402941341, 0.7254595783892812, 0, 0, 0, 0, 0, 0, 0, 3.1215929837766634, 0, 0, 0, 4.301579248664222, 1.3346312497180355, 0.8102448480997605, 0, 0, 0, 0, 0, 0, 0, 0, 0, 0, 0, 0, 1.8065497596651183, 0, 0, 3.9190290624101376, 0.50241317209471, 0.6724198550536398, 0.32329641610570864, 3.9681364901189657, 0, 0.4753858782752812, 0, 0, 0, 0, 0, 0, 0, 0, 0, 0, 0, 0, 1.2310089300114722, 0.09335851015032468, 0, 0, 6.545183925867435, 0, 0, 0, 0, 1.513325265933404, 0, 0, 0, 0, 3.537650748315272, 1.4655797161600803, 1.3217375517800565, 0, 3.2065680546023922, 0.9350416184829329, 6.722332550173481, 3.261356120941875, 0, 5.121899029790888, 0, 0.13634813794784875, 0, 0, 1.2418656516378348, 0, 10.301905769736349, 5.162155988958916, 6.750457741457297, 0.5174038406843339, 1.1351372204740477, 3.1458511227527315, 0.9450325101244289, 0.5702051434346436, 1.9567572573874095, 0, 0, 0, 0, 0, 0, 0, 0, 0, 0, 0, 1.3913896180351855, 0, 0, 0, 0, 0, 0, 0, 0, 0, 0, 0, 0, 0, 0, 0, 0, 0, 0, 3.3568884361367335, 0.0960390639419105, 5.463924345305876, 0, 0, 0.7391960504194455, 4.9362067230680235, 12.792861526704845, 10.707100349429762, 9.457535791315914, 8.368037029708384, 8.050814522082026, 5.587444919345421, 8.327821802005909, 4.346782769742012, 8.334612693484447, 1.119720348828732, 0, 9.67023487217637, 0, 0, 0, 0, 0, 0, 0.6854413164325918, 1.2134939899561936, 3.1541012431445, 4.257966186898901, 0, 3.6152228477953785, 7.087923028378115, 13.165999410692894, 11.764196394248886, 14.401633493779904, 4.654324658939234, 2.3395543264920087, 0.37489331097566964, 0, 0, 0.48029762732210907, 0, 0, 0.8168039389505773, 2.482185323054482, 8.310650898731131, 6.080295820540525, 4.173665442860723, 5.1096017705063534, 1.3336234922779053, 0.9709743250897712, 0, 0, 0, 0, 0, 0, 0, 0, 0, 0, 0, 0.1053352765932347, 0, 0, 0.6832965011723614, 0, 1.0214510563721062, 0, 0, 0.35257888993207326, 5.244725796246359, 2.6455972501119116, 5.240465361555311, 3.7980576697660293, 4.068376611526285, 12.147329552727882, 0.9730979581970152, 0.31218473188351203, 5.879597678375863, 6.392525954881013, 7.541272435293008, 0, 0, 0, 0, 0, 0, 0, 0, 9.395487212143912, 0.7400511062910238, 0, 0, 0.9598448452975034, 0.6289113982517854, 2.6239426525353826, 1.1581483387277363, 4.413106352711641, 6.876189637419773, 0.9386494340547379, 4.2271922481842505, 4.858797472871741, 1.0784709500826815, 1.0133078065900603, 0, 0, 0, 0, 0, 0, 0, 0, 0, 0, 0, 0, 0, 0, 0, 0, 0, 0, 0, 0, 0, 0, 0, 0, 0, 0, 0, 2.6662812385887165, 5.114042931668148, 1.236189355800613, 0.22748838226857732, 0, 0.7844578107293443, 0.17131436542014353, 0, 0, 0, 0, 0, 1.7602497457031105, 0, 0, 0, 0, 0.9140456369351018, 0, 0.5065652119064405, 0, 0, 0, 0, 0, 1.54613775258281, 0.14965274055029562, 1.1942392756467495, 0, 0, 0, 0.08129238217050061, 0, 0.1316556845571222, 0, 0, 0, 0, 0, 0, 0, 0, 0, 0, 0, 0, 0, 0, 0, 0, 0, 0, 0, 0, 0, 0, 0, 0, 0, 0, 0, 0, 0, 0, 0, 0, 0, 0, 0, 0, 0, 0, 0, 0, 0, 0, 0, 0, 0, 0, 0, 0, 0.9110746404568038, 0, 0.6778991480294968, 5.202393985453915, 0.9845570132032406, 1.8814662585341875, 0, 1.9991120881489657, 2.4604752464014834, 4.7886697659244675, 0, 0, 0, 2.4693424648393556, 0, 0, 0, 0, 0, 0, 0, 0, 0, 0, 0, 0, 0, 0, 0, 0, 0, 0, 0, 0, 0, 0, 0, 0, 0, 0, 0, 0, 0, 0, 0, 0, 0, 0, 0, 0.5919167725619888, 0, 1.0428188341409972, 0, 0, 0, 0, 0, 0, 0, 0, 0, 0, 0, 0, 0, 0.5814954906789539, 0, 0, 0, 0, 2.9288324905441065, 11.37425177708996, 7.35400821660159, 0.40196009886098455, 0.17527205849928573, 0, 1.7982733744778368, 2.6700085790475083, 0, 0, 0, 0, 0, 0.2802008374403175, 0, 0, 0, 0, 0, 0, 0, 0, 0, 0, 0, 0, 0, 0, 0, 0, 0, 0, 0, 0, 0, 0, 0, 0, 0, 0, 0, 0, 0, 0, 0, 0, 0, 0, 0, 0, 0, 0, 0, 0, 0, 0, 0, 0, 0, 0, 0, 0, 0, 0, 0, 0, 0, 0, 0, 0, 0, 0, 0, 0, 0, 3.13842878316515, 0, 0, 0.13889526145188177, 0, 1.6114711676713624, 0, 0, 0, 0, 0, 0, 0, 0, 0, 1.1102406564136043, 1.7045136537845695, 3.149629366623117, 3.794058868665159, 1.77864903220939, 0, 0, 0, 0, 0, 0, 0, 0, 0, 0, 0, 0, 0, 0, 0, 0, 0, 0, 0, 0, 0, 0, 0, 0, 0, 0, 0, 0, 0, 0, 0, 0, 0, 0, 0, 0, 0, 0, 0.08595293794579217, 0, 1.3333024077073024, 1.154521158761939, 0, 0, 0, 0, 0, 0, 0, 0, 0, 0, 0, 0, 0, 0, 0, 0, 0, 0, 0, 0, 0, 0, 0, 0, 0, 0, 0, 0, 0, 0, 0, 0, 0, 0, 0, 0, 0, 0, 0, 0, 0, 0, 0, 0, 0, 0, 0, 0, 0, 0, 0, 0, 0, 0, 0, 0, 0, 0, 0, 0, 0, 0, 0, 0, 0, 0, 0, 0, 0, 0, 0, 0, 0, 0, 0, 0, 0, 0, 0, 0, 0, 0, 0, 0, 0, 0, 2.1830589428181364, 0, 0, 0, 0, 0, 0, 0, 0, 0, 0, 0, 0, 0, 0, 0, 0, 0, 0, 0, 0, 0, 0, 0, 0, 0, 0, 0, 0, 0, 4.9571626936480815, 0, 0, 0, 0, 0, 0, 0, 0, 0, 0, 0, 0, 0, 0, 0, 0, 0, 0, 0, 0, 0, 0, 0, 0, 0, 0, 0, 0, 0, 0, 0, 0, 0, 0, 0, 0, 0, 0, 0, 0, 0, 0, 0, 0, 0, 0, 0, 0, 0, 3.4160183700113143, 0, 0, 0, 0, 0, 0, 0, 0, 0, 0, 0, 0, 0, 0, 0, 0, 0, 0, 0, 0, 0, 0, 0, 0, 0, 0, 0, 0, 0, 0, 0, 0, 0, 0, 0, 0, 0, 0, 0, 0, 0, 0, 0, 0, 0, 0, 0, 0, 0, 0, 0, 0, 0, 0, 0, 0, 0, 0, 0, 0, 0, 0, 0, 0, 0, 0, 0, 0, 0, 0, 0, 0, 0, 0, 0, 0, 0, 0, 0, 0, 0, 0, 0, 0, 0, 0, 0, 0, 0, 0, 0, 0, 0, 0, 0, 0, 0, 0, 0, 0, 0, 9.674180579125384, 1.6776572153825169, 0, 0, 0, 0, 0, 0, 0, 0.22733883066414418, 0, 0, 0, 0, 0, 0, 0, 0, 0, 0, 0, 0, 0, 0, 0, 3.6069952331823956, 4.404869472053798, 3.3661518814229394, 5.2007550210608, 0, 0, 0, 0, 0, 0, 0, 0, 0, 0, 0, 0, 0, 4.743553168176561, 8.123709844767692, 2.1189364929545764, 2.5067773893507557, 0, 0, 0.6872455482039235, 1.3289859449512569, 0, 0, 1.1096818936433228, 1.889842950963132, 0, 0, 0, 0, 0, 0, 0, 0, 0, 0, 0, 0.1988149331111161, 2.5672675291996754, 1.1745590403026542, 0, 2.5241857318513543, 6.666332382701277, 1.2592293121310683, 0, 0.3678206112582492, 0, 0, 0, 0, 0, 0, 0, 0, 0, 0.453874580128168, 0, 0, 0, 0, 0, 3.9689046746690613, 2.3615744938318333, 5.180655741141622, 0, 6.126489995270625, 2.4446965162607093, 0.7385842068689903, 6.4426532061035315, 0, 0, 0, 0, 0, 0, 0, 0, 0, 0, 0.5954407670727447, 6.247154503226896, 4.814860424553368, 4.353746233965137, 3.863049899052468, 1.2432584800997262, 7.2102514535698425, 9.442343784071127, 7.735637576418559, 12.432767520433424, 9.565171683956995, 4.441195816705846, 3.6188650467285663, 15.279303582411092, 1.0601430380986072, 0, 0, 0, 0, 0.9879593258787496, 0, 0, 0, 1.301666882698166, 0.7971504984824896, 3.7571867503132053, 3.7903099027330955, 2.2910735116177423, 2.504011236136366, 0, 0, 0, 0, 0, 0, 0, 2.368243559434649, 8.929743718647362, 3.2345297318010227, 0.4706722342203332, 0, 3.9066074749796686, 0.43453865326357244, 2.0891957214362122, 5.673640186852065, 3.232346354105646, 0, 0.4912224325994768, 0, 3.0981181327325817, 0.8907211032301635, 0, 3.619758594727249, 0, 0, 0, 0, 0, 0, 0.1318121565517809, 0, 0, 0, 0, 0, 0, 0, 0, 0, 0.9548841119706479, 3.2362132299967907, 12.841883691823645, 13.532910923621342, 10.762155685378593, 7.067207819275858, 8.742355386313367, 10.290479634744198, 10.706432348947086, 16.606428742911127, 9.849923636882886, 11.115119776131486, 5.325411443166539, 3.374142523723432, 7.805784268080168, 1.916863244160256, 0, 2.7359733339901333, 0.8925614087077446, 3.0180019269614786, 0, 0, 2.4373686779465524, 0, 0.8220430141883089, 0, 0, 0, 0, 0, 0, 0, 1.057094627782735, 10.03233270528756, 3.0886879022596156, 3.0315852837465416, 0.43226622208646137, 9.599780789347877, 0.5588607014243361, 8.420404518176928, 6.6734680505769175, 12.59886558903272, 14.36650363984509, 1.3255044007086902, 5.088197656685492, 3.5829587142802852, 0, 3.728310179146345, 6.406433641378253, 4.612846567176265, 8.943067488800745, 9.36738280962827, 8.598058809165046, 2.370803364913207, 5.1977080615187194, 10.166581885328634, 2.126547077380376, 0.9152752002241171, 5.992586814687311, 3.512701009411331, 3.7958573281440735, 4.086509860128093, 3.1546140103265596, 6.318065341115189, 3.125340498393259, 11.458631655486641, 1.1893706554335477, 1.0865676466787355, 0.8385308393920867, 1.693185141688684, 6.38984303599197, 5.166990715064741, 11.978000314585135, 0.6212494125840438, 9.365697172512787, 4.715980373983359, 7.502198978045412, 2.966803485114583, 1.9483812910663962, 1.1174060364373828, 6.177877172636367, 4.090474127222136, 6.523320895804511, 4.74921001527499, 1.3422037019655448, 0, 0, 0, 0, 0.9431304147035168, 0, 1.629954143289162, 5.956415257853346, 7.644022862659523, 2.7280393136817445, 2.4060694071405573, 5.421219294051247, 11.44988461661059, 4.441875417588192, 0, 1.9437824926030092, 6.0416065166467545, 12.761273672413104, 9.29305890608546, 9.553996188792249, 0.0881231635874444, 2.458459894609999, 1.8277008929327931, 0, 0, 0.6198839471285282, 1.4521926124364835, 14.416261398737609, 13.769007772827552, 8.107479821111314, 14.834656751799363, 6.5423169905750225, 11.23283535142796, 5.94835595842365, 10.482214724381382, 7.695574765566937, 11.163298364328467, 21.51966746516354, 3.96808645494329, 11.401072804071413, 7.335746794755689, 14.042172417215953, 17.32135878247443, 12.484701214841378, 18.776723889960266, 12.67683338786069, 18.008333765160188, 24.020374262955286, 16.201367361419976, 21.94122547986337, 7.777633070834999, 1.6421756943504906, 0.955750038302252, 4.524249714514185, 6.447244026026705, 5.791385728949841, 9.484507252933918, 12.570681028199571, 4.227710426758857, 12.996605453737502, 21.90609540024082, 11.829584998132583, 18.98771268994763, 17.21072422141842, 5.461020379980175, 2.8932743621264017, 7.178590864431714, 13.828261805375606, 11.16648060313533, 8.21301288587501, 4.226078334038764, 4.684625172896211, 9.197099440286692, 5.662219128070122, 0.9086930528993082, 4.3903051590778785, 8.337069211209307, 7.300554978751714, 2.7349545646240405, 5.725426667412128, 1.6780863361070453, 0.24755812733087112, 1.8369216580399246, 4.970156725784792, 1.8251138123012738, 2.5175616091659188, 4.147863994759298, 0.9206892096506984, 7.854244669978207, 2.2415003521557706, 0.21440371327303506, 0.9198986997312962, 0.32903110765545146, 0.7419449816493571, 1.1004246422506947, 0.3515468211876057, 0.559142986729208, 1.1496709560884448, 1.1511483325773266, 0.48555341260476986, 0.9767861902812841, 3.4450764651454917, 1.4406171179554064, 0, 1.0586254276276554, 2.02003538556258, 1.6560098773637644, 0.6737292282129157, 2.399266693590156, 0, 0, 0, 1.537700490075984, 0, 0, 0, 0, 0, 0, 1.5114030211889629, 7.087759008915975, 10.097280190626613, 0.38232524388545586, 0.8819604911750678, 6.61876766068246, 4.586168491569781, 0.6121769961782415, 2.3287620532273627, 0.4757600597249366, 2.801585371762382, 0, 5.736390651458887, 1.0347950879928374, 1.3584822685114457, 1.5680452843499646, 0, 0, 0, 0.10560509545267245, 0.41742766631546774, 4.924341144583289, 3.8563424588359863, 1.1096594077936472, 4.486504054329511, 2.694142300887838, 1.0320761061755412, 5.807753964444198, 0.6191562555859983, 0.6419310881799742, 0.09742891965541778, 7.370061665439852, 0.19173071180764226, 2.3347310925937363, 1.5988751191389499, 5.695097628417288, 0, 0, 0, 0.08383846671621363, 4.277390449205828, 2.011015827718035, 0, 0, 0, 0, 0, 0, 0, 0, 0, 0, 1.2310709978415095, 0, 0, 0.9668341847522472, 7.114817712543034, 9.360927529100486, 10.342080951244156, 5.057706618035, 9.345220648823965, 0, 3.6811692578255792, 0.9781826646017849, 1.158782060407563, 0.31504604842723666, 3.3470443785126975, 5.181075494868563, 12.698985182622776, 13.818421847867782, 16.704957677057735, 12.107105956469407, 10.52068433447156, 13.927299528647069, 7.685016927823497, 7.6130804286987015, 5.967345243008586, 4.4448816765261006, 5.560661991989626, 8.191801071817196, 17.599089405533864, 20.82421395056845, 14.231810616960367, 14.200472010992181, 10.927916078790455, 7.485074417118095, 9.870524279604414, 14.408293022410074, 6.801165436725998, 8.39503929536238, 12.3736876297742, 15.456931559342918, 21.34433878587987, 10.54315400121261, 8.937000407256914, 2.950328623810713, 4.697907145029361, 0, 0, 0.9186123416382357, 0, 0, 0, 0, 0, 8.948482985366809, 0, 1.1670864025798289, 0.1242740306605987, 9.896071146319162, 0.1779777157491391, 0.7397408405745408, 4.18562322002503, 1.2437572010561384, 0, 1.6922831863370624, 5.632878260315016, 0, 0, 0, 0, 0, 0, 0, 0, 0, 0, 0, 0, 0, 0, 0, 0, 0, 0, 0, 0, 0, 0, 0, 0, 0, 0, 0, 0, 0, 0, 0, 0, 0, 0, 0, 0, 0, 0, 0, 0, 0, 0, 0, 0, 0, 0, 0, 0, 0, 0, 0, 0, 0, 0, 0, 0, 0, 0, 0, 0, 0, 0, 0, 0, 0, 0, 0, 0, 0, 0.08757931422931804, 0.41387810782857615, 0.9643710494587818, 0, 0, 0, 0, 0, 0, 0, 0, 0, 0, 0, 0, 0, 0, 0, 0, 0, 0, 0, 0, 0, 0, 0, 0, 0, 0, 0, 0, 0, 0, 0, 0, 0, 0, 0, 0, 0, 0, 0, 0.44121990602526356, 0, 0, 0, 0, 1.0507208478134622, 2.168360980860029, 1.5004366285816682, 1.5131773586776809, 1.674798432475565, 0, 5.236907277208952, 3.6321829720875307, 0, 0, 0, 0, 4.2552518866645865, 2.682381186681842, 2.2314975795924124, 1.985248900476664, 2.5301323614071882, 0.12247075974361897, 3.611685425382238, 2.249226950897439, 1.1499788213150997, 4.112419226066623, 2.5086110262674666, 0, 0, 1.6116289755817483, 0, 0, 0, 0, 0, 0, 0, 0, 0, 1.8586479591147111, 0, 0, 0, 0, 0, 0, 0, 0.3638903308089597, 0, 0.08826057902772708, 0.12337609174371268, 0, 0, 0, 0.4723475259959031, 0.9154130451124436, 1.3940499713640342, 0, 0, 1.5968948156056284, 0.28277057503880726, 0.5123576417901431, 0.10610081500728577, 0.9075041577052632, 0.9317143928207684, 5.1696017553603575, 4.059701823212528, 3.944990037729943, 0, 0, 0, 0, 0, 0, 0, 4.403920056568026, 10.511169902976418, 3.418676510430325, 2.3079498435829557, 2.4712751767648005, 2.8837580336440727, 0, 0, 0, 0, 0, 0, 0, 0, 0, 2.924324429719504, 6.377378617978286, 0.6527754198101231, 3.085005550970787, 6.064281584928284, 2.0867490541986804, 3.8014834745648614, 0, 6.580991930983945, 6.244883068871131, 1.42983482248493, 2.0945795761968906, 0, 0, 4.862250903819161, 0, 0, 0, 0, 0, 1.0789477799613798, 0.0829490403334899, 2.0538181196621945, 0, 3.090570238283177, 0.09547167457888962, 0.64090361860093, 0.844559933429435, 3.1925954337943514, 1.6548300434181917, 2.789935748377331, 1.0182385600711794, 4.121491208674884, 4.711348520924801, 0, 0, 0, 0, 0, 0.7182713008076458, 0, 0, 0, 0, 0, 0, 0, 0, 0, 1.0381704395185767, 0, 0, 0, 0.5268980899915126, 0, 0, 0, 0, 0, 0, 0, 0.08093047640915037, 1.6472906094994095, 4.863077098182793, 8.393595284539378, 3.766824006862157, 3.92558928899312, 15.403324380475356, 1.4896907077857542, 7.885180535523324, 3.187859035870857, 10.50854416673674, 13.599489136686094, 4.091452434807325, 10.145592323198626, 8.642773326005397, 7.410315702095075, 5.503400710684732, 5.504481816808172, 5.830547837515993, 1.7935663388901975, 0, 0, 0, 0, 0, 0, 0, 0, 0, 0, 0, 0, 0, 0, 0.26114368404072763, 0, 0, 0, 0, 0.23357531496677075, 9.159049998462915, 5.521456043937746, 11.197490122853273, 8.955141551913307, 7.489826719209201, 14.776258783736822, 11.677043085963232, 5.771457794482325, 2.8440650211980905, 4.585684084799758, 4.82596975546196, 0.607469353512441, 0, 0, 0, 0, 0, 0, 0, 0, 0, 0, 0, 0, 0, 0, 0, 0, 0, 0, 0, 0, 0, 3.524476418375307, 4.25558042260573, 0, 0, 0, 0, 2.7095442258796125, 2.0993217279783045, 4.013544443055305, 3.052841303661557, 4.273539813267275, 5.9852348447023935, 7.544046058697991, 3.793246746302468, 3.273421355446387, 4.7229548164775546, 3.9995443777826862, 0.10373442248117695, 0, 0, 0.13178543780697766, 0, 0, 0, 0, 0, 0, 0.8952065448467337, 3.199496919037409, 2.39034511670282, 0, 5.172006561109495, 0, 0, 0, 2.0117135554727485, 0, 0.5131952613648976, 0, 0, 1.9955041173153822, 1.3978021307154134, 0.28372988468953764, 0.9373771012923078, 0, 0, 4.289745521857178, 1.78557800029393, 6.604205055401344, 2.5181188023312546, 5.32288329945537, 0.13088979431661452, 0, 0, 0, 0, 0, 0, 0, 0, 0, 0.913804108379544, 0, 0, 0, 0, 0, 0.15675662307259025, 1.3912475147318866, 0.8604134182495569, 0.3649899058114797, 0.21511260766179316, 1.9107635662107503, 0.08247255902226126, 4.041471140907737, 0, 0, 0, 0, 0.86071808116839, 0, 0, 0, 0, 0, 0, 0, 0, 0, 0, 0, 0, 0, 0, 0, 0, 0, 0, 0, 0, 0, 0.2595224316847614, 0, 1.547218763321677, 0, 0, 0, 0, 0.13698256042263685, 0, 0, 0, 4.630858028014503, 3.9956413589422377, 0.8019565307504547, 0, 12.95585026168166, 1.417224066706559, 0, 0, 0, 0, 0, 0, 0, 0, 0, 0, 0, 0, 0.4430354550968184, 1.897591677537954, 11.014247311282459, 8.461288573288607, 6.825344913496856, 0, 0.10252961340401061, 0, 0, 0.533367493671129, 0, 0.20651896126355299, 0, 0.10603843612898645, 0, 3.025057802748336, 5.116127430985968, 6.925147660528454, 0, 1.5934452491848723, 0.17782513417777426, 0, 0, 0.14666306024080117, 0, 0, 0, 0, 0.08517180576161175, 0, 2.2328794629853554, 2.3565376245660805, 0, 0, 0, 0, 0, 0, 0, 0, 0, 0.25240184231645474, 0, 1.7806270169306329, 3.5842013375650197, 7.286254725286722, 6.953418511154595, 5.702957286167548, 6.696972521619719, 4.633485859241487, 8.176830761742169, 4.288919248766569, 2.683716897384941, 5.335188487798555, 3.8978333656187774, 3.6036254985143685, 0, 0, 0, 0, 0, 0, 0.7478631819783317, 12.741393406290436, 8.793346726413052, 9.996033454613338, 6.231537316006446, 6.440012503088554, 1.4661757598323022, 6.635430403818277, 2.7557997331366964, 1.7866611909097556, 0.3817246510134761, 6.10585270791455, 5.567250926142071, 0.12375601109387714, 4.73001000132866, 9.46933258800447, 4.916840874437521, 7.006178544786501, 6.236661282109374, 6.961914160637146, 6.205896371401053, 5.355311895033848, 5.5544035798127585, 3.7697119746038372, 6.327990954701082, 0.7811457655457033, 7.529486885866914, 4.02685255500681, 7.485935115841622, 8.717217406366762, 5.744696583340447, 7.536037715860298, 8.207381971244041, 6.311366526699328, 7.628090518472206, 6.999280094904007, 4.137966295255535, 6.512236356664559, 14.88713522985, 8.146733079331213, 2.243404247102685, 1.660424084950405, 1.4283338944431887, 0.28614213393130594, 7.64675775087633, 5.86559505142314, 6.073337693297448, 3.2149400751201926, 3.9502865560207625, 4.034303287444695, 7.660001598400436, 11.662613751542903, 3.270486935431374, 5.952863315371894, 6.42982867789558, 8.320202807819744, 3.196269280815219, 8.34541301879593, 5.296677287007267, 5.615587650395715, 2.888834369334698, 1.6213516602112577, 2.609466820413842, 1.3874666724117717, 3.8336689429626674, 1.7897994626959721, 4.005123714195105, 1.2448346475832963, 1.8310369765708916, 1.404758497143842, 1.9168286521994489, 2.409305540775018, 3.8366478775248027, 2.365190642944894, 5.578620556159962, 1.8401642705766057, 1.4771992867038282, 5.7180946766392236, 6.562950991977451, 8.857932494626192, 6.526404947030756, 6.439085365488782, 6.007163418996065, 2.6728161436759934, 3.994047839814992, 7.05709033695473, 5.64869310158438, 5.593122652445608, 6.642290890827866, 3.361632520280046, 6.8374314726910255, 4.571662795992623, 5.992397350524877, 2.768199429663461, 2.916250864051997, 1.6168853753640664, 0.2572689845784587, 3.4517707479035638, 3.1499524156871543, 4.365681635812331, 1.1718013261318305, 0.07591022070073362, 0.9766433046395713, 2.3966799472451057, 3.316749837109255, 2.605345266396706, 5.3647577353063065, 4.725241971731596, 3.9776454661603116, 2.6861901885181236, 1.2438899588052197, 0.09542172120033149, 4.475063702730343, 4.824406613767244, 2.8771340531073397, 0.20540741921088612, 1.6718551895638276, 3.19605583100401, 2.0732350221674696, 0.9140042399813142, 2.6572052847405825, 5.715427194459948, 0, 0, 5.653473990523866, 5.214749662405274, 0, 0, 0, 0.4002829482897866, 0, 0, 0.17679238795030344, 0.7474599708684236, 0, 0, 0, 0, 1.0822371730150326, 0, 0, 0, 1.5882526051754402, 3.9264310178949433, 2.3310125207116625, 0, 1.724513863576857, 3.6961227189230623, 0.8017382605606392, 2.946784217002085, 0.8161121690415317, 8.150664174010815, 0.3201065178135137, 2.1678029213366594, 0, 2.1427236896685162, 0.07698745871821676, 1.2045586350047301, 0, 1.073899084695349, 0, 0.9266206113535135, 0, 0, 0, 10.391808004421408, 6.481169351125462, 7.3747726085625604, 2.7645469012914248, 2.6818283750142946, 2.3648065013871253, 4.385316286435466, 2.0528261615374523, 1.4690884213382236, 2.756770366887017, 3.718459725337193, 2.240804835658542, 1.8580029561519316, 3.7848734593986393, 1.0962112294172714, 2.656973779965018, 2.828228163716674, 6.5309535778620145, 1.2049510382620705, 1.9559092586374411, 2.400892902957839, 0.14602643556325226, 2.663402287897775, 3.6194541128548976, 2.930584396454019, 1.4855378961175616, 2.0903860193641473, 1.8325377331684143, 7.669684729596186, 3.9781144421670738, 7.042145848578673, 2.758791766719655, 2.3451822447211352, 1.2424220798075507, 3.1309581702860667, 2.9880330656397183, 2.4801158652060185, 0, 3.8348073812597936, 3.4541509819828486, 0.5887002817887077, 2.2598203179365273, 5.9358124010019155, 2.3253482579022626, 4.459073591266468, 4.121524827004831, 0.2604179305527531, 3.398844844529537, 0, 0.5298546029875174, 0.27359785315682816, 2.17493324128656, 3.8388702993342014, 1.5979396463594593, 0.48545066803447523, 4.287039300788629, 0.8422682160040793, 0, 9.58425888196678, 4.292399355231373, 6.675688673740504, 18.963810544127156, 10.701260197145233, 11.741372344654977, 9.260874259717731, 2.9912716212519275, 4.214353901782605, 1.088678081403022, 5.187975233987468, 0.20056233277163135, 0.14062933406221717, 0.5115600243132205, 3.5346001331162946, 4.910369550674504, 6.189126118701341, 0.4468362391908045, 1.9363458631643007, 3.5558066423844457, 9.178319560293318, 3.1425475863462795, 9.85927128757773, 2.217808215834755, 10.252035765979734, 8.594951011130055, 9.072597974370934, 5.810171052543918, 10.957979635138676, 6.362581280664935, 6.004204925231795, 11.134011578108229, 16.55897697645975, 6.9056037150921545, 12.19798412152268, 7.470754580467315, 12.383698001736397, 4.720034321552726, 3.7239941234763565, 4.132680397290374, 4.95057363790935, 13.155652453221796, 12.84440482075013, 12.73287925317255, 10.644452212899498, 17.1641746951544, 12.209631973052414, 12.329860578172982, 11.768255125407494, 14.286617142970037, 7.9264674624767375, 10.55973900511083, 13.674115782757305, 11.814983693382493, 15.848634751452037, 14.685143754080562, 17.415690488417113, 7.131311188347128, 8.470696080082584, 16.08756936506577, 17.54525612335583, 7.897716181664817, 9.863057036588804, 16.72317165229635, 19.22533964710047, 23.78899933828738, 11.216018682405279, 9.278715911777285, 2.3649675158106658, 3.7069945748251354, 5.06017912487258, 5.2564340961734475, 2.243717061155476, 9.026453650599022, 7.002187085340304, 11.571754400342545, 18.315131500502638, 8.279577501718416, 7.875146389607302, 2.8223652107586723, 2.8933754865196866, 6.531509040086384, 7.012416297439811, 5.601150087380732, 0.35953294788746637, 2.696580992957837, 1.4121267599722853, 1.7592873573395393, 5.281341109955532, 0.9958567990070739, 4.724946321484312, 1.9479509732166571, 5.807610925058942, 0, 0, 0, 11.648637099965844, 6.052826411662245, 2.0585426166838037, 6.895658050765175, 2.1281856800177614, 14.656191259969301, 12.255302276320384, 5.106688328240939, 21.81880727770479, 17.751371326271805, 4.34138261805129, 15.909725977953196, 21.021644983960826, 3.8566902766603035, 8.596246067521529, 11.203912027876818, 18.018624072664423, 13.429682316595459, 16.11235650165554, 14.961635820427642, 8.894484793068033, 9.27381659747818, 8.919795987179258, 10.281901798673518, 11.505907692598074, 4.578800905319031, 0, 0, 0, 0, 0, 0, 0, 0, 0, 0, 0, 0, 0, 0, 0, 0, 0, 0, 0, 0, 0, 0, 0, 0, 0, 0, 0, 0, 0, 0, 0, 0, 0, 0, 0, 0, 0, 0, 0, 0, 0, 0, 0, 0, 0, 0, 0, 0, 0, 0, 0.2907795902152649, 2.108835696558459, 2.7683983809027652, 2.975292562622584, 2.0283298467866744, 0.4835617094426926, 1.69196077844162, 4.651289412730977, 4.130213768190937, 1.3628477202390044, 1.5518186942387795, 4.21747619224281, 2.206711919987866, 0, 1.9394851866019152, 1.5912121418233083, 1.2785653989215247, 0, 0.8364486279945087, 2.6150767073122037, 4.685209255294376, 3.1044100073692493, 0.2008656211182153, 2.5212511883228004, 3.208121979719739, 3.828718851274152, 3.807025394757719, 5.942139323560994, 13.029284718612477, 8.500399328245072, 9.500973881758872, 8.482316471781212, 10.656496351942986, 3.904402701602619, 6.596719735845114, 11.36947450327481, 4.237522330362842, 9.347011653559619, 3.1395990393431403, 6.914483613668206, 11.879381137899893, 3.3515983997277052, 8.597001432652092, 8.444117355710025, 9.746347413189163, 13.484125280046138, 11.328448115797123, 11.879869582739094, 14.627904968100232, 10.692979958404843, 13.178123092985404, 16.30516723276481, 18.962307326825158, 13.523760523768932, 12.91485964313303, 8.155549513183729, 5.858927823592585, 12.798909208146574, 21.402081120137087, 22.52455327040677, 21.415626592973258, 24.297730016441076, 22.338944565224136, 33.05312762009661, 27.89943882557139, 26.22357043691042, 28.885729095509884, 26.97700813898195, 31.678650671859977, 32.881328357410645, 28.577363265571773, 16.490903404894954, 20.973158868274417, 20.881229704678876, 14.092141700047996, 24.158886106424035, 21.99716015655428, 26.357165652669366, 26.906628926306457, 22.691755998591375, 24.512790624959557, 24.43550548383064, 20.09139482783736, 21.313207392788883, 17.879984015319327, 20.22678045963371, 29.976373476013617, 14.56255090974054, 22.293559828133713, 22.08237843064353, 23.032382743789288, 20.462427136718386, 19.32596214202446, 21.189286942014462, 23.30492646628921, 24.030633538088246, 19.01514724616852, 24.76421036461468, 10.512123964455332, 18.854685549896818, 14.892199274555106, 14.496300819437367, 15.411730354612537, 14.4439388641379, 15.378796438097725, 16.14343659786068, 18.521893513492476, 14.71731905627338, 15.244348744920348, 13.085302238675387, 11.676749135739671, 10.567747561713148, 18.839930976472402, 14.425796667496517, 14.062780012124303, 15.29187293903121, 19.4790548552335, 14.097276223148365, 14.05435482178671, 15.560568361162302, 11.018992424252554, 6.646892077366441, 13.025063258533775, 13.785061579788165, 15.1994715278876, 12.067323817403672, 8.598550366771393, 10.946071176608825, 14.976459985786862, 11.225862547620686, 13.910257245970586, 9.018741034938241, 9.636542224200564, 10.159440730544894, 26.579032049608664, 19.918425843144945, 9.04796874552203, 12.194645705028396, 13.670875959620842, 12.001351285251642, 14.548900619904678, 10.090635319538736, 15.106557582745811, 15.4034792592273, 14.422615091702951, 26.834405749678897, 23.343183701929515, 24.982222817019636, 30.928116484423967, 27.96620546840364, 30.697396321628776, 31.324863312136827, 30.905622929789214, 27.794107116286334, 34.67813441851872, 31.472380713665014, 31.338377743939372, 25.38504217375076, 24.12028529683087, 25.994243808556114, 19.198835438126714, 9.807446655684203, 19.9020186533647, 12.195492383240722, 16.89225889082783, 17.865524528412372, 15.000144299459807, 13.957537935585165, 12.443486731173511, 7.903730733662158, 14.004119459619423, 11.540527695116683, 17.9803640954563, 10.187619006129303, 16.857392237194635, 15.36320486844925, 12.035124737273062, 15.614526287453765, 14.147386520515488, 11.657838550016523, 17.30524209607132, 17.06973500750847, 7.790865811478304, 18.239613966937895, 13.036121381082499, 13.705379557238352, 16.866354248654485, 17.70740483146277, 28.95087382512467, 18.892033343233617, 24.55031096121178, 18.338184632536187, 12.944012998688374, 18.17071106690307, 18.10040043051228, 21.20278033797178, 22.416105620849887, 19.765082063996477, 19.255584237546525, 20.70435627765016, 16.1967642233465, 8.753534867720214, 14.234556802641707, 24.491800968762675, 26.203929462542522, 19.41164867053204, 20.773261679275013, 13.606767169974237, 18.230887474223334, 25.88210729534529, 21.504288314551715, 21.38515554120289, 22.97084841210307, 27.764208331898732, 23.291084072574215, 14.101728402567447, 14.57691267005699, 9.73925934341621, 14.572187909278306, 9.171215541104507, 16.526340150000586, 13.56179897698677, 21.428785605534724, 22.886130806147715, 21.786453617472805, 25.247894414371586, 23.155213914715567, 20.967445213031194, 17.479089698532604, 12.728533212800036, 9.563144513857996, 15.875423195946254, 11.345567776034482, 8.966083702795686, 16.565643555587155, 8.164023931601221, 12.747963306875542, 9.853595578599005, 5.5032501704740175, 6.1441190511673405, 11.687527603781529, 10.592893077940843, 6.5749878248107665, 4.223893734013217, 7.16130965660118, 7.773421030995018, 6.734729179644052, 8.727303850842036, 8.795310699595385, 5.523309358663197, 9.841176277781228, 7.684407061577486, 9.29434323719439, 11.95992221722644, 12.907024751278877, 10.237257131786155, 2.291643379282869, 7.838557737920339, 8.643847695879218, 11.31402148753808, 8.826931351657613, 8.22747185551315, 7.272276621551506, 15.036485694156154, 14.957481504791893, 11.053147956848191, 10.073081594700763, 6.3669282631687745, 9.538206873083354, 8.190133318953995, 6.386923499423226, 3.3949496051146846, 10.442087861090046, 9.131435582900506, 9.281272688148066, 14.281049492753885, 16.501430303680433, 24.506525408335747, 22.442712948407532, 21.684624934306246, 15.06991318531939, 20.172525274731903, 16.290581375542548, 17.134145385406985, 15.018624711258276, 6.980245341754463, 15.456129612130956, 18.421972014380536, 18.934145898541157, 19.10763903543405, 17.21445569449831, 15.815168803057583, 14.819559049039581, 16.25819833689351, 15.226562430517372, 10.459101830322899, 11.651213027910314, 12.182320013330465, 16.754384114850218, 18.268479839471247, 17.011783371673893, 19.011477875998477, 11.593828218580267, 21.448462781005098, 26.293691597327506, 11.079084122633432, 10.089949160251322, 2.988284229301915, 11.192636364313131, 0.8266179379110183, 0.35683656166378896, 0, 0, 0, 0, 6.167099200884174, 3.2283636823227333, 0.97926237308038, 5.345152257961294, 3.444719690820608, 5.241458010284773, 5.535448470875133, 0.33753575958475496, 5.697804337820275, 1.555402428106629, 7.728570080016203, 8.019026223533738, 10.43658816268496, 6.789339591759289, 7.554211973586401, 3.1804215833621843, 3.545477533328479, 11.51121684282489, 12.068653516688125, 11.334112277967542, 10.767753296232799, 12.1632299569791, 18.282311543333346, 13.2680836029892, 17.927877895635763, 14.938071674326816, 11.854530405975106, 23.641041874022747, 16.27313506358913, 12.798947330771005, 14.013394627510573, 14.40619069131663, 6.760309440609663, 10.331619317888666, 10.840001107225092, 14.035682025676195, 6.48708794329098, 13.589859806949807, 7.168159237839511, 7.616995068696102, 7.907826795661492, 13.17580161424656, 8.791081392658159, 6.388703845465817, 12.148413941904792, 10.189269143766467, 10.376078287373826, 9.58187227744614, 6.702194796065819, 13.455358118547112, 9.338160791744677, 10.96264139901521, 19.767264916958922, 13.21727416547326, 11.377922863781734, 11.431744495742732, 15.480670677916926, 15.679292449143114, 11.20832006622106, 13.035030487866292, 11.191524932260132, 9.18167634700049, 5.47835281457561, 5.07142120290938, 7.597057064695247, 9.504796157355832, 19.111348564433072, 6.210022954956493, 11.521338329240724, 11.904667124636484, 11.744596758146177, 19.8467864804074, 15.36342420286642, 10.679673438212609, 10.956966596330743, 7.333732823824665, 10.480599667877865, 14.236348859429011, 11.38174350709215, 10.349849414561294, 10.410397285778153, 12.103158810023377, 13.954375035690427, 5.637329902797835, 8.286241787197602, 10.63404299635261, 11.425018565903992, 6.557791300190203, 10.049663967411545, 10.19800696735017, 7.725447796051507, 5.944703790120017, 9.234162131811198, 9.139575151874345, 6.071008059380374, 3.894634320796251, 9.176973944810316, 3.8162104641234773, 6.284472404347316, 7.825246579087886, 8.716151805350474, 8.921387725404596, 5.799347732755165, 11.786793993598446, 5.0666376736904635, 1.7216212254165342, 4.384776347164767, 1.2227481385869927, 4.694609593979838, 1.2509046826717456, 4.15255921500446, 7.318545508643622, 3.2238441380068132, 4.103139492671977, 0.5140812518604516, 0.40937122101187984, 8.01829447380694, 5.8077712539723585, 6.097627369782755, 9.418130073361917, 10.206444372815067, 10.825681680584603, 8.692041288423544, 7.230699138453376, 16.493243185442605, 14.782892854812157, 13.135938222556685, 6.24954912817855, 6.0997846442673485, 3.5498844306170048, 1.507440445847212, 2.1304122569205264, 3.8419199859970634, 3.9384947811178375, 5.078584451184977, 0.09969783481893796, 6.029871962319746, 4.17541576386976, 3.887601542241195, 3.1418740114650805, 4.750285694933675, 4.965274202367681, 10.247071365043118, 9.08908028277544, 10.55623958385058, 8.906597422067533, 13.710217096975109, 6.40810936246325, 8.163954076725911, 8.133192158299506, 7.021768174566603, 8.920499580914417, 9.016713964256619, 12.42330918989902, 11.380800350127343, 0, 1.641467433747499, 4.662811462687358, 7.120313458750426, 16.004470916180626, 10.403583943958502, 5.201287547672163, 12.481347079133423, 11.421062741576186, 6.847233310279082, 15.743355563541225, 13.686654302050329, 10.018424555439282, 13.955751970103684, 7.084061869547985, 9.455274809284754, 10.855908606900018, 3.548238650373706, 10.634785336268557, 7.172564191983055, 7.423499914835251, 2.5506238587287924, 8.608778852448149, 5.403526561260545, 5.896396345860106, 3.3644232396819476, 2.983855341184885, 1.7904306479796337, 6.989892362438924, 5.756716960291168, 8.07785281293243, 2.9370941007859717, 5.76453125378747, 8.515313192316603, 8.366377658527671, 9.200607232689974, 13.812622954225748, 3.293828027219774, 4.783980557742122, 16.047069613333452, 11.057959172689685, 10.819299515844072, 9.084435085827865, 7.145359444778593, 7.413044747885845, 8.225033256576975, 3.9748526752085502, 6.776437153386539, 5.570372183812551, 4.921327614433404, 6.2139371228437685, 4.820494992346038, 4.587647695132055, 14.048444752665, 6.795708776535323, 4.5627102704645806, 0.5791096284811825, 11.767076653815408, 11.123900160547993, 1.7813749479958958, 3.99836984287073, 8.345516398234636, 0.10168459024046664, 6.817376393466418, 24.886774714312192, 23.700675006940124, 13.806277527372526, 11.812988101970841, 14.550465533502903, 12.409094678986499, 15.389279010067698, 13.939857326582665, 8.896746242442847, 9.797302957461794, 7.27811858633804, 3.9640553398640206, 4.378596717937887, 8.914210302102758, 0.6195837121455277, 7.73273545968863, 10.806845013859558, 24.730447252930915, 19.81566978717586, 24.12615525783644, 12.977908525539332, 19.84566991103706, 14.349282001639748, 19.633506841154535, 25.13176752051655, 15.235487942677121, 23.006920495164557, 14.611348488298809, 12.133564215277328, 19.719990706247607, 17.6996762439226, 23.49200430107964, 25.289573664733755, 26.590670694571862, 18.35082067412294, 20.02647625072702, 14.788499340569233, 12.340867149632919, 18.92087528119981, 17.652616513351973, 24.447642761498294, 11.398560346938682, 12.856834934813444, 13.62576517619864, 16.76770773638763, 12.954653436027682, 17.99676911192063, 26.424633432714938, 14.297819168301592, 14.52461971175195, 4.902225826934866, 20.26138192310143, 17.293394356335202, 22.680549762835792, 17.311639161868246, 16.21477268619588, 10.594217693381585, 12.02869101257724, 13.36378774818865, 11.801073760146892, 12.756164284711089, 17.13161678865095, 31.255866563883156, 24.706782490359743, 18.859633653534154, 18.649963600338722, 7.349094409391364, 7.8048421949575255, 10.410809897169575, 10.05178340999202, 4.483231803876639, 2.6757529909457585, 4.0899364944160155, 5.808538980301817, 3.91250188126004, 15.513539818584446, 10.995448226039885, 7.678102866030014, 8.451451585308448, 8.398023396777067, 12.169994630364416, 9.465097445861467, 8.143051539270502, 4.878341959755301, 7.472310611044646, 8.165889352378503, 6.677663647370153, 9.06086260938642, 5.744791498801385, 4.344006624184101, 7.640224120472743, 2.6156895795364243, 1.99941560998611, 0, 12.628544442496409, 6.351853264469071, 1.2650720434496487, 3.8347031156103304, 3.0689013055248306, 0.959635919644023, 2.7006778750260167, 2.9478255355146796, 1.9884336702548406, 4.565119201914339, 0.2352329000132766, 0.3268042926543761, 0, 0.7301034026458438, 2.959970746949451, 7.825769186656086, 6.8923879260160135, 7.071633640806368, 5.83777275171132, 5.526616288337759, 7.340772966969658, 7.108962419898009, 5.817607508206792, 7.671359692619938, 4.4413905213829805, 11.688896513695973, 15.475622381996892, 9.795919504880313, 13.904414834459281, 6.209987488759369, 8.919666850431877, 2.930499681049794, 7.508358874242105, 5.50720061625055, 3.6896550667324792, 1.6148253013765606, 0.3336978470743486, 0.6809784021140186, 2.4100491222993647, 9.81942979448635, 11.981016212983048, 5.3256344442305075, 2.3591614158003678, 4.7667221399301445, 4.59094705441368, 10.919256115219888, 10.583061125735526, 9.707958027623404, 5.342258127310663, 11.033551570750976, 5.167094646729659, 4.933719189227871, 5.961838896654325, 14.614595324653859, 6.7037255379654805, 15.615176988783714, 11.9597219597255, 13.52029698293453, 14.40815464100263, 7.971968691653841, 9.562398035814462, 13.429984428861422, 12.03286337561025, 11.941159463101217, 13.65627572125909, 6.551658726273094, 5.179978569479565, 10.413836156675796, 7.87625035859238, 10.471886888001201, 9.473942112494065, 7.462618476469131, 8.629513737409443, 12.382071716916396, 17.645368365109363, 8.62979593677724, 15.896481069763267, 12.163563662027109, 5.119261209408595, 14.04569968466876, 10.83489930697419, 5.714810741859633, 10.062175325790433, 10.530375251997837, 12.591114662726909, 16.93597556755588, 11.204866499287816, 21.168048925909982, 17.382743817626324, 14.26618192220574, 16.65116651752003, 22.12154861407739, 19.023158806390462, 18.46314196560769, 9.952400852349431, 13.219152339623534, 8.866956525680912, 10.711455408527113, 2.957593067552197, 5.978967603974953, 8.666740492638773, 13.968277801628952, 4.745777567473918, 0.43538605754319537, 1.4618158074279695, 7.707957548649257, 4.359447201243259, 0.5664859037144807, 4.934761871045464, 1.537367045747878, 3.2941531733971408, 1.9296176369341036, 3.6821032560233453, 3.4239353091895723, 6.17777643786178, 12.129725557927213, 9.518980168730097, 10.937821010351144, 5.968036641087251, 5.515404764905676, 7.183252431416686, 6.854376164917092, 7.517576875272305, 18.208292749900114, 13.249538136716522, 16.39359497173588, 12.549667828604072, 10.053823614217855, 13.312929629988249, 14.30457782116845, 18.524437480548343, 20.860564684152617, 26.190892104628496, 17.225977934937106, 21.291582143029157, 22.087107823022556, 14.022823732851002, 18.693549358814042, 19.101236033682127, 17.60317123812536, 23.217999499375278, 16.744638677337523, 15.546642249394301, 17.07297978274349, 22.414163920899014, 18.88363083437003, 10.73869396510822, 23.99011574885524, 14.5061931571505, 17.82386935354681, 13.484798946281165, 11.681323592348805, 13.544538113188354, 17.526044596366674, 10.564040755702758, 30.163690651902435, 21.539093029566335, 27.979788404557794, 23.10694971582008, 12.633511317796822, 18.864999866187652, 15.921675115112285, 19.904940225969014, 12.416007425310157, 28.22397407168686, 34.82640778767928, 27.045875125532614, 30.940689776150357, 29.447775844425482, 32.067176031559654, 29.132204672376428, 28.34465886510238, 12.335164961351554, 14.769777328289576, 34.771730631799464, 22.55184881811975, 28.95863672811378, 24.838586462082176, 23.699149847036544, 25.877598469336313, 28.780253852235976, 27.17303465280384, 24.604217863201093, 7.475728334405534, 12.194308684169249, 14.803071466333895, 17.346920133735207, 13.841152695476483, 16.882616770118425, 22.751017372670386, 16.85341422802234, 17.074671105475392, 21.248009066426082, 22.459061726324, 22.172929596559502, 14.693951617206668, 17.356830002061145, 17.396986700990247, 15.921977158521631, 23.335967522510074, 22.406810841808866, 21.62110347175566, 16.189418543441803, 22.65396935460514, 21.174394882706395, 18.238461291341686, 13.73706114501245, 22.263544799594072, 18.691032013711723, 23.233828746646797, 21.443979233411877, 29.677524992681878, 22.334666120038356, 22.930969771715002, 15.867770804708694, 25.972885578344215, 29.40762641321125, 15.649566418333608, 16.874924178274103, 18.71399547960598, 18.24053428367247, 30.00822078797225, 16.78128520954605, 18.27765225731217, 23.823421343761996, 17.357032370303813, 20.451605885974782, 10.214095437882502, 15.35712706031098, 17.123039221075985, 22.235713000737423, 23.367100163376673, 21.372805912687124, 18.131631037293783, 22.855563793870765, 4.63076030282615, 17.37043348476567, 11.052357011778238, 11.80682149454553, 8.26291226598186, 24.369329869312825, 25.196127236677913, 23.63432091059632, 23.030209774153718, 9.237712158003184, 15.630686043192464, 10.10241750297297, 24.21400072370795, 5.5753264412201995, 19.435318172786836, 9.649560765114053, 14.667175170697043, 14.047266064280116, 27.93988942952339, 22.085478338038744, 16.7004302185362, 13.197608177790347, 15.737998945381271, 11.819998720077967, 7.813305930390401, 8.989106378355107, 6.1305628368168055, 4.369822752159949, 4.949363664077935, 4.417069153461913, 3.2320835075561263, 2.1302240843547966, 2.8812203524024995, 2.513004665144644, 1.3159009881920098, 3.484099403366606, 5.253976909874208, 4.651549118505143, 5.087239792810196, 1.6695728898531814, 6.849299473716305, 1.9151548283716662, 4.228322147395381, 6.851197795319699, 5.913498331833914, 8.951158193795017, 10.386951484339235, 3.376187914934373, 16.021504686165162, 14.883225402887133, 9.620948449796144, 11.1588485657025, 18.405973392383608, 10.85826155306781, 15.38766851306606, 12.972009818844295, 8.725734202630417, 8.662927870345346, 4.416394803131625, 10.523571307412253, 6.50647425653804, 8.837521237838388, 14.667134271622325, 17.038193679790183, 10.561131720714902, 11.00195275759192, 6.953040605773824, 11.615551517670825, 24.880087661963362, 30.53137600677206, 28.979950016658577, 15.176136493521383, 22.91392069353023, 20.747284837147404, 14.636528422363615, 22.33784721717458, 25.07340229529916, 19.158138237101305, 5.94488575283406, 12.927800217352717, 16.359159180523367, 13.293607224661105, 19.180474511836874, 3.7348985763399316, 1.9289981869930188, 0.6773284870064626, 4.3622401399694315, 5.633267050232663, 3.5760681773706073, 1.6473422819385204, 2.0136030512112404, 0, 0, 0, 1.0206103193368845, 0, 3.1288999746539043, 0.7454289632767003, 0.4803166215294751, 1.7461468382519527, 16.112065239842885, 8.21684493361152, 12.666827604193795, 8.28965703230741, 4.828560405336866, 5.340421800887048, 12.64168545927318, 9.135469532806423, 10.42227215872441, 1.4154309490354955, 2.407939491255008, 7.829949450488857, 9.625933467712354, 2.5989411123461963, 9.187239667030441, 9.024066472373287, 8.30237866081931, 10.195536355254593, 7.538003195151732, 5.468627639590454, 3.1925108448071433, 7.371421572687287, 6.023491014319186, 5.919559417908214, 11.235849930973721, 13.341338453309302, 16.336860530507742, 6.097570494471122, 4.010416850235501, 7.659426039988569, 8.060348862529436, 9.540518413695256, 13.76132876573815, 10.36429319175286, 14.368521855178324, 17.958101583248066, 17.02373536079672, 9.935904224989821, 3.800662241174535, 6.5126831759849235, 8.100242898491112, 3.929711139504784, 12.258144668610942, 0.6006496644407922, 9.109978424872509, 8.270812127615866, 4.635865797431066, 8.130834172144432, 0, 0, 0, 0, 5.835183221678613, 4.113096000383392, 6.021468680075932, 6.761030678046489, 0.7984444714947918, 0, 3.9255039404159073, 2.1830926309479257, 0, 2.0600350893593715, 1.3963812022002307, 1.144641678013711, 0.9477406216382648, 0, 0, 0.21481743819802723, 0, 8.471247199733586, 0, 4.419197409960397, 1.8594577731050013, 1.5536465157574686, 4.056711572236557, 7.719325970379482, 16.936685694240797, 7.148373411201401, 14.367662611039401, 15.689830802572791, 12.75423130037344, 13.885609718631418, 11.899599825293176, 17.907270650661427, 19.353215460431947, 17.06077719437683, 16.67183815018204, 11.43920115738144, 10.735405270725877, 10.775717838243299, 19.621565882069618, 12.34111270409588, 11.180014651986312, 11.287947751779297, 3.306781638031598, 3.84734282199575, 16.087926903889333, 1.475905951894129, 2.31881133444738, 2.2005458457170595, 4.023695854180013, 4.40277965479125, 2.6566817709762285, 3.9994931324422627, 0.874756553633292, 3.909793612656533, 1.098870327215894, 4.4050307597696, 0.7887070453424334, 1.8658920811904895, 2.6621226751071645, 0, 1.7609692055258968, 0, 5.234295037589961, 1.1505375649338596, 5.101359305184773, 0, 9.06691726373091, 7.285307343815482, 7.993973049551542, 12.859492355268294, 16.461984782790175, 11.759664404907841, 20.392700619802625, 21.632078859198945, 17.073270240362493, 16.761906861560337, 19.042211691198734, 16.398988262993356, 18.707859450602278, 14.414889350048126, 15.60696792819504, 20.935692147951627, 17.428181654200642, 15.124673524026553, 18.747279027546455, 17.819800953693157, 5.865634620982241, 8.875466791324337, 15.490680337502102, 26.666385028030017, 16.46088278238861, 18.625850170911463, 21.61130347075564, 25.748657441689172, 23.416576071343673, 27.262065209066687, 18.91916993055811, 24.286759138241305, 28.09614589843489, 26.024488236865164, 6.754080656933196, 3.0842135583541097, 1.8165331973130678, 2.6760464229340046, 1.1707393040024165, 2.484214562239993, 1.7989821120305478, 6.4380549261655915, 2.7449567504378263, 4.4675765736404776, 11.65607885024842, 11.029368947095024, 6.012617493833552, 8.37769255469242, 8.283171854628577, 1.0311290783151668, 0, 1.315284511215951, 0.19254717742621966, 5.334304014127892, 5.804028476331126, 16.773774573357873, 15.345625149185073, 8.51630837082931, 13.595637018972779, 7.911044155712298, 6.393376383789518, 12.552534557644107, 4.968351522249897, 5.841279672766107, 7.140995805588862, 8.347803748883802, 4.150010895569304, 15.88541646371855, 7.868701218490745, 11.807817121550624, 7.262449655561317, 8.378129200265388, 2.9049103598953883, 5.983744445846687, 3.0741420730446993, 2.4963411884668885, 7.112975146682969, 8.999303396019265, 5.153816258623927, 3.0317954630628887, 3.584707189885249, 3.3691207394946465, 8.623424394477283, 16.83865944956579, 11.844701563457908, 12.30543773013159, 8.65577796264964, 9.138387752789614, 23.245264751382155, 25.618188925771335, 26.16119278831445, 20.737449061597665, 20.719495924241023, 17.32411696907914, 15.359400276880093, 18.078354213014155, 19.266795909223905, 15.871345235960119, 8.35231520055123, 9.622603459986763, 16.249245254386917, 16.613610137679323, 18.47462373839974, 13.023298786135737, 17.118342903204432, 13.71379642373978, 10.950445254838925, 4.605847669765531, 23.017393636622877, 11.723009389805327, 6.590374493992488, 7.897876432828426, 7.74832825618738, 17.3058218014781, 9.63644897679255, 11.747748981546422, 14.421826966271807, 23.635089385149527, 5.185731436182209, 17.218359399514856, 12.062867859934217, 14.363056221659349, 18.628537757777906, 14.003427053670823, 12.021727103464416, 10.409371471647995, 13.969065695212603, 9.936985238247251, 18.29542204236093, 11.870454878913524, 12.11768535808572, 4.041403602323445, 8.165443563170665, 5.312424704486519, 3.815870677388556, 1.1051678701665235, 2.7509989422526244, 1.4632904082063034, 4.98076098921331, 1.119612821382104, 1.0977737124166538, 0.1433689688335821, 4.607954598866241, 7.692953068137206, 1.9428800126786094, 8.786343786151999, 7.757361051875262, 1.1446811383956965, 0.16492354194730957, 0.2659395579221386, 0, 0.389582696901471, 2.46460485866471, 1.6884594775579105, 6.045046882992271, 2.569660560682402, 3.926909149750035, 0, 0, 1.3654963196653296, 4.842315509745537, 1.8944025906183621, 1.6465669707523727, 0, 0, 0, 0.6106450565290426, 0, 6.029505018479413, 7.84145146516761, 0.45842669784995294, 0, 0, 0, 0, 0, 2.9365649062492825, 0, 6.414250560702633, 0, 0, 1.5724995262736616, 0.8188509529203272, 1.75952909330989, 4.717346890606472, 0, 0.6351143808052024, 0.43816677253078923, 4.005473741138319, 0, 0, 8.761692336190524, 14.890461914485197, 6.019789701050531, 8.823971855108761, 5.49431874002951, 11.138663960788975, 6.3492265122705565, 5.881501844211363, 6.9341485104805605, 8.61964346171172, 10.225503205243763, 9.192208085958079, 10.258654327174161, 10.360899982416893, 11.529202368635339, 9.144224754848112, 5.885509153990866, 11.671862867666738, 6.532924172839969, 12.016160533953116, 20.158289613871045, 14.174387722423507, 13.807889390605592, 17.97604524516632, 23.00719917561949, 27.384139783636172, 13.626054056639296, 6.691398740959889, 8.763038004090378, 7.674849966580135, 7.601635567095479, 16.92157588961224, 7.9875392297947005, 3.52088184380314, 15.277523164206833, 7.86325378588083, 12.390288855952997, 9.964407491453972, 11.001835098441155, 9.364652040980994, 6.369877224813418, 4.296482627704146, 4.044487810028303, 5.3109538708614945, 14.911412089795975, 19.3681266798661, 19.49962543060131, 21.158677507138712, 22.58978701622152, 14.614845156363176, 23.342637859854275, 22.83358216092946, 20.507973266577405, 26.682739665889866, 24.50305836522454, 31.10823237927842, 30.36049330829935, 33.598948849715725, 34.589884370219764, 35.5869132060923, 29.214265263674182, 25.329651049610142, 13.389176128421575, 26.80940920114918, 24.300162551371344, 32.942456865957666, 23.34492593185353, 20.386471820794114, 17.343735471724514, 10.721413193878924, 12.619253389564275, 8.56649350857427, 9.858778272554993, 9.100330274828865, 7.934488500328946, 8.603634423873748, 8.449749535156684, 9.371810763959324, 7.296859292793794, 16.606696207444482, 16.617809324959822, 17.434949182241088, 17.37619284452511, 13.422445417717395, 17.909138103929983, 14.850561204255037, 18.981975550295914, 15.34513110830176, 6.891263202098902, 8.941038971400713, 12.256871530762371, 9.875256342578517, 9.006815834485625, 15.296569466712079, 13.095242473184076, 10.445159142442801, 10.583057815988044, 8.384616171381778, 11.999910415404322, 9.299209253385653, 6.7672170532448215, 6.110779950489338, 0.270570356663151, 3.7408068551465203, 0.41966953268908724, 0, 0, 0, 4.623306024573244, 6.602238594927114, 10.506086402061838, 8.790760952735198, 12.608674609714873, 3.9633771856374476, 16.237046498303968, 9.739476024399481, 6.812878046709666, 8.876929545527387, 7.49545460314076, 9.344264060039764, 7.645050709396682, 5.441890898149766, 4.364233352823897, 3.225701223447045, 7.55984498642726, 8.440774675106075, 4.2796220451393205, 6.73705941081696, 2.6861417854425094, 8.540470150725934, 8.516399441461182, 3.546562332363058, 7.074044894055723, 0.5896909414905133, 2.6967745120567015, 2.0633421236669554, 13.612177970597923, 14.06064510070116, 5.448075029307014, 8.082829905903267, 1.3298599001188622, 1.1634772193327763, 1.5080193202132284, 5.032200913939668, 9.28413447520016, 8.884961672791578, 6.407929951310858, 7.995105530977212, 13.531300179719404, 7.51917449111999, 9.503858100479784, 19.368718219857328, 13.269146991398808, 9.945602485501734, 12.925516797982146, 4.616005774953437, 5.3854984118514935, 4.862595397970587, 6.988412699104015, 5.079582471461922, 1.3205841510606235, 3.7443109767957954, 6.116737667294221, 3.255439870997776, 3.3272005129038495, 7.713498436507971, 12.57662428510928, 10.207566767203138, 9.14801734552722, 3.3891826856940033, 3.4856705326332236, 6.1463865027067115, 3.0195971579113206, 12.815571132898128, 8.225204742198622, 0, 0, 0, 0.6213132272070174, 0.8911243086182272, 5.474070675306828, 0.0803881558250957, 4.405258683917794, 2.9708476757908597, 4.8414647150558, 1.7609298934417972, 3.642346993364048, 4.267640209634109, 7.879727635972835, 15.962381916270736, 25.69725763448502, 13.047716135147848, 24.125209207691892, 13.943151463854614, 12.753475575966702, 19.629233412402577, 23.436295344042854, 15.876605117373344, 12.209853051351656, 14.427840032322443, 11.536665379643898, 7.406910947362488, 12.608235585493587, 10.708708943983607, 6.8250561950527056, 10.440678193972907, 11.993343742567724, 11.405847013513437, 9.795474470848008, 10.67668772501981, 22.785273177613377, 19.387044509754503, 21.831178515687956, 23.80962890278657, 17.79471467525424, 8.150116571252951, 18.427319792667607, 11.878735705529909, 11.644193181174936, 6.071140277680477, 9.872520008784898, 14.889634317083885, 6.338241649958679, 7.119595493354972, 3.6389474234380152, 9.300500882205787, 17.364912821320893, 5.145408324721022, 0, 5.555070290379329, 3.186440191641058, 6.554906740648001, 5.464235167873881, 4.017806008920657, 3.8159808274530884, 4.404876215049003, 9.018990635842076, 1.100540009546147, 0.7228713520424794, 1.2316816609892185, 5.544648564191875, 3.401415070867319, 3.8851859305632472, 3.4663557863512375, 0, 0, 0, 0, 0, 0, 0, 0, 0, 0, 0.2671091146602528, 0, 2.078445258411991, 0.15344678096311906, 3.470249549877358, 0.49375454279742215, 2.519312197234896, 0.34312699044265293, 0.2589448895906419, 1.072004353919248, 5.015816922044826, 3.3310809799646277, 3.972326344817551, 1.2706769615449043, 0.09773378921964841, 0, 0.49829435716988746, 0, 0.102877892830378, 1.6280879733193825, 2.845807305046639, 0.9907831257983946, 2.137503050395635, 1.7213623239049936, 5.695725277307815, 7.59365729800155, 3.668777024021948, 1.5443004716969504, 3.139421911558514, 1.1091393857206233, 1.3658108732012018, 1.0173966918103705, 3.255581244897596, 0, 0, 2.0624580797297845, 0, 0.42851513800207836, 0, 1.1313000162081441, 4.625226055069147, 2.5618073472867207, 1.4570141138903714, 0.4713743220518451, 0, 0, 0.09404346353467198, 1.8784052482426215, 0.13279130945058232, 1.1855118386889982, 0.7724515826569562, 0, 0, 0, 0, 0, 0, 4.353403156318117, 0, 0.13696062758175906, 0, 0, 0.6021014398425989, 8.512363262472526, 0, 0, 0, 0, 0, 0, 0, 0, 0.9676425290827586, 0.61397630302845, 0, 0, 0, 0, 0, 0, 0, 0, 0, 0, 0, 0, 0, 0, 0, 0, 0, 0, 0, 0, 0, 0, 0, 0, 0, 0, 0, 0, 0, 0, 0, 0, 0, 0, 0, 0, 0, 0, 0, 0, 0, 0, 0, 0, 0, 0, 0, 0, 0, 0, 0, 0, 0, 0, 0, 0, 0, 0, 0, 0, 0, 0.8657924023170682, 0, 0, 0, 0, 0, 0, 0, 0.9418266310919119, 4.428949004922394, 0.19722458412552538, 0, 1.6925793160564753, 0, 0.1838199981074407, 3.0268353970070008, 7.899380212900718, 9.336180417109196, 4.79297950617799, 10.905948643706266, 5.919416958689307, 1.7746475755889235, 4.8492900427941565, 1.290893111446857, 4.467054260548097, 2.8375160616828112, 4.108545009640368, 3.5580194779947742, 1.4314131321230805, 0, 3.349116326676767, 2.1977821525474694, 1.514433606464443, 0.7136900256183067, 0, 0, 0, 0, 0, 0, 0, 2.3492382225091024, 8.395044701391312, 0, 0, 0, 2.9297701005700874, 0.3773560531702322, 0.6442186507777634, 1.783209966667384, 7.170365996868875, 0.8165721664831052, 3.854262147659389, 1.0268241841957122, 0.9390076152604006, 1.6268435281627467, 0, 0.17282486884174264, 0, 0, 0, 0, 0, 0.12903362199653498, 0, 0, 0, 0, 0, 2.24741393927504, 0, 1.2795680832166412, 0, 4.697832713340906, 0, 2.175788113952432, 4.372642015009016, 0, 0.2982606309027177, 1.8568326527292558, 0, 0, 0, 3.5525078253398314, 1.8804808919020615, 0, 0, 0, 0, 0, 0, 0, 0, 0, 0, 0, 0, 0, 0, 0, 0, 0, 0, 0, 0, 5.578582830233985, 0, 0.8599629156902083, 1.082326468617363, 2.693230261966767, 0.7055920047634978, 0.821103499236769, 2.159273813312894, 0.4082754749205701, 0, 0, 0, 0, 0, 0, 0, 0, 0, 0, 0, 0, 0.13397436708994245, 5.927754271567359, 2.0060817243394786, 4.005921991392589, 6.506037770048583, 1.0378849272826844, 1.4809104162831361, 4.740300126858393, 2.272497190371867, 5.2513404721384545, 2.1919408590096268, 1.0657615844837627, 0, 0, 0.12283847751613566, 5.316765902226774, 4.469296155201255, 0.5468877775434859, 0.2050786986327205, 0.4446459228891483, 0, 1.1484382927000691, 0, 0.16991044277994188, 0, 0, 0, 0, 0, 0.7971155775384235, 0.25483546789706635, 0.6899799893829004, 1.8408131940694994, 0, 1.4083625063931877, 3.9289677581072726, 2.361881519184064, 2.106482517374004, 5.930160533387468, 2.2153724674677573, 1.8651228010535745, 2.4721307872999922, 0.6464585862522454, 2.8840238779729646, 1.4167295885122577, 0.6517646705207418, 0.4785811751645994, 8.16529157220774, 0, 4.592071238969612, 1.0667172251105737, 1.5245107799058921, 0.9944895607705004, 2.846827101918201, 2.4440889588612147, 16.261690256815633, 13.909597777910749, 5.2628070536611915, 14.843479842637219, 8.850464073795795, 11.913851161956389, 10.664978858781788, 12.725219282093066, 12.003788908257487, 16.009322686619612, 7.654083731020499, 9.562124144208289, 7.566557743595609, 0.08000572560818167, 1.634543225082166, 1.8631290311687745, 0.6378887136741608, 5.702507638345808, 11.552676817240675, 7.592425580285541, 1.5028527790484483, 0, 4.561421213091324, 4.6051977796480585, 0.4862469891306306, 2.5637923145597563, 0, 0, 0, 0, 0, 0, 0.202061344881239, 1.562086781704318, 0, 0, 0, 0, 0, 0, 0, 0, 0, 0, 0, 0, 0, 0, 0, 0, 0, 0, 0, 0, 0, 0, 1.2080438073372801, 0, 0, 1.4950717495648638, 2.562517948866257, 1.200164181031178, 4.855243709538466, 1.277540880153516, 2.20628674380434, 5.051686049090167, 0, 0.35544084780737956, 3.3627658375043326, 2.8268935267328463, 0, 0, 0, 0, 0, 0, 0, 0, 0, 2.353413921672496, 0.9438757714504576, 7.107109835694158, 3.7077733658587944, 0.44008120518703303, 1.1585956669763995, 4.546599699471484, 0, 0, 0, 0, 7.386885691035643, 0, 0, 3.4075324144384127, 1.0818900106330507, 1.462584551365758, 1.3471421050457062, 2.7910200431393015, 1.8035304877187561, 0, 0, 0.2514092442778358, 0, 0, 0, 0, 0, 0, 0, 0, 0, 1.423426219767161, 0, 0, 1.0143789053861565, 0, 0.4339456248807703, 0.15929866717989383, 5.907461542415414, 0.6364650104378395, 0.3721348226852544, 0, 0, 0, 0, 0, 0, 0, 0.6005176972039808, 0, 0, 1.771842573740139, 0, 2.6689284518849425, 2.2122979601109307, 0, 1.5397187382800293, 6.519448524307509, 0, 0, 0, 0, 1.2249720671306623, 0, 0, 0, 2.330140032260906, 0, 0, 3.451141841882171, 0, 0.8020452264459516, 1.9101459577704896, 2.3484100047440997, 3.983187298733343, 0, 0, 0, 0, 3.462285703289328, 8.830897879974415, 2.0682563927933018, 0, 3.859537555259933, 4.3564834750188846, 4.819595896201258, 0, 0.2118339022116612, 0, 0, 0, 0, 1.0839584706998568, 3.772745100456185, 2.9961889078051183, 0.9866181493400639, 0, 0, 0, 0, 0, 0, 0, 0, 0, 0, 0, 0, 0, 11.113958312548599, 8.410351916006755, 0, 1.8405250482206164, 3.645225945475334, 1.529814397047317, 4.6629397506702, 2.9257013280343678, 0, 0.9099069409252014, 2.0716279892029856, 1.3502826186894266, 0, 0, 0, 0, 0, 1.8594163227221805, 0.2511911078861152, 2.930305244331942, 0, 3.768392174260931, 0, 0, 0, 0, 0, 0, 0, 0, 0, 0, 0, 0, 0, 0, 0, 0, 0, 0, 0, 0.883700214682428, 4.328703377821154, 2.0681645941576967, 0, 0, 3.1583430839481, 0, 1.4946907003326646, 0.12092843612711564, 0, 0.0810954744109375, 1.603960315934053, 6.305769286278373, 7.9284547991396765, 3.834923350623215, 1.2003170724143608, 0, 0, 0, 0, 0, 0, 0, 0, 0, 0, 0, 0, 0, 0, 0, 0, 0, 0, 0, 0, 0, 0, 0, 0, 8.695085580186962, 0, 0, 0, 0, 0, 0, 0, 0, 0, 1.8676600127537364, 0, 0, 0, 0, 0, 0, 0.08761113733503122, 0, 0, 0, 0, 0, 0, 0, 0, 0, 0, 0, 0, 0.23375039780816, 1.77600698126836, 0.2805569687590692, 0.672593133720708, 3.4051874754847087, 4.883301680951533, 0.45035619838863583, 0.9759868693590914, 2.415739161646383, 0.5011401156606311, 0, 0, 0, 0, 0, 0, 1.902954988010969, 4.523644943396973, 8.730650433403808, 5.017605130708676, 4.806221949950032, 5.5157991564314415, 17.80796992231167, 11.052037267973892, 4.523547734900095, 2.4789448013827435, 0, 0, 0.21795625318910503, 8.119822504608742, 3.2480803012633404, 0, 0, 5.4587603832454175, 3.3393060161060704, 0, 0.31786328091589244, 5.497213915056245, 4.428616329356036, 0, 0.27647850844846095, 2.017875888128632, 0.3807197275733111, 10.576630511406293, 1.611791634464347, 3.0395443939572777, 1.3661240535394323, 0, 0, 0, 0, 0, 0, 0, 0.19597248518743124, 0, 0.8042784159851385, 0, 0, 0, 0, 0, 0, 0.23717814637802634, 7.556298547819874, 2.8474633662427395, 5.464738523617707, 2.399560756339662, 5.670337093409002, 1.831296363013978, 0, 0, 0, 0, 1.3532149916498588, 2.019563618291042, 8.00002848736702, 9.479982686916454, 5.919976967584869, 9.71115937460555, 3.3311805441728586, 3.594131425019939, 5.593715620156412, 7.708053901812778, 0.23760932386561545, 0, 0, 0, 0, 0, 0.6103159432320779, 0.7069731537610635, 1.1820350331782334, 2.8584110442691335, 3.560643225876206, 7.306331220585851, 1.240252443304664, 1.3803704262287881, 0, 9.162307300540414, 9.425421856140693, 0.10139297843945753, 1.059900455346287, 6.255876436234001, 3.6585504972259444, 0, 6.271871241392037, 0, 0.3201991006902154, 2.39376817728325, 0, 0, 0, 0.2511874835318522, 0, 0, 0, 0, 0, 0.3673387175768442, 0, 0, 0, 0.5562793173160636, 0, 0, 0, 0, 0, 0, 0, 0, 0, 0, 0, 0, 0, 1.440681886834395, 0.7300851283510759, 0, 1.7209198318177932, 2.33497041728982, 0.40669806992338414, 4.4958867419792865, 0.09714391659746195, 2.631018084270682, 3.7449557028551297, 2.6918538086582697, 4.045105287185826, 1.4622691252643432, 2.9977601818116577, 4.926202344218627, 2.4559508207436336, 1.2184601890883302, 0, 0, 0, 0, 1.9360243141191453, 0, 0.3633065057745008, 1.3216827294341122, 0, 0, 0, 0, 0, 1.7639937470375022, 0, 0, 0.12220664194690174, 0, 3.8347063707765923, 11.437071928214813, 8.812307692892348, 1.9554330596049434, 7.3116705055419695, 12.52218213821183, 11.638890907928285, 1.4008472716278457, 0.5742187836139383, 0, 0, 0, 0, 0, 0, 0.8264075179754815, 0, 0, 0, 0, 0, 0, 0, 0, 0, 0, 0, 0, 0, 0, 0, 0, 0, 0, 0, 0, 0, 0, 3.622982613219274, 10.064551363324137, 1.9985830256130317, 11.504477268836032, 9.254512194318734, 15.379533742422264, 19.761645793752955, 10.88683953234226, 4.541621716595358, 0.4981455394785351, 0.8151996787830489, 1.3482392532179874, 2.430455547761616, 1.539416626749171, 2.391164275565471, 7.721433396757595, 0, 0.3294982807840196, 1.734478547062091, 5.743468504089547, 5.705072557640558, 3.275844894191548, 8.908427199821212, 0, 7.619042134198989, 7.2410753650858615, 0, 0, 2.887617006118531, 4.707307806545296, 0, 2.1658991001799612, 4.30398747688572, 13.092685254111327, 8.369171700983514, 14.281700969583232, 1.856774463927686, 3.036503122609371, 0, 7.998652472187145, 2.611608463015776, 7.358880682980718, 7.574441215611623, 7.229104510448021, 14.206424950879086, 2.6685366088428544, 3.164647211341594, 9.942124365772568, 0, 13.327858040698388, 18.599799893594657, 10.905202618425406, 8.018386485367884, 9.109968225390181, 4.202518770314021, 1.884128674250312, 0, 0, 0, 0, 0, 0, 2.7965541649278016, 1.391413924990891, 1.1963938308560316, 0, 5.314853065419964, 1.787293181618125, 3.506796616754866, 11.073273917641519, 6.32020832346557, 9.900764672267249, 4.0138439028508435, 12.262215492858083, 4.036088805242726, 13.858288088653103, 13.539124871656098, 15.509915991602487, 21.63906905302293, 6.4903370081105765, 9.005572048874024, 8.701847377397245, 0, 0, 0, 4.7278177236201016, 1.278796656392109, 0, 3.5789442595247833, 0, 0, 0, 2.4421898191160354, 0, 0, 2.8483243550716253, 16.111476780464955, 6.997826394916938, 11.06190070677793, 4.244353991070349, 5.623102920544837, 0, 0.17104803860202364, 3.9997025221859075, 6.525648775432999, 18.681137972259734, 17.609220458262282, 6.8362537831655485, 9.929623895267346, 5.089323189195621, 6.731144721720695, 13.87773381558316, 14.778845571533552, 2.9762550151389098, 6.93096800842498, 8.53288774803571, 13.013690040693865, 12.601448651027845, 3.317523700253509, 11.400544428408844, 12.823149541223561, 14.867521103319797, 15.604602453953968, 2.646643119159723, 4.112393198059689, 0.3526639391423124, 7.341616842673194, 4.47065357986663, 3.740276249301275, 2.8773681003091234, 1.3202861435165987, 7.06396944379941, 6.896932805308774, 5.419371133676943, 3.1147585664237734, 4.6612349836609015, 7.309002920811648, 8.77592508139294, 9.429334749556444, 17.489901627593422, 6.6622567442966965, 5.013945770323433, 0, 0, 0, 0, 0, 7.768954466714011, 0, 4.302280742870078, 2.072873744447122, 4.018852523360673, 6.487664463898666, 5.660494001781735, 4.19136619202323, 3.637354207299412, 7.968440057038917, 2.8908664450552326, 0, 0, 0, 0, 0, 0, 0, 0, 0, 0, 0, 0, 0, 0, 0, 1.3992461717519111, 0, 0, 0, 0, 0, 1.5612945773697722, 0, 2.8043193776085085, 2.895635807512022, 3.310153400107706, 3.2008352651231826, 3.4000126773980353, 2.7817339135261245, 3.700828862689201, 6.6789367113046385, 9.58908322912058, 3.4798980083214106, 4.189350318231142, 3.5142633157553176, 8.061362863961858, 0, 1.2296079755420068, 2.269053043863666, 1.1809011080825997, 2.3249618813848527, 1.4683508602400968, 5.5113500335815395, 0, 0, 0, 0, 0.184490344817327, 0.08691543247665046, 0, 1.0648197780513815, 2.658445444127031, 3.814137029376171, 1.9135613637347317, 1.6416146157156357, 0.7710224385241531, 0, 2.436876309563725, 1.3532908383300328, 2.105255443502267, 0.46317693478204863, 1.4976975805852435, 0.7747327106958461, 3.6714975737253646, 1.6744400694802235, 6.140447090501336, 3.2966585094706757, 0, 2.8434056400359435, 1.0980352289108488, 3.3240617552851788, 2.6235607172007804, 9.48020981127607, 8.060027229106161, 11.1162208798216, 3.0656280460263337, 1.2569718015093856, 3.897571709685846, 10.398228741727515, 5.939668177683817, 7.617459786299, 12.920187653867693, 12.358301476461119, 7.140328862927173, 1.001004709272817, 12.77344935793731, 9.647577155751604, 9.026631146023654, 17.9918099047212, 12.598865245930051, 10.113614704853026, 15.234758313855902, 11.559422645488114, 14.75209888505018, 10.393901167390316, 7.421310077881849, 8.639524905727116, 13.781184915570307, 19.009703417749975, 9.813270562542023, 4.5554647387170615, 12.018295070647136, 8.053609322877682, 0.9644346398592285, 8.687851301613545, 15.466453620080596, 0.9782020903894073, 0.37675988988564535, 0.6350810253135288, 11.10033047990482, 6.090304109062824, 3.983682510392005, 3.4198990771597977, 1.5748534805680772, 10.572840890871907, 10.067466768097312, 3.9632871079927563, 9.476280801423162, 2.485702841390548, 2.6765984007218258, 8.304917880316415, 9.046728579344649, 7.320341199408098, 2.871107963426889, 1.7730568930501103, 7.559533564258109, 0.7618784153418232, 5.38931969282693, 7.0064543107054975, 0.21341310153319784, 2.8829591415252898, 13.729353726107963, 10.52975077100221, 2.187152061872114, 5.590357765981108, 0, 4.743898527019454, 1.7998651220543778, 3.640644512877955, 3.3450415081631473, 0.5324802232289716, 5.263672126570609, 2.300863488199418, 11.927286436850567, 8.21658362442086, 10.5742537041919, 4.339088943358703, 7.780149876600546, 1.6039361654782067, 4.7851757333153975, 3.4147346975417032, 0.778618742704914, 0.8904830589819361, 1.4462334918534758, 7.990413045057994, 7.57958926883695, 2.8685937609043473, 8.307466201356432, 4.575476340046211, 4.73126251791631, 0.3583537214044503, 10.105027327973797, 12.553846439723664, 8.223249664792252, 8.314170572230354, 5.748076995351591, 4.945979391171038, 2.2128828830110856, 4.44709000752845, 0.31201122741226794, 0.9487373015295373, 3.2884327749052678, 0.6303295204628666, 3.59277448288732, 5.353202637498751, 1.1456651427548616, 0, 0, 0, 0, 0, 0, 0.8992750389908452, 0, 0, 0, 0, 0, 0, 0, 0, 0, 0, 0, 0, 0, 0, 0, 0, 0, 0, 0, 0, 0, 0, 2.7542136069240204, 2.0877905780332715, 0, 1.521419554817025, 0.43796168625409215, 0, 0.2613029384949589, 1.202463668246501, 2.086080621862659, 2.858319445856912, 0, 0, 1.8991398573876181, 0.08373452854232213, 5.128096431586566, 0, 2.1963288690453253, 0, 16.424684753251313, 0.27253096782028663, 3.2745276574336426, 6.379225067226157, 8.526506707185131, 13.013911125375062, 15.786735461552828, 14.042808946036272, 3.0374329379022695, 8.560119962239586, 7.734056254944469, 7.372071714885953, 17.794253728389666, 14.078495386782283, 24.23179423690089, 21.355626108734295, 13.211789727954299, 11.536501901558596, 16.075551043462834, 10.843912298872617, 13.01806010492923, 7.490201662144997, 3.8498129472589238, 3.465730700191867, 2.414278310161644, 1.1867838566270486, 3.3940624968571678, 7.641868104688211, 6.634287152556907, 17.14472221395427, 10.79399277447434, 13.953724789587032, 7.742401779330841, 4.027452721992461, 6.621480123214093, 5.67707818640756, 1.7390168188633286, 1.321083554736623, 2.0507216007344926, 3.5635410232640616, 4.096564127398465, 6.805258544563906, 6.059184881739851, 5.807027763062509, 1.3158274988016658, 4.796662453790175, 2.4783726294757327, 1.6650328944208612, 7.4194917103643645, 6.445304468273911, 5.416669932781387, 2.0265977755088134, 3.1776517581234383, 0.6677999003898647, 5.8399359051061, 2.1937705030925163, 6.704792941188391, 0, 0, 0, 2.022828231482246, 6.399513948221609, 4.662351385656998, 12.881179685265856, 6.552842350117434, 7.246009193174775, 2.9064683776996, 7.799944556203373, 2.9656044905209296, 3.886153012936395, 5.058971127665113, 1.544433718209968, 0.19701713128788587, 2.0078006702465565, 2.584268787627156, 1.7764668665561476, 0.38600125215486664, 1.4050811060864332, 0, 1.2388192136392482, 0, 13.717964625958308, 13.17736831659415, 10.220217967819615, 12.27756088778009, 10.925543903104982, 14.342999688899743, 17.02539439824823, 6.428004107033748, 12.101204995546777, 17.887445659246225, 19.919615607357215, 22.377893633441353, 24.710968011237828, 10.06858349862961, 21.050702958412327, 15.892509395097788, 17.09399232585225, 18.098211872899245, 17.27948267535778, 9.60011113816584, 10.519703288101084, 10.038020763769573, 12.06463519683102, 11.516268367727374, 18.255291356301157, 8.115887348754717, 13.16763195644191, 11.236337555895599, 16.0408251806885, 13.714685598013686, 8.510554196304584, 10.830633494638352, 16.579592706915545, 4.750511860131571, 5.436055749016505, 20.72771053453621, 11.410435398626774, 15.089098007957876, 12.3929813476745, 14.660002002528655, 8.19626575042673, 9.095255789767219, 5.073562383995061, 7.149577194248925, 9.649332543545484, 4.716756814552595, 6.396347906666402, 3.320844593555221, 6.536172985678251, 3.8252693011298566, 3.5927386820272345, 3.3460408220616222, 5.3574180785549235, 8.16615876985164, 5.91439562367333, 3.047844936260037, 0.7677975690626102, 0, 0, 0.2737847617183458, 0.327416603807078, 0, 0, 1.365047868288356, 7.114925079489616, 4.768729829216067, 8.472829705691591, 0, 0.09880103394923376, 5.505646095700677, 0.8176515183564007, 7.536795231752979, 5.5823760161722955, 6.38239627440884, 6.336236900426373, 13.088768197609024, 12.054471900101289, 22.939862996486987, 15.567101155316118, 20.125214594789504, 15.10575586826013, 17.190345457206355, 17.54550983988441, 10.323345093215082, 7.402787483721612, 3.310333859767994, 4.0892640375860925, 0, 0, 0, 0, 1.7123085906819664, 0, 1.3980409396264846, 0, 0, 0, 0, 0, 0, 0, 0, 0, 0, 3.92992288049955, 1.9141805987119898, 0.25933619941899366, 0.11564513224990118, 0, 0, 0.6204231811713145, 7.466180457851923, 3.0423895865613373, 15.486293455973776, 4.058711769890822, 3.833759673711348, 3.091523701714422, 8.657914418114583, 13.691003831562528, 9.382101700879916, 0, 0, 0, 0.3828996112523121, 7.061644789031949, 11.49924256151391, 13.78865727695969, 3.456227725989443, 0, 0.5550918768367386, 2.227336574960875, 0, 0.7751205974877196, 0.11096894416901451, 0.11793831882276115, 2.6622040289779836, 3.068413135994066, 4.806735740171421, 4.059362738982969, 6.227663998049286, 3.1583053738722837, 2.030022151864576, 0, 0, 0.6061825952148177, 0, 1.7925958020003034, 2.5307455798201732, 3.626264011634154, 3.2886467249314384, 5.157564031222133, 4.44895779751149, 5.279294748955195, 7.664632715024657, 3.2984460390685, 5.686553777273089, 7.788899278635203, 8.376727963226621, 2.5470087392586973, 3.4042707441744753, 6.360790504527089, 5.273520637432604, 7.986558486587003, 6.179352046611248, 4.426471258331193, 14.179566846699506, 14.256198779322231, 14.064915575844026, 14.898937216346134, 16.91085317697672, 17.1726159691322, 23.55100155670383, 12.844915632458333, 7.11306718247158, 8.466181310959403, 18.532689299811217, 5.404225537222871, 16.726769555557635, 9.43583506707747, 14.347220089889337, 10.348355435596883, 15.173823066354371, 21.128714833236383, 11.868985667708957, 15.817630383132018, 9.553866180429244, 9.934667979121402, 9.38637966198108, 9.987348835174636, 11.724855004263754, 15.65294338118725, 23.930358506526225, 18.096550206012246, 22.701399379523757, 19.100999775404155, 16.691503926051553, 24.856725185097986, 27.574532083420713, 21.148193651358635, 21.655798033519613, 11.758704731660147, 23.000966743535713, 26.338387028743078, 21.17524909117819, 24.07289768512317, 24.235956262568397, 15.390412650666342, 14.005117506861023, 9.83923255100796, 22.963130808065102, 13.775137026635443, 8.250387126456488, 11.210417850323156, 15.413307818708873, 5.550213663686384, 15.174999122398168, 17.015226126215893, 17.33890974583767, 12.362965936839181, 11.602957413735684, 10.21158722649609, 11.094615372656667, 14.359735323302203, 16.509601552167283, 23.28542999283497, 20.455059100961442, 25.57551906199472, 16.51314540882934, 18.44633102158084, 21.320524114099705, 13.264714357914983, 10.480923745387363, 14.484351843745753, 14.998404459618778, 19.180750751962357, 18.858729717465824, 12.938013040318117, 11.121659862901318, 10.092412101144005, 19.815846493625084, 23.530103581500743, 16.954225790555476, 5.860776601662035, 12.341673418871268, 8.489232176751562, 6.634893110916157, 9.724714116698246, 9.426400735176838, 12.9571264858845, 26.04465581082565, 16.182430876688972, 31.945779010795228, 21.086562972122532, 12.216033321347199, 10.192786500451492, 7.925834664878679, 1.823653140589782, 12.428320670093258, 10.43103027082509, 14.190665898159576, 15.275621751580275, 6.604182627187093, 5.7827375937947805, 5.252783831805429, 9.396988422269025, 9.502441323087542, 9.225292995112003, 15.619545653348064, 18.7557519387763, 10.539158398042659, 14.18146160925506, 19.444788524802775, 12.56371960109631, 15.768628906353898, 23.7140355366113, 17.45824638172774, 5.8194958473360705, 5.886805296463714, 10.308030066758526, 17.489628545926166, 13.872777758654555, 11.217059825344876, 13.265918945456546, 8.358535038103865, 16.91148108578826, 2.61275215625881, 7.404082146277673, 10.95385432630824, 5.783549807253593, 7.118642998768779, 3.469053230846153, 9.395009027564287, 1.8018705624397866, 3.1219940471542507, 11.30121064184686, 15.062053615470239, 12.168773061361772, 14.774942962947817, 15.356059467985435, 3.8495137408106355, 5.0124713413047015, 14.201573916503326, 14.483709457281167, 10.754614702376369, 13.39805816289678, 9.137097359230294, 17.64533166797711, 12.064165766269795, 15.866563490045943, 19.652796851425595, 28.858700593823436, 19.879645493577026, 28.710457902385315, 24.38475833564574, 25.655040930506242, 30.45932076294515, 21.615748300490658, 23.808160926722994, 23.993863805444914, 13.56656772890769, 12.826271803041275, 19.492589920598924, 14.706182079376477, 22.734350066409533, 14.061519744168642, 23.348977819992886, 15.335773136719805, 10.36776261675801, 9.246454356576969, 8.846103566263757, 9.18072563730269, 19.511782838416615, 10.17970777779734, 19.854757696153577, 19.08784974749453, 9.982420674793287, 9.455925688790455, 12.404572235603847, 16.341381532075577, 11.125875048413297, 14.497727094798472, 10.625100828024198, 11.954285784857518, 14.18891516413863, 10.34587987295285, 14.971198654644517, 5.159566786539435, 4.575539812629712, 14.106375363996712, 12.709709882932973, 3.4134289258544124, 14.256102044408339, 14.22511612438522, 25.126604121987032, 29.393919789042624, 28.65455881250613, 20.307140269597042, 19.581332961680424, 18.52878533436984, 16.240827721170096, 16.04404525001544, 23.79699067365905, 17.228336290229926, 19.247294347346266, 8.046927393363642, 19.63962858349205, 23.877451190552733, 24.73317608143206, 15.24832735532322, 10.195836475103015, 8.663629915345163, 8.516804568796768, 11.734724982688684, 13.399822271454328, 4.519137864151445, 20.556447045287626, 14.30762744065155, 23.540541119207255, 14.618098397308502, 24.019427923522727, 34.47648731096162, 23.045431722727432, 29.89621301886243, 19.280861258963757, 14.691783743649722, 17.02012654563289, 15.974483376414565, 8.052679132193191, 4.426334730612787, 6.599799636333821, 4.850490611942848, 4.740954550249711, 23.577695922123358, 22.53710300732209, 20.87475176990153, 18.16920698589257, 9.184330944256278, 14.667779925761174, 23.84677177696509, 22.39662119834308, 24.954253508850815, 18.892374210139042, 7.750186186807568, 13.629677075187626, 8.590286444442375, 11.125847454669762, 14.787082524109474, 15.993763356230753, 21.104717248462254, 17.717579358935115, 20.451209949836663, 16.66254860929963, 28.52328912300989, 11.9616400764473, 9.572644517101478, 8.007810500811273, 7.350963480569096, 7.481440814959833, 7.428379936835622, 10.749888723460844, 8.77188007431183, 9.237889054160902, 7.038786083631317, 0.24133716674529623, 6.744177112002868, 2.20384217462309, 4.604308488531476, 5.880678191041016, 9.927165626619702, 8.965212189941731, 4.937629738985621, 4.737806112537383, 8.761125164238072, 12.387760836705699, 12.261354527423903, 15.661130350046813, 17.35424921897256, 18.55489867812251, 13.210742504678036, 18.07072471093107, 2.8703329666580286, 11.302484323840893, 13.321630159985897, 12.406669171296299, 4.766742857659108, 20.582976556172554, 13.696012962952999, 10.422267175032387, 17.123389947517317, 5.968379286425605, 7.0343772078910245, 5.328132313051332, 3.581134243670714, 7.138452132789498, 10.995970901925027, 10.198778796191133, 9.190474874861305, 7.356882897706431, 9.604045944451379, 10.22801917982054, 10.027048665713087, 12.213708386564381, 9.35990709117215, 13.309019606810677, 11.597423810026328, 11.609175115808613, 13.043612212354313, 19.29038835383801, 14.84211672532108, 18.005856309094302, 19.145049914863517, 17.162670054152116, 14.977557967053515, 18.78502230229808, 11.076846761416723, 8.610523176731064, 11.139362855181638, 10.452055176628624, 15.503672450949498, 11.221736191092413, 10.328823236918558, 4.7225071119645134, 4.610883131081269, 10.184449621019366, 11.507808095675424, 11.033553474824114, 13.023246255568752, 10.833870138172099, 6.898363590593049, 8.692359641710905, 11.725245446595904, 0.8819996359504736, 7.050634226562529, 5.262785781097342, 7.0666173437632835, 2.454787116784438, 0, 2.6045508741610557, 5.55643520256936, 10.249251635497698, 10.64776904371378, 5.872610244789499, 8.772586042853039, 9.58561825877443, 5.164165554664626, 2.490208937505516, 3.168360294135324, 11.900518325609934, 8.286253456153224, 7.346462799747878, 6.849135441395892, 10.453752266326054, 13.249835246015536, 8.531252847537461, 9.747550552817914, 4.314940220192635, 5.574234657759676, 4.971543108577007, 6.194631994730042, 7.182473494117232, 8.175501886537399, 12.195834098494883, 13.954386646352145, 11.082471537601808, 9.955219423868755, 10.558934830132406, 11.60096862158406, 11.221128318191752, 5.535184503250908, 4.858685922137744, 1.0048536125057113, 10.727044750673999, 14.471267314561455, 17.06665269646102, 11.197906712746063, 17.313293925229335, 15.821135689841517, 15.918982393219055, 19.377110154391445, 15.762599381320332, 16.068247094349925, 27.27482501398007, 19.084398905185605, 20.412967931866348, 18.25690375605189, 20.881390413308466, 20.74484738453959, 16.400534620952477, 17.38290440764512, 27.490264345464222, 19.393671632001336, 21.50335169140837, 14.539808262916806, 37.12671080017999, 22.512142069929467, 26.219201751842817, 27.403508463478662, 26.418358753833164, 24.45164754401402, 24.816402708256646, 18.89082195972049, 20.94721629986325, 32.226889316853665, 36.147883657388476, 23.679429838916555, 30.14684487191922, 30.13139840185479, 27.568703494730325, 26.484045067396156, 34.05819545174777, 22.453661193077302, 22.730670526628113, 21.014898679477625, 22.40474088406717, 20.030961192880113, 29.73889009020885, 20.560829426082712, 22.728189329169506, 29.519122089549903, 30.94852353522193, 22.58911516030135, 21.543579427665676, 18.417407560722758, 24.737439856625354, 39.062432172306835, 30.158238858757347, 22.236374312006962, 24.897900270081813, 22.70788383522595, 31.964328621843208, 28.501012140316757, 23.645173436271357, 31.12998555110087, 23.255096121310753, 26.87098703886765, 33.9205411214976, 34.466489460030836, 29.36883705709374, 30.096960713558335, 23.29942511995554, 23.576425123249333, 16.671654908353894, 25.87147365018432, 18.846976882636373, 37.81420441109166, 28.75198671741762, 29.140000866402147, 28.431380862428686, 18.69232103090799, 17.649230542142192, 22.48662198878197, 18.8353963357003, 14.770449293859459, 12.26143427101076, 13.197340362964495, 8.531836799887747, 12.15162075497078, 19.608600800039827, 14.570386133525105, 16.898281964014902, 22.84457776622218, 15.172237961282145, 13.174357944112991, 19.36282381592244, 14.570974856300916, 13.138196990439917, 14.809268944866611, 8.431057235577581, 17.970181476061917, 21.486839904473037, 9.34279146570734, 13.896213352635424, 17.48437646053437, 12.623151193447788, 15.304192081603455, 12.261896865669343, 13.747772192746325, 7.750561928194153, 11.31178380797687, 19.835473831545546, 10.910868901721212, 13.264652638820312, 19.133991669638153, 12.139020824953427, 16.372444373473247, 26.92928487194717, 20.094888324937415, 24.62846770076263, 22.322618502501314, 22.256800262195913, 33.07795345999539, 22.41693472103306, 18.281629741334637, 31.807215572493945, 35.524035817335104, 26.54964054461933, 17.289163312861707, 14.607529819387347, 21.055135420432137, 19.546154871679928, 23.24749401521757, 25.93900622945199, 14.086969564705367, 28.28587153389524, 15.266055639769197, 17.401237392341123, 22.6767095459853, 28.975991719803286, 22.4195856654864, 18.864128581581625, 31.991592197076677, 22.566457942281055, 14.232181486325203, 16.28954249619189, 17.881454628892875, 23.97550995110251, 22.547425391490886, 12.59827169264475, 25.08833878608062, 26.74507930653881, 24.36091412068669, 33.59979457472267, 36.917711019387625, 33.40391520452988, 21.636136797500402, 25.001787142636715, 18.400946244749118, 13.893529469193135, 15.803011364115465, 15.820119902821782, 21.517159245706882, 37.78757696766395, 31.44922275595428, 36.34702008564535, 21.538819663705947, 20.45326102562743, 6.2907259496474435, 17.43724494940521, 7.7169920861552, 7.650407687694985, 11.315664666387233, 8.508265258606716, 13.424232445891574, 11.05441003543034, 14.833134784826413, 20.691777376174183, 13.40029316661519, 12.63271992362569, 13.921101232831536, 13.525347109428026, 14.933186559267988, 13.710162699666391, 10.119732696581908, 4.407482505466015, 11.356111622377375, 8.990641850065161, 16.85484966419638, 11.253078301419684, 16.922174114667055, 7.493869283395314, 19.350943072707928, 10.028439552892138, 14.90353986436034, 16.03806477606741, 13.089295412127438, 13.90552341559269, 18.03259755851662, 13.282157950652346, 12.868666775035901, 24.26396137752009, 16.794187007359465, 19.99112095344009, 17.495112072275532, 20.712481624295954, 18.605101956337904, 10.367872786856418, 17.10070121865301, 24.330219606961027, 22.33481969564215, 21.42124290432382, 21.040410413225523, 16.00365530175724, 16.9355324332539, 18.731748711450376, 22.657132323460896, 16.058024469294654, 23.36873927005337, 12.048053135166262, 21.109841460866168, 14.745831858825532, 23.591662190661662, 26.002987148552773, 20.18286063099044, 13.892551781404022, 17.364688143160116, 16.761806841964003, 21.01518419393715, 29.16786724733782, 22.949969712736124, 25.35537868710173, 14.937439422651023, 16.004945965148274, 15.120102018971266, 11.971035348953773, 15.09948988336188, 18.98256240002673, 17.015224760663727, 20.168909776342925, 16.15201742455794, 23.479035614506447, 16.618549018037342, 16.585113055550977, 14.482884958768887, 14.78873478055313, 18.129980380351277, 18.868181627598926, 19.812619605075923, 19.077929512119074, 18.119135823901214, 16.750388464439396, 17.52564909926083, 19.1758922235743, 20.976189023582364, 12.188711926693568, 26.09520745198482, 14.272787025612743, 17.06237573806062, 16.735421523217905, 18.253408383017053, 21.016347653734435, 19.339534273541354, 15.119111333699152, 7.290895691621471, 12.894137085323292, 4.023044799708472, 7.968679566411944, 13.504299113782537, 21.576404225523063, 21.116552477346495, 10.195629473693353, 3.295157002771909, 10.759069435432899, 10.966435641797657, 16.8608530190263, 11.94951782539341, 6.733412167243252, 8.410341393799492, 9.432744940061271, 9.284844579371034, 15.501479523964523, 12.377331390387045, 13.177524935156969, 19.442995385639495, 18.787596744934653, 9.777028381498116, 13.227807846213263, 7.586639771102963, 15.58129413340249, 9.250281029843308, 12.996700933143885, 10.636190764596867, 9.175309234559043, 5.2756995072058395, 14.617510863578426, 10.084327892671064, 8.639578364017027, 6.831103287762954, 4.698799925373411, 2.737748669593442, 3.51844675241734, 15.247283909250386, 9.839477435448078, 5.468599785427941, 5.862284607279302, 6.262593855581171, 7.658217020998315, 6.207874552462684, 5.1012414215788615, 4.554591987464394, 3.329926469175124, 5.064568395677397, 10.10352781455238, 4.288770034253329, 5.916723074555571, 6.525106450662146, 14.672504226870894, 4.273280908256629, 3.0013133347325547, 3.574483548177343, 6.723176926012387, 5.376160107252986, 11.880093799060793, 5.112586944921136, 10.840414433169792, 14.917959817105196, 10.192611067949922, 11.679835491987085, 11.670804141136605, 9.701611087365047, 8.641259902993747, 11.801053121557546, 9.318518904307348, 12.297833654312374, 20.20124250046401, 9.153936909395656, 15.007136689856406, 18.334155055984656, 13.048440985324016, 19.43335298748767, 15.888686291554167, 14.440664661312038, 23.33457308628204, 18.514347871333655, 18.892162585377715, 22.385513669015676, 12.49866077151053, 20.390013891033902, 14.029454228167832, 18.616185645831084, 18.493211820298107, 17.077570880802682, 20.624905977454965, 10.434322891575343, 9.425503618355561, 23.343902174800732, 12.533470172057525, 18.249024644979965, 15.04462654812552, 19.236123568529962, 20.139855078337167, 16.45310661470403, 20.090523333775018, 13.703142972948722, 15.463648633502052, 26.214295003195183, 21.87697512623433, 23.401432957402164, 18.857868958737427, 23.26808069342524, 24.03976158032542, 29.622602350617793, 16.33755077160164, 23.350997275103758, 24.097168942496484, 13.96372986510836, 15.280447571437346, 11.958025067409936, 10.148637558583056, 19.203922764734482, 13.209802070768498, 20.851613108636954, 21.587673216646273, 15.979175082139054, 15.189004726450476, 34.42672420830531, 20.76765169008626, 24.39356486586411, 27.551514796420758, 10.016603272479507, 16.66191962236225, 23.64925449314735, 7.151754826645852, 19.069145600538633, 14.979499422987573, 7.2913551975775714, 6.760985163544433, 8.947564080842401, 6.282023697315813, 8.366638515887148, 5.978868622079788, 1.682915975354268, 4.0670969452751775, 9.760937287441104, 13.129646993091757, 12.70627960786178, 14.355930700539409, 9.038374840456562, 6.498516351185767, 11.405770389644795, 10.826131342188802, 16.491934093681948, 6.51442930805457, 15.432177002218952, 28.334561962434687, 22.598271154384996, 27.222256859010763, 29.627268701982935, 23.522017628703757, 24.646734189332978, 25.15669391604391, 23.274455382415173, 32.125597017698915, 24.743344163428947, 25.25592563298763, 28.175021570856185, 29.26469814121559, 28.81165542914566, 22.17244076770539, 23.287733128661745, 34.005895567306176, 26.09092521452216, 21.15642524974582, 21.216487000539622, 20.934309114802534, 21.257620037123182, 24.742336448002252, 27.331179008200454, 33.19619257970194, 40.772134857781154, 39.176234988211924, 24.512048725859483, 11.540393458569083, 17.333561315034437, 16.477883825278617, 16.27922995242927, 20.253428809556116, 26.655321261452062, 16.56091909706305, 20.664080232790248, 20.472001584008986, 23.14166830021847, 17.902607423856324, 23.62976110819863, 24.83792649758988, 20.909585712122198, 19.97764509341846, 30.79469573579759, 33.06700717114354, 38.19828803675507, 38.64622738012126, 34.65605218240371, 29.74036999300186, 19.35384505093215, 28.517744863593794, 29.348586537545206, 19.01494906601606, 26.33855910006078, 27.94512402826556, 25.260558424627508, 22.601427635272124, 35.33874332159817, 27.804581773197445, 28.085298332975036, 28.672325269044446, 38.21309446335851, 36.96573736301593, 21.68630977953601, 30.321402159382693, 24.11641121357377, 23.366219762600522, 29.31407082822421, 30.393993846985534, 34.300673323479444, 43.40739472749318, 31.401104807531695, 32.47648573936186, 16.36511651871391, 20.92238288134978, 24.88788169997765, 29.17210461735448, 25.64211335970607, 24.093438804206457, 24.82150584196629, 23.260226111747837, 15.12200707390829, 15.014280864859574, 15.157000849359452, 24.68979535621935, 19.591352647007295, 14.72842031930774, 26.680065477320436, 10.079934211460348, 15.164851729855148, 9.180914523020533, 13.186355213966046, 8.928022283341683, 11.817386100931536, 11.383469526867431, 16.757082420069672, 10.42504275640849, 8.682615608636237, 3.443569919910082, 2.4829038533203702, 2.7955046874611904, 5.645595321594528, 8.843039781348072, 9.69240156247892, 20.489007728507968, 18.294160025118273, 18.80575283647772, 19.820118204838092, 16.155577507921866, 11.880892421061185, 13.597697712064457, 16.410115018754016, 8.22704346580594, 11.604423528220812, 15.737509402938453, 11.592869573772756, 11.17457359102235, 19.218091024609926, 18.702717067222185, 19.950732459605103, 16.358293186611, 14.067206952379916, 20.42296576236465, 23.41999140467764, 17.61898567840395, 12.169576355508838, 11.992870079993793, 9.38285332080036, 14.120585329629845, 17.35207161188442, 13.974007106241409, 25.682229270461875, 18.689743994791243, 15.836842935153042, 14.187608366450897, 13.175943137833645, 8.475802781175624, 10.853211379145272, 8.102806370959366, 7.6635080940688205, 7.893290978705623, 8.138821146528203, 6.99486263551226, 15.42058037076866, 13.004113796461176, 13.431512103593132, 15.760620891252225, 10.157500924260153, 13.475791577315336, 18.294077130882993, 19.434315225260292, 17.520731663541756, 15.378437284962473, 13.68453164804222, 22.644146350044025, 7.8046541257141415, 17.75550045042471, 22.00270681591927, 20.395747685788905, 18.285697055008757, 14.158234442537431, 14.893255093073007, 12.905819335224761, 11.29283038595745, 8.597179607410299, 14.060541814946866, 21.97128088523712, 16.945946001798838, 14.635640354053761, 10.551002330667119, 14.419424697470385, 12.164681452241462, 13.271529256538779, 7.237404627936135, 9.573468076335974, 8.14104535605742, 11.591925260021686, 6.829720148884258, 11.138513637157246, 14.72931213856085, 9.008222512219174, 20.5611587679315, 9.338407475885234, 18.044182428575965, 13.48186144441947, 15.531731360433028, 16.634229928494793, 18.9418617790822, 15.38580866591272, 6.527819253091458, 10.84628869857766, 17.358665517641263, 14.904928453232424, 21.759734489707398, 16.064143196412928, 18.111986217897556, 17.560210971942876, 14.732385145160075, 18.461375226737868, 18.65284981899627, 16.964254793039544, 17.178412971444363, 19.443291545006705, 20.079626792661198, 15.894159571903346, 15.248463181917758, 10.64424730087782, 12.81211598214523, 15.161396252092329, 13.451577120648311, 12.7778823123564, 12.024861827057993, 13.595628168620316, 12.316738244740467, 12.151392051129907, 8.0688385498486, 16.364789575562423, 11.970909034133559, 1.6773340797780678, 3.454855347562094, 12.258037416400482, 19.252308753673635, 11.915016002932193, 16.19099758998352, 18.854700490090636, 21.15361603050511, 21.619733751949273, 22.44599454689171, 18.074141521138483, 23.76316479767321, 30.07783039901066, 25.975048875822026, 25.181826137265073, 26.46752246155185, 34.42720061686798, 28.207479906813898, 27.67679240206814, 41.68372476650561, 40.72346073336561, 42.372110976008116, 23.091299905049873, 27.79281420899604, 31.799449554490888, 22.714415544795674, 26.77626452625951, 33.170803475453845, 26.796398202756933, 26.74882730624223, 28.737058341896, 35.41190973657226, 35.132521516488346, 25.94715987557132, 22.520492336041702, 22.709844419258058, 30.402286554826514, 17.56830657893733, 16.366508674026118, 9.731207145560413, 16.94845061991872, 18.630213047922172, 13.179403390919958, 17.81786189651227, 11.723047701582006, 20.38429499314104, 19.066159889860636, 23.623795739246066, 19.97550979430509, 6.719487192308829, 11.859476529048612, 15.692918260451163, 19.42440610758703, 21.661429116163646, 20.683913211909957, 20.72341175589728, 21.890508473799652, 22.62373918827227, 12.442579932897956, 29.735386316202028, 16.805140568130174, 15.579413728242287, 11.106282089103258, 6.263480091914218, 22.04804750882452, 25.049932776672975, 34.62671100502777, 23.048380466500234, 20.65920531283305, 19.817907872547657, 20.54174675341922, 21.66552101350653, 17.845702631110377, 22.757666800400504, 19.7200472328038, 13.303119682725649, 16.467332878914334, 15.549758198439315, 15.851796734120198, 12.49819684720016, 10.481779730148688, 13.147456457170865, 15.370814423480155, 16.8321072367583, 22.6560744893242, 13.266543314132553, 13.483263703934199, 19.06674452174892, 21.264750597252565, 20.619655794437595, 16.95322173148271, 20.500957653037936, 16.00332699841098, 11.224483766678384, 12.915219658129715, 9.91075867525125, 12.175638966965641, 4.870444324297336, 10.26908699305615, 12.579713783082584, 12.391860118344534, 9.155182740716546, 10.37612078034717, 13.343287415494046, 7.101748671946215, 11.695154806783119, 11.134828212713392, 13.126694058863746, 13.672648207181247, 19.43304855445099, 6.353999589665057, 6.840458694575918, 5.348038007976257, 12.892701712862795, 10.742977144138797, 1.3075276302893286, 7.0848565462525235, 7.961464192338495, 15.451415226199565, 11.865008790888178, 16.17363642945866, 8.90844943169685, 13.52485371716513, 12.437091393227117, 15.464239022651583, 1.6191715666893962, 8.728787685071868, 4.039305710550156, 4.2719446762706506, 5.202326711642152, 7.550243176545091, 9.927651145325145, 1.1992329126188603, 2.2623267121884836, 10.639388250407137, 12.652946278329614, 13.262027321926794, 18.576976386785145, 14.161779221747747, 14.215750139688561, 7.9570707640233405, 10.465761679399062, 19.26619840010071, 17.171533832392765, 18.534763251638836, 22.483961757320575, 19.967832398726905, 16.651004321532728, 21.95859154698414, 21.902486608558295, 19.418491717136984, 30.89356750289962, 20.36385316777337, 19.659611771938824, 15.308941021928472, 19.038401895138335, 8.51353456998713, 5.393561763674253, 9.039962237811853, 10.695814501432782, 11.340919970037296, 21.74438073736106, 16.44904190674984, 4.294701747868706, 16.402196806941923, 22.824172733474537, 14.919367319172096, 9.376937242159658, 16.21352582261478, 15.352214192368722, 8.109447058723237, 12.588843929411198, 11.41015903088332, 23.335052822143606, 18.355421526239688, 15.543627756802383, 16.09056053634631, 18.116153058323878, 12.811069615962047, 18.169610898781485, 11.897026917888418, 11.258419945277883, 13.56458661239918, 13.79843040621993, 28.050257160148593, 32.84759496676686, 33.83913847386768, 33.340753771871874, 38.84361462715646, 33.22212011301022, 27.05166860792389, 28.553290728723493, 39.29884881798801, 22.43431297530336, 33.21023950129168, 29.6053485393626, 24.94765380677301, 30.973527479865897, 32.883723415053275, 25.395920658954513, 32.23735058710493, 29.370820734884283, 21.486708831236257, 21.60444884536973, 24.85218125763069, 19.843137093844444, 31.64852069497521, 33.72270954554404, 42.06694863586819, 19.43692341257648, 37.54091752068748, 26.370313666710246, 25.017279308873846, 26.136455874311743, 18.211869530348256, 18.782235206923303, 20.732209015965935, 15.563815246235418, 24.37241049419501, 26.31093836807914, 32.86300011924377, 33.75197088256212, 31.661697764681723, 21.33941180009365, 15.504512675439354, 19.96977483279505, 21.20590991757906, 27.389176052224553, 17.0534247445567, 19.791070993732955, 20.172795992112853, 13.992273583176162, 6.263562129405243, 17.154701097409337, 15.977974859334665, 15.10620093120964, 18.89841321958901, 11.290764251120759, 10.455748973896789, 15.159238485656912, 15.331240830135728, 10.327305735844075, 23.470598633891875, 21.942266747097786, 23.848057129688474, 23.573609112493862, 24.019287108211262, 21.69687699559767, 21.197776517069748, 17.513987119255898, 21.270130098328817, 18.459728046739894, 9.019549499868129, 20.925840249446317, 14.369593992977126, 21.20821668287349, 16.022705549390313, 14.799168523803413, 30.259175519272407, 18.65463872603209, 15.280731785980379, 23.945599652390257, 18.09112233922026, 20.554101570614833, 10.504606637083647, 14.341381843699683, 11.669956226768711, 13.760382155841638, 16.01996786897141, 11.016410029960085, 22.061526594240753, 27.642710845299444, 15.591648335906942, 18.96840907138238, 13.746151956918292, 22.902583631511124, 14.472147178212357, 18.086503058161437, 21.582201984531725, 12.936446090495007, 5.113217811196476, 10.189073784707414, 14.729752461881652, 14.013966051203225, 13.652805846288151, 7.736029553591979, 10.356319496700982, 4.413366729076652, 11.90036086625898, 18.415975638612842, 17.74451771573365, 10.65858320415619, 13.934615311148569, 13.754898592026123, 12.608739119195738, 15.668934070956789, 23.173009988880548, 16.1391460302475, 14.31829500178406, 13.559839472139638, 23.271047223275435, 18.593785387901733, 23.90342290247781, 20.343041464589184, 27.90478431991699, 14.213282648341815, 19.05089485211029, 9.606987052130078, 8.868653409269958, 7.74913828369713, 12.625879380766406, 21.41037690230331, 11.255040065123028, 12.432200302160284, 16.456831587961673, 17.076011359802585, 20.66816663901151, 22.966131271772966, 13.020416016055673, 26.393956383778573, 28.041507163252756, 25.464788122201245, 24.607803114223028, 12.315144951665586, 10.187883202925054, 14.006620068963999, 4.06352477154174, 7.087996343649431, 13.38793245569564, 13.627004563182137, 8.751524923370617, 5.864023347205137, 14.91782658638778, 21.986950373408707, 8.687617221192461, 10.284457440765067, 10.252781544909212, 10.713097281832004, 13.679992853896183, 8.946523365859713, 12.509373332414686, 20.80283505768562, 24.033252847570537, 15.212745667789049, 13.573014740433013, 21.691041575743903, 24.347862772234322, 28.81926374772841, 26.018030168324305, 11.219234361691925, 8.5994506062756, 8.678147299847684, 11.961148661246414, 5.293039509699156, 8.37018624569266, 15.17169866090757, 13.972259589928845, 5.126855198145452, 10.995664077496533, 4.132076002011912, 9.899895171278464, 8.08899610015273, 11.829492650846555, 10.519652524805576, 11.47431135536703, 7.069435129950321, 9.243956573470637, 4.620402613497217, 10.808058402878563, 22.41020934787628, 15.461228986409283, 16.919764164114678, 16.609307649431486, 10.563953408008489, 9.404844427565545, 15.45192421471187, 6.248762816748137, 18.620995782248634, 4.5140678929576294, 2.864234680711359, 11.19541492945104, 9.489904752243017, 11.52548986174215, 16.75304937697272, 6.697813801034826, 9.21628312242461, 8.95930550010263, 9.706901365688426, 9.643669094126995, 6.408452581151241, 6.38692481031275, 17.02985279440637, 12.842317296214892, 8.680850589739599, 22.38565910715756, 23.864015508913393, 8.46689242719312, 12.716399337025592, 5.507823999610743, 2.3316214427656994, 18.89737924620322, 18.288149475209902, 19.840656662150668, 16.137627366538517, 10.932491819258031, 9.27815612488402, 5.952240788523862, 4.281806792571995, 10.303647192248883, 5.3285665352528655, 4.618215810800303, 5.272237423749888, 5.648489763020927, 12.359217969392851, 10.490561878122534, 5.426080544286005, 12.236600386024849, 12.480682015328973, 12.919843396705371, 11.9235103461431, 20.557637195374497, 16.977953721541233, 12.528108651511968, 13.468451565941447, 9.588605810906643, 23.35309111035426, 13.56247478259279, 13.510269409389426, 17.721277752192112, 28.92539988521457, 22.529474848644476, 28.382276802047762, 19.662937907434586, 21.399538281865578, 8.10598168241008, 11.289418621394804, 7.54123053652537, 16.830576089458923, 3.282881581819498, 10.565562147865217, 8.648916870662221, 8.30652400414333, 4.333601773878465, 11.520825016773347, 14.584012083421715, 7.6939258933374095, 11.058521386866673, 13.795034164768712, 8.957381037744652, 11.896433909433432, 3.1502789900468056, 9.555036438398405, 14.212386805964677, 20.865304850418696, 14.573912221660525, 12.175659834887924, 4.755785172102756, 16.062827915829097, 9.521319475634247, 12.398719593902678, 11.150828159959849, 12.00718905829703, 9.479226160736921, 11.312180880247789, 7.139240058670911, 17.494034002679477, 14.110367447776294, 4.408846111543056, 7.743378833759209, 6.093364637337896, 9.238435779720387, 6.324115417640878, 8.767568242035939, 6.944968496134811, 2.9305813783977994, 9.529601857479571, 7.1728255233993, 9.208844502872335, 3.914492495336139, 10.840935460619807, 8.715858713167469, 5.228875764851646, 9.137965301983604, 13.840097349336409, 8.01575576347283, 9.443858092406465, 14.194968125219939, 9.425585641602565, 1.1581850314614848, 2.2021147267826557, 6.895227397797207, 16.004207869886173, 4.471498991842932, 14.004028040699803, 17.934657548513663, 6.278395432266184, 2.7282500447147697, 7.344828221114466, 5.9853145090582895, 15.86201772311671, 10.708630665257964, 8.258261675836204, 12.3101644054697, 12.907323889067206, 10.468972316206875, 10.459420290389088, 3.823164615511584, 6.615808763539141, 5.723719162455807, 4.938270719766657, 3.3929092202995514, 1.4428495432680843, 6.079194157401597, 4.062154192119533, 6.305139643255907, 1.6411459011187253, 6.268411467507253, 9.999439271766295, 11.98150016687463, 5.808635437462227, 0.8620201139324444, 0.5739277946769626, 2.0362655670762586, 0, 0, 0, 0, 4.597710961204281, 0, 0, 2.6870306296234565, 0, 0, 0, 0, 0.8554737418606655, 10.346546732228203, 12.055432093648001, 5.562677138320347, 12.631224944113226, 9.09497057583938, 16.041278186821955, 13.858132174502149, 16.595045306455447, 8.231489989806079, 12.310208076992126, 9.472835985359943, 21.098523202257674, 12.403994203868434, 17.634754093415868, 11.784160953429247, 11.252387166850399, 16.202697403554996, 10.661039959765027, 9.607232738170277, 12.495700728768103, 29.254603130968295, 18.746617630753228, 14.025960267576531, 15.538882147997535, 15.26489391230852, 18.62996163254361, 21.006872974074255, 17.368169294248272, 19.00206039850067, 26.50772871188819, 20.634344809903702, 17.987204118157944, 22.71121036914204, 27.01862028339084, 23.530039814383468, 26.646466919916268, 25.26395364294232, 18.71661622585764, 24.994839556902786, 23.625764424200224, 17.145451144066485, 26.794400443480956, 20.385887756212817, 25.177254975904617, 9.02772896818597, 0.9292714339888873, 2.2831718995369954, 2.7773121890131853, 7.001859257104893, 9.453239631610375, 8.279122501448164, 8.252854804087017, 14.22073886327453, 18.056315533418637, 8.816899628570047, 10.771538189892054, 7.0348112940671, 1.7056780720760838, 5.8916717384216835, 5.4116700419346255, 11.03191477134763, 8.533863272249885, 6.825538457502972, 11.915674649125704, 17.771595412759908, 11.366508471790247, 25.44774406142913, 21.39898427817867, 12.853762088939723, 19.7856764947337, 9.889326726007603, 14.82538284489566, 9.173937379325418, 13.150306733932394, 12.895649358426793, 11.906603542573023, 6.671309213764004, 15.692537168984959, 5.1444217957651555, 3.016359086314504, 7.517346580327466, 15.418555413739604, 7.322960641178449, 2.175379232315613, 5.550219836310004, 10.94672291021947, 13.404774393800565, 12.714884990168077, 8.340144327625842, 7.594714841398168, 6.514730999714157, 9.898525604819211, 8.735219695009324, 6.719475521604361, 6.024842530230437, 0, 5.181780411401866, 8.463526207779525, 4.592406117908382, 5.224837362115011, 8.971052794045551, 13.383417940784625, 10.331954440908794, 2.1530187713437883, 8.257367910669243, 5.040418913140505, 10.691919231951525, 0.5998054643249966, 19.73248864160494, 8.20093439750691, 15.049283894263949, 18.059522488412803, 12.288823279992343, 25.60236265538446, 9.38767883450069, 14.643690191682287, 19.797548402790483, 12.639663464745235, 14.751481571707886, 13.379986180373555, 19.532845175161786, 29.427081431558126, 24.971204859577696, 15.757650943970942, 6.375167010674205, 17.00696915451821, 21.281050592299668, 24.40342361216205, 14.908909775628205, 29.864424705057715, 25.331330466907957, 24.896677608038736, 20.867453583686494, 19.61976358335661, 23.196845446589283, 37.99161507824728, 33.65565950548514, 17.885026083320444, 15.570908632389129, 16.60848174355615, 16.357721504895363, 16.641158334925667, 24.88023056796561, 25.565378962493646, 19.946802892237713, 28.278268624616516, 22.19318673886923, 24.473235596023695, 18.61409912477787, 18.77870012835674, 15.35205157234548, 14.588345214448774, 11.734358526971, 12.405205771525004, 19.10332518056598, 4.837185934526252, 13.87492033449062, 18.04459774751882, 10.602605543724001, 7.899336382489195, 7.941757484695704, 11.254169094856236, 8.332848961246679, 11.763039753564678, 5.941906871496872, 17.402608972567037, 8.373027878570257, 13.307085985576961, 17.268021215419257, 8.922343150681654, 12.121987274354431, 21.187441629467337, 19.608032584357066, 15.629565873662314, 16.957851375394842, 19.379333280067677, 15.096129168611366, 9.721948074279592, 15.280972961763792, 12.751604107666932, 14.642865945489753, 9.046266330810251, 12.388473450280745, 12.54506552921682, 16.124259851679305, 4.791988352571121, 8.071505417462644, 17.438057600251486, 22.992337412635155, 28.595636218370736, 14.777399470531801, 14.920844164286466, 24.238754982745775, 18.46616082026342, 19.30687908250505, 21.863722761927363, 15.982578058962934, 25.488793519240897, 20.843133622954316, 16.909813117168262, 11.554121859265821, 11.467263936981814, 16.09909671408054, 12.417810588677481, 20.619853735109153, 22.68396126480646, 15.986179009119232, 15.154973544336833, 10.465118855389694, 25.167158036336605, 23.808738517706136, 29.68567532126574, 28.162066304691034, 29.169893416689657, 17.24003083611998, 22.35411004326177, 22.32585749765199, 21.992084113894006, 19.172088729906594, 28.58212452353225, 26.30891948005871, 25.635878489517285, 29.543093833740397, 31.199910199473145, 39.4297596240556, 21.30620686574855, 21.597019521682956, 24.634743396632647, 13.415056474110854, 24.13834549750105, 17.069053210871473, 17.60495286559797, 19.460226396437164, 17.09517134009657, 18.221254806283262, 9.662102110001705, 16.14163881399395, 14.213466551615117, 21.656215952105978, 17.97609810024928, 13.196898562096704, 19.032856715756918, 20.341451996352134, 17.141240954397233, 26.28403965902931, 21.95654322100786, 23.15908956768374, 30.37474412112598, 29.118507292070717, 26.562100864441945, 25.858844436982547, 31.932066912653017, 32.21748527070641, 17.148085980591652, 18.657886348198648, 16.880915481068122, 27.14646285150829, 24.604552368088225, 33.89349737193915, 28.923452467041297, 32.19248227590896, 21.201911195559315, 24.58413022608655, 27.185883497975343, 17.948706886071626, 23.171991693083832, 17.608009884106327, 25.289567062026983, 24.961061051505116, 24.592317071746933, 21.22812778398318, 23.132649580504342, 17.038406240241624, 25.969758292050194, 25.844798030878906, 29.571572646221554, 27.56465674340096, 21.15538774149023, 25.996683992246016, 13.271120571710993, 20.60409693968637, 20.498832482716637, 18.99034254471971, 22.208006007152242, 14.343155164665925, 20.512779712043024, 23.412942921634276, 24.012152124611905, 13.392665571097343, 20.550618004278768, 14.79276117082728, 14.749785370528798, 26.5723777256551, 24.53058760391648, 17.775076173936693, 14.113507927311614, 12.222551861937081, 12.451390338726265, 12.354134488793996, 11.928702044671237, 18.479675190933357, 12.838393819239798, 16.220017726431468, 18.514869302780305, 13.247569515799961, 14.606710947547464, 14.02106896025853, 7.700882596562071, 6.71588447885033, 14.057967047541146, 5.364348242058165, 7.857469899060117, 3.9558951584833095, 10.360413736198922, 5.81931882896131, 8.49121680195514, 7.81412988598447, 2.332130744902278, 12.843625470679317, 19.92970869534976, 18.686538858522976, 16.887101209840257, 18.295542152409414, 11.957354911171572, 8.401377673944472, 8.250476069272061, 13.391639684473843, 14.888445925292372, 14.866254000093814, 23.15073914857424, 22.632759157314833, 24.419904510553554, 13.420809740739294, 26.225904257287176, 24.434647354325467, 18.315769955725997, 28.511452095396933, 32.27391295368741, 18.367791677791217, 30.632216587953096, 21.495385806618135, 23.564421457067457, 33.854203796720164, 28.52741714896195, 29.369239075326337, 24.12799627528041, 33.65357177176743, 34.956438582821875, 18.634830695419765, 24.916396858573364, 29.528014877219395, 29.00073582460164, 31.565624357273617, 34.03406795340739, 32.760933697864516, 27.94230586502425, 30.831455102354326, 23.068373688261527, 31.079091993094696, 28.890777992309154, 34.39490952628885, 35.756938445547846, 25.19754057167359, 19.124730003472507, 9.910098142671028, 18.947860973436033, 17.449924774803556, 21.12646079533454, 26.142578280103827, 23.216207539425508, 20.348277306417376, 18.95241407813639, 18.428262270343517, 20.888485401351986, 20.47319273775092, 25.633818393797565, 18.56465821194094, 22.525825269803693, 22.80693971583583, 19.000622475861753, 19.678645779327805, 22.27333076349491, 10.244950138221414, 16.166812432167696, 21.402964278463685, 18.603117599560107, 17.94847078480135, 23.568297455748812, 21.35813064876319, 25.525619038476872, 15.997113970744351, 12.86116609484023, 20.718960508778853, 17.576589123717902, 5.698203216687327, 12.914199007952684, 14.065741171393181, 15.651895399183022, 3.429900456493214, 13.13063273427196, 5.395995697339689, 13.326195666558817, 8.076990664136444, 5.86798947585378, 13.087205331058746, 7.137498672666128, 4.126139343752547, 4.499598044035393, 8.439950873612336, 18.55394534648535, 10.936880002261528, 19.1309209031805, 21.615483558546895, 13.780356728238788, 13.08967139649628, 24.757778837590205, 19.32967249419505, 11.897100882417748, 20.453101998652, 20.77092246610553, 17.495430682769914, 19.589578426238415, 20.740509414041455, 19.58403942717416, 23.274793948597548, 10.665515061361528, 17.436978708250454, 23.23404242285691, 22.771693732622452, 18.816813096052176, 17.50966153825, 22.185354198570533, 16.161803404839564, 17.409314799657334, 16.696630228183146, 25.77118404678, 28.158579345048906, 20.26720872937924, 13.527893410259868, 22.432312095063736, 12.987406147743311, 21.87964434085984, 20.654774268521017, 24.014862276962294, 19.848786055907386, 25.136701540808847, 22.565304147714684, 22.654916218348003, 22.2547081376192, 29.71066313604624, 25.45795712264255, 19.68665371698527, 20.406961296524173, 19.89428330229088, 10.568546890658101, 11.441234342532029, 14.396293189500218, 11.703183954712102, 25.209356375080556, 24.035203195111507, 16.306270427774326, 16.00041698726032, 9.724704039975625, 3.4774183665655127, 12.317287396911206, 5.620214528710761, 8.459154851192661, 21.27419375561893, 15.058823057203202, 12.91701808599464, 11.44671640944768, 8.30027849002708, 15.02181054652435, 6.077153966693177, 12.583422452031831, 15.025844450778088, 8.749971155425879, 13.617155171703526, 11.42672380044133, 15.6998086125662, 13.806902651527183, 13.345770364228523, 21.041208654770717, 16.58529561154195, 23.23081121455972, 24.661831075618878, 20.67887199639222, 19.07150911447745, 23.533495973564445, 19.30683068708861, 25.396565242315873, 27.316126769713904, 21.84307942675254, 19.837473249410845, 36.76290409565036, 24.095827958609963, 31.529193552617215, 37.741839240852016, 33.42372506113977, 38.51393495326685, 24.501563198403293, 26.733228788725253, 23.483539723654708, 18.76666750053245, 20.710642430561894, 22.20942318997554, 19.368111318374513, 19.968604087936598, 18.429459160868447, 18.696466070621856, 29.007017862285405, 29.084744721360607, 24.866101001617764, 29.475482907771237, 28.401689051584718, 25.227650889484337, 19.25730287013754, 18.600644789533753, 20.552239679845513, 23.412283696726156, 21.433536258130133, 29.231431029943327, 10.777639182240721, 16.672586618144255, 22.35395245643253, 13.832009813982692, 21.90054337355874, 15.464549943674314, 18.223450949700094, 17.42458436243076, 15.00097474336104, 6.159879255811046, 19.042926583930623, 11.947756251281193, 17.857116810492236, 20.921734035578464, 22.089826180147565, 17.786365135475304, 21.000925951221298, 18.58501275098055, 10.182906341543509, 11.7506466733682, 23.61020694608153, 23.85813950099396, 25.020606243254186, 15.8454981557513, 20.3928609244347, 18.72336679980861, 15.220835624305089, 11.301998699398847, 19.258696493759714, 15.322635837864278, 18.887827502579896, 19.563841948014623, 16.514555263990218, 17.86241900039371, 14.620447236910758, 18.10111517016454, 16.77441182381387, 22.360202204024667, 21.876636324366004, 15.944814201244865, 12.638286135576156, 16.064036069716472, 15.553719770350735, 19.972310981275395, 21.59374350981265, 14.88423446175744, 18.183692988676693, 17.86062104026869, 14.777268591919933, 25.950991636418784, 23.12178449421632, 12.069347881526244, 16.600640941719483, 24.945140032213036, 13.684033824293907, 16.735615426164856, 19.638581800721795, 27.491832183275502, 19.881592900021776, 23.654863488503512, 15.180893963335249, 17.101629684742207, 21.42843002300873, 21.625620945730486, 24.85161128649968, 17.36782699489747, 20.206948361644507, 23.436230234369496, 21.599792887300154, 19.102465852811594, 17.79843696058835, 28.387805942191903, 22.068703772812153, 23.403293431390207, 24.184155424998877, 26.372143418247642, 16.00444343940571, 30.65295794429939, 30.372945966972836, 22.850689526633506, 22.293109014562845, 23.884245493331715, 23.474643535558336, 21.720960254382206, 22.782995020981218, 32.58655438767378, 33.40268158898091, 25.436348938721842, 22.16508700466685, 16.197722227084917, 21.449083804669662, 15.520279092958564, 21.235490386379755, 24.880190647204866, 16.20263081280295, 13.623178135846814, 32.13567572026722, 29.623850731163888, 14.26802820416782, 20.190270945506473, 24.512873454007654, 19.659571185779363, 24.936995443922815, 26.107529688626418, 32.16311037763181, 29.314437457558167, 27.97886802829874, 21.655574682150412, 18.616967432640376, 15.314604381450732, 21.284547798549678, 10.038268610733024, 18.170894724187303, 15.953140998116803, 19.3543557838044, 17.223971804167412, 20.610838455335944, 27.250604991045073, 20.12341126393751, 15.739580131488008, 23.053560236193295, 21.89910530923927, 25.55073246802878, 25.983519740452753, 19.88011233430227, 15.443686019154987, 12.613277500498864, 16.91616406220894, 15.914049694463497, 9.512917110643624, 12.900157070365573, 18.13806681251934, 18.551073327905037, 14.75382738373307, 15.14574765797888, 18.633834975051464, 18.33108510899402, 15.752027336818688, 14.123807758049239, 13.262730405727115, 17.260317100778884, 17.891258323991227, 16.093187468264592, 17.267228739771834, 15.970357777307251, 17.86033556326026, 22.200842217133452, 19.064968379844924, 14.378664704426658, 13.941970802660721, 16.670399813555395, 21.393142936979025, 7.9991354281573805, 18.186991928424852, 16.280513561570064, 14.334837744361176, 12.338464479560907, 16.214004590333044, 21.911593721489638, 6.147426757589676, 13.700340581473576, 8.79313966997659, 5.913730093026101, 9.06665145867314, 14.96260715317077, 12.748503763947094, 12.491440977789498, 16.876111606293172, 11.07844216487957, 17.99334614461209, 11.87072706362486, 16.87947458728604, 16.289458587589493, 20.29590958711628, 12.013356462896798, 7.2075093366403316, 11.429369389053615, 11.977495343841483, 18.651682677214975, 11.343483716017555, 15.274587870149789, 13.95324151570601, 17.336395320506835, 11.597320235919419, 22.381734835317925, 22.619381833255627, 19.11402127126635, 13.2944523134269, 13.884157815775827, 9.999763982250379, 19.11892320114636, 22.7456557651191, 12.984407842713937, 11.950011413347543, 16.26523863149754, 17.50273148140963, 17.503653514224087, 12.084586750062448, 13.292474857140549, 13.689536465092905, 9.614774589410613, 13.46006389792805, 11.533650763922074, 11.418021297799324, 14.70759158642792, 11.452417849922226, 10.564553427749193, 9.266272197067186, 9.270019066181218, 10.721895428549127, 9.122172593590511, 12.298103106648554, 8.27454721537749, 7.6892489841282865, 9.311259771767164, 15.204878284456225, 8.92358991238331, 10.539247671416508, 15.469702852425138, 15.679420743233587, 8.250970579621029, 14.963024778686112, 13.229388476174629, 16.84816928196868, 11.211405565605139, 13.008987704623912, 14.235767875307562, 11.821515374515322, 11.997151966449513, 8.110921586947754, 12.356028591489835, 8.193385299761342, 11.444064231245548, 14.716497281025493, 16.642530056338646, 6.459463669247871, 13.18358067776312, 13.900834794558936, 8.759585001464208, 9.561898441947687, 13.655569477248202, 17.07297450852067, 14.626705597375866, 5.73228443809708, 8.04333480658165, 14.471736515971863, 9.100339225393617, 12.129814535745933, 14.004437116186189, 11.946575084323564, 9.808091871237622, 9.468156743368562, 9.80300964170605, 5.759325317974362, 10.98823535105782, 11.048352889146345, 11.549816855431743, 2.148549647599954, 4.594416177917783, 4.065862055726311, 6.506099818061703, 2.755258453887914, 6.9256562546678895, 9.637218144442869, 5.8189877259456635, 5.9958257957621655, 8.594918701644204, 5.509470784676833, 3.927741255138543, 4.873091551660426, 7.158615100035147, 4.812212207537825, 7.748855183949273, 3.724394479685967, 3.396049746814836, 7.136881089369399, 9.058312539017685, 7.210067516446391, 6.1390285936286855, 5.956675707944489, 2.521311653752939, 9.759967886294156, 3.163023637204108, 6.019408718705322, 2.330626150181675, 8.911706691758596, 6.404323985500934, 6.042506974584873, 5.999277472697771, 3.268743031087401, 7.271210893263396, 7.9040948583598505, 2.978139669535873, 4.633600075647169, 8.988508509199862, 13.845758207346677, 6.278493816366911, 7.4605792551593995, 6.083062705362829, 0.0958700748290946, 10.992357596200977, 13.719114134638138, 16.98281719161028, 14.978138544223562, 1.8275955205854488, 15.438579683562821, 9.479434896312947, 3.3396046917603064, 11.00025871196029, 22.077556514598122, 12.513895176837739, 15.569503675401968, 18.317233895173473, 13.920874278635008, 9.153060522657332, 12.342930165469774, 11.485943151921123, 15.66902633348458, 11.411199537427073, 12.637843713001086, 13.130187587454738, 11.464353733186085, 13.682319800705717, 15.092924311114976, 8.935630499918382, 10.450654033251723, 19.87723689010606, 11.585318876973837, 4.568877648328027, 21.518110704222035, 19.744034785011955, 28.58198394128334, 23.660025592964658, 28.88561033855339, 22.415209800148578, 21.065393351965856, 20.588913954994098, 28.880575583846774, 16.8597473052806, 28.417238044303637, 25.21222186744007, 19.5701278728982, 23.769766567483106, 16.317696476482478, 13.700739267842394, 13.60855988684239, 25.72693569542465, 13.189402476870498, 20.96022130207407, 14.465472004952424, 24.177222316303496, 27.74966739109145, 18.64902795887601, 16.716141168874056, 19.937970802892984, 16.30845613098626, 13.206421460232049, 14.980131335961747, 15.818941023402555, 12.988052674134707, 13.038976085778662, 12.19280660197593, 13.62073876829362, 18.65760892245702, 17.63340605580781, 12.293521809611763, 19.081130441465604, 20.49464139009116, 20.177061619993367, 13.114792431528533, 10.688125571272037, 14.730002133899388, 17.427459155238825, 17.871108064959827, 10.05704609119764, 13.024064855963834, 10.61682980464889, 16.272431308694205, 20.764100395121627, 14.01765131875256, 15.227795261772915, 11.744548144912518, 3.266699296596877, 5.001723072375488, 8.446331278958123, 11.380506421029693, 12.363927465072104, 16.289730288607913, 12.05138380116903, 11.698342642956927, 12.455403642679583, 17.046835283624137, 12.6386290491598, 6.795507299323825, 5.639581749153833, 2.1375458023782445, 0.12497048369400186, 0.557597661968453, 2.1002157011220826, 7.09329459155587, 13.346801235597189, 4.530963325524294, 7.431469844278426, 2.7804554301864632, 6.100260876356128, 4.200540168720124, 0, 0.4114009611057324, 6.721329666554666, 1.4468001336048355, 1.0146342924131588, 9.292078124022433, 9.490644429602709, 5.132564287669395, 9.572261976087608, 7.545889008565119, 6.38556412683733, 6.823028302258768, 6.406919580252506, 8.548459481085441, 4.262041197599244, 5.085505169249009, 4.200586180831748, 5.930781611114446, 4.202726966371847, 6.576610801442796, 8.143639923335629, 6.417708244172675, 4.450805784679551, 8.587724050809193, 21.35379893266305, 18.339316160652153, 3.4419150457002954, 20.702048918892437, 1.6202665973517494, 0.297344159605566, 12.066923789919853, 8.37815064804415, 5.034437680911209, 5.208861982988144, 5.547250262235834, 11.230633119481196, 5.115634891770344, 5.677496644875454, 4.323702857767379, 0.6201594094277701, 1.215378581451473, 1.9464015654433329, 0.2770562553319833, 0.858648311685039, 9.118120168212329, 12.998614603224874, 16.591390037575536, 6.9401279298636265, 5.225093919270929, 2.171788795676317, 3.6344560036018647, 0.10890872587860452, 0, 7.029776986859762, 4.7039645332943625, 7.577111901081539, 5.991193544512796, 1.3497154318909723, 1.6686248613484942, 0, 0, 3.38310594931631, 5.237999235266217, 0, 0, 0, 0, 0, 0.23334418666751133, 1.637752136017364, 0, 0, 0, 0, 0, 0, 0, 0, 0.14992850716139697, 2.2056534546074587, 2.0116368569240963, 4.861189524478742, 4.246455612087469, 4.197767829157887, 15.31193597485265, 7.693917434590232, 6.550696042377665, 9.846660984348174, 6.829979130013919, 7.876139615053361, 0.12247138644275972, 4.893344891370459, 3.9832435383821907, 2.7723787540592766, 8.140014500991024, 2.918814239537256, 14.181986643279302, 13.271307823391252, 17.155118053270822, 10.27309199612429, 9.082707118824162, 20.109434168224574, 16.65203123516283, 16.294126314312855, 14.713911059637395, 14.224724693712805, 4.4196462943967925, 17.919721798954956, 19.142664028363743, 16.776227759805106, 17.327104672491267, 13.777056204586538, 10.81484602406436, 10.66542553963984, 20.17256623905751, 20.08215337300878, 16.707704780788323, 23.19920023003721, 8.544492545112968, 8.972157207476041, 11.298990201229874, 5.6290960609126905, 1.5793614880628761, 6.9565134451366495, 5.5507828792328935, 5.952277895299828, 5.613008758362167, 4.994597761483236, 10.474483329594486, 9.849250729154408, 14.824589516708677, 19.569482646916914, 12.95881359306866, 17.83886378097024, 18.687161231231986, 18.99385193862387, 15.452307717399936, 9.717116281206248, 24.003080246423288, 12.368302304293842, 17.931493857078365, 11.636815097857118, 10.349867044447294, 13.877340841394007, 18.713316990213013, 10.055217876940072, 20.51011631327138, 24.428388006058313, 20.856320063059346, 9.544537958941778, 11.807751889718354, 11.363879774045353, 20.603364086189263, 15.080233659109997, 10.747985914747591, 11.28839532311522, 14.009009374676905, 12.125377292359637, 7.509188089929322, 7.687985003121783, 9.834988650716925, 11.241720621859788, 6.473049856110475, 8.700004615583222, 13.875900773481614, 11.90283261235488, 13.21472840111835, 13.908377448297458, 15.752463847835559, 18.88590906762695, 23.182836355723122, 21.557954591432747, 16.420466377018652, 14.780822248692322, 6.002476552142846, 6.338191651901046, 3.910671430884149, 5.507908915157179, 8.634547134433099, 10.128950354267456, 11.526207700852915, 6.9305365141663575, 16.104847232891927, 11.14765058417327, 3.6210260888789194, 5.414490245936733, 2.1809892814189404, 2.4930031374378228, 7.171232477333097, 6.633172970438789, 6.895098185031569, 9.82176968109785, 5.637623555950161, 7.39201022468125, 11.362130829721629, 7.430652192220867, 9.190231113824549, 8.859462185216204, 7.433510567773724, 8.965079700115469, 3.215800193194605, 11.785165375379412, 8.094410738406696, 4.402949496947724, 11.286796551776899, 2.646238818777366, 8.827662134013327, 7.140795767956508, 10.19785914598461, 7.1758557734412385, 8.505707330852935, 10.222858874442064, 8.479206213727261, 8.503712908556697, 7.055609226159444, 7.690085191813098, 11.096587015157576, 11.042415463080268, 6.892378312702572, 4.4108801658394645, 0.7580921084718923, 5.733090637912868, 6.396828503316347, 6.091662514132912, 2.157935587757586, 5.330823415165927, 5.654866499234066, 6.693878812530424, 5.9161606822531345, 5.477837027942195, 7.167681205734849, 3.246418688274526, 4.2198787266836755, 3.163392212898517, 5.766166413128161, 6.584420965264554, 7.670376190631113, 11.374400257803991, 14.868878252367349, 6.767084281899134, 5.978054496144753, 6.495784211882757, 8.150376292899512, 3.6797421922357865, 6.362540759290101, 6.719443856945449, 2.8395248805590025, 3.480897367193921, 4.2724824854162256, 3.079012480003512, 4.136923326358554, 7.198786767281851, 3.433368193216484, 4.523113228789325, 4.759198687229718, 3.0095647937345253, 3.8991696593858944, 3.0596944634038272, 5.647336132190474, 3.2717582593972407, 0.9288069636136199, 0.6319451604373199, 0.9162980111101806, 2.5132091962048744, 0.9787804199717881, 0.7416842701473009, 0.8621939306260717, 1.7024795698350248, 4.581086556443613, 2.0589501465076387, 1.1768682799207129, 3.7604148827172916, 7.829144721906224, 5.754108328011437, 4.505885675629479, 7.442926926511804, 7.864180760276958, 4.613102964504257, 7.763794814985536, 3.66105915996187, 4.435418133643804, 3.247431890391006, 6.114271527244793, 9.580893167797836, 6.853138063119127, 10.240097364659821, 11.834108100171544, 9.003206261223664, 5.286499802278561, 6.72331616351214, 5.625938464630529, 5.262528125672672, 4.139414499086326, 2.6077093070885615, 8.58609881810421, 3.8879741736282734, 3.4893502831025067, 5.6823294141155, 1.0557714854979408, 3.8583174811624272, 4.455901453774336, 3.0050821753964847, 2.007297632639223, 1.3448556260137943, 1.8213477975244845, 4.3496677229920016, 2.1972156505362306, 1.2388114539163242, 0.7287012269430762, 0, 0, 0, 0, 0.7018146585832199, 0, 1.5254486265675085, 0, 0, 2.3097928097963782, 1.6130074946385409, 1.197064834474165, 0, 0, 0.9714029128831883, 0, 0.25568193262642436, 0, 0.3934930574279081, 0, 0, 0.1017782867825814, 0, 0, 0, 0, 0, 0, 0.1853954366360886, 0, 0, 0, 0, 0.60954509208196, 0, 0.08257192386319594, 0.1291146931951753, 0.26301978726223235, 3.1825634626099233, 0.5841847949503378, 2.01530750186423, 4.335448504176017, 3.024987260137385, 1.285763835768815, 0, 0.2653922692862853, 0.07739027182521034, 0.20906378028689787, 0, 0, 0, 0, 0, 0, 0, 0, 0.12285565674733334, 2.5730524012177707, 0.1872746362558834, 0.4170680007140524, 0, 0, 0, 0, 0, 0.9047147525021775, 0, 0.9618505612530606, 0, 0, 0, 0, 0, 2.1362088173512244, 0.9441954736594064, 3.2855493867369265, 1.0292272952336066, 0, 1.6085588739070011, 0.08781787895797329, 0, 0, 0.7597137830642848, 0, 0, 0, 0, 1.9253146189006842, 0, 0.10960039331391935, 0.418141018488552, 0, 0.7957469832785151, 1.1225234904106456, 0, 0, 0.0844324469712397, 0.17410162287074943, 0, 0.0945085395653293, 0.13136083308216262, 0, 0, 0.08480754882410307, 0.4500734316969054, 0, 0, 0, 0.14173529348694922, 0, 0, 0.36617142521769497, 1.1598947032280966, 0, 0, 0, 0, 0.16685338961024693, 0, 0, 0, 0.07985232875219385, 0, 0, 0, 0, 0, 0, 0.3635933879952934, 0.37184818678879383, 0, 0.1504980564789903, 0.1448596813876617, 0, 0.2470331142575436, 0, 0.07912347280391324, 0.4615856501437614, 0.19666333529837174, 0.9583757648229448, 5.601527456075589, 0.7159306708841762, 0, 0, 0, 0, 0, 0.33445859133343747, 0, 0.3306506734279086, 0.793603576975007, 0.09680814648003155, 0.5494879975280111, 1.7590930130446871, 0, 0, 0, 0, 0, 0, 0, 0, 0, 0, 0, 0, 0, 0, 0, 0, 0, 0, 0, 0, 0, 0, 0, 0, 0, 0, 0, 0, 0, 0, 0.18542925748597794, 2.4439233228708868, 2.0705836353396645, 2.7067519416191055, 2.623207572807434, 0.3185429327981788, 2.20029572215833, 0.5227315168921959, 1.5867631434134823, 0.34897096049593546, 1.0611291669967333, 0.6119310737790961, 2.038675446917137, 2.846069774017388, 0.9986877465448352, 2.9865810245175126, 4.288567838042589, 2.0867858679718934, 0, 3.0266339575293264, 0.47405852448765706, 2.311115236018009, 1.5635157623959572, 1.0361221398064402, 5.246521773843312, 2.4069727213438705, 3.0093539796562974, 2.0553435841185794, 3.376366718835685, 0, 0, 1.1286432036132306, 3.3031478606212428, 2.1199337409020282, 0.810726094926273, 1.677359298867094, 1.832159745795285, 1.34360026472438, 0.1874601931472089, 5.926691675173684, 2.641612761440368, 3.7183777552469723, 1.1419293957676508, 1.6294831629587834, 1.3726589576892705, 1.033619051282579, 1.867341062159819, 5.518409949510684, 1.1394302815078048, 1.8775999524950966, 1.5079688469733443, 1.0011114888990207, 1.013188894417579, 0.6492015385877498, 2.239776604239051, 0.3789497152562591, 1.2371034410825894, 1.715907963610699, 2.455328917196461, 1.4517019895980678, 0.7714341082986713, 1.172166847813625, 2.8779069244893725, 5.0704442949033, 0.34868055679711824, 0.9935848782052695, 0.42372446324528773, 2.790181472041252, 3.109267062408596, 1.2578165036813527, 2.8454836502524214, 1.0228326631096027, 7.201895402085619, 0.2140335733199633, 3.607151875616027, 2.1000499065361393, 5.270690253031261, 6.013050043532751, 4.431328215857483, 1.148387472121195, 4.719486965612325, 4.244700648434536, 1.2360221528695678, 0.07639895580225865, 1.3429181216273325, 0.6973873517606073, 1.6188650426898912, 0.3421736542240482, 0.9331105616785365, 1.9982371431305466, 1.9141371988621119, 1.4156128395519851, 0.2273418668589493, 7.69063344012202, 7.008838970251825, 2.223650971642342, 1.9229319349074878, 6.953568735947466, 8.088741732848803, 0.2252708944570353, 0.8688334973207545, 0.23585131683701507, 1.0425038437753802, 0.8019406097881167, 4.622251153562155, 1.6867915166573215, 1.790588442908776, 1.2281869589681822, 1.3943987350915523, 2.2515325689854717, 2.560351436741351, 10.382200604644723, 2.337283927982265, 0.9033852262006189, 2.4753906746316257, 2.5389343356466854, 1.6241599887457392, 3.176858431051758, 4.186468481199479, 1.0165086508745875, 0.33833245866068595, 3.658934667756531, 4.151089015772376, 0.4551065589667086, 1.8982348026101654, 0.3483843792301953, 0, 0, 0, 0, 0, 0, 0, 0, 0, 0, 0.4860301062248209, 0.879386742948795, 1.491837134731354, 2.459411106369164, 0, 0, 0.4202069992199292, 0, 0, 0, 0, 0, 0.12127592925382269, 0, 0, 0, 0.6137799701110418, 0, 0.21947696829631771, 0, 0, 0, 0, 0, 0, 0, 0.10051439601981851, 0, 0, 0, 0, 0, 1.2885180571996533, 0, 0, 1.5619795545255855, 3.8885748151622366, 4.339913882030799, 4.237903759441862, 3.1884253732130823, 2.418893468797124, 2.413753513235529, 2.6084758240394432, 3.0742519557182444, 3.5790811308571624, 2.453175065894343, 0.6404109810247347, 3.7562997465430077, 0.3297653738126385, 6.187365097170139, 2.4429026240885983, 2.322493342667172, 0.6095421235536734, 2.4643101059005246, 2.5484017304112303, 3.619258475484653, 0.9643843500944362, 3.7449447511106997, 2.3360032095967878, 4.3268811170712835, 1.1505578527401512, 2.758665821267434, 2.834796679372637, 3.689088656491074, 5.540995270507909, 7.371119226922293, 2.371733078303163, 1.6323740461161949, 3.83790331948572, 8.013325443321449, 4.855756144427956, 2.3194313764426373, 3.971268883772327, 6.388162365507602, 5.361124362232508, 4.050881336365432, 2.603635949552321, 5.298645359420737, 2.7141811552571267, 4.236400469884844, 1.410492612619657, 2.4824044088615422, 1.9970516587929015, 3.8827431982645932, 1.0531850989369878, 2.147418809003233, 1.777187650325394, 2.264331139997836, 2.0871114119086904, 0, 1.6462303599298778, 2.0290003683495383, 4.995395708179482, 3.6228577106456523, 2.593591983908664, 0, 1.5744201653042043, 0.45475318660177866, 3.141563390722931, 1.342731435878873, 3.3053221658185192, 3.9201990621073097, 3.5174560162916544, 3.863085873163066, 2.7764271889550223, 2.006270271800283, 1.7318011878819481, 4.761369989110746, 1.5194384270498917, 1.8592377014196866, 0, 1.5696411425843189, 0.21807188245132672, 0.19755812474315276, 2.1477908459032147, 2.561067869262511, 3.701527560348228, 4.651595541543333, 3.192607655248554, 0.362806509248222, 3.742058649068186, 2.261821388769239, 4.715407994443629, 3.5058831987632, 1.5108712028497986, 3.089026563572702, 4.066495042450072, 4.0300469950628415, 2.4397407564700755, 0.8914861308961913, 0.10902725193103367, 1.8962796834544016, 2.207921850771051, 0.14875954585815232, 1.6022917478179517, 0.09588349786639816, 4.356756974417847, 1.1910142918181625, 4.140954005185462, 2.9047356532488555, 4.200747267406297, 7.926903755373119, 5.0387367137514225, 0.45365330266005743, 2.9873493271116707, 0.6811977561234299, 0.5063999968141514, 0.641292863356568, 0, 3.926430383692913, 3.913090813588259, 3.1278895477951774, 3.2203261713648303, 0.09299385143852397, 0, 1.0026694123590238, 2.2738160565160337, 2.2075359832669044, 1.6609389840169286, 1.4206333459033678, 1.810209381524498, 0.40138362650513276, 2.0869957994391877, 0.11071921387521366, 1.0519814921173687, 0, 0.7050121392126538, 0.8739387961691194, 0.42089400740719196, 1.1456147532966026, 0.29097174468560516, 2.25995945284491, 0.7922138087231658, 0.08041505432918414, 1.3097064664854705, 1.1180813219828263, 2.9621349000334503, 0.6652297437692039, 0.7319543911984421, 1.4128876371650798, 0.48916782136285153, 1.1100611834059295, 0.75978966710996, 0.600978818651382, 0.6978207969975322, 2.35696952342684, 2.706195640170353, 0.9181126405899442, 1.2162830166056737, 0.08900139054952666, 1.0655572389733046, 1.6908719637806109, 1.378450135445198, 2.0269752684898448, 2.37618336126272, 2.323655785856349, 1.4707715056784556, 0.40862944730791034, 2.046506473416518, 0.7543957553150661, 4.971870794980342, 1.5440239920754353, 0.5596028652001702, 0, 1.1056816604463924, 0.6172172787254331, 0, 0.0791636804002444, 0.36175503748289595, 2.2846432675267763, 1.4162054299403288, 0.6271533941189982, 2.4355462593446675, 2.8083357850528574, 4.870824116889806, 4.59769309955291, 3.0878214157121455, 1.7718123188306876, 4.742167543420509, 1.2959925637075684, 1.6754071755531776, 1.252191700022109, 0, 0.9109443781109068, 1.2238251758795422, 1.672204225072489, 3.3778635784392503, 2.8839284899581474, 0, 0.23667417320122192, 2.7617629275158366, 2.737048956233515, 2.7575228724659944, 0.343407510677809, 1.3889146526634046, 2.376525573875888, 2.9492032257552308, 3.0986375804243185, 2.4749983553057815, 5.776506213589587, 4.094700286640267, 3.307485094842657, 3.0401214064790603, 2.6580482832029464, 0.9152696731555052, 4.579554802349609, 4.382042938049007, 3.1522446070123693, 2.6356492150013167, 2.1759761584187354, 1.3731611145196119, 0.24593938818048094, 1.0255764779759535, 1.6865657899224997, 1.8145635384228957, 1.5642215231573542, 4.668370149670824, 2.1134342769667636, 4.104947798268551, 1.957796863532526, 3.789829156463177, 1.8806200870477854, 4.08744113595955, 1.6325582626431006, 2.823325110718542, 1.8186670514752263, 2.829214584872945, 1.446063361751374, 2.5486598579636026, 0.8377216397818068, 4.792149062022118, 4.599661260250571, 1.375472020022684, 2.73417545140133, 0.24638535304980597, 2.3690626914721964, 2.02781181029713, 2.176293368678787, 3.202305447226735, 1.4275857688529716, 10.480661526854865, 3.7894708017233807, 3.4030721422677233, 2.927299605143273, 4.551436210203823, 0.74989556237543, 0.08813794918476774, 2.1983567227929948, 2.866959510269626, 2.0575196789161394, 0.930551004850673, 4.808797496884035, 2.5249841679699245, 2.695588572311587, 2.1557278270924933, 3.832235290073347, 6.355999498371838, 4.357757734119412, 1.3456426456164194, 3.2819569193729876, 2.5518911171210554, 5.220634892863928, 1.3071893426142411, 6.346078023415916, 4.205710940418168, 4.8413252758703615, 3.2128764631566424, 5.451381330468469, 5.482724104135849, 6.104767373603608, 14.377561137233755, 8.56132576354515, 4.383659773544607, 9.951326285050225, 4.365898050032495, 2.1901138296280536, 3.1087445483843927, 3.082625237890128, 3.179194567069679, 3.126844407372859, 2.7077928372708557, 4.511269106523981, 4.600900356906783, 2.981358413926651, 1.2907950090976967, 4.471518973530434, 4.635504950284112, 2.6788511053255535, 3.831320829413916, 2.9721257656972493, 3.2415669494233543, 3.1327454626618665, 3.4898412747395335, 2.181238885996644, 2.695304811527007, 2.867330011418679, 4.812887929650413, 2.59200730535609, 0.14648393098533968, 1.5449456198085847, 3.1811773690954994, 0.5129830692252562, 2.4852331617120615, 0.5135386741869696, 0.09714610048566927, 0.6157832696994909, 0.2749798683400435, 1.0024659561563305, 1.2955035279081355, 2.4184149156590715, 1.3707686956533969, 2.0549220706772506, 0.9187428477701758, 0.16207273018421106, 0.14621933288506453, 0.9502256771578866, 1.3888509261006474, 3.075763699851989, 1.577056283609255, 1.0559116285773094, 0.7587261044591993, 1.1145735314339593, 0.13175322632696004, 0, 1.2252763360741916, 0.07992366552088563, 0.9506884617501581, 0.6205513602578719, 2.248292835227282, 0.3843544333592007, 0, 0, 0, 0, 0, 0, 0, 0, 0]  [0, 0, 0, 0, 0, 0, 0, 0, 0, 0, 0, 0, 0, 0, 0, 0, 0, 0, 0, 0, 0, 0, 0, 0, 0, 0, 0, 0, 0, 0, 0, 0, 0, 0, 0, 0, 0, 0, 0, 0, 0, 0, 0, 0, 0, 0, 0, 0, 0, 0, 0, 0, 0, 0, 0, 0, 0, 0, 0, 0, 0, 0, 0, 0, 0, 0, 0, 0, 0, 0, 0, 0, 0, 0, 0, 0, 0, 0, 0, 0, 0, 0, 0, 0, 0, 0, 0, 0, 0, 0, 0, 0, 0, 0, 0, 0, 0, 0, 0, 0, 0, 0, 0, 0, 0, 0, 0, 0, 0, 0, 0, 0, 0, 0, 0, 0, 0, 0, 0, 0, 0, 0, 0, 0, 0, 0, 0, 0, 0, 0, 0, 0, 0, 0, 0, 0, 0, 0, 0, 0, 0, 0, 0, 0, 0, 0, 0, 0, 0, 0, 0, 0, 0, 0, 0, 0, 0, 0, 0, 0, 0, 0, 0, 0, 0, 0, 0, 0, 0, 0, 0, 0, 0, 0, 0, 0, 0, 0, 0, 0, 0, 0, 0, 0, 0, 0, 0, 0, 0, 0, 0, 0, 0, 0, 0, 0, 0, 0, 0, 0, 0, 0, 0, 0, 0, 0, 0, 0, 0, 0, 0, 0, 0, 0, 0, 0, 0, 0, 0, 0, 0, 0, 0, 0, 0, 0, 0, 0, 0, 0, 0, 0, 0, 0, 0, 0, 0, 0, 0, 0, 0, 0, 0, 0, 0, 0, 0, 0, 0, 0, 0, 0, 0, 0, 0, 0, 0, 0, 0, 0, 0, 0, 0, 0, 0, 0, 0, 0, 0, 0, 0, 0, 0, 0, 0, 0, 0, 0, 0, 0, 0, 0, 0, 0, 0, 0, 0, 0, 0, 0, 0, 0, 0, 0, 0, 0, 0, 0, 0, 0, 0, 0, 0, 0, 0, 0, 0, 0, 0, 0, 0, 0, 0, 0, 0, 0, 0, 0, 0, 0, 0, 0, 0, 0, 0, 0, 0, 0, 0, 0, 0, 0, 0, 0, 0, 0, 0, 0, 0, 0, 0, 0, 0, 0, 0, 0, 0, 0, 0, 0, 0, 0, 0, 0, 0, 0, 0, 0, 0, 0, 0, 0, 0, 0, 0, 0, 0, 0, 0, 0, 0, 0, 0, 0, 0, 0, 0, 0, 0, 0, 0, 0, 0, 0, 0, 0, 0, 0, 0, 0, 0, 0, 0, 0, 0, 0, 0, 0, 0, 0, 0, 0, 0, 0, 0, 0, 0, 0, 0, 0, 0, 0, 0, 0, 0, 0, 0, 0, 0, 0, 0, 0, 0, 0, 0, 0, 0, 0, 0, 0, 0, 0, 0, 0, 0, 0, 0, 0, 0, 0, 0, 0, 0, 0, 0, 0, 0, 0, 0, 0, 0, 0, 0, 0, 0, 0, 0, 0, 0, 0, 0, 0, 0, 0, 0, 0, 0, 0, 0, 0, 0, 0, 0, 0, 0, 0, 0, 0, 0, 0, 0, 0, 0, 0, 0, 0, 0, 0, 0, 0, 0, 0, 0, 0, 0, 0, 0, 0, 0, 0, 0, 0, 0, 0, 0, 0, 0, 0, 0, 0, 0, 0, 0, 0, 0, 0, 0, 0, 0, 0, 0, 0, 0, 0, 0, 0, 0, 0, 0, 0, 0, 0, 0, 0, 0, 0, 0, 0, 0, 0, 0, 0, 0, 0, 0, 0, 0, 0, 0, 0, 0, 0, 0, 0, 0, 0, 0, 0, 0, 0, 0, 0, 0, 0, 0, 0, 0, 0, 0, 0, 0, 0, 0, 0, 0, 0, 0, 0, 0, 0, 0, 0, 0, 0, 0, 0, 0, 0, 0, 0, 0, 0, 0, 0, 0, 0, 0, 0, 0, 0, 0, 0, 0, 0, 0, 0, 0, 0, 0, 0, 0, 0, 0, 0, 0, 0, 0, 0, 0, 0, 0, 0, 0, 0, 0, 0, 0, 0, 0, 0, 0, 0, 0, 0, 0, 0, 0, 0, 0, 0, 0, 0, 0, 0, 0, 0, 0, 0, 0, 0, 0, 0, 0, 0, 0, 0, 0, 0, 0, 0, 0, 0, 0, 0, 0, 0, 0, 0, 0, 0, 0, 0, 0, 0, 0, 0, 0, 0, 0, 0, 0, 0, 0, 0, 0, 0, 0, 0, 0, 0, 0, 0, 0, 0, 0, 0, 0, 0, 0, 0, 0, 0, 0, 0, 0, 0, 0, 0, 0, 0, 0, 0, 0, 0, 0, 0, 0, 0, 0, 0, 0, 0, 0, 0, 0, 0, 0, 0, 0, 0, 0, 0, 0, 0, 0, 0, 0, 0, 0, 0, 0, 0, 0, 0, 0, 0, 0, 0, 0, 0, 0, 0, 0, 0, 0, 0, 0, 0, 0, 0, 0, 0, 0, 0, 0, 0, 0, 0, 0, 0, 0, 0, 0, 0, 0, 0, 0, 0, 0, 0, 0, 0, 0, 0, 0, 0, 0, 0, 0, 0, 0, 0, 0, 0, 0, 0, 0, 0, 0, 0, 0, 0, 0, 0, 0, 0, 0, 0, 0, 0, 0, 0, 0, 0, 0, 0, 0, 0, 0, 0, 0, 0, 0, 0, 0, 0, 0, 0, 0, 0, 0, 0, 0, 0, 0, 0, 0, 0, 0, 0, 0, 0, 0, 0, 0, 0, 0, 0, 0, 0, 0, 0, 0, 0, 0, 0, 0, 0, 0, 0, 0, 0, 0, 0, 0, 0, 0, 0, 0, 0, 0, 0, 0, 0, 0, 0, 0, 0, 0, 0, 0, 0, 0, 0, 0, 0, 0, 0, 0, 0, 0, 0, 0, 0, 0, 0, 0, 0, 0, 0, 0, 0, 0, 0, 0, 0, 0, 0, 0, 0, 0, 0, 0, 0, 0, 0, 0, 0, 0, 0, 0, 0, 0, 0, 0, 0, 0, 0, 0, 0, 0, 0, 0, 0, 0, 0, 0, 0, 0, 0, 0, 0, 0, 0, 0, 0, 0, 0, 0, 0, 0, 0, 0, 0, 0, 0, 0, 0, 0, 0, 0, 0, 0, 0, 0, 0, 0, 0, 0, 0, 0, 0, 0, 0, 0, 0, 0, 0, 0, 0, 0, 0, 0, 0, 0, 0, 0, 0, 0, 0, 0, 0, 0, 0, 0, 0, 0, 0, 0, 0, 0, 0, 0, 0, 0, 0, 0, 0, 0, 0, 0, 0, 0, 0, 0, 0, 0, 0, 0, 0, 0, 0, 0, 0, 0, 0, 0, 0, 0, 0, 0, 0, 0, 0, 0, 0, 0, 0, 0, 0, 0, 0, 0, 0, 0, 0, 0, 0, 0, 0, 0, 0, 0, 0, 0, 0, 0, 0, 0, 0, 0, 0, 0, 0, 0, 0, 0, 0, 0, 0, 0, 0, 0, 0, 0, 0, 0, 0, 0, 0, 0, 0, 0, 0, 0, 0, 0, 0, 0, 0, 0, 0, 0, 0, 0, 0, 0, 0, 0, 0, 0, 0, 0, 0, 0, 0, 0, 0, 0, 0, 0, 0, 0, 0, 0, 0, 0, 0, 0, 0, 0, 0, 0, 0, 0, 0, 0, 0, 0, 0, 0, 0, 0, 0, 0, 0, 0, 0, 0, 0, 0, 0, 0, 0, 0, 0, 0, 0, 0, 0, 0, 0, 0, 0, 0, 0, 0, 0, 0, 0, 0, 0, 0, 0, 0, 0, 0, 0, 0, 0, 0, 0, 0, 0, 0, 0, 0, 0, 0, 0, 0, 0, 0, 0, 0, 0, 0, 0, 0, 0, 0, 0, 0, 0, 0, 0, 0, 0, 0, 0, 0, 0, 0, 0, 0, 0, 0, 0, 0, 0, 0, 0, 0, 0, 0, 0, 0, 0, 0, 0, 0, 0, 0, 0, 0, 0, 0, 0, 0, 0, 0, 0, 0, 0, 0, 0, 0, 0, 0, 0, 0, 0, 0, 0, 0, 0, 0, 0, 0, 0, 0, 0, 0, 0, 0, 0, 0, 0, 0, 0, 0, 0, 0, 0, 0, 0, 0, 0, 0, 0, 0, 0, 0, 0, 0, 0, 0, 0, 0, 0, 0, 0, 0, 0, 0, 0, 0, 0, 0, 0, 0, 0, 0, 0, 0, 0, 0, 0, 0, 0, 0, 0, 0, 0, 0, 0, 0, 0, 0, 0, 0, 0, 0, 0, 0, 0, 0, 0, 0, 0, 0, 0, 0, 0, 0, 0, 0, 0, 0, 0, 0, 0, 0, 0, 0, 0, 0, 0, 0, 0, 0, 0, 0, 0, 0, 0, 0, 0, 0, 0, 0, 0, 0, 0, 0, 0, 0, 0, 0, 0, 0, 0, 0, 0, 0, 0, 0, 0, 0, 0, 0, 0, 0, 0, 0, 0, 0, 0, 0, 0, 0, 0, 0, 0, 0, 0, 0, 0, 0, 0, 0, 0, 0, 0, 0, 0, 0, 0, 0, 0, 0, 0, 0, 0, 0, 0, 0, 0, 0, 0, 0, 0, 0, 0, 0, 0, 0, 0, 0, 0, 0, 0, 0, 0, 0, 0, 0, 0, 0, 0, 0, 0, 0, 0, 0, 0, 0, 0, 0, 0, 0, 0, 0, 0, 0, 0, 0, 0, 0, 0, 0, 0, 0, 0, 0, 0, 0, 0, 0, 0, 0, 0, 0, 0, 0, 0, 0, 0, 0, 0, 0, 0, 0, 0, 0, 0, 0, 0, 0, 0, 0, 0, 0, 0, 0, 0, 0, 0, 0, 0, 0, 0, 0, 0, 0, 0, 0, 0, 0, 0, 0, 0, 0, 0, 0, 0, 0, 0, 0, 0, 0, 0, 0, 0, 0, 0, 0, 0, 0, 0, 0, 0, 0, 0, 0, 0, 0, 0, 0, 0, 0, 0, 0, 0, 0, 0, 0, 0, 0, 0, 0, 0, 0, 0, 0, 0, 0, 0, 0, 0, 0, 0, 0, 0, 0, 0, 0, 0, 0, 0, 0, 0, 0, 0, 0, 0, 0, 0, 0, 0, 0, 0, 0, 0, 0, 0, 0, 0, 0, 0, 0, 0, 0, 0, 0, 0, 0, 0, 0, 0, 0, 0, 0, 0, 0, 0, 0, 0, 0, 0, 0, 0, 0, 0, 0, 0, 0, 0, 0, 0, 0, 0, 0, 0, 0, 0, 0, 0, 0, 0, 0, 0, 0, 0, 0, 0, 0, 0, 0, 0, 0, 0, 0, 0, 0, 0, 0, 0, 0, 0, 0, 0, 0, 0, 0, 0, 0, 0, 0, 0, 0, 0, 0, 0, 0, 0, 0, 0, 0, 0, 0, 0, 0, 0, 0, 0, 0, 0, 0, 0, 0, 0, 0, 0, 0, 0, 0, 0, 0, 0, 0, 0, 0, 0, 0, 0, 0, 0, 0, 0, 0, 0, 0, 0, 0, 0, 0, 0, 0, 0, 0, 0, 0, 0, 0, 0, 0, 0, 0, 0, 0, 0, 0, 0, 0, 0, 0, 0, 0, 0, 0, 0, 0, 0, 0, 0, 0, 0, 0, 0, 0, 0, 0, 0, 0, 0, 0, 0, 0, 0, 0, 0, 0, 0, 0, 0, 0, 0, 0, 0, 0, 0, 0, 0, 0, 0, 0, 0, 0, 0, 0, 0, 0, 0, 0, 0, 0, 0, 0, 0, 0, 0, 0, 0, 0, 0, 0, 0, 0, 0, 0, 0, 0, 0, 0, 0, 0, 0, 0, 0, 0, 0, 0, 0, 0, 0, 0, 0, 0, 0, 0, 0, 0, 0, 0, 0, 0, 0, 0, 0, 0, 0, 0, 0, 0, 0, 0, 0, 0, 0, 0, 0, 0, 0, 0, 0, 0, 0, 0, 0, 0, 0, 0, 0, 0, 0, 0, 0, 0, 0, 0, 0, 0, 0, 0, 0, 0, 0, 0, 0, 0, 0, 0, 0, 0, 0, 0, 0, 0, 0, 0, 0, 0, 0, 0, 0, 0, 0, 0, 0, 0, 0, 0, 0, 0, 0, 0, 0, 0, 0, 0, 0, 0, 0, 0, 0, 0, 0, 0, 0, 0, 0, 0, 0, 0, 0, 0, 0, 0, 0, 0, 0, 0, 0, 0, 0, 0, 0, 0, 0, 0, 0, 0, 0, 0, 0, 0, 0, 0, 0, 0, 0, 0, 0, 0, 0, 0, 0, 0, 0, 0, 0, 0, 0, 0, 0, 0, 0, 0, 0, 0, 0, 0, 0, 0, 0, 0, 0, 0, 0, 0, 0, 0, 0, 0, 0, 0, 0, 0, 0, 0, 0, 0, 0, 0, 0, 0, 0, 0, 0, 0, 0, 0, 0, 0, 0, 0, 0, 0, 0, 0, 0, 0, 0, 0, 0, 0, 0, 0, 0, 0, 0, 0, 0, 0, 0, 0, 0, 0, 0, 0, 0, 0, 0, 0, 0, 0, 0, 0, 0, 0, 0, 0, 0, 0, 0, 0, 0, 0, 0, 0, 0, 0, 0, 0, 0, 0, 0, 0, 0, 0, 0, 0, 0, 0, 0, 0, 0, 0, 0, 0, 0, 0, 0, 0, 0, 0, 0, 0, 0, 0, 0, 0, 0, 0, 0, 0, 0, 0, 0, 0, 0, 0, 0, 0, 0, 0, 0, 0, 0, 0, 0, 0, 0, 0, 0, 0, 0, 0, 0, 0, 0, 0, 0, 0, 0, 0, 0, 0, 0, 0, 0, 0, 0, 0, 0, 0, 0, 0, 0, 0, 0, 0, 0, 0, 0, 0, 0, 0, 0, 0, 0, 0, 0, 0, 0, 0, 0, 0, 0, 0, 0, 0, 0, 0, 0, 0, 0, 0, 0, 0, 0, 0, 0, 0, 0, 0, 0, 0, 0, 0, 0, 0, 0, 0, 0, 0, 0, 0, 0, 0, 0, 0, 0, 0, 0, 0, 0, 0, 0, 0, 0, 0, 0, 0, 0, 0, 0, 0, 0, 0, 0, 0, 0, 0, 0, 0, 0, 0, 0, 0, 0, 0, 0, 0, 0, 0, 0, 0, 0, 0, 0, 0, 0, 0, 0, 0, 0, 0, 0, 0, 0, 0, 0, 0, 0, 0, 0, 0, 0, 0, 0, 0, 0, 0, 0, 0, 0, 0, 0, 0, 0, 0, 0, 0, 0, 0, 0, 0, 0, 0, 0, 0, 0, 0, 0, 0, 0, 0, 0, 0, 0, 0, 0, 0, 0, 0, 0, 0, 0, 0, 0, 0, 0, 0, 0, 0, 0, 0, 0, 0, 0, 0, 0, 0, 0, 0, 0, 0, 0, 0, 0, 0, 0, 0, 0, 0, 0, 0, 0, 0, 0, 0, 0, 0, 0, 0, 0, 0, 0, 0, 0, 0, 0, 0, 0, 0, 0, 0, 0, 0, 0, 0, 0, 0, 0, 0, 0, 0, 0, 0, 0, 0, 0, 0, 0, 0, 0, 0, 0, 0, 0, 0, 0, 0, 0, 0, 0, 0, 0, 0, 0, 0, 0, 0, 0, 0, 0, 0, 0, 0, 0, 0, 0, 0, 0, 0, 0, 0, 0, 0, 0, 0, 0, 0, 0, 0, 0, 0, 0, 0, 0, 0, 0, 0, 0, 0, 0, 0, 0, 0, 0, 0, 0, 0, 0, 0, 0, 0, 0, 0, 0, 0, 0, 0, 0, 0, 0, 0, 0, 0, 0, 0, 0, 0, 0, 0, 0, 0, 0, 0, 0, 0, 0, 0, 0, 0, 0, 0, 0, 0, 0, 0, 0, 0, 0, 0, 0, 0, 0, 0, 0, 0, 0, 0, 0, 0, 0, 0, 0, 0, 0, 0, 0, 0, 0, 0, 0, 0, 0, 0, 0, 0, 0, 0, 0, 0, 0, 0, 0, 0, 0, 0, 0, 0, 0, 0, 0, 0, 0, 0, 0, 0, 0, 0, 0, 0, 0, 0, 0, 0, 0, 0, 0, 0, 0, 0, 0, 0, 0, 0, 0, 0, 0, 0, 0, 0, 0, 0, 0, 0, 0, 0, 0, 0, 0, 0, 0, 0, 0, 0, 0, 0, 0, 0, 0, 0, 0, 0, 0, 0, 0, 0, 0, 0, 0, 0, 0, 0, 0, 0, 0, 0, 0, 0, 0, 0, 0, 0, 0, 0, 0, 0, 0, 0, 0, 0, 0, 0, 0, 0, 0, 0, 0, 0, 0, 0, 0, 0, 0, 0, 0, 0, 0, 0, 0, 0, 0, 0, 0, 0, 0, 0, 0, 0, 0, 0, 0, 0, 0, 0, 0, 0, 0, 0, 0, 0, 0, 0, 0, 0, 0, 0, 0, 0, 0, 0, 0, 0, 0, 0, 0, 0, 0, 0, 0, 0, 0, 0, 0, 0, 0, 0, 0, 0, 0, 0, 0, 0, 0, 0, 0, 0, 0, 0, 0, 0, 0, 0, 0, 0, 0, 0, 0, 0, 0, 0, 0, 0, 0, 0, 0, 0, 0, 0, 0, 0, 0, 0, 0, 0, 0, 0, 0, 0, 0, 0, 0, 0, 0, 0, 0, 0, 0, 0, 0, 0, 0, 0, 0, 0, 0, 0, 0, 0, 0, 0, 0, 0, 0, 0, 0, 0, 0, 0, 0, 0, 0, 0, 0, 0, 0, 0, 0, 0, 0, 0, 0, 0, 0, 0, 0, 0, 0, 0, 0, 0, 0, 0, 0, 0, 0, 0, 0, 0, 0, 0, 0, 0, 0, 0, 0, 0, 0, 0, 0, 0, 0, 0, 0, 0, 0, 0, 0, 0, 0, 0, 0, 0, 0, 0, 0, 0, 0, 0, 0, 0, 0, 0, 0, 0, 0, 0, 0, 0, 0, 0, 0, 0, 0, 0, 0, 0, 0, 0, 0, 0, 0, 0, 0, 0, 0, 0, 0, 0, 0, 0, 0, 0, 0, 0, 0, 0, 0, 0, 0, 0, 0, 0, 0, 0, 0, 0, 0, 0, 0, 0, 0, 0, 0, 0, 0, 0, 0, 0, 0, 0, 0, 0, 0, 0, 0, 0, 0, 0, 0, 0, 0, 0, 0, 0, 0, 0, 0, 0, 0, 0, 0, 0, 0, 0, 0, 0, 0, 0, 0, 0, 0, 0, 0, 0, 0, 0, 0, 0, 0, 0, 0, 0, 0, 0, 0, 0, 0, 0, 0, 0, 0, 0, 0, 0, 0, 0, 0, 0, 0, 0, 0, 0, 0, 0, 0, 0, 0, 0, 0, 0, 0, 0, 0, 0, 0, 0, 0, 0, 0, 0, 0, 0, 0, 0, 0, 0, 0, 0, 0, 0, 0, 0, 0, 0, 0, 0, 0, 0, 0, 0, 0, 0, 0, 0, 0, 0, 0, 0, 0, 0, 0, 0, 0, 0, 0, 0, 0, 0, 0, 0, 0, 0, 0, 0, 0, 0, 0, 0, 0, 0, 0, 0, 0, 0, 0, 0, 0, 0, 0, 0, 0, 0, 0, 0, 0, 0, 0, 0, 0, 0, 0, 0, 0, 0, 0, 0, 0, 0, 0, 0, 0, 0, 0, 0, 0, 0, 0, 0, 0, 0, 0, 0, 0, 0, 0, 0, 0, 0, 0, 0, 0, 0, 0, 0, 0, 0, 0, 0, 0, 0, 0, 0, 0, 0, 0, 0, 0, 0, 0, 0, 0, 0, 0, 0, 0, 0, 0, 0, 0, 0, 0, 0, 0, 0, 0, 0, 0, 0, 0, 0, 0, 0, 0, 0, 0, 0, 0, 0, 0, 0, 0, 0, 0, 0, 0, 0, 0, 0, 0, 0, 0, 0, 0, 0, 0, 0, 0, 0, 0, 0, 0, 0, 0, 0, 0, 0, 0, 0, 0, 0, 0, 0, 0, 0, 0, 0, 0, 0, 0, 0, 0, 0, 0, 0, 0, 0, 0, 0, 0, 0, 0, 0, 0, 0, 0, 0, 0, 0, 0, 0, 0, 0, 0, 0, 0, 0, 0, 0, 0, 0, 0, 0, 0, 0, 0, 0, 0, 0, 0, 0, 0, 0, 0, 0, 0, 0, 0, 0, 0, 0, 0, 0, 0, 0, 0, 0, 0, 0, 0, 0, 0, 0, 0, 0, 0, 0, 0, 0, 0, 0, 0, 0, 0, 0, 0, 0, 0, 0, 0, 0, 0, 0, 0, 0, 0, 0, 0, 0, 0, 0, 0, 0, 0, 0, 0, 0, 0, 0, 0, 0, 0, 0, 0, 0, 0, 0, 0, 0, 0, 0, 0, 0, 0, 0, 0, 0, 0, 0, 0, 0, 0, 0, 0, 0, 0, 0, 0, 0, 0, 0, 0, 0, 0, 0, 0, 0, 0, 0, 0, 0, 0, 0, 0, 0, 0, 0, 0, 0, 0, 0, 0, 0, 0, 0, 0, 0, 0, 0, 0, 0, 0, 0, 0, 0, 0, 0, 0, 0, 0, 0, 0, 0, 0, 0, 0, 0, 0, 0, 0, 0, 0, 0, 0, 0, 0, 0, 0, 0, 0, 0, 0, 0, 0, 0, 0, 0, 0, 0, 0, 0, 0, 0, 0, 0, 0, 0, 0, 0, 0, 0, 0, 0, 0, 0, 0, 0, 0, 0, 0, 0, 0, 0, 0, 0, 0, 0, 0, 0, 0, 0, 0, 0, 0, 0, 0, 0, 0, 0, 0, 0, 0, 0, 0, 0, 0, 0, 0, 0, 0, 0, 0, 0, 0, 0, 0, 0, 0, 0, 0, 0, 0, 0, 0, 0, 0, 0, 0, 0, 0, 0, 0, 0, 0, 0, 0, 0, 0, 0, 0, 0, 0, 0, 0, 0, 0, 0, 0, 0, 0, 0, 0, 0, 0, 0, 0, 0, 0, 0, 0, 0, 0, 0, 0, 0, 0, 0, 0, 0, 0, 0, 0, 0, 0, 0, 0, 0, 0, 0, 0, 0, 0, 0, 0, 0, 0, 0, 0, 0, 0, 0, 0, 0, 0, 0, 0, 0, 0, 0, 0, 0, 0, 0, 0, 0, 0, 0, 0, 0, 0, 0, 0, 0, 0, 0, 0, 0, 0, 0, 0, 0, 0, 0, 0, 0, 0, 0, 0, 0, 0, 0, 0, 0, 0, 0, 0, 0, 0, 0, 0, 0, 0, 0, 0, 0, 0, 0, 0, 0, 0, 0, 0, 0, 0, 0, 0, 0, 0, 0, 0, 0, 0, 0, 0, 0, 0, 0, 0, 0, 0, 0, 0, 0, 0, 0, 0, 0, 0, 0, 0, 0, 0, 0, 0, 0, 0, 0, 0, 0, 0, 0, 0, 0, 0, 0, 0, 0, 0, 0, 0, 0, 0, 0, 0, 0, 0, 0, 0, 0, 0, 0, 0, 0, 0, 0, 0, 0, 0, 0, 0, 0, 0, 0, 0, 0, 0, 0, 0, 0, 0, 0, 0, 0, 0, 0, 0, 0, 0, 0, 0, 0, 0, 0, 0, 0, 0, 0, 0, 0, 0, 0, 0, 0, 0, 0, 0, 0, 0, 0, 0, 0, 0, 0, 0, 0, 0, 0, 0, 0, 0, 0, 0, 0, 0, 0, 0, 0, 0, 0, 0, 0, 0, 0, 0, 0, 0, 0, 0, 0, 0, 0, 0, 0, 0, 0, 0, 0, 0, 0, 0, 0, 0, 0, 0, 0, 0, 0, 0, 0, 0, 0, 0, 0, 0, 0, 0, 0, 0, 0, 0, 0, 0, 0, 0, 0, 0, 0, 0, 0, 0, 0, 0, 0, 0, 0, 0, 0, 0, 0, 0, 0, 0, 0, 0, 0, 0, 0, 0, 0, 0, 0, 0, 0, 0, 0, 0, 0, 0, 0, 0, 0, 0, 0, 0, 0, 0, 0, 0, 0, 0, 0, 0, 0, 0, 0, 0, 0, 0, 0, 0, 0, 0, 0, 0, 0, 0, 0, 0, 0, 0, 0, 0, 0, 0, 0, 0, 0, 0, 0, 0, 0, 0, 0, 0, 0, 0, 0, 0, 0, 0, 0, 0, 0, 0, 0, 0, 0, 0, 0, 0, 0, 0, 0, 0, 0, 0, 0, 0, 0, 0, 0, 0, 0, 0, 0, 0, 0, 0, 0, 0, 0, 0, 0, 0, 0, 0, 0, 0, 0, 0, 0, 0, 0, 0, 0, 0, 0, 0, 0, 0, 0, 0, 0, 0, 0, 0, 0, 0, 0, 0, 0, 0, 0, 0, 0, 0, 0, 0, 0, 0, 0, 0, 0, 0, 0, 0, 0, 0, 0, 0, 0, 0, 0, 0, 0, 0, 0, 0, 0, 0, 0, 0, 0, 0, 0, 0, 0, 0, 0, 0, 0, 0, 0, 0, 0, 0, 0, 0, 0, 0, 0, 0, 0, 0, 0, 0, 0, 0, 0, 0, 0, 0, 0, 0, 0, 0, 0, 0, 0, 0, 0, 0, 0, 0, 0, 0, 0, 0, 0, 0, 0, 0, 0, 0, 0, 0, 0, 0, 0, 0, 0, 0, 0, 0, 0, 0, 0, 0, 0, 0, 0, 0, 0, 0, 0, 0, 0, 0, 0, 0, 0, 0, 0, 0, 0, 0, 0, 0, 0, 0, 0, 0, 0, 0, 0, 0, 0, 0, 0, 0, 0, 0, 0, 0, 0, 0, 0, 0, 0, 0, 0, 0, 0, 0, 0, 0, 0, 0, 0, 0, 0, 0, 0, 0, 0, 0, 0, 0, 0, 0, 0, 0, 0, 0, 0, 0, 0, 0, 0, 0, 0, 0, 0, 0, 0, 0, 0, 0, 0, 0, 0, 0, 0, 0, 0, 0, 0, 0, 0, 0, 0, 0, 0, 0, 0, 0, 0, 0, 0, 0, 0, 0, 0, 0, 0, 0, 0, 0, 0, 0, 0, 0, 0, 0, 0, 0, 0, 0, 0, 0, 0, 0, 0, 0, 0, 0, 0, 0, 0, 0, 0, 0, 0, 0, 0, 0, 0, 0, 0, 0, 0, 0, 0, 0, 0, 0, 0, 0, 0, 0, 0, 0, 0, 0, 0, 0, 0, 0, 0, 0, 0, 0, 0, 0, 0, 0, 0, 0, 0, 0, 0, 0, 0, 0, 0, 0, 0, 0, 0, 0, 0, 0, 0, 0, 0, 0, 0, 0, 0, 0, 0, 0, 0, 0, 0, 0, 0, 0, 0, 0, 0, 0, 0, 0, 0, 0, 0, 0, 0, 0, 0, 0, 0, 0, 0, 0, 0, 0, 0, 0, 0, 0, 0, 0, 0, 0, 0, 0, 0, 0, 0, 0, 0, 0, 0, 0, 0, 0, 0, 0, 0, 0, 0, 0, 0, 0, 0, 0, 0, 0, 0, 0, 0, 0, 0, 0, 0, 0, 0, 0, 0, 0, 0, 0, 0, 0, 0, 0, 0, 0, 0, 0, 0, 0, 0, 0, 0, 0, 0, 0, 0, 0, 0, 0, 0, 0, 0, 0, 0, 0, 0, 0, 0, 0, 0, 0, 0, 0, 0, 0, 0, 0, 0, 0, 0, 0, 0, 0, 0, 0, 0, 0, 0, 0, 0, 0, 0, 0, 0, 0, 0, 0, 0, 0, 0, 0, 0, 0, 0, 0, 0, 0, 0, 0, 0, 0, 0, 0, 0, 0, 0, 0, 0, 0, 0, 0, 0, 0, 0, 0, 0, 0, 0, 0, 0, 0, 0, 0, 0, 0, 0, 0, 0, 0, 0, 0, 0, 0, 0, 0, 0, 0, 0, 0, 0, 0, 0, 0, 0, 0, 0, 0, 0, 0, 0, 0, 0, 0, 0, 0, 0, 0, 0, 0, 0, 0, 0, 0, 0, 0, 0, 0, 0, 0, 0, 0, 0, 0, 0, 0, 0, 0, 0, 0, 0, 0, 0, 0, 0, 0, 0, 0, 0, 0, 0, 0, 0, 0, 0, 0, 0, 0, 0, 0, 0, 0, 0, 0, 0, 0, 0, 0, 0, 0, 0, 0, 0, 0, 0, 0, 0, 0, 0, 0, 0, 0, 0, 0, 0, 0, 0, 0, 0, 0, 0, 0, 0, 0, 0, 0, 0, 0, 0, 0, 0, 0, 0, 0, 0, 0, 0, 0, 0, 0, 0, 0, 0, 0, 0, 0, 0, 0, 0, 0, 0, 0, 0, 0, 0, 0, 0, 0, 0, 0, 0, 0, 0, 0, 0, 0, 0, 0, 0, 0, 0, 0, 0, 0, 0, 0, 0, 0, 0, 0, 0, 0, 0, 0, 0, 0, 0, 0, 0, 0, 0, 0, 0, 0, 0, 0, 0, 0, 0, 0, 0, 0, 0, 0, 0, 0, 0, 0, 0, 0, 0, 0, 0, 0, 0, 0, 0, 0, 0, 0, 0, 0, 0, 0, 0, 0, 0, 0, 0, 0, 0, 0, 0, 0, 0, 0, 0, 0, 0, 0, 0, 0, 0, 0, 0, 0, 0, 0, 0, 0, 0, 0, 0, 0, 0, 0, 0, 0, 0, 0, 0, 0, 0, 0, 0, 0, 0, 0, 0, 0, 0, 0, 0, 0, 0, 0, 0, 0, 0, 0, 0, 0, 0, 0, 0, 0, 0, 0, 0, 0, 0, 0, 0, 0, 0, 0, 0, 0, 0, 0, 0, 0, 0, 0, 0, 0, 0, 0, 0, 0, 0, 0, 0, 0, 0, 0, 0, 0, 0, 0, 0, 0, 0, 0, 0, 0, 0, 0, 0, 0, 0, 0, 0, 0, 0, 0, 0, 0, 0, 0, 0, 0, 0, 0, 0, 0, 0, 0, 0, 0, 0, 0, 0, 0, 0, 0, 0, 0, 0, 0, 0, 0, 0, 0, 0, 0, 0, 0, 0, 0, 0, 0, 0, 0, 0, 0, 0, 0, 0, 0, 0, 0, 0, 0, 0, 0, 0, 0, 0, 0, 0, 0, 0, 0, 0, 0, 0, 0, 0, 0, 0, 0, 0, 0, 0, 0, 0, 0, 0, 0, 0, 0, 0, 0, 0, 0, 0, 0, 0, 0, 0, 0, 0, 0, 0, 0, 0, 0, 0, 0, 0, 0, 0, 0, 0, 0, 0, 0, 0, 0, 0, 0, 0, 0, 0, 0, 0, 0, 0, 0, 0, 0, 0, 0, 0, 0, 0, 0, 0, 0, 0, 0, 0, 0, 0, 0, 0, 0, 0, 0, 0, 0, 0, 0, 0, 0, 0, 0, 0, 0, 0, 0, 0, 0, 0, 0, 0, 0, 0, 0, 0, 0, 0, 0, 0, 0, 0, 0, 0, 0, 0, 0, 0, 0, 0, 0, 0, 0, 0, 0, 0, 0, 0, 0, 0, 0, 0, 0, 0, 0, 0, 0, 0, 0, 0, 0, 0, 0, 0, 0, 0, 0, 0, 0, 0, 0, 0, 0, 0, 0, 0, 0, 0, 0, 0, 0, 0, 0, 0, 0, 0, 0, 0, 0, 0, 0, 0, 0, 0, 0, 0, 0, 0, 0, 0, 0, 0, 0, 0, 0, 0, 0, 0, 0, 0, 0, 0, 0, 0, 0, 0, 0, 0, 0, 0, 0, 0, 0, 0, 0, 0, 0, 0, 0, 0, 0, 0, 0, 0, 0, 0, 0, 0, 0, 0, 0, 0, 0, 0, 0, 0, 0, 0, 0, 0, 0, 0, 0, 0, 0, 0, 0, 0, 0, 0, 0, 0, 0, 0, 0, 0, 0, 0, 0, 0, 0, 0, 0, 0, 0, 0, 0, 0, 0, 0, 0, 0, 0, 0, 0, 0, 0, 0, 0, 0, 0, 0, 0, 0, 0, 0, 0, 0, 0, 0, 0, 0, 0, 0, 0, 0, 0, 0, 0, 0, 0, 0, 0, 0, 0, 0, 0, 0, 0, 0, 0, 0, 0, 0, 0, 0, 0, 0, 0, 0, 0, 0, 0, 0, 0, 0, 0, 0, 0, 0, 0, 0, 0, 0, 0, 0, 0, 0, 0, 0, 0, 0, 0, 0, 0, 0, 0, 0, 0, 0, 0, 0, 0, 0, 0, 0, 0, 0, 0, 0, 0, 0, 0, 0, 0, 0, 0, 0, 0, 0, 0, 0, 0, 0, 0, 0, 0, 0, 0, 0, 0, 0, 0, 0, 0, 0, 0, 0, 0, 0, 0, 0, 0, 0, 0, 0, 0, 0, 0, 0, 0, 0, 0, 0, 0, 0, 0, 0, 0, 0, 0, 0, 0, 0, 0, 0, 0, 0, 0, 0, 0, 0, 0, 0, 0, 0, 0, 0, 0, 0, 0, 0, 0, 0, 0, 0, 0, 0, 0, 0, 0, 0, 0, 0, 0, 0, 0, 0, 0, 0, 0, 0, 0, 0, 0, 0, 0, 0, 0, 0, 0, 0, 0, 0, 0, 0, 0, 0, 0, 0, 0, 0, 0, 0, 0, 0, 0, 0, 0, 0, 0, 0, 0, 0, 0, 0, 0, 0, 0, 0, 0, 0, 0, 0, 0, 0, 0, 0, 0, 0, 0, 0, 0, 0, 0, 0, 0, 0, 0, 0, 0, 0, 0, 0, 0, 0, 0, 0, 0, 0, 0, 0, 0, 0, 0, 0, 0, 0, 0, 0, 0, 0, 0, 0, 0, 0, 0, 0, 0, 0, 0, 0, 0, 0, 0, 0, 0, 0, 0, 0, 0, 0, 0, 0, 0, 0, 0, 0, 0, 0, 0, 0, 0, 0, 0, 0, 0, 0, 0, 0, 0, 0, 0, 0, 0, 0, 0, 0, 0, 0, 0, 0, 0, 0, 0, 0, 0, 0, 0, 0, 0, 0, 0, 0, 0, 0, 0, 0, 0, 0, 0, 0, 0, 0, 0, 0, 0, 0, 0, 0, 0, 0, 0, 0, 0, 0, 0, 0, 0, 0, 0, 0, 0, 0, 0, 0, 0, 0, 0, 0, 0, 0, 0, 0, 0, 0, 0, 0, 0, 0, 0, 0, 0, 0, 0, 0, 0, 0, 0, 0, 0, 0, 0, 0, 0, 0, 0, 0, 0, 0, 0, 0, 0, 0, 0, 0, 0, 0, 0, 0, 0, 0, 0, 0, 0, 0, 0, 0, 0, 0, 0, 0, 0, 0, 0, 0, 0, 0, 0, 0, 0, 0, 0, 0, 0, 0, 0, 0, 0, 0, 0, 0, 0, 0, 0, 0, 0, 0, 0, 0, 0, 0, 0, 0, 0, 0, 0, 0, 0, 0, 0, 0, 0, 0, 0, 0, 0, 0, 0, 0, 0, 0, 0, 0, 0, 0, 0, 0, 0, 0, 0, 0, 0, 0, 0, 0, 0, 0, 0, 0, 0, 0, 0, 0, 0, 0, 0, 0, 0, 0, 0, 0, 0, 0, 0, 0, 0, 0, 0, 0, 0, 0, 0, 0, 0, 0, 0, 0, 0, 0, 0, 0, 0, 0, 0, 0, 0, 0, 0, 0, 0, 0, 0, 0, 0, 0, 0, 0, 0, 0, 0, 0, 0, 0, 0, 0, 0, 0, 0, 0, 0, 0, 0, 0, 0, 0, 0, 0, 0, 0, 0, 0, 0, 0, 0, 0, 0, 0, 0, 0, 0, 0, 0, 0, 0, 0, 0, 0, 0, 0, 0, 0, 0, 0, 0, 0, 0, 0, 0, 0, 0, 0, 0, 0, 0, 0, 0, 0, 0, 0, 0, 0, 0, 0, 0, 0, 0, 0, 0, 0, 0, 0, 0, 0, 0, 0, 0, 0, 0, 0, 0, 0, 0, 0, 0, 0, 0, 0, 0, 0, 0, 0, 0, 0, 0, 0, 0, 0, 0, 0, 0, 0, 0, 0, 0, 0, 0, 0, 0, 0, 0, 0, 0, 0, 0, 0, 0, 0, 0, 0, 0, 0, 0, 0, 0, 0, 0, 0, 0, 0, 0, 0, 0, 0, 0, 0, 0, 0, 0, 0, 0, 0, 0, 0, 0, 0, 0, 0, 0, 0, 0, 0, 0, 0, 0, 0, 0, 0, 0, 0, 0, 0, 0, 0, 0, 0, 0, 0, 0, 0, 0, 0, 0, 0, 0, 0, 0, 0, 0, 0, 0, 0, 0, 0, 0, 0, 0, 0, 0, 0, 0, 0, 0, 0, 0, 0, 0, 0, 0, 0, 0, 0, 0, 0, 0, 0, 0, 0, 0, 0, 0, 0, 0, 0, 0, 0, 0, 0, 0, 0, 0, 0, 0, 0, 0, 0, 0, 0, 0, 0, 0, 0, 0, 0, 0, 0, 0, 0, 0, 0, 0, 0, 0, 0, 0, 0, 0, 0, 0, 0, 0, 0, 0, 0, 0, 0, 0, 0, 0, 0, 0, 0, 0, 0, 0, 0, 0, 0, 0, 0, 0, 0, 0, 0, 0, 0, 0, 0, 0, 0, 0, 0, 0, 0, 0, 0, 0, 0, 0, 0, 0, 0, 0, 0, 0, 0, 0, 0, 0, 0, 0, 0, 0, 0, 0, 0, 0, 0, 0, 0, 0, 0, 0, 0, 0, 0, 0, 0, 0, 0, 0, 0, 0, 0, 0, 0, 0, 0, 0, 0, 0, 0, 0, 0, 0, 0, 0, 0, 0, 0, 0, 0, 0, 0, 0, 0, 0, 0, 0, 0, 0, 0, 0, 0, 0, 0, 0, 0, 0, 0, 0, 0, 0, 0, 0, 0, 0, 0, 0, 0, 0, 0, 0, 0, 0, 0, 0, 0, 0, 0, 0, 0, 0, 0, 0, 0, 0, 0, 0, 0, 0, 0, 0, 0, 0, 0, 0, 0, 0, 0, 0, 0, 0, 0, 0, 0, 0, 0, 0, 0, 0, 0, 0, 0, 0, 0, 0, 0, 0, 0, 0, 0, 0, 0, 0, 0, 0, 0, 0, 0, 0, 0, 0, 0, 0, 0, 0, 0, 0, 0, 0, 0, 0, 0, 0, 0, 0, 0, 0, 0, 0, 0, 0, 0, 0, 0, 0, 0, 0, 0, 0, 0, 0, 0, 0, 0, 0, 0, 0, 0, 0, 0, 0, 0, 0, 0, 0, 0, 0, 0, 0, 0, 0, 0, 0, 0, 0, 0, 0, 0, 0, 0, 0, 0, 0, 0, 0, 0, 0, 0, 0, 0, 0, 0, 0, 0, 0, 0, 0, 0, 0, 0, 0, 0, 0, 0, 0, 0, 0, 0, 0, 0, 0, 0, 0, 0, 0, 0, 0, 0, 0, 0, 0, 0, 0, 0, 0, 0, 0, 0, 0, 0, 0, 0, 0, 0, 0, 0, 0, 0, 0, 0, 0, 0, 0, 0, 0, 0, 0, 0, 0, 0, 0, 0, 0, 0, 0, 0, 0, 0, 0, 0, 0, 0, 0, 0, 0, 0, 0, 0, 0, 0, 0, 0, 0, 0, 0, 0, 0, 0, 0, 0, 0, 0, 0, 0, 0, 0, 0, 0, 0, 0, 0, 0, 0, 0, 0, 0, 0, 0, 0, 0, 0, 0, 0, 0, 0, 0, 0, 0, 0, 0, 0, 0, 0, 0, 0, 0, 0, 0, 0, 0, 0, 0, 0, 0, 0, 0, 0, 0, 0, 0, 0, 0, 0, 0, 0, 0, 0, 0, 0, 0, 0, 0, 0, 0, 0, 0, 0, 0, 0, 0, 0, 0, 0, 0, 0, 0, 0, 0, 0, 0, 0, 0, 0, 0, 0, 0, 0, 0, 0, 0, 0, 0, 0, 0, 0, 0, 0, 0, 0, 0, 0, 0, 0, 0, 0, 0, 0, 0, 0, 0, 0, 0, 0, 0, 0, 0, 0, 0, 0, 0, 0, 0, 0, 0, 0, 0, 0, 0, 0, 0, 0, 0, 0, 0, 0, 0, 0, 0, 0, 0, 0, 0, 0, 0, 0, 0, 0, 0, 0, 0, 0, 0, 0, 0, 0, 0, 0, 0, 0, 0, 0, 0, 0, 0, 0, 0, 0, 0, 0, 0, 0, 0, 0, 0, 0, 0, 0, 0, 0, 0, 0, 0, 0, 0, 0, 0, 0, 0, 0, 0, 0, 0, 0, 0, 0, 0, 0, 0, 0, 0, 0, 0, 0, 0, 0, 0, 0, 0, 0, 0, 0, 0, 0, 0, 0, 0, 0, 0, 0, 0, 0, 0, 0, 0, 0, 0, 0, 0, 0, 0, 0, 0, 0, 0, 0, 0, 0, 0, 0, 0, 0, 0, 0, 0, 0, 0, 0, 0, 0, 0, 0, 0, 0, 0, 0, 0, 0, 0, 0, 0, 0, 0, 0, 0, 0, 0, 0, 0, 0, 0, 0, 0, 0, 0, 0, 0, 0, 0, 0, 0, 0, 0, 0, 0, 0, 0, 0, 0, 0, 0, 0, 0, 0, 0, 0, 0, 0, 0, 0, 0, 0, 0, 0, 0, 0, 0, 0, 0, 0, 0, 0, 0, 0, 0, 0, 0, 0, 0, 0, 0, 0, 0, 0, 0, 0, 0, 0, 0, 0, 0, 0, 0, 0, 0, 0, 0, 0, 0, 0, 0, 0, 0, 0, 0, 0, 0, 0, 0, 0, 0, 0, 0, 0, 0, 0, 0, 0, 0, 0, 0, 0, 0, 0, 0, 0, 0, 0, 0, 0, 0, 0, 0, 0, 0, 0, 0, 0, 0, 0, 0, 0, 0, 0, 0, 0, 0, 0, 0, 0, 0, 0, 0, 0, 0, 0, 0, 0, 0, 0, 0, 0, 0, 0, 0, 0, 0, 0, 0, 0, 0, 0, 0, 0, 0, 0, 0, 0, 0, 0, 0, 0, 0, 0, 0, 0, 0, 0, 0, 0, 0, 0, 0, 0, 0, 0, 0, 0, 0, 0, 0, 0, 0, 0, 0, 0, 0, 0, 0, 0, 0, 0, 0, 0, 0, 0, 0, 0, 0, 0, 0, 0, 0, 0, 0, 0, 0, 0, 0, 0, 0, 0, 0, 0, 0, 0, 0, 0, 0, 0, 0, 0, 0, 0, 0, 0, 0, 0, 0, 0, 0, 0, 0, 0, 0, 0, 0, 0, 0, 0, 0, 0, 0, 0, 0, 0, 0, 0, 0, 0, 0, 0, 0, 0, 0, 0, 0, 0, 0, 0, 0, 0, 0, 0, 0, 0, 0, 0, 0, 0, 0, 0, 0, 0, 0, 0, 0, 0, 0, 0, 0, 0, 0, 0, 0, 0, 0, 0, 0, 0, 0, 0, 0, 0, 0, 0, 0, 0, 0, 0, 0, 0, 0, 0, 0, 0, 0, 0, 0, 0, 0, 0, 0, 0, 0, 0, 0, 0, 0, 0, 0, 0, 0, 0, 0, 0, 0, 0, 0, 0, 0, 0, 0, 0, 0, 0, 0, 0, 0, 0, 0, 0, 0, 0, 0, 0, 0, 0, 0, 0, 0, 0, 0, 0, 0, 0, 0, 0, 0, 0, 0, 0, 0, 0, 0, 0, 0, 0, 0, 0, 0, 0, 0, 0, 0, 0, 0, 0, 0, 0, 0, 0, 0, 0, 0, 0, 0, 0, 0, 0, 0, 0, 0, 0, 0, 0, 0, 0, 0, 0, 0, 0, 0, 0, 0, 0, 0, 0, 0, 0, 0, 0, 0, 0, 0, 0, 0, 0, 0, 0, 0, 0, 0, 0, 0, 0, 0, 0, 0, 0, 0, 0, 0, 0, 0, 0, 0, 0, 0, 0, 0, 0, 0, 0, 0, 0, 0, 0, 0, 0, 0, 0, 0, 0, 0, 0, 0, 0, 0, 0, 0, 0, 0, 0, 0, 0, 0, 0, 0, 0, 0, 0, 0, 0, 0, 0, 0, 0, 0, 0, 0, 0, 0, 0, 0, 0, 0, 0, 0, 0, 0, 0, 0, 0, 0, 0, 0, 0, 0, 0, 0, 0, 0, 0, 0, 0, 0, 0, 0, 0, 0, 0, 0, 0, 0, 0, 0, 0, 0, 0, 0, 0, 0, 0, 0, 0, 0, 0, 0, 0, 0, 0, 0, 0, 0, 0, 0, 0, 0, 0, 0, 0, 0, 0, 0, 0, 0, 0, 0, 0, 0, 0, 0, 0, 0, 0, 0, 0, 0, 0, 0, 0, 0, 0, 0, 0, 0, 0, 0, 0, 0, 0, 0, 0, 0, 0, 0, 0, 0, 0, 0, 0, 0, 0, 0, 0, 0, 0, 0, 0, 0, 0, 0, 0, 0, 0, 0, 0, 0, 0, 0, 0, 0, 0, 0, 0, 0, 0, 0, 0, 0, 0, 0, 0, 0, 0, 0, 0, 0, 0, 0, 0, 0, 0, 0, 0, 0, 0, 0, 0, 0, 0, 0, 0, 0, 0, 0, 0, 0, 0, 0, 0, 0, 0, 0, 0, 0, 0, 0, 0, 0, 0, 0, 0, 0, 0, 0, 0, 0, 0, 0, 0, 0, 0, 0, 0, 0, 0, 0, 0, 0, 0, 0, 0, 0, 0, 0, 0, 0, 0, 0, 0, 0, 0, 0, 0, 0, 0, 0, 0, 0, 0, 0, 0, 0, 0, 0, 0, 0, 0, 0, 0, 0, 0, 0, 0, 0, 0, 0, 0, 0, 0, 0, 0, 0, 0, 0, 0, 0, 0, 0, 0, 0, 0, 0, 0, 0, 0, 0, 0, 0, 0, 0, 0, 0, 0, 0, 0, 0, 0, 0, 0, 0, 0, 0, 0, 0, 0, 0, 0, 0, 0, 0, 0, 0, 0, 0, 0, 0, 0, 0, 0, 0, 0, 0, 0, 0, 0, 0, 0, 0, 0, 0, 0, 0, 0, 0, 0, 0, 0, 0, 0, 0, 0, 0, 0, 0, 0, 0, 0, 0, 0, 0, 0, 0, 0, 0, 0, 0, 0, 0, 0, 0, 0, 0, 0, 0, 0, 0, 0, 0, 0, 0, 0, 0, 0, 0, 0, 0, 0, 0, 0, 0, 0, 0, 0, 0, 0, 0, 0, 0, 0, 0, 0, 0, 0, 0, 0, 0, 0, 0, 0, 0, 0, 0, 0, 0, 0, 0, 0, 0, 0, 0, 0, 0, 0, 0, 0, 0, 0, 0, 0, 0, 0, 0, 0, 0, 0, 0, 0, 0, 0, 0, 0, 0, 0, 0, 0, 0, 0, 0, 0, 0, 0, 0, 0, 0, 0, 0, 0, 0, 0, 0, 0, 0, 0, 0, 0, 0, 0, 0, 0, 0, 0, 0, 0, 0, 0, 0, 0, 0, 0, 0, 0, 0, 0, 0, 0, 0, 0, 0, 0, 0, 0, 0, 0, 0, 0, 0, 0, 0, 0, 0, 0, 0, 0, 0, 0, 0, 0, 0, 0, 0, 0, 0, 0, 0, 0, 0, 0, 0, 0, 0, 0, 0, 0, 0, 0, 0, 0, 0, 0, 0, 0, 0, 0, 0, 0, 0, 0, 0, 0, 0, 0, 0, 0, 0, 0, 0, 0, 0, 0, 0, 0, 0, 0, 0, 0, 0, 0, 0, 0, 0, 0, 0, 0, 0, 0, 0, 0, 0, 0, 0, 0, 0, 0, 0, 0, 0, 0, 0, 0, 0, 0, 0, 0, 0, 0, 0, 0, 0, 0, 0, 0, 0, 0, 0, 0, 0, 0, 0, 0, 0, 0, 0, 0, 0, 0, 0, 0, 0, 0, 0, 0, 0, 0, 0, 0, 0, 0, 0, 0, 0, 0, 0, 0, 0, 0, 0, 0, 0, 0, 0, 0, 0, 0, 0, 0, 0, 0, 0, 0, 0, 0, 0, 0, 0, 0, 0, 0, 0, 0, 0, 0, 0, 0, 0, 0, 0, 0, 0, 0, 0, 0, 0, 0, 0, 0, 0, 0, 0, 0, 0, 0, 0, 0, 0, 0, 0, 0, 0, 0, 0, 0, 0, 0, 0, 0, 0, 0, 0, 0, 0, 0, 0, 0, 0, 0, 0, 0, 0, 0, 0, 0, 0, 0, 0, 0, 0, 0, 0, 0, 0, 0, 0, 0, 0, 0, 0, 0, 0, 0, 0, 0, 0, 0, 0, 0, 0, 0, 0, 0, 0, 0, 0, 0, 0, 0, 0, 0, 0, 0, 0, 0, 0, 0, 0, 0, 0, 0, 0, 0, 0, 0, 0, 0, 0, 0, 0, 0, 0, 0, 0, 0, 0, 0, 0, 0, 0, 0, 0, 0, 0, 0, 0, 0, 0, 0, 0, 0, 0, 0, 0, 0, 0, 0, 0, 0, 0, 0, 0, 0, 0, 0, 0, 0, 0, 0, 0, 0, 0, 0, 0, 0, 0, 0, 0, 0, 0, 0, 0, 0, 0, 0, 0, 0, 0, 0, 0, 0, 0, 0, 0, 0, 0, 0, 0, 0, 0, 0, 0, 0, 0, 0, 0, 0, 0, 0, 0, 0, 0, 0, 0, 0, 0, 0, 0, 0, 0, 0, 0, 0, 0, 0, 0, 0, 0, 0, 0, 0, 0, 0, 0, 0, 0, 0, 0, 0, 0, 0, 0, 0, 0, 0, 0, 0, 0, 0, 0, 0, 0, 0, 0, 0, 0, 0, 0, 0, 0, 0, 0, 0, 0, 0, 0, 0, 0, 0, 0, 0, 0, 0, 0, 0, 0, 0, 0, 0, 0, 0, 0, 0, 0, 0, 0, 0, 0, 0, 0, 0, 0, 0, 0, 0, 0, 0, 0, 0, 0, 0, 0, 0, 0, 0, 0, 0, 0, 0, 0, 0, 0, 0, 0, 0, 0, 0, 0, 0, 0, 0, 0, 0, 0, 0, 0, 0, 0, 0, 0, 0, 0, 0, 0, 0, 0, 0, 0, 0, 0, 0, 0, 0, 0, 0, 0, 0, 0, 0, 0, 0, 0, 0, 0, 0, 0, 0, 0, 0, 0, 0, 0, 0, 0, 0, 0, 0, 0, 0, 0, 0, 0, 0, 0, 0, 0, 0, 0, 0, 0, 0, 0, 0, 0, 0, 0, 0, 0, 0, 0, 0, 0, 0, 0, 0, 0, 0, 0, 0, 0, 0, 0, 0, 0, 0, 0, 0, 0, 0, 0, 0, 0, 0, 0, 0, 0, 0, 0, 0, 0, 0, 0, 0, 0, 0, 0, 0, 0, 0, 0, 0, 0, 0, 0, 0, 0, 0, 0, 0, 0, 0, 0, 0, 0, 0, 0, 0, 0, 0, 0, 0, 0, 0, 0, 0, 0, 0, 0, 0, 0, 0, 0, 0, 0, 0, 0, 0, 0, 0, 0, 0, 0, 0, 0, 0, 0, 0, 0, 0, 0, 0, 0, 0, 0, 0, 0, 0, 0, 0, 0, 0, 0, 0, 0, 0, 0, 0, 0, 0, 0, 0, 0, 0, 0, 0, 0, 0, 0, 0, 0, 0, 0, 0, 0, 0, 0, 0, 0, 0, 0, 0, 0, 0, 0, 0, 0, 0, 0, 0, 0, 0, 0, 0, 0, 0, 0, 0, 0, 0, 0, 0, 0, 0, 0, 0, 0, 0, 0, 0, 0, 0, 0, 0, 0, 0, 0, 0, 0, 0, 0, 0, 0, 0, 0, 0, 0, 0, 0, 0, 0, 0, 0, 0, 0, 0, 0, 0, 0, 0, 0, 0, 0, 0, 0, 0, 0, 0, 0, 0, 0, 0, 0, 0, 0, 0, 0, 0, 0, 0, 0, 0, 0, 0, 0, 0, 0, 0, 0, 0, 0, 0, 0, 0, 0, 0, 0, 0, 0, 0, 0, 0, 0, 0, 0, 0, 0, 0, 0, 0, 0, 0, 0, 0, 0, 0, 0, 0, 0, 0, 0, 0, 0, 0, 0, 0, 0, 0, 0, 0, 0, 0, 0, 0, 0, 0, 0, 0, 0, 0, 0, 0, 0, 0, 0, 0, 0, 0, 0, 0, 0, 0, 0, 0, 0, 0, 0, 0, 0, 0, 0, 0, 0, 0, 0, 0, 0, 0, 0, 0, 0, 0, 0, 0, 0, 0, 0, 0, 0, 0, 0, 0, 0, 0, 0, 0, 0, 0, 0, 0, 0, 0, 0, 0, 0, 0, 0, 0, 0, 0, 0, 0, 0, 0, 0, 0, 0, 0, 0, 0, 0, 0, 0, 0, 0, 0, 0, 0, 0, 0, 0, 0, 0, 0, 0, 0, 0, 0, 0, 0, 0, 0, 0, 0, 0, 0, 0, 0, 0, 0, 0, 0, 0, 0, 0, 0, 0, 0, 0, 0, 0, 0, 0, 0, 0, 0, 0, 0, 0, 0, 0, 0, 0, 0, 0, 0, 0, 0, 0, 0, 0, 0, 0, 0, 0, 0, 0, 0, 0, 0, 0, 0, 0, 0, 0, 0, 0, 0, 0, 0, 0, 0, 0, 0, 0, 0, 0, 0, 0, 0, 0, 0, 0, 0, 0, 0, 0, 0, 0, 0, 0, 0, 0, 0, 0, 0, 0, 0, 0, 0, 0, 0, 0, 0, 0, 0, 0, 0, 0, 0, 0, 0, 0, 0, 0, 0, 0, 0, 0, 0, 0, 0, 0, 0, 0, 0, 0, 0, 0, 0, 0, 0, 0, 0, 0, 0, 0, 0, 0, 0, 0, 0, 0, 0, 0, 0, 0, 0, 0, 0, 0, 0, 0, 0, 0, 0, 0, 0, 0, 0, 0, 0, 0, 0, 0, 0, 0, 0, 0, 0, 0, 0, 0, 0, 0, 0, 0, 0, 0, 0, 0, 0, 0, 0, 0, 0, 0, 0, 0, 0, 0, 0, 0, 0, 0, 0, 0, 0, 0, 0, 0, 0, 0, 0, 0, 0, 0, 0, 0, 0, 0, 0, 0, 0, 0, 0, 0, 0, 0, 0, 0, 0, 0, 0, 0, 0, 0, 0, 0, 0, 0, 0, 0, 0, 0, 0, 0, 0, 0, 0, 0, 0, 0, 0, 0, 0, 0, 0, 0, 0, 0, 0, 0, 0, 0, 0, 0, 0, 0, 0, 0, 0, 0, 0, 0, 0, 0, 0, 0, 0, 0, 0, 0, 0, 0, 0, 0, 0, 0, 0, 0, 0, 0, 0, 0, 0, 0, 0, 0, 0, 0, 0, 0, 0, 0, 0, 0, 0, 0, 0, 0, 0, 0, 0, 0, 0, 0, 0, 0, 0, 0, 0, 0, 0, 0, 0, 0, 0, 0, 0, 0, 0, 0, 0, 0, 0, 0, 0, 0, 0, 0, 0, 0, 0, 0, 0, 0, 0, 0, 0, 0, 0, 0, 0, 0, 0, 0, 0, 0, 0, 0, 0, 0, 0, 0, 0, 0, 0, 0, 0, 0, 0, 0, 0, 0, 0, 0, 0, 0, 0, 0, 0, 0, 0, 0, 0, 0, 0, 0, 0, 0, 0, 0, 0, 0, 0, 0, 0, 0, 0, 0, 0, 0, 0, 0, 0, 0, 0, 0, 0, 0, 0, 0, 0, 0, 0, 0, 0, 0, 0, 0, 0, 0, 0, 0, 0, 0, 0, 0, 0, 0, 0, 0, 0, 0, 0, 0, 0, 0, 0, 0, 0, 0, 0, 0, 0, 0, 0, 0, 0, 0, 0, 0, 0, 0, 0, 0, 0, 0, 0, 0, 0, 0, 0, 0, 0, 0, 0, 0, 0, 0, 0, 0, 0, 0, 0, 0, 0, 0, 0, 0, 0, 0, 0, 0, 0, 0, 0, 0, 0, 0, 0, 0, 0, 0, 0, 0, 0, 0, 0, 0, 0, 0, 0, 0, 0, 0, 0, 0, 0, 0, 0, 0, 0, 0, 0, 0, 0, 0, 0, 0, 0, 0, 0, 0, 0, 0, 0, 0, 0, 0, 0, 0, 0, 0, 0, 0, 0, 0, 0, 0, 0, 0, 0, 0, 0, 0, 0, 0, 0, 0, 0, 0, 0, 0, 0, 0, 0, 0, 0, 0, 0, 0, 0, 0, 0, 0, 0, 0, 0, 0, 0, 0, 0, 0, 0, 0, 0, 0, 0, 0, 0, 0, 0, 0, 0, 0, 0, 0, 0, 0, 0, 0, 0, 0, 0, 0, 0, 0, 0, 0, 0, 0, 0, 0, 0, 0, 0, 0, 0, 0, 0, 0, 0, 0, 0, 0, 0, 0, 0, 0, 0, 0, 0, 0, 0, 0, 0, 0, 0, 0, 0, 0, 0, 0, 0, 0, 0, 0, 0, 0, 0, 0, 0, 0, 0, 0, 0, 0, 0, 0, 0, 0, 0, 0, 0, 0, 0, 0, 0, 0, 0, 0, 0, 0, 0, 0, 0, 0, 0, 0, 0, 0, 0, 0, 0, 0, 0, 0, 0, 0, 0, 0, 0, 0, 0, 0, 0, 0, 0, 0, 0, 0, 0, 0, 0, 0, 0, 0, 0, 0, 0, 0, 0, 0, 0, 0, 0, 0, 0, 0, 0, 0, 0, 0, 0, 0, 0, 0, 0, 0, 0, 0, 0, 0, 0, 0, 0, 0, 0, 0, 0, 0, 0, 0, 0, 0, 0, 0, 0, 0, 0, 0, 0, 0, 0, 0, 0, 0, 0, 0, 0, 0, 0, 0, 0, 0, 0, 0, 0, 0, 0, 0, 0, 0, 0, 0, 0, 0, 0, 0, 0, 0, 0, 0, 0, 0, 0, 0, 0, 0, 0, 0, 0, 0, 0, 0, 0, 0, 0, 0, 0, 0, 0, 0, 0, 0, 0, 0, 0, 0, 0, 0, 0, 0, 0, 0, 0, 0, 0, 0, 0, 0, 0, 0, 0, 0, 0, 0, 0, 0, 0, 0, 0, 0, 0, 0, 0, 0, 0, 0, 0, 0, 0, 0, 0, 0, 0, 0, 0, 0, 0, 0, 0, 0, 0, 0, 0, 0, 0, 0, 0, 0, 0, 0, 0, 0, 0, 0, 0, 0, 0, 0, 0, 0, 0, 0, 0, 0, 0, 0, 0, 0, 0, 0, 0, 0, 0, 0, 0, 0, 0, 0, 0, 0, 0, 0, 0, 0, 0, 0, 0, 0, 0, 0, 0, 0, 0, 0, 0, 0, 0, 0, 0, 0, 0, 0, 0, 0, 0, 0, 0, 0, 0, 0, 0, 0, 0, 0, 0, 0, 0, 0, 0, 0, 0, 0, 0, 0, 0, 0, 0, 0, 0, 0, 0, 0, 0, 0, 0, 0, 0, 0, 0, 0, 0, 0, 0, 0, 0, 0, 0, 0, 0, 0, 0, 0, 0, 0, 0, 0, 0, 0, 0, 0, 0, 0, 0, 0, 0, 0, 0, 0, 0, 0, 0, 0, 0, 0, 0, 0, 0, 0, 0, 0, 0, 0, 0, 0, 0, 0, 0, 0, 0, 0, 0, 0, 0, 0, 0, 0, 0, 0, 0, 0, 0, 0, 0, 0, 0, 0, 0, 0, 0, 0, 0, 0, 0, 0, 0, 0, 0, 0, 0, 0, 0, 0, 0, 0, 0, 0, 0, 0, 0, 0, 0, 0, 0, 0, 0, 0, 0, 0, 0, 0, 0, 0, 0, 0, 0, 0, 0, 0, 0, 0, 0, 0, 0, 0, 0, 0, 0, 0, 0, 0, 0, 0, 0, 0, 0, 0, 0, 0, 0, 0, 0, 0, 0, 0, 0, 0, 0, 0, 0, 0, 0, 0, 0, 0, 0, 0, 0, 0, 0, 0, 0, 0, 0, 0, 0, 0, 0, 0, 0, 0, 0, 0, 0, 0, 0, 0, 0, 0, 0, 0, 0, 0, 0, 0, 0, 0, 0, 0, 0, 0, 0, 0, 0, 0, 0, 0, 0, 0, 0, 0, 0, 0, 0, 0, 0, 0, 0, 0, 0, 0, 0, 0, 0, 0, 0, 0, 0, 0, 0, 0, 0, 0, 0, 0, 0, 0, 0, 0, 0, 0, 0, 0, 0, 0, 0, 0, 0, 0, 0, 0, 0, 0, 0, 0, 0, 0, 0, 0, 0, 0, 0, 0, 0, 0, 0, 0, 0, 0, 0, 0, 0, 0, 0, 0, 0, 0, 0, 0, 0, 0, 0, 0, 0, 0, 0, 0, 0, 0, 0, 0, 0, 0, 0, 0, 0, 0, 0, 0, 0, 0, 0, 0, 0, 0, 0, 0, 0, 0, 0, 0, 0, 0, 0, 0, 0, 0, 0, 0, 0, 0, 0, 0, 0, 0, 0, 0, 0, 0, 0, 0, 0, 0, 0, 0, 0, 0, 0, 0, 0, 0, 0, 0, 0, 0, 0, 0, 0, 0, 0, 0, 0, 0, 0, 0, 0, 0, 0, 0, 0, 0, 0, 0, 0, 0, 0, 0, 0, 0, 0, 0, 0, 0, 0, 0, 0, 0, 0, 0, 0, 0, 0, 0, 0, 0, 0, 0, 0, 0, 0, 0, 0, 0, 0, 0, 0, 0, 0, 0, 0, 0, 0, 0, 0, 0, 0, 0, 0, 0, 0, 0, 0, 0, 0, 0, 0, 0, 0, 0, 0, 0, 0, 0, 0, 0, 0, 0, 0, 0, 0, 0, 0, 0, 0, 0, 0, 0, 0, 0, 0, 0, 0, 0, 0, 0, 0, 0, 0, 0, 0, 0, 0, 0, 0, 0, 0, 0, 0, 0, 0, 0, 0, 0, 0, 0, 0, 0, 0, 0, 0, 0, 0, 0, 0, 0, 0, 0, 0, 0, 0, 0, 0, 0, 0, 0, 0, 0, 0, 0, 0, 0, 0, 0, 0, 0, 0, 0, 0, 0, 0, 0, 0, 0, 0, 0, 0, 0, 0, 0, 0, 0, 0, 0, 0, 0, 0, 0, 0, 0, 0, 0, 0, 0, 0, 0, 0, 0, 0, 0, 0, 0, 0, 0, 0, 0, 0, 0, 0, 0, 0, 0, 0, 0, 0, 0, 0, 0, 0, 0, 0, 0, 0, 0, 0, 0, 0, 0, 0, 0, 0, 0, 0, 0, 0, 0, 0, 0, 0, 0, 0, 0, 0, 0, 0, 0, 0, 0, 0, 0, 0, 0, 0, 0, 0, 0, 0, 0, 0, 0, 0, 0, 0, 0, 0, 0, 0, 0, 0, 0, 0, 0, 0, 0, 0, 0, 0, 0, 0, 0, 0, 0, 0, 0, 0, 0, 0, 0, 0, 0, 0, 0, 0, 0, 0, 0, 0, 0, 0, 0, 0, 0, 0, 0, 0, 0, 0, 0, 0, 0, 0, 0, 0, 0, 0, 0, 0, 0, 0, 0, 0, 0, 0, 0, 0, 0, 0, 0, 0, 0, 0, 0, 0, 0, 0, 0, 0, 0, 0, 0, 0, 0, 0, 0, 0, 0, 0, 0, 0, 0, 0, 0, 0, 0, 0, 0, 0, 0, 0, 0, 0, 0, 0, 0, 0, 0, 0, 0, 0, 0, 0, 0, 0, 0, 0, 0, 0, 0, 0, 0, 0, 0, 0, 0, 0, 0, 0, 0, 0, 0, 0, 0, 0, 0, 0, 0, 0, 0, 0, 0, 0, 0, 0, 0, 0, 0, 0, 0, 0, 0, 0, 0, 0, 0, 0, 0, 0, 0, 0, 0, 0, 0, 0, 0, 0, 0, 0, 0, 0, 0, 0, 0, 0, 0, 0, 0, 0, 0, 0, 0, 0, 0, 0, 0, 0, 0, 0, 0, 0, 0, 0, 0, 0, 0, 0, 0, 0, 0, 0, 0, 0, 0, 0, 0, 0, 0, 0, 0, 0, 0, 0, 0, 0, 0, 0, 0, 0, 0, 0, 0, 0, 0, 0, 0, 0, 0, 0, 0, 0, 0, 0, 0, 0, 0, 0, 0, 0, 0, 0, 0, 0, 0, 0, 0, 0, 0, 0, 0, 0, 0, 0, 0, 0, 0, 0, 0, 0, 0, 0, 0, 0, 0, 0, 0, 0, 0, 0, 0, 0, 0, 0, 0, 0, 0, 0, 0, 0, 0, 0, 0, 0, 0, 0, 0, 0, 0, 0, 0, 0, 0, 0, 0, 0, 0, 0, 0, 0, 0, 0, 0, 0, 0, 0, 0, 0, 0, 0, 0, 0, 0, 0, 0, 0, 0, 0, 0, 0, 0, 0, 0, 0, 0, 0, 0, 0, 0, 0, 0, 0, 0, 0, 0, 0, 0, 0, 0, 0, 0, 0, 0, 0, 0, 0, 0, 0, 0, 0, 0, 0, 0, 0, 0, 0, 0, 0, 0, 0, 0, 0, 0, 0, 0, 0, 0, 0, 0, 0, 0, 0, 0, 0, 0, 0, 0, 0, 0, 0, 0, 0, 0, 0, 0, 0, 0, 0, 0, 0, 0, 0, 0, 0, 0, 0, 0, 0, 0, 0, 0, 0, 0, 0, 0, 0, 0, 0, 0, 0, 0, 0, 0, 0, 0, 0, 0, 0, 0, 0, 0, 0, 0, 0, 0, 0, 0, 0, 0, 0, 0, 0, 0, 0, 0, 0, 0, 0, 0, 0, 0, 0, 0, 0, 0, 0, 0, 0, 0, 0, 0, 0, 0, 0, 0, 0, 0, 0, 0, 0, 0, 0, 0, 0, 0, 0, 0, 0, 0, 0, 0, 0, 0, 0, 0, 0, 0, 0, 0, 0, 0, 0, 0, 0, 0, 0, 0, 0, 0, 0, 0, 0, 0, 0, 0, 0, 0, 0, 0, 0, 0, 0, 0, 0, 0, 0, 0, 0, 0, 0, 0, 0, 0, 0, 0, 0, 0, 0, 0, 0, 0, 0, 0, 0, 0, 0, 0, 0, 0, 0, 0, 0, 0, 0, 0, 0, 0, 0, 0, 0, 0, 0, 0, 0, 0, 0, 0, 0, 0, 0, 0, 0, 0, 0, 0, 0, 0, 0, 0, 0, 0, 0, 0, 0, 0, 0, 0, 0, 0, 0, 0, 0, 0, 0, 0, 0, 0, 0, 0, 0, 0, 0, 0, 0, 0, 0, 0, 0, 0, 0, 0, 0, 0, 0, 0, 0, 0, 0, 0, 0, 0, 0, 0, 0, 0, 0, 0, 0, 0, 0, 0, 0, 0, 0, 0, 0, 0, 0, 0, 0, 0, 0, 0, 0, 0, 0, 0, 0, 0, 0, 0, 0, 0, 0, 0, 0, 0, 0, 0, 0, 0, 0, 0, 0, 0, 0, 0, 0, 0, 0, 0, 0, 0, 0, 0, 0, 0, 0, 0, 0, 0, 0, 0, 0, 0, 0, 0, 0, 0, 0, 0, 0, 0, 0, 0, 0, 0, 0, 0, 0, 0, 0, 0, 0, 0, 0, 0, 0, 0, 0, 0, 0, 0, 0, 0, 0, 0, 0, 0, 0, 0, 0, 0, 0, 0, 0, 0, 0, 0, 0, 0, 0, 0, 0, 0, 0, 0, 0, 0, 0, 0, 0, 0, 0, 0, 0, 0, 0, 0, 0, 0, 0, 0, 0, 0, 0, 0, 0, 0, 0, 0, 0, 0, 0, 0, 0, 0, 0, 0, 0, 0, 0, 0, 0, 0, 0, 0, 0, 0, 0, 0, 0, 0, 0, 0, 0, 0, 0, 0, 0, 0, 0, 0, 0, 0, 0, 0, 0, 0, 0, 0, 0, 0, 0, 0, 0, 0, 0, 0, 0, 0, 0, 0, 0, 0, 0, 0, 0, 0, 0, 0, 0, 0, 0, 0, 0, 0, 0, 0, 0, 0, 0, 0, 0, 0, 0, 0, 0, 0, 0, 0, 0, 0, 0, 0, 0, 0, 0, 0, 0, 0, 0, 0, 0, 0, 0, 0, 0, 0, 0, 0, 0, 0, 0, 0, 0, 0, 0, 0, 0, 0, 0, 0, 0, 0, 0, 0, 0, 0, 0, 0, 0, 0, 0, 0, 0, 0, 0, 0, 0, 0, 0, 0, 0, 0, 0, 0, 0, 0, 0, 0, 0, 0, 0, 0, 0, 0, 0, 0, 0, 0, 0, 0, 0, 0, 0, 0, 0, 0, 0, 0, 0, 0, 0, 0, 0, 0, 0, 0, 0, 0, 0, 0, 0, 0, 0, 0, 0, 0, 0, 0, 0, 0, 0, 0, 0, 0, 0, 0, 0, 0, 0, 0, 0, 0, 0, 0, 0, 0, 0, 0, 0, 0, 0, 0, 0, 0, 0, 0, 0, 0, 0, 0, 0, 0, 0, 0] 
 BGLN , s. GB22 - DPPC                 other                 4.533                 1.511                 0.000  [0, 0, 0, 0, 0, 0, 0, 0, 0, 0, 0, 0, 0, 0, 0, 0, 0, 0, 0, 0, 0, 0, 0, 0, 0, 0, 0, 0, 0, 0, 0, 0, 0, 0, 0, 0, 0, 0, 0, 0, 0, 0, 0, 0, 0, 0, 0, 0, 0, 0, 0, 0, 0, 0, 0, 0, 0, 0, 0, 0, 0, 0, 0, 0, 0, 0, 0, 0, 0, 0, 0, 0, 0, 0, 0, 0, 0, 0, 0, 0, 0, 0, 0, 0, 0, 0, 0, 0, 0, 0, 0, 0, 0, 0, 0, 0, 0, 0, 0, 0, 0, 0, 0, 0, 0, 0, 0, 0, 0, 0, 0, 0, 0, 0, 0, 0, 0, 0, 0, 0, 0, 0, 0, 0, 0, 0, 0, 0, 0, 0, 0, 0, 0, 0, 0, 0, 0, 0, 0, 0, 0, 0, 0, 0, 0, 0, 0, 0, 0, 0, 0, 0, 0, 0, 0, 0, 0, 0, 0, 0, 0, 0, 0, 0, 0, 0, 0, 0, 0, 0, 0, 0, 0, 0, 0, 0, 0, 0, 0, 0, 0, 0, 0, 0, 0, 0, 0, 0, 0, 0, 0, 0, 0, 0, 0, 0, 0, 0, 0, 0, 0, 0, 0, 0, 0, 0, 0, 0, 0, 0, 0, 0, 0, 0, 0, 0, 0, 0, 0, 0, 0, 0, 0, 0, 0, 0, 0, 0, 0, 0, 0, 0, 0, 0, 0, 0, 0, 0, 0, 0, 0, 0, 0, 0, 0, 0, 0, 0, 0, 0, 0, 0, 0, 0, 0, 0, 0, 0, 0, 0, 0, 0, 0, 0, 0, 0, 0, 0, 0, 0, 0, 0, 0, 0, 0, 0, 0, 0, 0, 0, 0, 0, 0, 0, 0, 0, 0, 0, 0, 0, 0, 0, 0, 0, 0, 0, 0, 0, 0, 0, 0, 0, 0, 0, 0, 0, 0, 0, 0, 0, 0, 0, 0, 0, 0, 0, 0, 0, 0, 0, 0, 0, 0, 0, 0, 0, 0, 0, 0, 0, 0, 0, 0, 0, 0, 0, 0, 0, 0, 0, 0, 0, 0, 0, 0, 0, 0, 0, 0, 0, 0, 0, 0, 0, 0, 0, 0, 0, 0, 0, 0, 0, 0, 0, 0, 0, 0, 0, 0, 0, 0, 0, 0, 0, 0, 0, 0, 0, 0, 0, 0, 0, 0, 0, 0, 0, 0, 0, 0, 0, 0, 0, 0, 0, 0, 0, 0, 0, 0, 0, 0, 0, 0, 0, 0, 0, 0, 0, 0, 0, 0, 0, 0, 0, 0, 0, 0, 0, 0, 0, 0, 0, 0, 0, 0, 0, 0, 0, 0, 0, 0, 0, 0, 0, 0, 0, 0, 0, 0, 0, 0, 0, 0, 0, 0, 0, 0, 0, 0, 0, 0, 0, 0, 0, 0, 0, 0, 0, 0, 0, 0, 0, 0, 0, 0, 0, 0, 0, 0, 0, 0, 0, 0, 0, 0, 0, 0, 0, 0, 0, 0, 0, 0, 0, 0, 0, 0, 0, 0, 0, 0, 0, 0, 0, 0, 0, 0, 0, 0, 0, 0, 0, 0, 0, 0, 0, 0, 0, 0, 0, 0, 0, 0, 0, 0, 0, 0, 0, 0, 0, 0, 0, 0, 0, 0, 0, 0, 0, 0, 0, 0, 0, 0, 0, 0, 0, 0, 0, 0, 0, 0, 0, 0, 0, 0, 0, 0, 0, 0, 0, 0, 0, 0, 0, 0, 0, 0, 0, 0, 0, 0, 0, 0, 0, 0, 0, 0, 0, 0, 0, 0, 0, 0, 0, 0, 0, 0, 0, 0, 0, 0, 0, 0, 0, 0, 0, 0, 0, 0, 0, 0, 0, 0, 0, 0, 0, 0, 0, 0, 0, 0, 0, 0, 0, 0, 0, 0, 0, 0, 0, 0, 0, 0, 0, 0, 0, 0, 0, 0, 0, 0, 0, 0, 0, 0, 0, 0, 0, 0, 0, 0, 0, 0, 0, 0, 0, 0, 0, 0, 0, 0, 0, 0, 0, 0, 0, 0, 0, 0, 0, 0, 0, 0, 0, 0, 0, 0, 0, 0, 0, 0, 0, 0, 0, 0, 0, 0, 0, 0, 0, 0, 0, 0, 1.7846555666117632, 0.1671331944474022, 0, 0, 0, 0, 0, 0, 1.1579357983649, 0.15175144927518927, 6.054578346636136, 5.133004613809976, 5.295997292813133, 4.929486688434503, 4.6744162630567585, 0, 0, 0.6892176654102802, 0, 2.564047866958369, 1.1158432961138787, 1.2265193693549108, 1.0253800365973165, 2.0207613547974486, 2.626624114754082, 2.636718848675187, 7.259609428250891, 12.465191050919538, 14.017550390722889, 11.115667957746986, 13.773120672809563, 12.85534900288303, 10.924363838925107, 10.946506586522954, 10.216879120887592, 11.785687031096185, 13.79491032650533, 3.9022454106787845, 0.13506302931754516, 10.236075007091584, 14.764845049027526, 3.288041361592874, 0.10686097197203916, 0, 0, 0, 0, 0, 0, 0, 0, 0, 0, 0, 0, 0, 0, 0, 0, 0, 0, 0, 0.5567444851819304, 0, 0, 0, 0, 0, 0, 0, 0, 0, 0, 0, 0, 0, 0, 0, 0, 0, 0, 0, 0, 0, 0, 0, 0, 0, 0, 0, 0, 0, 0, 0, 0, 0, 0, 0, 0, 0, 0, 0, 0, 0, 0, 0, 0, 0, 0, 0, 0, 0, 0, 0, 0, 0, 0, 0, 0, 0, 0, 0, 0, 0, 0, 0, 0, 0, 0, 0, 0, 0, 0, 0, 0, 0, 0, 0, 0, 0, 0, 0, 0, 0, 0, 0, 0, 0, 1.6333035607322348, 5.4911463525919455, 0, 0, 0, 0, 0, 0, 0, 0, 0, 0, 0, 0, 0, 0, 0, 0, 0, 0, 0, 0, 0, 0, 0, 0, 0, 0, 0, 0, 0, 0, 0, 0, 0, 0, 0, 0, 0, 0, 0, 0, 0, 0, 0, 0, 0, 0, 0, 0, 0, 0, 0, 0, 0, 0, 0, 0, 0, 0, 0, 0, 0, 0, 0, 0, 0, 0, 0, 0, 0, 0, 0, 0, 0, 0, 0, 0, 0, 0, 0, 0, 0, 0, 0, 0, 0, 0, 0, 0, 0, 0, 0, 3.9187139721487725, 0, 3.61581226927723, 4.643376439695842, 0, 0, 0, 0, 0, 0, 0, 0, 0, 0, 0, 0, 0, 0, 0, 0, 0, 0, 0, 0, 0, 0, 0, 0, 0, 0, 0, 2.8402246854793534, 5.125728705312245, 11.202589397624076, 4.858379474089179, 16.507175087365074, 7.827192755636328, 10.575349954643483, 9.084795798297666, 5.369715555382015, 0, 0.23857138109702022, 0.9101231222840881, 7.705757788303264, 1.6657837972870915, 1.1990450868999734, 0, 0, 1.8386655089482722, 7.045590990312998, 7.211837701943759, 8.959708248831863, 2.9345289926621216, 0, 3.2841266871849797, 0, 0, 0, 0, 0.8810808298296084, 0, 0.3841063638707369, 5.898902640199333, 4.014390296705909, 2.7726208890022654, 0, 0, 0, 0, 0, 3.729368794405222, 1.9896066045561158, 0, 0, 0, 0, 0, 0, 0, 0, 0, 1.2657471255947748, 6.477993705849864, 0, 1.3320442775936132, 5.885198912223206, 0.4427021143961736, 2.7167402298290293, 3.452903095623949, 9.067352050906146, 10.216679070588752, 7.899125254226606, 3.5640271434595268, 4.800450705351776, 5.799567342087178, 7.930211992934429, 2.619293151911888, 9.521161769358445, 3.9004059899545567, 0.5186701216841918, 6.68321134504007, 5.873692948662002, 0, 0, 0, 0, 4.8273494335344616, 5.613516092464674, 1.2838255083598449, 0.9026428580675621, 0, 0, 0.14165285896571225, 0.17080189907652663, 0, 0, 0, 0, 0, 0, 0, 0, 0, 0, 0, 0, 0, 0, 0, 0, 0, 0, 0, 0, 0, 0, 0, 0, 0, 0, 0, 0, 0, 0, 0, 0, 0, 0, 0, 0, 0, 0, 0, 0, 0, 0, 0, 0, 0, 0, 0, 2.265664039009985, 0, 0, 4.354019966372244, 0.11102816055990065, 5.397560829097234, 4.20309061791595, 8.487785943613368, 3.3188948335445834, 6.424080126993644, 2.0921850136290163, 4.708009426546921, 0, 0, 0, 0, 0.5615677024481167, 0, 0, 0, 0, 0, 0, 0, 0, 0, 0.511250789169832, 0.6945928638217476, 0, 0.9405017154829532, 6.761900478485202, 6.685137206208414, 4.103152070020455, 8.712268727747297, 1.007903796575411, 0, 0, 1.2326491021790924, 7.727170307410729, 3.466775811268564, 2.567265007057059, 4.789358122149811, 6.956211626600149, 3.447944718576988, 7.423614406709367, 3.6407546659462167, 5.469563620425289, 2.5567011359434226, 4.30291814761537, 0.8696717910100282, 1.3971482966316469, 0.5018184688192394, 1.7937636379899005, 1.0422071602243033, 1.0674451144237247, 2.241001189630968, 2.8250446563080778, 0, 0.9821697602308717, 0, 0, 0, 0, 0, 0, 0, 0.4607059308796922, 0, 0, 0, 0, 0, 0, 2.997864155028945, 4.667193187339932, 4.340625236830361, 0.8130277023227714, 4.021805543293749, 6.666567735462032, 0, 0, 0, 0, 0, 0, 0, 0, 0, 4.639145994771944, 8.49627142336511, 3.3075973531750233, 5.609673061695879, 1.9902104703745704, 3.7645812189220766, 0.9663793114139868, 4.203016657713226, 1.098570692953784, 3.0407624349669438, 3.9184000393277274, 2.749429272099428, 3.496713018095314, 0.5187988226400411, 4.527332865071644, 2.2365755308839717, 3.1791247961111417, 0, 0, 0, 0, 0, 0, 0, 4.984777549110726, 0, 0.49539065465613236, 0, 0, 0, 0, 0, 0, 0, 0, 0, 0, 0, 0, 0, 0, 0, 0, 0, 0, 0, 0, 0, 0, 0, 0, 0, 0, 0, 0, 0, 0, 0, 0, 0, 0, 0, 0, 0, 0, 0, 0, 0, 0, 0, 0, 0, 0, 0, 0, 0, 0, 0, 0, 0, 0, 0, 0, 0, 0, 0, 0, 0, 0, 0, 0, 0, 5.598219437462972, 5.90922155285119, 2.1639326261662206, 1.1864522650963365, 9.575816392670392, 7.549400726016532, 11.466719713780648, 6.150861462190146, 10.561404458449944, 0, 0, 0, 0, 0, 0, 0, 0, 0, 0, 0, 0, 0, 0, 0, 0, 0, 0, 0, 0, 0, 0, 0, 0, 0, 0, 0, 0, 0, 0, 0, 0, 0, 0, 0, 0, 0, 0, 0, 0, 0, 0, 0, 0, 0, 0, 0, 0, 0, 0, 0, 0, 0, 0, 0, 0, 0, 0, 0, 0, 0, 0, 0, 0, 0, 0, 0, 0, 0, 0, 0, 0, 0, 0, 0, 0, 0, 0, 0, 0, 0, 0, 0, 0, 0, 0, 0, 0, 0, 0, 0, 0, 0, 0, 0, 0, 0, 0, 0, 0, 0, 0, 0, 0, 0, 0, 0, 0, 0, 0, 0, 0, 0, 0, 1.276407417210277, 0, 0, 0, 0, 0, 0, 0, 0, 0, 0, 0, 0, 5.386855577262006, 6.756373064575163, 0, 0, 0, 0, 5.275618911108984, 5.159745901845859, 0.0828216899407446, 0, 0, 0, 0, 0, 0, 0, 0, 0, 0, 0, 0, 0, 0, 0, 0, 0, 0, 0, 0, 0, 0, 0, 0, 0, 0, 0, 0, 0, 0, 0, 0, 0, 0, 0, 0, 0, 0, 0, 0, 0, 0, 0, 0, 0, 0, 0, 0, 0, 0, 0, 0, 0.1065128099738043, 0, 0, 0, 0, 0, 0, 0, 0, 0, 0, 0, 0, 0, 0, 0, 0, 0, 0, 0, 0, 0, 0, 0, 0, 0, 0, 0, 0, 0, 0, 0, 0, 0, 0, 0, 0, 0, 0, 0, 1.0115556444844274, 2.6893146097343266, 3.4849385141085083, 1.7931273687260192, 6.576678198595041, 0, 3.1898708774846614, 0, 0, 0, 0, 0, 0, 0, 0, 0, 0, 0, 0, 0, 0, 0, 0, 0, 0, 0, 0, 0, 0, 0, 0, 0, 0, 0, 0, 0, 0, 0, 0, 0, 0, 0, 0, 0, 0, 0, 0, 0, 0, 0, 0, 0, 0, 0, 0, 0, 0, 0, 0, 0, 0, 0, 0, 0, 0, 0, 0, 0, 0, 0, 0.12318249022959903, 0, 0, 0, 0, 2.740342377220255, 4.036699913584688, 4.181739959757243, 3.5732873645458962, 0, 0.44766661457639373, 0, 0, 0, 1.2234880770204932, 0, 0, 1.115590518780127, 0.5651339589240439, 0, 0, 0, 4.664222405761236, 0, 0, 0, 0, 1.3850264152485785, 1.8090831138030272, 0, 0.5887357783519672, 5.820365879753168, 0, 6.347652171082859, 8.023809005487058, 0.8026841075188419, 2.46063783163661, 7.822738182937526, 4.909036944070853, 4.361410488674008, 7.155016656774913, 2.0910452950332843, 4.565192129210412, 2.2419502159873566, 1.5521671947032232, 4.510623458243013, 0.662312419525676, 1.6528236146693618, 0, 0, 0, 0, 0, 0.1051896183922572, 0.46100070216029965, 0, 0, 0.07981551223137771, 0, 0, 0, 0, 0, 0, 0, 0, 0.24561764059855695, 5.229372065299138, 0, 2.9032485921148607, 5.518712415482069, 1.7817439564331594, 4.627857442277914, 0, 1.4842062455320002, 0, 0, 0.10445291168162334, 0, 0, 0, 0, 2.0941157359617133, 3.2387806139297366, 0.19751449304076993, 0, 0, 2.9780754338206807, 5.428928968657697, 5.07965240342299, 8.4472821499349, 6.097602903177107, 1.2054827283566856, 0, 0, 0, 0, 1.6558370064653372, 1.861837895956223, 1.9254006381748092, 1.760660190600626, 0.2192160825091397, 5.887436302614596, 4.109052474546179, 8.2356561858766, 0, 0, 0, 0.520094975864911, 1.6168592687529344, 0, 0, 0.6955488740559355, 1.126773888301218, 0, 0, 0, 0.10719709483714804, 0.9133561044095606, 0, 0, 0.5222515799526353, 0, 0.22100729892947849, 0, 0, 0, 0, 0, 0, 1.9894201205288757, 0, 0, 0, 0.2997302198837995, 6.215667690184849, 0, 0, 0, 0, 0.813058540946501, 4.110205766683111, 3.1650440766314145, 2.2487573817503956, 3.115518718769296, 7.1108706557874, 4.917918621950843, 11.000605249450308, 11.827205682617258, 13.10172574084415, 11.40691760877473, 8.752265808499832, 0.49797069639737307, 1.8789214583350333, 1.0927129221671534, 0.1490723596791447, 0, 1.9105348815334149, 0.5072971521941247, 16.90308815770972, 0, 10.409669000655002, 9.245566190870749, 8.54300902569137, 14.067855083494484, 6.812321899398605, 9.27179951291739, 1.1056525128373411, 1.0635270105204429, 0, 0, 1.428148579156729, 0, 0, 0, 0, 1.5549568224441446, 1.5070833775280772, 3.2885418193809235, 3.0480878639190188, 3.9709669659608955, 10.978611850288662, 11.939454242077003, 6.050694790913661, 0, 0.48933482174148757, 0, 0, 0.4866829855076125, 5.243431374690234, 3.883946282331671, 2.9338317787522348, 5.013723791219355, 3.6267142566494934, 5.018637956910636, 0.8822719899325911, 0.7380258423470538, 3.3855055925461595, 2.44769257629943, 0.09619629181918642, 0, 0, 0, 0.6962960483127208, 3.869350120987688, 3.3182679413691223, 6.7428108343772895, 0.31639617849530205, 0.6210419413947683, 1.4352518777552152, 2.257154057943688, 5.018675707860769, 3.807994695125367, 0.6645610490896627, 4.585840541603204, 1.6269596193596718, 2.096415108703533, 3.544910381283103, 4.159374888097727, 2.287925264262563, 2.718755746353494, 8.495044132456458, 9.823705302818063, 2.7059730444932084, 6.967863370663719, 7.971324159754668, 13.85393849692797, 7.406029784441221, 10.735837419842335, 9.212251462959138, 13.359612023838046, 11.302414601070804, 3.4316004637390516, 5.409142118235245, 5.0972651539313505, 0.926949052827094, 0.8664884004588314, 0.6894391438826207, 2.487066322277141, 2.515697313610281, 6.468551127854628, 3.5256565438461163, 2.2690983754232326, 0.6196095017714853, 1.0813885008153603, 3.335283211700097, 3.1076290870348817, 2.1913722345197373, 11.79623509591809, 6.781693953045031, 4.426018039894662, 0, 12.770175034724597, 14.262449644474657, 19.36014867839841, 12.812046778422424, 9.627899633894224, 2.3723397792713237, 8.561244241312092, 2.6757503934592126, 5.214044434510664, 6.557585863600739, 13.632946220751084, 15.990000150721114, 10.535459815412, 11.26104467196271, 10.384109624745271, 6.56344023386596, 18.63357959259794, 14.3222585333967, 3.793258278358537, 0.1731211444547359, 0.4174366853536068, 0, 0.2042607636803515, 0.6233083634607778, 0.4591894770394233, 0.9001014250257259, 1.1872589165165321, 0, 0, 0.2864871873219232, 0, 2.301684790492148, 0, 1.3930038054060352, 3.603455410850538, 0, 0, 0, 0, 4.4885654496062966, 6.516430148639233, 7.345619333485984, 10.653914059590885, 10.535167624160755, 9.414793841241343, 10.712055789122127, 8.855675263921137, 11.351315117965992, 5.142009049569748, 6.916069853191448, 5.39178366920151, 2.176948493203485, 2.8431383481986092, 7.698639045915093, 1.3001390556563743, 2.4256199770276115, 6.869329174255139, 7.193085125102223, 2.704831313730556, 3.344203838115345, 10.313094334438636, 4.253913263453413, 4.136701125942879, 10.497775719256945, 15.351422727143126, 4.459394713018806, 0.9394892871535083, 2.036033700191809, 0.08605014072839301, 4.356927244093678, 7.446260523072146, 1.5797503095486314, 4.315747428826243, 5.342569570324816, 2.9941560923170076, 1.8242515953783023, 0, 0.6005436693001976, 0, 0, 0, 0, 0, 1.7442882506806092, 0, 0.9343527167396883, 9.596321974010113, 4.3520081173190555, 2.7464339722918143, 1.3726287067453002, 0, 0.35722684188820186, 0, 6.181119510498462, 4.45727030196288, 2.4877640980209312, 0, 1.9032172233343179, 0.8561257344516853, 0.847134142586152, 0.33113742035015215, 1.0647154229173927, 4.293187269025614, 1.064439784254859, 2.24858029633311, 8.752446735614557, 4.188416390012075, 3.3245046053593037, 11.482029876735266, 1.8264426818550001, 10.641760986283206, 3.956138657835673, 3.2292086468446692, 4.362952770674033, 6.112505738450196, 6.229380164662948, 2.3674790426484758, 2.6414985114296634, 7.0533618559755356, 6.506177594668095, 11.09274626344855, 6.226961839003672, 9.615954430264335, 13.353534200375547, 9.33239044408803, 7.6212842885197425, 3.5300262031991156, 5.383054728155162, 5.653647751447834, 8.165710999283718, 7.470486870703732, 8.864434275884536, 7.900417155011978, 12.033946893980737, 10.164560301270638, 14.983158651053133, 6.984848100586139, 6.998468107701694, 5.824423791143986, 7.310315246764489, 4.431798438272383, 5.488954470623344, 6.310748790758293, 7.309166607763345, 6.095456938867383, 9.413517898071017, 6.963861380319815, 8.811794169464394, 9.717934848527712, 8.309957044518324, 8.623670232954273, 5.331123774233754, 11.6537282570775, 10.083238743577645, 6.367760699029154, 9.646836244208336, 7.619221074670634, 8.69297372547703, 11.809586420359386, 4.933170604621942, 6.656626357028387, 7.891509177865444, 7.0920882386065625, 7.191133424032044, 3.698729509623148, 2.136519063857206, 8.169579913303725, 5.487356435297029, 6.0934980688749665, 6.105926071435467, 7.803396252020881, 3.3802636776309067, 10.959610887552337, 12.20796630367078, 8.256863068061591, 7.9290675135616056, 13.00219178413018, 11.066825892642367, 8.085878180522888, 7.2317431074138625, 3.6492662538450853, 3.671743010631613, 5.764709370828242, 5.766776753036756, 3.834651191535355, 5.136087434152363, 2.1288920862510943, 1.3182393378432742, 6.639055337045437, 8.6838316234811, 2.8112994223840317, 6.267478277706449, 4.338741188727334, 6.622034907997902, 15.53247546260572, 14.042858219879928, 11.218554965735006, 11.507042928978056, 15.610033395969317, 6.150767842507907, 6.090421712683053, 9.137321395385307, 9.063290947241768, 2.6623581486237016, 10.7595898859011, 11.111498810394167, 9.098479669966917, 10.550009124592803, 11.605295445536534, 11.849480681263973, 7.0939100396941965, 8.66999673951577, 9.95092827317999, 12.754269824353083, 11.502248859202581, 7.731612225511174, 9.139904765709886, 10.33339477696108, 6.6157280519684, 4.722373932375457, 0.7485898264792892, 1.5308888646749745, 6.394648989861713, 4.967127477427653, 7.198706287188538, 2.60165764289817, 4.169524413624609, 3.156502504486543, 1.3211454140512955, 4.033106331674534, 5.582808549352909, 3.920255517343965, 3.0882844685647335, 0, 0, 0, 0.4697559948027677, 3.0488776881198487, 4.245061081798482, 3.7357308890909877, 0, 1.7764675781661396, 1.298250341697575, 1.0774355970976108, 0.21726792664171832, 1.3426621205591693, 0, 0, 0.1582871267709185, 1.5337060423237698, 0, 0, 0, 0, 1.806346733596599, 4.754782003240465, 0, 1.9673545081652595, 4.312067122701475, 5.136101131404128, 2.8577515930513075, 10.15966667857269, 1.0203355842351982, 5.237966870460175, 6.264391101193488, 11.310678342974027, 13.720199048962423, 14.226647432215456, 5.5965862677830565, 0.9594546582626211, 13.374015437012282, 3.9297696273801406, 9.633198002449136, 14.616916852068323, 15.787913444953453, 14.948677150346743, 17.78698329857312, 16.998551459979684, 1.008695928600229, 9.231400353786796, 12.257217734877257, 10.646081640971422, 3.074828850604995, 2.977095866443777, 1.861403339311567, 2.2653114380290456, 7.746060377840537, 6.560321562433252, 6.427384685815502, 2.0925005839551165, 7.873622896135939, 14.046417774962013, 3.554804395301193, 7.039237582063236, 0, 0.44976961710551966, 8.756348660420137, 1.6878115004495884, 0, 5.826369960979469, 1.6559227199732596, 0, 3.6171749456324953, 5.284391727004992, 3.005350467670122, 3.2443524871320975, 6.592743532725196, 0, 0.15695625140299238, 2.054062523787641, 2.623939894518548, 1.1139022372086722, 13.140881022197949, 14.568224036176817, 9.957734292787398, 4.849810667445194, 9.266120501616424, 7.330679869677116, 8.041410837298265, 7.854127115235781, 4.3979561633139195, 0.7152524246204416, 1.8414539823512341, 1.0573344090534393, 4.184297516224818, 2.188414888465066, 0, 3.8772678106736906, 4.235471661042014, 0, 5.148155708228297, 0.48151823034350283, 2.6460440343266827, 5.728447944533437, 4.469962600938761, 0.07902619674247514, 4.207230173087735, 0.9553670339085605, 0.12178173188175723, 0, 4.277540590565836, 0.7867825170786836, 6.326013175150917, 3.8518686916906386, 0.7961402324143231, 5.345539988363862, 2.781411183985815, 3.241156095422356, 0, 0, 0, 0, 0, 0, 0, 1.8781438193230329, 0.36422419920772436, 2.4391534686278593, 0, 0.33505514439679907, 0, 2.3775468236143538, 0, 0, 0, 0, 0, 0, 0, 0, 0, 0, 0.11697926725211535, 0, 0.675770878612374, 0, 0, 0, 1.7888614725675678, 0.20953734734905635, 4.411710375478741, 0, 0, 0, 0, 0, 0, 0, 0, 0, 0, 0, 0, 0, 0, 0, 0, 0, 0, 0, 0, 0, 0, 0, 0, 0, 0, 0, 0, 0, 0, 0, 0, 0, 0, 0, 0, 0, 0, 0, 0, 0, 0.3717609768237344, 1.3262302342751515, 0, 0, 0, 0, 0, 0, 0, 0, 0, 0, 0, 0, 0, 0, 0, 0, 0, 0, 0, 0, 0, 0, 0, 0, 0, 0, 0, 0, 0, 0, 0, 0, 0, 0, 0, 0, 0, 0, 0, 0, 0, 0, 0, 0, 0, 0, 0, 0, 0, 0, 0, 0, 0, 0, 0, 0, 0, 0, 0, 0, 0, 0, 0, 0, 0, 0, 0, 0, 0.1696502335169441, 0, 0, 0, 1.6022394625237, 1.5939379317168076, 0, 1.1738083185105401, 0, 3.856351516376754, 3.1014667413224104, 1.347218977344212, 0.735576385281828, 1.749352818307047, 3.9690739231696446, 1.0669291128936191, 0.33647484959355006, 1.9007035411009818, 0.7069939100320705, 2.3381221596853754, 0.9353608714224486, 0.48609483424824723, 2.343060411109137, 1.903156836913071, 0.7452352846184576, 0, 0, 0, 0.179804419501975, 2.6139474287971023, 0.8992305278639207, 0.680543490717806, 1.3718655261323072, 1.1798895984949165, 0.7704297445838663, 1.139209827393004, 0, 0, 0, 0, 0, 0, 0, 0, 0, 0, 0, 0, 0, 0, 0, 0, 0.6601056354323835, 0, 1.7745230944403088, 0, 0, 0.11173141604888066, 0, 0, 0, 0, 0, 0, 0, 0.103105507625165, 0, 0, 0, 0, 1.6798747831212202, 1.9640039415460155, 0, 0, 1.2180858964135406, 0.4462521267431671, 0, 1.897256176081099, 0.7524539036612226, 0.12935601300051824, 0, 0, 0, 0, 0, 0, 0, 0, 0, 0, 0, 0, 0, 0, 0, 0, 0, 0, 0, 0, 2.3145439383111266, 0.44702840614083295, 0.9509139827223805, 5.423931529296193, 1.4518811635400088, 0, 0, 0, 0, 0, 0, 0, 0, 0, 0, 0, 0, 0, 0, 0, 0.7927393537787518, 4.1846541596407745, 3.2973075419971964, 3.789311520023911, 5.231080569227539, 2.9408941333807306, 13.722444722580303, 6.177210905449047, 0, 0, 0, 0, 0, 0.23457179093500413, 3.3599435037554275, 6.417289536271296, 1.749180030063357, 2.4877600240351647, 3.566036205885743, 1.671792951342599, 0, 0, 0, 0, 0, 0, 0, 0, 0, 0, 0, 0, 0, 0.8241504966319622, 0, 0.7894024132742432, 0.5480475930744676, 0, 0, 0, 0, 0, 0, 0, 0, 0, 0, 0, 2.501569685478965, 3.4628112683691787, 6.567603115415041, 7.480732409338731, 4.823351884054828, 1.2357953327734308, 1.6209272742780816, 0, 3.8693113283104292, 0, 0, 2.009782226315746, 3.420969632505489, 0.2904893963721319, 7.86466577193821, 0.656616297996431, 9.982515897215388, 6.206542725162722, 0, 0, 0, 0, 0, 0, 0, 0, 0, 0, 0, 0, 0, 0, 0, 0, 0, 0, 0, 0, 0.14153317441890856, 2.177988506431339, 1.0785651806852692, 3.0146351728373526, 0.5242298134942782, 1.7029267422762868, 0, 5.798455809447961, 1.0747428639968462, 1.8152825477678112, 1.3419890043521945, 0, 0, 0, 0, 0, 0, 0, 0, 0, 0, 0, 0, 0, 3.2844001217406698, 3.2642698898308247, 0, 0, 1.0547111266315718, 0, 0, 0, 0, 0, 0, 0, 0, 0, 0, 0, 0, 0, 0, 4.291923568716976, 0, 0, 0, 0, 0, 0, 0, 0, 5.44269999067353, 1.3986557656949121, 1.720428003462303, 1.3922106917005412, 0, 1.0476046403486217, 3.135294528500892, 0, 2.5716907451491116, 7.490303069382503, 5.628650823549088, 1.0650857571560866, 0.9500246513305561, 0, 7.718494763567039, 2.600660982180666, 0, 0, 0, 0, 0, 0, 0, 0, 0, 0, 0, 0, 0, 0, 0, 0, 0, 0, 0, 0, 0, 0, 0, 0, 0, 0, 0, 0, 0, 0, 0, 0, 0, 0, 0, 0, 0, 0, 0, 0, 1.396859340087257, 0, 0, 0, 0, 0, 0, 0, 0, 0, 0, 0, 0.7245775287069864, 0, 0, 0.09537871481930493, 0, 0.7453438343879553, 1.2247211174962345, 0, 0, 0.7671939689217459, 0, 0, 0, 0, 0, 0, 0, 0, 0, 0, 0, 0, 0, 0.6685270903097577, 0, 0, 0.23659176933443343, 1.79439837004604, 1.2781881835210296, 2.798469478377312, 4.166764596556385, 1.7824704575672214, 2.6245243853316973, 0.863637241014376, 3.7481604112013405, 0, 0, 0, 8.462247538482389, 0, 2.1194512696000416, 9.355640164501873, 10.286007811264808, 8.477810089797606, 5.6495344146420186, 0.4749214985439313, 0, 0.2947897637838314, 5.657266859374399, 8.177520475241389, 2.232830693513067, 0.2000446925624485, 1.425726194818884, 6.050628492617927, 0, 4.696379455242034, 4.686220429400194, 5.381495424878578, 0, 0.08753038226527145, 0, 0, 0, 0, 0, 0, 0, 0, 0, 0, 0, 0, 0, 0, 0, 0, 0, 0, 1.446567385845897, 0, 0, 4.216648803864129, 0, 0.5506127592022252, 2.5384193737003606, 0, 0, 0, 0, 1.0853451954131041, 3.6316992680186657, 0, 1.0922079799356699, 4.29345624764017, 2.014535152373387, 5.129445633674056, 6.197996076912616, 5.008200028391889, 3.0499790159304476, 6.74387143256511, 9.69020143715075, 6.547081959143088, 6.368475301048043, 0.38061461195124313, 3.0402068551558217, 2.533313759903824, 4.9671213984882225, 1.8317286321368837, 2.4135190099197525, 0.9772914235688579, 3.5554769786668445, 0, 0, 0, 0, 0, 1.8538616991144583, 0, 0, 0, 0, 0, 0, 0, 0, 0, 0, 0, 0, 0, 0, 0, 0, 0, 0, 0, 0, 0, 0, 0, 0, 0, 0, 0, 0, 0, 0, 0, 0.4044627156067483, 2.3521792483078876, 4.041225008119026, 0, 0, 0, 0, 0, 0, 0, 0, 0, 0, 0, 0, 1.8129243331054066, 2.1379612197957027, 1.5059663332760858, 0.18608766230335466, 0, 0.10014851787172402, 0.44268463985628204, 0.10361850498004788, 0.09816837245002202, 0, 0, 0, 0, 0.18102927229638233, 0.22953166315481777, 1.8281292239273332, 0.5615950065912931, 0, 0.4759233829452781, 0.2962136436502487, 0, 1.1469049305025751, 0, 0, 0, 0, 0, 0, 0, 0, 0, 0, 0, 0, 0, 0, 0, 0, 1.2654932643214027, 0.11980592275798709, 0.3028581314201078, 1.0253624471642966, 3.5805224311337747, 1.8768873999638347, 2.280197825680072, 2.2742866193198994, 2.3684705051674855, 2.033158487003011, 0, 1.2673794551247952, 0, 0, 0, 0, 0, 5.068695648486209, 2.973349139780145, 4.114152200072678, 2.617807658393329, 1.2298278460708252, 0.9371578394864246, 3.6729356575610304, 5.489916051278991, 5.52975594642301, 5.280924962880371, 7.42827546678629, 7.57465245091889, 1.9046893247325598, 0.44173150389090954, 4.751862652098059, 3.9684987220162715, 7.569113945782251, 0, 0, 0, 0, 0, 0, 0.27281401473324357, 0, 0, 0, 0, 0, 0, 0, 3.0642676667679525, 1.9365916325269996, 3.6829130107934924, 7.558591483074224, 2.181638659500232, 3.5058184193223667, 3.881938159528183, 2.7707181959838807, 3.9563826164275318, 4.64770769278367, 2.844134222275387, 2.3804447119271805, 2.141208066720739, 0, 0, 0, 0, 0, 0, 0, 0, 0, 0, 0, 0, 0, 0, 0, 0, 0, 0, 0, 0, 0, 1.2786426048869675, 0, 0, 0, 0, 0, 0, 0, 0, 2.609018477257465, 0.346393941309455, 0, 0, 0, 0, 0, 0.701141365750043, 1.1126977277005974, 0, 0, 0, 0, 0, 0.40748138726799055, 1.4327371220707943, 0.989667613351487, 2.9494518477701233, 3.3455423250300456, 0, 2.5937601269348085, 3.1046432921478204, 1.5039682515467445, 0.7713558700370802, 2.2557408061893014, 1.0309276438517423, 4.636093270470398, 2.94698182988335, 2.294259887498167, 2.8312908231207885, 3.8341137537929133, 2.26490502905013, 0.4884986056538076, 0, 0.5269854209580321, 5.064124736024635, 1.188019331748406, 1.0681914493585105, 0.502730438866794, 3.399972725346391, 1.1139584572097527, 0, 3.7891474161885794, 1.3408043947397819, 1.34589946672061, 4.151675777246984, 5.667358466200139, 2.3587942449180006, 2.5104945787123354, 2.3868252899418736, 3.9820058417908375, 1.8469838975741695, 0.5910472138122623, 0.5866376043035554, 1.013387687782808, 0.12850640065821173, 0.947002970707947, 0.21215678625021586, 3.7533061536595635, 2.1482094725520713, 0, 0.1024294749755125, 0, 1.1144752064026013, 0, 0.8276502160857885, 2.1599572589249436, 0, 0.6402963379278763, 2.244013702441354, 1.0308525356146, 1.887006091365854, 0.4172331690111297, 3.100985457317189, 1.6590403197727293, 0.9637885389826264, 4.520029729678354, 2.067235529313887, 1.6868883939794261, 3.4478479920003524, 1.2953792719851376, 4.273342205655902, 0.7231300059784562, 2.231306488923475, 2.3735463567815636, 0.40873417546702107, 3.516331296588425, 0.6336830917915564, 1.3032213198179101, 2.7448299761637784, 4.009293935012453, 2.5394389302542986, 2.518713276970077, 1.7045785905714763, 2.3074260322675, 0.10431202143054487, 1.3345921827255114, 4.218225125170135, 1.4189375517015348, 1.9846636531893371, 0.35593533186825665, 2.345688707251875, 2.5986268552908576, 2.508029153412573, 0.5428784747397359, 0.5808479426888267, 0.30019170251810073, 2.2946332365581, 3.849382595912294, 0, 3.595985056235883, 0.6760233633478588, 4.371924775476489, 2.4727048252064825, 2.7299830484848426, 2.5132480603781286, 0.324585626390283, 0.951974466800016, 1.3189234648657664, 1.0595970039876002, 0.4839884657028949, 3.317115305070822, 0, 2.511660174077921, 1.0462323441533312, 1.7668580522649329, 1.896037272990795, 2.575084025040999, 1.902573382336605, 4.080488744356241, 5.719305803431803, 7.166265997964061, 2.6705260195201523, 3.8912214589571663, 1.3229896675441108, 2.5283419344358613, 4.997170391106849, 3.484092266294973, 0.777532507219652, 0.5075743095643939, 0.3347821643164553, 0.29143205580982373, 0, 0.7577861363842147, 1.907157380404366, 1.027462013760418, 0, 0, 0.20895789631890987, 2.8645069729678547, 1.1746032484579436, 3.4111180310182165, 0, 1.4631126687195684, 7.824324760415255, 4.74415949939786, 0.2305377493554186, 4.025899832426421, 0.2908382430100125, 2.9040703042479397, 2.0702518967998667, 1.56216283695553, 1.614529192436448, 3.0883398470146077, 0, 1.9465140511075107, 5.830535481037162, 0.37918716557956816, 1.0031647209976646, 3.192132917603554, 0.7269370145270473, 2.1687295874851533, 0, 5.152247388358999, 2.5896546184337983, 2.2061834566662233, 1.5583411972539283, 1.1110539551066716, 0, 0, 0, 0, 0, 0, 0, 2.377049890037795, 2.301941495786697, 0.7659529674129425, 5.9130477212421315, 0.9178186659379785, 1.199154935340381, 0.7638617258256077, 5.917130993452682, 4.203394987375365, 8.966394113358813, 8.345614909211173, 3.5213484014322445, 0.7838900520395952, 0, 1.6023501663348592, 0, 5.770951532370927, 2.2033322222234815, 0.9732707537060328, 0, 0.3566777467540984, 1.1808747267017312, 1.7987641653061188, 0.8621177553291037, 0, 0, 0, 0, 0, 0.5943722153984531, 0, 0, 0, 0.7027424846466654, 0, 0, 0, 0, 0, 0, 0, 0, 0, 0, 0, 0, 0, 0, 0, 0, 0, 0, 0, 0, 0, 0, 0, 0.3160383765369293, 0, 0, 0.3882919024767633, 0, 0, 0, 0, 0, 0, 0, 0.5173387766426738, 1.4438216317519061, 0.7891320946441446, 0.44073778814933945, 0, 0, 0, 0, 0, 0, 0, 0, 0, 0, 0, 0, 0, 0, 2.7490967676439366, 0.4450851234829134, 7.5255014880617015, 8.488485093703583, 9.32172450873659, 7.6674962233178325, 5.152407143399758, 8.25066067051928, 1.7323562848702767, 2.5302223191951336, 4.105117002470644, 1.941741011183371, 2.9393122765767696, 1.4586325694502698, 1.581394885766367, 1.7484309189826481, 4.309813367087076, 11.883883566382588, 3.6854465809684944, 4.062744602634744, 5.66245391510726, 3.751975626883301, 4.9121075324699595, 2.068978011975038, 8.916024524803731, 7.643982052148802, 7.942823274990844, 9.859175930570203, 9.144386062647065, 8.508352938059389, 5.259626147195574, 3.8845563292186935, 3.914533654412283, 5.660339033002424, 3.5259873431822237, 3.5746631472880868, 5.258198996030039, 7.316299411970436, 4.12288145370221, 6.394159287586561, 3.285468450000678, 4.192004281089318, 4.979345131449002, 6.3766972705461615, 6.159022716532905, 1.1806840027628236, 3.0758156769243588, 4.255289790426268, 4.325363384500126, 5.472490105575454, 4.9105283126088555, 5.662427741798584, 1.4337273292737966, 5.374107323040784, 0.8351054901373255, 3.472556141713831, 1.8253862443637008, 1.7832261341002082, 4.13662068310184, 4.2382861513042664, 6.116830616930612, 2.6160758952309044, 3.4857197508417483, 3.571950111749065, 2.936065244300445, 2.188990639032896, 2.9124714058112517, 5.593099939979385, 5.802842912286638, 6.784414027056442, 6.372781945937553, 5.730248270261198, 2.5048939043895815, 3.17509075605059, 4.442312052170623, 4.81374285710955, 1.2694697426883783, 3.3940121099427105, 3.754224369045874, 5.813753647466329, 7.159456644054386, 7.301759641122937, 0, 0, 0, 0, 0, 0, 0.22079233007487714, 0.671095246842633, 0.19047904537405905, 0, 0, 0.20989655504363935, 0, 0, 0, 0, 0.7730375841209108, 0, 0, 2.1357516929001714, 4.988434731966429, 3.6777568245049648, 6.449025559149352, 3.9346242498267117, 0.5794750103792476, 3.175257903377946, 3.6961354608185117, 5.793563405188925, 4.718205217706256, 8.279312924012133, 8.397016103756705, 6.359568770776608, 6.269166511035632, 7.651253539456094, 5.0817924463702155, 7.6414787502950885, 11.7844363077787, 6.283799830250728, 7.2685691156800445, 1.195498580387352, 8.27483562906314, 11.683742992435583, 14.058275146934296, 12.054679823513636, 15.287056661732846, 12.167090360429302, 8.185053967398423, 7.492580307794511, 7.4335545571240065, 9.0869909887871, 3.628116420782085, 9.844094754846813, 4.156656061970438, 8.574169897065099, 9.76927260392273, 9.205239738208512, 12.203716025819043, 10.326019651665774, 9.431735334036318, 3.7596939598197086, 3.5707207115717123, 7.636515191568823, 9.451329074177357, 5.229556099436933, 9.444683749468131, 11.741987996654565, 7.154423920053869, 11.317160471043401, 10.848850451006744, 15.674324541617104, 6.407447150366927, 3.2132024344785624, 7.59969818218548, 2.4874872641331627, 6.385072547924362, 6.690234515917585, 3.1961787350061392, 4.298439503375576, 1.5196351074376626, 13.722156131378311, 15.397701362294704, 9.075662139585573, 8.79747690146359, 10.564038149917113, 15.61694417551833, 10.121902257463338, 17.54052650721148, 14.581542042113602, 10.296400109610305, 6.626147074064463, 6.378552870137264, 0, 1.9993564403116866, 4.614054267523861, 9.44072714096146, 9.861046887516853, 10.218970200790434, 3.0377938720951416, 7.491053209895828, 2.6407329534014465, 7.1930620352445285, 1.387163386510303, 0.9154388409050322, 1.6289430999214907, 3.9945287097124402, 2.4103936738169227, 4.064225935385141, 7.119939575031583, 3.943874878296436, 15.915144121221479, 8.938227823969404, 6.913046047387923, 5.215766036153294, 7.193352717601644, 3.516109433125772, 7.630274655961234, 7.38381281074953, 8.669595987678115, 8.569427400770746, 10.706908868366165, 12.613154374400732, 13.947771688426975, 10.285433772544627, 11.922277876263273, 12.20203732614202, 8.266554621563582, 9.198509113059764, 8.97565421980732, 7.607907921906352, 5.50074591595566, 15.428345147683343, 5.542948215438211, 3.493791029022004, 10.643080249733766, 9.55904174333098, 10.49300686024584, 5.1057707118745865, 6.817132294089971, 6.3821062552553665, 10.897101315857832, 10.000965250268008, 5.067179992539654, 15.815333053997518, 7.219416825572945, 13.750629319594736, 9.019723369812473, 4.22296971407208, 12.619996961383857, 9.281373227576942, 10.74491326481536, 10.67779520438548, 8.703581598740877, 8.31756606705389, 9.338581398185832, 14.699621120173635, 15.065252306672306, 12.562113356202994, 12.472188255363518, 11.768552380284802, 9.721872824845509, 13.2662670535061, 9.494900931157883, 11.981277765103384, 12.650801706483751, 11.153996716340645, 7.801335226708348, 12.043958246971748, 8.059562202779233, 7.981802255616985, 10.689849495332382, 4.000757317960561, 2.284213512054717, 1.820633382913174, 2.160829564360308, 3.0095791288375073, 0.5954396548893636, 0.6906800961068101, 5.897657480741892, 5.097556024691859, 2.711300267106568, 6.421606971428851, 7.514666598593003, 4.865063075091494, 4.336950676580292, 5.139207858090138, 6.528191116280583, 10.326953552258004, 13.831542451065427, 12.751020339617302, 2.0668173709391593, 10.40354175045855, 12.064846037559942, 6.0686432115470605, 9.816066959568548, 13.39589302960043, 15.337362651086092, 1.6715536173429772, 2.0643682528273777, 11.474305554645625, 5.634283757652167, 5.520503667146671, 5.048617668389963, 9.247795370817665, 13.73441036590907, 13.229062294454485, 8.662378832394616, 14.739849375267422, 13.857118764478757, 6.6542830114589036, 3.4201166895988018, 5.725215244850767, 6.9998159657668015, 11.881670727222065, 12.133169541342584, 7.6311064054496835, 12.300861836836615, 7.964356001985497, 10.607456205559782, 9.487940515994543, 7.0045328900322605, 12.027423190030756, 4.825714600660718, 2.5781780426371275, 3.3957004432431317, 0.8966467052363004, 0, 2.863536538259614, 0, 0, 0, 1.3723671669657909, 5.706718915395802, 1.0643024543304214, 3.453146613776106, 4.840719078086467, 3.0342776952981945, 4.610412539481016, 7.918906160334345, 1.5831310416852122, 8.610027354581527, 6.987394229122097, 10.157756107080695, 8.14382436843307, 10.211174041357072, 7.202909922670692, 4.751399691315634, 4.617753178412319, 3.3201738202749085, 0, 0, 0, 0, 0, 3.2347818219724096, 2.065340342177817, 3.3587375747234813, 6.549189281974267, 3.488617816115673, 8.362751254656134, 4.8247969535875255, 2.5316587935231922, 0.6825579966397992, 2.279907548958579, 0.1069367907445662, 2.166588235548901, 2.652961678978132, 10.736343579349834, 10.111578413752735, 3.1778616195527585, 0.9048110643915652, 4.057080873940042, 0, 6.180584449606877, 0, 0, 0, 0.4959083245359652, 0.4456976549179819, 3.522438553197806, 1.2579386480261558, 1.918706631448868, 0.9323317464483798, 0, 0, 0, 0.24697965408705821, 0, 0, 0, 0, 0, 0, 0, 0, 0, 0, 0, 0, 0, 0, 0, 0, 0, 0.9712260456263188, 0.22284431958387463, 0.2326708889850606, 0, 0, 0, 0, 0, 0, 0, 0, 0, 0, 0.4063946271136478, 0, 0, 0, 0, 0, 0, 0, 0.0760923245574011, 0, 0, 0, 0, 0, 0, 0, 0, 0, 0, 0, 0, 0, 0.083221168985639, 0, 0.6410832649149014, 1.6955089133110361, 0.17755762970762495, 1.8025700701404717, 0, 0.2610127852634974, 2.049813226694178, 2.049981656332497, 0.3211337200220692, 1.2284521205473173, 1.173750428759507, 0.5443507709858766, 3.315097345374295, 5.022767776267539, 5.458758339674117, 2.1678278713317933, 2.603467841735264, 5.158899568961066, 4.74825677925827, 0.4827550372235379, 2.8107561148634845, 2.4650104036207274, 4.4637157547150315, 7.235500671871625, 4.071328426919967, 4.868081751302061, 2.107829188633856, 2.79318861960911, 2.970493659863719, 0.8457193080987334, 3.7995244149392353, 2.7566487336271193, 4.419111025349274, 8.765677483100845, 0.9516407269338467, 7.082353546696473, 3.4299133198910785, 5.771195748771461, 13.768054289666821, 6.179014018943518, 3.4183728722677182, 4.867311329436281, 7.8669874199953655, 2.4668060240977265, 2.464074254898605, 2.7392783578009703, 1.3170863370689312, 7.416542014551663, 4.263099795935558, 4.188797965984563, 1.7958096253083267, 5.2945705494193875, 8.459692608864579, 0.9215916269058221, 4.678342043301943, 17.263322508206947, 4.289826074133535, 9.4253053379972, 3.195655418095072, 2.444862239204412, 6.459905897229384, 2.645137616260516, 1.6222239019695217, 0.6678856664517161, 7.533694457760336, 5.003450022103883, 1.4717678593312753, 4.10223752775618, 5.416085514552062, 6.709288783448429, 2.8434080721148747, 1.6175097414039614, 1.5749515503954639, 2.055963357922882, 2.341053921000065, 2.303908883112184, 1.072701481104943, 0.951101271424758, 4.199458374101447, 1.9317811417131225, 0.8435861971259596, 3.2083799370745725, 1.0615267633695717, 0, 2.5618987540495355, 0.6590542646175441, 2.641637952998338, 3.1478934216342034, 2.0236605349118046, 1.5199009682532048, 4.519782741730751, 4.620264432320018, 3.8406637545043223, 3.7604158236480947, 2.2962298075990146, 4.8251159857217445, 9.416260495461113, 6.221147308920435, 10.884393963386733, 4.189126521453424, 0.5547568059925518, 5.420113819083359, 14.635686641227561, 9.981195399005657, 7.694097961209162, 12.058050493870073, 5.576330819814672, 15.255385512657348, 5.94608998308568, 10.486822840012879, 7.143177572440836, 7.726181450797582, 3.0063507726113534, 7.362560806706929, 13.52865519108768, 14.402322324711653, 18.50746374491163, 7.17690999583273, 3.68050820620173, 3.8017073653997504, 4.016216443999309, 1.9636971088530597, 1.6513940602184247, 2.2848256532690217, 2.4081507697803084, 1.8513746473619048, 4.372169810578873, 0.3260448029453145, 2.8788366710101285, 2.898082789075568, 2.4733731398423435, 3.6780305547847645, 3.58782484276451, 4.7327902919159595, 6.117020697733439, 2.530510362562934, 0, 0, 0, 0, 0, 0, 1.5673844149596565, 3.097752525377671, 0, 0.854767219516716, 2.224198665565872, 5.619839529011964, 1.2541381361291963, 3.3599325373361415, 1.541741974639331, 5.272934872769076, 3.288344803843754, 2.2898891221014095, 3.5580402666174242, 4.877517248513731, 2.3650544195979086, 0.5388413904902953, 0, 0.8754595917340899, 3.439054401187773, 1.909661261597928, 0.7284523567848183, 11.005631672430125, 1.3638080739047374, 3.9566832100634888, 2.9907694009652666, 3.781206900303918, 4.715648359549057, 0, 0, 0, 0, 0, 0, 0, 0, 0, 0, 0, 0, 0, 0, 0, 0, 0, 0, 0, 0, 0, 0, 0, 0, 0, 0, 0, 0, 0, 0, 0, 0, 0, 0, 0, 0, 0, 0, 1.1081030833414922, 1.4384484739549719, 0.6272192158259855, 0.21098045531985274, 2.186718984338704, 2.4851331389264244, 2.1541608761872175, 2.798276258222944, 2.6780603870623585, 4.080358501838572, 4.347271060200392, 0.6134856531679724, 0.3228701498602465, 4.694578048652075, 4.109732907698223, 4.321370011543625, 3.0622633815265328, 4.076683844560892, 1.3785224865877526, 1.8767912551479986, 0, 0, 0.7503020226032142, 1.6529912290279112, 0, 0, 3.3721209252717546, 0, 0, 0.1762297037938538, 0.07699740000468014, 0, 0, 0, 0, 0, 0, 0, 0, 0, 0, 0, 0, 0, 0, 0, 0, 0, 0, 0, 0, 0, 0, 0, 0, 0, 0, 0, 0, 0, 0, 0, 0, 0, 0, 0, 0, 0, 0, 0, 0, 0, 0, 0, 0, 0, 0, 0, 0, 0, 0, 0, 0, 0, 0, 0, 0, 0, 0, 0, 0, 0, 0, 0, 0, 0, 0, 0, 0, 0, 0, 0, 0, 0, 0, 0, 0, 0, 0, 0, 0, 0, 0, 0, 0, 0, 0, 0, 0, 0, 0, 0, 0, 0, 0, 0, 0, 0, 0, 0, 0, 0, 0, 0, 0, 0, 0, 0, 0, 0, 0, 0, 0, 0, 0, 0, 0, 0, 0, 0, 0, 0, 0, 0, 0, 0, 0, 0, 0, 0, 0, 1.7770808317567524, 0, 0, 0, 0, 0, 0, 0, 1.2163522949968086, 0, 0, 0, 0, 0, 0, 0, 0, 0, 0, 0, 0, 0, 0, 0, 0, 0, 0, 0, 0, 0, 0, 0, 0, 0, 0, 0, 0, 0, 0, 0, 0, 0, 0, 0, 0, 0, 0, 0, 0, 0, 1.873203560264769, 0, 0, 0, 0, 0, 0, 0, 0, 0, 0, 0, 0, 0, 0, 0, 0, 0, 0, 0, 0, 0, 0, 0, 0, 0, 0, 0, 0, 0, 0, 0, 0, 0, 0, 0, 0, 0, 0, 0, 0, 0, 0, 0, 0, 0, 0, 0, 0, 0, 0, 0, 0, 0, 0, 0, 0, 0, 0, 0, 0, 0, 0, 0, 0, 0, 0, 0, 0, 0, 0, 0, 0.22667900662215762, 1.8576230028634821, 1.6979713820071933, 3.8615194895479936, 6.6447632771902505, 5.829756878926812, 5.196484195168396, 1.5585240844475445, 7.5443803157175955, 5.5457139662096395, 7.441657263346322, 4.1435611492785025, 0.3481692865910654, 6.339493854706206, 7.153946482968026, 12.934121731385567, 12.730296991300632, 3.65601067192968, 8.176981054056633, 7.259381801060454, 11.018072660188093, 9.436621800213796, 9.822793867990885, 6.941019393865317, 11.530986007534596, 4.412542068320787, 8.346100420483836, 12.356520827655054, 14.190719312025728, 4.902467873217453, 6.487453504597934, 7.539130476896239, 6.317325685710554, 7.095057252372185, 4.406158440816934, 7.189853890915732, 4.01827822829825, 4.419766976313675, 3.023423149065468, 3.808407456105786, 6.5604866524115355, 6.312499255862395, 8.056560553311915, 9.250296203733258, 3.5810499434035723, 5.86540643863493, 7.190924683791193, 3.9102450026618163, 9.966418997762508, 2.0223361559834103, 5.43895216980126, 5.83793604432461, 4.60410590089581, 7.03774797654037, 3.3624536362572752, 4.855583838000864, 4.2061140577654506, 3.5423488678317065, 0.680137137417177, 9.807010577799705, 6.950445982992582, 7.477165609351279, 6.696803828631695, 2.3759618043591546, 8.33883145466208, 12.181517145045508, 11.098193552796472, 2.8883454031609794, 7.533205658936258, 8.330981987943893, 10.706488663798666, 17.35710077445158, 18.61150868284808, 13.36180656603369, 12.759590664045387, 4.701490674144391, 9.508452168591058, 17.005269333367718, 6.165071769561574, 9.210995542301749, 9.356507803798447, 11.781690987369123, 8.656819924893625, 9.665592646540425, 9.77268106831781, 7.402627006641756, 0.37493243605055276, 9.3366791997576, 8.70071483961378, 10.378029788075425, 4.6482973694712255, 4.378621111346358, 7.085853050997322, 9.399845928803218, 5.00270595701935, 7.070548390889571, 7.948787109103847, 3.0262765420227016, 3.6609534286758434, 7.4114256797153395, 5.896556176359708, 5.194826799252222, 5.667214554518594, 7.042036954196789, 4.414451385093386, 5.796146374291437, 7.151004699444266, 2.885873223686976, 6.2318361677449605, 6.872302102827957, 3.8953096713534743, 5.0465385080938745, 6.030157620886083, 13.348728449990732, 12.05166055456933, 3.938718329965412, 7.383881169039976, 8.496792828595837, 5.729128639806277, 8.094803714916655, 5.764562316683401, 4.858714579791177, 7.3265884829716486, 11.05208868859078, 5.3145035591206495, 3.2969656207480535, 6.554637659469804, 3.076523837731774, 1.276919846428647, 6.470927511353064, 8.061783058654623, 8.31548579642147, 8.659023129104332, 6.259999706727671, 10.751002103801643, 10.136278632780604, 9.840876846807898, 14.342609224480242, 19.931469419557196, 18.470000009374953, 14.074243196070276, 4.340994334872044, 0.35234599026171287, 6.50436534461401, 5.181187757487198, 3.1106348579155982, 3.8620053854373984, 3.1210399582782653, 1.3982267444928076, 6.908237386224802, 6.897864939995987, 8.668864973303272, 4.542688181239132, 9.027909894949184, 2.45478037794568, 8.812525725292815, 5.591844707568791, 5.4788832523355016, 9.294787614291483, 5.673295600174642, 7.645147117347507, 8.311469338317421, 8.32966419081176, 2.8341846635877217, 11.955789012570566, 4.508012177282161, 0.13541614566330287, 1.1913073504636889, 0.3568435421673515, 1.0692776085210132, 7.427049255968502, 6.792054887776362, 3.082514564607799, 6.067288218633315, 5.265817212136385, 6.057431096209137, 7.325700128023223, 5.684055128274688, 14.007284517517803, 15.941974657870299, 10.786648851834547, 6.601268107036889, 4.664223130780812, 5.185899349005002, 1.6268046440409347, 4.099533573972005, 4.707424024434112, 7.514731595345984, 12.857813237599164, 7.86601275278552, 4.404208532293542, 4.314670715959935, 0.6621079989267835, 1.6697469604440482, 0, 0.07685331401978368, 0.5117469407210493, 0, 0, 0.1993624696684218, 2.508989791565615, 2.3545334925670454, 6.206006510442513, 3.83738407991475, 0.4347608407058213, 0, 0, 0, 0.404385655489401, 0.5740684327236942, 2.3108440809261688, 7.811625367016405, 0.723946375424587, 1.386275225855987, 6.610674916693032, 1.8258498106132457, 1.9429924620545966, 6.739113057047834, 2.418456552664224, 8.15807002142156, 3.72420441595861, 2.382250022557374, 3.079825077820068, 1.8339354128079475, 0.6066038036784673, 0, 5.831649974019303, 0, 0.6702663435701507, 1.155266531076344, 0, 4.1256337523825755, 3.3986692410738155, 5.588082913307102, 9.768444144536696, 7.146652405956865, 4.289705389750358, 0.6082585738129065, 9.627999195664277, 0, 6.77609935223672, 5.116941471838104, 4.358702167290113, 8.950180226727992, 5.112439808348709, 11.01910860837, 3.3626920191470537, 0.8020861769048904, 4.182070654833649, 5.0277584132414574, 8.335507586555615, 13.310822857498048, 13.652937787892997, 11.87160276191981, 5.697320694837247, 14.079015983275859, 1.9217971752492369, 5.274171055582319, 10.125805782774226, 7.088235650477255, 11.931871527290813, 7.05447090029153, 6.97410974597776, 7.264449388629672, 3.8535272529817908, 5.457081367459238, 4.346644595720338, 11.893875139086502, 2.2114825719372964, 5.017938866173008, 5.383187347834561, 3.094386716105351, 3.291948379865994, 5.748868705717013, 4.311177471260054, 2.005157096541436, 2.9169421625330707, 7.272610565233685, 12.268298812600984, 4.921797103198347, 5.823873564001136, 8.30176668604507, 12.002629422871554, 7.286621869746825, 15.376177381674296, 8.389040193282915, 7.702184565653, 15.90285502774282, 10.011210342064677, 7.944511601535226, 20.175228995777893, 9.293697719669053, 7.020927495045131, 10.949076094944536, 15.169250863559588, 10.735783453871681, 15.023304051592675, 11.765159035484757, 7.694509522335304, 7.047658623402165, 11.284440685940224, 10.070505430430778, 20.918840826328218, 13.182399330619223, 10.248352298625601, 16.253194604054624, 10.05494409642098, 9.835337035261166, 11.070901390246178, 7.499284506506337, 4.933171388912833, 3.327668401378366, 4.173998610076077, 4.276655518242001, 6.120369146805158, 5.752865105710059, 3.911785084177947, 6.411663153014929, 4.175583159729769, 8.061133362987363, 2.5521768081375513, 1.9557117405674984, 2.9042283877565667, 1.6678938795887426, 2.2258373546188563, 1.306450308181994, 2.2269867039114923, 2.742398796775377, 3.8666813425464017, 2.5620016125017075, 1.0444696714208008, 1.4524151507671381, 3.4837035538837102, 3.790091022743981, 6.54181444263603, 8.63520408199623, 5.591343037688723, 3.598937589835336, 8.424279494587694, 2.345918848808913, 3.9136499239921982, 3.0838610759361216, 1.6754660812522228, 2.315325079787697, 0.7695854732754425, 0, 3.5921652901534986, 2.7129019239997967, 0.8820352846068962, 3.2856946269981195, 0.9428671524756073, 2.164016492338319, 1.9639361861705038, 3.3570944412433037, 5.3258790385480985, 9.086106187886548, 6.180582642193585, 10.744217663804092, 6.254452342729241, 4.238763073523091, 4.910843792651242, 0, 1.111256437663026, 4.132832031177978, 9.49641587707831, 4.995045932439613, 11.12750941022157, 9.406188435322903, 7.025567470498819, 7.137855975194198, 0, 4.434093127996873, 4.68451414511574, 3.529986763999282, 5.539341281301758, 5.2634181462149, 0, 0, 0, 3.635590173580451, 0.720260954709693, 0, 0, 1.3947104401535733, 7.602058590990598, 6.065143426456337, 6.673291207663239, 5.286853798226185, 6.653309674528433, 4.758161110045846, 11.690213497746026, 5.804654672983631, 3.3244676532917627, 6.872648030789636, 7.082681321865315, 4.535290205085439, 9.751744217291279, 6.690579818031946, 1.89424878521469, 4.230532579234404, 11.84310632506204, 3.474917161938546, 5.654751717418201, 10.512639400864114, 8.228904815285562, 10.034875499157657, 19.508480360506013, 20.24109457762401, 5.201858334408835, 3.803444186910093, 9.525368984912427, 10.875798804389227, 1.7944305688679534, 1.239502440792795, 1.0807172076568952, 0, 8.838196925570886, 5.54511086132436, 8.215463442896427, 9.294561154402368, 0.825794672649849, 2.1841218164950127, 8.270572958043706, 5.04671355105002, 4.27702976010025, 9.92172242519862, 1.0652287895574488, 4.783711347143221, 2.187829646466722, 2.2192876741106358, 4.410151000804313, 2.820704830677819, 0.3491473505851963, 8.135579777678956, 1.2498037513616376, 0, 0, 1.2225368747436411, 0.8838356780004533, 4.722844548843695, 0.365092455479168, 3.5055107069576428, 6.626648392767602, 6.18994278339159, 5.830503179348786, 11.307758112147345, 4.8222436126052655, 4.001266154801981, 6.621180151934349, 6.319123492356047, 6.905855696831887, 3.328980332835363, 2.242237067034597, 3.5460725302882112, 0, 0, 0, 6.201311172133448, 1.153976666331187, 0.6339346800444674, 2.7338798559830115, 5.711141351597229, 5.315575159368467, 6.631971618057191, 4.151138493824715, 8.647133156714782, 6.959597832435606, 2.4686716401746023, 5.961531796709476, 1.7528148424404257, 0.5994998825603741, 0.9587286542503933, 6.755036155173043, 4.23421525895553, 6.5366287375218874, 1.7779580988972703, 1.1892506708012065, 4.041889246271328, 0, 0.0841766850164296, 0, 0, 0, 0, 0, 2.7858209838583496, 0.26601078278821155, 1.5405259456498983, 2.757751730846337, 1.1801071261964764, 2.3172265356046857, 1.0573955153965349, 0.7613984773444267, 0, 0, 0, 0, 3.5972870849524456, 5.438986118455346, 3.2968078967348755, 0, 1.0146543001380937, 7.214652461760817, 3.379434557724995, 6.064145051880897, 1.6722383745421499, 12.964485745944762, 10.610708304322296, 13.64363385533591, 12.400910461405172, 15.719315421881983, 17.216437314520267, 23.35694088817512, 30.946557526519047, 14.835191731461439, 21.170642954840375, 19.80487986354768, 16.517990568207495, 29.39582735188389, 23.423681420468338, 23.44314811630102, 24.94679783654966, 25.066276014577763, 17.974735110149638, 16.04060210190619, 18.541577825841053, 18.88181190364054, 20.879047278272722, 21.894616062605234, 22.259375797021466, 16.964274622894628, 14.667882225134973, 8.322966892237638, 19.324530827403926, 11.13252417880595, 10.75618123570243, 13.632320913170856, 15.431147510816759, 15.401990621551098, 13.708602947897576, 14.055984983504871, 14.99919395482735, 21.35136329425068, 22.494431160715557, 19.87863448075193, 22.310596436439084, 16.37671739493997, 12.989112556069323, 10.538032099150266, 15.03840034796001, 11.376089629273281, 14.882902735411935, 8.340969580853436, 13.809850021537848, 10.116324752318398, 9.258779030489567, 17.540475009951415, 21.220094906027633, 14.641695410911614, 16.790421837236927, 18.341703066170382, 13.938089994487902, 9.10254870079649, 11.764112371189128, 17.847939577996154, 17.412573988986544, 12.229941886335913, 6.13900263019356, 5.506001117306227, 0, 0.5461240501352914, 0.09133199597923512, 0, 2.1548525453932665, 0, 1.0172197492301418, 2.8938716834066103, 0.4921088654150566, 6.462406094413641, 0, 0.7607478118732056, 0.20998625639969293, 0, 0, 0, 0.20289903566597747, 4.411435233909612, 0, 0, 0, 0, 0, 0, 0.8321497085888467, 0, 2.1233729912614376, 0.8015407084027604, 0.9418274979348739, 0.34125572911344854, 1.9251096293618128, 1.759079648485471, 1.2121894741381931, 7.6274584631599645, 0, 0, 0.2723183127304031, 5.300709130556529, 0.8444446214008723, 1.334522380779344, 1.5442770530998264, 7.153365387969474, 3.6409581040747634, 1.1154616676874003, 1.3956002083305865, 1.298950707656713, 0, 1.0222467272522333, 1.1755519185157377, 1.4562370670740254, 8.587511990956239, 1.7422625213486949, 3.7670003791928695, 1.1795684000453353, 3.2133205537787415, 3.231213808039941, 0, 0.5273138282226263, 1.9564840981038112, 4.97881837867466, 0, 2.0581703119535155, 0, 0, 0, 0, 0, 0, 0, 0, 0, 0, 0, 0, 0, 0, 0.8904780976598374, 0, 0, 0, 1.5069263191203468, 0.9368778965381608, 2.454045812289029, 0.9631464140839016, 1.9173812339439051, 5.6587979814415394, 5.801471122115938, 1.0427729910148529, 0, 0, 0, 0, 0, 0, 0, 0, 3.266845488348039, 0, 0, 0, 0, 0, 0, 0, 0, 0, 0, 0, 0, 0, 0, 0, 0, 0.3283914810475881, 0, 0.15817057732242432, 0, 0.17336332162175278, 0, 0, 0, 0.7057090838162928, 8.787037721699027, 0.41844389726813064, 0.18706082139184646, 4.310611107745366, 2.746151680884883, 8.560493105267367, 5.089064817964103, 0, 0.6567249416058177, 0, 0.32930226213687547, 0.48574273527983824, 0, 0, 0, 0, 0, 0, 0, 0, 0, 0, 1.8368209105970184, 5.614197539474971, 4.49911962366187, 1.0006211558751377, 4.129922239215664, 1.5644344519321556, 4.134497843634636, 5.641415181860508, 4.402524623152685, 0, 1.394008849607748, 2.519979391838379, 4.371757053111301, 8.197191095148508, 0.39390666694246235, 0.8133687215558811, 0, 0, 4.050621832900209, 3.2004429811967428, 0, 1.584114302258367, 0, 0, 0, 0, 0, 0, 0, 0, 0, 0, 0, 0, 0, 0, 0, 0, 0, 0, 0, 0, 0, 0, 0, 0, 0, 0, 0, 0, 0, 0, 0, 0, 0, 0, 0, 0, 0, 0, 0, 0, 0, 0, 0, 0, 0.32248411929180304, 0, 0.09804677268831836, 0.12006674288990517, 0, 0, 0, 0.23035407585122764, 0, 0, 0, 0, 1.7167281033989956, 0, 0, 3.6836624672600573, 2.743016042603026, 2.035956988694489, 3.2400795527211272, 0, 0, 0, 0, 0, 0, 0, 0, 0, 0, 0, 0, 0, 0, 0, 0, 0, 0, 0, 0, 0, 0, 0, 0, 0, 0, 0, 0, 0, 0, 0, 0, 0, 0, 0, 0, 0, 0, 0, 0, 0, 0, 0, 0, 0, 0, 0, 0, 0, 0, 0, 0, 0, 0, 0, 0, 0, 0, 0, 0.7430659990400957, 0, 0, 0, 0, 0, 0, 0, 0, 0, 0, 0, 0, 0, 0, 0, 0, 0, 0, 0, 0, 0, 0, 0, 0, 0, 0, 0, 0, 0, 0, 0.09148401631519537, 0, 0, 1.6396855088145217, 0, 0.2222826873747228, 2.519744739263882, 0.396876829294652, 0, 0, 0, 0.4592012114081504, 0, 0, 0, 0.6285961330579011, 0, 1.6349812829056134, 0, 0, 0, 0, 0, 0, 0, 0.11321048955008937, 0, 0.17038743267759404, 5.185122377044708, 3.3147882788920775, 1.7440114268081326, 5.456409023468543, 0.7594928117797493, 0, 0, 0.8843852927146485, 0, 0.9523773533612394, 0.1393586068008711, 1.6021180396734778, 1.5408530131013998, 0, 0.548907882520676, 0, 2.1826909085845108, 2.2895487351766963, 4.968198585217628, 2.9012924449183393, 3.9431742562648964, 2.605402320257674, 2.089721950599867, 5.333781924744026, 6.4722933434753545, 5.1584424496181756, 3.2594876294194868, 3.831370271029509, 2.715687625062632, 6.426231180065528, 4.95857010052082, 0, 1.6157970271571056, 5.363924859185515, 5.429834556809413, 3.0740094952269756, 4.229525948582522, 0, 0.603819527392817, 0.5693846832780353, 0.09052592145443344, 2.0525031580534807, 0.7316262168486387, 0, 3.5507323970478617, 0, 0.13604082209562973, 2.4773761993022916, 4.975169868553215, 0.4946129346687564, 0.24682123702303732, 3.7754950089783006, 1.2858107290851601, 3.7152830566285178, 0, 0, 0.5924746373567641, 2.7243013758889054, 0.24508564546837297, 0.09886854488013955, 0.6264483093155808, 0, 0, 0.3953702884214606, 1.005275882012565, 2.748596089964546, 2.3176828872465185, 2.295084772178208, 0.7462629963908607, 0, 0.9323781766356353, 3.4474520063686938, 1.3374058173793204, 0, 1.0095731808579336, 3.79000139319375, 0, 2.966102762797869, 0.8387970031982452, 2.5857850573036485, 4.527164804746925, 0.2387513229490979, 1.2950333630586686, 6.8339103544876725, 3.760752432339919, 8.228598789554853, 7.547376846267207, 3.4032562565274103, 4.503892813546807, 4.045355170427174, 4.042030534014008, 0.7267348184727379, 9.676020704544253, 7.761728536701257, 12.22449440317446, 14.644081047769681, 8.326463923813195, 5.536935193746478, 7.225554739446868, 6.488849971039311, 9.524789682803274, 7.303585888122342, 5.618980399991127, 11.345108941203078, 4.950895007690271, 1.3270443009642598, 12.493130550492747, 5.943351594594767, 7.483133746684004, 17.80535644646563, 20.658130595663106, 14.138047303122008, 24.29262967587501, 18.358570433138787, 20.70136632986598, 20.070953155047473, 13.277024411074757, 17.60963964811314, 17.106011319734794, 18.655082987780713, 12.672949008847677, 5.5170476209068156, 9.26769204160552, 3.062235932370463, 10.748047686321584, 14.568723653772818, 19.512901262401897, 23.401176783771042, 24.598828669275306, 16.72342465082046, 17.985237724104966, 20.536050555557175, 11.666099738358978, 17.599837802203794, 15.15315290770226, 8.362042966828, 19.2278726205338, 10.14580200501662, 14.727372399547354, 3.8135388725881727, 2.282437003399829, 2.9908544867899236, 8.408364967360702, 6.064475073568096, 7.1155388571774285, 9.834104097741612, 4.758903071799236, 12.674077757664795, 16.903916804466764, 10.224737464225871, 3.9649790354010688, 6.107851080311697, 1.6591654986201907, 3.752222344337159, 1.796624707612392, 0, 0.5017166836551072, 2.658521392954086, 6.1122394131250575, 5.584091462094387, 9.793922893348078, 8.074183890595007, 3.3858692956673324, 7.312167851064589, 9.200940961908314, 8.914472033538152, 10.467145201584243, 4.7450219462031145, 6.86755203832309, 7.091735732967705, 7.497967574921888, 4.942915618178146, 7.010258415272492, 8.788330729509923, 11.311856335010525, 2.9651883833187656, 10.126427624213612, 14.62605036139337, 9.817707674711913, 13.076058401694445, 13.163497005340828, 13.934346736023485, 14.703099029154634, 9.00096994561952, 9.675590409965675, 10.298935688758474, 8.054831228218891, 8.754153469061539, 5.694993644380641, 14.939710451072205, 7.3493240895415175, 6.289397252881202, 7.117398373147451, 2.5626198744245845, 4.00464946515498, 5.644556263059724, 4.423451791314726, 2.29706872525679, 2.8756035038485055, 7.228390532996856, 2.9791063304886856, 3.707659457190068, 6.941550217973452, 6.87936745165373, 1.2069073465883364, 2.255506313298408, 0, 0.9387182594946307, 1.3548198495118549, 2.4217941462101096, 0, 0.0948865138210035, 1.7320673462348606, 0.3757890377791976, 0, 0.9843168245196274, 0.10325827291301791, 0, 1.1916093889029014, 0.9726395735226526, 0, 0.8537613454127936, 0.4904272614826684, 4.06877846150291, 1.9583528108543655, 3.2814342124243683, 4.783435192614975, 6.666621344318173, 4.249096812334404, 14.48296909663609, 18.707300284795934, 21.04225055044461, 15.193160981481821, 15.982857047197783, 10.631355066437644, 28.41245536892502, 18.153107846821626, 21.596670098660656, 15.61657048967162, 19.433955980815394, 14.501127610125861, 10.683304471335946, 12.377912597868336, 12.715065356306603, 4.4465156167756, 6.035600332705371, 7.272240740572056, 4.301453976511468, 5.6220755749656774, 13.533879481770859, 9.348134418294693, 9.319040237134264, 9.343658530856521, 13.170830312161256, 8.707232009930426, 4.533275196261195, 9.601424914583754, 17.342403646365383, 3.1297445874053293, 5.138169136138369, 5.428239822344006, 11.056661397775203, 8.89107587370951, 7.030737903979902, 11.000427114348273, 7.414684297986692, 1.6843654566008799, 3.2092810719710854, 4.717834147772997, 2.830518621388168, 4.564921014496114, 3.7037746773158506, 8.155162306566965, 12.061828597233317, 18.71589031086554, 10.813275282008336, 11.158358296291658, 17.942947479691668, 18.554783363220082, 13.34087943943268, 14.636749912018752, 13.1491913351635, 15.00043874103567, 18.37069710874706, 18.920218946923416, 21.56497364907547, 14.63277293022174, 14.182554101419127, 19.43569273204048, 6.584942202091773, 9.366717445372371, 5.491030539713428, 8.852206641132152, 3.152145149644194, 10.577445173406176, 8.734182505297436, 9.828718569525005, 4.880636792621753, 12.19203232379175, 8.524570909825439, 13.331229436447396, 5.89832802724317, 5.525020703487074, 2.588606862986099, 5.425985661702118, 1.8883673534907475, 12.517037395716802, 9.8258071136146, 5.640937358251343, 11.79220293887462, 27.23256270084773, 20.167262376480327, 16.506671953172713, 22.860670782423277, 6.086623410219432, 18.26107909209187, 11.35427182174689, 13.617853546204302, 11.92037897444154, 14.255792191681445, 21.05202964222839, 26.8952627371882, 20.621344694676782, 21.862183019227786, 11.969213326971925, 8.772049521563263, 15.461754432168929, 13.169236390661265, 4.367190562296298, 18.976188987758448, 14.76844790602206, 16.583039889080517, 10.151411332184646, 15.961564231916567, 10.789802968823176, 9.143952482590041, 7.45408342505633, 6.480277590997259, 8.007230988343307, 6.107509698261011, 2.6820559530470445, 12.667837056303874, 7.9170560084789985, 5.416634968373297, 11.241205491216986, 8.202066887056702, 9.153976127119705, 5.266096621587826, 4.458344976221481, 3.8845122469342828, 0, 8.936358525525602, 2.1821569187476446, 4.779657194284017, 6.160527365455736, 6.634262739888396, 1.2630416983553885, 0.9620504106491616, 6.652486131029984, 3.9134989857622875, 11.372656270248804, 1.6822367319700473, 1.6095478892838053, 5.27461659687554, 6.45530216773355, 7.73312092145125, 2.254466404787886, 7.9291288529961905, 6.245542621207137, 5.876033160424782, 12.450078613491652, 15.110235392636675, 9.944476478569406, 4.463508271364854, 12.2794905242214, 5.843568918776088, 5.275295081268808, 12.676674524258909, 11.848738908039836, 14.255967457956473, 12.406697171883568, 22.488204567040714, 12.961556071490342, 7.261313606132951, 5.025542203650318, 6.897986276448898, 20.089008496355607, 14.605143126852404, 13.355042982821253, 15.845474624876509, 18.828131593620384, 14.351538577173084, 14.067400260335667, 14.605626074641014, 17.351435723759465, 17.81357091786609, 20.05983879505618, 9.86992872743257, 5.512836232509178, 16.125011812931206, 14.415543310135448, 22.4097278092295, 23.51285084806718, 19.056370606980458, 15.571799111689144, 9.126397023377743, 13.663979487198066, 18.915662637478317, 11.693088122053357, 17.199022531456286, 11.81729145142572, 16.47056795556189, 19.672530710867207, 2.460523591364339, 14.993060837352644, 18.01533450405506, 9.273402845754795, 25.15070786570755, 23.96602351828894, 17.924583848496447, 14.846225819828613, 11.700210284305019, 17.972363537296054, 23.803254422467674, 20.276071626759958, 27.034982960790767, 11.802861218382752, 6.587960127126633, 10.21088832466078, 17.38806736073981, 20.46500337384809, 19.398967153140113, 13.567440390034072, 11.627372590777327, 5.650522757707613, 5.775241797264517, 8.917026904382716, 5.040304298382029, 7.555931097062014, 16.940308968058872, 5.806998728084513, 6.987747960282505, 11.449497119448012, 4.061872481531011, 19.178185432302765, 14.077538687936883, 11.111180206444685, 4.566103221331543, 10.129029973456182, 10.868678810108324, 8.069316428092883, 7.969061801068591, 8.061672272004516, 6.782336315715532, 15.635114240043562, 10.415839203741262, 7.956541785762951, 8.734763053975353, 9.704362681406133, 16.46217484171301, 19.674745746377273, 11.48433806619761, 16.881547496671995, 18.162626120500526, 8.461531071528439, 18.446357823203584, 12.376413133344446, 12.25933438482854, 7.790784638798386, 7.919787072053185, 10.711823660378252, 17.114672408974357, 15.783204800063576, 4.995936689682679, 5.384051669580834, 12.685387606872974, 6.480359838578032, 7.597504288569675, 8.684527742392483, 5.264805906444865, 9.804785811889092, 13.282437202811273, 7.80293180401373, 18.685310184115902, 10.752358780387103, 4.826985099432761, 14.18407008140001, 15.617872839019176, 14.757310237201226, 10.445294284329092, 13.56977932341612, 6.664354086180624, 10.439333290855087, 6.285809216258933, 3.927688596342156, 2.1156966521300453, 6.110200254532637, 7.455519173874926, 1.904904975967303, 9.839010352089808, 8.175355689761417, 8.860705585627535, 7.64311949544625, 9.384744954006885, 4.1689385737506255, 5.332763248735471, 5.315495991661774, 5.962919705369929, 4.385427446882995, 7.213209952045784, 7.5181799090676, 11.293955071319168, 2.486954077741575, 5.552584905182829, 6.089861305788594, 12.322775826948945, 5.306869175162925, 9.104714843011166, 3.815639599760512, 16.262353192583028, 8.86187728608744, 7.926718885301311, 12.290372197109257, 11.731357929925737, 0.8962189754742795, 6.854438535618229, 6.02759441232058, 11.265157858636659, 10.43205632066347, 7.063723927040344, 22.676054031173543, 11.915647894033917, 17.12928436858275, 12.192714472455718, 9.972874327838543, 9.000281274404887, 2.138717808207566, 6.9974726679860355, 1.0589799637736417, 11.910407426453128, 10.111360454443313, 2.7243946209691954, 2.5122424563708443, 7.607852758631608, 13.870828843379206, 8.459199495304722, 10.66467232372716, 13.777073627920267, 19.019900361230217, 8.176402477323085, 5.87680526397573, 9.55399613925277, 7.971106541205054, 8.399507394287014, 18.712349466680443, 25.790058252630182, 4.963474213322957, 11.177562053388348, 9.983279418036421, 10.03782634702107, 7.648063120801776, 3.9268965989912323, 9.29482845203399, 11.32677279625031, 9.174409195567716, 7.1911426431813394, 12.162418487685889, 2.4432004675289747, 11.662487558819056, 5.126211788999041, 10.518030550385635, 11.185084632456164, 17.10471430257386, 7.2072750565185855, 11.683768684307772, 9.707371829231823, 14.255884058743753, 17.62914230356019, 7.747687571511045, 7.790090231480405, 6.145300030173012, 6.426342956718147, 10.154546289035737, 11.114799197437803, 4.1079492555606905, 13.345625020286304, 9.619823120372285, 5.721848677151811, 4.827508344209116, 4.369770478459825, 13.663729829908757, 10.959312163756904, 3.4110683059518645, 11.742156611556696, 6.222350888011322, 7.863009375898802, 8.651739282506059, 8.462602613031896, 11.046505853326874, 9.109219411163897, 10.745384167669844, 10.147004524788809, 6.248335682635997, 0.2118371778554163, 2.2377947276182186, 5.604687976139816, 8.319531449435367, 7.559461923915139, 7.519860660614209, 3.091663619225102, 5.852512897028051, 5.974965510183414, 8.07430535149954, 5.323455380783743, 5.506367678237521, 6.2396929078530174, 13.681378304391156, 2.6119737120362427, 2.5504193889572435, 1.3895700787369116, 7.425437843295541, 2.790443274960647, 3.33775655911803, 2.733007843070829, 9.748562493277575, 5.11728253789584, 5.698465816677045, 6.394456287631097, 9.634156125785022, 5.811290391714729, 11.66770389235216, 11.360011806680605, 11.820614288019565, 12.258205301152005, 4.621518160704728, 0.23725183584538886, 5.4001898250998, 6.733977082538358, 9.085147152982945, 3.6309599734166977, 2.521529997082636, 5.524314983472116, 4.721890805928547, 0.38039842159432097, 1.1191452032275935, 0, 8.441244160167715, 15.139269498724373, 8.896083255158667, 9.045887046281635, 3.791876935921124, 9.479692568321074, 4.470173987890502, 11.690633662610187, 0.6204544420173095, 11.350632410893336, 8.32385520244472, 17.354100699913573, 8.60896424406902, 9.41841061423354, 10.06129157248094, 4.775969322351095, 10.817828443888907, 16.469931676025194, 15.245768769515532, 9.896373785019202, 2.5214755655073557, 1.2160780266150781, 0.5049013166177836, 0, 5.154768293932404, 4.717322486855111, 0.39758070472577434, 2.878236373159253, 1.6876623149243344, 2.526413906144524, 1.7621796090939983, 1.883366238911013, 5.2171253607615125, 4.247819149089528, 5.63140345394166, 2.1224741009191312, 2.3345477145264204, 10.29390863381825, 2.816907767668309, 3.478669674369537, 2.8963631543596104, 0, 0, 0, 0, 0.25171790513235687, 4.1625916106801135, 1.7864723402718385, 0.9669340349929547, 0.7119920851905981, 0, 0.785687203886597, 0, 0, 0, 0, 0, 0, 0, 0, 0, 0, 0, 0, 0, 0, 0, 0, 0.4833239972629273, 0.27762238046761173, 0, 0.5721745755760045, 2.171620391185045, 0, 0, 0, 0, 6.872122160374938, 7.335817703111492, 0, 0, 0, 0, 0.4352078193643882, 0, 0, 0, 0.49772503178441463, 2.2001466523203104, 2.9972227750917604, 3.0106894895491148, 0.3371662868039886, 4.561277949572064, 2.536736604543872, 5.531147171959986, 3.5249203841564527, 6.042039485115803, 6.1817894045632915, 6.895686246104053, 1.96992910810485, 3.774919293721176, 0.6594272774740239, 5.481725386762097, 10.799453849913542, 7.141547318756929, 8.489650304561493, 14.120902133390251, 13.540836273935819, 10.406120790460044, 6.340085989023313, 2.513225594375365, 1.8012369032159772, 7.1911797809343625, 1.4355880167140518, 2.307260822356842, 8.53758127053454, 7.098196892569156, 8.522014027006039, 0.8489938410470509, 3.409526129566787, 8.43740022836616, 10.97388399232281, 6.810513643089326, 9.275514412787095, 13.021619848752387, 17.243633186801816, 6.595523094495013, 4.9236293790069725, 0, 0.8706659959691317, 9.912834465557806, 5.289906047515005, 11.319470117349153, 4.073364833923222, 4.98126359350177, 9.045852534356687, 10.376507675032036, 9.604480881617823, 11.412683962525444, 25.15133462340758, 20.147718360173375, 10.727774058681339, 8.365798338029885, 7.342475796979252, 14.629848023732304, 10.335554485813503, 11.338762537380099, 8.960730715535336, 20.214529972568332, 9.226395391388971, 8.76356255911065, 20.563898578033967, 18.939780212889147, 17.26033064747595, 14.396299828800757, 7.350438055527684, 17.402181326917063, 8.097250875472708, 17.626050874042413, 12.63751413736725, 20.26509252205039, 9.01264872136129, 12.31068925875573, 18.702670003359405, 18.170560315123332, 23.659838322374384, 18.568475077312428, 14.765435061169315, 19.68776656684883, 10.72596903417024, 15.496832827073396, 6.806346152204166, 22.14673544807085, 23.65450770026709, 10.158697439059779, 10.43598089943516, 14.477610365373204, 14.75169388963879, 6.285984901725938, 7.044088954986902, 9.110495610098477, 9.341606901159546, 8.75248470058818, 19.37003605708821, 10.643876764321357, 13.871874782094435, 9.743101736616916, 8.555761077551589, 10.881823593831196, 13.060057228978831, 13.705974246924411, 10.474622929164756, 11.134208114115951, 11.454621308369624, 6.617992132942129, 13.65048668023852, 17.611894478898417, 20.733803492686473, 13.20211731486739, 15.332834193650083, 11.7226297301856, 11.574097843524555, 8.81473092056409, 7.954088661651722, 18.96045610480566, 16.21516682974793, 9.640449774451195, 10.356114023526715, 6.7872534008136824, 7.444166273458783, 6.083673851560808, 8.225151501406328, 4.095523557716627, 4.805743439855283, 4.174714445623618, 1.7870502473695087, 1.5593969780977095, 4.4299624584971635, 0.10298524101496495, 8.106382665437296, 1.700355928081345, 1.2116480031027246, 4.303889347980296, 4.680870074272791, 3.9925219293876366, 6.364390743689908, 3.262275003480056, 4.378162505369559, 7.330401693533906, 5.939852881580867, 10.652395074242767, 7.944197954443771, 12.293318538737196, 9.776942688131056, 1.727873391297863, 6.105448637560887, 4.258721621401385, 4.99700506735304, 0.4634098284492697, 4.029835808842969, 9.450626579096559, 17.398907071970953, 9.332314945861965, 22.50930943392371, 21.7780070940177, 14.614504399535292, 14.579675804533267, 20.05778223904583, 16.625875142198964, 6.486984950564646, 22.097581888972204, 15.840837071353356, 5.1119943769142795, 12.240527807080749, 12.44116382995803, 9.630510624052935, 9.11662212214134, 14.293195067523968, 9.10090968400023, 6.170785325515405, 16.636185648797078, 8.843586890159855, 12.883535980644208, 13.449265202954278, 17.58163388788751, 6.502677375886745, 8.76617132275852, 21.103835691907875, 10.206263609382889, 0.8222650723824655, 10.877999741088983, 3.4446005217469975, 1.0095298611334855, 4.714971095884502, 0.48310391638737754, 1.8333171573294482, 0.2157947558374106, 0.9006170542057707, 0, 0, 0.4849448120678509, 0, 0.34816124610330557, 1.3213030189876818, 2.7906409843135664, 0.08554275439045776, 0.8648532446976946, 0, 2.192919140597492, 0.5759887647717429, 4.751437253117402, 0.10466102878663958, 0.32960745276288594, 3.1751172736777824, 0.8317741264252683, 12.17247372253469, 9.954390751496122, 18.75678323738805, 7.27732746397217, 3.871884196844583, 3.037095411833813, 4.390812605535136, 3.3969863316701683, 1.136891506775713, 2.622977418198025, 2.63152172834335, 5.648770045858591, 1.5615437662667766, 0.8170765456090938, 1.5663215522347933, 0.3952710097176436, 4.340569242847962, 2.6041228784959065, 6.107534242436588, 7.287957738095581, 11.595356960454213, 2.855075606277154, 9.437783738173446, 15.646204279540308, 9.19363909823073, 5.420427408616695, 4.009954494563584, 8.574200987178566, 3.7734596684514132, 1.7129748604930333, 8.417364300074684, 7.289228223561517, 9.819840701813801, 4.663603993430596, 2.524756644251934, 4.531748552377728, 2.4360387319051084, 3.9230599838867457, 3.2418915509517934, 2.202874599616973, 1.6844552872159066, 1.8506399961717532, 1.3573096315511712, 3.280293587818593, 8.907509625852686, 18.70496039938219, 7.192903911772618, 15.456844895015882, 15.243005969192978, 8.88887537738032, 6.197925538368213, 6.038518697915261, 3.4099540378980966, 2.2387517048634007, 7.091345883459951, 3.1621985839923417, 8.121805045343226, 12.88273648675148, 8.541060755863116, 7.16661042241242, 1.9885411794430758, 0.6403366497894235, 0, 0.5909810853308239, 9.947967527538083, 5.212639190954651, 6.233779497158164, 1.834338855945585, 4.952116141562463, 7.476955974035246, 7.7925451171115, 2.636093786974377, 2.640261344247561, 5.946274990827449, 2.962687710231802, 0.7396928886091064, 1.1637879903646031, 0, 3.2421525108198064, 1.0539985340416014, 5.52140921485451, 6.18976324375207, 4.718760259947897, 2.3576851152169818, 1.37502175536361, 1.172854635742612, 3.0052055704498395, 1.7332777629327474, 2.5027422176271097, 0.40413325715252296, 5.4591435954806675, 8.63780654556577, 5.192227761100616, 4.010326059616197, 2.824465133248239, 0, 1.9573379362609842, 4.137407538286289, 6.052032569151997, 3.501106036808262, 5.62331766552127, 5.026848273713074, 5.003172812433239, 14.928243401413335, 9.00756117903324, 6.185578645495509, 2.5539442110840835, 3.685971095294526, 1.369429860661275, 0, 1.4840198191868632, 0.7223556258188893, 0, 0, 0, 1.5420704826567406, 1.833394509736229, 0.5453020162786957, 4.0515210918231706, 5.408926809017512, 1.7607452389384903, 0.8105803300415355, 0, 0, 1.5862877424415, 2.76941719933511, 0, 1.0864071473767158, 2.8475730196208224, 3.139637385287978, 0.7337787759804228, 0, 0, 4.780836301394052, 6.681507342487221, 7.353375252401235, 8.057535014105746, 1.8585397664080938, 1.5582149568559254, 1.4943735462033434, 0, 0, 0.08330578255605879, 0.13604242678212677, 1.767794898097245, 0, 1.1848235185976932, 0, 0, 6.003576836881352, 0.6282758420017255, 0, 0, 0, 3.243876524873632, 2.1553568736311957, 7.666191727656726, 0, 0.5843715700189026, 0, 0, 0, 0, 0, 0, 0, 0, 0, 0, 0, 0, 0, 0, 0, 0, 0, 0, 0.9544642412995599, 0.7403764759456396, 0.5474490195445761, 0, 0.18408099091843325, 0, 2.8144023782240657, 0, 0, 0, 0, 0, 0, 0, 0, 0, 3.668769125503992, 0, 0, 0.18146845715965365, 0.6915843926233917, 3.6106970895045296, 6.175831492979451, 6.491445484128213, 2.5797257709161734, 9.712010363795677, 1.6523584337728197, 0.4272719945217243, 5.672757476035646, 2.235774588287632, 6.764717003856386, 6.744688464647913, 6.248309001606537, 3.281837791032064, 8.568911912939903, 3.172766036239349, 3.114416223338803, 2.605668674336137, 6.590233259403803, 5.742904080513301, 0.07712580752694106, 1.5437128449322186, 1.387201582271412, 4.826924629444175, 2.0526875343356146, 0.16627280193034225, 4.206456514341868, 6.671668162553008, 5.172430284129439, 11.071383617807433, 10.247675729713771, 3.8027929543680172, 8.798747060764425, 3.317105766003488, 6.9549289366519655, 7.434501334278923, 14.384730306842021, 9.33852830189221, 8.627536018712334, 14.086988995320056, 9.26406583021827, 3.307782943123226, 5.181015946281058, 3.854262725159486, 7.0073157091621665, 5.833772800294506, 13.409591611252528, 7.761414895724864, 5.634847743623865, 3.545715518881997, 1.3605599609618075, 0.9114446512953844, 4.178211433564104, 3.515337667492877, 2.133765418191659, 4.434404772626806, 3.24919110150729, 7.777025867007417, 5.241119885233386, 1.9335183091522479, 1.7496893910099987, 2.8120647956679883, 0.9602123838432749, 3.109504782329217, 4.662351337463538, 1.4322207892286931, 6.45242295594118, 0.7313945769805066, 0, 0.5941623239482297, 1.09261811134826, 0.9828523124149227, 2.8054165051066553, 1.4481042803848967, 1.9253142787821877, 1.3193470948298143, 14.791646993846992, 9.90891664501163, 11.757075946861042, 19.70838833848512, 14.689682966394885, 7.8835938161466315, 0, 2.1038036155476196, 7.286119069926814, 7.386795258393677, 0.07802281811166954, 10.660305408153324, 7.836591824622895, 8.346526554943365, 3.817008971921473, 7.7962567264356295, 2.463063332673673, 0.6518174074909482, 4.987487906805858, 9.186935844798757, 7.047373345886791, 10.549664562943217, 9.627507020753521, 8.167525602185002, 6.893923046349149, 6.437734821125364, 5.74909810435185, 1.2309350924617348, 0, 2.769021151072103, 5.74969894372585, 9.07443230756208, 5.663675981637207, 7.527730678221369, 7.125955430172021, 5.650466683317832, 5.2695738536076595, 9.123902145213634, 6.426468247601833, 10.640295608025772, 11.065414084999928, 16.30174872026159, 9.623888823127524, 12.051751856370966, 10.348559348589617, 15.461832557051498, 7.792652639322259, 10.27506391248324, 8.660879512517964, 10.247204774687862, 10.2885382604724, 18.046383009244916, 16.073957995270817, 11.236285150467323, 9.243435935377821, 11.812794312497669, 7.8881736131036435, 11.058470463462907, 6.2213906084501645, 7.443542009972313, 7.842333682281789, 6.3043075784629865, 1.0240461536180072, 1.028763061697426, 3.1210589057551763, 0.27190191892943183, 1.3172052956998657, 3.5086902054317433, 0.15066927691370333, 0, 2.6500062659563737, 2.761336136192867, 2.7679668329396776, 2.733854050901586, 1.1262419847161123, 2.6726334075294886, 2.3741294239885637, 2.1582749928980127, 3.152426506433985, 2.827976840600706, 3.9715798270253395, 2.7030827966409805, 10.265282873799032, 0.0815032412281617, 3.083734886159241, 0.6535716015309424, 11.32338310530475, 5.107474421589111, 4.302573410567387, 3.5982484535972383, 10.68888243638242, 6.362398303512267, 6.9197454314876685, 0.3045225167608211, 5.814479029767694, 6.003153549091539, 2.764741383066686, 1.5824927503160289, 2.5349780034043112, 0.16822740915326745, 4.3547624342226685, 3.4804398208167684, 5.310698336543037, 7.772685328863521, 5.027608460723977, 10.313996016173784, 9.327064077463199, 16.83863106438875, 16.140573746391347, 6.32915227906762, 13.09105012406588, 7.18008293243229, 5.306087883408305, 10.67360831943906, 6.289131553565113, 3.725213173416016, 5.280112585440626, 2.0563507791171216, 6.047388584285705, 2.7642457569804293, 10.24467653514136, 7.753024414932721, 4.201373101988352, 7.740664476202453, 5.76604235928746, 0, 0.08354014087820386, 5.363529602475003, 2.040395456867102, 2.8333203469512176, 3.7684023254925005, 3.9251530555128458, 3.9690847376831906, 3.0513740234287186, 1.44891609893486, 0.3502611590725456, 0.09451404697917784, 5.394377014832126, 5.199619302467775, 7.747948757958383, 11.404319188672495, 8.788737852386326, 12.19416853041872, 9.045798919121031, 4.404456190856272, 4.132792013161662, 7.803108454449681, 18.240792219715612, 14.955434936947075, 17.796842653252828, 10.664891399905615, 12.190950382644926, 16.47692629176288, 13.967818745754771, 24.276081585315623, 22.214431546247035, 18.61359917240809, 9.251702709803592, 14.464030899682545, 11.436850719186715, 15.858479026898145, 21.56621158140235, 15.306876997689352, 20.13089460865506, 15.797651725883089, 15.169002744331863, 24.50811690991474, 20.311233260357028, 17.388551353762264, 15.842778432715326, 16.622601150513756, 25.02535944427415, 12.913335740725346, 15.449680101307978, 11.136545143486005, 8.045611443314819, 9.740093244541919, 9.609150993479496, 3.3701040185088242, 3.792468497246016, 5.8560935091584385, 7.334015825997989, 12.988847973063887, 27.56762407388406, 34.356455217606744, 23.271403434027768, 17.854364879866225, 9.900026149750088, 13.047016593871339, 16.37408689639466, 15.254390766978958, 11.645077424705647, 16.515464679539782, 15.206854478238526, 21.825748435792814, 16.721082661211554, 15.744853996466809, 19.830158775631695, 18.96741580143729, 24.037380068511222, 28.347752004464404, 19.92347484075618, 31.96848987824001, 18.75055161281327, 16.07124478370031, 15.374133315751301, 19.8814342982424, 21.322524518924183, 22.778539595991194, 16.3914534952279, 23.316047391913706, 19.86622262939197, 8.090828198225008, 14.834909636782795, 18.970790612559718, 11.800886576584327, 14.949444829897294, 11.974418202877184, 9.94312738380481, 11.672936069144551, 14.44570705665656, 4.961630122928649, 15.926724869862353, 22.06297347395193, 24.971549979135084, 11.950222242944362, 11.82773966540822, 13.84145536365636, 7.711178088647204, 16.773587301598326, 10.648996829310343, 11.010785638569628, 5.158422254138435, 3.1700016831477145, 10.996020021173479, 7.505428213980702, 4.317249020576643, 0, 8.524714943134336, 11.024068873388623, 8.393328952506417, 1.5178967954744056, 9.129389240180188, 3.449530687785541, 12.348076233184237, 1.2904397638097977, 4.122154869422164, 6.770770708786367, 5.256778483595627, 0, 0, 0, 0, 0.841890721635483, 0.7713749485035112, 5.659182148150035, 4.359681563107487, 5.40928455350124, 3.0949420776105137, 7.970713286861107, 12.866479489341035, 1.5820574325131966, 0, 0.8875961657834136, 0, 4.9894367748036155, 5.161540690153138, 6.19027069715715, 4.731248352969218, 0, 0, 0, 2.9585255558540826, 2.9926163708864784, 1.6068743294794574, 0.9097634944541011, 2.596487741756021, 7.492206253708164, 2.2843094417781087, 4.903816634133933, 2.856917042476503, 4.393829742501764, 6.185953013968516, 1.988918169104327, 1.8486919222307594, 1.5358433072334325, 0.624500095222188, 1.4452637086579396, 0, 0, 0.48259932213451995, 0, 0.8129150693399371, 0.17607207193874033, 0.9112318262755316, 4.338210471315078, 7.138790055850162, 5.6433601581871145, 6.8297119725073845, 4.872340752282685, 2.0095264249930076, 0.1281217643639858, 11.320132378423878, 11.6334369034947, 2.325421686554414, 1.7351614604276375, 2.719099900139107, 3.199269210215281, 8.784598788504102, 4.774255164754936, 2.2706664077367753, 10.32755008762965, 9.888632837954768, 16.524528056870974, 22.723863927187043, 23.77981041379054, 20.18004838711583, 14.80154296273823, 15.09808654688851, 11.694049267610426, 11.407640401093714, 10.00680588082462, 12.25542534787142, 2.98382263760424, 18.143801968383027, 19.587482136605658, 2.7406408669518343, 5.839837044519093, 6.318429091016378, 7.471708952053815, 2.1517239465841196, 7.635136236736238, 9.857451582874205, 4.051010592414466, 4.0223792684933795, 7.560253159204731, 9.919593564208247, 14.28955902363847, 3.45212335019788, 1.3946969192365917, 3.3992428887907424, 0, 2.0924636175783426, 0, 0.746482428252505, 0.9827408851246034, 1.2095305260718365, 1.1083798684810993, 1.050529116702882, 0.43882955615398594, 1.911304795926878, 0.9023498893877924, 3.272619906550679, 4.050756553485687, 4.341607264427124, 0.24018369317676821, 1.1634195990288019, 0, 0.10384362632298791, 0, 0, 0, 3.7698349450523416, 0, 0.416460415819705, 0, 0, 0, 0, 0, 0, 0, 0, 0, 0, 0, 0, 0, 0, 0, 0, 0, 0, 0, 0, 0, 0, 0, 0, 0, 0, 1.9508340809577156, 1.275943545437129, 0, 0, 0, 0, 0, 0, 0, 0, 0, 0, 0, 0, 0.9395430288311389, 0.09970781211473438, 0.7276497710803416, 1.700049500629294, 0, 0, 1.6221297690076897, 0, 0, 0, 0, 0, 0, 1.3575427515147536, 0, 0.9426461508916764, 0, 0, 0, 0, 0, 0, 0, 0.08884689105589015, 0.08931956747700161, 0.9394483560766038, 0.5105410081270064, 0, 0, 0, 0, 0, 0, 0, 0, 0, 0, 0.22672581517218035, 0.8487196568127622, 0.359229937465663, 0, 0, 0, 0, 0, 0, 0, 0, 0, 0, 0, 0.3890067168244524, 1.0518511937656345, 5.740839247093082, 7.686895478536414, 0, 0, 0, 0.481867618519011, 0, 0, 2.4819954709366727, 0.8419705268580628, 0.12732528767655701, 1.7997453503934788, 1.540817073618618, 3.4760684567982962, 7.130630869847062, 7.9144337552217765, 7.564469708884874, 12.164133664301652, 11.947891220378752, 23.165080592112766, 22.089275394130784, 33.65432432673379, 31.199876734614033, 33.650520101545546, 20.1402058436878, 21.04802541078003, 11.181608004206458, 13.104693683458368, 19.844722429240203, 21.906130061446852, 13.673510632638452, 11.608222433680698, 6.978014314394897, 5.360995253736744, 4.436029750789387, 3.56860440950568, 3.9929877290282163, 7.532357340004109, 7.837045641003094, 7.854750470976428, 9.124900452522398, 4.139252719201757, 8.236045677874104, 7.055278982186802, 9.322808193513298, 12.566632158787202, 7.987781083799969, 9.464439954439571, 9.738576257044075, 6.701146555914723, 6.027263382961868, 0.574408728792749, 9.343665882730566, 8.364942098354023, 6.3224735097533, 10.114161206411424, 6.562168129308495, 0, 0, 0.6128665247054584, 0.6246793265409583, 1.327102699050967, 0.1920744685215087, 1.9289921400109271, 0.11919131346751174, 0, 1.1355095283136356, 0, 0.45181784477199644, 0.8186311921910427, 2.188100986553623, 3.6282363447870516, 2.7968654089461773, 0.7041962921841936, 0.8407499829336447, 0.2397860471361674, 6.129560049589563, 2.1027709808591086, 1.8841918154172974, 4.040121481304942, 2.960256612412209, 3.0541985262820086, 3.131024566604714, 4.274293808566386, 4.834663524327223, 3.973725375152879, 0, 0.12360943981061043, 3.497694745154139, 2.3587572041899887, 7.853168421337596, 0.37986536064681287, 0, 2.2245805058380443, 3.504321727076709, 8.203748441794948, 2.32283739205998, 7.03135028282258, 7.205840896479448, 11.115210708598507, 4.767853348302492, 0.9772765344390081, 0.42715808184226556, 6.939370765449184, 5.563219267649733, 0.5519499122934646, 2.5041559037351266, 1.5111768729707111, 0, 0, 0, 0, 5.568901583777734, 4.05591039677363, 10.768800897556243, 7.666841319217865, 9.229458853309895, 7.171568918485203, 17.811226630342983, 13.24267625539863, 24.920272808766434, 11.563116948285568, 12.753576415721088, 5.751541047023431, 7.475670322041944, 6.999271821986217, 9.409435379851901, 9.38387563471096, 3.370959449176155, 5.512878841974676, 6.18792227255278, 9.311237856450179, 2.204193316416192, 0, 1.004438498713141, 0, 0, 0, 0.8219812822719914, 0, 0, 0, 0, 0, 0, 0, 0, 0, 0, 0, 0, 0, 0.23422739019907904, 0, 0, 2.668674620886965, 0, 0, 0, 3.6823043437285374, 5.268264593404413, 3.818230246290064, 0, 0, 0, 0, 0, 0, 0, 0, 0, 0.5760991566496236, 0, 0.2706776599850688, 0.9285526266325705, 0.2134464337425212, 0, 0.330233970999552, 5.343428662257491, 9.743278686617911, 5.561212363178886, 7.3080976302930925, 4.973838715811807, 5.723179370337769, 11.508198199282436, 1.6937664374448533, 15.994630367153604, 6.992717822546013, 12.20205806704777, 2.0779335134598496, 7.795468791859988, 3.6575480562864042, 2.9226451777529237, 6.725473177179671, 5.036309890097637, 3.033053256575441, 3.0461945191933912, 14.978374424189292, 10.418561431589767, 6.132377904409615, 7.902143642273077, 10.176354515083888, 2.035146203080554, 8.599020060605175, 7.158005059062314, 9.087762204614265, 6.847924535030618, 10.500943856305698, 8.75488254674259, 6.118666377341628, 9.328328350856255, 20.0143674921261, 18.501437335011854, 5.3903089160088085, 14.435790440792108, 10.311644831573627, 14.870206187309194, 17.20021316784068, 19.542045363602103, 23.04277451511752, 18.152054400062383, 18.878141299636383, 15.617687445433202, 12.76159695040605, 16.56317440211891, 17.24480584726628, 16.792793198598304, 28.558788512464993, 20.27534868994873, 12.943024584393164, 20.425233599260714, 18.621107514744995, 15.250219749044227, 12.096087105041233, 22.483351356141736, 9.541617055934061, 8.043143857083864, 20.104641582737518, 10.56908600396384, 17.00671684844215, 11.786914336136393, 13.93668199350488, 18.905372361260355, 6.986799630121219, 15.4213787115381, 27.963085525190458, 18.76547121427619, 13.942948223098732, 22.977293037151103, 18.82466733209447, 11.599618509561473, 16.334154218578895, 10.828332890383804, 26.685020534574402, 22.31216083455438, 13.819419133943601, 15.197823264949406, 7.628445182129723, 5.2639332820723554, 11.424138914599268, 4.411671036549146, 5.831359486470919, 12.51632560645548, 19.40562113522814, 19.045898325216847, 29.316104812731542, 25.166527818669664, 19.416574102615677, 16.788516034844125, 26.878771744315184, 17.77934852838836, 27.809152998445622, 10.243242354998873, 7.175431232997731, 2.141284115932011, 9.470521285667864, 14.013754835245466, 2.307651920584985, 4.94857163393828, 16.760847006164212, 21.718231177567887, 18.64818935784264, 21.52186173068417, 19.4637446293213, 24.70316941912506, 25.818069143214377, 21.433353473614748, 31.88138452178112, 20.002810640802128, 25.750146081408047, 9.117043718712, 19.303007329072447, 19.59233674438413, 33.61904729287589, 14.909898967556545, 20.603638713158187, 17.15803497042088, 16.66145103522851, 17.951736500251396, 20.204234170891, 22.9153044803838, 24.870297519937914, 32.12944579066368, 10.477088832890038, 17.558848883965496, 24.370162871617747, 12.70225011698743, 16.875352712751575, 18.750428765437967, 30.103034863100174, 18.15894472902258, 17.563428909202063, 22.25453425200633, 17.358059759762234, 13.656997113684838, 19.135361932047992, 27.139358241922274, 20.568446350396286, 9.426674493286134, 6.9522662837784654, 6.4031344058072115, 17.48724902214372, 17.958600779153944, 29.069183471586626, 17.82322848206282, 23.977406268613883, 22.319139434158597, 31.11341051197479, 12.322072727685619, 10.450560029763082, 14.98609831576775, 0.8999683960573364, 15.679122525942624, 9.90082780459825, 21.47010722743465, 24.099154295560137, 12.25482659684984, 23.218981604825274, 11.762914001437151, 8.471676174909472, 24.742648556026495, 9.639007527537366, 12.825996697663415, 5.930805356690884, 10.31725481179941, 4.46962083191357, 9.062309389999639, 15.457156180083905, 7.023845070730841, 7.83371465734592, 5.826880191114493, 10.639350835554183, 9.072817588611406, 11.971745037542878, 17.2327758859797, 17.60372004845449, 11.066399343546186, 7.590514801048187, 1.1248021191903579, 1.8675956075361269, 1.6465816945385163, 0, 0.11907194704564558, 0, 3.5379818825220197, 8.345471137387774, 16.911165323070723, 20.638671951041633, 18.129284127224455, 24.653123973921495, 29.47814527623532, 15.651080725176444, 14.334830944476902, 14.482882492589795, 11.307452973756952, 7.286737658745948, 18.008000945802497, 10.50559798190411, 6.0848988293799025, 8.334834245467352, 13.97604575468408, 10.013965878439683, 0.10679756595370034, 0.4494012569181843, 7.2876476978904, 9.416215802682117, 7.329539310137399, 5.31838078999246, 4.580978516201443, 4.7677974119124915, 11.574958593784991, 11.053290796151998, 14.728230178739764, 11.930683021549537, 0, 0.1831640052276588, 0.3139620725970519, 13.578304622360003, 21.32160891496927, 17.246857235104944, 10.634064163086636, 8.648710365372214, 12.860197098302528, 16.458534736368918, 14.628593681834712, 16.31054140892472, 9.489639181129618, 3.098299063346316, 10.006257957670972, 11.846501207347686, 3.989236845967491, 21.996617556935256, 16.277529170432796, 9.988948414283204, 15.470388303995797, 9.890776334397332, 13.015239782777064, 12.423202977161, 17.02301798900929, 14.46217226248528, 2.849438521392446, 9.2396365126984, 8.822882190214534, 6.274846900619307, 2.855512219268336, 1.5103398865862914, 8.897226340202774, 14.224492937232311, 11.295717620126624, 4.160906585032831, 13.232221383163395, 6.981796768315332, 17.126018243213174, 14.523012509587074, 3.5665586598004606, 8.632820760429741, 10.097641271911375, 16.940029670781467, 12.381948794859253, 7.5938983682402075, 8.765785256775075, 9.08386942634575, 14.203971474420591, 7.636006784700198, 18.319894895673997, 14.81777969346839, 15.397345379517521, 6.826176612621654, 9.20476446105707, 9.515299430659097, 18.534194927511628, 10.755376062903984, 5.011462215715015, 10.212043265521663, 13.678860982441, 10.610823257074607, 13.58846346472792, 15.153884955844212, 10.680136699538316, 10.085843689968087, 10.349400341367577, 14.247072786202319, 10.23772521474723, 10.722520239638621, 11.608896757313516, 11.707460209290725, 16.531225919553965, 1.9791010795685766, 11.576682012257912, 8.604998943400211, 7.909444678304613, 11.211813377758128, 8.074906116082365, 13.88796804912248, 14.249051599915424, 3.693014980264241, 5.2683812056936965, 9.932396746518155, 17.315654438152773, 4.022307062710605, 10.956938719905224, 2.0856817794326576, 13.317833721283451, 10.329253774622547, 5.206723402376229, 5.464087076145859, 1.3707022465947287, 1.9591767171445764, 2.855856133843849, 4.751444176479988, 4.861029331313177, 13.066734425571399, 9.24285612405332, 16.68273166630303, 10.490014126968376, 13.843922600796121, 13.494575799880257, 18.674823428609873, 4.5742120159900574, 13.297650710125025, 14.861595151094335, 11.188980378942269, 14.71157065795828, 15.472835906221563, 20.989646253807486, 15.034909165898519, 10.153700404450074, 9.179781678003984, 14.240790165506418, 10.93391104892478, 16.150579442430345, 25.165181781270732, 22.31303771978895, 22.176594523056874, 18.29301541201988, 26.20599705524827, 2.4118787052461848, 9.013464615928568, 12.32573025454497, 4.024477454477083, 2.4156040160757475, 7.155963561666241, 7.004769528154294, 1.2196879904501206, 4.536394222446109, 1.4240844701022106, 2.9664477426842657, 4.967015362960998, 5.594031880255191, 5.741910985724339, 6.730463648775965, 4.663431914001985, 7.776579372510866, 19.413895326087008, 13.484053321291881, 15.872851554646681, 16.033604021577844, 6.979400742025284, 17.447457873364698, 6.172921899267966, 5.329092513406291, 9.903392662686116, 7.534246937463449, 15.848018577998873, 14.320209494932984, 18.386587209819012, 10.656507827810826, 21.49937736480799, 20.281480126774913, 24.402071692003364, 17.074800949707093, 6.623429122024342, 6.818160145220782, 9.745598473958685, 6.632774711730394, 16.73572384144, 8.148080594115166, 10.224370933813153, 6.36921555009097, 7.760301956608152, 4.738224961052103, 0.7433514124531535, 3.6783448063458413, 11.617284368068704, 5.790983292909937, 2.700326453128754, 0.668845896015877, 5.141479069256919, 3.43054917576743, 2.8754376615073705, 7.729295143335915, 5.748767908502201, 4.059242437196452, 0.7193636301564323, 0.3045296591707134, 8.119668306637962, 5.545454259244875, 21.252919094582648, 21.442177392833283, 18.406794940445486, 7.8697914562356575, 17.868274961582188, 28.48321938316083, 17.5184614446418, 15.365750248689675, 13.9359068387689, 12.611622663902816, 10.834106964992625, 9.124661530819624, 12.812420358500177, 12.256699570949944, 18.94665265416751, 27.90290942723423, 18.973833743959137, 20.35232189421732, 17.067445510209158, 24.99492261598852, 29.55483438895637, 12.226269201502037, 20.743155783662782, 21.918996955483145, 21.16092893181052, 13.494392446194533, 19.95999146703994, 16.67663763431883, 19.857798574283038, 6.814130733571406, 4.976280978961959, 4.5874417326183, 13.95445838478178, 13.548513502920663, 14.07017826348056, 2.9534194043928177, 0, 0.841845895189657, 2.309370542223232, 1.4949436284090494, 4.5941194516642705, 1.2259420224086066, 6.047033680433012, 10.121625198807859, 7.695454254323541, 9.205146973951116, 15.363524650883742, 15.010523448605545, 5.719674385362488, 4.2535779339220285, 1.963592276240831, 0, 1.918200906132705, 0, 2.2929832251151203, 3.9202344675755407, 0, 10.592412102531204, 1.416993453266227, 0, 0, 0, 0, 0, 5.029120946869737, 6.141933373170679, 7.317926160905003, 10.399368915086093, 12.272577284169081, 6.159514849910073, 6.212788105083119, 2.089909616817908, 8.35464904899337, 1.8913731875828588, 3.005349108035486, 0.5114220905476714, 3.3966480991090457, 4.760291503432553, 0.956768472352566, 5.278670804872233, 10.677678462781026, 5.34431285211169, 9.024683875112538, 13.56344605559078, 7.835849991989011, 12.16343635494838, 8.949038439003433, 13.265776101059993, 10.014669743022516, 5.026102626586735, 5.295319584173441, 3.987477061883887, 10.519578520291732, 21.422781227094795, 10.586482005008206, 4.1584262057856884, 8.760597402584766, 6.604035877302615, 8.9934655286818, 9.790732697318507, 9.39907925485869, 1.2659115671253331, 0.8018117174620907, 7.2894009899316785, 1.7113116130991717, 2.9922869955061144, 6.274595362911129, 6.129462181360162, 8.80560337696125, 15.680692254722187, 10.541211589685087, 5.216880404346797, 11.997856675385734, 24.751793131230293, 36.434958908681445, 22.919592911971435, 20.702144866176265, 17.340337806198615, 17.705930772380633, 19.100878799722683, 18.78135825736556, 30.403690695753745, 21.88310255839988, 18.812325809639685, 26.051021482133514, 23.503638233108354, 15.860179072684796, 11.69748736741792, 18.087599979506127, 17.638877524081938, 10.537047230149298, 11.179708289097391, 9.749047591664581, 13.396991694538325, 13.251923369898286, 16.949341418811997, 14.678308019164492, 26.587028415441296, 24.09357069333088, 20.708575830948803, 24.79016981091594, 16.1284373016434, 16.333953915142814, 15.921718945126894, 10.63381013601352, 5.893485783778501, 11.093166381149114, 12.36096855483104, 19.783558342137397, 12.448800526627272, 12.312934291686718, 13.117617510382146, 14.456244279281211, 10.977385756072026, 20.155824414814848, 20.786394069984695, 17.560957968284193, 10.300432121457852, 10.695458949775032, 5.731288332589622, 16.39542633894601, 9.940007238735836, 25.843772945969413, 21.063906085651215, 16.24827415541212, 13.796909816805188, 31.43736980555071, 19.36116880024432, 13.830638111744737, 15.20397803757013, 24.656556460791418, 15.748428135391238, 22.737216782199337, 18.4565902065224, 15.475713865374749, 15.748888139282256, 19.070671518367572, 15.568206756888396, 19.979901626737533, 16.99122584259969, 24.875965085326957, 19.155157262182307, 14.424452203718632, 20.14198833876825, 19.235509186277103, 12.5083384257173, 11.78453249781091, 9.410494609852247, 16.30301744762516, 15.240621756347835, 22.335047105197827, 14.774702433626317, 20.397345968438145, 14.465404584646471, 19.369722206671735, 17.281918043621545, 16.59525147798503, 15.586512520093411, 15.75147027810157, 20.112300011647044, 14.470024711011185, 16.9001886134783, 6.578297999076266, 3.6197124129672034, 8.725102963021957, 7.007820476195783, 4.488583783822312, 16.99618163330286, 19.48702783734681, 14.511034924369774, 19.67360306255955, 10.673740058031463, 4.362575410143282, 5.973460309647735, 4.542497176419983, 2.437698587692318, 3.9539491248452787, 5.334900063986892, 8.499094493848244, 8.35324800127862, 6.9762504656731394, 3.0746659053915586, 4.886395337988948, 2.6065004777875265, 2.3584407393918596, 2.563580819286916, 8.323574457042284, 16.74592431804655, 7.925629946271941, 7.22078312966442, 7.346880082621166, 10.498499180776312, 28.332723385055047, 15.98723603833682, 18.318261525443177, 11.401234492513918, 17.397152812607903, 8.198843214507205, 8.738969765433827, 6.166899958200161, 7.692595707615183, 12.167183744437626, 6.715819769858526, 3.342998500325489, 7.750943264140675, 14.736083205490853, 21.235081009805665, 6.003769104672667, 3.060015449975698, 15.248043116943757, 1.9837036492339961, 2.901678213673411, 0.11934080224126982, 3.9430335378352024, 8.389786085021333, 1.504945514819545, 5.744899129510411, 2.0390795617502633, 3.991928054088919, 6.284398482939397, 3.110915230820452, 1.5638526704742137, 0.3401237764500324, 4.13081048876988, 12.831760463564068, 8.074849549803071, 4.774988485912294, 3.067943390826568, 2.8937940610677266, 3.7566342416357186, 0.2314517958611532, 0, 2.2755499022938834, 7.195164537410949, 0, 1.383734413751021, 0.2934681869511326, 1.9606613840262905, 9.16493310687075, 0, 1.1928247034025699, 1.7283952598327414, 0.134067293438615, 2.8687680466158594, 8.259525095415912, 8.081804365680576, 3.6933144850939392, 7.0950557397267024, 5.881017741177404, 3.3297780503279686, 6.490907008132969, 8.174197092735408, 8.202554498345478, 2.2280661577194314, 6.909675526966259, 6.612409429360697, 5.045041425303722, 0.4502833063382433, 6.938946116559948, 8.52127013483703, 8.728828990989163, 3.8236252685217975, 0, 0.33154138956902257, 0.10096525747756509, 1.4469122597550124, 1.6242705083826945, 1.36967931107006, 0.1413151833128253, 1.8642606007997926, 4.104773288880162, 3.989360703261989, 0, 1.0872442454806628, 0, 0.5552934042900061, 2.170385076329758, 1.0360904691769068, 6.912310016637056, 2.9213424243232486, 6.915959800863403, 8.201485372503624, 7.515287091709889, 2.2969470776025225, 6.58103187732549, 1.6859048039462947, 2.7699476306345256, 2.408161928901805, 13.70710336566438, 6.700385133420654, 7.448481839349233, 6.886972898211306, 3.0454091787551394, 6.976716806123301, 4.159422350834944, 3.967882181651208, 1.2915627271964596, 4.023083048085267, 3.1211578668020166, 0.3983493600164592, 0.22276530771488223, 0, 0.7577101115487264, 3.9255691153637144, 4.198117064770278, 4.6719874052299355, 6.980448199290999, 0.6514263241228864, 0.1330314187697337, 0.2978365406011269, 0.38748088342449905, 0.2150075906691729, 1.5710506195091907, 2.628945164369735, 3.27299595087531, 0.33217632976432643, 0, 0, 0, 11.80129215401365, 5.831537387115387, 0.10646929079473348, 1.9344804615643316, 0.747618341796723, 0.5233892466895753, 1.4251758590830257, 2.636383512465929, 1.3114805174627586, 0.549178142040882, 5.863621893233669, 3.9382001140593608, 6.877853662672282, 11.868344834524637, 8.922043633337832, 17.664168196351483, 19.880676124112192, 20.362387128948132, 18.05559711424816, 20.182919725977914, 23.05484709314741, 24.857925675005923, 13.118939800684979, 22.14204137988531, 15.479065729436176, 17.088583345146347, 19.7138169284337, 16.398750741495988, 20.110056558414556, 18.33231037844604, 23.285283579996523, 23.67941914163726, 20.45249544852821, 36.92930733776656, 36.33513956299417, 19.791204192784154, 15.65687474071505, 19.149247355737273, 12.491393573094623, 8.491093351354602, 24.378612475453174, 16.021178361646143, 26.59462993299903, 28.030111398087833, 30.00690428787059, 20.334483942599896, 21.4756507212588, 11.765104797368295, 11.912024943545443, 7.8855916622661475, 12.067582432709177, 18.718454732171423, 12.04663890938228, 15.106510169652918, 16.838367945527796, 26.98227932689823, 17.475621138743513, 20.09070411155614, 24.748526360675854, 18.28398247789854, 17.71280340988145, 15.489470799569686, 17.233332363480795, 9.930430584627027, 15.565969180962208, 14.19348878709099, 15.52107603063062, 15.404648545054538, 3.2158473441166846, 4.590465661871553, 8.770573750598292, 3.503576977726573, 0.7402332207658752, 1.4232487291953113, 0.7971295936152873, 9.529903974270914, 3.9274187402724277, 2.746158173584354, 7.007516882230999, 3.470992958471922, 4.304985059726715, 0.5880206563003063, 0.16814155941354816, 3.7551487331123203, 6.079742619821394, 6.894177588566718, 3.76987244271564, 4.832945644384712, 5.345323155415223, 5.29482845860624, 12.276918212164864, 4.381287437959674, 17.43557523128333, 11.348612703053925, 10.28090184991627, 0, 6.16882531149179, 0, 6.036582317622668, 2.5675223097214257, 7.082040525226666, 7.958520516738057, 12.663548913503178, 12.458677165662156, 18.575572534975937, 4.192548471304098, 15.537645689084028, 23.897823542362765, 18.22631643687786, 14.672581389538404, 14.068217973567565, 20.162758834761053, 20.2860652468316, 23.297355005845937, 22.275511034839628, 12.743066820831125, 21.256395029837314, 25.55010587794431, 14.093681438467293, 23.728794373152752, 13.495865696418509, 18.664326192773427, 14.717913130857863, 11.069772831833365, 10.289331687666142, 17.161562504754343, 11.396425937748083, 17.15481265546763, 15.272399798557489, 5.816124428019802, 8.299228968338928, 5.374361070197908, 12.144175644284022, 10.834972120652731, 10.963576349330502, 3.7103308996735804, 6.476434886739361, 8.179588154727877, 2.331700324781237, 7.579379291032226, 2.8514715040146097, 10.734240844823931, 5.178732412656302, 0.42773294252387967, 6.155315199904726, 0.5246572552418083, 9.91980448432432, 11.180057635211238, 11.659153652795826, 11.678597667647066, 11.24441606962572, 4.00746853693299, 10.141471454837292, 3.5147939826765975, 6.859329854399663, 12.631177302501618, 14.876590679080792, 14.009419944344355, 20.687320269033826, 9.5339155854428, 9.907106679087534, 6.44645784104365, 5.880700299481891, 5.815756697210212, 6.397310828512316, 4.057151217286835, 4.297760757479231, 4.324719892279738, 3.2337311586195576, 4.656940640071612, 5.07650207952129, 3.6179080059905444, 8.111009507247987, 11.83409205189747, 12.742068889849032, 8.109605652341898, 9.510194433474549, 5.169830926137274, 6.0616027309176035, 1.7837576532968944, 4.778857551931445, 10.530311057409492, 13.451008490910967, 20.718629242050614, 30.276011164609468, 2.432005626820095, 11.51601623936106, 12.04931437365967, 8.63972743799408, 19.150150491709955, 20.42270705256352, 16.484430682302225, 13.505322680301033, 10.157254970918906, 18.246404622205688, 19.0466929438118, 17.948769069258912, 19.06572887163482, 14.690894116801623, 22.59219870211257, 17.23721612071011, 7.088087120467537, 7.258962134482323, 8.719629706030828, 3.13506732421928, 3.222276121725329, 2.410438612167612, 5.576299539795094, 8.81893429066709, 7.621818131207296, 3.7686050091756096, 1.448643420122191, 1.1515873758203963, 0, 1.9361353889787085, 5.977053917802956, 0.5920719373721713, 2.4746982534340494, 0, 2.651682781559888, 8.164507721044185, 1.022059907327271, 1.69361819691431, 2.3668813954158474, 0.9413873436307113, 3.2098369133080284, 2.840373046364782, 0.1449883666882666, 0.42430338923373817, 1.374739716181614, 0.5102274478615557, 0.7184631977321164, 0.46197934982146727, 2.425403538735118, 2.8353297716437282, 4.9445898460879825, 0.4450800438432522, 1.6208288750907338, 0.9142015043610359, 2.3867159788028496, 1.8093559940199149, 3.3179063347399014, 0.10248131512353209, 1.7856632831822794, 1.971206204550541, 0.39941631789275367, 2.73883282833412, 1.770140668423845, 0.8541864793499526, 2.1619375339154128, 1.01711001993593, 1.3923521602055755, 3.178462968388835, 4.748113278552425, 3.887744675237379, 0.5002094340128707, 1.9990490662965779, 2.8840559617747124, 1.7505878915742197, 4.029823645331061, 3.597496135121591, 1.9869012072585204, 3.6781046904724155, 3.2226789558205846, 1.5957275013410097, 0.15788565532112006, 5.096877911190911, 2.5471693042309753, 4.147960176916072, 0, 2.6378670638097272, 2.069997511770026, 1.3021219866924754, 1.048080911850259, 0.6192460132322971, 1.6031295314618177, 0.6636362885427101, 0.8480404579544352, 0.750748961567505, 0, 1.622288464302687, 1.0002703580929055, 0, 1.6248897757754732, 0, 1.9594000327447998, 0.9629962382200922, 1.5429399651927298, 0.824873971550192, 0.15168561467708816, 0, 0.09626068369023354, 0.28030186905991117, 0.5767286518084579, 5.489810220438609, 2.5709517015627714, 1.035325544897399, 4.27511209425987, 2.649191948143136, 2.6240998341130544, 3.1955141846921156, 5.302543112520093, 0, 0.1338225982755285, 3.30898221984904, 1.0670738148911374, 0, 2.6876477923170374, 2.1736259527270976, 2.7491939624219275, 2.3684213302106887, 2.6178284392377384, 1.1484065710405553, 2.6999182236294748, 3.205106548964606, 1.6343474751396558, 0, 1.2725615044387402, 7.269501147600926, 5.137118384780365, 0.07714297946316548, 5.430913638877103, 3.562997060605933, 2.238959741098796, 3.0424430275340537, 5.284314515466119, 0.6957218929476711, 2.271222615720554, 1.6040268899608945, 0.9175818317643825, 1.0966789011481723, 0, 3.1324254066241513, 0.10580501867061547, 2.560852522903809, 0.4993475333714492, 13.462920538116455, 11.33992907674734, 13.58335851383103, 1.7999139056803755, 16.316193873990503, 14.871384335303782, 10.95613268392463, 7.296264073025005, 7.669347230247118, 7.137170574473863, 9.994898189582253, 17.83855598324746, 13.247359108222474, 10.011467608631442, 7.30177393135549, 4.783370960749977, 8.042491058210318, 2.13502353765878, 6.857136480832772, 8.470152479138713, 9.261585276890555, 8.985089603861068, 5.345210491484487, 4.364563344441424, 7.983094051194936, 13.602808059910542, 18.212547767812925, 8.919830252961152, 0, 4.713974726336377, 6.095407706016196, 5.57650093027738, 14.96909517542371, 12.923709064069776, 18.14428342385808, 13.830095682967404, 8.934631613286777, 7.15815513103918, 10.492988914796964, 10.03628898908472, 14.478667001057353, 15.192514148021981, 15.308253135438937, 4.7647769766593076, 2.2266596733493866, 7.7929840832858766, 11.626498879760067, 2.013432747364455, 0, 5.0384786579264365, 8.708390484143674, 9.654456262730697, 9.175555661130435, 1.938866395597029, 2.4324979768077566, 3.689643936962497, 6.504755360861787, 6.575523852668598, 3.8484645591650595, 1.8280267305239613, 6.672385708676805, 10.440906131807093, 4.074165344194285, 0, 0, 0.5757222672214033, 0.1335629116861867, 0.44702004003808454, 5.389156323133952, 4.018563662156903, 7.993486950978462, 5.300364478164387, 6.2846381336486274, 8.187360840756979, 9.207214787884842, 4.37638753809456, 4.5760381546468905, 10.159823383529442, 0.28094035449253413, 8.796438216572934, 8.469917321735892, 13.671425907346443, 6.864039865471535, 5.522214508937152, 6.723938081863968, 0.3273411820322987, 0.8114717556351972, 2.565260985729971, 6.819545176031113, 2.7190658234994247, 6.440512498702258, 0, 7.148151308472175, 6.753890423041815, 6.445609810129673, 12.588976676075943, 4.983373761123072, 8.908880565065699, 2.2753173883817404, 0.6124172634487152, 1.5515749198606708, 0.5089488751997691, 2.2799885578980454, 2.1498954364371063, 3.156546950221479, 5.676000408164172, 3.513601547574816, 6.076291244111181, 11.382124677332177, 1.9372535630226002, 3.840297370306325, 5.93147237789738, 2.0606841753302665, 2.907940656727727, 3.8042795477468996, 5.052309913533352, 5.0728741932274595, 3.47813912118786, 6.220209274910674, 6.057150206997505, 5.892318795539337, 3.875319949397349, 0.6390633455521941, 0, 0.24306921600193884, 0, 3.392063826099682, 2.876614101228955, 4.439264031640736, 0.35427934190376853, 0, 0, 0, 0, 0, 0, 0.27027000766184134, 0, 0, 1.9894993451317355, 6.163324126659597, 6.610448376458352, 5.663249882840827, 2.8385224082849208, 0, 2.8390088131955813, 2.5149695129031824, 1.6089362476840865, 0.09317179062999334, 0, 0, 6.889776823435705, 4.156603402410585, 0.7794014150410934, 0.342870377167537, 0.1448763290789571, 0, 0, 0, 0, 0, 0, 0, 0, 1.583030789962633, 1.2500303761038207, 0.09382022002371718, 0.8207149721318951, 1.987056285285749, 4.63822800760941, 0.4656586554791177, 8.890549125631953, 7.9247400078268235, 0.5957256560017655, 10.176828371856164, 5.437915684098044, 11.081052453529775, 9.084046923297324, 9.044128405654368, 5.011889778108877, 1.4665286425643567, 3.4485814679229154, 2.3637650554771983, 4.864503964382368, 8.947757514797832, 7.846718463953483, 8.642360717872975, 7.782151905027039, 9.89997288843746, 11.037031962343054, 10.90996887361082, 2.617988747194924, 4.535255116304283, 5.947945912050238, 12.102442548068035, 5.146938052188674, 1.4906614603241906, 3.6713723285129136, 0, 0, 2.074479555015212, 2.654581676687767, 7.358294365033679, 13.576940742081504, 12.033731499260888, 10.130932934928293, 18.00988914239544, 17.29231307353948, 7.080368034260772, 7.813245665400112, 16.29427373876589, 17.389482365635978, 14.737680615258354, 11.202277167379066, 14.992513231637126, 17.16123571671245, 8.316153726552056, 1.6362544199082705, 5.211066639009124, 1.373609979705419, 9.976952648721735, 4.031449139301828, 2.1097515240003943, 7.281834993061395, 3.200343798864841, 7.113228229458098, 8.495531624867015, 5.251530345656794, 6.149852623606248, 5.899193438112024, 9.056263628787391, 12.44798730481278, 15.44533492412022, 21.847950007155937, 12.30003568923814, 18.233065537684617, 19.352469111662515, 9.528009779284318, 9.763611534908103, 7.8248341589766435, 17.608487623207527, 17.4006919674469, 21.49370622798783, 15.746677242605912, 16.70402024303564, 9.674626644828612, 16.075725631722005, 7.7631891711453935, 11.848633289576357, 9.165634802154171, 17.82631116584578, 3.521431425455423, 7.228285039693867, 10.203883259512898, 3.5147524134846475, 7.180028071493522, 5.696313029374809, 3.9212533428700946, 6.142704999965165, 6.719485969928694, 0.7172778748665009, 1.467198588710294, 1.8339860690484204, 8.10188630821607, 5.344680027370151, 8.511683290970135, 6.565288069441742, 9.345556037836241, 9.422010858508301, 13.772216229394575, 10.237649155028345, 13.437448928795051, 16.768869599576792, 18.09496145355296, 18.897423901312433, 15.716423997397099, 21.89610732667623, 17.419823790723644, 12.68895631853633, 3.6958276789590214, 10.736876846092601, 10.748112968553926, 11.378014006438663, 7.5398847171653225, 11.123805570298005, 6.641397838703448, 5.711551172524331, 7.053155689593572, 10.142912605388256, 6.6948443199551395, 9.383437244172677, 7.482429705517989, 5.678395286225966, 0.7751382561657258, 1.9898564909785548, 0.8533889445635098, 0, 0, 5.574052802763886, 1.2686798103569974, 0.2023299078277508, 0.09508167330887557, 0, 0.15558377170240867, 0.9474250875801387, 0.8354170647393205, 0, 0, 0, 0, 0, 0, 0, 0, 0, 0, 0, 0, 0, 0, 0, 0, 0, 0, 0, 0, 0, 0, 0, 0, 0, 0, 0, 0, 0, 0, 0, 0, 0, 0, 0, 0, 0, 0, 0, 0, 2.030013501251382, 0, 2.013655378803519, 3.8462960850917236, 2.3594704799158164, 3.841003865429491, 1.352081586373195, 0.2117361262533512, 2.506314996142938, 0.37618240812568365, 1.6309774142765243, 1.2924015030533078, 0.9256844389650606, 1.5669102394153744, 3.8060589350146103, 1.640267962821813, 2.3615415641460515, 1.1644670447610148, 2.337113499356714, 5.500293851185124, 2.1868150330638603, 0.20798697897625773, 0.42153927242009803, 0.40797141361553213, 0.8499055993725122, 0.9605260245737746, 0.3500400781493239, 0.8010063734602734, 0, 1.7001183874244374, 2.0067209147242604, 0.9220030017296433, 4.795920558049806, 0.10246890982409475, 1.015034284721494, 0, 0, 0, 0, 0, 0, 0, 0, 0, 0, 0, 0, 0, 0, 0, 0, 0, 0, 0, 0, 0, 0, 0, 0, 0, 0, 0, 0, 0, 0, 0, 0, 0, 0, 0, 0, 0, 0, 0, 0, 0, 0, 0, 0, 0, 0, 0, 0, 0, 0, 0, 0, 0, 0, 0, 0, 0, 0, 0, 0, 0, 0, 0, 0, 0, 0, 0, 0, 0, 0, 0, 0, 0, 0, 0, 0, 0, 0, 0, 0, 0, 0, 0, 0, 0, 0, 0, 0, 0, 0, 0, 0, 0.5722206445446554, 0.8227424631841974, 0.45876139713382463, 0, 0, 1.0947154784918818, 0, 0, 0, 0, 0, 0, 0, 0, 0, 0, 0, 0, 0, 0, 0, 0, 0, 0, 0, 0, 0, 0.08662121745844294, 0, 0, 0.08364842912400147, 1.9587646718788208, 0, 0, 0, 0, 0, 0, 0, 0, 1.394123467474112, 0, 0.8063245168154768, 2.2421808698368633, 3.1562243496327413, 0.7022621341823888, 3.3852372512390416, 1.3199333922520051, 0.19238178466260603, 1.576854260242964, 1.058570363140602, 0, 0.40361229887948635, 0, 0, 0, 0.4356169872915101, 0, 0.8377128689705082, 1.8071904557467033, 1.840674176606035, 0, 0, 0, 0, 0, 0, 0, 0, 0, 0, 0, 0, 0, 0, 0, 0, 0, 0, 0, 0, 0, 0, 0, 0, 0, 0, 0, 0, 0, 0, 1.5491057042187437, 1.8686164359837218, 0.9475764547906489, 1.874187114941637, 0.677533179066642, 1.0220858576961085, 3.658414064652001, 1.515227266835589, 0, 1.306780191138147, 0.7727660007890217, 0.2351109836498087, 0.24401439301518124, 0.4836436139750108, 0, 3.372618097416755, 0.10020179191813224, 0, 0.5638641432276811, 0.18230249793482925, 0.7734283149983834, 1.1403325202313277, 1.1567524746115563, 0.9742181645819142, 0.6471457931637776, 0.7593229199136602, 0.31080181014374525, 0.456733436688253, 1.0383817414704133, 0.8996598664242279, 2.338852362421908, 0, 0, 0, 0, 0, 0, 0, 0, 0, 0, 0, 0, 0, 0, 0, 0, 0, 0, 0, 0.9816784653376617, 0, 0.10021490017073985, 0, 0, 0, 0, 0, 0, 0.08402427837733713, 0.12829762674305534, 0, 0, 0.9935309224059634, 0, 0, 0, 0, 0, 0, 0, 0, 0, 0, 0, 0, 0, 0, 0, 0, 0, 0, 0, 0, 0, 0, 0, 0, 0, 0, 0, 0.08778527442952722, 0.32128624136008666, 0.4459819463642164, 0, 0, 0, 0, 0, 0, 0.21326453558985195, 0.46686611698081454, 0, 0.5923981697794614, 0, 0.8415720268335591, 0.815624981588839, 0.32113359214906945, 0, 0, 0, 0, 1.1859326238763899, 0, 0, 0, 0, 0, 0, 0, 0.38492705208291883, 0.4797289084601809, 0, 0, 0, 0, 0, 0, 0, 0, 0, 0, 0, 0, 0, 0, 0, 0, 0, 0, 0, 0, 0, 0.3010933781022096, 0.9214044088100066, 0, 0, 0, 0, 0, 0, 0, 0, 0, 0, 0, 0, 0, 0, 0, 0, 0, 0, 0, 0.943807540347204, 0.9170058821903745, 0, 0, 0, 0, 0, 0, 0, 0, 0, 0, 0, 0, 0, 0, 0, 0.8378673880216364, 0, 0, 0, 0, 0, 1.0165923014577243, 0, 0, 0, 0, 0.26397438773922355, 0, 0, 0, 1.4066214650696842, 0.31569654283909265, 0, 0, 0, 0, 0, 0, 0.1990544520882005, 0, 0, 0, 0, 0, 0, 0, 0, 0.20016435206020516, 1.3253636419727834, 0, 0, 0, 0, 0, 0, 0, 0, 0, 0, 0, 0, 0, 0, 0, 0, 0, 0, 0, 0, 0, 0, 0, 0, 0, 0.709151506755059, 0.10178492196638037, 0, 0, 0, 0, 0, 0, 0, 0, 0.16424632979522671, 2.298958911003045, 2.043994591603782, 0.23341708497788374, 0.16976609881790297, 0, 2.2197234350638473, 3.374985250612374, 0.30969379063384955, 0.6458399068549492, 0, 3.9804125645516955, 4.065134102305163, 3.718869918321902, 4.090695562044931, 5.260856306476622, 3.401932528132447, 3.9983979012953066, 3.3913148032004963, 2.9555168591400327, 2.8083639394942788, 0, 1.1035181952205808, 0, 0, 0, 0, 0.6612229784348438, 0, 0, 0, 0, 0, 0, 0, 0, 0, 0, 0, 0, 0, 0, 0, 0, 0, 0, 0, 0, 0, 0, 0, 0, 0, 0, 0, 0, 0, 0, 0, 0, 0, 0, 0, 0, 0, 0, 0, 0, 0, 0, 0.29814677942721535, 0, 0, 0, 0, 0, 0, 0, 0, 0, 0, 0, 0, 0, 0, 0.19883032457133856, 0, 0, 0, 0, 0, 0, 0, 0, 0, 0, 0, 0, 0, 0, 0, 0, 0, 0, 0, 0.8366478872892626, 0, 0, 0, 0, 0.09351124139670233, 0, 0, 0, 0, 0, 0, 0, 0, 0, 0, 0, 0, 0, 0, 0, 0, 0, 0, 0, 0, 0, 0, 0, 0, 0, 0, 0, 0, 0, 0, 0, 0, 0, 0, 0, 0, 0, 0, 0, 0, 0, 0, 0, 0, 0, 0, 0, 0, 0, 0, 0, 0, 0, 0, 0, 0, 0, 0, 0, 0, 0, 0, 0, 0, 0, 0, 0, 0, 0, 0, 0, 0, 0, 1.0383956804370986, 0, 0, 0.37636262932950454, 0, 0, 0.41793641490874667, 0, 0, 0, 0, 0, 0, 0, 0, 0, 0, 0, 0, 0, 0, 0, 0, 0, 0, 0, 0, 0, 0, 0, 0, 0, 0, 0, 0, 0, 0, 0, 0, 0, 0, 0, 0, 0, 0, 0, 0, 0, 0, 0, 0, 0, 0, 0, 0, 0, 0, 0, 0, 0, 0, 0, 0, 0, 0, 0, 0, 0, 0, 0, 0, 0, 0, 0, 0, 0, 0, 0, 0.1576977844966141, 0, 0, 0, 0, 0, 0, 0, 0, 0, 0, 0, 0, 0, 0, 0, 0, 0, 0, 0, 0, 0, 0, 0, 0, 0, 0, 0, 0, 0, 0, 0, 0, 0, 0, 0, 0, 0, 0, 0.14706105850138135, 0, 0.41040316732680315, 0.6768823732032595, 0, 0.767287472684182, 0, 0, 0, 0, 0, 0, 0, 0, 0, 0, 0, 0, 0, 0, 0, 0, 0, 0, 0, 0, 0, 0, 0, 0, 0, 0, 0, 0, 0, 0, 0, 0.9812079579762394, 0, 0, 0, 0, 0, 0, 0, 0, 0, 0, 0, 0, 0, 0, 0, 0, 0, 0, 0, 0, 0, 0, 0, 0.14479780657727373, 0, 1.69379692199352, 0.35516395723503724, 1.7261509012535354, 0, 0, 0, 0, 0, 0, 0, 0, 0, 0, 0, 0, 0, 0, 0, 0, 0, 0, 0, 0, 0, 0, 0, 0, 0, 0, 0, 0, 0, 0, 0, 0, 0, 0, 0, 0, 0, 0, 0, 0, 0, 0, 0, 0, 0, 0, 0, 0, 0, 0, 0, 0, 0, 0, 0, 0, 0, 0, 0, 0, 0, 0, 0, 0, 0, 0, 0, 0, 0, 0, 0, 0, 0, 0, 0, 0, 0, 0.7774239455680687, 0, 0, 0, 0, 0, 0, 0, 0, 0, 0, 0, 0, 0, 0, 0, 0, 0, 0, 0, 0, 0, 0, 0, 0, 0, 0, 0, 0, 0, 0, 0, 0, 0, 0, 0, 0, 0, 0, 0, 0, 0, 0, 0, 0, 0, 0, 0, 0, 0, 0, 0, 0, 0, 0, 0, 0, 0, 0, 0, 0, 0, 0, 0, 0, 0, 0, 0, 0, 0, 0, 0, 0, 0, 0, 0, 0, 0, 0, 0, 0, 0, 0, 0, 0, 0, 0, 0, 0, 0, 0, 0, 0, 0, 0, 0, 0, 0, 0, 0, 0, 0, 0, 0, 0, 0, 0, 0, 0, 0, 0, 0, 0, 0, 0, 0, 0, 0.42881792648175965, 0, 0.3590776317069909, 0, 0, 0, 0, 0, 0, 0, 0, 0, 0, 0, 0, 0.40268844417232635, 0, 0, 0, 0.49563688008736384, 1.1006745006400052, 2.5979529942467163, 2.029227363205682, 3.4053872952605446, 5.03784335631791, 3.73877668082432, 3.448845765873414, 0.4708286685184906, 5.797024110584203, 2.833440995188388, 0.8502053889435646, 5.160701739058035, 2.293386047870657, 0.6529124615937383, 0.6550500017563095, 2.147052770019793, 1.1479547006633344, 3.496987740291332, 4.244202305331255, 1.8819996765408553, 3.280692018909269, 0.2523770796246424, 3.0771839303882382, 5.071194822695941, 9.45070417532436, 2.1514762881217373, 0.6821114189488702, 1.3337252844432037, 2.272941926026558, 0.8387316814077168, 0.8573614465009696, 3.4274894049313693, 2.7754370646295747, 1.7477695009610326, 1.161370639109936, 0, 2.0895679267193605, 0.5388355851202891, 0.11009825300320092, 0, 0, 0, 0.8280781527703276, 2.510245267515293, 1.0653318504333196, 3.16853348451962, 0.9967206519900387, 1.7826055226500217, 0.783653036096579, 0.3829144946229598, 1.3889234784051188, 5.237434847119199, 2.5517620381196178, 9.640488449950347, 2.343024460409052, 5.800653748041396, 6.840538327602801, 2.0154935719548392, 1.4153451023823944, 1.499433947630659, 2.7137062735947133, 1.8487961167013593, 3.494126944765767, 4.547655844776441, 11.876220866032392, 6.779939776962119, 1.3958046787764535, 0, 3.8951647819934014, 1.1980739911288445, 0.13356154833630202, 1.052856231015033, 0.7414096157898564, 1.0378221297930077, 3.1112210015351804, 7.547141565931285, 0, 0.7689717804221765, 2.3473199561000104, 0.2826998719539996, 3.386516307893232, 3.638341069260531, 0, 2.2314650124024413, 0.22175981961952873, 1.0456453439965603, 2.4589886808154597, 2.6917955644325544, 2.1957206552492807, 3.429050640351832, 3.4507469874382233, 0.8565708074011531, 0, 0, 0, 0, 0, 0, 0, 0, 0, 0, 0, 0, 0, 0, 0, 0, 0, 0, 0, 0, 0, 0, 0, 0, 0, 0, 0, 0, 0, 0, 1.1291645757399142, 0, 1.5145109935656982, 0.2077190596610791, 2.888854792453889, 1.4275196137274724, 1.8870789029667154, 1.615064180602434, 2.284887738220899, 0, 1.1509987129648669, 0.10768887074742861, 0.36390174980959095, 3.7884208366180943, 3.737357585781923, 1.5646503060984829, 3.803806798333375, 3.9438290504179583, 5.181443682361948, 0.17105467840659552, 3.087400472647568, 3.6539736025301477, 3.7024308599801135, 1.8173375795151514, 0.6704609301612086, 6.058034897748417, 6.662183477769051, 1.3925957204797892, 4.39316417923516, 1.7774154488039349, 5.229018183466869, 3.3267837344116855, 4.105249738221922, 5.745906550774689, 4.134769057113139, 4.376651740097355, 1.3135344405006053, 3.813139514997731, 2.711844220996057, 1.2316058497033144, 0, 4.182349070083244, 6.612173094361975, 3.127775906137668, 2.1179637216692035, 3.483588660191489, 3.141849544186216, 4.7078882853574315, 5.64679169217438, 0.5452194417731181, 2.9152659362376476, 2.348694507598105, 2.349392079542951, 2.678713532840886, 4.090826589345066, 1.7160599539109151, 3.241156544868601, 3.664286654252443, 0.8120748427003357, 0, 1.27701748310271, 0, 0, 1.0257961877146557, 0, 0, 0, 0, 0, 0, 0, 0, 0, 0, 0, 0, 0, 0, 0, 0, 0, 0, 0, 0, 0, 0, 0.10893599987657976, 1.5248081765699508, 0, 0, 0, 0, 1.0338566800119229, 0, 1.5263974527017832, 0, 0.9811588305846343, 0, 0, 2.9751298680084584, 0, 1.855563897964442, 3.40378082530962, 3.4487392365679144, 0, 2.3033316619756685, 0, 0, 1.3034689524852732, 1.570117888069445, 0.9934706386560563, 0, 0.1012371951665992, 3.9232823647099555, 0, 1.0601417335087076, 0, 1.3417927403410936, 0, 0, 0.7807688092889289, 0.9487662616911577, 0.12106675802578615, 0, 0, 0, 0.37750983126286247, 0, 0, 0.10037470542581434, 0, 0, 0, 2.21408746755889, 6.040055754302629, 1.3574242700536039, 0.48037500776105274, 0.9712745546747612, 0, 0, 1.5493612390785256, 0.12769906115214802, 3.80588821934986, 0.9503328488435174, 1.7689190998821143, 1.4970464331061049, 2.218474008319017, 2.6131470566063344, 1.1121651923907532, 0, 2.490147174676814, 0, 0, 0, 0.3463731663050632, 1.6718673448099652, 0, 0.2913100767773885, 0, 0.5100584561673798, 0, 0, 1.6173240784796632, 1.3523159085400132, 1.4301313200784445, 1.6005915755904385, 0, 3.2355169549278204, 0, 0, 0.09238991226833167, 1.5343998188385162, 0, 0.6346116118923097, 2.7597223907333284, 2.063639438257486, 6.23028055795567, 1.2300876198828, 3.6580138615427007, 0.740716052347913, 1.2928142905858144, 5.571935856742968, 4.154197480969951, 4.893340730936042, 4.708156782324974, 13.468942476778851, 15.565988569820837, 12.030839793906784, 20.80246169896533, 17.957051507695745, 14.475321453574276, 17.47878148001344, 17.249853951389717, 8.414187654141822, 11.30693165318969, 10.800878075592172, 9.014509795850277, 5.289796359177991, 7.908525115192523, 2.2905761762379857, 1.4472819250170257, 6.005590345695411, 10.662151460845918, 12.287954977883922, 7.365831532724166, 8.243926121958564, 9.260819556901755, 11.100282443395882, 0, 1.706615177515161, 10.1876016282903, 2.5864495132656526, 1.6429713199708973, 4.471250302185975, 1.2116982277784065, 0.6381862093244075, 0.9382010193249515, 0.8474510860515897, 0.7991346243024067, 0, 2.843756963815822, 0, 1.4734222102705057, 4.292594611932817, 0.7011698759878651, 0.4269042691771554, 3.211230130787003, 3.137886234920874, 7.3256344480663795, 7.165780109661039, 1.0137528428956997, 7.422440822667071, 4.063742922474876, 9.714379650537369, 6.878594296250091, 8.993316024566287, 11.966736423679746, 12.568443599368287, 7.847342225015847, 9.240966491929735, 2.916519562909755, 9.644753148882868, 10.296402522564485, 6.5498405505677475, 9.011435915343855, 7.78714716972463, 7.993912882694448, 3.1441835770509616, 9.065356760568571, 6.701590290908074, 3.9321435529839714, 7.133072737194755, 2.580118250099431, 4.02830928695012, 6.182772623880866, 7.331182700251666, 1.7362529224886962, 3.4850742087048636, 0.12567337580129537, 6.603595784124168, 0, 0, 0, 0, 0, 0, 0, 0.09631563161098385, 0, 0, 0, 0, 0, 0.2617613309158454, 0.35657920484653716, 2.152689036333222, 5.384877619643811, 1.9379050269339404, 2.2132577837717964, 0, 3.37787994282842, 4.280212641621385, 5.919061520549711, 3.4251942766192682, 10.923045138712554, 12.5620176436381, 11.791893556007826, 8.250400514281639, 16.246283947561626, 8.391042750611934, 19.84717731550272, 10.912471131059325, 9.140268434668542, 3.4563128217702586, 4.54373708973599, 6.689403872521664, 14.885573125075153, 14.701668717478228, 13.970980964670748, 10.888083098432183, 3.6186145865592376, 8.559986636028185, 9.366854468550562, 4.14606974639198, 10.400774664259968, 0.798636944338711, 5.55473867961655, 11.835136631308524, 6.544316335051284, 9.773904119770402, 4.745559233550821, 5.518801570509404, 2.587570002019938, 0, 0.08936729534367865, 0.8413746535902784, 3.355886460290863, 0.6736158056371243, 3.0310325992390066, 0.5942512743176473, 0, 0, 8.30521507574923, 3.273995047666548, 1.7405293381224753, 3.868311361697635, 3.7362427348538607, 2.0363206367215305, 12.58067913167454, 7.25569796132141, 9.009802240692819, 4.510332779097501, 7.287561725724591, 2.15637548742194, 0.9415852197058587, 1.1930513510821394, 4.171618567758754, 1.456013211805209, 2.0996017474143502, 4.76587302081097, 4.138208463554697, 0.7627063222711151, 1.6457072974616809, 0.10313058171345844, 0, 0.42251134583965283, 0.6243779551982211, 0.501302808821376, 3.159142677333248, 6.8081592042921715, 2.5503287966166104, 4.484456783629785, 3.1665665485215686, 5.1730967557667995, 4.4158541592218015, 8.851068545073218, 4.8990545846396305, 20.30154220197701, 13.708899238431123, 13.60928892186296, 9.651719658125772, 18.539847986327064, 9.894228671211163, 19.451704206999672, 21.425860989104756, 11.6602625030458, 13.051791329204981, 9.565351553391784, 12.641831605887727, 13.92711797978837, 22.41838051642984, 7.827440461067206, 17.424389410797392, 18.226629273796192, 11.580836931976725, 20.743410877921445, 13.51712804540244, 20.71221767383999, 7.174253284913586, 13.989865626931866, 8.12490322920446, 13.037570269016847, 14.075534655994622, 9.922650238391151, 20.81187932431866, 13.5231761507753, 10.477011396365384, 13.009285000383871, 8.042440404158535, 9.626250198192608, 12.122333096807418, 19.294794727327726, 14.283747421642673, 21.644643264711483, 14.817131120227087, 24.03456882257171, 14.577670526339627, 15.881387393195233, 19.300002623625325, 21.1541669504939, 28.152578585371383, 17.174646775685535, 23.94771004605413, 19.978643863913867, 16.76191595022791, 21.377811962129623, 23.614491699970703, 14.033693756575893, 14.521851696189042, 14.963615646564184, 18.476806344484864, 15.430253876861514, 9.277178447075292, 16.27495606136419, 12.905404463992486, 14.139633531125892, 16.024455359335857, 11.531861115078307, 21.59881276796168, 20.72008028950882, 27.263791269598478, 21.70755368795021, 18.104325241410823, 12.3559913427513, 7.8179952441193095, 12.793174451262498, 10.619483588267986, 23.336958473169265, 9.88624209032838, 19.349471877775947, 24.721618737656595, 19.995049225350872, 14.802161391217425, 4.0336405921116425, 10.111724346576912, 14.832390286194272, 16.742560297674796, 22.418786342873805, 8.143186436624324, 18.61823490684758, 5.0202647884509215, 7.770395375771464, 10.079551937052623, 10.722713207540902, 17.83550368238916, 9.825345298637751, 9.826157362481801, 18.903479032814484, 16.15104902175054, 17.35912871414647, 12.357959379255286, 18.845369387932617, 12.910245073600894, 11.081848116977358, 21.070715962893342, 15.349260702956332, 13.116372316073704, 11.19535823587963, 13.39813520771381, 12.54168188982387, 11.203136529276136, 12.731794369196596, 12.539548909402816, 12.513218690726077, 8.120950577770369, 15.857652218504041, 19.23692146889183, 11.334607980051791, 16.344594771357187, 12.937533114879471, 10.566293470495996, 12.851319255831486, 15.277926109807467, 14.87424465351132, 13.577652309731722, 10.088456604904419, 8.603815850887763, 9.769624961224602, 14.581072685459784, 12.618933557766635, 8.285436048679612, 14.153996564972724, 10.3913509563023, 0.20251754485189785, 1.4803099822873724, 1.6382766705171323, 2.527185432124448, 3.224767843169488, 3.033609709840738, 2.4147596534585487, 8.067990347907957, 6.170065452102829, 10.684258471510285, 9.136094012662356, 7.485638473267294, 10.597970511244204, 12.306823711923284, 6.009968460141005, 6.929294016174777, 10.407805705735397, 14.639612237886121, 18.480404105687164, 25.35492668572334, 17.041953539064952, 13.351590391442317, 18.16603571299803, 10.62229040864283, 17.839094888040165, 22.92533433508395, 10.748424188074793, 14.925037486964925, 18.92135812024779, 14.800555809617858, 12.250530478855, 14.933015507470502, 10.962835214548592, 10.885298416962367, 18.738380080578192, 18.360489263377623, 18.65130050584517, 19.366080835035255, 22.085059883209436, 15.95805840936519, 10.066141007336373, 10.531397361241464, 15.182549388417906, 14.068065686920765, 10.236475539595032, 20.46118196926332, 13.30960680412223, 19.82216442294373, 11.77623833835327, 22.484287915035214, 25.349483848341006, 31.789158990839535, 25.323590909343384, 16.247466324259474, 23.278315365046893, 16.276217566382098, 18.482350453340477, 23.129327609067218, 8.176089329571496, 16.36431398875792, 11.080727041049192, 17.969269174857438, 17.202059521741862, 22.531593615587855, 15.333791595139965, 15.090874011394082, 21.246243941579518, 16.391957026176307, 17.186025811088516, 17.884211558731973, 11.826974986080279, 23.468535051716778, 17.824199395653604, 13.944961136734303, 13.555069213834921, 15.566169150035925, 14.866987477760917, 15.271769090399603, 9.416060292175114, 13.424183492073587, 18.157378024573763, 12.607532896058565, 17.621093701360298, 7.8036122943121615, 24.31802538490549, 14.89202698837951, 14.72157460178334, 22.931935436354024, 30.190444040244323, 17.299564039992113, 25.678873159835902, 28.364240501021662, 21.157361284856968, 24.7417149203627, 19.680601323323366, 21.53455324792763, 15.418704302773488, 25.295282415750428, 20.986809542925673, 25.554019005299, 22.81543494166089, 19.1665087488555, 23.894935294869967, 11.371505185086882, 30.081589014425212, 30.57806720121974, 34.487019622391266, 32.159588002725066, 23.817684772629626, 34.89368482841918, 28.76812470279819, 23.022907752516232, 35.65187354171124, 27.787703829868512, 22.909462155499185, 18.010687148847556, 18.681329820801118, 22.14467089543442, 21.085388608317366, 18.928201941889373, 11.03311627333836, 21.611432391092173, 18.690483552655557, 4.653694432738509, 14.439754901475139, 16.581942414090783, 14.290704280421851, 9.997029988023822, 12.66875760571205, 17.540195967937503, 4.760541488768972, 4.925005707706792, 13.728072195137628, 21.01236982331439, 17.837150698658075, 24.707506990764976, 16.500506335650545, 17.146529897354984, 20.595489947481095, 15.557640686995738, 20.803369372622143, 23.67582681238929, 20.941008590988275, 11.21507913624739, 14.22158209453557, 22.02596872158269, 20.52594765274625, 26.61589237770362, 12.56454598503877, 14.984675840923805, 24.42724917608076, 16.869651743469543, 20.82965162876922, 12.422016774934507, 17.248302659794405, 19.312966326505776, 17.612450526295294, 15.083326587520972, 10.969733647470559, 10.6111286582847, 9.448409690808589, 15.05428077527931, 10.18963742700938, 6.802438265553738, 6.203928647607048, 20.094508088212226, 4.174747792772521, 3.1925455222991923, 8.617741777498692, 0, 3.4538988441525804, 5.421245042495933, 6.526570993211857, 6.211604490165685, 5.269763294862463, 6.308205650500511, 2.7956769624199906, 8.30309843497699, 2.3563724552490655, 7.8753862224898965, 10.008297953964922, 14.192111324596297, 20.745002212036137, 12.315569626467298, 5.173090723752656, 12.513916069483821, 3.9876640195594533, 12.5042562829919, 5.390754907630051, 8.144162740796002, 23.285291261107485, 17.520901537439606, 15.123092796576556, 8.7544419558129, 14.637437331751693, 12.421881910147823, 10.452527125255084, 12.72237030030465, 16.69019350816028, 12.708060777241357, 14.384852668105522, 8.77884847478417, 11.83042780404042, 7.974535366472744, 12.378160012349154, 2.083419163031093, 15.148450557569687, 9.132924329184714, 13.098455285718439, 8.591614393041535, 11.616626928147268, 18.612318776762326, 9.199303301898514, 12.41031042694581, 12.848251223447699, 13.720765352593913, 11.563726093663783, 18.415903887364916, 13.876818090372396, 15.473455138161818, 12.317152737496519, 11.486097338250906, 6.489515108420581, 9.40023893757166, 7.215637892633454, 8.82525832991634, 9.738467726344469, 13.614196775121002, 10.156086266415468, 14.942987007130329, 4.972320429881723, 13.922384518162314, 15.565240873512936, 16.655423257014043, 10.154150869723761, 9.66757540529013, 9.74048616414736, 11.401077126216027, 16.19112255666606, 10.124138666087164, 9.618104031045421, 11.236856135185423, 2.4948015902726572, 10.643555486737228, 4.130991046908442, 2.722133618487972, 4.903484594514467, 0.6707530539588076, 10.63339024317958, 8.036399708066757, 0.7363563588342072, 2.1464737674836885, 0.76105063734905, 4.982924531982391, 5.993888299090152, 7.69367546706781, 5.821058105227939, 6.880667197106289, 7.0179246613885296, 7.136539959033867, 7.994666519144559, 4.317955836403376, 12.091190362127668, 4.935965438766875, 4.600822968270953, 8.502467172457248, 2.9497482202803833, 3.692440391241195, 5.958155794497974, 6.73928732235731, 2.5652320300162623, 10.834281124125019, 11.693557118779404, 6.0784840171699335, 9.638154416486524, 4.775082357321066, 6.220010452213497, 6.80795349767492, 11.022623743815998, 6.55309556886, 10.723508836215188, 8.966090496503226, 10.436222242836815, 7.002511156192545, 8.395035491249695, 13.812937020292953, 13.119939873346398, 15.42973009951488, 21.60746457323748, 11.114170918211954, 4.143814380555388, 7.074440718699411, 6.0142130337600035, 4.596194016414596, 0.5725434289679925, 8.470360744893979, 1.6078260531427855, 2.715141138401848, 3.434852999918004, 0.38110450913452804, 4.393607792495838, 4.3120388063730575, 0.5530127217631529, 2.469484240754733, 6.9722838079881075, 7.802756211480265, 2.188430467875238, 6.452159659816027, 4.3324495420152775, 8.952142339437794, 7.79489826389172, 16.822928171348238, 9.292697916196845, 20.369209984399266, 11.837670731987883, 18.023491993643955, 13.698631162467802, 10.869307635599775, 9.382792003967797, 9.477550591179316, 5.2776370276654765, 12.714397857465737, 9.120557616988794, 13.7340167355309, 3.659624164807809, 0.23136433962097908, 4.027412135589831, 6.577073567134907, 5.966921064317122, 12.012321041322142, 6.38616082549184, 5.764034236164295, 3.80036470105311, 4.627764782684313, 1.7214586560196596, 4.758181978337963, 6.3501386621905835, 5.145693289692783, 6.576299333118057, 6.087769027408464, 3.481927018569463, 5.735230996930428, 1.7689184956009978, 6.622231437440216, 3.4664531231631375, 3.397782538455953, 1.997359282673951, 6.316322247617926, 5.914754182818776, 0.6492891898603983, 2.866542691615429, 5.186697308124129, 5.82122431787902, 8.407482786163738, 2.8387990467024653, 4.331813007081344, 8.46757795739324, 6.089029908281692, 5.889919658213566, 5.455900738112968, 1.5953336202871198, 3.51343849670425, 2.12076464093395, 0.4731266657963181, 5.2336081475622125, 0, 0, 0, 0, 0, 0.9317026585697497, 3.7007355618471305, 5.6265208076002615, 10.273380500509411, 7.6370016229936475, 12.765101803456306, 16.64813560155231, 21.214284045132434, 12.794835586529246, 25.5488319329528, 12.145940799191091, 10.070256628349261, 18.725397677123297, 20.970600015397192, 11.94140709660777, 18.01319160823204, 21.38849633669602, 16.539971054106044, 12.053752808394316, 7.684332785868347, 18.73104886529156, 13.40846754562242, 14.859459861549455, 22.152622423371703, 20.08583752296342, 18.634756531273915, 17.442100835457946, 25.3083460449351, 16.939872786948413, 12.707036877443686, 33.44112534905313, 23.507364713983804, 10.309095712397221, 15.318751016568848, 15.873477860349107, 17.832166021647584, 21.172331038003723, 17.844794791946157, 9.249321968384447, 14.9789373899905, 18.169245744932578, 11.111161103570584, 26.20526501115381, 13.359576466623034, 13.412876513876162, 19.1041894094739, 12.313727002624768, 23.72232733284963, 11.001860276712257, 18.580698632757365, 15.823688927919083, 11.309867737740687, 14.355046951546198, 18.556959834405145, 15.137923863720111, 17.354588582354598, 16.911194068537164, 18.5885941905491, 18.86311252520974, 17.021881859679294, 9.482730795233183, 10.579375823911041, 24.52196071585248, 14.449853969290567, 17.6939103495092, 11.291410094404537, 19.154873038567615, 24.069071240316084, 17.041459911761105, 14.879138216130112, 14.526430009819698, 26.54224460366667, 10.129195841643043, 17.70079377087731, 19.17337027764509, 9.346510894586407, 21.976463488193968, 15.151199782247515, 7.466540513534053, 11.459745042039364, 22.252903701768627, 17.056373729573245, 15.8394277933079, 25.267842401726917, 12.05321985865262, 10.65972803045672, 18.637255302078962, 17.710278385688913, 19.56621561137719, 17.872369196508775, 18.174511101940578, 22.72650944465293, 16.17394744444969, 14.71558244346453, 18.30202415468382, 14.858488822811461, 19.745699859610454, 12.505404535830415, 16.541221984076177, 5.460255025912689, 4.033085690989278, 7.380058279130816, 6.474457747115576, 12.868308477297402, 5.2477855217014495, 3.5278935391105364, 1.0694139898084094, 10.518182361162289, 5.471334016869651, 5.056979069141513, 9.799705108842925, 11.672805439274851, 14.742595069609125, 12.376251954407687, 6.9929924068714655, 11.938935253329669, 8.864838860373428, 3.98625382479494, 14.651116527978504, 17.073926682233925, 10.041014360112184, 11.668493583892458, 8.34022629753683, 10.409849264463068, 7.595038859071446, 4.627421363102182, 10.230361652718008, 10.977322785230658, 14.308548355553295, 39.42865670734717, 20.963216471457937, 21.276429215793815, 34.971042640825345, 24.451759424852362, 22.91736207386443, 18.49085735914119, 22.058213667339253, 32.7114676076359, 33.47308199173132, 31.409564135940464, 27.78772192288033, 30.613127970495448, 22.525877300438108, 32.10440106161592, 22.578896434096997, 24.55705510256661, 15.853847081610258, 27.95869833081284, 26.15546333672843, 32.697269670388636, 27.751643016333848, 32.02454540912991, 21.514720255654773, 16.174190125564245, 20.15996131293023, 37.601162521040564, 29.257367806324158, 18.849957302834113, 10.057875335345996, 24.218414784350283, 22.36872813819168, 36.13465433456633, 17.919077255451025, 18.98935883844904]  [0, 0, 0, 0, 0, 0, 0, 0, 0, 0, 0, 0, 0, 0, 0, 0, 0, 0, 0, 0, 0, 0, 0, 0, 0, 0, 0, 0, 0, 0, 0, 0, 0, 0, 0, 0, 0, 0, 0, 0, 0, 0, 0, 0, 0, 0, 0, 0, 0, 0, 0, 0, 0, 0, 0, 0, 0, 0, 0, 0, 0, 0, 0, 0, 0, 0, 0, 0, 0, 0, 0, 0, 0, 0, 0, 0, 0, 0, 0, 0, 0, 0, 0, 0, 0, 0, 0, 0, 0, 0, 0, 0, 0, 0, 0, 0, 0, 0, 0, 0, 0, 0, 0, 0, 0, 0, 0, 0, 0, 0, 0, 0, 0, 0, 0, 0, 0, 0, 0, 0, 0, 0, 0, 0, 0, 0, 0, 0, 0, 0, 0, 0, 0, 0, 0, 0, 0, 0, 0, 0, 0, 0, 0, 0, 0, 0, 0, 0, 0, 0, 0, 0, 0, 0, 0, 0, 0, 0, 0, 0, 0, 0, 0, 0, 0, 0, 0, 0, 0, 0, 0, 0, 0, 0, 0, 0, 0, 0, 0, 0, 0, 0, 0, 0, 0, 0, 0, 0, 0, 0, 0, 0, 0, 0, 0, 0, 0, 0, 0, 0, 0, 0, 0, 0, 0, 0, 0, 0, 0, 0, 0, 0, 0, 0, 0, 0, 0, 0, 0, 0, 0, 0, 0, 0, 0, 0, 0, 0, 0, 0, 0, 0, 0, 0, 0, 0, 0, 0, 0, 0, 0, 0, 0, 0, 0, 0, 0, 0, 0, 0, 0, 0, 0, 0, 0, 0, 0, 0, 0, 0, 0, 0, 0, 0, 0, 0, 0, 0, 0, 0, 0, 0, 0, 0, 0, 0, 0, 0, 0, 0, 0, 0, 0, 0, 0, 0, 0, 0, 0, 0, 0, 0, 0, 0, 0, 0, 0, 0, 0, 0, 0, 0, 0, 0, 0, 0, 0, 0, 0, 0, 0, 0, 0, 0, 0, 0, 0, 0, 0, 0, 0, 0, 0, 0, 0, 0, 0, 0, 0, 0, 0, 0, 0, 0, 0, 0, 0, 0, 0, 0, 0, 0, 0, 0, 0, 0, 0, 0, 0, 0, 0, 0, 0, 0, 0, 0, 0, 0, 0, 0, 0, 0, 0, 0, 0, 0, 0, 0, 0, 0, 0, 0, 0, 0, 0, 0, 0, 0, 0, 0, 0, 0, 0, 0, 0, 0, 0, 0, 0, 0, 0, 0, 0, 0, 0, 0, 0, 0, 0, 0, 0, 0, 0, 0, 0, 0, 0, 0, 0, 0, 0, 0, 0, 0, 0, 0, 0, 0, 0, 0, 0, 0, 0, 0, 0, 0, 0, 0, 0, 0, 0, 0, 0, 0, 0, 0, 0, 0, 0, 0, 0, 0, 0, 0, 0, 0, 0, 0, 0, 0, 0, 0, 0, 0, 0, 0, 0, 0, 0, 0, 0, 0, 0, 0, 0, 0, 0, 0, 0, 0, 0, 0, 0, 0, 0, 0, 0, 0, 0, 0, 0, 0, 0, 0, 0, 0, 0, 0, 0, 0, 0, 0, 0, 0, 0, 0, 0, 0, 0, 0, 0, 0, 0, 0, 0, 0, 0, 0, 0, 0, 0, 0, 0, 0, 0, 0, 0, 0, 0, 0, 0, 0, 0, 0, 0, 0, 0, 0, 0, 0, 0, 0, 0, 0, 0, 0, 0, 0, 0, 0, 0, 0, 0, 0, 0, 0, 0, 0, 0, 0, 0, 0, 0, 0, 0, 0, 0, 0, 0, 0, 0, 0, 0, 0, 0, 0, 0, 0, 0, 0, 0, 0, 0, 0, 0, 0, 0, 0, 0, 0, 0, 0, 0, 0, 0, 0, 0, 0, 0, 0, 0, 0, 0, 0, 0, 0, 0, 0, 0, 0, 0, 0, 0, 0, 0, 0, 0, 0, 0, 0, 0, 0, 0, 0, 0, 0, 0, 0, 0, 0, 0, 0, 0, 0, 0, 0, 0, 0, 0, 0, 0, 0, 0, 0, 0, 0, 0, 0, 0, 0, 0, 0, 0, 0, 0, 0, 0, 0, 0, 0, 0, 0, 0, 0, 0, 0, 0, 0, 0, 0, 0, 0, 0, 0, 0, 0, 0, 0, 0, 0, 0, 0, 0, 0, 0, 0, 0, 0, 0, 0, 0, 0, 0, 0, 0, 0, 0, 0, 0, 0, 0, 0, 0, 0, 0, 0, 0, 0, 0, 0, 0, 0, 0, 0, 0, 0, 0, 0, 0, 0, 0, 0, 0, 0, 0, 0, 0, 0, 0, 0, 0, 0, 0, 0, 0, 0, 0, 0, 0, 0, 0, 0, 0, 0, 0, 0, 0, 0, 0, 0, 0, 0, 0, 0, 0, 0, 0, 0, 0, 0, 0, 0, 0, 0, 0, 0, 0, 0, 0, 0, 0, 0, 0, 0, 0, 0, 0, 0, 0, 0, 0, 0, 0, 0, 0, 0, 0, 0, 0, 0, 0, 0, 0, 0, 0, 0, 0, 0, 0, 0, 0, 0, 0, 0, 0, 0, 0, 0, 0, 0, 0, 0, 0, 0, 0, 0, 0, 0, 0, 0, 0, 0, 0, 0, 0, 0, 0, 0, 0, 0, 0, 0, 0, 0, 0, 0, 0, 0, 0, 0, 0, 0, 0, 0, 0, 0, 0, 0, 0, 0, 0, 0, 0, 0, 0, 0, 0, 0, 0, 0, 0, 0, 0, 0, 0, 0, 0, 0, 0, 0, 0, 0, 0, 0, 0, 0, 0, 0, 0, 0, 0, 0, 0, 0, 0, 0, 0, 0, 0, 0, 0, 0, 0, 0, 0, 0, 0, 0, 0, 0, 0, 0, 0, 0, 0, 0, 0, 0, 0, 0, 0, 0, 0, 0, 0, 0, 0, 0, 0, 0, 0, 0, 0, 0, 0, 0, 0, 0, 0, 0, 0, 0, 0, 0, 0, 0, 0, 0, 0, 0, 0, 0, 0, 0, 0, 0, 0, 0, 0, 0, 0, 0, 0, 0, 0, 0, 0, 0, 0, 0, 0, 0, 0, 0, 0, 0, 0, 0, 0, 0, 0, 0, 0, 0, 0, 0, 0, 0, 0, 0, 0, 0, 0, 0, 0, 0, 0, 0, 0, 0, 0, 0, 0, 0, 0, 0, 0, 0, 0, 0, 0, 0, 0, 0, 0, 0, 0, 0, 0, 0, 0, 0, 0, 0, 0, 0, 0, 0, 0, 0, 0, 0, 0, 0, 0, 0, 0, 0, 0, 0, 0, 0, 0, 0, 0, 0, 0, 0, 0, 0, 0, 0, 0, 0, 0, 0, 0, 0, 0, 0, 0, 0, 0, 0, 0, 0, 0, 0, 0, 0, 0, 0, 0, 0, 0, 0, 0, 0, 0, 0, 0, 0, 0, 0, 0, 0, 0, 0, 0, 0, 0, 0, 0, 0, 0, 0, 0, 0, 0, 0, 0, 0, 0, 0, 0, 0, 0, 0, 0, 0, 0, 0, 0, 0, 0, 0, 0, 0, 0, 0, 0, 0, 0, 0, 0, 0, 0, 0, 0, 0, 0, 0, 0, 0, 0, 0, 0, 0, 0, 0, 0, 0, 0, 0, 0, 0, 0, 0, 0, 0, 0, 0, 0, 0, 0, 0, 0, 0, 0, 0, 0, 0, 0, 0, 0, 0, 0, 0, 0, 0, 0, 0, 0, 0, 0, 0, 0, 0, 0, 0, 0, 0, 0, 0, 0, 0, 0, 0, 0, 0, 0, 0, 0, 0, 0, 0, 0, 0, 0, 0, 0, 0, 0, 0, 0, 0, 0, 0, 0, 0, 0, 0, 0, 0, 0, 0, 0, 0, 0, 0, 0, 0, 0, 0, 0, 0, 0, 0, 0, 0, 0, 0, 0, 0, 0, 0, 0, 0, 0, 0, 0, 0, 0, 0, 0, 0, 0, 0, 0, 0, 0, 0, 0, 0, 0, 0, 0, 0, 0, 0, 0, 0, 0, 0, 0, 0, 0, 0, 0, 0, 0, 0, 0, 0, 0, 0, 0, 0, 0, 0, 0, 0, 0, 0, 0, 0, 0, 0, 0, 0, 0, 0, 0, 0, 0, 0, 0, 0, 0, 0, 0, 0, 0, 0, 0, 0, 0, 0, 0, 0, 0, 0, 0, 0, 0, 0, 0, 0, 0, 0, 0, 0, 0, 0, 0, 0, 0, 0, 0, 0, 0, 0, 0, 0, 0, 0, 0, 0, 0, 0, 0, 0, 0, 0, 0, 0, 0, 0, 0, 0, 0, 0, 0, 0, 0, 0, 0, 0, 0, 0, 0, 0, 0, 0, 0, 0, 0, 0, 0, 0, 0, 0, 0, 0, 0, 0, 0, 0, 0, 0, 0, 0, 0, 0, 0, 0, 0, 0, 0, 0, 0, 0, 0, 0, 0, 0, 0, 0, 0, 0, 0, 0, 0, 0, 0, 0, 0, 0, 0, 0, 0, 0, 0, 0, 0, 0, 0, 0, 0, 0, 0, 0, 0, 0, 0, 0, 0, 0, 0, 0, 0, 0, 0, 0, 0, 0, 0, 0, 0, 0, 0, 0, 0, 0, 0, 0, 0, 0, 0, 0, 0, 0, 0, 0, 0, 0, 0, 0, 0, 0, 0, 0, 0, 0, 0, 0, 0, 0, 0, 0, 0, 0, 0, 0, 0, 0, 0, 0, 0, 0, 0, 0, 0, 0, 0, 0, 0, 0, 0, 0, 0, 0, 0, 0, 0, 0, 0, 0, 0, 0, 0, 0, 0, 0, 0, 0, 0, 0, 0, 0, 0, 0, 0, 0, 0, 0, 0, 0, 0, 0, 0, 0, 0, 0, 0, 0, 0, 0, 0, 0, 0, 0, 0, 0, 0, 0, 0, 0, 0, 0, 0, 0, 0, 0, 0, 0, 0, 0, 0, 0, 0, 0, 0, 0, 0, 0, 0, 0, 0, 0, 0, 0, 0, 0, 0, 0, 0, 0, 0, 0, 0, 0, 0, 0, 0, 0, 0, 0, 0, 0, 0, 0, 0, 0, 0, 0, 0, 0, 0, 0, 0, 0, 0, 0, 0, 0, 0, 0, 0, 0, 0, 0, 0, 0, 0, 0, 0, 0, 0, 0, 0, 0, 0, 0, 0, 0, 0, 0, 0, 0, 0, 0, 0, 0, 0, 0, 0, 0, 0, 0, 0, 0, 0, 0, 0, 0, 0, 0, 0, 0, 0, 0, 0, 0, 0, 0, 0, 0, 0, 0, 0, 0, 0, 0, 0, 0, 0, 0, 0, 0, 0, 0, 0, 0, 0, 0, 0, 0, 0, 0, 0, 0, 0, 0, 0, 0, 0, 0, 0, 0, 0, 0, 0, 0, 0, 0, 0, 0, 0, 0, 0, 0, 0, 0, 0, 0, 0, 0, 0, 0, 0, 0, 0, 0, 0, 0, 0, 0, 0, 0, 0, 0, 0, 0, 0, 0, 0, 0, 0, 0, 0, 0, 0, 0, 0, 0, 0, 0, 0, 0, 0, 0, 0, 0, 0, 0, 0, 0, 0, 0, 0, 0, 0, 0, 0, 0, 0, 0, 0, 0, 0, 0, 0, 0, 0, 0, 0, 0, 0, 0, 0, 0, 0, 0, 0, 0, 0, 0, 0, 0, 0, 0, 0, 0, 0, 0, 0, 0, 0, 0, 0, 0, 0, 0, 0, 0, 0, 0, 0, 0, 0, 0, 0, 0, 0, 0, 0, 0, 0, 0, 0, 0, 0, 0, 0, 0, 0, 0, 0, 0, 0, 0, 0, 0, 0, 0, 0, 0, 0, 0, 0, 0, 0, 0, 0, 0, 0, 0, 0, 0, 0, 0, 0, 0, 0, 0, 0, 0, 0, 0, 0, 0, 0, 0, 0, 0, 0, 0, 0, 0, 0, 0, 0, 0, 0, 0, 0, 0, 0, 0, 0, 0, 0, 0, 0, 0, 0, 0, 0, 0, 0, 0, 0, 0, 0, 0, 0, 0, 0, 0, 0, 0, 0, 0, 0, 0, 0, 0, 0, 0, 0, 0, 0, 0, 0, 0, 0, 0, 0, 0, 0, 0, 0, 0, 0, 0, 0, 0, 0, 0, 0, 0, 0, 0, 0, 0, 0, 0, 0, 0, 0, 0, 0, 0, 0, 0, 0, 0, 0, 0, 0, 0, 0, 0, 0, 0, 0, 0, 0, 0, 0, 0, 0, 0, 0, 0, 0, 0, 0, 0, 0, 0, 0, 0, 0, 0, 0, 0, 0, 0, 0, 0, 0, 0, 0, 0, 0, 0, 0, 0, 0, 0, 0, 0, 0, 0, 0, 0, 0, 0, 0, 0, 0, 0, 0, 0, 0, 0, 0, 0, 0, 0, 0, 0, 0, 0, 0, 0, 0, 0, 0, 0, 0, 0, 0, 0, 0, 0, 0, 0, 0, 0, 0, 0, 0, 0, 0, 0, 0, 0, 0, 0, 0, 0, 0, 0, 0, 0, 0, 0, 0, 0, 0, 0, 0, 0, 0, 0, 0, 0, 0, 0, 0, 0, 0, 0, 0, 0, 0, 0, 0, 0, 0, 0, 0, 0, 0, 0, 0, 0, 0, 0, 0, 0, 0, 0, 0, 0, 0, 0, 0, 0, 0, 0, 0, 0, 0, 0, 0, 0, 0, 0, 0, 0, 0, 0, 0, 0, 0, 0, 0, 0, 0, 0, 0, 0, 0, 0, 0, 0, 0, 0, 0, 0, 0, 0, 0, 0, 0, 0, 0, 0, 0, 0, 0, 0, 0, 0, 0, 0, 0, 0, 0, 0, 0, 0, 0, 0, 0, 0, 0, 0, 0, 0, 0, 0, 0, 0, 0, 0, 0, 0, 0, 0, 0, 0, 0, 0, 0, 0, 0, 0, 0, 0, 0, 0, 0, 0, 0, 0, 0, 0, 0, 0, 0, 0, 0, 0, 0, 0, 0, 0, 0, 0, 0, 0, 0, 0, 0, 0, 0, 0, 0, 0, 0, 0, 0, 0, 0, 0, 0, 0, 0, 0, 0, 0, 0, 0, 0, 0, 0, 0, 0, 0, 0, 0, 0, 0, 0, 0, 0, 0, 0, 0, 0, 0, 0, 0, 0, 0, 0, 0, 0, 0, 0, 0, 0, 0, 0, 0, 0, 0, 0, 0, 0, 0, 0, 0, 0, 0, 0, 0, 0, 0, 0, 0, 0, 0, 0, 0, 0, 0, 0, 0, 0, 0, 0, 0, 0, 0, 0, 0, 0, 0, 0, 0, 0, 0, 0, 0, 0, 0, 0, 0, 0, 0, 0, 0, 0, 0, 0, 0, 0, 0, 0, 0, 0, 0, 0, 0, 0, 0, 0, 0, 0, 0, 0, 0, 0, 0, 0, 0, 0, 0, 0, 0, 0, 0, 0, 0, 0, 0, 0, 0, 0, 0, 0, 0, 0, 0, 0, 0, 0, 0, 0, 0, 0, 0, 0, 0, 0, 0, 0, 0, 0, 0, 0, 0, 0, 0, 0, 0, 0, 0, 0, 0, 0, 0, 0, 0, 0, 0, 0, 0, 0, 0, 0, 0, 0, 0, 0, 0, 0, 0, 0, 0, 0, 0, 0, 0, 0, 0, 0, 0, 0, 0, 0, 0, 0, 0, 0, 0, 0, 0, 0, 0, 0, 0, 0, 0, 0, 0, 0, 0, 0, 0, 0, 0, 0, 0, 0, 0, 0, 0, 0, 0, 0, 0, 0, 0, 0, 0, 0, 0, 0, 0, 0, 0, 0, 0, 0, 0, 0, 0, 0, 0, 0, 0, 0, 0, 0, 0, 0, 0, 0, 0, 0, 0, 0, 0, 0, 0, 0, 0, 0, 0, 0, 0, 0, 0, 0, 0, 0, 0, 0, 0, 0, 0, 0, 0, 0, 0, 0, 0, 0, 0, 0, 0, 0, 0, 0, 0, 0, 0, 0, 0, 0, 0, 0, 0, 0, 0, 0, 0, 0, 0, 0, 0, 0, 0, 0, 0, 0, 0, 0, 0, 0, 0, 0, 0, 0, 0, 0, 0, 0, 0, 0, 0, 0, 0, 0, 0, 0, 0, 0, 0, 0, 0, 0, 0, 0, 0, 0, 0, 0, 0, 0, 0, 0, 0, 0, 0, 0, 0, 0, 0, 0, 0, 0, 0, 0, 0, 0, 0, 0, 0, 0, 0, 0, 0, 0, 0, 0, 0, 0, 0, 0, 0, 0, 0, 0, 0, 0, 0, 0, 0, 0, 0, 0, 0, 0, 0, 0, 0, 0, 0, 0, 0, 0, 0, 0, 0, 0, 0, 0, 0, 0, 0, 0, 0, 0, 0, 0, 0, 0, 0, 0, 0, 0, 0, 0, 0, 0, 0, 0, 0, 0, 0, 0, 0, 0, 0, 0, 0, 0, 0, 0, 0, 0, 0, 0, 0, 0, 0, 0, 0, 0, 0, 0, 0, 0, 0, 0, 0, 0, 0, 0, 0, 0, 0, 0, 0, 0, 0, 0, 0, 0, 0, 0, 0, 0, 0, 0, 0, 0, 0, 0, 0, 0, 0, 0, 0, 0, 0, 0, 0, 0, 0, 0, 0, 0, 0, 0, 0, 0, 0, 0, 0, 0, 0, 0, 0, 0, 0, 0, 0, 0, 0, 0, 0, 0, 0, 0, 0, 0, 0, 0, 0, 0, 0, 0, 0, 0, 0, 0, 0, 0, 0, 0, 0, 0, 0, 0, 0, 0, 0, 0, 0, 0, 0, 0, 0, 0, 0, 0, 0, 0, 0, 0, 0, 0, 0, 0, 0, 0, 0, 0, 0, 0, 0, 0, 0, 0, 0, 0, 0, 0, 0, 0, 0, 0, 0, 0, 0, 0, 0, 0, 0, 0, 0, 0, 0, 0, 0, 0, 0, 0, 0, 0, 0, 0, 0, 0, 0, 0, 0, 0, 0, 0, 0, 0, 0, 0, 0, 0, 0, 0, 0, 0, 0, 0, 0, 0, 0, 0, 0, 0, 0, 0, 0, 0, 0, 0, 0, 0, 0, 0, 0, 0, 0, 0, 0, 0, 0, 0, 0, 0, 0, 0, 0, 0, 0, 0, 0, 0, 0, 0, 0, 0, 0, 0, 0, 0, 0, 0, 0, 0, 0, 0, 0, 0, 0, 0, 0, 0, 0, 0, 0, 0, 0, 0, 0, 0, 0, 0, 0, 0, 0, 0, 0, 0, 0, 0, 0, 0, 0, 0, 0, 0, 0, 0, 0, 0, 0, 0, 0, 0, 0, 0, 0, 0, 0, 0, 0, 0, 0, 0, 0, 0, 0, 0, 0, 0, 0, 0, 0, 0, 0, 0, 0, 0, 0, 0, 0, 0, 0, 0, 0, 0, 0, 0, 0, 0, 0, 0, 0, 0, 0, 0, 0, 0, 0, 0, 0, 0, 0, 0, 0, 0, 0, 0, 0, 0, 0, 0, 0, 0, 0, 0, 0, 0, 0, 0, 0, 0, 0, 0, 0, 0, 0, 0, 0, 0, 0, 0, 0, 0, 0, 0, 0, 0, 0, 0, 0, 0, 0, 0, 0, 0, 0, 0, 0, 0, 0, 0, 0, 0, 0, 0, 0, 0, 0, 0, 0, 0, 0, 0, 0, 0, 0, 0, 0, 0, 0, 0, 0, 0, 0, 0, 0, 0, 0, 0, 0, 0, 0, 0, 0, 0, 0, 0, 0, 0, 0, 0, 0, 0, 0, 0, 0, 0, 0, 0, 0, 0, 0, 0, 0, 0, 0, 0, 0, 0, 0, 0, 0, 0, 0, 0, 0, 0, 0, 0, 0, 0, 0, 0, 0, 0, 0, 0, 0, 0, 0, 0, 0, 0, 0, 0, 0, 0, 0, 0, 0, 0, 0, 0, 0, 0, 0, 0, 0, 0, 0, 0, 0, 0, 0, 0, 0, 0, 0, 0, 0, 0, 0, 0, 0, 0, 0, 0, 0, 0, 0, 0, 0, 0, 0, 0, 0, 0, 0, 0, 0, 0, 0, 0, 0, 0, 0, 0, 0, 0, 0, 0, 0, 0, 0, 0, 0, 0, 0, 0, 0, 0, 0, 0, 0, 0, 0, 0, 0, 0, 0, 0, 0, 0, 0, 0, 0, 0, 0, 0, 0, 0, 0, 0, 0, 0, 0, 0, 0, 0, 0, 0, 0, 0, 0, 0, 0, 0, 0, 0, 0, 0, 0, 0, 0, 0, 0, 0, 0, 0, 0, 0, 0, 0, 0, 0, 0, 0, 0, 0, 0, 0, 0, 0, 0, 0, 0, 0, 0, 0, 0, 0, 0, 0, 0, 0, 0, 0, 0, 0, 0, 0, 0, 0, 0, 0, 0, 0, 0, 0, 0, 0, 0, 0, 0, 0, 0, 0, 0, 0, 0, 0, 0, 0, 0, 0, 0, 0, 0, 0, 0, 0, 0, 0, 0, 0, 0, 0, 0, 0, 0, 0, 0, 0, 0, 0, 0, 0, 0, 0, 0, 0, 0, 0, 0, 0, 0, 0, 0, 0, 0, 0, 0, 0, 0, 0, 0, 0, 0, 0, 0, 0, 0, 0, 0, 0, 0, 0, 0, 0, 0, 0, 0, 0, 0, 0, 0, 0, 0, 0, 0, 0, 0, 0, 0, 0, 0, 0, 0, 0, 0, 0, 0, 0, 0, 0, 0, 0, 0, 0, 0, 0, 0, 0, 0, 0, 0, 0, 0, 0, 0, 0, 0, 0, 0, 0, 0, 0, 0, 0, 0, 0, 0, 0, 0, 0, 0, 0, 0, 0, 0, 0, 0, 0, 0, 0, 0, 0, 0, 0, 0, 0, 0, 0, 0, 0, 0, 0, 0, 0, 0, 0, 0, 0, 0, 0, 0, 0, 0, 0, 0, 0, 0, 0, 0, 0, 0, 0, 0, 0, 0, 0, 0, 0, 0, 0, 0, 0, 0, 0, 0, 0, 0, 0, 0, 0, 0, 0, 0, 0, 0, 0, 0, 0, 0, 0, 0, 0, 0, 0, 0, 0, 0, 0, 0, 0, 0, 0, 0, 0, 0, 0, 0, 0, 0, 0, 0, 0, 0, 0, 0, 0, 0, 0, 0, 0, 0, 0, 0, 0, 0, 0, 0, 0, 0, 0, 0, 0, 0, 0, 0, 0, 0, 0, 0, 0, 0, 0, 0, 0, 0, 0, 0, 0, 0, 0, 0, 0, 0, 0, 0, 0, 0, 0, 0, 0, 0, 0, 0, 0, 0, 0, 0, 0, 0, 0, 0, 0, 0, 0, 0, 0, 0, 0, 0, 0, 0, 0, 0, 0, 0, 0, 0, 0, 0, 0, 0, 0, 0, 0, 0, 0, 0, 0, 0, 0, 0, 0, 0, 0, 0, 0, 0, 0, 0, 0, 0, 0, 0, 0, 0, 0, 0, 0, 0, 0, 0, 0, 0, 0, 0, 0, 0, 0, 0, 0, 0, 0, 0, 0, 0, 0, 0, 0, 0, 0, 0, 0, 0, 0, 0, 0, 0, 0, 0, 0, 0, 0, 0, 0, 0, 0, 0, 0, 0, 0, 0, 0, 0, 0, 0, 0, 0, 0, 0, 0, 0, 0, 0, 0, 0, 0, 0, 0, 0, 0, 0, 0, 0, 0, 0, 0, 0, 0, 0, 0, 0, 0, 0, 0, 0, 0, 0, 0, 0, 0, 0, 0, 0, 0, 0, 0, 0, 0, 0, 0, 0, 0, 0, 0, 0, 0, 0, 0, 0, 0, 0, 0, 0, 0, 0, 0, 0, 0, 0, 0, 0, 0, 0, 0, 0, 0, 0, 0, 0, 0, 0, 0, 0, 0, 0, 0, 0, 0, 0, 0, 0, 0, 0, 0, 0, 0, 0, 0, 0, 0, 0, 0, 0, 0, 0, 0, 0, 0, 0, 0, 0, 0, 0, 0, 0, 0, 0, 0, 0, 0, 0, 0, 0, 0, 0, 0, 0, 0, 0, 0, 0, 0, 0, 0, 0, 0, 0, 0, 0, 0, 0, 0, 0, 0, 0, 0, 0, 0, 0, 0, 0, 0, 0, 0, 0, 0, 0, 0, 0, 0, 0, 0, 0, 0, 0, 0, 0, 0, 0, 0, 0, 0, 0, 0, 0, 0, 0, 0, 0, 0, 0, 0, 0, 0, 0, 0, 0, 0, 0, 0, 0, 0, 0, 0, 0, 0, 0, 0, 0, 0, 0, 0, 0, 0, 0, 0, 0, 0, 0, 0, 0, 0, 0, 0, 0, 0, 0, 0, 0, 0, 0, 0, 0, 0, 0, 0, 0, 0, 0, 0, 0, 0, 0, 0, 0, 0, 0, 0, 0, 0, 0, 0, 0, 0, 0, 0, 0, 0, 0, 0, 0, 0, 0, 0, 0, 0, 0, 0, 0, 0, 0, 0, 0, 0, 0, 0, 0, 0, 0, 0, 0, 0, 0, 0, 0, 0, 0, 0, 0, 0, 0, 0, 0, 0, 0, 0, 0, 0, 0, 0, 0, 0, 0, 0, 0, 0, 0, 0, 0, 0, 0, 0, 0, 0, 0, 0, 0, 0, 0, 0, 0, 0, 0, 0, 0, 0, 0, 0, 0, 0, 0, 0, 0, 0, 0, 0, 0, 0, 0, 0, 0, 0, 0, 0, 0, 0, 0, 0, 0, 0, 0, 0, 0, 0, 0, 0, 0, 0, 0, 0, 0, 0, 0, 0, 0, 0, 0, 0, 0, 0, 0, 0, 0, 0, 0, 0, 0, 0, 0, 0, 0, 0, 0, 0, 0, 0, 0, 0, 0, 0, 0, 0, 0, 0, 0, 0, 0, 0, 0, 0, 0, 0, 0, 0, 0, 0, 0, 0, 0, 0, 0, 0, 0, 0, 0, 0, 0, 0, 0, 0, 0, 0, 0, 0, 0, 0, 0, 0, 0, 0, 0, 0, 0, 0, 0, 0, 0, 0, 0, 0, 0, 0, 0, 0, 0, 0, 0, 0, 0, 0, 0, 0, 0, 0, 0, 0, 0, 0, 0, 0, 0, 0, 0, 0, 0, 0, 0, 0, 0, 0, 0, 0, 0, 0, 0, 0, 0, 0, 0, 0, 0, 0, 0, 0, 0, 0, 0, 0, 0, 0, 0, 0, 0, 0, 0, 0, 0, 0, 0, 0, 0, 0, 0, 0, 0, 0, 0, 0, 0, 0, 0, 0, 0, 0, 0, 0, 0, 0, 0, 0, 0, 0, 0, 0, 0, 0, 0, 0, 0, 0, 0, 0, 0, 0, 0, 0, 0, 0, 0, 0, 0, 0, 0, 0, 0, 0, 0, 0, 0, 0, 0, 0, 0, 0, 0, 0, 0, 0, 0, 0, 0, 0, 0, 0, 0, 0, 0, 0, 0, 0, 0, 0, 0, 0, 0, 0, 0, 0, 0, 0, 0, 0, 0, 0, 0, 0, 0, 0, 0, 0, 0, 0, 0, 0, 0, 0, 0, 0, 0, 0, 0, 0, 0, 0, 0, 0, 0, 0, 0, 0, 0, 0, 0, 0, 0, 0, 0, 0, 0, 0, 0, 0, 0, 0, 0, 0, 0, 0, 0, 0, 0, 0, 0, 0, 0, 0, 0, 0, 0, 0, 0, 0, 0, 0, 0, 0, 0, 0, 0, 0, 0, 0, 0, 0, 0, 0, 0, 0, 0, 0, 0, 0, 0, 0, 0, 0, 0, 0, 0, 0, 0, 0, 0, 0, 0, 0, 0, 0, 0, 0, 0, 0, 0, 0, 0, 0, 0, 0, 0, 0, 0, 0, 0, 0, 0, 0, 0, 0, 0, 0, 0, 0, 0, 0, 0, 0, 0, 0, 0, 0, 0, 0, 0, 0, 0, 0, 0, 0, 0, 0, 0, 0, 0, 0, 0, 0, 0, 0, 0, 0, 0, 0, 0, 0, 0, 0, 0, 0, 0, 0, 0, 0, 0, 0, 0, 0, 0, 0, 0, 0, 0, 0, 0, 0, 0, 0, 0, 0, 0, 0, 0, 0, 0, 0, 0, 0, 0, 0, 0, 0, 0, 0, 0, 0, 0, 0, 0, 0, 0, 0, 0, 0, 0, 0, 0, 0, 0, 0, 0, 0, 0, 0, 0, 0, 0, 0, 0, 0, 0, 0, 0, 0, 0, 0, 0, 0, 0, 0, 0, 0, 0, 0, 0, 0, 0, 0, 0, 0, 0, 0, 0, 0, 0, 0, 0, 0, 0, 0, 0, 0, 0, 0, 0, 0, 0, 0, 0, 0, 0, 0, 0, 0, 0, 0, 0, 0, 0, 0, 0, 0, 0, 0, 0, 0, 0, 0, 0, 0, 0, 0, 0, 0, 0, 0, 0, 0, 0, 0, 0, 0, 0, 0, 0, 0, 0, 0, 0, 0, 0, 0, 0, 0, 0, 0, 0, 0, 0, 0, 0, 0, 0, 0, 0, 0, 0, 0, 0, 0, 0, 0, 0, 0, 0, 0, 0, 0, 0, 0, 0, 0, 0, 0, 0, 0, 0, 0, 0, 0, 0, 0, 0, 0, 0, 0, 0, 0, 0, 0, 0, 0, 0, 0, 0, 0, 0, 0, 0, 0, 0, 0, 0, 0, 0, 0, 0, 0, 0, 0, 0, 0, 0, 0, 0, 0, 0, 0, 0, 0, 0, 0, 0, 0, 0, 0, 0, 0, 0, 0, 0, 0, 0, 0, 0, 0, 0, 0, 0, 0, 0, 0, 0, 0, 0, 0, 0, 0, 0, 0, 0, 0, 0, 0, 0, 0, 0, 0, 0, 0, 0, 0, 0, 0, 0, 0, 0, 0, 0, 0, 0, 0, 0, 0, 0, 0, 0, 0, 0, 0, 0, 0, 0, 0, 0, 0, 0, 0, 0, 0, 0, 0, 0, 0, 0, 0, 0, 0, 0, 0, 0, 0, 0, 0, 0, 0, 0, 0, 0, 0, 0, 0, 0, 0, 0, 0, 0, 0, 0, 0, 0, 0, 0, 0, 0, 0, 0, 0, 0, 0, 0, 0, 0, 0, 0, 0, 0, 0, 0, 0, 0, 0, 0, 0, 0, 0, 0, 0, 0, 0, 0, 0, 0, 0, 0, 0, 0, 0, 0, 0, 0, 0, 0, 0, 0, 0, 0, 0, 0, 0, 0, 0, 0, 0, 0, 0, 0, 0, 0, 0, 0, 0, 0, 0, 0, 0, 0, 0, 0, 0, 0, 0, 0, 0, 0, 0, 0, 0, 0, 0, 0, 0, 0, 0, 0, 0, 0, 0, 0, 0, 0, 0, 0, 0, 0, 0, 0, 0, 0, 0, 0, 0, 0, 0, 0, 0, 0, 0, 0, 0, 0, 0, 0, 0, 0, 0, 0, 0, 0, 0, 0, 0, 0, 0, 0, 0, 0, 0, 0, 0, 0, 0, 0, 0, 0, 0, 0, 0, 0, 0, 0, 0, 0, 0, 0, 0, 0, 0, 0, 0, 0, 0, 0, 0, 0, 0, 0, 0, 0, 0, 0, 0, 0, 0, 0, 0, 0, 0, 0, 0, 0, 0, 0, 0, 0, 0, 0, 0, 0, 0, 0, 0, 0, 0, 0, 0, 0, 0, 0, 0, 0, 0, 0, 0, 0, 0, 0, 0, 0, 0, 0, 0, 0, 0, 0, 0, 0, 0, 0, 0, 0, 0, 0, 0, 0, 0, 0, 0, 0, 0, 0, 0, 0, 0, 0, 0, 0, 0, 0, 0, 0, 0, 0, 0, 0, 0, 0, 0, 0, 0, 0, 0, 0, 0, 0, 0, 0, 0, 0, 0, 0, 0, 0, 0, 0, 0, 0, 0, 0, 0, 0, 0, 0, 0, 0, 0, 0, 0, 0, 0, 0, 0, 0, 0, 0, 0, 0, 0, 0, 0, 0, 0, 0, 0, 0, 0, 0, 0, 0, 0, 0, 0, 0, 0, 0, 0, 0, 0, 0, 0, 0, 0, 0, 0, 0, 0, 0, 0, 0, 0, 0, 0, 0, 0, 0, 0, 0, 0, 0, 0, 0, 0, 0, 0, 0, 0, 0, 0, 0, 0, 0, 0, 0, 0, 0, 0, 0, 0, 0, 0, 0, 0, 0, 0, 0, 0, 0, 0, 0, 0, 0, 0, 0, 0, 0, 0, 0, 0, 0, 0, 0, 0, 0, 0, 0, 0, 0, 0, 0, 0, 0, 0, 0, 0, 0, 0, 0, 0, 0, 0, 0, 0, 0, 0, 0, 0, 0, 0, 0, 0, 0, 0, 0, 0, 0, 0, 0, 0, 0, 0, 0, 0, 0, 0, 0, 0, 0, 0, 0, 0, 0, 0, 0, 0, 0, 0, 0, 0, 0, 0, 0, 0, 0, 0, 0, 0, 0, 0, 0, 0, 0, 0, 0, 0, 0, 0, 0, 0, 0, 0, 0, 0, 0, 0, 0, 0, 0, 0, 0, 0, 0, 0, 0, 0, 0, 0, 0, 0, 0, 0, 0, 0, 0, 0, 0, 0, 0, 0, 0, 0, 0, 0, 0, 0, 0, 0, 0, 0, 0, 0, 0, 0, 0, 0, 0, 0, 0, 0, 0, 0, 0, 0, 0, 0, 0, 0, 0, 0, 0, 0, 0, 0, 0, 0, 0, 0, 0, 0, 0, 0, 0, 0, 0, 0, 0, 0, 0, 0, 0, 0, 0, 0, 0, 0, 0, 0, 0, 0, 0, 0, 0, 0, 0, 0, 0, 0, 0, 0, 0, 0, 0, 0, 0, 0, 0, 0, 0, 0, 0, 0, 0, 0, 0, 0, 0, 0, 0, 0, 0, 0, 0, 0, 0, 0, 0, 0, 0, 0, 0, 0, 0, 0, 0, 0, 0, 0, 0, 0, 0, 0, 0, 0, 0, 0, 0, 0, 0, 0, 0, 0, 0, 0, 0, 0, 0, 0, 0, 0, 0, 0, 0, 0, 0, 0, 0, 0, 0, 0, 0, 0, 0, 0, 0, 0, 0, 0, 0, 0, 0, 0, 0, 0, 0, 0, 0, 0, 0, 0, 0, 0, 0, 0, 0, 0, 0, 0, 0, 0, 0, 0, 0, 0, 0, 0, 0, 0, 0, 0, 0, 0, 0, 0, 0, 0, 0, 0, 0, 0, 0, 0, 0, 0, 0, 0, 0, 0, 0, 0, 0, 0, 0, 0, 0, 0, 0, 0, 0, 0, 0, 0, 0, 0, 0, 0, 0, 0, 0, 0, 0, 0, 0, 0, 0, 0, 0, 0, 0, 0, 0, 0, 0, 0, 0, 0, 0, 0, 0, 0, 0, 0, 0, 0, 0, 0, 0, 0, 0, 0, 0, 0, 0, 0, 0, 0, 0, 0, 0, 0, 0, 0, 0, 0, 0, 0, 0, 0, 0, 0, 0, 0, 0, 0, 0, 0, 0, 0, 0, 0, 0, 0, 0, 0, 0, 0, 0, 0, 0, 0, 0, 0, 0, 0, 0, 0, 0, 0, 0, 0, 0, 0, 0, 0, 0, 0, 0, 0, 0, 0, 0, 0, 0, 0, 0, 0, 0, 0, 0, 0, 0, 0, 0, 0, 0, 0, 0, 0, 0, 0, 0, 0, 0, 0, 0, 0, 0, 0, 0, 0, 0, 0, 0, 0, 0, 0, 0, 0, 0, 0, 0, 0, 0, 0, 0, 0, 0, 0, 0, 0, 0, 0, 0, 0, 0, 0, 0, 0, 0, 0, 0, 0, 0, 0, 0, 0, 0, 0, 0, 0, 0, 0, 0, 0, 0, 0, 0, 0, 0, 0, 0, 0, 0, 0, 0, 0, 0, 0, 0, 0, 0, 0, 0, 0, 0, 0, 0, 0, 0, 0, 0, 0, 0, 0, 0, 0, 0, 0, 0, 0, 0, 0, 0, 0, 0, 0, 0, 0, 0, 0, 0, 0, 0, 0, 0, 0, 0, 0, 0, 0, 0, 0, 0, 0, 0, 0, 0, 0, 0, 0, 0, 0, 0, 0, 0, 0, 0, 0, 0, 0, 0, 0, 0, 0, 0, 0, 0, 0, 0, 0, 0, 0, 0, 0, 0, 0, 0, 0, 0, 0, 0, 0, 0, 0, 0, 0, 0, 0, 0, 0, 0, 0, 0, 0, 0, 0, 0, 0, 0, 0, 0, 0, 0, 0, 0, 0, 0, 0, 0, 0, 0, 0, 0, 0, 0, 0, 0, 0, 0, 0, 0, 0, 0, 0, 0, 0, 0, 0, 0, 0, 0, 0, 0, 0, 0, 0, 0, 0, 0, 0, 0, 0, 0, 0, 0, 0, 0, 0, 0, 0, 0, 0, 0, 0, 0, 0, 0, 0, 0, 0, 0, 0, 0, 0, 0, 0, 0, 0, 0, 0, 0, 0, 0, 0, 0, 0, 0, 0, 0, 0, 0, 0, 0, 0, 0, 0, 0, 0, 0, 0, 0, 0, 0, 0, 0, 0, 0, 0, 0, 0, 0, 0, 0, 0, 0, 0, 0, 0, 0, 0, 0, 0, 0, 0, 0, 0, 0, 0, 0, 0, 0, 0, 0, 0, 0, 0, 0, 0, 0, 0, 0, 0, 0, 0, 0, 0, 0, 0, 0, 0, 0, 0, 0, 0, 0, 0, 0, 0, 0, 0, 0, 0, 0, 0, 0, 0, 0, 0, 0, 0, 0, 0, 0, 0, 0, 0, 0, 0, 0, 0, 0, 0, 0, 0, 0, 0, 0, 0, 0, 0, 0, 0, 0, 0, 0, 0, 0, 0, 0, 0, 0, 0, 0, 0, 0, 0, 0, 0, 0, 0, 0, 0, 0, 0, 0, 0, 0, 0, 0, 0, 0, 0, 0, 0, 0, 0, 0, 0, 0, 0, 0, 0, 0, 0, 0, 0, 0, 0, 0, 0, 0, 0, 0, 0, 0, 0, 0, 0, 0, 0, 0, 0, 0, 0, 0, 0, 0, 0, 0, 0, 0, 0, 0, 0, 0, 0, 0, 0, 0, 0, 0, 0, 0, 0, 0, 0, 0, 0, 0, 0, 0, 0, 0, 0, 0, 0, 0, 0, 0, 0, 0, 0, 0, 0, 0, 0, 0, 0, 0, 0, 0, 0, 0, 0, 0, 0, 0, 0, 0, 0, 0, 0, 0, 0, 0, 0, 0, 0, 0, 0, 0, 0, 0, 0, 0, 0, 0, 0, 0, 0, 0, 0, 0, 0, 0, 0, 0, 0, 0, 0, 0, 0, 0, 0, 0, 0, 0, 0, 0, 0, 0, 0, 0, 0, 0, 0, 0, 0, 0, 0, 0, 0, 0, 0, 0, 0, 0, 0, 0, 0, 0, 0, 0, 0, 0, 0, 0, 0, 0, 0, 0, 0, 0, 0, 0, 0, 0, 0, 0, 0, 0, 0, 0, 0, 0, 0, 0, 0, 0, 0, 0, 0, 0, 0, 0, 0, 0, 0, 0, 0, 0, 0, 0, 0, 0, 0, 0, 0, 0, 0, 0, 0, 0, 0, 0, 0, 0, 0, 0, 0, 0, 0, 0, 0, 0, 0, 0, 0, 0, 0, 0, 0, 0, 0, 0, 0, 0, 0, 0, 0, 0, 0, 0, 0, 0, 0, 0, 0, 0, 0, 0, 0, 0, 0, 0, 0, 0, 0, 0, 0, 0, 0, 0, 0, 0, 0, 0, 0, 0, 0, 0, 0, 0, 0, 0, 0, 0, 0, 0, 0, 0, 0, 0, 0, 0, 0, 0, 0, 0, 0, 0, 0, 0, 0, 0, 0, 0, 0, 0, 0, 0, 0, 0, 0, 0, 0, 0, 0, 0, 0, 0, 0, 0, 0, 0, 0, 0, 0, 0, 0, 0, 0, 0, 0, 0, 0, 0, 0, 0, 0, 0, 0, 0, 0, 0, 0, 0, 0, 0, 0, 0, 0, 0, 0, 0, 0, 0, 0, 0, 0, 0, 0, 0, 0, 0, 0, 0, 0, 0, 0, 0, 0, 0, 0, 0, 0, 0, 0, 0, 0, 0, 0, 0, 0, 0, 0, 0, 0, 0, 0, 0, 0, 0, 0, 0, 0, 0, 0, 0, 0, 0, 0, 0, 0, 0, 0, 0, 0, 0, 0, 0, 0, 0, 0, 0, 0, 0, 0, 0, 0, 0, 0, 0, 0, 0, 0, 0, 0, 0, 0, 0, 0, 0, 0, 0, 0, 0, 0, 0, 0, 0, 0, 0, 0, 0, 0, 0, 0, 0, 0, 0, 0, 0, 0, 0, 0, 0, 0, 0, 0, 0, 0, 0, 0, 0, 0, 0, 0, 0, 0, 0, 0, 0, 0, 0, 0, 0, 0, 0, 0, 0, 0, 0, 0, 0, 0, 0, 0, 0, 0, 0, 0, 0, 0, 0, 0, 0, 0, 0, 0, 0, 0, 0, 0, 0, 0, 0, 0, 0, 0, 0, 0, 0, 0, 0, 0, 0, 0, 0, 0, 0, 0, 0, 0, 0, 0, 0, 0, 0, 0, 0, 0, 0, 0, 0, 0, 0, 0, 0, 0, 0, 0, 0, 0, 0, 0, 0, 0, 0, 0, 0, 0, 0, 0, 0, 0, 0, 0, 0, 0, 0, 0, 0, 0, 0, 0, 0, 0, 0, 0, 0, 0, 0, 0, 0, 0, 0, 0, 0, 0, 0, 0, 0, 0, 0, 0, 0, 0, 0, 0, 0, 0, 0, 0, 0, 0, 0, 0, 0, 0, 0, 0, 0, 0, 0, 0, 0, 0, 0, 0, 0, 0, 0, 0, 0, 0, 0, 0, 0, 0, 0, 0, 0, 0, 0, 0, 0, 0, 0, 0, 0, 0, 0, 0, 0, 0, 0, 0, 0, 0, 0, 0, 0, 0, 0, 0, 0, 0, 0, 0, 0, 0, 0, 0, 0, 0, 0, 0, 0, 0, 0, 0, 0, 0, 0, 0, 0, 0, 0, 0, 0, 0, 0, 0, 0, 0, 0, 0, 0, 0, 0, 0, 0, 0, 0, 0, 0, 0, 0, 0, 0, 0, 0, 0, 0, 0, 0, 0, 0, 0, 0, 0, 0, 0, 0, 0, 0, 0, 0, 0, 0, 0, 0, 0, 0, 0, 0, 0, 0, 0, 0, 0, 0, 0, 0, 0, 0, 0, 0, 0, 0, 0, 0, 0, 0, 0, 0, 0, 0, 0, 0, 0, 0, 0, 0, 0, 0, 0, 0, 0, 0, 0, 0, 0, 0, 0, 0, 0, 0, 0, 0, 0, 0, 0, 0, 0, 0, 0, 0, 0, 0, 0, 0, 0, 0, 0, 0, 0, 0, 0, 0, 0, 0, 0, 0, 0, 0, 0, 0, 0, 0, 0, 0, 0, 0, 0, 0, 0, 0, 0, 0, 0, 0, 0, 0, 0, 0, 0, 0, 0, 0, 0, 0, 0, 0, 0, 0, 0, 0, 0, 0, 0, 0, 0, 0, 0, 0, 0, 0, 0, 0, 0, 0, 0, 0, 0, 0, 0, 0, 0, 0, 0, 0, 0, 0, 0, 0, 0, 0, 0, 0, 0, 0, 0, 0, 0, 0, 0, 0, 0, 0, 0, 0, 0, 0, 0, 0, 0, 0, 0, 0, 0, 0, 0, 0, 0, 0, 0, 0, 0, 0, 0, 0, 0, 0, 0, 0, 0, 0, 0, 0, 0, 0, 0, 0, 0, 0, 0, 0, 0, 0, 0, 0, 0, 0, 0, 0, 0, 0, 0, 0, 0, 0, 0, 0, 0, 0, 0, 0, 0, 0, 0, 0, 0, 0, 0, 0, 0, 0, 0, 0, 0, 0, 0, 0, 0, 0, 0, 0, 0, 0, 0, 0, 0, 0, 0, 0, 0, 0, 0, 0, 0, 0, 0, 0, 0, 0, 0, 0, 0, 0, 0, 0, 0, 0, 0, 0, 0, 0, 0, 0, 0, 0, 0, 0, 0, 0, 0, 0, 0, 0, 0, 0, 0, 0, 0, 0, 0, 0, 0, 0, 0, 0, 0, 0, 0, 0, 0, 0, 0, 0, 0, 0, 0, 0, 0, 0, 0, 0, 0, 0, 0, 0, 0, 0, 0, 0, 0, 0, 0, 0, 0, 0, 0, 0, 0, 0, 0, 0, 0, 0, 0, 0, 0, 0, 0, 0, 0, 0, 0, 0, 0, 0, 0, 0, 0, 0, 0, 0, 0, 0, 0, 0, 0, 0, 0, 0, 0, 0, 0, 0, 0, 0, 0, 0, 0, 0, 0, 0, 0, 0, 0, 0, 0, 0, 0, 0, 0, 0, 0, 0, 0, 0, 0, 0, 0, 0, 0, 0, 0, 0, 0, 0, 0, 0, 0, 0, 0, 0, 0, 0, 0, 0, 0, 0, 0, 0, 0, 0, 0, 0, 0, 0, 0, 0, 0, 0, 0, 0, 0, 0, 0, 0, 0, 0, 0, 0, 0, 0, 0, 0, 0, 0, 0, 0, 0, 0, 0, 0, 0, 0, 0, 0, 0, 0, 0, 0, 0, 0, 0, 0, 0, 0, 0, 0, 0, 0, 0, 0, 0, 0, 0, 0, 0, 0, 0, 0, 0, 0, 0, 0, 0, 0, 0, 0, 0, 0, 0, 0, 0, 0, 0, 0, 0, 0, 0, 0, 0, 0, 0, 0, 0, 0, 0, 0, 0, 0, 0, 0, 0, 0, 0, 0, 0, 0, 0, 0, 0, 0, 0, 0, 0, 0, 0, 0, 0, 0, 0, 0, 0, 0, 0, 0, 0, 0, 0, 0, 0, 0, 0, 0, 0, 0, 0, 0, 0, 0, 0, 0, 0, 0, 0, 0, 0, 0, 0, 0, 0, 0, 0, 0, 0, 0, 0, 0, 0, 0, 0, 0, 0, 0, 0, 0, 0, 0, 0, 0, 0, 0, 0, 0, 0, 0, 0, 0, 0, 0, 0, 0, 0, 0, 0, 0, 0, 0, 0, 0, 0, 0, 0, 0, 0, 0, 0, 0, 0, 0, 0, 0, 0, 0, 0, 0, 0, 0, 0, 0, 0, 0, 0, 0, 0, 0, 0, 0, 0, 0, 0, 0, 0, 0, 0, 0, 0, 0, 0, 0, 0, 0, 0, 0, 0, 0, 0, 0, 0, 0, 0, 0, 0, 0, 0, 0, 0, 0, 0, 0, 0, 0, 0, 0, 0, 0, 0, 0, 0, 0, 0, 0, 0, 0, 0, 0, 0, 0, 0, 0, 0, 0, 0, 0, 0, 0, 0, 0, 0, 0, 0, 0, 0, 0, 0, 0, 0, 0, 0, 0, 0, 0, 0, 0, 0, 0, 0, 0, 0, 0, 0, 0, 0, 0, 0, 0, 0, 0, 0, 0, 0, 0, 0, 0, 0, 0, 0, 0, 0, 0, 0, 0, 0, 0, 0, 0, 0, 0, 0, 0, 0, 0, 0, 0, 0, 0, 0, 0, 0, 0, 0, 0, 0, 0, 0, 0, 0, 0, 0, 0, 0, 0, 0, 0, 0, 0, 0, 0, 0, 0, 0, 0, 0, 0, 0, 0, 0, 0, 0, 0, 0, 0, 0, 0, 0, 0, 0, 0, 0, 0, 0, 0, 0, 0, 0, 0, 0, 0, 0, 0, 0, 0, 0, 0, 0, 0, 0, 0, 0, 0, 0, 0, 0, 0, 0, 0, 0, 0, 0, 0, 0, 0, 0, 0, 0, 0, 0, 0, 0, 0, 0, 0, 0, 0, 0, 0, 0, 0, 0, 0, 0, 0, 0, 0, 0, 0, 0, 0, 0, 0, 0, 0, 0, 0, 0, 0, 0, 0, 0, 0, 0, 0, 0, 0, 0, 0, 0, 0, 0, 0, 0, 0, 0, 0, 0, 0, 0, 0, 0, 0, 0, 0, 0, 0, 0, 0, 0, 0, 0, 0, 0, 0, 0, 0, 0, 0, 0, 0, 0, 0, 0, 0, 0, 0, 0, 0, 0, 0, 0, 0, 0, 0, 0, 0, 0, 0, 0, 0, 0, 0, 0, 0, 0, 0, 0, 0, 0, 0, 0, 0, 0, 0, 0, 0, 0, 0, 0, 0, 0, 0, 0, 0, 0, 0, 0, 0, 0, 0, 0, 0, 0, 0, 0, 0, 0, 0, 0, 0, 0, 0, 0, 0, 0, 0, 0, 0, 0, 0, 0, 0, 0, 0, 0, 0, 0, 0, 0, 0, 0, 0, 0, 0, 0, 0, 0, 0, 0, 0, 0, 0, 0, 0, 0, 0, 0, 0, 0, 0, 0, 0, 0, 0, 0, 0, 0, 0, 0, 0, 0, 0, 0, 0, 0, 0, 0, 0, 0, 0, 0, 0, 0, 0, 0, 0, 0, 0, 0, 0, 0, 0, 0, 0, 0, 0, 0, 0, 0, 0, 0, 0, 0, 0, 0, 0, 0, 0, 0, 0, 0, 0, 0, 0, 0, 0, 0, 0, 0, 0, 0, 0, 0, 0, 0, 0, 0, 0, 0, 0, 0, 0, 0, 0, 0, 0, 0, 0, 0, 0, 0, 0, 0, 0, 0, 0, 0, 0, 0, 0, 0, 0, 0, 0, 0, 0, 0, 0, 0, 0, 0, 0, 0, 0, 0, 0, 0, 0, 0, 0, 0, 0, 0, 0, 0, 0, 0, 0, 0, 0, 0, 0, 0, 0, 0, 0, 0, 0, 0, 0, 0, 0, 0, 0, 0, 0, 0, 0, 0, 0, 0, 0, 0, 0, 0, 0, 0, 0, 0, 0, 0, 0, 0, 0, 0, 0, 0, 0, 0, 0, 0, 0, 0, 0, 0, 0, 0, 0, 0, 0, 0, 0, 0, 0, 0, 0, 0, 0, 0, 0, 0, 0, 0, 0, 0, 0, 0, 0, 0, 0, 0, 0, 0, 0, 0, 0, 0, 0, 0, 0, 0, 0, 0, 0, 0, 0, 0, 0, 0, 0, 0, 0, 0, 0, 0, 0, 0, 0, 0, 0, 0, 0, 0, 0, 0, 0, 0, 0, 0, 0, 0, 0, 0, 0, 0, 0, 0, 0, 0, 0, 0, 0, 0, 0, 0, 0, 0, 0, 0, 0, 0, 0, 0, 0, 0, 0, 0, 0, 0, 0, 0, 0, 0, 0, 0, 0, 0, 0, 0, 0, 0, 0, 0, 0, 0, 0, 0, 0, 0, 0, 0, 0, 0, 0, 0, 0, 0, 0, 0, 0, 0, 0, 0, 0, 0, 0, 0, 0, 0, 0, 0, 0, 0, 0, 0, 0, 0, 0, 0, 0, 0, 0, 0, 0, 0, 0, 0, 0, 0, 0, 0, 0, 0, 0, 0, 0, 0, 0, 0, 0, 0, 0, 0, 0, 0, 0, 0, 0, 0, 0, 0, 0, 0, 0, 0, 0, 0, 0, 0, 0, 0, 0, 0, 0, 0, 0, 0, 0, 0, 0, 0, 0, 0, 0, 0, 0, 0, 0, 0, 0, 0, 0, 0, 0, 0, 0, 0, 0, 0, 0, 0, 0, 0, 0, 0, 0, 0, 0, 0, 0, 0, 0, 0, 0, 0, 0, 0, 0, 0, 0, 0, 0, 0, 0, 0, 0, 0, 0, 0, 0, 0, 0, 0, 0, 0, 0, 0, 0, 0, 0, 0, 0, 0, 0, 0, 0, 0, 0, 0, 0, 0, 0, 0, 0, 0, 0, 0, 0, 0, 0, 0, 0, 0, 0, 0, 0, 0, 0, 0, 0, 0, 0, 0, 0, 0, 0, 0, 0, 0, 0, 0, 0, 0, 0, 0, 0, 0, 0, 0, 0, 0, 0, 0, 0, 0, 0, 0, 0, 0, 0, 0, 0, 0, 0, 0, 0, 0, 0, 0, 0, 0, 0, 0, 0, 0, 0, 0, 0, 0, 0, 0, 0, 0, 0, 0, 0, 0, 0, 0, 0, 0, 0, 0, 0, 0, 0, 0, 0, 0, 0, 0, 0, 0, 0, 0, 0, 0, 0, 0, 0, 0, 0, 0, 0, 0, 0, 0, 0, 0, 0, 0, 0, 0, 0, 0, 0, 0, 0, 0, 0, 0, 0, 0, 0, 0, 0, 0, 0, 0, 0, 0, 0, 0, 0, 0, 0, 0, 0, 0, 0, 0, 0, 0, 0, 0, 0, 0, 0, 0, 0, 0, 0, 0, 0, 0, 0, 0, 0, 0, 0, 0, 0, 0, 0, 0, 0, 0, 0, 0, 0, 0, 0, 0, 0, 0, 0, 0, 0, 0, 0, 0, 0, 0, 0, 0, 0, 0, 0, 0, 0, 0, 0, 0, 0, 0, 0, 0, 0, 0, 0, 0, 0, 0, 0, 0, 0, 0, 0, 0, 0, 0, 0, 0, 0, 0, 0, 0, 0, 0, 0, 0, 0, 0, 0, 0, 0, 0, 0, 0, 0, 0, 0, 0, 0, 0, 0, 0, 0, 0, 0, 0, 0, 0, 0, 0, 0, 0, 0, 0, 0, 0, 0, 0, 0, 0, 0, 0, 0, 0, 0, 0, 0, 0, 0, 0, 0, 0, 0, 0, 0, 0, 0, 0, 0, 0, 0, 0, 0, 0, 0, 0, 0, 0, 0, 0, 0, 0, 0, 0, 0, 0, 0, 0, 0, 0, 0, 0, 0, 0, 0, 0, 0, 0, 0, 0, 0, 0, 0, 0, 0, 0, 0, 0, 0, 0, 0, 0, 0, 0, 0, 0, 0, 0, 0, 0, 0, 0, 0, 0, 0, 0, 0, 0, 0, 0, 0, 0, 0, 0, 0, 0, 0, 0, 0, 0, 0, 0, 0, 0, 0, 0, 0, 0, 0, 0, 0, 0, 0, 0, 0, 0, 0, 0, 0, 0, 0, 0, 0, 0, 0, 0, 0, 0, 0, 0, 0, 0, 0, 0, 0, 0, 0, 0, 0, 0, 0, 0, 0, 0, 0, 0, 0, 0, 0, 0, 0, 0, 0, 0, 0, 0, 0, 0, 0, 0, 0, 0, 0, 0, 0, 0, 0, 0, 0, 0, 0, 0, 0, 0, 0, 0, 0, 0, 0, 0, 0, 0, 0, 0, 0, 0, 0, 0, 0, 0, 0, 0, 0, 0, 0, 0, 0, 0, 0, 0, 0, 0, 0, 0, 0, 0, 0, 0, 0, 0, 0, 0, 0, 0, 0, 0, 0, 0, 0, 0, 0, 0, 0, 0, 0, 0, 0, 0, 0, 0, 0, 0, 0, 0, 0, 0, 0, 0, 0, 0, 0, 0, 0, 0, 0, 0, 0, 0, 0, 0, 0, 0, 0, 0, 0, 0, 0, 0, 0, 0, 0, 0, 0, 0, 0, 0, 0, 0, 0, 0, 0, 0, 0, 0, 0, 0, 0, 0, 0, 0, 0, 0, 0, 0, 0, 0, 0, 0, 0, 0, 0, 0, 0, 0, 0, 0, 0, 0, 0, 0, 0, 0, 0, 0, 0, 0, 0, 0, 0, 0, 0, 0, 0, 0, 0, 0, 0, 0, 0, 0, 0, 0, 0, 0, 0, 0, 0, 0, 0, 0, 0, 0, 0, 0, 0, 0, 0, 0, 0, 0, 0, 0, 0, 0, 0, 0, 0, 0, 0, 0, 0, 0, 0, 0, 0, 0, 0, 0, 0, 0, 0, 0, 0, 0, 0, 0, 0, 0, 0, 0, 0, 0, 0, 0, 0, 0, 0, 0, 0, 0, 0, 0, 0, 0, 0, 0, 0, 0, 0, 0, 0, 0, 0, 0, 0, 0, 0, 0, 0, 0, 0, 0, 0, 0, 0, 0, 0, 0, 0, 0, 0, 0, 0, 0, 0, 0, 0, 0, 0, 0, 0, 0, 0, 0, 0, 0, 0, 0, 0, 0, 0, 0, 0, 0, 0, 0, 0, 0, 0, 0, 0, 0, 0, 0, 0, 0, 0, 0, 0, 0, 0, 0, 0, 0, 0, 0, 0, 0, 0, 0, 0, 0, 0, 0, 0, 0, 0, 0, 0, 0, 0, 0, 0, 0, 0, 0, 0, 0, 0, 0, 0, 0, 0, 0, 0, 0, 0, 0, 0, 0, 0, 0, 0, 0, 0, 0, 0, 0, 0, 0, 0, 0, 0, 0, 0, 0, 0, 0, 0, 0, 0, 0, 0, 0, 0, 0, 0, 0, 0, 0, 0, 0, 0, 0, 0, 0, 0, 0, 0, 0, 0, 0, 0, 0, 0, 0, 0, 0, 0, 0, 0, 0, 0, 0, 0, 0, 0, 0, 0, 0, 0, 0, 0, 0, 0, 0, 0, 0, 0, 0, 0, 0, 0, 0, 0, 0, 0, 0, 0, 0, 0, 0, 0, 0, 0, 0, 0, 0, 0, 0, 0, 0, 0, 0, 0, 0, 0, 0, 0, 0, 0, 0, 0, 0, 0, 0, 0, 0, 0, 0, 0, 0, 0, 0, 0, 0, 0, 0, 0, 0, 0, 0, 0, 0, 0, 0, 0, 0, 0, 0, 0, 0, 0, 0, 0, 0, 0, 0, 0, 0, 0, 0, 0, 0, 0, 0, 0, 0, 0, 0, 0, 0, 0, 0, 0, 0, 0, 0, 0, 0, 0, 0, 0, 0, 0, 0, 0, 0, 0, 0, 0, 0, 0, 0, 0, 0, 0, 0, 0, 0, 0, 0, 0, 0, 0, 0, 0, 0, 0, 0, 0, 0, 0, 0, 0, 0, 0, 0, 0, 0, 0, 0, 0, 0, 0, 0, 0, 0, 0, 0, 0, 0, 0, 0, 0, 0, 0, 0, 0, 0, 0, 0, 0, 0, 0, 0, 0, 0, 0, 0, 0, 0, 0, 0, 0, 0, 0, 0, 0, 0, 0, 0, 0, 0, 0, 0, 0, 0, 0, 0, 0, 0, 0, 0, 0, 0, 0, 0, 0, 0, 0, 0, 0, 0, 0, 0, 0, 0, 0, 0, 0, 0, 0, 0, 0, 0, 0, 0, 0, 0, 0, 0, 0, 0, 0, 0, 0, 0, 0, 0, 0, 0, 0, 0, 0, 0, 0, 0, 0, 0, 0, 0, 0, 0, 0, 0, 0, 0, 0, 0, 0, 0, 0, 0, 0, 0, 0, 0, 0, 0, 0, 0, 0, 0, 0, 0, 0, 0, 0, 0, 0, 0, 0, 0, 0, 0, 0, 0, 0, 0, 0, 0, 0, 0, 0, 0, 0, 0, 0, 0, 0, 0, 0, 0, 0, 0, 0, 0, 0, 0, 0, 0, 0, 0, 0, 0, 0, 0, 0, 0, 0, 0, 0, 0, 0, 0, 0, 0, 0, 0, 0, 0, 0, 0, 0, 0, 0, 0, 0, 0, 0, 0, 0, 0, 0, 0, 0, 0, 0, 0, 0, 0, 0, 0, 0, 0, 0, 0, 0, 0, 0, 0, 0, 0, 0, 0, 0, 0, 0, 0, 0, 0, 0, 0, 0, 0, 0, 0, 0, 0, 0, 0, 0, 0, 0, 0, 0, 0, 0, 0, 0, 0, 0, 0, 0, 0, 0, 0, 0, 0, 0, 0, 0, 0, 0, 0, 0, 0, 0, 0, 0, 0, 0, 0, 0, 0, 0, 0, 0, 0, 0, 0, 0, 0, 0, 0, 0, 0, 0, 0, 0, 0, 0, 0, 0, 0, 0, 0, 0, 0, 0, 0, 0, 0, 0, 0, 0, 0, 0, 0, 0, 0, 0, 0, 0, 0, 0, 0, 0, 0, 0, 0, 0, 0, 0, 0, 0, 0, 0, 0, 0, 0, 0, 0, 0, 0, 0, 0, 0, 0, 0, 0, 0, 0, 0, 0, 0, 0, 0, 0, 0, 0, 0, 0, 0, 0, 0, 0, 0, 0, 0, 0, 0, 0, 0, 0, 0, 0, 0, 0, 0, 0, 0, 0, 0, 0, 0, 0, 0, 0, 0, 0, 0, 0, 0, 0, 0, 0, 0, 0, 0, 0, 0, 0, 0, 0, 0, 0, 0, 0, 0, 0, 0, 0, 0, 0, 0, 0, 0, 0, 0, 0, 0, 0, 0, 0, 0, 0, 0, 0, 0, 0, 0, 0, 0, 0, 0, 0, 0, 0, 0, 0, 0, 0, 0, 0, 0, 0, 0, 0, 0, 0, 0, 0, 0, 0, 0, 0, 0, 0, 0, 0, 0, 0, 0, 0, 0, 0, 0, 0, 0, 0, 0, 0, 0, 0, 0, 0, 0, 0, 0, 0, 0, 0, 0, 0, 0, 0, 0, 0, 0, 0, 0, 0, 0, 0, 0, 0, 0, 0, 0, 0, 0, 0, 0, 0, 0, 0, 0, 0, 0, 0, 0, 0, 0, 0, 0, 0, 0, 0, 0, 0, 0, 0, 0, 0, 0, 0, 0, 0, 0, 0, 0, 0, 0, 0, 0, 0, 0, 0, 0, 0, 0, 0, 0, 0, 0, 0, 0, 0, 0, 0, 0, 0, 0, 0, 0, 0, 0, 0, 0, 0, 0, 0, 0, 0, 0, 0, 0, 0, 0, 0, 0, 0, 0, 0, 0, 0, 0, 0, 0, 0, 0, 0, 0, 0, 0, 0, 0, 0, 0, 0, 0, 0, 0, 0, 0, 0, 0, 0, 0, 0, 0, 0, 0, 0, 0, 0, 0, 0, 0, 0, 0, 0, 0, 0, 0, 0, 0, 0, 0, 0, 0, 0, 0, 0, 0, 0, 0, 0, 0, 0, 0, 0, 0, 0, 0, 0, 0, 0, 0, 0, 0, 0, 0, 0, 0, 0, 0, 0, 0, 0, 0, 0, 0, 0, 0, 0, 0, 0, 0, 0, 0, 0, 0, 0, 0, 0, 0, 0, 0, 0, 0, 0, 0, 0, 0, 0, 0, 0, 0, 0, 0, 0, 0, 0, 0, 0, 0, 0, 0, 0, 0, 0, 0, 0, 0, 0, 0, 0, 0, 0, 0, 0, 0, 0, 0, 0, 0, 0, 0, 0, 0, 0, 0, 0, 0, 0, 0, 0, 0, 0, 0, 0, 0, 0, 0, 0, 0, 0, 0, 0, 0, 0, 0, 0, 0, 0, 0, 0, 0, 0, 0, 0, 0, 0, 0, 0, 0, 0, 0, 0, 0, 0, 0, 0, 0, 0, 0, 0, 0, 0, 0, 0, 0, 0, 0, 0, 0, 0, 0, 0, 0, 0, 0, 0, 0, 0, 0, 0, 0, 0, 0, 0, 0, 0, 0, 0, 0, 0, 0, 0, 0, 0, 0, 0, 0, 0, 0, 0, 0, 0, 0, 0, 0, 0, 0, 0, 0, 0, 0, 0, 0, 0, 0, 0, 0, 0, 0, 0, 0, 0, 0, 0, 0, 0, 0, 0, 0, 0, 0, 0, 0, 0, 0, 0, 0, 0, 0, 0, 0, 0, 0, 0, 0, 0, 0, 0, 0, 0, 0, 0, 0, 0, 0, 0, 0, 0, 0, 0, 0, 0, 0, 0, 0, 0, 0, 0, 0, 0, 0, 0, 0, 0, 0, 0, 0, 0, 0, 0, 0, 0, 0, 0, 0, 0, 0, 0, 0, 0, 0, 0, 0, 0, 0, 0, 0, 0, 0, 0, 0, 0, 0, 0, 0, 0, 0, 0, 0, 0, 0, 0, 0, 0, 0, 0, 0, 0, 0, 0, 0, 0, 0, 0, 0, 0, 0, 0, 0, 0, 0, 0, 0, 0, 0, 0, 0, 0, 0, 0, 0, 0, 0, 0, 0, 0, 0, 0, 0, 0, 0, 0, 0, 0, 0, 0, 0, 0, 0, 0, 0, 0, 0, 0, 0, 0, 0, 0, 0, 0, 0, 0, 0, 0, 0, 0, 0, 0, 0, 0, 0, 0, 0, 0, 0, 0, 0, 0, 0, 0, 0, 0, 0, 0, 0, 0, 0, 0, 0, 0, 0, 0, 0, 0, 0, 0, 0, 0, 0, 0, 0, 0, 0, 0, 0, 0, 0, 0, 0, 0, 0, 0, 0, 0, 0, 0, 0, 0, 0, 0, 0, 0, 0, 0, 0, 0, 0, 0, 0, 0, 0, 0, 0, 0, 0, 0, 0, 0, 0, 0, 0, 0, 0, 0, 0, 0, 0, 0, 0, 0, 0, 0, 0, 0, 0, 0, 0, 0, 0, 0, 0, 0, 0, 0, 0, 0, 0, 0, 0, 0, 0, 0, 0, 0, 0, 0, 0, 0, 0, 0, 0, 0, 0, 0, 0, 0, 0, 0, 0, 0, 0, 0, 0, 0, 0, 0, 0, 0, 0, 0, 0, 0, 0, 0, 0, 0, 0, 0, 0, 0, 0, 0, 0, 0, 0, 0, 0, 0, 0, 0, 0, 0, 0, 0, 0, 0, 0, 0, 0, 0, 0, 0, 0, 0, 0, 0, 0, 0, 0, 0, 0, 0, 0, 0, 0, 0, 0, 0, 0, 0, 0, 0, 0, 0, 0, 0, 0, 0, 0, 0, 0, 0, 0, 0, 0, 0, 0, 0, 0, 0, 0, 0, 0, 0, 0, 0, 0, 0, 0, 0, 0, 0, 0, 0, 0, 0, 0, 0, 0, 0, 0, 0, 0, 0, 0, 0, 0, 0, 0, 0, 0, 0, 0, 0, 0, 0, 0, 0, 0, 0, 0, 0, 0, 0, 0, 0, 0, 0, 0, 0, 0, 0, 0, 0, 0, 0, 0, 0, 0, 0, 0, 0, 0, 0, 0, 0, 0, 0, 0, 0, 0, 0, 0, 0, 0, 0, 0, 0, 0, 0, 0, 0, 0, 0, 0, 0, 0, 0, 0, 0, 0, 0, 0, 0, 0, 0, 0, 0, 0, 0, 0, 0, 0, 0, 0, 0, 0, 0, 0, 0, 0, 0, 0, 0, 0, 0, 0, 0, 0, 0, 0, 0, 0, 0, 0, 0, 0, 0, 0, 0, 0, 0, 0, 0, 0, 0, 0, 0, 0, 0, 0, 0, 0, 0, 0, 0, 0, 0, 0, 0, 0, 0, 0, 0, 0, 0, 0, 0, 0, 0, 0, 0, 0, 0, 0, 0, 0, 0, 0, 0, 0, 0, 0, 0, 0, 0, 0, 0, 0, 0, 0, 0, 0, 0, 0, 0, 0, 0, 0, 0, 0, 0, 0, 0, 0, 0, 0, 0, 0, 0, 0, 0, 0, 0, 0, 0, 0, 0, 0, 0, 0, 0, 0, 0, 0, 0, 0, 0, 0, 0, 0, 0, 0, 0, 0, 0, 0, 0, 0, 0, 0, 0, 0, 0, 0, 0, 0, 0, 0, 0, 0, 0, 0, 0, 0, 0, 0, 0, 0, 0, 0, 0, 0, 0, 0, 0, 0, 0, 0, 0, 0, 0, 0, 0, 0, 0, 0, 0, 0, 0, 0, 0, 0, 0, 0, 0, 0, 0, 0, 0, 0, 0, 0, 0, 0, 0, 0, 0, 0, 0, 0, 0, 0, 0, 0, 0, 0, 0, 0, 0, 0, 0, 0, 0, 0, 0, 0, 0, 0, 0, 0, 0, 0, 0, 0, 0, 0, 0, 0, 0, 0, 0, 0, 0, 0, 0, 0, 0, 0, 0, 0, 0, 0, 0, 0, 0, 0, 0, 0, 0, 0, 0, 0, 0, 0, 0, 0, 0, 0, 0, 0, 0, 0, 0, 0, 0, 0, 0, 0, 0, 0, 0, 0, 0, 0, 0, 0, 0, 0, 0, 0, 0, 0, 0, 0, 0, 0, 0, 0, 0, 0, 0, 0, 0, 0, 0, 0, 0, 0, 0, 0, 0, 0, 0, 0, 0, 0, 0, 0, 0, 0, 0, 0, 0, 0, 0, 0, 0, 0, 0, 0, 0, 0, 0, 0, 0, 0, 0, 0, 0, 0, 0, 0, 0, 0, 0, 0, 0, 0, 0, 0, 0, 0, 0, 0, 0, 0, 0, 0, 0, 0, 0, 0, 0, 0, 0, 0, 0, 0, 0, 0, 0, 0, 0, 0, 0, 0, 0, 0, 0, 0, 0, 0, 0, 0, 0, 0, 0, 0, 0, 0, 0, 0, 0, 0, 0, 0, 0, 0, 0, 0, 0, 0, 0, 0, 0, 0, 0, 0, 0, 0, 0, 0, 0, 0, 0, 0, 0, 0, 0, 0, 0, 0, 0, 0, 0, 0, 0, 0, 0, 0, 0, 0, 0, 0, 0, 0, 0, 0, 0, 0, 0, 0, 0, 0, 0]
[truncated: 5,175,157 more chars]
