# Supplementary material for: N-Glycans modulate tilting of HIV-1 envelope glycoprotein
Source: Nat Commun. 2026 Apr 15;17:5206. doi: 10.1038/s41467-026-71874-2 (PMC13254402; doi:10.1038/s41467-026-71874-2)
Supplement: Supplementary file 8 — Source Data [file 41467_2026_71874_MOESM8_ESM.zip › source_data/2_Supplementary_Figures/6_FigS11/FigS11a_extracted_data/WT_Interface_RAW_30+.csv]

Tilt_bin	Frame	ASA_7.2	Membrane_7.2	Glycan_7.2	ASA_18.6	Membrane_18.6	Glycan_18.6
30+	0	1242.862	0.0	1103.892	0.0	0.0	2235.334
30+	1	1655.21	0.0	1338.34	20.308	0.0	1421.04
30+	2	1479.575	0.0	1289.706	110.084	0.0	1346.445
30+	3	1619.859	0.0	1400.931	10.154	0.0	2485.07
30+	4	1386.766	0.0	1636.878	9.953	0.0	2686.858
30+	5	1526.436	0.0	1487.016	79.824	0.0	1599.788
30+	6	1431.28	0.0	1424.676	20.308	0.0	1553.945
30+	7	1444.043	0.0	1228.355	80.427	0.0	2243.904
30+	8	1654.759	0.0	1351.14	110.584	0.0	1220.363
30+	9	1484.672	0.0	1271.198	100.733	0.0	1404.54
30+	10	1460.153	0.0	1571.575	111.492	0.0	1588.627
30+	11	1346.64	0.0	1495.755	50.367	0.0	1580.383
30+	12	1410.283	0.0	755.105	210.618	0.0	1532.731
30+	13	1560.134	0.0	1513.292	131.799	0.0	1332.367
30+	14	1130.825	0.0	1712.642	132.0	0.0	1351.263
30+	15	1366.919	0.0	1503.313	121.847	0.0	1269.731
30+	16	1398.401	0.0	1452.601	151.504	0.0	1423.352
30+	17	1483.995	0.0	1440.411	182.165	0.0	1303.608
30+	18	1546.689	0.0	1428.858	221.07	0.0	1068.964
30+	19	1309.638	0.0	1513.315	50.669	0.0	1322.316
30+	20	1389.142	0.0	1422.392	91.385	0.0	1304.02
30+	21	1474.21	0.0	1438.48	324.723	0.0	1241.186
30+	22	1446.826	0.0	1424.339	233.539	0.0	1296.278
30+	23	1486.58	0.0	1268.956	203.078	0.0	1291.752
30+	24	1321.911	0.0	1352.008	192.924	0.0	1621.303
30+	25	1556.271	0.0	1380.682	152.107	0.0	1336.391
30+	26	1605.649	0.0	1395.422	40.616	0.0	1405.96
30+	27	1529.307	0.0	1326.713	9.953	0.0	2637.993
30+	28	1767.338	0.0	1308.085	49.764	0.0	1303.617
30+	29	1702.709	0.0	1268.136	111.291	0.0	1133.614
30+	30	1806.344	0.0	1228.101	40.213	0.0	1314.373
30+	31	1528.071	0.0	1233.415	60.621	0.0	1141.253
30+	32	1552.177	0.0	1303.413	30.159	0.0	1354.078
30+	33	1419.01	0.0	1431.291	50.467	0.0	1304.218
30+	34	1543.776	0.0	1320.229	130.692	0.0	1353.077
30+	35	1465.887	0.0	1416.039	160.653	0.0	1481.763
30+	36	1461.26	0.0	1330.78	80.628	0.0	1694.994
30+	37	1581.955	0.0	1365.838	79.824	0.0	1784.57
30+	38	1351.338	0.0	1565.968	131.397	0.0	1595.667
30+	39	1467.822	0.0	1534.976	39.811	0.0	1451.499
30+	40	1418.435	0.0	1356.029	89.575	0.0	1592.447
30+	41	1482.513	0.0	1501.896	59.717	0.0	1413.19
30+	42	1342.455	0.0	1445.217	90.379	0.0	1290.846
30+	43	1374.093	0.0	1471.338	69.871	0.0	1655.786
30+	44	1279.303	0.0	1526.75	10.154	0.0	1668.554
30+	45	1301.75	0.0	1612.174	9.953	0.0	1572.033
30+	46	1297.045	0.0	1481.915	30.462	0.0	1524.791
30+	47	1346.187	0.0	953.039	99.628	0.0	1621.393
30+	48	1434.143	0.0	850.404	10.154	0.0	1636.484
30+	49	1410.019	0.0	1373.107	90.782	0.0	1403.95
30+	50	1539.229	0.0	1079.121	20.308	0.0	1385.452
30+	51	1378.144	0.0	1286.466	20.308	0.0	1565.608
30+	52	1423.51	0.0	1392.685	10.154	0.0	1367.756
30+	53	1322.5	0.0	1464.058	20.207	0.0	1648.141
30+	54	1338.892	0.0	1524.595	0.0	0.0	2643.019
30+	55	1373.323	0.0	1353.423	30.159	0.0	2647.537
30+	56	1297.782	0.0	944.435	20.308	0.0	1544.293
30+	57	1388.308	0.0	808.343	20.308	0.0	1514.833
30+	58	1282.484	0.0	867.225	0.0	0.0	2719.418
30+	59	1226.859	0.0	1673.01	20.207	0.0	1416.012
30+	60	1076.307	921.583	754.816	0.0	0.0	2449.591
30+	61	997.909	0.0	1666.755	0.0	0.0	2233.952
30+	62	1227.062	0.0	1072.238	0.0	0.0	2361.53
30+	63	1037.312	0.0	1162.299	0.0	0.0	2500.862
30+	64	1237.31	0.0	1507.484	0.0	0.0	2569.535
30+	65	1215.363	0.0	1472.012	0.0	0.0	2410.186
30+	66	1368.929	0.0	1391.952	10.053	0.0	2656.991
30+	67	1362.343	0.0	1388.749	40.616	0.0	1799.75
30+	68	1275.977	0.0	1467.036	70.271	0.0	2483.971
30+	69	1180.035	0.0	1563.656	50.568	0.0	1819.252
30+	70	1160.495	0.0	1620.009	20.107	0.0	1695.795
30+	71	1145.34	0.0	927.701	20.107	0.0	1494.425
30+	72	1157.587	0.0	924.148	30.26	0.0	1493.411
30+	73	1100.795	0.0	887.229	10.053	0.0	2275.463
30+	74	1170.781	0.0	764.719	0.0	0.0	2437.52
30+	75	1132.376	0.0	872.677	40.616	0.0	1529.313
30+	76	1147.837	0.0	1555.325	10.154	0.0	1480.553
30+	77	1200.048	0.0	700.34	20.308	0.0	1348.556
30+	78	1226.235	0.0	726.072	40.616	0.0	1379.52
30+	79	1286.669	0.0	1427.794	30.462	0.0	1553.944
30+	80	1432.66	0.0	1455.204	0.0	0.0	2590.638
30+	81	1363.926	0.0	1418.708	0.0	0.0	2237.971
30+	82	1219.57	0.0	1492.683	0.0	0.0	2523.989
30+	83	1210.407	0.0	1483.423	0.0	0.0	2085.56
30+	84	1402.97	0.0	1322.951	0.0	0.0	2440.346
30+	85	1143.743	0.0	1701.844	40.616	0.0	1493.324
30+	86	1142.716	0.0	1604.447	131.698	0.0	1392.686
30+	87	1343.811	0.0	698.267	181.863	0.0	1485.374
30+	88	1313.851	0.0	1665.096	50.367	0.0	1509.507
30+	89	1278.12	0.0	737.43	121.847	0.0	1538.663
30+	90	1313.184	0.0	1617.375	223.184	0.0	1313.869
30+	91	1200.58	0.0	1610.705	20.308	0.0	1356.498
30+	92	1395.111	0.0	1369.117	91.184	0.0	1367.355
30+	93	1223.662	0.0	1652.204	40.414	0.0	1325.533
30+	94	1201.33	0.0	1468.047	30.059	0.0	1383.138
30+	95	1180.747	0.0	1626.606	171.206	0.0	1323.416
30+	96	1242.84	0.0	847.293	81.231	0.0	1416.718
30+	97	1434.724	0.0	1451.827	90.38	0.0	1241.383
30+	98	1229.595	0.0	1520.795	20.207	0.0	2570.434
30+	99	1257.397	0.0	1472.274	30.462	0.0	1164.377
30+	100	1113.531	0.0	1764.393	20.207	0.0	1457.629
30+	101	1216.538	0.0	1596.943	90.579	0.0	1466.772
30+	102	1183.777	0.0	864.166	110.687	0.0	1716.193
30+	103	1134.437	0.0	1624.894	71.077	0.0	1142.46
30+	104	1150.981	0.0	733.581	151.502	0.0	1353.169
30+	105	1318.195	0.0	633.495	172.616	0.0	1388.267
30+	106	1126.31	0.0	1651.223	131.194	0.0	1173.821
30+	107	1213.404	0.0	1411.149	121.645	0.0	1244.294
30+	108	1248.579	0.0	1711.623	202.574	0.0	1133.912
30+	109	1245.89	0.0	1673.874	50.366	0.0	1274.556
30+	110	1191.071	0.0	785.472	81.029	0.0	1264.303
30+	111	978.542	0.0	817.638	70.876	0.0	1245.105
30+	112	1225.947	0.0	735.664	110.886	0.0	1402.934
30+	113	1198.284	0.0	685.733	111.592	0.0	1354.176
30+	114	1264.91	0.0	633.072	111.693	0.0	1113.202
30+	115	1410.203	0.0	682.309	171.709	0.0	1281.791
30+	116	1283.08	0.0	693.207	142.154	0.0	1195.542
30+	117	1174.347	0.0	1680.98	101.539	0.0	1145.176
30+	118	1219.059	0.0	1507.696	111.39	0.0	1232.635
30+	119	997.174	0.0	1736.71	81.13	0.0	1110.892
30+	120	1169.035	0.0	1422.464	30.159	0.0	1496.535
30+	121	1010.694	0.0	945.258	0.0	0.0	2396.214
30+	122	1180.895	0.0	794.195	50.769	0.0	1526.589
30+	123	1179.078	0.0	749.19	172.314	0.0	1344.425
30+	124	1186.256	0.0	663.932	141.953	0.0	1306.526
30+	125	1378.577	0.0	1544.082	70.573	0.0	1475.823
30+	126	1283.161	0.0	1540.89	50.265	0.0	1587.817
30+	127	1344.333	0.0	1467.348	50.366	0.0	1525.486
30+	128	1266.585	0.0	758.354	80.426	0.0	1244.6
30+	129	1088.215	0.0	714.471	20.107	0.0	1102.546
30+	130	1127.861	0.0	1719.878	20.207	0.0	2420.738
30+	131	1139.999	0.0	1624.192	100.531	0.0	2165.887
30+	132	1194.313	0.0	711.53	140.443	0.0	2091.088
30+	133	1064.53	0.0	733.281	30.462	0.0	1183.076
30+	134	1182.202	0.0	1637.604	0.0	0.0	2216.652
30+	135	1356.266	0.0	1475.911	30.059	0.0	2366.75
30+	136	1241.798	0.0	1528.397	10.154	0.0	2247.823
30+	137	967.391	0.0	893.706	20.006	0.0	2059.116
30+	138	1042.409	0.0	1585.818	39.811	0.0	2178.56
30+	139	1102.964	0.0	1576.098	29.858	0.0	2268.033
30+	140	1215.215	0.0	1502.511	119.434	0.0	2062.947
30+	141	1169.086	0.0	1563.948	0.0	0.0	2161.269
30+	142	1206.82	0.0	1522.512	10.053	0.0	2097.417
30+	143	1273.846	0.0	1427.543	30.261	0.0	2138.247
30+	144	1201.851	0.0	1534.969	9.953	0.0	1991.265
30+	145	1042.763	0.0	1650.059	60.319	0.0	1117.416
30+	146	962.91	0.0	1715.303	20.106	0.0	1422.733
30+	147	1052.474	0.0	1718.203	0.0	0.0	2137.436
30+	148	1276.585	0.0	1566.622	50.265	0.0	2289.842
30+	149	1110.087	0.0	1626.277	100.13	0.0	2119.836
30+	150	1147.286	0.0	1433.98	99.93	0.0	2040.226
30+	151	1195.043	0.0	1429.737	30.462	0.0	2080.731
30+	152	1279.652	0.0	1475.474	39.912	0.0	2164.976
30+	153	1185.631	0.0	1515.599	101.438	0.0	2208.114
30+	154	1081.212	0.0	1536.696	9.953	0.0	2371.275
30+	155	1154.895	0.0	1551.743	40.313	0.0	1364.43
30+	156	1202.055	0.0	1443.099	60.722	0.0	2524.487
30+	157	1232.229	0.0	1390.488	100.834	0.0	1271.638
30+	158	1243.976	0.0	1337.655	60.621	0.0	1362.217
30+	159	1245.993	0.0	1505.004	171.205	0.0	1072.887
30+	160	1112.478	0.0	1601.106	130.49	0.0	1147.278
30+	161	1179.973	0.0	1622.937	80.929	0.0	1414.196
30+	162	1179.297	0.0	1641.247	60.319	0.0	1243.187
30+	163	1150.862	0.0	1505.006	120.94	0.0	1241.576
30+	164	1128.141	0.0	1415.429	19.906	0.0	2142.469
30+	165	1236.159	0.0	676.334	30.159	0.0	2481.766
30+	166	1140.227	0.0	1431.635	19.906	0.0	1433.197
30+	167	1217.173	0.0	1505.529	49.864	0.0	2317.697
30+	168	1232.696	0.0	720.003	10.154	0.0	1594.15
30+	169	1315.132	0.0	1284.865	50.165	0.0	2017.293
30+	170	1218.562	0.0	651.868	110.685	0.0	2187.8
30+	171	1179.703	0.0	1360.009	90.279	0.0	2123.766
30+	172	1431.655	0.0	1236.664	90.478	0.0	2055.498
30+	173	1619.835	0.0	1198.659	50.769	0.0	2315.275
30+	174	1320.603	0.0	1377.083	0.0	0.0	2179.863
30+	175	1349.409	0.0	1556.489	0.0	0.0	2515.645
30+	176	1310.484	0.0	1578.408	10.154	0.0	1241.982
30+	177	1292.316	0.0	1461.211	79.823	0.0	2157.537
30+	178	1334.417	0.0	1479.891	89.977	0.0	1373.482
30+	179	1399.988	0.0	1436.388	30.462	0.0	1211.524
30+	180	1226.769	0.0	1444.954	10.053	0.0	2030.369
30+	181	1344.578	0.0	1401.417	89.976	0.0	2235.855
30+	182	1267.32	0.0	1402.332	49.965	0.0	2136.73
30+	183	1414.917	0.0	1381.998	99.929	0.0	2075.895
30+	184	1451.315	0.0	1332.712	192.924	0.0	2324.411
30+	185	1483.996	0.0	1431.125	90.479	0.0	2455.619
30+	186	1605.483	0.0	1357.315	120.238	0.0	2625.111
30+	187	1628.165	0.0	1242.863	140.948	0.0	2562.284
30+	188	1633.612	0.0	1033.5	69.871	0.0	2011.662
30+	189	1618.046	0.0	1092.036	90.781	0.0	2265.901
30+	190	1529.033	0.0	1143.872	50.366	0.0	2170.193
30+	191	1518.974	0.0	1429.42	90.077	0.0	2688.648
30+	192	1396.722	0.0	1349.36	20.308	0.0	2460.838
30+	193	1363.537	0.0	1333.762	110.584	0.0	2161.957
30+	194	1296.835	0.0	1522.21	240.572	0.0	2235.446
30+	195	1478.449	0.0	1272.453	251.329	0.0	2189.103
30+	196	1427.95	0.0	1316.512	180.855	0.0	2204.783
30+	197	1563.528	0.0	1249.806	70.775	0.0	2535.64
30+	198	1587.246	0.0	1263.677	109.983	0.0	2355.284
30+	199	1439.687	0.0	1436.952	20.106	0.0	2419.118
30+	200	1490.927	0.0	1337.596	9.953	0.0	2405.041
30+	201	1507.006	0.0	1344.873	50.265	0.0	2320.396
30+	202	1287.908	0.0	1464.628	89.876	0.0	2152.61
30+	203	1234.379	0.0	1494.116	69.871	0.0	2231.229
30+	204	1380.294	0.0	1206.439	29.959	0.0	2120.645
30+	205	1393.126	0.0	1266.088	40.213	0.0	2010.852
30+	206	1584.385	0.0	1173.098	60.219	0.0	2354.28
30+	207	1378.54	0.0	1402.112	119.434	0.0	2255.461
30+	208	1462.58	0.0	1223.897	20.308	0.0	1153.219
30+	209	1580.338	0.0	1313.773	20.006	0.0	2551.021
30+	210	1561.785	0.0	1219.151	30.462	0.0	2268.126
30+	211	1609.712	0.0	1274.349	9.953	0.0	2345.235
30+	212	1634.412	0.0	1199.851	40.212	0.0	2365.841
30+	213	1522.218	0.0	1260.901	241.377	0.0	2163.972
30+	214	1657.884	0.0	1288.781	50.165	0.0	2407.156
30+	215	1653.76	0.0	1383.938	50.568	0.0	2556.842
30+	216	1382.105	0.0	1584.462	79.723	0.0	2547.002
30+	217	1387.845	0.0	1401.874	9.953	0.0	2530.708
30+	218	1490.614	0.0	1497.549	30.06	0.0	2399.007
30+	219	1570.551	0.0	1384.837	110.786	0.0	2665.018
30+	220	1538.538	0.0	1513.157	111.492	0.0	2502.861
30+	221	1805.816	0.0	1236.204	70.976	0.0	2438.928
30+	222	1716.625	0.0	1358.093	100.33	0.0	2549.712
30+	223	1590.883	0.0	1387.11	9.953	0.0	2479.045
30+	224	1620.195	0.0	1262.214	0.0	0.0	2437.222
30+	225	1439.914	0.0	1517.577	0.0	0.0	2572.739
30+	226	1757.409	0.0	1219.493	9.953	0.0	2382.531
30+	227	1687.742	0.0	1311.844	20.308	0.0	1205.394
30+	228	1514.188	0.0	1328.142	20.106	0.0	1524.275
30+	229	1757.559	0.0	1277.071	10.154	0.0	1508.806
30+	230	1705.12	0.0	1197.926	50.769	0.0	1346.947
30+	231	1520.721	0.0	1286.111	0.0	0.0	2178.749
30+	232	1544.358	0.0	1370.284	40.212	0.0	1281.69
30+	233	1344.192	0.0	1410.108	59.918	0.0	2340.718
30+	234	1106.524	0.0	1621.918	0.0	0.0	2302.015
30+	235	1463.873	0.0	1394.94	0.0	0.0	2383.142
30+	236	1433.685	0.0	1385.769	20.107	0.0	2308.636
30+	237	1381.249	0.0	1529.734	39.811	0.0	2280.288
30+	238	1239.708	0.0	1673.1	20.308	0.0	1397.411
30+	239	1691.34	0.0	1246.983	89.575	0.0	2326.136
30+	240	1549.431	0.0	1389.439	70.472	0.0	1332.562
30+	241	1588.256	0.0	1294.492	19.906	0.0	2192.42
30+	242	1584.223	0.0	1416.077	40.414	0.0	1222.178
30+	243	1560.196	0.0	1353.211	0.0	0.0	2295.565
30+	244	1431.053	0.0	1392.432	60.218	0.0	2315.277
30+	245	1471.594	0.0	1519.782	0.0	0.0	2485.166
30+	246	1194.317	0.0	715.688	0.0	0.0	2416.101
30+	247	1157.356	0.0	600.514	40.515	0.0	1376.401
30+	248	1151.276	0.0	602.759	10.053	0.0	1203.075
30+	249	1192.527	0.0	571.03	50.166	0.0	1305.318
30+	250	1367.153	0.0	651.653	69.87	0.0	1537.851
30+	251	1171.315	0.0	833.786	30.159	0.0	1464.663
30+	252	1241.431	0.0	758.786	49.864	0.0	1333.766
30+	253	1257.513	0.0	776.905	39.811	0.0	1606.114
30+	254	1411.146	0.0	586.205	100.531	0.0	1458.625
30+	255	1245.978	0.0	1667.659	40.515	0.0	1435.507
30+	256	1325.457	0.0	857.487	10.053	0.0	1542.67
30+	257	1313.417	0.0	669.686	191.214	0.0	1331.96
30+	258	1462.561	0.0	804.272	141.349	0.0	1562.878
30+	259	1383.261	0.0	816.847	222.378	0.0	1352.565
30+	260	1311.163	0.0	1715.036	192.924	0.0	1083.546
30+	261	1455.241	0.0	1597.025	262.893	0.0	1160.95
30+	262	1351.174	0.0	693.346	191.614	0.0	1421.727
30+	263	1386.388	0.0	760.705	191.312	0.0	1312.554
30+	264	1197.194	0.0	880.364	191.412	0.0	1320.699
30+	265	1159.441	0.0	1702.667	20.207	0.0	1477.738
30+	266	1146.845	0.0	799.568	10.154	0.0	1406.559
30+	267	1306.755	0.0	691.179	171.709	0.0	1456.12
30+	268	1133.644	0.0	1626.927	162.16	0.0	1407.969
30+	269	1224.455	0.0	793.584	91.385	0.0	1520.767
30+	270	1167.712	0.0	810.718	60.319	0.0	1466.474
30+	271	1152.759	0.0	865.752	101.035	0.0	1516.238
30+	272	1189.792	0.0	751.915	60.319	0.0	1364.629
30+	273	1241.485	0.0	907.632	90.881	0.0	1627.935
30+	274	1306.781	0.0	776.352	90.78	0.0	1536.137
30+	275	1209.049	0.0	819.491	20.006	0.0	1577.364
30+	276	1179.736	0.0	977.425	60.621	0.0	1536.747
30+	277	1283.275	0.0	791.726	172.011	0.0	1458.533
30+	278	1248.236	0.0	868.428	40.213	0.0	1517.951
30+	279	1380.256	0.0	736.044	202.775	0.0	1455.514
30+	280	1163.05	0.0	734.918	30.462	0.0	1546.095
30+	281	1372.428	0.0	706.611	90.781	0.0	1371.868
30+	282	1764.142	0.0	1335.35	90.277	0.0	2772.692
30+	283	1187.829	0.0	569.51	81.231	0.0	1412.492
30+	284	1336.536	0.0	1621.045	50.467	0.0	2454.116
30+	285	1289.308	0.0	1726.252	40.616	0.0	2613.054
30+	286	1270.411	0.0	1748.767	0.0	0.0	2823.181
30+	287	1394.439	0.0	1613.949	20.106	0.0	2732.893
30+	288	1250.289	0.0	1846.77	0.0	0.0	2693.684
30+	289	1165.86	0.0	1783.083	91.385	0.0	1141.455
30+	290	1434.869	0.0	1675.944	10.053	0.0	2799.037
30+	291	1293.235	0.0	458.754	119.534	0.0	2776.83
30+	292	1336.323	0.0	1633.152	50.366	0.0	2662.414
30+	293	1616.933	0.0	1350.781	142.154	0.0	1038.408
30+	294	1569.923	0.0	1336.816	192.924	0.0	1028.857
30+	295	1431.446	0.0	1374.702	50.265	0.0	2156.427
30+	296	1533.083	0.0	1223.643	132.0	0.0	1036.195
30+	297	1359.146	0.0	1655.773	40.212	0.0	2420.032
30+	298	1314.311	0.0	488.499	39.811	0.0	2237.973
30+	299	1594.19	0.0	1175.791	71.077	0.0	1136.727
30+	300	1597.186	0.0	1258.708	192.924	0.0	1038.206
30+	301	1518.294	0.0	1322.476	171.003	0.0	2362.32
30+	302	999.65	0.0	592.606	0.0	0.0	2255.764
30+	303	1222.729	0.0	1440.074	180.96	0.0	1870.221
30+	304	1260.985	0.0	1408.342	60.923	0.0	2183.181
30+	305	1244.376	0.0	1409.033	40.414	0.0	1843.878
30+	306	1259.937	0.0	1382.145	0.0	0.0	2122.859
30+	307	1406.987	0.0	1421.915	29.858	0.0	2263.008
30+	308	1389.176	0.0	1504.104	70.473	0.0	2455.224
30+	309	1426.509	0.0	1412.754	101.136	0.0	2646.236
30+	310	1288.688	0.0	1540.73	50.265	0.0	2382.538
30+	311	1353.715	0.0	1326.291	20.308	0.0	2493.73
30+	312	1182.668	0.0	1483.012	120.637	0.0	2399.224
30+	313	1543.726	0.0	1263.277	50.568	0.0	2649.353
30+	314	1239.155	0.0	1494.926	60.32	0.0	2581.295
30+	315	1501.222	0.0	1393.131	110.485	0.0	2593.157
30+	316	1604.662	0.0	1273.354	30.159	0.0	2569.419
30+	317	1580.461	0.0	1288.18	30.26	0.0	2653.971
30+	318	1415.373	0.0	1562.504	30.159	0.0	2584.502
30+	319	1000.077	0.0	1803.664	39.811	0.0	2484.28
30+	320	1109.159	0.0	1755.889	30.261	0.0	2303.122
30+	321	1054.023	0.0	575.571	90.781	0.0	2410.582
30+	322	1144.209	0.0	476.478	121.141	0.0	2318.794
30+	323	1830.3	0.0	1163.877	371.264	0.0	2274.564
30+	324	1670.211	0.0	1244.163	539.358	0.0	1911.326
30+	325	1601.981	0.0	1252.195	560.067	0.0	1982.206
30+	326	1540.63	0.0	1292.543	529.408	0.0	1970.248
30+	327	1622.172	0.0	1320.042	630.237	0.0	2123.958
30+	328	1637.225	0.0	1319.251	592.238	0.0	2235.045
30+	329	1484.998	0.0	1404.079	469.688	0.0	2273.35
30+	330	1503.668	0.0	1435.806	581.779	0.0	2122.645
30+	331	1672.154	0.0	1283.46	411.076	0.0	2191.209
30+	332	1605.988	0.0	1295.749	361.214	0.0	2412.494
30+	333	1444.995	0.0	1345.419	362.114	0.0	2139.944
30+	334	1615.096	0.0	1337.258	501.656	0.0	2006.337
30+	335	1493.357	0.0	1332.669	331.051	0.0	2194.336
30+	336	1415.194	0.0	1454.841	410.777	0.0	2174.627
30+	337	1641.48	0.0	1225.273	361.314	0.0	2173.222
30+	338	1616.005	0.0	1307.77	371.365	0.0	2253.548
30+	339	1623.067	0.0	1276.636	210.817	0.0	2382.031
30+	340	1714.538	0.0	1278.72	361.312	0.0	2412.295
30+	341	1684.313	0.0	1286.58	349.853	0.0	2181.065
30+	342	1789.579	0.0	1081.304	512.512	0.0	1841.664
30+	343	1734.813	0.0	1088.781	674.172	0.0	1838.346
30+	344	1838.941	0.0	1148.489	483.759	0.0	2012.673
30+	345	1595.547	0.0	1253.98	301.092	0.0	2164.676
30+	346	1742.372	0.0	1162.115	511.709	0.0	2070.777
30+	347	1786.436	0.0	1199.82	381.82	0.0	2118.231
30+	348	1747.221	0.0	1196.906	512.014	0.0	2084.25
30+	349	1801.027	0.0	1144.378	420.727	0.0	2321.702
30+	350	1637.18	0.0	1238.421	484.566	0.0	2055.795
30+	351	1884.474	0.0	1191.154	692.467	0.0	2143.361
30+	352	1972.754	0.0	1104.963	854.626	0.0	1993.37
30+	353	1685.342	0.0	1335.58	280.886	0.0	2602.903
30+	354	1716.909	0.0	1340.628	350.254	0.0	2691.273
30+	355	1689.448	0.0	1129.047	300.891	0.0	2486.387
30+	356	1798.602	0.0	1236.122	331.552	0.0	2592.944
30+	357	1779.154	0.0	1216.185	361.812	0.0	2285.922
30+	358	1985.5	0.0	1200.45	401.623	0.0	2518.848
30+	359	1818.373	0.0	1215.578	301.694	0.0	2572.129
30+	360	1682.711	0.0	1243.026	352.267	0.0	2472.702
30+	361	1712.574	0.0	1281.381	453.197	0.0	2581.078
30+	362	1841.332	0.0	1426.74	432.587	0.0	2803.463
30+	363	1829.488	0.0	1301.147	361.516	0.0	2852.828
30+	364	1724.486	0.0	1462.521	270.032	0.0	2894.746
30+	365	1774.43	0.0	1339.711	400.123	0.0	2724.553
30+	366	1709.225	0.0	1468.582	249.222	0.0	2867.707
30+	367	1783.283	0.0	1350.046	360.714	0.0	2894.85
30+	368	1546.922	0.0	1674.658	280.885	0.0	3002.211
30+	369	1707.631	0.0	1449.566	372.576	0.0	2783.461
30+	370	1837.107	0.0	1318.706	343.623	0.0	2856.952
30+	371	1758.209	0.0	1326.875	430.481	0.0	2701.627
30+	372	1890.917	0.0	1323.506	461.04	0.0	2773.601
30+	373	1853.746	0.0	1372.146	472.901	0.0	2723.943
30+	374	1784.921	0.0	1463.833	229.517	0.0	2865.092
30+	375	1743.931	0.0	1368.339	312.353	0.0	2909.224
30+	376	1628.155	0.0	1358.59	380.315	0.0	2848.095
30+	377	1839.729	0.0	1456.617	521.865	0.0	2710.064
30+	378	1928.628	0.0	1482.12	491.204	0.0	2634.665
30+	379	1672.691	0.0	1622.673	291.343	0.0	2842.065
30+	380	1639.883	0.0	1713.896	211.115	0.0	2806.07
30+	381	1747.266	0.0	1513.589	241.079	0.0	2981.096
30+	382	1796.927	0.0	1399.455	230.419	0.0	2828.79
30+	383	1702.988	0.0	1565.251	200.963	0.0	2876.746
30+	384	1609.426	0.0	1560.761	271.838	0.0	2824.272
30+	385	1733.297	0.0	1411.946	400.519	0.0	2788.079
30+	386	1381.335	0.0	1643.358	269.328	0.0	2643.708
30+	387	1583.005	0.0	1701.389	290.236	0.0	2646.328
30+	388	1466.121	0.0	1620.141	341.409	0.0	2708.258
30+	389	1505.367	0.0	1535.04	271.235	0.0	2719.409
30+	390	1528.164	0.0	1617.516	259.074	0.0	2814.313
30+	391	1895.301	0.0	1495.876	220.769	0.0	3047.157
30+	392	1657.352	0.0	1678.116	350.657	0.0	3092.505
30+	393	1711.025	0.0	1487.624	331.456	0.0	2864.389
30+	394	1593.876	0.0	1824.365	260.985	0.0	3230.64
30+	395	1594.595	0.0	1474.545	129.587	0.0	2863.074
30+	396	1683.39	0.0	1544.798	250.926	0.0	2948.73
30+	397	1679.329	0.0	1457.008	241.276	0.0	2916.865
30+	398	1746.496	0.0	1416.021	313.259	0.0	2868.608
30+	399	1758.946	0.0	1569.189	371.869	0.0	2904.402
30+	400	1783.451	0.0	1407.287	222.379	0.0	3118.538
30+	401	1607.147	0.0	1603.636	121.141	0.0	3220.068
30+	402	1597.321	0.0	1570.715	210.816	0.0	3281.7
30+	403	1963.942	0.0	1421.629	442.844	0.0	2898.162
30+	404	1758.519	0.0	1520.04	293.053	0.0	3134.712
30+	405	1764.104	0.0	1373.993	272.341	0.0	2998.99
30+	406	1603.813	0.0	1619.771	101.438	0.0	3162.061
30+	407	1577.178	0.0	1763.105	90.679	0.0	3240.482
30+	408	1535.917	0.0	1750.433	121.243	0.0	3289.751
30+	409	1701.57	0.0	1586.805	171.104	0.0	3124.174
30+	410	1725.714	0.0	1597.249	160.85	0.0	3315.978
30+	411	1883.055	0.0	1462.406	332.663	0.0	3063.04
30+	412	1932.684	0.0	1377.013	343.521	0.0	2814.113
30+	413	1878.431	0.0	1451.044	461.342	0.0	2586.608
30+	414	1887.217	0.0	1475.073	463.359	0.0	2813.41
30+	415	1844.014	0.0	1417.751	290.238	0.0	2764.552
30+	416	1848.941	0.0	1439.633	302.298	0.0	3037.812
30+	417	1997.139	0.0	1499.425	523.873	0.0	2944.913
30+	418	1938.777	0.0	1381.261	494.316	0.0	2793.412
30+	419	1903.33	0.0	1304.237	664.815	0.0	2781.342
30+	420	2050.278	0.0	1047.901	583.586	0.0	2470.193
30+	421	1986.894	0.0	1083.177	514.726	0.0	2406.164
30+	422	2068.76	0.0	1042.92	563.381	0.0	2348.549
30+	423	2021.649	0.0	1179.115	713.979	0.0	2195.339
30+	424	1844.955	0.0	1349.375	655.066	0.0	2701.829
30+	425	1998.036	0.0	1204.625	846.075	0.0	2717.207
30+	426	1880.355	0.0	1308.336	666.537	0.0	2693.188
30+	427	2180.855	0.0	1056.592	1071.583	0.0	2409.982
30+	428	2106.74	0.0	1003.108	1048.966	0.0	2250.539
30+	429	2064.911	0.0	1062.991	631.548	0.0	2215.05
30+	430	2109.484	0.0	1087.335	611.746	0.0	2340.214
30+	431	1930.117	0.0	1016.042	717.303	0.0	2412.299
30+	432	2034.849	0.0	1015.477	880.767	0.0	2097.628
30+	433	2209.458	0.0	1053.996	1012.969	0.0	2194.136
30+	434	2109.736	0.0	1198.387	868.101	0.0	2883.696
30+	435	2054.764	0.0	1170.548	778.129	0.0	2588.435
30+	436	1980.807	0.0	1318.677	806.975	0.0	2677.402
30+	437	1891.915	0.0	1290.228	645.218	0.0	2494.634
30+	438	2043.292	0.0	1218.805	804.165	0.0	2635.683
30+	439	1957.21	0.0	1277.729	827.184	0.0	2669.867
30+	440	2176.72	0.0	1125.467	938.978	0.0	2474.833
30+	441	2233.77	0.0	1137.439	1190.714	0.0	2303.221
30+	442	2100.634	0.0	1083.574	1006.138	0.0	2372.691
30+	443	2104.278	0.0	1194.459	888.911	0.0	2744.862
30+	444	2014.431	0.0	1154.278	821.258	0.0	2411.19
30+	445	1992.766	0.0	1067.568	919.571	0.0	2472.114
30+	446	2128.856	0.0	1131.244	969.242	0.0	2614.874
30+	447	1967.493	0.0	1110.936	779.935	0.0	2457.537
30+	448	1952.067	0.0	1199.171	880.163	0.0	2365.451
30+	449	2103.78	0.0	1103.495	971.853	0.0	2443.862
30+	450	1985.881	0.0	1099.787	665.527	0.0	2415.208
30+	451	2045.996	0.0	1103.75	1002.419	0.0	2615.073
30+	452	2035.95	0.0	1194.893	726.052	0.0	2813.217
30+	453	1796.472	0.0	1247.987	502.159	0.0	2698.916
30+	454	1603.076	0.0	1378.208	341.509	0.0	2444.266
30+	455	1835.893	0.0	1214.689	642.503	0.0	2724.95
30+	456	1933.266	0.0	1286.684	583.692	0.0	2622.514
30+	457	1756.928	0.0	1302.166	661.108	0.0	2365.15
30+	458	1727.21	0.0	1209.813	735.197	0.0	2486.896
30+	459	1940.541	0.0	1230.692	953.56	0.0	2259.99
30+	460	2157.895	0.0	1135.796	1056.498	0.0	2383.643
30+	461	2045.853	0.0	1061.821	996.487	0.0	1897.769
30+	462	2084.381	0.0	1069.775	960.597	0.0	2264.011
30+	463	1977.402	0.0	990.572	805.671	0.0	2042.335
30+	464	1944.246	0.0	1033.327	966.726	0.0	1855.238
30+	465	2046.548	0.0	1184.262	897.762	0.0	2313.577
30+	466	2104.13	0.0	1204.534	868.095	0.0	2279.29
30+	467	1814.907	0.0	1250.261	826.985	0.0	2500.162
30+	468	1897.167	0.0	1120.135	816.531	0.0	2239.985
30+	469	2003.171	0.0	1286.543	1143.765	0.0	2361.621
30+	470	2038.836	0.0	1013.304	759.326	0.0	1975.178
30+	471	1865.563	0.0	1014.96	698.502	0.0	1852.126
30+	472	1943.336	0.0	1148.417	850.81	0.0	2237.262
30+	473	1860.75	0.0	1203.587	706.443	0.0	2386.154
30+	474	1924.953	0.0	1254.824	545.388	0.0	2531.423
30+	475	1885.615	0.0	1376.783	484.869	0.0	2702.03
30+	476	2066.45	0.0	1360.574	756.707	0.0	2733.902
30+	477	1891.795	0.0	1416.383	516.337	0.0	3088.081
30+	478	1806.28	0.0	1319.28	546.195	0.0	2632.364
30+	479	1865.239	0.0	1370.29	475.317	0.0	2608.43
30+	480	1785.653	0.0	1241.152	343.219	0.0	2537.464
30+	481	1639.679	0.0	1327.133	375.29	0.0	2366.351
30+	482	1727.765	0.0	1277.166	364.633	0.0	2238.168
30+	483	1953.793	0.0	1094.676	657.086	0.0	2385.747
30+	484	1812.82	0.0	1155.893	626.52	0.0	2334.478
30+	485	1782.294	0.0	1060.431	556.248	0.0	2146.78
30+	486	2005.129	0.0	1019.104	806.477	0.0	1978.698
30+	487	1987.269	0.0	1045.26	932.546	0.0	1991.768
30+	488	1966.597	0.0	1021.006	731.98	0.0	2093.002
30+	489	1752.497	0.0	1238.596	494.72	0.0	2285.012
30+	490	1817.126	0.0	932.211	640.8	0.0	1961.806
30+	491	1795.981	0.0	1007.554	624.206	0.0	1934.256
30+	492	1880.324	0.0	1055.333	664.415	0.0	1863.68
30+	493	1772.38	0.0	1065.754	791.697	0.0	1958.891
30+	494	1825.816	0.0	1050.102	603.694	0.0	2193.032
30+	495	1842.611	0.0	1013.523	499.45	0.0	1924.511
30+	496	1780.587	0.0	1016.815	438.929	0.0	2140.558
30+	497	1866.827	0.0	1023.168	511.715	0.0	2132.916
30+	498	1771.523	0.0	1213.27	540.97	0.0	2201.376
30+	499	1773.425	0.0	1248.675	521.566	0.0	2478.95
30+	500	1607.481	0.0	1391.333	452.796	0.0	2232.434
30+	501	1737.402	0.0	1415.471	443.247	0.0	2318.491
30+	502	1884.095	0.0	1081.405	492.711	0.0	2303.92
30+	503	2054.252	0.0	1142.974	675.98	0.0	2204.488
30+	504	1879.811	0.0	1083.224	392.677	0.0	2485.781
30+	505	1875.309	0.0	1151.84	323.312	0.0	2493.218
30+	506	1756.392	0.0	1131.986	222.075	0.0	2381.934
30+	507	1832.916	0.0	1074.703	462.955	0.0	2352.177
30+	508	1823.024	0.0	1100.476	393.789	0.0	2149.505
30+	509	1951.095	0.0	1053.561	534.127	0.0	2211.827
30+	510	2018.73	0.0	971.242	392.582	0.0	2294.976
30+	511	1998.997	0.0	1037.395	502.261	0.0	2286.826
30+	512	1810.42	0.0	1131.334	373.481	0.0	2418.119
30+	513	1795.25	0.0	1115.766	394.49	0.0	2375.393
30+	514	1888.787	0.0	1210.581	352.163	0.0	2642.612
30+	515	1851.052	0.0	1115.26	504.57	0.0	2386.257
30+	516	1781.528	0.0	1246.371	586.103	0.0	2224.595
30+	517	1888.967	0.0	1071.151	525.281	0.0	2308.145
30+	518	1790.292	0.0	1095.149	574.749	0.0	2220.482
30+	519	1893.746	0.0	1008.385	543.781	0.0	2267.127
30+	520	1815.773	0.0	1177.902	627.53	0.0	2114.822
30+	521	1926.415	0.0	1069.865	576.252	0.0	2454.62
30+	522	1902.85	0.0	1232.626	534.831	0.0	2397.21
30+	523	1997.374	0.0	1153.507	826.578	0.0	2030.968
30+	524	1690.198	0.0	1307.167	728.16	0.0	2460.047
30+	525	1802.957	0.0	1203.733	595.154	0.0	2293.363
30+	526	1803.639	0.0	1354.698	576.152	0.0	2618.884
30+	527	1625.504	0.0	1491.846	574.242	0.0	2269.222
30+	528	1727.09	0.0	1291.847	625.509	0.0	2066.653
30+	529	1562.279	0.0	1483.608	393.784	0.0	2399.72
30+	530	1562.777	0.0	1310.806	505.074	0.0	2244.305
30+	531	1538.617	0.0	1399.977	474.41	0.0	2209.908
30+	532	1607.854	0.0	1345.777	262.187	0.0	2379.715
30+	533	1796.333	0.0	1294.881	454.103	0.0	2336.581
30+	534	1772.867	0.0	1261.848	252.537	0.0	2524.982
30+	535	1723.913	0.0	1320.684	242.887	0.0	2211.019
30+	536	1651.505	0.0	1314.953	121.645	0.0	2815.624
30+	537	1703.066	0.0	1362.465	272.543	0.0	2643.605
30+	538	1709.719	0.0	1304.79	260.479	0.0	2458.724
30+	539	2036.217	0.0	1039.365	768.07	0.0	2109.687
30+	540	1828.346	0.0	1285.319	605.309	0.0	2122.148
30+	541	1992.754	0.0	1123.186	869.205	0.0	2040.913
30+	542	1768.007	0.0	1272.989	907.71	0.0	2120.134
30+	543	1868.911	0.0	1190.935	714.586	0.0	2110.088
30+	544	1886.683	0.0	1230.609	625.315	0.0	2342.819
30+	545	1944.264	0.0	1309.038	695.487	0.0	2545.889
30+	546	1983.753	0.0	1188.53	551.424	0.0	2300.703
30+	547	1738.959	0.0	1368.708	553.633	0.0	2431.489
30+	548	1938.695	0.0	1392.472	742.938	0.0	2160.755
30+	549	1828.936	0.0	1317.922	936.061	0.0	1857.957
30+	550	1908.422	0.0	1294.867	603.497	0.0	2417.914
30+	551	2040.654	0.0	1175.302	895.134	0.0	2088.976
30+	552	1960.06	0.0	1056.839	593.046	0.0	2415.411
30+	553	1890.062	0.0	1133.452	442.443	0.0	2445.766
30+	554	1922.817	0.0	1145.991	555.043	0.0	2392.786
30+	555	1779.191	0.0	1262.294	767.068	0.0	2242.898
30+	556	1706.314	0.0	1265.702	530.713	0.0	2252.242
30+	557	1792.611	0.0	1179.066	553.733	0.0	2345.637
30+	558	1868.303	0.0	1176.698	712.576	0.0	2195.343
30+	559	1880.43	0.0	1076.999	499.849	0.0	2298.089
30+	560	1777.27	0.0	1279.806	532.619	0.0	2502.37
30+	561	1841.39	0.0	1189.665	611.944	0.0	2170.01
30+	562	1802.852	0.0	1301.632	542.67	0.0	2270.036
30+	563	1872.862	0.0	1177.679	563.787	0.0	2318.9
30+	564	1918.918	0.0	1122.386	654.27	0.0	2351.978
30+	565	1864.179	0.0	1294.72	700.717	0.0	2313.771
30+	566	1847.689	0.0	1162.859	764.152	0.0	2229.021
30+	567	1883.94	0.0	1200.249	674.677	0.0	2262.599
30+	568	1955.909	0.0	1159.785	724.541	0.0	2120.85
30+	569	2129.836	0.0	1077.029	811.903	0.0	2175.03
30+	570	1907.451	0.0	1160.941	540.466	0.0	2218.261
30+	571	1814.854	0.0	1152.567	725.638	0.0	2186.792
30+	572	1951.27	0.0	1145.514	803.454	0.0	2074.392
30+	573	1843.975	0.0	1145.691	603.292	0.0	2057.913
30+	574	1819.763	0.0	1206.916	664.117	0.0	2140.452
30+	575	1981.819	0.0	1303.532	825.174	0.0	2394.7
30+	576	1796.124	0.0	1193.555	562.078	0.0	2143.468
30+	577	1865.197	0.0	1199.352	856.136	0.0	2149.598
30+	578	1900.344	0.0	1171.03	593.342	0.0	2352.478
30+	579	1901.25	0.0	1289.97	863.271	0.0	2332.067
30+	580	1849.249	0.0	1159.355	610.633	0.0	2165.282
30+	581	1975.476	0.0	1063.635	702.217	0.0	2089.278
30+	582	1777.356	0.0	1075.313	612.947	0.0	2155.132
30+	583	1658.379	0.0	1165.329	430.681	0.0	2147.189
30+	584	1778.98	0.0	1230.312	621.488	0.0	2037.304
30+	585	1709.943	0.0	1212.963	501.254	0.0	2067.062
30+	586	1832.15	0.0	1196.226	835.12	0.0	1910.625
30+	587	1755.237	0.0	1187.736	766.963	0.0	1899.765
30+	588	1825.635	0.0	1252.509	732.378	0.0	2307.435
30+	589	1796.316	0.0	1170.409	636.169	0.0	1909.923
30+	590	1788.911	0.0	1099.764	574.744	0.0	1980.092
30+	591	1969.676	0.0	1107.669	715.388	0.0	2090.576
30+	592	1881.177	0.0	968.121	725.44	0.0	1737.409
30+	593	1789.314	0.0	1110.965	684.423	0.0	1739.42
30+	594	2002.589	0.0	1035.659	855.631	0.0	1880.471
30+	595	1770.625	0.0	1226.227	641.605	0.0	2215.151
30+	596	1965.291	0.0	864.415	892.821	0.0	1719.214
30+	597	1735.269	0.0	1082.078	791.793	0.0	1800.139
30+	598	1749.948	0.0	1008.028	787.27	0.0	1821.559
30+	599	1818.647	0.0	1122.983	775.713	0.0	2008.651
30+	600	1874.293	0.0	1046.339	575.352	0.0	2158.55
30+	601	1784.688	0.0	1190.522	643.106	0.0	1942.599
30+	602	1688.497	0.0	1192.437	563.079	0.0	2182.577
30+	603	1725.705	0.0	1089.744	835.53	0.0	1894.25
30+	604	1692.58	0.0	1168.644	709.562	0.0	2021.02
30+	605	1721.31	0.0	1117.977	744.741	0.0	1935.362
30+	606	1742.849	0.0	887.973	806.07	0.0	1764.154
30+	607	1880.163	0.0	858.75	888.105	0.0	1602.298
30+	608	1757.802	0.0	1030.088	725.443	0.0	1914.453
30+	609	1948.101	0.0	1011.369	703.22	0.0	1971.355
30+	610	1799.916	0.0	995.354	816.223	0.0	1741.531
30+	611	1707.951	0.0	1061.502	693.671	0.0	2007.945
30+	612	1755.81	0.0	1132.856	776.413	0.0	1871.427
30+	613	1765.443	0.0	1092.343	776.206	0.0	1723.54
30+	614	1712.39	0.0	1110.542	771.593	0.0	1920.692
30+	615	1743.458	0.0	1056.239	845.681	0.0	1892.337
30+	616	1759.441	0.0	1089.747	763.239	0.0	1888.721
30+	617	1733.482	0.0	1076.735	747.06	0.0	2001.818
30+	618	1691.838	0.0	1128.256	959.688	0.0	1780.339
30+	619	1643.294	0.0	1220.525	766.462	0.0	1654.075
30+	620	1744.227	0.0	1139.446	942.996	0.0	1849.412
30+	621	1687.231	0.0	1201.121	846.079	0.0	1872.736
30+	622	1493.997	0.0	1411.594	595.354	0.0	2138.638
30+	623	1854.115	0.0	1115.703	593.641	0.0	2088.47
30+	624	1779.238	0.0	1062.317	543.378	0.0	2059.814
30+	625	1804.313	0.0	1162.458	553.13	0.0	1949.239
30+	626	1933.921	0.0	1005.639	605.607	0.0	1982.812
30+	627	1812.796	0.0	1139.935	573.128	0.0	2032.476
30+	628	1669.328	0.0	1267.504	552.124	0.0	2199.462
30+	629	1516.22	0.0	1375.943	510.405	0.0	2170.815
30+	630	1551.321	0.0	1386.195	450.089	0.0	2322.826
30+	631	1798.41	0.0	1180.279	618.279	0.0	1853.634
30+	632	1765.963	0.0	1300.177	511.309	0.0	2295.47
30+	633	1817.467	0.0	1201.797	593.843	0.0	2204.091
30+	634	1832.395	0.0	1179.016	642.406	0.0	2425.062
30+	635	1724.655	0.0	1027.066	463.76	0.0	2233.349
30+	636	1890.049	0.0	1011.225	584.597	0.0	2171.516
30+	637	1789.749	0.0	1025.519	555.142	0.0	2146.071
30+	638	1658.076	0.0	1105.975	432.394	0.0	2129.491
30+	639	1737.481	0.0	1141.828	622.398	0.0	1987.338
30+	640	1724.068	0.0	1160.941	606.411	0.0	2200.867
30+	641	1820.182	0.0	1170.049	503.967	0.0	2203.778
30+	642	1677.819	0.0	1319.359	484.769	0.0	2365.943
30+	643	1538.242	0.0	1582.509	373.478	0.0	2534.837
30+	644	1895.694	0.0	1224.214	512.417	0.0	2287.025
30+	645	1556.776	0.0	1515.734	403.639	0.0	2403.641
30+	646	1731.637	0.0	1401.36	483.759	0.0	2428.069
30+	647	1358.806	0.0	1424.369	504.973	0.0	2123.966
30+	648	1428.468	0.0	1426.478	434.702	0.0	2294.665
30+	649	1698.628	0.0	1359.987	533.929	0.0	2234.045
30+	650	1591.715	0.0	1197.912	505.781	0.0	2093.303
30+	651	1653.131	0.0	1205.293	433.695	0.0	2483.67
30+	652	1574.983	0.0	1358.923	435.611	0.0	2249.232
30+	653	1670.909	0.0	1244.167	434.602	0.0	2363.532
30+	654	1668.043	0.0	1250.25	393.587	0.0	2489.097
30+	655	1765.291	0.0	1163.918	487.285	0.0	2255.255
30+	656	1529.153	0.0	1431.011	545.19	0.0	2183.173
30+	657	1585.436	0.0	1267.699	412.282	0.0	2428.581
30+	658	1663.303	0.0	1196.49	525.283	0.0	2100.542
30+	659	1572.373	0.0	1231.413	384.134	0.0	2473.315
30+	660	1680.01	0.0	1258.593	401.126	0.0	2463.161
30+	661	1496.069	0.0	1389.051	394.792	0.0	2528.196
30+	662	1588.886	0.0	1339.187	302.903	0.0	2343.125
30+	663	1476.67	0.0	1488.999	222.076	0.0	2558.666
30+	664	1476.051	0.0	1461.752	250.527	0.0	2364.635
30+	665	1592.945	0.0	1426.508	391.472	0.0	2302.303
30+	666	1634.193	0.0	1336.892	282.094	0.0	2543.686
30+	667	1586.215	0.0	1451.232	232.733	0.0	2735.294
30+	668	1348.672	0.0	1384.49	181.762	0.0	2348.75
30+	669	1450.065	0.0	1412.685	324.017	0.0	2390.166
30+	670	1607.213	0.0	1419.805	432.891	0.0	2373.074
30+	671	1686.026	0.0	1417.233	382.624	0.0	2532.426
30+	672	1877.191	0.0	1180.091	553.53	0.0	2115.511
30+	673	1588.929	0.0	1380.55	454.607	0.0	2378.002
30+	674	1631.889	0.0	1449.443	392.677	0.0	2264.106
30+	675	1414.823	0.0	1453.265	383.026	0.0	2446.866
30+	676	1478.627	0.0	1494.682	342.914	0.0	2634.164
30+	677	1748.672	0.0	1310.168	180.959	0.0	2680.208
30+	678	1683.293	0.0	1339.183	232.128	0.0	2729.364
30+	679	1546.075	0.0	1346.665	261.99	0.0	2618.282
30+	680	1604.161	0.0	1282.892	322.913	0.0	2375.895
30+	681	1745.955	0.0	1262.066	283.2	0.0	2565.497
30+	682	1807.943	0.0	1147.181	363.423	0.0	2374.388
30+	683	1597.644	0.0	1235.191	352.168	0.0	2511.521
30+	684	1614.719	0.0	1240.152	273.35	0.0	2190.214
30+	685	1749.26	0.0	1175.65	482.355	0.0	2472.012
30+	686	1684.172	0.0	1297.609	512.514	0.0	2310.552
30+	687	1562.174	0.0	1539.078	433.095	0.0	2583.401
30+	688	1713.966	0.0	1340.885	484.87	0.0	2466.782
30+	689	1683.371	0.0	1322.297	301.395	0.0	2594.856
30+	690	1680.478	0.0	1251.314	301.795	0.0	2490.402
30+	691	1641.469	0.0	1277.55	392.88	0.0	2554.846
30+	692	1787.064	0.0	1303.746	550.717	0.0	2651.962
30+	693	1841.442	0.0	1205.288	521.164	0.0	2552.13
30+	694	1494.622	0.0	1346.172	329.85	0.0	2404.455
30+	695	1619.671	0.0	1385.023	393.987	0.0	2587.119
30+	696	1636.275	0.0	1389.36	381.12	0.0	2502.671
30+	697	1612.067	0.0	1428.743	473.711	0.0	2435.116
30+	698	1798.268	0.0	1190.824	512.917	0.0	2543.583
30+	699	1539.146	0.0	1390.952	302.202	0.0	2652.974
30+	700	1590.897	0.0	1334.318	349.653	0.0	2627.94
30+	701	1734.938	0.0	1177.854	309.742	0.0	2590.541
30+	702	1810.053	0.0	1346.812	391.37	0.0	2690.268
30+	703	1781.562	0.0	1213.737	288.833	0.0	2358.41
30+	704	1493.637	0.0	1394.709	161.055	0.0	2372.685
30+	705	1536.592	0.0	1371.151	209.712	0.0	2677.601
30+	706	1470.528	0.0	1579.061	231.526	0.0	2908.825
30+	707	1618.876	0.0	1395.013	382.824	0.0	2618.073
30+	708	1671.123	0.0	1371.534	503.266	0.0	2494.523
30+	709	1818.02	0.0	1151.251	493.613	0.0	2421.531
30+	710	1828.266	0.0	1306.855	462.748	0.0	2462.954
30+	711	1713.555	0.0	1322.292	411.081	0.0	2397.818
30+	712	1579.009	0.0	1414.297	403.541	0.0	2508.505
30+	713	1546.068	0.0	1395.189	433.399	0.0	2326.444
30+	714	1595.43	0.0	1423.807	461.644	0.0	2283.913
30+	715	1588.72	0.0	1506.354	301.898	0.0	2560.884
30+	716	1655.763	0.0	1405.692	441.235	0.0	2282.802
30+	717	1490.964	0.0	1488.057	280.684	0.0	2425.465
30+	718	1546.941	0.0	1547.022	278.88	0.0	2681.323
30+	719	1572.352	0.0	1377.72	320.899	0.0	2432.305
30+	720	1318.522	0.0	1574.909	199.86	0.0	2681.324
30+	721	1406.995	0.0	1514.704	230.322	0.0	2587.02
30+	722	1537.497	0.0	1349.837	313.964	0.0	2445.774
30+	723	1513.794	0.0	1442.515	444.05	0.0	2364.236
30+	724	1683.02	0.0	1215.892	512.815	0.0	2141.756
30+	725	1636.777	0.0	1312.047	471.702	0.0	2301.306
30+	726	1689.294	0.0	1184.549	352.671	0.0	2307.435
30+	727	1724.336	0.0	1184.903	602.798	0.0	2220.58
30+	728	1917.452	0.0	1164.657	574.346	0.0	2218.865
30+	729	1838.062	0.0	1127.197	776.518	0.0	1900.172
30+	730	1861.708	0.0	987.136	764.553	0.0	2104.057
30+	731	1804.822	0.0	1191.682	925.807	0.0	2028.057
30+	732	1672.458	0.0	1355.144	797.927	0.0	2248.625
30+	733	1666.014	0.0	1212.524	686.838	0.0	2261.188
30+	734	1617.587	0.0	1351.775	612.147	0.0	2272.253
30+	735	1476.371	0.0	1329.899	573.941	0.0	2048.963
30+	736	1557.605	0.0	1414.76	502.965	0.0	2311.255
30+	737	1401.324	0.0	1405.295	541.572	0.0	2196.854
30+	738	1380.012	0.0	1428.942	460.24	0.0	2231.131
30+	739	1663.554	0.0	1345.155	721.923	0.0	2029.965
30+	740	1463.36	0.0	1338.971	673.069	0.0	2060.02
30+	741	1514.252	0.0	1401.525	411.081	0.0	2372.778
30+	742	1529.123	0.0	1337.458	563.086	0.0	2110.291
30+	743	1658.884	0.0	1168.638	462.052	0.0	2299.9
30+	744	1509.365	0.0	1288.081	503.772	0.0	2070.579
30+	745	1609.47	0.0	1274.987	590.232	0.0	2195.044
30+	746	1670.357	0.0	1196.135	593.347	0.0	2168.994
30+	747	1725.608	0.0	1171.147	755.806	0.0	2029.259
30+	748	1803.338	0.0	1338.474	953.954	0.0	2028.961
30+	749	1561.099	0.0	1232.16	795.514	0.0	2101.042
30+	750	1732.999	0.0	1291.598	703.427	0.0	2233.244
30+	751	1646.077	0.0	1100.331	653.767	0.0	2071.388
30+	752	1866.084	0.0	1125.237	502.866	0.0	2242.092
30+	753	1968.242	0.0	1017.674	543.08	0.0	2129.396
30+	754	1787.042	0.0	1127.738	603.097	0.0	2088.579
30+	755	1686.74	0.0	1067.257	542.979	0.0	2063.745
30+	756	1761.572	0.0	1075.822	716.296	0.0	2180.565
30+	757	1882.819	0.0	1016.553	674.077	0.0	2055.909
30+	758	1706.699	0.0	1203.043	685.236	0.0	2102.051
30+	759	1760.59	0.0	1279.055	802.96	0.0	2316.99
30+	760	1881.726	0.0	979.235	620.091	0.0	2151.712
30+	761	1820.589	0.0	1063.375	485.677	0.0	2365.742
30+	762	1740.138	0.0	1126.182	464.967	0.0	2495.129
30+	763	1669.794	0.0	1206.42	302.604	0.0	2424.057
30+	764	1742.864	0.0	1141.953	640.996	0.0	2209.315
30+	765	1721.055	0.0	1235.654	423.848	0.0	2494.731
30+	766	1682.999	0.0	1190.686	373.075	0.0	2313.871
30+	767	1704.382	0.0	1141.746	573.843	0.0	2193.935
30+	768	1878.684	0.0	1033.538	572.639	0.0	2086.873
30+	769	1991.049	0.0	1124.12	403.437	0.0	2341.818
30+	770	1628.523	0.0	1259.527	390.975	0.0	2367.765
30+	771	1684.01	0.0	1277.556	523.173	0.0	2413.808
30+	772	1697.708	0.0	1201.026	535.035	0.0	2029.364
30+	773	1712.631	0.0	1323.111	463.256	0.0	2468.187
30+	774	1820.808	0.0	1244.737	414.295	0.0	2205.197
30+	775	1757.012	0.0	1271.87	383.334	0.0	2501.967
30+	776	1713.348	0.0	1284.446	554.844	0.0	2343.322
30+	777	1610.351	0.0	1312.516	394.995	0.0	2181.37
30+	778	1495.542	0.0	1309.649	523.779	0.0	2134.019
30+	779	1614.778	0.0	1249.497	605.713	0.0	2153.225
30+	780	1530.831	0.0	1258.83	527.6	0.0	2081.544
30+	781	1616.195	0.0	1201.85	506.182	0.0	2057.316
30+	782	1579.462	0.0	1311.138	392.985	0.0	2330.361
30+	783	1889.537	0.0	1166.693	695.39	0.0	2083.656
30+	784	1882.976	0.0	1200.003	513.219	0.0	2322.519
30+	785	1892.189	0.0	1152.002	513.821	0.0	2275.874
30+	786	1820.727	0.0	1353.669	542.979	0.0	2524.085
30+	787	1903.204	0.0	1122.646	545.29	0.0	2358.408
30+	788	1941.252	0.0	1244.568	535.738	0.0	2305.231
30+	789	1863.231	0.0	988.963	567.51	0.0	2275.57
30+	790	1740.355	0.0	1140.587	551.323	0.0	2234.65
30+	791	1726.483	0.0	1169.332	623.707	0.0	2199.362
30+	792	1762.782	0.0	1171.672	575.247	0.0	2335.389
30+	793	1865.028	0.0	1296.897	543.981	0.0	2389.365
30+	794	1818.438	0.0	1128.345	414.296	0.0	2481.665
30+	795	1703.763	0.0	1255.199	491.709	0.0	2287.337
30+	796	1824.073	0.0	1165.735	515.636	0.0	2322.721
30+	797	1796.788	0.0	1175.209	554.442	0.0	2296.084
30+	798	1681.031	0.0	1351.437	534.128	0.0	2581.09
30+	799	1912.474	0.0	1014.991	485.07	0.0	2426.172
30+	800	1933.647	0.0	1202.22	745.553	0.0	2428.375
30+	801	1752.26	0.0	1360.92	602.295	0.0	2531.624
30+	802	1716.944	0.0	1183.559	562.384	0.0	2333.076
30+	803	1786.744	0.0	1141.341	675.885	0.0	2302.606
30+	804	1670.529	0.0	1207.638	455.413	0.0	2456.221
30+	805	1868.288	0.0	1141.534	522.17	0.0	2517.648
30+	806	1542.089	0.0	1249.438	443.348	0.0	2299.694
30+	807	1553.121	0.0	1235.237	290.039	0.0	2174.538
30+	808	1688.645	0.0	1197.64	381.423	0.0	2529.614
30+	809	1690.899	0.0	1133.29	403.94	0.0	2417.727
30+	810	1792.732	0.0	1113.218	535.938	0.0	2226.202
30+	811	1724.429	0.0	1106.441	452.897	0.0	2268.031
30+	812	1842.793	0.0	1001.601	484.766	0.0	2338.402
30+	813	1688.647	0.0	1156.029	403.538	0.0	2255.87
30+	814	1773.985	0.0	1066.097	372.274	0.0	2252.241
30+	815	1689.722	0.0	1059.486	381.821	0.0	2342.225
30+	816	1773.794	0.0	1080.42	473.203	0.0	2167.696
30+	817	1729.586	0.0	1158.01	550.621	0.0	2335.893
30+	818	1470.287	0.0	1321.859	292.25	0.0	2584.708
30+	819	1698.086	0.0	1143.787	460.644	0.0	2182.781
30+	820	1743.24	0.0	1193.603	460.24	0.0	2167.6
30+	821	1751.928	0.0	1088.968	530.113	0.0	2068.668
30+	822	1773.074	0.0	1194.89	421.532	0.0	2293.06
30+	823	1714.788	0.0	1089.749	361.416	0.0	2301.906
30+	824	1744.063	0.0	1220.182	483.361	0.0	2233.345
30+	825	1754.411	0.0	1263.459	341.814	0.0	2696.498
30+	826	1726.464	0.0	1128.962	312.858	0.0	2354.685
30+	827	1627.119	0.0	1133.63	280.386	0.0	2264.51
30+	828	1607.565	0.0	1048.799	351.365	0.0	2092.604
30+	829	1703.615	0.0	1050.062	403.038	0.0	2057.014
30+	830	1610.97	0.0	1135.481	504.074	0.0	2001.115
30+	831	1776.944	0.0	1065.84	503.47	0.0	2164.483
30+	832	1882.624	0.0	1089.224	633.76	0.0	2120.445
30+	833	1849.197	0.0	1124.292	604.802	0.0	2113.912
30+	834	1847.474	0.0	984.219	664.217	0.0	2069.579
30+	835	1859.041	0.0	1105.742	634.961	0.0	2233.948
30+	836	1922.498	0.0	1112.709	723.133	0.0	2189.512
30+	837	1825.828	0.0	1060.306	646.832	0.0	2218.97
30+	838	2011.932	0.0	1035.361	784.455	0.0	2100.035
30+	839	2026.992	0.0	1047.164	733.29	0.0	2161.365
30+	840	2107.934	0.0	1013.486	832.609	0.0	2193.632
30+	841	1893.212	0.0	1122.86	753.395	0.0	2150.81
30+	842	1816.056	0.0	1160.95	625.014	0.0	2219.374
30+	843	1815.086	0.0	1263.46	443.447	0.0	2283.905
30+	844	1685.381	0.0	1208.8	475.217	0.0	2315.778
30+	845	1711.602	0.0	1186.978	566.301	0.0	2343.828
30+	846	1768.443	0.0	1173.349	514.324	0.0	2312.969
30+	847	1696.656	0.0	1211.575	441.241	0.0	2551.739
30+	848	1821.868	0.0	1140.404	475.116	0.0	2403.137
30+	849	1804.334	0.0	1191.69	554.238	0.0	2172.82
30+	850	2093.327	0.0	1177.105	644.81	0.0	2613.855
30+	851	1966.605	0.0	1102.064	806.971	0.0	2210.921
30+	852	2087.076	0.0	915.609	819.038	0.0	2267.626
30+	853	2028.243	0.0	1085.383	725.135	0.0	2256.462
30+	854	1941.567	0.0	1075.355	440.337	0.0	2648.145
30+	855	2080.335	0.0	1024.679	606.612	0.0	2361.021
30+	856	1933.589	0.0	1045.823	758.216	0.0	2407.77
30+	857	1959.133	0.0	1138.901	585.599	0.0	2435.812
30+	858	2047.066	0.0	1091.948	534.931	0.0	2645.628
30+	859	1857.053	0.0	1093.894	563.188	0.0	2367.861
30+	860	1757.959	0.0	1135.138	532.622	0.0	2296.082
30+	861	1575.627	0.0	1288.485	463.353	0.0	2429.181
30+	862	1748.598	0.0	1145.949	663.917	0.0	2177.347
30+	863	1826.372	0.0	1298.168	581.879	0.0	2334.276
30+	864	1766.668	0.0	1300.157	573.434	0.0	2475.722
30+	865	1706.544	0.0	1336.733	441.037	0.0	2498.749
30+	866	1683.82	0.0	1332.583	340.603	0.0	2694.68
30+	867	1839.17	0.0	1152.866	332.056	0.0	2233.544
30+	868	1681.295	0.0	1254.471	534.934	0.0	2296.586
30+	869	1683.086	0.0	1128.098	605.403	0.0	2169.504
30+	870	1877.47	0.0	1062.941	814.107	0.0	2037.708
30+	871	1814.724	0.0	1041.937	675.378	0.0	1995.587
30+	872	1690.698	0.0	1131.684	478.338	0.0	2215.254
30+	873	1582.196	0.0	1259.954	230.621	0.0	2312.864
30+	874	1551.054	0.0	1261.682	211.922	0.0	2549.618
30+	875	1569.076	0.0	1333.522	340.205	0.0	2329.551
30+	876	1439.757	0.0	1358.64	180.655	0.0	2480.855
30+	877	1429.209	0.0	1371.457	80.025	0.0	2487.697
30+	878	1240.15	0.0	1388.052	60.923	0.0	2270.743
30+	879	1353.385	0.0	1491.021	59.918	0.0	2422.039
30+	880	1294.367	0.0	1536.987	110.888	0.0	2511.313
30+	881	1387.218	0.0	1436.307	282.297	0.0	2312.266
30+	882	1347.446	0.0	1387.362	180.054	0.0	2410.176
30+	883	1390.688	0.0	1375.932	271.942	0.0	2288.635
30+	884	1361.727	0.0	1435.227	231.126	0.0	2212.036
30+	885	1506.632	0.0	1432.288	231.624	0.0	2398.526
30+	886	1615.971	0.0	1177.074	263.095	0.0	2145.172
30+	887	1557.591	0.0	1328.316	261.985	0.0	2337.699
30+	888	1733.531	0.0	1132.146	381.923	0.0	2036.697
30+	889	1814.522	0.0	1187.077	304.013	0.0	2287.729
30+	890	1815.985	0.0	1173.837	400.422	0.0	2337.804
30+	891	1638.002	0.0	1216.878	278.88	0.0	2192.626
30+	892	1503.682	0.0	1237.899	461.139	0.0	2199.158
30+	893	1733.316	0.0	1127.699	270.23	0.0	2363.036
30+	894	1633.053	0.0	1169.46	439.531	0.0	2034.593
30+	895	1708.126	0.0	1103.431	362.014	0.0	2197.244
30+	896	1612.204	0.0	1168.082	421.23	0.0	1933.05
30+	897	1914.152	0.0	1028.953	423.944	0.0	2162.166
30+	898	1866.959	0.0	1013.698	483.365	0.0	2055.707
30+	899	1818.905	0.0	953.863	513.618	0.0	1925.616
30+	900	1808.746	0.0	1014.169	632.85	0.0	1998.503
30+	901	1732.155	0.0	1201.934	409.572	0.0	2215.254
30+	902	1683.113	0.0	1072.195	222.58	0.0	2287.23
30+	903	1708.439	0.0	1095.578	352.565	0.0	2108.586
30+	904	1612.334	0.0	1189.418	261.886	0.0	2315.876
30+	905	1633.098	0.0	1229.847	313.162	0.0	2184.281
30+	906	1574.329	0.0	1316.531	242.989	0.0	2285.213
30+	907	1475.727	0.0	1341.749	80.526	0.0	1099.43
30+	908	1494.403	0.0	1290.78	263.196	0.0	2292.362
30+	909	1678.134	0.0	1191.988	303.711	0.0	2270.243
30+	910	1589.69	0.0	1207.9	181.765	0.0	2269.641
30+	911	1595.162	0.0	1333.435	161.254	0.0	2445.065
30+	912	1372.963	0.0	1355.71	221.073	0.0	2232.944
30+	913	1546.027	0.0	1274.82	252.338	0.0	2319.0
30+	914	1654.929	0.0	1242.944	262.191	0.0	2188.503
30+	915	1643.051	0.0	1247.903	181.966	0.0	2296.976
30+	916	1653.588	0.0	1052.499	314.669	0.0	2256.763
30+	917	1585.936	0.0	1165.514	282.7	0.0	2146.282
30+	918	1612.775	0.0	1239.747	352.369	0.0	2406.059
30+	919	1465.018	0.0	1352.579	201.871	0.0	2247.013
30+	920	1510.321	0.0	1351.599	341.51	0.0	2288.139
30+	921	1652.167	0.0	1157.968	617.878	0.0	2141.259
30+	922	1697.954	0.0	1150.201	514.329	0.0	2224.391
30+	923	1594.88	0.0	1223.28	482.76	0.0	2217.863
30+	924	1690.314	0.0	1196.872	493.921	0.0	2316.591
30+	925	1409.886	0.0	1317.147	616.265	0.0	1952.963
30+	926	1344.164	0.0	1451.926	300.995	0.0	2439.236
30+	927	1647.762	0.0	1309.791	430.181	0.0	2269.637
30+	928	1650.399	0.0	1275.039	583.393	0.0	2330.962
30+	929	1656.206	0.0	1262.368	565.293	0.0	2150.503
30+	930	1514.516	0.0	1214.513	435.008	0.0	2155.738
30+	931	1681.076	0.0	1132.286	473.207	0.0	2061.531
30+	932	1769.416	0.0	1104.663	642.304	0.0	2197.559
30+	933	1877.066	0.0	919.818	740.123	0.0	1923.198
30+	934	1650.179	0.0	1086.199	474.615	0.0	2286.328
30+	935	1728.614	0.0	994.595	652.362	0.0	1964.123
30+	936	1771.486	0.0	1177.684	540.061	0.0	2208.721
30+	937	1700.802	0.0	1185.331	531.511	0.0	2050.878
30+	938	1886.138	0.0	939.502	692.173	0.0	2160.361
30+	939	1751.042	0.0	983.695	689.556	0.0	1919.382
30+	940	1500.864	0.0	1226.098	470.798	0.0	2119.647
30+	941	1775.2	0.0	1016.112	853.721	0.0	2129.598
30+	942	1823.45	0.0	966.875	761.741	0.0	1963.117
30+	943	1934.407	0.0	932.363	732.982	0.0	2165.582
30+	944	1739.412	0.0	913.964	625.417	0.0	1926.622
30+	945	1844.107	0.0	1032.675	662.81	0.0	2323.527
30+	946	1891.261	0.0	1014.393	654.768	0.0	2111.196
30+	947	1658.689	0.0	1251.762	483.666	0.0	2539.266
30+	948	1837.853	0.0	1132.873	586.006	0.0	2200.466
30+	949	1676.003	0.0	1209.146	607.12	0.0	2442.258
30+	950	1712.657	0.0	1099.983	572.133	0.0	2182.179
30+	951	1642.732	0.0	1247.614	553.633	0.0	2270.641
30+	952	1710.963	0.0	1154.211	670.557	0.0	2173.731
30+	953	1562.249	0.0	1293.093	582.691	0.0	2133.51
30+	954	1585.892	0.0	1205.327	603.2	0.0	2105.566
30+	955	1713.026	0.0	1188.052	595.352	0.0	2394.798
30+	956	1798.372	0.0	1063.584	563.888	0.0	2160.862
30+	957	1537.433	0.0	1185.163	583.995	0.0	1963.017
30+	958	1441.665	0.0	1302.451	521.766	0.0	2126.983
30+	959	1499.898	0.0	1131.845	432.091	0.0	2065.25
30+	960	1431.523	0.0	1441.924	563.784	0.0	2425.77
30+	961	1691.71	0.0	1140.541	746.657	0.0	1911.937
30+	962	1456.434	0.0	1263.413	573.94	0.0	2100.942
30+	963	1576.593	0.0	1186.071	686.944	0.0	1938.184
30+	964	1685.438	0.0	1055.466	645.116	0.0	2034.192
30+	965	1696.423	0.0	1104.928	632.45	0.0	2060.834
30+	966	1787.098	0.0	989.359	806.069	0.0	1860.165
30+	967	1748.149	0.0	1067.476	704.426	0.0	2082.846
30+	968	1524.094	0.0	1332.969	614.554	0.0	2246.716
30+	969	1766.421	0.0	1014.284	685.33	0.0	2011.464
30+	970	1790.571	0.0	1053.422	746.956	0.0	2133.312
30+	971	1664.524	0.0	1246.595	583.089	0.0	2295.579
30+	972	1755.083	0.0	1138.898	624.405	0.0	2374.494
30+	973	1595.031	0.0	1143.481	575.849	0.0	2039.517
30+	974	1618.508	0.0	1154.765	565.192	0.0	2122.555
30+	975	1320.215	0.0	1325.318	454.708	0.0	2222.185
30+	976	1476.466	0.0	1333.28	587.112	0.0	2129.398
30+	977	1562.543	0.0	1243.868	562.381	0.0	2299.899
30+	978	1570.182	0.0	1171.406	614.755	0.0	2292.661
30+	979	1722.679	0.0	1082.697	595.455	0.0	2375.203
30+	980	1578.572	0.0	1066.956	575.549	0.0	2092.797
30+	981	1612.208	0.0	1166.764	667.033	0.0	1964.413
30+	982	1568.253	0.0	1260.948	553.533	0.0	2346.446
30+	983	1622.88	0.0	1107.734	494.517	0.0	2077.018
30+	984	1519.777	0.0	1171.586	605.91	0.0	2145.783
30+	985	1630.0	0.0	1175.266	585.909	0.0	2111.504
30+	986	1677.618	0.0	1108.721	666.431	0.0	2187.299
30+	987	1594.205	0.0	1241.841	615.567	0.0	2215.353
30+	988	1686.132	0.0	1120.005	608.023	0.0	2445.172
30+	989	1654.294	0.0	1073.544	505.281	0.0	2196.657
30+	990	1601.508	0.0	1251.482	731.28	0.0	2157.649
30+	991	1347.633	0.0	1361.821	505.281	0.0	2174.539
30+	992	1491.566	0.0	1345.415	553.436	0.0	2282.609
30+	993	1606.034	0.0	1214.134	628.331	0.0	2243.906
30+	994	1369.394	0.0	1438.083	462.747	0.0	2330.966
30+	995	1456.613	0.0	1292.303	713.28	0.0	2170.517
30+	996	1437.184	0.0	1431.286	554.433	0.0	2312.764
30+	997	1486.3	0.0	1379.807	594.044	0.0	2340.917
30+	998	1609.948	0.0	1318.155	515.933	0.0	2418.329
30+	999	1635.05	0.0	1323.033	571.03	0.0	2399.432
30+	1000	1591.943	0.0	1259.997	697.094	0.0	2206.002
30+	1001	1640.373	0.0	1246.977	473.806	0.0	2290.446
30+	1002	1534.45	0.0	1255.757	675.071	0.0	2085.865
30+	1003	1587.724	0.0	1280.492	615.76	0.0	2141.156
30+	1004	1534.637	0.0	1311.791	654.262	0.0	2079.929
30+	1005	1538.357	0.0	1322.812	574.04	0.0	2171.717
30+	1006	1492.927	0.0	1264.044	475.522	0.0	2323.819
30+	1007	1489.27	0.0	1203.702	554.634	0.0	1748.871
30+	1008	1516.499	0.0	1245.632	563.386	0.0	2180.86
30+	1009	1466.504	0.0	1321.086	505.779	0.0	2264.311
30+	1010	1511.223	0.0	1431.719	505.174	0.0	2202.286
30+	1011	1260.943	0.0	1339.726	311.55	0.0	2258.283
30+	1012	1400.502	0.0	1335.873	403.337	0.0	2207.908
30+	1013	1325.875	0.0	1304.09	371.869	0.0	2171.417
30+	1014	1499.672	0.0	1194.023	575.143	0.0	1970.65
30+	1015	1443.005	0.0	1179.147	513.921	0.0	2051.48
30+	1016	1648.069	0.0	1139.897	592.745	0.0	2064.154
30+	1017	1331.804	0.0	1351.114	312.858	0.0	2322.613
30+	1018	1509.179	0.0	1270.278	563.784	0.0	1936.469
30+	1019	1461.941	0.0	1293.069	601.388	0.0	2065.656
30+	1020	1487.579	0.0	1319.962	719.313	0.0	1902.295
30+	1021	1612.028	0.0	1348.193	735.395	0.0	2036.102
30+	1022	1493.229	0.0	1484.981	694.778	0.0	2019.206
30+	1023	1652.318	0.0	1278.24	795.311	0.0	1770.79
30+	1024	1686.638	0.0	1180.828	744.845	0.0	2109.085
30+	1025	1674.339	0.0	1208.058	565.095	0.0	2089.782
30+	1026	1666.25	0.0	1119.688	696.694	0.0	1880.571
30+	1027	1747.409	0.0	1111.105	764.451	0.0	2035.301
30+	1028	1767.225	0.0	1190.548	536.846	0.0	2311.253
30+	1029	1699.094	0.0	1131.68	687.448	0.0	2146.59
30+	1030	1611.658	0.0	1225.799	491.406	0.0	2399.932
30+	1031	1606.565	0.0	1131.015	731.675	0.0	2079.827
30+	1032	1749.693	0.0	1120.821	752.688	0.0	1945.724
30+	1033	1641.469	0.0	1251.328	532.621	0.0	2104.557
30+	1034	1564.559	0.0	1188.344	481.749	0.0	2203.682
30+	1035	1603.745	0.0	1150.57	439.733	0.0	2109.394
30+	1036	1486.091	0.0	1306.467	533.723	0.0	2041.529
30+	1037	1675.3	0.0	1271.893	524.575	0.0	2108.277
30+	1038	1453.419	0.0	1311.343	300.997	0.0	2367.25
30+	1039	1578.397	0.0	1465.404	635.663	0.0	2051.784
30+	1040	1467.715	0.0	1348.314	571.827	0.0	1946.725
30+	1041	1326.436	0.0	1506.295	616.868	0.0	2164.276
30+	1042	1462.527	0.0	1258.79	673.361	0.0	1858.658
30+	1043	1544.304	0.0	1193.059	623.91	0.0	2001.111
30+	1044	1594.261	0.0	1165.831	794.912	0.0	1927.427
30+	1045	1577.013	0.0	1184.379	736.399	0.0	1941.196
30+	1046	1586.784	0.0	1259.73	494.113	0.0	2203.183
30+	1047	1458.248	0.0	1289.648	574.538	0.0	2301.705
30+	1048	1560.718	0.0	1262.112	605.707	0.0	2113.006
30+	1049	1454.153	0.0	1263.934	613.45	0.0	2212.635
30+	1050	1339.272	0.0	1368.584	362.217	0.0	2360.315
30+	1051	1452.469	0.0	1301.404	432.793	0.0	2166.391
30+	1052	1564.272	0.0	1236.986	555.343	0.0	2198.76
30+	1053	1504.902	0.0	1240.262	564.49	0.0	2012.37
30+	1054	1542.687	0.0	1115.337	474.815	0.0	1930.237
30+	1055	1679.494	0.0	1175.996	635.773	0.0	2062.846
30+	1056	1473.134	0.0	1232.068	594.049	0.0	1913.453
30+	1057	1471.385	0.0	1070.547	572.538	0.0	1821.062
30+	1058	1523.447	0.0	1172.923	614.651	0.0	2062.036
30+	1059	1630.718	0.0	1094.445	642.507	0.0	1847.799
30+	1060	1542.105	0.0	1184.721	593.649	0.0	1895.96
30+	1061	1725.603	0.0	1144.225	684.423	0.0	1813.722
30+	1062	1684.331	0.0	1163.568	625.014	0.0	2040.118
30+	1063	1817.652	0.0	1034.95	723.435	0.0	1996.887
30+	1064	1703.815	0.0	966.302	664.317	0.0	1750.581
30+	1065	1650.47	0.0	1042.543	555.644	0.0	2166.093
30+	1066	1680.55	0.0	1144.245	663.409	0.0	2029.159
30+	1067	1587.03	0.0	1240.274	574.035	0.0	2228.617
30+	1068	1625.518	0.0	1087.923	632.347	0.0	2025.742
30+	1069	1578.677	0.0	1223.454	451.689	0.0	2255.256
30+	1070	1657.718	0.0	1195.194	677.797	0.0	2068.074
30+	1071	1545.287	0.0	1262.411	586.508	0.0	2416.318
30+	1072	1493.615	0.0	1251.566	525.18	0.0	2182.977
30+	1073	1579.918	0.0	1090.313	564.791	0.0	1960.301
30+	1074	1528.629	0.0	1196.52	605.708	0.0	2101.944
30+	1075	1547.402	0.0	1337.38	374.383	0.0	2381.931
30+	1076	1453.923	0.0	1336.035	575.046	0.0	2119.94
30+	1077	1330.392	0.0	1305.87	333.872	0.0	2224.303
30+	1078	1439.229	0.0	1218.754	364.029	0.0	2077.62
30+	1079	1483.612	0.0	1207.198	464.264	0.0	1953.966
30+	1080	1441.537	0.0	1182.205	672.766	0.0	1838.848
30+	1081	1388.916	0.0	1282.962	414.596	0.0	2035.498
30+	1082	1586.145	0.0	1258.34	825.474	0.0	1768.076
30+	1083	1422.073	0.0	1261.798	632.754	0.0	2031.271
30+	1084	1385.29	0.0	1275.59	533.327	0.0	2045.652
30+	1085	1395.966	0.0	1260.237	716.798	0.0	1853.127
30+	1086	1384.933	0.0	1245.501	553.934	0.0	1854.134
30+	1087	1717.37	0.0	1054.367	943.907	0.0	1781.953
30+	1088	1623.151	0.0	1288.432	868.101	0.0	1827.995
30+	1089	1595.701	0.0	1055.929	907.309	0.0	1589.535
30+	1090	1838.891	0.0	1074.551	855.633	0.0	1990.957
30+	1091	1664.782	0.0	1209.141	583.79	0.0	1894.147
30+	1092	1536.858	0.0	1360.039	601.286	0.0	2133.417
30+	1093	1357.874	0.0	1533.577	522.371	0.0	2081.943
30+	1094	1279.676	0.0	1391.475	333.067	0.0	2126.182
30+	1095	1373.492	0.0	1390.867	241.079	0.0	2470.208
30+	1096	1242.783	0.0	1590.527	181.259	0.0	2493.127
30+	1097	1405.345	0.0	1361.594	392.984	0.0	2361.83
30+	1098	1574.581	0.0	1313.502	663.013	0.0	1878.663
30+	1099	1710.946	0.0	1035.254	650.747	0.0	2068.37
30+	1100	1615.411	0.0	1074.262	510.906	0.0	2028.26
30+	1101	1687.047	0.0	982.826	562.278	0.0	1929.137
30+	1102	1540.093	0.0	1332.139	512.617	0.0	2305.225
30+	1103	1747.113	0.0	1095.924	431.688	0.0	2219.374
30+	1104	1626.651	0.0	1213.031	423.143	0.0	2225.305
30+	1105	1596.857	0.0	1238.066	554.939	0.0	2086.259
30+	1106	1731.146	0.0	1231.708	321.305	0.0	2314.977
30+	1107	1765.687	0.0	1226.955	342.212	0.0	2314.273
30+	1108	1608.378	0.0	1104.304	656.08	0.0	1905.708
30+	1109	1851.713	0.0	1263.672	625.308	0.0	2264.91
30+	1110	1848.47	0.0	1147.241	585.801	0.0	2333.879
30+	1111	1826.062	0.0	1268.371	444.05	0.0	2280.087
30+	1112	1787.974	0.0	1221.649	342.108	0.0	2464.971
30+	1113	1663.875	0.0	1214.299	420.328	0.0	2236.969
30+	1114	1821.523	0.0	1254.022	302.098	0.0	2527.401
30+	1115	1832.403	0.0	1166.298	331.456	0.0	2402.138
30+	1116	1816.446	0.0	1231.321	433.095	0.0	2272.95
30+	1117	1727.386	0.0	1176.809	311.85	0.0	2096.017
30+	1118	1875.419	0.0	996.858	796.221	0.0	1817.133
30+	1119	1835.995	0.0	1116.461	422.538	0.0	2220.18
30+	1120	1653.033	0.0	1307.022	541.268	0.0	2142.16
30+	1121	1525.217	0.0	1369.964	252.638	0.0	2317.689
30+	1122	1571.612	0.0	1250.381	291.747	0.0	2379.517
30+	1123	1573.27	0.0	1149.955	311.553	0.0	2106.369
30+	1124	1830.039	0.0	1197.224	494.013	0.0	2158.347
30+	1125	1782.505	0.0	1211.951	514.528	0.0	2306.432
30+	1126	1719.651	0.0	1063.579	617.371	0.0	1686.95
30+	1127	1736.818	0.0	1237.675	535.44	0.0	2162.576
30+	1128	1567.71	0.0	1224.273	504.37	0.0	1992.868
30+	1129	1716.966	0.0	1166.649	713.989	0.0	1866.605
30+	1130	1592.734	0.0	1202.02	504.678	0.0	1887.314
30+	1131	1549.418	0.0	1196.222	600.386	0.0	1770.494
30+	1132	1573.684	0.0	1242.904	614.453	0.0	2074.701
30+	1133	1330.142	0.0	1297.957	484.062	0.0	1890.227
30+	1134	1547.967	0.0	1160.946	501.256	0.0	1788.791
30+	1135	1588.412	0.0	1151.343	613.243	0.0	1852.925
30+	1136	1610.657	0.0	1157.139	602.194	0.0	2019.811
30+	1137	1584.763	0.0	1257.75	410.473	0.0	2151.717
30+	1138	1443.444	0.0	1354.033	428.373	0.0	2289.952
30+	1139	1344.184	0.0	1287.959	339.401	0.0	1930.442
30+	1140	1514.007	0.0	1177.23	452.293	0.0	1829.297
30+	1141	1421.812	0.0	1238.858	313.46	0.0	1996.891
30+	1142	1553.852	0.0	1176.856	340.505	0.0	2016.198
30+	1143	1334.911	0.0	1356.304	291.342	0.0	2060.422
30+	1144	1415.882	0.0	1323.282	323.412	0.0	2098.727
30+	1145	1314.765	0.0	1299.949	141.65	0.0	2206.501
30+	1146	1516.349	0.0	1323.714	423.44	0.0	2129.687
30+	1147	1460.734	0.0	1327.012	161.256	0.0	2356.302
30+	1148	1380.542	0.0	1318.829	231.931	0.0	2116.526
30+	1149	1595.876	0.0	1195.841	570.224	0.0	1990.058
30+	1150	1346.844	0.0	1318.624	364.935	0.0	2191.123
30+	1151	1591.794	0.0	1219.091	484.772	0.0	2207.21
30+	1152	1279.411	0.0	1363.656	301.498	0.0	2096.721
30+	1153	1459.976	0.0	1253.17	362.718	0.0	1888.314
30+	1154	1355.8	0.0	1273.915	380.72	0.0	1896.563
30+	1155	1426.924	0.0	1215.676	420.129	0.0	2019.713
30+	1156	1452.812	0.0	1304.917	463.957	0.0	1827.694
30+	1157	1407.758	0.0	1263.486	411.378	0.0	2087.062
30+	1158	1394.148	0.0	1377.891	341.912	0.0	2006.241
30+	1159	1277.675	0.0	1419.747	351.364	0.0	2209.323
30+	1160	1447.984	0.0	1225.132	342.713	0.0	1988.638
30+	1161	1185.962	0.0	1448.483	171.206	0.0	1940.182
30+	1162	1237.327	0.0	1292.75	222.075	0.0	2141.749
30+	1163	1334.039	0.0	1332.665	342.512	0.0	2193.83
30+	1164	1074.387	0.0	1476.939	202.272	0.0	1972.562
30+	1165	1241.215	0.0	1460.071	343.216	0.0	2062.435
30+	1166	1163.657	0.0	1391.121	291.542	0.0	1992.871
30+	1167	1224.791	0.0	1475.602	371.267	0.0	1839.358
30+	1168	1402.662	0.0	1259.896	533.226	0.0	1829.703
30+	1169	1315.073	0.0	1401.628	281.292	0.0	2137.944
30+	1170	1444.811	0.0	1328.176	299.388	0.0	1963.719
30+	1171	1517.425	0.0	1158.922	342.512	0.0	2080.234
30+	1172	1568.987	0.0	1218.096	510.005	0.0	1976.085
30+	1173	1452.723	0.0	1308.883	321.305	0.0	2287.935
30+	1174	1434.733	0.0	1251.031	301.296	0.0	1981.606
30+	1175	1399.357	0.0	1268.982	361.715	0.0	2082.639
30+	1176	1435.454	0.0	1250.558	290.437	0.0	2057.305
30+	1177	1213.311	0.0	1370.589	201.871	0.0	1981.616
30+	1178	1415.629	0.0	1299.379	200.663	0.0	2129.7
30+	1179	1288.449	0.0	1217.721	189.506	0.0	1919.285
30+	1180	1430.5	0.0	1288.831	221.774	0.0	1906.313
30+	1181	1467.986	0.0	1273.707	261.184	0.0	2232.546
30+	1182	1356.927	0.0	1128.905	199.861	0.0	1974.871
30+	1183	1346.817	0.0	1343.333	232.634	0.0	2298.282
30+	1184	1401.75	0.0	1355.962	331.457	0.0	2187.499
30+	1185	1277.756	0.0	1461.261	231.626	0.0	2337.491
30+	1186	1208.016	0.0	1624.103	273.148	0.0	2220.171
30+	1187	1406.757	0.0	1300.378	302.803	0.0	1997.499
30+	1188	1339.658	0.0	1269.516	232.834	0.0	2118.837
30+	1189	1302.405	0.0	1278.074	314.569	0.0	1462.66
30+	1190	1311.917	0.0	1325.886	321.604	0.0	2009.861
30+	1191	1293.81	0.0	1205.913	279.985	0.0	2003.834
30+	1192	1397.99	0.0	1293.729	382.126	0.0	2006.245
30+	1193	1410.012	0.0	1311.345	303.107	0.0	2100.134
30+	1194	1482.175	0.0	1251.646	321.104	0.0	2097.32
30+	1195	1510.903	0.0	1330.021	393.381	0.0	2067.16
30+	1196	1374.229	0.0	1372.258	449.686	0.0	2044.95
30+	1197	1531.698	0.0	1229.992	482.459	0.0	2083.351
30+	1198	1463.493	0.0	1317.926	482.057	0.0	1919.686
30+	1199	1472.131	0.0	1278.833	472.402	0.0	2168.594
30+	1200	1556.169	0.0	1389.676	261.686	0.0	2292.148
30+	1201	1410.826	0.0	1247.807	202.372	0.0	2150.706
30+	1202	1414.921	0.0	1379.842	212.627	0.0	2208.011
30+	1203	1369.663	0.0	1379.407	201.366	0.0	2303.421
30+	1204	1528.798	0.0	1193.882	293.455	0.0	2016.288
30+	1205	1481.512	0.0	1264.035	434.102	0.0	2106.767
30+	1206	1459.862	0.0	1362.658	403.139	0.0	2180.663
30+	1207	1443.726	0.0	1323.233	383.633	0.0	2206.1
30+	1208	1507.37	0.0	1380.437	269.228	0.0	2623.014
30+	1209	1395.428	0.0	1373.106	322.909	0.0	2383.645
30+	1210	1507.28	0.0	1316.977	381.823	0.0	2337.695
30+	1211	1416.319	0.0	1193.796	311.553	0.0	2141.456
30+	1212	1381.239	0.0	1469.678	189.906	0.0	2446.881
30+	1213	1534.629	0.0	1362.719	311.749	0.0	2341.721
30+	1214	1241.571	0.0	1484.592	101.136	0.0	2369.673
30+	1215	1433.112	0.0	1316.541	331.653	0.0	2080.429
30+	1216	1500.935	0.0	1247.628	330.554	0.0	2003.128
30+	1217	1551.829	0.0	1160.266	460.443	0.0	2253.859
30+	1218	1779.001	0.0	1129.766	501.861	0.0	2159.953
30+	1219	1589.341	0.0	1189.999	322.006	0.0	2211.932
30+	1220	1308.667	0.0	1289.175	273.552	0.0	845.282
30+	1221	1396.393	0.0	1359.298	351.864	0.0	2127.783
30+	1222	1350.219	0.0	1331.669	259.878	0.0	2271.142
30+	1223	1486.603	0.0	1313.078	240.974	0.0	2404.849
30+	1224	1520.338	0.0	1395.146	190.407	0.0	2351.269
30+	1225	1185.285	0.0	1346.958	253.043	0.0	1150.899
30+	1226	1446.154	0.0	1178.236	310.544	0.0	1978.394
30+	1227	1365.83	0.0	1286.793	130.592	0.0	2282.203
30+	1228	1321.555	0.0	1303.404	139.64	0.0	2267.934
30+	1229	1442.595	0.0	1411.946	240.974	0.0	2230.629
30+	1230	1402.106	0.0	1189.744	291.245	0.0	2150.913
30+	1231	1362.271	0.0	1380.397	401.125	0.0	2138.639
30+	1232	1507.572	0.0	1268.9	392.277	0.0	2103.756
30+	1233	1477.003	0.0	1195.356	331.153	0.0	2162.265
30+	1234	1485.486	0.0	1284.669	513.819	0.0	2053.892
30+	1235	1430.634	0.0	1338.597	421.234	0.0	2369.573
30+	1236	1650.957	0.0	1344.381	522.06	0.0	2416.211
30+	1237	1602.398	0.0	1300.984	501.954	0.0	2242.288
30+	1238	1776.559	0.0	1245.649	732.479	0.0	2193.837
30+	1239	1550.823	0.0	1141.097	540.667	0.0	1776.522
30+	1240	1617.358	0.0	1090.124	531.917	0.0	1918.977
30+	1241	1625.609	0.0	1162.55	574.039	0.0	1969.249
30+	1242	1480.945	0.0	1193.767	431.486	0.0	1992.874
30+	1243	1555.186	0.0	1183.17	533.028	0.0	1929.337
30+	1244	1719.177	0.0	1067.007	573.845	0.0	1919.686
30+	1245	1703.993	0.0	1200.677	549.918	0.0	1867.204
30+	1246	1535.495	0.0	1164.969	484.264	0.0	1927.722
30+	1247	1603.547	0.0	1161.467	432.891	0.0	1910.933
30+	1248	1536.133	0.0	1149.832	464.46	0.0	1887.309
30+	1249	1496.158	0.0	1200.542	463.954	0.0	1850.613
30+	1250	1518.837	0.0	1143.796	382.629	0.0	1965.128
30+	1251	1531.959	0.0	1206.954	523.469	0.0	1958.888
30+	1252	1560.223	0.0	1186.16	482.351	0.0	1845.688
30+	1253	1593.373	0.0	1158.102	470.294	0.0	1928.031
30+	1254	1538.399	0.0	1162.251	423.139	0.0	2060.124
30+	1255	1544.62	0.0	1094.507	464.56	0.0	2059.12
30+	1256	1705.763	0.0	985.081	535.938	0.0	2023.534
30+	1257	1537.352	0.0	1175.258	453.801	0.0	1901.28
30+	1258	1685.912	0.0	1257.278	584.091	0.0	1927.422
30+	1259	1581.716	0.0	1204.06	513.416	0.0	2010.162
30+	1260	1547.377	0.0	1244.907	493.008	0.0	2220.472
30+	1261	1575.875	0.0	1118.965	573.635	0.0	1768.779
30+	1262	1586.829	0.0	1096.67	574.848	0.0	2105.472
30+	1263	1654.312	0.0	1213.223	552.226	0.0	1844.99
30+	1264	1643.346	0.0	999.818	393.485	0.0	1928.529
30+	1265	1625.658	0.0	1177.115	462.252	0.0	2101.643
30+	1266	1554.066	0.0	1126.629	552.022	0.0	1728.772
30+	1267	1578.882	0.0	1114.385	470.392	0.0	2000.809
30+	1268	1561.021	0.0	1120.912	382.827	0.0	2104.761
30+	1269	1531.409	0.0	1169.419	483.761	0.0	1930.334
30+	1270	1650.569	0.0	1132.492	358.704	0.0	2168.801
30+	1271	1510.136	0.0	1157.182	410.976	0.0	2061.13
30+	1272	1549.856	0.0	1255.625	600.58	0.0	2013.877
30+	1273	1657.49	0.0	1019.278	590.431	0.0	1790.198
30+	1274	1514.774	0.0	1135.579	472.407	0.0	1960.604
30+	1275	1691.72	0.0	1176.986	649.443	0.0	2094.406
30+	1276	1843.715	0.0	1060.128	652.257	0.0	1972.758
30+	1277	1770.039	0.0	1249.704	503.666	0.0	2300.598
30+	1278	1583.11	0.0	1108.984	481.549	0.0	2079.731
30+	1279	1624.566	0.0	1221.0	593.039	0.0	2121.556
30+	1280	1718.918	0.0	1123.029	682.419	0.0	1941.099
30+	1281	1655.799	0.0	1108.599	514.025	0.0	1988.651
30+	1282	1816.14	0.0	1142.922	673.065	0.0	1907.622
30+	1283	1648.317	0.0	1135.704	451.392	0.0	1999.41
30+	1284	1686.774	0.0	1368.082	572.732	0.0	2191.22
30+	1285	1625.659	0.0	1216.336	523.169	0.0	2030.675
30+	1286	1727.544	0.0	1115.454	584.896	0.0	2090.986
30+	1287	1674.117	0.0	1113.854	755.302	0.0	1899.269
30+	1288	1569.582	0.0	1106.639	664.017	0.0	2120.242
30+	1289	1607.76	0.0	1145.325	694.68	0.0	1939.184
30+	1290	1602.388	0.0	1191.58	492.608	0.0	2150.502
30+	1291	1549.561	0.0	1148.581	343.62	0.0	2221.487
30+	1292	1385.113	0.0	1123.693	391.879	0.0	1913.441
30+	1293	1346.277	0.0	1341.938	345.232	0.0	898.769
30+	1294	1307.772	0.0	1169.753	282.096	0.0	2076.417
30+	1295	1464.062	0.0	1038.8	283.102	0.0	1963.115
30+	1296	1487.059	0.0	1139.27	301.096	0.0	2121.053
30+	1297	1373.988	0.0	1252.62	441.036	0.0	1979.089
30+	1298	1365.423	0.0	1224.227	190.708	0.0	2210.618
30+	1299	1301.283	0.0	1378.904	241.381	0.0	2238.869
30+	1300	1474.704	0.0	1151.864	191.717	0.0	2038.114
30+	1301	1541.021	0.0	1122.205	222.479	0.0	2102.858
30+	1302	1668.647	0.0	1245.926	330.856	0.0	2414.701
30+	1303	1651.698	0.0	1195.269	433.299	0.0	2136.735
30+	1304	1632.059	0.0	1051.931	363.123	0.0	2169.8
30+	1305	1540.356	0.0	1158.475	161.757	0.0	2311.051
30+	1306	1668.896	0.0	1217.303	399.821	0.0	2329.653
30+	1307	1558.863	0.0	1212.111	250.83	0.0	2288.431
30+	1308	1512.321	0.0	1245.598	181.362	0.0	2340.319
30+	1309	1335.003	0.0	1391.556	109.882	0.0	2384.047
30+	1310	1318.218	0.0	1298.595	180.655	0.0	2294.164
30+	1311	1469.884	0.0	1321.669	311.351	0.0	2277.775
30+	1312	1539.281	0.0	1190.115	161.859	0.0	2305.934
30+	1313	1434.882	0.0	1247.879	161.256	0.0	2297.994
30+	1314	1508.42	0.0	1258.0	181.262	0.0	2401.845
30+	1315	1598.601	0.0	1091.066	211.721	0.0	2119.237
30+	1316	1375.898	0.0	1213.983	141.147	0.0	2261.593
30+	1317	1362.718	0.0	1267.187	200.865	0.0	2213.636
30+	1318	1586.148	0.0	1301.702	300.09	0.0	2251.836
30+	1319	1442.13	0.0	1251.86	341.508	0.0	2135.32
30+	1320	1479.297	0.0	1206.029	430.779	0.0	2029.161
30+	1321	1348.498	0.0	1261.314	211.218	0.0	2289.538
30+	1322	1565.126	0.0	1262.362	260.881	0.0	2214.343
30+	1323	1505.002	0.0	1167.818	300.893	0.0	2238.377
30+	1324	1552.686	0.0	1185.628	301.398	0.0	2236.266
30+	1325	1611.177	0.0	1020.092	442.643	0.0	2085.768
30+	1326	1460.485	0.0	1106.42	328.644	0.0	1813.322
30+	1327	1604.041	0.0	1120.612	411.781	0.0	1953.361
30+	1328	1493.586	0.0	1175.417	269.228	0.0	2019.411
30+	1329	1510.474	0.0	1178.314	332.56	0.0	2059.621
30+	1330	1573.492	0.0	1269.234	360.915	0.0	2189.82
30+	1331	1275.047	0.0	1443.95	200.866	0.0	2100.747
30+	1332	1397.121	0.0	1341.751	331.254	0.0	2176.95
30+	1333	1505.682	0.0	1348.006	321.804	0.0	2151.204
30+	1334	1360.716	0.0	1339.347	190.61	0.0	2097.425
30+	1335	1473.982	0.0	1302.483	301.195	0.0	1972.261
30+	1336	1568.786	0.0	1331.88	361.214	0.0	2155.233
30+	1337	1348.964	0.0	1431.354	272.038	0.0	2145.171
30+	1338	1321.762	0.0	1546.283	291.143	0.0	2288.943
30+	1339	1438.358	0.0	1344.989	280.688	0.0	2273.962
30+	1340	1504.721	0.0	1305.718	491.803	0.0	2147.084
30+	1341	1478.854	0.0	1281.374	510.804	0.0	1833.014
30+	1342	1420.249	0.0	1406.621	511.008	0.0	1786.774
30+	1343	1540.407	0.0	1386.524	622.996	0.0	1766.76
30+	1344	1415.728	0.0	685.593	640.994	0.0	1924.607
30+	1345	1392.207	0.0	583.939	411.981	0.0	2157.231
30+	1346	1566.817	0.0	1174.56	450.286	0.0	2067.671
30+	1347	1367.158	0.0	1259.673	591.333	0.0	1643.612
30+	1348	1461.804	0.0	1290.168	519.253	0.0	2067.569
30+	1349	1505.333	0.0	1341.218	598.875	0.0	1863.989
30+	1350	1351.791	0.0	1385.128	430.781	0.0	1986.931
30+	1351	1580.504	0.0	1245.894	531.213	0.0	1824.876
30+	1352	1375.068	0.0	1252.686	420.224	0.0	1872.535
30+	1353	1382.92	0.0	1375.58	522.261	0.0	1848.197
30+	1354	1407.37	0.0	1347.656	611.334	0.0	1766.765
30+	1355	1534.651	0.0	1265.568	421.629	0.0	1943.301
30+	1356	1572.742	0.0	1310.607	671.154	0.0	1684.828
30+	1357	1366.362	0.0	1294.797	490.499	0.0	1996.078
30+	1358	1413.1	0.0	1290.434	530.207	0.0	1921.29
30+	1359	1483.641	0.0	1301.279	371.764	0.0	2105.765
30+	1360	1567.433	0.0	1298.37	531.913	0.0	1909.22
30+	1361	1630.697	0.0	1138.972	639.888	0.0	1867.499
30+	1362	1521.958	0.0	1061.274	521.157	0.0	1947.718
30+	1363	1561.978	0.0	1214.542	431.381	0.0	2117.622
30+	1364	1705.498	0.0	977.891	551.517	0.0	1886.106
30+	1365	1666.361	0.0	1201.593	432.688	0.0	2041.717
30+	1366	1664.343	0.0	1093.399	500.148	0.0	1815.027
30+	1367	1658.13	0.0	1069.916	499.249	0.0	1851.716
30+	1368	1766.827	0.0	1008.284	551.124	0.0	1966.837
30+	1369	1702.098	0.0	1121.039	535.841	0.0	1891.939
30+	1370	1593.048	0.0	1116.358	494.42	0.0	1860.967
30+	1371	1648.391	0.0	1170.844	469.888	0.0	1973.569
30+	1372	1638.657	0.0	1174.353	512.312	0.0	2218.363
30+	1373	1651.148	0.0	1162.736	493.007	0.0	2079.123
30+	1374	1570.167	0.0	1135.082	433.291	0.0	1848.802
30+	1375	1465.255	0.0	1330.49	381.42	0.0	2217.556
30+	1376	1423.126	0.0	1198.634	522.763	0.0	1990.049
30+	1377	1551.362	0.0	1154.964	381.824	0.0	1999.497
30+	1378	1673.38	0.0	1086.63	531.112	0.0	1868.714
30+	1379	1510.828	0.0	1206.845	370.966	0.0	2021.317
30+	1380	1566.683	0.0	1084.021	391.675	0.0	1977.988
30+	1381	1583.626	0.0	1031.539	443.148	0.0	1990.25
30+	1382	1567.322	0.0	1220.581	460.74	0.0	1983.915
30+	1383	1592.356	0.0	1263.794	411.077	0.0	2061.833
30+	1384	1440.011	0.0	1287.541	230.319	0.0	2083.553
30+	1385	1493.055	0.0	1192.978	462.249	0.0	1919.177
30+	1386	1432.696	0.0	1288.803	262.086	0.0	2070.07
30+	1387	1489.635	0.0	1283.272	380.616	0.0	2059.512
30+	1388	1484.93	0.0	1120.378	402.33	0.0	2059.826
30+	1389	1570.998	0.0	1317.931	360.911	0.0	2224.802
30+	1390	1650.544	0.0	1177.852	501.154	0.0	2021.724
30+	1391	1595.512	0.0	1084.619	532.621	0.0	2010.659
30+	1392	1575.364	0.0	1154.495	382.828	0.0	2110.185
30+	1393	1635.936	0.0	1070.866	422.134	0.0	2017.799
30+	1394	1555.124	0.0	1125.385	372.973	0.0	2070.271
30+	1395	1535.118	0.0	1169.185	444.457	0.0	2156.836
30+	1396	1631.366	0.0	1127.603	422.337	0.0	2033.287
30+	1397	1489.727	0.0	1181.121	481.753	0.0	1907.01
30+	1398	1361.196	0.0	1243.759	340.103	0.0	1934.556
30+	1399	1525.206	0.0	1267.988	512.01	0.0	1974.568
30+	1400	1643.665	0.0	1187.058	560.569	0.0	1952.258
30+	1401	1627.799	0.0	1165.249	472.9	0.0	1924.5
30+	1402	1723.427	0.0	1200.923	411.981	0.0	2266.313
30+	1403	1556.763	0.0	1278.581	482.454	0.0	2274.057
30+	1404	1811.406	0.0	1156.682	483.862	0.0	2245.802
30+	1405	1631.295	0.0	1179.908	402.129	0.0	2195.94
30+	1406	1750.721	0.0	1217.578	511.511	0.0	2311.865
30+	1407	1795.316	0.0	1189.981	554.034	0.0	2389.465
30+	1408	1623.965	0.0	1128.078	472.302	0.0	2016.293
30+	1409	1669.323	0.0	1181.419	523.069	0.0	2224.093
30+	1410	1653.952	0.0	1236.158	451.892	0.0	2220.775
30+	1411	1596.714	0.0	1279.866	361.513	0.0	2348.655
30+	1412	1671.348	0.0	1343.969	271.236	0.0	2490.405
30+	1413	1732.428	0.0	1224.263	542.272	0.0	2199.964
30+	1414	1750.895	0.0	1162.244	512.213	0.0	1815.733
30+	1415	1746.99	0.0	1227.304	402.732	0.0	2309.742
30+	1416	1704.672	0.0	1254.016	341.909	0.0	2350.667
30+	1417	1704.212	0.0	1121.817	371.868	0.0	2284.719
30+	1418	1646.653	0.0	1203.263	171.407	0.0	2418.022
30+	1419	1562.278	0.0	1199.292	212.929	0.0	2344.637
30+	1420	1724.72	0.0	1300.117	292.247	0.0	2473.418
30+	1421	1662.303	0.0	1216.711	161.152	0.0	2634.674
30+	1422	1485.264	0.0	1326.088	252.033	0.0	2514.233
30+	1423	1501.699	0.0	1345.93	151.201	0.0	2508.701
30+	1424	1732.812	0.0	1279.056	343.117	0.0	2503.974
30+	1425	1604.083	0.0	1260.122	262.994	0.0	2467.191
30+	1426	1501.358	0.0	1392.025	241.078	0.0	2534.949
30+	1427	1564.093	0.0	1392.589	231.826	0.0	2518.65
30+	1428	1559.232	0.0	1336.823	323.513	0.0	2596.774
30+	1429	1649.692	0.0	1328.9	483.863	0.0	2426.47
30+	1430	1459.242	0.0	1407.367	271.739	0.0	2440.041
30+	1431	1585.036	0.0	1337.892	211.116	0.0	2508.096
30+	1432	1507.834	0.0	1430.093	319.796	0.0	2409.674
30+	1433	1589.232	0.0	1255.914	382.121	0.0	2462.152
30+	1434	1471.176	0.0	1268.468	530.912	0.0	2257.877
30+	1435	1573.35	0.0	1386.785	290.641	0.0	2660.916
30+	1436	1463.909	0.0	1361.37	331.554	0.0	2483.672
30+	1437	1411.758	0.0	1517.785	391.37	0.0	2300.398
30+	1438	1469.948	0.0	1491.549	472.398	0.0	2346.347
30+	1439	1364.43	0.0	1552.34	401.224	0.0	2487.697
30+	1440	1497.319	0.0	1384.924	353.069	0.0	2443.352
30+	1441	1724.778	0.0	1242.209	512.311	0.0	2194.031
30+	1442	1606.894	0.0	1344.851	331.154	0.0	2455.022
30+	1443	1510.741	0.0	1363.866	342.411	0.0	2410.072
30+	1444	1636.162	0.0	1118.179	331.958	0.0	2232.741
30+	1445	1688.082	0.0	1271.475	360.81	0.0	2352.268
30+	1446	1562.13	0.0	1264.21	362.217	0.0	2423.04
30+	1447	1727.179	0.0	1191.113	542.369	0.0	2139.442
30+	1448	1563.673	0.0	1217.085	230.925	0.0	2251.335
30+	1449	1681.722	0.0	1160.764	332.458	0.0	2256.266
30+	1450	1588.667	0.0	1466.428	364.434	0.0	2528.516
30+	1451	1759.039	0.0	1211.478	441.035	0.0	2356.896
30+	1452	1687.022	0.0	1129.495	201.868	0.0	2298.683
30+	1453	1646.568	0.0	1410.853	312.655	0.0	2668.343
30+	1454	1875.06	0.0	1208.912	469.788	0.0	2370.868
30+	1455	1906.734	0.0	1181.593	531.713	0.0	2267.316
30+	1456	1668.498	0.0	1322.022	439.631	0.0	2364.843
30+	1457	1766.26	0.0	1245.088	490.696	0.0	2269.822
30+	1458	1843.988	0.0	1315.098	660.496	0.0	2431.984
30+	1459	1802.184	0.0	1315.571	600.879	0.0	2181.758
30+	1460	1881.444	0.0	1251.289	690.658	0.0	2264.505
30+	1461	1812.35	0.0	1227.027	761.53	0.0	2352.463
30+	1462	1727.544	0.0	1382.023	551.921	0.0	2421.538
30+	1463	1482.265	0.0	1358.871	231.524	0.0	2529.009
30+	1464	1558.589	0.0	1369.783	311.346	0.0	2321.9
30+	1465	1648.23	0.0	1432.957	281.589	0.0	2649.335
30+	1466	1633.453	0.0	1470.04	370.963	0.0	2427.87
30+	1467	1591.973	0.0	1368.59	391.576	0.0	2349.361
30+	1468	1525.283	0.0	1482.703	251.029	0.0	2603.302
30+	1469	1482.889	0.0	1326.648	292.449	0.0	2212.231
30+	1470	1517.73	0.0	1305.196	281.592	0.0	2490.405
30+	1471	1621.85	0.0	1271.607	292.749	0.0	2491.716
30+	1472	1753.172	0.0	1164.785	321.301	0.0	2328.246
30+	1473	1740.089	0.0	1143.662	291.042	0.0	2492.211
30+	1474	1683.234	0.0	1129.744	474.311	0.0	2332.467
30+	1475	1552.295	0.0	1180.079	169.7	0.0	2672.064
30+	1476	1634.507	0.0	1323.745	269.629	0.0	2561.483
30+	1477	1629.184	0.0	1212.938	200.561	0.0	2490.398
30+	1478	1408.622	0.0	1562.863	149.994	0.0	2530.111
30+	1479	1516.686	0.0	1255.064	120.94	0.0	2485.883
30+	1480	1586.216	0.0	1304.782	161.456	0.0	2608.23
30+	1481	1515.353	0.0	1373.734	170.403	0.0	2568.317
30+	1482	1390.371	0.0	1322.414	91.385	0.0	1011.461
30+	1483	1356.287	0.0	1385.776	71.077	0.0	1020.111
30+	1484	1491.159	0.0	1532.288	221.071	0.0	2517.043
30+	1485	1339.013	0.0	1423.756	271.036	0.0	2662.115
30+	1486	1345.796	0.0	1332.923	232.431	0.0	2550.723
30+	1487	1348.127	0.0	1400.817	252.537	0.0	2404.443
30+	1488	1444.609	0.0	1409.156	90.579	0.0	2753.284
30+	1489	1436.054	0.0	1447.926	120.537	0.0	2703.42
30+	1490	1622.696	0.0	1351.652	291.54	0.0	2780.436
30+	1491	1494.599	0.0	1337.934	291.742	0.0	2343.324
30+	1492	1404.135	0.0	1507.805	252.336	0.0	2520.461
30+	1493	1403.307	0.0	1335.402	210.818	0.0	2317.476
30+	1494	1486.436	0.0	1374.117	252.336	0.0	2140.852
30+	1495	1595.865	0.0	1362.399	340.605	0.0	2538.159
30+	1496	1366.089	0.0	1358.622	151.402	0.0	2320.602
30+	1497	1345.808	0.0	1395.328	313.662	0.0	2364.433
30+	1498	1558.499	0.0	1387.914	310.746	0.0	2332.071
30+	1499	1438.318	0.0	1456.146	160.047	0.0	2503.47
30+	1500	1490.118	0.0	1372.234	272.039	0.0	2462.145
30+	1501	1671.309	0.0	1050.047	313.057	0.0	2271.551
30+	1502	1486.737	0.0	1434.096	261.284	0.0	2527.603
30+	1503	1611.84	0.0	1280.57	372.068	0.0	2206.0
30+	1504	1461.739	0.0	1506.63	331.454	0.0	2148.592
30+	1505	1538.92	0.0	1211.145	522.969	0.0	2060.419
30+	1506	1511.427	0.0	1373.207	443.144	0.0	2337.894
30+	1507	1442.971	0.0	1297.738	289.838	0.0	2111.3
30+	1508	1271.379	0.0	1396.116	180.956	0.0	2252.135
30+	1509	1350.485	0.0	1326.789	70.171	0.0	2551.827
30+	1510	1205.541	0.0	1562.084	10.053	0.0	2566.1
30+	1511	1292.209	0.0	1450.693	191.009	0.0	2477.435
30+	1512	1397.746	0.0	1524.397	171.205	0.0	2582.485
30+	1513	1304.164	0.0	1515.534	370.563	0.0	2410.182
30+	1514	1452.025	0.0	1408.972	523.169	0.0	2402.643
30+	1515	1467.231	0.0	1417.878	472.802	0.0	2380.523
30+	1516	1480.925	0.0	1247.281	412.382	0.0	2477.841
30+	1517	1498.415	0.0	1354.34	422.135	0.0	2281.396
30+	1518	1558.861	0.0	1303.844	440.636	0.0	2319.595
30+	1519	1406.811	0.0	1378.21	201.365	0.0	2559.569
30+	1520	1375.453	0.0	1407.326	221.171	0.0	2312.466
30+	1521	1280.17	0.0	1612.142	140.142	0.0	2487.684
30+	1522	1320.589	0.0	1493.841	320.798	0.0	2278.887
30+	1523	1342.19	0.0	1636.548	210.814	0.0	2539.463
30+	1524	1455.542	0.0	1379.365	312.152	0.0	2369.77
30+	1525	1406.813	0.0	1382.033	401.624	0.0	2401.126
30+	1526	1531.927	0.0	1232.537	290.639	0.0	2236.362
30+	1527	1557.809	0.0	1244.655	251.531	0.0	2453.303
30+	1528	1599.017	0.0	1234.986	372.672	0.0	2279.892
30+	1529	1702.549	0.0	1279.767	581.881	0.0	2343.822
30+	1530	1612.655	0.0	1295.869	541.874	0.0	2279.282
30+	1531	1544.623	0.0	1214.967	392.28	0.0	2323.616
30+	1532	1484.925	0.0	1239.648	292.247	0.0	2280.082
30+	1533	1445.264	0.0	1333.484	322.002	0.0	2242.285
30+	1534	1476.036	0.0	1386.704	230.019	0.0	2323.926
30+	1535	1405.535	0.0	1446.185	191.112	0.0	2389.466
30+	1536	1318.3	0.0	1476.705	110.083	0.0	2357.999
30+	1537	1370.229	0.0	1500.051	229.717	0.0	2589.225
30+	1538	1398.671	0.0	1342.507	302.202	0.0	2174.935
30+	1539	1321.118	0.0	1313.415	371.869	0.0	2105.964
30+	1540	1320.09	0.0	1191.141	462.248	0.0	2011.162
30+	1541	1590.674	0.0	1192.783	413.892	0.0	2090.585
30+	1542	1552.584	0.0	1194.472	541.266	0.0	2128.48
30+	1543	1514.749	0.0	1139.422	563.082	0.0	2269.536
30+	1544	1725.128	0.0	1108.805	644.514	0.0	1981.411
30+	1545	1651.938	0.0	1061.297	493.816	0.0	1866.902
30+	1546	1654.928	0.0	1122.408	673.068	0.0	2199.662
30+	1547	1848.679	0.0	1025.603	614.757	0.0	1967.729
30+	1548	1611.466	0.0	1177.685	493.113	0.0	2236.957
30+	1549	1699.579	0.0	1087.986	413.289	0.0	2350.051
30+	1550	1609.784	0.0	1134.983	472.705	0.0	2157.936
30+	1551	1368.404	0.0	1299.08	422.937	0.0	2224.395
30+	1552	1432.689	0.0	1363.713	483.057	0.0	2065.657
30+	1553	1634.182	0.0	1304.689	621.094	0.0	2196.048
30+	1554	1533.176	0.0	1310.533	601.084	0.0	2154.73
30+	1555	1298.713	0.0	1557.402	361.516	0.0	2291.356
30+	1556	1464.723	0.0	1232.672	550.722	0.0	2078.019
30+	1557	1489.618	0.0	1339.616	841.958	0.0	1928.624
30+	1558	1468.568	0.0	1209.639	710.564	0.0	1857.143
30+	1559	1494.72	0.0	1327.163	614.051	0.0	2180.857
30+	1560	1470.354	0.0	1521.76	370.361	0.0	2435.712
30+	1561	1656.896	0.0	1226.304	502.159	0.0	2185.69
30+	1562	1731.316	0.0	1210.472	732.281	0.0	2069.271
30+	1563	1622.703	0.0	1224.049	579.675	0.0	2166.083
30+	1564	1578.281	0.0	1127.428	651.155	0.0	2004.132
30+	1565	1636.321	0.0	1165.831	541.47	0.0	2104.361
30+	1566	1499.7	0.0	1237.563	450.486	0.0	2082.847
30+	1567	1542.778	0.0	1182.676	613.353	0.0	1836.635
30+	1568	1676.092	0.0	1019.906	613.251	0.0	1969.544
30+	1569	1475.175	0.0	1144.119	443.353	0.0	1814.024
30+	1570	1434.083	0.0	1250.636	371.166	0.0	2020.504
30+	1571	1446.828	0.0	1304.445	342.914	0.0	2208.613
30+	1572	1464.77	0.0	1241.384	443.246	0.0	2060.112
30+	1573	1488.305	0.0	1325.603	541.969	0.0	2078.009
30+	1574	1472.81	0.0	1271.119	642.402	0.0	1949.529
30+	1575	1482.277	0.0	1309.487	501.958	0.0	2090.985
30+	1576	1428.59	0.0	1446.23	460.54	0.0	1879.065
30+	1577	1340.418	0.0	1309.872	351.96	0.0	2109.986
30+	1578	1395.114	0.0	1380.074	371.866	0.0	2228.511
30+	1579	1167.455	0.0	1468.027	322.001	0.0	2148.193
30+	1580	1127.384	0.0	1593.858	161.958	0.0	2461.846
30+	1581	1458.893	0.0	1334.896	361.011	0.0	2218.864
30+	1582	1380.076	0.0	1276.652	241.478	0.0	2232.329
30+	1583	1585.777	0.0	1412.065	401.825	0.0	2161.655
30+	1584	1725.066	0.0	1213.654	673.564	0.0	1960.185
30+	1585	1454.87	0.0	1379.043	564.688	0.0	1932.041
30+	1586	1552.7	0.0	1256.653	592.636	0.0	2076.213
30+	1587	1381.28	0.0	1447.62	409.671	0.0	2089.28
30+	1588	1510.031	0.0	1402.729	392.279	0.0	2300.595
30+	1589	1401.348	0.0	1410.778	522.164	0.0	2160.653
30+	1590	1367.106	0.0	1499.778	439.629	0.0	2162.457
30+	1591	1290.524	0.0	1587.842	250.024	0.0	2310.44
30+	1592	1477.69	0.0	1407.565	599.175	0.0	2110.385
30+	1593	1436.719	0.0	1431.608	379.31	0.0	2221.772
30+	1594	1262.41	0.0	1609.389	389.767	0.0	2240.776
30+	1595	1324.216	0.0	1549.638	350.254	0.0	2098.824
30+	1596	1444.287	0.0	1446.949	290.64	0.0	2264.193
30+	1597	1471.845	0.0	1537.432	160.549	0.0	2465.561
30+	1598	1571.107	0.0	1360.924	451.088	0.0	2002.315
30+	1599	1605.401	0.0	1422.181	350.757	0.0	2368.548
30+	1600	1609.595	0.0	1345.829	272.644	0.0	2330.547
30+	1601	1615.814	0.0	1377.108	160.549	0.0	2412.186
30+	1602	1581.59	0.0	1343.744	239.871	0.0	2692.266
30+	1603	1607.545	0.0	1486.171	130.69	0.0	2469.382
30+	1604	1788.22	0.0	1152.286	291.644	0.0	2361.812
30+	1605	1654.754	0.0	1267.318	230.42	0.0	2517.136
30+	1606	1562.592	0.0	1277.038	223.385	0.0	780.943
30+	1607	1505.086	0.0	1432.936	171.306	0.0	2553.525
30+	1608	1477.3	0.0	1445.56	111.693	0.0	901.18
30+	1609	1517.133	0.0	1230.631	199.959	0.0	2422.435
30+	1610	1501.193	0.0	1346.674	213.231	0.0	892.234
30+	1611	1836.866	0.0	1290.364	331.555	0.0	2484.564
30+	1612	1827.422	0.0	1040.053	332.155	0.0	2231.624
30+	1613	1742.125	0.0	1173.91	470.896	0.0	2380.117
30+	1614	1594.196	0.0	1434.564	241.476	0.0	2524.486
30+	1615	1668.781	0.0	1322.414	402.127	0.0	2362.228
30+	1616	1687.197	0.0	1180.437	312.354	0.0	2038.707
30+	1617	1996.643	0.0	1099.663	480.745	0.0	2240.773
30+	1618	1899.791	0.0	1168.358	580.577	0.0	2188.203
30+	1619	1841.445	0.0	1262.355	600.283	0.0	2301.404
30+	1620	1826.563	0.0	1245.623	300.39	0.0	2600.178
30+	1621	1824.612	0.0	1234.168	200.962	0.0	2543.686
30+	1622	1873.844	0.0	1219.903	630.642	0.0	2147.785
30+	1623	1940.651	0.0	1205.707	521.959	0.0	2438.418
30+	1624	1699.769	0.0	1386.567	451.589	0.0	2310.148
30+	1625	1702.16	0.0	1345.065	291.847	0.0	2422.95
30+	1626	1766.399	0.0	1292.699	321.602	0.0	2527.996
30+	1627	1687.191	0.0	1386.613	321.499	0.0	2447.27
30+	1628	1920.386	0.0	1175.638	332.055	0.0	2441.039
30+	1629	1966.09	0.0	1184.941	651.85	0.0	2328.547
30+	1630	1834.258	0.0	1240.957	552.523	0.0	2078.019
30+	1631	1916.873	0.0	1167.076	581.578	0.0	2155.625
30+	1632	1869.694	0.0	1140.098	611.234	0.0	1899.07
30+	1633	1943.989	0.0	1122.2	720.214	0.0	2046.751
30+	1634	2076.715	0.0	997.902	862.263	0.0	1972.862
30+	1635	2123.513	0.0	981.605	851.608	0.0	2066.657
30+	1636	2067.156	0.0	979.656	799.638	0.0	1924.903
30+	1637	2012.119	0.0	981.573	680.403	0.0	2159.752
30+	1638	2033.52	0.0	919.486	891.923	0.0	1883.279
30+	1639	2022.14	0.0	998.134	978.389	0.0	1763.95
30+	1640	1953.327	0.0	1154.416	742.633	0.0	2187.193
30+	1641	1789.997	0.0	1137.035	752.686	0.0	2186.389
30+	1642	1743.752	0.0	1185.199	638.687	0.0	1938.479
30+	1643	1839.82	0.0	1165.312	708.055	0.0	2107.079
30+	1644	1831.059	0.0	1190.176	820.544	0.0	2051.377
30+	1645	1893.312	0.0	1059.219	741.823	0.0	1845.483
30+	1646	1997.972	0.0	1055.191	688.148	0.0	1995.682
30+	1647	1951.925	0.0	1029.285	861.057	0.0	2007.234
30+	1648	2035.159	0.0	959.998	1021.108	0.0	1950.845
30+	1649	1907.64	0.0	978.968	740.319	0.0	2016.587
30+	1650	2059.517	0.0	937.463	910.824	0.0	1746.563
30+	1651	2072.881	0.0	909.48	890.916	0.0	1988.542
30+	1652	2038.581	0.0	1002.479	1029.856	0.0	2041.413
30+	1653	1872.424	0.0	907.511	879.464	0.0	1805.273
30+	1654	2063.148	0.0	882.738	842.564	0.0	1893.233
30+	1655	1995.874	0.0	966.991	910.021	0.0	1888.809
30+	1656	2105.253	0.0	922.844	969.942	0.0	2020.397
30+	1657	2013.135	0.0	1005.985	391.073	0.0	2376.797
30+	1658	2075.11	0.0	885.12	783.344	0.0	2139.542
30+	1659	2081.053	0.0	934.795	750.878	0.0	1951.944
30+	1660	2069.757	0.0	973.874	803.759	0.0	2019.103
30+	1661	1998.425	0.0	965.144	737.308	0.0	2177.332
30+	1662	2021.455	0.0	1002.749	782.238	0.0	2047.545
30+	1663	2047.704	0.0	1139.785	880.966	0.0	2300.59
30+	1664	1841.814	0.0	1061.285	501.257	0.0	2158.837
30+	1665	1869.057	0.0	1060.567	541.266	0.0	1985.835
30+	1666	1840.49	0.0	1076.516	481.649	0.0	2136.233
30+	1667	1858.01	0.0	1095.54	594.043	0.0	2118.942
30+	1668	1796.027	0.0	1270.984	461.343	0.0	2344.428
30+	1669	1696.261	0.0	1216.322	251.933	0.0	2413.891
30+	1670	1722.492	0.0	1232.789	302.703	0.0	2492.098
30+	1671	1789.719	0.0	1285.876	292.147	0.0	2673.461
30+	1672	1853.662	0.0	1130.77	310.744	0.0	2498.744
30+	1673	1787.241	0.0	1204.825	373.178	0.0	2459.233
30+	1674	2011.08	0.0	1050.823	711.87	0.0	2369.446
30+	1675	1827.743	0.0	1126.738	352.263	0.0	2586.506
30+	1676	1837.419	0.0	1113.598	382.825	0.0	2396.397
30+	1677	1823.993	0.0	1271.712	553.126	0.0	2542.583
30+	1678	2004.914	0.0	1166.526	763.942	0.0	2408.271
30+	1679	1816.071	0.0	1097.303	483.357	0.0	2343.219
30+	1680	1879.304	0.0	1132.614	631.742	0.0	2315.872
30+	1681	1837.213	0.0	1193.627	831.099	0.0	2172.017
30+	1682	1703.015	0.0	1123.172	718.408	0.0	1979.595
30+	1683	1878.535	0.0	1114.957	700.308	0.0	2247.318
30+	1684	1675.137	0.0	1233.001	483.057	0.0	2471.495
30+	1685	1877.682	0.0	1264.224	422.739	0.0	2417.012
30+	1686	2034.838	0.0	1044.438	910.026	0.0	2014.279
30+	1687	1904.13	0.0	1182.868	541.063	0.0	2286.721
30+	1688	1860.56	0.0	1098.817	591.832	0.0	2297.879
30+	1689	1840.257	0.0	1119.014	473.91	0.0	2261.899
30+	1690	1805.232	0.0	1110.752	463.251	0.0	2242.696
30+	1691	2016.809	0.0	983.9	812.005	0.0	1831.203
30+	1692	2091.326	0.0	780.573	1066.85	0.0	1635.062
30+	1693	2253.765	0.0	891.89	898.558	0.0	2087.661
30+	1694	2045.002	0.0	928.427	573.734	0.0	2069.066
30+	1695	2034.917	0.0	953.068	591.332	0.0	1980.893
30+	1696	1995.079	0.0	1063.485	571.723	0.0	2247.405
30+	1697	1955.394	0.0	1113.349	482.349	0.0	2493.018
30+	1698	1991.449	0.0	1120.603	711.164	0.0	2174.428
30+	1699	1925.559	0.0	1026.041	761.633	0.0	2077.418
30+	1700	1797.645	0.0	1117.913	563.077	0.0	2335.58
30+	1701	1896.026	0.0	1232.42	512.308	0.0	2497.624
30+	1702	1742.581	0.0	1004.786	494.317	0.0	1985.427
30+	1703	1708.045	0.0	990.177	543.274	0.0	1836.439
30+	1704	1827.397	0.0	1045.342	664.014	0.0	2125.57
30+	1705	1805.295	0.0	1221.244	492.202	0.0	2393.785
30+	1706	1835.742	0.0	1181.288	534.129	0.0	2367.44
30+	1707	1866.657	0.0	1149.377	531.31	0.0	2453.101
30+	1708	1891.237	0.0	1039.89	702.821	0.0	2068.157
30+	1709	1924.381	0.0	1067.805	591.635	0.0	2267.82
30+	1710	1860.452	0.0	1175.828	402.431	0.0	2362.015
30+	1711	1906.79	0.0	1026.748	642.807	0.0	2453.504
30+	1712	1947.978	0.0	1119.127	641.596	0.0	2376.292
30+	1713	1988.95	0.0	921.649	711.869	0.0	2147.18
30+	1714	1994.41	0.0	948.025	630.74	0.0	2275.968
30+	1715	2043.237	0.0	922.043	571.024	0.0	2175.132
30+	1716	1716.161	0.0	1167.287	453.599	0.0	2451.5
30+	1717	1891.157	0.0	1076.885	581.277	0.0	2349.653
30+	1718	1958.692	0.0	930.341	781.134	0.0	2004.125
30+	1719	1878.107	0.0	1059.165	691.562	0.0	2339.301
30+	1720	1944.821	0.0	1001.951	843.869	0.0	2110.079
30+	1721	1950.564	0.0	1005.876	762.739	0.0	1940.391
30+	1722	1941.368	0.0	909.2	812.401	0.0	2016.294
30+	1723	1859.889	0.0	949.956	462.846	0.0	2199.754
30+	1724	1751.799	0.0	996.998	442.041	0.0	2248.919
30+	1725	1823.571	0.0	1198.809	180.957	0.0	2621.286
30+	1726	1547.947	0.0	1246.379	110.887	0.0	2499.451
30+	1727	1611.369	0.0	1294.563	119.936	0.0	2636.974
30+	1728	1547.957	0.0	1388.94	162.462	0.0	2618.273
30+	1729	1431.014	0.0	1435.46	80.426	0.0	2585.9
30+	1730	1261.494	0.0	1495.889	170.404	0.0	843.878
30+	1731	1364.517	0.0	1358.301	101.136	0.0	2501.962
30+	1732	1440.484	0.0	1388.143	131.698	0.0	2756.522
30+	1733	1701.426	0.0	1199.455	90.178	0.0	2696.794
30+	1734	1719.441	0.0	1315.319	170.905	0.0	2498.642
30+	1735	1755.479	0.0	1113.787	90.378	0.0	2420.338
30+	1736	1694.9	0.0	1247.796	30.361	0.0	2844.575
30+	1737	1739.727	0.0	1236.436	201.667	0.0	2640.996
30+	1738	1840.094	0.0	1150.448	260.881	0.0	2673.274
30+	1739	1621.998	0.0	1428.463	100.733	0.0	2982.508
30+	1740	1452.631	0.0	1347.175	120.738	0.0	2535.627
30+	1741	1705.686	0.0	1149.86	283.099	0.0	2400.415
30+	1742	1751.805	0.0	1218.734	211.721	0.0	2393.682
30+	1743	1626.478	0.0	1327.775	140.644	0.0	2539.863
30+	1744	1488.86	0.0	1255.698	120.738	0.0	2351.863
30+	1745	1456.047	0.0	1449.262	60.923	0.0	2501.356
30+	1746	1415.932	0.0	1418.725	10.154	0.0	2523.272
30+	1747	1331.1	0.0	1555.154	20.308	0.0	2512.223
30+	1748	1342.171	0.0	1410.54	50.367	0.0	2472.113
30+	1749	1419.557	0.0	1416.271	30.26	0.0	2646.125
30+	1750	1321.38	0.0	1356.106	60.722	0.0	2673.565
30+	1751	1467.97	0.0	1265.088	70.372	0.0	2478.637
30+	1752	1476.942	0.0	1482.724	110.083	0.0	2678.297
30+	1753	1396.524	0.0	1506.835	80.628	0.0	1050.068
30+	1754	1370.612	0.0	1455.126	70.071	0.0	2632.848
30+	1755	1438.818	0.0	1315.034	80.626	0.0	2444.559
30+	1756	1474.809	0.0	1306.394	131.093	0.0	2494.526
30+	1757	1450.242	0.0	1253.98	131.396	0.0	2307.932
30+	1758	1613.272	0.0	1435.946	50.669	0.0	2706.344
30+	1759	1349.865	0.0	1392.626	141.348	0.0	2373.282
30+	1760	1200.788	0.0	1547.053	50.265	0.0	2394.589
30+	1761	1335.646	0.0	1462.27	110.584	0.0	2383.34
30+	1762	1167.862	0.0	547.206	20.308	0.0	2270.027
30+	1763	1327.724	0.0	1353.637	20.308	0.0	2306.228
30+	1764	1410.874	0.0	1363.963	160.953	0.0	2289.34
30+	1765	1479.995	0.0	1441.652	363.627	0.0	2323.515
30+	1766	1334.003	0.0	1446.267	181.161	0.0	2264.901
30+	1767	1373.513	0.0	1309.102	220.87	0.0	2234.147
30+	1768	1259.814	0.0	1418.23	273.753	0.0	2100.24
30+	1769	1314.426	0.0	1376.616	121.444	0.0	2200.667
30+	1770	1246.423	0.0	1448.804	111.492	0.0	2333.98
30+	1771	1333.136	0.0	1409.572	100.533	0.0	2331.464
30+	1772	1186.85	0.0	1420.107	101.539	0.0	2514.832
30+	1773	1335.343	0.0	1353.968	30.361	0.0	2441.039
30+	1774	1302.181	0.0	1558.295	131.296	0.0	1001.916
30+	1775	1401.051	0.0	1533.544	241.579	0.0	2434.514
30+	1776	1513.627	0.0	1365.357	190.81	0.0	2281.2
30+	1777	1407.623	0.0	1458.399	130.993	0.0	2461.857
30+	1778	1299.754	0.0	1481.623	111.189	0.0	2424.26
30+	1779	1371.351	0.0	1356.573	110.384	0.0	2399.524
30+	1780	1382.819	0.0	1417.799	100.934	0.0	2456.832
30+	1781	1508.953	0.0	1415.411	40.112	0.0	2502.971
30+	1782	1541.558	0.0	1430.763	210.114	0.0	2432.097
30+	1783	1287.878	0.0	1340.507	221.674	0.0	2144.875
30+	1784	1468.492	0.0	1295.107	363.224	0.0	2286.323
30+	1785	1554.042	0.0	1273.833	182.368	0.0	2590.534
30+	1786	1604.484	0.0	1125.373	60.722	0.0	2603.602
30+	1787	1596.88	0.0	1233.579	211.218	0.0	2538.554
30+	1788	1330.264	0.0	1470.734	91.385	0.0	999.099
30+	1789	1243.977	0.0	1578.417	131.093	0.0	1061.028
30+	1790	1456.172	0.0	1533.326	101.438	0.0	1090.385
30+	1791	1481.126	0.0	1411.187	71.077	0.0	1122.254
30+	1792	1290.376	0.0	1472.01	70.472	0.0	2491.713
30+	1793	1269.316	0.0	1540.805	20.308	0.0	1122.956
30+	1794	1432.263	0.0	1343.817	30.26	0.0	2426.563
30+	1795	1540.652	0.0	1419.907	90.579	0.0	2500.053
30+	1796	1413.722	0.0	1476.032	80.324	0.0	2373.487
30+	1797	1205.976	0.0	1772.743	150.797	0.0	2475.023
30+	1798	1048.922	0.0	1766.058	130.29	0.0	2496.242
30+	1799	1070.958	0.0	1638.039	110.685	0.0	2383.745
30+	1800	1060.849	0.0	1732.442	172.515	0.0	1143.063
30+	1801	1343.596	0.0	1294.792	111.693	0.0	1285.117
30+	1802	1170.194	0.0	1472.537	233.539	0.0	1022.123
30+	1803	1290.273	0.0	1438.946	273.954	0.0	1070.679
30+	1804	1432.213	0.0	1245.375	222.581	0.0	1071.986
30+	1805	1528.075	0.0	1369.783	202.877	0.0	938.58
30+	1806	1627.682	0.0	1490.34	241.076	0.0	2749.877
30+	1807	1375.442	0.0	1528.94	251.832	0.0	2402.732
30+	1808	1348.664	0.0	1483.654	290.741	0.0	2356.399
30+	1809	1321.681	0.0	1539.967	301.9	0.0	2346.541
30+	1810	1347.909	0.0	1434.907	241.176	0.0	2402.436
30+	1811	1255.626	0.0	1567.661	394.39	0.0	2451.584
30+	1812	1202.576	0.0	1709.908	392.379	0.0	2422.237
30+	1813	1276.677	0.0	1760.177	212.025	0.0	3059.909
30+	1814	1181.126	0.0	1753.429	331.757	0.0	2560.057
30+	1815	1190.541	0.0	1749.154	171.41	0.0	2710.549
30+	1816	1319.508	0.0	1708.805	131.397	0.0	3012.045
30+	1817	1332.789	0.0	1559.449	241.18	0.0	2803.243
30+	1818	1188.423	0.0	1731.459	362.922	0.0	2686.237
30+	1819	1069.627	0.0	1756.488	323.412	0.0	2779.429
30+	1820	1166.68	0.0	1759.813	141.149	0.0	2718.007
30+	1821	1155.236	0.0	1677.317	181.764	0.0	2490.498
30+	1822	1233.67	0.0	1625.689	172.214	0.0	2559.468
30+	1823	1059.722	0.0	1595.595	161.758	0.0	2261.891
30+	1824	1246.845	0.0	1514.846	403.338	0.0	2369.758
30+	1825	1171.395	0.0	1537.619	191.415	0.0	2487.975
30+	1826	1318.655	0.0	1542.982	363.928	0.0	2391.568
30+	1827	1409.434	0.0	1321.028	141.551	0.0	2339.589
30+	1828	1434.376	0.0	1664.255	342.816	0.0	2582.785
30+	1829	1366.817	0.0	1581.656	353.875	0.0	2544.671
30+	1830	1301.728	0.0	1687.166	342.917	0.0	2519.543
30+	1831	1231.718	0.0	1679.412	251.936	0.0	2721.614
30+	1832	1176.271	0.0	1635.534	250.828	0.0	2369.559
30+	1833	1212.305	0.0	1539.125	321.705	0.0	2400.822
30+	1834	1168.557	0.0	1850.661	271.439	0.0	2542.266
30+	1835	1394.753	0.0	1468.628	90.782	0.0	2910.427
30+	1836	1381.424	0.0	1523.309	251.23	0.0	2560.971
30+	1837	1086.127	0.0	1718.957	120.336	0.0	2696.075
30+	1838	955.007	0.0	1810.659	70.071	0.0	2881.66
30+	1839	991.876	0.0	1678.485	40.414	0.0	1037.399
30+	1840	991.144	0.0	1827.742	9.953	0.0	1178.75
30+	1841	1055.605	0.0	1733.52	190.909	0.0	2743.434
30+	1842	1088.202	0.0	1695.574	161.454	0.0	2528.804
30+	1843	1117.894	0.0	1734.006	160.95	0.0	2538.256
30+	1844	1159.163	0.0	1631.298	120.94	0.0	2643.015
30+	1845	1015.279	0.0	1743.95	120.637	0.0	2350.262
30+	1846	972.443	0.0	1739.251	90.78	0.0	2308.646
30+	1847	1185.323	0.0	1580.618	80.828	0.0	2569.324
30+	1848	1287.178	0.0	1627.573	180.756	0.0	2604.413
30+	1849	1257.134	0.0	1610.054	190.709	0.0	2550.628
30+	1850	1233.216	0.0	1636.987	250.727	0.0	2524.482
30+	1851	1268.05	0.0	1512.208	402.429	0.0	2351.359
30+	1852	1107.219	0.0	1689.254	241.375	0.0	2416.601
30+	1853	1115.729	0.0	1642.223	251.327	0.0	2351.361
30+	1854	1124.555	0.0	1587.595	283.705	0.0	1066.857
30+	1855	1138.879	0.0	1749.898	290.137	0.0	2565.392
30+	1856	1250.177	0.0	1551.17	220.77	0.0	2272.953
30+	1857	1171.741	0.0	1680.981	191.413	0.0	2483.857
30+	1858	1337.672	0.0	1570.223	332.965	0.0	2302.001
30+	1859	1221.285	0.0	1771.469	292.648	0.0	2479.335
30+	1860	1326.968	0.0	1549.342	493.116	0.0	2396.502
30+	1861	1349.494	0.0	1509.373	501.258	0.0	2185.996
30+	1862	1266.329	0.0	1490.212	421.833	0.0	2221.684
30+	1863	1130.492	0.0	1635.121	231.423	0.0	2508.188
30+	1864	1069.162	0.0	1676.006	282.597	0.0	2286.21
30+	1865	1234.995	0.0	1647.038	243.088	0.0	2520.754
30+	1866	1054.072	0.0	1579.728	161.255	0.0	2285.505
30+	1867	1178.758	0.0	1631.402	362.922	0.0	2293.962
30+	1868	1064.394	0.0	1646.34	120.94	0.0	2320.202
30+	1869	998.812	0.0	1612.801	160.348	0.0	2396.998
30+	1870	1193.754	0.0	1569.377	252.033	0.0	2231.33
30+	1871	1201.993	0.0	1454.828	130.993	0.0	2536.438
30+	1872	1216.489	0.0	1559.941	141.852	0.0	2461.753
30+	1873	1087.538	0.0	1592.766	0.0	0.0	2651.647
30+	1874	1139.672	0.0	1538.047	71.077	0.0	2581.174
30+	1875	1228.638	0.0	1509.34	171.608	0.0	2516.031
30+	1876	1204.263	0.0	1614.517	152.006	0.0	2632.864
30+	1877	1194.454	0.0	1483.964	171.209	0.0	2507.99
30+	1878	1109.596	0.0	1524.499	89.977	0.0	2574.256
30+	1879	1064.715	0.0	1436.48	40.616	0.0	838.95
30+	1880	1123.666	0.0	1612.944	151.502	0.0	2352.473
30+	1881	1135.946	0.0	1543.725	142.154	0.0	978.186
30+	1882	1016.365	0.0	1593.182	121.847	0.0	938.776
30+	1883	1096.962	0.0	1644.816	131.396	0.0	1069.468
30+	1884	1049.931	0.0	1500.678	160.451	0.0	2403.044
30+	1885	1137.457	0.0	1571.943	181.661	0.0	2593.339
30+	1886	1198.534	0.0	1436.704	101.539	0.0	2430.799
30+	1887	1099.336	0.0	1535.532	111.693	0.0	1242.287
30+	1888	1174.083	0.0	1467.408	111.693	0.0	1180.96
30+	1889	925.966	0.0	1674.57	71.077	0.0	1170.4
30+	1890	1240.849	0.0	1483.212	101.539	0.0	926.616
30+	1891	1166.755	0.0	1411.402	81.231	0.0	898.065
30+	1892	1190.763	0.0	1579.015	70.473	0.0	2727.666
30+	1893	1271.455	0.0	1520.024	50.769	0.0	2656.578
30+	1894	1223.203	0.0	1564.48	40.616	0.0	2837.233
30+	1895	1118.435	0.0	1700.335	90.279	0.0	2968.025
30+	1896	1116.763	0.0	1650.416	169.8	0.0	2535.737
30+	1897	1278.37	0.0	1708.561	90.479	0.0	2767.059
30+	1898	1105.294	0.0	1688.201	69.67	0.0	2555.04
30+	1899	1204.822	0.0	1641.778	410.577	0.0	2533.136
30+	1900	1375.983	0.0	1627.427	260.179	0.0	2640.805
30+	1901	1347.856	0.0	1582.339	100.735	0.0	2819.16
30+	1902	1219.351	0.0	1821.775	80.427	0.0	3020.997
30+	1903	1251.084	0.0	1715.453	200.263	0.0	2958.89
30+	1904	1360.776	0.0	1529.317	130.592	0.0	2837.036
30+	1905	1140.406	0.0	1790.192	170.503	0.0	2877.352
30+	1906	1243.635	0.0	1645.057	351.867	0.0	2485.263
30+	1907	1190.681	0.0	1622.301	101.036	0.0	2628.024
30+	1908	1182.413	0.0	1612.835	161.555	0.0	2550.719
30+	1909	1292.534	0.0	1638.339	229.719	0.0	2766.158
30+	1910	1463.202	0.0	1566.671	322.708	0.0	3011.555
30+	1911	1545.251	0.0	1429.195	400.219	0.0	2651.955
30+	1912	1354.953	0.0	1411.863	270.332	0.0	2491.005
30+	1913	1260.761	0.0	1529.976	390.668	0.0	2279.488
30+	1914	1514.848	0.0	1455.039	390.369	0.0	2726.653
30+	1915	1366.61	0.0	1550.194	220.368	0.0	2661.906
30+	1916	1470.774	0.0	1336.704	269.731	0.0	2874.05
30+	1917	1470.796	0.0	1422.782	191.515	0.0	2650.358
30+	1918	1394.231	0.0	1486.635	90.882	0.0	2677.688
30+	1919	1420.486	0.0	1436.469	271.34	0.0	2614.865
30+	1920	1422.255	0.0	1392.667	180.155	0.0	2570.227
30+	1921	1446.919	0.0	1306.483	159.546	0.0	2482.266
30+	1922	1488.52	0.0	1336.135	110.787	0.0	2601.598
30+	1923	1435.087	0.0	1231.161	120.439	0.0	2573.353
30+	1924	1461.895	0.0	1325.604	180.558	0.0	2291.75
30+	1925	1450.988	0.0	1302.977	190.71	0.0	2611.752
30+	1926	1386.793	0.0	1268.913	281.794	0.0	2521.475
30+	1927	1511.222	0.0	1134.404	151.001	0.0	2574.956
30+	1928	1599.161	0.0	1121.232	261.888	0.0	2332.272
30+	1929	1490.691	0.0	1184.085	456.12	0.0	2162.374
30+	1930	1545.695	0.0	1186.467	202.474	0.0	2584.716
30+	1931	1329.785	0.0	1273.006	403.139	0.0	2338.508
30+	1932	1312.19	0.0	1220.182	343.623	0.0	1981.514
30+	1933	1616.225	0.0	1299.685	412.086	0.0	2317.891
30+	1934	1616.4	0.0	1211.829	501.859	0.0	2037.398
30+	1935	1528.99	0.0	1327.962	412.287	0.0	2177.547
30+	1936	1479.268	0.0	1291.901	362.523	0.0	2212.524
30+	1937	1462.586	0.0	1404.11	351.563	0.0	2173.83
30+	1938	1623.424	0.0	1129.856	280.287	0.0	2193.439
30+	1939	1692.395	0.0	1072.655	443.048	0.0	2335.171
30+	1940	1768.345	0.0	1092.447	420.833	0.0	2234.643
30+	1941	1746.043	0.0	1149.615	431.482	0.0	2297.984
30+	1942	1657.48	0.0	1226.512	460.339	0.0	2156.123
30+	1943	1644.899	0.0	1122.136	329.749	0.0	2177.74
30+	1944	1707.524	0.0	1108.895	500.048	0.0	2263.201
30+	1945	1469.803	0.0	1116.11	271.84	0.0	2009.053
30+	1946	1533.754	0.0	1174.518	191.112	0.0	2297.891
30+	1947	1448.828	0.0	1354.498	139.742	0.0	2275.666
30+	1948	1588.181	0.0	1273.317	129.487	0.0	2534.227
30+	1949	1477.267	0.0	1275.411	282.696	0.0	2451.893
30+	1950	1479.297	0.0	1301.579	352.969	0.0	2259.885
30+	1951	1539.875	0.0	1302.267	401.925	0.0	2253.755
30+	1952	1586.39	0.0	1107.245	360.408	0.0	2300.289
30+	1953	1471.683	0.0	1237.492	321.103	0.0	2199.76
30+	1954	1615.547	0.0	1148.27	340.101	0.0	2185.787
30+	1955	1511.089	0.0	1246.848	401.324	0.0	2431.388
30+	1956	1511.523	0.0	1212.395	531.517	0.0	1940.883
30+	1957	1667.36	0.0	1173.742	402.43	0.0	1886.402
30+	1958	1735.619	0.0	1166.433	712.475	0.0	1961.697
30+	1959	1565.247	0.0	1074.567	661.5	0.0	1758.519
30+	1960	1696.206	0.0	1087.188	460.74	0.0	2057.211
30+	1961	1645.922	0.0	1215.989	362.018	0.0	2160.759
30+	1962	1499.739	0.0	1288.769	351.259	0.0	2083.135
30+	1963	1462.486	0.0	1448.359	290.742	0.0	2222.573
30+	1964	1715.221	0.0	1196.621	521.962	0.0	2148.082
30+	1965	1709.028	0.0	1077.208	341.712	0.0	2061.826
30+	1966	1520.044	0.0	1211.671	181.059	0.0	2441.857
30+	1967	1368.778	0.0	1357.728	250.228	0.0	2258.378
30+	1968	1450.362	0.0	1410.56	190.712	0.0	2217.555
30+	1969	1730.754	0.0	1309.949	249.522	0.0	2388.258
30+	1970	1233.35	0.0	1408.438	231.427	0.0	2277.168
30+	1971	1134.697	0.0	1543.937	50.265	0.0	1365.238
30+	1972	1010.04	0.0	1769.638	40.212	0.0	2332.656
30+	1973	1227.137	0.0	1687.696	91.184	0.0	2605.614
30+	1974	1215.044	0.0	1559.842	80.628	0.0	2293.648
30+	1975	1230.936	0.0	1547.552	240.476	0.0	2060.919
30+	1976	1380.639	0.0	1472.594	323.212	0.0	2267.512
30+	1977	1506.11	0.0	1411.595	391.071	0.0	2106.359
30+	1978	1309.227	0.0	1496.489	391.175	0.0	2153.198
30+	1979	1631.185	0.0	1214.87	511.412	0.0	2312.251
30+	1980	1426.349	0.0	1359.491	575.554	0.0	2349.751
30+	1981	1620.304	0.0	1253.269	613.748	0.0	2119.334
30+	1982	1452.121	0.0	1450.895	646.522	0.0	1914.646
30+	1983	1513.236	0.0	1383.407	583.996	0.0	2103.046
30+	1984	1499.013	0.0	1409.1	562.18	0.0	2159.758
30+	1985	1386.227	0.0	1484.886	483.063	0.0	2040.919
30+	1986	1297.948	0.0	1671.2	493.318	0.0	2054.186
30+	1987	1362.82	0.0	1529.453	413.09	0.0	2315.366
30+	1988	1383.414	0.0	1537.408	434.002	0.0	2373.875
30+	1989	1543.928	0.0	1366.429	524.181	0.0	2160.342
30+	1990	1508.875	0.0	1192.66	493.415	0.0	1890.008
30+	1991	1650.199	0.0	1272.21	522.873	0.0	2398.301
30+	1992	1442.634	0.0	1391.992	522.569	0.0	2056.701
30+	1993	1448.081	0.0	1383.507	613.951	0.0	2091.685
30+	1994	1376.358	0.0	1359.038	603.196	0.0	1889.823
30+	1995	1344.709	0.0	1457.126	661.0	0.0	1802.05
30+	1996	1441.857	0.0	1452.197	690.056	0.0	1910.425
30+	1997	1487.42	0.0	1459.804	601.284	0.0	1949.334
30+	1998	1539.523	0.0	1363.344	612.542	0.0	2191.614
[truncated: 10,568 more rows]
