# Supplementary material for: N-Glycans modulate tilting of HIV-1 envelope glycoprotein
Source: Nat Commun. 2026 Apr 15;17:5206. doi: 10.1038/s41467-026-71874-2 (PMC13254402; doi:10.1038/s41467-026-71874-2)
Supplement: Supplementary file 8 — Source Data [file 41467_2026_71874_MOESM8_ESM.zip › source_data/2_Supplementary_Figures/6_FigS11/FigS11a_extracted_data/WT_Interface_RAW_ALL.csv]

Tilt_bin	Frame	ASA_7.2	Membrane_7.2	Glycan_7.2	ASA_18.6	Membrane_18.6	Glycan_18.6
0-10	0	1519.518	0.0	1267.116	71.077	10.154	2513.419
0-10	1	1581.35	0.0	1401.596	30.462	50.769	2667.436
0-10	2	1632.344	0.0	1454.67	253.847	182.77	2655.666
0-10	3	1397.285	0.0	1499.017	91.183	0.0	2613.037
0-10	4	1381.39	0.0	1718.896	30.462	111.693	2920.977
0-10	5	1331.488	13.012	1801.642	10.154	91.083	3372.673
0-10	6	1389.818	0.0	1783.912	60.119	0.0	2897.247
0-10	7	1412.951	0.0	1558.358	0.0	50.769	2649.851
0-10	8	1164.721	0.0	1822.167	20.308	0.0	2594.542
0-10	9	1291.656	0.0	1755.421	71.077	0.0	2543.668
0-10	10	1345.368	0.0	1640.202	90.983	0.0	3170.289
0-10	11	1366.559	0.0	1747.428	29.858	0.0	2688.838
0-10	12	1270.099	0.0	1489.757	80.425	0.0	2825.061
0-10	13	1502.907	0.0	1462.612	60.923	442.438	2421.422
0-10	14	1486.405	0.0	1448.534	71.077	635.462	2434.191
0-10	15	1393.07	5.663	1593.048	10.154	0.0	2486.274
0-10	16	1444.983	0.0	1350.057	50.265	0.0	2734.182
0-10	17	1649.345	0.0	1467.512	291.943	201.465	2697.991
0-10	18	1709.141	0.0	1257.269	351.959	201.062	2503.655
0-10	19	1701.205	0.0	1298.442	152.308	759.223	2150.386
0-10	20	1934.5	0.0	1236.52	10.154	867.288	2764.549
0-10	21	1822.982	0.0	1602.399	9.953	0.0	3196.132
0-10	22	1594.114	0.0	1584.494	19.906	0.0	3099.026
0-10	23	1494.15	0.0	1539.187	50.065	0.0	3010.751
0-10	24	1507.143	0.0	1654.04	0.0	416.309	2718.501
0-10	25	1288.666	27.882	1620.934	20.308	423.439	2475.003
0-10	26	1443.859	5.707	1656.722	20.207	0.0	2648.039
0-10	27	1244.935	0.0	1524.668	110.685	0.0	2798.738
0-10	28	1348.047	0.0	1646.064	50.769	0.0	2907.303
0-10	29	1468.829	0.0	1463.279	9.953	0.0	2946.719
0-10	30	1304.87	0.0	1573.196	49.965	0.0	3347.447
0-10	31	1195.592	0.0	1646.598	20.106	0.0	2718.105
0-10	32	1196.259	0.0	1709.408	70.372	0.0	3068.142
0-10	33	1052.204	0.0	1672.413	40.313	0.0	2896.932
0-10	34	1122.536	0.0	1658.297	19.906	0.0	3196.538
0-10	35	865.469	0.0	1864.173	80.125	0.0	3024.924
0-10	36	1169.695	0.0	1702.911	20.006	0.0	3157.518
0-10	37	1132.274	0.0	1713.442	9.953	0.0	2963.909
0-10	38	1166.901	0.0	1730.079	19.906	0.0	2988.532
0-10	39	1224.28	0.0	1642.042	69.67	0.0	3085.546
0-10	40	1140.966	0.0	1654.253	60.52	0.0	2584.7
0-10	41	920.631	0.0	1954.546	30.462	0.0	2383.335
0-10	42	941.519	0.0	1732.252	71.077	0.0	2644.026
0-10	43	876.367	0.0	1981.531	9.953	0.0	3164.477
0-10	44	790.509	0.0	1882.551	0.0	0.0	2497.333
0-10	45	869.811	0.0	1846.234	10.154	0.0	2507.39
0-10	46	911.604	0.0	1797.224	60.923	0.0	2554.131
0-10	47	966.409	0.0	1827.348	70.372	0.0	2591.222
0-10	48	1219.986	0.0	1588.42	119.434	0.0	2863.873
0-10	49	1125.34	0.0	1449.673	69.67	0.0	3093.795
0-10	50	1234.931	0.0	1288.585	0.0	0.0	2034.368
0-10	51	1431.066	0.0	1475.434	0.0	0.0	2586.4
0-10	52	1224.787	0.0	1455.105	0.0	0.0	2290.031
0-10	53	1244.304	0.0	1508.107	19.906	0.0	3430.781
0-10	54	1192.181	0.0	1360.992	0.0	0.0	2308.832
0-10	55	1194.2	0.0	1541.835	10.154	0.0	2658.285
0-10	56	1167.325	0.0	1546.102	0.0	0.0	2138.224
0-10	57	1266.619	0.0	1492.671	10.053	10.154	3156.022
0-10	58	1132.648	0.0	1755.272	91.385	0.0	2657.879
0-10	59	1317.972	0.0	1768.834	19.906	0.0	3072.475
0-10	60	1166.76	0.0	1667.459	81.231	0.0	2568.805
0-10	61	1225.043	0.0	1764.653	19.906	30.462	3423.829
0-10	62	1354.428	0.0	1633.123	60.621	0.0	2541.261
0-10	63	1146.095	0.0	1736.069	9.953	0.0	3144.564
0-10	64	1203.246	0.0	1672.892	39.811	0.0	3225.59
0-10	65	1106.204	0.0	1591.124	60.52	0.0	2615.854
0-10	66	1298.0	0.0	1504.909	0.0	0.0	2507.078
0-10	67	1291.1	0.0	1615.768	19.906	0.0	2955.163
0-10	68	1381.157	0.0	1774.962	19.906	0.0	2947.828
0-10	69	1228.758	0.0	1926.625	29.858	0.0	3273.551
0-10	70	1519.578	0.0	1354.606	59.717	0.0	3355.284
0-10	71	1327.974	0.0	1566.833	19.906	0.0	3166.487
0-10	72	1497.051	0.0	1367.571	40.616	0.0	2729.157
0-10	73	1137.533	0.0	1774.922	0.0	0.0	2874.225
0-10	74	1213.493	0.0	1735.067	9.953	0.0	3209.008
0-10	75	1305.855	0.0	1696.764	9.953	10.154	3337.586
0-10	76	1187.95	0.0	1786.264	0.0	20.308	2910.026
0-10	77	1210.006	0.0	1941.143	20.308	0.0	2789.471
0-10	78	1173.047	0.0	1637.195	9.953	0.0	3443.954
0-10	79	1414.714	22.828	1531.263	19.906	0.0	2960.991
0-10	80	1371.384	0.0	1602.296	0.0	101.539	2596.755
0-10	81	1145.583	0.0	1872.31	29.858	0.0	3475.723
0-10	82	1003.522	0.0	1899.604	101.337	0.0	2410.357
0-10	83	1053.788	32.339	2022.434	71.077	0.0	2720.706
0-10	84	898.685	0.0	2059.222	60.319	0.0	2702.128
0-10	85	1201.337	0.0	1937.782	0.0	50.769	2838.539
0-10	86	1394.096	7.609	1660.908	0.0	142.154	2643.0
0-10	87	1324.301	0.0	1671.346	0.0	142.154	2819.938
0-10	88	1049.905	0.0	1863.643	20.308	0.0	2496.532
0-10	89	1251.393	0.0	1908.118	81.231	0.0	2411.785
0-10	90	1380.002	0.0	1759.564	81.231	0.0	2725.742
0-10	91	1075.64	0.0	1819.591	0.0	0.0	2386.544
0-10	92	1005.161	64.635	1894.14	90.881	0.0	2586.613
0-10	93	962.443	0.0	1941.254	99.528	142.154	3206.088
0-10	94	1073.134	0.0	1924.167	89.575	152.308	3214.527
0-10	95	929.936	0.0	1898.252	79.623	50.769	3237.557
0-10	96	818.271	58.971	2056.002	19.906	192.924	3129.685
0-10	97	943.002	47.557	1910.797	60.319	0.0	2649.245
0-10	98	1032.75	20.925	1853.285	0.0	0.0	2253.837
0-10	99	996.918	0.0	1860.649	30.159	0.0	2530.919
0-10	100	901.062	0.0	1887.465	40.616	0.0	2604.108
0-10	101	764.36	0.0	1887.981	19.906	30.462	3075.2
0-10	102	906.99	0.0	1979.5	81.231	0.0	2563.69
0-10	103	1026.518	0.0	1798.921	9.953	0.0	2965.713
0-10	104	958.831	0.0	2051.511	0.0	0.0	2239.667
0-10	105	749.798	0.0	2085.333	10.154	0.0	2460.547
0-10	106	827.963	0.0	1820.439	9.953	142.154	2697.287
0-10	107	1019.225	0.0	1744.044	50.065	182.77	2707.453
0-10	108	902.791	0.0	1911.954	171.209	0.0	3060.925
0-10	109	959.029	0.0	1909.616	39.811	20.308	3020.499
0-10	110	842.748	0.0	2072.217	29.858	152.308	3159.837
0-10	111	971.013	0.0	1895.669	79.623	40.616	3137.735
0-10	112	953.028	0.0	2034.136	40.414	132.0	3107.066
0-10	113	744.399	0.0	1909.499	59.717	0.0	3016.189
0-10	114	827.183	0.0	2064.616	109.481	0.0	3074.901
0-10	115	872.56	0.0	2139.972	49.764	0.0	3417.305
0-10	116	971.094	0.0	1857.388	39.811	0.0	3316.675
0-10	117	955.147	0.0	1854.888	59.717	20.308	3218.957
0-10	118	1109.641	0.0	1823.889	89.776	81.231	3228.908
0-10	119	1310.246	0.0	1661.026	80.425	40.616	3061.917
0-10	120	1331.864	0.0	1589.97	0.0	0.0	2364.926
0-10	121	1069.676	0.0	1824.844	10.154	0.0	3132.794
0-10	122	963.488	0.0	1986.949	60.923	0.0	3348.027
0-10	123	1081.099	0.0	1783.513	70.372	0.0	3183.662
0-10	124	1015.246	0.0	1738.007	10.154	0.0	3054.28
0-10	125	1013.711	0.0	1669.084	60.923	0.0	2604.213
0-10	126	1026.471	0.0	1673.783	20.308	0.0	2938.171
0-10	127	1030.997	0.0	1587.904	20.308	0.0	2865.273
0-10	128	1180.426	11.414	1615.73	10.053	10.154	2934.853
0-10	129	1089.275	0.0	1657.573	0.0	0.0	2087.764
0-10	130	1135.861	15.218	1530.521	30.159	71.077	2916.147
0-10	131	943.091	0.0	1642.669	20.308	0.0	2667.029
0-10	132	1080.708	7.609	1652.021	0.0	20.308	2469.888
0-10	133	1032.834	74.189	1998.64	30.26	0.0	2700.009
0-10	134	1053.526	0.0	1404.596	0.0	152.308	2632.845
0-10	135	1176.779	0.0	1439.596	20.308	0.0	2728.046
0-10	136	1139.986	0.0	1514.303	40.313	0.0	2987.015
0-10	137	1020.322	51.014	1509.764	40.616	0.0	2787.664
0-10	138	1250.672	32.166	1593.944	80.425	71.077	3026.014
0-10	139	1214.299	41.851	1569.919	60.319	91.385	3039.193
0-10	140	1287.567	33.03	1517.337	30.159	0.0	3180.239
0-10	141	1179.018	43.493	1569.048	10.154	0.0	2793.395
0-10	142	1110.812	72.287	1568.65	20.207	10.154	2942.792
0-10	143	1299.444	73.844	1439.32	0.0	0.0	2059.309
0-10	144	1195.795	17.121	1471.608	30.159	0.0	2597.966
0-10	145	1096.095	19.023	1580.509	10.053	20.308	3002.607
0-10	146	1210.749	7.609	1468.657	30.462	0.0	2763.958
0-10	147	1047.301	30.437	1434.89	50.769	0.0	2504.079
0-10	148	1055.169	0.0	1585.527	20.308	0.0	2436.823
0-10	149	983.052	1.859	1730.075	40.616	0.0	2548.008
0-10	150	1166.319	0.0	1471.972	30.462	0.0	2681.717
0-10	151	1130.39	0.0	1646.751	40.616	0.0	2709.072
0-10	152	1119.703	0.0	1605.221	60.319	0.0	2633.162
0-10	153	1246.057	0.0	1509.664	40.616	0.0	2451.804
0-10	154	1312.288	0.0	1503.546	70.372	0.0	2747.225
0-10	155	1175.688	0.0	1400.018	10.154	0.0	2683.931
0-10	156	1030.423	5.707	1658.253	0.0	0.0	2056.682
0-10	157	999.385	0.0	1701.601	20.308	0.0	2801.759
0-10	158	1208.465	0.0	1481.215	71.077	0.0	2651.555
0-10	159	1166.955	0.0	1650.512	70.372	0.0	3106.642
0-10	160	1162.885	0.0	1589.962	40.212	0.0	3090.976
0-10	161	1203.74	0.0	1568.749	80.929	0.0	2734.597
0-10	162	1133.053	0.0	1793.869	20.308	0.0	2912.953
0-10	163	1166.698	0.0	1988.261	30.462	0.0	2585.714
0-10	164	1253.082	0.0	1772.538	20.308	0.0	2955.863
0-10	165	1093.224	0.0	1850.077	40.212	0.0	3257.744
0-10	166	1069.808	0.0	1908.253	30.361	0.0	2433.404
0-10	167	1196.404	0.0	1798.209	10.053	0.0	3374.958
0-10	168	1026.331	0.0	1764.01	0.0	0.0	1926.208
0-10	169	1218.463	0.0	1767.598	30.159	0.0	3057.382
0-10	170	1132.504	0.0	1826.599	0.0	0.0	1999.899
0-10	171	829.917	0.0	1979.035	0.0	0.0	1976.178
0-10	172	878.868	0.0	2100.486	0.0	0.0	1910.525
0-10	173	859.265	0.0	2011.89	0.0	0.0	1959.689
0-10	174	844.538	0.0	1971.447	20.308	0.0	2670.159
0-10	175	1036.339	0.0	1760.401	30.462	0.0	2681.22
0-10	176	1336.013	0.0	1462.052	40.212	0.0	2932.314
0-10	177	1397.588	0.0	1541.572	60.822	0.0	3221.153
0-10	178	1361.301	0.0	1621.034	30.159	0.0	3226.273
0-10	179	1103.953	0.0	1610.787	50.265	0.0	2692.151
0-10	180	1101.757	0.0	1627.843	40.212	0.0	2890.513
0-10	181	1210.937	0.0	1525.801	10.053	0.0	3067.446
0-10	182	1202.088	0.0	1636.268	60.319	0.0	2876.534
0-10	183	1055.973	5.448	1655.572	10.053	0.0	2975.442
0-10	184	1134.784	0.0	1630.802	30.159	10.154	2894.82
0-10	185	1107.497	26.632	1576.273	10.053	40.616	2826.179
0-10	186	1071.029	7.609	1643.083	30.159	40.616	2844.661
0-10	187	1153.006	0.0	1690.611	10.154	0.0	3154.619
0-10	188	987.088	0.0	1846.796	0.0	0.0	2398.912
0-10	189	949.265	0.0	1839.593	0.0	0.0	2247.907
0-10	190	914.7	0.0	1852.051	40.414	0.0	2795.223
0-10	191	1130.37	0.0	1631.243	40.616	0.0	2540.675
0-10	192	984.569	0.0	1765.827	10.154	0.0	2804.07
0-10	193	971.222	59.663	1820.123	0.0	0.0	2318.28
0-10	194	988.548	0.0	1934.769	0.0	0.0	2168.386
0-10	195	1053.618	0.0	1846.137	0.0	0.0	1938.968
0-10	196	967.201	0.0	1862.249	20.106	71.077	3207.78
0-10	197	1018.009	0.0	1731.498	49.764	81.231	3045.032
0-10	198	978.051	0.0	1705.845	30.159	20.308	2949.42
0-10	199	1090.62	0.0	1587.238	10.053	20.308	2864.781
0-10	200	996.348	0.0	1759.11	10.154	0.0	2777.535
0-10	201	894.93	0.0	1880.459	50.769	0.0	2302.411
0-10	202	1087.241	0.0	1761.713	130.69	71.077	3094.289
0-10	203	1136.608	0.0	1731.345	110.584	20.308	2820.02
0-10	204	1015.411	0.0	1912.63	90.278	50.769	3200.45
0-10	205	872.34	0.0	1919.876	60.822	20.308	3072.479
0-10	206	811.254	0.0	2033.31	292.245	0.0	2306.02
0-10	207	851.141	0.0	1919.859	111.693	0.0	2596.266
0-10	208	882.47	0.0	1868.469	91.385	0.0	2731.478
0-10	209	785.318	0.0	1982.204	121.847	0.0	2237.668
0-10	210	890.162	0.0	1940.571	162.462	0.0	2308.542
0-10	211	837.003	0.0	1830.379	20.308	0.0	3256.359
0-10	212	859.696	24.73	2016.405	30.462	0.0	2292.858
0-10	213	817.888	0.0	1831.192	40.212	0.0	3262.183
0-10	214	755.759	0.0	1959.358	10.053	0.0	3406.039
0-10	215	777.607	0.0	2008.193	80.526	0.0	3199.643
0-10	216	745.704	0.0	2005.414	10.053	0.0	3071.566
0-10	217	757.621	0.0	1955.449	0.0	0.0	2124.049
0-10	218	790.1	0.0	1915.315	0.0	0.0	2094.805
0-10	219	868.138	0.0	1921.248	10.154	0.0	2273.546
0-10	220	840.982	0.0	2024.993	40.212	0.0	3349.527
0-10	221	891.93	0.0	2064.711	10.053	0.0	3294.333
0-10	222	940.785	0.0	1875.537	20.308	0.0	2331.667
0-10	223	768.237	0.0	2041.522	0.0	0.0	1823.059
0-10	224	886.647	0.0	1854.705	0.0	0.0	2104.344
0-10	225	818.693	0.0	1807.897	0.0	0.0	1795.812
0-10	226	949.995	0.0	1897.611	10.154	0.0	2381.83
0-10	227	858.206	0.0	1976.015	0.0	0.0	2190.7
0-10	228	1053.18	0.0	1943.387	0.0	0.0	1948.921
0-10	229	1115.294	60.482	1904.37	40.212	191.614	3281.583
0-10	230	1224.631	45.177	1801.977	30.159	221.269	3308.917
0-10	231	997.162	135.998	1813.647	0.0	0.0	2067.754
0-10	232	1084.304	49.068	1940.465	0.0	0.0	2126.261
0-10	233	914.539	79.929	1863.699	40.313	30.159	3246.687
0-10	234	1042.078	46.47	1769.745	0.0	0.0	2007.329
0-10	235	885.777	60.873	2121.392	0.0	0.0	2206.591
0-10	236	983.174	13.099	1942.605	0.0	0.0	2308.732
0-10	237	1061.591	96.658	1735.434	10.154	100.531	3296.043
0-10	238	770.54	0.0	2084.426	10.154	0.0	3295.562
0-10	239	707.764	20.447	2013.152	0.0	0.0	1992.861
0-10	240	930.266	44.698	1954.456	0.0	0.0	1848.993
0-10	241	781.127	35.318	2053.539	0.0	0.0	2120.331
0-10	242	771.708	26.632	1845.85	0.0	0.0	2134.606
0-10	243	914.887	1.859	2019.26	9.953	0.0	3415.984
0-10	244	958.751	62.341	1962.184	0.0	0.0	1906.401
0-10	245	934.382	73.016	1761.445	0.0	0.0	2017.386
0-10	246	982.141	31.6	1883.943	0.0	0.0	2046.031
0-10	247	952.401	32.165	2145.513	0.0	0.0	1612.135
0-10	248	988.37	0.0	2077.908	0.0	0.0	1989.43
0-10	249	983.254	20.447	1999.466	0.0	0.0	2065.045
0-10	250	960.663	1.859	1963.412	0.0	0.0	2050.254
0-10	251	993.507	7.435	1947.991	0.0	0.0	2074.182
0-10	252	1100.307	5.707	1888.068	0.0	0.0	2109.373
0-10	253	1020.01	0.0	1969.39	0.0	0.0	2006.931
0-10	254	1064.755	17.077	1751.127	9.953	0.0	3192.023
0-10	255	1154.675	7.522	1859.539	0.0	0.0	2168.986
0-10	256	868.495	68.907	2063.066	0.0	0.0	2189.696
0-10	257	1315.433	0.0	1583.616	0.0	30.462	2384.23
0-10	258	1519.518	0.0	1267.116	71.077	10.154	2513.419
0-10	259	1624.333	0.0	2011.812	192.924	253.444	3674.177
0-10	260	1752.456	0.0	1851.497	507.694	0.0	3522.859
0-10	261	1865.364	0.0	1462.589	716.088	0.0	3136.619
0-10	262	1988.573	0.0	1401.333	825.773	0.0	2779.436
0-10	263	1981.522	0.0	1448.542	856.026	0.0	3052.871
0-10	264	2046.112	0.0	1460.239	1242.075	0.0	3135.011
0-10	265	2348.139	0.0	1258.419	1523.058	0.0	3122.339
0-10	266	2425.739	0.0	1316.94	1085.962	0.0	3356.273
0-10	267	1907.121	0.0	1632.102	831.713	0.0	3327.628
0-10	268	2186.582	0.0	1502.241	1274.958	0.0	3305.007
0-10	269	2192.452	0.0	1346.96	1665.214	0.0	2878.847
0-10	270	2036.078	0.0	1494.433	1270.52	0.0	3029.547
0-10	271	2199.433	0.0	1274.415	1577.958	0.0	2858.138
0-10	272	2146.505	0.0	1370.285	1093.196	0.0	3181.437
0-10	273	2282.291	0.0	1307.91	1640.899	0.0	2726.84
0-10	274	2183.64	0.0	1471.189	1430.689	0.0	3020.19
0-10	275	1973.115	0.0	1475.472	1194.732	0.0	3141.031
0-10	276	1972.518	0.0	1667.705	1678.579	0.0	2649.237
0-10	277	2181.504	0.0	1409.681	1665.035	0.0	2832.808
0-10	278	1911.818	0.0	1627.699	1556.457	0.0	2563.987
0-10	279	1388.016	0.0	1676.681	808.582	0.0	2718.703
0-10	280	1475.498	0.0	1914.234	577.664	90.478	3032.061
0-10	281	1485.027	0.0	1904.291	1032.477	0.0	3013.881
0-10	282	1541.341	0.0	2005.476	822.061	0.0	3078.524
0-10	283	1486.707	0.0	1928.814	670.156	0.0	3268.122
0-10	284	1750.133	0.0	1697.695	1160.742	0.0	2903.083
0-10	285	1560.81	0.0	1950.079	966.911	0.0	3144.369
0-10	286	1408.764	0.0	2084.883	915.745	0.0	3459.94
0-10	287	1400.283	0.0	2071.022	573.037	0.0	3226.903
0-10	288	1432.322	27.882	1413.059	416.309	0.0	3483.971
0-10	289	1402.69	0.0	1974.209	608.83	0.0	3079.901
0-10	290	1390.41	0.0	1911.963	609.233	0.0	3012.562
0-10	291	1361.439	0.0	1813.157	527.699	0.0	2916.459
0-10	292	1374.141	0.0	1760.262	345.232	0.0	2494.715
0-10	293	1437.689	0.0	1720.943	537.853	0.0	2497.635
0-10	294	1591.98	0.0	1819.223	313.863	0.0	3069.544
0-10	295	1471.083	0.0	1621.655	294.463	0.0	2818.73
0-10	296	1503.491	0.0	1347.603	274.155	0.0	2374.174
0-10	297	1363.087	0.0	1562.678	152.308	0.0	2287.415
0-10	298	1414.354	0.0	1637.246	162.462	0.0	2479.024
0-10	299	1412.897	0.0	1564.837	243.693	0.0	2607.307
0-10	300	1281.687	0.0	1790.077	233.137	0.0	2913.231
0-10	301	1460.197	0.0	1797.832	324.321	0.0	2899.261
0-10	302	1654.501	0.0	1425.244	485.27	0.0	2711.556
0-10	303	1321.067	0.0	1862.739	345.232	0.0	2899.456
0-10	304	1128.8	0.0	2095.21	90.478	0.0	2959.874
0-10	305	1106.148	0.0	2020.72	20.106	0.0	3019.789
0-10	306	1232.305	0.0	2053.314	172.414	0.0	3186.17
0-10	307	1313.812	0.0	1992.005	70.372	0.0	3027.715
0-10	308	1113.723	0.0	2181.338	141.348	0.0	3307.011
0-10	309	1481.746	0.0	1963.731	140.743	0.0	3496.714
0-10	310	1397.597	0.0	1996.123	142.154	0.0	3429.37
0-10	311	1440.347	0.0	2201.252	412.177	0.0	3568.698
0-10	312	1254.418	0.0	2090.707	70.674	0.0	3232.01
0-10	313	1298.835	0.0	2063.568	131.698	20.106	3306.921
0-10	314	1292.855	0.0	2171.825	0.0	0.0	3582.263
0-10	315	1125.075	0.0	1932.157	71.077	0.0	3074.178
0-10	316	1284.523	0.0	2047.937	162.462	0.0	3293.738
0-10	317	1308.857	0.0	1840.909	300.291	0.0	3531.71
0-10	318	1229.927	0.0	2089.626	541.965	0.0	3085.436
0-10	319	1315.212	0.0	1830.619	130.69	515.734	2910.203
0-10	320	1217.891	0.0	1861.723	110.584	878.449	3265.696
0-10	321	1208.317	0.0	1717.424	911.128	0.0	3230.301
0-10	322	1158.918	0.0	2246.366	824.156	0.0	3190.594
0-10	323	1230.991	0.0	1917.121	19.906	563.175	3061.623
0-10	324	1301.616	0.0	1746.903	71.077	0.0	2806.077
0-10	325	1339.357	0.0	1878.705	0.0	0.0	3154.112
0-10	326	1220.153	0.0	1914.276	71.077	0.0	2453.91
0-10	327	1183.49	0.0	2098.575	60.923	0.0	2683.309
0-10	328	1264.818	0.0	1914.208	20.308	0.0	3141.945
0-10	329	1168.411	0.0	1912.662	81.231	0.0	2132.588
0-10	330	1209.666	0.0	1934.538	101.539	0.0	3052.056
0-10	331	1373.603	0.0	1759.335	60.923	0.0	3135.106
0-10	332	1162.802	0.0	1915.002	161.658	0.0	2292.341
0-10	333	1229.114	0.0	1857.85	50.769	0.0	2796.115
0-10	334	1483.502	0.0	1671.923	396.001	142.154	2346.622
0-10	335	1713.883	0.0	1491.739	375.694	0.0	3013.475
0-10	336	1761.385	0.0	1368.603	151.703	0.0	2833.104
0-10	337	1850.907	0.0	1313.683	100.531	0.0	2794.791
0-10	338	1786.417	0.0	1208.725	121.847	0.0	2481.752
0-10	339	1792.41	0.0	1249.795	101.539	0.0	2163.571
0-10	340	2008.872	0.0	1037.701	151.2	0.0	2615.745
0-10	341	1931.052	0.0	1069.726	223.184	0.0	2713.788
0-10	342	1980.159	0.0	912.28	314.77	0.0	2470.4
0-10	343	2013.236	0.0	1041.948	253.847	0.0	2360.41
0-10	344	1987.69	0.0	1251.232	396.001	0.0	2592.44
0-10	345	1978.371	0.0	1359.11	302.399	40.212	3054.971
0-10	346	1934.37	0.0	1281.27	182.77	0.0	2883.283
0-10	347	1948.986	0.0	1421.933	324.924	0.0	2380.621
0-10	348	1705.294	0.0	1494.312	282.192	0.0	2569.509
0-10	349	1638.45	0.0	1579.255	233.539	0.0	2462.652
0-10	350	1693.137	0.0	1498.859	131.497	0.0	2466.462
0-10	351	1681.664	0.0	1404.812	242.988	0.0	2488.671
0-10	352	1580.714	0.0	1621.183	213.231	0.0	2559.247
0-10	353	1484.295	0.0	1547.032	172.515	0.0	2556.821
0-10	354	1339.482	0.0	1666.977	111.693	0.0	2606.804
0-10	355	1327.16	0.0	1627.763	71.077	0.0	2432.777
0-10	356	1452.114	0.0	1631.831	142.154	0.0	2487.37
0-10	357	1180.536	0.0	1824.516	81.231	0.0	2499.536
0-10	358	1196.67	0.0	1603.758	20.107	0.0	2524.57
0-10	359	1148.189	0.0	1628.603	10.154	0.0	2487.578
0-10	360	1308.361	0.0	1712.433	80.628	0.0	2549.602
0-10	361	1170.618	0.0	1783.063	80.425	0.0	2926.09
0-10	362	892.549	0.0	2068.212	0.0	0.0	2528.179
0-10	363	1050.422	0.0	1918.755	60.319	0.0	2574.033
0-10	364	994.171	0.0	1983.202	20.106	0.0	2885.484
0-10	365	993.954	0.0	1659.248	0.0	0.0	2448.955
0-10	366	978.402	0.0	2028.995	40.212	0.0	2756.19
0-10	367	921.61	0.0	1597.854	10.154	0.0	2459.522
0-10	368	1024.138	0.0	2081.072	10.053	0.0	2864.773
0-10	369	1070.607	0.0	2020.585	10.154	0.0	2925.302
0-10	370	950.446	0.0	1561.536	20.106	0.0	2764.045
0-10	371	1044.118	0.0	2066.259	90.179	0.0	2818.729
0-10	372	1010.837	0.0	1966.753	81.231	0.0	2829.802
0-10	373	968.88	0.0	1858.923	132.0	0.0	2440.732
0-10	374	1177.493	0.0	1853.099	81.231	0.0	2652.855
0-10	375	1173.812	0.0	1733.775	141.953	0.0	2584.498
0-10	376	1219.024	0.0	2015.674	81.231	0.0	2363.723
0-10	377	1438.246	0.0	1587.028	71.077	0.0	2612.838
0-10	378	1510.037	0.0	1653.006	59.717	0.0	2887.591
0-10	379	1332.493	0.0	1602.458	90.581	0.0	2428.458
0-10	380	1241.694	0.0	1645.285	100.936	0.0	2784.342
0-10	381	1450.544	0.0	1486.271	191.11	0.0	2677.271
0-10	382	1300.325	0.0	1695.989	172.616	0.0	2780.635
0-10	383	1353.163	0.0	1755.164	70.171	0.0	2468.271
0-10	384	1392.778	0.0	1552.816	30.462	0.0	2579.868
0-10	385	1266.675	0.0	1699.868	70.474	0.0	2623.988
0-10	386	1273.583	0.0	1884.658	79.824	0.0	2631.031
0-10	387	1349.04	0.0	1508.212	231.221	0.0	2713.869
0-10	388	1278.366	0.0	1719.215	130.793	0.0	2553.018
0-10	389	1113.84	0.0	1609.107	50.769	0.0	2458.825
0-10	390	1216.742	0.0	1691.373	121.444	0.0	2579.66
0-10	391	1293.827	0.0	1618.989	212.425	40.414	2413.574
0-10	392	1269.577	0.0	1519.245	291.747	10.053	2177.625
0-10	393	1110.444	0.0	1903.849	192.924	0.0	2511.507
0-10	394	1060.034	0.0	1862.611	141.551	0.0	2578.658
0-10	395	1103.949	0.0	1773.382	81.231	0.0	2424.536
0-10	396	1011.899	0.0	1672.296	140.844	0.0	2785.462
0-10	397	1096.94	0.0	1925.066	121.847	20.308	2719.906
0-10	398	886.644	0.0	1949.752	20.308	0.0	2743.336
0-10	399	1072.091	0.0	1875.081	142.154	0.0	2390.254
0-10	400	999.205	0.0	1952.033	60.923	0.0	2633.442
0-10	401	1042.487	0.0	1889.075	121.847	0.0	2423.141
0-10	402	914.074	0.0	1877.031	111.693	0.0	2160.848
0-10	403	999.811	0.0	1797.945	71.077	0.0	2309.334
0-10	404	1066.677	0.0	1778.679	121.847	0.0	3085.141
0-10	405	984.016	0.0	1640.628	50.769	0.0	2132.293
0-10	406	940.152	0.0	1696.437	81.231	0.0	3223.573
0-10	407	990.179	0.0	1764.743	60.923	0.0	2038.696
0-10	408	995.783	0.0	1776.249	162.361	0.0	3413.072
0-10	409	1048.731	0.0	1767.257	191.009	80.425	3360.001
0-10	410	992.893	0.0	1678.032	142.154	0.0	3148.988
0-10	411	1150.433	0.0	1921.042	212.123	0.0	3255.438
0-10	412	1085.459	0.0	1627.512	101.539	0.0	3566.789
0-10	413	1004.455	0.0	1696.767	203.078	0.0	3455.692
0-10	414	1003.684	0.0	1710.745	71.077	0.0	2850.396
0-10	415	1071.069	0.0	2129.649	354.68	0.0	3491.38
0-10	416	1064.28	0.0	1707.542	273.852	0.0	3404.829
0-10	417	909.301	0.0	1534.394	273.248	0.0	2976.554
0-10	418	927.493	0.0	1818.701	264.001	0.0	2957.456
0-10	419	877.056	0.0	1439.988	101.337	0.0	3333.737
0-10	420	1005.307	0.0	1503.581	20.308	0.0	2635.963
0-10	421	1056.704	0.0	1845.708	50.769	0.0	2560.762
0-10	422	1007.162	0.0	1928.941	40.414	0.0	3376.881
0-10	423	1245.73	0.0	1818.804	243.693	0.0	2683.423
0-10	424	1136.662	0.0	1930.175	223.385	10.154	2708.768
0-10	425	1203.011	0.0	1964.902	213.231	0.0	2684.832
0-10	426	1067.871	0.0	1932.899	162.462	0.0	2776.225
0-10	427	972.715	0.0	1970.072	253.847	0.0	2454.215
0-10	428	983.123	0.0	2171.204	335.078	71.077	2819.144
0-10	429	848.231	0.0	2412.726	304.616	0.0	2921.885
0-10	430	852.111	0.0	1547.229	223.385	0.0	2701.819
0-10	431	848.114	0.0	1479.629	233.539	0.0	2671.263
0-10	432	921.802	0.0	1435.319	365.54	0.0	2828.082
0-10	433	793.765	0.0	2060.583	162.462	0.0	2707.546
0-10	434	927.131	0.0	2142.602	223.385	0.0	2861.967
0-10	435	881.469	0.0	1364.236	60.319	70.372	3136.911
0-10	436	1135.757	0.0	1230.648	60.923	0.0	2788.776
0-10	437	1210.888	0.0	1793.451	120.637	0.0	2872.604
0-10	438	1352.889	0.0	1893.356	142.154	0.0	2818.424
0-10	439	1259.907	0.0	1913.339	274.155	0.0	3292.151
0-10	440	1087.281	0.0	1305.729	233.539	0.0	2861.246
0-10	441	945.14	0.0	1391.729	324.924	0.0	2678.899
0-10	442	981.271	0.0	1385.668	385.847	0.0	2831.787
0-10	443	1152.992	0.0	1099.937	172.616	0.0	2957.159
0-10	444	1179.442	0.0	1836.007	233.539	0.0	2592.139
0-10	445	1092.705	0.0	1826.285	101.539	0.0	2848.1
0-10	446	1003.413	0.0	1823.791	233.539	0.0	2787.674
0-10	447	1103.996	0.0	1962.644	355.386	0.0	2755.894
0-10	448	1018.454	0.0	1923.739	324.924	0.0	2567.505
0-10	449	1087.219	0.0	2055.094	385.847	0.0	2432.581
0-10	450	1188.734	0.0	1743.957	294.463	0.0	2958.772
0-10	451	1042.484	0.0	1854.083	71.077	0.0	3076.186
0-10	452	1144.108	0.0	2041.734	355.184	0.0	3035.464
0-10	453	1260.635	0.0	1813.098	284.309	0.0	2870.092
0-10	454	1286.303	0.0	1596.561	355.386	0.0	2653.347
0-10	455	1055.935	0.0	1860.685	294.463	0.0	2819.345
0-10	456	1182.329	0.0	1804.513	365.237	0.0	2521.853
0-10	457	1225.178	0.0	1964.113	426.463	0.0	2726.744
0-10	458	1144.924	0.0	1957.095	425.657	0.0	2619.866
0-10	459	1253.196	0.0	1810.222	496.835	0.0	2760.516
0-10	460	1303.473	0.0	1771.941	660.002	0.0	2666.226
0-10	461	1332.624	0.0	1726.537	690.464	0.0	2438.825
0-10	462	1196.67	0.0	1805.73	507.493	0.0	2414.898
0-10	463	1207.154	0.0	1905.02	466.676	0.0	2658.183
0-10	464	1161.977	0.0	1941.136	344.83	0.0	2546.194
0-10	465	1118.655	0.0	1913.279	354.984	0.0	2311.942
0-10	466	1125.78	0.0	1786.282	578.369	0.0	2217.34
0-10	467	1051.601	0.0	1979.955	425.86	0.0	2697.896
0-10	468	982.914	0.0	2049.405	405.351	0.0	2672.848
0-10	469	962.114	0.0	2150.063	49.764	91.385	2798.335
0-10	470	923.587	0.0	1840.108	203.078	0.0	2242.077
0-10	471	776.07	0.0	2010.76	121.847	0.0	2352.466
0-10	472	892.969	0.0	1779.619	253.847	20.207	2208.193
0-10	473	858.814	0.0	1757.814	71.077	0.0	2304.723
0-10	474	854.412	0.0	1882.315	152.308	0.0	2169.999
0-10	475	814.763	0.0	1788.919	182.167	0.0	2211.413
0-10	476	871.087	0.0	1516.301	213.231	0.0	2162.252
0-10	477	917.333	0.0	1650.898	243.492	0.0	1974.963
0-10	478	945.864	0.0	1781.961	151.705	0.0	2278.178
0-10	479	843.396	0.0	1842.198	80.829	40.616	2038.913
0-10	480	824.027	0.0	1946.098	20.308	20.308	2136.833
0-10	481	849.528	0.0	1971.834	121.645	0.0	2340.5
0-10	482	1020.116	0.0	1292.668	131.9	0.0	2111.489
0-10	483	1073.947	0.0	1045.814	445.966	20.308	2224.691
0-10	484	1022.092	0.0	1230.377	264.001	0.0	2272.735
0-10	485	1064.689	0.0	1113.773	131.196	0.0	2401.032
0-10	486	931.527	0.0	1173.4	60.32	0.0	2514.425
0-10	487	1028.758	0.0	1202.235	80.829	0.0	2351.267
0-10	488	745.204	0.0	2049.612	30.462	0.0	2350.254
0-10	489	781.864	0.0	1941.357	40.616	0.0	2383.633
0-10	490	988.962	0.0	1219.941	71.077	0.0	2419.928
0-10	491	950.847	0.0	1200.449	60.923	0.0	2409.171
0-10	492	1141.372	0.0	1090.678	40.414	0.0	2836.734
0-10	493	1069.933	0.0	1142.864	233.539	0.0	2657.274
0-10	494	966.398	0.0	2031.061	142.154	0.0	2668.747
0-10	495	968.043	0.0	1175.244	121.847	0.0	2580.48
0-10	496	785.572	0.0	2149.907	81.231	0.0	2404.152
0-10	497	944.771	0.0	1914.997	0.0	0.0	2483.265
0-10	498	1023.912	0.0	1219.301	71.077	0.0	2441.743
0-10	499	920.633	0.0	2104.764	60.923	20.308	2456.522
0-10	500	944.284	0.0	1281.606	91.385	30.462	2453.602
0-10	501	1011.377	0.0	1316.18	30.462	30.462	2823.664
0-10	502	1183.306	0.0	1197.764	50.769	0.0	2626.917
0-10	503	1272.123	0.0	1101.071	101.539	0.0	2481.155
0-10	504	1013.812	0.0	1863.926	101.539	0.0	1725.241
0-10	505	1208.919	0.0	1798.909	131.598	0.0	2546.292
0-10	506	1138.314	0.0	1229.144	132.0	0.0	2906.9
0-10	507	1085.755	0.0	1859.904	294.463	0.0	2372.176
0-10	508	1147.751	0.0	1897.22	111.693	0.0	2609.425
0-10	509	1065.969	0.0	1840.747	172.616	0.0	2253.142
0-10	510	1153.382	0.0	1837.467	203.078	0.0	2331.968
0-10	511	1351.733	0.0	1716.945	132.0	0.0	2740.737
0-10	512	1520.843	0.0	1611.865	111.693	0.0	2532.815
0-10	513	1379.687	0.0	1642.923	111.693	0.0	2580.975
0-10	514	1358.129	0.0	1689.799	101.539	0.0	2590.733
0-10	515	1071.79	0.0	1884.919	91.184	0.0	2569.41
0-10	516	809.639	0.0	1983.959	40.616	0.0	2614.763
0-10	517	866.45	0.0	1826.012	111.693	0.0	2429.382
0-10	518	931.472	0.0	1893.687	91.385	0.0	2731.383
0-10	519	869.526	0.0	1400.577	80.829	0.0	2795.722
0-10	520	926.117	0.0	1932.294	20.308	0.0	2865.396
0-10	521	1024.504	0.0	2126.098	30.462	0.0	3445.966
0-10	522	982.042	0.0	1788.903	192.924	0.0	2297.974
0-10	523	866.441	0.0	2117.339	101.539	0.0	2582.585
0-10	524	956.697	0.0	2019.667	142.154	0.0	2525.685
0-10	525	978.979	0.0	1921.827	344.83	0.0	2583.799
0-10	526	828.807	0.0	1897.013	202.877	0.0	2359.693
0-10	527	946.765	0.0	1940.472	282.901	0.0	2331.049
0-10	528	695.369	0.0	2056.33	272.747	0.0	2439.122
0-10	529	886.894	0.0	2048.505	322.31	0.0	2432.082
0-10	530	875.908	0.0	1997.874	232.534	0.0	2491.608
0-10	531	805.211	0.0	2127.783	292.251	0.0	2258.57
0-10	532	906.382	0.0	2055.98	71.077	0.0	2705.343
0-10	533	985.455	0.0	1446.178	30.462	0.0	2191.405
0-10	534	821.693	0.0	2127.394	182.77	0.0	2603.605
0-10	535	1006.112	0.0	2152.343	507.493	0.0	2701.311
0-10	536	1244.371	0.0	1696.843	416.309	0.0	2596.665
0-10	537	1262.966	0.0	1944.167	385.847	0.0	2751.882
0-10	538	1105.843	0.0	1228.633	324.924	0.0	2679.201
0-10	539	1075.777	0.0	1222.188	355.386	0.0	2688.844
0-10	540	1332.872	0.0	1918.771	396.001	182.568	2682.802
0-10	541	1174.857	0.0	2026.258	477.232	0.0	2961.485
0-10	542	1200.892	0.0	2041.867	375.694	20.308	3004.513
0-10	543	1156.175	0.0	2218.523	324.823	10.053	3448.266
0-10	544	1117.695	0.0	2170.561	264.001	0.0	3216.029
0-10	545	1275.849	0.0	1100.922	283.303	0.0	3120.113
0-10	546	1201.7	0.0	2002.395	375.694	0.0	3298.775
0-10	547	1184.766	0.0	1837.903	152.308	20.106	3380.22
0-10	548	1272.736	0.0	1556.269	365.54	192.621	3081.828
0-10	549	1180.855	0.0	1747.563	132.0	0.0	3167.188
0-10	550	1375.261	0.0	1732.068	131.9	0.0	1991.851
0-10	551	981.165	0.0	1821.126	0.0	0.0	2816.335
0-10	552	1110.097	0.0	1841.395	20.308	0.0	2367.04
0-10	553	1303.03	0.0	1647.482	20.207	0.0	2027.837
0-10	554	1372.65	0.0	1576.315	20.308	0.0	2819.456
0-10	555	1490.54	0.0	1524.13	131.698	0.0	2806.182
0-10	556	1634.961	0.0	1478.333	40.616	0.0	1957.274
0-10	557	1447.988	0.0	1491.48	91.385	0.0	2008.749
0-10	558	1432.025	0.0	1765.037	91.385	0.0	2239.373
0-10	559	1503.552	0.0	1522.131	71.077	0.0	2113.803
0-10	560	1482.839	0.0	1533.959	50.568	0.0	2964.001
0-10	561	1595.56	0.0	1519.177	132.0	0.0	2126.363
0-10	562	1481.586	0.0	1476.741	80.828	0.0	1857.039
0-10	563	1718.078	0.0	1302.635	20.207	0.0	2018.492
0-10	564	1654.266	0.0	1338.648	30.261	0.0	2272.939
0-10	565	1661.061	0.0	1281.851	121.243	0.0	2183.575
0-10	566	1575.063	0.0	1288.632	132.0	0.0	2213.126
0-10	567	1573.587	0.0	1422.225	60.923	0.0	2231.624
0-10	568	1483.177	0.0	1502.851	109.481	160.85	2911.615
0-10	569	1545.23	3.805	1384.128	10.154	0.0	2424.039
0-10	570	1559.444	0.0	1428.962	80.626	0.0	2384.541
0-10	571	1446.715	0.0	1542.395	179.151	0.0	2689.346
0-10	572	1592.437	0.0	1587.889	314.167	0.0	2502.058
0-10	573	1655.281	0.0	1450.098	345.031	0.0	2717.804
0-10	574	1609.526	0.0	1376.911	334.675	0.0	2884.485
0-10	575	1460.497	0.0	1676.337	568.416	0.0	2524.077
0-10	576	1628.368	0.0	1344.435	172.616	10.154	2557.855
0-10	577	1550.533	0.0	1526.234	202.675	0.0	2455.714
0-10	578	1239.977	0.0	1705.043	121.847	0.0	2668.745
0-10	579	1429.005	0.0	1541.95	71.077	0.0	2750.581
0-10	580	1411.676	0.0	1384.749	172.616	132.0	2609.436
0-10	581	1125.466	0.0	1622.024	233.539	0.0	2202.971
0-10	582	1195.787	0.0	1735.388	203.078	50.769	2508.6
0-10	583	953.974	0.0	1332.899	345.232	30.462	2429.49
0-10	584	1169.947	0.0	1619.636	111.693	0.0	2464.967
0-10	585	1228.315	0.0	1548.172	233.539	30.462	2572.335
0-10	586	1458.021	0.0	1383.226	253.847	0.0	2305.324
0-10	587	1272.325	0.0	1569.311	294.463	30.462	2154.423
0-10	588	1183.348	0.0	1677.842	203.078	0.0	2429.075
0-10	589	1363.208	0.0	1592.895	406.155	30.462	2549.109
0-10	590	1401.645	0.0	1536.055	253.847	0.0	2851.82
0-10	591	1561.778	0.0	1350.339	182.77	0.0	2747.566
0-10	592	1294.813	9.425	1375.569	233.539	0.0	2677.691
0-10	593	1501.758	0.0	1242.888	142.154	0.0	2568.624
0-10	594	1591.952	0.0	1353.402	50.769	0.0	2862.384
0-10	595	1666.352	28.534	1128.791	202.273	343.221	2141.752
0-10	596	1509.888	0.0	1172.688	89.575	90.581	2414.902
0-10	597	1615.163	38.046	1253.828	243.693	0.0	2518.146
0-10	598	1491.259	37.785	1381.374	213.231	0.0	3054.191
0-10	599	1587.932	13.316	1302.162	192.924	20.308	2901.078
0-10	600	1605.735	0.0	1519.309	111.693	0.0	3026.544
0-10	601	1650.269	0.0	1360.596	152.107	0.0	3158.342
0-10	602	1659.915	0.0	1366.74	40.616	0.0	2591.239
0-10	603	1592.63	0.0	1243.109	50.769	0.0	2699.708
0-10	604	1758.348	0.0	1212.608	172.616	0.0	2768.577
0-10	605	1861.777	0.0	1197.914	192.421	0.0	3021.014
0-10	606	1641.718	0.0	1420.948	132.0	0.0	3221.376
0-10	607	1546.256	0.0	1516.452	232.534	0.0	3030.969
0-10	608	1599.478	0.0	1428.357	233.137	0.0	2948.232
0-10	609	1424.537	0.0	1402.677	314.77	0.0	2701.619
0-10	610	1701.228	0.0	1254.6	150.799	0.0	3015.483
0-10	611	1631.984	0.0	1345.29	70.674	0.0	2903.391
0-10	612	1372.497	0.0	1449.841	30.26	0.0	3085.859
0-10	613	1464.795	0.0	1492.68	30.462	0.0	2138.832
0-10	614	1525.396	0.0	1352.024	0.0	0.0	3522.189
0-10	615	1336.118	0.0	1678.507	40.616	0.0	2835.229
0-10	616	1407.125	0.0	1473.367	182.669	0.0	2160.141
0-10	617	1312.695	0.0	1584.432	152.308	0.0	2746.962
0-10	618	1235.442	0.0	1728.776	132.0	0.0	2970.649
0-10	619	1002.142	0.0	1897.576	30.462	0.0	2841.068
0-10	620	1103.75	0.0	1902.702	121.847	0.0	2912.641
0-10	621	1051.765	0.0	1200.095	71.077	0.0	2630.252
0-10	622	1051.564	0.0	1208.746	162.462	0.0	2558.258
0-10	623	1172.528	0.0	1132.708	121.847	0.0	2861.473
0-10	624	1317.926	0.0	1531.938	152.308	0.0	2949.535
0-10	625	1194.453	0.0	1643.001	101.539	0.0	2567.707
0-10	626	1172.44	0.0	1759.059	142.154	0.0	2649.251
0-10	627	1080.612	0.0	1820.862	223.385	0.0	2752.891
0-10	628	1509.202	0.0	1453.421	283.303	0.0	2410.077
0-10	629	1212.09	0.0	1762.299	80.427	182.569	2643.821
0-10	630	1105.252	0.0	1758.052	121.847	0.0	2780.443
0-10	631	1035.135	0.0	1348.686	0.0	0.0	2836.44
0-10	632	1049.84	0.0	1683.376	60.119	0.0	2217.655
0-10	633	1125.458	0.0	1330.965	406.155	0.0	2275.768
0-10	634	1090.096	0.0	1720.359	81.231	0.0	2795.22
0-10	635	1093.648	0.0	1238.403	101.539	0.0	2483.361
0-10	636	1091.875	0.0	1310.131	142.154	0.0	2434.51
0-10	637	1237.784	0.0	1338.217	192.924	0.0	2318.598
0-10	638	1272.841	0.0	1533.883	426.463	0.0	2384.637
0-10	639	1259.944	0.0	1576.213	253.847	0.0	2496.633
0-10	640	1270.538	0.0	1689.325	294.463	0.0	2467.287
0-10	641	1371.614	0.0	1436.284	416.309	0.0	2341.616
0-10	642	1285.286	0.0	1518.429	294.463	0.0	2319.904
0-10	643	1382.601	0.0	1299.184	172.515	132.0	2278.375
0-10	644	1384.384	0.0	1513.165	335.078	0.0	2429.688
0-10	645	1202.499	0.0	1325.858	497.54	0.0	1895.149
0-10	646	1142.399	0.0	1778.948	548.31	0.0	2200.165
0-10	647	1098.864	0.0	1734.284	497.54	0.0	2261.286
0-10	648	1288.751	0.0	1276.4	568.617	0.0	2263.589
0-10	649	1064.686	0.0	1458.56	578.771	0.0	2083.338
0-10	650	1058.237	0.0	1348.171	426.463	0.0	2405.552
0-10	651	1251.113	0.0	1120.943	304.616	0.0	2381.524
0-10	652	1224.246	0.0	1130.165	365.54	0.0	2465.469
0-10	653	1205.415	0.0	1058.525	345.232	0.0	2449.792
0-10	654	1204.568	0.0	1211.767	273.753	0.0	2607.22
0-10	655	1140.337	0.0	1187.952	213.231	0.0	2816.226
0-10	656	1341.978	0.0	1378.463	446.771	0.0	2457.126
0-10	657	1235.663	0.0	1573.457	192.723	0.0	2553.338
0-10	658	1273.875	0.0	1628.277	152.308	335.078	2495.13
0-10	659	1418.367	0.0	1501.677	456.925	0.0	2749.575
0-10	660	1427.447	0.0	1521.165	40.616	0.0	2308.335
0-10	661	1258.868	0.0	1648.844	152.308	0.0	2666.539
0-10	662	1244.518	0.0	1715.416	30.462	0.0	2094.097
0-10	663	1213.309	0.0	1076.515	101.539	0.0	1907.51
0-10	664	1109.029	0.0	1139.105	20.308	0.0	2117.822
0-10	665	1382.944	0.0	1579.406	101.539	0.0	2921.793
0-10	666	1427.74	0.0	1431.501	202.574	0.0	1980.096
0-10	667	1679.441	0.0	1214.321	111.693	0.0	1967.827
0-10	668	1642.573	0.0	1340.045	111.693	203.078	3022.631
0-10	669	1486.537	0.0	1540.325	365.54	0.0	2704.541
0-10	670	1426.698	0.0	1474.553	172.616	0.0	2159.343
0-10	671	1433.131	0.0	1403.33	111.693	0.0	2020.006
0-10	672	1411.248	0.0	1534.152	151.906	0.0	2816.029
0-10	673	1188.002	0.0	1706.421	142.154	0.0	2591.03
0-10	674	1210.617	0.0	1687.296	161.658	0.0	2793.392
0-10	675	1301.002	0.0	1687.557	40.616	0.0	2774.497
0-10	676	1250.459	0.0	1848.624	71.077	0.0	2579.062
0-10	677	1270.693	0.0	1744.785	71.077	0.0	1894.837
0-10	678	1416.361	0.0	1500.89	294.463	0.0	2719.11
0-10	679	1311.615	0.0	1671.812	324.924	0.0	2557.541
0-10	680	1150.665	0.0	1587.006	233.539	0.0	2622.29
0-10	681	1306.741	0.0	1634.99	284.309	0.0	2641.691
0-10	682	1153.347	0.0	1666.108	304.616	0.0	2383.732
0-10	683	1357.06	0.0	1469.875	385.847	0.0	2614.452
0-10	684	1197.783	0.0	1775.649	192.924	0.0	2889.515
0-10	685	1063.179	0.0	1283.722	20.308	0.0	2475.815
0-10	686	1320.046	0.0	1643.175	253.847	0.0	2971.142
0-10	687	1292.306	0.0	1566.931	192.723	0.0	2841.758
0-10	688	1442.101	0.0	1474.164	335.078	0.0	2661.804
0-10	689	1496.351	0.0	1397.979	497.138	0.0	2715.988
0-10	690	1500.157	0.0	1516.866	446.771	0.0	2577.046
0-10	691	1314.207	0.0	1573.14	294.463	0.0	2732.673
0-10	692	1287.146	0.0	1580.062	172.616	0.0	2875.537
0-10	693	1387.233	0.0	1558.763	81.231	426.463	2528.086
0-10	694	1466.652	0.0	1468.866	324.924	0.0	2364.536
0-10	695	1304.621	0.0	1562.007	111.492	0.0	2943.6
0-10	696	1297.345	0.0	1753.303	233.539	0.0	2911.325
0-10	697	1253.854	0.0	1670.077	243.693	0.0	2376.992
0-10	698	1309.967	0.0	1572.034	101.236	0.0	1807.276
0-10	699	1207.038	0.0	1633.117	233.539	0.0	2514.119
0-10	700	1370.923	0.0	1633.246	233.539	0.0	2539.357
0-10	701	1429.292	0.0	1584.74	284.309	0.0	2566.092
0-10	702	1590.776	0.0	1241.1	162.462	81.231	2649.949
0-10	703	1282.993	0.0	1501.022	182.77	0.0	2639.494
0-10	704	1389.783	0.0	1315.508	294.463	0.0	2621.393
0-10	705	1431.452	0.0	1359.118	294.463	0.0	2464.761
0-10	706	1468.584	0.0	1425.709	91.385	0.0	3043.328
0-10	707	1465.518	0.0	1439.849	284.309	0.0	2393.886
0-10	708	1465.436	0.0	1408.378	30.462	0.0	3397.52
0-10	709	1357.391	0.0	1477.471	182.77	71.077	2535.44
0-10	710	1447.142	0.0	1347.682	0.0	0.0	3203.897
0-10	711	1152.729	0.0	1377.182	152.308	0.0	2503.975
0-10	712	1311.525	0.0	1334.028	121.847	0.0	2528.403
0-10	713	1333.74	0.0	1038.029	10.154	0.0	2195.028
0-10	714	1302.546	0.0	1384.002	162.462	0.0	2380.017
0-10	715	1176.166	0.0	1479.035	253.847	0.0	2581.591
0-10	716	1217.204	0.0	1135.168	243.693	0.0	2568.218
0-10	717	1142.075	0.0	1234.037	91.385	0.0	2883.491
0-10	718	1152.511	0.0	1504.147	182.77	0.0	2596.566
0-10	719	1106.132	0.0	1201.176	111.693	0.0	2625.921
0-10	720	1197.0	0.0	2038.237	91.385	0.0	2930.737
0-10	721	1333.899	0.0	1965.705	30.462	0.0	3205.594
0-10	722	1534.277	0.0	1764.993	161.253	0.0	3536.848
0-10	723	1390.402	0.0	1779.664	162.462	0.0	2536.142
0-10	724	1413.308	0.0	1847.747	162.06	0.0	2484.672
0-10	725	1209.673	0.0	2046.97	20.308	0.0	3270.833
0-10	726	1377.673	0.0	2068.718	91.385	0.0	2493.006
0-10	727	1542.814	0.0	1863.631	242.887	0.0	3303.814
0-10	728	1465.336	0.0	1965.755	100.733	0.0	3295.073
0-10	729	1188.337	0.0	1975.371	172.616	0.0	2858.249
0-10	730	1337.552	0.0	2073.437	233.539	0.0	2622.909
0-10	731	1403.639	0.0	1968.42	121.847	0.0	2646.426
0-10	732	1533.359	0.0	1732.745	111.693	0.0	3179.461
0-10	733	1737.524	0.0	1696.892	353.777	0.0	3440.755
0-10	734	1708.026	0.0	1606.677	101.137	0.0	3208.722
0-10	735	1454.977	0.0	1711.403	354.984	0.0	3130.606
0-10	736	1321.138	0.0	1827.988	142.154	0.0	3049.879
0-10	737	1489.134	0.0	1659.332	273.954	0.0	2658.689
0-10	738	1470.688	0.0	1841.995	142.154	0.0	3126.576
0-10	739	1497.602	0.0	1884.128	30.462	0.0	3246.109
0-10	740	1527.708	0.0	1817.967	243.693	0.0	2532.417
0-10	741	1616.281	0.0	1876.517	152.308	0.0	2624.499
0-10	742	1465.36	0.0	1694.027	30.462	0.0	2859.66
0-10	743	1393.795	0.0	1645.634	162.462	0.0	2795.311
0-10	744	1434.112	0.0	1538.004	91.184	0.0	3002.03
0-10	745	1570.415	0.0	1514.047	396.001	0.0	2753.796
0-10	746	1521.264	0.0	1858.861	335.078	0.0	2461.957
0-10	747	1270.733	0.0	1718.136	253.847	0.0	2632.15
0-10	748	1176.314	0.0	1681.672	9.953	0.0	2887.108
0-10	749	1086.394	0.0	1765.632	111.693	0.0	2300.902
0-10	750	1483.328	0.0	1597.445	212.628	0.0	2896.566
0-10	751	1219.401	0.0	1883.773	162.462	0.0	3306.137
0-10	752	1194.763	0.0	1808.996	223.385	0.0	2416.01
0-10	753	1144.003	0.0	1840.528	294.463	0.0	2621.907
0-10	754	992.683	0.0	1890.574	274.155	0.0	2597.769
0-10	755	914.0	0.0	1795.755	253.847	0.0	2377.006
0-10	756	1093.555	0.0	1897.59	355.386	0.0	2132.604
0-10	757	1208.033	0.0	1895.467	213.231	0.0	2474.018
0-10	758	1217.823	0.0	1885.373	324.924	0.0	2513.327
0-10	759	1213.915	0.0	2124.764	10.154	0.0	3511.72
0-10	760	1130.171	0.0	2070.688	20.308	0.0	3223.097
0-10	761	1161.854	0.0	1822.576	50.769	0.0	3131.006
0-10	762	1203.287	0.0	1929.553	253.847	0.0	2304.02
0-10	763	1030.516	0.0	1983.277	10.154	0.0	1786.272
0-10	764	1121.395	0.0	2012.878	182.77	0.0	2559.262
0-10	765	1091.26	0.0	2084.597	101.539	0.0	2252.436
0-10	766	1134.372	0.0	1952.136	0.0	0.0	3345.845
0-10	767	1102.623	0.0	2077.266	171.812	0.0	2451.189
0-10	768	969.475	0.0	2103.895	0.0	0.0	3021.027
0-10	769	1147.839	0.0	1902.466	0.0	0.0	3315.479
0-10	770	1131.553	0.0	1874.332	0.0	0.0	2901.989
0-10	771	1174.513	0.0	1980.601	80.829	0.0	2959.493
0-10	772	1270.672	0.0	1939.688	243.693	0.0	2989.35
0-10	773	1140.917	0.0	1953.168	213.231	0.0	2857.346
0-10	774	1501.887	0.0	1631.404	456.925	0.0	2826.59
0-10	775	1209.149	0.0	1940.64	487.386	0.0	2690.97
0-10	776	1326.714	0.0	1950.495	274.155	0.0	2969.949
0-10	777	1367.035	0.0	1590.069	213.231	355.386	2697.504
0-10	778	1323.947	0.0	1379.817	162.16	0.0	2540.879
0-10	779	1284.332	0.0	1696.151	223.385	0.0	2177.241
0-10	780	1203.618	0.0	1166.408	333.872	0.0	2324.922
0-10	781	1315.401	0.0	1097.825	223.184	0.0	2559.974
0-10	782	1191.841	0.0	1704.087	365.54	0.0	2297.985
0-10	783	1351.569	0.0	1009.193	211.221	0.0	2474.415
0-10	784	1236.416	0.0	1850.318	314.77	0.0	2460.552
0-10	785	1348.443	0.0	1749.53	292.854	0.0	2218.264
0-10	786	1095.005	0.0	2077.624	272.445	0.0	2521.878
0-10	787	1040.396	0.0	2099.371	30.462	345.232	2615.072
0-10	788	1247.577	0.0	1774.877	293.055	0.0	2540.771
0-10	789	952.734	0.0	2063.035	304.516	0.0	2634.168
0-10	790	975.55	0.0	2224.161	263.599	0.0	2577.57
0-10	791	1009.929	0.0	2111.727	375.694	0.0	2829.301
0-10	792	1046.104	0.0	2067.986	233.137	0.0	3083.651
0-10	793	1065.876	0.0	2109.083	385.847	0.0	2394.592
0-10	794	961.334	0.0	1520.789	396.001	0.0	2540.069
0-10	795	1086.63	0.0	2046.791	375.694	0.0	2458.64
0-10	796	933.962	0.0	2109.051	416.309	0.0	2362.522
0-10	797	1178.013	0.0	1267.074	446.771	0.0	2413.8
0-10	798	1264.07	0.0	1869.485	345.232	0.0	2483.667
0-10	799	1167.122	0.0	1877.553	345.232	0.0	2537.858
0-10	800	1251.902	0.0	1749.66	232.132	0.0	2267.429
0-10	801	1406.273	0.0	1703.669	312.559	0.0	2759.329
0-10	802	1606.749	0.0	1580.762	253.043	0.0	2777.43
0-10	803	1579.683	0.0	1412.159	264.001	0.0	2499.953
0-10	804	1451.243	0.0	1700.373	283.907	0.0	2335.98
0-10	805	1194.461	0.0	1986.63	253.244	0.0	2458.425
0-10	806	1401.365	0.0	1786.939	80.829	0.0	2596.262
0-10	807	1452.619	0.0	1703.765	141.35	0.0	2154.009
0-10	808	1411.985	0.0	1640.904	10.154	0.0	1802.656
0-10	809	1407.336	0.0	1524.269	171.209	0.0	2240.578
0-10	810	1473.269	0.0	1580.167	151.2	0.0	2406.434
0-10	811	1362.184	0.0	1872.801	89.575	0.0	2331.349
0-10	812	1307.315	0.0	1850.331	160.75	0.0	2442.738
0-10	813	1360.873	0.0	1904.068	20.308	0.0	1913.144
0-10	814	1294.146	0.0	1712.579	91.385	0.0	1836.739
0-10	815	1298.678	0.0	1733.68	10.154	0.0	1940.788
0-10	816	1560.12	0.0	1620.816	0.0	0.0	3492.831
0-10	817	1677.136	0.0	1573.502	40.616	0.0	1814.519
0-10	818	1230.197	0.0	1866.823	30.462	0.0	1817.639
0-10	819	1512.275	0.0	1609.698	0.0	0.0	3145.372
0-10	820	1295.332	0.0	1795.979	50.265	0.0	2582.572
0-10	821	1330.206	0.0	1739.259	0.0	0.0	3157.44
0-10	822	1423.386	0.0	1841.94	10.053	90.478	2856.312
0-10	823	1237.293	0.0	1860.129	20.308	171.003	2566.187
0-10	824	1219.529	0.0	1084.5	50.769	0.0	2523.062
0-10	825	1138.233	0.0	1878.682	10.154	0.0	2513.601
0-10	826	1106.344	0.0	1863.101	10.154	0.0	2498.538
0-10	827	1182.957	0.0	1845.683	30.26	0.0	2677.486
0-10	828	1154.888	0.0	1929.825	0.0	0.0	3037.399
0-10	829	1082.214	0.0	1832.296	29.858	0.0	2306.921
0-10	830	1339.814	0.0	1918.798	90.177	180.956	2181.352
0-10	831	1160.494	0.0	1307.725	170.905	0.0	2435.992
0-10	832	1357.248	0.0	1959.223	10.154	91.385	2692.76
0-10	833	1270.957	0.0	2023.742	60.923	0.0	2305.321
0-10	834	1386.097	0.0	1944.398	91.385	0.0	2318.288
0-10	835	1258.523	0.0	2070.97	182.669	0.0	2344.62
0-10	836	1211.517	0.0	2220.527	320.702	0.0	2320.59
0-10	837	1386.335	0.0	1987.563	311.653	0.0	2241.78
0-10	838	1222.412	0.0	1987.935	139.943	201.669	2260.683
0-10	839	1224.269	0.0	1912.695	372.275	0.0	2133.501
0-10	840	1204.198	0.0	1785.379	450.49	0.0	2432.687
0-10	841	1347.991	0.0	1836.589	502.458	0.0	2210.814
0-10	842	1472.582	0.0	1837.425	415.102	0.0	2579.568
0-10	843	1542.607	0.0	1887.641	291.443	0.0	2300.684
0-10	844	1315.578	0.0	1673.118	91.385	132.0	2590.027
0-10	845	1501.642	0.0	1568.713	40.616	0.0	2524.27
0-10	846	1733.05	0.0	1465.993	253.645	0.0	2655.574
0-10	847	1391.584	0.0	1841.746	132.0	182.77	2983.516
0-10	848	1260.279	0.0	1870.996	132.0	182.77	2887.697
0-10	849	1177.327	0.0	1911.887	192.924	269.53	2582.087
0-10	850	1222.871	0.0	1044.55	90.983	192.924	2689.954
0-10	851	1185.834	0.0	1796.171	0.0	0.0	2716.888
0-10	852	1197.469	0.0	1671.682	0.0	0.0	2576.648
0-10	853	1139.812	0.0	1883.943	0.0	0.0	2807.676
0-10	854	1320.217	0.0	1778.142	974.772	0.0	2302.096
0-10	855	1420.026	0.0	1665.494	140.743	953.658	2361.507
0-10	856	1386.823	0.0	1779.136	0.0	0.0	2480.837
0-10	857	1340.639	0.0	1488.4	30.462	720.019	2130.797
0-10	858	1110.532	0.0	1782.261	50.769	588.925	2310.544
0-10	859	1235.828	22.828	1796.18	71.077	599.079	2300.999
0-10	860	1293.524	0.0	1707.448	101.539	568.617	2593.647
0-10	861	1283.237	0.0	1639.194	40.616	0.0	2572.218
0-10	862	1314.984	0.0	1658.135	40.616	0.0	1825.473
0-10	863	1406.617	1.902	1455.632	0.0	0.0	2835.925
0-10	864	1486.472	0.0	1478.404	40.616	660.002	2177.342
0-10	865	1347.463	0.0	1542.099	0.0	0.0	2617.471
0-10	866	1288.331	34.241	1608.05	0.0	0.0	2652.048
0-10	867	1095.287	0.0	1942.099	40.616	0.0	2260.774
0-10	868	1168.464	0.0	1720.003	81.231	599.079	2344.63
0-10	869	1165.202	0.0	1709.672	0.0	0.0	2553.121
0-10	870	1325.473	0.0	1399.917	40.616	548.31	2045.343
0-10	871	1256.428	0.0	1729.633	30.462	446.771	2427.673
0-10	872	1192.903	0.0	1893.945	0.0	0.0	2844.366
0-10	873	1387.072	0.0	1466.583	0.0	0.0	2423.838
0-10	874	1526.329	0.0	1357.224	0.0	0.0	2935.05
0-10	875	1591.385	0.0	1461.083	50.265	0.0	2763.848
0-10	876	1333.903	48.329	1764.883	0.0	0.0	2509.895
0-10	877	1407.615	0.0	1788.735	0.0	0.0	2670.542
0-10	878	1681.499	0.0	1421.939	0.0	0.0	2597.76
0-10	879	1294.743	0.0	1397.71	20.308	0.0	2089.367
0-10	880	1590.243	9.294	1473.778	20.308	0.0	2127.466
0-10	881	1807.875	0.0	1337.093	10.154	0.0	1950.43
0-10	882	1776.051	0.0	1363.753	80.829	504.772	2323.316
0-10	883	1806.929	0.0	1286.55	20.107	682.614	2179.758
0-10	884	1498.363	0.0	1422.482	39.811	525.281	2473.61
0-10	885	1357.89	0.0	862.111	30.462	151.099	2795.019
0-10	886	1484.187	0.0	1271.661	0.0	0.0	2557.259
0-10	887	1464.637	0.0	1484.021	403.335	0.0	2554.144
0-10	888	1665.81	0.0	1453.144	30.159	0.0	1991.251
0-10	889	1627.889	0.0	1362.317	50.166	0.0	2092.483
0-10	890	1345.669	0.0	1607.944	80.425	0.0	2080.823
0-10	891	1491.103	0.0	1514.391	30.159	0.0	1799.733
0-10	892	1570.483	0.0	1342.308	30.462	0.0	1917.256
0-10	893	1548.038	0.0	1429.454	0.0	0.0	2394.497
0-10	894	1852.087	29.872	1357.941	70.675	909.112	2608.125
0-10	895	1530.138	0.0	1539.996	60.419	0.0	2002.511
0-10	896	1619.981	39.035	1500.84	140.945	0.0	2298.181
0-10	897	1531.631	0.0	1408.696	181.966	355.386	2370.867
0-10	898	1686.429	0.0	1470.358	101.237	446.771	2464.666
0-10	899	1554.671	0.0	865.436	141.146	20.308	2014.172
0-10	900	1613.646	0.0	1478.236	259.977	0.0	2183.367
0-10	901	1557.071	0.0	1475.789	89.575	0.0	1849.4
0-10	902	1710.438	0.0	1538.43	160.148	0.0	1969.83
0-10	903	1576.233	0.0	1483.962	284.309	436.617	2456.72
0-10	904	1836.477	0.0	1363.208	100.735	728.56	2557.349
0-10	905	2048.75	0.0	1345.273	71.077	834.012	2823.362
0-10	906	1777.553	0.0	1345.089	192.924	605.201	2704.629
0-10	907	1510.457	0.0	1678.586	663.605	0.0	2531.407
0-10	908	1436.912	0.0	1826.519	512.708	0.0	3002.206
0-10	909	1759.783	0.0	1618.468	920.98	0.0	2845.377
0-10	910	1338.216	0.0	1704.384	619.387	0.0	2459.221
0-10	911	1353.383	0.0	1745.932	477.232	0.0	2961.602
0-10	912	1105.4	0.0	1916.843	680.31	0.0	2668.541
0-10	913	1325.779	0.0	1920.786	649.042	0.0	2883.366
0-10	914	1179.416	0.0	1624.555	516.038	0.0	2562.892
0-10	915	1382.643	0.0	1577.689	497.54	0.0	2969.448
0-10	916	1303.914	0.0	1601.677	355.386	0.0	2668.842
0-10	917	1435.33	0.0	1053.834	253.847	0.0	2683.323
0-10	918	1465.422	0.0	1529.002	446.368	0.0	2888.815
0-10	919	1386.514	0.0	1000.445	484.973	0.0	2407.869
0-10	920	1608.182	0.0	1408.524	598.978	0.0	2754.401
0-10	921	1518.567	0.0	1448.815	517.848	0.0	2670.958
0-10	922	1506.86	0.0	1540.731	355.386	0.0	2862.78
0-10	923	1545.93	0.0	1600.256	819.844	0.0	2689.356
0-10	924	1550.157	0.0	1440.271	836.826	0.0	2421.329
0-10	925	1582.798	0.0	1436.587	476.728	0.0	2629.434
0-10	926	1764.496	0.0	1489.465	930.327	0.0	2805.464
0-10	927	1715.222	0.0	1415.667	646.422	0.0	2885.899
0-10	928	1775.96	0.0	1548.927	667.636	0.0	3169.289
0-10	929	1549.311	0.0	1399.036	546.899	0.0	2828.891
0-10	930	1437.518	0.0	1408.648	617.875	0.0	2807.379
0-10	931	1460.476	0.0	1656.037	467.078	0.0	3235.456
0-10	932	1405.246	0.0	1121.445	71.077	0.0	3182.359
0-10	933	1355.316	0.0	1228.346	20.308	0.0	2296.374
0-10	934	1173.236	0.0	1317.268	10.154	0.0	2287.004
0-10	935	1442.25	0.0	1237.394	81.231	0.0	3042.32
0-10	936	1272.278	0.0	1275.944	60.923	0.0	3228.319
0-10	937	1279.243	0.0	1354.859	40.616	0.0	3235.644
0-10	938	1369.385	0.0	1158.943	30.261	0.0	2479.248
0-10	939	1455.897	0.0	1029.553	10.154	0.0	2484.871
0-10	940	1229.817	0.0	1450.653	0.0	0.0	2356.695
0-10	941	1304.293	0.0	1342.833	40.212	0.0	2599.471
0-10	942	1217.755	0.0	1825.098	199.056	0.0	3391.057
0-10	943	1381.464	0.0	1347.462	50.065	0.0	3379.204
0-10	944	1164.482	0.0	1430.539	30.361	0.0	2647.528
0-10	945	1272.788	0.0	1355.362	29.858	0.0	3263.393
0-10	946	1281.514	0.0	1326.989	19.906	0.0	2975.972
0-10	947	1333.432	0.0	1273.819	30.261	0.0	2521.578
0-10	948	1320.548	0.0	1287.465	79.623	0.0	3077.904
0-10	949	1407.457	0.0	1373.958	9.953	20.308	3080.218
0-10	950	1543.96	0.0	1365.53	10.154	0.0	3121.135
0-10	951	1482.877	0.0	1327.432	30.462	0.0	2656.174
0-10	952	1504.746	0.0	1262.436	70.474	0.0	2324.02
0-10	953	1695.821	0.0	1213.629	19.906	0.0	2381.127
0-10	954	1758.848	0.0	1125.911	69.67	0.0	2524.087
0-10	955	1611.227	0.0	1141.246	179.955	0.0	2253.451
0-10	956	1566.568	0.0	1132.265	119.434	0.0	2129.595
0-10	957	1730.285	0.0	1074.601	49.965	0.0	2324.023
0-10	958	1747.716	0.0	1033.433	140.747	0.0	2326.838
0-10	959	1660.122	0.0	1032.186	80.829	0.0	2638.483
0-10	960	1571.036	0.0	1155.342	233.036	0.0	3177.141
0-10	961	1611.873	0.0	1113.887	49.764	0.0	2200.666
0-10	962	1482.616	0.0	1237.747	121.847	0.0	3061.04
0-10	963	1358.932	0.0	1386.288	40.616	0.0	2830.094
0-10	964	1523.771	0.0	1199.304	142.054	0.0	3371.073
0-10	965	1695.232	0.0	1098.037	60.923	0.0	3021.926
0-10	966	1698.805	0.0	1214.036	20.308	0.0	2552.834
0-10	967	1739.837	0.0	1160.775	30.462	0.0	2466.584
0-10	968	1465.429	0.0	1247.327	40.616	0.0	2194.34
0-10	969	1698.075	0.0	1110.714	10.154	0.0	2224.602
0-10	970	1390.274	0.0	1160.974	10.154	0.0	2289.146
0-10	971	1464.789	0.0	1183.738	30.462	0.0	2384.348
0-10	972	1414.179	0.0	1271.926	30.261	10.154	2549.904
0-10	973	1287.02	0.0	1225.59	10.154	10.154	2244.592
0-10	974	1322.339	0.0	1103.847	29.858	0.0	2184.488
0-10	975	1371.24	0.0	1098.702	0.0	0.0	2239.381
0-10	976	1362.063	0.0	1219.967	142.154	0.0	3180.368
0-10	977	1467.102	23.692	1339.142	172.616	0.0	3416.316
0-10	978	1669.345	31.6	1123.554	71.077	0.0	3578.37
0-10	979	1614.914	5.576	1176.996	111.693	0.0	3250.94
0-10	980	1813.246	0.0	1093.588	60.923	0.0	3054.898
0-10	981	1832.715	0.0	1133.484	426.463	0.0	3194.03
0-10	982	2003.023	70.385	1194.353	170.903	618.076	2841.836
0-10	983	1993.017	0.0	1254.927	70.071	767.865	2553.197
0-10	984	1845.786	104.453	1161.052	81.13	0.0	2765.961
0-10	985	1923.353	26.632	1105.259	467.078	0.0	2710.063
0-10	986	1705.844	0.0	1242.68	142.154	0.0	2880.974
0-10	987	1790.719	0.0	1117.966	111.693	0.0	2879.164
0-10	988	1738.053	114.138	1194.413	162.462	0.0	3252.95
0-10	989	1961.104	0.0	1220.408	101.035	0.0	2781.144
0-10	990	2138.475	28.535	927.253	50.366	627.525	2586.588
0-10	991	1862.429	0.0	1091.865	20.207	331.752	2796.903
0-10	992	1948.205	5.707	1183.584	0.0	0.0	2301.198
0-10	993	1813.875	9.381	1197.1	10.154	0.0	2773.716
0-10	994	1821.657	41.85	1345.053	20.308	0.0	2996.195
0-10	995	1907.427	41.807	1243.08	10.154	522.865	2887.189
0-10	996	1541.966	0.0	1472.164	10.053	294.261	2849.899
0-10	997	1696.13	0.0	1436.665	9.953	0.0	3077.226
0-10	998	1665.876	0.0	1508.342	313.966	0.0	3001.309
0-10	999	1713.354	0.0	1352.599	40.414	416.309	2826.782
0-10	1000	1675.069	3.805	1506.203	59.717	413.79	2775.614
0-10	1001	1539.696	0.0	1429.416	60.923	467.078	2739.625
0-10	1002	1451.646	0.0	1492.715	111.693	597.567	2619.887
0-10	1003	1626.098	0.0	1320.541	120.338	588.925	2619.883
0-10	1004	1636.869	0.0	1445.757	70.876	406.155	2692.375
0-10	1005	1559.576	38.046	1394.057	101.137	528.002	2725.25
0-10	1006	1577.766	0.0	1504.123	243.592	152.308	2676.784
0-10	1007	1548.917	0.0	1121.692	334.474	203.078	2623.098
0-10	1008	1500.196	0.0	1197.609	233.539	0.0	2955.575
0-10	1009	1497.891	47.557	1355.734	416.309	0.0	2707.765
0-10	1010	1463.901	0.0	1571.424	142.154	0.0	3053.187
0-10	1011	1656.919	0.0	1357.897	426.463	0.0	2850.399
0-10	1012	1673.773	0.0	1343.349	71.077	0.0	2986.844
0-10	1013	1744.115	0.0	1251.626	90.581	0.0	2711.262
0-10	1014	1766.421	0.0	1194.493	0.0	0.0	2388.765
0-10	1015	1921.487	0.0	1316.151	172.616	588.925	2420.021
0-10	1016	1878.787	17.121	1330.642	60.319	786.762	2545.488
0-10	1017	1820.431	0.0	1478.553	40.314	456.925	3207.584
0-10	1018	1734.33	0.0	1559.649	505.381	0.0	2883.264
0-10	1019	1648.006	0.0	1603.405	70.876	0.0	2939.792
0-10	1020	1845.924	77.994	1414.434	91.284	0.0	2952.863
0-10	1021	1954.523	5.707	1383.304	20.308	0.0	3042.844
0-10	1022	1827.225	11.414	1367.554	20.107	432.283	3076.602
0-10	1023	1837.807	0.0	1426.304	19.906	636.374	2994.966
0-10	1024	1728.655	0.0	1389.21	0.0	0.0	2006.934
0-10	1025	1842.412	0.0	1213.207	9.953	0.0	2240.783
0-10	1026	1977.057	1.902	1225.226	30.462	426.463	3007.952
0-10	1027	1944.839	0.0	1115.854	30.462	0.0	3139.755
0-10	1028	1809.215	0.0	1323.796	40.616	0.0	3383.852
0-10	1029	1848.828	20.666	1338.569	50.769	0.0	3614.168
0-10	1030	1946.922	0.0	1194.182	345.232	0.0	3208.518
0-10	1031	1917.131	0.0	1133.819	101.539	0.0	3187.913
0-10	1032	1802.172	0.0	1131.605	172.616	0.0	3230.328
0-10	1033	1837.825	0.0	1233.172	40.616	152.308	2723.842
0-10	1034	1668.347	0.0	1416.439	30.462	111.693	3175.334
0-10	1035	1692.594	0.0	1546.436	223.385	0.0	2974.569
0-10	1036	1522.118	0.0	1481.591	40.616	0.0	3133.822
0-10	1037	1435.955	0.0	1354.702	81.03	0.0	2654.563
0-10	1038	1648.016	1.902	1434.733	211.02	0.0	2532.94
0-10	1039	1729.623	0.0	1190.815	111.693	0.0	3164.184
0-10	1040	1622.582	3.718	1371.998	132.0	0.0	2994.485
0-10	1041	1691.604	0.0	1243.52	111.693	0.0	2976.589
0-10	1042	1650.945	0.0	1280.31	203.078	0.0	2970.456
0-10	1043	1436.45	3.805	1320.08	90.48	0.0	2992.973
0-10	1044	1562.703	0.0	1113.486	30.462	0.0	3026.755
0-10	1045	1519.401	0.0	1379.563	10.053	0.0	1786.563
0-10	1046	1325.764	1.902	1647.771	100.934	0.0	3032.279
0-10	1047	1572.865	0.0	1410.748	30.159	0.0	2123.452
0-10	1048	1513.519	0.0	1425.698	10.053	0.0	2159.94
0-10	1049	1734.157	12.84	1247.375	10.053	10.053	2576.861
0-10	1050	1774.066	27.882	1415.582	50.769	0.0	3420.239
0-10	1051	1617.167	24.165	1512.916	10.053	60.319	2893.721
0-10	1052	1498.343	0.0	1454.053	0.0	0.0	2187.691
0-10	1053	1643.055	0.0	1492.102	30.462	0.0	3619.59
0-10	1054	1551.246	0.0	1582.651	0.0	0.0	2163.861
0-10	1055	1491.085	0.0	1586.889	0.0	0.0	2139.432
0-10	1056	1537.391	0.0	1515.237	80.425	120.84	2662.995
0-10	1057	1705.665	0.0	1536.241	40.212	0.0	2406.353
0-10	1058	1784.757	13.316	1361.505	50.265	0.0	2071.576
0-10	1059	1762.673	0.0	1489.4	40.616	0.0	2008.338
0-10	1060	1756.442	0.0	1427.796	40.212	0.0	2018.392
0-10	1061	1719.914	0.0	1533.369	60.923	0.0	3493.607
0-10	1062	1620.253	0.0	1770.724	221.271	813.601	2156.43
0-10	1063	1677.072	0.0	1545.906	462.142	423.446	2337.489
0-10	1064	1471.065	0.0	1729.058	312.156	213.231	2677.797
0-10	1065	1590.887	0.0	1022.121	385.646	20.308	2475.218
0-10	1066	1270.306	0.0	1214.339	109.883	0.0	2205.895
0-10	1067	1438.302	0.0	1155.422	49.864	0.0	2113.807
0-10	1068	1431.225	0.0	1257.257	49.965	0.0	2840.454
0-10	1069	1572.248	0.0	1585.035	49.965	0.0	1918.471
0-10	1070	1494.635	0.0	1207.838	49.764	0.0	2091.586
0-10	1071	1532.277	0.0	1576.374	60.119	0.0	3042.518
0-10	1072	1590.333	0.0	1426.042	182.569	0.0	2437.816
0-10	1073	1590.732	0.0	1616.431	221.672	70.372	2624.711
0-10	1074	1674.005	0.0	1703.166	101.539	0.0	2684.213
0-10	1075	1412.979	0.0	1724.035	71.077	0.0	2673.172
0-10	1076	1576.163	0.0	1620.001	90.177	0.0	2110.179
0-10	1077	1394.386	0.0	1826.061	69.67	0.0	2108.277
0-10	1078	1274.068	0.0	1288.965	60.722	0.0	1954.062
0-10	1079	1499.078	0.0	1616.024	100.531	0.0	2996.087
0-10	1080	1415.434	0.0	1103.319	39.811	0.0	2182.873
0-10	1081	1445.213	0.0	1846.101	99.829	0.0	3168.594
0-10	1082	1359.083	0.0	1845.354	20.308	0.0	2927.715
0-10	1083	1455.156	0.0	1711.159	49.764	0.0	2142.962
0-10	1084	1243.469	0.0	1770.12	40.616	0.0	2706.749
0-10	1085	1309.252	0.0	1896.216	40.616	0.0	2810.406
0-10	1086	1460.944	0.0	1833.671	60.119	0.0	2336.194
0-10	1087	1548.222	0.0	1747.952	20.308	0.0	3039.009
0-10	1088	1440.608	0.0	1748.34	81.231	0.0	2852.423
0-10	1089	1580.576	0.0	1784.382	50.769	0.0	2984.428
0-10	1090	1519.653	0.0	1749.693	30.361	0.0	2372.686
0-10	1091	1493.288	0.0	1843.899	80.426	0.0	2359.209
0-10	1092	1731.269	0.0	1721.429	50.669	0.0	3378.611
0-10	1093	1477.942	0.0	1211.449	162.462	0.0	2674.983
0-10	1094	1589.943	0.0	1800.563	90.679	0.0	2377.597
0-10	1095	1631.296	0.0	1227.867	171.507	0.0	2500.153
0-10	1096	1425.643	0.0	1351.593	121.847	0.0	2993.37
0-10	1097	1462.742	0.0	1959.573	119.836	0.0	3194.136
0-10	1098	1767.74	0.0	1612.41	223.385	0.0	3093.311
0-10	1099	1680.461	0.0	1541.382	79.623	0.0	2352.78
0-10	1100	1620.663	0.0	1268.337	181.762	0.0	2641.202
0-10	1101	1748.083	0.0	1021.012	221.874	0.0	2266.314
0-10	1102	1719.898	0.0	1660.158	99.729	0.0	2212.132
0-10	1103	1874.383	0.0	1429.675	371.369	0.0	2133.718
0-10	1104	1669.808	0.0	1418.059	152.308	0.0	2779.636
0-10	1105	1574.281	0.0	1164.417	60.923	0.0	2852.421
0-10	1106	1547.108	0.0	1158.579	142.154	0.0	2679.505
0-10	1107	1511.147	0.0	1289.576	80.526	0.0	2647.534
0-10	1108	1616.294	0.0	1164.319	129.387	0.0	2471.098
0-10	1109	1499.154	0.0	1260.642	81.231	0.0	2488.793
0-10	1110	1378.691	0.0	1595.396	161.051	0.0	2582.18
0-10	1111	1525.32	0.0	1220.054	100.733	0.0	2469.79
0-10	1112	1492.703	0.0	1181.448	483.758	0.0	2612.928
0-10	1113	1590.293	0.0	1140.676	81.231	0.0	2805.87
0-10	1114	1498.01	0.0	1146.516	375.694	0.0	2799.63
0-10	1115	1598.133	0.0	1066.918	162.16	0.0	3244.908
0-10	1116	1699.271	0.0	1145.198	221.571	0.0	2399.725
0-10	1117	1633.133	0.0	1153.367	293.152	0.0	2398.621
0-10	1118	1701.618	0.0	1045.255	330.655	0.0	2222.893
0-10	1119	1718.748	0.0	1166.236	289.938	0.0	2534.14
0-10	1120	1691.614	0.0	1174.486	110.584	720.623	2900.968
0-10	1121	1814.553	0.0	1170.724	300.891	351.858	3033.971
0-10	1122	1766.538	0.0	1043.098	221.874	0.0	2511.114
0-10	1123	1862.928	0.0	1045.861	444.553	0.0	3195.329
0-10	1124	1701.629	0.0	1218.272	452.49	0.0	2668.531
0-10	1125	1846.159	0.0	1098.172	331.459	0.0	2679.216
0-10	1126	1746.468	0.0	1310.842	252.033	0.0	3109.687
0-10	1127	1733.467	0.0	1264.199	181.762	0.0	2843.478
0-10	1128	1788.83	0.0	1162.69	311.352	0.0	2744.863
0-10	1129	1807.347	0.0	1181.193	304.616	0.0	2445.861
0-10	1130	1728.99	0.0	1187.786	345.232	0.0	2445.563
0-10	1131	1736.665	0.0	1030.12	140.242	0.0	2407.867
0-10	1132	1720.359	0.0	997.346	312.654	0.0	2143.662
0-10	1133	1648.874	0.0	1211.497	209.411	0.0	2375.001
0-10	1134	1623.005	0.0	1389.148	201.667	0.0	2573.446
0-10	1135	1645.539	0.0	1307.126	272.443	0.0	2479.755
0-10	1136	1603.835	0.0	1287.972	260.583	0.0	2359.918
0-10	1137	1349.451	0.0	1465.705	70.072	0.0	2827.404
0-10	1138	1393.492	0.0	1382.702	209.21	0.0	2643.218
0-10	1139	1416.137	0.0	1422.871	179.452	0.0	2510.109
0-10	1140	1388.258	0.0	2109.333	199.66	0.0	2413.5
0-10	1141	1455.309	0.0	1276.56	233.539	0.0	2815.032
0-10	1142	1502.627	0.0	1238.003	141.149	0.0	2907.515
0-10	1143	1768.619	0.0	1171.326	272.542	0.0	2692.979
0-10	1144	1560.654	0.0	1241.412	121.444	0.0	2689.673
0-10	1145	1561.449	0.0	1635.672	232.232	0.0	2868.111
0-10	1146	1592.685	0.0	1592.317	121.645	0.0	2630.249
0-10	1147	1621.738	0.0	1285.8	292.954	0.0	2645.726
0-10	1148	1652.233	0.0	1097.797	292.853	0.0	2537.849
0-10	1149	1521.093	0.0	1604.366	443.754	0.0	2649.339
0-10	1150	1542.011	0.0	1189.751	221.978	0.0	2714.384
0-10	1151	1619.223	0.0	1763.092	121.243	0.0	2639.994
0-10	1152	1507.181	0.0	1717.704	140.948	0.0	2553.044
0-10	1153	1475.163	0.0	1300.383	180.555	0.0	2732.291
0-10	1154	1566.906	0.0	1258.136	40.012	0.0	3029.464
0-10	1155	1509.695	0.0	1518.947	100.332	0.0	2909.738
0-10	1156	1692.065	0.0	1681.671	260.983	0.0	2770.894
0-10	1157	1563.802	0.0	1595.107	169.801	0.0	2564.402
0-10	1158	1533.237	0.0	1304.876	59.918	0.0	3141.869
0-10	1159	1378.271	0.0	1297.703	101.539	0.0	2946.933
0-10	1160	1616.017	0.0	1533.731	160.25	29.858	3191.619
0-10	1161	1370.211	0.0	1574.203	90.478	20.106	2650.848
0-10	1162	1440.825	0.0	1512.744	201.067	0.0	3059.526
0-10	1163	1485.199	0.0	1580.803	201.067	0.0	2904.606
0-10	1164	1429.946	0.0	1595.414	140.042	0.0	3031.274
0-10	1165	1610.568	0.0	1196.485	149.694	0.0	2822.269
0-10	1166	1679.678	0.0	1253.688	251.732	0.0	2624.511
0-10	1167	1486.804	0.0	1228.919	90.179	0.0	2691.48
0-10	1168	1670.76	0.0	1643.734	79.824	0.0	2723.447
0-10	1169	1745.553	85.767	1706.375	60.521	0.0	2660.011
0-10	1170	1741.068	0.0	1789.34	181.157	0.0	2599.074
0-10	1171	1595.034	0.0	1309.424	321.903	0.0	2760.942
0-10	1172	1538.968	11.153	1711.717	79.823	0.0	2709.973
0-10	1173	1710.074	0.0	1873.506	180.156	0.0	2452.813
0-10	1174	1513.865	0.0	1916.939	180.558	0.0	2701.433
0-10	1175	1500.678	0.0	1342.326	363.73	0.0	2560.084
0-10	1176	1403.775	0.0	1505.617	362.518	0.0	2792.413
0-10	1177	1618.772	0.0	1420.538	381.724	0.0	2764.666
0-10	1178	1595.344	0.0	1294.251	300.693	0.0	2891.535
0-10	1179	1742.342	0.0	1066.356	372.471	0.0	2560.884
0-10	1180	1658.736	0.0	1291.609	251.434	0.0	2858.267
0-10	1181	1650.141	0.0	1150.456	391.377	0.0	2818.454
0-10	1182	1694.934	0.0	1190.137	439.832	0.0	2725.059
0-10	1183	1770.965	0.0	1101.95	231.725	0.0	2897.37
0-10	1184	1684.021	0.0	1356.549	301.195	0.0	2914.759
0-10	1185	1816.447	0.0	1267.444	543.27	0.0	3185.781
0-10	1186	1731.942	0.0	1284.822	302.903	0.0	2855.241
0-10	1187	1838.602	0.0	1219.624	331.653	0.0	2733.495
0-10	1188	1867.538	0.0	1156.808	220.469	0.0	2885.509
0-10	1189	1940.079	0.0	1109.596	300.893	0.0	2911.342
0-10	1190	1830.311	0.0	1308.26	868.094	0.0	2670.049
0-10	1191	1843.268	0.0	1332.775	180.855	0.0	3167.394
0-10	1192	1757.96	0.0	1058.236	250.027	0.0	2565.21
0-10	1193	1824.477	0.0	1149.494	182.065	0.0	2808.395
0-10	1194	1756.905	0.0	1228.529	150.196	0.0	2794.021
0-10	1195	1853.764	0.0	1195.896	169.198	0.0	3024.145
0-10	1196	1706.493	0.0	1218.16	150.998	0.0	3048.768
0-10	1197	1933.836	0.0	1201.637	171.407	0.0	2831.008
0-10	1198	1952.792	0.0	1047.688	211.921	0.0	2746.766
0-10	1199	1892.694	0.0	1077.216	372.873	0.0	2668.144
0-10	1200	1993.863	0.0	1073.266	311.147	0.0	2894.954
0-10	1201	2030.232	0.0	1070.464	330.551	0.0	3052.992
0-10	1202	1893.155	0.0	1035.007	298.886	0.0	2685.747
0-10	1203	2067.268	0.0	1210.123	350.557	0.0	3123.756
0-10	1204	2008.39	0.0	1242.304	352.162	0.0	3017.3
0-10	1205	1847.866	0.0	1035.61	301.999	0.0	2617.882
0-10	1206	1737.446	0.0	1259.698	250.728	0.0	2939.185
0-10	1207	1885.829	0.0	1235.268	432.892	0.0	2730.381
0-10	1208	1753.543	0.0	1199.636	340.906	0.0	2678.709
0-10	1209	1747.808	0.0	1073.876	149.694	0.0	2806.894
0-10	1210	1821.13	0.0	1033.104	239.571	0.0	2505.693
0-10	1211	1648.85	0.0	1245.683	211.922	0.0	2880.874
0-10	1212	1710.42	0.0	1186.621	231.524	0.0	2560.073
0-10	1213	1607.275	0.0	1233.669	270.933	0.0	2809.898
0-10	1214	1503.781	0.0	1311.396	259.375	0.0	2725.859
0-10	1215	1673.08	0.0	1269.942	340.704	0.0	2667.448
0-10	1216	1625.57	0.0	1225.847	329.649	0.0	2548.016
0-10	1217	1821.771	0.0	1192.729	259.576	0.0	2828.103
0-10	1218	1739.401	0.0	1175.942	261.684	0.0	2806.485
0-10	1219	1931.974	0.0	1224.761	380.418	0.0	2639.504
0-10	1220	1747.21	0.0	1349.482	371.464	0.0	2700.52
0-10	1221	1828.82	0.0	1232.916	322.305	0.0	2430.591
0-10	1222	1653.721	0.0	1178.882	171.306	0.0	2553.042
0-10	1223	1904.084	0.0	1042.521	252.336	0.0	2601.398
0-10	1224	1704.689	0.0	1249.731	179.552	0.0	2778.025
0-10	1225	1920.548	0.0	1027.781	301.797	0.0	2522.972
0-10	1226	2053.269	0.0	932.657	292.347	0.0	2433.093
0-10	1227	1885.003	0.0	971.219	688.65	0.0	2908.201
0-10	1228	1893.351	0.0	1108.444	696.183	0.0	2861.578
0-10	1229	1647.426	0.0	1305.911	302.601	0.0	2892.942
0-10	1230	1771.643	0.0	1250.817	371.965	0.0	2644.811
0-10	1231	1654.661	0.0	1002.926	533.016	0.0	2691.562
0-10	1232	1840.517	0.0	1079.88	101.136	375.694	2776.911
0-10	1233	1639.46	0.0	1000.95	121.243	0.0	2256.973
0-10	1234	1602.006	0.0	1246.729	100.632	0.0	2847.501
0-10	1235	1762.464	0.0	1174.34	406.155	0.0	3155.212
0-10	1236	1781.156	0.0	1216.322	629.541	0.0	3380.916
0-10	1237	1763.861	0.0	1260.039	649.848	0.0	3042.212
0-10	1238	1907.729	0.0	1043.565	355.386	0.0	2900.168
0-10	1239	1557.965	0.0	1253.247	941.086	0.0	2378.293
0-10	1240	1834.494	0.0	1181.182	790.793	0.0	2396.393
0-10	1241	1736.324	0.0	1263.146	707.849	0.0	2703.31
0-10	1242	1701.511	0.0	1119.78	860.056	0.0	2394.581
0-10	1243	1705.738	0.0	1312.085	222.478	0.0	2515.939
0-10	1244	1506.228	0.0	1223.636	171.507	0.0	2518.754
0-10	1245	1525.193	0.0	1423.073	151.2	0.0	2486.077
0-10	1246	1663.305	0.0	1215.723	233.539	0.0	3273.863
0-10	1247	1443.959	0.0	1165.235	212.025	0.0	2313.774
0-10	1248	1482.508	0.0	1241.657	141.852	0.0	2178.247
0-10	1249	1479.817	0.0	1153.947	101.438	0.0	3728.469
0-10	1250	1578.166	0.0	1233.737	70.071	0.0	2405.35
0-10	1251	1473.902	0.0	1900.505	60.923	60.923	3285.993
0-10	1252	1551.633	0.0	1115.011	241.478	0.0	2266.918
0-10	1253	1563.385	0.0	1184.864	273.147	0.0	2174.317
0-10	1254	1499.289	0.0	1269.524	202.373	111.088	2743.734
0-10	1255	1662.432	0.0	1970.84	131.497	0.0	2782.05
0-10	1256	1534.114	0.0	2344.056	91.284	0.0	3329.745
0-10	1257	1414.864	0.0	2241.859	272.946	0.0	2268.331
0-10	1258	1749.202	0.0	1781.475	492.914	203.078	3449.794
0-10	1259	1517.874	0.0	1348.699	667.14	20.308	3719.829
0-10	1260	1521.495	0.0	2174.124	150.998	0.0	3686.147
0-10	1261	1524.15	0.0	2225.637	516.843	81.231	4064.957
0-10	1262	1504.739	0.0	2316.693	328.644	0.0	4192.84
0-10	1263	1505.086	0.0	1234.961	130.794	0.0	2434.413
0-10	1264	1457.299	0.0	1158.147	20.106	0.0	2092.689
0-10	1265	1381.002	0.0	1163.954	49.965	0.0	2236.861
0-10	1266	1376.732	0.0	1409.777	79.824	0.0	2224.191
0-10	1267	1460.393	0.0	1149.828	209.009	120.637	3832.433
0-10	1268	1531.702	0.0	1270.651	131.295	0.0	2074.997
0-10	1269	1547.276	0.0	1952.88	806.371	0.0	3685.429
0-10	1270	1681.866	0.0	1093.331	229.015	572.626	3245.802
0-10	1271	1735.251	0.0	1094.716	129.387	1019.192	3124.759
0-10	1272	1583.085	0.0	1094.706	209.009	768.373	3121.957
0-10	1273	1666.062	0.0	1239.068	248.82	522.46	3063.95
0-10	1274	1684.434	0.0	1827.029	238.868	884.174	3031.68
0-10	1275	1611.046	0.0	1197.96	199.056	594.141	2868.715
0-10	1276	1581.285	7.435	2038.867	322.808	0.0	2176.443
0-10	1277	1528.835	0.0	1257.671	171.912	0.0	2512.43
0-10	1278	1501.259	0.0	1214.516	162.462	351.558	2950.551
0-10	1279	1472.22	0.0	1322.818	190.208	0.0	2326.939
0-10	1280	1612.591	0.0	1123.167	302.202	0.0	2103.356
0-10	1281	1585.566	0.0	1170.721	292.649	0.0	2120.946
0-10	1282	1602.609	0.0	1129.743	181.46	0.0	2305.728
0-10	1283	1462.452	0.0	1178.168	151.703	0.0	2176.038
0-10	1284	1483.03	0.0	1182.994	159.245	635.462	2861.575
0-10	1285	1457.054	0.0	1087.807	70.675	0.0	2237.667
0-10	1286	1615.797	0.0	1074.096	218.962	492.1	3061.422
0-10	1287	1527.227	0.0	1059.749	241.884	0.0	2208.82
0-10	1288	1505.559	0.0	1035.105	201.868	0.0	1971.357
0-10	1289	1533.833	0.0	1111.103	70.272	0.0	2267.024
0-10	1290	1405.433	0.0	1147.424	81.03	0.0	1934.966
0-10	1291	1372.266	0.0	1042.018	99.528	396.001	2926.621
0-10	1292	1515.296	0.0	1097.827	151.906	0.0	2127.187
0-10	1293	1621.76	0.0	1116.381	222.58	0.0	2164.981
0-10	1294	1583.989	0.0	1055.897	182.065	0.0	2315.277
0-10	1295	1423.499	0.0	1204.706	333.97	0.0	2063.645
0-10	1296	1596.084	0.0	937.875	343.017	0.0	2015.892
0-10	1297	1669.312	0.0	1156.848	333.869	0.0	2041.626
0-10	1298	1519.463	0.0	1173.457	303.81	0.0	2174.729
0-10	1299	1743.589	0.0	967.664	405.248	0.0	1984.427
0-10	1300	1690.241	0.0	1009.975	222.378	0.0	2238.163
0-10	1301	1664.12	0.0	872.844	394.39	0.0	1831.21
0-10	1302	1689.548	0.0	873.453	423.545	0.0	1810.603
0-10	1303	1744.658	0.0	932.992	495.625	0.0	1856.245
0-10	1304	1511.299	0.0	1074.627	402.227	70.372	3179.546
0-10	1305	1505.331	0.0	866.153	201.868	0.0	1836.136
0-10	1306	1469.684	0.0	1019.198	262.291	0.0	1756.72
0-10	1307	1523.848	0.0	1348.28	302.099	0.0	1786.276
0-10	1308	1611.235	0.0	1447.907	383.634	0.0	1914.457
0-10	1309	1399.033	0.0	1151.797	131.196	0.0	1976.789
0-10	1310	1510.077	0.0	1374.218	80.628	0.0	1821.968
0-10	1311	1505.894	0.0	1075.262	131.295	0.0	2027.954
0-10	1312	1422.391	0.0	1133.724	160.854	0.0	1971.662
0-10	1313	1542.984	0.0	1008.259	201.264	0.0	1890.224
0-10	1314	1564.099	0.0	1071.159	191.313	0.0	2058.318
0-10	1315	1536.25	0.0	1150.8	272.745	0.0	2078.02
0-10	1316	1461.499	0.0	1146.161	262.187	0.0	1967.739
0-10	1317	1580.672	0.0	1178.255	299.188	0.0	1958.493
0-10	1318	1711.333	0.0	1155.983	522.365	0.0	1800.548
0-10	1319	1615.412	0.0	1283.21	272.242	0.0	1862.983
0-10	1320	1448.496	0.0	1380.841	50.166	0.0	2212.536
0-10	1321	1444.696	0.0	1202.081	171.41	0.0	1895.457
0-10	1322	1411.299	0.0	1178.864	150.998	0.0	2046.753
0-10	1323	1581.514	0.0	1245.489	140.142	0.0	2282.805
0-10	1324	1649.486	0.0	1023.697	159.647	0.0	2434.215
0-10	1325	1458.521	0.0	1315.829	80.224	0.0	2449.497
0-10	1326	1715.06	0.0	1182.319	160.751	0.0	2318.099
0-10	1327	1558.335	0.0	1111.46	140.644	0.0	2196.852
0-10	1328	1680.763	0.0	1116.003	171.407	0.0	2368.863
0-10	1329	1555.787	0.0	1205.924	110.685	0.0	2331.569
0-10	1330	1637.26	0.0	1138.744	90.679	0.0	2505.89
0-10	1331	1598.953	0.0	1302.168	49.864	0.0	2696.609
0-10	1332	1548.587	0.0	1307.919	59.717	0.0	2473.224
0-10	1333	1589.569	0.0	1155.689	110.887	0.0	2311.46
0-10	1334	1605.969	0.0	1229.615	90.679	0.0	2259.987
0-10	1335	1532.158	0.0	1299.332	181.461	0.0	2356.705
0-10	1336	1551.954	0.0	1198.816	210.617	0.0	2001.419
0-10	1337	1403.334	0.0	1418.166	130.69	0.0	2455.927
0-10	1338	1433.696	0.0	1279.901	59.717	0.0	2279.591
0-10	1339	1490.979	0.0	1128.637	70.573	0.0	2170.11
0-10	1340	1411.764	0.0	1300.829	109.481	0.0	2421.241
0-10	1341	1669.434	0.0	1131.696	200.963	0.0	2269.438
0-10	1342	1469.927	0.0	1207.396	774.796	0.0	3081.224
0-10	1343	1551.202	0.0	1089.884	171.003	0.0	2081.336
0-10	1344	1527.295	0.0	1330.165	150.998	0.0	2113.911
0-10	1345	1583.833	0.0	1259.493	272.038	0.0	2176.545
0-10	1346	1496.75	0.0	1213.58	251.232	0.0	2133.116
0-10	1347	1599.437	0.0	1189.456	210.515	0.0	2107.982
0-10	1348	1723.014	0.0	1101.115	200.864	0.0	2253.757
0-10	1349	1645.591	0.0	1183.262	100.13	0.0	2229.629
0-10	1350	1515.601	0.0	1237.915	100.531	0.0	2018.706
0-10	1351	1476.883	0.0	1285.213	50.367	0.0	2494.737
0-10	1352	1437.296	0.0	1260.744	90.279	0.0	2239.584
0-10	1353	1278.775	0.0	1456.02	50.165	0.0	2116.326
0-10	1354	1188.729	0.0	1546.487	30.462	0.0	2446.178
0-10	1355	1198.628	0.0	2050.769	29.959	0.0	2159.156
0-10	1356	1343.342	0.0	1610.74	19.906	0.0	2128.593
0-10	1357	1404.254	0.0	1377.862	80.828	0.0	2234.957
0-10	1358	1496.806	0.0	1408.775	80.324	0.0	2973.769
0-10	1359	1568.374	0.0	1259.997	120.839	0.0	2826.183
0-10	1360	1376.039	0.0	1291.007	81.231	0.0	2693.281
0-10	1361	1495.307	0.0	1210.769	99.528	0.0	2321.917
0-10	1362	1420.715	0.0	1131.214	80.425	0.0	2210.428
0-10	1363	1372.037	0.0	1308.994	50.265	0.0	2434.808
0-10	1364	1324.644	0.0	1460.997	91.385	0.0	2692.974
0-10	1365	1268.337	0.0	1596.883	120.637	0.0	2437.224
0-10	1366	1225.479	0.0	1613.381	60.32	0.0	2830.21
0-10	1367	1321.807	0.0	1552.52	70.472	0.0	2401.331
0-10	1368	1430.849	0.0	1526.416	232.33	0.0	2518.76
0-10	1369	1363.434	0.0	1443.628	201.466	0.0	2479.353
0-10	1370	1405.362	0.0	1456.815	150.999	0.0	2489.405
0-10	1371	1330.386	0.0	1451.278	150.796	0.0	2556.556
0-10	1372	1245.886	0.0	1260.617	70.071	0.0	2337.699
0-10	1373	1328.621	0.0	1591.954	30.159	0.0	2145.077
0-10	1374	1271.743	0.0	1289.583	50.568	0.0	2526.098
0-10	1375	1339.023	0.0	1454.993	90.077	0.0	2491.821
0-10	1376	1486.928	0.0	1139.735	91.385	0.0	3511.402
0-10	1377	1249.001	0.0	1231.086	120.637	0.0	2014.987
0-10	1378	1299.967	0.0	1199.567	40.313	0.0	2044.341
0-10	1379	1459.513	0.0	1148.685	110.385	0.0	2219.273
0-10	1380	1334.851	0.0	1162.258	30.159	0.0	2335.285
0-10	1381	1278.954	0.0	1325.551	20.308	0.0	2559.171
0-10	1382	1308.86	0.0	1245.911	40.212	0.0	2150.801
0-10	1383	1292.359	0.0	1177.43	20.207	0.0	2304.017
0-10	1384	1333.35	0.0	1118.591	131.195	0.0	3693.673
0-10	1385	1375.788	0.0	1243.537	292.648	0.0	3177.936
0-10	1386	1428.491	0.0	1155.64	141.146	0.0	3412.785
0-10	1387	1492.74	0.0	1200.866	80.425	0.0	3331.638
0-10	1388	1442.95	0.0	1163.254	80.224	0.0	2419.837
0-10	1389	1395.59	0.0	1132.949	49.764	0.0	2000.817
0-10	1390	1327.312	0.0	1312.36	110.285	0.0	2075.61
0-10	1391	1438.627	0.0	1219.504	130.791	0.0	2063.245
0-10	1392	1469.562	0.0	1144.923	40.616	0.0	2579.173
0-10	1393	1167.154	0.0	1405.406	20.308	0.0	2592.449
0-10	1394	1241.236	0.0	1523.169	10.053	0.0	2286.116
0-10	1395	1328.491	0.0	1545.919	50.265	0.0	2084.652
0-10	1396	1108.598	0.0	1661.361	0.0	0.0	1950.849
0-10	1397	1118.095	0.0	1719.298	0.0	0.0	1842.367
0-10	1398	1187.734	0.0	1192.652	50.165	0.0	1670.36
0-10	1399	1175.434	0.0	1635.005	69.971	0.0	1738.521
0-10	1400	1228.631	0.0	1590.041	120.637	0.0	2103.852
0-10	1401	1105.716	0.0	1785.184	70.372	0.0	1850.813
0-10	1402	1170.373	0.0	1796.347	50.265	0.0	2061.634
0-10	1403	1247.403	0.0	1809.375	140.743	0.0	1961.502
0-10	1404	1212.676	0.0	1903.233	81.231	0.0	3150.494
0-10	1405	1165.383	0.0	1389.406	120.537	0.0	1910.229
0-10	1406	1147.408	0.0	1547.055	50.366	0.0	1864.989
0-10	1407	1241.774	0.0	1676.375	79.824	0.0	1973.868
0-10	1408	1210.12	0.0	1547.422	100.531	0.0	1784.865
0-10	1409	1127.363	0.0	1631.607	120.637	0.0	2356.6
0-10	1410	1285.57	0.0	1399.803	150.796	0.0	1868.404
0-10	1411	1245.833	0.0	1527.001	110.888	0.0	2745.762
0-10	1412	1250.664	0.0	1243.406	140.743	0.0	1928.023
0-10	1413	1138.371	0.0	1353.961	59.717	0.0	1957.384
0-10	1414	1074.168	0.0	1786.285	110.484	0.0	1789.688
0-10	1415	1188.939	0.0	1722.605	170.904	0.0	2291.755
0-10	1416	1116.055	0.0	1792.956	149.292	0.0	1926.218
0-10	1417	1291.67	0.0	1586.763	160.248	0.0	2011.873
0-10	1418	1205.307	0.0	1728.7	130.69	0.0	2159.958
0-10	1419	1395.786	0.0	1533.787	159.245	0.0	1980.907
0-10	1420	1192.438	0.0	1578.604	59.717	0.0	1738.927
0-10	1421	1318.059	0.0	1489.506	60.018	0.0	2015.392
0-10	1422	1189.121	0.0	1433.195	110.484	0.0	2201.475
0-10	1423	1196.547	0.0	1349.94	60.118	0.0	2149.202
0-10	1424	1246.128	0.0	1681.044	99.528	0.0	1847.301
0-10	1425	1236.468	0.0	1633.027	40.212	0.0	1959.589
0-10	1426	1177.953	0.0	1528.624	70.071	0.0	2218.67
0-10	1427	1222.572	0.0	1530.609	70.071	0.0	2083.854
0-10	1428	1016.966	0.0	1774.33	10.154	0.0	2638.895
0-10	1429	1221.495	0.0	1704.579	100.531	0.0	1942.697
0-10	1430	1122.919	0.0	1741.839	70.171	0.0	2012.772
0-10	1431	1368.963	0.0	1366.999	100.531	0.0	2385.853
0-10	1432	1250.721	0.0	1330.595	80.024	0.0	1902.39
0-10	1433	1331.198	0.0	1662.005	160.85	0.0	1975.877
0-10	1434	1295.89	0.0	1477.161	100.632	0.0	2028.458
0-10	1435	1250.774	0.0	1513.225	99.93	0.0	2069.682
0-10	1436	1152.552	0.0	1578.133	80.828	0.0	2210.626
0-10	1437	1299.349	0.0	1352.219	109.982	0.0	2006.341
0-10	1438	1151.962	0.0	1660.56	129.888	0.0	2148.196
0-10	1439	1211.53	0.0	1429.515	69.871	0.0	1945.222
0-10	1440	1328.727	0.0	1485.281	130.993	0.0	2105.771
0-10	1441	1244.528	0.0	1569.445	100.431	0.0	2026.646
0-10	1442	1203.955	0.0	1702.513	110.587	0.0	2204.893
0-10	1443	1283.967	0.0	1548.796	140.844	0.0	2095.716
0-10	1444	1311.861	0.0	1444.419	170.102	0.0	2090.889
0-10	1445	1512.973	0.0	1357.376	171.307	0.0	1944.613
0-10	1446	1418.568	0.0	1496.18	140.845	0.0	2189.514
0-10	1447	1386.967	0.0	1474.555	110.987	0.0	2204.691
0-10	1448	1481.773	0.0	1467.283	159.446	0.0	2224.397
0-10	1449	1402.675	0.0	1501.021	241.879	0.0	1956.174
0-10	1450	1478.759	0.0	1372.485	181.157	0.0	2132.506
0-10	1451	1433.776	0.0	1244.695	181.157	0.0	1923.504
0-10	1452	1174.927	0.0	1372.314	90.378	0.0	1953.359
0-10	1453	1363.143	0.0	1302.51	110.384	0.0	1908.223
0-10	1454	1197.544	0.0	1473.529	110.584	0.0	2150.103
0-10	1455	1238.735	0.0	1500.766	140.342	0.0	1817.838
0-10	1456	1152.717	0.0	1559.495	70.372	0.0	2221.376
0-10	1457	1246.383	0.0	1559.625	120.637	0.0	2023.828
0-10	1458	1150.484	0.0	1499.689	109.883	0.0	2181.575
0-10	1459	1244.5	0.0	1580.44	100.431	0.0	2218.861
0-10	1460	1177.312	0.0	1573.874	60.319	0.0	2123.958
0-10	1461	1259.945	0.0	1461.075	119.434	0.0	2241.289
0-10	1462	1276.673	0.0	1648.986	80.425	0.0	2153.012
0-10	1463	1365.644	0.0	1453.848	20.308	0.0	2976.385
0-10	1464	1352.089	0.0	1420.558	40.515	0.0	2117.534
0-10	1465	1221.434	0.0	1684.486	60.419	0.0	2175.038
0-10	1466	1362.451	0.0	1505.411	131.295	0.0	2062.938
0-10	1467	1335.599	0.0	1691.991	131.194	0.0	2450.194
0-10	1468	1356.383	0.0	1497.85	121.847	0.0	2337.897
0-10	1469	1410.858	0.0	1381.126	121.443	0.0	2273.754
0-10	1470	1332.322	0.0	1356.965	120.94	0.0	2111.798
0-10	1471	1541.035	0.0	1227.604	212.527	0.0	2125.272
0-10	1472	1390.854	0.0	1336.647	169.198	0.0	2693.278
0-10	1473	1365.823	0.0	1466.337	70.775	0.0	2482.468
0-10	1474	1392.802	0.0	1494.111	149.292	0.0	3285.708
0-10	1475	1418.326	0.0	1357.753	90.782	0.0	2344.239
0-10	1476	1553.13	0.0	1412.958	232.431	0.0	2299.592
0-10	1477	1430.042	0.0	1379.804	191.516	0.0	2071.09
0-10	1478	1228.751	0.0	1508.801	141.953	0.0	2376.505
0-10	1479	1472.825	0.0	1481.433	161.657	0.0	2502.474
0-10	1480	1525.844	0.0	1550.465	171.611	0.0	2497.65
0-10	1481	1538.462	0.0	1487.44	141.751	0.0	2288.238
0-10	1482	1563.023	0.0	1488.828	181.561	0.0	2603.009
0-10	1483	1754.269	0.0	1402.155	261.985	0.0	2639.902
0-10	1484	1688.97	0.0	1449.849	232.533	0.0	2568.63
0-10	1485	1387.227	0.0	1578.869	160.25	0.0	2765.466
0-10	1486	1526.735	0.0	1434.401	300.791	0.0	2790.295
0-10	1487	1334.135	0.0	1382.352	151.905	0.0	2294.77
0-10	1488	1442.037	0.0	1351.439	100.531	0.0	2367.555
0-10	1489	1430.358	0.0	1437.041	80.425	0.0	2551.934
0-10	1490	1331.935	0.0	1401.547	80.425	0.0	2326.641
0-10	1491	1459.331	0.0	1468.969	120.637	0.0	2438.83
0-10	1492	1418.659	0.0	1513.421	69.77	0.0	2598.183
0-10	1493	1517.036	0.0	1429.446	90.179	0.0	2445.668
0-10	1494	1418.177	0.0	1620.766	494.013	0.0	3724.936
0-10	1495	1524.435	0.0	1817.956	494.215	0.0	3126.067
0-10	1496	1494.385	0.0	1799.225	81.231	0.0	2719.017
0-10	1497	1576.101	0.0	1726.502	243.693	121.847	3421.542
0-10	1498	1456.729	0.0	1683.985	141.953	0.0	2729.372
0-10	1499	1401.011	0.0	1744.55	101.438	0.0	2931.142
0-10	1500	1424.265	0.0	1519.066	70.674	110.786	3605.293
0-10	1501	1472.811	0.0	1870.275	132.0	0.0	3326.235
0-10	1502	1302.022	0.0	1814.912	40.414	0.0	3052.279
0-10	1503	1373.087	0.0	1743.491	49.764	0.0	3204.798
0-10	1504	1453.391	61.95	1589.465	50.669	0.0	2790.902
0-10	1505	1516.701	0.0	1497.934	101.035	0.0	2618.287
0-10	1506	1470.569	0.0	1445.838	60.319	0.0	3028.658
0-10	1507	1372.519	0.0	1673.603	120.236	0.0	2669.859
0-10	1508	1353.194	0.0	1584.869	50.065	0.0	2905.304
0-10	1509	1513.198	0.0	1684.463	70.373	0.0	3247.413
0-10	1510	1433.29	0.0	1608.621	10.053	0.0	2815.322
0-10	1511	1326.216	0.0	1676.784	80.526	0.0	2666.83
0-10	1512	1204.735	0.0	1528.471	50.265	0.0	2457.732
0-10	1513	1281.18	0.0	1742.221	20.006	0.0	3141.06
0-10	1514	1287.996	0.0	1830.027	110.584	0.0	2968.344
0-10	1515	1207.973	0.0	1740.312	100.934	0.0	2905.305
0-10	1516	1410.204	0.0	1589.656	80.727	0.0	2773.202
0-10	1517	1397.886	0.0	1433.732	111.189	0.0	2445.051
0-10	1518	1353.982	0.0	1408.543	160.753	0.0	2199.264
0-10	1519	1264.456	9.511	1981.107	110.584	0.0	2692.568
0-10	1520	1375.307	0.0	1515.951	90.478	0.0	2973.456
0-10	1521	1400.735	0.0	1331.228	60.319	0.0	2448.883
0-10	1522	1406.111	0.0	1345.062	50.769	0.0	2410.278
0-10	1523	1609.366	0.0	1461.968	100.531	0.0	2248.907
0-10	1524	1442.509	0.0	1434.655	50.769	172.616	3053.995
0-10	1525	1537.229	0.0	1225.833	109.481	0.0	2438.736
0-10	1526	1759.473	0.0	1298.321	119.735	0.0	2668.544
0-10	1527	1498.412	0.0	1322.669	189.305	0.0	3068.673
0-10	1528	1392.514	0.0	1358.463	100.834	0.0	2317.676
0-10	1529	1571.516	0.0	1656.009	121.646	355.386	3047.771
0-10	1530	1407.717	0.0	1695.734	90.983	0.0	3232.949
0-10	1531	1653.797	0.0	1414.648	99.528	0.0	3117.941
0-10	1532	1477.811	0.0	1587.935	242.286	0.0	3388.565
0-10	1533	1433.335	0.0	1349.862	101.337	0.0	3174.312
0-10	1534	1592.809	0.0	1349.549	202.876	0.0	3690.958
0-10	1535	1511.277	0.0	1413.269	171.709	0.0	2853.018
0-10	1536	1503.297	0.0	1358.075	192.319	0.0	3566.609
0-10	1537	1390.469	0.0	1521.682	20.207	0.0	3815.718
0-10	1538	1464.711	0.0	1436.346	120.637	0.0	3440.529
0-10	1539	1507.273	0.0	1757.11	141.55	0.0	3236.654
0-10	1540	1548.4	83.223	1771.751	70.372	0.0	3412.692
0-10	1541	1569.661	0.0	1438.723	130.69	0.0	3574.546
0-10	1542	1605.739	0.0	1469.279	90.78	0.0	3174.727
0-10	1543	1673.259	0.0	1405.525	395.196	0.0	3229.723
0-10	1544	1605.862	138.868	1816.799	192.622	0.0	3147.089
0-10	1545	1586.747	76.092	1831.771	211.622	0.0	3334.084
0-10	1546	1646.852	3.632	1944.24	191.009	0.0	3478.231
0-10	1547	1464.403	75.831	1998.425	350.056	0.0	3533.124
0-10	1548	1463.185	0.0	2004.803	100.531	0.0	3842.064
0-10	1549	1471.324	83.701	2040.327	49.965	0.0	3776.81
0-10	1550	1403.907	0.0	1935.836	121.141	0.0	3425.869
0-10	1551	1403.164	0.0	1885.278	272.042	0.0	3588.837
0-10	1552	1681.883	7.609	1808.975	261.282	0.0	3893.848
0-10	1553	1717.082	0.0	1910.162	171.81	0.0	3826.498
0-10	1554	1568.481	0.0	1890.513	222.478	100.531	3744.337
0-10	1555	1862.991	11.414	1718.02	121.645	434.002	3850.899
0-10	1556	1752.399	0.0	1577.152	139.54	0.0	3923.009
0-10	1557	1827.011	0.0	1821.273	401.522	70.876	3939.285
0-10	1558	1707.553	0.0	1712.221	271.436	141.852	3829.589
0-10	1559	1483.155	7.609	2035.171	252.238	0.0	3528.717
0-10	1560	1486.398	0.0	1661.052	241.38	0.0	3407.369
0-10	1561	1344.036	0.0	1969.535	130.995	0.0	3309.155
0-10	1562	1549.554	0.0	1799.106	222.176	0.0	3355.48
0-10	1563	1313.356	0.0	2259.9	182.669	0.0	3598.884
0-10	1564	1494.983	0.0	2044.976	131.698	0.0	3877.765
0-10	1565	1448.667	1.902	2078.68	182.77	172.616	3702.539
0-10	1566	1561.063	0.0	1744.934	200.062	0.0	3595.976
0-10	1567	1370.056	0.0	1655.048	140.143	0.0	3282.712
0-10	1568	1294.342	0.0	1831.692	150.395	0.0	3547.207
0-10	1569	1329.524	0.0	1896.964	129.588	0.0	2709.77
0-10	1570	1355.54	0.0	1643.579	129.387	0.0	2913.039
0-10	1571	1334.628	0.0	1916.37	110.584	0.0	2883.288
0-10	1572	1455.941	0.0	1998.821	130.69	0.0	2338.995
0-10	1573	1442.254	0.0	1500.14	160.95	0.0	2763.956
0-10	1574	1409.997	0.0	1630.909	120.638	0.0	2609.936
0-10	1575	1476.529	0.0	1604.635	293.153	0.0	2697.096
0-10	1576	1383.353	0.0	1905.744	192.117	0.0	2866.4
0-10	1577	1609.445	0.0	2051.487	191.009	0.0	2508.504
0-10	1578	1680.218	0.0	1784.633	191.815	0.0	3213.916
0-10	1579	1442.712	0.0	1827.678	159.546	0.0	2557.162
0-10	1580	1606.018	0.0	1744.862	209.009	0.0	2446.875
0-10	1581	1487.083	0.0	1944.8	192.017	0.0	3404.138
0-10	1582	1427.863	0.0	2032.654	220.77	0.0	2289.843
0-10	1583	1591.894	0.0	1923.321	141.247	0.0	3464.351
0-10	1584	1824.331	0.0	1752.189	391.87	0.0	3187.59
0-10	1585	1829.34	0.0	1652.707	191.11	0.0	3356.392
0-10	1586	1470.1	0.0	1958.247	271.333	0.0	3343.807
0-10	1587	1578.22	0.0	1857.552	272.24	0.0	3334.252
0-10	1588	1352.603	0.0	1482.724	109.682	0.0	2453.111
0-10	1589	1600.867	0.0	1502.401	260.88	0.0	2462.354
0-10	1590	1375.192	0.0	1645.237	241.274	0.0	3143.058
0-10	1591	1528.151	0.0	1509.141	179.552	0.0	2648.443
0-10	1592	1485.773	0.0	1413.21	199.457	0.0	2416.11
0-10	1593	1543.422	0.0	1563.406	69.67	0.0	2890.933
0-10	1594	1634.812	0.0	1524.268	180.855	0.0	2681.217
0-10	1595	1519.736	0.0	1395.165	150.397	0.0	2568.618
0-10	1596	1872.276	0.0	1345.493	191.211	0.0	2818.037
0-10	1597	1723.087	0.0	1261.841	169.901	0.0	2749.88
0-10	1598	1729.368	0.0	1433.301	250.224	0.0	2840.164
0-10	1599	1711.499	0.0	1466.287	150.295	0.0	3163.874
0-10	1600	1780.245	0.0	1499.923	231.524	0.0	2932.246
0-10	1601	1669.077	0.0	1393.312	80.626	0.0	2841.666
0-10	1602	1583.733	0.0	1421.287	171.003	0.0	2633.359
0-10	1603	1548.908	37.7	1216.709	140.743	0.0	3024.334
0-10	1604	1442.526	0.0	1579.299	69.67	0.0	2739.126
0-10	1605	1615.628	62.515	1268.082	70.372	0.0	2750.582
0-10	1606	1465.145	0.0	1404.032	99.729	0.0	2712.59
0-10	1607	1363.625	0.0	1637.142	110.584	0.0	2499.757
0-10	1608	1358.037	13.316	1741.605	120.439	0.0	2461.051
0-10	1609	1334.825	0.0	1493.494	212.224	0.0	2339.31
0-10	1610	1345.189	0.0	1623.071	221.27	0.0	2452.81
0-10	1611	1299.31	0.0	1683.198	221.874	0.0	2473.217
0-10	1612	1412.63	0.0	1611.993	202.07	0.0	2604.313
0-10	1613	1424.491	0.0	1515.669	231.929	0.0	2359.012
0-10	1614	1277.496	0.0	1712.42	151.303	0.0	2608.938
0-10	1615	1327.855	0.0	1667.287	10.154	0.0	2726.862
0-10	1616	1403.131	0.0	1364.478	110.786	0.0	2422.146
0-10	1617	1402.093	0.0	1294.615	151.804	0.0	2250.74
0-10	1618	1363.918	0.0	1344.812	50.366	0.0	2491.514
0-10	1619	1430.277	0.0	1430.455	131.095	0.0	2610.645
0-10	1620	1381.545	0.0	1774.911	201.567	0.0	2165.588
0-10	1621	1596.099	0.0	1366.559	240.476	0.0	2306.637
0-10	1622	1497.843	0.0	1391.325	334.171	0.0	2509.911
0-10	1623	1530.7	0.0	1328.262	242.383	0.0	2596.975
0-10	1624	1574.179	0.0	1268.461	393.991	0.0	2475.031
0-10	1625	1507.714	0.0	1640.832	303.309	0.0	2941.909
0-10	1626	1544.632	0.0	1477.366	272.546	0.0	3050.684
0-10	1627	1536.386	0.0	1348.276	302.204	0.0	2924.013
0-10	1628	1570.442	0.0	1398.813	182.165	0.0	2857.856
0-10	1629	1432.347	0.0	1480.998	130.591	0.0	3050.279
0-10	1630	1579.061	0.0	1665.124	313.966	0.0	3337.905
0-10	1631	1635.861	0.0	1628.557	404.043	0.0	3421.35
0-10	1632	1395.134	0.0	1499.713	191.314	0.0	2871.633
0-10	1633	1332.966	0.0	1458.564	233.035	0.0	2661.318
0-10	1634	1273.05	0.0	1592.281	70.472	0.0	2687.456
0-10	1635	1547.659	0.0	1208.028	60.419	0.0	2789.194
0-10	1636	1397.454	0.0	1405.992	50.467	0.0	2756.617
0-10	1637	1585.743	0.0	1340.967	60.118	0.0	2906.517
0-10	1638	1401.67	0.0	1415.639	201.971	0.0	2590.14
0-10	1639	1533.128	0.0	1426.87	232.632	0.0	2784.269
0-10	1640	1399.034	0.0	1903.1	111.088	0.0	3060.436
0-10	1641	1545.236	0.0	1953.975	120.94	0.0	2926.32
0-10	1642	1515.711	0.0	1438.94	160.952	0.0	2839.264
0-10	1643	1546.65	0.0	1681.402	232.129	0.0	3576.875
0-10	1644	1532.57	0.0	1630.546	231.73	0.0	3671.078
0-10	1645	1634.513	0.0	1555.673	354.983	0.0	3026.557
0-10	1646	1536.991	0.0	1631.312	91.183	0.0	3535.457
0-10	1647	1775.005	0.0	1664.639	141.247	0.0	3731.188
0-10	1648	1623.452	0.0	1364.3	100.733	0.0	2988.445
0-10	1649	1936.52	0.0	1131.028	150.498	0.0	2891.54
0-10	1650	1654.137	0.0	1463.272	252.94	0.0	3195.854
0-10	1651	1636.455	0.0	1317.149	109.481	0.0	2929.24
0-10	1652	1568.28	0.0	1553.016	80.727	0.0	2952.06
0-10	1653	1751.838	0.0	1299.713	221.975	0.0	2694.893
0-10	1654	1637.968	0.0	1460.716	456.32	0.0	2664.028
0-10	1655	1421.247	0.0	1412.426	568.215	0.0	2174.028
0-10	1656	1347.007	0.0	1440.26	426.463	0.0	2246.11
0-10	1657	1429.597	0.0	1313.991	324.421	0.0	2163.073
0-10	1658	1443.782	0.0	1520.51	345.232	0.0	2411.19
0-10	1659	1476.774	0.0	1466.081	608.326	0.0	2359.715
0-10	1660	1531.267	0.0	1311.704	466.776	0.0	2427.375
0-10	1661	1483.453	0.0	1309.314	283.2	0.0	2276.174
0-10	1662	1461.407	0.0	1148.702	445.763	0.0	2113.007
0-10	1663	1485.624	0.0	1326.654	456.32	0.0	2364.042
0-10	1664	1580.386	0.0	1273.644	495.73	0.0	2538.867
0-10	1665	1608.213	0.0	1229.72	557.355	0.0	2236.864
0-10	1666	1630.46	0.0	1803.244	301.593	0.0	2889.107
0-10	1667	1500.66	0.0	1264.311	384.337	0.0	2069.278
0-10	1668	1734.66	0.0	1241.094	364.532	0.0	2382.842
0-10	1669	1701.356	0.0	1015.068	494.118	0.0	2158.045
0-10	1670	1805.882	0.0	1386.698	424.649	0.0	2774.916
0-10	1671	1696.542	0.0	1558.121	444.454	0.0	2966.433
0-10	1672	1674.685	0.0	1455.804	322.808	0.0	2989.152
0-10	1673	1686.243	0.0	1614.03	220.367	0.0	2947.535
0-10	1674	1626.315	0.0	1536.842	222.881	0.0	3127.089
0-10	1675	1650.644	0.0	1607.078	331.76	0.0	2778.343
0-10	1676	1731.918	0.0	1607.008	483.865	0.0	2590.039
0-10	1677	1646.74	0.0	1417.27	516.035	0.0	2612.456
0-10	1678	1725.571	0.0	1401.28	647.531	0.0	2506.394
0-10	1679	1884.908	0.0	1436.912	667.239	0.0	2576.974
0-10	1680	1682.724	0.0	1376.771	374.284	0.0	2703.642
0-10	1681	1561.328	0.0	1459.001	120.839	0.0	2686.35
0-10	1682	1654.409	0.0	1388.866	302.102	0.0	2393.799
0-10	1683	1652.777	0.0	1278.532	333.568	0.0	2316.994
0-10	1684	1370.883	0.0	1551.61	182.367	0.0	2791.71
0-10	1685	1458.296	0.0	1412.229	170.705	0.0	2770.394
0-10	1686	1345.204	0.0	1483.772	60.319	0.0	2630.457
0-10	1687	1394.353	0.0	1449.43	151.703	0.0	2471.309
0-10	1688	1521.517	0.0	1521.553	220.969	0.0	2522.379
0-10	1689	1484.8	0.0	1594.881	230.722	0.0	2495.136
0-10	1690	1419.919	0.0	1594.927	250.626	0.0	2477.742
0-10	1691	1643.227	0.0	1515.681	252.134	0.0	2289.742
0-10	1692	1588.915	0.0	1659.814	211.015	0.0	2603.409
0-10	1693	1519.891	0.0	1450.314	240.575	0.0	2503.077
0-10	1694	1645.526	0.0	1459.739	373.983	0.0	2612.963
0-10	1695	1698.303	0.0	1491.424	384.034	0.0	2408.373
0-10	1696	1586.029	0.0	1375.011	272.542	0.0	2555.657
0-10	1697	1418.717	0.0	1342.234	191.516	0.0	2756.426
0-10	1698	1549.191	0.0	1338.082	292.851	0.0	2623.916
0-10	1699	1569.738	0.0	1334.311	282.696	0.0	2492.722
0-10	1700	1740.692	0.0	1213.271	242.384	0.0	2436.326
0-10	1701	1798.762	0.0	1255.119	395.195	0.0	2542.49
0-10	1702	1814.98	0.0	1351.094	243.693	0.0	2489.308
0-10	1703	1769.766	0.0	1241.672	130.69	0.0	2908.124
0-10	1704	1767.43	0.0	1272.227	180.455	0.0	2591.343
0-10	1705	1681.588	0.0	1594.313	171.507	0.0	2818.251
0-10	1706	1697.967	0.0	1478.28	159.848	0.0	2860.174
0-10	1707	1660.841	0.0	1529.037	232.634	0.0	2729.382
0-10	1708	1662.783	0.0	1369.596	431.186	0.0	2328.956
0-10	1709	1614.346	0.0	1409.966	321.401	0.0	2325.133
0-10	1710	1803.425	0.0	1450.687	542.07	0.0	2295.974
0-10	1711	1465.03	0.0	1497.82	281.591	0.0	2357.306
0-10	1712	1668.626	0.0	1486.481	292.247	0.0	2335.586
0-10	1713	1733.353	0.0	1424.232	311.147	0.0	2862.984
0-10	1714	1582.229	0.0	1428.777	292.549	0.0	2489.305
0-10	1715	1593.291	0.0	1478.622	192.219	0.0	2654.98
0-10	1716	1812.39	0.0	1329.307	282.698	0.0	2764.157
0-10	1717	1696.069	0.0	1307.85	294.16	0.0	2595.667
0-10	1718	1637.885	0.0	1471.583	161.757	0.0	2702.027
0-10	1719	1840.019	0.0	1356.577	303.508	0.0	2786.071
0-10	1720	1927.357	0.0	1445.453	324.522	0.0	2865.695
0-10	1721	1886.264	0.0	1468.127	313.561	0.0	2602.498
0-10	1722	1704.549	0.0	1388.83	262.793	0.0	2902.092
0-10	1723	1666.476	0.0	1368.941	110.685	0.0	2747.374
0-10	1724	1477.8	0.0	1473.231	90.781	0.0	2842.077
0-10	1725	1514.282	0.0	1663.634	160.953	0.0	2923.21
0-10	1726	1282.544	0.0	1681.436	80.929	0.0	2808.196
0-10	1727	1731.167	0.0	1558.877	191.013	0.0	2919.791
0-10	1728	1688.061	0.0	1468.553	313.158	0.0	2805.786
0-10	1729	1793.288	0.0	1346.155	312.055	0.0	2796.84
0-10	1730	1624.703	0.0	1672.601	353.976	0.0	3049.176
0-10	1731	1685.236	0.0	1545.498	372.774	0.0	2752.605
0-10	1732	1631.058	0.0	1528.554	211.822	0.0	3062.951
0-10	1733	1853.054	0.0	1481.345	374.183	0.0	3015.296
0-10	1734	1678.261	0.0	1568.242	302.702	0.0	3025.252
0-10	1735	1533.891	0.0	1588.739	211.417	0.0	2569.632
0-10	1736	1637.389	0.0	1539.497	200.661	0.0	3210.53
0-10	1737	1673.156	0.0	1467.082	271.44	0.0	3087.28
0-10	1738	1531.416	0.0	1550.817	110.685	0.0	2855.441
0-10	1739	1300.116	0.0	1536.044	69.871	0.0	2454.221
0-10	1740	1309.658	0.0	1533.537	40.213	0.0	2770.899
0-10	1741	1395.086	0.0	1541.477	140.443	0.0	2912.949
0-10	1742	1569.098	0.0	1525.699	50.367	0.0	3107.381
0-10	1743	1597.244	0.0	1542.787	80.425	0.0	3198.065
0-10	1744	1512.23	0.0	1534.093	80.829	0.0	3114.023
0-10	1745	1424.917	0.0	1435.952	60.219	0.0	2793.114
0-10	1746	1504.774	0.0	1498.121	20.106	0.0	2938.89
0-10	1747	1445.806	0.0	1428.853	60.118	0.0	2795.628
0-10	1748	1642.568	0.0	1371.579	211.519	0.0	2872.334
0-10	1749	1527.564	0.0	1424.888	90.478	0.0	2813.928
0-10	1750	1432.178	0.0	1537.979	120.637	0.0	2911.245
0-10	1751	1468.048	0.0	1430.505	20.308	0.0	2647.339
0-10	1752	1519.989	0.0	1368.98	152.308	0.0	2725.865
0-10	1753	1427.313	0.0	1398.552	30.159	0.0	2641.107
0-10	1754	1484.642	0.0	1437.38	50.265	0.0	2789.297
0-10	1755	1546.031	0.0	1312.956	140.543	0.0	2743.751
0-10	1756	1545.212	0.0	1416.754	140.242	0.0	2531.729
0-10	1757	1580.761	0.0	1438.59	262.187	0.0	2494.229
0-10	1758	1533.268	0.0	1241.616	79.824	0.0	2659.61
0-10	1759	1515.408	0.0	1384.196	161.758	0.0	2529.114
0-10	1760	1484.783	0.0	1391.036	80.425	0.0	2712.186
0-10	1761	1379.011	0.0	1349.235	60.419	0.0	2667.249
0-10	1762	1718.707	0.0	1414.601	140.743	0.0	2662.523
0-10	1763	1581.446	0.0	1436.566	89.575	0.0	2922.407
0-10	1764	1558.684	0.0	1238.91	241.075	0.0	2564.305
0-10	1765	1614.008	0.0	1384.203	171.104	0.0	2791.208
0-10	1766	1584.546	0.0	1393.717	241.879	0.0	2755.618
0-10	1767	1681.284	0.0	1376.737	233.539	0.0	3332.27
0-10	1768	1552.854	0.0	1331.6	201.267	0.0	2776.027
0-10	1769	1660.918	0.0	1322.729	253.545	0.0	3325.324
0-10	1770	1619.813	0.0	1320.655	99.628	0.0	2760.344
0-10	1771	1737.688	0.0	1352.912	301.499	0.0	2872.239
0-10	1772	1628.728	0.0	1473.66	181.057	0.0	2789.294
0-10	1773	1700.224	0.0	1215.394	252.134	0.0	2757.831
0-10	1774	1835.698	0.0	1283.397	412.69	0.0	2763.262
0-10	1775	1588.082	0.0	1307.463	170.202	0.0	2684.745
0-10	1776	1404.297	0.0	1555.019	252.74	0.0	2798.751
0-10	1777	1474.856	0.0	1525.276	130.893	0.0	2980.613
0-10	1778	1569.448	0.0	1515.769	130.692	0.0	2773.106
0-10	1779	1473.858	0.0	1410.968	242.286	0.0	2826.191
0-10	1780	1469.394	0.0	1267.821	251.431	0.0	2662.122
0-10	1781	1517.143	0.0	1450.88	159.245	0.0	2847.104
0-10	1782	1409.221	0.0	1455.638	202.473	0.0	2915.065
0-10	1783	1381.074	0.0	1361.135	80.425	0.0	2595.672
0-10	1784	1430.731	0.0	1441.433	40.616	0.0	3974.668
0-10	1785	1347.777	0.0	1510.068	60.32	0.0	2935.773
0-10	1786	1294.176	0.0	2160.129	79.623	0.0	2985.743
0-10	1787	1307.32	0.0	1417.813	110.786	0.0	2784.772
0-10	1788	1366.999	0.0	1523.05	50.265	0.0	2841.069
0-10	1789	1420.764	0.0	1681.671	120.037	0.0	3328.357
0-10	1790	1273.162	0.0	1649.674	30.462	0.0	2547.907
0-10	1791	1424.733	0.0	1560.921	90.48	0.0	3289.652
0-10	1792	1581.892	0.0	1279.9	252.537	0.0	2764.869
0-10	1793	1565.088	0.0	1426.761	110.584	0.0	3126.584
0-10	1794	1376.363	0.0	1487.289	680.209	0.0	2942.604
0-10	1795	1458.598	0.0	1497.965	120.237	0.0	3319.612
0-10	1796	1425.519	0.0	1507.523	71.077	0.0	3160.768
0-10	1797	1378.919	0.0	1467.575	20.106	0.0	3105.875
0-10	1798	1326.53	0.0	1694.536	19.906	0.0	3289.751
0-10	1799	1189.907	0.0	1620.777	151.705	0.0	2727.771
0-10	1800	1287.252	0.0	1696.617	81.231	0.0	3030.979
0-10	1801	1318.994	0.0	1555.507	70.976	0.0	3136.435
0-10	1802	1140.971	0.0	1873.105	10.053	0.0	3225.906
0-10	1803	1269.708	0.0	1519.151	223.385	0.0	2675.695
0-10	1804	1322.245	0.0	1509.773	233.539	0.0	2588.532
0-10	1805	1404.425	0.0	1549.569	152.308	0.0	2776.226
0-10	1806	1508.62	0.0	1378.813	335.078	0.0	2780.428
0-10	1807	1533.829	0.0	1384.345	162.261	0.0	2654.284
0-10	1808	1638.945	0.0	1334.318	111.29	0.0	2857.354
0-10	1809	1315.682	0.0	1489.047	253.344	0.0	2947.942
0-10	1810	1428.558	0.0	1524.58	314.669	0.0	3456.602
0-10	1811	1597.399	0.0	1301.212	273.954	0.0	3225.105
0-10	1812	1525.727	0.0	1319.765	182.77	0.0	3513.107
0-10	1813	1475.303	0.0	1527.193	243.088	0.0	3053.594
0-10	1814	1482.9	0.0	1401.091	233.539	0.0	2825.485
0-10	1815	1635.766	0.0	1404.793	351.858	0.0	3629.926
0-10	1816	1383.602	0.0	1430.76	555.339	0.0	3525.577
0-10	1817	1228.52	0.0	1702.456	181.764	0.0	3038.017
0-10	1818	1282.553	0.0	1543.962	321.699	271.434	3162.048
0-10	1819	1402.867	0.0	1665.446	182.568	0.0	2897.164
0-10	1820	1550.849	0.0	1444.4	282.797	192.924	3248.81
0-10	1821	1540.72	0.0	1874.469	221.978	0.0	2705.155
0-10	1822	1259.153	0.0	1464.28	140.144	0.0	2836.752
0-10	1823	1282.791	0.0	1733.184	162.462	0.0	2808.496
0-10	1824	1410.772	0.0	1248.719	211.52	0.0	3024.125
0-10	1825	1502.572	0.0	1358.485	182.266	0.0	2724.555
0-10	1826	1369.067	0.0	1262.345	282.195	0.0	2705.953
0-10	1827	1244.117	0.0	1625.072	160.451	0.0	2624.624
0-10	1828	1315.146	0.0	1701.038	171.81	0.0	2887.922
0-10	1829	1303.902	0.0	1606.484	312.76	0.0	2877.264
0-10	1830	1418.062	0.0	1437.403	323.917	0.0	2791.606
0-10	1831	1327.746	0.0	1546.262	323.517	0.0	2819.863
0-10	1832	1575.893	0.0	1336.003	141.752	0.0	2765.369
0-10	1833	1491.285	0.0	1424.253	110.887	0.0	2975.983
0-10	1834	1387.33	0.0	1425.381	111.088	0.0	2926.723
0-10	1835	1336.587	0.0	1433.033	141.65	0.0	2826.994
0-10	1836	1351.385	0.0	1529.868	60.822	0.0	2752.603
0-10	1837	1461.751	0.0	1482.706	202.876	0.0	2851.526
0-10	1838	1479.32	0.0	1365.888	213.03	0.0	2900.984
0-10	1839	1464.216	0.0	1483.872	172.616	0.0	2794.628
0-10	1840	1490.849	0.0	1380.676	334.171	0.0	2599.888
0-10	1841	1316.31	0.0	1461.439	578.771	0.0	2545.293
0-10	1842	1379.275	0.0	1472.677	293.959	0.0	2579.379
0-10	1843	1320.667	0.0	1473.585	223.385	0.0	2892.136
0-10	1844	1188.777	0.0	1567.873	314.77	0.0	2447.885
0-10	1845	1255.487	0.0	1508.735	304.112	0.0	2451.505
0-10	1846	1402.859	0.0	1395.636	465.97	0.0	2502.07
0-10	1847	1278.265	0.0	1424.686	192.823	0.0	2672.979
0-10	1848	1346.363	0.0	1432.858	284.006	0.0	2655.486
0-10	1849	1231.286	0.0	1484.528	294.463	0.0	2470.505
0-10	1850	1329.262	0.0	1474.745	243.492	0.0	2875.253
0-10	1851	1257.071	0.0	1574.751	304.516	0.0	2934.662
0-10	1852	1471.48	0.0	1438.648	233.338	0.0	2905.109
0-10	1853	1367.047	0.0	1490.186	182.568	0.0	3026.654
0-10	1854	1466.876	0.0	1532.428	213.231	0.0	3056.313
0-10	1855	1542.449	0.0	1274.668	263.799	0.0	2471.908
0-10	1856	1429.32	0.0	1488.018	132.0	0.0	2951.661
0-10	1857	1440.282	0.0	1366.577	385.243	0.0	2655.985
0-10	1858	1435.137	0.0	1372.809	223.083	0.0	2887.515
0-10	1859	1513.577	0.0	1385.387	699.711	0.0	2634.974
0-10	1860	1435.693	0.0	1505.272	385.445	0.0	2732.689
0-10	1861	1288.244	0.0	1331.168	273.954	0.0	2614.064
0-10	1862	1386.666	0.0	1399.61	273.55	0.0	2977.289
0-10	1863	1279.736	0.0	1537.484	364.735	0.0	2757.329
0-10	1864	1134.84	0.0	1523.219	223.184	0.0	2811.417
0-10	1865	1303.73	0.0	1434.852	151.905	0.0	2963.42
0-10	1866	1180.903	0.0	1437.184	162.462	0.0	2725.859
0-10	1867	1312.5	0.0	1516.125	151.604	0.0	2865.095
0-10	1868	1272.777	0.0	1464.552	121.041	0.0	2964.93
0-10	1869	1495.264	0.0	1479.374	313.564	0.0	3043.144
0-10	1870	1371.677	0.0	1623.869	435.612	0.0	2648.754
0-10	1871	1472.305	0.0	1492.567	375.694	0.0	2841.878
0-10	1872	1472.61	0.0	1550.54	334.876	0.0	2960.805
0-10	1873	1578.476	0.0	1449.539	202.876	0.0	3080.336
0-10	1874	1513.25	0.0	1457.806	172.616	0.0	3001.32
0-10	1875	1555.759	0.0	1555.037	344.227	0.0	2946.534
0-10	1876	1644.797	0.0	1482.496	314.77	0.0	2819.156
0-10	1877	1456.112	0.0	1471.122	161.959	0.0	2941.1
0-10	1878	1485.308	0.0	1513.104	221.777	0.0	2809.608
0-10	1879	1410.562	0.0	1483.785	230.925	0.0	2963.519
0-10	1880	1478.616	0.0	1567.49	192.823	0.0	2996.599
0-10	1881	1562.266	0.0	1347.299	617.978	0.0	2628.747
0-10	1882	1495.261	0.0	1567.92	576.859	0.0	2689.366
0-10	1883	1339.578	0.0	1635.837	222.48	0.0	2959.499
0-10	1884	1371.575	0.0	1510.809	334.374	0.0	2868.815
0-10	1885	1222.167	0.0	1691.868	262.996	0.0	2768.287
0-10	1886	1112.468	0.0	1637.003	304.616	0.0	2764.165
0-10	1887	1211.152	0.0	1776.483	294.463	0.0	2984.326
0-10	1888	1363.95	0.0	1609.12	233.539	0.0	3024.442
0-10	1889	1383.439	0.0	1626.241	202.171	0.0	2999.405
0-10	1890	1385.096	0.0	1518.761	161.858	0.0	2754.312
0-10	1891	1334.959	0.0	1374.878	233.539	0.0	2341.911
0-10	1892	1545.752	0.0	1373.19	293.155	0.0	2903.095
0-10	1893	1460.313	0.0	1503.504	354.58	0.0	2871.329
0-10	1894	1597.401	0.0	1473.8	372.174	0.0	3024.042
0-10	1895	1499.979	0.0	1449.983	363.328	0.0	2737.023
0-10	1896	1360.454	0.0	1555.127	383.533	0.0	2901.594
0-10	1897	1448.937	0.0	1553.568	362.822	0.0	2877.163
0-10	1898	1456.786	0.0	1434.458	375.694	0.0	2850.725
0-10	1899	1449.318	0.0	1325.598	384.64	0.0	2799.754
0-10	1900	1424.114	0.0	1532.029	252.842	0.0	2840.872
0-10	1901	1482.77	0.0	1383.527	324.924	0.0	2945.325
0-10	1902	1470.317	0.0	1338.829	304.013	0.0	2940.502
0-10	1903	1336.042	0.0	1557.371	182.77	0.0	2969.657
0-10	1904	1385.284	0.0	1435.544	202.877	0.0	2914.163
0-10	1905	1450.51	0.0	1499.224	240.372	0.0	2969.453
0-10	1906	1423.443	0.0	1544.008	314.167	0.0	2893.65
0-10	1907	1434.835	0.0	1677.771	391.98	0.0	3172.224
0-10	1908	1477.055	0.0	1600.908	372.678	0.0	2883.7
0-10	1909	1434.729	0.0	1590.447	375.29	0.0	3066.769
0-10	1910	1422.187	0.0	1508.993	253.847	0.0	2805.079
0-10	1911	1447.532	0.0	1735.978	361.911	0.0	2838.626
0-10	1912	1515.746	0.0	1463.075	507.392	0.0	2650.16
0-10	1913	1323.406	0.0	1537.657	456.32	355.386	2706.846
0-10	1914	1341.945	0.0	1612.496	373.983	0.0	2806.49
0-10	1915	1394.932	0.0	1467.576	373.277	0.0	2725.457
0-10	1916	1530.56	0.0	1311.023	446.67	0.0	3141.246
0-10	1917	1691.578	0.0	1373.932	302.1	0.0	3229.533
0-10	1918	1454.993	0.0	1435.135	190.608	0.0	3270.143
0-10	1919	1690.461	0.0	1416.561	425.556	0.0	2975.68
0-10	1920	1579.462	0.0	1435.229	516.038	0.0	2668.558
0-10	1921	1395.535	0.0	1501.253	314.569	0.0	2818.75
0-10	1922	1657.305	0.0	1277.26	546.395	0.0	2868.414
0-10	1923	1620.752	0.0	1234.155	506.585	0.0	2596.371
0-10	1924	1337.761	0.0	1505.883	272.345	0.0	2869.925
0-10	1925	1426.639	0.0	1351.363	445.764	0.0	2791.205
0-10	1926	1368.76	0.0	1452.351	293.455	0.0	2679.01
0-10	1927	1404.119	0.0	1412.931	424.55	0.0	2655.186
0-10	1928	1168.104	0.0	1528.492	182.367	0.0	2709.171
0-10	1929	1394.445	0.0	1524.949	324.924	0.0	2747.377
0-10	1930	1650.279	0.0	1377.562	493.318	0.0	2635.284
0-10	1931	1360.978	0.0	1388.975	404.948	0.0	2484.985
0-10	1932	1294.882	0.0	1356.68	374.386	0.0	2532.033
0-10	1933	1347.598	0.0	1512.066	294.463	0.0	2972.172
0-10	1934	1282.035	0.0	1491.133	334.073	0.0	2757.027
0-10	1935	1339.111	0.0	1370.776	212.023	0.0	2609.947
0-10	1936	1358.27	0.0	1182.839	142.054	0.0	2617.087
0-10	1937	1224.644	0.0	1279.287	169.8	0.0	2467.986
0-10	1938	1571.454	0.0	1222.341	222.982	0.0	2663.631
0-10	1939	1346.021	0.0	1416.717	223.184	0.0	2690.671
0-10	1940	1214.203	0.0	1476.734	101.539	0.0	2622.608
0-10	1941	1313.59	0.0	1409.6	253.646	0.0	2508.004
0-10	1942	1456.396	0.0	1400.073	284.107	0.0	2750.487
0-10	1943	1177.733	0.0	1382.914	253.847	0.0	2663.33
0-10	1944	1297.947	0.0	1338.387	172.415	0.0	2533.641
0-10	1945	1110.41	0.0	1413.695	334.977	0.0	2513.233
0-10	1946	1273.116	0.0	1483.605	273.953	0.0	2787.083
0-10	1947	1408.647	0.0	1408.435	243.291	0.0	2732.096
0-10	1948	1391.359	0.0	1405.317	465.369	0.0	2477.739
0-10	1949	1534.524	0.0	1262.736	385.142	0.0	2478.649
0-10	1950	1415.503	0.0	1572.123	293.658	0.0	2472.82
0-10	1951	1451.952	0.0	1273.586	526.795	0.0	2679.919
0-10	1952	1403.603	0.0	1410.587	436.012	0.0	2645.129
0-10	1953	1621.895	0.0	1241.539	364.534	0.0	2831.419
0-10	1954	1471.017	0.0	1257.46	547.906	0.0	2590.341
0-10	1955	1395.52	0.0	1323.134	385.545	0.0	2561.082
0-10	1956	1395.142	0.0	1369.083	253.244	0.0	2552.142
0-10	1957	1476.835	0.0	1315.479	263.799	0.0	2704.845
0-10	1958	1723.695	0.0	1456.805	586.006	0.0	3041.03
0-10	1959	1483.251	0.0	1495.24	314.669	0.0	2619.292
0-10	1960	1497.242	0.0	2116.949	334.776	0.0	3452.583
0-10	1961	1386.999	0.0	1359.705	344.829	0.0	2523.284
0-10	1962	1400.967	0.0	2157.414	283.603	0.0	2623.114
0-10	1963	1473.267	0.0	1416.258	212.627	0.0	2727.973
0-10	1964	1388.733	0.0	1304.887	334.07	0.0	2257.676
0-10	1965	1508.775	0.0	1457.2	502.655	0.0	3438.514
0-10	1966	1328.721	0.0	1438.868	404.039	0.0	2924.787
0-10	1967	1481.224	0.0	1716.712	494.517	0.0	2526.288
0-10	1968	1605.47	0.0	1654.134	372.267	0.0	3203.157
0-10	1969	1641.717	0.0	1737.02	723.723	0.0	2656.585
0-10	1970	1856.381	0.0	1388.371	656.374	0.0	2655.963
0-10	1971	1659.389	0.0	1322.347	787.467	0.0	2632.939
0-10	1972	1748.533	0.0	1786.774	634.353	0.0	2773.502
0-10	1973	1613.84	0.0	1364.157	812.21	0.0	2644.711
0-10	1974	1674.476	0.0	1665.167	787.77	0.0	2743.538
0-10	1975	1997.854	0.0	1408.225	1254.244	0.0	2595.241
0-10	1976	1818.706	0.0	1524.796	1029.952	0.0	2875.13
0-10	1977	1674.494	0.0	1749.369	796.614	0.0	2850.596
0-10	1978	1709.382	0.0	1702.68	1030.959	0.0	2856.423
0-10	1979	1913.012	0.0	1774.449	849.096	0.0	3227.486
0-10	1980	1778.297	0.0	1891.633	608.628	0.0	3179.448
0-10	1981	1616.499	0.0	1879.583	415.705	0.0	2810.006
0-10	1982	1561.958	0.0	1775.22	425.155	0.0	2509.814
0-10	1983	1699.535	0.0	1704.807	755.698	0.0	3026.227
0-10	1984	1854.861	0.0	1317.443	811.807	0.0	2304.81
0-10	1985	1952.989	0.0	1571.525	997.171	0.0	2904.383
0-10	1986	1907.046	0.0	1691.097	868.195	0.0	2901.562
0-10	1987	1876.911	0.0	1589.27	583.382	0.0	2932.422
0-10	1988	1779.611	0.0	1665.952	442.639	0.0	3145.452
0-10	1989	1588.482	0.0	1918.288	506.287	0.0	2641.111
0-10	1990	1502.434	0.0	1382.14	432.485	0.0	3605.494
0-10	1991	1514.976	0.0	2136.899	443.547	0.0	3594.338
0-10	1992	1419.338	0.0	2203.29	311.948	0.0	3541.555
0-10	1993	1352.392	0.0	2195.427	261.687	0.0	2887.314
0-10	1994	1513.147	0.0	1391.875	312.656	0.0	2760.746
0-10	1995	1500.082	0.0	1301.771	182.064	0.0	2840.257
0-10	1996	1575.824	0.0	1338.738	464.962	0.0	3552.519
0-10	1997	1509.927	0.0	1324.558	552.12	0.0	3556.338
0-10	1998	1720.507	0.0	2052.697	1033.176	0.0	3418.707
[truncated: 50,506 more rows]
