# Supplementary material for: N-Glycans modulate tilting of HIV-1 envelope glycoprotein
Source: Nat Commun. 2026 Apr 15;17:5206. doi: 10.1038/s41467-026-71874-2 (PMC13254402; doi:10.1038/s41467-026-71874-2)
Supplement: Supplementary file 8 — Source Data [file 41467_2026_71874_MOESM8_ESM.zip › source_data/2_Supplementary_Figures/6_FigS11/FigS11a_extracted_data/WT_Interface_RAW_10-20.csv]

Tilt_bin	Frame	ASA_7.2	Membrane_7.2	Glycan_7.2	ASA_18.6	Membrane_18.6	Glycan_18.6
10-20	0	984.788	50.67	1732.19	30.159	0.0	2944.911
10-20	1	1021.659	0.0	1715.396	0.0	0.0	1811.795
10-20	2	971.36	29.828	1846.539	10.053	0.0	2694.679
10-20	3	1037.976	27.882	1923.306	0.0	0.0	1977.275
10-20	4	1081.69	43.753	2061.871	0.0	0.0	1989.237
10-20	5	912.442	0.0	1824.574	0.0	0.0	2120.642
10-20	6	929.688	26.632	1939.719	0.0	0.0	1971.751
10-20	7	906.622	0.0	1828.199	10.053	0.0	2298.883
10-20	8	902.514	5.576	1828.74	0.0	0.0	2062.334
10-20	9	769.492	0.0	2093.138	0.0	0.0	2167.383
10-20	10	677.072	42.753	2261.445	0.0	0.0	1998.49
10-20	11	672.39	0.0	1909.022	0.0	0.0	2046.236
10-20	12	847.474	5.576	2044.867	0.0	0.0	2087.557
10-20	13	761.581	7.609	2137.591	10.154	0.0	2805.17
10-20	14	668.205	102.724	2215.273	101.539	0.0	2586.404
10-20	15	944.141	0.0	1873.281	0.0	0.0	2290.732
10-20	16	810.822	0.0	1957.016	0.0	0.0	2036.185
10-20	17	761.399	0.0	1768.148	0.0	0.0	1975.466
10-20	18	933.839	39.948	1941.569	0.0	0.0	2069.367
10-20	19	970.65	0.0	1840.314	0.0	0.0	2237.056
10-20	20	1006.924	11.153	1804.811	0.0	0.0	2190.295
10-20	21	857.395	9.338	1865.116	0.0	0.0	1877.645
10-20	22	780.13	3.718	2009.351	0.0	0.0	2235.24
10-20	23	845.193	9.294	1797.067	0.0	0.0	1931.233
10-20	24	844.389	15.131	1767.366	0.0	0.0	1947.917
10-20	25	990.466	47.514	1761.16	20.308	0.0	2683.833
10-20	26	765.314	87.936	1971.722	0.0	0.0	1909.409
10-20	27	815.679	52.183	1925.671	10.154	0.0	2683.626
10-20	28	784.073	77.994	1984.394	0.0	0.0	1723.829
10-20	29	956.833	35.318	2000.31	0.0	0.0	1827.678
10-20	30	853.06	61.341	2059.864	20.106	0.0	2795.922
10-20	31	962.367	76.211	1939.998	0.0	0.0	2019.802
10-20	32	831.043	93.245	1961.659	0.0	0.0	2117.12
10-20	33	688.304	75.353	1979.07	0.0	0.0	2159.238
10-20	34	711.302	7.435	1995.121	0.0	0.0	2292.74
10-20	35	618.097	7.435	2066.95	0.0	0.0	2087.558
10-20	36	729.856	9.381	2012.672	0.0	0.0	2125.86
10-20	37	939.65	0.0	2021.349	0.0	0.0	2318.373
10-20	38	896.927	1.859	2029.635	0.0	0.0	2270.924
10-20	39	775.327	1.859	1987.51	0.0	0.0	2238.854
10-20	40	862.21	11.153	1895.837	20.106	50.669	3193.815
10-20	41	755.259	0.0	1774.831	0.0	0.0	1981.307
10-20	42	913.509	5.534	2091.092	0.0	0.0	2056.198
10-20	43	814.771	0.0	2127.458	0.0	0.0	2331.056
10-20	44	752.051	0.0	2199.872	0.0	0.0	2208.609
10-20	45	793.186	73.059	2110.269	0.0	0.0	2200.26
10-20	46	764.884	0.0	2181.711	0.0	0.0	2300.49
10-20	47	773.564	24.382	1956.384	0.0	0.0	2057.101
10-20	48	828.304	0.0	2043.69	0.0	0.0	2238.06
10-20	49	832.281	0.0	1801.667	0.0	0.0	1977.685
10-20	50	968.208	0.0	1796.998	0.0	0.0	2140.346
10-20	51	1018.475	0.0	1822.766	0.0	0.0	2343.521
10-20	52	913.146	0.0	1744.836	0.0	0.0	2016.587
10-20	53	983.418	0.0	1733.933	0.0	0.0	2027.747
10-20	54	976.811	0.0	1610.202	0.0	0.0	2120.143
10-20	55	944.029	0.0	1705.76	0.0	0.0	1957.078
10-20	56	996.901	0.0	1692.866	0.0	0.0	2337.695
10-20	57	948.323	0.0	1929.177	0.0	0.0	2222.384
10-20	58	1075.338	0.0	1511.856	0.0	0.0	1954.264
10-20	59	1097.495	65.146	1902.839	0.0	0.0	2189.913
10-20	60	1228.213	104.235	1826.711	50.265	211.619	3274.315
10-20	61	1113.675	59.482	1796.776	50.265	30.159	3407.526
10-20	62	1249.883	32.296	1705.594	60.319	90.881	3344.591
10-20	63	1047.282	26.023	1827.634	0.0	0.0	1829.197
10-20	64	1006.258	0.0	1833.392	0.0	0.0	1997.291
10-20	65	1009.714	93.81	1897.862	20.106	150.796	3383.811
10-20	66	1083.976	122.682	1941.132	10.053	291.54	3462.227
10-20	67	906.476	66.494	1807.112	20.106	50.669	3249.612
10-20	68	1039.666	69.042	1900.296	10.053	30.159	3576.041
10-20	69	1002.202	72.287	1862.121	0.0	0.0	2007.137
10-20	70	1052.869	67.135	1854.517	70.674	100.531	3678.071
10-20	71	1079.702	52.612	1818.6	90.478	0.0	3246.891
10-20	72	1098.555	76.342	1799.491	60.419	0.0	3445.631
10-20	73	1098.477	28.534	1785.409	70.372	0.0	3563.569
10-20	74	1128.955	15.218	1823.416	90.478	10.154	3274.44
10-20	75	953.023	0.0	1569.598	20.106	0.0	3457.69
10-20	76	1073.089	0.0	1601.906	0.0	0.0	1943.202
10-20	77	1325.445	35.318	1697.087	130.69	0.0	3406.128
10-20	78	1284.066	53.863	1522.228	261.381	0.0	3272.332
10-20	79	1148.739	13.055	1641.582	10.053	0.0	3056.793
10-20	80	1125.39	38.046	1841.576	80.626	0.0	3394.084
10-20	81	1252.218	38.046	1667.866	281.487	0.0	3147.876
10-20	82	1106.062	13.316	1687.285	30.159	0.0	3177.631
10-20	83	1051.516	28.534	1764.194	180.956	0.0	2861.154
10-20	84	1051.266	5.707	1716.443	272.24	0.0	2627.921
10-20	85	1086.623	36.144	1594.057	71.077	0.0	3041.512
10-20	86	1281.225	22.741	1454.689	50.669	0.0	2999.386
10-20	87	930.436	3.805	1936.778	0.0	0.0	1734.799
10-20	88	1016.307	0.0	1729.4	0.0	0.0	2087.568
10-20	89	992.832	3.718	1815.5	20.308	0.0	3294.857
10-20	90	1222.721	13.316	1636.404	40.616	0.0	2739.119
10-20	91	958.961	22.654	1768.081	50.769	0.0	2176.337
10-20	92	1190.634	11.37	1551.954	30.462	0.0	3003.106
10-20	93	1019.219	0.0	1953.295	50.769	0.0	2774.295
10-20	94	1216.287	0.0	1700.116	70.372	0.0	2758.818
10-20	95	1176.402	1.859	1703.277	20.106	0.0	3152.697
10-20	96	1311.077	9.511	1681.919	70.674	0.0	3283.996
10-20	97	1308.969	69.95	1568.519	0.0	0.0	2430.966
10-20	98	1258.751	51.232	1660.014	10.154	0.0	3373.976
10-20	99	1195.026	26.502	1612.338	0.0	0.0	2188.798
10-20	100	1278.497	56.031	1604.376	100.834	0.0	2454.41
10-20	101	1296.355	0.0	1850.021	10.053	0.0	3062.542
10-20	102	1295.835	0.0	1960.74	132.0	0.0	3030.273
10-20	103	1318.263	0.0	1871.641	10.053	20.106	3422.227
10-20	104	1295.465	0.0	1942.941	0.0	0.0	2618.279
10-20	105	1172.56	0.0	1939.071	0.0	0.0	2663.419
10-20	106	1115.937	0.0	2066.122	0.0	0.0	2503.168
10-20	107	1122.778	0.0	2043.531	0.0	0.0	3077.822
10-20	108	957.334	70.635	1670.71	0.0	0.0	2409.881
10-20	109	1000.017	0.0	2069.374	0.0	0.0	2250.431
10-20	110	997.493	61.776	1855.554	0.0	0.0	2588.521
10-20	111	939.172	45.655	1830.422	0.0	0.0	2447.778
10-20	112	1306.528	35.839	1545.318	10.053	0.0	3153.61
10-20	113	1173.442	39.948	1717.932	30.159	0.0	3175.022
10-20	114	1172.587	22.436	1620.189	20.106	20.308	2989.039
10-20	115	1119.315	62.732	1601.863	20.207	91.184	2924.701
10-20	116	1020.362	117.942	1879.73	50.769	253.847	3138.633
10-20	117	1048.761	0.0	1851.66	30.462	91.385	2894.036
10-20	118	1075.059	26.502	1725.057	0.0	0.0	2450.493
10-20	119	1065.969	95.495	1631.054	10.053	131.698	2778.717
10-20	120	1128.103	0.0	1674.151	10.053	142.154	3161.745
10-20	121	1111.345	89.408	1535.716	0.0	0.0	2491.804
10-20	122	1223.238	119.095	1513.756	0.0	0.0	2107.073
10-20	123	1111.685	151.26	1651.764	0.0	0.0	2026.448
10-20	124	1119.621	0.0	1793.809	0.0	0.0	2248.117
10-20	125	1141.155	0.0	1732.98	0.0	0.0	2099.732
10-20	126	1234.545	0.0	1654.423	0.0	0.0	2348.853
10-20	127	1325.682	0.0	1574.196	180.956	233.539	3324.913
10-20	128	1226.158	0.0	1629.366	140.743	231.322	3055.064
10-20	129	1263.885	0.0	1686.026	221.168	20.106	2995.458
10-20	130	1177.411	0.0	1725.676	70.372	120.637	2714.77
10-20	131	1069.124	0.0	1838.442	10.053	70.372	2866.281
10-20	132	1042.315	0.0	1946.257	10.053	10.053	2812.692
10-20	133	1213.57	0.0	1686.684	40.414	0.0	2781.432
10-20	134	1057.977	0.0	1838.482	20.207	0.0	2890.489
10-20	135	1149.439	0.0	1569.653	91.083	151.402	3083.941
10-20	136	852.985	0.0	1902.769	402.93	0.0	2978.178
10-20	137	1151.473	0.0	1799.014	70.976	0.0	3020.897
10-20	138	1040.455	0.0	1663.043	0.0	0.0	2077.917
10-20	139	1038.642	0.0	1712.51	60.621	110.584	3367.827
10-20	140	1011.221	0.0	1847.088	20.308	170.903	3199.132
10-20	141	923.169	0.0	2171.426	10.053	160.85	3486.354
10-20	142	1020.011	78.07	1885.009	0.0	0.0	2059.324
10-20	143	1079.958	11.153	1960.075	20.207	180.956	3138.625
10-20	144	1194.79	3.718	1692.661	0.0	0.0	2313.364
10-20	145	1350.03	0.0	1741.904	0.0	0.0	2202.979
10-20	146	1082.087	0.0	1812.743	0.0	0.0	2441.753
10-20	147	1186.604	0.0	1949.397	0.0	0.0	2192.732
10-20	148	983.5	11.414	1967.802	10.154	0.0	3242.687
10-20	149	998.85	0.0	1927.036	170.903	750.48	2494.017
10-20	150	1053.508	0.0	1925.138	20.106	544.883	2278.361
10-20	151	1025.435	13.273	1986.465	100.531	313.864	2618.171
10-20	152	1125.944	20.447	1791.371	10.053	0.0	3271.726
10-20	153	1021.294	0.0	1996.244	0.0	40.313	2290.64
10-20	154	1165.962	70.592	1634.462	0.0	30.361	2561.577
10-20	155	1125.233	43.188	1618.623	0.0	162.462	2370.772
10-20	156	1048.177	96.702	1801.249	0.0	130.892	2215.343
10-20	157	980.943	100.594	1754.082	50.367	80.425	3159.538
10-20	158	1304.982	83.734	1601.797	10.154	10.053	3230.209
10-20	159	1380.182	0.0	1590.248	20.308	60.319	3335.464
10-20	160	1205.113	0.0	1663.98	0.0	81.231	2296.674
10-20	161	1182.21	0.0	1832.365	70.372	40.212	3129.377
10-20	162	1336.533	98.517	1571.717	20.308	70.372	3111.989
10-20	163	1313.085	93.074	1648.092	30.462	150.796	3017.78
10-20	164	1364.219	42.753	1434.425	40.313	140.743	2949.426
10-20	165	1193.344	132.28	1589.577	0.0	89.575	2571.628
10-20	166	1251.237	87.321	1556.125	10.154	120.94	2795.118
10-20	167	1105.365	91.821	1698.35	0.0	101.539	2076.615
10-20	168	1162.342	115.247	1525.38	20.308	80.526	2742.234
10-20	169	1321.812	238.211	1471.251	10.154	212.324	3032.974
10-20	170	1237.089	157.285	1524.933	111.088	111.693	2896.447
10-20	171	1312.298	78.595	1562.86	60.822	10.154	2899.261
10-20	172	1346.555	100.691	1388.043	40.515	10.154	2918.063
10-20	173	1237.839	72.287	1555.353	50.265	10.154	3036.088
10-20	174	1453.616	44.829	1302.777	30.462	10.154	2846.087
10-20	175	1420.805	87.364	1342.121	10.154	130.892	2904.293
10-20	176	1508.687	94.593	1346.469	0.0	0.0	1984.619
10-20	177	1519.137	62.776	1368.101	20.308	101.539	2833.521
10-20	178	1302.889	3.718	1470.904	10.154	0.0	2761.839
10-20	179	1111.887	96.832	1643.954	0.0	0.0	2241.179
10-20	180	1234.595	74.831	1650.967	20.106	50.769	3123.247
10-20	181	1481.584	60.395	1512.833	20.106	30.462	3331.437
10-20	182	1399.585	86.332	1519.149	121.847	0.0	1954.455
10-20	183	1453.637	75.005	1494.654	121.847	0.0	1855.537
10-20	184	1371.311	58.276	1509.675	71.077	0.0	2175.133
10-20	185	1264.863	39.035	1512.755	50.265	40.212	2767.354
10-20	186	1129.267	57.623	1674.92	30.462	0.0	3021.609
10-20	187	1221.649	40.894	1529.696	50.669	30.159	2913.924
10-20	188	1281.34	65.711	1596.038	20.308	70.372	2815.802
10-20	189	1161.778	39.035	1590.069	30.361	0.0	3038.092
10-20	190	1277.177	26.023	1655.893	0.0	0.0	1895.945
10-20	191	1065.981	178.794	1686.032	0.0	0.0	2320.902
10-20	192	1119.713	186.328	1623.515	0.0	0.0	2235.846
10-20	193	1281.545	111.529	1625.53	0.0	0.0	2399.616
10-20	194	1207.175	152.945	1488.847	0.0	0.0	2205.384
10-20	195	1574.049	0.0	1391.818	0.0	0.0	2549.71
10-20	196	1367.98	0.0	1670.388	0.0	40.616	2458.425
10-20	197	1300.098	96.67	1715.353	20.106	223.385	3104.145
10-20	198	1050.822	64.461	1988.155	0.0	0.0	2819.436
10-20	199	1206.552	28.1	1780.524	20.308	413.185	2995.755
10-20	200	1055.762	0.0	1962.887	0.0	0.0	2427.259
10-20	201	1258.563	0.0	1790.945	10.154	342.511	3182.052
10-20	202	1119.295	41.503	1863.228	0.0	0.0	2499.444
10-20	203	1254.279	0.0	1735.914	10.053	252.033	3070.37
10-20	204	1098.241	0.0	2036.705	0.0	0.0	2731.167
10-20	205	1278.198	0.0	1918.213	0.0	0.0	2305.822
10-20	206	1203.863	37.481	1959.351	30.159	10.154	3730.664
10-20	207	1238.536	116.073	2033.419	20.106	121.443	3760.618
10-20	208	1103.474	89.223	2014.411	20.106	91.385	3565.893
10-20	209	1179.942	55.167	2074.252	40.414	10.154	3579.86
10-20	210	1165.033	7.609	2005.706	0.0	0.0	2410.277
10-20	211	1143.923	110.931	1837.851	0.0	0.0	2337.387
10-20	212	1122.698	5.707	1880.53	70.372	0.0	2692.854
10-20	213	1067.221	15.218	1814.83	0.0	0.0	2247.617
10-20	214	984.478	1.902	1939.725	0.0	0.0	2207.802
10-20	215	1080.313	1.902	1837.23	0.0	0.0	2273.655
10-20	216	923.035	0.0	1944.81	0.0	0.0	2277.983
10-20	217	958.337	0.0	1916.044	0.0	0.0	2345.438
10-20	218	1019.892	0.0	1752.489	40.515	0.0	2742.535
10-20	219	1022.467	0.0	1745.576	40.616	0.0	2825.681
10-20	220	1147.813	0.0	1856.694	30.159	0.0	2991.943
10-20	221	1185.431	0.0	1681.929	0.0	0.0	2095.104
10-20	222	1179.356	0.0	1836.167	0.0	0.0	2188.499
10-20	223	1030.207	7.609	1941.7	30.159	0.0	3023.011
10-20	224	988.051	0.0	1941.724	0.0	0.0	2165.577
10-20	225	1193.114	0.0	1705.095	0.0	0.0	2440.635
10-20	226	1101.581	0.0	1810.182	10.053	0.0	2959.972
10-20	227	1148.877	0.0	1992.535	30.159	0.0	3400.903
10-20	228	1030.582	0.0	1964.247	0.0	0.0	2364.73
10-20	229	894.808	0.0	2123.372	0.0	10.154	2255.96
10-20	230	844.971	26.632	2308.512	0.0	20.308	2167.187
10-20	231	844.776	0.0	2026.876	0.0	0.0	2324.315
10-20	232	993.796	0.0	1843.009	0.0	60.923	2419.623
10-20	233	1074.109	0.0	2265.607	90.478	0.0	3677.774
10-20	234	944.529	0.0	2319.028	30.159	0.0	3303.902
10-20	235	1161.629	0.0	2373.904	140.743	0.0	4213.013
10-20	236	1152.647	0.0	1934.635	10.154	0.0	3703.124
10-20	237	1355.961	0.0	1817.726	10.053	0.0	3656.26
10-20	238	1204.751	0.0	2110.494	20.106	0.0	3637.069
10-20	239	1089.092	0.0	2025.195	40.212	0.0	3686.242
10-20	240	977.41	0.0	1952.316	20.106	0.0	3470.088
10-20	241	962.235	0.0	1826.284	10.053	0.0	3379.72
10-20	242	1351.618	0.0	1878.041	70.573	0.0	3708.462
10-20	243	1177.769	0.0	2220.013	0.0	10.154	2016.992
10-20	244	1317.32	0.0	1717.955	151.401	0.0	3053.785
10-20	245	1290.937	0.0	1771.339	211.821	0.0	3038.795
10-20	246	888.823	0.0	2047.037	120.738	0.0	2924.697
10-20	247	1134.241	0.0	2079.843	121.746	0.0	3566.39
10-20	248	1143.404	0.0	1769.77	81.029	10.154	3758.715
10-20	249	973.399	0.0	1998.211	30.159	0.0	3026.621
10-20	250	958.305	0.0	2008.85	30.159	0.0	3184.978
10-20	251	1220.504	0.0	2010.937	120.637	0.0	3221.36
10-20	252	1102.137	0.0	1942.192	90.881	0.0	3154.916
10-20	253	990.818	0.0	2128.443	0.0	0.0	2260.985
10-20	254	994.72	0.0	1857.053	0.0	0.0	2302.099
10-20	255	908.264	0.0	2005.595	20.308	0.0	3222.69
10-20	256	863.34	0.0	1969.64	0.0	0.0	2312.961
10-20	257	968.801	0.0	2008.629	10.053	0.0	3024.226
10-20	258	953.436	0.0	2027.199	0.0	0.0	2229.322
10-20	259	760.037	0.0	1965.936	0.0	0.0	2008.548
10-20	260	920.35	0.0	2099.671	40.212	0.0	2991.449
10-20	261	1035.511	0.0	2113.487	60.923	0.0	3159.452
10-20	262	1116.252	0.0	2102.505	90.579	0.0	3423.95
10-20	263	750.08	0.0	2156.334	60.923	0.0	3201.578
10-20	264	857.258	0.0	2120.796	0.0	0.0	2216.549
10-20	265	840.36	0.0	2027.977	10.154	0.0	2919.574
10-20	266	883.663	0.0	2039.519	0.0	0.0	2748.36
10-20	267	809.611	0.0	2012.71	10.053	0.0	2285.812
10-20	268	803.864	0.0	2143.807	161.051	0.0	3107.568
10-20	269	812.174	0.0	2108.119	101.136	0.0	3440.436
10-20	270	977.277	0.0	2045.181	30.462	0.0	3512.215
10-20	271	891.031	0.0	2057.851	0.0	0.0	2559.857
10-20	272	979.062	7.609	1835.44	0.0	0.0	2166.186
10-20	273	976.984	0.0	1809.304	30.462	0.0	3122.952
10-20	274	1094.193	0.0	1786.168	0.0	0.0	2227.51
10-20	275	933.669	0.0	1879.541	10.053	0.0	3495.423
10-20	276	922.853	1.902	1905.043	10.053	0.0	3008.047
10-20	277	949.997	0.0	1895.081	40.414	0.0	3441.942
10-20	278	1000.756	0.0	1855.712	10.053	0.0	3258.265
10-20	279	1126.792	0.0	1994.277	10.154	0.0	3481.15
10-20	280	1090.782	0.0	2097.363	30.361	0.0	3347.635
10-20	281	1021.806	0.0	1887.482	10.154	0.0	3627.127
10-20	282	988.392	0.0	1883.659	20.106	0.0	3126.162
10-20	283	1028.471	0.0	1870.33	30.159	0.0	2923.894
10-20	284	969.943	0.0	1865.07	10.053	0.0	2937.169
10-20	285	1126.44	0.0	1655.647	213.231	0.0	3019.916
10-20	286	1453.297	0.0	1812.042	517.747	0.0	3318.686
10-20	287	1440.196	0.0	1706.028	121.847	0.0	3197.958
10-20	288	1274.583	0.0	1815.939	253.746	0.0	3175.733
10-20	289	1314.346	0.0	2115.569	294.463	0.0	3481.347
10-20	290	1670.189	0.0	1869.802	495.323	30.159	3476.614
10-20	291	1238.933	0.0	1944.544	131.497	0.0	3217.231
10-20	292	1296.26	0.0	1997.476	121.343	0.0	3274.437
10-20	293	1085.98	0.0	1861.082	132.0	0.0	3012.971
10-20	294	1191.22	0.0	2153.281	101.539	0.0	3281.193
10-20	295	1156.67	3.718	1674.103	10.154	0.0	2728.758
10-20	296	1192.901	0.0	1388.041	80.425	0.0	3091.578
10-20	297	1205.416	0.0	2078.156	422.23	202.171	2927.598
10-20	298	1126.146	0.0	1633.125	60.923	710.772	3050.156
10-20	299	965.917	0.0	1769.785	30.059	424.044	2961.486
10-20	300	1136.168	0.0	1611.517	10.053	665.419	2664.312
10-20	301	991.199	160.044	2065.815	50.769	744.334	2738.099
10-20	302	1067.025	7.435	1592.14	20.106	294.16	3374.467
10-20	303	1211.781	3.718	1685.778	40.212	10.154	3335.568
10-20	304	1070.31	0.0	1791.135	30.159	130.993	3260.162
10-20	305	1044.905	48.329	1844.883	0.0	30.159	2361.62
10-20	306	974.53	3.805	2005.799	50.265	0.0	3325.314
10-20	307	1012.786	15.218	1863.258	0.0	30.462	2431.297
10-20	308	971.841	16.773	1905.505	0.0	10.053	2584.608
10-20	309	1124.228	0.0	2054.203	70.976	0.0	2920.072
10-20	310	1194.955	0.0	1872.089	172.616	0.0	2845.489
10-20	311	1206.393	0.0	1814.056	203.078	0.0	2946.02
10-20	312	1125.566	28.534	1903.216	10.053	0.0	2442.027
10-20	313	1144.337	16.729	1850.631	212.929	0.0	2680.405
10-20	314	1127.038	7.435	1852.751	323.211	0.0	2793.305
10-20	315	1090.924	0.0	1951.372	222.881	0.0	2492.404
10-20	316	1145.579	13.012	1901.609	20.308	0.0	2736.919
10-20	317	1084.31	0.0	2144.196	90.478	635.965	2575.056
10-20	318	903.522	0.0	1872.572	111.39	0.0	2796.821
10-20	319	989.995	54.645	2051.141	10.154	0.0	2669.945
10-20	320	979.724	9.512	2120.858	90.478	0.0	2777.011
10-20	321	1072.003	0.0	1942.247	80.425	121.746	3400.498
10-20	322	1244.549	0.0	1887.624	120.637	313.46	3098.9
10-20	323	1179.478	130.128	1745.131	0.0	0.0	2456.417
10-20	324	1210.093	13.316	1746.5	20.308	0.0	2443.446
10-20	325	1348.028	0.0	1730.23	191.009	222.075	3183.038
10-20	326	1419.768	0.0	1593.748	10.053	394.086	3050.738
10-20	327	1132.471	0.0	1629.631	50.769	10.154	3023.111
10-20	328	1203.638	0.0	1741.825	131.9	0.0	2686.828
10-20	329	1191.816	26.632	1843.256	0.0	0.0	2378.705
10-20	330	1137.938	0.0	1713.108	0.0	30.462	2449.38
10-20	331	1216.61	0.0	1716.707	0.0	30.462	2214.937
10-20	332	1296.444	0.0	1596.15	0.0	91.385	2257.36
10-20	333	1409.148	0.0	1506.222	10.154	0.0	2007.134
10-20	334	1362.033	79.114	1631.43	30.462	0.0	2006.836
10-20	335	1284.377	26.632	1491.072	0.0	20.308	2386.439
10-20	336	1302.527	0.0	1577.075	30.462	0.0	2428.866
10-20	337	1259.815	38.046	1658.081	20.308	0.0	2336.881
10-20	338	1402.204	49.416	1534.964	30.159	332.256	2796.193
10-20	339	1367.154	0.0	1521.409	120.637	395.598	2850.29
10-20	340	1459.177	0.0	1514.287	0.0	0.0	2179.749
10-20	341	1393.278	45.351	1662.358	0.0	0.0	2257.861
10-20	342	1681.786	0.0	1378.815	0.0	0.0	2064.235
10-20	343	1759.338	18.588	1255.364	0.0	20.308	2160.146
10-20	344	1789.622	30.306	1332.247	0.0	0.0	2209.906
10-20	345	1490.031	52.221	1475.741	0.0	0.0	2011.756
10-20	346	1732.303	164.109	1395.735	40.313	695.276	2777.206
10-20	347	1511.182	60.439	1569.633	0.0	0.0	2318.474
10-20	348	1537.336	107.779	1630.145	30.159	665.318	2767.053
10-20	349	1495.272	141.705	1507.324	0.0	0.0	2439.623
10-20	350	1396.476	0.0	1766.676	0.0	0.0	2118.122
10-20	351	1635.86	37.394	1381.948	0.0	0.0	2297.874
10-20	352	1514.382	59.656	1432.68	0.0	0.0	2501.553
10-20	353	1432.223	51.101	1430.651	30.059	383.731	2468.467
10-20	354	1393.942	84.777	1356.535	19.906	352.463	2524.262
10-20	355	1335.391	24.512	1576.204	0.0	20.308	2534.834
10-20	356	1410.035	37.176	1449.81	0.0	50.769	2471.486
10-20	357	1201.411	0.0	1526.27	0.0	121.847	2429.561
10-20	358	1190.145	0.0	1506.627	0.0	20.308	2209.204
10-20	359	1390.513	0.0	1566.607	0.0	0.0	2469.271
10-20	360	1364.296	0.0	1558.519	20.106	242.383	2840.835
10-20	361	1245.2	0.0	1629.2	0.0	0.0	2512.101
10-20	362	1308.262	26.502	1728.322	0.0	0.0	2379.598
10-20	363	1442.391	24.686	1575.218	0.0	0.0	2483.949
10-20	364	1096.781	0.0	1792.622	0.0	0.0	2512.414
10-20	365	1327.305	11.283	1484.518	0.0	10.154	2342.106
10-20	366	1168.552	0.0	1740.867	0.0	0.0	2449.569
10-20	367	1238.986	0.0	1694.478	10.053	232.935	2883.964
10-20	368	1113.021	24.73	1567.049	0.0	20.308	2450.076
10-20	369	1214.151	0.0	1519.262	0.0	0.0	2168.075
10-20	370	1049.467	0.0	1416.415	10.154	71.077	2519.04
10-20	371	1119.854	0.0	1506.814	20.308	0.0	2763.538
10-20	372	1194.905	0.0	1443.948	20.308	0.0	2760.625
10-20	373	1101.912	0.0	1498.871	0.0	0.0	2106.051
10-20	374	1172.385	0.0	1438.024	0.0	0.0	2569.097
10-20	375	1316.329	0.0	1438.751	10.053	91.083	2733.762
10-20	376	1474.949	17.121	1452.974	20.308	476.527	2500.223
10-20	377	1446.202	0.0	1344.03	142.154	20.308	2699.691
10-20	378	1572.513	0.0	1338.003	211.921	172.616	2543.873
10-20	379	1233.541	0.0	1335.083	81.231	10.154	2381.005
10-20	380	1371.519	0.0	1373.36	352.564	30.159	2562.465
10-20	381	1422.885	0.0	1205.755	301.694	0.0	2575.813
10-20	382	1444.049	0.0	1154.71	132.0	182.77	2366.529
10-20	383	1534.4	0.0	1390.691	161.857	191.11	2570.414
10-20	384	1313.655	0.0	1355.942	10.053	132.0	2696.481
10-20	385	1449.243	0.0	1115.733	10.154	142.154	2436.32
10-20	386	1541.967	0.0	1301.363	0.0	0.0	1909.312
10-20	387	1448.192	105.311	1418.307	0.0	0.0	1918.258
10-20	388	1389.792	0.0	1424.834	121.645	0.0	2564.083
10-20	389	1227.077	0.0	1347.028	0.0	0.0	1997.271
10-20	390	1384.785	0.0	1298.271	91.385	162.462	2459.03
10-20	391	1660.932	0.0	1210.383	365.54	0.0	2544.996
10-20	392	1571.189	0.0	1208.703	232.229	0.0	2547.187
10-20	393	1511.44	0.0	1357.345	0.0	0.0	2126.257
10-20	394	1254.906	0.0	1285.814	0.0	0.0	2198.338
10-20	395	1358.791	0.0	1270.311	9.953	0.0	1978.172
10-20	396	1316.042	0.0	1277.698	0.0	0.0	1997.477
10-20	397	1363.182	0.0	1188.912	0.0	0.0	1854.927
10-20	398	1495.246	0.0	1388.538	0.0	0.0	1788.478
10-20	399	1644.919	0.0	1202.087	0.0	0.0	2154.217
10-20	400	1348.734	0.0	1433.276	0.0	0.0	2213.024
10-20	401	1434.856	0.0	1321.51	0.0	0.0	2103.138
10-20	402	1566.061	0.0	1319.514	30.159	20.308	2852.608
10-20	403	1683.024	13.316	1318.751	20.106	191.412	2832.688
10-20	404	1555.089	0.0	1413.726	30.159	0.0	2974.546
10-20	405	1643.357	0.0	1330.463	30.159	0.0	3022.097
10-20	406	1742.639	0.0	1385.28	0.0	0.0	2072.779
10-20	407	1775.054	0.0	1182.078	20.308	0.0	2991.931
10-20	408	1530.044	0.0	1376.744	10.154	10.154	2942.173
10-20	409	1520.19	0.0	1458.731	10.154	0.0	3108.842
10-20	410	1483.642	0.0	1552.322	10.154	0.0	2345.832
10-20	411	1626.0	0.0	1475.869	0.0	0.0	2159.65
10-20	412	1538.726	0.0	1481.455	10.154	0.0	2425.649
10-20	413	1573.041	0.0	1458.849	0.0	0.0	2181.566
10-20	414	1635.355	0.0	1422.303	0.0	0.0	2030.664
10-20	415	1390.568	0.0	1408.506	0.0	0.0	2468.481
10-20	416	1576.327	0.0	1369.468	0.0	0.0	2223.385
10-20	417	1393.605	0.0	1533.739	0.0	0.0	2629.74
10-20	418	1509.074	16.557	1479.56	0.0	0.0	2595.862
10-20	419	1350.467	39.122	1367.786	10.053	0.0	2651.131
10-20	420	1151.726	0.0	1610.239	0.0	0.0	2529.195
10-20	421	1566.1	0.0	1326.687	40.212	0.0	2522.965
10-20	422	1324.207	0.0	1463.898	0.0	0.0	2652.548
10-20	423	1357.223	0.0	1438.021	10.154	10.053	2622.084
10-20	424	1575.822	0.0	1288.313	50.366	0.0	2495.923
10-20	425	1440.492	0.0	1317.048	60.018	60.319	2468.473
10-20	426	1381.322	0.0	1385.89	0.0	0.0	2429.162
10-20	427	1669.884	0.0	1446.135	0.0	0.0	2444.356
10-20	428	1553.004	0.0	1305.736	151.2	0.0	2850.779
10-20	429	1752.494	0.0	1174.271	241.274	40.313	2954.228
10-20	430	1756.753	0.0	1417.99	30.059	179.753	3226.472
10-20	431	1760.257	0.0	1263.137	9.953	69.67	3245.782
10-20	432	1617.206	0.0	1490.578	140.744	91.385	3005.013
10-20	433	1486.249	0.0	1413.463	0.0	0.0	2161.248
10-20	434	1423.397	0.0	1297.093	120.637	20.106	2748.034
10-20	435	1490.811	0.0	1190.959	251.127	121.746	2598.56
10-20	436	1671.077	0.0	1199.388	90.679	502.655	2586.382
10-20	437	1471.739	0.0	1342.258	50.265	291.54	2480.213
10-20	438	1720.961	0.0	1105.977	141.449	412.479	2331.357
10-20	439	1827.896	85.516	1162.08	131.196	588.824	2639.471
10-20	440	1730.872	179.892	1240.356	40.515	629.541	2621.274
10-20	441	1869.622	96.887	1021.202	170.704	750.077	2154.595
10-20	442	1997.831	66.58	1089.505	80.224	506.182	2560.25
10-20	443	1907.677	167.522	1192.162	60.118	656.374	2714.277
10-20	444	1915.515	54.427	1104.451	180.956	573.833	2384.214
10-20	445	1753.703	107.301	1251.949	9.953	302.602	3038.983
10-20	446	1814.532	102.235	1214.803	40.515	591.833	2888.472
10-20	447	1813.637	0.0	1193.621	223.083	121.443	2648.909
10-20	448	1950.289	0.0	1260.724	342.007	232.33	2505.255
10-20	449	1893.398	0.0	1033.345	221.168	201.465	2670.837
10-20	450	1796.148	30.437	1222.574	50.769	344.728	2731.776
10-20	451	1669.48	0.0	1022.948	211.317	0.0	2588.591
10-20	452	1707.582	0.0	1109.837	30.159	50.568	2802.024
10-20	453	1688.696	0.0	1180.479	0.0	0.0	2272.642
10-20	454	1746.351	0.0	1220.554	30.361	181.157	2708.934
10-20	455	1527.624	29.741	1325.926	0.0	0.0	2363.124
10-20	456	1529.626	107.811	1506.927	0.0	0.0	2262.091
10-20	457	1679.468	149.575	1397.279	0.0	0.0	2230.011
10-20	458	1514.307	140.683	1299.409	19.906	0.0	2439.134
10-20	459	1435.967	0.0	1370.309	10.053	182.77	2601.263
10-20	460	1512.678	0.0	1348.847	101.539	396.001	2486.369
10-20	461	1622.311	39.948	1279.509	0.0	0.0	2211.309
10-20	462	1567.642	34.241	1204.706	0.0	0.0	2644.506
10-20	463	1476.151	0.0	1311.523	150.897	152.308	2606.399
10-20	464	1657.161	0.0	1186.75	40.212	303.508	2687.211
10-20	465	1443.8	29.741	1323.624	0.0	0.0	2430.966
10-20	466	1250.823	0.0	1833.074	0.0	0.0	2350.938
10-20	467	1297.626	0.0	1292.28	0.0	0.0	2047.34
10-20	468	1403.506	0.0	1644.471	0.0	0.0	2391.26
10-20	469	1412.736	0.0	1586.103	10.053	30.462	2669.416
10-20	470	1502.511	0.0	1281.659	0.0	0.0	2420.119
10-20	471	1510.789	0.0	1207.893	29.858	0.0	2626.229
10-20	472	1505.873	0.0	1293.584	40.616	192.924	2555.829
10-20	473	1509.96	0.0	1547.642	30.059	331.752	2815.884
10-20	474	1489.994	0.0	1370.516	213.231	0.0	2630.614
10-20	475	1513.016	0.0	1475.492	20.106	30.462	2925.882
10-20	476	1729.442	0.0	1361.42	0.0	0.0	2271.825
10-20	477	1472.032	0.0	1478.554	0.0	0.0	2329.935
10-20	478	1481.534	0.0	1384.997	0.0	0.0	2278.06
10-20	479	1747.851	0.0	1089.822	142.154	0.0	2623.685
10-20	480	1570.93	0.0	1190.39	0.0	0.0	2017.786
10-20	481	1893.902	0.0	1071.714	110.987	142.154	2700.386
10-20	482	1847.922	13.012	1051.791	10.154	100.531	2971.312
10-20	483	1852.865	0.0	1214.25	19.906	50.769	3147.063
10-20	484	1656.234	15.088	1207.46	10.154	0.0	2633.757
10-20	485	1522.722	0.0	1202.134	0.0	0.0	1875.833
10-20	486	1747.797	0.0	1208.376	70.372	140.743	2770.853
10-20	487	1733.52	18.588	1232.019	10.053	221.168	3146.94
10-20	488	1814.466	0.0	1268.742	79.823	30.159	3194.598
10-20	489	1754.109	0.0	1283.593	29.858	263.799	3092.564
10-20	490	1780.536	28.534	1368.277	0.0	0.0	2066.744
10-20	491	1831.039	0.0	1333.045	0.0	0.0	2115.601
10-20	492	1715.523	0.0	1261.922	30.159	0.0	3201.35
10-20	493	1771.661	0.0	1121.351	71.077	10.154	2906.885
10-20	494	1805.901	0.0	1235.224	30.159	0.0	3115.495
10-20	495	1743.642	0.0	1214.543	29.858	0.0	3043.616
10-20	496	1928.058	20.925	1301.906	29.959	60.923	3381.713
10-20	497	1964.17	0.0	1283.607	10.053	172.314	3215.618
10-20	498	1976.879	0.0	1204.693	20.308	0.0	2474.304
10-20	499	1701.609	0.0	1360.585	20.308	0.0	2344.327
10-20	500	1597.218	0.0	1449.17	172.616	0.0	3053.878
10-20	501	1636.583	0.0	1272.91	10.053	0.0	2106.362
10-20	502	1523.277	0.0	1371.606	80.425	0.0	2801.213
10-20	503	1380.279	0.0	1445.708	30.462	0.0	2824.852
10-20	504	1572.658	0.0	1381.034	20.308	0.0	2612.95
10-20	505	1608.406	0.0	1360.163	40.616	121.242	2905.876
10-20	506	1715.642	0.0	1274.127	10.053	212.828	3173.294
10-20	507	1719.881	41.459	1406.692	50.467	261.381	3126.936
10-20	508	1342.069	17.121	1738.878	0.0	0.0	2461.342
10-20	509	1678.503	112.399	1536.369	10.053	432.586	2991.442
10-20	510	1703.462	91.31	1575.546	40.212	0.0	2208.397
10-20	511	1716.794	34.155	1347.11	120.637	412.782	2715.764
10-20	512	1727.562	0.0	1084.278	130.69	281.086	2734.66
10-20	513	1826.558	0.0	1096.099	80.425	271.434	2816.297
10-20	514	1797.453	0.0	1224.484	60.32	140.743	2985.294
10-20	515	1814.012	0.0	1228.596	60.52	261.381	3197.412
10-20	516	1654.872	0.0	1319.128	191.009	0.0	2998.262
10-20	517	1515.424	0.0	1370.009	9.953	0.0	3348.02
10-20	518	1675.1	0.0	1302.624	30.159	0.0	3439.481
10-20	519	1625.378	0.0	1313.427	10.154	0.0	2171.507
10-20	520	1697.864	26.023	1205.18	20.308	0.0	2147.362
10-20	521	1767.688	0.0	1338.129	20.308	0.0	2013.168
10-20	522	1530.044	0.0	1391.197	10.053	0.0	1876.741
10-20	523	1581.615	0.0	1457.967	40.212	20.106	3355.855
10-20	524	1615.368	0.0	1433.979	100.531	50.265	3441.501
10-20	525	1760.569	0.0	1347.674	80.526	0.0	3262.868
10-20	526	1667.191	0.0	1313.881	0.0	0.0	1613.947
10-20	527	1418.566	0.0	1599.464	70.372	30.159	3358.957
10-20	528	1700.069	0.0	1464.704	211.216	0.0	3453.868
10-20	529	1409.223	0.0	1439.869	0.0	0.0	2009.342
10-20	530	1604.325	0.0	1239.394	30.159	0.0	3268.278
10-20	531	1659.081	0.0	1369.695	40.212	0.0	2958.242
10-20	532	1534.536	0.0	1332.883	19.906	0.0	3091.855
10-20	533	1714.27	0.0	1335.434	0.0	0.0	1996.674
10-20	534	1557.293	0.0	1207.062	0.0	0.0	2138.527
10-20	535	2106.865	0.0	1111.599	0.0	0.0	2005.517
10-20	536	1729.537	0.0	1259.686	0.0	0.0	2226.986
10-20	537	1729.528	0.0	1391.506	10.154	191.815	3243.582
10-20	538	1839.79	41.677	1376.071	50.265	422.23	3058.276
10-20	539	1710.416	74.44	1331.417	0.0	0.0	1864.365
10-20	540	1697.549	78.896	1366.744	0.0	0.0	1785.654
10-20	541	1787.232	72.755	1203.428	0.0	0.0	1990.244
10-20	542	1850.932	48.329	1245.885	0.0	0.0	1844.661
10-20	543	1956.537	24.165	1239.017	10.053	191.11	3194.82
10-20	544	1591.869	0.0	1349.009	0.0	0.0	2102.743
10-20	545	1726.886	0.0	1379.74	69.67	40.212	3274.126
10-20	546	1453.952	0.0	1671.797	0.0	0.0	1817.324
10-20	547	1707.102	0.0	1509.348	0.0	0.0	2190.5
10-20	548	1763.705	0.0	1288.795	0.0	0.0	2100.019
10-20	549	1703.919	0.0	1406.32	10.053	0.0	2723.239
10-20	550	1887.983	0.0	1301.895	20.106	180.956	3118.705
10-20	551	1730.652	0.0	1305.979	90.478	201.062	3239.848
10-20	552	1624.903	0.0	1312.292	79.623	110.584	3005.106
10-20	553	1551.701	0.0	1386.922	40.212	120.637	3225.273
10-20	554	1579.827	0.0	1384.812	70.372	0.0	2255.234
10-20	555	1631.639	0.0	1376.365	130.289	0.0	3083.528
10-20	556	1742.191	0.0	1355.989	10.154	110.584	3306.82
10-20	557	1808.575	5.576	1295.769	20.308	442.336	2934.64
10-20	558	1687.406	0.0	1193.98	20.308	111.29	3138.127
10-20	559	1773.642	0.0	1293.195	40.616	0.0	2627.903
10-20	560	1639.932	0.0	1560.98	141.247	0.0	3269.103
10-20	561	1803.866	0.0	1382.466	404.442	0.0	2374.278
10-20	562	1951.107	0.0	1356.684	272.139	341.805	3239.349
10-20	563	1989.229	3.718	1377.342	211.115	422.23	3005.313
10-20	564	1986.065	0.0	1158.498	250.726	261.381	3005.31
10-20	565	2096.275	0.0	1151.24	301.593	311.646	2911.613
10-20	566	1971.991	0.0	1374.14	120.439	250.726	3454.901
10-20	567	1928.807	0.0	1172.213	221.874	301.593	3004.023
10-20	568	2029.833	0.0	1217.251	502.757	0.0	3084.944
10-20	569	2096.214	0.0	1047.05	694.584	49.764	2841.366
10-20	570	1987.785	0.0	1176.855	595.455	0.0	2730.542
10-20	571	2119.084	0.0	1040.319	635.867	0.0	2920.964
10-20	572	1914.258	0.0	1121.528	130.994	361.911	2922.364
10-20	573	2181.421	0.0	1001.809	563.981	0.0	2881.566
10-20	574	1813.46	0.0	1195.143	80.526	362.012	2899.058
10-20	575	1775.55	0.0	1193.639	475.015	0.0	2738.717
10-20	576	1659.367	0.0	1317.79	264.001	0.0	2572.741
10-20	577	1709.668	0.0	1295.728	169.499	0.0	3035.164
10-20	578	1789.476	0.0	1363.682	142.154	0.0	2571.837
10-20	579	1573.913	0.0	1421.932	181.157	0.0	3154.888
10-20	580	1621.393	0.0	1502.346	70.373	30.159	2947.791
10-20	581	1814.377	0.0	1223.789	181.161	0.0	2549.514
10-20	582	1878.87	0.0	1173.193	222.782	0.0	2459.645
10-20	583	2034.279	0.0	1052.94	284.309	0.0	2422.144
10-20	584	1863.263	0.0	1092.241	81.231	0.0	2216.853
10-20	585	1918.545	38.046	1391.395	40.616	0.0	2718.313
10-20	586	1802.765	0.0	1329.74	20.308	0.0	2848.301
10-20	587	1806.502	0.0	1162.806	202.474	0.0	2627.425
10-20	588	1958.425	0.0	1134.928	253.043	0.0	2586.512
10-20	589	1941.406	0.0	1096.025	223.385	0.0	2382.735
10-20	590	1877.101	0.0	1184.722	251.032	0.0	3101.02
10-20	591	1797.078	0.0	1086.501	253.244	0.0	2422.445
10-20	592	2056.054	0.0	1097.4	70.072	422.432	3016.178
10-20	593	1958.27	11.153	1271.836	59.717	432.586	2748.548
10-20	594	1921.706	0.0	1192.809	81.03	0.0	2258.278
10-20	595	2063.841	0.0	1237.583	219.865	483.355	3017.672
10-20	596	1974.19	0.0	1177.441	91.385	0.0	2289.541
10-20	597	1921.182	34.241	1202.819	50.769	0.0	2637.28
10-20	598	2025.904	0.0	1208.04	90.478	192.722	3509.196
10-20	599	2210.803	0.0	1161.109	40.414	355.386	3553.018
10-20	600	1981.578	0.0	1256.834	79.623	121.847	3471.592
10-20	601	1985.039	0.0	1255.828	99.729	152.107	3535.927
10-20	602	2076.463	0.0	1210.389	182.569	0.0	2526.599
10-20	603	1728.492	0.0	1377.942	40.616	0.0	2509.798
10-20	604	1567.686	0.0	1079.984	332.357	0.0	2209.594
10-20	605	1733.402	0.0	1369.945	182.77	0.0	2168.802
10-20	606	2030.688	1.902	1252.094	50.769	0.0	2414.99
10-20	607	1866.458	0.0	1192.196	203.078	0.0	2368.16
10-20	608	2120.428	0.0	1216.355	203.078	0.0	2323.105
10-20	609	2183.211	0.0	1081.265	385.847	0.0	2281.687
10-20	610	1980.844	0.0	1536.332	142.154	0.0	2133.807
10-20	611	1954.78	0.0	1440.046	284.309	0.0	2313.057
10-20	612	2134.912	0.0	1273.544	203.078	0.0	2173.815
10-20	613	1730.013	0.0	1450.476	314.77	0.0	2237.237
10-20	614	1658.084	0.0	1449.741	657.583	0.0	1660.096
10-20	615	1827.643	0.0	1507.956	456.12	0.0	2145.972
10-20	616	1761.36	0.0	1364.627	365.54	0.0	2396.504
10-20	617	1782.483	0.0	1323.793	628.936	0.0	1876.352
10-20	618	1878.473	0.0	1395.132	223.385	0.0	1975.375
10-20	619	2017.702	0.0	1314.906	385.243	0.0	3486.365
10-20	620	2282.08	0.0	1293.605	344.728	20.308	3495.926
10-20	621	2308.849	0.0	1176.956	416.309	0.0	2159.458
10-20	622	2465.402	0.0	1104.121	894.23	0.0	2984.1
10-20	623	2431.865	0.0	1227.223	795.202	0.0	3464.754
10-20	624	2589.939	0.0	1146.959	1048.042	0.0	3531.002
10-20	625	2369.474	0.0	1386.609	905.99	0.0	3312.44
10-20	626	2501.365	0.0	1495.537	652.248	241.682	3975.456
10-20	627	2304.118	0.0	1289.619	486.983	0.0	3548.699
10-20	628	1975.363	0.0	1529.121	211.419	0.0	4021.919
10-20	629	2039.646	0.0	1450.027	110.887	0.0	4004.621
10-20	630	1988.678	0.0	1412.888	90.679	0.0	3775.608
10-20	631	2015.232	0.0	1583.185	121.042	0.0	3757.12
10-20	632	2025.276	0.0	1314.831	222.782	0.0	3338.502
10-20	633	2200.091	0.0	1293.307	273.853	0.0	3533.229
10-20	634	2131.5	0.0	1139.411	311.546	0.0	2252.533
10-20	635	2158.28	0.0	1109.376	435.511	0.0	3206.889
10-20	636	2132.073	0.0	1239.525	431.183	0.0	3280.259
10-20	637	2094.749	0.0	1200.91	669.754	0.0	3011.459
10-20	638	2007.699	0.0	1068.688	556.952	0.0	2474.813
10-20	639	1848.982	0.0	953.485	638.687	0.0	2325.22
10-20	640	1959.381	0.0	1146.557	709.967	0.0	2712.879
10-20	641	2232.726	0.0	1130.971	972.661	0.0	2844.578
10-20	642	2157.12	0.0	931.745	812.31	0.0	2743.443
10-20	643	2114.968	0.0	1217.097	609.233	0.0	2918.463
10-20	644	2212.759	0.0	1011.275	659.599	0.0	2990.842
10-20	645	2179.74	0.0	1111.884	769.175	0.0	2986.21
10-20	646	1947.139	0.0	1283.831	597.469	0.0	2913.727
10-20	647	2101.631	0.0	1197.475	717.604	0.0	2727.543
10-20	648	1977.796	0.0	1400.768	330.954	131.095	3017.677
10-20	649	1751.726	0.0	1310.559	232.131	284.309	2757.915
10-20	650	1924.079	0.0	1287.042	230.321	334.475	2972.03
10-20	651	1929.036	0.0	1183.258	537.853	0.0	2887.286
10-20	652	1770.408	0.0	1346.027	314.266	111.291	2774.584
10-20	653	2011.795	0.0	1203.716	333.869	0.0	2799.128
10-20	654	1872.298	0.0	1180.506	565.291	0.0	2596.75
10-20	655	2099.74	0.0	1173.159	424.85	223.385	2636.964
10-20	656	1915.239	0.0	1341.392	424.952	30.462	2846.368
10-20	657	2034.357	0.0	1392.194	413.993	60.923	3174.915
10-20	658	1872.387	0.0	1215.529	482.248	100.531	2596.534
10-20	659	1650.376	0.0	1403.565	375.492	91.385	2780.223
10-20	660	1868.082	0.0	1392.369	634.151	0.0	2688.836
10-20	661	1747.414	0.0	1227.53	314.77	0.0	2745.339
10-20	662	1978.142	0.0	1009.095	567.813	0.0	2290.644
10-20	663	2086.52	0.0	1264.206	972.557	0.0	2438.928
10-20	664	1962.077	0.0	1270.217	719.111	0.0	2717.701
10-20	665	2091.271	0.0	1287.101	972.958	0.0	2575.944
10-20	666	2147.379	0.0	1123.896	815.41	0.0	2307.118
10-20	667	2133.592	0.0	1280.67	890.821	0.0	2534.832
10-20	668	1918.62	0.0	1211.938	454.913	0.0	2645.917
10-20	669	1778.753	0.0	1397.259	264.001	60.923	3055.699
10-20	670	1752.798	0.0	1322.088	169.499	0.0	2995.47
10-20	671	1806.16	0.0	1359.244	233.539	0.0	2773.201
10-20	672	1706.803	0.0	1363.074	70.472	0.0	2860.559
10-20	673	1703.593	0.0	1421.231	434.805	0.0	2773.682
10-20	674	1975.111	0.0	1191.902	577.461	0.0	2740.516
10-20	675	1836.339	0.0	1380.328	251.327	0.0	2467.076
10-20	676	1560.379	0.0	1453.504	301.593	0.0	2158.832
10-20	677	1809.676	0.0	1412.127	252.436	0.0	3201.562
10-20	678	1941.923	0.0	1445.778	507.694	0.0	2709.958
10-20	679	2218.438	0.0	1304.194	291.741	50.568	3854.22
10-20	680	2094.724	0.0	1343.615	465.063	171.003	3233.633
10-20	681	1976.415	19.023	1232.797	452.792	0.0	2545.981
10-20	682	1767.718	0.0	1171.047	121.847	0.0	2848.303
10-20	683	1788.611	0.0	1427.53	222.581	0.0	3257.267
10-20	684	1758.319	0.0	1440.441	182.77	0.0	2369.964
10-20	685	1628.831	0.0	1356.037	140.746	0.0	2957.38
10-20	686	1854.568	0.0	1442.679	293.055	0.0	3365.445
10-20	687	1642.585	0.0	1607.001	110.788	0.0	3656.983
10-20	688	1535.713	0.0	1488.985	101.539	0.0	2546.205
10-20	689	1520.332	11.414	1555.409	100.131	0.0	3298.076
10-20	690	1776.717	0.0	1380.056	50.769	0.0	2278.668
10-20	691	2069.141	0.0	1135.031	212.527	0.0	2991.756
10-20	692	2172.317	0.0	1299.471	71.077	0.0	3830.706
10-20	693	2052.478	0.0	1121.42	121.243	0.0	3349.663
10-20	694	1853.377	0.0	1285.163	90.881	0.0	3455.099
10-20	695	1644.158	0.0	1415.468	30.462	0.0	1785.651
10-20	696	1694.536	0.0	1421.004	80.425	0.0	3475.71
10-20	697	1464.16	0.0	1518.56	0.0	0.0	1575.239
10-20	698	1526.347	0.0	1603.979	40.414	0.0	3638.775
10-20	699	1631.168	0.0	1646.494	0.0	0.0	1576.147
10-20	700	1648.518	0.0	1524.945	0.0	0.0	1790.693
10-20	701	1846.074	0.0	1521.259	40.212	0.0	3848.286
10-20	702	1773.384	0.0	1545.942	50.366	0.0	3826.065
10-20	703	1661.075	0.0	1533.951	20.106	0.0	3612.147
10-20	704	1707.661	0.0	1512.548	59.717	0.0	3873.423
10-20	705	1749.188	0.0	1373.329	110.584	0.0	3694.374
10-20	706	1635.651	0.0	1564.234	90.478	10.154	3893.624
10-20	707	1648.654	0.0	1565.899	80.425	0.0	3711.367
10-20	708	1721.618	0.0	1473.509	160.752	0.0	3497.537
10-20	709	1827.869	0.0	1378.159	10.053	0.0	3424.433
10-20	710	1959.615	0.0	1289.342	60.32	0.0	3505.462
10-20	711	1845.607	0.0	1252.92	89.876	0.0	3829.288
10-20	712	1649.071	0.0	1426.844	9.953	0.0	3501.047
10-20	713	1533.65	0.0	1594.35	0.0	0.0	1678.591
10-20	714	1612.891	0.0	1500.856	40.616	0.0	2691.368
10-20	715	1552.928	0.0	1606.569	70.372	0.0	3540.563
10-20	716	1566.212	0.0	1483.263	111.592	0.0	2300.095
10-20	717	1580.86	0.0	1523.876	70.372	0.0	3369.457
10-20	718	1640.612	0.0	1536.842	40.616	0.0	2177.345
10-20	719	1566.112	0.0	1627.352	10.154	0.0	1586.507
10-20	720	1359.183	0.0	1616.214	20.308	0.0	2349.058
10-20	721	1309.486	0.0	1844.653	60.923	0.0	2297.281
10-20	722	1368.969	0.0	1720.695	50.769	0.0	2259.486
10-20	723	1374.933	0.0	1672.598	0.0	0.0	1435.812
10-20	724	1497.362	0.0	1630.213	10.154	0.0	1579.977
10-20	725	1504.01	0.0	1592.847	354.277	0.0	2189.711
10-20	726	1479.239	0.0	1653.693	152.308	0.0	2230.834
10-20	727	1650.478	0.0	1425.867	20.308	0.0	1791.093
10-20	728	1624.883	0.0	1450.54	101.236	0.0	2199.866
10-20	729	1654.756	0.0	1268.788	99.93	0.0	2358.203
10-20	730	1685.19	0.0	1385.893	223.385	0.0	2272.053
10-20	731	1515.53	0.0	1413.015	354.781	0.0	2117.022
10-20	732	1520.337	0.0	1585.136	213.231	0.0	1993.778
10-20	733	1412.193	0.0	1701.301	385.747	0.0	2034.692
10-20	734	1547.205	0.0	1560.105	385.847	0.0	1795.326
10-20	735	1465.628	0.0	1712.363	332.765	0.0	2175.834
10-20	736	1631.407	0.0	1483.611	270.431	0.0	2024.131
10-20	737	1605.182	0.0	1633.025	454.007	0.0	2096.916
10-20	738	1686.354	0.0	1572.194	613.453	0.0	1761.134
10-20	739	1559.545	0.0	1674.729	597.469	0.0	1884.19
10-20	740	1836.837	0.0	1522.264	431.588	0.0	2146.072
10-20	741	1618.333	0.0	1567.748	363.225	0.0	2285.511
10-20	742	1526.279	0.0	1643.852	335.078	0.0	1865.896
10-20	743	1645.645	0.0	1688.679	410.478	0.0	1741.231
10-20	744	1729.486	9.511	1458.76	416.309	0.0	2023.735
10-20	745	1830.187	0.0	1248.562	414.394	0.0	2236.15
10-20	746	1528.75	0.0	1424.401	375.191	0.0	1834.029
10-20	747	1904.571	0.0	1355.582	281.688	0.0	2406.352
10-20	748	1911.603	0.0	1441.568	618.177	0.0	1894.445
10-20	749	1809.538	0.0	1566.102	445.864	0.0	2175.033
10-20	750	1605.468	0.0	1525.656	119.735	10.154	3544.494
10-20	751	1681.165	0.0	1535.849	111.693	0.0	1988.751
10-20	752	1653.78	0.0	1640.193	152.308	0.0	2423.855
10-20	753	1978.741	0.0	1284.021	250.625	0.0	3523.068
10-20	754	1852.569	0.0	1319.249	213.231	0.0	2505.19
10-20	755	1880.788	0.0	1362.26	330.95	141.449	3575.951
10-20	756	1930.642	0.0	1372.234	210.414	0.0	4017.176
10-20	757	1937.266	0.0	1437.737	229.015	10.154	3966.513
10-20	758	1983.759	0.0	1386.399	348.951	0.0	3814.915
10-20	759	2093.013	0.0	1364.028	399.718	91.385	3516.128
10-20	760	1927.457	0.0	1462.693	203.078	0.0	2217.663
10-20	761	1984.394	0.0	1436.942	353.073	0.0	2175.94
10-20	762	2009.368	0.0	1406.117	251.736	0.0	2459.84
10-20	763	1858.532	0.0	1457.554	209.31	10.154	3696.289
10-20	764	1885.904	0.0	1537.59	179.151	40.616	3915.757
10-20	765	1927.568	0.0	1413.239	60.621	0.0	3627.616
10-20	766	1845.14	0.0	1531.445	71.077	0.0	2464.353
10-20	767	1753.851	0.0	1467.794	109.882	50.769	3662.211
10-20	768	1916.523	0.0	1428.956	243.693	0.0	2319.807
10-20	769	1969.942	0.0	1410.719	273.552	0.0	2439.741
10-20	770	1990.17	0.0	1435.962	200.563	0.0	3634.452
10-20	771	1742.46	0.0	1445.612	109.883	0.0	3425.258
10-20	772	1923.397	0.0	1206.662	100.935	10.154	3387.845
10-20	773	1807.963	0.0	1321.707	81.029	0.0	3425.641
10-20	774	2003.516	0.0	1419.026	160.65	0.0	3931.032
10-20	775	1908.492	0.0	1309.917	110.686	0.0	3426.653
10-20	776	1913.053	0.0	1554.385	150.195	0.0	3814.408
10-20	777	1763.012	0.0	1440.996	80.024	0.0	3525.475
10-20	778	1624.494	0.0	1638.176	39.811	0.0	3805.762
10-20	779	1536.268	0.0	1574.223	0.0	0.0	2165.167
10-20	780	1631.504	0.0	1594.285	29.959	0.0	4005.622
10-20	781	1466.39	0.0	1763.678	29.858	0.0	3740.628
10-20	782	1391.659	0.0	1669.617	9.953	0.0	3460.827
10-20	783	1480.801	0.0	1553.682	69.971	0.0	3554.026
10-20	784	1414.454	0.0	1623.227	129.387	0.0	3433.303
10-20	785	1291.968	0.0	1584.362	0.0	0.0	1847.29
10-20	786	1314.844	0.0	1476.465	39.811	20.308	3085.167
10-20	787	1247.52	0.0	1538.17	10.053	0.0	3167.995
10-20	788	1204.04	0.0	1477.745	20.308	0.0	2363.01
10-20	789	1570.857	0.0	1467.808	10.053	0.0	3535.729
10-20	790	1656.273	0.0	1476.144	49.965	0.0	3698.505
10-20	791	1525.521	0.0	1574.13	49.764	0.0	3865.677
10-20	792	1776.358	0.0	1562.871	39.912	10.154	3793.713
10-20	793	1689.012	0.0	1416.804	49.864	50.769	3583.102
10-20	794	1810.282	0.0	1352.818	142.154	0.0	2403.95
10-20	795	1644.006	0.0	1684.578	89.776	0.0	3982.618
10-20	796	1264.768	0.0	1826.617	49.764	0.0	3553.84
10-20	797	1520.346	0.0	1727.131	80.929	0.0	1968.637
10-20	798	1515.619	0.0	1624.871	142.154	0.0	2092.289
10-20	799	1474.92	0.0	1723.99	50.769	0.0	2402.338
10-20	800	1387.728	0.0	1842.337	273.046	0.0	2233.226
10-20	801	1117.175	0.0	1936.092	847.584	0.0	2250.214
10-20	802	1534.328	0.0	1776.802	504.973	0.0	2221.065
10-20	803	1522.787	0.0	1731.635	281.487	91.385	3469.787
10-20	804	1469.841	0.0	1765.085	162.462	253.847	3460.043
10-20	805	1453.594	0.0	1719.585	160.85	0.0	2217.536
10-20	806	1260.734	0.0	1755.963	90.579	0.0	2207.087
10-20	807	1358.872	0.0	1734.498	442.336	0.0	2400.204
10-20	808	1414.424	0.0	1723.96	110.584	0.0	2368.337
10-20	809	1374.51	0.0	1621.313	170.903	0.0	2299.772
10-20	810	1365.914	0.0	1645.52	101.136	0.0	2351.649
10-20	811	1488.475	0.0	1663.554	132.0	0.0	2805.052
10-20	812	1276.205	0.0	1707.924	211.921	0.0	2412.17
10-20	813	1446.761	0.0	1651.303	60.521	91.385	3516.146
10-20	814	1506.769	0.0	1478.825	30.462	0.0	3419.338
10-20	815	1372.487	0.0	1777.524	0.0	0.0	2060.513
10-20	816	1499.265	0.0	1812.266	30.361	0.0	3932.639
10-20	817	1566.643	0.0	1601.238	30.462	0.0	2553.625
10-20	818	1684.06	0.0	1525.797	120.64	91.385	3500.848
10-20	819	1635.246	0.0	1346.055	90.479	0.0	3819.75
10-20	820	1789.037	0.0	1211.287	60.923	0.0	3573.347
10-20	821	1831.837	0.0	1204.936	40.616	0.0	1836.32
10-20	822	1713.461	0.0	1358.654	69.87	121.847	3669.241
10-20	823	1750.246	0.0	1447.968	0.0	0.0	2162.048
10-20	824	1702.024	0.0	1372.124	0.0	0.0	1889.608
10-20	825	1741.198	0.0	1525.927	0.0	0.0	2130.884
10-20	826	1574.249	0.0	1497.13	0.0	0.0	2076.893
10-20	827	1409.359	0.0	1562.612	0.0	0.0	2079.811
10-20	828	1517.874	0.0	1691.968	0.0	0.0	2121.74
10-20	829	1306.848	0.0	1755.735	109.481	0.0	3805.775
10-20	830	1250.393	0.0	1604.426	9.953	0.0	3596.37
10-20	831	1384.867	0.0	1603.851	60.923	0.0	3538.152
10-20	832	1232.801	0.0	1896.959	0.0	0.0	1846.473
10-20	833	1217.403	0.0	1944.608	0.0	0.0	2099.014
10-20	834	1248.649	0.0	1879.312	0.0	0.0	1927.704
10-20	835	1286.741	0.0	1818.209	0.0	0.0	2040.605
10-20	836	1390.11	0.0	1683.25	120.637	0.0	2255.932
10-20	837	1424.562	0.0	1748.759	50.166	0.0	3382.219
10-20	838	1251.638	0.0	1753.484	312.251	0.0	2257.642
10-20	839	1239.174	0.0	1928.131	40.313	0.0	2017.779
10-20	840	1206.131	0.0	1946.21	71.077	0.0	1653.658
10-20	841	1345.422	0.0	1937.295	39.811	0.0	3736.985
10-20	842	1224.869	0.0	1895.543	20.308	0.0	1804.556
10-20	843	1242.899	0.0	1963.886	89.575	0.0	3634.259
10-20	844	1072.037	0.0	1980.657	30.462	0.0	1867.089
10-20	845	1087.085	0.0	1895.407	20.006	0.0	3688.343
10-20	846	1311.902	0.0	1759.486	141.247	0.0	1934.94
10-20	847	1197.723	0.0	1949.332	89.575	0.0	3635.057
10-20	848	1362.874	0.0	1872.195	179.351	0.0	3601.292
10-20	849	1215.562	0.0	1863.6	100.531	0.0	3584.697
10-20	850	1233.647	0.0	2145.541	20.106	0.0	3843.672
10-20	851	1136.375	0.0	2102.125	29.858	0.0	3491.204
10-20	852	1162.789	0.0	2034.207	20.107	0.0	3374.98
10-20	853	1079.982	0.0	2025.311	60.822	0.0	3776.609
10-20	854	1057.771	0.0	1967.165	70.976	0.0	2037.992
10-20	855	1169.471	0.0	1907.622	71.077	0.0	2302.996
10-20	856	1297.998	0.0	1935.599	111.693	0.0	2119.545
10-20	857	1279.148	0.0	1750.745	90.679	0.0	1959.674
10-20	858	1274.936	0.0	1748.019	111.693	0.0	3531.819
10-20	859	1128.118	0.0	1845.948	10.154	0.0	2533.333
10-20	860	1425.004	0.0	1492.925	81.231	0.0	2525.194
10-20	861	1462.397	0.0	1621.846	30.462	0.0	2603.707
10-20	862	1369.518	0.0	1673.173	10.154	0.0	2532.731
10-20	863	1296.999	0.0	1831.146	10.154	0.0	3508.797
10-20	864	1332.084	0.0	1832.449	30.462	0.0	3446.161
10-20	865	1148.371	0.0	1777.229	151.705	0.0	3061.829
10-20	866	1273.223	0.0	1830.777	20.308	0.0	2554.245
10-20	867	1228.73	0.0	1831.551	0.0	0.0	2598.746
10-20	868	1059.219	0.0	1817.02	0.0	0.0	3070.961
10-20	869	1379.853	0.0	1581.656	0.0	0.0	2523.155
10-20	870	1437.467	0.0	1528.517	10.053	0.0	3359.81
10-20	871	1596.393	0.0	1432.516	90.983	10.154	3251.241
10-20	872	1578.188	0.0	1474.314	50.769	0.0	2342.728
10-20	873	1634.376	0.0	1427.804	30.462	0.0	2385.558
10-20	874	1688.898	0.0	1381.872	162.462	91.385	3197.347
10-20	875	1547.575	0.0	1608.155	50.769	40.616	3537.046
10-20	876	1552.67	0.0	1282.178	192.924	0.0	2304.327
10-20	877	1649.207	0.0	1421.1	81.231	0.0	2152.018
10-20	878	1495.221	0.0	1339.463	0.0	0.0	2233.637
10-20	879	1453.114	0.0	1408.207	10.053	0.0	3564.377
10-20	880	1161.459	0.0	1776.44	0.0	0.0	2418.392
10-20	881	1316.084	0.0	1671.837	40.515	0.0	3216.442
10-20	882	1182.59	0.0	1623.549	0.0	0.0	2193.418
10-20	883	1139.405	0.0	1602.654	0.0	0.0	2625.402
10-20	884	1376.137	0.0	1852.162	60.923	0.0	2534.443
10-20	885	1319.137	0.0	1679.435	162.462	0.0	3197.648
10-20	886	1204.839	0.0	1648.329	121.847	0.0	2272.256
10-20	887	1102.766	0.0	1638.476	81.231	0.0	2731.385
10-20	888	1064.479	0.0	1721.203	10.154	0.0	3023.009
10-20	889	1174.294	0.0	1713.063	192.924	0.0	2897.14
10-20	890	1325.206	0.0	1493.394	292.447	0.0	3089.053
10-20	891	1153.709	0.0	1673.544	120.637	0.0	2385.134
10-20	892	1186.656	0.0	1706.581	160.85	0.0	2023.806
10-20	893	1196.738	0.0	1730.277	150.796	0.0	2227.486
10-20	894	1437.902	0.0	1447.246	192.823	0.0	2552.212
10-20	895	1180.761	0.0	1397.383	313.057	0.0	2113.494
10-20	896	1501.481	0.0	1495.6	473.81	0.0	2333.77
10-20	897	1293.234	0.0	1463.061	375.694	0.0	2246.012
10-20	898	1306.536	0.0	1727.497	333.062	0.0	2083.034
10-20	899	1484.737	0.0	1498.614	40.414	0.0	2272.938
10-20	900	1287.896	0.0	1591.659	20.308	0.0	3101.643
10-20	901	1293.008	0.0	1503.219	0.0	0.0	2738.712
10-20	902	1334.767	0.0	1468.861	29.858	0.0	3145.663
10-20	903	1332.234	0.0	1508.156	80.425	0.0	2344.618
10-20	904	1367.872	0.0	1503.38	50.769	0.0	2173.917
10-20	905	1181.833	0.0	1305.678	192.722	0.0	2233.732
10-20	906	1192.642	0.0	1638.9	363.524	0.0	2208.889
10-20	907	1276.766	0.0	1336.24	231.221	0.0	2340.189
10-20	908	1387.288	0.0	1612.092	463.349	0.0	2069.558
10-20	909	1410.17	0.0	1333.372	557.556	0.0	2089.577
10-20	910	1410.733	0.0	1415.348	342.31	0.0	2026.433
10-20	911	1503.186	0.0	1202.339	422.432	0.0	2188.79
10-20	912	1628.293	0.0	1129.551	495.827	0.0	2202.472
10-20	913	1355.079	0.0	1319.145	262.187	0.0	2260.672
10-20	914	1348.63	0.0	1416.626	696.586	0.0	2031.261
10-20	915	1324.762	0.0	1300.704	515.53	0.0	1933.944
10-20	916	1150.68	0.0	1704.783	543.673	0.0	2036.882
10-20	917	1329.455	0.0	1721.51	160.85	0.0	2166.063
10-20	918	1418.699	0.0	1440.708	232.33	0.0	2328.026
10-20	919	1349.887	0.0	1516.223	432.586	0.0	2520.244
10-20	920	1438.414	0.0	1499.213	577.159	0.0	2026.827
10-20	921	1323.313	0.0	1549.468	324.924	0.0	2725.546
10-20	922	1267.168	0.0	1614.36	30.462	402.527	2852.804
10-20	923	1246.493	0.0	1674.409	40.213	0.0	3153.017
10-20	924	1234.557	0.0	1484.942	99.729	0.0	2542.867
10-20	925	1299.057	0.0	1501.884	243.391	0.0	2427.76
10-20	926	1314.71	0.0	1451.74	401.729	0.0	2330.337
10-20	927	1319.885	0.0	1201.217	595.352	0.0	1914.433
10-20	928	1377.406	0.0	1288.937	622.7	0.0	1855.022
10-20	929	1216.086	0.0	1497.181	353.876	0.0	2318.175
10-20	930	1363.846	0.0	1519.686	392.177	0.0	2425.041
10-20	931	1287.766	0.0	1626.032	210.517	0.0	2525.486
10-20	932	1299.824	0.0	1478.387	280.488	0.0	2778.221
10-20	933	1219.935	0.0	1508.677	250.325	0.0	2724.324
10-20	934	1196.736	0.0	1557.763	30.059	0.0	2771.465
10-20	935	1156.26	0.0	1798.176	360.307	0.0	2355.667
10-20	936	1348.169	0.0	1687.88	241.375	0.0	2773.58
10-20	937	1121.133	0.0	1737.331	200.761	0.0	2770.872
10-20	938	1187.493	0.0	1625.13	201.062	0.0	2770.271
10-20	939	1214.502	0.0	1766.36	251.327	0.0	2803.546
10-20	940	1525.503	0.0	1637.566	141.046	0.0	2904.168
10-20	941	1233.375	0.0	1607.197	120.637	0.0	2632.748
10-20	942	1322.104	0.0	1598.39	522.862	0.0	2670.136
10-20	943	1369.766	0.0	1638.098	381.817	0.0	2680.191
10-20	944	1431.952	0.0	1700.94	416.108	0.0	2844.062
10-20	945	1482.925	0.0	1770.811	422.532	0.0	2967.812
10-20	946	1389.378	0.0	1730.202	391.67	0.0	2532.202
10-20	947	1243.467	0.0	1802.852	0.0	0.0	2402.025
10-20	948	1051.948	0.0	1790.018	0.0	0.0	2393.077
10-20	949	1060.944	0.0	1719.911	40.616	0.0	3043.607
10-20	950	1123.573	0.0	1640.127	0.0	0.0	1887.295
10-20	951	1128.648	0.0	1786.207	20.308	0.0	2784.65
10-20	952	1310.073	0.0	1524.922	0.0	0.0	1858.859
10-20	953	1411.273	0.0	1378.711	0.0	0.0	2111.697
10-20	954	1218.519	0.0	1512.667	0.0	0.0	1930.94
10-20	955	1333.068	0.0	1451.601	19.906	10.154	2907.907
10-20	956	1303.234	0.0	1445.797	30.462	0.0	2920.76
10-20	957	1402.282	0.0	1537.254	20.308	0.0	3306.923
10-20	958	1233.038	0.0	1551.656	0.0	0.0	2234.147
10-20	959	1298.226	0.0	1383.886	20.308	0.0	3015.068
10-20	960	1411.194	0.0	1534.201	40.616	0.0	2993.868
10-20	961	1347.975	0.0	1545.813	0.0	0.0	1952.454
10-20	962	1275.196	0.0	1559.981	0.0	0.0	1924.006
10-20	963	1294.269	0.0	1371.804	0.0	0.0	2264.207
10-20	964	1269.439	0.0	1723.979	0.0	0.0	1852.221
10-20	965	1187.693	0.0	1656.839	50.467	0.0	2815.716
10-20	966	1186.886	0.0	1657.806	160.85	0.0	2781.834
10-20	967	1152.027	0.0	1764.823	20.308	0.0	2753.393
10-20	968	1145.715	0.0	1614.22	30.462	0.0	2803.765
10-20	969	1190.145	0.0	1351.792	10.154	0.0	2661.807
10-20	970	1389.098	0.0	1302.739	90.478	0.0	3313.257
10-20	971	1352.617	0.0	1284.912	140.743	0.0	3028.03
10-20	972	1250.065	0.0	1351.636	213.231	0.0	3244.997
10-20	973	1257.794	0.0	1365.942	160.85	0.0	3168.982
10-20	974	1257.417	0.0	1492.044	322.206	0.0	2769.474
10-20	975	1220.847	0.0	1366.271	522.56	0.0	2250.416
10-20	976	1293.381	0.0	1395.178	805.155	0.0	2477.423
10-20	977	1376.818	0.0	1517.783	818.635	0.0	2233.329
10-20	978	1312.227	0.0	1765.225	724.831	0.0	2435.406
10-20	979	1198.163	0.0	1640.984	522.761	0.0	2559.757
10-20	980	1430.244	0.0	1619.705	789.283	0.0	2624.0
10-20	981	1319.245	0.0	1470.052	734.28	0.0	2290.531
10-20	982	1318.35	0.0	1445.546	663.605	0.0	2230.718
10-20	983	1604.388	0.0	1399.041	1019.797	0.0	2286.518
10-20	984	1377.324	0.0	1528.971	653.054	0.0	2433.185
10-20	985	1468.303	0.0	1539.447	769.175	0.0	2361.912
10-20	986	1217.592	0.0	1507.552	443.042	0.0	2606.811
10-20	987	1110.147	0.0	1627.333	442.336	0.0	2751.178
10-20	988	1043.514	0.0	1782.222	312.654	0.0	2916.551
10-20	989	1244.943	0.0	1557.404	566.808	0.0	2553.537
10-20	990	1062.155	0.0	1664.865	121.847	0.0	2911.725
10-20	991	1035.993	0.0	1519.5	499.651	0.0	2284.509
10-20	992	1178.978	0.0	1711.912	947.208	0.0	2253.238
10-20	993	1033.083	0.0	1744.692	464.564	0.0	2508.396
10-20	994	1006.565	0.0	1762.005	10.053	0.0	3026.921
10-20	995	1050.801	0.0	1670.122	271.033	0.0	2473.901
10-20	996	1019.766	0.0	1412.106	50.769	0.0	2205.096
10-20	997	975.075	0.0	1649.168	40.414	0.0	2141.45
10-20	998	862.997	0.0	1642.318	80.526	0.0	2504.764
10-20	999	905.177	0.0	1935.5	10.053	0.0	2445.562
10-20	1000	889.871	0.0	1973.126	140.744	0.0	2284.907
10-20	1001	987.779	0.0	1577.794	303.105	0.0	2206.181
10-20	1002	1095.989	0.0	1929.248	251.327	0.0	2418.903
10-20	1003	985.406	0.0	2003.689	0.0	0.0	1828.392
10-20	1004	900.998	0.0	2143.14	59.918	0.0	2255.541
10-20	1005	1086.598	0.0	1714.991	192.017	0.0	2632.137
10-20	1006	1264.515	0.0	1713.717	477.232	0.0	2689.856
10-20	1007	1216.862	0.0	1685.955	272.24	0.0	2993.765
10-20	1008	966.549	0.0	1822.001	444.553	0.0	2680.804
10-20	1009	1026.811	0.0	1867.524	544.581	0.0	2660.396
10-20	1010	961.859	0.0	2212.342	221.974	0.0	2922.79
10-20	1011	997.924	0.0	2102.792	413.588	0.0	2946.015
10-20	1012	1061.182	0.0	1877.685	201.163	0.0	3055.294
10-20	1013	944.73	0.0	2038.119	91.385	0.0	2934.365
10-20	1014	870.627	0.0	1746.228	10.154	0.0	2652.572
10-20	1015	898.159	0.0	1776.526	60.923	0.0	2491.21
10-20	1016	885.955	0.0	2070.84	10.154	0.0	2826.996
10-20	1017	847.625	0.0	1872.527	0.0	0.0	2236.331
10-20	1018	972.495	0.0	1552.519	0.0	0.0	2100.511
10-20	1019	959.906	0.0	2163.054	20.308	0.0	2627.24
10-20	1020	924.18	0.0	1869.175	0.0	0.0	1978.676
10-20	1021	918.396	0.0	1629.7	203.078	0.0	2554.653
10-20	1022	1144.785	0.0	1674.21	304.012	0.0	2615.954
10-20	1023	1221.435	0.0	1613.55	304.012	0.0	2615.349
10-20	1024	1225.345	0.0	1482.665	627.122	0.0	2233.33
10-20	1025	1083.404	0.0	1493.987	363.826	0.0	2335.573
10-20	1026	951.493	0.0	1538.959	60.319	0.0	2224.084
10-20	1027	1221.353	0.0	1628.41	130.69	0.0	2817.223
10-20	1028	995.203	0.0	1688.643	40.515	0.0	2987.821
10-20	1029	1051.419	0.0	1422.385	80.626	0.0	3052.164
10-20	1030	1172.04	0.0	1384.173	140.945	0.0	2160.739
10-20	1031	1079.742	0.0	1391.185	70.272	0.0	2286.104
10-20	1032	1042.751	0.0	1751.507	80.425	0.0	2267.497
10-20	1033	1092.136	0.0	1967.417	110.787	0.0	2307.408
10-20	1034	953.415	0.0	1236.094	30.462	0.0	3240.155
10-20	1035	1011.893	0.0	1299.356	80.526	0.0	2405.827
10-20	1036	1111.295	0.0	1816.942	60.319	0.0	2376.481
10-20	1037	1010.898	0.0	1278.439	10.053	0.0	2228.402
10-20	1038	981.932	0.0	2025.656	50.769	0.0	2174.42
10-20	1039	819.014	0.0	1860.056	20.308	0.0	2002.301
10-20	1040	1008.866	0.0	1049.775	20.308	0.0	1990.338
10-20	1041	1008.273	0.0	1059.366	50.769	0.0	1871.112
10-20	1042	1005.586	0.0	924.137	10.154	0.0	1719.607
10-20	1043	1047.622	0.0	1994.617	0.0	0.0	2172.011
10-20	1044	1197.116	9.511	1906.523	0.0	0.0	2097.619
10-20	1045	1130.277	0.0	1290.062	30.26	0.0	2278.67
10-20	1046	1261.418	0.0	1781.518	10.154	0.0	1871.007
10-20	1047	1392.896	0.0	1788.768	19.906	0.0	2024.226
10-20	1048	1202.089	0.0	1815.662	0.0	0.0	1865.788
10-20	1049	1368.059	0.0	1695.681	0.0	0.0	2060.017
10-20	1050	1513.178	9.512	1604.672	20.308	71.077	3518.735
10-20	1051	1410.577	5.707	1603.486	60.923	91.385	3288.019
10-20	1052	1410.157	51.362	1608.784	0.0	0.0	1936.663
10-20	1053	1653.342	45.655	1433.755	291.943	0.0	2179.237
10-20	1054	1525.763	0.0	1560.434	150.697	0.0	2088.856
10-20	1055	1515.56	17.121	1583.912	152.308	0.0	2645.826
10-20	1056	1372.788	22.828	1567.154	472.596	0.0	2167.682
10-20	1057	1275.012	38.046	1474.972	344.227	0.0	2487.482
10-20	1058	1425.059	26.632	1585.426	281.89	0.0	2752.775
10-20	1059	1598.847	0.0	1449.41	70.472	30.462	3410.26
10-20	1060	1447.388	57.069	1527.783	60.42	142.154	3497.633
10-20	1061	1564.064	17.121	1495.407	70.976	81.231	3434.092
10-20	1062	1483.654	9.511	1548.882	20.106	243.693	3215.537
10-20	1063	1347.198	0.0	1635.269	70.472	20.308	3307.218
10-20	1064	1590.562	5.707	1370.27	20.308	30.462	3515.715
10-20	1065	1924.831	0.0	1308.584	142.154	192.924	3327.53
10-20	1066	1669.542	0.0	1458.046	415.203	0.0	2004.229
10-20	1067	1710.357	0.0	1490.969	293.757	213.232	3333.348
10-20	1068	1625.202	0.0	1454.499	261.985	0.0	2065.641
10-20	1069	1450.702	3.805	1717.431	110.584	0.0	2425.04
10-20	1070	1401.394	0.0	1556.654	132.0	40.616	2924.297
10-20	1071	1378.829	0.0	1675.07	223.385	40.616	2965.921
10-20	1072	1627.487	0.0	1545.436	223.385	71.077	3329.562
10-20	1073	1726.238	0.0	1243.635	132.0	0.0	3327.643
10-20	1074	1653.917	0.0	1312.438	284.309	0.0	2945.104
10-20	1075	1729.753	0.0	1409.243	111.693	142.154	3352.07
10-20	1076	1554.38	0.0	1520.702	30.159	0.0	2215.935
10-20	1077	1567.681	0.0	1565.761	101.539	40.616	3354.385
10-20	1078	1722.299	0.0	1365.55	264.001	0.0	3141.757
10-20	1079	1646.366	0.0	1478.078	192.924	0.0	3280.593
10-20	1080	1495.391	0.0	1750.898	70.372	0.0	2249.117
10-20	1081	1598.31	0.0	1520.278	90.478	0.0	2292.645
10-20	1082	1531.054	0.0	959.303	121.645	0.0	2191.003
10-20	1083	1322.088	0.0	1233.541	70.573	0.0	2426.063
10-20	1084	1443.61	0.0	1203.509	40.414	0.0	2480.026
10-20	1085	1392.271	0.0	1411.322	100.833	0.0	2509.783
10-20	1086	1509.188	0.0	1275.413	131.698	0.0	2333.356
10-20	1087	1513.476	0.0	1530.696	264.001	0.0	3150.305
10-20	1088	1514.435	0.0	1102.49	294.463	0.0	2817.742
10-20	1089	1696.584	0.0	1170.78	241.375	0.0	2451.07
10-20	1090	1449.767	0.0	1086.532	120.637	0.0	2264.597
10-20	1091	1967.178	0.0	838.075	445.763	0.0	2044.84
10-20	1092	1631.782	0.0	759.601	192.924	0.0	2045.141
10-20	1093	1451.775	0.0	941.484	413.689	0.0	1590.028
10-20	1094	1295.988	0.0	991.941	162.462	0.0	3280.391
10-20	1095	1248.176	0.0	1045.031	274.155	0.0	2939.493
10-20	1096	1499.138	0.0	866.651	433.089	0.0	1607.414
10-20	1097	1484.619	0.0	1024.497	493.61	0.0	1919.062
10-20	1098	1498.705	0.0	1008.766	412.681	0.0	1870.808
10-20	1099	1850.908	0.0	940.06	812.109	0.0	2064.236
10-20	1100	1771.041	0.0	1219.805	649.748	0.0	2324.718
10-20	1101	1748.931	0.0	1049.178	484.77	0.0	2294.657
10-20	1102	1775.644	0.0	1032.5	415.304	0.0	2400.022
10-20	1103	2091.373	0.0	945.38	716.4	0.0	2566.2
10-20	1104	2018.872	0.0	994.865	846.994	0.0	2172.206
10-20	1105	1742.082	0.0	832.091	670.055	0.0	2723.231
10-20	1106	1752.702	0.0	912.761	637.984	0.0	2088.663
10-20	1107	1908.761	0.0	1087.99	820.052	0.0	2452.887
10-20	1108	2031.457	0.0	910.575	697.494	0.0	2352.156
10-20	1109	1900.015	0.0	1036.015	737.912	0.0	2103.037
10-20	1110	1641.427	0.0	1034.685	486.58	0.0	1871.817
10-20	1111	1726.163	0.0	1684.09	820.046	111.693	3054.38
10-20	1112	1553.546	0.0	971.748	675.775	0.0	3184.572
10-20	1113	1525.934	0.0	1166.208	333.872	0.0	3195.436
10-20	1114	1414.271	0.0	1630.048	304.213	0.0	3406.545
10-20	1115	1528.471	0.0	1329.222	446.369	0.0	2801.649
10-20	1116	1522.823	0.0	1490.301	382.018	0.0	2008.642
10-20	1117	1521.756	0.0	1520.282	253.244	0.0	3421.036
10-20	1118	1339.879	0.0	1553.771	253.244	0.0	3263.383
10-20	1119	1461.551	0.0	1224.284	273.048	0.0	3036.795
10-20	1120	1510.001	0.0	1416.973	588.522	0.0	2948.815
10-20	1121	1476.511	0.0	1636.67	516.237	0.0	3070.26
10-20	1122	1725.817	0.0	1143.417	192.924	0.0	2335.779
10-20	1123	1481.847	0.0	1411.728	121.847	0.0	2542.086
10-20	1124	1820.386	0.0	1261.044	375.694	0.0	2841.653
10-20	1125	1518.757	0.0	1471.034	342.914	0.0	3235.538
10-20	1126	1460.187	0.0	1525.984	90.38	0.0	3189.402
10-20	1127	1596.321	0.0	1302.025	140.745	0.0	3570.318
10-20	1128	1715.579	0.0	1205.73	456.723	0.0	3431.287
10-20	1129	1709.519	0.0	1338.193	492.703	0.0	2405.747
10-20	1130	1894.233	0.0	1283.944	1136.831	0.0	2394.073
10-20	1131	1546.49	0.0	1596.712	466.073	0.0	2984.818
10-20	1132	1847.936	0.0	1321.979	585.398	0.0	2899.149
10-20	1133	1573.423	0.0	1325.126	487.285	0.0	3460.937
10-20	1134	1569.261	0.0	1948.538	709.159	121.846	3236.242
10-20	1135	1453.133	0.0	1738.326	402.325	182.669	3406.547
10-20	1136	1562.106	0.0	1569.856	322.203	0.0	3134.907
10-20	1137	1562.414	0.0	1663.992	273.752	0.0	3467.785
10-20	1138	1452.462	0.0	1667.033	172.616	0.0	3538.857
10-20	1139	1301.296	0.0	2019.102	566.4	0.0	3536.946
10-20	1140	1344.473	0.0	1843.197	444.05	0.0	3385.736
10-20	1141	1592.809	0.0	1721.89	646.624	0.0	3454.405
10-20	1142	1816.368	0.0	1667.963	789.281	0.0	3518.24
10-20	1143	1870.131	0.0	1599.849	893.34	0.0	3605.409
10-20	1144	1608.862	0.0	1648.437	608.527	0.0	3449.391
10-20	1145	1702.252	0.0	1626.032	476.527	0.0	3792.287
10-20	1146	1573.32	0.0	1968.617	212.829	0.0	4081.112
10-20	1147	1595.732	0.0	1727.79	345.03	0.0	3618.372
10-20	1148	1673.438	0.0	1715.042	507.593	0.0	3772.487
10-20	1149	1798.135	0.0	1567.736	324.723	0.0	3941.39
10-20	1150	1645.856	0.0	1168.13	365.54	0.0	3559.87
10-20	1151	1569.363	0.0	1577.7	272.341	0.0	3552.935
10-20	1152	1702.005	0.0	1545.557	465.869	0.0	3632.948
10-20	1153	1690.241	0.0	1690.524	658.591	0.0	3739.104
10-20	1154	1691.599	0.0	1539.632	476.728	0.0	3401.524
10-20	1155	1613.699	0.0	1693.337	456.723	0.0	3640.595
10-20	1156	1563.673	0.0	1660.029	364.935	0.0	3722.427
10-20	1157	1669.995	0.0	1446.047	222.378	0.0	3319.905
10-20	1158	1488.258	0.0	1696.436	121.544	0.0	3972.547
10-20	1159	1347.253	0.0	1171.103	30.26	0.0	2281.097
10-20	1160	1602.738	0.0	1510.991	152.107	0.0	3597.983
10-20	1161	1702.03	0.0	1805.656	342.415	0.0	4072.886
10-20	1162	1945.562	0.0	1699.99	736.195	0.0	3497.625
10-20	1163	1685.196	0.0	1818.11	805.86	0.0	3133.905
10-20	1164	1383.88	0.0	1943.994	395.195	0.0	3161.359
10-20	1165	1647.114	0.0	1082.445	758.215	0.0	3258.362
10-20	1166	1697.161	0.0	1191.841	954.162	0.0	3088.267
10-20	1167	1555.335	0.0	1213.288	466.675	0.0	3206.989
10-20	1168	1693.86	0.0	1288.595	629.44	0.0	3393.692
10-20	1169	1809.822	0.0	994.129	375.492	0.0	2378.403
10-20	1170	1906.006	0.0	1085.696	345.031	0.0	3106.769
10-20	1171	1774.301	0.0	1002.206	243.693	0.0	3227.912
10-20	1172	1758.199	0.0	1032.668	181.359	0.0	2439.632
10-20	1173	2067.974	0.0	1181.775	242.383	0.0	3253.949
10-20	1174	2028.463	0.0	1185.248	473.1	0.0	2914.847
10-20	1175	2107.627	0.0	990.508	609.233	0.0	2989.852
10-20	1176	1997.94	0.0	1072.266	585.096	0.0	2527.889
10-20	1177	2150.195	0.0	987.26	750.077	0.0	2509.294
10-20	1178	1966.154	0.0	973.375	740.528	0.0	2448.572
10-20	1179	2193.058	0.0	954.287	507.694	0.0	2572.839
10-20	1180	1917.626	0.0	854.437	466.877	0.0	2321.109
10-20	1181	1971.86	0.0	855.143	588.925	0.0	2237.158
10-20	1182	2026.239	0.0	900.663	599.079	0.0	2236.859
10-20	1183	2053.491	0.0	851.517	686.742	0.0	1994.975
10-20	1184	2007.689	0.0	878.368	710.37	0.0	2044.344
10-20	1185	1816.226	0.0	1132.32	466.474	0.0	2724.541
10-20	1186	1827.504	0.0	1006.737	445.463	0.0	2445.955
10-20	1187	2070.923	0.0	866.121	629.541	0.0	2034.078
10-20	1188	1877.839	0.0	819.652	871.117	0.0	1979.986
10-20	1189	1902.946	0.0	840.394	781.042	0.0	1904.193
10-20	1190	1909.475	0.0	774.63	881.876	0.0	1727.545
10-20	1191	1710.731	0.0	720.255	588.925	0.0	1763.354
10-20	1192	1725.102	0.0	759.061	832.114	0.0	1392.871
10-20	1193	1821.5	0.0	732.777	851.313	0.0	1889.604
10-20	1194	1788.042	0.0	835.213	506.585	0.0	2295.965
10-20	1195	1748.443	0.0	756.618	628.635	0.0	1973.161
10-20	1196	1654.938	0.0	776.667	689.758	0.0	1850.401
10-20	1197	1783.333	0.0	915.054	527.599	0.0	2233.438
10-20	1198	1745.458	0.0	848.31	527.397	0.0	2042.823
10-20	1199	1629.52	0.0	835.351	770.487	0.0	1739.517
10-20	1200	1676.16	0.0	776.757	355.386	0.0	2196.842
10-20	1201	1555.736	0.0	776.495	841.563	0.0	1676.486
10-20	1202	1651.211	0.0	838.457	548.007	0.0	2031.96
10-20	1203	1636.305	0.0	818.139	730.979	0.0	1799.132
10-20	1204	1545.336	0.0	799.009	538.055	0.0	2024.124
10-20	1205	1650.171	0.0	757.342	345.232	0.0	2234.635
10-20	1206	1660.608	0.0	868.641	527.699	0.0	1955.97
10-20	1207	1508.843	0.0	1039.142	314.569	0.0	2002.809
10-20	1208	1511.61	0.0	875.444	395.901	0.0	2041.109
10-20	1209	1732.147	0.0	819.368	507.694	0.0	2040.703
10-20	1210	1598.345	0.0	1077.304	273.953	0.0	2338.694
10-20	1211	1723.02	0.0	919.95	304.415	0.0	2123.955
10-20	1212	1618.119	0.0	817.479	497.439	0.0	1840.352
10-20	1213	1448.219	0.0	996.994	345.131	0.0	2180.364
10-20	1214	1648.031	0.0	823.277	203.078	0.0	2169.503
10-20	1215	1505.381	0.0	822.971	385.847	0.0	1803.969
10-20	1216	1560.5	0.0	1089.201	304.616	0.0	2342.422
10-20	1217	1463.899	0.0	1068.537	426.463	0.0	2247.107
10-20	1218	1349.169	0.0	1111.997	283.906	0.0	2251.743
10-20	1219	1420.224	0.0	1145.138	283.301	0.0	2333.86
10-20	1220	1408.043	0.0	1020.38	323.716	0.0	2329.649
10-20	1221	1457.089	0.0	1132.429	181.661	0.0	2441.442
10-20	1222	1472.447	0.0	979.498	111.693	0.0	3203.789
10-20	1223	1315.353	0.0	1686.859	101.438	0.0	2239.775
10-20	1224	1423.924	0.0	1822.645	10.154	0.0	3330.757
10-20	1225	1356.725	0.0	1138.75	0.0	0.0	2059.096
10-20	1226	1260.811	0.0	1200.436	10.154	0.0	3417.614
10-20	1227	1065.168	0.0	1428.64	101.539	0.0	3422.738
10-20	1228	1095.557	0.0	2039.522	40.616	0.0	3115.107
10-20	1229	1211.079	0.0	1961.749	20.207	0.0	3350.148
10-20	1230	1204.402	0.0	1862.527	20.106	0.0	3057.9
10-20	1231	1314.006	0.0	1116.174	132.0	0.0	2220.865
10-20	1232	1510.764	0.0	1756.171	211.619	201.465	3151.385
10-20	1233	1477.447	87.506	1982.549	71.077	223.385	3487.183
10-20	1234	1662.133	39.818	1584.857	50.769	467.078	3332.27
10-20	1235	1291.501	83.658	1744.954	10.154	406.155	2970.855
10-20	1236	1399.541	15.218	1746.487	81.231	243.09	3313.357
10-20	1237	1414.868	29.486	1807.61	40.616	212.326	3463.545
10-20	1238	1359.239	0.0	1938.613	111.693	233.539	3509.199
10-20	1239	1357.349	0.0	1844.345	111.693	497.54	3032.269
10-20	1240	1402.041	43.753	1695.282	50.769	142.154	3214.833
10-20	1241	1376.016	0.0	1748.69	132.0	335.078	3090.676
10-20	1242	1250.686	0.0	1265.685	30.462	213.231	3124.247
10-20	1243	1342.254	3.805	1976.867	81.13	152.308	3234.431
10-20	1244	1297.608	0.0	1316.861	10.154	40.616	3262.796
10-20	1245	1191.822	0.0	1314.029	0.0	0.0	1724.634
10-20	1246	1399.621	5.707	1695.8	111.693	0.0	2482.168
10-20	1247	1140.231	0.0	1345.932	0.0	0.0	1896.242
10-20	1248	1132.734	0.0	1923.108	10.154	0.0	2952.75
10-20	1249	1126.763	19.023	1955.997	10.154	0.0	2443.867
10-20	1250	1141.037	106.529	1986.466	0.0	0.0	1845.882
10-20	1251	1237.585	53.264	1792.907	20.308	0.0	2610.543
10-20	1252	1324.888	112.235	1967.657	40.616	0.0	2651.668
10-20	1253	1371.132	38.046	1862.61	0.0	0.0	1783.134
10-20	1254	1370.532	0.0	1778.359	30.462	0.0	3056.9
10-20	1255	1262.657	0.0	1938.112	10.154	0.0	2523.58
10-20	1256	1377.571	0.0	1753.109	50.769	0.0	3364.229
10-20	1257	1346.687	0.0	1896.114	60.923	0.0	3256.147
10-20	1258	1464.289	0.0	1854.505	71.077	0.0	3125.657
10-20	1259	1339.335	0.0	2017.28	30.059	0.0	3402.729
10-20	1260	1393.726	0.0	1718.436	233.539	30.462	3186.983
10-20	1261	1396.184	0.0	1759.861	10.154	0.0	3281.886
10-20	1262	1545.309	0.0	1741.754	60.822	0.0	3389.461
10-20	1263	1351.827	0.0	1882.385	0.0	0.0	1858.038
10-20	1264	1468.943	0.0	2011.939	40.616	30.462	3367.543
10-20	1265	1326.733	0.0	2093.826	100.531	0.0	3398.403
10-20	1266	1405.122	0.0	1966.184	30.159	0.0	3231.819
10-20	1267	1088.114	0.0	1310.858	50.769	0.0	2200.973
10-20	1268	1212.542	0.0	1361.184	0.0	0.0	1687.738
10-20	1269	1378.208	0.0	1268.699	30.462	0.0	2545.5
10-20	1270	1318.013	0.0	1330.9	0.0	0.0	1739.415
10-20	1271	1339.177	0.0	1320.137	0.0	0.0	1675.068
10-20	1272	1280.287	0.0	1347.422	0.0	0.0	1895.932
10-20	1273	1236.456	0.0	2019.255	10.154	0.0	3501.461
10-20	1274	1114.007	0.0	1373.805	0.0	0.0	1836.522
10-20	1275	1031.678	0.0	1911.285	50.769	0.0	3200.369
10-20	1276	945.668	0.0	1481.41	20.308	0.0	3109.081
10-20	1277	1089.239	0.0	1393.952	0.0	0.0	1957.664
10-20	1278	1068.407	0.0	2232.186	59.917	0.0	3533.023
10-20	1279	976.579	0.0	1938.984	10.154	40.616	3043.93
10-20	1280	984.739	0.0	2105.586	0.0	0.0	1735.89
10-20	1281	976.062	0.0	2199.355	0.0	0.0	1552.818
10-20	1282	1129.542	11.414	2034.252	0.0	0.0	1666.426
10-20	1283	1230.832	0.0	1414.385	50.769	0.0	2611.942
10-20	1284	1163.744	0.0	2022.634	0.0	0.0	2010.141
10-20	1285	1218.695	0.0	1827.539	0.0	0.0	1546.297
10-20	1286	1245.492	47.557	1792.856	30.462	0.0	2510.313
10-20	1287	1240.937	0.0	1256.958	10.154	0.0	2594.157
10-20	1288	1197.731	0.0	1287.028	71.077	0.0	2310.855
10-20	1289	1430.468	30.437	1948.567	271.434	159.646	3483.958
10-20	1290	1294.683	0.0	1870.993	20.006	0.0	3362.324
10-20	1291	1318.376	0.0	1868.311	50.265	30.462	3503.665
10-20	1292	1084.201	0.0	1300.751	0.0	0.0	1697.398
10-20	1293	1072.165	0.0	1448.028	0.0	0.0	1651.641
10-20	1294	1171.922	0.0	1239.175	10.154	0.0	2362.831
10-20	1295	1358.795	0.0	1204.847	40.616	0.0	3074.994
10-20	1296	1366.931	41.851	1828.662	283.504	0.0	2007.344
10-20	1297	1406.052	98.92	1628.75	60.923	0.0	2166.783
10-20	1298	1301.939	106.529	1826.504	213.03	0.0	2034.79
10-20	1299	1271.72	81.799	1897.577	162.462	0.0	2151.01
10-20	1300	1262.358	0.0	1284.006	111.693	0.0	2352.88
10-20	1301	1324.83	0.0	1127.042	284.309	0.0	2106.375
10-20	1302	1268.305	0.0	1249.2	101.539	0.0	2336.588
10-20	1303	1246.442	0.0	1258.189	50.769	0.0	2434.109
10-20	1304	1262.85	0.0	1272.729	50.769	0.0	2260.284
10-20	1305	1244.133	0.0	1318.915	0.0	0.0	1728.049
10-20	1306	1238.377	0.0	1814.117	0.0	0.0	1779.426
10-20	1307	1305.4	0.0	1729.073	10.154	0.0	2370.666
10-20	1308	1269.449	0.0	1264.937	0.0	0.0	1644.216
10-20	1309	1257.156	0.0	1271.425	0.0	0.0	1601.174
10-20	1310	1180.882	0.0	1290.615	0.0	0.0	1576.447
10-20	1311	1136.046	0.0	1319.892	0.0	0.0	1610.425
10-20	1312	993.315	0.0	1393.101	0.0	0.0	1610.624
10-20	1313	1033.471	0.0	1343.903	0.0	0.0	1562.776
10-20	1314	1109.384	0.0	1252.151	0.0	0.0	1501.354
10-20	1315	1249.595	0.0	1331.797	0.0	0.0	1588.805
10-20	1316	1084.085	0.0	1292.957	0.0	0.0	1779.717
10-20	1317	1121.45	0.0	1296.042	0.0	0.0	1709.346
10-20	1318	1075.606	0.0	1497.033	81.231	0.0	2452.311
10-20	1319	1151.404	0.0	1535.712	0.0	0.0	1599.773
10-20	1320	1079.215	0.0	1491.702	0.0	0.0	1601.071
10-20	1321	1042.775	0.0	1491.443	0.0	0.0	1698.694
10-20	1322	903.383	0.0	1589.805	0.0	0.0	1609.721
10-20	1323	890.67	0.0	1513.638	0.0	0.0	1801.734
10-20	1324	889.767	0.0	1649.775	10.053	0.0	2239.879
10-20	1325	998.233	24.73	2017.536	9.953	0.0	3061.522
10-20	1326	949.971	0.0	1642.986	0.0	0.0	1650.333
10-20	1327	1020.199	0.0	2007.004	0.0	0.0	1769.461
10-20	1328	956.868	70.298	2085.882	0.0	0.0	1782.439
10-20	1329	1008.355	62.776	1969.623	0.0	0.0	1905.387
10-20	1330	928.971	0.0	1555.048	30.462	0.0	2383.34
10-20	1331	1031.747	0.0	1441.875	0.0	0.0	1897.042
10-20	1332	1073.607	0.0	1417.829	0.0	0.0	2147.169
10-20	1333	1175.113	0.0	1544.704	0.0	0.0	1936.348
10-20	1334	978.104	0.0	1956.496	0.0	0.0	1751.067
10-20	1335	1033.548	0.0	1632.44	0.0	0.0	1862.761
10-20	1336	1107.711	0.0	1406.253	0.0	0.0	2017.68
10-20	1337	1014.486	0.0	1489.345	0.0	0.0	1610.523
10-20	1338	1250.067	0.0	1435.739	0.0	0.0	1915.237
10-20	1339	1458.653	0.0	1215.269	121.645	0.0	2361.621
10-20	1340	1448.729	0.0	1143.8	121.746	0.0	2108.883
10-20	1341	1333.777	0.0	1255.571	121.645	0.0	2052.074
10-20	1342	1270.657	0.0	1111.681	80.929	0.0	2144.265
10-20	1343	1659.025	0.0	992.008	60.923	0.0	2411.887
10-20	1344	1457.796	0.0	1055.217	111.189	0.0	2319.695
10-20	1345	1449.04	0.0	1048.68	111.693	0.0	2048.968
10-20	1346	1392.974	0.0	973.419	0.0	0.0	1796.112
10-20	1347	1217.963	0.0	1085.487	10.154	0.0	2191.323
10-20	1348	1543.576	0.0	1090.0	344.93	0.0	2141.647
10-20	1349	1430.446	0.0	1197.381	182.568	0.0	2302.009
10-20	1350	1472.686	0.0	1268.839	132.0	0.0	2401.737
10-20	1351	1437.963	0.0	1085.391	40.616	0.0	2230.126
10-20	1352	1434.317	0.0	1251.795	10.154	0.0	2631.449
10-20	1353	1373.504	0.0	1245.265	0.0	0.0	1865.07
10-20	1354	1413.324	0.0	1337.661	0.0	0.0	1805.258
10-20	1355	1357.026	0.0	1178.394	0.0	0.0	2157.317
10-20	1356	1351.899	0.0	1052.767	0.0	0.0	2066.237
10-20	1357	1433.811	0.0	1168.406	30.462	0.0	2311.659
10-20	1358	1365.518	0.0	1054.605	0.0	0.0	1983.296
10-20	1359	1182.59	0.0	1234.196	0.0	0.0	1953.238
10-20	1360	1229.661	0.0	1275.367	0.0	0.0	1946.107
10-20	1361	1311.415	0.0	1154.918	0.0	0.0	1921.982
10-20	1362	1399.273	0.0	998.508	10.053	0.0	2291.755
10-20	1363	1297.584	0.0	1179.774	50.467	0.0	1916.261
10-20	1364	1265.734	0.0	1153.593	0.0	0.0	1965.506
10-20	1365	1411.965	0.0	1175.607	30.462	0.0	2416.302
10-20	1366	1279.466	0.0	1242.286	30.361	0.0	3366.538
10-20	1367	1501.427	0.0	1177.639	60.923	0.0	2440.434
10-20	1368	1201.973	0.0	1217.826	0.0	0.0	2087.947
10-20	1369	1369.313	0.0	1204.687	10.154	0.0	2455.225
10-20	1370	1179.968	0.0	1183.382	0.0	0.0	2066.638
10-20	1371	1345.12	0.0	1215.158	0.0	0.0	1875.629
10-20	1372	1111.856	0.0	1587.145	0.0	0.0	2100.523
10-20	1373	1199.567	0.0	1348.039	0.0	0.0	1805.462
10-20	1374	1175.006	0.0	1524.285	10.154	0.0	2491.606
10-20	1375	1179.37	0.0	1425.52	20.106	0.0	2445.07
10-20	1376	1171.717	0.0	1389.742	40.515	0.0	2319.998
10-20	1377	1170.392	0.0	1488.978	50.467	0.0	2303.52
10-20	1378	1053.654	0.0	1465.632	60.419	0.0	2351.369
10-20	1379	1092.722	0.0	1458.029	60.52	0.0	2491.71
10-20	1380	1305.827	0.0	1351.585	162.462	0.0	2450.191
10-20	1381	1260.332	0.0	1323.009	90.982	0.0	2517.737
10-20	1382	1210.648	0.0	1264.085	50.769	0.0	2534.237
10-20	1383	1400.471	0.0	1062.401	192.017	0.0	2122.64
10-20	1384	1363.844	0.0	1345.944	50.769	0.0	2417.611
10-20	1385	1334.609	0.0	1163.459	50.769	0.0	2299.489
10-20	1386	1472.96	0.0	1117.985	243.189	0.0	2021.91
10-20	1387	1725.982	0.0	1106.091	363.625	0.0	2457.517
10-20	1388	1860.52	0.0	1157.864	331.853	0.0	2525.78
10-20	1389	1660.606	0.0	1309.301	758.921	0.0	2082.63
10-20	1390	1583.537	0.0	1305.526	302.097	0.0	2616.454
10-20	1391	1720.675	0.0	1350.042	495.121	0.0	2790.888
10-20	1392	1665.255	0.0	1365.304	462.543	0.0	2597.46
10-20	1393	1554.005	0.0	1247.708	452.899	0.0	2469.875
10-20	1394	1719.258	0.0	1199.076	522.661	0.0	2465.059
10-20	1395	1418.063	0.0	1347.274	261.582	0.0	2515.626
10-20	1396	1385.153	0.0	1457.507	91.385	0.0	2658.389
10-20	1397	1424.294	0.0	1518.637	101.137	0.0	2876.24
10-20	1398	1437.41	0.0	1664.184	460.438	0.0	2743.128
10-20	1399	1808.282	0.0	1362.534	682.91	0.0	2528.505
10-20	1400	1579.189	0.0	1506.101	271.534	0.0	2825.062
10-20	1401	1474.076	0.0	1632.935	271.534	0.0	2845.567
10-20	1402	1746.336	0.0	1481.463	528.002	0.0	2704.926
10-20	1403	1494.642	0.0	1844.736	748.364	0.0	2632.635
10-20	1404	1614.665	0.0	1672.519	786.661	0.0	2607.006
10-20	1405	1672.222	0.0	1426.897	750.48	0.0	2618.167
10-20	1406	1690.217	0.0	1248.904	507.593	0.0	2280.194
10-20	1407	1552.767	0.0	1453.097	719.515	0.0	2512.322
10-20	1408	1494.181	0.0	1406.709	522.265	0.0	2428.262
10-20	1409	1622.745	0.0	1213.253	403.938	0.0	2473.2
10-20	1410	1512.945	0.0	1204.173	240.973	0.0	2262.885
10-20	1411	1496.901	0.0	1236.217	391.87	0.0	2366.334
10-20	1412	1293.485	0.0	1341.597	341.805	0.0	2290.03
10-20	1413	1268.84	0.0	1517.403	463.047	0.0	2272.934
10-20	1414	1338.423	0.0	1346.367	371.965	0.0	2338.586
10-20	1415	1390.598	0.0	1233.796	331.854	0.0	2039.003
10-20	1416	1176.559	0.0	1392.954	180.154	0.0	2091.082
10-20	1417	937.543	0.0	1251.773	30.261	0.0	1787.278
10-20	1418	1682.229	0.0	957.679	191.01	0.0	2519.859
10-20	1419	1932.368	0.0	865.075	292.346	0.0	2386.636
10-20	1420	1804.546	0.0	819.032	282.797	0.0	2247.497
10-20	1421	1607.536	0.0	881.456	292.952	40.616	2166.574
10-20	1422	1496.732	0.0	1511.896	160.75	140.743	2289.835
10-20	1423	1753.69	0.0	1214.765	180.558	30.462	2791.501
10-20	1424	2100.052	0.0	928.639	568.717	0.0	2808.987
10-20	1425	1903.682	0.0	1036.022	739.424	0.0	2518.858
10-20	1426	1801.989	0.0	907.939	120.64	0.0	2980.605
10-20	1427	1704.502	0.0	958.616	40.012	0.0	2615.172
10-20	1428	1783.681	0.0	913.566	70.072	0.0	2689.661
10-20	1429	1804.866	0.0	896.051	171.812	0.0	2549.21
10-20	1430	1913.297	0.0	794.716	331.056	10.154	2673.477
10-20	1431	2021.939	0.0	1184.253	261.487	0.0	1834.43
10-20	1432	1843.866	0.0	1233.098	140.746	0.0	1926.715
10-20	1433	1891.734	0.0	901.985	211.118	0.0	2168.202
10-20	1434	1838.395	0.0	897.488	261.887	0.0	2641.095
10-20	1435	1827.488	0.0	844.005	140.643	0.0	2396.499
10-20	1436	1695.232	0.0	949.435	50.265	0.0	2647.633
10-20	1437	1849.959	0.0	844.467	60.923	0.0	2310.535
10-20	1438	1837.542	0.0	902.174	119.835	0.0	3090.278
10-20	1439	1754.018	0.0	982.997	39.912	0.0	2988.026
10-20	1440	1819.967	0.0	781.62	232.027	0.0	2171.901
10-20	1441	1737.186	0.0	1073.144	350.154	0.0	2460.64
10-20	1442	1756.869	0.0	1052.755	200.863	0.0	2844.27
10-20	1443	1763.936	0.0	1187.961	330.248	0.0	2530.508
10-20	1444	1893.815	0.0	1112.823	310.945	0.0	2602.193
10-20	1445	1856.757	0.0	971.522	130.693	0.0	2622.904
10-20	1446	1868.002	0.0	875.559	211.115	0.0	2320.193
10-20	1447	1805.783	0.0	967.073	290.637	0.0	2599.672
10-20	1448	1833.272	0.0	857.351	190.909	0.0	2590.631
10-20	1449	1917.48	0.0	832.574	120.84	0.0	2439.938
10-20	1450	1907.498	0.0	838.407	201.465	0.0	2360.898
10-20	1451	1939.853	0.0	687.236	120.637	0.0	2763.852
10-20	1452	1826.929	0.0	918.084	110.183	0.0	2792.7
10-20	1453	1842.918	0.0	925.145	70.071	0.0	2220.662
10-20	1454	1725.346	0.0	878.452	69.971	0.0	2191.304
10-20	1455	1804.371	0.0	1186.214	141.149	0.0	2740.83
10-20	1456	1746.25	0.0	1335.629	201.062	0.0	2863.976
10-20	1457	1981.843	0.0	1067.98	252.234	0.0	2708.354
10-20	1458	1773.296	0.0	1180.015	101.539	0.0	2632.551
10-20	1459	1913.48	0.0	1045.891	140.242	0.0	2513.828
10-20	1460	1982.177	70.167	1027.01	270.632	71.077	2716.203
10-20	1461	1893.706	132.595	1190.601	180.354	81.231	2889.012
10-20	1462	1735.699	0.0	1075.17	139.339	0.0	2293.254
10-20	1463	1765.614	0.0	1000.865	50.769	0.0	1943.507
10-20	1464	1691.877	0.0	1451.516	40.212	0.0	2183.665
10-20	1465	1614.422	0.0	1243.776	220.466	0.0	2340.105
10-20	1466	1601.43	0.0	995.453	110.687	0.0	2468.092
10-20	1467	1781.846	0.0	1235.747	80.829	0.0	2741.226
10-20	1468	1588.411	0.0	1227.945	70.976	0.0	2704.946
10-20	1469	1696.244	0.0	1215.266	70.271	0.0	2391.66
10-20	1470	1688.322	0.0	962.513	30.159	0.0	2233.938
10-20	1471	1725.003	0.0	1191.727	59.717	0.0	2499.954
10-20	1472	1394.28	0.0	1682.722	99.528	0.0	2300.693
10-20	1473	1606.866	0.0	1159.69	80.425	0.0	2312.856
10-20	1474	1497.659	0.0	1111.488	100.531	0.0	2231.718
10-20	1475	1524.884	0.0	1295.311	49.764	0.0	2340.095
10-20	1476	1668.466	0.0	1051.346	80.425	0.0	2112.387
10-20	1477	1513.098	0.0	1588.275	80.124	0.0	2220.756
10-20	1478	1642.944	0.0	1492.996	161.255	0.0	3040.416
10-20	1479	1556.542	0.0	1449.607	39.811	0.0	2227.403
10-20	1480	1565.848	0.0	1524.075	70.072	0.0	2258.363
10-20	1481	1735.468	0.0	998.228	129.387	0.0	2221.777
10-20	1482	1581.476	0.0	1040.813	129.989	0.0	3036.196
10-20	1483	1658.787	0.0	1189.267	150.496	0.0	2160.352
10-20	1484	1629.248	48.329	1481.129	110.283	0.0	3223.586
10-20	1485	1633.672	14.785	1566.8	40.313	0.0	3454.202
10-20	1486	1646.501	0.0	1583.314	119.935	0.0	3258.662
10-20	1487	1691.786	20.447	1498.233	49.764	0.0	3431.282
10-20	1488	1763.758	0.0	1153.68	200.762	0.0	2429.364
10-20	1489	1664.587	0.0	1241.881	80.425	0.0	2292.335
10-20	1490	1550.603	0.0	1105.006	140.743	0.0	2210.504
10-20	1491	1742.057	0.0	1620.438	150.796	0.0	2371.462
10-20	1492	1706.977	0.0	1121.135	160.85	0.0	2465.556
10-20	1493	1714.276	0.0	1046.257	241.274	0.0	2100.926
10-20	1494	1830.393	0.0	920.702	200.962	0.0	1995.962
10-20	1495	1650.984	0.0	1281.649	199.257	0.0	2298.576
10-20	1496	1358.061	0.0	1470.632	89.575	0.0	2290.641
10-20	1497	1511.39	0.0	1272.149	170.001	0.0	2229.01
10-20	1498	1755.042	0.0	1124.549	351.758	0.0	2171.394
10-20	1499	1549.935	0.0	1211.886	261.381	0.0	2088.757
10-20	1500	1645.579	0.0	1124.334	100.531	0.0	2252.929
10-20	1501	1576.741	0.0	1142.271	90.478	0.0	2834.02
10-20	1502	1536.998	0.0	1141.333	200.159	0.0	2451.5
10-20	1503	1535.423	0.0	1257.926	100.531	0.0	2452.583
10-20	1504	1492.952	3.718	1963.593	270.431	0.0	3182.259
10-20	1505	1339.723	0.0	1421.93	180.054	0.0	2320.892
10-20	1506	1585.854	0.0	1334.01	109.481	0.0	2465.47
10-20	1507	1515.773	0.0	1257.703	90.278	0.0	2854.637
10-20	1508	1673.159	0.0	1119.523	171.205	0.0	2505.273
10-20	1509	1777.908	0.0	1112.482	160.85	0.0	2463.943
10-20	1510	1753.21	0.0	1048.243	189.104	0.0	2360.707
10-20	1511	1747.492	0.0	1124.933	99.528	0.0	2650.946
10-20	1512	1708.254	3.805	1133.636	119.434	0.0	2349.851
10-20	1513	1768.785	0.0	1194.733	40.212	0.0	2563.266
10-20	1514	1772.282	0.0	1024.622	99.528	0.0	2380.813
10-20	1515	1737.593	0.0	1039.202	139.742	0.0	2330.244
10-20	1516	1775.635	0.0	1008.549	80.425	0.0	2300.881
10-20	1517	1754.595	0.0	997.994	189.605	0.0	2218.249
10-20	1518	1851.662	0.0	1064.259	239.57	0.0	2478.431
10-20	1519	1931.391	0.0	959.478	209.511	0.0	2288.719
10-20	1520	1926.947	0.0	1016.123	231.322	0.0	2320.693
10-20	1521	1746.927	0.0	1074.654	180.956	0.0	2405.238
10-20	1522	1787.282	0.0	1098.259	160.85	0.0	2594.34
10-20	1523	1645.549	0.0	1196.839	99.829	0.0	2570.821
10-20	1524	1594.472	0.0	1146.819	160.85	0.0	2389.549
10-20	1525	1638.357	0.0	1257.707	60.319	0.0	2725.036
10-20	1526	1603.484	0.0	1385.676	20.106	0.0	3027.743
10-20	1527	1618.353	0.0	1169.73	60.319	0.0	2763.234
10-20	1528	1568.285	0.0	1284.824	50.265	0.0	2883.177
10-20	1529	1748.224	0.0	1310.008	150.898	0.0	2652.443
10-20	1530	1600.902	0.0	1310.457	109.882	0.0	2910.316
10-20	1531	1686.153	0.0	1274.444	50.165	0.0	2627.224
10-20	1532	1787.986	0.0	1107.516	130.59	0.0	2769.573
10-20	1533	1889.084	0.0	1110.373	211.115	0.0	2485.372
10-20	1534	1742.549	0.0	1146.684	349.352	0.0	2347.549
10-20	1535	1939.591	0.0	1100.168	542.968	0.0	2326.737
10-20	1536	1710.456	0.0	1209.632	210.814	0.0	2614.444
10-20	1537	1664.656	0.0	1149.069	209.511	0.0	2637.482
10-20	1538	1642.965	0.0	1215.22	201.062	0.0	2778.619
10-20	1539	1657.018	0.0	1468.597	99.528	0.0	2922.582
10-20	1540	1720.053	0.0	1412.093	209.912	0.0	3054.072
10-20	1541	1859.236	0.0	1180.875	180.357	0.0	2710.851
10-20	1542	1621.724	0.0	1295.912	109.682	0.0	2670.546
10-20	1543	1877.192	0.0	1106.78	271.037	0.0	2423.64
10-20	1544	1674.754	0.0	1186.433	110.584	0.0	2565.987
10-20	1545	1677.42	0.0	1123.542	202.474	0.0	2416.922
10-20	1546	1925.772	0.0	977.409	334.475	0.0	2346.942
10-20	1547	1557.031	0.0	1145.335	311.151	0.0	2074.9
10-20	1548	1566.316	0.0	1130.197	201.062	0.0	2289.92
10-20	1549	1642.003	0.0	1085.236	414.701	0.0	1945.316
10-20	1550	1601.509	0.0	1161.984	431.891	0.0	2255.857
10-20	1551	1449.9	0.0	1064.096	241.481	0.0	1966.123
10-20	1552	1495.115	0.0	1121.342	211.422	0.0	2075.499
10-20	1553	1489.406	0.0	1172.229	423.544	0.0	2015.486
10-20	1554	1676.483	0.0	1100.839	543.681	0.0	2054.394
10-20	1555	1645.39	0.0	1021.604	272.342	0.0	2123.959
10-20	1556	1601.58	0.0	1084.763	469.592	0.0	2010.061
10-20	1557	1657.569	0.0	1344.283	282.298	0.0	2882.179
10-20	1558	1659.518	0.0	1312.532	264.001	0.0	2903.878
10-20	1559	1646.85	0.0	1349.648	676.585	0.0	2399.917
10-20	1560	1857.15	0.0	1134.837	585.0	0.0	2644.421
10-20	1561	1516.767	0.0	1366.996	321.707	0.0	2455.125
10-20	1562	1712.491	0.0	1121.642	623.902	0.0	2125.965
10-20	1563	1757.108	0.0	1209.101	658.19	0.0	2118.932
10-20	1564	1676.625	0.0	1183.815	848.5	0.0	2015.693
10-20	1565	1850.95	0.0	1145.632	969.736	0.0	2066.554
10-20	1566	1687.369	0.0	1255.661	637.884	0.0	2392.587
10-20	1567	1742.175	0.0	1262.0	555.847	0.0	2594.656
10-20	1568	1827.842	0.0	1066.355	815.417	0.0	2349.051
10-20	1569	1522.538	0.0	1352.268	341.912	0.0	2467.076
10-20	1570	1540.169	0.0	1281.78	311.248	0.0	2368.138
10-20	1571	1602.563	0.0	1318.456	261.884	0.0	2847.183
10-20	1572	1314.653	0.0	1466.219	129.688	0.0	2343.82
10-20	1573	1370.814	0.0	1358.513	180.96	0.0	2364.033
10-20	1574	1494.99	0.0	1374.989	130.191	0.0	2774.406
10-20	1575	1598.246	0.0	1304.413	322.31	0.0	2799.848
10-20	1576	1494.904	0.0	1440.878	152.006	0.0	2945.406
10-20	1577	1586.435	0.0	1279.247	200.865	0.0	2668.647
10-20	1578	1551.36	0.0	1151.775	262.191	0.0	2469.905
10-20	1579	1625.18	0.0	1244.028	100.632	0.0	2435.403
10-20	1580	1580.545	0.0	1302.31	341.004	0.0	2431.788
10-20	1581	1656.799	0.0	1273.391	191.11	0.0	2413.089
10-20	1582	1711.903	0.0	1104.565	139.339	0.0	2339.509
10-20	1583	1874.771	0.0	1088.841	232.229	0.0	2695.772
10-20	1584	1760.86	0.0	1292.223	303.408	0.0	2745.245
10-20	1585	1827.751	0.0	1233.733	414.799	0.0	2601.79
10-20	1586	1834.527	0.0	1290.012	209.913	0.0	3168.693
10-20	1587	1787.965	0.0	1203.644	310.849	0.0	2663.617
10-20	1588	1550.709	0.0	1287.929	201.165	0.0	2555.033
10-20	1589	1472.725	0.0	1475.303	120.136	0.0	2721.129
10-20	1590	1551.239	0.0	1546.21	141.449	40.616	2991.546
10-20	1591	1456.907	0.0	1493.478	110.385	0.0	2900.973
10-20	1592	1517.722	0.0	1305.703	262.086	0.0	2361.402
10-20	1593	1628.845	0.0	1403.877	200.463	0.0	2918.654
10-20	1594	1529.992	0.0	1572.004	111.088	0.0	2953.928
10-20	1595	1610.634	0.0	1395.674	100.531	0.0	2459.434
10-20	1596	1476.969	0.0	1621.329	170.903	0.0	2992.733
10-20	1597	1788.368	0.0	1300.436	231.021	0.0	2811.489
10-20	1598	1929.613	0.0	1349.216	631.842	0.0	2699.008
10-20	1599	1937.787	0.0	1256.262	451.587	0.0	2648.723
10-20	1600	1743.846	0.0	1295.665	312.654	0.0	2794.396
10-20	1601	1739.428	0.0	1337.532	381.822	0.0	2945.506
10-20	1602	1688.697	0.0	1237.317	400.022	0.0	2666.337
10-20	1603	1841.635	0.0	1192.402	371.868	0.0	3102.727
10-20	1604	1735.45	0.0	1153.83	634.859	0.0	2526.684
10-20	1605	1871.393	0.0	1147.006	462.448	10.053	2759.82
10-20	1606	1955.014	0.0	1073.333	420.926	0.0	2738.688
10-20	1607	1766.489	0.0	1261.312	613.245	0.0	2614.949
10-20	1608	1798.216	0.0	1200.505	463.454	0.0	2503.063
10-20	1609	1822.914	0.0	1204.403	453.905	0.0	2381.316
10-20	1610	1577.453	0.0	1375.447	202.07	0.0	2677.28
10-20	1611	1694.437	0.0	1399.174	261.988	0.0	2700.513
10-20	1612	1415.957	0.0	1604.227	101.438	0.0	2748.957
10-20	1613	1408.244	0.0	1435.907	89.575	0.0	2063.134
10-20	1614	1486.094	9.512	1498.734	20.207	0.0	2585.502
10-20	1615	1371.439	0.0	1548.42	161.353	0.0	2718.595
10-20	1616	1563.728	0.0	1405.101	111.189	0.0	2771.078
10-20	1617	1932.722	0.0	1310.276	281.288	0.0	2978.571
10-20	1618	1667.796	0.0	1337.744	251.835	0.0	2630.441
10-20	1619	1727.466	0.0	1257.659	292.85	0.0	2677.576
10-20	1620	1905.006	0.0	1149.721	353.271	0.0	2649.915
10-20	1621	1800.87	0.0	1306.387	369.96	0.0	2830.37
10-20	1622	1680.877	0.0	1458.657	100.733	0.0	3211.191
10-20	1623	1541.735	0.0	1449.048	20.107	0.0	3210.294
10-20	1624	1682.632	0.0	1299.78	70.071	0.0	2498.937
10-20	1625	1548.946	0.0	1356.889	70.372	0.0	2413.779
10-20	1626	1547.587	0.0	1344.555	110.584	0.0	3054.069
10-20	1627	1578.015	0.0	1389.388	231.221	0.0	3045.928
10-20	1628	1508.538	0.0	1486.075	140.743	0.0	2455.306
10-20	1629	1753.62	0.0	1229.614	271.233	90.78	3023.204
10-20	1630	1779.235	0.0	1220.975	159.245	0.0	2478.43
10-20	1631	1807.406	0.0	1240.512	231.624	0.0	2892.303
10-20	1632	1631.901	0.0	1240.185	150.796	0.0	2880.143
10-20	1633	1618.987	0.0	1246.037	332.659	10.154	2756.703
10-20	1634	1647.981	0.0	1148.812	301.696	10.053	2583.778
10-20	1635	1603.541	0.0	1305.695	110.584	0.0	2328.034
10-20	1636	1572.25	0.0	1260.041	201.064	0.0	2715.488
10-20	1637	1631.519	0.0	1370.68	120.035	0.0	2390.462
10-20	1638	1671.464	0.0	1410.47	159.546	0.0	2501.248
10-20	1639	1492.674	0.0	1735.436	190.808	0.0	2199.744
10-20	1640	1538.208	0.0	1486.619	140.743	0.0	2532.412
10-20	1641	1479.048	0.0	1556.274	271.233	0.0	2925.179
10-20	1642	1299.732	0.0	1677.37	160.85	0.0	2495.421
10-20	1643	1279.865	0.0	1767.339	109.481	0.0	2551.922
10-20	1644	1339.577	0.0	1645.24	100.33	0.0	2561.359
10-20	1645	1317.011	0.0	1661.458	119.835	0.0	2783.742
10-20	1646	1445.102	0.0	1514.047	191.009	0.0	2432.685
10-20	1647	1432.428	0.0	1669.238	100.531	0.0	2651.338
10-20	1648	1355.403	0.0	1385.492	150.496	0.0	2440.926
10-20	1649	1433.52	0.0	1252.655	251.327	0.0	2269.821
10-20	1650	1368.164	0.0	1356.06	159.646	0.0	2983.415
10-20	1651	1647.651	0.0	1751.621	160.85	0.0	3052.555
10-20	1652	1528.115	0.0	1546.574	189.605	0.0	2914.04
10-20	1653	1400.883	0.0	1543.795	200.461	0.0	2719.899
10-20	1654	1720.264	0.0	1236.866	210.014	0.0	2788.567
10-20	1655	1699.505	0.0	1453.334	331.752	0.0	2316.866
10-20	1656	1562.539	0.0	1443.196	311.546	0.0	2285.009
10-20	1657	1484.573	0.0	1596.796	330.248	0.0	2228.4
10-20	1658	1302.299	0.0	1595.844	239.068	0.0	2478.934
10-20	1659	1488.57	0.0	1351.768	199.859	0.0	2386.131
10-20	1660	1549.879	0.0	1139.798	351.858	0.0	2347.823
10-20	1661	1418.192	0.0	1181.42	260.177	0.0	2243.782
10-20	1662	1446.196	0.0	1296.239	209.711	0.0	2681.911
10-20	1663	1592.38	0.0	1252.937	200.861	0.0	2787.166
10-20	1664	1371.473	0.0	1326.476	180.956	0.0	2420.425
10-20	1665	1365.758	0.0	1568.171	150.796	0.0	2963.286
10-20	1666	1350.969	0.0	1657.757	200.962	0.0	2864.172
10-20	1667	1396.194	0.0	1576.052	170.602	0.0	2790.387
10-20	1668	1370.417	0.0	1442.642	100.131	0.0	2405.35
10-20	1669	1312.025	20.925	1533.016	50.265	0.0	2590.319
10-20	1670	1241.058	0.0	1438.14	80.526	0.0	2594.245
10-20	1671	1184.736	0.0	1539.492	10.053	0.0	2641.688
10-20	1672	1326.57	0.0	1581.969	20.106	0.0	2589.607
10-20	1673	1163.1	0.0	1624.643	40.212	0.0	2710.355
10-20	1674	1156.589	0.0	1775.14	20.106	0.0	2563.28
10-20	1675	1114.919	0.0	1418.404	0.0	0.0	2650.638
10-20	1676	1444.471	0.0	1308.529	20.106	0.0	2662.301
10-20	1677	1334.637	0.0	1426.991	0.0	0.0	2521.249
10-20	1678	1303.334	0.0	1483.047	30.462	0.0	2166.676
10-20	1679	1284.221	0.0	1497.957	49.764	30.159	2076.9
10-20	1680	1473.855	0.0	1413.001	49.764	0.0	2621.191
10-20	1681	1608.947	0.0	1234.838	159.245	0.0	2790.885
10-20	1682	1726.943	0.0	881.556	221.874	0.0	2277.167
10-20	1683	1853.171	0.0	1041.233	120.338	0.0	2822.665
10-20	1684	1763.774	0.0	1134.639	60.319	0.0	2576.945
10-20	1685	1533.762	0.0	1255.346	159.446	0.0	2168.297
10-20	1686	1716.307	0.0	1220.443	80.526	0.0	2514.32
10-20	1687	1544.021	0.0	1303.381	149.292	0.0	2480.737
10-20	1688	1562.232	0.0	1332.556	99.628	0.0	2712.768
10-20	1689	1484.536	0.0	1210.084	9.953	0.0	2602.603
10-20	1690	1512.414	0.0	1291.403	80.425	0.0	2588.498
10-20	1691	1275.294	0.0	1602.173	89.575	0.0	2506.472
10-20	1692	1513.031	0.0	1462.517	50.265	0.0	2626.004
10-20	1693	1392.231	0.0	1404.26	59.717	0.0	2626.111
10-20	1694	1397.384	0.0	1252.031	39.811	10.154	2601.384
10-20	1695	1433.422	0.0	1327.242	19.906	0.0	2658.69
10-20	1696	1445.251	0.0	1242.86	10.053	0.0	2603.51
10-20	1697	1354.642	0.0	1160.651	40.414	0.0	2407.676
10-20	1698	1505.94	0.0	1258.305	39.811	0.0	2763.345
10-20	1699	1470.688	0.0	1259.981	29.858	10.154	2761.636
10-20	1700	1510.405	0.0	1280.59	20.106	0.0	2786.959
10-20	1701	1405.885	0.0	1498.749	110.485	0.0	2751.881
10-20	1702	1404.357	0.0	1372.26	120.637	0.0	2559.854
10-20	1703	1323.073	0.0	1327.143	60.319	0.0	2537.134
10-20	1704	1404.106	0.0	1401.398	60.319	0.0	2480.33
10-20	1705	1316.314	0.0	1428.505	30.159	0.0	2439.114
10-20	1706	1354.838	0.0	1345.905	40.212	0.0	2497.139
10-20	1707	1291.398	0.0	1382.032	50.265	0.0	2310.028
10-20	1708	1223.716	0.0	1535.254	60.319	0.0	2391.964
10-20	1709	1223.813	0.0	1546.596	30.159	0.0	2376.486
10-20	1710	1428.616	0.0	1439.239	29.858	0.0	2657.198
10-20	1711	1403.489	0.0	1432.92	79.623	0.0	2819.555
10-20	1712	1610.809	0.0	1244.061	40.212	0.0	2912.234
10-20	1713	1566.28	0.0	1285.194	181.059	0.0	2605.911
10-20	1714	1710.153	0.0	1031.035	162.462	0.0	2337.282
10-20	1715	1609.449	0.0	1408.688	170.702	0.0	2505.264
10-20	1716	1519.932	0.0	1245.236	249.021	0.0	2367.046
10-20	1717	1432.885	0.0	1316.562	99.528	0.0	2282.206
10-20	1718	1248.35	0.0	1570.187	70.573	0.0	2823.271
10-20	1719	1220.548	0.0	1680.389	50.669	0.0	2828.386
10-20	1720	1314.003	0.0	1640.8	50.165	0.0	2568.606
10-20	1721	1437.396	0.0	1272.402	221.168	0.0	2434.589
10-20	1722	1423.125	0.0	1441.433	251.329	0.0	2688.645
10-20	1723	1290.051	0.0	1533.525	180.655	0.0	2422.532
10-20	1724	1403.196	0.0	1495.853	180.856	0.0	2453.997
10-20	1725	1222.978	0.0	1474.678	151.2	0.0	2415.593
10-20	1726	1355.857	0.0	1743.785	171.104	0.0	2485.465
10-20	1727	1330.156	0.0	1529.491	160.95	0.0	2835.315
10-20	1728	1486.857	0.0	1366.793	121.544	0.0	2531.115
10-20	1729	1486.107	5.707	1624.451	181.762	0.0	2506.783
10-20	1730	1634.792	1.902	1454.65	150.796	0.0	2614.343
10-20	1731	1512.129	106.127	1315.744	120.236	0.0	2868.195
10-20	1732	1766.92	7.435	1255.175	20.106	0.0	2964.0
10-20	1733	1465.356	7.435	1556.433	170.903	0.0	2553.628
10-20	1734	1642.569	24.165	1333.102	100.531	0.0	2490.595
10-20	1735	1654.651	41.068	1397.284	20.106	0.0	2308.329
10-20	1736	1544.226	16.816	1408.328	100.531	0.0	2570.727
10-20	1737	1477.79	0.0	1312.552	171.104	0.0	2540.861
10-20	1738	1561.784	97.224	1383.504	50.265	0.0	2802.848
10-20	1739	1533.035	75.831	1371.678	141.046	0.0	2583.988
10-20	1740	1513.221	5.577	1399.43	40.112	0.0	2561.267
10-20	1741	1329.147	60.874	1515.775	19.906	202.876	2638.485
10-20	1742	1537.709	0.0	914.914	80.224	0.0	2591.428
10-20	1743	1589.466	81.788	1568.698	100.13	0.0	2411.777
10-20	1744	1771.783	14.871	1395.981	131.396	0.0	2448.689
10-20	1745	1665.364	33.459	1252.607	19.906	0.0	2591.728
10-20	1746	1517.074	36.144	1570.577	19.906	0.0	2493.406
10-20	1747	1726.771	0.0	1423.974	30.462	372.67	2876.643
10-20	1748	1825.257	0.0	1598.516	90.478	301.593	3193.909
10-20	1749	1745.635	0.0	1588.68	152.308	30.462	3535.512
10-20	1750	1524.672	0.0	1658.203	0.0	0.0	2602.095
10-20	1751	1875.367	0.0	1399.577	151.906	395.296	3184.181
10-20	1752	1982.139	0.0	1253.319	30.462	424.75	3079.924
10-20	1753	1768.64	0.0	1433.163	40.313	0.0	2598.076
10-20	1754	1718.731	0.0	1465.573	253.244	503.864	2854.518
10-20	1755	1670.03	0.0	1459.567	81.231	304.616	2865.698
10-20	1756	1528.775	104.355	1523.228	40.212	0.0	2564.0
10-20	1757	1504.842	16.729	1552.726	0.0	0.0	2230.026
10-20	1758	1711.423	0.0	1545.001	30.059	0.0	2300.499
10-20	1759	1537.493	0.0	1599.567	30.462	223.385	3010.842
10-20	1760	1615.229	0.0	1573.255	100.23	0.0	2656.676
10-20	1761	1560.956	0.0	1168.503	289.436	0.0	2863.074
10-20	1762	1665.688	0.0	866.672	290.743	0.0	2915.848
10-20	1763	1524.067	0.0	1746.133	170.505	0.0	2312.259
10-20	1764	1612.818	0.0	1644.929	190.712	0.0	2197.543
10-20	1765	1633.888	0.0	1513.361	109.682	0.0	2308.436
10-20	1766	1443.969	0.0	1108.463	100.131	0.0	2548.707
10-20	1767	1486.911	0.0	1672.987	159.847	0.0	3134.708
10-20	1768	1664.911	0.0	1383.099	190.209	0.0	2897.754
10-20	1769	1704.526	0.0	1296.163	161.051	0.0	2282.082
10-20	1770	1679.314	0.0	1234.983	221.974	0.0	2462.14
10-20	1771	1796.394	0.0	1560.767	231.221	0.0	3187.591
10-20	1772	1649.362	0.0	1431.095	258.773	0.0	2950.741
10-20	1773	1905.48	0.0	1092.016	180.956	10.053	2819.316
10-20	1774	1865.171	0.0	1068.592	60.923	273.752	2656.583
10-20	1775	1964.82	0.0	1235.37	444.358	0.0	3072.082
10-20	1776	2086.522	0.0	1039.522	374.889	324.924	2776.413
10-20	1777	1989.009	0.0	1390.863	90.38	0.0	2231.523
10-20	1778	1897.197	0.0	1489.479	81.03	191.009	3413.597
10-20	1779	1904.561	0.0	1414.159	260.985	0.0	2994.783
10-20	1780	1693.863	0.0	1347.232	351.457	0.0	2340.0
10-20	1781	1775.117	0.0	1375.972	60.119	213.231	2864.588
10-20	1782	1761.22	0.0	1508.47	262.489	213.231	3021.516
10-20	1783	1623.809	0.0	1537.959	504.573	0.0	2980.202
10-20	1784	1775.856	0.0	1449.817	161.155	80.929	3132.819
10-20	1785	1691.933	0.0	1299.44	272.24	0.0	2855.439
10-20	1786	1674.566	0.0	1274.605	179.754	100.531	2984.428
10-20	1787	1699.87	0.0	1425.568	159.245	50.769	3074.908
10-20	1788	1483.704	0.0	1433.744	29.858	0.0	2329.623
10-20	1789	1680.192	0.0	1293.052	120.238	0.0	2708.059
10-20	1790	1596.575	0.0	1309.916	139.943	30.462	2795.121
10-20	1791	1642.0	0.0	1302.274	60.521	210.315	2452.1
10-20	1792	1680.973	17.121	1346.16	40.212	0.0	2715.663
10-20	1793	1836.554	9.512	1275.24	101.036	162.462	2944.918
10-20	1794	1661.266	49.46	1392.021	119.434	264.001	2288.845
10-20	1795	1726.472	60.874	1330.395	130.19	515.732	2488.283
10-20	1796	1811.02	0.0	1198.376	49.764	233.539	2585.414
10-20	1797	1823.07	0.0	1283.198	100.332	354.983	2801.849
10-20	1798	2012.583	76.092	1005.129	190.913	535.938	2307.427
10-20	1799	2001.585	30.437	989.468	90.581	264.001	2959.892
10-20	1800	1669.154	0.0	1053.802	352.772	121.243	2409.47
10-20	1801	1951.496	37.916	1190.202	283.907	284.107	2645.614
10-20	1802	2007.756	0.0	1152.813	434.302	100.936	2609.127
10-20	1803	1872.754	66.961	1358.177	525.384	503.461	2430.582
10-20	1804	1657.183	0.0	1246.886	373.683	232.735	1902.083
10-20	1805	2076.504	47.557	1146.081	650.552	374.585	2497.034
10-20	1806	2030.071	0.0	1215.369	580.48	172.415	2718.013
10-20	1807	2036.599	19.023	1235.165	453.909	91.385	2664.925
10-20	1808	1936.856	9.511	1131.425	251.735	60.923	2891.333
10-20	1809	1847.805	0.0	1171.749	260.583	81.231	2608.432
10-20	1810	1808.28	5.707	1208.144	229.719	60.722	2999.701
10-20	1811	1713.441	0.0	1361.045	70.674	0.0	2060.724
10-20	1812	1633.227	0.0	1237.197	59.717	40.616	2989.746
10-20	1813	1885.296	0.0	1189.119	39.811	50.467	2863.268
10-20	1814	1953.666	0.0	1096.516	50.769	71.077	3274.257
10-20	1815	2005.332	0.0	1268.484	171.007	0.0	3311.341
10-20	1816	1859.947	0.0	1216.99	149.694	80.727	2967.821
10-20	1817	1881.527	7.609	1152.421	341.21	80.727	2784.038
10-20	1818	1777.618	0.0	1316.475	202.07	91.385	2879.251
10-20	1819	2112.581	0.0	1054.764	110.083	121.847	2895.339
10-20	1820	1889.988	0.0	924.093	10.154	40.616	2100.922
10-20	1821	1860.009	0.0	1112.126	170.404	303.508	2845.375
10-20	1822	1812.995	74.19	1063.959	259.375	322.001	2487.168
10-20	1823	1733.116	0.0	1313.489	259.074	60.923	2967.306
10-20	1824	1986.339	32.339	1054.307	240.174	241.677	2734.084
10-20	1825	1847.074	32.339	1142.023	339.098	352.564	2561.06
10-20	1826	1978.623	51.362	1176.547	280.69	365.54	2643.104
10-20	1827	2145.143	17.121	1214.976	398.113	473.1	2529.608
10-20	1828	2062.359	0.0	1014.452	289.033	284.309	2834.827
10-20	1829	2147.162	0.0	1135.986	360.208	304.616	3130.387
10-20	1830	1756.134	89.408	1377.309	269.731	172.616	3035.391
10-20	1831	1760.865	19.023	1436.334	479.139	141.751	3059.301
10-20	1832	1679.128	0.0	1507.844	408.467	40.616	3006.948
10-20	1833	1625.064	11.414	1559.786	308.839	284.309	3019.918
10-20	1834	1473.774	64.678	1586.314	40.012	142.154	3182.661
10-20	1835	1588.774	28.535	1618.308	180.053	162.361	3427.057
10-20	1836	1456.131	45.655	1558.862	289.935	152.308	3105.552
10-20	1837	1854.993	64.678	1270.274	280.484	71.077	3282.691
10-20	1838	1873.24	0.0	1443.42	70.474	0.0	2513.417
10-20	1839	1560.748	32.339	1501.444	40.212	71.077	3194.012
10-20	1840	1621.497	11.414	1437.072	30.361	0.0	2432.583
10-20	1841	1627.5	110.29	1450.825	9.953	0.0	3207.495
10-20	1842	1695.572	58.971	1264.84	29.858	10.053	3242.574
10-20	1843	1692.831	53.264	1311.267	0.0	0.0	2543.166
10-20	1844	1381.588	77.994	1611.047	0.0	0.0	2506.58
10-20	1845	1457.345	79.896	1485.557	39.811	10.154	3113.893
10-20	1846	1347.642	70.385	1622.372	29.858	20.207	3458.915
10-20	1847	1689.75	17.034	1191.216	29.858	0.0	3329.129
10-20	1848	1713.45	47.557	967.314	20.207	0.0	2816.711
10-20	1849	1625.354	114.138	1032.648	0.0	0.0	2361.099
10-20	1850	1739.211	100.822	1088.111	0.0	0.0	2210.201
10-20	1851	1789.284	119.845	1235.835	0.0	0.0	2422.931
10-20	1852	1704.25	97.017	1388.865	0.0	0.0	2193.42
10-20	1853	1580.483	157.891	1324.959	0.0	0.0	2531.702
10-20	1854	1658.589	0.0	1455.556	280.989	0.0	2930.428
10-20	1855	1611.726	0.0	1196.271	191.614	0.0	2352.874
10-20	1856	1625.059	0.0	1078.307	361.911	0.0	2090.465
10-20	1857	1660.889	0.0	940.909	191.212	0.0	2517.828
10-20	1858	1660.925	0.0	896.305	291.741	0.0	2525.182
10-20	1859	1701.321	0.0	896.591	279.984	0.0	2610.636
10-20	1860	1569.462	0.0	826.965	423.943	0.0	2128.573
10-20	1861	1643.412	0.0	854.5	493.817	0.0	2066.048
10-20	1862	1583.986	0.0	1064.405	262.993	0.0	2502.954
10-20	1863	1634.812	0.0	958.508	415.503	0.0	2461.828
10-20	1864	1602.192	0.0	912.423	140.445	0.0	2251.823
10-20	1865	1659.477	0.0	899.535	201.062	0.0	2413.661
10-20	1866	1660.031	0.0	848.909	200.564	0.0	2232.219
10-20	1867	1600.959	0.0	790.558	191.111	0.0	2414.976
10-20	1868	1750.466	0.0	814.991	191.513	0.0	2199.851
10-20	1869	1569.009	0.0	955.534	472.296	0.0	2117.918
10-20	1870	1566.678	0.0	1218.082	199.056	0.0	2266.817
10-20	1871	1635.467	0.0	1000.422	379.713	0.0	2075.91
10-20	1872	1637.333	0.0	1081.57	372.166	0.0	2555.026
10-20	1873	1609.634	0.0	1078.336	462.946	0.0	2241.47
10-20	1874	1636.93	0.0	935.088	361.911	0.0	2478.422
10-20	1875	2096.266	0.0	1096.563	280.885	0.0	2773.389
10-20	1876	1642.181	0.0	1333.759	527.095	0.0	3035.386
10-20	1877	1329.386	0.0	1509.539	251.327	0.0	2087.658
10-20	1878	1334.787	0.0	1571.268	213.03	0.0	3017.693
10-20	1879	1231.294	0.0	1615.964	213.03	0.0	2848.486
10-20	1880	1348.751	0.0	1523.447	473.604	0.0	2513.017
10-20	1881	1580.282	0.0	1492.612	616.363	0.0	2784.853
10-20	1882	1430.422	0.0	1583.003	618.782	0.0	2717.994
10-20	1883	1549.042	0.0	1494.95	698.905	0.0	2414.197
10-20	1884	1266.476	0.0	1718.8	121.746	0.0	2838.736
10-20	1885	1491.082	0.0	1465.548	619.084	0.0	2574.448
10-20	1886	1418.135	0.0	1753.479	791.802	0.0	2637.492
10-20	1887	1455.609	0.0	1737.794	789.99	0.0	2802.355
10-20	1888	1128.577	0.0	1942.306	760.332	0.0	2277.872
10-20	1889	1268.701	0.0	1818.488	531.011	0.0	2655.871
10-20	1890	1192.88	0.0	1778.518	525.785	0.0	2905.092
10-20	1891	1293.316	0.0	1665.772	548.31	0.0	2475.533
10-20	1892	1481.874	0.0	1600.148	504.973	0.0	2850.803
10-20	1893	1367.03	0.0	1689.161	873.234	0.0	2500.969
10-20	1894	1290.042	0.0	1775.149	628.23	0.0	2545.489
10-20	1895	1136.702	0.0	1782.702	343.723	0.0	2573.84
10-20	1896	1340.995	0.0	1697.231	645.213	0.0	2480.241
10-20	1897	1295.165	0.0	1764.511	728.56	0.0	2572.737
10-20	1898	1511.946	0.0	1666.055	574.74	0.0	2623.303
10-20	1899	1217.225	0.0	1944.785	241.98	0.0	3001.599
10-20	1900	1239.022	0.0	1866.612	253.645	0.0	2931.635
10-20	1901	1377.277	0.0	1820.322	81.231	0.0	2753.401
10-20	1902	1354.706	0.0	1663.651	396.001	0.0	2734.606
10-20	1903	1311.687	0.0	1603.761	344.729	0.0	2737.698
10-20	1904	1183.54	0.0	1724.516	81.231	0.0	2922.394
10-20	1905	1218.917	0.0	1705.527	101.438	0.0	2842.263
10-20	1906	1304.331	0.0	1499.997	385.847	0.0	2666.234
10-20	1907	1263.882	0.0	1528.679	406.155	0.0	2638.096
10-20	1908	1253.971	0.0	1633.036	446.57	0.0	2693.783
10-20	1909	1166.001	0.0	1719.539	416.108	0.0	2805.367
10-20	1910	1519.397	0.0	1494.866	435.609	0.0	2892.234
10-20	1911	1404.668	0.0	1579.42	628.734	0.0	2557.956
10-20	1912	1408.457	0.0	1508.719	515.731	0.0	2649.946
10-20	1913	1291.881	0.0	1567.758	771.191	0.0	2215.141
10-20	1914	1212.69	0.0	1669.441	567.612	0.0	2503.982
10-20	1915	1416.742	0.0	1753.653	789.89	0.0	2436.517
10-20	1916	1542.215	0.0	1675.795	659.297	0.0	2544.48
10-20	1917	1336.191	0.0	1648.338	426.463	0.0	2672.272
10-20	1918	1456.862	0.0	1693.948	466.474	0.0	2878.555
10-20	1919	1403.713	0.0	1733.996	71.077	0.0	3107.374
10-20	1920	1188.179	0.0	1853.699	314.468	0.0	2998.995
10-20	1921	1169.725	0.0	1731.472	20.107	0.0	2886.111
10-20	1922	1136.86	0.0	1631.031	10.053	0.0	2959.784
10-20	1923	1052.099	0.0	1897.101	10.053	0.0	3003.412
10-20	1924	1252.362	0.0	1611.785	120.637	0.0	2654.574
10-20	1925	1033.194	0.0	1752.206	10.154	0.0	2663.631
10-20	1926	1096.993	0.0	1796.249	10.154	0.0	2823.07
10-20	1927	1022.688	0.0	1824.149	10.154	0.0	3066.466
10-20	1928	1070.295	0.0	1915.544	50.265	0.0	2525.358
10-20	1929	1149.271	0.0	1858.517	90.782	0.0	2930.243
10-20	1930	1096.106	0.0	1737.725	120.637	0.0	3032.252
10-20	1931	1193.426	0.0	1808.43	30.462	0.0	2662.013
10-20	1932	1166.408	0.0	1709.688	50.669	0.0	2921.474
10-20	1933	1248.442	0.0	1456.429	91.385	0.0	2660.812
10-20	1934	1143.008	0.0	1612.368	0.0	0.0	2477.44
10-20	1935	1162.285	0.0	1517.172	120.236	0.0	2817.009
10-20	1936	1255.322	0.0	1521.4	70.372	0.0	2893.419
10-20	1937	1042.486	0.0	1661.633	80.727	0.0	2756.279
10-20	1938	1084.115	0.0	1559.068	50.669	0.0	2879.169
10-20	1939	1046.65	0.0	1807.498	120.637	0.0	2829.895
10-20	1940	1059.825	0.0	1761.807	30.159	60.621	2805.039
10-20	1941	1028.363	0.0	1585.55	60.923	0.0	2760.709
10-20	1942	932.481	0.0	1795.761	40.212	0.0	2996.962
10-20	1943	1044.294	0.0	1611.833	191.111	0.0	2351.845
10-20	1944	982.092	0.0	1625.521	140.945	0.0	2515.612
10-20	1945	1065.256	0.0	1691.604	0.0	0.0	2977.693
10-20	1946	1241.468	0.0	1805.177	90.78	0.0	3016.091
10-20	1947	1142.251	0.0	1500.408	30.159	0.0	2916.266
10-20	1948	1197.209	0.0	1740.841	30.462	0.0	3186.599
10-20	1949	1269.874	0.0	1430.822	80.425	0.0	2621.901
10-20	1950	988.969	0.0	1649.841	30.159	0.0	2854.328
10-20	1951	1119.884	0.0	1428.001	60.52	0.0	2157.844
10-20	1952	1113.302	0.0	1526.355	111.693	0.0	2891.036
10-20	1953	1050.583	0.0	1437.585	111.693	0.0	2984.229
10-20	1954	1301.64	0.0	1428.791	252.235	0.0	2573.846
10-20	1955	1204.198	0.0	1830.569	201.871	0.0	2775.924
10-20	1956	1065.986	0.0	1567.397	151.3	0.0	2438.531
10-20	1957	1160.771	0.0	1541.961	161.256	0.0	3143.367
10-20	1958	1038.033	0.0	1606.936	40.213	0.0	2941.188
10-20	1959	1276.528	0.0	1482.051	211.823	0.0	2810.704
10-20	1960	1398.771	0.0	1524.281	252.138	0.0	2821.563
10-20	1961	1214.61	0.0	1755.639	70.876	0.0	3039.73
10-20	1962	1127.227	0.0	1885.374	71.077	0.0	3110.903
10-20	1963	1230.096	0.0	1658.406	201.969	0.0	2687.126
10-20	1964	1421.224	0.0	1585.957	110.486	0.0	3195.446
10-20	1965	1488.492	0.0	1628.713	70.372	0.0	2965.022
10-20	1966	1735.301	0.0	1597.26	624.501	0.0	2953.647
10-20	1967	1650.397	0.0	1475.167	262.794	0.0	3011.866
10-20	1968	1676.776	0.0	1409.988	1224.397	0.0	2787.265
10-20	1969	1682.72	0.0	1446.966	598.575	0.0	2768.264
10-20	1970	1496.648	0.0	1363.807	832.517	0.0	2456.622
10-20	1971	1363.864	0.0	1480.032	497.339	0.0	2354.288
10-20	1972	1536.336	0.0	1496.561	619.387	0.0	2330.461
10-20	1973	1731.797	0.0	1299.742	517.848	0.0	2513.923
10-20	1974	1538.305	0.0	1427.013	659.196	0.0	2939.773
10-20	1975	1463.561	0.0	1488.995	639.694	0.0	2913.238
10-20	1976	1428.097	0.0	1605.474	314.77	0.0	2666.747
10-20	1977	1430.746	0.0	1706.883	70.372	0.0	3258.069
10-20	1978	1399.638	0.0	1729.897	50.769	0.0	3262.706
10-20	1979	1348.518	0.0	1537.987	60.923	0.0	3030.169
10-20	1980	1712.101	0.0	1322.856	80.829	0.0	2994.979
10-20	1981	1744.63	0.0	1291.817	30.361	0.0	3103.262
10-20	1982	1536.03	0.0	1381.661	20.308	0.0	2807.49
10-20	1983	1327.758	0.0	1499.427	10.154	0.0	2797.032
10-20	1984	1541.807	0.0	1585.282	60.319	60.923	2720.311
10-20	1985	1423.016	0.0	1570.104	50.769	0.0	2901.586
10-20	1986	1375.478	0.0	1404.278	20.308	0.0	2945.318
10-20	1987	1283.924	0.0	1608.545	60.822	0.0	3276.371
10-20	1988	1393.854	0.0	1582.286	81.231	0.0	3454.421
10-20	1989	1433.848	0.0	1459.299	40.616	0.0	2922.09
10-20	1990	1406.691	0.0	1647.086	100.733	0.0	3034.184
10-20	1991	1510.468	0.0	1317.845	90.781	0.0	2908.019
10-20	1992	1537.172	0.0	1594.695	60.923	0.0	2709.166
10-20	1993	1241.569	0.0	1654.134	648.74	0.0	3069.181
10-20	1994	1309.637	0.0	1593.683	568.617	0.0	3131.611
10-20	1995	1309.315	0.0	1535.508	284.309	0.0	3630.25
10-20	1996	1552.588	0.0	1199.894	182.669	0.0	3379.819
10-20	1997	1603.943	0.0	1167.767	282.696	0.0	1975.972
10-20	1998	1406.739	0.0	1721.069	250.228	0.0	3193.318
[truncated: 4,086 more rows]
