# Supplementary material for: N-Glycans modulate tilting of HIV-1 envelope glycoprotein
Source: Nat Commun. 2026 Apr 15;17:5206. doi: 10.1038/s41467-026-71874-2 (PMC13254402; doi:10.1038/s41467-026-71874-2)
Supplement: Supplementary file 8 — Source Data [file 41467_2026_71874_MOESM8_ESM.zip › source_data/2_Supplementary_Figures/6_FigS11/FigS11a_extracted_data/WT_Interface_RAW_20-30.csv]

Tilt_bin	Frame	ASA_7.2	Membrane_7.2	Glycan_7.2	ASA_18.6	Membrane_18.6	Glycan_18.6
20-30	0	1160.359	0.0	2006.275	0.0	0.0	1445.964
20-30	1	1307.011	0.0	1270.884	10.053	0.0	2328.853
20-30	2	1679.382	0.0	927.102	71.077	0.0	2298.183
20-30	3	1289.94	0.0	1119.544	50.769	0.0	2230.024
20-30	4	1463.476	0.0	1022.522	30.462	0.0	2235.745
20-30	5	1398.242	0.0	1096.936	40.616	0.0	2229.924
20-30	6	1417.867	0.0	1192.653	71.077	0.0	2238.869
20-30	7	1480.028	0.0	1154.823	192.321	0.0	2259.885
20-30	8	1416.128	0.0	1184.53	253.444	0.0	2359.507
20-30	9	1124.512	0.0	1317.039	150.195	0.0	2038.501
20-30	10	1323.367	0.0	1203.967	351.357	0.0	1786.262
20-30	11	1127.324	0.0	1365.815	180.254	0.0	2002.413
20-30	12	1084.578	0.0	1704.926	80.425	0.0	2142.241
20-30	13	1277.706	0.0	1116.003	80.425	0.0	1974.558
20-30	14	1003.688	0.0	1719.646	10.053	0.0	1612.446
20-30	15	1066.156	0.0	1382.575	30.462	0.0	2059.916
20-30	16	1298.661	0.0	1265.689	40.212	0.0	1989.847
20-30	17	1221.173	0.0	1299.952	40.616	0.0	2148.182
20-30	18	1314.702	0.0	1180.123	29.858	0.0	2031.571
20-30	19	1365.177	0.0	1128.436	111.693	0.0	2001.508
20-30	20	1345.834	0.0	1327.055	111.189	0.0	2032.467
20-30	21	1373.21	0.0	1163.386	242.081	0.0	1938.867
20-30	22	1611.324	0.0	1002.581	392.274	0.0	1994.471
20-30	23	1425.924	0.0	1127.063	170.604	0.0	1815.628
20-30	24	1375.488	0.0	1028.257	30.361	0.0	1900.775
20-30	25	1279.127	0.0	1354.473	40.616	0.0	2259.684
20-30	26	1256.205	0.0	1631.138	81.03	0.0	2258.079
20-30	27	1226.076	0.0	1384.347	49.965	0.0	2325.322
20-30	28	1215.803	0.0	1593.118	39.811	0.0	2975.773
20-30	29	1228.682	0.0	1410.025	80.427	0.0	2294.066
20-30	30	1176.59	0.0	1544.827	0.0	0.0	1959.271
20-30	31	1261.882	0.0	1378.354	60.923	0.0	2341.815
20-30	32	1299.495	0.0	1461.976	20.308	0.0	2599.269
20-30	33	1275.407	0.0	1490.154	20.308	0.0	2884.576
20-30	34	1273.594	0.0	1475.934	0.0	0.0	1755.398
20-30	35	1328.53	0.0	1426.707	40.212	0.0	2690.651
20-30	36	1417.827	0.0	1173.069	132.0	0.0	2370.673
20-30	37	1385.469	0.0	1522.265	162.462	0.0	2735.285
20-30	38	1580.635	0.0	1340.277	455.718	0.0	2398.616
20-30	39	1569.131	0.0	1122.663	162.462	0.0	2495.436
20-30	40	1471.206	0.0	1358.294	39.811	0.0	2667.649
20-30	41	1558.369	0.0	1471.197	284.309	0.0	2700.02
20-30	42	1207.83	0.0	1575.272	50.265	0.0	3122.726
20-30	43	1334.077	0.0	1709.221	50.265	0.0	3075.186
20-30	44	1280.981	0.0	1613.903	212.427	0.0	2957.878
20-30	45	1545.479	0.0	1569.005	253.847	0.0	2991.253
20-30	46	1707.036	0.0	1287.502	150.097	0.0	2821.864
20-30	47	1958.599	0.0	1221.429	284.006	0.0	3012.459
20-30	48	1887.912	0.0	1287.61	446.67	0.0	2970.125
20-30	49	1779.793	0.0	1112.703	446.771	0.0	2669.238
20-30	50	1940.275	0.0	855.963	375.694	0.0	2268.832
20-30	51	2017.669	0.0	993.945	355.285	0.0	2432.196
20-30	52	1669.92	0.0	955.261	416.309	0.0	1924.109
20-30	53	1526.614	0.0	1133.036	162.462	0.0	2141.564
20-30	54	1420.334	0.0	1037.492	91.385	0.0	2059.827
20-30	55	1393.984	0.0	934.596	60.923	0.0	1887.717
20-30	56	1329.713	0.0	1036.481	10.154	0.0	2560.663
20-30	57	1380.695	0.0	1006.721	132.0	0.0	2130.1
20-30	58	1443.029	0.0	1358.381	60.923	0.0	2553.849
20-30	59	1285.486	0.0	1510.42	81.231	0.0	2533.637
20-30	60	1441.65	0.0	1463.849	10.154	0.0	2940.194
20-30	61	1593.592	0.0	1388.76	0.0	0.0	2131.284
20-30	62	1770.182	0.0	1373.448	9.953	0.0	2829.075
20-30	63	1549.865	0.0	1490.365	40.616	0.0	2897.467
20-30	64	1409.604	0.0	1457.674	50.367	0.0	2797.618
20-30	65	1379.508	0.0	1626.036	20.308	0.0	2777.833
20-30	66	1514.944	0.0	1684.029	60.621	0.0	2621.682
20-30	67	1488.393	0.0	1793.434	91.385	0.0	3258.37
20-30	68	1594.025	0.0	1591.456	222.982	0.0	2727.35
20-30	69	1869.266	0.0	1591.745	674.263	0.0	2928.416
20-30	70	1393.341	0.0	1627.29	172.414	0.0	2812.51
20-30	71	1272.341	0.0	1615.7	81.029	0.0	2544.983
20-30	72	1251.808	0.0	1668.35	162.462	0.0	2813.211
20-30	73	1192.39	7.435	1392.001	30.06	0.0	2550.108
20-30	74	1266.801	0.0	1615.254	70.876	0.0	2951.535
20-30	75	1189.252	0.0	1512.645	50.266	0.0	2716.39
20-30	76	1198.541	0.0	1568.514	50.769	0.0	2585.093
20-30	77	1215.947	0.0	1467.418	30.462	0.0	2850.514
20-30	78	1251.598	0.0	1414.845	10.154	0.0	2649.559
20-30	79	1243.673	0.0	1160.895	40.515	0.0	2736.913
20-30	80	1357.964	0.0	1098.675	71.077	0.0	2562.887
20-30	81	1273.863	0.0	1401.988	121.544	0.0	2559.861
20-30	82	1361.051	0.0	1294.716	50.366	0.0	2660.184
20-30	83	1232.857	0.0	1160.31	0.0	0.0	2315.162
20-30	84	1390.383	5.707	1580.654	40.012	0.0	2952.131
20-30	85	1326.254	0.0	1403.917	20.106	0.0	2828.88
20-30	86	1197.161	0.0	1532.422	101.337	0.0	2682.213
20-30	87	1263.259	0.0	1132.578	30.159	0.0	2637.988
20-30	88	1316.866	0.0	1274.236	10.154	0.0	2310.736
20-30	89	1096.026	0.0	1264.507	0.0	0.0	2018.892
20-30	90	1181.089	0.0	1238.531	30.26	0.0	2498.537
20-30	91	1030.276	0.0	1491.104	20.207	0.0	2540.969
20-30	92	1076.702	0.0	1741.771	50.467	0.0	2708.947
20-30	93	1072.972	0.0	1291.989	30.462	0.0	2287.53
20-30	94	1054.611	0.0	1375.692	0.0	0.0	2511.486
20-30	95	952.021	0.0	1668.835	0.0	0.0	2008.834
20-30	96	849.434	0.0	1766.855	20.106	0.0	2542.062
20-30	97	858.588	0.0	1812.601	20.106	0.0	2773.29
20-30	98	829.188	0.0	1447.191	9.953	0.0	2663.304
20-30	99	1062.865	0.0	1409.802	20.106	0.0	2741.737
20-30	100	1033.925	0.0	1534.293	30.159	0.0	2986.922
20-30	101	1121.656	0.0	1398.598	40.313	0.0	2654.658
20-30	102	1218.622	0.0	1320.198	50.366	0.0	2805.053
20-30	103	1182.239	0.0	1195.34	40.212	0.0	2150.593
20-30	104	1017.749	0.0	1424.418	81.231	0.0	2390.674
20-30	105	1153.356	0.0	1406.86	80.425	0.0	2355.67
20-30	106	1181.061	0.0	1408.7	110.584	0.0	2654.354
20-30	107	1400.964	0.0	1322.401	50.265	0.0	2863.278
20-30	108	1362.96	0.0	1478.825	30.159	0.0	2772.69
20-30	109	1570.755	0.0	1243.048	60.923	111.693	3110.799
20-30	110	1393.061	0.0	1076.955	40.515	0.0	2535.034
20-30	111	1043.265	0.0	1355.301	40.414	0.0	2687.852
20-30	112	1525.23	0.0	1273.53	406.155	0.0	2662.614
20-30	113	1368.889	0.0	1334.536	253.847	0.0	2584.706
20-30	114	1585.671	0.0	1199.248	132.0	0.0	2563.2
20-30	115	1403.2	0.0	1300.902	40.414	0.0	2724.832
20-30	116	1329.158	0.0	1604.605	30.261	0.0	2816.917
20-30	117	1184.352	0.0	1332.77	10.053	0.0	2738.013
20-30	118	1196.251	0.0	1337.917	10.053	0.0	2926.512
20-30	119	1668.133	0.0	1216.366	101.539	0.0	2869.119
20-30	120	1376.359	0.0	1495.848	50.769	0.0	2885.909
20-30	121	1317.946	0.0	1375.136	0.0	0.0	2369.745
20-30	122	1380.84	0.0	1405.599	10.053	0.0	2882.963
20-30	123	1328.417	0.0	1498.843	40.212	0.0	2636.653
20-30	124	1222.497	0.0	1660.765	50.265	0.0	2940.264
20-30	125	1375.467	0.0	1605.263	20.106	0.0	2523.675
20-30	126	1290.454	0.0	1564.064	0.0	0.0	2452.582
20-30	127	1255.982	0.0	1634.999	50.265	0.0	2564.585
20-30	128	1241.461	0.0	1541.791	50.769	0.0	2466.269
20-30	129	1400.828	0.0	1566.049	50.366	0.0	2776.305
20-30	130	1266.048	0.0	1706.341	10.053	0.0	2891.217
20-30	131	1186.286	0.0	1746.458	40.616	0.0	2895.357
20-30	132	1333.618	0.0	1466.033	71.077	0.0	2784.769
20-30	133	1108.663	0.0	1315.664	10.053	0.0	2476.113
20-30	134	1396.424	0.0	1168.71	0.0	0.0	2139.029
20-30	135	1247.884	0.0	1138.389	10.053	0.0	2614.245
20-30	136	1291.679	0.0	1187.162	40.212	0.0	2511.494
20-30	137	1178.365	0.0	1181.848	0.0	0.0	2180.04
20-30	138	1248.338	0.0	1290.344	30.462	0.0	2372.873
20-30	139	1192.318	0.0	1174.112	10.053	0.0	2263.588
20-30	140	1149.769	0.0	1275.149	20.106	0.0	2433.293
20-30	141	1383.797	0.0	987.816	10.154	0.0	2502.261
20-30	142	1330.405	0.0	1186.663	20.106	0.0	2491.202
20-30	143	1392.705	0.0	1315.626	0.0	0.0	2451.977
20-30	144	1192.688	0.0	1362.597	70.372	0.0	2786.058
20-30	145	1106.078	0.0	1431.925	0.0	0.0	2368.036
20-30	146	1122.311	0.0	1343.341	9.953	0.0	2644.813
20-30	147	1173.098	0.0	1355.008	10.053	0.0	2317.268
20-30	148	1393.69	0.0	1331.801	20.106	0.0	2422.237
20-30	149	1386.154	0.0	1168.026	10.053	0.0	2938.361
20-30	150	1242.42	0.0	1180.227	10.053	0.0	2915.751
20-30	151	1272.683	0.0	1169.222	10.053	0.0	2911.023
20-30	152	1097.599	0.0	1415.834	30.159	0.0	2886.077
20-30	153	1070.008	0.0	1383.198	49.864	0.0	2800.931
20-30	154	1016.795	0.0	1476.657	40.212	0.0	2828.084
20-30	155	944.465	0.0	1479.873	29.858	0.0	2544.485
20-30	156	1070.745	0.0	1430.261	60.319	0.0	2660.693
20-30	157	1155.912	0.0	1353.23	20.308	0.0	2534.821
20-30	158	1432.015	0.0	1094.279	0.0	0.0	2510.09
20-30	159	1166.42	0.0	1355.278	20.308	0.0	2304.921
20-30	160	1087.436	0.0	1446.975	9.953	0.0	2477.329
20-30	161	1261.649	0.0	1289.567	10.154	0.0	2158.222
20-30	162	1330.874	0.0	1343.46	0.0	0.0	2120.125
20-30	163	1362.575	0.0	1245.759	10.154	0.0	2280.28
20-30	164	1187.306	0.0	1353.801	19.906	0.0	2606.317
20-30	165	1431.522	0.0	1224.401	40.616	0.0	2360.917
20-30	166	1496.124	0.0	1077.088	10.154	0.0	2176.419
20-30	167	1249.24	0.0	1327.949	0.0	0.0	2176.622
20-30	168	1143.002	0.0	1333.747	20.006	0.0	2644.206
20-30	169	1027.962	0.0	1942.929	10.053	0.0	2794.309
20-30	170	1067.34	0.0	1246.803	10.053	0.0	2795.504
20-30	171	1068.353	0.0	1475.163	0.0	0.0	2126.862
20-30	172	1138.371	0.0	1925.402	0.0	0.0	1846.874
20-30	173	1088.734	0.0	1406.912	10.053	0.0	2747.565
20-30	174	1083.706	0.0	1462.704	10.053	0.0	2805.562
20-30	175	1131.087	0.0	1482.34	20.106	0.0	2836.831
20-30	176	1183.187	0.0	1263.028	0.0	0.0	2110.175
20-30	177	1120.411	0.0	1301.363	0.0	0.0	2187.781
20-30	178	1093.176	0.0	1444.426	30.462	0.0	2423.139
20-30	179	969.409	0.0	1808.359	0.0	0.0	1904.581
20-30	180	1049.857	0.0	1475.982	20.106	0.0	2618.384
20-30	181	1293.512	0.0	1266.861	50.769	0.0	1773.992
20-30	182	1182.077	0.0	1300.672	172.616	0.0	1986.924
20-30	183	1082.224	0.0	1566.901	161.658	0.0	1956.158
20-30	184	1176.572	0.0	1726.796	0.0	0.0	2187.481
20-30	185	1225.534	0.0	1448.779	10.154	0.0	2855.732
20-30	186	1199.482	0.0	1294.434	10.154	0.0	2177.226
20-30	187	1323.701	0.0	1478.819	0.0	0.0	2049.36
20-30	188	1095.099	0.0	1275.578	10.154	0.0	2429.87
20-30	189	1071.052	0.0	1666.194	20.308	0.0	2261.376
20-30	190	1014.766	0.0	1731.379	0.0	0.0	2328.121
20-30	191	940.708	0.0	1885.038	9.953	0.0	2651.759
20-30	192	982.725	0.0	1844.11	0.0	0.0	2248.396
20-30	193	1004.94	0.0	1817.814	30.26	0.0	2797.21
20-30	194	1048.724	0.0	1395.101	0.0	0.0	2206.176
20-30	195	1057.845	0.0	1444.343	0.0	0.0	2137.613
20-30	196	1152.855	0.0	1367.751	0.0	0.0	1685.624
20-30	197	1036.75	0.0	1441.876	0.0	0.0	2017.178
20-30	198	1380.145	0.0	1235.607	20.308	0.0	2268.514
20-30	199	1196.103	0.0	1182.675	0.0	0.0	1967.719
20-30	200	1076.522	0.0	1352.857	0.0	0.0	2261.674
20-30	201	1225.75	0.0	1188.014	0.0	0.0	2046.134
20-30	202	1066.538	0.0	1288.93	0.0	0.0	2066.039
20-30	203	1152.622	0.0	1208.539	0.0	0.0	2445.152
20-30	204	1218.785	0.0	1261.498	0.0	0.0	2329.844
20-30	205	1285.251	0.0	1313.381	0.0	0.0	2427.157
20-30	206	1394.123	0.0	1360.048	121.645	0.0	2526.278
20-30	207	1267.438	0.0	1366.526	70.472	0.0	2661.183
20-30	208	1487.788	0.0	1281.889	50.769	0.0	2649.443
20-30	209	1406.774	0.0	1324.217	132.0	0.0	2376.494
20-30	210	1363.911	0.0	1299.99	50.769	0.0	2627.328
20-30	211	1301.997	0.0	1325.811	50.769	0.0	2610.134
20-30	212	1201.098	0.0	1255.876	60.923	0.0	2522.277
20-30	213	1249.802	0.0	1331.927	0.0	0.0	3111.867
20-30	214	1246.108	0.0	1343.817	10.154	0.0	2470.5
20-30	215	1310.39	0.0	1163.329	142.154	0.0	2259.384
20-30	216	1431.314	0.0	1068.632	162.462	0.0	2694.185
20-30	217	1374.767	0.0	1315.827	91.385	0.0	2742.035
20-30	218	1484.11	0.0	1094.227	243.693	0.0	2429.279
20-30	219	1438.443	0.0	1218.818	0.0	0.0	2588.112
20-30	220	1282.25	0.0	1296.418	30.462	0.0	2543.487
20-30	221	1243.168	0.0	1057.216	0.0	0.0	2667.938
20-30	222	1343.972	0.0	1145.411	60.923	0.0	2455.42
20-30	223	1180.245	0.0	1110.486	0.0	0.0	2717.589
20-30	224	1286.462	0.0	1111.91	10.154	0.0	2145.278
20-30	225	1383.314	0.0	1077.281	0.0	0.0	3128.162
20-30	226	1391.682	0.0	1053.852	19.906	0.0	2082.851
20-30	227	1440.196	0.0	989.297	10.154	0.0	2235.357
20-30	228	1466.738	0.0	1072.566	142.154	0.0	2123.462
20-30	229	1203.272	0.0	1130.547	0.0	0.0	2627.63
20-30	230	1165.412	0.0	1679.266	0.0	0.0	2485.569
20-30	231	1246.371	0.0	1184.454	0.0	0.0	2605.518
20-30	232	1253.367	0.0	1202.988	0.0	0.0	2454.912
20-30	233	1290.79	11.414	1583.232	10.154	0.0	2117.328
20-30	234	1330.914	0.0	1540.206	0.0	0.0	2585.503
20-30	235	1374.332	0.0	1456.933	29.858	0.0	2973.762
20-30	236	1364.128	0.0	1204.874	19.906	0.0	2695.387
20-30	237	1250.817	0.0	1385.655	0.0	0.0	2786.964
20-30	238	1324.186	0.0	1511.433	10.154	0.0	2801.851
20-30	239	1483.354	0.0	1396.696	60.018	0.0	2583.394
20-30	240	1552.686	0.0	1061.894	50.165	0.0	2641.591
20-30	241	1511.71	0.0	999.175	50.669	0.0	2131.19
20-30	242	1445.958	0.0	1396.307	101.539	0.0	2209.002
20-30	243	1393.999	0.0	1503.003	111.693	0.0	2096.007
20-30	244	1617.02	0.0	1121.501	0.0	0.0	2475.712
20-30	245	1595.83	0.0	1009.606	162.462	0.0	2256.458
20-30	246	1471.433	0.0	1168.326	0.0	0.0	2569.414
20-30	247	1402.133	0.0	1196.2	20.308	0.0	2403.232
20-30	248	1532.855	0.0	1163.256	30.462	20.308	2385.436
20-30	249	1489.53	0.0	1000.238	121.847	0.0	2078.918
20-30	250	1694.937	0.0	936.891	152.308	0.0	2258.061
20-30	251	1487.342	0.0	903.863	101.539	0.0	2098.222
20-30	252	1409.281	0.0	971.606	10.154	0.0	2147.375
20-30	253	1186.458	0.0	1103.857	10.154	0.0	2431.075
20-30	254	1378.267	0.0	1138.937	20.308	0.0	2088.171
20-30	255	1075.471	0.0	1309.398	10.154	10.154	2146.684
20-30	256	1079.53	0.0	1221.914	0.0	0.0	2115.708
20-30	257	1045.277	0.0	1348.807	50.166	0.0	2362.512
20-30	258	1211.737	0.0	1769.007	0.0	0.0	2190.003
20-30	259	1342.646	0.0	1279.616	0.0	0.0	2157.528
20-30	260	1336.42	0.0	1082.203	10.154	0.0	2224.093
20-30	261	1580.509	0.0	1086.354	20.308	0.0	2303.109
20-30	262	1064.444	0.0	1275.631	0.0	0.0	2392.376
20-30	263	1294.406	0.0	1184.699	0.0	0.0	2442.438
20-30	264	1348.217	0.0	1286.992	0.0	0.0	2384.341
20-30	265	1419.862	0.0	1177.083	10.154	182.77	2316.681
20-30	266	1543.635	0.0	1019.687	50.669	0.0	2113.102
20-30	267	1528.735	0.0	1102.575	30.462	0.0	2935.739
20-30	268	1503.529	0.0	1056.273	0.0	0.0	2250.12
20-30	269	1554.744	0.0	1017.748	20.107	0.0	2368.154
20-30	270	1553.282	0.0	1068.422	10.154	10.154	2275.065
20-30	271	1741.109	0.0	1056.065	120.738	231.826	2438.322
20-30	272	1862.321	1.859	1065.599	10.154	0.0	2405.352
20-30	273	1590.353	66.917	1158.931	60.319	0.0	2691.251
20-30	274	1399.455	127.454	1213.438	10.154	0.0	2234.636
20-30	275	1545.761	46.818	1216.588	40.414	0.0	3056.075
20-30	276	1539.122	213.814	1204.974	20.308	0.0	2882.556
20-30	277	1733.536	0.0	1107.744	0.0	0.0	2239.268
20-30	278	1476.598	5.707	1114.631	0.0	0.0	2480.652
20-30	279	1672.911	30.437	1150.402	10.154	0.0	2584.293
20-30	280	1694.117	0.0	992.802	60.722	0.0	2298.274
20-30	281	1504.253	0.0	1257.58	0.0	0.0	2254.342
20-30	282	1500.745	0.0	1354.411	20.106	0.0	2623.594
20-30	283	1623.952	0.0	1298.445	30.261	0.0	2474.306
20-30	284	1356.324	38.133	1280.295	30.159	0.0	2896.446
20-30	285	1675.543	5.448	1109.699	0.0	0.0	2100.929
20-30	286	1727.371	0.0	1177.512	10.154	0.0	2344.22
20-30	287	1755.164	0.0	1049.308	0.0	0.0	2251.228
20-30	288	1940.081	5.707	1029.544	10.154	506.787	2509.59
20-30	289	1835.251	96.963	992.585	10.154	575.143	2521.255
20-30	290	1785.167	36.144	1016.818	30.462	436.215	2448.069
20-30	291	1663.873	32.339	987.99	20.308	395.197	2267.918
20-30	292	1494.383	0.0	1079.509	0.0	0.0	2033.183
20-30	293	1542.976	97.017	1045.799	20.308	599.079	2631.548
20-30	294	1631.377	7.609	948.608	101.539	253.545	2413.887
20-30	295	1661.15	121.617	1051.199	40.616	445.158	2621.781
20-30	296	1792.332	108.431	1146.097	60.621	638.183	2669.443
20-30	297	1654.417	53.264	1163.018	10.053	456.925	2290.828
20-30	298	1762.196	41.85	1192.954	70.876	629.541	2292.34
20-30	299	1814.232	0.0	1202.863	40.313	544.681	2327.41
20-30	300	1694.149	0.0	1194.293	121.847	0.0	2265.298
20-30	301	1741.732	0.0	986.508	30.361	272.747	2188.084
20-30	302	1751.605	0.0	1056.742	50.769	213.231	2392.38
20-30	303	1824.147	5.707	968.019	80.727	355.386	2298.981
20-30	304	1844.301	58.971	1019.718	30.159	385.847	2387.65
20-30	305	1754.84	0.0	1105.223	131.9	71.077	2482.945
20-30	306	1863.304	0.0	1101.271	110.584	345.232	2613.133
20-30	307	1739.634	0.0	1011.66	80.425	304.616	2655.479
20-30	308	1841.597	0.0	1045.877	20.308	396.001	2479.045
20-30	309	1934.155	0.0	1002.437	70.372	314.77	2673.968
20-30	310	1755.888	1.902	819.344	70.372	142.154	2606.216
20-30	311	1892.427	114.138	999.314	40.212	192.924	2742.32
20-30	312	1802.524	169.069	1062.484	60.722	0.0	2472.097
20-30	313	1726.668	196.611	1032.568	152.308	0.0	2562.37
20-30	314	1965.196	59.836	1159.59	91.385	0.0	2393.977
20-30	315	1910.843	75.007	1169.451	111.693	0.0	2214.025
20-30	316	1713.807	87.106	1189.691	182.77	0.0	2556.637
20-30	317	1701.079	110.062	1159.993	121.645	0.0	2382.922
20-30	318	1714.485	93.04	1163.398	20.308	0.0	2585.492
20-30	319	1930.694	30.09	1179.949	101.539	0.0	2503.963
20-30	320	1845.643	82.571	1082.888	101.539	0.0	2362.108
20-30	321	1751.314	13.316	1090.686	50.769	0.0	2295.662
20-30	322	1828.731	0.0	910.516	80.626	182.77	2154.717
20-30	323	1813.305	70.211	920.512	141.146	182.77	2255.255
20-30	324	1729.931	96.887	1028.908	111.693	0.0	2304.103
20-30	325	1752.444	68.483	1035.559	100.531	132.0	2273.453
20-30	326	1626.174	125.552	1074.388	121.847	0.0	2119.727
20-30	327	1684.219	90.789	1029.121	101.539	0.0	2276.359
20-30	328	1616.565	94.984	1042.049	101.539	0.0	2172.2
20-30	329	1707.686	92.908	930.16	101.539	0.0	2093.196
20-30	330	1644.128	164.543	831.504	111.088	162.462	2163.17
20-30	331	1538.323	0.0	1034.095	30.361	0.0	2206.889
20-30	332	1818.853	123.381	1021.906	40.515	314.77	2296.985
20-30	333	1690.918	125.585	1107.157	40.414	304.516	2344.837
20-30	334	1723.42	73.191	942.948	101.438	243.693	2295.67
20-30	335	1626.756	96.148	960.328	40.616	0.0	2224.982
20-30	336	1497.673	82.484	1283.63	30.26	192.42	2201.272
20-30	337	1481.715	53.949	1205.245	50.669	100.733	2279.588
20-30	338	1406.376	147.988	1188.668	20.308	223.385	2427.267
20-30	339	1585.957	121.008	1001.4	20.308	0.0	2119.224
20-30	340	1261.834	100.822	1250.501	50.769	0.0	1817.633
20-30	341	1579.545	76.092	1105.468	111.189	284.309	2293.263
20-30	342	1346.347	0.0	1484.635	30.462	0.0	2206.884
20-30	343	1490.884	110.888	1101.3	50.265	416.108	2092.889
20-30	344	1391.057	110.333	1195.371	20.308	355.386	1889.819
20-30	345	1457.203	131.258	1115.932	101.539	0.0	2048.554
20-30	346	1315.438	115.475	1254.675	30.462	0.0	1925.499
20-30	347	1394.339	119.106	1157.379	30.462	294.362	2257.171
20-30	348	1455.514	138.868	1163.605	50.265	0.0	2503.857
20-30	349	1652.7	70.211	1019.907	30.462	0.0	2759.525
20-30	350	1734.528	78.508	1033.208	101.236	161.256	2366.239
20-30	351	1534.187	75.05	1059.556	50.568	70.574	2055.601
20-30	352	1555.206	96.279	1170.451	40.515	0.0	2896.76
20-30	353	1483.311	5.707	1249.549	119.635	0.0	2506.875
20-30	354	1545.941	55.167	1315.395	99.528	0.0	1841.05
20-30	355	1486.505	22.828	1270.089	90.78	101.539	2248.42
20-30	356	1342.33	64.156	1208.842	60.319	0.0	2655.362
20-30	357	1438.289	154.947	1333.986	70.472	0.0	2343.721
20-30	358	1421.297	90.833	1404.168	30.159	0.0	2566.991
20-30	359	1597.421	119.281	1273.381	70.573	100.734	2520.557
20-30	360	1429.599	57.069	1393.18	20.207	80.628	2698.197
20-30	361	1482.631	72.2	1372.849	30.159	202.675	2762.841
20-30	362	1655.373	45.351	1360.402	0.0	0.0	2139.44
20-30	363	1433.527	43.492	1200.799	10.053	80.829	2443.448
20-30	364	1448.341	49.46	1188.906	0.0	0.0	2166.273
20-30	365	1516.943	17.121	1277.447	20.106	40.515	2484.767
20-30	366	1516.931	126.111	1242.073	10.053	110.083	2490.892
20-30	367	1482.569	100.822	1274.539	50.669	152.308	2294.962
20-30	368	1541.67	112.235	1228.804	161.958	213.231	2274.354
20-30	369	1613.717	89.278	1090.813	70.976	213.231	2407.662
20-30	370	1489.423	104.094	1326.676	40.616	271.434	2898.956
20-30	371	1460.058	86.593	1312.205	90.78	81.231	2787.78
20-30	372	1656.734	202.916	1224.006	50.769	372.468	2527.491
20-30	373	1507.168	206.34	1271.563	80.425	362.516	2349.247
20-30	374	1467.134	155.206	1267.464	60.923	253.847	2103.25
20-30	375	1710.884	99.909	1221.918	10.053	131.397	2548.502
20-30	376	1492.053	92.212	1197.932	101.035	121.847	2346.134
20-30	377	1551.715	100.039	1204.464	121.141	40.616	2267.224
20-30	378	1584.732	65.58	1429.113	91.083	203.078	2495.033
20-30	379	1536.072	64.374	1152.387	121.343	192.924	2454.321
20-30	380	1653.002	79.331	1215.673	90.679	314.77	2323.62
20-30	381	1677.833	41.329	1139.581	100.833	363.726	2126.374
20-30	382	1511.499	198.513	1454.362	80.526	593.133	2483.959
20-30	383	1654.836	180.708	1319.375	182.064	426.463	2495.821
20-30	384	1436.833	0.0	1368.349	60.722	382.926	2531.42
20-30	385	1420.187	0.0	1266.818	20.106	502.555	2375.981
20-30	386	1452.902	0.0	1350.847	50.467	474.612	2299.488
20-30	387	1761.479	0.0	1203.066	50.669	598.676	2210.822
20-30	388	1535.681	0.0	1392.219	40.313	454.71	2279.281
20-30	389	1598.391	135.697	1235.454	80.929	582.885	2359.6
20-30	390	1530.066	273.344	1301.146	131.597	553.021	2550.112
20-30	391	1485.698	14.87	1472.555	101.539	303.508	2434.812
20-30	392	1620.281	77.646	1232.271	91.385	293.152	2431.485
20-30	393	1682.435	70.385	1226.307	91.284	375.492	2496.43
20-30	394	1661.75	13.316	1525.014	221.571	213.231	3081.438
20-30	395	1406.302	298.737	1387.817	150.796	528.002	2701.821
20-30	396	1420.932	161.206	1336.908	50.265	364.431	2638.69
20-30	397	1556.44	214.155	1280.284	132.0	835.82	2177.835
20-30	398	1607.583	84.082	1357.824	121.847	718.204	2228.615
20-30	399	1620.837	228.145	1444.239	91.385	852.321	2471.905
20-30	400	1402.551	174.729	1285.363	81.029	604.395	2193.426
20-30	401	1415.794	169.381	1581.569	111.693	607.923	2717.112
20-30	402	1574.587	87.408	1364.51	90.78	556.045	2713.98
20-30	403	1523.724	128.345	1285.703	81.231	504.167	2269.127
20-30	404	1588.87	132.02	1404.888	111.693	533.016	2775.001
20-30	405	1388.759	277.583	1282.558	111.693	352.765	2650.252
20-30	406	1537.374	30.35	1281.272	192.924	242.585	2355.891
20-30	407	1593.986	16.729	1232.738	132.0	323.312	2215.445
20-30	408	1564.039	146.901	1361.01	121.847	586.305	2538.248
20-30	409	1559.332	0.0	1347.003	121.847	151.401	2594.543
20-30	410	1578.291	11.414	1349.018	70.473	273.953	2560.963
20-30	411	1269.58	48.243	1437.106	10.154	150.796	2449.874
20-30	412	1274.628	31.385	1497.868	10.154	0.0	2872.63
20-30	413	1478.232	7.435	1422.05	30.462	382.018	2533.321
20-30	414	1413.208	0.0	1442.571	70.573	180.956	2551.508
20-30	415	1388.546	0.0	1510.1	30.462	70.372	2668.428
20-30	416	1536.107	38.82	1425.646	70.573	291.54	2369.449
20-30	417	1680.383	18.588	1204.169	70.272	270.631	2451.892
20-30	418	1606.703	26.023	1207.541	101.337	331.752	2419.01
20-30	419	1520.371	0.0	1199.949	10.154	30.159	2587.52
20-30	420	1548.362	3.718	1316.844	30.361	0.0	2787.778
20-30	421	1510.84	0.0	1238.4	10.154	10.053	2606.912
20-30	422	1311.337	0.0	1392.002	0.0	0.0	2124.759
20-30	423	1540.335	12.711	1261.035	10.154	0.0	2306.43
20-30	424	1531.991	56.112	1047.364	60.923	10.053	2303.215
20-30	425	1699.398	11.153	1051.465	20.308	0.0	2733.492
20-30	426	1734.212	0.0	962.913	71.077	0.0	2444.853
20-30	427	1435.864	0.0	1189.303	50.769	0.0	2442.355
20-30	428	1532.887	13.012	1403.573	30.462	0.0	2656.686
20-30	429	1321.061	0.0	1375.937	0.0	0.0	2111.693
20-30	430	1381.202	0.0	1275.052	0.0	0.0	1963.808
20-30	431	1339.615	0.0	1410.232	10.154	0.0	2375.389
20-30	432	1564.232	92.002	1180.051	10.053	0.0	1839.846
20-30	433	1449.257	0.0	1353.317	20.308	10.053	2740.103
20-30	434	1624.938	0.0	1089.74	100.33	0.0	2588.621
20-30	435	1576.003	0.0	1094.741	50.265	0.0	2578.961
20-30	436	1695.469	29.741	1083.113	30.06	0.0	2708.143
20-30	437	1542.356	13.012	1151.982	70.675	0.0	2719.108
20-30	438	1445.911	69.385	1174.476	40.012	0.0	2715.998
20-30	439	1688.53	0.0	1070.594	60.118	10.053	2873.524
20-30	440	1578.94	0.0	1216.915	10.154	0.0	3082.627
20-30	441	1512.57	0.0	1223.101	0.0	0.0	1951.348
20-30	442	1368.387	31.6	1441.534	0.0	0.0	2183.677
20-30	443	1319.459	5.577	1346.222	9.953	0.0	2789.284
20-30	444	1583.932	0.0	1167.711	0.0	0.0	1768.178
20-30	445	1896.838	11.414	1146.426	10.053	30.462	2928.627
20-30	446	1577.244	55.859	1258.107	29.959	0.0	3074.48
20-30	447	1565.286	54.907	1316.534	80.124	10.154	2842.059
20-30	448	1624.916	17.121	1298.914	50.265	0.0	2784.758
20-30	449	1606.156	15.218	1289.046	60.118	0.0	2884.887
20-30	450	1560.449	41.85	1301.022	0.0	0.0	2150.498
20-30	451	1793.249	32.339	1184.744	29.858	0.0	2924.385
20-30	452	1643.667	7.609	1275.805	9.953	0.0	2991.243
20-30	453	1526.816	190.23	1490.113	20.207	0.0	2307.321
20-30	454	1667.434	64.678	1493.376	0.0	0.0	2254.037
20-30	455	1636.948	66.581	1493.654	10.154	0.0	2327.831
20-30	456	1688.298	9.381	1531.262	10.053	0.0	2257.154
20-30	457	1429.08	152.184	1866.355	30.159	60.923	3804.663
20-30	458	1421.416	98.919	1740.195	40.213	60.923	3696.682
20-30	459	1444.691	223.906	1718.97	40.212	374.988	3597.266
20-30	460	1544.379	245.114	1611.824	40.616	0.0	1893.036
20-30	461	1560.199	163.239	1623.99	60.923	0.0	1804.667
20-30	462	1629.326	116.04	1670.217	30.06	142.154	3544.189
20-30	463	1708.943	0.0	1582.781	0.0	0.0	1680.2
20-30	464	1487.36	0.0	1419.695	9.953	0.0	3309.552
20-30	465	1626.489	46.47	1278.714	49.965	0.0	3269.027
20-30	466	1789.247	0.0	1320.387	130.892	40.616	3177.248
20-30	467	1794.952	0.0	1501.145	91.385	0.0	1954.657
20-30	468	1834.142	0.0	1371.267	221.172	20.106	3242.468
20-30	469	1828.64	0.0	1323.067	271.938	30.159	2956.259
20-30	470	2022.121	0.0	1339.269	151.403	91.183	3288.427
20-30	471	2184.367	0.0	1222.529	444.759	20.308	2874.936
20-30	472	2196.227	55.764	1230.419	414.195	261.38	3234.033
20-30	473	2118.353	0.0	1139.849	241.077	110.685	2946.015
20-30	474	1923.631	0.0	1181.439	200.761	0.0	2892.319
20-30	475	2061.709	0.0	1180.95	90.277	221.974	3161.349
20-30	476	2089.439	0.0	1051.583	140.744	394.288	2911.826
20-30	477	2133.5	0.0	1052.397	110.989	30.462	3189.588
20-30	478	1990.219	0.0	1226.951	29.858	50.366	3420.531
20-30	479	1774.77	0.0	1267.528	39.912	0.0	3010.343
20-30	480	1864.12	0.0	1149.427	142.154	0.0	2198.84
20-30	481	1851.975	0.0	1073.379	60.42	0.0	2868.393
20-30	482	1839.787	0.0	996.507	171.81	0.0	2740.016
20-30	483	1643.825	0.0	1071.792	81.231	0.0	2496.84
20-30	484	1872.855	0.0	1138.666	251.632	0.0	3077.494
20-30	485	1813.426	0.0	1294.729	110.184	0.0	3390.356
20-30	486	1747.232	0.0	1349.079	29.858	0.0	3318.667
20-30	487	1844.257	0.0	1319.0	89.977	0.0	3176.619
20-30	488	1841.284	59.482	1375.562	40.414	120.738	3489.794
20-30	489	1814.504	151.347	1151.021	40.616	0.0	2000.296
20-30	490	1844.955	93.115	1365.657	40.112	311.646	3316.671
20-30	491	1833.299	101.637	1331.841	19.906	0.0	2138.635
20-30	492	1701.225	39.079	1499.882	60.52	283.402	3239.542
20-30	493	1505.592	19.023	1664.185	60.118	142.154	3538.34
20-30	494	1616.042	31.6	1673.264	50.366	352.463	3291.924
20-30	495	1801.905	0.0	1494.365	40.212	385.444	3234.118
20-30	496	1724.431	0.0	1508.362	60.319	181.661	3339.77
20-30	497	1632.187	1.902	1488.818	70.674	192.924	3619.786
20-30	498	1743.153	9.512	1490.009	0.0	0.0	2479.717
20-30	499	1633.918	0.0	1549.513	0.0	0.0	2286.501
20-30	500	1828.922	7.609	1432.722	20.106	172.414	3377.983
20-30	501	1728.326	0.0	1512.65	0.0	0.0	1867.099
20-30	502	1740.847	68.004	1443.304	0.0	0.0	2074.488
20-30	503	1872.474	66.58	1425.58	0.0	0.0	2600.265
20-30	504	1530.339	93.384	1615.323	60.419	321.6	2978.166
20-30	505	1866.845	274.334	1213.745	19.906	382.421	3075.914
20-30	506	1788.567	237.516	1161.097	0.0	0.0	1885.9
20-30	507	1525.681	99.517	1364.867	0.0	0.0	2167.574
20-30	508	1663.667	271.415	1267.179	60.119	304.616	3068.453
20-30	509	1498.347	0.0	1274.317	49.764	264.001	2827.793
20-30	510	1654.804	234.45	1321.719	0.0	0.0	2315.364
20-30	511	1549.022	278.543	1389.878	39.811	180.956	2901.364
20-30	512	1600.339	299.672	1392.006	9.953	160.85	3178.544
20-30	513	1728.38	318.271	1073.082	40.012	233.035	2947.114
20-30	514	1587.195	357.693	1248.664	60.119	0.0	2757.017
20-30	515	1663.39	253.604	1398.959	29.858	202.674	3386.927
20-30	516	1564.649	0.0	1130.838	111.693	70.372	2907.302
20-30	517	1621.325	0.0	1027.905	71.077	212.526	2910.016
20-30	518	1563.623	0.0	1094.448	20.207	0.0	2699.1
20-30	519	1566.935	14.871	1123.932	99.528	80.425	3026.733
20-30	520	1758.784	148.412	1376.123	9.953	0.0	2425.561
20-30	521	1814.175	3.804	1477.339	69.77	221.974	3287.319
20-30	522	1333.183	76.092	1643.306	30.462	0.0	2500.034
20-30	523	1610.736	81.06	1611.06	10.154	0.0	2231.518
20-30	524	1552.644	188.143	1504.27	0.0	0.0	1905.791
20-30	525	1469.369	0.0	1277.667	50.769	0.0	2379.703
20-30	526	1460.117	0.0	1215.631	40.616	0.0	2499.543
20-30	527	1384.062	0.0	1279.04	30.462	181.661	3146.053
20-30	528	1284.046	0.0	1378.557	20.106	121.343	3084.925
20-30	529	1367.503	0.0	1277.437	110.584	233.438	3207.387
20-30	530	1357.738	0.0	1384.693	50.467	71.077	3026.95
20-30	531	1406.322	0.0	1311.891	30.462	0.0	2438.814
20-30	532	1335.18	0.0	1355.846	50.366	0.0	2074.189
20-30	533	1512.042	85.473	1486.629	90.579	0.0	2519.139
20-30	534	1506.777	167.304	1597.675	20.308	0.0	2510.503
20-30	535	1750.746	27.969	1384.459	20.308	0.0	2500.558
20-30	536	1803.146	0.0	1351.755	40.213	0.0	2571.734
20-30	537	1943.094	5.707	1266.687	60.722	0.0	2382.828
20-30	538	1643.879	30.046	1458.724	60.923	0.0	2372.17
20-30	539	1582.769	0.0	1146.373	131.799	0.0	2413.897
20-30	540	1578.391	0.0	1176.393	71.077	0.0	2606.206
20-30	541	1501.896	85.94	1406.277	60.923	0.0	2376.191
20-30	542	1460.349	0.0	1250.91	91.083	0.0	2583.285
20-30	543	1512.893	197.311	1560.366	70.876	0.0	2564.086
20-30	544	1510.885	185.642	1523.754	120.738	0.0	2692.868
20-30	545	1463.052	0.0	1125.616	252.537	0.0	2209.209
20-30	546	1429.919	0.0	1174.605	271.434	0.0	2288.631
20-30	547	1478.79	0.0	950.784	110.787	0.0	2304.921
20-30	548	1416.634	195.578	1537.001	162.462	71.077	3045.635
20-30	549	1412.074	0.0	1047.007	111.29	221.168	2847.983
20-30	550	1618.111	136.911	1511.171	110.685	252.033	3117.8
20-30	551	1702.316	160.127	1374.35	142.054	70.271	3041.315
20-30	552	1494.759	0.0	948.646	81.231	30.26	3371.071
20-30	553	1568.32	0.0	877.022	120.037	0.0	2254.854
20-30	554	1450.189	0.0	1051.608	90.982	0.0	2458.326
20-30	555	1493.838	0.0	1238.037	81.231	0.0	3088.368
20-30	556	1389.861	0.0	1555.492	81.231	60.923	3165.068
20-30	557	1390.513	0.0	1447.855	101.337	162.462	3235.839
20-30	558	1442.995	0.0	1110.533	90.78	312.452	3289.316
20-30	559	1492.498	276.955	1359.088	70.172	0.0	2605.612
20-30	560	1676.084	278.366	1397.949	121.645	271.736	3325.503
20-30	561	1629.762	342.436	1240.6	60.722	344.224	3213.409
20-30	562	1562.764	0.0	990.704	60.722	402.527	3238.239
20-30	563	1736.409	276.507	1209.977	241.577	241.778	2902.553
20-30	564	1769.908	245.646	1306.522	180.956	171.507	3257.939
20-30	565	1454.712	292.761	1311.228	50.265	170.903	3183.452
20-30	566	1566.343	295.396	1417.434	30.059	180.956	2833.098
20-30	567	1320.879	0.0	1246.131	0.0	0.0	2618.765
20-30	568	1421.404	0.0	1323.734	50.769	0.0	2725.039
20-30	569	1587.011	0.0	925.422	90.78	0.0	2403.628
20-30	570	1656.781	0.0	1159.65	130.993	40.212	3123.82
20-30	571	1598.272	0.0	1109.218	121.04	261.683	2860.625
20-30	572	1640.327	0.0	985.832	120.738	0.0	2589.422
20-30	573	1506.093	0.0	1169.006	160.852	0.0	2420.222
20-30	574	1655.917	0.0	1193.445	263.094	0.0	2804.357
20-30	575	1459.681	0.0	1346.15	251.731	0.0	2629.227
20-30	576	1479.745	0.0	1170.189	431.585	0.0	2381.226
20-30	577	1544.806	0.0	1067.059	160.854	0.0	2441.65
20-30	578	1545.865	0.0	1065.017	121.04	0.0	2313.751
20-30	579	1635.796	0.0	1133.197	181.059	0.0	2808.684
20-30	580	1667.248	0.0	1294.103	222.177	0.0	2520.15
20-30	581	1580.581	0.0	1295.29	130.892	0.0	2081.318
20-30	582	1475.614	0.0	1346.202	120.638	0.0	2183.858
20-30	583	1656.213	0.0	1131.844	191.714	0.0	2669.847
20-30	584	1540.617	0.0	948.279	131.9	0.0	2104.645
20-30	585	1777.756	0.0	919.567	182.266	0.0	2306.913
20-30	586	1746.908	0.0	736.984	181.765	0.0	2287.417
20-30	587	1682.846	0.0	871.943	60.923	0.0	2619.584
20-30	588	1677.423	0.0	947.81	232.23	0.0	2528.385
20-30	589	1624.795	0.0	999.043	130.289	0.0	2734.483
20-30	590	1627.465	0.0	904.852	40.616	0.0	2785.26
20-30	591	1622.935	0.0	836.335	90.579	0.0	2404.134
20-30	592	1785.615	0.0	852.285	242.082	0.0	2246.905
20-30	593	1790.138	0.0	933.779	344.427	0.0	2276.064
20-30	594	1899.001	0.0	912.907	211.619	0.0	2426.852
20-30	595	1852.564	0.0	846.661	202.675	0.0	2836.53
20-30	596	1876.1	0.0	832.75	262.392	0.0	2845.982
20-30	597	1666.348	0.0	974.815	281.492	0.0	2382.723
20-30	598	1629.212	0.0	896.738	131.093	0.0	2780.122
20-30	599	1721.036	0.0	758.428	393.28	0.0	2184.772
20-30	600	1564.851	0.0	894.872	322.209	0.0	2042.32
20-30	601	1590.022	0.0	1005.085	413.794	0.0	2061.12
20-30	602	1672.564	0.0	978.361	524.182	0.0	2026.344
20-30	603	1449.362	0.0	912.598	182.77	0.0	2709.861
20-30	604	1655.063	0.0	879.99	131.396	0.0	2536.129
20-30	605	1659.172	0.0	901.526	374.383	0.0	2335.467
20-30	606	1681.229	0.0	934.645	212.526	0.0	2519.843
20-30	607	1488.596	0.0	1126.567	190.913	0.0	2476.325
20-30	608	1616.385	0.0	1103.51	283.603	0.0	2707.445
20-30	609	1480.226	11.414	1229.617	263.799	0.0	2738.202
20-30	610	1746.38	0.0	1159.318	304.616	0.0	2930.427
20-30	611	1720.974	0.0	1057.599	131.598	0.0	2643.714
20-30	612	1655.18	0.0	1098.071	284.309	0.0	2650.652
20-30	613	1781.352	0.0	1018.771	182.266	0.0	2718.208
20-30	614	1758.565	0.0	1069.876	303.911	0.0	2840.852
20-30	615	1621.045	0.0	1219.283	111.693	0.0	2984.41
20-30	616	1721.12	0.0	1031.471	302.204	0.0	2827.186
20-30	617	1747.73	0.0	1089.29	50.669	0.0	2318.382
20-30	618	1648.703	0.0	1268.174	162.462	0.0	2465.768
20-30	619	1645.201	0.0	1300.545	162.361	0.0	2494.819
20-30	620	1715.201	3.805	1278.944	182.77	0.0	2689.65
20-30	621	1795.121	0.0	1129.966	331.055	0.0	2987.138
20-30	622	1747.245	0.0	1225.113	141.449	0.0	2482.547
20-30	623	1782.68	0.0	1195.723	50.366	0.0	3467.668
20-30	624	1431.391	0.0	1509.544	60.923	0.0	2696.695
20-30	625	1444.192	0.0	1392.852	160.552	0.0	3194.621
20-30	626	1705.259	14.87	1367.836	213.03	0.0	3409.549
20-30	627	1557.142	0.0	1592.514	302.702	132.0	3463.236
20-30	628	1551.654	0.0	1535.697	252.335	30.462	3429.052
20-30	629	1695.416	0.0	1307.814	171.306	20.308	3292.641
20-30	630	1680.525	9.511	1295.508	120.839	0.0	3145.767
20-30	631	1836.588	0.0	1165.592	101.539	0.0	2528.699
20-30	632	1670.699	0.0	1350.638	101.539	0.0	2725.949
20-30	633	1533.173	0.0	1275.431	121.444	0.0	2769.491
20-30	634	1630.4	24.73	1235.246	141.449	0.0	2716.485
20-30	635	1722.274	0.0	1097.436	101.539	0.0	2774.606
20-30	636	1715.208	1.902	1079.087	222.379	0.0	2636.073
20-30	637	1659.444	32.339	1253.343	70.674	0.0	2967.419
20-30	638	1789.538	13.316	1036.329	200.26	81.231	3007.446
20-30	639	1721.287	3.805	1197.328	250.929	10.154	2996.171
20-30	640	1811.028	0.0	1194.718	350.257	0.0	2993.967
20-30	641	1732.048	58.449	1037.787	30.462	0.0	2637.686
20-30	642	1718.814	5.576	1259.516	80.425	0.0	3264.99
20-30	643	1534.137	3.805	1363.815	60.923	0.0	2385.644
20-30	644	1566.906	34.241	1121.302	100.23	0.0	3027.632
20-30	645	1725.358	39.035	1236.443	80.425	10.053	3268.893
20-30	646	1613.026	0.0	1231.251	50.165	0.0	3177.326
20-30	647	1661.756	0.0	1292.607	130.591	0.0	2543.474
20-30	648	1621.595	0.0	1217.565	161.958	0.0	2681.805
20-30	649	1634.321	0.0	1175.336	211.115	0.0	2646.926
20-30	650	1620.135	0.0	1153.151	211.115	0.0	2914.839
20-30	651	1494.756	0.0	1297.578	120.637	0.0	2877.229
20-30	652	1612.344	45.655	1103.737	111.693	0.0	2769.871
20-30	653	1438.197	0.0	1359.109	232.431	0.0	2583.383
20-30	654	1479.808	22.828	1349.259	60.822	0.0	2666.016
20-30	655	1258.15	28.534	1587.839	100.934	0.0	2588.716
20-30	656	1384.779	30.437	1440.468	40.212	0.0	2765.03
20-30	657	1339.652	32.339	1315.571	60.52	0.0	2677.981
20-30	658	1343.551	16.816	1493.584	50.769	0.0	2890.001
20-30	659	1422.047	0.0	1373.898	90.478	0.0	2873.532
20-30	660	1390.797	0.0	1257.866	70.372	0.0	2485.667
20-30	661	1357.625	0.0	1315.84	10.053	0.0	2879.144
20-30	662	1209.658	20.925	1380.37	40.113	0.0	3044.539
20-30	663	1270.444	0.0	1618.712	10.053	0.0	3011.756
20-30	664	1277.002	32.339	1345.998	30.26	0.0	2918.15
20-30	665	1423.63	0.0	1504.487	131.9	0.0	2778.523
20-30	666	1541.163	7.435	1287.458	413.588	0.0	2615.649
20-30	667	1478.18	18.85	1354.371	201.868	0.0	2958.26
20-30	668	1683.11	42.11	1311.169	30.462	49.764	2772.999
20-30	669	1494.931	0.0	1455.157	100.733	0.0	2792.402
20-30	670	1466.281	0.0	1441.956	120.839	0.0	2788.976
20-30	671	1675.375	0.0	1303.741	403.837	0.0	3060.102
20-30	672	1758.592	5.707	1325.404	201.166	20.308	3081.12
20-30	673	1712.289	0.0	1385.784	30.361	0.0	3201.943
20-30	674	1575.208	65.971	1488.769	50.366	50.467	2390.956
20-30	675	1572.29	13.316	1464.955	231.423	60.419	2741.804
20-30	676	1560.349	240.592	1293.813	50.265	365.338	2623.985
20-30	677	1499.8	100.822	1208.234	40.616	0.0	2756.591
20-30	678	1404.755	50.93	1397.367	90.681	50.769	3179.449
20-30	679	1569.532	52.832	1341.033	360.01	0.0	2709.563
20-30	680	1679.976	115.997	1178.479	302.903	0.0	2885.687
20-30	681	1616.484	0.0	1451.958	381.222	0.0	2820.14
20-30	682	1664.388	26.632	1453.25	341.808	0.0	2990.634
20-30	683	1610.173	0.0	1453.656	271.637	0.0	2950.426
20-30	684	1420.393	1.902	1458.267	161.355	0.0	3040.303
20-30	685	1640.274	95.756	1364.466	350.957	0.0	2783.344
20-30	686	1681.265	0.0	1239.155	449.887	0.0	2798.732
20-30	687	1622.689	0.0	1160.651	451.694	0.0	2456.513
20-30	688	1766.761	0.0	1115.038	453.095	0.0	2672.648
20-30	689	1839.542	0.0	1099.116	231.124	0.0	2909.904
20-30	690	1743.722	0.0	1265.228	80.627	0.0	3098.613
20-30	691	1657.807	5.663	1265.938	201.667	0.0	3028.741
20-30	692	1564.443	20.447	1263.856	110.485	0.0	2859.346
20-30	693	1616.464	42.753	1070.266	241.779	0.0	2664.721
20-30	694	1687.527	75.527	1171.118	483.659	0.0	2723.007
20-30	695	1791.026	19.023	1043.856	454.002	0.0	2468.679
20-30	696	1725.161	16.99	1101.341	272.341	0.0	2767.755
20-30	697	1675.228	1.902	1040.665	302.298	0.0	2506.179
20-30	698	1786.795	0.0	976.755	230.322	0.0	2421.939
20-30	699	1633.813	0.0	1011.268	302.098	0.0	2302.715
20-30	700	1582.663	0.0	1109.489	251.233	0.0	2613.156
20-30	701	1687.971	0.0	1114.411	222.075	0.0	2667.539
20-30	702	1562.649	0.0	1121.122	171.81	0.0	2414.294
20-30	703	1406.606	0.0	1333.704	181.56	0.0	2654.774
20-30	704	1375.566	0.0	1188.606	91.083	0.0	2371.371
20-30	705	1513.787	0.0	1138.761	301.896	0.0	2293.459
20-30	706	1522.225	0.0	1683.843	200.864	0.0	2416.217
20-30	707	1485.813	0.0	1090.335	220.57	0.0	2288.841
20-30	708	1407.811	3.805	1256.911	190.41	0.0	2400.43
20-30	709	1616.853	0.0	937.984	152.107	0.0	2709.976
20-30	710	1645.434	0.0	962.273	272.043	0.0	2627.326
20-30	711	1635.795	0.0	1049.175	451.293	0.0	2346.538
20-30	712	1595.12	0.0	1029.159	270.133	0.0	2607.927
20-30	713	1607.137	1.902	1041.911	301.902	0.0	2475.726
20-30	714	1509.169	0.0	1067.63	281.288	0.0	2485.777
20-30	715	1630.625	0.0	928.897	462.453	0.0	2272.449
20-30	716	1586.876	0.0	948.965	341.813	0.0	2466.281
20-30	717	1648.433	0.0	953.63	281.593	0.0	2651.559
20-30	718	1500.008	0.0	972.012	181.057	0.0	2491.292
20-30	719	1514.837	1.902	931.579	160.451	0.0	2608.027
20-30	720	1443.845	96.452	1397.976	423.24	0.0	2994.848
20-30	721	1473.987	0.0	1037.838	262.086	0.0	2969.829
20-30	722	1509.735	58.623	1332.349	91.385	0.0	2666.318
20-30	723	1479.952	142.672	1390.614	81.231	0.0	2557.142
20-30	724	1679.674	36.446	1151.636	150.898	0.0	2512.902
20-30	725	1408.999	64.678	1332.618	100.131	0.0	2555.554
20-30	726	1415.96	0.0	1059.854	232.733	0.0	2977.558
20-30	727	1530.434	252.638	1280.184	221.173	0.0	2468.892
20-30	728	1706.668	94.289	1364.051	59.717	0.0	2718.612
20-30	729	1508.017	5.707	1075.623	371.672	0.0	2547.308
20-30	730	1424.481	87.506	1241.57	29.858	0.0	2589.728
20-30	731	1512.589	30.393	1018.888	81.03	0.0	2851.115
20-30	732	1598.676	19.023	1158.239	263.799	0.0	3129.366
20-30	733	1537.533	1.902	1161.911	212.226	0.0	2703.336
20-30	734	1505.191	5.707	1211.803	233.137	0.0	2823.465
20-30	735	1701.262	5.707	942.906	281.996	0.0	2279.277
20-30	736	1460.531	178.729	1246.178	342.616	0.0	2465.972
20-30	737	1510.547	119.845	1136.212	334.172	0.0	3092.366
20-30	738	1509.513	0.0	1148.556	304.516	0.0	3445.255
20-30	739	1488.332	175.011	1200.838	544.177	0.0	3288.504
20-30	740	1596.087	155.988	1183.726	554.533	0.0	3198.232
20-30	741	1555.44	163.598	1162.011	100.632	0.0	3181.042
20-30	742	1392.092	0.0	1237.199	302.198	0.0	2736.793
20-30	743	1623.908	199.136	857.573	723.122	0.0	3425.029
20-30	744	1643.606	0.0	2091.946	958.471	0.0	3166.661
20-30	745	1604.446	133.161	1107.106	355.386	0.0	3020.996
20-30	746	1544.615	140.77	1101.035	557.758	0.0	2885.667
20-30	747	1407.948	188.328	1132.177	444.656	0.0	3032.438
20-30	748	1472.961	182.62	1384.793	422.842	0.0	2879.934
20-30	749	1476.884	0.0	865.083	667.032	0.0	3227.573
20-30	750	1451.951	144.575	1120.555	494.315	0.0	3266.884
20-30	751	1455.936	0.0	946.838	415.706	0.0	2989.228
20-30	752	1558.85	0.0	917.83	345.232	0.0	3045.925
20-30	753	1659.004	0.0	923.062	253.847	0.0	3471.595
20-30	754	1438.301	70.385	1300.518	203.078	0.0	2828.882
20-30	755	1616.337	81.799	1221.765	131.9	0.0	2794.316
20-30	756	1621.773	133.161	1257.519	81.231	0.0	3028.955
20-30	757	1413.691	60.701	1156.045	40.616	0.0	2380.325
20-30	758	1450.552	108.431	1149.522	101.539	0.0	3583.884
20-30	759	1578.547	0.0	1094.974	342.517	0.0	2272.336
20-30	760	1616.259	0.0	1044.882	351.766	0.0	2258.969
20-30	761	1511.647	0.0	1048.548	233.539	0.0	3621.191
20-30	762	1549.726	0.0	958.324	80.226	0.0	2390.77
20-30	763	1552.186	0.0	1036.602	91.183	0.0	2684.521
20-30	764	1621.946	0.0	994.949	81.231	10.154	2571.234
20-30	765	1398.23	0.0	955.492	81.231	0.0	3866.88
20-30	766	1529.756	237.787	927.767	81.231	0.0	3491.203
20-30	767	1646.717	135.063	1265.293	142.154	0.0	3617.078
20-30	768	1665.939	106.529	1316.136	121.344	0.0	2180.953
20-30	769	1633.262	28.535	1242.304	191.113	0.0	2245.504
20-30	770	1746.48	13.316	1167.103	274.155	0.0	3522.266
20-30	771	1707.462	62.776	1223.24	121.746	30.462	2780.942
20-30	772	1619.712	83.701	1245.72	181.259	0.0	2293.05
20-30	773	1706.959	66.58	1354.066	201.567	0.0	2153.205
20-30	774	1538.044	0.0	903.588	192.924	0.0	3887.702
20-30	775	1568.441	0.0	907.879	81.231	0.0	3429.775
20-30	776	1525.618	100.822	1348.48	131.497	0.0	3772.179
20-30	777	1434.182	127.106	1249.136	241.882	0.0	2178.646
20-30	778	1612.743	123.562	1280.084	130.491	0.0	2254.542
20-30	779	1488.699	0.0	800.012	101.539	0.0	3498.635
20-30	780	1510.285	114.138	1344.631	543.472	0.0	3275.25
20-30	781	1499.465	88.975	1312.498	81.231	0.0	2160.258
20-30	782	1522.5	119.709	1132.006	121.443	0.0	2724.646
20-30	783	1497.502	0.0	873.907	400.726	0.0	2041.423
20-30	784	1441.876	0.0	934.349	152.308	0.0	2980.003
20-30	785	1525.192	0.0	893.795	531.619	0.0	1803.961
20-30	786	1544.763	11.067	1208.294	373.379	0.0	1769.783
20-30	787	1688.205	11.24	1290.291	383.13	0.0	1781.74
20-30	788	1616.913	0.0	1159.813	201.566	0.0	2367.338
20-30	789	1678.606	0.0	1397.79	172.616	0.0	3238.08
20-30	790	1533.226	0.0	883.716	232.733	0.0	1985.919
20-30	791	1588.137	0.0	1227.035	443.453	0.0	1882.079
20-30	792	1941.94	0.0	1051.145	361.518	0.0	2033.886
20-30	793	1657.638	0.0	1545.635	660.505	10.154	1935.459
20-30	794	1629.703	0.0	1094.895	654.967	0.0	2025.125
20-30	795	1598.049	0.0	1328.759	443.246	0.0	1875.236
20-30	796	1741.034	0.0	1755.267	482.861	0.0	2062.937
20-30	797	1648.395	0.0	1540.867	140.846	0.0	2304.817
20-30	798	1748.356	5.577	1247.462	100.733	0.0	2824.758
20-30	799	1627.808	0.0	1763.769	202.372	0.0	2499.445
20-30	800	1515.217	0.0	1035.062	170.503	0.0	2499.446
20-30	801	1660.915	0.0	1726.421	60.923	0.0	2358.509
20-30	802	1658.064	0.0	1680.946	60.822	0.0	2486.077
20-30	803	1735.711	0.0	1342.271	152.107	0.0	2281.999
20-30	804	1689.44	0.0	1549.905	202.271	0.0	2130.691
20-30	805	1766.164	0.0	1479.724	101.035	0.0	2347.841
20-30	806	1850.952	0.0	1359.61	172.112	0.0	2232.324
20-30	807	1512.611	42.452	1259.409	203.078	0.0	2619.278
20-30	808	1408.708	0.0	1384.15	121.847	0.0	2291.245
20-30	809	1557.691	0.0	1391.969	243.492	0.0	2354.067
20-30	810	1376.695	0.0	1369.795	172.515	0.0	2460.14
20-30	811	1575.162	0.0	1409.003	90.48	0.0	2881.066
20-30	812	1416.423	0.0	1489.097	50.367	0.0	2850.318
20-30	813	1523.341	0.0	1336.608	70.675	0.0	3118.74
20-30	814	1366.121	0.0	1562.026	80.125	0.0	2822.653
20-30	815	1686.193	0.0	1196.226	90.68	0.0	2872.626
20-30	816	1687.589	0.0	1145.989	140.342	0.0	2800.335
20-30	817	1589.363	0.0	1368.078	91.385	0.0	2622.785
20-30	818	1736.376	0.0	1328.36	40.616	0.0	2278.679
20-30	819	2159.618	0.0	1149.886	70.775	0.0	2650.827
20-30	820	1706.845	0.0	1144.1	131.598	0.0	2001.816
20-30	821	1837.769	0.0	1161.56	162.462	0.0	2247.198
20-30	822	1904.157	0.0	1209.72	172.213	0.0	2217.435
20-30	823	1493.506	0.0	1350.996	101.236	0.0	2255.733
20-30	824	1510.455	0.0	1305.84	121.343	0.0	2058.093
20-30	825	1644.849	0.0	1185.551	263.699	0.0	1833.194
20-30	826	1607.742	0.0	1298.283	50.769	0.0	2567.317
20-30	827	1864.608	0.0	1204.67	171.007	0.0	2358.001
20-30	828	1728.925	0.0	1364.646	101.539	111.693	2698.405
20-30	829	1813.661	0.0	1403.881	50.669	142.154	2753.998
20-30	830	1666.875	0.0	1478.702	161.859	0.0	1934.253
20-30	831	1560.425	0.0	1318.02	39.811	0.0	2120.547
20-30	832	1398.285	0.0	1671.788	179.653	0.0	2245.4
20-30	833	1429.563	0.0	1707.061	140.546	0.0	2367.83
20-30	834	1456.364	0.0	1531.719	101.539	0.0	2480.224
20-30	835	1407.296	0.0	1659.189	152.107	0.0	2589.703
20-30	836	1252.799	0.0	1675.191	139.339	0.0	2342.93
20-30	837	1350.243	0.0	1611.791	199.056	0.0	2173.029
20-30	838	1468.285	0.0	1467.497	140.847	0.0	2023.724
20-30	839	1386.869	0.0	1599.125	90.38	0.0	2097.518
20-30	840	1349.25	0.0	1562.413	20.308	0.0	2116.206
20-30	841	1395.939	0.0	1633.661	110.285	0.0	2350.965
20-30	842	1414.656	0.0	1634.42	109.481	0.0	2317.786
20-30	843	1361.898	0.0	1557.071	20.308	0.0	2471.188
20-30	844	1336.271	0.0	1654.725	29.858	0.0	2304.116
20-30	845	1308.957	9.511	1153.5	40.213	0.0	2215.048
20-30	846	1425.168	0.0	1150.312	213.231	0.0	2713.266
20-30	847	1402.334	35.796	1102.356	79.623	0.0	2323.82
20-30	848	1446.243	39.209	1181.202	69.67	0.0	2295.867
20-30	849	1492.09	11.153	1013.461	189.305	0.0	2238.262
20-30	850	1601.917	22.306	1215.57	79.623	0.0	2578.667
20-30	851	1603.272	3.718	1367.351	142.154	30.462	2808.486
20-30	852	1625.575	16.729	1212.284	79.623	0.0	2188.104
20-30	853	1504.331	14.958	1328.312	139.339	0.0	2305.122
20-30	854	1449.356	46.731	1353.604	49.764	0.0	2355.584
20-30	855	1513.95	53.906	1203.366	39.811	0.0	2373.491
20-30	856	1601.037	64.892	1165.691	89.575	0.0	2249.729
20-30	857	1506.959	92.648	1273.82	80.829	0.0	3227.312
20-30	858	1576.024	0.0	1205.422	89.776	30.462	2508.401
20-30	859	1585.458	36.144	1238.275	271.943	0.0	3056.703
20-30	860	1509.352	32.035	1322.231	70.876	0.0	2391.558
20-30	861	1521.94	26.632	1264.84	79.623	0.0	2752.592
20-30	862	1408.039	102.637	1098.77	109.481	0.0	2335.884
20-30	863	1235.545	0.0	1179.256	140.947	0.0	2245.1
20-30	864	1389.59	0.0	1160.981	209.009	0.0	2174.229
20-30	865	1361.202	0.0	1175.573	159.848	0.0	2314.062
20-30	866	1460.12	0.0	1017.212	139.339	0.0	2174.921
20-30	867	1525.602	159.358	1248.917	199.257	0.0	2216.749
20-30	868	1629.193	145.999	1164.325	229.015	0.0	2729.978
20-30	869	1612.883	33.893	1300.1	151.102	81.231	2650.858
20-30	870	1510.618	37.394	1373.329	70.071	0.0	2034.28
20-30	871	1622.85	115.562	1192.903	139.742	0.0	2150.291
20-30	872	1551.6	42.753	1104.813	180.759	81.231	2389.272
20-30	873	1516.236	42.753	1383.957	49.764	0.0	2005.334
20-30	874	1401.304	39.079	1318.292	19.906	0.0	2158.644
20-30	875	1540.788	108.431	1316.822	40.213	10.154	2736.601
20-30	876	1490.206	26.067	1224.667	119.836	0.0	2171.004
20-30	877	1554.419	65.102	1156.044	40.213	0.0	2139.45
20-30	878	1598.391	122.785	1129.241	49.965	0.0	2154.02
20-30	879	1488.125	44.528	1003.438	192.924	0.0	2138.845
20-30	880	1467.184	26.632	1281.385	172.616	0.0	2211.725
20-30	881	1388.137	49.46	1244.882	30.26	0.0	2401.724
20-30	882	1472.099	130.218	1212.965	70.372	0.0	2358.295
20-30	883	1535.192	141.846	1126.709	30.159	0.0	2682.326
20-30	884	1415.598	140.596	1174.857	139.44	0.0	2653.467
20-30	885	1249.409	125.334	1366.141	39.912	0.0	2068.159
20-30	886	1243.204	0.0	1577.182	30.462	0.0	3081.023
20-30	887	1185.477	0.0	1174.205	30.261	0.0	2359.505
20-30	888	1317.906	0.0	1596.873	50.065	0.0	2561.179
20-30	889	1248.223	0.0	1670.685	99.929	20.308	2904.19
20-30	890	1252.722	0.0	1698.972	49.864	101.539	2943.606
20-30	891	1317.105	148.379	1496.345	0.0	0.0	2713.055
20-30	892	1316.01	151.838	1354.483	50.065	0.0	2218.955
20-30	893	1404.525	0.0	1631.174	90.781	0.0	2076.507
20-30	894	1331.674	0.0	1616.824	162.462	0.0	2254.25
20-30	895	1364.603	114.138	1412.0	220.669	0.0	2469.987
20-30	896	1344.421	0.0	1569.185	233.539	0.0	2092.998
20-30	897	1482.335	108.431	1417.833	190.812	0.0	2185.589
20-30	898	1353.201	13.316	1568.357	180.956	0.0	2057.596
20-30	899	1270.277	0.0	1056.906	120.839	0.0	2049.459
20-30	900	1388.02	0.0	997.598	90.78	0.0	2209.209
20-30	901	1344.35	0.0	1174.681	81.231	0.0	2104.559
20-30	902	1245.064	0.0	1117.227	80.425	0.0	2121.545
20-30	903	1350.964	0.0	1051.506	121.645	0.0	2120.942
20-30	904	1170.014	0.0	1794.686	60.923	0.0	2028.758
20-30	905	1277.323	0.0	1172.43	70.372	0.0	2126.166
20-30	906	1219.501	0.0	1028.638	40.616	0.0	2044.336
20-30	907	1266.02	0.0	1020.764	20.308	0.0	2058.109
20-30	908	1280.499	0.0	1073.564	50.769	0.0	2224.09
20-30	909	1315.518	0.0	1171.909	40.616	0.0	2324.523
20-30	910	1167.773	0.0	1820.106	60.923	0.0	2293.153
20-30	911	1325.395	17.121	1570.385	10.154	0.0	2435.418
20-30	912	1202.902	13.316	1482.067	60.923	0.0	2292.857
20-30	913	1368.161	92.597	1506.626	10.154	0.0	2415.51
20-30	914	1355.169	0.0	1101.527	90.881	0.0	2262.491
20-30	915	1165.771	54.862	1566.413	30.361	0.0	2473.597
20-30	916	1263.573	18.719	1592.719	30.462	0.0	1953.256
20-30	917	1285.044	22.393	1523.452	50.366	0.0	2269.427
20-30	918	1458.631	0.0	1754.052	30.159	0.0	2403.13
20-30	919	1260.701	0.0	1682.68	60.822	0.0	2345.134
20-30	920	1236.917	28.1	1496.783	30.06	0.0	2966.909
20-30	921	1329.758	85.256	1469.183	20.106	10.154	2758.223
20-30	922	1284.369	0.0	1022.89	100.733	0.0	2201.264
20-30	923	1470.379	132.541	1406.457	110.584	0.0	2289.23
20-30	924	1479.28	149.879	1286.483	343.62	0.0	1944.713
20-30	925	1649.397	117.942	1289.541	140.946	40.616	2953.04
20-30	926	1584.638	68.733	1339.311	100.833	0.0	2171.104
20-30	927	1521.922	141.015	1229.448	151.2	0.0	2418.02
20-30	928	1527.768	58.841	1137.638	19.906	40.616	2517.549
20-30	929	1593.674	0.0	1030.451	40.616	0.0	2047.156
20-30	930	1461.558	22.349	1235.121	111.088	0.0	2138.639
20-30	931	1457.376	31.948	1320.242	81.231	0.0	2029.767
20-30	932	1382.832	60.999	1515.246	140.945	0.0	2698.884
20-30	933	1428.209	85.255	1323.481	130.389	0.0	2448.565
20-30	934	1396.202	0.0	1691.889	181.258	0.0	2454.504
20-30	935	1520.276	91.344	1406.846	111.491	50.769	2872.428
20-30	936	1609.737	28.404	1252.029	211.317	0.0	2605.096
20-30	937	1338.006	81.918	1399.13	210.814	0.0	2662.908
20-30	938	1447.846	120.823	1402.07	150.796	0.0	2822.44
20-30	939	1384.247	0.0	1657.161	100.733	0.0	2992.725
20-30	940	1443.118	166.482	1289.843	151.603	0.0	2581.065
20-30	941	1375.177	81.358	1269.863	140.743	0.0	2399.199
20-30	942	1505.992	42.753	1445.291	131.698	0.0	2524.968
20-30	943	1483.276	0.0	1457.558	181.562	10.154	2709.754
20-30	944	1357.194	0.0	1588.547	119.836	0.0	2547.396
20-30	945	1309.419	0.0	1726.76	30.159	0.0	2637.472
20-30	946	1417.917	96.497	1253.214	150.397	0.0	2415.997
20-30	947	1451.66	78.249	1202.973	151.503	0.0	2579.665
20-30	948	1308.562	94.337	1349.587	20.106	0.0	2238.761
20-30	949	1227.355	100.432	1382.781	10.154	0.0	2199.153
20-30	950	1340.265	35.752	1321.356	59.717	0.0	2529.909
20-30	951	1539.734	53.089	1178.703	139.64	0.0	2496.735
20-30	952	1415.012	9.381	1342.445	10.154	0.0	2443.86
20-30	953	1574.119	18.762	1404.807	20.308	0.0	2596.774
20-30	954	1236.119	39.861	1654.207	109.782	0.0	2410.369
20-30	955	1136.77	5.707	1642.801	89.776	0.0	2308.731
20-30	956	1267.186	0.0	1568.913	81.231	0.0	2254.353
20-30	957	1104.123	5.577	1282.552	50.265	0.0	2573.939
20-30	958	1167.549	0.0	1779.732	139.64	0.0	3015.58
20-30	959	1256.12	0.0	1099.019	89.977	0.0	2681.101
20-30	960	1291.265	0.0	1768.743	39.811	0.0	2702.025
20-30	961	1150.567	13.012	1132.32	39.912	0.0	2558.455
20-30	962	1243.2	14.87	1069.717	90.478	0.0	2265.903
20-30	963	1234.606	14.871	1105.99	60.923	0.0	2178.848
20-30	964	1248.046	1.859	1602.34	40.616	0.0	2457.798
20-30	965	1249.296	0.0	1151.857	10.053	0.0	2846.466
20-30	966	1369.439	13.012	1623.775	40.616	0.0	2581.489
20-30	967	1403.62	47.557	1587.59	80.526	0.0	2413.263
20-30	968	1391.795	71.682	1394.741	100.531	0.0	2771.788
20-30	969	1311.638	55.682	1378.652	70.372	0.0	2292.152
20-30	970	1435.384	22.306	1218.461	110.886	0.0	2188.175
20-30	971	1468.087	35.491	1334.321	221.672	0.0	1963.989
20-30	972	1439.318	0.0	912.206	414.701	0.0	1956.574
20-30	973	1506.806	71.244	1320.094	313.058	0.0	2167.193
20-30	974	1502.008	22.741	1388.438	281.993	0.0	2157.228
20-30	975	1508.478	50.623	1307.687	372.774	0.0	2351.156
20-30	976	1835.82	41.459	1163.982	160.95	0.0	2035.664
20-30	977	1868.675	11.283	1331.304	219.363	0.0	2853.911
20-30	978	1516.866	7.435	1472.157	110.886	0.0	2424.226
20-30	979	1404.667	147.977	1446.839	119.634	0.0	2859.959
20-30	980	1474.361	135.781	1312.539	412.489	0.0	1888.011
20-30	981	1473.218	0.0	880.613	252.741	0.0	3034.045
20-30	982	1537.058	135.063	1344.929	452.792	0.0	2934.019
20-30	983	1646.884	146.26	1246.659	354.781	0.0	2118.425
20-30	984	1640.834	99.864	1173.426	454.71	91.385	2078.112
20-30	985	1765.875	200.113	1223.945	283.101	50.769	2157.729
20-30	986	1695.412	249.201	1268.143	291.648	10.154	2023.821
20-30	987	1581.749	91.177	1277.218	201.869	0.0	2109.075
20-30	988	1762.323	135.141	1194.313	515.933	0.0	1976.072
20-30	989	1832.578	187.849	1280.31	253.344	0.0	1947.426
20-30	990	1603.724	239.511	1217.607	303.108	0.0	2087.371
20-30	991	1722.696	212.579	1155.106	242.286	0.0	2087.569
20-30	992	1703.826	191.002	1216.106	381.826	0.0	1946.12
20-30	993	1759.911	277.735	1089.118	353.576	10.154	1967.732
20-30	994	1683.519	195.317	1263.64	416.108	81.231	1917.967
20-30	995	1586.2	219.701	1155.531	514.228	40.213	1563.187
20-30	996	1655.699	142.227	1345.065	353.576	100.332	1856.344
20-30	997	1437.919	210.188	1511.193	463.355	71.077	1724.641
20-30	998	1528.426	178.077	1370.359	334.877	101.539	1787.378
20-30	999	1774.452	133.585	1291.278	445.161	30.462	1494.122
20-30	1000	1712.975	126.845	1292.298	262.592	40.616	1851.009
20-30	1001	1458.194	72.287	1539.566	343.32	111.693	2001.505
20-30	1002	1489.072	60.874	1318.173	242.486	10.154	2015.382
20-30	1003	1421.971	70.081	1494.235	262.996	20.308	1675.687
20-30	1004	1662.681	17.034	1450.242	303.106	20.308	2007.436
20-30	1005	1797.845	26.632	1400.871	456.321	40.616	1544.49
20-30	1006	1738.822	218.756	1387.842	131.598	30.462	1905.508
20-30	1007	1657.208	95.115	1271.784	80.929	10.154	2939.485
20-30	1008	1460.654	7.609	1499.174	131.196	60.923	1969.041
20-30	1009	1582.221	187.851	1410.471	81.231	0.0	1909.022
20-30	1010	1643.967	174.925	1493.429	240.071	20.308	1852.82
20-30	1011	1456.467	131.041	1524.642	321.203	40.012	1724.545
20-30	1012	1456.77	3.718	936.727	231.524	0.0	3429.142
20-30	1013	1409.387	25.551	958.992	390.372	71.077	1731.584
20-30	1014	1430.649	7.263	1267.92	473.208	101.539	1813.007
20-30	1015	1435.881	3.805	1481.514	472.808	0.0	1752.582
20-30	1016	1484.566	11.153	1391.555	251.533	0.0	2045.236
20-30	1017	1588.636	124.117	1386.246	415.704	40.616	1854.625
20-30	1018	1649.253	11.414	1093.928	332.764	10.154	1857.239
20-30	1019	1583.422	32.339	1345.577	50.769	0.0	2098.417
20-30	1020	1650.332	64.678	1131.28	273.449	0.0	1969.938
20-30	1021	1432.646	165.5	1270.084	253.645	0.0	1860.766
20-30	1022	1583.789	194.632	1317.331	223.184	0.0	1988.744
20-30	1023	1698.911	32.339	1207.015	40.414	30.462	2252.246
20-30	1024	1499.271	110.074	1248.139	20.107	0.0	2582.291
20-30	1025	1597.618	138.726	1069.049	19.906	0.0	2713.264
20-30	1026	1601.04	216.418	1135.797	180.858	0.0	2704.714
20-30	1027	1761.284	279.464	801.571	120.437	91.385	2511.298
20-30	1028	1954.02	258.786	847.403	170.904	80.829	2616.146
20-30	1029	1561.699	149.964	1010.525	119.635	19.906	2397.503
20-30	1030	1785.375	159.793	1189.53	180.053	20.308	2883.176
20-30	1031	1575.842	87.505	1004.041	149.493	0.0	2340.91
20-30	1032	1386.765	104.626	1324.873	80.627	0.0	2592.042
20-30	1033	1498.729	307.249	1115.618	90.478	0.0	3147.35
20-30	1034	1328.729	0.0	1041.341	70.372	0.0	3115.388
20-30	1035	1485.496	149.849	1154.707	191.009	0.0	3337.867
20-30	1036	1462.657	186.252	1059.441	170.903	0.0	3369.727
20-30	1037	1585.521	112.443	1122.555	231.322	0.0	3307.897
20-30	1038	1756.015	53.264	980.344	201.163	0.0	3134.879
20-30	1039	1668.131	72.201	1164.087	150.195	0.0	2720.106
20-30	1040	1739.191	85.386	1160.698	60.923	0.0	2263.505
20-30	1041	1507.045	38.046	1332.95	19.906	0.0	2551.516
20-30	1042	1688.245	1.902	1125.103	50.265	0.0	2592.433
20-30	1043	1636.58	0.0	1173.472	140.545	0.0	2572.035
20-30	1044	1580.095	3.805	1248.376	99.93	0.0	2150.907
20-30	1045	1504.935	1.859	1273.925	81.03	0.0	1982.311
20-30	1046	1496.218	7.609	1366.439	321.203	0.0	1887.204
20-30	1047	1427.164	28.534	1288.404	110.486	0.0	1968.237
20-30	1048	1494.226	26.632	1259.215	202.273	10.154	2172.324
20-30	1049	1675.89	69.302	1184.875	152.207	0.0	2210.822
20-30	1050	1600.238	66.58	1222.042	129.99	0.0	2602.0
20-30	1051	1615.016	121.142	1156.791	91.385	0.0	2351.771
20-30	1052	1314.513	11.414	1446.724	70.071	0.0	2356.075
20-30	1053	1718.429	1.902	1164.935	152.308	0.0	3218.736
20-30	1054	1568.177	15.218	1167.711	121.746	0.0	2903.362
20-30	1055	1490.387	28.535	1210.772	121.04	0.0	2996.98
20-30	1056	1579.245	20.925	1356.05	80.929	0.0	3215.51
20-30	1057	1566.598	17.121	1219.177	229.818	0.0	2771.292
20-30	1058	1684.118	76.092	1272.833	160.649	0.0	2771.992
20-30	1059	1636.742	15.219	1228.351	30.261	0.0	2103.152
20-30	1060	1753.949	85.604	1285.268	99.93	60.923	2871.416
20-30	1061	1736.292	26.632	1354.448	60.119	0.0	2133.817
20-30	1062	1376.961	60.874	1474.476	39.811	0.0	2188.407
20-30	1063	1416.509	20.103	1044.05	30.159	0.0	3005.509
20-30	1064	1400.766	44.44	1126.32	39.811	0.0	2474.324
20-30	1065	1466.35	9.251	1093.421	109.481	0.0	2440.249
20-30	1066	1409.971	176.914	1405.438	50.568	0.0	2217.358
20-30	1067	1476.568	117.943	1464.929	29.959	141.247	3112.194
20-30	1068	1682.343	110.333	1245.057	100.833	111.491	2981.396
20-30	1069	1654.762	108.172	1325.6	101.338	0.0	2164.686
20-30	1070	1569.656	161.695	1199.953	121.243	0.0	2157.741
20-30	1071	1501.857	261.735	1205.611	209.712	355.386	2505.995
20-30	1072	1517.432	178.816	1239.004	91.183	0.0	2254.153
20-30	1073	1649.512	0.0	1688.248	101.539	0.0	3442.824
20-30	1074	1382.365	234.189	1280.844	130.791	60.319	2956.347
20-30	1075	1696.038	214.568	1191.917	219.965	0.0	3163.852
20-30	1076	1777.382	93.213	1358.556	351.558	192.924	2848.083
20-30	1077	1857.209	241.374	1289.938	349.553	213.03	3121.641
20-30	1078	1886.144	209.851	1405.845	309.741	243.29	3136.32
20-30	1079	1804.962	148.379	1400.835	370.863	261.985	3003.402
20-30	1080	1633.293	236.733	1434.066	251.028	141.247	2858.314
20-30	1081	1796.657	180.718	1363.484	160.047	10.154	3283.087
20-30	1082	1425.747	71.596	1531.719	190.407	0.0	2721.509
20-30	1083	1426.686	39.948	1654.969	89.776	0.0	2387.762
20-30	1084	1371.177	43.147	1565.559	129.387	0.0	2462.462
20-30	1085	1507.284	0.0	1387.511	140.144	0.0	2497.944
20-30	1086	1294.807	13.316	1473.424	140.543	0.0	2363.214
20-30	1087	1274.239	17.121	1413.873	89.575	0.0	2490.497
20-30	1088	1458.107	22.828	1480.924	199.759	0.0	2572.828
20-30	1089	1379.315	39.948	1421.572	220.868	0.0	2288.515
20-30	1090	1283.372	0.0	1856.981	189.806	0.0	2507.392
20-30	1091	1300.568	51.362	1490.698	239.77	0.0	2352.949
20-30	1092	1445.343	0.0	1740.639	200.26	0.0	2355.376
20-30	1093	1559.528	0.0	1702.293	149.393	0.0	2787.26
20-30	1094	1455.8	0.0	1655.14	111.693	0.0	2793.315
20-30	1095	1432.996	77.994	1287.769	130.191	20.106	2888.124
20-30	1096	1442.012	102.724	1233.394	89.977	30.261	2686.35
20-30	1097	1578.401	72.287	1310.778	90.478	0.0	2673.755
20-30	1098	1397.268	72.287	1523.955	181.161	0.0	2965.324
20-30	1099	1445.518	0.0	2037.464	294.463	0.0	3714.355
20-30	1100	1586.191	116.04	1439.185	253.847	0.0	3687.219
20-30	1101	1548.292	0.0	1852.137	192.924	0.0	3422.714
20-30	1102	1530.83	111.359	1262.33	202.473	0.0	2701.618
20-30	1103	1401.861	0.0	1510.432	230.925	0.0	2851.524
20-30	1104	1586.711	28.448	1226.35	242.585	0.0	3269.1
20-30	1105	1560.736	55.598	1297.851	304.616	0.0	3484.044
20-30	1106	1527.842	125.552	1327.842	233.539	0.0	3653.438
20-30	1107	1640.104	117.464	1291.244	249.424	0.0	2887.611
20-30	1108	1606.133	149.542	1402.291	142.154	0.0	3441.316
20-30	1109	1484.577	53.264	1258.987	161.055	0.0	2588.428
20-30	1110	1577.097	19.023	1305.251	130.995	0.0	2216.962
20-30	1111	1439.213	64.845	1288.549	110.584	0.0	2411.981
20-30	1112	1581.394	22.306	1244.874	100.23	0.0	2241.967
20-30	1113	1521.911	18.763	1280.999	274.155	0.0	3453.783
20-30	1114	1421.47	18.632	1217.655	223.385	0.0	3435.793
20-30	1115	1508.041	10.982	1159.767	142.154	0.0	3616.144
20-30	1116	1335.384	46.471	1320.598	110.486	0.0	2390.98
20-30	1117	1495.521	39.035	1219.6	243.693	0.0	3572.707
20-30	1118	1467.824	0.0	1055.916	121.847	0.0	3697.576
20-30	1119	1485.435	89.408	1112.131	239.269	60.923	2299.09
20-30	1120	1477.551	0.0	1923.44	160.95	10.154	2316.774
20-30	1121	1630.22	0.0	1833.613	139.44	0.0	2516.827
20-30	1122	1425.785	42.796	1300.397	129.387	0.0	2400.018
20-30	1123	1604.21	38.866	1077.846	119.434	0.0	2450.685
20-30	1124	1447.385	29.958	1214.503	119.534	0.0	2698.396
20-30	1125	1449.466	0.0	1933.343	199.056	0.0	2382.935
20-30	1126	1511.689	93.169	1310.342	90.478	0.0	2699.798
20-30	1127	1469.691	29.741	1230.528	59.717	0.0	2601.681
20-30	1128	1368.191	0.0	2088.004	120.035	0.0	2164.759
20-30	1129	1410.125	14.959	1184.776	100.131	0.0	2356.289
20-30	1130	1556.341	45.09	1235.469	99.528	0.0	2610.329
20-30	1131	1486.983	37.22	1246.663	20.308	0.0	3478.112
20-30	1132	1432.017	24.124	1207.882	40.012	0.0	2486.066
20-30	1133	1397.283	17.034	1366.792	0.0	0.0	3332.035
20-30	1134	1307.108	0.0	2035.701	0.0	0.0	3633.431
20-30	1135	1234.651	0.0	2186.68	10.154	0.0	2080.537
20-30	1136	1387.586	20.447	1232.26	0.0	0.0	3824.649
20-30	1137	1293.089	0.0	1235.109	0.0	0.0	3588.406
20-30	1138	1332.574	0.0	2262.588	71.077	0.0	2155.831
20-30	1139	1185.069	11.414	1514.523	19.906	0.0	1994.866
20-30	1140	1272.088	0.0	1297.54	30.159	0.0	2438.204
20-30	1141	1075.112	0.0	1163.363	19.906	0.0	2189.501
20-30	1142	1134.509	0.0	1150.33	10.154	0.0	2089.78
20-30	1143	1321.258	0.0	2148.88	0.0	0.0	3484.645
20-30	1144	1238.277	0.0	964.317	10.053	0.0	3548.876
20-30	1145	1197.036	0.0	1099.743	0.0	0.0	3416.396
20-30	1146	1172.186	0.0	2497.22	60.923	0.0	3615.643
20-30	1147	1383.957	70.299	1362.5	10.053	20.308	2560.973
20-30	1148	1397.011	111.458	1301.445	70.172	0.0	2288.523
20-30	1149	1429.687	37.828	1330.536	40.212	0.0	2351.655
20-30	1150	1426.699	102.724	1469.177	40.212	0.0	2749.96
20-30	1151	1369.605	104.54	1480.244	10.053	0.0	2711.664
20-30	1152	1439.8	0.0	877.458	69.67	0.0	2537.839
20-30	1153	1432.322	160.608	1360.389	10.053	0.0	2838.423
20-30	1154	1431.527	149.76	1341.45	0.0	0.0	3333.245
20-30	1155	1307.771	173.055	1406.057	10.154	0.0	3234.327
20-30	1156	1358.036	241.918	1294.339	10.154	0.0	3341.287
20-30	1157	1253.398	74.19	1497.027	91.385	0.0	2803.031
20-30	1158	1270.922	135.14	1539.34	39.811	0.0	2069.977
20-30	1159	1264.912	30.437	1704.688	140.743	0.0	3171.071
20-30	1160	1203.063	169.261	1606.121	90.478	0.0	3352.93
20-30	1161	1335.928	113.095	1451.706	130.69	0.0	3358.172
20-30	1162	1313.803	104.626	1343.413	71.077	0.0	3488.579
20-30	1163	1529.796	28.534	1264.961	10.154	0.0	3200.648
20-30	1164	1503.733	45.655	1350.296	100.633	0.0	2586.201
20-30	1165	1380.527	101.033	1526.53	60.32	0.0	2853.407
20-30	1166	1306.281	48.852	1338.832	241.274	0.0	2955.138
20-30	1167	1423.95	182.621	1332.521	211.417	20.308	2829.79
20-30	1168	1687.377	176.424	1270.139	241.376	30.159	2882.045
20-30	1169	1528.939	104.235	1278.602	139.742	30.159	2706.536
20-30	1170	1442.235	0.0	1120.46	101.438	0.0	2340.31
20-30	1171	1456.935	0.0	1027.996	20.106	0.0	3217.934
20-30	1172	1364.337	74.831	1292.019	20.106	10.053	2599.348
20-30	1173	1428.907	34.198	1381.531	101.035	0.0	3217.828
20-30	1174	1445.776	125.497	1351.032	20.106	30.159	2644.076
20-30	1175	1434.702	121.747	1477.913	60.319	0.0	3416.681
20-30	1176	1392.523	0.0	1305.012	29.858	0.0	2467.169
20-30	1177	1271.325	0.0	1204.886	10.053	0.0	3081.892
20-30	1178	1326.894	1.902	1758.461	70.372	10.154	2789.26
20-30	1179	1499.305	41.285	1676.797	80.526	0.0	2830.375
20-30	1180	1401.273	213.077	1569.031	40.414	70.573	3104.427
20-30	1181	1415.191	0.0	1018.17	20.308	91.385	2196.847
20-30	1182	1422.702	0.0	1007.405	81.231	0.0	2182.069
20-30	1183	1573.248	0.0	1015.196	130.392	0.0	2133.014
20-30	1184	1439.5	0.0	965.836	161.253	0.0	3580.644
20-30	1185	1636.029	0.0	734.447	363.127	40.616	1791.502
20-30	1186	1570.057	0.0	751.642	111.492	0.0	2250.436
20-30	1187	1679.316	0.0	858.131	262.392	30.462	2239.077
20-30	1188	1575.547	0.0	925.676	110.285	30.462	2144.373
20-30	1189	1532.273	1.816	905.595	131.799	60.923	2133.414
20-30	1190	1677.223	16.602	822.431	220.168	70.072	1924.808
20-30	1191	1835.738	44.053	755.884	271.742	140.746	2527.309
20-30	1192	1881.68	26.242	770.409	182.167	252.238	2178.755
20-30	1193	1919.557	16.948	666.826	109.883	30.462	2467.085
20-30	1194	1772.943	5.707	807.063	300.193	49.764	2386.756
20-30	1195	1534.918	0.0	1010.345	40.213	10.154	2462.46
20-30	1196	1478.232	0.0	989.337	90.179	0.0	2183.381
20-30	1197	1598.26	0.0	786.746	90.983	10.154	2031.075
20-30	1198	1363.37	0.0	1036.244	40.212	0.0	2858.638
20-30	1199	1456.896	50.451	1366.067	90.478	0.0	2507.776
20-30	1200	1438.34	59.353	1292.921	80.425	0.0	2507.871
20-30	1201	1502.301	0.0	903.218	110.083	0.0	2132.408
20-30	1202	1392.497	0.0	919.616	40.616	0.0	1891.231
20-30	1203	1475.894	0.0	885.962	110.687	0.0	2120.342
20-30	1204	1502.567	0.0	933.176	70.072	0.0	2279.588
20-30	1205	1366.369	0.0	1022.421	60.923	0.0	1964.419
20-30	1206	1504.99	0.0	834.651	181.765	0.0	2279.186
20-30	1207	1217.93	0.0	1011.264	132.0	0.0	2000.413
20-30	1208	1422.896	0.0	756.185	141.953	0.0	1821.261
20-30	1209	1558.221	0.0	826.131	89.977	0.0	2267.124
20-30	1210	1444.527	0.0	1445.989	20.308	10.154	1897.666
20-30	1211	1658.275	0.0	1356.552	30.462	0.0	1932.451
20-30	1212	1471.781	0.0	1263.523	20.106	0.0	2547.998
20-30	1213	1282.861	0.0	1302.883	0.0	0.0	3404.124
20-30	1214	1429.091	0.0	1348.944	101.338	10.154	1696.295
20-30	1215	1434.816	0.0	1187.38	90.679	0.0	2360.496
20-30	1216	1526.897	0.0	1069.051	80.124	0.0	2371.055
20-30	1217	1290.344	0.0	1338.583	40.616	0.0	1830.205
20-30	1218	1326.054	0.0	940.401	80.226	10.154	2022.831
20-30	1219	1281.995	0.0	950.654	99.729	10.154	1947.428
20-30	1220	1301.642	3.804	1320.023	70.573	0.0	2170.002
20-30	1221	1343.479	67.831	833.063	91.184	0.0	2165.891
20-30	1222	1353.715	17.034	973.368	60.923	0.0	2334.783
20-30	1223	1502.196	37.916	1025.016	60.923	0.0	2914.34
20-30	1224	1519.168	1.859	1094.154	109.481	0.0	2625.023
20-30	1225	1534.555	0.0	1107.381	129.387	20.308	2636.679
20-30	1226	1578.073	0.0	746.289	280.488	0.0	1671.162
20-30	1227	1531.266	0.0	810.925	241.078	0.0	1924.708
20-30	1228	1568.722	0.0	769.991	140.948	20.308	2064.548
20-30	1229	1578.945	0.0	847.581	172.415	0.0	2050.976
20-30	1230	1635.999	0.0	775.385	191.717	0.0	2126.883
20-30	1231	1588.77	0.0	801.709	121.042	0.0	2025.945
20-30	1232	1379.306	0.0	1045.328	241.38	0.0	1991.765
20-30	1233	1408.052	0.0	956.524	191.515	0.0	1995.081
20-30	1234	1536.087	0.0	812.565	152.308	0.0	2020.517
20-30	1235	1587.012	0.0	938.671	171.007	0.0	2172.222
20-30	1236	1550.774	0.0	954.763	180.96	0.0	2124.87
20-30	1237	1617.594	0.0	860.242	191.114	30.462	2190.714
20-30	1238	1752.205	0.0	885.247	389.869	50.769	2381.634
20-30	1239	1533.893	0.0	1076.164	101.337	10.154	2341.509
20-30	1240	1363.45	0.0	1449.934	170.404	0.0	2408.268
20-30	1241	1385.314	0.0	946.022	121.847	0.0	2179.154
20-30	1242	1294.487	0.0	852.039	60.42	0.0	2076.408
20-30	1243	1383.412	0.0	876.52	50.568	0.0	2230.325
20-30	1244	1430.979	38.046	1291.867	111.088	0.0	2324.824
20-30	1245	1475.115	0.0	1283.307	120.637	0.0	2377.999
20-30	1246	1391.802	54.475	1155.03	80.425	0.0	2351.871
20-30	1247	1478.462	5.707	1295.211	110.584	0.0	2557.139
20-30	1248	1618.822	41.329	1099.837	90.982	10.154	2022.123
20-30	1249	1614.889	57.069	1111.95	129.789	60.119	2121.253
20-30	1250	1779.389	26.546	1114.08	109.481	0.0	1994.679
20-30	1251	1730.349	0.0	1180.394	321.699	0.0	2272.027
20-30	1252	1665.983	13.316	891.822	250.63	71.077	1951.152
20-30	1253	1647.116	20.925	996.745	290.843	50.769	1963.415
20-30	1254	1928.669	32.296	902.059	323.115	0.0	1671.166
20-30	1255	1660.036	39.948	1042.088	191.311	0.0	2340.087
20-30	1256	1696.347	51.276	1038.973	140.743	0.0	2326.51
20-30	1257	1883.133	7.609	915.063	221.168	0.0	2243.274
20-30	1258	1645.8	0.0	881.92	110.786	0.0	2105.75
20-30	1259	1583.628	9.511	1075.581	110.584	0.0	2242.875
20-30	1260	1597.146	45.526	1076.494	109.782	0.0	2226.092
20-30	1261	1744.513	43.753	854.465	59.918	0.0	2090.383
20-30	1262	1569.323	5.707	1013.37	100.531	0.0	2083.936
20-30	1263	1642.242	64.888	1054.709	211.417	0.0	2237.136
20-30	1264	1650.089	94.8	1144.536	149.292	0.0	1955.371
20-30	1265	1356.252	128.095	1332.327	99.93	0.0	1885.101
20-30	1266	1446.807	0.0	983.25	151.303	0.0	2080.134
20-30	1267	1510.412	60.653	1209.312	101.539	0.0	3009.956
20-30	1268	1430.422	0.0	906.006	101.137	0.0	2108.586
20-30	1269	1509.097	0.0	922.409	170.203	0.0	2110.49
20-30	1270	1379.405	0.0	940.878	253.445	0.0	2058.819
20-30	1271	1411.029	109.029	1285.309	258.874	0.0	2498.331
20-30	1272	1451.586	0.0	913.853	231.021	0.0	2467.656
20-30	1273	1418.066	77.821	1308.851	261.582	0.0	2385.939
20-30	1274	1530.289	0.0	849.844	241.274	0.0	2447.855
20-30	1275	1655.314	0.0	793.253	170.203	111.693	2018.209
20-30	1276	1570.541	0.0	855.749	120.439	60.32	1889.826
20-30	1277	1531.5	0.0	901.575	192.522	0.0	2006.947
20-30	1278	1427.172	0.0	901.53	80.728	0.0	2045.744
20-30	1279	1466.782	0.0	797.734	71.077	30.462	1876.355
20-30	1280	1466.567	11.153	1278.304	100.733	0.0	2412.579
20-30	1281	1593.698	78.028	1158.901	50.568	0.0	1786.68
20-30	1282	1570.722	11.414	956.66	60.923	30.462	1968.643
20-30	1283	1730.2	36.144	974.949	131.295	20.308	2287.414
20-30	1284	1723.408	29.828	922.629	81.231	0.0	2014.482
20-30	1285	1637.783	0.0	1002.772	70.273	10.154	2340.503
20-30	1286	1809.523	75.222	1080.687	180.558	0.0	2035.289
20-30	1287	1805.176	28.23	1051.452	301.6	0.0	1701.628
20-30	1288	1610.964	37.481	1226.322	121.847	0.0	2057.609
20-30	1289	1595.198	0.0	865.602	101.539	0.0	2302.402
20-30	1290	1469.853	113.692	1171.118	70.876	0.0	2138.14
20-30	1291	1360.671	7.435	1129.718	121.243	0.0	2077.518
20-30	1292	1447.096	59.482	1204.703	91.184	0.0	1885.702
20-30	1293	1711.22	0.0	1130.75	89.977	0.0	1983.113
20-30	1294	1630.471	0.0	950.435	269.932	20.308	1860.17
20-30	1295	1329.502	0.0	1033.045	110.888	0.0	2011.565
20-30	1296	1313.859	7.523	1402.299	50.769	0.0	2005.735
20-30	1297	1269.022	0.0	1235.105	99.93	0.0	2164.375
20-30	1298	1312.05	33.203	1251.479	89.676	9.953	2045.947
20-30	1299	1160.715	0.0	1224.612	159.647	0.0	2005.435
20-30	1300	1221.692	94.8	1175.076	50.769	0.0	2025.939
20-30	1301	1251.855	0.0	1069.803	30.159	0.0	2187.287
20-30	1302	1384.74	0.0	1222.463	141.35	0.0	2375.49
20-30	1303	1292.638	0.0	1203.868	59.717	0.0	1882.178
20-30	1304	1253.777	0.0	1199.463	10.154	0.0	2185.891
20-30	1305	1270.983	0.0	1111.528	59.817	0.0	1944.409
20-30	1306	1404.347	0.0	1005.108	50.166	0.0	2052.384
20-30	1307	1378.825	0.0	907.171	39.811	0.0	2133.11
20-30	1308	1347.707	0.0	963.833	49.764	0.0	2360.318
20-30	1309	1504.982	0.0	882.638	70.072	0.0	2042.229
20-30	1310	1400.713	24.208	1185.355	50.265	0.0	2090.47
20-30	1311	1445.668	0.0	1049.766	60.923	0.0	3164.359
20-30	1312	1366.993	0.0	1734.538	139.339	0.0	2081.736
20-30	1313	1374.096	9.511	1371.616	50.769	0.0	2062.329
20-30	1314	1450.478	0.0	1914.37	70.876	30.462	2124.253
20-30	1315	1330.613	0.0	1712.731	60.722	0.0	3406.74
20-30	1316	1321.876	0.0	1021.503	131.397	10.154	2002.811
20-30	1317	1356.284	0.0	967.981	91.385	0.0	2013.872
20-30	1318	1444.403	0.0	1922.533	130.593	10.154	1966.221
20-30	1319	1223.319	0.0	2013.854	100.332	0.0	1846.687
20-30	1320	1418.729	0.0	1799.887	131.598	0.0	1739.108
20-30	1321	1422.193	0.0	1788.797	59.918	0.0	1833.612
20-30	1322	1437.567	0.0	1815.385	60.119	0.0	1835.526
20-30	1323	1461.512	0.0	1730.333	142.054	0.0	3637.962
20-30	1324	1345.698	0.0	1847.093	230.623	0.0	1764.947
20-30	1325	1428.229	0.0	1924.655	140.244	0.0	1765.253
20-30	1326	1364.897	0.0	1805.619	139.339	0.0	1880.977
20-30	1327	1326.834	0.0	1837.477	79.723	0.0	1914.35
20-30	1328	1478.465	0.0	1689.396	279.282	0.0	1598.475
20-30	1329	1528.21	0.0	1704.125	109.481	0.0	1700.315
20-30	1330	1556.628	0.0	1689.277	192.42	0.0	3470.283
20-30	1331	1315.592	0.0	1690.195	238.868	0.0	1835.029
20-30	1332	1494.288	0.0	1690.622	261.381	0.0	3585.39
20-30	1333	1394.591	0.0	1628.412	261.884	0.0	3054.079
20-30	1334	1479.682	16.729	1325.988	50.769	0.0	3079.424
20-30	1335	1453.514	24.73	1503.516	50.669	0.0	3690.142
20-30	1336	1462.162	19.023	1550.209	201.163	0.0	2464.652
20-30	1337	1458.124	5.707	1361.454	130.892	0.0	2405.845
20-30	1338	1398.683	26.632	1448.783	181.158	0.0	2293.347
20-30	1339	1411.096	106.529	1434.766	70.071	0.0	2744.038
20-30	1340	1375.838	79.896	1455.295	120.336	0.0	2694.376
20-30	1341	1416.122	38.046	1490.404	201.264	0.0	3645.496
20-30	1342	1384.377	13.143	1388.564	219.764	0.0	2523.483
20-30	1343	1399.645	57.63	1486.677	159.746	0.0	2553.018
20-30	1344	1287.433	56.591	1432.326	191.009	0.0	3906.889
20-30	1345	1422.695	55.851	1642.728	140.041	0.0	2620.572
20-30	1346	1242.07	53.178	1820.87	170.903	0.0	3937.447
20-30	1347	1344.48	0.0	2144.814	291.741	0.0	3721.918
20-30	1348	1421.748	0.0	1719.918	110.787	0.0	1958.782
20-30	1349	1289.314	32.339	1538.115	160.85	0.0	4042.915
20-30	1350	1501.658	0.0	1735.83	201.062	0.0	3732.547
20-30	1351	1517.434	0.0	1540.205	261.884	0.0	3361.287
20-30	1352	1435.171	0.0	1615.516	412.983	0.0	3099.103
20-30	1353	1473.597	0.0	1603.625	172.414	0.0	3161.034
20-30	1354	1591.812	0.0	1620.474	507.492	0.0	3010.338
20-30	1355	1726.796	0.0	1715.449	467.078	0.0	3384.215
20-30	1356	1620.831	0.0	1695.873	425.657	0.0	3344.408
20-30	1357	1717.152	0.0	1958.023	445.057	0.0	3743.608
20-30	1358	1631.233	0.0	1726.707	528.002	0.0	3274.14
20-30	1359	1589.72	0.0	1832.083	375.694	0.0	3552.907
20-30	1360	1531.458	0.0	1708.86	485.169	0.0	2894.421
20-30	1361	1631.463	0.0	1680.247	566.803	0.0	3346.704
20-30	1362	1650.439	0.0	1698.285	352.262	0.0	3461.332
20-30	1363	1717.632	0.0	1734.396	507.392	0.0	3344.498
20-30	1364	1716.053	0.0	1634.75	432.989	0.0	3483.027
20-30	1365	1700.734	0.0	1652.847	284.309	0.0	3686.211
20-30	1366	1655.201	0.0	1531.176	223.385	0.0	3390.139
20-30	1367	1629.916	0.0	1559.737	548.108	0.0	3169.472
20-30	1368	1829.244	0.0	1248.461	756.804	0.0	3045.412
20-30	1369	1652.384	0.0	1549.809	465.669	0.0	3015.963
20-30	1370	1750.094	0.0	1363.422	223.385	0.0	3196.441
20-30	1371	1563.603	0.0	1331.25	375.492	0.0	2504.368
20-30	1372	1349.244	0.0	1365.588	152.308	0.0	2808.269
20-30	1373	1590.75	0.0	1556.084	527.498	0.0	2945.993
20-30	1374	1395.641	0.0	1434.869	273.954	0.0	2673.148
20-30	1375	1261.69	0.0	1212.456	202.776	0.0	2580.049
20-30	1376	1516.044	0.0	1563.275	192.924	0.0	3151.29
20-30	1377	1642.82	0.0	1411.664	100.934	0.0	2616.553
20-30	1378	1507.061	0.0	1321.617	80.425	0.0	2596.143
20-30	1379	1354.603	57.623	1392.988	141.953	0.0	2831.501
20-30	1380	1289.068	74.788	1519.962	100.531	0.0	2787.361
20-30	1381	1173.417	24.686	1536.559	120.738	0.0	2795.396
20-30	1382	1260.228	30.002	1321.093	132.0	0.0	2758.203
20-30	1383	1338.009	112.139	1449.198	71.077	0.0	2300.584
20-30	1384	1444.122	36.144	1289.798	80.425	0.0	2566.894
20-30	1385	1323.412	0.0	1566.523	50.265	0.0	2056.703
20-30	1386	1425.831	0.0	1469.428	60.319	0.0	2303.699
20-30	1387	1389.718	0.0	1492.804	150.395	50.265	2846.572
20-30	1388	1455.25	0.0	1410.577	90.378	0.0	2713.38
20-30	1389	1522.106	0.0	1348.256	171.709	0.0	2809.582
20-30	1390	1462.93	0.0	1387.215	111.693	0.0	2286.208
20-30	1391	1461.11	26.068	1295.205	90.581	0.0	2357.379
20-30	1392	1457.69	69.037	1158.992	70.172	0.0	2143.265
20-30	1393	1366.532	0.0	1556.803	201.466	0.0	2186.687
20-30	1394	1375.273	179.664	1024.79	90.78	0.0	2254.035
20-30	1395	1356.472	200.769	1046.149	20.308	0.0	2322.802
20-30	1396	1514.072	0.0	1363.096	119.635	0.0	2767.766
20-30	1397	1493.584	188.016	1263.689	40.414	0.0	2844.669
20-30	1398	1525.338	304.15	1217.696	189.705	60.923	2623.599
20-30	1399	1387.457	296.106	1134.986	71.077	0.0	2666.521
20-30	1400	1391.835	334.111	1097.128	130.19	111.693	2699.007
20-30	1401	1233.972	396.774	1312.787	79.723	0.0	1928.723
20-30	1402	1333.189	370.314	1097.904	60.319	130.69	2606.916
20-30	1403	1232.281	0.0	1700.594	80.526	0.0	2817.916
20-30	1404	1385.693	0.0	1036.512	80.425	0.0	2116.913
20-30	1405	1405.822	0.0	973.562	141.348	0.0	2020.108
20-30	1406	1383.623	170.076	1200.918	162.16	0.0	1992.865
20-30	1407	1540.666	101.898	1138.067	231.121	0.0	2019.607
20-30	1408	1438.397	0.0	1475.139	200.962	0.0	2092.094
20-30	1409	1378.367	0.0	1487.216	191.009	0.0	2067.059
20-30	1410	1543.282	0.0	1435.087	191.513	0.0	2147.466
20-30	1411	1487.077	0.0	1494.923	170.803	0.0	2062.935
20-30	1412	1444.922	0.0	1457.121	202.877	20.106	2095.21
20-30	1413	1439.389	0.0	1570.675	262.59	30.159	2089.571
20-30	1414	1468.795	209.035	1319.421	151.3	71.077	2836.131
20-30	1415	1492.413	60.222	938.028	151.603	20.308	2373.287
20-30	1416	1608.185	0.0	1687.209	231.221	0.0	3841.923
20-30	1417	1625.964	0.0	1688.921	543.473	0.0	2986.609
20-30	1418	1691.171	0.0	1742.869	513.014	0.0	3317.555
20-30	1419	1717.58	0.0	1600.344	291.842	0.0	3492.494
20-30	1420	1535.996	0.0	1636.312	342.108	0.0	3199.54
20-30	1421	1501.971	0.0	1651.186	534.931	0.0	3079.096
20-30	1422	1893.514	0.0	1567.64	485.169	0.0	3218.542
20-30	1423	1542.091	0.0	1665.099	222.075	0.0	3126.248
20-30	1424	1489.256	0.0	1649.84	412.177	0.0	2896.934
20-30	1425	1448.268	0.0	1557.33	90.679	0.0	2920.565
20-30	1426	1448.75	0.0	1691.083	80.626	0.0	3208.276
20-30	1427	1427.089	0.0	1693.126	59.717	181.258	2345.641
20-30	1428	1433.494	0.0	1155.053	90.982	0.0	2191.808
20-30	1429	1409.792	152.949	1005.892	90.278	0.0	3083.036
20-30	1430	1387.589	0.0	1540.341	100.531	0.0	2415.794
20-30	1431	1407.322	0.0	1630.616	160.85	0.0	3214.825
20-30	1432	1510.612	72.239	878.794	50.769	0.0	2920.563
20-30	1433	1600.085	7.436	938.157	212.022	0.0	3262.173
20-30	1434	1613.688	0.0	1497.092	231.826	0.0	3018.477
20-30	1435	1544.16	0.0	1671.508	441.335	0.0	3025.32
20-30	1436	1552.427	0.0	1652.976	352.262	0.0	2964.706
20-30	1437	1735.758	0.0	1789.253	371.162	0.0	3481.727
20-30	1438	1579.419	0.0	1686.502	431.687	0.0	3275.637
20-30	1439	1606.92	0.0	1452.25	341.706	0.0	3090.166
20-30	1440	1532.454	0.0	1722.482	189.505	0.0	3435.373
20-30	1441	1611.943	0.0	1385.495	231.624	0.0	2931.323
20-30	1442	1524.796	0.0	1553.527	70.071	110.787	2467.883
20-30	1443	1399.767	0.0	1666.463	170.602	0.0	2777.105
20-30	1444	1376.745	0.0	1609.389	110.787	0.0	2689.853
20-30	1445	1335.513	0.0	1837.756	212.829	0.0	2850.112
20-30	1446	1330.464	0.0	1751.235	180.655	0.0	2898.954
20-30	1447	1245.174	121.617	1025.649	171.306	0.0	2373.163
20-30	1448	1485.684	0.0	1790.612	170.903	0.0	2021.811
20-30	1449	1516.704	154.819	908.789	131.497	0.0	2253.245
20-30	1450	1366.297	119.15	1010.525	172.213	9.953	2280.891
20-30	1451	1338.252	92.473	1554.91	161.457	0.0	2819.433
20-30	1452	1301.309	91.136	1583.851	310.946	0.0	2205.184
20-30	1453	1536.901	129.356	1452.928	211.921	0.0	2939.971
20-30	1454	1205.576	60.874	1553.446	60.52	0.0	2412.688
20-30	1455	1235.572	71.852	1354.547	142.154	0.0	2647.631
20-30	1456	1172.493	101.075	1278.634	110.584	0.0	2512.321
20-30	1457	1182.383	106.35	1145.707	80.526	0.0	2367.936
20-30	1458	1196.814	0.0	1894.395	39.912	0.0	2457.23
20-30	1459	1268.14	0.0	1923.494	129.789	0.0	2340.909
20-30	1460	1380.261	0.0	1696.553	130.69	0.0	2433.39
20-30	1461	1671.852	0.0	1508.389	120.539	0.0	3026.039
20-30	1462	1635.853	0.0	1423.502	423.648	0.0	2485.469
20-30	1463	1439.111	0.0	1528.479	261.186	0.0	2734.574
20-30	1464	1697.347	0.0	1561.899	260.984	0.0	3007.22
20-30	1465	1317.503	0.0	1701.498	170.303	0.0	2944.889
20-30	1466	1443.697	0.0	1478.105	231.022	0.0	2933.128
20-30	1467	1450.898	0.0	1630.481	90.478	0.0	3067.544
20-30	1468	1514.562	0.0	1616.54	190.006	81.231	2354.785
20-30	1469	1666.435	0.0	1614.126	179.752	0.0	3335.862
20-30	1470	1524.582	0.0	1826.435	270.431	0.0	3274.228
20-30	1471	1480.856	35.666	1190.054	180.354	0.0	3418.7
20-30	1472	1318.07	5.707	1164.279	71.077	0.0	3201.671
20-30	1473	1714.709	0.0	1544.531	341.106	0.0	3077.795
20-30	1474	1398.827	0.0	1502.776	100.331	0.0	3068.457
20-30	1475	1354.038	0.0	1482.025	100.531	203.078	2193.624
20-30	1476	1339.257	88.626	1238.203	241.98	0.0	2633.944
20-30	1477	1288.114	51.966	1238.345	91.385	0.0	2919.463
20-30	1478	1217.814	1.859	1235.413	49.764	0.0	2305.322
20-30	1479	1431.982	40.727	1083.07	109.481	0.0	2276.171
20-30	1480	1504.169	11.241	1223.641	180.156	0.0	2726.548
20-30	1481	1375.616	52.265	1131.96	111.291	0.0	2517.95
20-30	1482	1286.91	18.588	1255.686	59.717	0.0	2955.269
20-30	1483	1309.31	16.729	1185.696	20.106	0.0	2030.261
20-30	1484	1332.888	28.448	1301.972	110.484	0.0	2580.586
20-30	1485	1377.528	0.0	1750.177	81.231	0.0	3125.069
20-30	1486	1168.655	83.008	1371.081	139.841	0.0	2597.069
20-30	1487	1240.696	87.375	1305.558	101.539	0.0	3041.114
20-30	1488	1491.581	0.0	1536.714	60.923	0.0	3080.018
20-30	1489	1368.806	152.615	1125.286	160.348	0.0	2238.258
20-30	1490	1299.708	142.974	1059.659	131.799	0.0	2938.064
20-30	1491	1446.463	94.767	1071.637	190.308	0.0	2921.379
20-30	1492	1483.039	152.184	913.51	250.628	0.0	2985.309
20-30	1493	1358.14	0.0	1447.871	141.046	0.0	2996.161
20-30	1494	1502.52	133.938	819.555	170.903	0.0	2682.103
20-30	1495	1690.733	0.0	1395.456	140.744	0.0	3171.099
20-30	1496	1596.079	157.023	935.588	120.037	0.0	2811.4
20-30	1497	1665.922	172.587	901.918	121.243	0.0	3059.007
20-30	1498	1597.473	223.038	1042.124	252.238	0.0	3076.4
20-30	1499	1726.636	248.147	889.646	160.85	0.0	2163.446
20-30	1500	1498.092	83.69	1129.414	220.569	0.0	2941.094
20-30	1501	1575.552	102.452	1098.062	50.265	101.539	2418.405
20-30	1502	1834.522	0.0	1439.867	90.478	71.077	2238.954
20-30	1503	1787.167	0.0	1337.154	60.722	0.0	3090.187
20-30	1504	1648.519	0.0	1267.774	80.526	0.0	2973.461
20-30	1505	1574.797	88.843	1273.829	10.154	0.0	3001.103
20-30	1506	1526.508	0.0	1320.806	81.231	0.0	2843.077
20-30	1507	1556.077	0.0	1370.379	111.693	0.0	3120.942
20-30	1508	1310.697	0.0	1541.768	10.053	0.0	3022.825
20-30	1509	1312.988	0.0	1560.462	130.69	0.0	2698.291
20-30	1510	1355.408	61.558	1568.319	49.764	111.693	2335.373
20-30	1511	1353.984	95.061	1384.138	20.106	71.077	2301.89
20-30	1512	1478.054	0.0	1460.576	80.425	50.769	2333.352
20-30	1513	1366.823	0.0	1516.132	9.953	0.0	3217.76
20-30	1514	1602.884	0.0	1239.585	40.313	0.0	3129.077
20-30	1515	1376.297	0.0	1512.152	20.106	0.0	3137.215
20-30	1516	1429.468	0.0	1534.294	80.425	0.0	3206.98
20-30	1517	1478.856	0.0	1423.788	30.26	0.0	3148.784
20-30	1518	1649.75	0.0	1361.536	80.727	0.0	3176.425
20-30	1519	1411.729	0.0	1592.922	20.106	0.0	2429.261
20-30	1520	1334.128	0.0	1389.68	100.431	0.0	2138.132
20-30	1521	1464.021	0.0	1439.434	50.265	0.0	2959.877
20-30	1522	1429.411	0.0	1336.64	60.319	0.0	2691.768
20-30	1523	1300.255	0.0	1498.235	30.159	0.0	2934.843
20-30	1524	1417.574	0.0	1548.636	20.106	0.0	3206.778
20-30	1525	1385.177	336.213	1004.903	40.212	0.0	3056.985
20-30	1526	1346.379	241.418	1124.825	50.265	0.0	3044.321
20-30	1527	1240.377	0.0	1705.364	10.053	40.212	3082.437
20-30	1528	1272.492	175.011	1267.281	20.106	0.0	3010.946
20-30	1529	1173.704	0.0	1708.024	90.478	0.0	3282.876
20-30	1530	1251.315	161.695	1150.846	70.372	0.0	3145.549
20-30	1531	1644.132	167.402	1178.737	40.313	365.338	2293.351
20-30	1532	1433.796	188.327	1206.822	59.717	192.924	2479.533
20-30	1533	1457.968	209.253	1073.857	30.462	0.0	3136.325
20-30	1534	1305.056	186.425	1181.993	90.277	0.0	3068.756
20-30	1535	1372.66	0.0	1522.73	231.122	0.0	2772.877
20-30	1536	1309.01	93.212	1124.444	20.107	0.0	2742.233
20-30	1537	1382.658	81.799	1234.415	60.923	0.0	2955.464
20-30	1538	1342.781	0.0	1598.277	70.372	0.0	3096.696
20-30	1539	1320.151	0.0	1492.097	20.308	0.0	3103.745
20-30	1540	1269.072	0.0	1674.508	80.929	130.69	3229.617
20-30	1541	1109.063	0.0	1603.251	50.769	0.0	3010.746
20-30	1542	1195.419	0.0	1737.277	30.462	0.0	3048.152
20-30	1543	1346.01	0.0	1599.041	40.213	0.0	2763.437
20-30	1544	1414.304	0.0	1512.978	60.319	0.0	2850.296
20-30	1545	1428.656	0.0	1447.53	182.367	0.0	2941.785
20-30	1546	1326.584	0.0	1513.522	60.923	0.0	2655.464
20-30	1547	1324.736	0.0	1503.129	50.367	90.478	3110.365
20-30	1548	1277.044	0.0	1604.981	161.356	50.265	2930.216
20-30	1549	1433.028	343.902	1233.625	80.326	312.049	3021.605
20-30	1550	1481.835	304.781	1373.415	142.154	0.0	2929.923
20-30	1551	1395.367	0.0	1440.358	60.419	160.85	3237.259
20-30	1552	1315.345	0.0	1565.827	49.965	0.0	2899.471
20-30	1553	1465.867	213.852	1301.69	30.462	0.0	2629.736
20-30	1554	1392.413	179.664	1337.093	50.568	0.0	2957.066
20-30	1555	1373.261	209.035	1201.888	81.231	0.0	2886.093
20-30	1556	1546.332	205.865	1291.388	101.539	0.0	2995.278
20-30	1557	1505.386	280.621	1214.794	30.462	80.727	3096.425
20-30	1558	1442.84	0.0	1513.591	132.0	0.0	3036.889
20-30	1559	1299.886	250.778	1306.493	50.769	100.531	3094.907
20-30	1560	1418.847	333.741	1473.451	60.521	282.293	2909.123
20-30	1561	1277.245	294.178	1429.535	110.183	241.375	2952.946
20-30	1562	1379.2	177.254	1389.308	19.906	0.0	3103.546
20-30	1563	1333.959	228.082	1459.751	10.053	0.0	2829.689
20-30	1564	1311.954	175.817	1454.606	39.811	30.159	3373.491
20-30	1565	1388.708	211.992	1459.69	10.154	0.0	3403.448
20-30	1566	1358.707	195.878	1446.032	40.616	150.897	3324.206
20-30	1567	1488.644	135.694	1455.702	101.136	30.159	3598.575
20-30	1568	1406.556	132.628	1524.198	80.425	130.993	3446.661
20-30	1569	1337.171	187.838	1568.107	0.0	0.0	3124.35
20-30	1570	1441.671	208.155	1438.532	70.573	0.0	3268.729
20-30	1571	1541.94	86.201	1393.479	19.906	0.0	2437.021
20-30	1572	1596.175	70.684	1494.542	80.225	10.053	3650.342
20-30	1573	1331.901	198.951	1333.073	49.764	0.0	2697.0
20-30	1574	1473.319	0.0	1384.924	80.526	0.0	3023.412
20-30	1575	1601.325	0.0	1195.148	172.616	0.0	2769.291
20-30	1576	1438.944	403.168	1301.867	90.579	553.021	3225.586
20-30	1577	1409.416	267.039	1269.357	120.839	0.0	2962.109
20-30	1578	1428.957	94.508	1322.063	101.539	0.0	2991.66
20-30	1579	1385.766	0.0	1668.808	261.683	0.0	3131.791
20-30	1580	1378.162	0.0	1681.942	404.14	0.0	2799.837
20-30	1581	1339.691	0.0	1686.326	131.597	0.0	2927.524
20-30	1582	1436.58	0.0	1530.108	131.093	0.0	3239.373
20-30	1583	1508.279	0.0	1469.676	100.833	649.747	2783.65
20-30	1584	1750.895	0.0	1312.342	385.847	0.0	3203.482
20-30	1585	1680.402	0.0	1387.748	593.838	0.0	3033.478
20-30	1586	1558.44	220.558	1247.021	132.0	0.0	3170.103
20-30	1587	1185.27	63.243	1467.371	81.231	0.0	2919.066
20-30	1588	1223.903	227.221	1447.178	262.892	0.0	3081.631
20-30	1589	1287.679	0.0	1705.026	403.031	0.0	2914.839
20-30	1590	1319.329	0.0	1826.64	412.379	0.0	3001.802
20-30	1591	1227.33	0.0	1871.462	100.632	556.75	2469.994
20-30	1592	1474.462	0.0	1699.817	302.601	0.0	3299.984
20-30	1593	1294.078	0.0	2017.929	222.075	0.0	3497.831
20-30	1594	1505.568	0.0	1678.609	403.938	0.0	3242.978
20-30	1595	1410.977	0.0	1813.447	372.972	0.0	2995.773
20-30	1596	1411.256	296.965	1191.086	323.009	0.0	2952.13
20-30	1597	1529.416	408.539	889.808	30.159	0.0	3111.891
20-30	1598	1464.221	297.227	1041.966	30.361	0.0	2971.951
20-30	1599	1386.776	370.147	1247.927	30.159	596.358	2782.246
20-30	1600	1434.813	386.938	1287.474	20.308	0.0	2903.795
20-30	1601	1450.651	424.192	1199.59	50.265	232.128	2098.217
20-30	1602	1442.279	494.131	1270.665	80.727	1044.923	2638.692
20-30	1603	1490.049	423.921	1149.69	130.69	0.0	1863.066
20-30	1604	1423.441	430.723	1251.552	90.478	879.461	2621.498
20-30	1605	1483.804	335.782	1255.417	80.425	719.515	2690.265
20-30	1606	1537.188	477.759	1152.111	50.769	0.0	2705.954
20-30	1607	1361.397	394.484	1209.78	81.231	0.0	2837.948
20-30	1608	1438.737	393.83	1274.86	80.526	895.736	2707.05
20-30	1609	1447.011	443.454	1153.617	100.03	435.004	3001.988
20-30	1610	1516.0	450.51	1184.177	90.478	301.593	2982.687
20-30	1611	1551.931	365.47	1131.266	120.136	251.731	3112.391
20-30	1612	1775.586	202.883	1106.118	199.758	201.062	2794.908
20-30	1613	1614.037	175.093	1224.596	89.575	80.425	2922.378
20-30	1614	1572.983	335.127	1165.154	294.16	0.0	2812.001
20-30	1615	1474.417	373.886	1164.261	162.462	0.0	2912.83
20-30	1616	1290.43	211.911	1549.824	516.538	0.0	2752.087
20-30	1617	1120.217	234.431	1552.175	152.308	0.0	3547.204
20-30	1618	1260.268	164.533	1540.323	160.348	30.159	3001.889
20-30	1619	1429.105	291.037	1247.936	210.513	20.308	2816.116
20-30	1620	1418.49	273.539	1314.678	231.221	10.154	2476.431
20-30	1621	1303.95	0.0	1842.379	110.584	151.502	2869.81
20-30	1622	1383.853	497.2	1168.28	372.972	0.0	3026.331
20-30	1623	1427.945	389.828	1115.048	405.248	0.0	3378.501
20-30	1624	1548.566	423.801	1106.02	263.699	0.0	3028.347
20-30	1625	1352.391	0.0	1576.156	452.792	0.0	2911.728
20-30	1626	1373.255	470.581	1212.546	402.93	0.0	3344.921
20-30	1627	1389.236	0.0	1530.718	30.159	0.0	3305.912
20-30	1628	1366.738	0.0	1551.562	121.242	0.0	3028.751
20-30	1629	1389.391	390.067	1307.172	100.833	0.0	3467.263
20-30	1630	1458.462	0.0	1537.59	121.141	0.0	3274.842
20-30	1631	1532.873	494.37	945.4	110.584	771.695	2530.807
20-30	1632	1501.519	432.85	895.052	79.623	644.816	2512.817
20-30	1633	1639.637	526.394	825.444	100.531	816.619	2422.732
20-30	1634	1709.607	584.407	915.625	100.531	1171.098	2485.668
20-30	1635	1507.09	496.163	962.613	80.425	472.697	3205.682
20-30	1636	1656.848	337.631	1412.242	140.844	201.062	3097.302
20-30	1637	1552.287	334.207	1413.327	0.0	0.0	3155.228
20-30	1638	1584.543	244.385	1428.305	40.212	878.248	2986.935
20-30	1639	1555.243	264.246	1328.667	50.265	416.309	3165.571
20-30	1640	1541.469	68.483	1641.899	0.0	0.0	2645.929
20-30	1641	1545.658	70.385	1415.597	160.85	30.462	3348.139
20-30	1642	1405.609	169.343	1513.27	10.053	394.086	3451.789
20-30	1643	1502.315	97.882	1630.926	19.906	101.338	3964.698
20-30	1644	1578.419	18.588	1469.953	10.053	0.0	3809.279
20-30	1645	1573.797	140.497	1677.937	80.727	29.858	4115.697
20-30	1646	1534.54	204.276	1533.961	99.93	101.338	3704.729
20-30	1647	1885.327	184.726	1285.072	69.971	382.124	3623.881
20-30	1648	1540.882	323.936	1432.182	10.053	0.0	2992.754
20-30	1649	1786.637	69.648	1291.802	90.579	0.0	3102.635
20-30	1650	1800.037	307.415	965.76	90.581	271.736	3478.53
20-30	1651	1832.629	194.833	989.371	121.645	221.47	3162.446
20-30	1652	1828.725	167.791	1100.137	99.528	30.462	3488.19
20-30	1653	1850.323	286.958	1229.902	271.636	402.326	3365.539
20-30	1654	1474.648	157.699	1610.111	60.722	442.538	3405.952
20-30	1655	1729.234	163.326	1421.502	139.641	786.661	2973.45
20-30	1656	1609.358	118.193	1554.786	141.751	553.626	2988.722
20-30	1657	1554.424	79.549	1598.491	170.903	374.285	3032.973
20-30	1658	1468.79	118.539	1280.35	241.074	121.344	2677.687
20-30	1659	1520.002	231.452	1420.414	121.042	492.602	3037.688
20-30	1660	1449.834	545.415	1495.806	121.847	946.308	3198.137
20-30	1661	1440.526	506.42	1540.708	70.472	980.294	3227.304
20-30	1662	1069.498	145.775	1680.508	30.159	811.101	3481.749
20-30	1663	1176.938	523.831	1738.433	30.159	716.189	3337.886
20-30	1664	1224.396	550.575	1544.987	49.764	1072.087	2973.841
20-30	1665	1146.293	508.771	1412.197	10.154	893.139	2996.075
20-30	1666	1193.222	251.748	1507.031	9.953	273.752	3033.763
20-30	1667	1069.186	0.0	1548.785	0.0	0.0	2481.955
20-30	1668	1215.616	0.0	1579.868	69.87	151.703	3010.135
20-30	1669	1126.188	285.366	1506.508	30.159	291.842	3283.181
20-30	1670	1143.366	376.068	1403.155	49.764	453.8	2785.964
20-30	1671	1072.337	175.87	1401.284	0.0	0.0	2631.949
20-30	1672	1207.937	341.098	1359.117	131.194	434.5	2837.932
20-30	1673	1189.648	65.889	1618.454	100.131	412.278	2898.147
20-30	1674	1142.854	306.647	1540.815	80.829	403.636	3039.076
20-30	1675	1427.563	316.327	1219.9	60.419	313.259	3029.541
20-30	1676	1469.26	231.425	1349.705	59.717	534.53	2836.615
20-30	1677	1332.202	255.724	1432.656	90.478	443.954	3202.746
20-30	1678	1351.104	116.642	1483.491	30.361	70.272	3057.284
20-30	1679	1310.709	263.538	1544.718	10.053	514.825	2996.757
20-30	1680	1429.882	90.049	1592.288	170.903	312.553	2947.304
20-30	1681	1493.906	237.251	1349.923	269.227	160.85	2874.13
20-30	1682	1485.432	280.214	1418.993	339.802	251.227	2499.93
20-30	1683	1433.203	228.385	1325.021	251.431	513.413	2436.307
20-30	1684	1375.053	148.022	1331.253	342.513	533.52	2737.098
20-30	1685	1321.627	273.186	1483.908	300.896	242.282	3031.461
20-30	1686	1297.742	337.764	1543.357	161.155	643.398	2802.246
20-30	1687	1298.972	376.685	1489.75	179.854	484.463	2908.609
20-30	1688	1133.634	380.952	1237.653	110.083	592.732	2418.507
20-30	1689	1460.642	341.952	1257.069	179.151	473.201	2768.671
20-30	1690	1362.035	538.53	1257.129	191.009	826.37	2655.668
20-30	1691	1288.55	456.04	1297.993	182.77	0.0	2357.795
20-30	1692	1326.887	545.056	1431.181	111.693	0.0	2397.707
20-30	1693	1260.746	380.994	1505.416	192.924	0.0	2270.534
20-30	1694	1428.352	308.36	1522.96	80.626	140.743	3538.453
20-30	1695	1204.862	375.217	1415.309	170.903	375.694	2591.939
20-30	1696	1234.201	340.943	1738.431	60.32	0.0	2682.207
20-30	1697	1201.079	352.454	1570.719	262.692	0.0	2478.729
20-30	1698	1208.881	32.296	1811.858	81.231	0.0	2453.607
20-30	1699	1210.103	343.259	1562.462	132.0	0.0	2489.309
20-30	1700	1010.288	343.659	1657.764	60.923	0.0	2650.565
20-30	1701	1086.809	496.25	1599.095	120.637	433.795	2677.988
20-30	1702	1111.161	322.468	1748.763	10.154	0.0	2617.575
20-30	1703	1051.623	43.318	1789.403	71.077	0.0	2748.777
20-30	1704	1065.28	41.285	1824.855	20.308	0.0	2855.328
20-30	1705	1133.955	38.046	1816.235	110.584	171.407	3051.971
20-30	1706	1262.824	337.244	1637.828	40.213	231.221	3359.197
20-30	1707	1212.755	219.819	1659.228	49.764	110.584	3181.049
20-30	1708	1171.783	302.313	1658.469	9.953	252.134	3150.413
20-30	1709	1147.189	301.455	1480.395	70.071	171.709	3203.591
20-30	1710	1397.341	182.914	1449.467	70.372	182.77	2999.088
20-30	1711	1300.234	272.92	1424.01	100.531	343.115	2939.883
20-30	1712	1290.906	398.897	1368.849	140.743	372.771	2777.22
20-30	1713	1450.233	324.549	1285.427	201.062	303.911	2643.992
20-30	1714	1259.184	296.758	1381.141	120.637	314.77	2757.707
20-30	1715	1224.652	321.999	1449.032	111.291	0.0	2552.645
20-30	1716	1352.745	277.217	1382.524	130.69	436.617	2767.355
20-30	1717	1392.768	264.245	1251.235	150.796	294.463	2741.411
20-30	1718	1634.523	40.466	1138.935	182.77	0.0	2605.817
20-30	1719	1563.469	314.571	1101.218	190.309	324.924	2817.341
20-30	1720	1471.661	374.753	1363.697	170.903	385.847	2828.287
20-30	1721	1442.147	360.613	1340.26	220.667	446.771	2692.362
20-30	1722	1277.216	332.816	1361.127	169.198	314.77	2685.029
20-30	1723	1500.099	403.287	1289.709	280.083	304.616	2930.423
20-30	1724	1348.313	343.969	1251.116	150.796	162.462	2556.944
20-30	1725	1337.608	432.052	1414.661	211.115	362.819	3104.03
20-30	1726	1504.22	179.85	1289.102	170.903	50.769	3125.547
20-30	1727	1359.134	216.599	1433.754	80.829	160.951	2978.475
20-30	1728	1565.724	304.448	1300.128	149.593	262.692	2995.654
20-30	1729	1424.904	311.542	1476.694	211.115	304.516	3119.718
20-30	1730	1415.1	291.954	1412.675	129.989	365.338	3041.298
20-30	1731	1523.584	243.494	1269.968	200.761	172.616	2849.698
20-30	1732	1691.207	76.345	1245.088	320.997	101.035	2860.641
20-30	1733	1696.528	238.516	1260.775	282.192	436.617	3130.378
20-30	1734	1657.3	174.577	1427.134	228.915	365.54	3359.608
20-30	1735	1603.224	161.349	1292.953	318.49	264.001	2858.96
20-30	1736	1434.776	189.407	1498.286	229.919	446.771	3102.426
20-30	1737	1552.691	64.419	1232.421	250.429	142.154	2779.432
20-30	1738	1518.688	161.695	1303.921	451.992	121.847	2715.377
20-30	1739	1477.95	188.327	1328.441	180.956	264.001	2811.49
20-30	1740	1363.165	106.529	1426.204	191.009	284.309	3161.048
20-30	1741	1216.511	62.776	1195.598	180.956	243.693	3017.489
20-30	1742	1265.801	224.471	1447.906	160.85	274.155	2876.94
20-30	1743	1467.797	0.0	1486.182	81.231	304.616	2844.184
20-30	1744	1444.896	73.972	1374.004	60.923	213.231	2989.132
20-30	1745	1350.38	0.0	1661.406	101.539	182.77	2897.367
20-30	1746	1280.911	0.0	1588.095	111.693	162.462	2973.24
20-30	1747	1311.594	0.0	1666.432	142.154	162.462	3169.99
20-30	1748	1249.172	0.0	1776.245	30.159	0.0	2714.779
20-30	1749	1258.817	68.483	1349.51	132.0	0.0	3091.99
20-30	1750	1164.86	138.868	1518.641	0.0	0.0	3086.673
20-30	1751	1347.036	229.906	1230.696	0.0	0.0	3137.343
20-30	1752	1446.671	279.191	1513.447	213.231	0.0	2803.066
20-30	1753	1393.984	0.0	1488.604	324.924	0.0	2852.931
20-30	1754	1391.301	0.0	1450.345	71.077	679.403	2838.242
20-30	1755	1402.485	0.0	1395.541	111.291	538.156	2761.647
20-30	1756	1456.829	0.0	1375.307	161.658	405.753	2855.829
20-30	1757	1339.754	0.0	1475.602	111.693	335.078	2942.496
20-30	1758	1333.952	0.0	1461.978	142.154	172.616	2962.292
20-30	1759	1553.492	0.0	1350.292	243.693	0.0	2848.1
20-30	1760	1461.002	0.0	1319.488	233.539	0.0	2550.534
20-30	1761	1326.123	0.0	1463.672	132.0	0.0	2817.829
20-30	1762	1268.017	5.707	1611.276	121.041	0.0	3116.729
20-30	1763	1205.949	159.793	1498.445	101.438	0.0	3040.107
20-30	1764	1169.311	100.822	1471.677	60.722	0.0	3031.264
20-30	1765	1362.038	171.207	1404.216	151.906	0.0	2914.355
20-30	1766	1175.514	0.0	1687.429	40.616	0.0	2948.725
20-30	1767	1111.396	148.455	1454.366	30.261	0.0	2688.053
20-30	1768	1118.751	0.0	1679.441	0.0	0.0	2920.485
20-30	1769	1198.03	0.0	1604.293	9.953	0.0	3041.126
20-30	1770	1148.346	0.0	1703.345	10.154	0.0	2766.667
20-30	1771	1229.138	124.671	1387.946	9.953	0.0	2878.252
20-30	1772	1373.955	92.389	1071.965	0.0	0.0	2852.834
20-30	1773	1114.94	0.0	1591.577	30.462	0.0	2836.749
20-30	1774	1171.049	49.46	1356.437	60.923	0.0	2997.403
20-30	1775	1128.737	81.799	1520.969	79.623	0.0	2799.751
20-30	1776	1144.911	0.0	1629.414	0.0	0.0	2809.394
20-30	1777	1428.015	0.0	1431.018	60.923	0.0	2907.217
20-30	1778	1334.444	0.0	1422.011	90.581	0.0	3298.382
20-30	1779	1434.208	0.0	1549.606	40.616	0.0	2797.334
20-30	1780	1434.178	0.0	1450.605	111.693	0.0	2779.134
20-30	1781	1422.492	0.0	1540.904	50.769	0.0	2934.155
20-30	1782	1311.064	242.603	1692.736	0.0	0.0	3204.587
20-30	1783	1274.134	0.0	1465.827	89.575	139.941	3300.597
20-30	1784	1274.046	0.0	1611.937	101.539	0.0	2710.778
20-30	1785	1169.897	0.0	1664.991	50.769	0.0	2847.5
20-30	1786	1319.651	0.0	1529.375	50.769	0.0	2768.982
20-30	1787	1168.623	22.306	1667.76	10.154	0.0	2698.51
20-30	1788	1193.016	0.0	1732.449	60.923	0.0	2796.434
20-30	1789	1122.372	0.0	1584.944	50.769	0.0	2812.724
20-30	1790	1256.022	0.0	1624.076	30.462	0.0	3052.079
20-30	1791	1252.639	62.43	1566.019	10.154	0.0	2747.568
20-30	1792	1370.675	0.0	1391.574	60.923	0.0	2549.023
20-30	1793	1130.616	7.263	1364.637	30.462	0.0	3159.448
20-30	1794	1242.925	0.0	1601.213	132.0	0.0	2869.512
20-30	1795	1488.981	1.816	1206.581	30.462	0.0	3081.737
20-30	1796	1791.733	0.0	1087.202	151.705	0.0	2757.717
20-30	1797	1541.256	18.158	1237.312	81.231	0.0	2810.503
20-30	1798	1375.326	30.869	1443.63	121.847	0.0	2947.032
20-30	1799	1407.995	60.874	1362.165	132.0	0.0	2920.881
20-30	1800	1266.802	18.937	1433.524	101.539	0.0	2768.484
20-30	1801	1366.627	0.0	1255.989	101.438	0.0	2448.98
20-30	1802	1325.324	5.707	1171.875	91.385	0.0	2527.498
20-30	1803	1461.558	30.437	1368.227	229.92	0.0	2724.243
20-30	1804	1372.302	0.0	1520.723	191.614	0.0	2679.301
20-30	1805	1300.167	0.0	1464.694	89.776	0.0	2418.42
20-30	1806	1376.644	0.0	1394.139	120.037	0.0	2972.154
20-30	1807	1186.347	136.965	1355.192	162.462	30.462	2591.134
20-30	1808	1236.384	0.0	1604.347	90.378	50.769	2456.924
20-30	1809	1351.649	0.0	1562.49	160.047	0.0	2328.633
20-30	1810	1537.44	0.0	1471.544	29.858	0.0	2165.569
20-30	1811	1474.833	0.0	1416.988	39.811	10.154	2367.541
20-30	1812	1180.269	0.0	1454.419	29.858	40.616	2631.642
20-30	1813	1505.544	0.0	1440.667	69.67	101.539	2538.554
20-30	1814	1193.023	0.0	1541.013	99.528	40.616	2225.596
20-30	1815	1299.209	0.0	1424.231	159.746	0.0	2327.93
20-30	1816	1495.283	0.0	1373.341	120.637	0.0	2241.374
20-30	1817	1443.876	0.0	1358.276	170.903	0.0	2237.556
20-30	1818	1444.047	0.0	1381.239	140.743	0.0	2281.584
20-30	1819	1594.25	58.971	951.846	89.575	0.0	2525.896
20-30	1820	1520.49	115.997	949.252	139.339	0.0	2578.967
20-30	1821	1309.428	241.159	1445.958	99.528	0.0	2368.248
20-30	1822	1450.907	241.549	1336.276	109.481	0.0	2308.034
20-30	1823	1397.87	239.689	1512.232	59.717	0.0	2427.067
20-30	1824	1550.28	178.816	1325.604	81.029	0.0	2420.33
20-30	1825	1419.618	108.95	1440.688	0.0	0.0	2822.168
20-30	1826	1407.849	58.71	1247.728	60.923	0.0	2867.199
20-30	1827	1635.106	43.753	1212.963	192.119	0.0	2540.872
20-30	1828	1667.834	36.144	1098.352	192.924	0.0	2548.81
20-30	1829	1480.38	51.362	1325.188	212.93	0.0	2839.847
20-30	1830	1682.358	34.241	1083.602	140.945	0.0	3008.033
20-30	1831	1722.913	32.339	1129.444	132.0	0.0	2976.78
20-30	1832	1576.976	127.454	1227.995	121.444	0.0	3217.347
20-30	1833	1710.264	178.816	1058.513	130.993	0.0	2934.737
20-30	1834	1705.999	172.805	1074.077	91.284	81.231	2725.525
20-30	1835	1383.388	195.937	1345.263	100.733	101.539	2781.414
20-30	1836	1299.38	215.388	1281.506	131.799	142.154	2578.544
20-30	1837	1304.236	193.601	1468.975	20.308	353.773	2554.624
20-30	1838	1278.873	0.0	1593.231	30.462	314.77	2978.369
20-30	1839	1181.321	249.201	1240.573	60.923	345.232	3080.817
20-30	1840	1300.273	169.304	1212.903	121.847	0.0	2840.058
20-30	1841	1232.15	224.341	1266.91	10.154	213.231	2771.682
20-30	1842	1324.944	0.0	1531.261	91.385	0.0	2826.99
20-30	1843	1460.283	199.395	960.338	50.568	121.847	2952.027
20-30	1844	1355.23	124.595	1329.361	0.0	0.0	2675.483
20-30	1845	1381.438	0.0	1425.204	0.0	0.0	2728.764
20-30	1846	1335.231	0.0	1431.045	0.0	0.0	2688.656
20-30	1847	1402.448	0.0	1374.549	20.107	0.0	2877.153
20-30	1848	1498.685	0.0	1480.641	10.154	0.0	3135.126
20-30	1849	1545.37	0.0	1355.519	30.462	0.0	2879.363
20-30	1850	1580.441	0.0	1347.873	0.0	0.0	3346.647
20-30	1851	1613.158	0.0	1290.815	30.361	0.0	2908.925
20-30	1852	1559.005	0.0	1313.143	10.154	0.0	2845.094
20-30	1853	1306.253	0.0	1589.029	0.0	0.0	2980.199
20-30	1854	1303.876	0.0	1572.032	30.462	0.0	2821.359
20-30	1855	1239.239	180.459	1436.928	70.372	30.462	2879.538
20-30	1856	1210.565	156.72	1424.974	39.811	30.462	3176.62
20-30	1857	1223.13	0.0	1595.429	0.0	0.0	2811.507
20-30	1858	1134.373	0.0	1524.488	60.923	0.0	2598.582
20-30	1859	1117.855	0.0	1543.031	100.531	0.0	3209.196
20-30	1860	1065.036	214.96	1477.484	20.106	30.462	2697.298
20-30	1861	1081.706	0.0	1750.464	0.0	0.0	2739.728
20-30	1862	1123.84	81.712	1373.604	9.953	0.0	2234.653
20-30	1863	1227.142	0.0	1658.084	60.923	0.0	3058.722
20-30	1864	1206.27	100.822	1339.792	10.154	0.0	2776.522
20-30	1865	1398.974	117.942	1281.672	20.308	0.0	2682.434
20-30	1866	1146.763	119.281	1276.394	0.0	0.0	2711.688
20-30	1867	1095.029	203.546	1214.795	0.0	0.0	3088.284
20-30	1868	1283.169	269.865	1142.116	0.0	0.0	2899.976
20-30	1869	1180.183	302.292	1585.597	71.077	0.0	2776.423
20-30	1870	1187.673	258.712	1514.727	0.0	0.0	2899.674
20-30	1871	1400.145	303.412	1584.795	132.0	0.0	2625.318
20-30	1872	1299.136	214.441	1557.955	0.0	0.0	2678.501
20-30	1873	1299.692	73.151	1268.14	0.0	0.0	3151.813
20-30	1874	1462.597	447.507	1407.138	10.154	385.545	3230.711
20-30	1875	1209.304	353.568	1561.959	10.154	0.0	3041.731
20-30	1876	1109.779	349.502	1829.637	10.154	0.0	3299.808
20-30	1877	1315.742	260.615	1611.362	30.462	355.386	3031.267
20-30	1878	1383.815	272.676	1559.712	0.0	0.0	3244.606
20-30	1879	1332.576	279.638	1512.391	0.0	0.0	3141.657
20-30	1880	1345.11	397.048	1453.104	69.67	597.063	2580.58
20-30	1881	1301.659	237.787	1604.962	10.154	527.8	2760.227
20-30	1882	1190.276	0.0	1714.765	0.0	0.0	3067.776
20-30	1883	1288.371	0.0	1679.269	0.0	0.0	2958.693
20-30	1884	1181.033	74.19	1388.592	40.212	374.585	2691.144
20-30	1885	1202.568	0.0	1771.833	10.154	0.0	3321.716
20-30	1886	1301.901	60.874	1465.295	0.0	0.0	3119.138
20-30	1887	1160.33	43.753	1501.342	0.0	0.0	3037.808
20-30	1888	1405.236	91.31	1380.685	0.0	0.0	2999.103
20-30	1889	1162.764	95.115	1530.086	0.0	0.0	3151.311
20-30	1890	1221.756	199.741	1428.83	20.106	324.924	2830.198
20-30	1891	1151.54	319.88	1562.986	10.154	0.0	3008.752
20-30	1892	1318.719	165.5	1474.285	10.154	0.0	3235.76
20-30	1893	1190.517	97.017	1546.283	0.0	0.0	2805.476
20-30	1894	1290.935	199.741	1418.12	10.053	0.0	2579.365
20-30	1895	1310.242	249.157	1545.171	81.231	132.0	3079.724
20-30	1896	1238.842	254.647	1611.568	111.693	192.924	3163.374
20-30	1897	1434.721	98.919	1410.234	60.923	30.462	3072.787
20-30	1898	1308.649	176.479	1486.466	50.769	213.131	2817.919
20-30	1899	1394.828	72.287	1420.536	101.136	0.0	2533.016
20-30	1900	1197.251	0.0	1790.821	30.462	0.0	2745.235
20-30	1901	1482.768	255.204	1134.586	19.906	0.0	2651.059
20-30	1902	1355.919	0.0	1550.63	0.0	0.0	3051.978
20-30	1903	1407.595	0.0	1527.596	20.308	132.0	3059.923
20-30	1904	1368.735	269.996	1403.481	40.616	294.463	2932.037
20-30	1905	1329.062	214.96	1397.071	20.106	0.0	2853.626
20-30	1906	1304.445	0.0	1616.708	40.212	0.0	2745.944
20-30	1907	1432.02	248.886	1419.582	80.425	301.694	2783.453
20-30	1908	1273.99	337.826	1284.832	69.871	0.0	2608.529
20-30	1909	1414.376	131.259	1031.267	70.675	0.0	2194.137
20-30	1910	1453.399	142.629	1251.581	80.326	10.154	2618.483
20-30	1911	1159.933	150.194	1447.364	151.301	0.0	2423.142
20-30	1912	1200.964	131.215	1170.744	171.71	0.0	2305.223
20-30	1913	1199.398	161.608	1364.88	252.137	0.0	2292.344
20-30	1914	1214.897	110.16	1314.282	152.308	0.0	2342.725
20-30	1915	1321.374	106.529	1306.924	111.291	0.0	2454.404
20-30	1916	1245.119	0.0	1788.871	111.492	0.0	2163.361
20-30	1917	1459.844	146.477	1117.726	202.372	0.0	2251.316
20-30	1918	1280.971	0.0	1626.69	60.923	40.616	2425.342
20-30	1919	1258.191	171.076	1287.2	91.284	0.0	2392.486
20-30	1920	1236.097	190.099	1435.353	141.852	0.0	2331.555
20-30	1921	1072.223	231.562	1360.911	211.72	0.0	2261.879
20-30	1922	1179.407	211.672	1199.626	203.078	0.0	2174.014
20-30	1923	1132.69	0.0	1822.123	131.196	30.462	2430.177
20-30	1924	1165.943	251.103	1076.647	121.646	0.0	2146.984
20-30	1925	1226.776	134.933	1229.423	120.238	0.0	2416.903
20-30	1926	1225.718	262.039	1295.234	233.539	0.0	2716.304
20-30	1927	1237.438	260.648	1198.473	81.029	0.0	2362.306
20-30	1928	1151.939	197.58	1161.311	20.308	0.0	3276.97
20-30	1929	1204.78	214.959	1189.964	19.906	50.769	2357.998
20-30	1930	1177.393	161.004	1229.904	10.154	0.0	2284.111
20-30	1931	1277.774	165.5	1129.527	30.462	30.462	2279.674
20-30	1932	1229.579	163.293	1060.696	30.462	0.0	2279.786
20-30	1933	1248.254	184.436	1189.955	0.0	0.0	3033.165
20-30	1934	1359.832	0.0	1589.688	10.053	0.0	3357.686
20-30	1935	1429.607	127.28	964.803	10.154	0.0	3140.248
20-30	1936	1427.504	0.0	1521.735	49.764	20.308	2573.942
20-30	1937	1421.744	161.565	1058.318	110.786	40.616	2324.113
20-30	1938	1398.106	178.338	1151.439	9.953	132.0	3002.909
20-30	1939	1580.491	188.11	1049.197	130.69	40.616	2524.773
20-30	1940	1650.799	159.706	1066.971	0.0	0.0	2872.03
20-30	1941	1623.864	176.914	1026.042	20.308	20.308	2618.582
20-30	1942	1755.345	171.207	938.476	70.372	0.0	2627.414
20-30	1943	1660.783	172.979	929.537	60.722	60.923	2427.87
20-30	1944	1601.082	180.718	950.821	0.0	0.0	2911.724
20-30	1945	1533.187	218.677	1127.378	69.67	50.769	2618.894
20-30	1946	1406.665	177.865	972.393	9.953	9.953	2302.211
20-30	1947	1482.575	248.077	1025.426	30.159	10.154	2496.333
20-30	1948	1670.122	125.033	1099.109	30.159	10.154	2520.061
20-30	1949	1726.171	203.459	979.924	10.053	40.616	2788.387
20-30	1950	1689.066	335.237	936.309	19.906	121.847	2969.65
20-30	1951	1704.286	191.095	957.421	10.154	0.0	2719.806
20-30	1952	1759.103	206.572	890.782	10.053	70.876	2457.026
20-30	1953	1794.895	139.992	789.696	80.425	291.246	2242.286
20-30	1954	1694.867	201.125	909.1	29.858	331.258	2023.431
20-30	1955	1579.945	209.685	1072.527	91.083	354.582	2172.016
20-30	1956	1692.812	178.643	831.868	293.152	304.616	1852.215
20-30	1957	1764.308	63.982	725.347	364.23	211.518	1716.695
20-30	1958	1909.163	106.356	640.351	402.134	324.924	1731.176
20-30	1959	2006.51	163.338	585.703	505.477	467.078	1503.769
20-30	1960	1911.36	143.579	633.15	242.786	464.765	1685.835
20-30	1961	1860.947	178.591	566.258	222.378	333.365	1676.177
20-30	1962	1804.113	87.506	697.95	192.924	274.155	1909.928
20-30	1963	1740.076	134.584	741.014	50.568	311.352	2002.918
20-30	1964	1712.072	213.749	734.522	49.965	342.216	2104.663
20-30	1965	1793.965	214.311	736.92	40.616	171.611	2294.069
20-30	1966	1782.577	167.489	784.027	170.806	243.693	1882.079
20-30	1967	1886.765	0.0	926.323	221.269	412.988	1981.5
20-30	1968	1601.677	264.809	917.319	99.628	81.231	2147.078
20-30	1969	1517.578	303.802	913.773	49.965	0.0	2681.109
20-30	1970	1547.474	309.251	801.487	19.906	151.303	2251.835
20-30	1971	1542.04	0.0	1387.688	70.472	0.0	2694.972
20-30	1972	1533.103	0.0	1204.739	10.154	0.0	3029.449
20-30	1973	1649.891	0.0	1205.307	80.425	161.859	2637.983
20-30	1974	1481.642	0.0	1506.8	20.106	0.0	3244.886
20-30	1975	1537.524	148.379	1315.046	20.006	0.0	3022.508
20-30	1976	1671.78	0.0	1198.693	131.597	50.769	3162.161
20-30	1977	1485.779	258.321	1045.761	91.284	132.0	2466.176
20-30	1978	1537.452	0.0	1286.018	201.465	0.0	2953.044
20-30	1979	1642.438	0.0	1104.525	80.828	0.0	2992.853
20-30	1980	1680.742	0.0	1109.496	90.78	0.0	2963.098
20-30	1981	1680.52	0.0	1178.32	20.106	0.0	3053.775
20-30	1982	1673.284	0.0	1232.67	40.212	81.231	2916.047
20-30	1983	1673.123	0.0	1248.524	50.265	233.539	3007.119
20-30	1984	1752.665	0.0	1213.422	50.265	0.0	3389.457
20-30	1985	1752.618	0.0	1314.402	60.52	213.231	2892.125
20-30	1986	1533.128	0.0	1440.828	70.472	345.232	2698.706
20-30	1987	1804.8	0.0	1156.268	50.769	375.694	2778.434
20-30	1988	1656.542	0.0	1300.312	39.811	274.155	3117.511
20-30	1989	1503.074	380.2	1237.24	20.106	0.0	3034.677
20-30	1990	1584.557	0.0	1335.892	30.159	0.0	2105.951
20-30	1991	1808.207	0.0	1205.808	70.372	0.0	2377.389
20-30	1992	1872.882	0.0	1110.401	79.623	0.0	2455.823
20-30	1993	1956.055	0.0	1027.849	20.308	0.0	3181.954
20-30	1994	1935.814	0.0	917.576	10.154	0.0	3267.007
20-30	1995	1986.452	0.0	962.804	10.154	0.0	3251.43
20-30	1996	2037.644	0.0	914.001	0.0	0.0	3173.621
20-30	1997	1846.828	0.0	991.045	20.106	0.0	2954.352
20-30	1998	1828.495	0.0	995.802	40.212	100.934	2673.362
[truncated: 21,229 more rows]
