# Supplementary material for: N-Glycans modulate tilting of HIV-1 envelope glycoprotein
Source: Nat Commun. 2026 Apr 15;17:5206. doi: 10.1038/s41467-026-71874-2 (PMC13254402; doi:10.1038/s41467-026-71874-2)
Supplement: Supplementary file 8 — Source Data [file 41467_2026_71874_MOESM8_ESM.zip › source_data/2_Supplementary_Figures/6_FigS11/FigS11b_extracted_data/WT_CD4_RAW_10-20.csv]

Tilt_bin	Frame	ASA_7.2	Membrane_7.2	Glycan_7.2	ASA_18.6	Membrane_18.6	Glycan_18.6
10-20	0	45.396	0.0	328.752	0.0	0.0	80.427
10-20	1	7.436	0.0	325.329	0.0	0.0	60.32
10-20	2	3.675	0.0	345.09	0.0	0.0	130.191
10-20	3	7.436	0.0	326.066	0.0	0.0	50.769
10-20	4	16.817	0.0	307.305	0.0	0.0	20.107
10-20	5	18.331	0.0	341.027	0.0	0.0	100.131
10-20	6	9.252	0.0	347.079	0.0	0.0	99.528
10-20	7	12.711	0.0	319.756	0.0	0.0	40.012
10-20	8	37.008	0.0	340.507	0.0	0.0	30.059
10-20	9	44.704	0.0	320.878	0.0	0.0	101.137
10-20	10	9.252	0.0	335.793	0.0	0.0	80.829
10-20	11	5.62	0.0	358.925	0.0	0.0	20.308
10-20	12	12.97	0.0	340.116	0.0	0.0	110.687
10-20	13	7.435	0.0	340.594	0.0	0.0	150.7
10-20	14	5.707	0.0	326.887	0.0	0.0	110.687
10-20	15	18.417	0.0	338.478	0.0	0.0	180.96
10-20	16	5.707	0.0	359.658	0.0	0.0	180.156
10-20	17	19.974	0.0	283.788	0.0	0.0	50.367
10-20	18	9.381	0.0	337.437	0.0	0.0	40.012
10-20	19	7.435	0.0	338.256	0.0	0.0	211.522
10-20	20	13.316	0.0	329.911	0.0	0.0	130.391
10-20	21	0.0	0.0	359.746	0.0	0.0	110.084
10-20	22	22.784	0.0	292.601	0.0	0.0	80.226
10-20	23	9.425	0.0	289.75	0.0	0.0	69.871
10-20	24	13.142	0.0	288.628	0.0	0.0	130.794
10-20	25	22.654	0.0	324.209	0.0	0.0	110.687
10-20	26	18.893	0.0	300.557	0.0	0.0	60.119
10-20	27	17.034	0.0	326.456	0.0	0.0	110.486
10-20	28	11.327	0.0	308.686	0.0	0.0	0.0
10-20	29	17.077	0.0	304.882	0.0	0.0	80.628
10-20	30	10.895	0.0	338.436	0.0	0.0	121.646
10-20	31	18.85	0.0	254.514	0.0	0.0	10.154
10-20	32	26.545	0.0	278.982	0.0	0.0	40.616
10-20	33	22.61	0.0	255.982	0.0	0.0	30.462
10-20	34	37.441	0.0	285.387	0.0	0.0	60.32
10-20	35	9.122	0.0	307.214	0.0	0.0	0.0
10-20	36	1.902	0.0	298.049	0.0	0.0	30.361
10-20	37	5.448	0.0	302.804	0.0	0.0	20.308
10-20	38	1.859	0.0	261.13	0.0	0.0	9.953
10-20	39	0.0	0.0	329.223	0.0	0.0	50.769
10-20	40	1.902	0.0	292.95	0.0	0.0	30.261
10-20	41	10.895	0.0	289.578	0.0	0.0	0.0
10-20	42	1.902	0.0	349.11	0.0	0.0	10.154
10-20	43	0.0	0.0	297.748	0.0	0.0	0.0
10-20	44	1.902	0.0	297.098	0.0	0.0	50.769
10-20	45	0.0	0.0	263.072	0.0	0.0	10.154
10-20	46	5.707	0.0	292.257	0.0	0.0	0.0
10-20	47	0.0	0.0	255.507	0.0	0.0	0.0
10-20	48	5.62	0.0	288.667	0.0	0.0	49.764
10-20	49	3.761	0.0	314.48	0.0	0.0	49.764
10-20	50	1.816	0.0	271.894	0.0	0.0	40.213
10-20	51	5.448	0.0	297.018	0.0	0.0	0.0
10-20	52	0.0	0.0	293.814	0.0	0.0	20.308
10-20	53	13.316	0.0	274.271	0.0	0.0	10.154
10-20	54	7.523	0.0	231.253	0.0	0.0	0.0
10-20	55	5.448	0.0	333.422	0.0	0.0	0.0
10-20	56	0.0	0.0	303.196	0.0	0.0	9.953
10-20	57	0.0	0.0	277.861	0.0	0.0	40.414
10-20	58	0.0	0.0	315.692	0.0	0.0	79.623
10-20	59	0.0	0.0	285.728	0.0	0.0	50.166
10-20	60	0.0	0.0	307.472	0.0	0.0	90.782
10-20	61	0.0	0.0	274.013	0.0	0.0	60.32
10-20	62	0.0	0.0	267.744	0.0	0.0	19.906
10-20	63	0.0	0.0	354.555	0.0	0.0	0.0
10-20	64	1.816	0.0	302.984	0.0	0.0	29.858
10-20	65	0.0	0.0	314.392	0.0	0.0	9.953
10-20	66	5.448	0.0	261.308	0.0	0.0	20.308
10-20	67	0.0	0.0	278.206	0.0	0.0	0.0
10-20	68	16.343	0.0	258.41	0.0	0.0	0.0
10-20	69	3.632	0.0	266.236	0.0	0.0	0.0
10-20	70	0.0	0.0	237.565	0.0	0.0	0.0
10-20	71	3.632	0.0	246.954	0.0	0.0	0.0
10-20	72	0.0	0.0	252.869	0.0	0.0	0.0
10-20	73	10.895	0.0	391.442	0.0	0.0	0.0
10-20	74	3.632	0.0	434.286	0.0	0.0	0.0
10-20	75	5.448	0.0	273.191	0.0	0.0	0.0
10-20	76	16.386	0.0	268.001	0.0	0.0	0.0
10-20	77	18.331	0.0	252.31	0.0	0.0	0.0
10-20	78	7.263	0.0	296.019	0.0	0.0	0.0
10-20	79	0.0	0.0	320.446	0.0	0.0	10.154
10-20	80	0.0	0.0	312.059	0.0	0.0	0.0
10-20	81	0.0	0.0	309.639	0.0	0.0	0.0
10-20	82	0.0	0.0	317.162	0.0	0.0	0.0
10-20	83	0.0	0.0	295.719	0.0	0.0	0.0
10-20	84	0.0	0.0	272.804	0.0	0.0	0.0
10-20	85	0.0	0.0	277.557	0.0	0.0	10.154
10-20	86	0.0	0.0	303.024	0.0	0.0	0.0
10-20	87	0.0	0.0	311.715	0.0	0.0	0.0
10-20	88	0.0	0.0	282.573	0.0	0.0	0.0
10-20	89	0.0	0.0	316.208	0.0	0.0	0.0
10-20	90	0.0	0.0	304.924	0.0	0.0	0.0
10-20	91	0.0	0.0	312.275	0.0	0.0	30.462
10-20	92	0.0	0.0	261.822	0.0	0.0	0.0
10-20	93	0.0	0.0	294.29	0.0	0.0	0.0
10-20	94	0.0	0.0	294.593	0.0	0.0	0.0
10-20	95	0.0	0.0	329.311	0.0	0.0	20.308
10-20	96	0.0	0.0	295.068	0.0	0.0	0.0
10-20	97	0.0	0.0	290.267	0.0	0.0	10.154
10-20	98	0.0	0.0	287.414	0.0	0.0	0.0
10-20	99	0.0	0.0	283.997	0.0	0.0	0.0
10-20	100	0.0	0.0	288.842	0.0	0.0	0.0
10-20	101	0.0	0.0	286.548	0.0	0.0	0.0
10-20	102	3.632	0.0	285.475	0.0	0.0	0.0
10-20	103	3.632	0.0	313.1	0.0	0.0	10.154
10-20	104	7.263	0.0	327.107	0.0	0.0	0.0
10-20	105	3.718	0.0	250.017	0.0	0.0	0.0
10-20	106	0.0	0.0	323.124	0.0	0.0	0.0
10-20	107	0.0	0.0	322.391	0.0	0.0	20.308
10-20	108	0.0	0.0	286.464	0.0	0.0	0.0
10-20	109	0.0	0.0	253.997	0.0	0.0	0.0
10-20	110	1.816	0.0	277.643	0.0	0.0	30.159
10-20	111	0.0	0.0	281.231	0.0	0.0	10.154
10-20	112	0.0	0.0	292.215	0.0	0.0	20.308
10-20	113	0.0	0.0	331.298	0.0	0.0	0.0
10-20	114	7.263	0.0	265.372	0.0	0.0	0.0
10-20	115	3.632	0.0	269.996	0.0	0.0	0.0
10-20	116	0.0	0.0	288.621	0.0	0.0	50.769
10-20	117	10.895	0.0	252.831	0.0	0.0	0.0
10-20	118	3.718	0.0	282.96	0.0	0.0	10.154
10-20	119	0.0	0.0	234.755	0.0	0.0	10.154
10-20	120	3.632	0.0	243.358	0.0	0.0	0.0
10-20	121	7.263	0.0	298.045	0.0	0.0	0.0
10-20	122	0.0	0.0	248.157	0.0	0.0	10.154
10-20	123	0.0	0.0	275.177	0.0	0.0	0.0
10-20	124	0.0	0.0	243.27	0.0	0.0	0.0
10-20	125	0.0	0.0	290.051	0.0	0.0	60.923
10-20	126	0.0	0.0	277.597	0.0	0.0	0.0
10-20	127	5.448	0.0	311.284	0.0	0.0	0.0
10-20	128	0.0	0.0	308.813	0.0	0.0	20.308
10-20	129	0.0	0.0	274.099	0.0	0.0	10.154
10-20	130	0.0	0.0	250.928	0.0	0.0	0.0
10-20	131	0.0	0.0	274.272	0.0	0.0	0.0
10-20	132	10.895	0.0	457.371	0.0	0.0	0.0
10-20	133	1.816	0.0	426.285	0.0	0.0	0.0
10-20	134	12.711	0.0	419.801	0.0	0.0	20.308
10-20	135	9.079	0.0	401.946	0.0	0.0	0.0
10-20	136	1.816	0.0	292.211	0.0	0.0	10.154
10-20	137	1.816	0.0	402.768	0.0	0.0	20.308
10-20	138	1.816	0.0	318.247	0.0	0.0	10.154
10-20	139	3.632	0.0	325.941	0.0	0.0	0.0
10-20	140	0.0	0.0	303.409	0.0	0.0	9.953
10-20	141	10.895	0.0	313.231	0.0	0.0	0.0
10-20	142	1.859	0.0	285.469	0.0	0.0	0.0
10-20	143	3.718	0.0	271.287	0.0	0.0	0.0
10-20	144	0.0	0.0	279.287	0.0	0.0	0.0
10-20	145	0.0	0.0	277.123	0.0	0.0	0.0
10-20	146	0.0	0.0	295.153	0.0	0.0	30.462
10-20	147	3.632	0.0	423.782	0.0	0.0	0.0
10-20	148	0.0	0.0	260.912	0.0	0.0	0.0
10-20	149	1.816	0.0	349.938	0.0	0.0	0.0
10-20	150	1.902	0.0	417.297	0.0	0.0	0.0
10-20	151	3.632	0.0	415.74	0.0	0.0	0.0
10-20	152	0.0	0.0	275.783	0.0	0.0	0.0
10-20	153	5.448	0.0	367.059	0.0	0.0	0.0
10-20	154	0.0	0.0	254.601	0.0	0.0	0.0
10-20	155	0.0	0.0	260.781	0.0	0.0	0.0
10-20	156	3.805	0.0	384.565	0.0	0.0	0.0
10-20	157	0.0	0.0	282.353	0.0	0.0	0.0
10-20	158	0.0	0.0	281.147	0.0	0.0	0.0
10-20	159	3.805	0.0	485.518	0.0	0.0	0.0
10-20	160	0.0	0.0	273.622	0.0	0.0	0.0
10-20	161	0.0	0.0	281.748	0.0	0.0	0.0
10-20	162	10.895	0.0	402.12	0.0	0.0	0.0
10-20	163	3.805	0.0	498.964	0.0	0.0	0.0
10-20	164	0.0	0.0	277.599	0.0	0.0	0.0
10-20	165	0.0	0.0	251.96	0.0	0.0	0.0
10-20	166	0.0	0.0	279.888	0.0	0.0	10.053
10-20	167	7.263	0.0	326.028	0.0	0.0	0.0
10-20	168	0.0	0.0	278.766	0.0	0.0	0.0
10-20	169	0.0	0.0	306.869	0.0	0.0	10.154
10-20	170	5.448	0.0	322.57	0.0	0.0	10.154
10-20	171	0.0	0.0	307.774	0.0	0.0	0.0
10-20	172	0.0	0.0	289.187	0.0	0.0	0.0
10-20	173	1.816	0.0	376.957	0.0	0.0	0.0
10-20	174	0.0	0.0	309.289	0.0	0.0	0.0
10-20	175	0.0	0.0	336.742	0.0	0.0	0.0
10-20	176	0.0	0.0	300.601	0.0	0.0	0.0
10-20	177	0.0	0.0	285.944	0.0	0.0	20.308
10-20	178	0.0	0.0	288.841	0.0	0.0	0.0
10-20	179	0.0	0.0	333.326	0.0	0.0	0.0
10-20	180	0.0	0.0	344.266	0.0	0.0	30.462
10-20	181	0.0	0.0	275.136	0.0	0.0	40.515
10-20	182	0.0	0.0	313.181	0.0	0.0	0.0
10-20	183	0.0	0.0	321.655	0.0	0.0	0.0
10-20	184	0.0	0.0	293.897	0.0	0.0	0.0
10-20	185	0.0	0.0	309.853	0.0	0.0	10.053
10-20	186	5.448	0.0	342.76	0.0	0.0	0.0
10-20	187	0.0	0.0	384.385	0.0	0.0	10.154
10-20	188	0.0	0.0	298.136	0.0	0.0	10.053
10-20	189	3.632	0.0	314.138	0.0	0.0	30.462
10-20	190	5.448	0.0	297.019	0.0	0.0	20.308
10-20	191	0.0	0.0	317.72	0.0	0.0	0.0
10-20	192	0.0	0.0	314.434	0.0	0.0	0.0
10-20	193	0.0	0.0	274.746	0.0	0.0	0.0
10-20	194	1.902	0.0	425.64	0.0	0.0	20.308
10-20	195	9.079	0.0	295.98	0.0	0.0	0.0
10-20	196	3.632	0.0	305.795	0.0	0.0	10.154
10-20	197	0.0	0.0	347.595	0.0	0.0	10.154
10-20	198	0.0	0.0	340.635	0.0	0.0	20.308
10-20	199	1.816	0.0	276.482	0.0	0.0	0.0
10-20	200	0.0	0.0	358.233	0.0	0.0	29.858
10-20	201	0.0	0.0	283.521	0.0	0.0	20.308
10-20	202	1.902	0.0	335.794	0.0	0.0	0.0
10-20	203	1.816	0.0	288.068	0.0	0.0	0.0
10-20	204	5.448	0.0	263.555	0.0	0.0	9.953
10-20	205	0.0	0.0	308.943	0.0	0.0	0.0
10-20	206	0.0	0.0	337.134	0.0	0.0	0.0
10-20	207	0.0	0.0	314.132	0.0	0.0	0.0
10-20	208	9.079	0.0	276.569	0.0	0.0	0.0
10-20	209	0.0	0.0	331.298	0.0	0.0	0.0
10-20	210	0.0	0.0	323.602	0.0	0.0	0.0
10-20	211	0.0	0.0	320.185	0.0	0.0	0.0
10-20	212	0.0	0.0	333.028	0.0	0.0	0.0
10-20	213	0.0	0.0	290.225	0.0	0.0	0.0
10-20	214	0.0	0.0	303.282	0.0	0.0	0.0
10-20	215	1.816	0.0	215.737	0.0	0.0	0.0
10-20	216	5.448	0.0	250.888	0.0	0.0	0.0
10-20	217	5.448	0.0	257.372	0.0	0.0	0.0
10-20	218	7.263	0.0	254.216	0.0	0.0	0.0
10-20	219	10.895	0.0	248.292	0.0	0.0	0.0
10-20	220	5.448	0.0	278.038	0.0	0.0	0.0
10-20	221	3.632	0.0	198.53	0.0	0.0	10.154
10-20	222	0.0	0.0	336.658	0.0	0.0	0.0
10-20	223	1.816	0.0	237.485	0.0	0.0	0.0
10-20	224	0.0	0.0	287.11	0.0	0.0	0.0
10-20	225	3.632	0.0	298.099	0.0	0.0	0.0
10-20	226	0.0	0.0	305.834	0.0	0.0	0.0
10-20	227	1.816	0.0	297.97	0.0	0.0	0.0
10-20	228	5.448	0.0	271.207	0.0	0.0	0.0
10-20	229	0.0	0.0	272.107	0.0	0.0	0.0
10-20	230	3.632	0.0	284.307	0.0	0.0	0.0
10-20	231	0.0	0.0	287.24	0.0	0.0	0.0
10-20	232	0.0	0.0	307.692	0.0	0.0	0.0
10-20	233	0.0	0.0	316.381	0.0	0.0	0.0
10-20	234	7.263	0.0	269.435	0.0	0.0	0.0
10-20	235	0.0	0.0	289.619	0.0	0.0	0.0
10-20	236	0.0	0.0	300.688	0.0	0.0	0.0
10-20	237	0.0	0.0	269.99	0.0	0.0	0.0
10-20	238	18.158	0.0	293.646	0.0	0.0	0.0
10-20	239	16.343	0.0	267.964	0.0	0.0	0.0
10-20	240	0.0	0.0	299.691	0.0	0.0	9.953
10-20	241	14.527	0.0	256.204	0.0	0.0	0.0
10-20	242	0.0	0.0	337.695	0.0	0.0	29.858
10-20	243	0.0	0.0	332.032	0.0	0.0	9.953
10-20	244	0.0	0.0	349.111	0.0	0.0	29.858
10-20	245	0.0	0.0	309.292	0.0	0.0	19.906
10-20	246	0.0	0.0	301.464	0.0	0.0	0.0
10-20	247	0.0	0.0	320.142	0.0	0.0	0.0
10-20	248	0.0	0.0	322.391	0.0	0.0	0.0
10-20	249	0.0	0.0	325.545	0.0	0.0	0.0
10-20	250	5.448	0.0	280.157	0.0	0.0	0.0
10-20	251	0.0	0.0	363.505	0.0	0.0	0.0
10-20	252	0.0	0.0	333.414	0.0	0.0	0.0
10-20	253	0.0	0.0	297.531	0.0	0.0	0.0
10-20	254	0.0	0.0	287.371	0.0	0.0	0.0
10-20	255	0.0	0.0	280.973	0.0	0.0	0.0
10-20	256	0.0	0.0	334.366	0.0	0.0	0.0
10-20	257	0.0	0.0	327.71	0.0	0.0	0.0
10-20	258	0.0	0.0	309.115	0.0	0.0	19.906
10-20	259	0.0	0.0	301.421	0.0	0.0	0.0
10-20	260	0.0	0.0	316.122	0.0	0.0	0.0
10-20	261	0.0	0.0	315.345	0.0	0.0	0.0
10-20	262	16.343	0.0	274.277	0.0	0.0	0.0
10-20	263	9.079	0.0	345.527	0.0	0.0	0.0
10-20	264	9.079	0.0	325.465	0.0	0.0	0.0
10-20	265	3.718	0.0	452.358	0.0	0.0	0.0
10-20	266	14.527	0.0	343.452	0.0	0.0	0.0
10-20	267	0.0	0.0	296.365	0.0	0.0	0.0
10-20	268	3.805	0.0	430.655	0.0	0.0	0.0
10-20	269	1.816	0.0	265.328	0.0	0.0	0.0
10-20	270	0.0	0.0	277.47	0.0	0.0	0.0
10-20	271	0.0	0.0	302.071	0.0	0.0	0.0
10-20	272	10.895	0.0	278.038	0.0	0.0	0.0
10-20	273	5.448	0.0	287.075	0.0	0.0	0.0
10-20	274	7.523	0.0	478.861	0.0	0.0	0.0
10-20	275	0.0	0.0	280.409	0.0	0.0	0.0
10-20	276	7.263	0.0	296.282	0.0	0.0	0.0
10-20	277	10.895	0.0	298.79	0.0	0.0	0.0
10-20	278	32.685	0.0	250.585	0.0	0.0	0.0
10-20	279	10.895	0.0	293.645	0.0	0.0	0.0
10-20	280	27.238	0.0	312.929	0.0	0.0	0.0
10-20	281	12.711	0.0	370.388	0.0	0.0	0.0
10-20	282	5.448	0.0	270.774	0.0	0.0	0.0
10-20	283	0.0	0.0	281.883	0.0	0.0	0.0
10-20	284	7.263	0.0	325.164	0.0	0.0	0.0
10-20	285	5.448	0.0	345.873	0.0	0.0	0.0
10-20	286	18.158	0.0	365.329	0.0	0.0	0.0
10-20	287	14.527	0.0	363.554	0.0	0.0	0.0
10-20	288	9.079	0.0	292.695	0.0	0.0	0.0
10-20	289	9.079	0.0	334.069	0.0	0.0	0.0
10-20	290	5.448	0.0	359.059	0.0	0.0	0.0
10-20	291	5.534	0.0	422.31	0.0	0.0	0.0
10-20	292	0.0	0.0	278.423	0.0	0.0	0.0
10-20	293	3.632	0.0	398.187	0.0	0.0	0.0
10-20	294	3.632	0.0	315.348	0.0	0.0	0.0
10-20	295	11.414	0.0	435.021	0.0	0.0	0.0
10-20	296	9.079	0.0	334.157	0.0	0.0	0.0
10-20	297	0.0	0.0	285.297	0.0	0.0	0.0
10-20	298	0.0	0.0	298.653	0.0	0.0	0.0
10-20	299	3.805	0.0	473.933	0.0	0.0	0.0
10-20	300	14.527	0.0	327.023	0.0	0.0	0.0
10-20	301	0.0	0.0	270.941	0.0	0.0	0.0
10-20	302	0.0	0.0	287.199	0.0	0.0	0.0
10-20	303	0.0	0.0	301.334	0.0	0.0	0.0
10-20	304	1.816	0.0	334.415	0.0	0.0	0.0
10-20	305	0.0	0.0	333.417	0.0	0.0	0.0
10-20	306	5.448	0.0	273.54	0.0	0.0	0.0
10-20	307	0.0	0.0	317.425	0.0	0.0	19.906
10-20	308	0.0	0.0	283.53	0.0	0.0	0.0
10-20	309	19.974	0.0	329.703	0.0	0.0	0.0
10-20	310	3.632	0.0	317.469	0.0	0.0	0.0
10-20	311	1.902	0.0	333.719	0.0	0.0	0.0
10-20	312	0.0	0.0	302.331	0.0	0.0	0.0
10-20	313	1.816	0.0	314.096	0.0	0.0	0.0
10-20	314	1.816	0.0	308.864	0.0	0.0	0.0
10-20	315	14.527	0.0	287.636	0.0	0.0	0.0
10-20	316	1.816	0.0	243.752	0.0	0.0	0.0
10-20	317	0.0	0.0	321.438	0.0	0.0	0.0
10-20	318	0.0	0.0	338.693	0.0	0.0	0.0
10-20	319	0.0	0.0	291.132	0.0	0.0	0.0
10-20	320	0.0	0.0	328.053	0.0	0.0	0.0
10-20	321	0.0	0.0	317.203	0.0	0.0	0.0
10-20	322	0.0	0.0	323.989	0.0	0.0	0.0
10-20	323	1.902	0.0	446.739	0.0	0.0	0.0
10-20	324	0.0	0.0	341.114	0.0	0.0	0.0
10-20	325	0.0	0.0	318.328	0.0	0.0	0.0
10-20	326	0.0	0.0	345.046	0.0	0.0	10.053
10-20	327	1.902	0.0	436.448	0.0	0.0	0.0
10-20	328	1.816	0.0	273.932	0.0	0.0	0.0
10-20	329	1.902	0.0	306.31	0.0	0.0	0.0
10-20	330	3.805	0.0	342.837	0.0	0.0	0.0
10-20	331	0.0	0.0	369.083	0.0	0.0	9.953
10-20	332	0.0	0.0	329.055	0.0	0.0	0.0
10-20	333	1.902	0.0	368.874	0.0	0.0	10.154
10-20	334	0.0	0.0	324.552	0.0	0.0	0.0
10-20	335	0.0	0.0	328.486	0.0	0.0	0.0
10-20	336	0.0	0.0	332.514	0.0	0.0	9.953
10-20	337	0.0	0.0	335.574	0.0	0.0	0.0
10-20	338	0.0	0.0	280.626	0.0	0.0	0.0
10-20	339	0.0	0.0	333.155	0.0	0.0	9.953
10-20	340	0.0	0.0	298.921	0.0	0.0	0.0
10-20	341	0.0	0.0	261.303	0.0	0.0	0.0
10-20	342	0.0	0.0	310.372	0.0	0.0	0.0
10-20	343	0.0	0.0	329.091	0.0	0.0	0.0
10-20	344	0.0	0.0	309.419	0.0	0.0	0.0
10-20	345	0.0	0.0	333.63	0.0	0.0	0.0
10-20	346	7.609	0.0	330.734	0.0	0.0	40.212
10-20	347	0.0	0.0	294.374	0.0	0.0	0.0
10-20	348	5.448	0.0	274.016	0.0	0.0	0.0
10-20	349	7.35	0.0	317.768	0.0	0.0	0.0
10-20	350	0.0	0.0	279.806	0.0	0.0	0.0
10-20	351	0.0	0.0	305.444	0.0	0.0	0.0
10-20	352	0.0	0.0	325.727	0.0	0.0	0.0
10-20	353	0.0	0.0	357.633	0.0	0.0	0.0
10-20	354	1.902	0.0	313.527	0.0	0.0	0.0
10-20	355	1.902	0.0	321.057	0.0	0.0	0.0
10-20	356	7.609	0.0	303.33	0.0	0.0	0.0
10-20	357	1.902	0.0	296.846	0.0	0.0	0.0
10-20	358	5.707	0.0	331.123	0.0	0.0	0.0
10-20	359	3.805	0.0	394.685	0.0	0.0	29.858
10-20	360	0.0	0.0	303.02	0.0	0.0	0.0
10-20	361	3.805	0.0	479.074	0.0	0.0	0.0
10-20	362	15.044	0.0	301.683	0.0	0.0	0.0
10-20	363	9.468	0.0	301.852	0.0	0.0	0.0
10-20	364	10.895	0.0	312.277	0.0	0.0	0.0
10-20	365	1.902	0.0	300.299	0.0	0.0	0.0
10-20	366	0.0	0.0	338.647	0.0	0.0	0.0
10-20	367	1.816	0.0	260.442	0.0	0.0	9.953
10-20	368	1.902	0.0	341.464	0.0	0.0	9.953
10-20	369	0.0	0.0	371.209	0.0	0.0	39.811
10-20	370	0.0	0.0	334.071	0.0	0.0	19.906
10-20	371	1.816	0.0	219.586	0.0	0.0	0.0
10-20	372	0.0	0.0	300.47	0.0	0.0	0.0
10-20	373	0.0	0.0	332.334	0.0	0.0	0.0
10-20	374	0.0	0.0	304.369	0.0	0.0	0.0
10-20	375	0.0	0.0	326.67	0.0	0.0	10.053
10-20	376	0.0	0.0	324.076	0.0	0.0	0.0
10-20	377	9.165	0.0	310.889	0.0	0.0	0.0
10-20	378	9.079	0.0	202.119	0.0	0.0	0.0
10-20	379	0.0	0.0	303.324	0.0	0.0	0.0
10-20	380	1.816	0.0	304.318	0.0	0.0	0.0
10-20	381	0.0	0.0	297.574	0.0	0.0	0.0
10-20	382	0.0	0.0	318.325	0.0	0.0	20.106
10-20	383	0.0	0.0	352.825	0.0	0.0	0.0
10-20	384	0.0	0.0	312.533	0.0	0.0	10.053
10-20	385	0.0	0.0	324.25	0.0	0.0	0.0
10-20	386	3.805	0.0	276.909	0.0	0.0	0.0
10-20	387	7.609	0.0	305.011	0.0	0.0	0.0
10-20	388	10.895	0.0	364.373	0.0	0.0	0.0
10-20	389	0.0	0.0	339.557	0.0	0.0	0.0
10-20	390	0.0	0.0	341.068	0.0	0.0	0.0
10-20	391	0.0	0.0	313.7	0.0	0.0	0.0
10-20	392	5.663	0.0	325.85	0.0	0.0	0.0
10-20	393	1.902	0.0	338.471	0.0	0.0	0.0
10-20	394	5.707	0.0	344.571	0.0	0.0	0.0
10-20	395	14.527	0.0	380.024	0.0	0.0	0.0
10-20	396	1.902	0.0	334.194	0.0	0.0	0.0
10-20	397	5.707	0.0	309.159	0.0	0.0	0.0
10-20	398	7.609	0.0	352.825	0.0	0.0	30.361
10-20	399	5.707	0.0	315.517	0.0	0.0	0.0
10-20	400	7.609	0.0	313.87	0.0	0.0	0.0
10-20	401	0.0	0.0	349.496	0.0	0.0	0.0
10-20	402	0.0	0.0	349.501	0.0	0.0	0.0
10-20	403	0.0	0.0	314.307	0.0	0.0	0.0
10-20	404	0.0	0.0	361.863	0.0	0.0	0.0
10-20	405	0.0	0.0	314.264	0.0	0.0	0.0
10-20	406	5.62	0.0	328.878	0.0	0.0	0.0
10-20	407	0.0	0.0	367.05	0.0	0.0	0.0
10-20	408	7.609	0.0	270.165	0.0	0.0	0.0
10-20	409	7.436	0.0	330.219	0.0	0.0	0.0
10-20	410	0.0	0.0	295.154	0.0	0.0	0.0
10-20	411	11.327	0.0	290.788	0.0	0.0	0.0
10-20	412	1.902	0.0	322.911	0.0	0.0	0.0
10-20	413	7.609	0.0	316.037	0.0	0.0	0.0
10-20	414	1.902	0.0	295.368	0.0	0.0	0.0
10-20	415	0.0	0.0	275.831	0.0	0.0	0.0
10-20	416	0.0	0.0	310.932	0.0	0.0	0.0
10-20	417	0.0	0.0	301.38	0.0	0.0	0.0
10-20	418	0.0	0.0	295.157	0.0	0.0	0.0
10-20	419	0.0	0.0	266.488	0.0	0.0	0.0
10-20	420	0.0	0.0	343.445	0.0	0.0	0.0
10-20	421	0.0	0.0	283.222	0.0	0.0	0.0
10-20	422	0.0	0.0	308.297	0.0	0.0	0.0
10-20	423	0.0	0.0	302.201	0.0	0.0	0.0
10-20	424	0.0	0.0	293.683	0.0	0.0	0.0
10-20	425	0.0	0.0	298.438	0.0	0.0	0.0
10-20	426	0.0	0.0	326.022	0.0	0.0	10.154
10-20	427	1.816	0.0	479.119	0.0	0.0	40.012
10-20	428	0.0	0.0	287.717	0.0	0.0	9.953
10-20	429	0.0	0.0	297.573	0.0	0.0	0.0
10-20	430	0.0	0.0	319.321	0.0	0.0	10.053
10-20	431	0.0	0.0	255.594	0.0	0.0	20.006
10-20	432	0.0	0.0	300.816	0.0	0.0	20.207
10-20	433	0.0	0.0	320.662	0.0	0.0	10.154
10-20	434	0.0	0.0	338.862	0.0	0.0	0.0
10-20	435	1.902	0.0	349.368	0.0	0.0	0.0
10-20	436	9.339	0.0	325.201	0.0	0.0	29.959
10-20	437	0.0	0.0	273.837	0.0	0.0	10.053
10-20	438	0.0	0.0	301.164	0.0	0.0	0.0
10-20	439	11.327	0.0	269.776	0.0	0.0	30.159
10-20	440	0.0	0.0	307.002	0.0	0.0	20.308
10-20	441	0.0	0.0	323.559	0.0	0.0	10.053
10-20	442	0.0	0.0	306.611	0.0	0.0	0.0
10-20	443	0.0	0.0	321.01	0.0	0.0	20.006
10-20	444	0.0	0.0	346.735	0.0	0.0	60.32
10-20	445	0.0	0.0	342.625	0.0	0.0	20.308
10-20	446	0.0	0.0	324.467	0.0	0.0	0.0
10-20	447	0.0	0.0	353.001	0.0	0.0	20.006
10-20	448	1.859	0.0	288.193	0.0	0.0	0.0
10-20	449	1.902	0.0	308.602	0.0	0.0	0.0
10-20	450	1.902	0.0	305.88	0.0	0.0	9.953
10-20	451	1.902	0.0	273.366	0.0	0.0	30.059
10-20	452	1.902	0.0	261.781	0.0	0.0	30.06
10-20	453	0.0	0.0	315.992	0.0	0.0	10.053
10-20	454	0.0	0.0	298.051	0.0	0.0	10.053
10-20	455	3.805	0.0	335.319	0.0	0.0	40.313
10-20	456	0.0	0.0	336.442	0.0	0.0	30.26
10-20	457	0.0	0.0	307.908	0.0	0.0	10.053
10-20	458	0.0	0.0	347.291	0.0	0.0	50.065
10-20	459	0.0	0.0	356.632	0.0	0.0	60.118
10-20	460	0.0	0.0	339.552	0.0	0.0	70.071
10-20	461	3.805	0.0	360.046	0.0	0.0	29.858
10-20	462	1.902	0.0	361.949	0.0	0.0	140.243
10-20	463	0.0	0.0	349.066	0.0	0.0	40.012
10-20	464	0.0	0.0	362.772	0.0	0.0	20.006
10-20	465	0.0	0.0	368.044	0.0	0.0	70.272
10-20	466	0.0	0.0	321.526	0.0	0.0	19.906
10-20	467	1.902	0.0	349.496	0.0	0.0	30.059
10-20	468	0.0	0.0	329.744	0.0	0.0	70.775
10-20	469	1.902	0.0	350.884	0.0	0.0	20.106
10-20	470	3.805	0.0	322.302	0.0	0.0	10.053
10-20	471	0.0	0.0	334.972	0.0	0.0	20.006
10-20	472	1.816	0.0	337.659	0.0	0.0	40.414
10-20	473	0.0	0.0	319.97	0.0	0.0	50.265
10-20	474	9.079	0.0	324.775	0.0	0.0	90.581
10-20	475	0.0	0.0	338.214	0.0	0.0	91.083
10-20	476	5.448	0.0	371.858	0.0	0.0	40.616
10-20	477	1.816	0.0	342.933	0.0	0.0	9.953
10-20	478	0.0	0.0	301.296	0.0	0.0	30.16
10-20	479	0.0	0.0	296.884	0.0	0.0	9.953
10-20	480	1.902	0.0	317.512	0.0	0.0	0.0
10-20	481	3.805	0.0	306.271	0.0	0.0	20.106
10-20	482	21.79	0.0	277.174	0.0	0.0	10.053
10-20	483	1.902	0.0	347.039	0.0	0.0	30.159
10-20	484	7.263	0.0	381.455	0.0	0.0	0.0
10-20	485	31.129	0.0	338.48	0.0	0.0	0.0
10-20	486	1.902	0.0	346.867	0.0	0.0	30.159
10-20	487	1.902	0.0	376.137	0.0	0.0	0.0
10-20	488	0.0	0.0	308.341	0.0	0.0	0.0
10-20	489	28.016	0.0	437.357	0.0	0.0	10.053
10-20	490	15.218	0.0	401.473	0.0	0.0	0.0
10-20	491	22.828	0.0	356.596	0.0	0.0	30.361
10-20	492	35.625	0.0	401.041	0.0	0.0	30.159
10-20	493	34.241	0.0	438.308	0.0	0.0	0.0
10-20	494	41.591	0.0	373.154	0.0	0.0	0.0
10-20	495	0.0	0.0	363.464	0.0	0.0	40.313
10-20	496	1.902	0.0	434.331	0.0	0.0	30.26
10-20	497	0.0	0.0	289.837	0.0	0.0	9.953
10-20	498	0.0	0.0	354.86	0.0	0.0	20.207
10-20	499	0.0	0.0	299.434	0.0	0.0	10.053
10-20	500	0.0	0.0	335.231	0.0	0.0	10.053
10-20	501	3.718	0.0	385.127	0.0	0.0	20.106
10-20	502	0.0	0.0	322.648	0.0	0.0	60.319
10-20	503	0.0	0.0	357.585	0.0	0.0	30.26
10-20	504	9.339	0.0	385.13	0.0	0.0	20.106
10-20	505	9.252	0.0	405.018	0.0	0.0	20.308
10-20	506	1.902	0.0	324.467	0.0	0.0	20.106
10-20	507	0.0	0.0	303.365	0.0	0.0	40.212
10-20	508	3.632	0.0	441.204	0.0	0.0	30.26
10-20	509	0.0	0.0	353.388	0.0	0.0	40.414
10-20	510	0.0	0.0	308.989	0.0	0.0	10.053
10-20	511	0.0	0.0	316.123	0.0	0.0	10.154
10-20	512	0.0	0.0	324.51	0.0	0.0	30.26
10-20	513	0.0	0.0	276.994	0.0	0.0	0.0
10-20	514	0.0	0.0	313.227	0.0	0.0	30.462
10-20	515	0.0	0.0	355.725	0.0	0.0	30.462
10-20	516	0.0	0.0	304.016	0.0	0.0	30.26
10-20	517	0.0	0.0	330.779	0.0	0.0	20.106
10-20	518	0.0	0.0	314.308	0.0	0.0	30.361
10-20	519	0.0	0.0	295.542	0.0	0.0	40.616
10-20	520	0.0	0.0	309.678	0.0	0.0	20.106
10-20	521	0.0	0.0	286.549	0.0	0.0	20.106
10-20	522	0.0	0.0	296.623	0.0	0.0	30.159
10-20	523	0.0	0.0	335.1	0.0	0.0	50.265
10-20	524	0.0	0.0	349.931	0.0	0.0	50.265
10-20	525	0.0	0.0	328.273	0.0	0.0	70.473
10-20	526	0.0	0.0	350.019	0.0	0.0	19.906
10-20	527	0.0	0.0	312.876	0.0	0.0	20.106
10-20	528	0.0	0.0	304.492	0.0	0.0	10.053
10-20	529	0.0	0.0	308.554	0.0	0.0	30.361
10-20	530	0.0	0.0	354.555	0.0	0.0	9.953
10-20	531	0.0	0.0	340.203	0.0	0.0	9.953
10-20	532	0.0	0.0	300.471	0.0	0.0	10.053
10-20	533	0.0	0.0	332.551	0.0	0.0	10.053
10-20	534	0.0	0.0	316.171	0.0	0.0	10.154
10-20	535	0.0	0.0	254.083	0.0	0.0	0.0
10-20	536	0.0	0.0	298.613	0.0	0.0	0.0
10-20	537	1.902	0.0	382.361	0.0	0.0	0.0
10-20	538	0.0	0.0	330.258	0.0	0.0	20.106
10-20	539	0.0	0.0	304.277	0.0	0.0	10.053
10-20	540	0.0	0.0	325.718	0.0	0.0	10.053
10-20	541	0.0	0.0	274.53	0.0	0.0	30.26
10-20	542	0.0	0.0	322.822	0.0	0.0	50.568
10-20	543	0.0	0.0	333.504	0.0	0.0	131.094
10-20	544	0.0	0.0	304.276	0.0	0.0	20.106
10-20	545	0.0	0.0	346.863	0.0	0.0	10.154
10-20	546	0.0	0.0	330.95	0.0	0.0	70.372
10-20	547	0.0	0.0	306.177	0.0	0.0	20.106
10-20	548	0.0	0.0	309.637	0.0	0.0	30.159
10-20	549	0.0	0.0	366.403	0.0	0.0	50.467
10-20	550	0.0	0.0	315.648	0.0	0.0	10.053
10-20	551	0.0	0.0	303.498	0.0	0.0	0.0
10-20	552	0.0	0.0	350.407	0.0	0.0	30.26
10-20	553	0.0	0.0	327.75	0.0	0.0	20.207
10-20	554	0.0	0.0	332.211	0.0	0.0	9.953
10-20	555	0.0	0.0	315.565	0.0	0.0	29.858
10-20	556	0.0	0.0	320.148	0.0	0.0	10.154
10-20	557	0.0	0.0	335.757	0.0	0.0	9.953
10-20	558	0.0	0.0	339.432	0.0	0.0	29.858
10-20	559	0.0	0.0	329.531	0.0	0.0	49.764
10-20	560	0.0	0.0	288.19	0.0	0.0	20.308
10-20	561	0.0	0.0	319.76	0.0	0.0	0.0
10-20	562	0.0	0.0	341.457	0.0	0.0	10.154
10-20	563	0.0	0.0	320.193	0.0	0.0	59.717
10-20	564	0.0	0.0	327.066	0.0	0.0	19.906
10-20	565	0.0	0.0	304.238	0.0	0.0	29.858
10-20	566	0.0	0.0	314.044	0.0	0.0	10.053
10-20	567	0.0	0.0	311.063	0.0	0.0	10.053
10-20	568	0.0	0.0	375.569	0.0	0.0	9.953
10-20	569	0.0	0.0	372.93	0.0	0.0	40.313
10-20	570	0.0	0.0	354.211	0.0	0.0	40.212
10-20	571	0.0	0.0	296.414	0.0	0.0	49.764
10-20	572	0.0	0.0	348.503	0.0	0.0	30.361
10-20	573	0.0	0.0	340.167	0.0	0.0	19.906
10-20	574	0.0	0.0	302.467	0.0	0.0	39.811
10-20	575	0.0	0.0	378.342	0.0	0.0	19.906
10-20	576	0.0	0.0	330.05	0.0	0.0	79.623
10-20	577	0.0	0.0	302.121	0.0	0.0	0.0
10-20	578	0.0	0.0	307.309	0.0	0.0	39.811
10-20	579	0.0	0.0	272.543	0.0	0.0	10.154
10-20	580	0.0	0.0	288.191	0.0	0.0	10.053
10-20	581	0.0	0.0	322.565	0.0	0.0	20.207
10-20	582	0.0	0.0	323.814	0.0	0.0	20.106
10-20	583	0.0	0.0	359.268	0.0	0.0	30.159
10-20	584	0.0	0.0	373.967	0.0	0.0	30.059
10-20	585	0.0	0.0	333.198	0.0	0.0	40.616
10-20	586	0.0	0.0	322.995	0.0	0.0	30.159
10-20	587	0.0	0.0	330.821	0.0	0.0	40.212
10-20	588	0.0	0.0	317.42	0.0	0.0	60.52
10-20	589	0.0	0.0	309.938	0.0	0.0	0.0
10-20	590	0.0	0.0	288.192	0.0	0.0	0.0
10-20	591	0.0	0.0	311.844	0.0	0.0	0.0
10-20	592	0.0	0.0	321.568	0.0	0.0	0.0
10-20	593	0.0	0.0	354.169	0.0	0.0	9.953
10-20	594	0.0	0.0	314.52	0.0	0.0	0.0
10-20	595	0.0	0.0	352.179	0.0	0.0	30.159
10-20	596	0.0	0.0	349.548	0.0	0.0	20.107
10-20	597	0.0	0.0	335.281	0.0	0.0	39.811
10-20	598	0.0	0.0	333.336	0.0	0.0	59.717
10-20	599	0.0	0.0	330.439	0.0	0.0	49.764
10-20	600	0.0	0.0	404.367	0.0	0.0	60.119
10-20	601	0.0	0.0	368.009	0.0	0.0	79.623
10-20	602	0.0	0.0	386.21	0.0	0.0	50.166
10-20	603	0.0	0.0	341.161	0.0	0.0	20.107
10-20	604	0.0	0.0	288.581	0.0	0.0	0.0
10-20	605	0.0	0.0	346.211	0.0	0.0	19.906
10-20	606	0.0	0.0	306.911	0.0	0.0	0.0
10-20	607	0.0	0.0	345.047	0.0	0.0	0.0
10-20	608	0.0	0.0	326.151	0.0	0.0	30.159
10-20	609	0.0	0.0	361.266	0.0	0.0	49.764
10-20	610	0.0	0.0	322.613	0.0	0.0	59.717
10-20	611	0.0	0.0	349.332	0.0	0.0	9.953
10-20	612	0.0	0.0	375.312	0.0	0.0	40.414
10-20	613	0.0	0.0	360.523	0.0	0.0	20.106
10-20	614	0.0	0.0	366.791	0.0	0.0	40.212
10-20	615	0.0	0.0	374.575	0.0	0.0	20.006
10-20	616	0.0	0.0	326.375	0.0	0.0	9.953
10-20	617	0.0	0.0	332.168	0.0	0.0	19.906
10-20	618	0.0	0.0	339.735	0.0	0.0	9.953
10-20	619	0.0	0.0	339.129	0.0	0.0	30.261
10-20	620	0.0	0.0	281.013	0.0	0.0	10.053
10-20	621	0.0	0.0	342.148	0.0	0.0	60.419
10-20	622	0.0	0.0	336.785	0.0	0.0	0.0
10-20	623	0.0	0.0	288.798	0.0	0.0	0.0
10-20	624	0.0	0.0	290.311	0.0	0.0	0.0
10-20	625	0.0	0.0	332.038	0.0	0.0	9.953
10-20	626	0.0	0.0	351.149	0.0	0.0	19.906
10-20	627	0.0	0.0	313.438	0.0	0.0	0.0
10-20	628	0.0	0.0	279.156	0.0	0.0	0.0
10-20	629	0.0	0.0	286.116	0.0	0.0	0.0
10-20	630	0.0	0.0	310.628	0.0	0.0	0.0
10-20	631	0.0	0.0	282.832	0.0	0.0	0.0
10-20	632	0.0	0.0	272.799	0.0	0.0	20.106
10-20	633	0.0	0.0	347.551	0.0	0.0	10.053
10-20	634	0.0	0.0	294.419	0.0	0.0	0.0
10-20	635	0.0	0.0	310.848	0.0	0.0	0.0
10-20	636	0.0	0.0	272.376	0.0	0.0	79.623
10-20	637	0.0	0.0	332.292	0.0	0.0	50.366
10-20	638	0.0	0.0	315.304	0.0	0.0	40.414
10-20	639	0.0	0.0	332.333	0.0	0.0	20.106
10-20	640	0.0	0.0	336.224	0.0	0.0	30.361
10-20	641	0.0	0.0	307.69	0.0	0.0	40.212
10-20	642	0.0	0.0	327.579	0.0	0.0	60.218
10-20	643	0.0	0.0	295.069	0.0	0.0	10.053
10-20	644	0.0	0.0	319.283	0.0	0.0	0.0
10-20	645	0.0	0.0	296.403	0.0	0.0	0.0
10-20	646	0.0	0.0	339.856	0.0	0.0	20.106
10-20	647	0.0	0.0	331.21	0.0	0.0	40.313
10-20	648	0.0	0.0	254.949	0.0	0.0	0.0
10-20	649	0.0	0.0	325.632	0.0	0.0	20.006
10-20	650	0.0	0.0	304.707	0.0	0.0	19.906
10-20	651	0.0	0.0	320.36	0.0	0.0	9.953
10-20	652	0.0	0.0	315.471	0.0	0.0	19.906
10-20	653	0.0	0.0	307.862	0.0	0.0	10.053
10-20	654	0.0	0.0	273.667	0.0	0.0	0.0
10-20	655	0.0	0.0	284.217	0.0	0.0	0.0
10-20	656	0.0	0.0	285.508	0.0	0.0	0.0
10-20	657	0.0	0.0	326.887	0.0	0.0	0.0
10-20	658	0.0	0.0	331.468	0.0	0.0	10.053
10-20	659	0.0	0.0	270.769	0.0	0.0	0.0
10-20	660	0.0	0.0	269.43	0.0	0.0	0.0
10-20	661	0.0	0.0	278.12	0.0	0.0	0.0
10-20	662	0.0	0.0	300.254	0.0	0.0	0.0
10-20	663	9.511	0.0	327.577	0.0	0.0	10.154
10-20	664	0.0	0.0	297.787	0.0	0.0	0.0
10-20	665	0.0	0.0	276.519	0.0	0.0	0.0
10-20	666	1.816	0.0	309.421	0.0	0.0	0.0
10-20	667	0.0	0.0	291.693	0.0	0.0	0.0
10-20	668	0.0	0.0	324.723	0.0	0.0	0.0
10-20	669	0.0	0.0	288.626	0.0	0.0	10.053
10-20	670	0.0	0.0	278.811	0.0	0.0	0.0
10-20	671	0.0	0.0	328.7	0.0	0.0	10.154
10-20	672	0.0	0.0	305.788	0.0	0.0	10.053
10-20	673	0.0	0.0	265.711	0.0	0.0	0.0
10-20	674	3.632	0.0	285.382	0.0	0.0	0.0
10-20	675	0.0	0.0	326.418	0.0	0.0	9.953
10-20	676	0.0	0.0	272.109	0.0	0.0	0.0
10-20	677	1.859	0.0	283.313	0.0	0.0	19.906
10-20	678	0.0	0.0	301.25	0.0	0.0	10.053
10-20	679	0.0	0.0	265.149	0.0	0.0	0.0
10-20	680	0.0	0.0	282.698	0.0	0.0	0.0
10-20	681	0.0	0.0	302.812	0.0	0.0	0.0
10-20	682	0.0	0.0	338.04	0.0	0.0	10.053
10-20	683	0.0	0.0	337.613	0.0	0.0	0.0
10-20	684	0.0	0.0	332.125	0.0	0.0	0.0
10-20	685	0.0	0.0	282.917	0.0	0.0	0.0
10-20	686	0.0	0.0	325.202	0.0	0.0	10.053
10-20	687	0.0	0.0	276.348	0.0	0.0	0.0
10-20	688	0.0	0.0	286.851	0.0	0.0	0.0
10-20	689	0.0	0.0	284.823	0.0	0.0	0.0
10-20	690	0.0	0.0	274.314	0.0	0.0	0.0
10-20	691	0.0	0.0	292.004	0.0	0.0	9.953
10-20	692	0.0	0.0	272.109	0.0	0.0	0.0
10-20	693	0.0	0.0	252.006	0.0	0.0	0.0
10-20	694	0.0	0.0	310.801	0.0	0.0	0.0
10-20	695	3.632	0.0	466.703	0.0	0.0	0.0
10-20	696	0.0	0.0	268.434	0.0	0.0	0.0
10-20	697	0.0	0.0	284.305	0.0	0.0	0.0
10-20	698	0.0	0.0	302.371	0.0	0.0	0.0
10-20	699	7.263	0.0	410.812	0.0	0.0	0.0
10-20	700	12.797	0.0	454.824	0.0	0.0	0.0
10-20	701	0.0	0.0	296.364	0.0	0.0	0.0
10-20	702	1.859	0.0	430.094	0.0	0.0	9.953
10-20	703	10.982	0.0	366.54	0.0	0.0	9.953
10-20	704	26.416	0.0	414.616	0.0	0.0	0.0
10-20	705	7.522	0.0	391.961	0.0	0.0	0.0
10-20	706	0.0	0.0	325.243	0.0	0.0	0.0
10-20	707	5.707	0.0	430.344	0.0	0.0	0.0
10-20	708	14.613	0.0	419.796	0.0	0.0	0.0
10-20	709	7.609	0.0	393.85	0.0	0.0	0.0
10-20	710	35.971	0.0	383.044	0.0	0.0	0.0
10-20	711	7.609	0.0	379.464	0.0	0.0	0.0
10-20	712	21.877	0.0	391.27	0.0	0.0	0.0
10-20	713	49.114	0.0	372.722	0.0	0.0	0.0
10-20	714	41.202	0.0	395.42	0.0	0.0	0.0
10-20	715	32.685	0.0	419.805	0.0	0.0	0.0
10-20	716	30.004	0.0	464.854	0.0	0.0	30.059
10-20	717	15.218	0.0	438.178	0.0	0.0	9.953
10-20	718	0.0	0.0	280.927	0.0	0.0	10.053
10-20	719	3.805	0.0	440.989	0.0	0.0	10.154
10-20	720	0.0	0.0	245.613	0.0	0.0	29.858
10-20	721	0.0	0.0	332.031	0.0	0.0	50.266
10-20	722	0.0	0.0	296.968	0.0	0.0	0.0
10-20	723	0.0	0.0	303.372	0.0	0.0	0.0
10-20	724	0.0	0.0	279.636	0.0	0.0	29.858
10-20	725	0.0	0.0	331.779	0.0	0.0	30.06
10-20	726	0.0	0.0	305.833	0.0	0.0	10.053
10-20	727	0.0	0.0	318.194	0.0	0.0	10.053
10-20	728	1.816	0.0	321.489	0.0	0.0	10.053
10-20	729	14.527	0.0	329.401	0.0	0.0	9.953
10-20	730	0.0	0.0	290.525	0.0	0.0	10.053
10-20	731	0.0	0.0	284.256	0.0	0.0	0.0
10-20	732	0.0	0.0	308.903	0.0	0.0	0.0
10-20	733	0.0	0.0	336.75	0.0	0.0	0.0
10-20	734	0.0	0.0	282.315	0.0	0.0	0.0
10-20	735	0.0	0.0	277.168	0.0	0.0	0.0
10-20	736	0.0	0.0	283.525	0.0	0.0	0.0
10-20	737	3.632	0.0	295.592	0.0	0.0	0.0
10-20	738	0.0	0.0	245.779	0.0	0.0	0.0
10-20	739	0.0	0.0	326.763	0.0	0.0	19.906
10-20	740	0.0	0.0	254.649	0.0	0.0	0.0
10-20	741	5.448	0.0	257.373	0.0	0.0	10.053
10-20	742	18.591	0.0	417.729	0.0	0.0	0.0
10-20	743	0.0	0.0	223.559	0.0	0.0	0.0
10-20	744	0.0	0.0	215.558	0.0	0.0	10.053
10-20	745	0.0	0.0	224.21	0.0	0.0	0.0
10-20	746	28.448	0.0	420.834	0.0	0.0	0.0
10-20	747	0.0	0.0	240.292	0.0	0.0	0.0
10-20	748	0.0	0.0	277.91	0.0	0.0	19.906
10-20	749	0.0	0.0	277.823	0.0	0.0	0.0
10-20	750	7.523	0.0	371.591	0.0	0.0	0.0
10-20	751	9.339	0.0	427.103	0.0	0.0	0.0
10-20	752	1.902	0.0	400.335	0.0	0.0	9.953
10-20	753	14.527	0.0	355.337	0.0	0.0	20.107
10-20	754	1.816	0.0	401.03	0.0	0.0	20.006
10-20	755	0.0	0.0	277.91	0.0	0.0	19.906
10-20	756	0.0	0.0	258.714	0.0	0.0	9.953
10-20	757	0.0	0.0	226.936	0.0	0.0	0.0
10-20	758	0.0	0.0	294.295	0.0	0.0	19.906
10-20	759	0.0	0.0	272.634	0.0	0.0	9.953
10-20	760	0.0	0.0	273.622	0.0	0.0	0.0
10-20	761	0.0	0.0	283.831	0.0	0.0	40.414
10-20	762	0.0	0.0	277.124	0.0	0.0	0.0
10-20	763	0.0	0.0	300.6	0.0	0.0	9.953
10-20	764	0.0	0.0	272.895	0.0	0.0	9.953
10-20	765	0.0	0.0	285.125	0.0	0.0	19.906
10-20	766	0.0	0.0	282.789	0.0	0.0	19.906
10-20	767	0.0	0.0	288.712	0.0	0.0	0.0
10-20	768	0.0	0.0	307.948	0.0	0.0	9.953
10-20	769	0.0	0.0	243.532	0.0	0.0	0.0
10-20	770	0.0	0.0	273.408	0.0	0.0	9.953
10-20	771	0.0	0.0	264.457	0.0	0.0	0.0
10-20	772	0.0	0.0	255.509	0.0	0.0	0.0
10-20	773	0.0	0.0	254.687	0.0	0.0	0.0
10-20	774	0.0	0.0	331.217	0.0	0.0	10.154
10-20	775	0.0	0.0	290.659	0.0	0.0	0.0
10-20	776	0.0	0.0	279.848	0.0	0.0	0.0
10-20	777	0.0	0.0	262.686	0.0	0.0	0.0
10-20	778	0.0	0.0	251.837	0.0	0.0	0.0
10-20	779	0.0	0.0	246.255	0.0	0.0	0.0
10-20	780	0.0	0.0	267.786	0.0	0.0	0.0
10-20	781	0.0	0.0	301.684	0.0	0.0	10.053
10-20	782	0.0	0.0	284.909	0.0	0.0	10.053
10-20	783	0.0	0.0	324.252	0.0	0.0	0.0
10-20	784	0.0	0.0	276.519	0.0	0.0	0.0
10-20	785	0.0	0.0	312.151	0.0	0.0	29.858
10-20	786	0.0	0.0	283.351	0.0	0.0	0.0
10-20	787	0.0	0.0	276.176	0.0	0.0	0.0
10-20	788	0.0	0.0	248.415	0.0	0.0	0.0
10-20	789	0.0	0.0	260.957	0.0	0.0	0.0
10-20	790	0.0	0.0	293.383	0.0	0.0	0.0
10-20	791	0.0	0.0	234.497	0.0	0.0	0.0
10-20	792	0.0	0.0	272.28	0.0	0.0	0.0
10-20	793	0.0	0.0	283.004	0.0	0.0	0.0
10-20	794	0.0	0.0	279.765	0.0	0.0	0.0
10-20	795	0.0	0.0	253.432	0.0	0.0	0.0
10-20	796	0.0	0.0	269.387	0.0	0.0	0.0
10-20	797	0.0	0.0	336.097	0.0	0.0	30.159
10-20	798	0.0	0.0	259.875	0.0	0.0	0.0
10-20	799	0.0	0.0	312.41	0.0	0.0	0.0
10-20	800	0.0	0.0	303.545	0.0	0.0	10.154
10-20	801	0.0	0.0	317.723	0.0	0.0	0.0
10-20	802	0.0	0.0	259.876	0.0	0.0	0.0
10-20	803	5.448	0.0	476.906	0.0	0.0	0.0
10-20	804	0.0	0.0	283.35	0.0	0.0	0.0
10-20	805	1.816	0.0	399.225	0.0	0.0	0.0
10-20	806	0.0	0.0	231.254	0.0	0.0	0.0
10-20	807	0.0	0.0	257.41	0.0	0.0	0.0
10-20	808	0.0	0.0	269.171	0.0	0.0	0.0
10-20	809	0.0	0.0	267.09	0.0	0.0	0.0
10-20	810	0.0	0.0	267.959	0.0	0.0	0.0
10-20	811	0.0	0.0	296.535	0.0	0.0	10.053
10-20	812	0.0	0.0	315.775	0.0	0.0	0.0
10-20	813	0.0	0.0	262.598	0.0	0.0	0.0
10-20	814	12.711	0.0	473.707	0.0	0.0	0.0
10-20	815	1.902	0.0	459.35	0.0	0.0	20.107
10-20	816	0.0	0.0	353.435	0.0	0.0	20.308
10-20	817	0.0	0.0	310.156	0.0	0.0	0.0
10-20	818	0.0	0.0	297.143	0.0	0.0	0.0
10-20	819	0.0	0.0	280.627	0.0	0.0	20.106
10-20	820	0.0	0.0	287.155	0.0	0.0	0.0
10-20	821	0.0	0.0	281.967	0.0	0.0	0.0
10-20	822	0.0	0.0	223.775	0.0	0.0	0.0
10-20	823	0.0	0.0	211.324	0.0	0.0	0.0
10-20	824	7.263	0.0	278.731	0.0	0.0	0.0
10-20	825	0.0	0.0	239.08	0.0	0.0	0.0
10-20	826	0.0	0.0	255.855	0.0	0.0	0.0
10-20	827	0.0	0.0	255.722	0.0	0.0	0.0
10-20	828	0.0	0.0	280.367	0.0	0.0	0.0
10-20	829	0.0	0.0	278.596	0.0	0.0	0.0
10-20	830	0.0	0.0	309.463	0.0	0.0	0.0
10-20	831	0.0	0.0	255.206	0.0	0.0	0.0
10-20	832	0.0	0.0	248.201	0.0	0.0	0.0
10-20	833	0.0	0.0	299.564	0.0	0.0	0.0
10-20	834	5.448	0.0	290.274	0.0	0.0	0.0
10-20	835	0.0	0.0	267.572	0.0	0.0	0.0
10-20	836	12.711	0.0	252.183	0.0	0.0	0.0
10-20	837	1.816	0.0	264.506	0.0	0.0	0.0
10-20	838	21.833	0.0	194.986	0.0	0.0	0.0
10-20	839	29.053	0.0	203.59	0.0	0.0	0.0
10-20	840	14.7	0.0	480.547	0.0	0.0	10.154
10-20	841	5.448	0.0	240.425	0.0	0.0	10.154
10-20	842	20.147	0.0	410.206	0.0	0.0	10.154
10-20	843	16.515	0.0	416.343	0.0	0.0	39.811
10-20	844	64.246	0.0	391.433	0.0	0.0	9.953
10-20	845	34.501	0.0	394.988	0.0	0.0	0.0
10-20	846	1.816	0.0	230.265	0.0	0.0	0.0
10-20	847	0.0	0.0	258.887	0.0	0.0	0.0
10-20	848	0.0	0.0	299.39	0.0	0.0	0.0
10-20	849	10.895	0.0	235.021	0.0	0.0	0.0
10-20	850	7.263	0.0	225.423	0.0	0.0	0.0
10-20	851	18.937	0.0	403.147	0.0	0.0	0.0
10-20	852	15.218	0.0	430.902	0.0	0.0	0.0
10-20	853	17.121	0.0	437.734	0.0	0.0	29.959
10-20	854	15.175	0.0	420.354	0.0	0.0	10.053
10-20	855	15.218	0.0	417.542	0.0	0.0	10.053
10-20	856	19.023	0.0	347.113	0.0	0.0	20.006
10-20	857	15.218	0.0	375.61	0.0	0.0	0.0
10-20	858	24.47	0.0	319.835	0.0	0.0	0.0
10-20	859	7.609	0.0	374.826	0.0	0.0	0.0
10-20	860	7.35	0.0	272.462	0.0	0.0	9.953
10-20	861	3.805	0.0	348.755	0.0	0.0	0.0
10-20	862	3.805	0.0	428.485	0.0	0.0	0.0
10-20	863	9.339	0.0	348.121	0.0	0.0	0.0
10-20	864	13.316	0.0	406.259	0.0	0.0	0.0
10-20	865	9.339	0.0	408.638	0.0	0.0	0.0
10-20	866	18.504	0.0	382.438	0.0	0.0	0.0
10-20	867	18.504	0.0	374.699	0.0	0.0	0.0
10-20	868	55.167	0.0	426.495	0.0	0.0	0.0
10-20	869	28.491	0.0	380.145	0.0	0.0	0.0
10-20	870	0.0	0.0	257.625	0.0	0.0	0.0
10-20	871	35.063	0.0	477.121	0.0	0.0	0.0
10-20	872	40.813	0.0	413.223	0.0	0.0	0.0
10-20	873	0.0	0.0	330.995	0.0	0.0	0.0
10-20	874	0.0	0.0	326.888	0.0	0.0	50.166
10-20	875	24.557	0.0	377.635	0.0	0.0	19.906
10-20	876	0.0	0.0	308.036	0.0	0.0	9.953
10-20	877	0.0	0.0	327.883	0.0	0.0	50.367
10-20	878	0.0	0.0	341.674	0.0	0.0	29.959
10-20	879	1.816	0.0	429.432	0.0	0.0	19.906
10-20	880	0.0	0.0	301.205	0.0	0.0	0.0
10-20	881	0.0	0.0	306.697	0.0	0.0	0.0
10-20	882	0.0	0.0	331.122	0.0	0.0	0.0
10-20	883	0.0	0.0	332.552	0.0	0.0	0.0
10-20	884	0.0	0.0	333.546	0.0	0.0	0.0
10-20	885	0.0	0.0	315.945	0.0	0.0	0.0
10-20	886	0.0	0.0	283.436	0.0	0.0	10.154
10-20	887	0.0	0.0	278.464	0.0	0.0	0.0
10-20	888	0.0	0.0	210.932	0.0	0.0	0.0
10-20	889	0.0	0.0	263.808	0.0	0.0	0.0
10-20	890	0.0	0.0	270.68	0.0	0.0	0.0
10-20	891	0.0	0.0	263.548	0.0	0.0	0.0
10-20	892	0.0	0.0	270.031	0.0	0.0	0.0
10-20	893	0.0	0.0	257.798	0.0	0.0	0.0
10-20	894	0.0	0.0	256.806	0.0	0.0	0.0
10-20	895	0.0	0.0	254.34	0.0	0.0	0.0
10-20	896	0.0	0.0	231.125	0.0	0.0	0.0
10-20	897	0.0	0.0	197.878	0.0	0.0	0.0
10-20	898	0.0	0.0	253.389	0.0	0.0	0.0
10-20	899	0.0	0.0	237.001	0.0	0.0	0.0
10-20	900	0.0	0.0	276.43	0.0	0.0	0.0
10-20	901	0.0	0.0	277.165	0.0	0.0	9.953
10-20	902	0.0	0.0	254.468	0.0	0.0	0.0
10-20	903	0.0	0.0	309.205	0.0	0.0	0.0
10-20	904	0.0	0.0	268.823	0.0	0.0	10.053
10-20	905	0.0	0.0	285.813	0.0	0.0	0.0
10-20	906	0.0	0.0	300.21	0.0	0.0	0.0
10-20	907	0.0	0.0	250.188	0.0	0.0	0.0
10-20	908	0.0	0.0	229.349	0.0	0.0	0.0
10-20	909	0.0	0.0	211.017	0.0	0.0	0.0
10-20	910	0.0	0.0	208.381	0.0	0.0	0.0
10-20	911	1.816	0.0	409.291	0.0	0.0	0.0
10-20	912	0.0	0.0	229.914	0.0	0.0	9.953
10-20	913	10.895	0.0	387.801	0.0	0.0	9.953
10-20	914	22.395	0.0	370.287	0.0	0.0	0.0
10-20	915	0.0	0.0	276.699	0.0	0.0	9.953
10-20	916	0.0	0.0	228.659	0.0	0.0	0.0
10-20	917	0.0	0.0	227.016	0.0	0.0	0.0
10-20	918	0.0	0.0	209.032	0.0	0.0	0.0
10-20	919	0.0	0.0	258.059	0.0	0.0	9.953
10-20	920	0.0	0.0	247.119	0.0	0.0	0.0
10-20	921	0.0	0.0	260.303	0.0	0.0	9.953
10-20	922	0.0	0.0	228.571	0.0	0.0	0.0
10-20	923	0.0	0.0	255.032	0.0	0.0	0.0
10-20	924	0.0	0.0	254.34	0.0	0.0	9.953
10-20	925	0.0	0.0	264.543	0.0	0.0	0.0
10-20	926	0.0	0.0	270.896	0.0	0.0	19.906
10-20	927	0.0	0.0	212.575	0.0	0.0	0.0
10-20	928	0.0	0.0	268.784	0.0	0.0	9.953
10-20	929	0.0	0.0	281.925	0.0	0.0	0.0
10-20	930	3.632	0.0	289.712	0.0	0.0	0.0
10-20	931	0.0	0.0	210.331	0.0	0.0	9.953
10-20	932	0.0	0.0	280.193	0.0	0.0	0.0
10-20	933	0.0	0.0	243.748	0.0	0.0	0.0
10-20	934	0.0	0.0	273.707	0.0	0.0	9.953
10-20	935	0.0	0.0	276.129	0.0	0.0	9.953
10-20	936	0.0	0.0	230.129	0.0	0.0	0.0
10-20	937	0.0	0.0	220.359	0.0	0.0	0.0
10-20	938	0.0	0.0	237.91	0.0	0.0	9.953
10-20	939	0.0	0.0	250.492	0.0	0.0	0.0
10-20	940	0.0	0.0	229.136	0.0	0.0	0.0
10-20	941	0.0	0.0	231.295	0.0	0.0	0.0
10-20	942	0.0	0.0	231.725	0.0	0.0	0.0
10-20	943	0.0	0.0	267.571	0.0	0.0	9.953
10-20	944	0.0	0.0	237.738	0.0	0.0	9.953
10-20	945	0.0	0.0	258.749	0.0	0.0	0.0
10-20	946	0.0	0.0	229.781	0.0	0.0	0.0
10-20	947	0.0	0.0	239.899	0.0	0.0	0.0
10-20	948	0.0	0.0	263.462	0.0	0.0	0.0
10-20	949	0.0	0.0	264.065	0.0	0.0	0.0
10-20	950	7.263	0.0	369.775	0.0	0.0	0.0
10-20	951	0.0	0.0	241.025	0.0	0.0	0.0
10-20	952	0.0	0.0	292.602	0.0	0.0	0.0
10-20	953	0.0	0.0	247.465	0.0	0.0	0.0
10-20	954	0.0	0.0	291.737	0.0	0.0	20.106
10-20	955	3.805	0.0	377.381	0.0	0.0	0.0
10-20	956	0.0	0.0	327.753	0.0	0.0	20.006
10-20	957	0.0	0.0	284.864	0.0	0.0	20.106
10-20	958	0.0	0.0	289.533	0.0	0.0	10.053
10-20	959	0.0	0.0	300.607	0.0	0.0	9.953
10-20	960	5.663	0.0	452.912	0.0	0.0	9.953
10-20	961	3.805	0.0	492.256	0.0	0.0	9.953
10-20	962	1.816	0.0	314.31	0.0	0.0	0.0
10-20	963	0.0	0.0	279.155	0.0	0.0	10.053
10-20	964	0.0	0.0	257.843	0.0	0.0	20.106
10-20	965	0.0	0.0	250.103	0.0	0.0	20.106
10-20	966	0.0	0.0	264.631	0.0	0.0	30.26
10-20	967	0.0	0.0	279.545	0.0	0.0	0.0
10-20	968	0.0	0.0	241.76	0.0	0.0	20.207
10-20	969	0.0	0.0	329.134	0.0	0.0	10.053
10-20	970	0.0	0.0	326.585	0.0	0.0	70.573
10-20	971	1.816	0.0	486.508	0.0	0.0	10.053
10-20	972	0.0	0.0	294.116	0.0	0.0	0.0
10-20	973	0.0	0.0	297.271	0.0	0.0	20.006
10-20	974	0.0	0.0	349.541	0.0	0.0	20.006
10-20	975	0.0	0.0	347.596	0.0	0.0	20.006
10-20	976	0.0	0.0	319.062	0.0	0.0	30.059
10-20	977	0.0	0.0	291.478	0.0	0.0	0.0
10-20	978	0.0	0.0	308.728	0.0	0.0	40.012
10-20	979	3.718	0.0	485.123	0.0	0.0	0.0
10-20	980	0.0	0.0	262.858	0.0	0.0	9.953
10-20	981	0.0	0.0	284.561	0.0	0.0	0.0
10-20	982	0.0	0.0	288.926	0.0	0.0	0.0
10-20	983	0.0	0.0	272.282	0.0	0.0	0.0
10-20	984	0.0	0.0	303.022	0.0	0.0	0.0
10-20	985	0.0	0.0	222.478	0.0	0.0	0.0
10-20	986	0.0	0.0	265.883	0.0	0.0	0.0
10-20	987	0.0	0.0	322.173	0.0	0.0	20.106
10-20	988	0.0	0.0	306.091	0.0	0.0	0.0
10-20	989	0.0	0.0	294.199	0.0	0.0	10.053
10-20	990	0.0	0.0	269.342	0.0	0.0	0.0
10-20	991	0.0	0.0	275.825	0.0	0.0	9.953
10-20	992	0.0	0.0	280.677	0.0	0.0	0.0
10-20	993	0.0	0.0	251.315	0.0	0.0	0.0
10-20	994	0.0	0.0	284.65	0.0	0.0	0.0
10-20	995	0.0	0.0	311.972	0.0	0.0	0.0
10-20	996	0.0	0.0	231.039	0.0	0.0	0.0
10-20	997	0.0	0.0	237.437	0.0	0.0	0.0
10-20	998	0.0	0.0	215.043	0.0	0.0	0.0
10-20	999	0.0	0.0	252.137	0.0	0.0	10.053
10-20	1000	0.0	0.0	279.243	0.0	0.0	9.953
10-20	1001	0.0	0.0	273.193	0.0	0.0	29.858
10-20	1002	0.0	0.0	256.543	0.0	0.0	0.0
10-20	1003	0.0	0.0	274.144	0.0	0.0	0.0
10-20	1004	0.0	0.0	244.829	0.0	0.0	0.0
10-20	1005	0.0	0.0	267.829	0.0	0.0	0.0
10-20	1006	0.0	0.0	236.312	0.0	0.0	0.0
10-20	1007	0.0	0.0	276.388	0.0	0.0	0.0
10-20	1008	0.0	0.0	278.422	0.0	0.0	0.0
10-20	1009	0.0	0.0	298.569	0.0	0.0	9.953
10-20	1010	0.0	0.0	238.431	0.0	0.0	0.0
10-20	1011	0.0	0.0	237.002	0.0	0.0	0.0
10-20	1012	0.0	0.0	255.852	0.0	0.0	0.0
10-20	1013	0.0	0.0	233.369	0.0	0.0	20.308
10-20	1014	0.0	0.0	276.993	0.0	0.0	60.419
10-20	1015	0.0	0.0	257.451	0.0	0.0	10.154
10-20	1016	0.0	0.0	258.36	0.0	0.0	0.0
10-20	1017	0.0	0.0	250.449	0.0	0.0	10.053
10-20	1018	0.0	0.0	239.726	0.0	0.0	0.0
10-20	1019	0.0	0.0	216.944	0.0	0.0	10.053
10-20	1020	0.0	0.0	281.444	0.0	0.0	50.467
10-20	1021	0.0	0.0	280.238	0.0	0.0	29.858
10-20	1022	3.805	0.0	438.395	0.0	0.0	29.959
10-20	1023	0.0	0.0	288.191	0.0	0.0	50.166
10-20	1024	0.0	0.0	213.66	0.0	0.0	0.0
10-20	1025	0.0	0.0	252.785	0.0	0.0	9.953
10-20	1026	0.0	0.0	256.417	0.0	0.0	0.0
10-20	1027	0.0	0.0	229.222	0.0	0.0	0.0
10-20	1028	0.0	0.0	270.639	0.0	0.0	9.953
10-20	1029	0.0	0.0	254.64	0.0	0.0	10.053
10-20	1030	0.0	0.0	241.023	0.0	0.0	0.0
10-20	1031	0.0	0.0	241.369	0.0	0.0	0.0
10-20	1032	0.0	0.0	257.364	0.0	0.0	0.0
10-20	1033	0.0	0.0	234.28	0.0	0.0	0.0
10-20	1034	0.0	0.0	279.069	0.0	0.0	0.0
10-20	1035	0.0	0.0	327.361	0.0	0.0	40.012
10-20	1036	0.0	0.0	293.769	0.0	0.0	10.053
10-20	1037	0.0	0.0	241.846	0.0	0.0	0.0
10-20	1038	0.0	0.0	272.327	0.0	0.0	0.0
10-20	1039	0.0	0.0	271.676	0.0	0.0	0.0
10-20	1040	0.0	0.0	285.381	0.0	0.0	9.953
10-20	1041	0.0	0.0	285.424	0.0	0.0	9.953
10-20	1042	0.0	0.0	281.188	0.0	0.0	0.0
10-20	1043	0.0	0.0	284.474	0.0	0.0	9.953
10-20	1044	0.0	0.0	269.169	0.0	0.0	0.0
10-20	1045	0.0	0.0	296.492	0.0	0.0	0.0
10-20	1046	0.0	0.0	312.836	0.0	0.0	0.0
10-20	1047	0.0	0.0	277.902	0.0	0.0	10.053
10-20	1048	0.0	0.0	303.54	0.0	0.0	0.0
10-20	1049	0.0	0.0	260.393	0.0	0.0	0.0
10-20	1050	0.0	0.0	290.052	0.0	0.0	0.0
10-20	1051	0.0	0.0	275.05	0.0	0.0	9.953
10-20	1052	0.0	0.0	271.028	0.0	0.0	9.953
10-20	1053	0.0	0.0	321.526	0.0	0.0	0.0
10-20	1054	0.0	0.0	318.068	0.0	0.0	0.0
10-20	1055	0.0	0.0	290.83	0.0	0.0	10.053
10-20	1056	0.0	0.0	286.203	0.0	0.0	0.0
10-20	1057	0.0	0.0	272.845	0.0	0.0	9.953
10-20	1058	0.0	0.0	297.403	0.0	0.0	0.0
10-20	1059	0.0	0.0	294.851	0.0	0.0	0.0
10-20	1060	0.0	0.0	252.437	0.0	0.0	0.0
10-20	1061	0.0	0.0	249.497	0.0	0.0	0.0
10-20	1062	0.0	0.0	234.842	0.0	0.0	0.0
10-20	1063	0.0	0.0	258.707	0.0	0.0	0.0
10-20	1064	0.0	0.0	275.871	0.0	0.0	0.0
10-20	1065	0.0	0.0	258.359	0.0	0.0	0.0
10-20	1066	0.0	0.0	254.426	0.0	0.0	0.0
10-20	1067	0.0	0.0	250.665	0.0	0.0	9.953
10-20	1068	0.0	0.0	262.432	0.0	0.0	0.0
10-20	1069	0.0	0.0	243.495	0.0	0.0	0.0
10-20	1070	0.0	0.0	221.965	0.0	0.0	0.0
10-20	1071	5.448	0.0	442.802	0.0	0.0	0.0
10-20	1072	21.963	0.0	488.626	0.0	0.0	0.0
10-20	1073	18.245	0.0	477.386	0.0	0.0	0.0
10-20	1074	12.97	0.0	420.446	0.0	0.0	0.0
10-20	1075	14.613	0.0	430.91	0.0	0.0	29.959
10-20	1076	7.263	0.0	490.054	0.0	0.0	0.0
10-20	1077	3.718	0.0	430.003	0.0	0.0	9.953
10-20	1078	5.448	0.0	425.116	0.0	0.0	0.0
10-20	1079	9.511	0.0	378.641	0.0	0.0	0.0
10-20	1080	0.0	0.0	263.634	0.0	0.0	0.0
10-20	1081	12.711	0.0	451.319	0.0	0.0	0.0
10-20	1082	0.0	0.0	260.564	0.0	0.0	0.0
10-20	1083	7.609	0.0	442.545	0.0	0.0	9.953
10-20	1084	14.527	0.0	473.414	0.0	0.0	19.906
10-20	1085	3.718	0.0	464.031	0.0	0.0	10.053
10-20	1086	16.343	0.0	422.958	0.0	0.0	0.0
10-20	1087	14.786	0.0	445.051	0.0	0.0	0.0
10-20	1088	3.632	0.0	422.527	0.0	0.0	0.0
10-20	1089	16.343	0.0	394.252	0.0	0.0	9.953
10-20	1090	16.515	0.0	420.365	0.0	0.0	0.0
10-20	1091	7.263	0.0	437.313	0.0	0.0	19.906
10-20	1092	50.93	0.0	426.803	0.0	0.0	20.207
10-20	1093	7.609	0.0	412.71	0.0	0.0	0.0
10-20	1094	3.632	0.0	428.015	0.0	0.0	0.0
10-20	1095	11.327	0.0	471.77	0.0	0.0	0.0
10-20	1096	3.718	0.0	470.473	0.0	0.0	0.0
10-20	1097	9.252	0.0	455.9	0.0	0.0	0.0
10-20	1098	7.35	0.0	469.951	0.0	0.0	20.106
10-20	1099	3.805	0.0	438.479	0.0	0.0	30.159
10-20	1100	0.0	0.0	296.105	0.0	0.0	30.159
10-20	1101	1.902	0.0	424.644	0.0	0.0	10.053
10-20	1102	1.816	0.0	372.548	0.0	0.0	40.212
10-20	1103	1.816	0.0	396.803	0.0	0.0	10.053
10-20	1104	3.718	0.0	432.645	0.0	0.0	10.154
10-20	1105	1.902	0.0	438.782	0.0	0.0	0.0
10-20	1106	0.0	0.0	325.935	0.0	0.0	60.218
10-20	1107	1.902	0.0	355.425	0.0	0.0	30.159
10-20	1108	0.0	0.0	318.933	0.0	0.0	20.308
10-20	1109	5.707	0.0	428.1	0.0	0.0	0.0
10-20	1110	3.718	0.0	401.555	0.0	0.0	10.154
10-20	1111	0.0	0.0	272.801	0.0	0.0	0.0
10-20	1112	0.0	0.0	306.611	0.0	0.0	0.0
10-20	1113	0.0	0.0	284.256	0.0	0.0	0.0
10-20	1114	5.707	0.0	451.314	0.0	0.0	0.0
10-20	1115	1.902	0.0	473.147	0.0	0.0	10.053
10-20	1116	0.0	0.0	272.197	0.0	0.0	40.212
10-20	1117	0.0	0.0	337.478	0.0	0.0	70.472
10-20	1118	1.816	0.0	421.141	0.0	0.0	30.462
10-20	1119	0.0	0.0	277.514	0.0	0.0	30.26
10-20	1120	0.0	0.0	340.894	0.0	0.0	70.472
10-20	1121	0.0	0.0	342.968	0.0	0.0	20.207
10-20	1122	0.0	0.0	328.269	0.0	0.0	60.52
10-20	1123	0.0	0.0	331.425	0.0	0.0	30.462
10-20	1124	0.0	0.0	288.279	0.0	0.0	10.053
10-20	1125	0.0	0.0	323.687	0.0	0.0	0.0
10-20	1126	1.816	0.0	466.147	0.0	0.0	0.0
10-20	1127	1.816	0.0	431.69	0.0	0.0	10.053
10-20	1128	0.0	0.0	289.405	0.0	0.0	30.26
10-20	1129	0.0	0.0	223.385	0.0	0.0	0.0
10-20	1130	0.0	0.0	313.008	0.0	0.0	10.154
10-20	1131	0.0	0.0	349.715	0.0	0.0	81.029
10-20	1132	0.0	0.0	329.268	0.0	0.0	0.0
10-20	1133	0.0	0.0	303.237	0.0	0.0	40.414
10-20	1134	0.0	0.0	304.621	0.0	0.0	50.165
10-20	1135	0.0	0.0	335.362	0.0	0.0	30.26
10-20	1136	0.0	0.0	305.748	0.0	0.0	30.361
10-20	1137	0.0	0.0	319.622	0.0	0.0	20.106
10-20	1138	0.0	0.0	298.526	0.0	0.0	10.053
10-20	1139	0.0	0.0	297.488	0.0	0.0	0.0
10-20	1140	0.0	0.0	322.175	0.0	0.0	10.053
10-20	1141	0.0	0.0	244.484	0.0	0.0	0.0
10-20	1142	0.0	0.0	288.84	0.0	0.0	20.106
10-20	1143	0.0	0.0	331.427	0.0	0.0	40.414
10-20	1144	0.0	0.0	289.704	0.0	0.0	10.053
10-20	1145	0.0	0.0	307.387	0.0	0.0	40.313
10-20	1146	0.0	0.0	371.415	0.0	0.0	20.106
10-20	1147	0.0	0.0	332.032	0.0	0.0	20.106
10-20	1148	0.0	0.0	311.453	0.0	0.0	10.154
10-20	1149	0.0	0.0	317.504	0.0	0.0	30.059
10-20	1150	0.0	0.0	364.846	0.0	0.0	20.207
10-20	1151	0.0	0.0	306.738	0.0	0.0	10.154
10-20	1152	0.0	0.0	348.934	0.0	0.0	10.154
10-20	1153	0.0	0.0	291.563	0.0	0.0	0.0
10-20	1154	0.0	0.0	272.282	0.0	0.0	10.053
10-20	1155	0.0	0.0	355.299	0.0	0.0	69.67
10-20	1156	0.0	0.0	335.152	0.0	0.0	39.811
10-20	1157	0.0	0.0	298.662	0.0	0.0	19.906
10-20	1158	0.0	0.0	311.719	0.0	0.0	19.906
10-20	1159	0.0	0.0	315.09	0.0	0.0	19.906
10-20	1160	0.0	0.0	309.817	0.0	0.0	39.811
10-20	1161	0.0	0.0	307.474	0.0	0.0	0.0
10-20	1162	0.0	0.0	305.052	0.0	0.0	10.053
10-20	1163	0.0	0.0	295.332	0.0	0.0	20.107
10-20	1164	0.0	0.0	275.091	0.0	0.0	0.0
10-20	1165	0.0	0.0	300.385	0.0	0.0	0.0
10-20	1166	0.0	0.0	299.563	0.0	0.0	10.053
10-20	1167	0.0	0.0	284.431	0.0	0.0	0.0
10-20	1168	0.0	0.0	258.494	0.0	0.0	0.0
10-20	1169	0.0	0.0	306.226	0.0	0.0	20.308
10-20	1170	0.0	0.0	291.486	0.0	0.0	29.858
10-20	1171	0.0	0.0	298.662	0.0	0.0	39.811
10-20	1172	0.0	0.0	311.286	0.0	0.0	19.906
10-20	1173	0.0	0.0	258.454	0.0	0.0	0.0
10-20	1174	0.0	0.0	316.475	0.0	0.0	9.953
10-20	1175	0.0	0.0	285.475	0.0	0.0	29.858
10-20	1176	0.0	0.0	298.922	0.0	0.0	39.811
10-20	1177	0.0	0.0	335.238	0.0	0.0	99.528
10-20	1178	0.0	0.0	275.444	0.0	0.0	20.107
10-20	1179	0.0	0.0	300.167	0.0	0.0	20.207
10-20	1180	0.0	0.0	283.436	0.0	0.0	0.0
10-20	1181	0.0	0.0	299.563	0.0	0.0	10.053
10-20	1182	0.0	0.0	304.449	0.0	0.0	0.0
10-20	1183	0.0	0.0	309.073	0.0	0.0	40.212
10-20	1184	0.0	0.0	293.379	0.0	0.0	20.106
10-20	1185	0.0	0.0	300.513	0.0	0.0	50.265
10-20	1186	0.0	0.0	241.327	0.0	0.0	0.0
10-20	1187	0.0	0.0	292.171	0.0	0.0	10.053
10-20	1188	0.0	0.0	304.707	0.0	0.0	40.212
10-20	1189	0.0	0.0	271.678	0.0	0.0	40.314
10-20	1190	0.0	0.0	297.227	0.0	0.0	20.106
10-20	1191	5.534	0.0	327.629	0.0	0.0	19.906
10-20	1192	1.902	0.0	339.821	0.0	0.0	50.568
10-20	1193	0.0	0.0	377.125	0.0	0.0	50.165
10-20	1194	1.816	0.0	388.241	0.0	0.0	20.308
10-20	1195	0.0	0.0	281.318	0.0	0.0	30.16
10-20	1196	0.0	0.0	279.374	0.0	0.0	20.006
10-20	1197	3.632	0.0	344.447	0.0	0.0	0.0
10-20	1198	1.816	0.0	370.733	0.0	0.0	20.106
10-20	1199	0.0	0.0	301.681	0.0	0.0	19.906
10-20	1200	5.448	0.0	407.699	0.0	0.0	30.16
10-20	1201	0.0	0.0	293.771	0.0	0.0	50.166
10-20	1202	0.0	0.0	313.271	0.0	0.0	40.314
10-20	1203	0.0	0.0	327.277	0.0	0.0	0.0
10-20	1204	0.0	0.0	334.02	0.0	0.0	20.207
10-20	1205	0.0	0.0	287.717	0.0	0.0	0.0
10-20	1206	0.0	0.0	337.262	0.0	0.0	10.154
10-20	1207	0.0	0.0	364.153	0.0	0.0	10.154
10-20	1208	0.0	0.0	304.103	0.0	0.0	9.953
10-20	1209	0.0	0.0	331.036	0.0	0.0	30.26
10-20	1210	0.0	0.0	290.698	0.0	0.0	9.953
10-20	1211	0.0	0.0	298.615	0.0	0.0	19.906
10-20	1212	5.448	0.0	397.493	0.0	0.0	39.912
10-20	1213	0.0	0.0	325.459	0.0	0.0	29.959
10-20	1214	0.0	0.0	293.209	0.0	0.0	9.953
10-20	1215	0.0	0.0	306.87	0.0	0.0	40.012
10-20	1216	0.0	0.0	285.512	0.0	0.0	19.906
10-20	1217	0.0	0.0	307.822	0.0	0.0	9.953
10-20	1218	0.0	0.0	311.973	0.0	0.0	9.953
10-20	1219	0.0	0.0	256.892	0.0	0.0	9.953
10-20	1220	0.0	0.0	282.441	0.0	0.0	29.959
10-20	1221	0.0	0.0	284.605	0.0	0.0	0.0
10-20	1222	0.0	0.0	294.632	0.0	0.0	10.154
10-20	1223	0.0	0.0	294.29	0.0	0.0	0.0
10-20	1224	0.0	0.0	311.494	0.0	0.0	10.053
10-20	1225	0.0	0.0	267.312	0.0	0.0	0.0
10-20	1226	0.0	0.0	201.507	0.0	0.0	0.0
10-20	1227	0.0	0.0	277.642	0.0	0.0	0.0
10-20	1228	0.0	0.0	197.92	0.0	0.0	0.0
10-20	1229	0.0	0.0	270.121	0.0	0.0	0.0
10-20	1230	0.0	0.0	283.912	0.0	0.0	0.0
10-20	1231	0.0	0.0	255.813	0.0	0.0	0.0
10-20	1232	0.0	0.0	201.555	0.0	0.0	0.0
10-20	1233	0.0	0.0	267.182	0.0	0.0	0.0
10-20	1234	0.0	0.0	189.532	0.0	0.0	0.0
10-20	1235	0.0	0.0	224.248	0.0	0.0	0.0
10-20	1236	12.711	0.0	400.824	0.0	0.0	0.0
10-20	1237	0.0	0.0	342.624	0.0	0.0	0.0
10-20	1238	0.0	0.0	309.895	0.0	0.0	0.0
10-20	1239	0.0	0.0	277.73	0.0	0.0	0.0
10-20	1240	0.0	0.0	290.655	0.0	0.0	0.0
10-20	1241	0.0	0.0	299.303	0.0	0.0	10.053
10-20	1242	0.0	0.0	259.53	0.0	0.0	0.0
10-20	1243	0.0	0.0	288.58	0.0	0.0	0.0
10-20	1244	0.0	0.0	284.216	0.0	0.0	0.0
10-20	1245	0.0	0.0	284.171	0.0	0.0	0.0
10-20	1246	0.0	0.0	252.746	0.0	0.0	0.0
10-20	1247	0.0	0.0	271.683	0.0	0.0	0.0
10-20	1248	0.0	0.0	252.142	0.0	0.0	0.0
10-20	1249	0.0	0.0	275.921	0.0	0.0	0.0
10-20	1250	0.0	0.0	283.271	0.0	0.0	0.0
10-20	1251	0.0	0.0	247.428	0.0	0.0	0.0
10-20	1252	0.0	0.0	234.589	0.0	0.0	0.0
10-20	1253	0.0	0.0	212.15	0.0	0.0	0.0
10-20	1254	0.0	0.0	205.837	0.0	0.0	0.0
10-20	1255	0.0	0.0	240.469	0.0	0.0	0.0
10-20	1256	0.0	0.0	245.045	0.0	0.0	0.0
10-20	1257	0.0	0.0	280.194	0.0	0.0	0.0
10-20	1258	0.0	0.0	233.546	0.0	0.0	0.0
10-20	1259	0.0	0.0	234.884	0.0	0.0	0.0
10-20	1260	0.0	0.0	221.699	0.0	0.0	0.0
10-20	1261	0.0	0.0	273.492	0.0	0.0	0.0
10-20	1262	0.0	0.0	255.376	0.0	0.0	0.0
10-20	1263	0.0	0.0	279.155	0.0	0.0	0.0
10-20	1264	0.0	0.0	273.061	0.0	0.0	0.0
10-20	1265	0.0	0.0	300.345	0.0	0.0	19.906
10-20	1266	0.0	0.0	260.608	0.0	0.0	19.906
10-20	1267	0.0	0.0	256.414	0.0	0.0	0.0
10-20	1268	0.0	0.0	263.333	0.0	0.0	9.953
10-20	1269	0.0	0.0	255.292	0.0	0.0	9.953
10-20	1270	0.0	0.0	255.896	0.0	0.0	0.0
10-20	1271	1.902	0.0	241.673	0.0	0.0	0.0
10-20	1272	7.263	0.0	308.297	0.0	0.0	0.0
10-20	1273	1.902	0.0	255.165	0.0	0.0	0.0
10-20	1274	0.0	0.0	223.04	0.0	0.0	0.0
10-20	1275	1.902	0.0	248.243	0.0	0.0	0.0
10-20	1276	0.0	0.0	307.689	0.0	0.0	0.0
10-20	1277	0.0	0.0	257.799	0.0	0.0	9.953
10-20	1278	0.0	0.0	277.774	0.0	0.0	0.0
10-20	1279	0.0	0.0	344.004	0.0	0.0	19.906
10-20	1280	0.0	0.0	263.897	0.0	0.0	9.953
10-20	1281	0.0	0.0	267.439	0.0	0.0	0.0
10-20	1282	0.0	0.0	256.805	0.0	0.0	9.953
10-20	1283	0.0	0.0	278.335	0.0	0.0	9.953
10-20	1284	0.0	0.0	260.563	0.0	0.0	0.0
10-20	1285	0.0	0.0	267.008	0.0	0.0	0.0
10-20	1286	0.0	0.0	259.399	0.0	0.0	0.0
10-20	1287	0.0	0.0	254.991	0.0	0.0	0.0
10-20	1288	0.0	0.0	263.809	0.0	0.0	0.0
10-20	1289	0.0	0.0	240.638	0.0	0.0	0.0
10-20	1290	0.0	0.0	168.87	0.0	0.0	0.0
10-20	1291	0.0	0.0	174.792	0.0	0.0	0.0
10-20	1292	0.0	0.0	185.425	0.0	0.0	0.0
10-20	1293	0.0	0.0	228.66	0.0	0.0	0.0
10-20	1294	0.0	0.0	270.12	0.0	0.0	0.0
10-20	1295	0.0	0.0	268.347	0.0	0.0	0.0
10-20	1296	0.0	0.0	275.741	0.0	0.0	0.0
10-20	1297	0.0	0.0	235.707	0.0	0.0	0.0
10-20	1298	0.0	0.0	304.835	0.0	0.0	0.0
10-20	1299	0.0	0.0	264.975	0.0	0.0	0.0
10-20	1300	0.0	0.0	254.988	0.0	0.0	0.0
10-20	1301	0.0	0.0	202.545	0.0	0.0	0.0
10-20	1302	0.0	0.0	285.554	0.0	0.0	0.0
10-20	1303	0.0	0.0	250.795	0.0	0.0	0.0
10-20	1304	0.0	0.0	280.369	0.0	0.0	0.0
10-20	1305	0.0	0.0	282.918	0.0	0.0	0.0
10-20	1306	0.0	0.0	270.252	0.0	0.0	0.0
10-20	1307	0.0	0.0	242.452	0.0	0.0	0.0
10-20	1308	0.0	0.0	249.845	0.0	0.0	0.0
10-20	1309	0.0	0.0	300.859	0.0	0.0	0.0
10-20	1310	0.0	0.0	259.051	0.0	0.0	0.0
10-20	1311	0.0	0.0	218.458	0.0	0.0	0.0
10-20	1312	0.0	0.0	261.302	0.0	0.0	0.0
10-20	1313	0.0	0.0	278.897	0.0	0.0	0.0
10-20	1314	0.0	0.0	321.306	0.0	0.0	9.953
10-20	1315	0.0	0.0	270.549	0.0	0.0	10.154
10-20	1316	0.0	0.0	264.978	0.0	0.0	0.0
10-20	1317	0.0	0.0	278.507	0.0	0.0	0.0
10-20	1318	0.0	0.0	295.283	0.0	0.0	20.107
10-20	1319	0.0	0.0	262.727	0.0	0.0	10.154
10-20	1320	0.0	0.0	268.435	0.0	0.0	20.308
10-20	1321	0.0	0.0	293.207	0.0	0.0	20.107
10-20	1322	0.0	0.0	318.543	0.0	0.0	40.012
10-20	1323	0.0	0.0	288.663	0.0	0.0	40.616
10-20	1324	0.0	0.0	205.831	0.0	0.0	10.154
10-20	1325	0.0	0.0	285.209	0.0	0.0	20.308
10-20	1326	0.0	0.0	271.03	0.0	0.0	20.107
10-20	1327	0.0	0.0	249.11	0.0	0.0	9.953
10-20	1328	0.0	0.0	300.602	0.0	0.0	10.154
10-20	1329	0.0	0.0	257.755	0.0	0.0	40.012
10-20	1330	0.0	0.0	324.769	0.0	0.0	40.213
10-20	1331	0.0	0.0	301.941	0.0	0.0	30.06
10-20	1332	0.0	0.0	317.247	0.0	0.0	71.077
10-20	1333	0.0	0.0	307.129	0.0	0.0	50.266
10-20	1334	0.0	0.0	353.001	0.0	0.0	110.386
10-20	1335	0.0	0.0	327.883	0.0	0.0	80.728
10-20	1336	0.0	0.0	334.194	0.0	0.0	151.302
10-20	1337	9.511	0.0	437.312	0.0	0.0	60.722
10-20	1338	0.0	0.0	294.936	0.0	0.0	20.308
10-20	1339	29.659	0.0	394.289	0.0	0.0	60.119
10-20	1340	0.0	0.0	338.474	0.0	0.0	40.213
10-20	1341	15.218	0.0	393.299	0.0	0.0	0.0
10-20	1342	0.0	0.0	276.306	0.0	0.0	9.953
10-20	1343	3.632	0.0	510.463	0.0	0.0	40.213
10-20	1344	0.0	0.0	307.216	0.0	0.0	9.953
10-20	1345	0.0	0.0	252.396	0.0	0.0	0.0
10-20	1346	0.0	0.0	278.252	0.0	0.0	20.107
10-20	1347	0.0	0.0	277.861	0.0	0.0	10.154
10-20	1348	0.0	0.0	308.951	0.0	0.0	0.0
10-20	1349	0.0	0.0	277.081	0.0	0.0	0.0
10-20	1350	0.0	0.0	254.211	0.0	0.0	10.053
10-20	1351	0.0	0.0	281.794	0.0	0.0	0.0
10-20	1352	0.0	0.0	262.647	0.0	0.0	39.811
10-20	1353	0.0	0.0	264.896	0.0	0.0	10.154
10-20	1354	0.0	0.0	249.116	0.0	0.0	10.154
10-20	1355	0.0	0.0	266.669	0.0	0.0	19.906
10-20	1356	9.252	0.0	505.882	0.0	0.0	0.0
10-20	1357	0.0	0.0	237.269	0.0	0.0	0.0
10-20	1358	0.0	0.0	230.434	0.0	0.0	0.0
10-20	1359	0.0	0.0	252.654	0.0	0.0	0.0
10-20	1360	0.0	0.0	228.362	0.0	0.0	0.0
10-20	1361	9.425	0.0	443.061	0.0	0.0	0.0
10-20	1362	0.0	0.0	267.144	0.0	0.0	0.0
10-20	1363	0.0	0.0	257.325	0.0	0.0	0.0
10-20	1364	0.0	0.0	259.054	0.0	0.0	0.0
10-20	1365	10.895	0.0	456.332	0.0	0.0	10.154
10-20	1366	7.35	0.0	422.958	0.0	0.0	0.0
10-20	1367	0.0	0.0	238.819	0.0	0.0	0.0
10-20	1368	38.478	0.0	486.945	0.0	0.0	0.0
10-20	1369	0.0	0.0	181.45	0.0	0.0	0.0
10-20	1370	0.0	0.0	244.311	0.0	0.0	0.0
10-20	1371	0.0	0.0	287.153	0.0	0.0	0.0
10-20	1372	0.0	0.0	271.338	0.0	0.0	0.0
10-20	1373	0.0	0.0	266.41	0.0	0.0	0.0
10-20	1374	0.0	0.0	250.845	0.0	0.0	0.0
10-20	1375	0.0	0.0	327.326	0.0	0.0	0.0
10-20	1376	0.0	0.0	332.817	0.0	0.0	0.0
10-20	1377	0.0	0.0	262.907	0.0	0.0	0.0
10-20	1378	0.0	0.0	210.29	0.0	0.0	0.0
10-20	1379	0.0	0.0	241.414	0.0	0.0	0.0
10-20	1380	0.0	0.0	280.415	0.0	0.0	0.0
10-20	1381	0.0	0.0	210.283	0.0	0.0	0.0
10-20	1382	0.0	0.0	259.27	0.0	0.0	0.0
10-20	1383	0.0	0.0	357.72	0.0	0.0	0.0
10-20	1384	0.0	0.0	318.766	0.0	0.0	0.0
10-20	1385	0.0	0.0	258.368	0.0	0.0	0.0
10-20	1386	0.0	0.0	236.922	0.0	0.0	0.0
10-20	1387	0.0	0.0	238.998	0.0	0.0	0.0
10-20	1388	1.902	0.0	402.721	0.0	0.0	0.0
10-20	1389	0.0	0.0	239.517	0.0	0.0	0.0
10-20	1390	0.0	0.0	227.447	0.0	0.0	0.0
10-20	1391	0.0	0.0	298.441	0.0	0.0	0.0
10-20	1392	0.0	0.0	254.469	0.0	0.0	0.0
10-20	1393	0.0	0.0	239.987	0.0	0.0	0.0
10-20	1394	0.0	0.0	239.684	0.0	0.0	0.0
10-20	1395	0.0	0.0	268.781	0.0	0.0	0.0
10-20	1396	0.0	0.0	239.772	0.0	0.0	0.0
10-20	1397	3.805	0.0	447.812	0.0	0.0	0.0
10-20	1398	0.0	0.0	186.204	0.0	0.0	0.0
10-20	1399	0.0	0.0	257.585	0.0	0.0	0.0
10-20	1400	0.0	0.0	288.885	0.0	0.0	0.0
10-20	1401	0.0	0.0	266.055	0.0	0.0	0.0
10-20	1402	0.0	0.0	312.965	0.0	0.0	0.0
10-20	1403	0.0	0.0	264.973	0.0	0.0	0.0
10-20	1404	0.0	0.0	288.365	0.0	0.0	0.0
10-20	1405	0.0	0.0	292.861	0.0	0.0	0.0
10-20	1406	0.0	0.0	305.528	0.0	0.0	9.953
10-20	1407	0.0	0.0	275.743	0.0	0.0	0.0
10-20	1408	3.632	0.0	484.826	0.0	0.0	0.0
10-20	1409	1.816	0.0	496.759	0.0	0.0	0.0
10-20	1410	0.0	0.0	253.65	0.0	0.0	0.0
10-20	1411	0.0	0.0	265.886	0.0	0.0	0.0
10-20	1412	0.0	0.0	278.422	0.0	0.0	0.0
10-20	1413	0.0	0.0	313.449	0.0	0.0	0.0
10-20	1414	0.0	0.0	238.35	0.0	0.0	0.0
10-20	1415	0.0	0.0	183.139	0.0	0.0	0.0
10-20	1416	0.0	0.0	259.665	0.0	0.0	0.0
10-20	1417	0.0	0.0	228.875	0.0	0.0	0.0
10-20	1418	0.0	0.0	331.863	0.0	0.0	50.568
10-20	1419	23.606	0.0	476.171	0.0	0.0	9.953
10-20	1420	51.967	0.0	412.103	0.0	0.0	131.196
10-20	1421	0.0	0.0	355.554	0.0	0.0	141.651
10-20	1422	0.0	0.0	410.075	0.0	0.0	191.516
10-20	1423	0.0	0.0	285.992	0.0	0.0	120.439
10-20	1424	0.0	0.0	295.463	0.0	0.0	129.387
10-20	1425	9.294	0.0	318.937	0.0	0.0	89.575
10-20	1426	3.632	0.0	395.074	0.0	0.0	40.012
10-20	1427	7.263	0.0	387.939	0.0	0.0	129.387
10-20	1428	0.0	0.0	303.893	0.0	0.0	99.729
10-20	1429	10.895	0.0	370.863	0.0	0.0	69.67
10-20	1430	0.0	0.0	297.711	0.0	0.0	69.871
10-20	1431	0.0	0.0	283.271	0.0	0.0	39.811
10-20	1432	0.0	0.0	304.456	0.0	0.0	89.575
10-20	1433	0.0	0.0	294.079	0.0	0.0	79.623
10-20	1434	1.816	0.0	390.705	0.0	0.0	80.025
10-20	1435	0.0	0.0	274.365	0.0	0.0	89.776
10-20	1436	1.816	0.0	375.792	0.0	0.0	59.717
10-20	1437	0.0	0.0	333.509	0.0	0.0	100.936
10-20	1438	5.576	0.0	354.65	0.0	0.0	69.67
10-20	1439	27.84	0.0	379.465	0.0	0.0	219.364
10-20	1440	0.0	0.0	306.704	0.0	0.0	129.387
10-20	1441	12.711	0.0	416.429	0.0	0.0	99.528
10-20	1442	0.0	0.0	281.757	0.0	0.0	69.871
10-20	1443	1.902	0.0	444.532	0.0	0.0	109.481
10-20	1444	3.632	0.0	428.146	0.0	0.0	49.764
10-20	1445	0.0	0.0	346.825	0.0	0.0	139.54
10-20	1446	7.263	0.0	469.909	0.0	0.0	139.339
10-20	1447	0.0	0.0	323.392	0.0	0.0	159.245
10-20	1448	0.0	0.0	297.797	0.0	0.0	109.481
10-20	1449	3.632	0.0	435.841	0.0	0.0	199.257
10-20	1450	0.0	0.0	320.452	0.0	0.0	169.6
10-20	1451	0.0	0.0	338.178	0.0	0.0	139.339
10-20	1452	16.343	0.0	447.429	0.0	0.0	109.481
10-20	1453	10.895	0.0	452.311	0.0	0.0	119.434
10-20	1454	0.0	0.0	324.43	0.0	0.0	139.54
10-20	1455	0.0	0.0	346.998	0.0	0.0	159.647
10-20	1456	0.0	0.0	295.117	0.0	0.0	99.729
10-20	1457	0.0	0.0	349.679	0.0	0.0	149.694
10-20	1458	0.0	0.0	332.731	0.0	0.0	129.588
10-20	1459	0.0	0.0	313.102	0.0	0.0	109.682
10-20	1460	0.0	0.0	334.114	0.0	0.0	169.801
10-20	1461	0.0	0.0	296.933	0.0	0.0	99.729
10-20	1462	0.0	0.0	324.689	0.0	0.0	129.789
10-20	1463	16.343	0.0	447.165	0.0	0.0	179.352
10-20	1464	12.711	0.0	382.878	0.0	0.0	219.163
10-20	1465	0.0	0.0	329.531	0.0	0.0	149.493
10-20	1466	0.0	0.0	302.596	0.0	0.0	159.446
10-20	1467	0.0	0.0	305.493	0.0	0.0	149.493
10-20	1468	0.0	0.0	286.989	0.0	0.0	139.54
10-20	1469	0.0	0.0	318.118	0.0	0.0	129.387
10-20	1470	1.816	0.0	402.165	0.0	0.0	109.481
10-20	1471	0.0	0.0	268.658	0.0	0.0	79.623
10-20	1472	0.0	0.0	278.429	0.0	0.0	99.93
10-20	1473	0.0	0.0	314.054	0.0	0.0	89.575
10-20	1474	30.869	0.0	463.899	0.0	0.0	109.883
10-20	1475	3.632	0.0	314.178	0.0	0.0	159.245
10-20	1476	1.816	0.0	362.558	0.0	0.0	149.292
10-20	1477	14.527	0.0	342.843	0.0	0.0	119.434
10-20	1478	14.7	0.0	337.308	0.0	0.0	79.623
10-20	1479	13.057	0.0	367.615	0.0	0.0	159.245
10-20	1480	21.79	0.0	369.168	0.0	0.0	99.93
10-20	1481	7.263	0.0	388.196	0.0	0.0	79.824
10-20	1482	10.895	0.0	432.513	0.0	0.0	110.084
10-20	1483	0.0	0.0	301.602	0.0	0.0	89.575
10-20	1484	10.981	0.0	401.645	0.0	0.0	139.339
10-20	1485	1.902	0.0	401.943	0.0	0.0	119.434
10-20	1486	22.049	0.0	421.484	0.0	0.0	89.776
10-20	1487	0.0	0.0	297.538	0.0	0.0	99.528
10-20	1488	1.816	0.0	422.524	0.0	0.0	79.824
10-20	1489	5.448	0.0	421.313	0.0	0.0	119.434
10-20	1490	3.632	0.0	426.416	0.0	0.0	89.575
10-20	1491	25.982	0.0	415.305	0.0	0.0	89.776
10-20	1492	10.895	0.0	435.972	0.0	0.0	119.434
10-20	1493	3.718	0.0	439.558	0.0	0.0	109.481
10-20	1494	1.816	0.0	441.637	0.0	0.0	129.588
10-20	1495	65.886	0.0	321.921	0.0	0.0	129.387
10-20	1496	1.816	0.0	412.927	0.0	0.0	159.647
10-20	1497	14.57	0.0	378.858	0.0	0.0	109.481
10-20	1498	5.49	0.0	404.411	0.0	0.0	129.588
10-20	1499	13.1	0.0	427.105	0.0	0.0	69.67
10-20	1500	0.0	0.0	294.036	0.0	0.0	59.918
10-20	1501	0.0	0.0	317.512	0.0	0.0	80.025
10-20	1502	0.0	0.0	351.841	0.0	0.0	129.387
10-20	1503	0.0	0.0	351.322	0.0	0.0	129.588
10-20	1504	5.448	0.0	441.16	0.0	0.0	99.528
10-20	1505	0.0	0.0	342.934	0.0	0.0	179.352
10-20	1506	0.0	0.0	336.968	0.0	0.0	129.387
10-20	1507	16.343	0.0	497.793	0.0	0.0	169.399
10-20	1508	0.0	0.0	317.339	0.0	0.0	149.694
10-20	1509	9.339	0.0	445.613	0.0	0.0	169.198
10-20	1510	0.0	0.0	342.242	0.0	0.0	139.339
10-20	1511	7.306	0.0	422.308	0.0	0.0	99.528
10-20	1512	0.0	0.0	381.24	0.0	0.0	189.104
10-20	1513	3.632	0.0	380.674	0.0	0.0	139.54
10-20	1514	1.902	0.0	306.179	0.0	0.0	139.54
10-20	1515	3.632	0.0	346.65	0.0	0.0	99.729
10-20	1516	3.805	0.0	347.686	0.0	0.0	149.292
10-20	1517	0.0	0.0	303.072	0.0	0.0	89.575
10-20	1518	0.0	0.0	333.422	0.0	0.0	119.635
10-20	1519	0.0	0.0	363.427	0.0	0.0	119.434
10-20	1520	1.816	0.0	423.945	0.0	0.0	239.672
10-20	1521	12.711	0.0	417.38	0.0	0.0	169.198
10-20	1522	3.632	0.0	377.513	0.0	0.0	238.868
10-20	1523	12.711	0.0	410.593	0.0	0.0	179.352
10-20	1524	0.0	0.0	376.052	0.0	0.0	219.163
10-20	1525	3.632	0.0	433.464	0.0	0.0	239.069
10-20	1526	9.079	0.0	411.455	0.0	0.0	129.588
10-20	1527	7.436	0.0	476.218	0.0	0.0	179.352
10-20	1528	10.895	0.0	399.174	0.0	0.0	99.528
10-20	1529	9.079	0.0	394.33	0.0	0.0	169.399
10-20	1530	10.981	0.0	352.265	0.0	0.0	189.305
10-20	1531	0.0	0.0	321.922	0.0	0.0	159.446
10-20	1532	0.0	0.0	367.837	0.0	0.0	219.364
10-20	1533	3.632	0.0	385.167	0.0	0.0	139.339
10-20	1534	7.263	0.0	365.452	0.0	0.0	149.292
10-20	1535	12.97	0.0	348.806	0.0	0.0	229.116
10-20	1536	0.0	0.0	276.699	0.0	0.0	90.179
10-20	1537	0.0	0.0	277.602	0.0	0.0	69.67
10-20	1538	5.62	0.0	387.409	0.0	0.0	149.493
10-20	1539	1.816	0.0	371.935	0.0	0.0	149.493
10-20	1540	0.0	0.0	286.989	0.0	0.0	89.575
10-20	1541	0.0	0.0	326.764	0.0	0.0	200.062
10-20	1542	0.0	0.0	348.901	0.0	0.0	218.962
10-20	1543	0.0	0.0	347.517	0.0	0.0	189.908
10-20	1544	0.0	0.0	300.521	0.0	0.0	218.962
10-20	1545	0.0	0.0	365.416	0.0	0.0	218.962
10-20	1546	25.68	0.0	456.377	0.0	0.0	298.585
10-20	1547	0.0	0.0	342.675	0.0	0.0	159.446
10-20	1548	3.632	0.0	345.911	0.0	0.0	159.446
10-20	1549	5.707	0.0	334.496	0.0	0.0	199.458
10-20	1550	1.902	0.0	353.341	0.0	0.0	239.471
10-20	1551	3.718	0.0	343.617	0.0	0.0	249.223
10-20	1552	3.632	0.0	355.681	0.0	0.0	160.049
10-20	1553	1.816	0.0	366.92	0.0	0.0	109.682
10-20	1554	0.0	0.0	405.364	0.0	0.0	190.109
10-20	1555	0.0	0.0	355.04	0.0	0.0	159.848
10-20	1556	0.0	0.0	340.945	0.0	0.0	129.99
10-20	1557	0.0	0.0	338.438	0.0	0.0	149.694
10-20	1558	0.0	0.0	360.919	0.0	0.0	89.776
10-20	1559	0.0	0.0	324.343	0.0	0.0	99.729
10-20	1560	0.0	0.0	359.709	0.0	0.0	189.305
10-20	1561	0.0	0.0	374.927	0.0	0.0	130.191
10-20	1562	1.816	0.0	366.749	0.0	0.0	180.357
10-20	1563	0.0	0.0	367.751	0.0	0.0	159.446
10-20	1564	0.0	0.0	360.401	0.0	0.0	139.339
10-20	1565	0.0	0.0	372.376	0.0	0.0	109.883
10-20	1566	0.0	0.0	334.547	0.0	0.0	149.292
10-20	1567	0.0	0.0	351.581	0.0	0.0	120.037
10-20	1568	0.0	0.0	320.106	0.0	0.0	109.682
10-20	1569	3.632	0.0	389.41	0.0	0.0	109.481
10-20	1570	10.895	0.0	369.26	0.0	0.0	149.493
10-20	1571	16.343	0.0	393.815	0.0	0.0	79.824
10-20	1572	5.448	0.0	394.892	0.0	0.0	149.292
10-20	1573	14.527	0.0	409.078	0.0	0.0	149.292
10-20	1574	7.263	0.0	365.889	0.0	0.0	119.434
10-20	1575	9.079	0.0	367.014	0.0	0.0	109.481
10-20	1576	7.436	0.0	398.835	0.0	0.0	149.292
10-20	1577	7.263	0.0	435.235	0.0	0.0	119.635
10-20	1578	1.816	0.0	423.131	0.0	0.0	79.623
10-20	1579	3.718	0.0	368.312	0.0	0.0	139.339
10-20	1580	7.263	0.0	402.636	0.0	0.0	99.528
10-20	1581	18.158	0.0	419.629	0.0	0.0	99.528
10-20	1582	10.895	0.0	372.419	0.0	0.0	69.67
10-20	1583	3.632	0.0	410.504	0.0	0.0	130.191
10-20	1584	20.19	0.0	398.66	0.0	0.0	99.729
10-20	1585	32.685	0.0	357.157	0.0	0.0	80.025
10-20	1586	25.422	0.0	381.109	0.0	0.0	99.729
10-20	1587	9.079	0.0	314.788	0.0	0.0	129.588
10-20	1588	11.241	0.0	374.235	0.0	0.0	139.339
10-20	1589	7.609	0.0	396.585	0.0	0.0	129.588
10-20	1590	3.718	0.0	388.934	0.0	0.0	159.245
10-20	1591	5.534	0.0	373.37	0.0	0.0	99.93
10-20	1592	13.23	0.0	399.311	0.0	0.0	89.776
10-20	1593	5.707	0.0	425.295	0.0	0.0	89.575
10-20	1594	3.805	0.0	386.081	0.0	0.0	129.99
10-20	1595	7.609	0.0	369.653	0.0	0.0	99.93
10-20	1596	18.764	0.0	396.069	0.0	0.0	49.764
10-20	1597	0.0	0.0	333.25	0.0	0.0	109.682
10-20	1598	7.609	0.0	398.706	0.0	0.0	89.776
10-20	1599	3.805	0.0	397.841	0.0	0.0	129.588
10-20	1600	9.511	0.0	377.262	0.0	0.0	149.493
10-20	1601	9.511	0.0	382.017	0.0	0.0	99.528
10-20	1602	15.132	0.0	413.319	0.0	0.0	149.493
10-20	1603	23.779	0.0	393.734	0.0	0.0	59.918
10-20	1604	13.23	0.0	399.57	0.0	0.0	109.682
10-20	1605	11.327	0.0	403.504	0.0	0.0	79.623
10-20	1606	11.414	0.0	394.123	0.0	0.0	129.387
10-20	1607	0.0	0.0	314.486	0.0	0.0	119.635
10-20	1608	11.414	0.0	403.116	0.0	0.0	189.707
10-20	1609	7.609	0.0	381.455	0.0	0.0	139.54
10-20	1610	3.632	0.0	332.817	0.0	0.0	119.635
10-20	1611	5.707	0.0	417.729	0.0	0.0	159.245
10-20	1612	1.816	0.0	314.829	0.0	0.0	89.776
10-20	1613	9.511	0.0	382.362	0.0	0.0	99.93
10-20	1614	16.515	0.0	362.605	0.0	0.0	99.93
10-20	1615	9.425	0.0	382.45	0.0	0.0	59.717
10-20	1616	1.902	0.0	377.607	0.0	0.0	59.717
10-20	1617	9.511	0.0	396.285	0.0	0.0	130.191
10-20	1618	5.707	0.0	412.108	0.0	0.0	129.387
10-20	1619	5.534	0.0	411.331	0.0	0.0	79.623
10-20	1620	14.527	0.0	380.329	0.0	0.0	100.131
10-20	1621	12.97	0.0	465.546	0.0	0.0	129.99
10-20	1622	18.418	0.0	427.802	0.0	0.0	49.764
10-20	1623	18.85	0.0	410.207	0.0	0.0	9.953
10-20	1624	9.511	0.0	428.408	0.0	0.0	69.871
10-20	1625	15.218	0.0	318.374	0.0	0.0	109.481
10-20	1626	3.632	0.0	430.7	0.0	0.0	79.623
10-20	1627	3.805	0.0	417.038	0.0	0.0	39.811
10-20	1628	5.62	0.0	411.417	0.0	0.0	40.012
10-20	1629	1.902	0.0	347.645	0.0	0.0	0.0
10-20	1630	0.0	0.0	330.742	0.0	0.0	19.906
10-20	1631	10.981	0.0	406.315	0.0	0.0	79.623
10-20	1632	0.0	0.0	308.174	0.0	0.0	70.273
10-20	1633	5.62	0.0	396.199	0.0	0.0	49.764
10-20	1634	0.0	0.0	366.972	0.0	0.0	119.434
10-20	1635	0.0	0.0	373.025	0.0	0.0	99.729
10-20	1636	0.0	0.0	325.467	0.0	0.0	49.965
10-20	1637	1.816	0.0	412.455	0.0	0.0	99.729
10-20	1638	0.0	0.0	330.223	0.0	0.0	59.717
10-20	1639	1.902	0.0	442.978	0.0	0.0	79.623
10-20	1640	3.805	0.0	460.272	0.0	0.0	99.93
10-20	1641	9.252	0.0	392.999	0.0	0.0	139.742
10-20	1642	0.0	0.0	329.186	0.0	0.0	119.434
10-20	1643	0.0	0.0	335.844	0.0	0.0	99.729
10-20	1644	0.0	0.0	355.213	0.0	0.0	139.339
10-20	1645	3.805	0.0	388.502	0.0	0.0	99.729
10-20	1646	7.609	0.0	399.657	0.0	0.0	79.824
10-20	1647	7.609	0.0	417.469	0.0	0.0	129.387
10-20	1648	9.425	0.0	387.119	0.0	0.0	29.858
10-20	1649	9.511	0.0	464.204	0.0	0.0	89.575
10-20	1650	17.121	0.0	425.64	0.0	0.0	129.588
10-20	1651	11.414	0.0	382.191	0.0	0.0	109.682
10-20	1652	22.828	0.0	423.868	0.0	0.0	99.729
10-20	1653	9.511	0.0	378.731	0.0	0.0	149.292
10-20	1654	3.805	0.0	366.323	0.0	0.0	99.528
10-20	1655	30.956	0.0	437.568	0.0	0.0	79.623
10-20	1656	31.129	0.0	374.147	0.0	0.0	99.729
10-20	1657	25.768	0.0	340.38	0.0	0.0	129.588
10-20	1658	35.884	0.0	382.706	0.0	0.0	109.481
10-20	1659	20.061	0.0	369.735	0.0	0.0	109.682
10-20	1660	18.331	0.0	350.711	0.0	0.0	149.895
10-20	1661	14.527	0.0	341.98	0.0	0.0	189.908
10-20	1662	11.414	0.0	328.662	0.0	0.0	199.66
10-20	1663	29.226	0.0	337.438	0.0	0.0	219.364
10-20	1664	50.844	0.0	375.182	0.0	0.0	159.446
10-20	1665	34.501	0.0	353.61	0.0	0.0	189.104
10-20	1666	32.685	0.0	359.103	0.0	0.0	179.151
10-20	1667	50.844	0.0	358.884	0.0	0.0	209.813
10-20	1668	21.79	0.0	353.392	0.0	0.0	270.134
10-20	1669	29.745	0.0	335.926	0.0	0.0	239.069
10-20	1670	24.211	0.0	371.164	0.0	0.0	268.927
10-20	1671	27.453	0.0	356.721	0.0	0.0	268.726
10-20	1672	32.772	0.0	356.722	0.0	0.0	268.927
10-20	1673	41.764	0.0	335.798	0.0	0.0	219.364
10-20	1674	29.053	0.0	348.248	0.0	0.0	199.257
10-20	1675	30.869	0.0	418.459	0.0	0.0	209.411
10-20	1676	30.869	0.0	382.877	0.0	0.0	249.424
10-20	1677	41.764	0.0	369.561	0.0	0.0	239.873
10-20	1678	27.238	0.0	322.437	0.0	0.0	119.836
10-20	1679	41.764	0.0	308.126	0.0	0.0	189.506
10-20	1680	21.79	0.0	341.896	0.0	0.0	249.223
10-20	1681	32.944	0.0	367.317	0.0	0.0	259.175
10-20	1682	30.869	0.0	354.173	0.0	0.0	249.424
10-20	1683	12.711	0.0	346.435	0.0	0.0	229.116
10-20	1684	16.343	0.0	297.882	0.0	0.0	149.493
10-20	1685	14.527	0.0	324.385	0.0	0.0	149.292
10-20	1686	21.79	0.0	289.453	0.0	0.0	199.458
10-20	1687	16.343	0.0	346.306	0.0	0.0	149.694
10-20	1688	19.974	0.0	322.354	0.0	0.0	170.203
10-20	1689	19.974	0.0	371.814	0.0	0.0	159.446
10-20	1690	12.711	0.0	439.043	0.0	0.0	139.742
10-20	1691	38.133	0.0	384.612	0.0	0.0	139.742
10-20	1692	16.343	0.0	334.546	0.0	0.0	199.458
10-20	1693	31.302	0.0	352.445	0.0	0.0	169.399
10-20	1694	19.974	0.0	352.574	0.0	0.0	189.707
10-20	1695	14.527	0.0	386.687	0.0	0.0	169.6
10-20	1696	19.974	0.0	317.945	0.0	0.0	229.317
10-20	1697	1.816	0.0	309.858	0.0	0.0	189.104
10-20	1698	3.632	0.0	353.05	0.0	0.0	149.292
10-20	1699	1.816	0.0	334.113	0.0	0.0	179.553
10-20	1700	5.448	0.0	354.648	0.0	0.0	149.493
10-20	1701	7.263	0.0	348.641	0.0	0.0	169.198
10-20	1702	5.448	0.0	397.018	0.0	0.0	179.151
10-20	1703	11.414	0.0	342.63	0.0	0.0	169.198
10-20	1704	0.0	0.0	343.021	0.0	0.0	109.481
10-20	1705	3.805	0.0	390.966	0.0	0.0	129.387
10-20	1706	5.448	0.0	365.934	0.0	0.0	99.93
10-20	1707	9.079	0.0	309.643	0.0	0.0	110.285
10-20	1708	9.079	0.0	338.955	0.0	0.0	60.722
10-20	1709	16.429	0.0	340.38	0.0	0.0	99.528
10-20	1710	1.816	0.0	325.464	0.0	0.0	121.042
10-20	1711	9.079	0.0	340.465	0.0	0.0	132.0
10-20	1712	12.711	0.0	311.543	0.0	0.0	71.077
10-20	1713	19.974	0.0	371.724	0.0	0.0	141.35
10-20	1714	3.718	0.0	302.682	0.0	0.0	60.32
10-20	1715	11.327	0.0	367.532	0.0	0.0	10.154
10-20	1716	16.343	0.0	351.148	0.0	0.0	70.775
10-20	1717	12.711	0.0	318.549	0.0	0.0	40.616
10-20	1718	12.711	0.0	340.81	0.0	0.0	60.923
10-20	1719	7.263	0.0	358.02	0.0	0.0	70.273
10-20	1720	1.816	0.0	334.201	0.0	0.0	40.515
10-20	1721	10.895	0.0	386.859	0.0	0.0	0.0
10-20	1722	5.448	0.0	324.949	0.0	0.0	10.154
10-20	1723	7.263	0.0	326.548	0.0	0.0	60.923
10-20	1724	5.448	0.0	346.219	0.0	0.0	30.261
10-20	1725	1.816	0.0	335.843	0.0	0.0	20.107
10-20	1726	5.448	0.0	335.799	0.0	0.0	80.527
10-20	1727	19.974	0.0	311.934	0.0	0.0	60.722
10-20	1728	19.974	0.0	352.056	0.0	0.0	50.769
10-20	1729	16.343	0.0	329.098	0.0	0.0	60.822
10-20	1730	18.158	0.0	319.587	0.0	0.0	30.06
10-20	1731	55.513	0.0	359.924	0.0	0.0	60.621
10-20	1732	0.0	0.0	317.637	0.0	0.0	60.52
10-20	1733	51.535	0.0	392.132	0.0	0.0	71.077
10-20	1734	3.632	0.0	373.457	0.0	0.0	60.923
10-20	1735	1.816	0.0	426.592	0.0	0.0	10.154
10-20	1736	3.632	0.0	330.741	0.0	0.0	60.32
10-20	1737	14.527	0.0	362.864	0.0	0.0	60.923
10-20	1738	23.606	0.0	400.476	0.0	0.0	50.669
10-20	1739	7.263	0.0	361.566	0.0	0.0	30.462
10-20	1740	7.263	0.0	315.091	0.0	0.0	100.936
10-20	1741	1.816	0.0	334.719	0.0	0.0	60.722
10-20	1742	7.263	0.0	341.376	0.0	0.0	30.261
10-20	1743	5.448	0.0	307.437	0.0	0.0	10.154
10-20	1744	5.448	0.0	321.144	0.0	0.0	40.616
10-20	1745	5.448	0.0	317.033	0.0	0.0	60.621
10-20	1746	10.895	0.0	340.772	0.0	0.0	40.616
10-20	1747	3.632	0.0	362.13	0.0	0.0	101.137
10-20	1748	10.895	0.0	424.255	0.0	0.0	50.769
10-20	1749	7.263	0.0	365.109	0.0	0.0	0.0
10-20	1750	19.974	0.0	353.005	0.0	0.0	60.923
10-20	1751	3.632	0.0	338.002	0.0	0.0	60.42
10-20	1752	9.079	0.0	351.577	0.0	0.0	50.769
10-20	1753	3.632	0.0	305.493	0.0	0.0	60.42
10-20	1754	9.166	0.0	341.983	0.0	0.0	40.616
10-20	1755	10.895	0.0	323.563	0.0	0.0	80.628
10-20	1756	1.816	0.0	371.424	0.0	0.0	110.687
10-20	1757	12.711	0.0	373.151	0.0	0.0	101.338
10-20	1758	3.632	0.0	370.255	0.0	0.0	90.983
10-20	1759	18.245	0.0	345.484	0.0	0.0	70.675
10-20	1760	3.718	0.0	319.241	0.0	0.0	20.308
10-20	1761	14.527	0.0	312.323	0.0	0.0	101.438
10-20	1762	1.816	0.0	336.401	0.0	0.0	71.077
10-20	1763	0.0	0.0	326.331	0.0	0.0	90.983
10-20	1764	1.816	0.0	343.579	0.0	0.0	10.154
10-20	1765	3.632	0.0	335.278	0.0	0.0	91.183
10-20	1766	0.0	0.0	312.626	0.0	0.0	70.675
10-20	1767	1.816	0.0	361.739	0.0	0.0	20.308
10-20	1768	3.632	0.0	298.013	0.0	0.0	50.769
10-20	1769	5.448	0.0	314.83	0.0	0.0	71.077
10-20	1770	5.448	0.0	339.129	0.0	0.0	90.781
10-20	1771	5.448	0.0	379.55	0.0	0.0	81.231
10-20	1772	0.0	0.0	298.876	0.0	0.0	80.728
10-20	1773	19.974	0.0	363.813	0.0	0.0	111.29
10-20	1774	14.527	0.0	365.845	0.0	0.0	40.212
10-20	1775	0.0	0.0	279.941	0.0	0.0	19.906
10-20	1776	0.0	0.0	298.876	0.0	0.0	0.0
10-20	1777	0.0	0.0	333.724	0.0	0.0	70.474
10-20	1778	0.0	0.0	358.495	0.0	0.0	140.444
10-20	1779	0.0	0.0	354.434	0.0	0.0	20.107
10-20	1780	0.0	0.0	318.678	0.0	0.0	29.858
10-20	1781	7.263	0.0	388.372	0.0	0.0	181.865
10-20	1782	14.873	0.0	365.026	0.0	0.0	121.243
10-20	1783	3.632	0.0	323.131	0.0	0.0	181.262
10-20	1784	7.609	0.0	380.548	0.0	0.0	162.16
10-20	1785	12.711	0.0	378.256	0.0	0.0	182.065
10-20	1786	10.981	0.0	414.097	0.0	0.0	111.291
10-20	1787	12.711	0.0	367.836	0.0	0.0	121.444
10-20	1788	1.816	0.0	355.558	0.0	0.0	132.0
10-20	1789	9.079	0.0	335.108	0.0	0.0	141.35
10-20	1790	16.343	0.0	423.738	0.0	0.0	261.186
10-20	1791	1.816	0.0	357.763	0.0	0.0	171.812
10-20	1792	1.816	0.0	379.596	0.0	0.0	50.769
10-20	1793	5.448	0.0	393.474	0.0	0.0	131.598
10-20	1794	18.158	0.0	345.441	0.0	0.0	151.704
10-20	1795	0.0	0.0	338.997	0.0	0.0	101.237
10-20	1796	3.632	0.0	348.9	0.0	0.0	161.457
10-20	1797	3.632	0.0	398.833	0.0	0.0	141.35
10-20	1798	14.527	0.0	364.42	0.0	0.0	101.237
10-20	1799	12.711	0.0	390.316	0.0	0.0	152.308
10-20	1800	14.527	0.0	367.922	0.0	0.0	141.45
10-20	1801	16.343	0.0	425.944	0.0	0.0	101.237
10-20	1802	14.873	0.0	422.484	0.0	0.0	151.504
10-20	1803	10.895	0.0	384.957	0.0	0.0	121.243
10-20	1804	7.263	0.0	373.889	0.0	0.0	111.693
10-20	1805	19.974	0.0	418.981	0.0	0.0	213.131
10-20	1806	40.121	0.0	379.291	0.0	0.0	192.722
10-20	1807	18.418	0.0	401.472	0.0	0.0	142.154
10-20	1808	13.23	0.0	415.481	0.0	0.0	141.149
10-20	1809	14.613	0.0	405.71	0.0	0.0	130.794
10-20	1810	18.245	0.0	400.131	0.0	0.0	91.083
10-20	1811	3.718	0.0	430.915	0.0	0.0	70.876
10-20	1812	9.339	0.0	442.803	0.0	0.0	81.03
10-20	1813	16.861	0.0	443.105	0.0	0.0	90.882
10-20	1814	18.158	0.0	435.67	0.0	0.0	181.966
10-20	1815	3.805	0.0	414.312	0.0	0.0	160.854
10-20	1816	11.068	0.0	435.8	0.0	0.0	151.906
10-20	1817	19.974	0.0	386.255	0.0	0.0	121.243
10-20	1818	10.895	0.0	435.929	0.0	0.0	152.107
10-20	1819	36.317	0.0	373.63	0.0	0.0	151.202
10-20	1820	29.053	0.0	411.632	0.0	0.0	212.226
10-20	1821	9.079	0.0	454.694	0.0	0.0	100.936
10-20	1822	1.816	0.0	387.465	0.0	0.0	161.658
10-20	1823	0.0	0.0	354.345	0.0	0.0	130.894
10-20	1824	7.263	0.0	269.003	0.0	0.0	120.64
10-20	1825	0.0	0.0	322.526	0.0	0.0	131.598
10-20	1826	0.0	0.0	334.112	0.0	0.0	101.137
10-20	1827	0.0	0.0	376.352	0.0	0.0	151.403
10-20	1828	1.816	0.0	375.617	0.0	0.0	110.587
10-20	1829	9.079	0.0	425.207	0.0	0.0	162.261
10-20	1830	1.902	0.0	400.867	0.0	0.0	131.799
10-20	1831	0.0	0.0	313.966	0.0	0.0	60.722
10-20	1832	1.816	0.0	402.078	0.0	0.0	111.592
10-20	1833	15.045	0.0	405.623	0.0	0.0	140.344
10-20	1834	0.0	0.0	350.238	0.0	0.0	110.687
10-20	1835	1.816	0.0	386.946	0.0	0.0	151.804
10-20	1836	7.523	0.0	407.266	0.0	0.0	120.841
10-20	1837	16.515	0.0	352.184	0.0	0.0	201.268
10-20	1838	1.816	0.0	392.134	0.0	0.0	71.077
10-20	1839	20.061	0.0	357.374	0.0	0.0	110.788
10-20	1840	5.448	0.0	360.659	0.0	0.0	70.876
10-20	1841	7.263	0.0	430.266	0.0	0.0	121.847
10-20	1842	23.952	0.0	410.376	0.0	0.0	181.765
10-20	1843	17.034	0.0	380.764	0.0	0.0	162.261
10-20	1844	7.566	0.0	368.656	0.0	0.0	151.102
10-20	1845	3.805	0.0	319.932	0.0	0.0	111.089
10-20	1846	16.343	0.0	432.469	0.0	0.0	161.255
10-20	1847	9.511	0.0	428.623	0.0	0.0	162.16
10-20	1848	7.263	0.0	380.98	0.0	0.0	182.266
10-20	1849	3.805	0.0	422.311	0.0	0.0	131.799
10-20	1850	9.166	0.0	472.463	0.0	0.0	100.936
10-20	1851	34.501	0.0	410.379	0.0	0.0	71.077
10-20	1852	30.869	0.0	409.212	0.0	0.0	162.06
10-20	1853	30.869	0.0	416.472	0.0	0.0	131.397
10-20	1854	0.0	0.0	307.047	0.0	0.0	70.775
10-20	1855	9.079	0.0	312.54	0.0	0.0	171.51
10-20	1856	0.0	0.0	323.131	0.0	0.0	120.942
10-20	1857	7.263	0.0	354.259	0.0	0.0	192.723
10-20	1858	5.448	0.0	360.832	0.0	0.0	60.923
10-20	1859	36.317	0.0	391.139	0.0	0.0	120.94
10-20	1860	7.263	0.0	324.602	0.0	0.0	91.183
10-20	1861	20.061	0.0	337.183	0.0	0.0	121.04
10-20	1862	18.158	0.0	303.156	0.0	0.0	80.727
10-20	1863	27.324	0.0	331.044	0.0	0.0	0.0
10-20	1864	5.448	0.0	325.25	0.0	0.0	30.462
10-20	1865	10.895	0.0	334.762	0.0	0.0	0.0
10-20	1866	9.079	0.0	334.717	0.0	0.0	30.462
10-20	1867	3.632	0.0	376.353	0.0	0.0	10.154
10-20	1868	10.895	0.0	285.518	0.0	0.0	10.154
10-20	1869	26.027	0.0	308.129	0.0	0.0	20.107
10-20	1870	9.166	0.0	305.666	0.0	0.0	141.551
10-20	1871	5.62	0.0	364.205	0.0	0.0	131.598
10-20	1872	32.685	0.0	402.423	0.0	0.0	162.261
10-20	1873	32.685	0.0	368.052	0.0	0.0	141.852
10-20	1874	29.053	0.0	284.654	0.0	0.0	172.011
10-20	1875	14.527	0.0	336.75	0.0	0.0	151.102
10-20	1876	7.609	0.0	545.313	0.0	0.0	298.987
10-20	1877	23.606	0.0	427.194	0.0	0.0	111.693
10-20	1878	26.459	0.0	446.906	0.0	0.0	139.339
10-20	1879	41.331	0.0	486.509	0.0	0.0	209.009
10-20	1880	24.73	0.0	439.425	0.0	0.0	149.292
10-20	1881	29.832	0.0	430.649	0.0	0.0	129.387
10-20	1882	29.572	0.0	462.383	0.0	0.0	159.245
10-20	1883	13.143	0.0	424.597	0.0	0.0	149.493
10-20	1884	29.832	0.0	444.743	0.0	0.0	159.245
10-20	1885	16.343	0.0	455.552	0.0	0.0	149.292
10-20	1886	24.47	0.0	459.141	0.0	0.0	169.198
10-20	1887	45.482	0.0	416.858	0.0	0.0	149.895
10-20	1888	24.384	0.0	427.84	0.0	0.0	129.387
10-20	1889	9.511	0.0	493.466	0.0	0.0	209.009
10-20	1890	22.395	0.0	396.062	0.0	0.0	139.339
10-20	1891	13.23	0.0	457.408	0.0	0.0	159.245
10-20	1892	9.511	0.0	416.381	0.0	0.0	139.339
10-20	1893	28.534	0.0	410.631	0.0	0.0	169.6
10-20	1894	17.121	0.0	432.766	0.0	0.0	149.493
10-20	1895	35.279	0.0	461.518	0.0	0.0	218.962
10-20	1896	26.632	0.0	428.184	0.0	0.0	189.305
10-20	1897	26.632	0.0	426.587	0.0	0.0	189.305
10-20	1898	18.245	0.0	403.585	0.0	0.0	150.499
10-20	1899	16.343	0.0	442.322	0.0	0.0	129.387
10-20	1900	25.422	0.0	428.747	0.0	0.0	199.861
10-20	1901	9.511	0.0	443.966	0.0	0.0	238.868
10-20	1902	7.609	0.0	441.715	0.0	0.0	159.848
10-20	1903	11.414	0.0	421.916	0.0	0.0	209.009
10-20	1904	0.0	0.0	425.414	0.0	0.0	111.492
10-20	1905	1.902	0.0	416.032	0.0	0.0	121.847
10-20	1906	19.023	0.0	360.347	0.0	0.0	80.427
10-20	1907	5.707	0.0	427.015	0.0	0.0	111.693
10-20	1908	9.511	0.0	437.736	0.0	0.0	70.474
10-20	1909	0.0	0.0	444.096	0.0	0.0	129.387
10-20	1910	0.0	0.0	475.653	0.0	0.0	189.104
10-20	1911	5.707	0.0	471.248	0.0	0.0	199.056
10-20	1912	3.805	0.0	432.807	0.0	0.0	212.125
10-20	1913	24.211	0.0	368.432	0.0	0.0	60.923
10-20	1914	24.038	0.0	403.366	0.0	0.0	100.936
10-20	1915	0.0	0.0	437.734	0.0	0.0	100.433
10-20	1916	18.85	0.0	435.055	0.0	0.0	90.279
10-20	1917	53.869	0.0	364.412	0.0	0.0	120.64
10-20	1918	31.993	0.0	458.231	0.0	0.0	160.653
10-20	1919	37.787	0.0	432.721	0.0	0.0	192.321
10-20	1920	53.956	0.0	407.731	0.0	0.0	120.841
10-20	1921	58.626	0.0	446.557	0.0	0.0	270.133
10-20	1922	31.82	0.0	419.45	0.0	0.0	81.03
10-20	1923	11.327	0.0	439.512	0.0	0.0	130.794
10-20	1924	9.339	0.0	454.601	0.0	0.0	171.41
10-20	1925	24.211	0.0	435.056	0.0	0.0	171.41
10-20	1926	18.158	0.0	418.585	0.0	0.0	130.995
10-20	1927	14.959	0.0	412.836	0.0	0.0	40.616
10-20	1928	50.152	0.0	383.523	0.0	0.0	141.852
10-20	1929	35.193	0.0	456.847	0.0	0.0	151.303
10-20	1930	26.373	0.0	423.685	0.0	0.0	121.042
10-20	1931	20.234	0.0	441.282	0.0	0.0	141.551
10-20	1932	22.741	0.0	402.672	0.0	0.0	20.308
10-20	1933	27.238	0.0	445.392	0.0	0.0	120.037
10-20	1934	7.263	0.0	437.914	0.0	0.0	79.824
10-20	1935	3.805	0.0	383.307	0.0	0.0	59.918
10-20	1936	46.001	0.0	407.908	0.0	0.0	129.387
10-20	1937	5.448	0.0	448.246	0.0	0.0	149.292
10-20	1938	35.02	0.0	393.945	0.0	0.0	109.481
10-20	1939	5.707	0.0	456.764	0.0	0.0	169.198
10-20	1940	41.851	0.0	379.419	0.0	0.0	149.292
10-20	1941	0.0	0.0	461.173	0.0	0.0	179.151
10-20	1942	0.0	0.0	439.771	0.0	0.0	189.104
10-20	1943	18.504	0.0	483.74	0.0	0.0	139.339
10-20	1944	0.0	0.0	425.242	0.0	0.0	139.339
10-20	1945	26.632	0.0	411.886	0.0	0.0	189.104
10-20	1946	33.982	0.0	384.737	0.0	0.0	149.292
10-20	1947	18.591	0.0	459.871	0.0	0.0	110.285
10-20	1948	7.523	0.0	435.703	0.0	0.0	121.243
10-20	1949	16.948	0.0	357.536	0.0	0.0	81.231
10-20	1950	24.557	0.0	445.26	0.0	0.0	161.055
10-20	1951	14.873	0.0	393.778	0.0	0.0	139.943
10-20	1952	49.201	0.0	442.669	0.0	0.0	159.245
10-20	1953	30.35	0.0	397.877	0.0	0.0	149.292
10-20	1954	35.452	0.0	424.166	0.0	0.0	189.104
10-20	1955	49.114	0.0	427.192	0.0	0.0	199.257
10-20	1956	56.55	0.0	397.705	0.0	0.0	199.458
10-20	1957	34.068	0.0	397.531	0.0	0.0	149.292
10-20	1958	39.257	0.0	454.257	0.0	0.0	218.962
10-20	1959	43.061	0.0	391.826	0.0	0.0	179.151
10-20	1960	18.85	0.0	439.555	0.0	0.0	129.387
10-20	1961	31.907	0.0	441.759	0.0	0.0	129.387
10-20	1962	21.877	0.0	407.13	0.0	0.0	189.104
10-20	1963	5.707	0.0	444.7	0.0	0.0	169.198
10-20	1964	20.666	0.0	379.503	0.0	0.0	149.292
10-20	1965	26.373	0.0	412.446	0.0	0.0	189.104
10-20	1966	13.316	0.0	435.32	0.0	0.0	169.198
10-20	1967	0.0	0.0	437.177	0.0	0.0	119.434
10-20	1968	0.0	0.0	409.508	0.0	0.0	189.305
10-20	1969	7.263	0.0	450.19	0.0	0.0	169.198
10-20	1970	1.816	0.0	448.332	0.0	0.0	169.198
10-20	1971	0.0	0.0	452.74	0.0	0.0	179.151
10-20	1972	0.0	0.0	439.555	0.0	0.0	159.647
10-20	1973	0.0	0.0	443.015	0.0	0.0	189.104
10-20	1974	0.0	0.0	455.595	0.0	0.0	179.151
10-20	1975	0.0	0.0	462.039	0.0	0.0	189.104
10-20	1976	0.0	0.0	412.1	0.0	0.0	169.198
10-20	1977	0.0	0.0	450.492	0.0	0.0	189.305
10-20	1978	7.609	0.0	436.657	0.0	0.0	228.915
10-20	1979	1.902	0.0	410.891	0.0	0.0	218.962
10-20	1980	0.0	0.0	419.018	0.0	0.0	159.245
10-20	1981	0.0	0.0	420.618	0.0	0.0	159.245
10-20	1982	0.0	0.0	432.81	0.0	0.0	169.198
10-20	1983	7.35	0.0	443.75	0.0	0.0	169.198
10-20	1984	0.0	0.0	432.767	0.0	0.0	119.434
10-20	1985	0.0	0.0	404.276	0.0	0.0	139.339
10-20	1986	0.0	0.0	447.164	0.0	0.0	189.506
10-20	1987	3.632	0.0	424.64	0.0	0.0	169.399
10-20	1988	0.0	0.0	452.007	0.0	0.0	189.104
10-20	1989	3.632	0.0	459.096	0.0	0.0	149.493
10-20	1990	0.0	0.0	457.668	0.0	0.0	229.317
10-20	1991	9.079	0.0	491.218	0.0	0.0	239.27
10-20	1992	46.779	0.0	400.944	0.0	0.0	189.104
10-20	1993	68.051	0.0	450.968	0.0	0.0	268.726
10-20	1994	43.148	0.0	428.1	0.0	0.0	268.726
10-20	1995	48.855	0.0	425.159	0.0	0.0	238.868
10-20	1996	16.948	0.0	438.389	0.0	0.0	209.009
10-20	1997	9.079	0.0	528.184	0.0	0.0	378.81
10-20	1998	0.0	0.0	431.045	0.0	0.0	272.546
[truncated: 4,086 more rows]
