# Supplementary material for: N-Glycans modulate tilting of HIV-1 envelope glycoprotein
Source: Nat Commun. 2026 Apr 15;17:5206. doi: 10.1038/s41467-026-71874-2 (PMC13254402; doi:10.1038/s41467-026-71874-2)
Supplement: Supplementary file 8 — Source Data [file 41467_2026_71874_MOESM8_ESM.zip › source_data/2_Supplementary_Figures/6_FigS11/FigS11b_extracted_data/WT_CD4_RAW_20-30.csv]

Tilt_bin	Frame	ASA_7.2	Membrane_7.2	Glycan_7.2	ASA_18.6	Membrane_18.6	Glycan_18.6
20-30	0	0.0	0.0	298.483	0.0	0.0	0.0
20-30	1	0.0	0.0	279.331	0.0	0.0	0.0
20-30	2	0.0	0.0	276.822	0.0	0.0	9.953
20-30	3	0.0	0.0	303.239	0.0	0.0	0.0
20-30	4	0.0	0.0	301.465	0.0	0.0	20.107
20-30	5	0.0	0.0	264.112	0.0	0.0	0.0
20-30	6	0.0	0.0	279.586	0.0	0.0	0.0
20-30	7	0.0	0.0	315.948	0.0	0.0	10.154
20-30	8	18.158	0.0	477.779	0.0	0.0	0.0
20-30	9	0.0	0.0	202.25	0.0	0.0	0.0
20-30	10	0.0	0.0	258.53	0.0	0.0	0.0
20-30	11	0.0	0.0	252.309	0.0	0.0	0.0
20-30	12	7.263	0.0	401.384	0.0	0.0	0.0
20-30	13	44.445	0.0	402.335	0.0	0.0	0.0
20-30	14	39.948	0.0	443.622	0.0	0.0	0.0
20-30	15	58.453	0.0	405.059	0.0	0.0	0.0
20-30	16	81.453	0.0	437.529	0.0	0.0	0.0
20-30	17	3.805	0.0	465.886	0.0	0.0	0.0
20-30	18	13.143	0.0	494.468	0.0	0.0	0.0
20-30	19	9.079	0.0	455.423	0.0	0.0	0.0
20-30	20	15.218	0.0	488.578	0.0	0.0	0.0
20-30	21	1.816	0.0	478.427	0.0	0.0	0.0
20-30	22	0.0	0.0	211.971	0.0	0.0	0.0
20-30	23	0.0	0.0	221.783	0.0	0.0	0.0
20-30	24	0.0	0.0	237.825	0.0	0.0	0.0
20-30	25	0.0	0.0	260.912	0.0	0.0	0.0
20-30	26	0.0	0.0	165.582	0.0	0.0	0.0
20-30	27	0.0	0.0	228.27	0.0	0.0	0.0
20-30	28	0.0	0.0	215.774	0.0	0.0	0.0
20-30	29	0.0	0.0	227.066	0.0	0.0	0.0
20-30	30	0.0	0.0	242.888	0.0	0.0	9.953
20-30	31	0.0	0.0	216.344	0.0	0.0	0.0
20-30	32	0.0	0.0	320.366	0.0	0.0	0.0
20-30	33	0.0	0.0	323.003	0.0	0.0	0.0
20-30	34	0.0	0.0	296.068	0.0	0.0	0.0
20-30	35	0.0	0.0	292.565	0.0	0.0	0.0
20-30	36	0.0	0.0	293.907	0.0	0.0	0.0
20-30	37	0.0	0.0	262.821	0.0	0.0	0.0
20-30	38	0.0	0.0	182.708	0.0	0.0	0.0
20-30	39	0.0	0.0	220.926	0.0	0.0	0.0
20-30	40	0.0	0.0	302.207	0.0	0.0	0.0
20-30	41	0.0	0.0	189.404	0.0	0.0	0.0
20-30	42	0.0	0.0	204.749	0.0	0.0	0.0
20-30	43	5.448	0.0	422.522	0.0	0.0	0.0
20-30	44	0.0	0.0	235.967	0.0	0.0	0.0
20-30	45	0.0	0.0	186.549	0.0	0.0	0.0
20-30	46	7.263	0.0	413.573	0.0	0.0	0.0
20-30	47	0.0	0.0	285.295	0.0	0.0	0.0
20-30	48	0.0	0.0	210.893	0.0	0.0	0.0
20-30	49	0.0	0.0	191.607	0.0	0.0	0.0
20-30	50	0.0	0.0	204.536	0.0	0.0	0.0
20-30	51	0.0	0.0	186.596	0.0	0.0	0.0
20-30	52	0.0	0.0	226.288	0.0	0.0	0.0
20-30	53	16.775	0.0	445.523	0.0	0.0	0.0
20-30	54	21.79	0.0	378.125	0.0	0.0	0.0
20-30	55	0.0	0.0	228.056	0.0	0.0	0.0
20-30	56	0.0	0.0	236.268	0.0	0.0	0.0
20-30	57	3.805	0.0	355.08	0.0	0.0	0.0
20-30	58	9.511	0.0	350.497	0.0	0.0	0.0
20-30	59	0.0	0.0	246.864	0.0	0.0	0.0
20-30	60	0.0	0.0	212.32	0.0	0.0	0.0
20-30	61	0.0	0.0	258.273	0.0	0.0	0.0
20-30	62	0.0	0.0	237.089	0.0	0.0	0.0
20-30	63	0.0	0.0	303.109	0.0	0.0	0.0
20-30	64	0.0	0.0	263.592	0.0	0.0	0.0
20-30	65	0.0	0.0	266.313	0.0	0.0	0.0
20-30	66	0.0	0.0	260.001	0.0	0.0	0.0
20-30	67	0.0	0.0	226.498	0.0	0.0	0.0
20-30	68	0.0	0.0	160.784	0.0	0.0	0.0
20-30	69	0.0	0.0	179.373	0.0	0.0	0.0
20-30	70	0.0	0.0	199.569	0.0	0.0	0.0
20-30	71	0.0	0.0	177.563	0.0	0.0	0.0
20-30	72	0.0	0.0	186.38	0.0	0.0	0.0
20-30	73	0.0	0.0	191.957	0.0	0.0	0.0
20-30	74	0.0	0.0	193.123	0.0	0.0	0.0
20-30	75	0.0	0.0	206.309	0.0	0.0	0.0
20-30	76	0.0	0.0	185.729	0.0	0.0	0.0
20-30	77	0.0	0.0	230.136	0.0	0.0	0.0
20-30	78	0.0	0.0	234.675	0.0	0.0	0.0
20-30	79	0.0	0.0	178.471	0.0	0.0	0.0
20-30	80	0.0	0.0	264.55	0.0	0.0	0.0
20-30	81	0.0	0.0	206.141	0.0	0.0	0.0
20-30	82	0.0	0.0	214.182	0.0	0.0	0.0
20-30	83	0.0	0.0	216.171	0.0	0.0	0.0
20-30	84	0.0	0.0	178.082	0.0	0.0	0.0
20-30	85	0.0	0.0	171.117	0.0	0.0	0.0
20-30	86	0.0	0.0	225.505	0.0	0.0	0.0
20-30	87	0.0	0.0	216.167	0.0	0.0	0.0
20-30	88	0.0	0.0	204.238	0.0	0.0	0.0
20-30	89	0.0	0.0	204.412	0.0	0.0	0.0
20-30	90	0.0	0.0	229.401	0.0	0.0	0.0
20-30	91	0.0	0.0	232.341	0.0	0.0	0.0
20-30	92	0.0	0.0	235.972	0.0	0.0	0.0
20-30	93	0.0	0.0	218.635	0.0	0.0	0.0
20-30	94	0.0	0.0	282.276	0.0	0.0	0.0
20-30	95	0.0	0.0	340.942	0.0	0.0	0.0
20-30	96	0.0	0.0	233.075	0.0	0.0	0.0
20-30	97	0.0	0.0	290.188	0.0	0.0	0.0
20-30	98	0.0	0.0	244.613	0.0	0.0	0.0
20-30	99	0.0	0.0	237.615	0.0	0.0	0.0
20-30	100	0.0	0.0	233.378	0.0	0.0	0.0
20-30	101	0.0	0.0	219.413	0.0	0.0	0.0
20-30	102	0.0	0.0	230.179	0.0	0.0	0.0
20-30	103	0.0	0.0	264.594	0.0	0.0	0.0
20-30	104	0.0	0.0	194.727	0.0	0.0	0.0
20-30	105	0.0	0.0	194.468	0.0	0.0	0.0
20-30	106	0.0	0.0	221.013	0.0	0.0	0.0
20-30	107	0.0	0.0	237.788	0.0	0.0	0.0
20-30	108	0.0	0.0	202.682	0.0	0.0	0.0
20-30	109	0.0	0.0	176.309	0.0	0.0	0.0
20-30	110	0.0	0.0	237.183	0.0	0.0	0.0
20-30	111	0.0	0.0	297.624	0.0	0.0	0.0
20-30	112	0.0	0.0	334.07	0.0	0.0	9.953
20-30	113	0.0	0.0	271.208	0.0	0.0	0.0
20-30	114	0.0	0.0	287.681	0.0	0.0	0.0
20-30	115	0.0	0.0	264.118	0.0	0.0	0.0
20-30	116	0.0	0.0	244.792	0.0	0.0	0.0
20-30	117	0.0	0.0	232.773	0.0	0.0	0.0
20-30	118	0.0	0.0	262.993	0.0	0.0	0.0
20-30	119	0.0	0.0	248.64	0.0	0.0	0.0
20-30	120	0.0	0.0	217.338	0.0	0.0	0.0
20-30	121	0.0	0.0	204.844	0.0	0.0	0.0
20-30	122	0.0	0.0	207.178	0.0	0.0	0.0
20-30	123	0.0	0.0	205.708	0.0	0.0	0.0
20-30	124	0.0	0.0	209.686	0.0	0.0	0.0
20-30	125	0.0	0.0	277.563	0.0	0.0	0.0
20-30	126	0.0	0.0	258.454	0.0	0.0	0.0
20-30	127	0.0	0.0	276.18	0.0	0.0	0.0
20-30	128	0.0	0.0	219.889	0.0	0.0	0.0
20-30	129	0.0	0.0	207.265	0.0	0.0	0.0
20-30	130	0.0	0.0	221.532	0.0	0.0	0.0
20-30	131	0.0	0.0	235.886	0.0	0.0	0.0
20-30	132	0.0	0.0	257.071	0.0	0.0	0.0
20-30	133	0.0	0.0	271.295	0.0	0.0	0.0
20-30	134	0.0	0.0	293.388	0.0	0.0	0.0
20-30	135	0.0	0.0	291.485	0.0	0.0	0.0
20-30	136	0.0	0.0	211.11	0.0	0.0	0.0
20-30	137	0.0	0.0	296.537	0.0	0.0	9.953
20-30	138	0.0	0.0	262.211	0.0	0.0	29.858
20-30	139	0.0	0.0	230.525	0.0	0.0	0.0
20-30	140	0.0	0.0	256.638	0.0	0.0	0.0
20-30	141	0.0	0.0	216.776	0.0	0.0	0.0
20-30	142	0.0	0.0	264.027	0.0	0.0	0.0
20-30	143	0.0	0.0	230.909	0.0	0.0	0.0
20-30	144	0.0	0.0	243.236	0.0	0.0	0.0
20-30	145	0.0	0.0	284.135	0.0	0.0	0.0
20-30	146	0.0	0.0	318.55	0.0	0.0	0.0
20-30	147	0.0	0.0	272.549	0.0	0.0	0.0
20-30	148	0.0	0.0	253.18	0.0	0.0	0.0
20-30	149	0.0	0.0	252.531	0.0	0.0	0.0
20-30	150	0.0	0.0	276.569	0.0	0.0	0.0
20-30	151	0.0	0.0	248.078	0.0	0.0	0.0
20-30	152	0.0	0.0	335.065	0.0	0.0	0.0
20-30	153	0.0	0.0	318.723	0.0	0.0	0.0
20-30	154	0.0	0.0	263.383	0.0	0.0	0.0
20-30	155	0.0	0.0	242.798	0.0	0.0	0.0
20-30	156	0.0	0.0	204.752	0.0	0.0	0.0
20-30	157	0.0	0.0	224.511	0.0	0.0	0.0
20-30	158	0.0	0.0	215.04	0.0	0.0	0.0
20-30	159	0.0	0.0	248.338	0.0	0.0	0.0
20-30	160	0.0	0.0	283.358	0.0	0.0	0.0
20-30	161	0.0	0.0	270.474	0.0	0.0	0.0
20-30	162	0.0	0.0	258.195	0.0	0.0	0.0
20-30	163	0.0	0.0	283.357	0.0	0.0	0.0
20-30	164	0.0	0.0	254.563	0.0	0.0	0.0
20-30	165	0.0	0.0	270.553	0.0	0.0	0.0
20-30	166	0.0	0.0	268.045	0.0	0.0	0.0
20-30	167	0.0	0.0	303.114	0.0	0.0	0.0
20-30	168	0.0	0.0	264.075	0.0	0.0	0.0
20-30	169	0.0	0.0	309.99	0.0	0.0	0.0
20-30	170	0.0	0.0	274.788	0.0	0.0	0.0
20-30	171	0.0	0.0	236.353	0.0	0.0	0.0
20-30	172	0.0	0.0	272.193	0.0	0.0	0.0
20-30	173	0.0	0.0	245.521	0.0	0.0	0.0
20-30	174	0.0	0.0	205.141	0.0	0.0	0.0
20-30	175	0.0	0.0	183.61	0.0	0.0	0.0
20-30	176	0.0	0.0	263.81	0.0	0.0	0.0
20-30	177	0.0	0.0	205.226	0.0	0.0	0.0
20-30	178	0.0	0.0	271.33	0.0	0.0	0.0
20-30	179	0.0	0.0	229.87	0.0	0.0	10.154
20-30	180	0.0	0.0	159.009	0.0	0.0	0.0
20-30	181	0.0	0.0	176.996	0.0	0.0	0.0
20-30	182	0.0	0.0	197.705	0.0	0.0	0.0
20-30	183	0.0	0.0	173.448	0.0	0.0	0.0
20-30	184	0.0	0.0	180.408	0.0	0.0	0.0
20-30	185	0.0	0.0	227.757	0.0	0.0	9.953
20-30	186	0.0	0.0	180.152	0.0	0.0	0.0
20-30	187	0.0	0.0	203.456	0.0	0.0	0.0
20-30	188	0.0	0.0	179.938	0.0	0.0	0.0
20-30	189	0.0	0.0	147.081	0.0	0.0	0.0
20-30	190	0.0	0.0	171.592	0.0	0.0	0.0
20-30	191	0.0	0.0	196.106	0.0	0.0	0.0
20-30	192	0.0	0.0	192.172	0.0	0.0	0.0
20-30	193	0.0	0.0	173.275	0.0	0.0	0.0
20-30	194	0.0	0.0	208.384	0.0	0.0	0.0
20-30	195	0.0	0.0	189.663	0.0	0.0	0.0
20-30	196	0.0	0.0	260.434	0.0	0.0	0.0
20-30	197	0.0	0.0	237.824	0.0	0.0	0.0
20-30	198	0.0	0.0	258.195	0.0	0.0	0.0
20-30	199	0.0	0.0	240.203	0.0	0.0	0.0
20-30	200	0.0	0.0	202.596	0.0	0.0	0.0
20-30	201	0.0	0.0	217.382	0.0	0.0	0.0
20-30	202	0.0	0.0	184.783	0.0	0.0	0.0
20-30	203	0.0	0.0	221.964	0.0	0.0	0.0
20-30	204	0.0	0.0	203.46	0.0	0.0	0.0
20-30	205	0.0	0.0	171.379	0.0	0.0	0.0
20-30	206	0.0	0.0	209.037	0.0	0.0	0.0
20-30	207	0.0	0.0	183.486	0.0	0.0	0.0
20-30	208	0.0	0.0	226.375	0.0	0.0	0.0
20-30	209	0.0	0.0	171.294	0.0	0.0	0.0
20-30	210	0.0	0.0	194.122	0.0	0.0	0.0
20-30	211	0.0	0.0	165.24	0.0	0.0	0.0
20-30	212	0.0	0.0	185.388	0.0	0.0	0.0
20-30	213	0.0	0.0	193.43	0.0	0.0	0.0
20-30	214	0.0	0.0	186.599	0.0	0.0	0.0
20-30	215	0.0	0.0	221.186	0.0	0.0	0.0
20-30	216	0.0	0.0	201.558	0.0	0.0	0.0
20-30	217	0.0	0.0	203.282	0.0	0.0	0.0
20-30	218	0.0	0.0	192.127	0.0	0.0	0.0
20-30	219	0.0	0.0	191.614	0.0	0.0	0.0
20-30	220	0.0	0.0	161.61	0.0	0.0	0.0
20-30	221	0.0	0.0	209.513	0.0	0.0	0.0
20-30	222	0.0	0.0	197.883	0.0	0.0	0.0
20-30	223	0.0	0.0	278.816	0.0	0.0	0.0
20-30	224	0.0	0.0	274.061	0.0	0.0	0.0
20-30	225	0.0	0.0	264.94	0.0	0.0	0.0
20-30	226	0.0	0.0	270.819	0.0	0.0	0.0
20-30	227	0.0	0.0	293.128	0.0	0.0	0.0
20-30	228	0.0	0.0	264.68	0.0	0.0	0.0
20-30	229	0.0	0.0	238.912	0.0	0.0	0.0
20-30	230	0.0	0.0	264.809	0.0	0.0	0.0
20-30	231	0.0	0.0	237.092	0.0	0.0	0.0
20-30	232	0.0	0.0	289.969	0.0	0.0	0.0
20-30	233	0.0	0.0	268.351	0.0	0.0	29.858
20-30	234	0.0	0.0	283.917	0.0	0.0	0.0
20-30	235	0.0	0.0	352.705	0.0	0.0	0.0
20-30	236	0.0	0.0	369.087	0.0	0.0	0.0
20-30	237	0.0	0.0	369.779	0.0	0.0	0.0
20-30	238	0.0	0.0	410.551	0.0	0.0	0.0
20-30	239	0.0	0.0	346.046	0.0	0.0	0.0
20-30	240	0.0	0.0	356.204	0.0	0.0	0.0
20-30	241	0.0	0.0	280.026	0.0	0.0	0.0
20-30	242	0.0	0.0	265.109	0.0	0.0	0.0
20-30	243	0.0	0.0	272.936	0.0	0.0	0.0
20-30	244	0.0	0.0	288.586	0.0	0.0	0.0
20-30	245	0.0	0.0	342.803	0.0	0.0	9.953
20-30	246	0.0	0.0	352.009	0.0	0.0	0.0
20-30	247	0.0	0.0	304.582	0.0	0.0	0.0
20-30	248	0.0	0.0	240.467	0.0	0.0	0.0
20-30	249	0.0	0.0	315.565	0.0	0.0	0.0
20-30	250	0.0	0.0	326.331	0.0	0.0	0.0
20-30	251	0.0	0.0	289.277	0.0	0.0	0.0
20-30	252	0.0	0.0	362.168	0.0	0.0	0.0
20-30	253	0.0	0.0	320.059	0.0	0.0	0.0
20-30	254	0.0	0.0	312.579	0.0	0.0	0.0
20-30	255	0.0	0.0	337.222	0.0	0.0	0.0
20-30	256	0.0	0.0	361.951	0.0	0.0	0.0
20-30	257	0.0	0.0	323.863	0.0	0.0	0.0
20-30	258	0.0	0.0	317.422	0.0	0.0	0.0
20-30	259	0.0	0.0	360.484	0.0	0.0	10.154
20-30	260	0.0	0.0	367.617	0.0	0.0	0.0
20-30	261	0.0	0.0	381.41	0.0	0.0	9.953
20-30	262	0.0	0.0	388.804	0.0	0.0	0.0
20-30	263	0.0	0.0	330.827	0.0	0.0	0.0
20-30	264	0.0	0.0	286.253	0.0	0.0	0.0
20-30	265	0.0	0.0	333.939	0.0	0.0	0.0
20-30	266	0.0	0.0	367.574	0.0	0.0	0.0
20-30	267	0.0	0.0	370.859	0.0	0.0	0.0
20-30	268	0.0	0.0	342.629	0.0	0.0	0.0
20-30	269	0.0	0.0	256.246	0.0	0.0	0.0
20-30	270	0.0	0.0	288.629	0.0	0.0	0.0
20-30	271	0.0	0.0	238.478	0.0	0.0	0.0
20-30	272	3.761	0.0	503.063	0.0	0.0	0.0
20-30	273	1.816	0.0	474.749	0.0	0.0	0.0
20-30	274	0.0	0.0	306.27	0.0	0.0	0.0
20-30	275	0.0	0.0	332.123	0.0	0.0	0.0
20-30	276	3.718	0.0	452.348	0.0	0.0	9.953
20-30	277	0.0	0.0	394.078	0.0	0.0	0.0
20-30	278	0.0	0.0	369.002	0.0	0.0	121.243
20-30	279	0.0	0.0	303.761	0.0	0.0	30.261
20-30	280	0.0	0.0	335.368	0.0	0.0	19.906
20-30	281	0.0	0.0	340.641	0.0	0.0	30.261
20-30	282	0.0	0.0	337.917	0.0	0.0	80.527
20-30	283	0.0	0.0	328.449	0.0	0.0	162.261
20-30	284	0.0	0.0	359.707	0.0	0.0	162.06
20-30	285	0.0	0.0	400.735	0.0	0.0	161.859
20-30	286	0.0	0.0	359.187	0.0	0.0	161.859
20-30	287	1.816	0.0	497.194	0.0	0.0	10.154
20-30	288	0.0	0.0	391.613	0.0	0.0	40.213
20-30	289	0.0	0.0	349.937	0.0	0.0	19.906
20-30	290	0.0	0.0	381.108	0.0	0.0	0.0
20-30	291	0.0	0.0	344.358	0.0	0.0	0.0
20-30	292	0.0	0.0	328.576	0.0	0.0	0.0
20-30	293	0.0	0.0	343.495	0.0	0.0	0.0
20-30	294	0.0	0.0	362.518	0.0	0.0	0.0
20-30	295	0.0	0.0	346.133	0.0	0.0	9.953
20-30	296	0.0	0.0	408.734	0.0	0.0	9.953
20-30	297	0.0	0.0	372.332	0.0	0.0	9.953
20-30	298	0.0	0.0	411.76	0.0	0.0	40.012
20-30	299	0.0	0.0	329.616	0.0	0.0	9.953
20-30	300	0.0	0.0	275.442	0.0	0.0	0.0
20-30	301	0.0	0.0	223.172	0.0	0.0	0.0
20-30	302	0.0	0.0	304.797	0.0	0.0	0.0
20-30	303	0.0	0.0	312.278	0.0	0.0	0.0
20-30	304	0.0	0.0	290.703	0.0	0.0	0.0
20-30	305	0.0	0.0	277.343	0.0	0.0	0.0
20-30	306	0.0	0.0	308.862	0.0	0.0	0.0
20-30	307	0.0	0.0	348.941	0.0	0.0	0.0
20-30	308	0.0	0.0	321.356	0.0	0.0	0.0
20-30	309	0.0	0.0	321.097	0.0	0.0	0.0
20-30	310	0.0	0.0	259.618	0.0	0.0	0.0
20-30	311	0.0	0.0	241.979	0.0	0.0	0.0
20-30	312	0.0	0.0	292.954	0.0	0.0	0.0
20-30	313	0.0	0.0	259.361	0.0	0.0	0.0
20-30	314	0.0	0.0	261.305	0.0	0.0	0.0
20-30	315	0.0	0.0	229.658	0.0	0.0	0.0
20-30	316	0.0	0.0	221.271	0.0	0.0	0.0
20-30	317	39.343	0.0	395.152	0.0	0.0	0.0
20-30	318	57.241	0.0	454.384	0.0	0.0	0.0
20-30	319	16.688	0.0	499.991	0.0	0.0	0.0
20-30	320	22.049	0.0	486.977	0.0	0.0	0.0
20-30	321	11.154	0.0	475.52	0.0	0.0	0.0
20-30	322	69.001	0.0	444.955	0.0	0.0	0.0
20-30	323	65.93	0.0	422.212	0.0	0.0	0.0
20-30	324	59.577	0.0	421.822	0.0	0.0	0.0
20-30	325	86.594	0.0	387.932	0.0	0.0	0.0
20-30	326	123.082	0.0	316.641	0.0	0.0	0.0
20-30	327	103.802	0.0	361.947	0.0	0.0	0.0
20-30	328	49.112	0.0	405.049	0.0	0.0	0.0
20-30	329	69.95	0.0	347.897	0.0	0.0	9.953
20-30	330	53.134	0.0	471.026	0.0	0.0	9.953
20-30	331	52.789	0.0	482.7	0.0	0.0	0.0
20-30	332	0.0	0.0	327.325	0.0	0.0	0.0
20-30	333	17.121	0.0	512.534	0.0	0.0	0.0
20-30	334	7.609	0.0	490.781	0.0	0.0	0.0
20-30	335	9.166	0.0	479.544	0.0	0.0	10.154
20-30	336	0.0	0.0	360.14	0.0	0.0	9.953
20-30	337	16.861	0.0	487.844	0.0	0.0	9.953
20-30	338	0.0	0.0	313.706	0.0	0.0	20.107
20-30	339	3.632	0.0	463.413	0.0	0.0	0.0
20-30	340	22.655	0.0	465.534	0.0	0.0	19.906
20-30	341	0.0	0.0	326.286	0.0	0.0	10.154
20-30	342	0.0	0.0	335.886	0.0	0.0	29.858
20-30	343	0.0	0.0	315.522	0.0	0.0	19.906
20-30	344	1.816	0.0	458.099	0.0	0.0	30.06
20-30	345	0.0	0.0	333.81	0.0	0.0	50.367
20-30	346	0.0	0.0	332.469	0.0	0.0	151.504
20-30	347	0.0	0.0	377.605	0.0	0.0	151.504
20-30	348	0.0	0.0	370.728	0.0	0.0	141.953
20-30	349	0.0	0.0	357.673	0.0	0.0	141.551
20-30	350	0.0	0.0	346.867	0.0	0.0	141.551
20-30	351	0.0	0.0	331.347	0.0	0.0	141.35
20-30	352	0.0	0.0	317.426	0.0	0.0	50.769
20-30	353	0.0	0.0	308.862	0.0	0.0	70.675
20-30	354	0.0	0.0	332.772	0.0	0.0	70.876
20-30	355	0.0	0.0	327.715	0.0	0.0	110.687
20-30	356	0.0	0.0	358.324	0.0	0.0	171.41
20-30	357	0.0	0.0	405.837	0.0	0.0	222.581
20-30	358	19.974	0.0	423.602	0.0	0.0	101.338
20-30	359	1.816	0.0	460.609	0.0	0.0	131.296
20-30	360	3.718	0.0	435.793	0.0	0.0	121.042
20-30	361	14.959	0.0	394.806	0.0	0.0	161.658
20-30	362	32.858	0.0	478.247	0.0	0.0	151.303
20-30	363	36.403	0.0	396.878	0.0	0.0	121.646
20-30	364	1.816	0.0	440.202	0.0	0.0	130.794
20-30	365	0.0	0.0	414.051	0.0	0.0	131.196
20-30	366	0.0	0.0	369.823	0.0	0.0	151.504
20-30	367	0.0	0.0	322.352	0.0	0.0	131.799
20-30	368	0.0	0.0	395.159	0.0	0.0	141.35
20-30	369	0.0	0.0	331.304	0.0	0.0	30.261
20-30	370	0.0	0.0	347.688	0.0	0.0	121.646
20-30	371	0.0	0.0	402.423	0.0	0.0	212.025
20-30	372	0.0	0.0	424.167	0.0	0.0	212.829
20-30	373	0.0	0.0	383.271	0.0	0.0	121.042
20-30	374	0.0	0.0	389.107	0.0	0.0	222.38
20-30	375	0.0	0.0	368.701	0.0	0.0	202.675
20-30	376	0.0	0.0	420.71	0.0	0.0	262.694
20-30	377	0.0	0.0	387.679	0.0	0.0	161.457
20-30	378	0.0	0.0	335.237	0.0	0.0	100.936
20-30	379	0.0	0.0	378.384	0.0	0.0	151.504
20-30	380	0.0	0.0	371.467	0.0	0.0	172.013
20-30	381	0.0	0.0	396.411	0.0	0.0	172.415
20-30	382	0.0	0.0	326.891	0.0	0.0	111.492
20-30	383	0.0	0.0	349.546	0.0	0.0	100.533
20-30	384	0.0	0.0	366.837	0.0	0.0	222.179
20-30	385	0.0	0.0	381.281	0.0	0.0	141.551
20-30	386	0.0	0.0	376.179	0.0	0.0	151.504
20-30	387	1.816	0.0	468.737	0.0	0.0	111.089
20-30	388	0.0	0.0	402.897	0.0	0.0	121.243
20-30	389	5.448	0.0	490.915	0.0	0.0	101.137
20-30	390	0.0	0.0	365.194	0.0	0.0	141.953
20-30	391	0.0	0.0	379.25	0.0	0.0	101.137
20-30	392	5.448	0.0	449.714	0.0	0.0	181.765
20-30	393	0.0	0.0	373.411	0.0	0.0	172.214
20-30	394	0.0	0.0	347.344	0.0	0.0	151.303
20-30	395	0.0	0.0	370.04	0.0	0.0	29.858
20-30	396	0.0	0.0	317.208	0.0	0.0	60.521
20-30	397	0.0	0.0	360.745	0.0	0.0	80.427
20-30	398	0.0	0.0	341.246	0.0	0.0	19.906
20-30	399	0.0	0.0	366.02	0.0	0.0	10.154
20-30	400	0.0	0.0	361.826	0.0	0.0	0.0
20-30	401	0.0	0.0	378.771	0.0	0.0	70.675
20-30	402	0.0	0.0	371.032	0.0	0.0	151.906
20-30	403	0.0	0.0	360.052	0.0	0.0	100.735
20-30	404	0.0	0.0	365.023	0.0	0.0	70.675
20-30	405	3.632	0.0	426.635	0.0	0.0	20.107
20-30	406	21.877	0.0	502.555	0.0	0.0	50.166
20-30	407	1.816	0.0	456.078	0.0	0.0	50.568
20-30	408	5.448	0.0	483.099	0.0	0.0	50.468
20-30	409	1.816	0.0	419.631	0.0	0.0	141.651
20-30	410	0.0	0.0	331.085	0.0	0.0	60.521
20-30	411	0.0	0.0	338.606	0.0	0.0	110.989
20-30	412	0.0	0.0	327.453	0.0	0.0	70.675
20-30	413	0.0	0.0	354.303	0.0	0.0	100.533
20-30	414	0.0	0.0	372.89	0.0	0.0	121.243
20-30	415	0.0	0.0	337.786	0.0	0.0	60.722
20-30	416	0.0	0.0	313.574	0.0	0.0	101.338
20-30	417	0.0	0.0	370.298	0.0	0.0	131.598
20-30	418	0.0	0.0	331.257	0.0	0.0	131.598
20-30	419	0.0	0.0	385.56	0.0	0.0	182.368
20-30	420	0.0	0.0	364.374	0.0	0.0	70.876
20-30	421	0.0	0.0	329.962	0.0	0.0	121.444
20-30	422	0.0	0.0	321.92	0.0	0.0	70.675
20-30	423	0.0	0.0	305.575	0.0	0.0	91.184
20-30	424	0.0	0.0	336.835	0.0	0.0	81.231
20-30	425	9.079	0.0	539.468	0.0	0.0	131.799
20-30	426	0.0	0.0	356.203	0.0	0.0	181.966
20-30	427	0.0	0.0	372.287	0.0	0.0	152.107
20-30	428	0.0	0.0	384.48	0.0	0.0	182.167
20-30	429	0.0	0.0	390.791	0.0	0.0	212.628
20-30	430	0.0	0.0	359.577	0.0	0.0	131.799
20-30	431	0.0	0.0	377.821	0.0	0.0	132.0
20-30	432	0.0	0.0	365.412	0.0	0.0	121.444
20-30	433	0.0	0.0	371.983	0.0	0.0	121.444
20-30	434	0.0	0.0	396.453	0.0	0.0	111.492
20-30	435	0.0	0.0	331.13	0.0	0.0	101.338
20-30	436	0.0	0.0	348.767	0.0	0.0	121.243
20-30	437	0.0	0.0	340.942	0.0	0.0	91.184
20-30	438	0.0	0.0	389.452	0.0	0.0	161.356
20-30	439	0.0	0.0	388.585	0.0	0.0	111.291
20-30	440	0.0	0.0	343.104	0.0	0.0	70.876
20-30	441	0.0	0.0	395.504	0.0	0.0	151.705
20-30	442	0.0	0.0	369.258	0.0	0.0	111.492
20-30	443	0.0	0.0	394.207	0.0	0.0	111.089
20-30	444	0.0	0.0	357.157	0.0	0.0	101.137
20-30	445	0.0	0.0	378.466	0.0	0.0	121.545
20-30	446	0.0	0.0	356.806	0.0	0.0	162.06
20-30	447	0.0	0.0	404.711	0.0	0.0	192.321
20-30	448	0.0	0.0	356.073	0.0	0.0	101.338
20-30	449	0.0	0.0	370.815	0.0	0.0	152.107
20-30	450	0.0	0.0	356.422	0.0	0.0	60.722
20-30	451	0.0	0.0	370.647	0.0	0.0	120.841
20-30	452	0.0	0.0	361.177	0.0	0.0	91.184
20-30	453	0.0	0.0	356.806	0.0	0.0	131.598
20-30	454	0.0	0.0	416.689	0.0	0.0	152.107
20-30	455	0.0	0.0	399.177	0.0	0.0	132.0
20-30	456	0.0	0.0	383.527	0.0	0.0	121.444
20-30	457	0.0	0.0	324.036	0.0	0.0	91.385
20-30	458	0.0	0.0	368.872	0.0	0.0	101.338
20-30	459	0.0	0.0	389.365	0.0	0.0	121.042
20-30	460	0.0	0.0	386.252	0.0	0.0	171.912
20-30	461	0.0	0.0	354.778	0.0	0.0	101.137
20-30	462	0.0	0.0	411.628	0.0	0.0	101.539
20-30	463	0.0	0.0	320.753	0.0	0.0	70.876
20-30	464	0.0	0.0	348.335	0.0	0.0	111.291
20-30	465	0.0	0.0	363.599	0.0	0.0	121.444
20-30	466	0.0	0.0	360.264	0.0	0.0	91.184
20-30	467	0.0	0.0	371.333	0.0	0.0	91.385
20-30	468	0.0	0.0	352.702	0.0	0.0	91.184
20-30	469	0.0	0.0	349.332	0.0	0.0	9.953
20-30	470	0.0	0.0	373.586	0.0	0.0	40.012
20-30	471	0.0	0.0	353.395	0.0	0.0	91.184
20-30	472	0.0	0.0	413.966	0.0	0.0	40.012
20-30	473	0.0	0.0	383.572	0.0	0.0	141.651
20-30	474	0.0	0.0	365.89	0.0	0.0	111.492
20-30	475	0.0	0.0	354.606	0.0	0.0	121.444
20-30	476	0.0	0.0	374.622	0.0	0.0	100.734
20-30	477	0.0	0.0	372.807	0.0	0.0	141.752
20-30	478	0.0	0.0	380.8	0.0	0.0	151.503
20-30	479	0.0	0.0	378.988	0.0	0.0	181.965
20-30	480	0.0	0.0	349.287	0.0	0.0	161.658
20-30	481	0.0	0.0	307.307	0.0	0.0	130.794
20-30	482	0.0	0.0	359.793	0.0	0.0	171.41
20-30	483	0.0	0.0	369.131	0.0	0.0	181.362
20-30	484	0.0	0.0	386.728	0.0	0.0	221.375
20-30	485	0.0	0.0	418.68	0.0	0.0	151.303
20-30	486	0.0	0.0	368.096	0.0	0.0	101.137
20-30	487	0.0	0.0	383.832	0.0	0.0	111.089
20-30	488	0.0	0.0	393.128	0.0	0.0	171.812
20-30	489	0.0	0.0	349.635	0.0	0.0	151.102
20-30	490	0.0	0.0	375.79	0.0	0.0	81.03
20-30	491	0.0	0.0	337.182	0.0	0.0	151.102
20-30	492	0.0	0.0	331.217	0.0	0.0	120.841
20-30	493	0.0	0.0	384.437	0.0	0.0	161.859
20-30	494	0.0	0.0	359.617	0.0	0.0	131.9
20-30	495	0.0	0.0	380.806	0.0	0.0	121.746
20-30	496	0.0	0.0	322.396	0.0	0.0	81.03
20-30	497	0.0	0.0	394.509	0.0	0.0	101.539
20-30	498	0.0	0.0	362.517	0.0	0.0	110.687
20-30	499	0.0	0.0	362.603	0.0	0.0	121.243
20-30	500	0.0	0.0	390.879	0.0	0.0	151.102
20-30	501	0.0	0.0	407.136	0.0	0.0	190.712
20-30	502	0.0	0.0	362.086	0.0	0.0	130.593
20-30	503	0.0	0.0	358.801	0.0	0.0	40.012
20-30	504	0.0	0.0	348.727	0.0	0.0	70.675
20-30	505	0.0	0.0	387.378	0.0	0.0	29.858
20-30	506	0.0	0.0	341.375	0.0	0.0	91.184
20-30	507	0.0	0.0	373.541	0.0	0.0	80.628
20-30	508	0.0	0.0	366.019	0.0	0.0	70.675
20-30	509	0.0	0.0	324.557	0.0	0.0	90.581
20-30	510	0.0	0.0	375.745	0.0	0.0	80.829
20-30	511	0.0	0.0	336.876	0.0	0.0	71.077
20-30	512	0.0	0.0	368.567	0.0	0.0	91.184
20-30	513	0.0	0.0	349.764	0.0	0.0	50.367
20-30	514	0.0	0.0	311.285	0.0	0.0	30.261
20-30	515	0.0	0.0	339.688	0.0	0.0	71.077
20-30	516	0.0	0.0	328.447	0.0	0.0	81.03
20-30	517	0.0	0.0	362.907	0.0	0.0	30.261
20-30	518	0.0	0.0	332.599	0.0	0.0	50.769
20-30	519	0.0	0.0	324.601	0.0	0.0	0.0
20-30	520	0.0	0.0	327.02	0.0	0.0	60.923
20-30	521	0.0	0.0	389.711	0.0	0.0	80.829
20-30	522	0.0	0.0	341.159	0.0	0.0	50.769
20-30	523	0.0	0.0	326.201	0.0	0.0	0.0
20-30	524	0.0	0.0	343.967	0.0	0.0	60.923
20-30	525	0.0	0.0	338.477	0.0	0.0	50.769
20-30	526	0.0	0.0	356.332	0.0	0.0	71.077
20-30	527	0.0	0.0	340.77	0.0	0.0	91.385
20-30	528	0.0	0.0	313.227	0.0	0.0	50.769
20-30	529	0.0	0.0	369.737	0.0	0.0	70.072
20-30	530	0.0	0.0	353.479	0.0	0.0	91.184
20-30	531	0.0	0.0	307.437	0.0	0.0	101.137
20-30	532	0.0	0.0	298.702	0.0	0.0	91.184
20-30	533	0.0	0.0	315.783	0.0	0.0	30.261
20-30	534	0.0	0.0	328.579	0.0	0.0	71.077
20-30	535	0.0	0.0	358.885	0.0	0.0	101.137
20-30	536	0.0	0.0	330.782	0.0	0.0	60.521
20-30	537	0.0	0.0	355.34	0.0	0.0	80.829
20-30	538	0.0	0.0	368.352	0.0	0.0	91.385
20-30	539	0.0	0.0	353.741	0.0	0.0	60.521
20-30	540	0.0	0.0	359.535	0.0	0.0	80.829
20-30	541	0.0	0.0	327.844	0.0	0.0	80.829
20-30	542	0.0	0.0	360.226	0.0	0.0	60.722
20-30	543	0.0	0.0	366.626	0.0	0.0	9.953
20-30	544	0.0	0.0	340.901	0.0	0.0	0.0
20-30	545	0.0	0.0	337.527	0.0	0.0	9.953
20-30	546	0.0	0.0	344.144	0.0	0.0	50.568
20-30	547	0.0	0.0	366.885	0.0	0.0	69.67
20-30	548	0.0	0.0	373.496	0.0	0.0	50.568
20-30	549	0.0	0.0	367.185	0.0	0.0	30.261
20-30	550	0.0	0.0	346.91	0.0	0.0	40.213
20-30	551	0.0	0.0	366.755	0.0	0.0	50.367
20-30	552	0.0	0.0	339.17	0.0	0.0	60.32
20-30	553	0.0	0.0	390.274	0.0	0.0	90.179
20-30	554	0.0	0.0	361.392	0.0	0.0	81.231
20-30	555	0.0	0.0	312.319	0.0	0.0	30.462
20-30	556	0.0	0.0	317.032	0.0	0.0	111.693
20-30	557	0.0	0.0	340.338	0.0	0.0	81.231
20-30	558	0.0	0.0	351.145	0.0	0.0	80.628
20-30	559	0.0	0.0	357.846	0.0	0.0	70.876
20-30	560	0.0	0.0	369.781	0.0	0.0	101.137
20-30	561	0.0	0.0	403.934	0.0	0.0	141.551
20-30	562	0.0	0.0	368.093	0.0	0.0	111.089
20-30	563	0.0	0.0	366.018	0.0	0.0	111.693
20-30	564	0.0	0.0	358.15	0.0	0.0	91.184
20-30	565	0.0	0.0	372.806	0.0	0.0	111.089
20-30	566	0.0	0.0	346.694	0.0	0.0	50.367
20-30	567	0.0	0.0	382.447	0.0	0.0	80.829
20-30	568	0.0	0.0	423.09	0.0	0.0	70.876
20-30	569	0.0	0.0	380.418	0.0	0.0	60.923
20-30	570	0.0	0.0	378.34	0.0	0.0	101.338
20-30	571	0.0	0.0	381.238	0.0	0.0	101.539
20-30	572	3.632	0.0	514.992	0.0	0.0	60.722
20-30	573	0.0	0.0	367.749	0.0	0.0	40.213
20-30	574	0.0	0.0	375.92	0.0	0.0	40.414
20-30	575	3.632	0.0	467.873	0.0	0.0	91.385
20-30	576	10.895	0.0	506.218	0.0	0.0	30.06
20-30	577	9.079	0.0	504.968	0.0	0.0	19.906
20-30	578	0.0	0.0	356.422	0.0	0.0	70.876
20-30	579	0.0	0.0	356.767	0.0	0.0	70.675
20-30	580	3.632	0.0	433.762	0.0	0.0	60.923
20-30	581	35.193	0.0	446.555	0.0	0.0	19.906
20-30	582	0.0	0.0	372.289	0.0	0.0	40.213
20-30	583	0.0	0.0	353.049	0.0	0.0	19.906
20-30	584	0.0	0.0	386.945	0.0	0.0	9.953
20-30	585	29.053	0.0	445.0	0.0	0.0	9.953
20-30	586	19.974	0.0	461.777	0.0	0.0	0.0
20-30	587	14.527	0.0	443.275	0.0	0.0	9.953
20-30	588	5.448	0.0	422.391	0.0	0.0	10.154
20-30	589	12.711	0.0	489.93	0.0	0.0	0.0
20-30	590	0.0	0.0	357.287	0.0	0.0	19.906
20-30	591	10.895	0.0	454.126	0.0	0.0	9.953
20-30	592	0.0	0.0	362.127	0.0	0.0	20.308
20-30	593	21.79	0.0	436.05	0.0	0.0	19.906
20-30	594	38.133	0.0	425.632	0.0	0.0	9.953
20-30	595	42.629	0.0	424.206	0.0	0.0	101.539
20-30	596	12.711	0.0	480.021	0.0	0.0	111.492
20-30	597	7.609	0.0	469.039	0.0	0.0	101.539
20-30	598	0.0	0.0	313.271	0.0	0.0	81.13
20-30	599	27.497	0.0	428.788	0.0	0.0	81.231
20-30	600	3.805	0.0	459.189	0.0	0.0	91.184
20-30	601	20.407	0.0	468.264	0.0	0.0	101.338
20-30	602	54.475	0.0	403.416	0.0	0.0	60.923
20-30	603	69.175	0.0	411.757	0.0	0.0	50.769
20-30	604	67.186	0.0	383.918	0.0	0.0	80.628
20-30	605	70.818	0.0	387.374	0.0	0.0	70.876
20-30	606	52.659	0.0	429.96	0.0	0.0	40.616
20-30	607	27.238	0.0	411.845	0.0	0.0	60.923
20-30	608	14.527	0.0	482.405	0.0	0.0	40.213
20-30	609	49.028	0.0	466.15	0.0	0.0	81.03
20-30	610	47.385	0.0	432.77	0.0	0.0	20.107
20-30	611	64.333	0.0	414.225	0.0	0.0	30.261
20-30	612	89.927	0.0	412.492	0.0	0.0	40.113
20-30	613	91.224	0.0	400.389	0.0	0.0	10.154
20-30	614	92.608	0.0	387.075	0.0	0.0	9.953
20-30	615	80.329	0.0	406.311	0.0	0.0	60.119
20-30	616	72.979	0.0	403.198	0.0	0.0	60.722
20-30	617	58.193	0.0	447.297	0.0	0.0	70.876
20-30	618	50.844	0.0	453.477	0.0	0.0	71.077
20-30	619	69.002	0.0	429.526	0.0	0.0	20.107
20-30	620	69.002	0.0	424.816	0.0	0.0	30.462
20-30	621	69.175	0.0	414.179	0.0	0.0	81.03
20-30	622	70.991	0.0	415.132	0.0	0.0	20.308
20-30	623	86.123	0.0	398.013	0.0	0.0	39.811
20-30	624	79.897	0.0	425.164	0.0	0.0	40.414
20-30	625	54.475	0.0	401.99	0.0	0.0	10.154
20-30	626	88.457	0.0	350.883	0.0	0.0	70.976
20-30	627	101.86	0.0	402.811	0.0	0.0	81.03
20-30	628	124.425	0.0	348.035	0.0	0.0	9.953
20-30	629	123.734	0.0	408.043	0.0	0.0	30.462
20-30	630	128.665	0.0	430.567	0.0	0.0	0.0
20-30	631	83.961	0.0	432.987	0.0	0.0	0.0
20-30	632	105.319	0.0	392.994	0.0	0.0	9.953
20-30	633	122.18	0.0	362.301	0.0	0.0	20.107
20-30	634	127.455	0.0	301.124	0.0	0.0	9.953
20-30	635	157.587	0.0	334.719	0.0	0.0	0.0
20-30	636	136.534	0.0	368.57	0.0	0.0	30.06
20-30	637	86.079	0.0	377.56	0.0	0.0	40.616
20-30	638	97.709	0.0	425.683	0.0	0.0	50.769
20-30	639	91.311	0.0	373.064	0.0	0.0	30.462
20-30	640	136.62	0.0	325.247	0.0	0.0	9.953
20-30	641	144.617	0.0	395.244	0.0	0.0	20.308
20-30	642	126.676	0.0	338.693	0.0	0.0	9.953
20-30	643	114.44	0.0	370.207	0.0	0.0	0.0
20-30	644	108.863	0.0	381.45	0.0	0.0	19.906
20-30	645	116.213	0.0	351.835	0.0	0.0	19.906
20-30	646	132.21	0.0	359.488	0.0	0.0	20.107
20-30	647	134.887	0.0	334.625	0.0	0.0	40.213
20-30	648	145.696	0.0	318.895	0.0	0.0	29.858
20-30	649	124.379	0.0	295.548	0.0	0.0	19.906
20-30	650	116.254	0.0	309.509	0.0	0.0	19.906
20-30	651	116.511	0.0	322.308	0.0	0.0	9.953
20-30	652	91.094	0.0	312.147	0.0	0.0	30.261
20-30	653	121.575	0.0	317.548	0.0	0.0	40.616
20-30	654	126.158	0.0	293.638	0.0	0.0	9.953
20-30	655	117.597	0.0	316.083	0.0	0.0	49.965
20-30	656	103.026	0.0	333.026	0.0	0.0	59.918
20-30	657	131.432	0.0	360.353	0.0	0.0	60.119
20-30	658	134.285	0.0	343.834	0.0	0.0	40.012
20-30	659	151.925	0.0	342.365	0.0	0.0	9.953
20-30	660	137.139	0.0	341.161	0.0	0.0	20.107
20-30	661	82.923	0.0	300.734	0.0	0.0	0.0
20-30	662	122.266	0.0	351.836	0.0	0.0	0.0
20-30	663	139.3	0.0	330.005	0.0	0.0	20.308
20-30	664	105.921	0.0	374.364	0.0	0.0	81.231
20-30	665	82.317	0.0	317.509	0.0	0.0	20.308
20-30	666	151.752	0.0	371.458	0.0	0.0	30.261
20-30	667	104.886	0.0	396.36	0.0	0.0	120.841
20-30	668	140.205	0.0	371.81	0.0	0.0	30.261
20-30	669	148.595	0.0	340.942	0.0	0.0	81.231
20-30	670	116.04	0.0	395.803	0.0	0.0	71.077
20-30	671	116.948	0.0	380.197	0.0	0.0	70.876
20-30	672	102.377	0.0	341.718	0.0	0.0	40.616
20-30	673	98.228	0.0	332.124	0.0	0.0	60.923
20-30	674	92.691	0.0	301.817	0.0	0.0	111.693
20-30	675	130.564	0.0	339.085	0.0	0.0	20.207
20-30	676	122.609	0.0	345.737	0.0	0.0	30.462
20-30	677	124.166	0.0	303.025	0.0	0.0	60.923
20-30	678	91.224	0.0	350.191	0.0	0.0	50.769
20-30	679	115.173	0.0	309.427	0.0	0.0	111.492
20-30	680	120.967	0.0	288.113	0.0	0.0	71.077
20-30	681	109.378	0.0	294.12	0.0	0.0	101.438
20-30	682	120.708	0.0	292.001	0.0	0.0	101.539
20-30	683	133.593	0.0	363.159	0.0	0.0	40.616
20-30	684	114.656	0.0	327.063	0.0	0.0	101.036
20-30	685	130.954	0.0	334.113	0.0	0.0	30.462
20-30	686	146.996	0.0	355.857	0.0	0.0	80.829
20-30	687	105.749	0.0	300.215	0.0	0.0	30.462
20-30	688	125.378	0.0	322.004	0.0	0.0	101.338
20-30	689	120.147	0.0	342.8	0.0	0.0	101.137
20-30	690	110.074	0.0	365.628	0.0	0.0	60.923
20-30	691	115.694	0.0	307.741	0.0	0.0	131.699
20-30	692	79.119	0.0	347.127	0.0	0.0	121.243
20-30	693	90.792	0.0	307.436	0.0	0.0	91.385
20-30	694	115.349	0.0	342.846	0.0	0.0	90.983
20-30	695	104.886	0.0	315.046	0.0	0.0	81.03
20-30	696	85.431	0.0	331.171	0.0	0.0	111.089
20-30	697	115.046	0.0	360.956	0.0	0.0	80.829
20-30	698	78.815	0.0	354.424	0.0	0.0	111.291
20-30	699	114.397	0.0	343.925	0.0	0.0	101.539
20-30	700	109.9	0.0	308.992	0.0	0.0	30.462
20-30	701	115.216	0.0	354.95	0.0	0.0	50.769
20-30	702	48.509	0.0	384.78	0.0	0.0	50.769
20-30	703	93.645	0.0	311.674	0.0	0.0	60.923
20-30	704	95.634	0.0	364.418	0.0	0.0	101.338
20-30	705	133.68	0.0	371.419	0.0	0.0	101.338
20-30	706	85.344	0.0	369.735	0.0	0.0	80.628
20-30	707	86.987	0.0	294.464	0.0	0.0	81.231
20-30	708	68.396	0.0	379.899	0.0	0.0	81.231
20-30	709	79.292	0.0	369.257	0.0	0.0	60.923
20-30	710	91.916	0.0	400.515	0.0	0.0	81.231
20-30	711	82.318	0.0	393.859	0.0	0.0	71.077
20-30	712	115.737	0.0	338.391	0.0	0.0	40.616
20-30	713	87.766	0.0	359.965	0.0	0.0	30.261
20-30	714	53.092	0.0	398.395	0.0	0.0	40.616
20-30	715	78.513	0.0	403.977	0.0	0.0	10.154
20-30	716	78.081	0.0	399.826	0.0	0.0	0.0
20-30	717	72.634	0.0	358.972	0.0	0.0	50.367
20-30	718	83.615	0.0	415.175	0.0	0.0	30.462
20-30	719	32.858	0.0	429.486	0.0	0.0	40.113
20-30	720	51.967	0.0	373.452	0.0	0.0	60.923
20-30	721	59.231	0.0	405.92	0.0	0.0	121.646
20-30	722	91.138	0.0	419.369	0.0	0.0	101.338
20-30	723	41.072	0.0	397.835	0.0	0.0	80.829
20-30	724	117.511	0.0	339.428	0.0	0.0	19.906
20-30	725	90.056	0.0	332.815	0.0	0.0	30.06
20-30	726	77.303	0.0	363.292	0.0	0.0	19.906
20-30	727	92.867	0.0	386.338	0.0	0.0	60.32
20-30	728	58.28	0.0	437.269	0.0	0.0	141.35
20-30	729	44.185	0.0	428.577	0.0	0.0	70.675
20-30	730	74.882	0.0	350.193	0.0	0.0	210.818
20-30	731	83.529	0.0	318.029	0.0	0.0	100.834
20-30	732	128.06	0.0	371.162	0.0	0.0	151.504
20-30	733	63.554	0.0	421.531	0.0	0.0	121.444
20-30	734	107.567	0.0	380.673	0.0	0.0	70.876
20-30	735	118.635	0.0	373.064	0.0	0.0	70.675
20-30	736	89.581	0.0	384.129	0.0	0.0	30.462
20-30	737	130.567	0.0	368.958	0.0	0.0	50.568
20-30	738	116.041	0.0	376.871	0.0	0.0	60.722
20-30	739	113.187	0.0	353.133	0.0	0.0	70.675
20-30	740	114.225	0.0	363.122	0.0	0.0	81.03
20-30	741	115.781	0.0	352.313	0.0	0.0	39.811
20-30	742	121.142	0.0	388.63	0.0	0.0	69.971
20-30	743	127.628	0.0	407.865	0.0	0.0	101.338
20-30	744	115.089	0.0	386.332	0.0	0.0	30.261
20-30	745	122.526	0.0	367.915	0.0	0.0	101.237
20-30	746	130.394	0.0	355.294	0.0	0.0	40.414
20-30	747	149.763	0.0	391.482	0.0	0.0	90.581
20-30	748	132.21	0.0	375.355	0.0	0.0	60.521
20-30	749	112.495	0.0	393.081	0.0	0.0	50.669
20-30	750	116.041	0.0	361.522	0.0	0.0	70.675
20-30	751	153.568	0.0	386.337	0.0	0.0	60.722
20-30	752	124.255	0.0	377.952	0.0	0.0	90.38
20-30	753	92.694	0.0	407.263	0.0	0.0	40.414
20-30	754	165.328	0.0	357.802	0.0	0.0	69.871
20-30	755	145.094	0.0	343.02	0.0	0.0	100.031
20-30	756	114.181	0.0	353.438	0.0	0.0	90.882
20-30	757	139.387	0.0	386.857	0.0	0.0	60.722
20-30	758	107.134	0.0	369.735	0.0	0.0	81.03
20-30	759	106.27	0.0	395.416	0.0	0.0	130.894
20-30	760	132.21	0.0	373.324	0.0	0.0	90.882
20-30	761	110.29	0.0	378.339	0.0	0.0	70.474
20-30	762	123.477	0.0	381.842	0.0	0.0	130.794
20-30	763	111.804	0.0	339.99	0.0	0.0	131.196
20-30	764	127.714	0.0	361.783	0.0	0.0	100.735
20-30	765	125.898	0.0	394.55	0.0	0.0	70.675
20-30	766	146.564	0.0	369.001	0.0	0.0	120.74
20-30	767	87.765	0.0	341.288	0.0	0.0	101.137
20-30	768	120.45	0.0	377.041	0.0	0.0	131.799
20-30	769	96.239	0.0	364.591	0.0	0.0	111.492
20-30	770	75.703	0.0	325.596	0.0	0.0	80.628
20-30	771	77.519	0.0	331.389	0.0	0.0	90.581
20-30	772	107.307	0.0	310.422	0.0	0.0	40.414
20-30	773	106.788	0.0	386.465	0.0	0.0	110.687
20-30	774	132.556	0.0	366.182	0.0	0.0	100.533
20-30	775	108.388	0.0	358.363	0.0	0.0	111.492
20-30	776	79.81	0.0	360.96	0.0	0.0	120.238
20-30	777	54.907	0.0	359.876	0.0	0.0	70.675
20-30	778	93.213	0.0	362.17	0.0	0.0	121.143
20-30	779	109.121	0.0	357.151	0.0	0.0	141.048
20-30	780	95.676	0.0	334.801	0.0	0.0	70.072
20-30	781	114.484	0.0	380.368	0.0	0.0	89.776
20-30	782	101.427	0.0	386.419	0.0	0.0	10.154
20-30	783	102.594	0.0	382.486	0.0	0.0	90.48
20-30	784	106.225	0.0	317.162	0.0	0.0	59.717
20-30	785	87.506	0.0	409.812	0.0	0.0	70.474
20-30	786	90.965	0.0	398.657	0.0	0.0	110.586
20-30	787	95.288	0.0	356.591	0.0	0.0	9.953
20-30	788	145.136	0.0	362.334	0.0	0.0	0.0
20-30	789	67.705	0.0	433.248	0.0	0.0	60.219
20-30	790	105.319	0.0	358.105	0.0	0.0	120.338
20-30	791	104.886	0.0	419.759	0.0	0.0	50.568
20-30	792	91.311	0.0	413.618	0.0	0.0	70.272
20-30	793	124.298	0.0	360.999	0.0	0.0	49.764
20-30	794	130.394	0.0	358.02	0.0	0.0	70.474
20-30	795	108.085	0.0	372.803	0.0	0.0	70.273
20-30	796	148.466	0.0	339.813	0.0	0.0	50.568
20-30	797	138.436	0.0	340.51	0.0	0.0	60.722
20-30	798	118.548	0.0	331.216	0.0	0.0	50.769
20-30	799	104.021	0.0	387.678	0.0	0.0	60.722
20-30	800	79.032	0.0	342.63	0.0	0.0	71.077
20-30	801	104.108	0.0	323.173	0.0	0.0	91.385
20-30	802	94.856	0.0	355.599	0.0	0.0	60.119
20-30	803	127.195	0.0	303.849	0.0	0.0	0.0
20-30	804	106.27	0.0	274.752	0.0	0.0	0.0
20-30	805	64.332	0.0	327.496	0.0	0.0	40.515
20-30	806	106.01	0.0	346.651	0.0	0.0	30.261
20-30	807	114.57	0.0	388.718	0.0	0.0	0.0
20-30	808	102.033	0.0	345.182	0.0	0.0	0.0
20-30	809	109.382	0.0	319.673	0.0	0.0	49.764
20-30	810	82.75	0.0	315.652	0.0	0.0	30.06
20-30	811	128.838	0.0	310.29	0.0	0.0	0.0
20-30	812	86.295	0.0	342.888	0.0	0.0	0.0
20-30	813	124.774	0.0	288.845	0.0	0.0	40.314
20-30	814	118.029	0.0	284.308	0.0	0.0	0.0
20-30	815	111.458	0.0	327.411	0.0	0.0	0.0
20-30	816	102.465	0.0	366.799	0.0	0.0	10.154
20-30	817	111.89	0.0	354.953	0.0	0.0	9.953
20-30	818	134.891	0.0	351.581	0.0	0.0	30.462
20-30	819	124.341	0.0	360.141	0.0	0.0	9.953
20-30	820	122.871	0.0	360.833	0.0	0.0	20.308
20-30	821	133.161	0.0	331.087	0.0	0.0	0.0
20-30	822	127.714	0.0	363.859	0.0	0.0	80.829
20-30	823	102.551	0.0	415.783	0.0	0.0	59.717
20-30	824	159.707	0.0	315.263	0.0	0.0	30.261
20-30	825	99.698	0.0	362.173	0.0	0.0	70.876
20-30	826	71.596	0.0	264.029	0.0	0.0	30.261
20-30	827	86.814	0.0	297.924	0.0	0.0	70.373
20-30	828	98.92	0.0	297.538	0.0	0.0	59.918
20-30	829	101.168	0.0	309.383	0.0	0.0	19.906
20-30	830	123.736	0.0	312.064	0.0	0.0	0.0
20-30	831	116.905	0.0	311.545	0.0	0.0	81.231
20-30	832	124.082	0.0	358.584	0.0	0.0	60.521
20-30	833	91.657	0.0	382.45	0.0	0.0	50.367
20-30	834	89.927	0.0	432.342	0.0	0.0	110.084
20-30	835	92.781	0.0	432.212	0.0	0.0	19.906
20-30	836	72.028	0.0	415.392	0.0	0.0	0.0
20-30	837	78.081	0.0	396.714	0.0	0.0	19.906
20-30	838	71.942	0.0	388.541	0.0	0.0	39.811
20-30	839	102.725	0.0	409.763	0.0	0.0	40.616
20-30	840	93.559	0.0	385.298	0.0	0.0	0.0
20-30	841	130.049	0.0	357.458	0.0	0.0	30.06
20-30	842	86.036	0.0	329.052	0.0	0.0	70.876
20-30	843	90.792	0.0	393.77	0.0	0.0	40.414
20-30	844	96.239	0.0	387.978	0.0	0.0	40.616
20-30	845	107.653	0.0	331.601	0.0	0.0	60.42
20-30	846	79.378	0.0	349.243	0.0	0.0	10.053
20-30	847	88.198	0.0	335.752	0.0	0.0	50.769
20-30	848	120.191	0.0	334.968	0.0	0.0	81.03
20-30	849	98.401	0.0	353.091	0.0	0.0	81.03
20-30	850	110.161	0.0	304.406	0.0	0.0	90.782
20-30	851	137.139	0.0	312.877	0.0	0.0	110.285
20-30	852	115.522	0.0	353.434	0.0	0.0	30.261
20-30	853	114.916	0.0	352.96	0.0	0.0	90.38
20-30	854	110.852	0.0	341.072	0.0	0.0	70.574
20-30	855	114.916	0.0	381.496	0.0	0.0	90.983
20-30	856	115.089	0.0	299.387	0.0	0.0	0.0
20-30	857	127.541	0.0	346.302	0.0	0.0	20.308
20-30	858	96.672	0.0	369.257	0.0	0.0	109.481
20-30	859	110.074	0.0	293.121	0.0	0.0	49.764
20-30	860	95.202	0.0	354.821	0.0	0.0	40.414
20-30	861	74.968	0.0	361.91	0.0	0.0	40.414
20-30	862	82.923	0.0	393.858	0.0	0.0	60.42
20-30	863	102.379	0.0	333.292	0.0	0.0	20.107
20-30	864	92.089	0.0	383.393	0.0	0.0	9.953
20-30	865	120.537	0.0	322.648	0.0	0.0	9.953
20-30	866	91.743	0.0	370.688	0.0	0.0	10.154
20-30	867	111.458	0.0	339.383	0.0	0.0	30.462
20-30	868	130.481	0.0	367.356	0.0	0.0	10.154
20-30	869	97.191	0.0	404.625	0.0	0.0	0.0
20-30	870	129.789	0.0	353.434	0.0	0.0	80.226
20-30	871	100.822	0.0	324.424	0.0	0.0	40.012
20-30	872	98.574	0.0	348.465	0.0	0.0	0.0
20-30	873	114.484	0.0	355.038	0.0	0.0	0.0
20-30	874	112.841	0.0	319.241	0.0	0.0	0.0
20-30	875	58.02	0.0	326.714	0.0	0.0	30.462
20-30	876	69.867	0.0	371.808	0.0	0.0	50.166
20-30	877	63.77	0.0	358.272	0.0	0.0	0.0
20-30	878	104.712	0.0	357.799	0.0	0.0	10.154
20-30	879	63.986	0.0	324.768	0.0	0.0	9.953
20-30	880	126.242	0.0	329.96	0.0	0.0	0.0
20-30	881	79.594	0.0	354.036	0.0	0.0	0.0
20-30	882	101.687	0.0	366.191	0.0	0.0	0.0
20-30	883	121.312	0.0	293.647	0.0	0.0	40.616
20-30	884	112.669	0.0	344.055	0.0	0.0	50.568
20-30	885	90.878	0.0	364.98	0.0	0.0	40.414
20-30	886	104.713	0.0	341.204	0.0	0.0	40.414
20-30	887	101.687	0.0	305.752	0.0	0.0	40.213
20-30	888	101.946	0.0	341.464	0.0	0.0	50.166
20-30	889	95.288	0.0	338.997	0.0	0.0	20.107
20-30	890	90.792	0.0	337.4	0.0	0.0	30.261
20-30	891	73.368	0.0	360.955	0.0	0.0	40.414
20-30	892	65.845	0.0	319.322	0.0	0.0	40.012
20-30	893	90.487	0.0	291.39	0.0	0.0	0.0
20-30	894	74.622	0.0	304.929	0.0	0.0	10.154
20-30	895	73.412	0.0	322.96	0.0	0.0	0.0
20-30	896	99.871	0.0	297.148	0.0	0.0	0.0
20-30	897	96.24	0.0	339.215	0.0	0.0	0.0
20-30	898	79.897	0.0	294.424	0.0	0.0	20.308
20-30	899	71.551	0.0	314.874	0.0	0.0	30.261
20-30	900	91.051	0.0	275.228	0.0	0.0	70.876
20-30	901	110.766	0.0	367.837	0.0	0.0	50.769
20-30	902	90.792	0.0	404.154	0.0	0.0	60.119
20-30	903	75.919	0.0	382.224	0.0	0.0	70.373
20-30	904	73.583	0.0	324.983	0.0	0.0	30.462
20-30	905	62.298	0.0	318.628	0.0	0.0	0.0
20-30	906	62.689	0.0	339.425	0.0	0.0	80.025
20-30	907	110.766	0.0	308.347	0.0	0.0	19.906
20-30	908	94.424	0.0	307.309	0.0	0.0	40.616
20-30	909	92.694	0.0	319.933	0.0	0.0	70.474
20-30	910	78.081	0.0	342.501	0.0	0.0	0.0
20-30	911	87.16	0.0	354.779	0.0	0.0	0.0
20-30	912	71.769	0.0	378.127	0.0	0.0	9.953
20-30	913	75.314	0.0	360.833	0.0	0.0	10.154
20-30	914	52.442	0.0	357.28	0.0	0.0	9.953
20-30	915	26.286	0.0	382.532	0.0	0.0	0.0
20-30	916	35.711	0.0	350.97	0.0	0.0	0.0
20-30	917	41.851	0.0	370.121	0.0	0.0	0.0
20-30	918	29.918	0.0	370.25	0.0	0.0	19.906
20-30	919	53.134	0.0	371.591	0.0	0.0	0.0
20-30	920	63.813	0.0	389.145	0.0	0.0	0.0
20-30	921	51.016	0.0	415.387	0.0	0.0	0.0
20-30	922	45.915	0.0	394.766	0.0	0.0	0.0
20-30	923	45.308	0.0	370.338	0.0	0.0	0.0
20-30	924	37.181	0.0	330.129	0.0	0.0	0.0
20-30	925	35.538	0.0	366.792	0.0	0.0	19.906
20-30	926	40.294	0.0	373.884	0.0	0.0	9.953
20-30	927	56.895	0.0	358.837	0.0	0.0	9.953
20-30	928	50.757	0.0	372.498	0.0	0.0	29.858
20-30	929	43.45	0.0	347.596	0.0	0.0	19.906
20-30	930	24.643	0.0	339.944	0.0	0.0	20.308
20-30	931	39.17	0.0	398.052	0.0	0.0	10.154
20-30	932	41.159	0.0	354.213	0.0	0.0	0.0
20-30	933	71.723	0.0	340.074	0.0	0.0	39.811
20-30	934	64.419	0.0	369.653	0.0	0.0	9.953
20-30	935	62.168	0.0	357.927	0.0	0.0	9.953
20-30	936	67.788	0.0	416.124	0.0	0.0	39.811
20-30	937	55.167	0.0	404.192	0.0	0.0	30.261
20-30	938	100.778	0.0	344.787	0.0	0.0	59.918
20-30	939	73.583	0.0	388.495	0.0	0.0	70.675
20-30	940	81.713	0.0	306.228	0.0	0.0	30.06
20-30	941	125.293	0.0	355.904	0.0	0.0	29.858
20-30	942	101.294	0.0	379.676	0.0	0.0	0.0
20-30	943	59.749	0.0	403.063	0.0	0.0	49.764
20-30	944	71.593	0.0	386.206	0.0	0.0	0.0
20-30	945	39.948	0.0	361.474	0.0	0.0	0.0
20-30	946	58.754	0.0	365.239	0.0	0.0	0.0
20-30	947	64.288	0.0	389.839	0.0	0.0	0.0
20-30	948	86.161	0.0	339.082	0.0	0.0	19.906
20-30	949	113.918	0.0	377.125	0.0	0.0	0.0
20-30	950	108.814	0.0	344.356	0.0	0.0	9.953
20-30	951	38.521	0.0	376.045	0.0	0.0	0.0
20-30	952	84.132	0.0	386.161	0.0	0.0	19.906
20-30	953	76.956	0.0	379.59	0.0	0.0	20.107
20-30	954	104.754	0.0	368.784	0.0	0.0	0.0
20-30	955	133.287	0.0	378.94	0.0	0.0	0.0
20-30	956	138.345	0.0	350.063	0.0	0.0	9.953
20-30	957	144.613	0.0	371.336	0.0	0.0	10.154
20-30	958	106.871	0.0	391.136	0.0	0.0	30.06
20-30	959	105.578	0.0	332.471	0.0	0.0	0.0
20-30	960	101.725	0.0	360.524	0.0	0.0	9.953
20-30	961	105.185	0.0	258.063	0.0	0.0	0.0
20-30	962	126.027	0.0	350.102	0.0	0.0	0.0
20-30	963	99.822	0.0	334.24	0.0	0.0	0.0
20-30	964	80.543	0.0	360.828	0.0	0.0	40.414
20-30	965	112.663	0.0	337.741	0.0	0.0	30.261
20-30	966	109.161	0.0	314.047	0.0	0.0	80.025
20-30	967	136.872	0.0	307.392	0.0	0.0	39.811
20-30	968	96.628	0.0	361.82	0.0	0.0	49.965
20-30	969	141.412	0.0	371.638	0.0	0.0	49.764
20-30	970	95.889	0.0	378.857	0.0	0.0	60.119
20-30	971	98.311	0.0	356.503	0.0	0.0	111.089
20-30	972	110.071	0.0	423.257	0.0	0.0	20.107
20-30	973	99.0	0.0	332.334	0.0	0.0	59.717
20-30	974	143.229	0.0	399.955	0.0	0.0	40.213
20-30	975	138.645	0.0	401.555	0.0	0.0	49.764
20-30	976	144.788	0.0	420.879	0.0	0.0	10.154
20-30	977	184.215	0.0	332.988	0.0	0.0	59.918
20-30	978	166.881	0.0	423.175	0.0	0.0	9.953
20-30	979	131.43	0.0	404.406	0.0	0.0	70.273
20-30	980	153.952	0.0	361.735	0.0	0.0	9.953
20-30	981	95.758	0.0	344.531	0.0	0.0	39.811
20-30	982	63.639	0.0	454.211	0.0	0.0	30.06
20-30	983	91.74	0.0	424.811	0.0	0.0	40.213
20-30	984	78.165	0.0	518.364	0.0	0.0	110.285
20-30	985	79.896	0.0	387.106	0.0	0.0	19.906
20-30	986	51.622	0.0	462.033	0.0	0.0	60.32
20-30	987	70.472	0.0	477.861	0.0	0.0	50.166
20-30	988	34.501	0.0	498.046	0.0	0.0	9.953
20-30	989	56.81	0.0	445.696	0.0	0.0	49.764
20-30	990	30.22	0.0	429.129	0.0	0.0	160.451
20-30	991	87.678	0.0	429.262	0.0	0.0	69.871
20-30	992	118.935	0.0	406.093	0.0	0.0	0.0
20-30	993	94.851	0.0	388.626	0.0	0.0	69.871
20-30	994	93.039	0.0	377.859	0.0	0.0	39.811
20-30	995	56.464	0.0	518.629	0.0	0.0	0.0
20-30	996	112.407	0.0	401.768	0.0	0.0	59.918
20-30	997	82.664	0.0	423.556	0.0	0.0	40.012
20-30	998	56.203	0.0	383.349	0.0	0.0	10.154
20-30	999	148.768	0.0	365.236	0.0	0.0	9.953
20-30	1000	62.863	0.0	391.689	0.0	0.0	20.308
20-30	1001	83.788	0.0	387.372	0.0	0.0	100.936
20-30	1002	76.005	0.0	369.95	0.0	0.0	101.237
20-30	1003	82.361	0.0	352.439	0.0	0.0	60.119
20-30	1004	62.429	0.0	318.582	0.0	0.0	150.7
20-30	1005	76.913	0.0	402.203	0.0	0.0	99.528
20-30	1006	101.769	0.0	395.412	0.0	0.0	121.646
20-30	1007	133.29	0.0	366.405	0.0	0.0	151.705
20-30	1008	95.933	0.0	389.358	0.0	0.0	172.214
20-30	1009	90.619	0.0	407.387	0.0	0.0	91.184
20-30	1010	107.952	0.0	407.128	0.0	0.0	80.829
20-30	1011	77.994	0.0	406.263	0.0	0.0	80.628
20-30	1012	60.354	0.0	434.975	0.0	0.0	111.089
20-30	1013	45.396	0.0	432.808	0.0	0.0	130.995
20-30	1014	16.557	0.0	450.108	0.0	0.0	91.083
20-30	1015	77.389	0.0	408.948	0.0	0.0	50.166
20-30	1016	69.261	0.0	395.369	0.0	0.0	70.675
20-30	1017	83.052	0.0	411.194	0.0	0.0	50.769
20-30	1018	83.96	0.0	394.549	0.0	0.0	90.581
20-30	1019	90.792	0.0	359.449	0.0	0.0	70.675
20-30	1020	138.387	0.0	332.941	0.0	0.0	19.906
20-30	1021	121.398	0.0	357.759	0.0	0.0	50.568
20-30	1022	89.235	0.0	360.479	0.0	0.0	70.876
20-30	1023	123.216	0.0	360.915	0.0	0.0	50.568
20-30	1024	56.334	0.0	344.872	0.0	0.0	10.154
20-30	1025	104.237	0.0	394.462	0.0	0.0	91.184
20-30	1026	80.368	0.0	362.644	0.0	0.0	40.414
20-30	1027	60.439	0.0	385.728	0.0	0.0	0.0
20-30	1028	75.054	0.0	328.573	0.0	0.0	10.154
20-30	1029	26.546	0.0	380.453	0.0	0.0	0.0
20-30	1030	64.073	0.0	362.253	0.0	0.0	0.0
20-30	1031	54.994	0.0	345.911	0.0	0.0	20.308
20-30	1032	62.084	0.0	371.59	0.0	0.0	40.616
20-30	1033	71.423	0.0	323.689	0.0	0.0	40.616
20-30	1034	92.175	0.0	366.188	0.0	0.0	0.0
20-30	1035	49.892	0.0	389.449	0.0	0.0	10.154
20-30	1036	5.62	0.0	433.286	0.0	0.0	20.308
20-30	1037	31.388	0.0	434.366	0.0	0.0	0.0
20-30	1038	33.204	0.0	427.968	0.0	0.0	0.0
20-30	1039	41.764	0.0	425.425	0.0	0.0	19.906
20-30	1040	20.407	0.0	374.4	0.0	0.0	0.0
20-30	1041	43.493	0.0	357.411	0.0	0.0	19.906
20-30	1042	0.0	0.0	264.98	0.0	0.0	0.0
20-30	1043	13.23	0.0	446.342	0.0	0.0	0.0
20-30	1044	16.861	0.0	452.528	0.0	0.0	19.906
20-30	1045	41.332	0.0	378.984	0.0	0.0	30.261
20-30	1046	75.01	0.0	361.213	0.0	0.0	40.213
20-30	1047	63.986	0.0	363.59	0.0	0.0	19.906
20-30	1048	113.101	0.0	306.263	0.0	0.0	9.953
20-30	1049	66.926	0.0	308.128	0.0	0.0	9.953
20-30	1050	58.28	0.0	374.708	0.0	0.0	0.0
20-30	1051	63.64	0.0	307.996	0.0	0.0	0.0
20-30	1052	32.858	0.0	355.512	0.0	0.0	20.107
20-30	1053	52.183	0.0	355.117	0.0	0.0	30.06
20-30	1054	35.193	0.0	395.802	0.0	0.0	0.0
20-30	1055	66.321	0.0	279.976	0.0	0.0	30.06
20-30	1056	72.807	0.0	309.768	0.0	0.0	19.906
20-30	1057	49.028	0.0	363.721	0.0	0.0	0.0
20-30	1058	51.103	0.0	301.036	0.0	0.0	81.231
20-30	1059	30.869	0.0	349.758	0.0	0.0	30.261
20-30	1060	65.457	0.0	303.547	0.0	0.0	10.154
20-30	1061	43.84	0.0	317.16	0.0	0.0	10.154
20-30	1062	34.501	0.0	383.524	0.0	0.0	9.953
20-30	1063	43.58	0.0	348.678	0.0	0.0	80.025
20-30	1064	56.378	0.0	305.662	0.0	0.0	19.906
20-30	1065	67.618	0.0	297.964	0.0	0.0	10.154
20-30	1066	62.863	0.0	284.213	0.0	0.0	9.953
20-30	1067	69.002	0.0	352.267	0.0	0.0	40.213
20-30	1068	47.212	0.0	351.274	0.0	0.0	20.107
20-30	1069	72.634	0.0	323.946	0.0	0.0	10.154
20-30	1070	49.114	0.0	346.518	0.0	0.0	30.06
20-30	1071	61.739	0.0	276.002	0.0	0.0	9.953
20-30	1072	19.974	0.0	348.419	0.0	0.0	20.107
20-30	1073	46.433	0.0	314.173	0.0	0.0	0.0
20-30	1074	41.764	0.0	308.989	0.0	0.0	19.906
20-30	1075	25.508	0.0	374.49	0.0	0.0	20.308
20-30	1076	30.869	0.0	347.641	0.0	0.0	20.207
20-30	1077	54.562	0.0	383.527	0.0	0.0	0.0
20-30	1078	76.957	0.0	368.736	0.0	0.0	40.213
20-30	1079	92.867	0.0	337.043	0.0	0.0	19.906
20-30	1080	45.828	0.0	343.533	0.0	0.0	30.261
20-30	1081	80.675	0.0	262.905	0.0	0.0	20.308
20-30	1082	116.214	0.0	306.57	0.0	0.0	30.06
20-30	1083	67.186	0.0	290.876	0.0	0.0	20.107
20-30	1084	80.07	0.0	308.601	0.0	0.0	0.0
20-30	1085	71.337	0.0	281.363	0.0	0.0	30.462
20-30	1086	81.107	0.0	290.614	0.0	0.0	9.953
20-30	1087	89.495	0.0	345.177	0.0	0.0	30.06
20-30	1088	67.273	0.0	360.872	0.0	0.0	20.107
20-30	1089	43.926	0.0	416.643	0.0	0.0	69.871
20-30	1090	49.028	0.0	431.735	0.0	0.0	40.213
20-30	1091	85.517	0.0	412.841	0.0	0.0	70.072
20-30	1092	95.202	0.0	336.354	0.0	0.0	40.213
20-30	1093	71.509	0.0	317.631	0.0	0.0	69.871
20-30	1094	81.453	0.0	273.667	0.0	0.0	10.154
20-30	1095	143.797	0.0	402.416	0.0	0.0	20.107
20-30	1096	70.126	0.0	453.523	0.0	0.0	20.107
20-30	1097	154.087	0.0	404.968	0.0	0.0	60.32
20-30	1098	89.927	0.0	399.522	0.0	0.0	100.936
20-30	1099	89.322	0.0	398.569	0.0	0.0	29.858
20-30	1100	99.352	0.0	471.985	0.0	0.0	60.621
20-30	1101	71.25	0.0	434.454	0.0	0.0	50.769
20-30	1102	53.092	0.0	417.982	0.0	0.0	20.308
20-30	1103	38.911	0.0	438.909	0.0	0.0	19.906
20-30	1104	35.884	0.0	412.627	0.0	0.0	9.953
20-30	1105	34.587	0.0	441.455	0.0	0.0	50.166
20-30	1106	72.979	0.0	423.431	0.0	0.0	50.266
20-30	1107	54.735	0.0	405.271	0.0	0.0	0.0
20-30	1108	21.79	0.0	349.068	0.0	0.0	19.906
20-30	1109	18.158	0.0	372.719	0.0	0.0	19.906
20-30	1110	27.411	0.0	379.418	0.0	0.0	0.0
20-30	1111	27.756	0.0	358.36	0.0	0.0	0.0
20-30	1112	15.218	0.0	451.098	0.0	0.0	0.0
20-30	1113	3.805	0.0	432.598	0.0	0.0	0.0
20-30	1114	0.0	0.0	375.271	0.0	0.0	9.953
20-30	1115	0.0	0.0	329.314	0.0	0.0	0.0
20-30	1116	0.0	0.0	362.604	0.0	0.0	0.0
20-30	1117	0.0	0.0	354.13	0.0	0.0	9.953
20-30	1118	1.816	0.0	479.035	0.0	0.0	0.0
20-30	1119	0.0	0.0	277.044	0.0	0.0	0.0
20-30	1120	0.0	0.0	353.61	0.0	0.0	0.0
20-30	1121	0.0	0.0	331.214	0.0	0.0	0.0
20-30	1122	0.0	0.0	294.249	0.0	0.0	0.0
20-30	1123	0.0	0.0	295.543	0.0	0.0	0.0
20-30	1124	0.0	0.0	293.644	0.0	0.0	0.0
20-30	1125	0.0	0.0	323.087	0.0	0.0	9.953
20-30	1126	0.0	0.0	311.67	0.0	0.0	9.953
20-30	1127	0.0	0.0	314.655	0.0	0.0	19.906
20-30	1128	0.0	0.0	298.833	0.0	0.0	0.0
20-30	1129	0.0	0.0	330.564	0.0	0.0	10.154
20-30	1130	0.0	0.0	363.208	0.0	0.0	29.858
20-30	1131	0.0	0.0	327.581	0.0	0.0	9.953
20-30	1132	0.0	0.0	335.019	0.0	0.0	19.906
20-30	1133	0.0	0.0	312.582	0.0	0.0	9.953
20-30	1134	0.0	0.0	366.405	0.0	0.0	0.0
20-30	1135	0.0	0.0	313.918	0.0	0.0	20.308
20-30	1136	0.0	0.0	319.543	0.0	0.0	0.0
20-30	1137	0.0	0.0	349.372	0.0	0.0	0.0
20-30	1138	0.0	0.0	333.938	0.0	0.0	0.0
20-30	1139	0.0	0.0	352.054	0.0	0.0	9.953
20-30	1140	0.0	0.0	335.886	0.0	0.0	9.953
20-30	1141	0.0	0.0	349.461	0.0	0.0	19.906
20-30	1142	0.0	0.0	332.124	0.0	0.0	0.0
20-30	1143	0.0	0.0	336.663	0.0	0.0	9.953
20-30	1144	0.0	0.0	349.504	0.0	0.0	0.0
20-30	1145	0.0	0.0	362.949	0.0	0.0	9.953
20-30	1146	0.0	0.0	359.447	0.0	0.0	9.953
20-30	1147	0.0	0.0	344.01	0.0	0.0	30.261
20-30	1148	0.0	0.0	341.371	0.0	0.0	0.0
20-30	1149	0.0	0.0	310.026	0.0	0.0	10.154
20-30	1150	12.711	0.0	409.335	0.0	0.0	0.0
20-30	1151	16.343	0.0	434.239	0.0	0.0	19.906
20-30	1152	18.331	0.0	350.233	0.0	0.0	0.0
20-30	1153	10.895	0.0	344.744	0.0	0.0	0.0
20-30	1154	18.158	0.0	307.826	0.0	0.0	10.154
20-30	1155	1.902	0.0	302.853	0.0	0.0	0.0
20-30	1156	0.0	0.0	295.542	0.0	0.0	10.154
20-30	1157	5.707	0.0	368.905	0.0	0.0	0.0
20-30	1158	36.317	0.0	306.441	0.0	0.0	0.0
20-30	1159	20.407	0.0	385.43	0.0	0.0	0.0
20-30	1160	1.816	0.0	359.964	0.0	0.0	0.0
20-30	1161	0.0	0.0	353.825	0.0	0.0	0.0
20-30	1162	20.147	0.0	438.39	0.0	0.0	0.0
20-30	1163	44.012	0.0	382.618	0.0	0.0	10.154
20-30	1164	34.847	0.0	406.179	0.0	0.0	49.764
20-30	1165	5.448	0.0	421.962	0.0	0.0	9.953
20-30	1166	27.411	0.0	395.805	0.0	0.0	9.953
20-30	1167	20.061	0.0	373.496	0.0	0.0	39.811
20-30	1168	1.816	0.0	354.215	0.0	0.0	49.965
20-30	1169	36.49	0.0	364.027	0.0	0.0	9.953
20-30	1170	71.423	0.0	234.062	0.0	0.0	40.414
20-30	1171	44.358	0.0	326.576	0.0	0.0	0.0
20-30	1172	56.291	0.0	330.473	0.0	0.0	0.0
20-30	1173	72.115	0.0	379.542	0.0	0.0	19.906
20-30	1174	27.238	0.0	385.472	0.0	0.0	30.06
20-30	1175	64.419	0.0	360.737	0.0	0.0	60.119
20-30	1176	47.644	0.0	334.54	0.0	0.0	10.154
20-30	1177	39.948	0.0	340.895	0.0	0.0	50.769
20-30	1178	58.107	0.0	339.382	0.0	0.0	20.107
20-30	1179	36.576	0.0	345.174	0.0	0.0	80.829
20-30	1180	29.399	0.0	330.303	0.0	0.0	100.936
20-30	1181	76.265	0.0	328.834	0.0	0.0	40.213
20-30	1182	67.186	0.0	325.376	0.0	0.0	0.0
20-30	1183	65.975	0.0	358.793	0.0	0.0	0.0
20-30	1184	50.93	0.0	349.754	0.0	0.0	0.0
20-30	1185	33.031	0.0	349.109	0.0	0.0	0.0
20-30	1186	77.562	0.0	272.714	0.0	0.0	0.0
20-30	1187	81.107	0.0	295.454	0.0	0.0	9.953
20-30	1188	72.72	0.0	327.621	0.0	0.0	0.0
20-30	1189	101.774	0.0	343.058	0.0	0.0	40.012
20-30	1190	118.289	0.0	304.063	0.0	0.0	0.0
20-30	1191	99.179	0.0	275.005	0.0	0.0	39.811
20-30	1192	94.337	0.0	333.802	0.0	0.0	0.0
20-30	1193	65.37	0.0	373.543	0.0	0.0	0.0
20-30	1194	52.919	0.0	425.076	0.0	0.0	20.107
20-30	1195	51.103	0.0	393.298	0.0	0.0	0.0
20-30	1196	49.287	0.0	436.662	0.0	0.0	0.0
20-30	1197	70.904	0.0	422.352	0.0	0.0	0.0
20-30	1198	84.047	0.0	366.669	0.0	0.0	0.0
20-30	1199	34.501	0.0	396.317	0.0	0.0	0.0
20-30	1200	34.501	0.0	389.749	0.0	0.0	0.0
20-30	1201	57.069	0.0	336.569	0.0	0.0	0.0
20-30	1202	41.764	0.0	327.104	0.0	0.0	0.0
20-30	1203	72.028	0.0	344.092	0.0	0.0	0.0
20-30	1204	76.698	0.0	306.568	0.0	0.0	0.0
20-30	1205	76.352	0.0	350.063	0.0	0.0	0.0
20-30	1206	32.685	0.0	355.511	0.0	0.0	0.0
20-30	1207	74.449	0.0	379.245	0.0	0.0	0.0
20-30	1208	79.897	0.0	367.438	0.0	0.0	0.0
20-30	1209	61.739	0.0	367.228	0.0	0.0	0.0
20-30	1210	56.291	0.0	333.894	0.0	0.0	0.0
20-30	1211	74.622	0.0	361.434	0.0	0.0	10.154
20-30	1212	27.238	0.0	385.901	0.0	0.0	0.0
20-30	1213	49.028	0.0	383.136	0.0	0.0	30.462
20-30	1214	60.441	0.0	462.209	0.0	0.0	0.0
20-30	1215	40.64	0.0	369.389	0.0	0.0	0.0
20-30	1216	43.753	0.0	396.408	0.0	0.0	0.0
20-30	1217	49.028	0.0	415.475	0.0	0.0	0.0
20-30	1218	56.723	0.0	408.209	0.0	0.0	0.0
20-30	1219	38.219	0.0	386.29	0.0	0.0	0.0
20-30	1220	36.317	0.0	324.635	0.0	0.0	0.0
20-30	1221	23.779	0.0	357.453	0.0	0.0	0.0
20-30	1222	34.501	0.0	368.214	0.0	0.0	0.0
20-30	1223	10.895	0.0	378.292	0.0	0.0	10.154
20-30	1224	0.0	0.0	406.401	0.0	0.0	50.769
20-30	1225	0.0	0.0	310.161	0.0	0.0	20.308
20-30	1226	9.079	0.0	377.427	0.0	0.0	10.154
20-30	1227	1.816	0.0	312.583	0.0	0.0	10.154
20-30	1228	0.0	0.0	335.409	0.0	0.0	0.0
20-30	1229	0.0	0.0	305.965	0.0	0.0	0.0
20-30	1230	12.797	0.0	352.445	0.0	0.0	10.154
20-30	1231	0.0	0.0	310.508	0.0	0.0	0.0
20-30	1232	0.0	0.0	339.301	0.0	0.0	0.0
20-30	1233	0.0	0.0	325.986	0.0	0.0	19.906
20-30	1234	0.0	0.0	350.197	0.0	0.0	9.953
20-30	1235	0.0	0.0	380.461	0.0	0.0	19.906
20-30	1236	0.0	0.0	340.426	0.0	0.0	39.811
20-30	1237	0.0	0.0	393.518	0.0	0.0	29.858
20-30	1238	0.0	0.0	330.655	0.0	0.0	0.0
20-30	1239	0.0	0.0	301.946	0.0	0.0	0.0
20-30	1240	0.0	0.0	321.099	0.0	0.0	0.0
20-30	1241	0.0	0.0	318.632	0.0	0.0	0.0
20-30	1242	0.0	0.0	287.981	0.0	0.0	0.0
20-30	1243	0.0	0.0	281.021	0.0	0.0	0.0
20-30	1244	1.816	0.0	423.646	0.0	0.0	0.0
20-30	1245	0.0	0.0	306.788	0.0	0.0	0.0
20-30	1246	0.0	0.0	334.113	0.0	0.0	0.0
20-30	1247	0.0	0.0	326.761	0.0	0.0	0.0
20-30	1248	0.0	0.0	336.317	0.0	0.0	0.0
20-30	1249	0.0	0.0	338.608	0.0	0.0	0.0
20-30	1250	0.0	0.0	301.256	0.0	0.0	0.0
20-30	1251	0.0	0.0	328.188	0.0	0.0	0.0
20-30	1252	0.0	0.0	262.99	0.0	0.0	0.0
20-30	1253	0.0	0.0	243.707	0.0	0.0	0.0
20-30	1254	0.0	0.0	322.654	0.0	0.0	0.0
20-30	1255	0.0	0.0	310.854	0.0	0.0	0.0
20-30	1256	0.0	0.0	291.786	0.0	0.0	0.0
20-30	1257	0.0	0.0	324.989	0.0	0.0	0.0
20-30	1258	0.0	0.0	272.244	0.0	0.0	0.0
20-30	1259	0.0	0.0	270.905	0.0	0.0	0.0
20-30	1260	3.805	0.0	238.52	0.0	0.0	0.0
20-30	1261	1.902	0.0	271.251	0.0	0.0	0.0
20-30	1262	0.0	0.0	383.743	0.0	0.0	0.0
20-30	1263	0.0	0.0	358.365	0.0	0.0	0.0
20-30	1264	0.0	0.0	337.485	0.0	0.0	9.953
20-30	1265	0.0	0.0	344.054	0.0	0.0	0.0
20-30	1266	1.902	0.0	432.288	0.0	0.0	20.308
20-30	1267	0.0	0.0	321.14	0.0	0.0	20.308
20-30	1268	1.816	0.0	383.051	0.0	0.0	20.107
20-30	1269	0.0	0.0	281.45	0.0	0.0	30.261
20-30	1270	3.632	0.0	431.428	0.0	0.0	0.0
20-30	1271	0.0	0.0	273.497	0.0	0.0	10.154
20-30	1272	0.0	0.0	304.063	0.0	0.0	40.616
20-30	1273	0.0	0.0	294.894	0.0	0.0	0.0
20-30	1274	0.0	0.0	273.28	0.0	0.0	20.308
20-30	1275	0.0	0.0	328.923	0.0	0.0	49.965
20-30	1276	0.0	0.0	341.07	0.0	0.0	0.0
20-30	1277	0.0	0.0	329.7	0.0	0.0	10.053
20-30	1278	0.0	0.0	324.467	0.0	0.0	0.0
20-30	1279	0.0	0.0	325.247	0.0	0.0	0.0
20-30	1280	0.0	0.0	385.903	0.0	0.0	10.053
20-30	1281	0.0	0.0	337.352	0.0	0.0	20.107
20-30	1282	0.0	0.0	330.651	0.0	0.0	10.053
20-30	1283	0.0	0.0	331.819	0.0	0.0	0.0
20-30	1284	0.0	0.0	334.672	0.0	0.0	0.0
20-30	1285	0.0	0.0	339.126	0.0	0.0	0.0
20-30	1286	0.0	0.0	318.981	0.0	0.0	0.0
20-30	1287	0.0	0.0	316.428	0.0	0.0	0.0
20-30	1288	0.0	0.0	315.435	0.0	0.0	0.0
20-30	1289	0.0	0.0	313.272	0.0	0.0	0.0
20-30	1290	0.0	0.0	336.361	0.0	0.0	0.0
20-30	1291	0.0	0.0	324.685	0.0	0.0	0.0
20-30	1292	0.0	0.0	270.646	0.0	0.0	0.0
20-30	1293	0.0	0.0	380.025	0.0	0.0	0.0
20-30	1294	0.0	0.0	282.834	0.0	0.0	9.953
20-30	1295	0.0	0.0	373.842	0.0	0.0	0.0
20-30	1296	0.0	0.0	358.02	0.0	0.0	19.906
20-30	1297	0.0	0.0	349.329	0.0	0.0	0.0
20-30	1298	0.0	0.0	338.998	0.0	0.0	0.0
20-30	1299	1.816	0.0	395.501	0.0	0.0	0.0
20-30	1300	0.0	0.0	357.804	0.0	0.0	0.0
20-30	1301	0.0	0.0	403.676	0.0	0.0	0.0
20-30	1302	0.0	0.0	356.159	0.0	0.0	9.953
20-30	1303	0.0	0.0	397.019	0.0	0.0	30.261
20-30	1304	0.0	0.0	359.359	0.0	0.0	10.154
20-30	1305	0.0	0.0	322.481	0.0	0.0	80.628
20-30	1306	0.0	0.0	355.556	0.0	0.0	30.462
20-30	1307	0.0	0.0	342.413	0.0	0.0	9.953
20-30	1308	0.0	0.0	395.849	0.0	0.0	40.012
20-30	1309	0.0	0.0	410.334	0.0	0.0	80.829
20-30	1310	0.0	0.0	378.903	0.0	0.0	60.521
20-30	1311	1.816	0.0	430.301	0.0	0.0	50.367
20-30	1312	0.0	0.0	357.155	0.0	0.0	50.568
20-30	1313	0.0	0.0	346.389	0.0	0.0	40.414
20-30	1314	0.0	0.0	357.59	0.0	0.0	9.953
20-30	1315	0.0	0.0	360.01	0.0	0.0	9.953
20-30	1316	0.0	0.0	313.964	0.0	0.0	10.154
20-30	1317	0.0	0.0	390.403	0.0	0.0	70.775
20-30	1318	0.0	0.0	406.745	0.0	0.0	60.32
20-30	1319	0.0	0.0	359.319	0.0	0.0	29.858
20-30	1320	0.0	0.0	364.161	0.0	0.0	39.811
20-30	1321	0.0	0.0	333.335	0.0	0.0	30.261
20-30	1322	0.0	0.0	311.631	0.0	0.0	39.811
20-30	1323	0.0	0.0	391.961	0.0	0.0	19.906
20-30	1324	0.0	0.0	390.877	0.0	0.0	60.722
20-30	1325	0.0	0.0	356.118	0.0	0.0	20.308
20-30	1326	0.0	0.0	376.438	0.0	0.0	60.722
20-30	1327	0.0	0.0	356.205	0.0	0.0	50.367
20-30	1328	0.0	0.0	350.325	0.0	0.0	30.261
20-30	1329	0.0	0.0	347.86	0.0	0.0	70.876
20-30	1330	0.0	0.0	335.755	0.0	0.0	81.231
20-30	1331	0.0	0.0	363.815	0.0	0.0	30.462
20-30	1332	0.0	0.0	362.214	0.0	0.0	40.616
20-30	1333	0.0	0.0	308.475	0.0	0.0	9.953
20-30	1334	0.0	0.0	349.288	0.0	0.0	50.367
20-30	1335	0.0	0.0	378.428	0.0	0.0	60.722
20-30	1336	0.0	0.0	416.43	0.0	0.0	50.367
20-30	1337	0.0	0.0	348.119	0.0	0.0	30.06
20-30	1338	0.0	0.0	394.685	0.0	0.0	60.521
20-30	1339	0.0	0.0	381.326	0.0	0.0	50.367
20-30	1340	0.0	0.0	380.287	0.0	0.0	100.835
20-30	1341	0.0	0.0	378.08	0.0	0.0	50.367
20-30	1342	0.0	0.0	391.053	0.0	0.0	70.675
20-30	1343	0.0	0.0	381.066	0.0	0.0	50.367
20-30	1344	0.0	0.0	369.132	0.0	0.0	40.213
20-30	1345	0.0	0.0	363.987	0.0	0.0	30.261
20-30	1346	0.0	0.0	341.678	0.0	0.0	30.261
20-30	1347	0.0	0.0	346.737	0.0	0.0	30.06
20-30	1348	0.0	0.0	349.719	0.0	0.0	60.521
20-30	1349	0.0	0.0	389.364	0.0	0.0	60.722
20-30	1350	0.0	0.0	345.483	0.0	0.0	40.616
20-30	1351	0.0	0.0	367.403	0.0	0.0	60.32
20-30	1352	0.0	0.0	365.113	0.0	0.0	19.906
20-30	1353	0.0	0.0	345.915	0.0	0.0	40.012
20-30	1354	0.0	0.0	350.151	0.0	0.0	50.568
20-30	1355	0.0	0.0	386.858	0.0	0.0	70.574
20-30	1356	0.0	0.0	372.895	0.0	0.0	50.468
20-30	1357	0.0	0.0	349.159	0.0	0.0	40.414
20-30	1358	0.0	0.0	384.783	0.0	0.0	40.414
20-30	1359	0.0	0.0	365.539	0.0	0.0	50.769
20-30	1360	0.0	0.0	389.108	0.0	0.0	70.474
20-30	1361	0.0	0.0	355.297	0.0	0.0	10.154
20-30	1362	0.0	0.0	379.466	0.0	0.0	50.166
20-30	1363	0.0	0.0	333.334	0.0	0.0	40.414
20-30	1364	0.0	0.0	357.025	0.0	0.0	40.414
20-30	1365	0.0	0.0	403.115	0.0	0.0	70.675
20-30	1366	0.0	0.0	395.029	0.0	0.0	90.983
20-30	1367	0.0	0.0	347.947	0.0	0.0	30.462
20-30	1368	0.0	0.0	358.195	0.0	0.0	60.521
20-30	1369	0.0	0.0	324.253	0.0	0.0	60.521
20-30	1370	0.0	0.0	396.716	0.0	0.0	80.829
20-30	1371	3.632	0.0	440.333	0.0	0.0	60.32
20-30	1372	0.0	0.0	408.606	0.0	0.0	80.326
20-30	1373	0.0	0.0	333.98	0.0	0.0	40.414
20-30	1374	0.0	0.0	336.143	0.0	0.0	9.953
20-30	1375	0.0	0.0	341.03	0.0	0.0	40.213
20-30	1376	0.0	0.0	407.348	0.0	0.0	40.616
20-30	1377	0.0	0.0	372.327	0.0	0.0	60.923
20-30	1378	0.0	0.0	374.277	0.0	0.0	40.213
20-30	1379	0.0	0.0	371.509	0.0	0.0	9.953
20-30	1380	0.0	0.0	415.739	0.0	0.0	91.184
20-30	1381	0.0	0.0	363.425	0.0	0.0	40.616
20-30	1382	0.0	0.0	430.482	0.0	0.0	101.338
20-30	1383	0.0	0.0	442.545	0.0	0.0	30.261
20-30	1384	0.0	0.0	399.179	0.0	0.0	70.675
20-30	1385	0.0	0.0	381.324	0.0	0.0	81.231
20-30	1386	0.0	0.0	371.509	0.0	0.0	70.775
20-30	1387	0.0	0.0	362.475	0.0	0.0	60.722
20-30	1388	0.0	0.0	367.878	0.0	0.0	30.462
20-30	1389	0.0	0.0	362.042	0.0	0.0	60.722
20-30	1390	0.0	0.0	400.041	0.0	0.0	81.13
20-30	1391	0.0	0.0	355.124	0.0	0.0	20.107
20-30	1392	0.0	0.0	438.045	0.0	0.0	70.373
20-30	1393	0.0	0.0	349.675	0.0	0.0	60.521
20-30	1394	0.0	0.0	378.255	0.0	0.0	29.858
20-30	1395	0.0	0.0	390.015	0.0	0.0	19.906
20-30	1396	0.0	0.0	363.379	0.0	0.0	30.261
20-30	1397	0.0	0.0	396.284	0.0	0.0	70.876
20-30	1398	0.0	0.0	385.991	0.0	0.0	40.616
20-30	1399	0.0	0.0	374.534	0.0	0.0	141.752
20-30	1400	0.0	0.0	383.051	0.0	0.0	90.782
20-30	1401	0.0	0.0	352.526	0.0	0.0	91.184
20-30	1402	0.0	0.0	347.816	0.0	0.0	50.568
20-30	1403	0.0	0.0	381.93	0.0	0.0	120.841
20-30	1404	0.0	0.0	377.042	0.0	0.0	40.616
20-30	1405	0.0	0.0	354.734	0.0	0.0	50.367
20-30	1406	0.0	0.0	340.466	0.0	0.0	30.462
20-30	1407	0.0	0.0	319.066	0.0	0.0	30.361
20-30	1408	0.0	0.0	372.027	0.0	0.0	81.03
20-30	1409	0.0	0.0	382.403	0.0	0.0	101.137
20-30	1410	0.0	0.0	380.63	0.0	0.0	91.184
20-30	1411	0.0	0.0	357.068	0.0	0.0	131.799
20-30	1412	0.0	0.0	390.228	0.0	0.0	71.077
20-30	1413	0.0	0.0	407.523	0.0	0.0	70.876
20-30	1414	0.0	0.0	361.264	0.0	0.0	101.338
20-30	1415	0.0	0.0	342.932	0.0	0.0	30.261
20-30	1416	0.0	0.0	357.417	0.0	0.0	81.03
20-30	1417	0.0	0.0	418.939	0.0	0.0	110.888
20-30	1418	0.0	0.0	388.847	0.0	0.0	91.184
20-30	1419	0.0	0.0	398.402	0.0	0.0	50.568
20-30	1420	0.0	0.0	435.064	0.0	0.0	111.291
20-30	1421	0.0	0.0	359.362	0.0	0.0	91.184
20-30	1422	0.0	0.0	376.699	0.0	0.0	80.628
20-30	1423	0.0	0.0	397.406	0.0	0.0	80.828
20-30	1424	0.0	0.0	393.384	0.0	0.0	91.385
20-30	1425	0.0	0.0	428.018	0.0	0.0	171.41
20-30	1426	0.0	0.0	419.198	0.0	0.0	60.521
20-30	1427	0.0	0.0	435.281	0.0	0.0	40.414
20-30	1428	0.0	0.0	407.827	0.0	0.0	60.923
20-30	1429	0.0	0.0	434.63	0.0	0.0	110.687
20-30	1430	0.0	0.0	408.951	0.0	0.0	40.616
20-30	1431	0.0	0.0	416.085	0.0	0.0	20.107
20-30	1432	0.0	0.0	361.003	0.0	0.0	0.0
20-30	1433	0.0	0.0	437.226	0.0	0.0	60.822
20-30	1434	0.0	0.0	376.738	0.0	0.0	10.154
20-30	1435	0.0	0.0	361.867	0.0	0.0	10.154
20-30	1436	0.0	0.0	389.493	0.0	0.0	60.722
20-30	1437	0.0	0.0	389.666	0.0	0.0	0.0
20-30	1438	0.0	0.0	403.804	0.0	0.0	50.769
20-30	1439	0.0	0.0	441.936	0.0	0.0	50.166
20-30	1440	0.0	0.0	411.805	0.0	0.0	39.811
20-30	1441	0.0	0.0	368.957	0.0	0.0	10.154
20-30	1442	1.902	0.0	419.413	0.0	0.0	40.213
20-30	1443	0.0	0.0	392.738	0.0	0.0	70.273
20-30	1444	0.0	0.0	412.406	0.0	0.0	70.675
20-30	1445	0.0	0.0	385.99	0.0	0.0	40.213
20-30	1446	0.0	0.0	363.336	0.0	0.0	50.568
20-30	1447	1.816	0.0	361.653	0.0	0.0	40.012
20-30	1448	0.0	0.0	372.202	0.0	0.0	40.414
20-30	1449	0.0	0.0	405.404	0.0	0.0	81.03
20-30	1450	0.0	0.0	374.579	0.0	0.0	50.669
20-30	1451	0.0	0.0	385.691	0.0	0.0	40.314
20-30	1452	0.0	0.0	364.157	0.0	0.0	30.261
20-30	1453	0.0	0.0	405.882	0.0	0.0	50.367
20-30	1454	0.0	0.0	350.454	0.0	0.0	30.261
20-30	1455	0.0	0.0	363.163	0.0	0.0	30.261
20-30	1456	0.0	0.0	383.225	0.0	0.0	40.414
20-30	1457	0.0	0.0	365.064	0.0	0.0	60.923
20-30	1458	0.0	0.0	346.13	0.0	0.0	10.154
20-30	1459	0.0	0.0	369.518	0.0	0.0	50.769
20-30	1460	0.0	0.0	366.97	0.0	0.0	70.675
20-30	1461	0.0	0.0	376.781	0.0	0.0	30.261
20-30	1462	0.0	0.0	387.376	0.0	0.0	40.414
20-30	1463	0.0	0.0	362.69	0.0	0.0	40.213
20-30	1464	0.0	0.0	374.449	0.0	0.0	30.06
20-30	1465	0.0	0.0	356.722	0.0	0.0	70.675
20-30	1466	0.0	0.0	338.002	0.0	0.0	50.266
20-30	1467	0.0	0.0	353.912	0.0	0.0	20.308
20-30	1468	0.0	0.0	359.663	0.0	0.0	40.213
20-30	1469	0.0	0.0	322.176	0.0	0.0	9.953
20-30	1470	0.0	0.0	343.017	0.0	0.0	40.213
20-30	1471	0.0	0.0	346.173	0.0	0.0	40.213
20-30	1472	0.0	0.0	366.361	0.0	0.0	91.385
20-30	1473	0.0	0.0	366.318	0.0	0.0	40.616
20-30	1474	0.0	0.0	393.905	0.0	0.0	50.769
20-30	1475	0.0	0.0	331.905	0.0	0.0	30.462
20-30	1476	0.0	0.0	368.311	0.0	0.0	10.154
20-30	1477	0.0	0.0	362.428	0.0	0.0	40.616
20-30	1478	0.0	0.0	347.99	0.0	0.0	40.515
20-30	1479	0.0	0.0	366.193	0.0	0.0	60.32
20-30	1480	0.0	0.0	351.361	0.0	0.0	40.213
20-30	1481	0.0	0.0	392.131	0.0	0.0	30.261
20-30	1482	0.0	0.0	376.567	0.0	0.0	30.462
20-30	1483	0.0	0.0	374.103	0.0	0.0	70.474
20-30	1484	0.0	0.0	340.033	0.0	0.0	30.462
20-30	1485	0.0	0.0	343.754	0.0	0.0	30.261
20-30	1486	0.0	0.0	391.225	0.0	0.0	91.083
20-30	1487	3.805	0.0	365.025	0.0	0.0	101.539
20-30	1488	0.0	0.0	365.931	0.0	0.0	70.876
20-30	1489	0.0	0.0	324.904	0.0	0.0	30.462
20-30	1490	0.0	0.0	378.897	0.0	0.0	60.923
20-30	1491	0.0	0.0	402.723	0.0	0.0	50.769
20-30	1492	0.0	0.0	334.843	0.0	0.0	30.462
20-30	1493	0.0	0.0	393.301	0.0	0.0	40.616
20-30	1494	1.902	0.0	450.666	0.0	0.0	40.616
20-30	1495	0.0	0.0	381.105	0.0	0.0	50.367
20-30	1496	0.0	0.0	340.685	0.0	0.0	10.154
20-30	1497	0.0	0.0	299.046	0.0	0.0	30.06
20-30	1498	0.0	0.0	338.132	0.0	0.0	20.107
20-30	1499	1.902	0.0	375.532	0.0	0.0	50.769
20-30	1500	1.902	0.0	346.215	0.0	0.0	20.308
20-30	1501	1.902	0.0	350.757	0.0	0.0	20.107
20-30	1502	0.0	0.0	388.848	0.0	0.0	40.213
20-30	1503	9.166	0.0	342.802	0.0	0.0	40.414
20-30	1504	0.0	0.0	410.725	0.0	0.0	20.308
20-30	1505	1.902	0.0	401.515	0.0	0.0	50.367
20-30	1506	0.0	0.0	333.204	0.0	0.0	19.906
20-30	1507	3.632	0.0	429.094	0.0	0.0	80.829
20-30	1508	0.0	0.0	359.232	0.0	0.0	30.261
20-30	1509	0.0	0.0	385.992	0.0	0.0	71.077
20-30	1510	3.805	0.0	361.133	0.0	0.0	80.628
20-30	1511	1.902	0.0	367.923	0.0	0.0	50.166
20-30	1512	0.0	0.0	354.129	0.0	0.0	40.213
20-30	1513	1.902	0.0	393.687	0.0	0.0	80.628
20-30	1514	1.902	0.0	381.667	0.0	0.0	80.628
20-30	1515	0.0	0.0	360.009	0.0	0.0	101.137
20-30	1516	5.448	0.0	399.177	0.0	0.0	60.923
20-30	1517	13.012	0.0	420.832	0.0	0.0	30.261
20-30	1518	3.632	0.0	352.487	0.0	0.0	60.119
20-30	1519	3.805	0.0	362.473	0.0	0.0	90.983
20-30	1520	0.0	0.0	365.499	0.0	0.0	50.468
20-30	1521	3.632	0.0	362.042	0.0	0.0	40.414
20-30	1522	0.0	0.0	367.011	0.0	0.0	70.675
20-30	1523	0.0	0.0	344.49	0.0	0.0	19.906
20-30	1524	5.448	0.0	421.873	0.0	0.0	50.065
20-30	1525	1.902	0.0	384.305	0.0	0.0	30.06
20-30	1526	1.902	0.0	365.931	0.0	0.0	60.722
20-30	1527	1.902	0.0	344.055	0.0	0.0	40.414
20-30	1528	1.859	0.0	400.383	0.0	0.0	60.923
20-30	1529	14.957	0.0	405.099	0.0	0.0	91.385
20-30	1530	1.902	0.0	367.1	0.0	0.0	50.166
20-30	1531	3.718	0.0	318.159	0.0	0.0	0.0
20-30	1532	0.0	0.0	310.81	0.0	0.0	40.414
20-30	1533	1.902	0.0	313.058	0.0	0.0	9.953
20-30	1534	0.0	0.0	324.687	0.0	0.0	20.308
20-30	1535	0.0	0.0	350.196	0.0	0.0	30.261
20-30	1536	0.0	0.0	331.82	0.0	0.0	50.367
20-30	1537	0.0	0.0	376.826	0.0	0.0	40.213
20-30	1538	0.0	0.0	373.844	0.0	0.0	20.308
20-30	1539	18.331	0.0	334.459	0.0	0.0	9.953
20-30	1540	0.0	0.0	342.023	0.0	0.0	40.213
20-30	1541	3.805	0.0	387.762	0.0	0.0	29.858
20-30	1542	3.805	0.0	361.047	0.0	0.0	40.012
20-30	1543	0.0	0.0	386.509	0.0	0.0	60.521
20-30	1544	1.816	0.0	527.757	0.0	0.0	50.166
20-30	1545	0.0	0.0	372.546	0.0	0.0	50.769
20-30	1546	0.0	0.0	328.448	0.0	0.0	30.261
20-30	1547	0.0	0.0	372.545	0.0	0.0	70.273
20-30	1548	0.0	0.0	376.958	0.0	0.0	20.107
20-30	1549	0.0	0.0	389.19	0.0	0.0	80.829
20-30	1550	0.0	0.0	390.358	0.0	0.0	40.213
20-30	1551	1.902	0.0	371.033	0.0	0.0	30.06
20-30	1552	0.0	0.0	371.855	0.0	0.0	70.474
20-30	1553	5.534	0.0	376.482	0.0	0.0	50.669
20-30	1554	9.079	0.0	354.516	0.0	0.0	30.06
20-30	1555	0.0	0.0	349.11	0.0	0.0	20.107
20-30	1556	1.902	0.0	361.999	0.0	0.0	30.06
20-30	1557	1.902	0.0	407.523	0.0	0.0	50.367
20-30	1558	9.425	0.0	380.674	0.0	0.0	60.521
20-30	1559	0.0	0.0	391.827	0.0	0.0	121.143
20-30	1560	10.895	0.0	397.924	0.0	0.0	91.284
20-30	1561	3.805	0.0	387.896	0.0	0.0	60.521
20-30	1562	11.068	0.0	389.539	0.0	0.0	29.858
20-30	1563	9.339	0.0	350.93	0.0	0.0	20.308
20-30	1564	0.0	0.0	330.782	0.0	0.0	40.213
20-30	1565	1.902	0.0	367.832	0.0	0.0	50.568
20-30	1566	0.0	0.0	395.459	0.0	0.0	70.876
20-30	1567	0.0	0.0	360.486	0.0	0.0	90.179
20-30	1568	0.0	0.0	394.424	0.0	0.0	70.273
20-30	1569	0.0	0.0	345.046	0.0	0.0	90.782
20-30	1570	9.339	0.0	381.366	0.0	0.0	60.219
20-30	1571	0.0	0.0	378.083	0.0	0.0	30.06
20-30	1572	0.0	0.0	382.661	0.0	0.0	71.077
20-30	1573	0.0	0.0	393.344	0.0	0.0	50.367
20-30	1574	0.0	0.0	394.637	0.0	0.0	60.521
20-30	1575	0.0	0.0	332.598	0.0	0.0	30.261
20-30	1576	0.0	0.0	388.24	0.0	0.0	60.722
20-30	1577	0.0	0.0	363.897	0.0	0.0	60.521
20-30	1578	0.0	0.0	386.34	0.0	0.0	70.273
20-30	1579	0.0	0.0	398.052	0.0	0.0	120.942
20-30	1580	1.902	0.0	334.285	0.0	0.0	60.32
20-30	1581	1.902	0.0	356.207	0.0	0.0	100.533
20-30	1582	7.609	0.0	345.611	0.0	0.0	91.184
20-30	1583	13.23	0.0	357.935	0.0	0.0	50.367
20-30	1584	1.902	0.0	364.203	0.0	0.0	50.166
20-30	1585	7.609	0.0	389.452	0.0	0.0	121.042
20-30	1586	7.609	0.0	392.26	0.0	0.0	110.084
20-30	1587	3.805	0.0	368.133	0.0	0.0	120.539
20-30	1588	1.902	0.0	391.482	0.0	0.0	90.581
20-30	1589	0.0	0.0	398.615	0.0	0.0	90.581
20-30	1590	0.0	0.0	396.195	0.0	0.0	60.32
20-30	1591	0.0	0.0	354.777	0.0	0.0	100.936
20-30	1592	1.902	0.0	401.339	0.0	0.0	101.137
20-30	1593	1.902	0.0	405.403	0.0	0.0	70.474
20-30	1594	0.0	0.0	392.133	0.0	0.0	80.829
20-30	1595	3.805	0.0	397.189	0.0	0.0	70.675
20-30	1596	1.902	0.0	352.011	0.0	0.0	40.012
20-30	1597	0.0	0.0	340.25	0.0	0.0	50.166
20-30	1598	3.805	0.0	370.083	0.0	0.0	60.521
20-30	1599	5.62	0.0	380.845	0.0	0.0	81.03
20-30	1600	0.0	0.0	392.693	0.0	0.0	71.077
20-30	1601	3.805	0.0	379.635	0.0	0.0	90.782
20-30	1602	0.0	0.0	381.887	0.0	0.0	50.166
20-30	1603	0.0	0.0	376.609	0.0	0.0	80.427
20-30	1604	0.0	0.0	347.169	0.0	0.0	50.166
20-30	1605	0.0	0.0	359.057	0.0	0.0	70.876
20-30	1606	0.0	0.0	387.073	0.0	0.0	90.983
20-30	1607	0.0	0.0	410.723	0.0	0.0	90.983
20-30	1608	0.0	0.0	406.96	0.0	0.0	80.829
20-30	1609	0.0	0.0	373.283	0.0	0.0	60.521
20-30	1610	0.0	0.0	371.723	0.0	0.0	50.769
20-30	1611	1.902	0.0	346.605	0.0	0.0	50.568
20-30	1612	3.805	0.0	319.497	0.0	0.0	50.568
20-30	1613	0.0	0.0	311.025	0.0	0.0	50.166
20-30	1614	0.0	0.0	317.94	0.0	0.0	60.722
20-30	1615	0.0	0.0	330.782	0.0	0.0	50.367
20-30	1616	0.0	0.0	329.267	0.0	0.0	10.053
20-30	1617	0.0	0.0	340.638	0.0	0.0	50.568
20-30	1618	0.0	0.0	359.057	0.0	0.0	50.568
20-30	1619	0.0	0.0	316.687	0.0	0.0	30.06
20-30	1620	1.902	0.0	321.313	0.0	0.0	50.166
20-30	1621	3.805	0.0	318.415	0.0	0.0	20.308
20-30	1622	1.816	0.0	363.769	0.0	0.0	50.568
20-30	1623	0.0	0.0	354.0	0.0	0.0	20.107
20-30	1624	3.805	0.0	365.284	0.0	0.0	80.628
20-30	1625	1.816	0.0	353.264	0.0	0.0	91.184
20-30	1626	0.0	0.0	382.229	0.0	0.0	101.338
20-30	1627	0.0	0.0	392.609	0.0	0.0	111.693
20-30	1628	0.0	0.0	368.481	0.0	0.0	81.13
20-30	1629	3.632	0.0	383.698	0.0	0.0	100.433
20-30	1630	0.0	0.0	403.244	0.0	0.0	100.936
20-30	1631	0.0	0.0	374.058	0.0	0.0	101.338
20-30	1632	1.902	0.0	351.448	0.0	0.0	80.829
20-30	1633	0.0	0.0	372.159	0.0	0.0	60.521
20-30	1634	0.0	0.0	356.898	0.0	0.0	50.367
20-30	1635	1.902	0.0	349.503	0.0	0.0	121.243
20-30	1636	0.0	0.0	338.262	0.0	0.0	100.936
20-30	1637	1.902	0.0	371.94	0.0	0.0	90.983
20-30	1638	0.0	0.0	304.626	0.0	0.0	70.876
20-30	1639	0.0	0.0	368.655	0.0	0.0	40.414
20-30	1640	0.0	0.0	347.254	0.0	0.0	80.628
20-30	1641	0.0	0.0	324.211	0.0	0.0	70.675
20-30	1642	1.816	0.0	344.964	0.0	0.0	60.722
20-30	1643	0.0	0.0	368.7	0.0	0.0	40.012
20-30	1644	0.0	0.0	386.165	0.0	0.0	9.953
20-30	1645	7.609	0.0	420.581	0.0	0.0	60.32
20-30	1646	9.339	0.0	394.207	0.0	0.0	70.876
20-30	1647	3.718	0.0	367.834	0.0	0.0	70.675
20-30	1648	0.0	0.0	375.271	0.0	0.0	60.521
20-30	1649	0.0	0.0	378.644	0.0	0.0	79.623
20-30	1650	1.902	0.0	382.492	0.0	0.0	30.06
20-30	1651	1.902	0.0	420.581	0.0	0.0	50.367
20-30	1652	0.0	0.0	354.389	0.0	0.0	19.906
20-30	1653	0.0	0.0	400.52	0.0	0.0	50.367
20-30	1654	0.0	0.0	397.189	0.0	0.0	50.568
20-30	1655	0.0	0.0	386.12	0.0	0.0	50.367
20-30	1656	9.511	0.0	349.85	0.0	0.0	50.367
20-30	1657	0.0	0.0	305.62	0.0	0.0	60.32
20-30	1658	0.0	0.0	346.477	0.0	0.0	90.581
20-30	1659	9.511	0.0	369.604	0.0	0.0	70.474
20-30	1660	1.902	0.0	329.439	0.0	0.0	60.42
20-30	1661	0.0	0.0	348.16	0.0	0.0	80.829
20-30	1662	0.0	0.0	347.037	0.0	0.0	70.675
20-30	1663	0.0	0.0	298.702	0.0	0.0	60.923
20-30	1664	0.0	0.0	322.869	0.0	0.0	40.414
20-30	1665	0.0	0.0	327.971	0.0	0.0	101.137
20-30	1666	0.0	0.0	320.882	0.0	0.0	111.089
20-30	1667	0.0	0.0	317.253	0.0	0.0	40.213
20-30	1668	0.0	0.0	318.805	0.0	0.0	70.675
20-30	1669	0.0	0.0	311.848	0.0	0.0	60.42
20-30	1670	0.0	0.0	378.383	0.0	0.0	70.574
20-30	1671	0.0	0.0	350.714	0.0	0.0	30.06
20-30	1672	0.0	0.0	350.326	0.0	0.0	50.568
20-30	1673	3.805	0.0	394.425	0.0	0.0	50.166
20-30	1674	1.902	0.0	349.243	0.0	0.0	70.474
20-30	1675	1.902	0.0	367.661	0.0	0.0	30.462
20-30	1676	0.0	0.0	359.793	0.0	0.0	30.462
20-30	1677	0.0	0.0	411.805	0.0	0.0	90.983
20-30	1678	0.0	0.0	385.646	0.0	0.0	20.107
20-30	1679	0.0	0.0	373.023	0.0	0.0	110.687
20-30	1680	0.0	0.0	334.675	0.0	0.0	40.213
20-30	1681	0.0	0.0	364.938	0.0	0.0	70.675
20-30	1682	1.902	0.0	366.968	0.0	0.0	101.539
20-30	1683	3.632	0.0	359.319	0.0	0.0	50.065
20-30	1684	0.0	0.0	376.655	0.0	0.0	50.568
20-30	1685	0.0	0.0	374.102	0.0	0.0	60.32
20-30	1686	1.902	0.0	365.76	0.0	0.0	60.521
20-30	1687	9.511	0.0	403.33	0.0	0.0	50.367
20-30	1688	0.0	0.0	345.007	0.0	0.0	50.166
20-30	1689	0.0	0.0	361.006	0.0	0.0	40.213
20-30	1690	0.0	0.0	404.67	0.0	0.0	60.923
20-30	1691	5.62	0.0	420.236	0.0	0.0	100.332
20-30	1692	0.0	0.0	358.713	0.0	0.0	70.675
20-30	1693	0.0	0.0	386.124	0.0	0.0	50.367
20-30	1694	3.805	0.0	407.954	0.0	0.0	100.936
20-30	1695	5.62	0.0	359.619	0.0	0.0	81.03
20-30	1696	1.902	0.0	358.368	0.0	0.0	60.722
20-30	1697	1.902	0.0	412.366	0.0	0.0	50.065
20-30	1698	0.0	0.0	357.719	0.0	0.0	111.089
20-30	1699	0.0	0.0	365.414	0.0	0.0	90.38
20-30	1700	0.0	0.0	346.218	0.0	0.0	50.568
20-30	1701	9.079	0.0	363.251	0.0	0.0	50.468
20-30	1702	1.902	0.0	369.303	0.0	0.0	80.929
20-30	1703	0.0	0.0	361.827	0.0	0.0	70.675
20-30	1704	1.902	0.0	368.009	0.0	0.0	90.983
20-30	1705	0.0	0.0	378.472	0.0	0.0	70.474
20-30	1706	0.0	0.0	348.725	0.0	0.0	70.876
20-30	1707	0.0	0.0	385.604	0.0	0.0	110.486
20-30	1708	0.0	0.0	369.129	0.0	0.0	80.829
20-30	1709	3.805	0.0	403.587	0.0	0.0	161.457
20-30	1710	0.0	0.0	407.824	0.0	0.0	151.403
20-30	1711	0.0	0.0	399.783	0.0	0.0	181.563
20-30	1712	0.0	0.0	397.452	0.0	0.0	70.273
20-30	1713	0.0	0.0	414.698	0.0	0.0	131.196
20-30	1714	1.902	0.0	359.185	0.0	0.0	110.888
20-30	1715	0.0	0.0	380.371	0.0	0.0	110.486
20-30	1716	0.0	0.0	387.029	0.0	0.0	110.888
20-30	1717	3.805	0.0	412.449	0.0	0.0	152.107
20-30	1718	0.0	0.0	386.641	0.0	0.0	151.001
20-30	1719	3.805	0.0	371.464	0.0	0.0	50.669
20-30	1720	1.902	0.0	358.624	0.0	0.0	80.829
20-30	1721	1.902	0.0	371.208	0.0	0.0	80.829
20-30	1722	0.0	0.0	413.664	0.0	0.0	100.533
20-30	1723	0.0	0.0	419.63	0.0	0.0	120.439
20-30	1724	3.805	0.0	377.82	0.0	0.0	100.433
20-30	1725	3.805	0.0	357.978	0.0	0.0	111.089
20-30	1726	0.0	0.0	384.349	0.0	0.0	90.581
20-30	1727	0.0	0.0	366.15	0.0	0.0	90.782
20-30	1728	0.0	0.0	417.815	0.0	0.0	121.042
20-30	1729	0.0	0.0	363.683	0.0	0.0	60.32
20-30	1730	0.0	0.0	348.035	0.0	0.0	50.568
20-30	1731	0.0	0.0	384.953	0.0	0.0	101.539
20-30	1732	0.0	0.0	387.811	0.0	0.0	60.119
20-30	1733	0.0	0.0	394.854	0.0	0.0	111.492
20-30	1734	0.0	0.0	351.576	0.0	0.0	81.03
20-30	1735	0.0	0.0	343.841	0.0	0.0	60.722
20-30	1736	0.0	0.0	389.324	0.0	0.0	91.184
20-30	1737	0.0	0.0	369.26	0.0	0.0	60.722
20-30	1738	0.0	0.0	362.126	0.0	0.0	101.338
20-30	1739	0.0	0.0	339.473	0.0	0.0	20.107
20-30	1740	0.0	0.0	348.336	0.0	0.0	70.876
20-30	1741	0.0	0.0	380.244	0.0	0.0	50.166
20-30	1742	0.0	0.0	347.861	0.0	0.0	60.923
20-30	1743	0.0	0.0	374.365	0.0	0.0	30.462
20-30	1744	0.0	0.0	385.172	0.0	0.0	40.616
20-30	1745	0.0	0.0	367.144	0.0	0.0	40.616
20-30	1746	0.0	0.0	326.589	0.0	0.0	40.414
20-30	1747	0.0	0.0	359.621	0.0	0.0	40.414
20-30	1748	0.0	0.0	325.637	0.0	0.0	50.769
20-30	1749	0.0	0.0	360.615	0.0	0.0	49.965
20-30	1750	0.0	0.0	377.866	0.0	0.0	50.769
20-30	1751	0.0	0.0	391.569	0.0	0.0	40.616
20-30	1752	0.0	0.0	358.281	0.0	0.0	20.308
20-30	1753	0.0	0.0	363.943	0.0	0.0	30.361
20-30	1754	0.0	0.0	352.573	0.0	0.0	60.32
20-30	1755	0.0	0.0	361.22	0.0	0.0	50.166
20-30	1756	0.0	0.0	373.89	0.0	0.0	10.154
20-30	1757	0.0	0.0	378.384	0.0	0.0	30.462
20-30	1758	0.0	0.0	370.17	0.0	0.0	90.782
20-30	1759	0.0	0.0	367.144	0.0	0.0	30.361
20-30	1760	1.902	0.0	340.857	0.0	0.0	40.314
20-30	1761	0.0	0.0	375.139	0.0	0.0	60.722
20-30	1762	0.0	0.0	401.73	0.0	0.0	80.427
20-30	1763	1.902	0.0	399.74	0.0	0.0	91.284
20-30	1764	0.0	0.0	371.468	0.0	0.0	60.521
20-30	1765	0.0	0.0	372.936	0.0	0.0	60.722
20-30	1766	0.0	0.0	382.016	0.0	0.0	150.499
20-30	1767	0.0	0.0	378.511	0.0	0.0	60.621
20-30	1768	0.0	0.0	362.083	0.0	0.0	80.728
20-30	1769	0.0	0.0	379.808	0.0	0.0	40.414
20-30	1770	1.902	0.0	375.658	0.0	0.0	10.154
20-30	1771	0.0	0.0	355.685	0.0	0.0	50.769
20-30	1772	0.0	0.0	342.24	0.0	0.0	9.953
20-30	1773	0.0	0.0	356.161	0.0	0.0	9.953
20-30	1774	0.0	0.0	341.764	0.0	0.0	9.953
20-30	1775	0.0	0.0	317.423	0.0	0.0	40.414
20-30	1776	0.0	0.0	287.894	0.0	0.0	0.0
20-30	1777	0.0	0.0	362.644	0.0	0.0	10.154
20-30	1778	0.0	0.0	344.574	0.0	0.0	0.0
20-30	1779	0.0	0.0	377.303	0.0	0.0	30.462
20-30	1780	0.0	0.0	352.788	0.0	0.0	10.154
20-30	1781	0.0	0.0	430.438	0.0	0.0	130.593
20-30	1782	0.0	0.0	381.452	0.0	0.0	70.775
20-30	1783	0.0	0.0	378.254	0.0	0.0	91.184
20-30	1784	0.0	0.0	365.631	0.0	0.0	49.764
20-30	1785	0.0	0.0	409.294	0.0	0.0	80.628
20-30	1786	0.0	0.0	385.821	0.0	0.0	111.291
20-30	1787	0.0	0.0	388.716	0.0	0.0	50.769
20-30	1788	0.0	0.0	300.995	0.0	0.0	30.06
20-30	1789	0.0	0.0	334.804	0.0	0.0	30.462
20-30	1790	0.0	0.0	378.469	0.0	0.0	30.462
20-30	1791	0.0	0.0	349.072	0.0	0.0	40.616
20-30	1792	0.0	0.0	331.906	0.0	0.0	30.462
20-30	1793	0.0	0.0	357.544	0.0	0.0	81.231
20-30	1794	0.0	0.0	360.571	0.0	0.0	99.93
20-30	1795	0.0	0.0	407.091	0.0	0.0	121.243
20-30	1796	0.0	0.0	368.83	0.0	0.0	60.521
20-30	1797	0.0	0.0	378.038	0.0	0.0	70.373
20-30	1798	0.0	0.0	394.597	0.0	0.0	60.32
20-30	1799	0.0	0.0	399.526	0.0	0.0	99.729
20-30	1800	0.0	0.0	379.768	0.0	0.0	50.166
20-30	1801	0.0	0.0	381.93	0.0	0.0	30.462
20-30	1802	0.0	0.0	396.974	0.0	0.0	70.574
20-30	1803	0.0	0.0	403.933	0.0	0.0	71.077
20-30	1804	0.0	0.0	371.161	0.0	0.0	50.568
20-30	1805	0.0	0.0	386.856	0.0	0.0	70.675
20-30	1806	0.0	0.0	380.633	0.0	0.0	50.166
20-30	1807	0.0	0.0	387.417	0.0	0.0	40.414
20-30	1808	0.0	0.0	383.228	0.0	0.0	50.568
20-30	1809	0.0	0.0	390.793	0.0	0.0	50.367
20-30	1810	0.0	0.0	357.934	0.0	0.0	50.568
20-30	1811	0.0	0.0	377.217	0.0	0.0	50.367
20-30	1812	0.0	0.0	370.473	0.0	0.0	70.574
20-30	1813	5.707	0.0	360.14	0.0	0.0	40.414
20-30	1814	0.0	0.0	344.747	0.0	0.0	40.616
20-30	1815	1.902	0.0	362.085	0.0	0.0	60.219
20-30	1816	0.0	0.0	337.139	0.0	0.0	50.568
20-30	1817	0.0	0.0	332.6	0.0	0.0	30.462
20-30	1818	7.609	0.0	379.076	0.0	0.0	101.237
20-30	1819	3.805	0.0	384.912	0.0	0.0	70.273
20-30	1820	0.0	0.0	375.141	0.0	0.0	50.468
20-30	1821	1.902	0.0	329.01	0.0	0.0	40.616
20-30	1822	0.0	0.0	383.355	0.0	0.0	30.462
20-30	1823	5.707	0.0	291.397	0.0	0.0	20.107
20-30	1824	1.902	0.0	319.843	0.0	0.0	9.953
20-30	1825	0.0	0.0	310.939	0.0	0.0	20.107
20-30	1826	0.0	0.0	328.963	0.0	0.0	40.515
20-30	1827	1.816	0.0	350.845	0.0	0.0	40.314
20-30	1828	1.902	0.0	313.923	0.0	0.0	10.154
20-30	1829	0.0	0.0	340.986	0.0	0.0	20.107
20-30	1830	0.0	0.0	335.238	0.0	0.0	40.414
20-30	1831	0.0	0.0	346.78	0.0	0.0	49.965
20-30	1832	0.0	0.0	350.498	0.0	0.0	30.261
20-30	1833	0.0	0.0	389.364	0.0	0.0	60.923
20-30	1834	0.0	0.0	387.161	0.0	0.0	60.521
20-30	1835	0.0	0.0	365.542	0.0	0.0	30.462
20-30	1836	3.805	0.0	353.524	0.0	0.0	30.261
20-30	1837	0.0	0.0	350.755	0.0	0.0	30.462
20-30	1838	0.0	0.0	342.457	0.0	0.0	30.261
20-30	1839	5.707	0.0	296.973	0.0	0.0	9.953
20-30	1840	0.0	0.0	326.46	0.0	0.0	30.462
20-30	1841	0.0	0.0	346.435	0.0	0.0	30.261
20-30	1842	0.0	0.0	327.454	0.0	0.0	30.261
20-30	1843	10.895	0.0	345.654	0.0	0.0	30.261
20-30	1844	0.0	0.0	344.659	0.0	0.0	60.521
20-30	1845	0.0	0.0	328.273	0.0	0.0	40.314
20-30	1846	1.902	0.0	321.658	0.0	0.0	50.568
20-30	1847	0.0	0.0	312.538	0.0	0.0	40.414
20-30	1848	3.805	0.0	319.108	0.0	0.0	40.616
20-30	1849	0.0	0.0	340.42	0.0	0.0	20.308
20-30	1850	0.0	0.0	335.668	0.0	0.0	30.261
20-30	1851	0.0	0.0	335.88	0.0	0.0	70.775
20-30	1852	0.0	0.0	319.802	0.0	0.0	10.154
20-30	1853	1.902	0.0	313.143	0.0	0.0	40.414
20-30	1854	0.0	0.0	338.826	0.0	0.0	30.06
20-30	1855	0.0	0.0	360.526	0.0	0.0	50.568
20-30	1856	0.0	0.0	383.097	0.0	0.0	20.308
20-30	1857	0.0	0.0	384.264	0.0	0.0	60.722
20-30	1858	0.0	0.0	379.81	0.0	0.0	50.769
20-30	1859	0.0	0.0	388.023	0.0	0.0	60.923
20-30	1860	0.0	0.0	297.924	0.0	0.0	30.261
20-30	1861	0.0	0.0	355.9	0.0	0.0	71.077
20-30	1862	0.0	0.0	352.573	0.0	0.0	60.722
20-30	1863	0.0	0.0	364.287	0.0	0.0	60.923
20-30	1864	0.0	0.0	347.428	0.0	0.0	20.107
20-30	1865	0.0	0.0	342.802	0.0	0.0	9.953
20-30	1866	0.0	0.0	329.529	0.0	0.0	9.953
20-30	1867	0.0	0.0	382.45	0.0	0.0	50.568
20-30	1868	0.0	0.0	372.59	0.0	0.0	81.03
20-30	1869	0.0	0.0	382.36	0.0	0.0	71.077
20-30	1870	0.0	0.0	382.664	0.0	0.0	70.675
20-30	1871	0.0	0.0	371.336	0.0	0.0	60.521
20-30	1872	0.0	0.0	341.723	0.0	0.0	30.06
20-30	1873	0.0	0.0	340.898	0.0	0.0	19.906
20-30	1874	0.0	0.0	354.385	0.0	0.0	40.314
20-30	1875	0.0	0.0	360.008	0.0	0.0	40.213
20-30	1876	0.0	0.0	371.207	0.0	0.0	70.474
20-30	1877	0.0	0.0	336.795	0.0	0.0	59.717
20-30	1878	0.0	0.0	317.426	0.0	0.0	50.367
20-30	1879	0.0	0.0	316.82	0.0	0.0	40.012
20-30	1880	0.0	0.0	359.449	0.0	0.0	20.107
20-30	1881	0.0	0.0	325.554	0.0	0.0	49.764
20-30	1882	0.0	0.0	323.652	0.0	0.0	89.776
20-30	1883	0.0	0.0	291.822	0.0	0.0	50.266
20-30	1884	0.0	0.0	326.452	0.0	0.0	10.053
20-30	1885	0.0	0.0	295.886	0.0	0.0	10.053
20-30	1886	0.0	0.0	314.779	0.0	0.0	40.113
20-30	1887	0.0	0.0	309.68	0.0	0.0	40.515
20-30	1888	0.0	0.0	310.801	0.0	0.0	70.373
20-30	1889	0.0	0.0	337.438	0.0	0.0	80.426
20-30	1890	0.0	0.0	327.708	0.0	0.0	89.976
20-30	1891	0.0	0.0	306.998	0.0	0.0	40.414
20-30	1892	0.0	0.0	359.658	0.0	0.0	101.137
20-30	1893	0.0	0.0	363.762	0.0	0.0	100.735
20-30	1894	0.0	0.0	321.223	0.0	0.0	50.367
20-30	1895	0.0	0.0	311.709	0.0	0.0	60.018
20-30	1896	0.0	0.0	352.135	0.0	0.0	141.45
20-30	1897	0.0	0.0	345.951	0.0	0.0	120.74
20-30	1898	0.0	0.0	361.088	0.0	0.0	50.669
20-30	1899	1.902	0.0	356.935	0.0	0.0	40.314
20-30	1900	0.0	0.0	374.365	0.0	0.0	129.588
20-30	1901	0.0	0.0	327.889	0.0	0.0	40.213
20-30	1902	0.0	0.0	342.329	0.0	0.0	40.213
20-30	1903	0.0	0.0	345.701	0.0	0.0	100.533
20-30	1904	0.0	0.0	355.126	0.0	0.0	59.717
20-30	1905	0.0	0.0	352.574	0.0	0.0	59.918
20-30	1906	0.0	0.0	356.378	0.0	0.0	69.67
20-30	1907	0.0	0.0	260.268	0.0	0.0	9.953
20-30	1908	0.0	0.0	331.908	0.0	0.0	49.764
20-30	1909	0.0	0.0	295.979	0.0	0.0	49.764
20-30	1910	0.0	0.0	331.692	0.0	0.0	9.953
20-30	1911	0.0	0.0	299.785	0.0	0.0	79.824
20-30	1912	0.0	0.0	386.774	0.0	0.0	79.824
20-30	1913	0.0	0.0	314.614	0.0	0.0	19.906
20-30	1914	0.0	0.0	344.835	0.0	0.0	69.67
20-30	1915	0.0	0.0	360.314	0.0	0.0	170.002
20-30	1916	0.0	0.0	394.981	0.0	0.0	79.623
20-30	1917	0.0	0.0	316.343	0.0	0.0	79.623
20-30	1918	7.263	0.0	357.114	0.0	0.0	10.154
20-30	1919	0.0	0.0	360.352	0.0	0.0	49.764
20-30	1920	0.0	0.0	301.769	0.0	0.0	50.669
20-30	1921	0.0	0.0	313.653	0.0	0.0	40.213
20-30	1922	0.0	0.0	329.436	0.0	0.0	10.053
20-30	1923	0.0	0.0	316.857	0.0	0.0	9.953
20-30	1924	0.0	0.0	355.204	0.0	0.0	150.9
20-30	1925	0.0	0.0	314.781	0.0	0.0	50.769
20-30	1926	0.0	0.0	311.539	0.0	0.0	80.326
20-30	1927	0.0	0.0	318.11	0.0	0.0	0.0
20-30	1928	0.0	0.0	277.775	0.0	0.0	30.462
20-30	1929	0.0	0.0	318.541	0.0	0.0	70.373
20-30	1930	0.0	0.0	307.345	0.0	0.0	80.527
20-30	1931	0.0	0.0	345.267	0.0	0.0	90.581
20-30	1932	0.0	0.0	321.531	0.0	0.0	70.876
20-30	1933	0.0	0.0	380.807	0.0	0.0	150.298
20-30	1934	0.0	0.0	377.73	0.0	0.0	60.822
20-30	1935	0.0	0.0	339.724	0.0	0.0	90.882
20-30	1936	0.0	0.0	327.663	0.0	0.0	90.278
20-30	1937	0.0	0.0	305.486	0.0	0.0	50.467
20-30	1938	0.0	0.0	268.563	0.0	0.0	70.273
20-30	1939	0.0	0.0	379.632	0.0	0.0	80.929
20-30	1940	0.0	0.0	291.39	0.0	0.0	40.314
20-30	1941	0.0	0.0	311.671	0.0	0.0	120.74
20-30	1942	0.0	0.0	352.524	0.0	0.0	130.894
20-30	1943	0.0	0.0	309.507	0.0	0.0	100.332
20-30	1944	0.0	0.0	325.806	0.0	0.0	111.492
20-30	1945	0.0	0.0	373.707	0.0	0.0	130.492
20-30	1946	0.0	0.0	331.082	0.0	0.0	130.793
20-30	1947	0.0	0.0	317.504	0.0	0.0	29.959
20-30	1948	0.0	0.0	362.34	0.0	0.0	100.735
20-30	1949	0.0	0.0	355.678	0.0	0.0	70.373
20-30	1950	0.0	0.0	328.444	0.0	0.0	119.434
20-30	1951	0.0	0.0	324.38	0.0	0.0	101.035
20-30	1952	0.0	0.0	334.201	0.0	0.0	130.794
20-30	1953	0.0	0.0	325.634	0.0	0.0	120.841
20-30	1954	3.805	0.0	354.037	0.0	0.0	121.042
20-30	1955	0.0	0.0	334.063	0.0	0.0	50.568
20-30	1956	0.0	0.0	343.531	0.0	0.0	90.68
20-30	1957	11.414	0.0	338.258	0.0	0.0	150.8
20-30	1958	0.0	0.0	358.58	0.0	0.0	70.273
20-30	1959	15.175	0.0	341.411	0.0	0.0	120.942
20-30	1960	15.088	0.0	313.829	0.0	0.0	50.065
20-30	1961	7.609	0.0	332.897	0.0	0.0	111.189
20-30	1962	7.436	0.0	353.216	0.0	0.0	110.887
20-30	1963	14.786	0.0	322.994	0.0	0.0	120.941
20-30	1964	5.707	0.0	360.003	0.0	0.0	131.195
20-30	1965	0.0	0.0	302.375	0.0	0.0	90.882
20-30	1966	20.493	0.0	359.225	0.0	0.0	151.503
20-30	1967	20.925	0.0	347.291	0.0	0.0	110.787
20-30	1968	9.468	0.0	339.941	0.0	0.0	60.52
20-30	1969	5.707	0.0	327.45	0.0	0.0	130.794
20-30	1970	5.663	0.0	352.525	0.0	0.0	150.197
20-30	1971	0.0	0.0	376.865	0.0	0.0	221.575
20-30	1972	0.0	0.0	332.806	0.0	0.0	90.48
20-30	1973	0.0	0.0	349.844	0.0	0.0	151.1
20-30	1974	0.0	0.0	367.966	0.0	0.0	159.848
20-30	1975	0.0	0.0	360.4	0.0	0.0	119.434
20-30	1976	0.0	0.0	347.386	0.0	0.0	99.93
20-30	1977	0.0	0.0	349.024	0.0	0.0	91.184
20-30	1978	0.0	0.0	381.407	0.0	0.0	150.899
20-30	1979	0.0	0.0	355.378	0.0	0.0	120.841
20-30	1980	0.0	0.0	310.069	0.0	0.0	80.326
20-30	1981	0.0	0.0	364.455	0.0	0.0	140.746
20-30	1982	0.0	0.0	321.699	0.0	0.0	69.971
20-30	1983	0.0	0.0	355.464	0.0	0.0	130.19
20-30	1984	0.0	0.0	357.629	0.0	0.0	90.179
20-30	1985	0.0	0.0	376.91	0.0	0.0	130.189
20-30	1986	0.0	0.0	370.467	0.0	0.0	129.989
20-30	1987	0.0	0.0	321.528	0.0	0.0	120.136
20-30	1988	0.0	0.0	360.435	0.0	0.0	140.846
20-30	1989	0.0	0.0	337.998	0.0	0.0	100.432
20-30	1990	0.0	0.0	340.981	0.0	0.0	90.68
20-30	1991	0.0	0.0	337.825	0.0	0.0	130.492
20-30	1992	0.0	0.0	356.675	0.0	0.0	110.888
20-30	1993	0.0	0.0	397.057	0.0	0.0	140.746
20-30	1994	0.0	0.0	387.326	0.0	0.0	90.479
20-30	1995	0.0	0.0	329.743	0.0	0.0	130.794
20-30	1996	0.0	0.0	371.894	0.0	0.0	141.047
20-30	1997	0.0	0.0	397.789	0.0	0.0	130.492
20-30	1998	0.0	0.0	381.318	0.0	0.0	130.693
[truncated: 21,229 more rows]
