# Supplementary material for: N-Glycans modulate tilting of HIV-1 envelope glycoprotein
Source: Nat Commun. 2026 Apr 15;17:5206. doi: 10.1038/s41467-026-71874-2 (PMC13254402; doi:10.1038/s41467-026-71874-2)
Supplement: Supplementary file 8 — Source Data [file 41467_2026_71874_MOESM8_ESM.zip › source_data/2_Supplementary_Figures/6_FigS11/FigS11b_extracted_data/WT_CD4_RAW_30+.csv]

Tilt_bin	Frame	ASA_7.2	Membrane_7.2	Glycan_7.2	ASA_18.6	Membrane_18.6	Glycan_18.6
30+	0	0.0	0.0	308.69	0.0	0.0	60.521
30+	1	36.749	0.0	250.326	0.0	0.0	59.918
30+	2	34.847	0.0	292.176	0.0	0.0	19.906
30+	3	14.527	0.0	276.266	0.0	0.0	0.0
30+	4	25.508	0.0	414.832	0.0	0.0	19.906
30+	5	41.937	0.0	244.792	0.0	0.0	9.953
30+	6	10.981	0.0	250.931	0.0	0.0	19.906
30+	7	1.816	0.0	313.535	0.0	0.0	69.67
30+	8	1.816	0.0	430.006	0.0	0.0	39.811
30+	9	0.0	0.0	318.548	0.0	0.0	59.717
30+	10	10.895	0.0	367.23	0.0	0.0	109.883
30+	11	3.632	0.0	365.761	0.0	0.0	29.858
30+	12	16.515	0.0	330.958	0.0	0.0	59.717
30+	13	25.508	0.0	367.361	0.0	0.0	29.858
30+	14	3.632	0.0	385.043	0.0	0.0	169.6
30+	15	14.786	0.0	429.617	0.0	0.0	149.493
30+	16	5.448	0.0	362.432	0.0	0.0	50.166
30+	17	12.884	0.0	403.848	0.0	0.0	0.0
30+	18	32.858	0.0	330.655	0.0	0.0	59.717
30+	19	33.117	0.0	352.138	0.0	0.0	89.776
30+	20	19.974	0.0	344.749	0.0	0.0	29.858
30+	21	27.583	0.0	404.672	0.0	0.0	40.012
30+	22	7.436	0.0	359.622	0.0	0.0	80.427
30+	23	67.186	0.0	268.398	0.0	0.0	49.764
30+	24	56.291	0.0	287.291	0.0	0.0	99.729
30+	25	0.0	0.0	375.878	0.0	0.0	60.722
30+	26	27.411	0.0	289.064	0.0	0.0	20.308
30+	27	70.904	0.0	259.405	0.0	0.0	0.0
30+	28	11.37	0.0	315.046	0.0	0.0	19.906
30+	29	7.35	0.0	311.891	0.0	0.0	9.953
30+	30	0.0	0.0	383.528	0.0	0.0	19.906
30+	31	0.0	0.0	313.144	0.0	0.0	0.0
30+	32	1.816	0.0	388.156	0.0	0.0	0.0
30+	33	0.0	0.0	312.497	0.0	0.0	0.0
30+	34	0.0	0.0	385.346	0.0	0.0	30.261
30+	35	0.0	0.0	327.367	0.0	0.0	0.0
30+	36	3.632	0.0	315.911	0.0	0.0	0.0
30+	37	0.0	0.0	378.6	0.0	0.0	69.67
30+	38	5.448	0.0	429.919	0.0	0.0	90.179
30+	39	15.218	0.0	392.913	0.0	0.0	30.06
30+	40	1.902	0.0	385.691	0.0	0.0	79.824
30+	41	0.0	0.0	366.453	0.0	0.0	59.717
30+	42	0.0	0.0	373.717	0.0	0.0	9.953
30+	43	5.448	0.0	327.021	0.0	0.0	0.0
30+	44	0.0	0.0	289.625	0.0	0.0	9.953
30+	45	0.0	0.0	330.915	0.0	0.0	0.0
30+	46	0.0	0.0	301.903	0.0	0.0	0.0
30+	47	0.0	0.0	307.87	0.0	0.0	0.0
30+	48	0.0	0.0	334.287	0.0	0.0	0.0
30+	49	1.816	0.0	363.122	0.0	0.0	0.0
30+	50	3.805	0.0	504.8	0.0	0.0	0.0
30+	51	10.895	0.0	345.269	0.0	0.0	0.0
30+	52	19.974	0.0	361.741	0.0	0.0	0.0
30+	53	5.448	0.0	405.493	0.0	0.0	39.811
30+	54	3.718	0.0	341.421	0.0	0.0	9.953
30+	55	16.429	0.0	326.159	0.0	0.0	9.953
30+	56	19.974	0.0	364.16	0.0	0.0	39.811
30+	57	0.0	0.0	265.197	0.0	0.0	0.0
30+	58	9.079	0.0	286.858	0.0	0.0	0.0
30+	59	0.0	0.0	267.705	0.0	0.0	0.0
30+	60	0.0	0.0	311.931	0.0	0.0	0.0
30+	61	0.0	0.0	284.392	0.0	0.0	0.0
30+	62	0.0	0.0	276.307	0.0	0.0	0.0
30+	63	0.0	0.0	227.886	0.0	0.0	0.0
30+	64	3.632	0.0	290.793	0.0	0.0	9.953
30+	65	0.0	0.0	291.094	0.0	0.0	0.0
30+	66	0.0	0.0	319.673	0.0	0.0	29.858
30+	67	0.0	0.0	315.307	0.0	0.0	20.107
30+	68	9.511	0.0	320.711	0.0	0.0	9.953
30+	69	0.0	0.0	321.705	0.0	0.0	19.906
30+	70	0.0	0.0	280.978	0.0	0.0	0.0
30+	71	0.0	0.0	403.935	0.0	0.0	40.414
30+	72	20.493	0.0	380.115	0.0	0.0	100.332
30+	73	7.523	0.0	364.248	0.0	0.0	19.906
30+	74	1.902	0.0	355.904	0.0	0.0	20.308
30+	75	0.0	0.0	319.716	0.0	0.0	0.0
30+	76	12.711	0.0	359.665	0.0	0.0	49.764
30+	77	12.711	0.0	376.309	0.0	0.0	0.0
30+	78	5.62	0.0	427.76	0.0	0.0	29.858
30+	79	3.718	0.0	410.377	0.0	0.0	9.953
30+	80	0.0	0.0	313.144	0.0	0.0	9.953
30+	81	0.0	0.0	322.613	0.0	0.0	10.154
30+	82	0.0	0.0	291.526	0.0	0.0	0.0
30+	83	0.0	0.0	284.307	0.0	0.0	0.0
30+	84	0.0	0.0	317.986	0.0	0.0	0.0
30+	85	7.263	0.0	405.147	0.0	0.0	0.0
30+	86	0.0	0.0	263.036	0.0	0.0	0.0
30+	87	0.0	0.0	339.991	0.0	0.0	19.906
30+	88	0.0	0.0	324.17	0.0	0.0	20.107
30+	89	1.816	0.0	397.147	0.0	0.0	0.0
30+	90	0.0	0.0	335.108	0.0	0.0	9.953
30+	91	7.609	0.0	329.185	0.0	0.0	9.953
30+	92	0.0	0.0	333.508	0.0	0.0	9.953
30+	93	1.816	0.0	377.089	0.0	0.0	0.0
30+	94	3.632	0.0	442.761	0.0	0.0	0.0
30+	95	3.805	0.0	328.187	0.0	0.0	0.0
30+	96	1.902	0.0	313.837	0.0	0.0	9.953
30+	97	29.832	0.0	359.405	0.0	0.0	9.953
30+	98	22.309	0.0	347.472	0.0	0.0	9.953
30+	99	18.764	0.0	403.029	0.0	0.0	70.273
30+	100	53.437	0.0	311.156	0.0	0.0	39.811
30+	101	1.902	0.0	387.811	0.0	0.0	9.953
30+	102	0.0	0.0	350.024	0.0	0.0	9.953
30+	103	0.0	0.0	356.466	0.0	0.0	9.953
30+	104	1.902	0.0	356.161	0.0	0.0	9.953
30+	105	7.263	0.0	304.801	0.0	0.0	0.0
30+	106	0.0	0.0	333.941	0.0	0.0	0.0
30+	107	7.35	0.0	352.92	0.0	0.0	49.764
30+	108	9.166	0.0	328.667	0.0	0.0	19.906
30+	109	18.504	0.0	331.174	0.0	0.0	19.906
30+	110	22.222	0.0	310.981	0.0	0.0	10.154
30+	111	18.85	0.0	359.622	0.0	0.0	60.119
30+	112	3.805	0.0	304.584	0.0	0.0	10.154
30+	113	1.902	0.0	315.738	0.0	0.0	40.012
30+	114	9.425	0.0	295.894	0.0	0.0	39.811
30+	115	14.527	0.0	307.135	0.0	0.0	49.764
30+	116	3.805	0.0	304.109	0.0	0.0	30.06
30+	117	0.0	0.0	294.769	0.0	0.0	9.953
30+	118	0.0	0.0	330.438	0.0	0.0	29.858
30+	119	0.0	0.0	341.981	0.0	0.0	30.462
30+	120	5.707	0.0	331.734	0.0	0.0	49.764
30+	121	0.0	0.0	349.158	0.0	0.0	79.824
30+	122	3.805	0.0	308.387	0.0	0.0	10.154
30+	123	9.511	0.0	349.03	0.0	0.0	110.486
30+	124	12.97	0.0	333.81	0.0	0.0	70.675
30+	125	0.0	0.0	368.657	0.0	0.0	160.451
30+	126	0.0	0.0	378.04	0.0	0.0	169.399
30+	127	0.0	0.0	356.984	0.0	0.0	59.717
30+	128	0.0	0.0	367.404	0.0	0.0	79.623
30+	129	0.0	0.0	386.038	0.0	0.0	129.387
30+	130	1.902	0.0	346.737	0.0	0.0	100.533
30+	131	0.0	0.0	414.873	0.0	0.0	79.623
30+	132	0.0	0.0	405.364	0.0	0.0	169.399
30+	133	18.937	0.0	426.98	0.0	0.0	139.54
30+	134	14.613	0.0	354.174	0.0	0.0	59.717
30+	135	31.474	0.0	362.605	0.0	0.0	49.764
30+	136	16.429	0.0	337.182	0.0	0.0	29.858
30+	137	7.609	0.0	361.869	0.0	0.0	59.717
30+	138	0.0	0.0	376.051	0.0	0.0	99.528
30+	139	0.0	0.0	361.74	0.0	0.0	69.67
30+	140	0.0	0.0	380.936	0.0	0.0	109.481
30+	141	3.805	0.0	382.191	0.0	0.0	59.717
30+	142	9.511	0.0	414.919	0.0	0.0	199.056
30+	143	5.707	0.0	342.761	0.0	0.0	119.434
30+	144	1.902	0.0	336.881	0.0	0.0	59.717
30+	145	5.707	0.0	368.96	0.0	0.0	119.434
30+	146	5.448	0.0	386.513	0.0	0.0	109.883
30+	147	9.079	0.0	372.506	0.0	0.0	19.906
30+	148	1.902	0.0	293.301	0.0	0.0	9.953
30+	149	0.0	0.0	337.875	0.0	0.0	19.906
30+	150	5.707	0.0	328.881	0.0	0.0	49.764
30+	151	5.62	0.0	321.618	0.0	0.0	39.811
30+	152	15.218	0.0	331.906	0.0	0.0	49.764
30+	153	9.166	0.0	408.131	0.0	0.0	29.858
30+	154	0.0	0.0	321.487	0.0	0.0	19.906
30+	155	3.805	0.0	371.511	0.0	0.0	39.811
30+	156	14.527	0.0	379.855	0.0	0.0	89.575
30+	157	15.045	0.0	378.775	0.0	0.0	9.953
30+	158	0.0	0.0	362.518	0.0	0.0	139.339
30+	159	0.0	0.0	333.506	0.0	0.0	80.427
30+	160	0.0	0.0	311.025	0.0	0.0	90.179
30+	161	11.154	0.0	391.486	0.0	0.0	119.935
30+	162	0.0	0.0	306.918	0.0	0.0	69.67
30+	163	1.902	0.0	420.495	0.0	0.0	59.717
30+	164	11.241	0.0	409.427	0.0	0.0	109.481
30+	165	22.222	0.0	380.719	0.0	0.0	109.481
30+	166	19.023	0.0	370.428	0.0	0.0	39.811
30+	167	14.527	0.0	387.464	0.0	0.0	0.0
30+	168	0.0	0.0	264.98	0.0	0.0	0.0
30+	169	1.902	0.0	420.018	0.0	0.0	30.462
30+	170	13.316	0.0	279.72	0.0	0.0	50.669
30+	171	7.609	0.0	408.735	0.0	0.0	20.308
30+	172	17.121	0.0	249.628	0.0	0.0	10.053
30+	173	5.707	0.0	239.383	0.0	0.0	19.906
30+	174	5.707	0.0	240.552	0.0	0.0	0.0
30+	175	10.895	0.0	381.586	0.0	0.0	19.906
30+	176	29.918	0.0	233.72	0.0	0.0	0.0
30+	177	42.196	0.0	282.964	0.0	0.0	89.575
30+	178	12.711	0.0	225.984	0.0	0.0	9.953
30+	179	32.944	0.0	223.389	0.0	0.0	0.0
30+	180	45.396	0.0	197.967	0.0	0.0	0.0
30+	181	34.847	0.0	187.934	0.0	0.0	0.0
30+	182	45.396	0.0	183.743	0.0	0.0	0.0
30+	183	61.739	0.0	234.803	0.0	0.0	39.811
30+	184	94.424	0.0	278.6	0.0	0.0	89.575
30+	185	72.634	0.0	191.914	0.0	0.0	9.953
30+	186	89.322	0.0	205.406	0.0	0.0	29.858
30+	187	98.574	0.0	216.041	0.0	0.0	69.67
30+	188	64.246	0.0	250.326	0.0	0.0	49.764
30+	189	80.502	0.0	252.79	0.0	0.0	59.717
30+	190	55.426	0.0	260.139	0.0	0.0	39.811
30+	191	55.686	0.0	304.369	0.0	0.0	69.871
30+	192	66.235	0.0	255.513	0.0	0.0	40.012
30+	193	57.329	0.0	260.486	0.0	0.0	30.261
30+	194	14.527	0.0	256.983	0.0	0.0	20.107
30+	195	14.527	0.0	274.061	0.0	0.0	59.717
30+	196	66.235	0.0	185.388	0.0	0.0	9.953
30+	197	83.788	0.0	197.969	0.0	0.0	69.67
30+	198	94.337	0.0	186.381	0.0	0.0	20.107
30+	199	48.336	0.0	247.168	0.0	0.0	39.811
30+	200	39.084	0.0	247.255	0.0	0.0	69.871
30+	201	37.614	0.0	248.68	0.0	0.0	29.858
30+	202	31.388	0.0	239.95	0.0	0.0	29.858
30+	203	48.163	0.0	209.513	0.0	0.0	39.811
30+	204	55.253	0.0	275.098	0.0	0.0	49.764
30+	205	1.816	0.0	258.97	0.0	0.0	49.764
30+	206	14.873	0.0	290.014	0.0	0.0	40.616
30+	207	29.572	0.0	349.158	0.0	0.0	131.799
30+	208	48.163	0.0	269.868	0.0	0.0	50.166
30+	209	18.676	0.0	371.164	0.0	0.0	129.789
30+	210	37.57	0.0	261.134	0.0	0.0	111.291
30+	211	24.125	0.0	297.667	0.0	0.0	70.876
30+	212	1.816	0.0	303.331	0.0	0.0	30.06
30+	213	5.62	0.0	360.228	0.0	0.0	30.06
30+	214	0.0	0.0	297.234	0.0	0.0	59.918
30+	215	22.741	0.0	246.045	0.0	0.0	20.308
30+	216	26.113	0.0	294.77	0.0	0.0	40.012
30+	217	27.67	0.0	227.324	0.0	0.0	9.953
30+	218	33.204	0.0	279.768	0.0	0.0	59.717
30+	219	32.772	0.0	277.952	0.0	0.0	39.811
30+	220	33.29	0.0	271.684	0.0	0.0	49.764
30+	221	29.226	0.0	232.297	0.0	0.0	19.906
30+	222	24.125	0.0	305.234	0.0	0.0	59.717
30+	223	40.208	0.0	276.093	0.0	0.0	49.764
30+	224	47.298	0.0	271.165	0.0	0.0	79.623
30+	225	59.013	0.0	339.345	0.0	0.0	209.009
30+	226	27.497	0.0	274.883	0.0	0.0	29.858
30+	227	22.568	0.0	345.743	0.0	0.0	149.292
30+	228	36.663	0.0	297.882	0.0	0.0	29.858
30+	229	33.377	0.0	312.324	0.0	0.0	69.67
30+	230	48.595	0.0	365.933	0.0	0.0	149.292
30+	231	46.606	0.0	313.966	0.0	0.0	89.776
30+	232	47.904	0.0	330.438	0.0	0.0	129.387
30+	233	24.73	0.0	297.061	0.0	0.0	60.722
30+	234	31.474	0.0	256.725	0.0	0.0	70.273
30+	235	24.643	0.0	303.028	0.0	0.0	59.717
30+	236	22.568	0.0	348.12	0.0	0.0	101.338
30+	237	28.361	0.0	320.235	0.0	0.0	70.072
30+	238	9.425	0.0	310.117	0.0	0.0	150.298
30+	239	5.707	0.0	324.254	0.0	0.0	90.581
30+	240	31.734	0.0	354.26	0.0	0.0	40.213
30+	241	3.805	0.0	306.184	0.0	0.0	50.367
30+	242	9.511	0.0	345.396	0.0	0.0	69.871
30+	243	3.805	0.0	304.886	0.0	0.0	60.32
30+	244	1.902	0.0	323.779	0.0	0.0	9.953
30+	245	0.0	0.0	369.476	0.0	0.0	140.345
30+	246	22.309	0.0	406.226	0.0	0.0	80.427
30+	247	45.482	0.0	272.935	0.0	0.0	19.906
30+	248	24.211	0.0	282.836	0.0	0.0	49.965
30+	249	16.515	0.0	284.695	0.0	0.0	70.072
30+	250	24.599	0.0	333.334	0.0	0.0	90.179
30+	251	16.948	0.0	259.275	0.0	0.0	30.462
30+	252	17.121	0.0	252.745	0.0	0.0	60.521
30+	253	13.316	0.0	287.376	0.0	0.0	100.735
30+	254	0.0	0.0	227.325	0.0	0.0	0.0
30+	255	14.873	0.0	253.957	0.0	0.0	49.764
30+	256	5.62	0.0	243.019	0.0	0.0	19.906
30+	257	11.414	0.0	329.141	0.0	0.0	0.0
30+	258	0.0	0.0	323.649	0.0	0.0	40.012
30+	259	0.0	0.0	322.614	0.0	0.0	39.811
30+	260	0.0	0.0	240.596	0.0	0.0	0.0
30+	261	0.0	0.0	231.691	0.0	0.0	19.906
30+	262	0.0	0.0	260.616	0.0	0.0	39.811
30+	263	1.902	0.0	240.166	0.0	0.0	19.906
30+	264	0.0	0.0	267.274	0.0	0.0	9.953
30+	265	0.0	0.0	230.091	0.0	0.0	9.953
30+	266	0.0	0.0	228.623	0.0	0.0	39.811
30+	267	0.0	0.0	207.524	0.0	0.0	0.0
30+	268	0.0	0.0	185.085	0.0	0.0	0.0
30+	269	0.0	0.0	181.669	0.0	0.0	0.0
30+	270	3.805	0.0	210.291	0.0	0.0	9.953
30+	271	7.263	0.0	236.318	0.0	0.0	19.906
30+	272	5.448	0.0	259.491	0.0	0.0	39.811
30+	273	0.0	0.0	298.659	0.0	0.0	30.261
30+	274	1.816	0.0	332.687	0.0	0.0	40.213
30+	275	0.0	0.0	263.685	0.0	0.0	29.858
30+	276	5.62	0.0	287.116	0.0	0.0	20.107
30+	277	46.866	0.0	271.899	0.0	0.0	89.977
30+	278	0.0	0.0	311.026	0.0	0.0	39.811
30+	279	0.0	0.0	373.198	0.0	0.0	100.332
30+	280	0.0	0.0	313.275	0.0	0.0	40.414
30+	281	0.0	0.0	306.919	0.0	0.0	19.906
30+	282	0.0	0.0	345.871	0.0	0.0	0.0
30+	283	0.0	0.0	225.552	0.0	0.0	0.0
30+	284	0.0	0.0	259.058	0.0	0.0	0.0
30+	285	0.0	0.0	265.801	0.0	0.0	0.0
30+	286	0.0	0.0	210.637	0.0	0.0	0.0
30+	287	0.0	0.0	226.72	0.0	0.0	0.0
30+	288	0.0	0.0	284.74	0.0	0.0	0.0
30+	289	0.0	0.0	259.881	0.0	0.0	0.0
30+	290	0.0	0.0	244.748	0.0	0.0	0.0
30+	291	0.0	0.0	251.406	0.0	0.0	0.0
30+	292	0.0	0.0	281.236	0.0	0.0	0.0
30+	293	0.0	0.0	266.798	0.0	0.0	0.0
30+	294	0.0	0.0	283.703	0.0	0.0	0.0
30+	295	0.0	0.0	259.275	0.0	0.0	0.0
30+	296	0.0	0.0	293.603	0.0	0.0	0.0
30+	297	0.0	0.0	279.293	0.0	0.0	0.0
30+	298	0.0	0.0	316.085	0.0	0.0	0.0
30+	299	0.0	0.0	253.352	0.0	0.0	0.0
30+	300	0.0	0.0	345.484	0.0	0.0	69.67
30+	301	0.0	0.0	253.482	0.0	0.0	0.0
30+	302	0.0	0.0	343.278	0.0	0.0	19.906
30+	303	0.0	0.0	294.51	0.0	0.0	39.811
30+	304	0.0	0.0	352.791	0.0	0.0	90.179
30+	305	0.0	0.0	342.631	0.0	0.0	19.906
30+	306	1.816	0.0	345.439	0.0	0.0	49.764
30+	307	7.263	0.0	268.049	0.0	0.0	0.0
30+	308	0.0	0.0	319.415	0.0	0.0	59.717
30+	309	0.0	0.0	302.249	0.0	0.0	39.811
30+	310	22.264	0.0	293.69	0.0	0.0	0.0
30+	311	19.974	0.0	328.017	0.0	0.0	9.953
30+	312	0.0	0.0	329.358	0.0	0.0	39.811
30+	313	32.685	0.0	291.311	0.0	0.0	19.906
30+	314	5.534	0.0	332.167	0.0	0.0	9.953
30+	315	45.396	0.0	161.523	0.0	0.0	0.0
30+	316	18.244	0.0	282.405	0.0	0.0	60.119
30+	317	60.009	0.0	276.569	0.0	0.0	79.623
30+	318	43.667	0.0	243.149	0.0	0.0	19.906
30+	319	0.0	0.0	280.07	0.0	0.0	0.0
30+	320	0.0	0.0	304.455	0.0	0.0	0.0
30+	321	36.663	0.0	252.747	0.0	0.0	19.906
30+	322	0.0	0.0	262.301	0.0	0.0	0.0
30+	323	1.902	0.0	384.082	0.0	0.0	149.292
30+	324	10.895	0.0	255.947	0.0	0.0	70.072
30+	325	32.771	0.0	227.109	0.0	0.0	89.776
30+	326	21.876	0.0	257.242	0.0	0.0	179.151
30+	327	29.14	0.0	301.429	0.0	0.0	149.493
30+	328	12.711	0.0	341.548	0.0	0.0	180.357
30+	329	29.14	0.0	281.584	0.0	0.0	89.776
30+	330	41.113	0.0	268.049	0.0	0.0	139.339
30+	331	11.414	0.0	365.63	0.0	0.0	190.511
30+	332	31.127	0.0	320.406	0.0	0.0	139.54
30+	333	5.62	0.0	352.833	0.0	0.0	199.458
30+	334	56.378	0.0	284.395	0.0	0.0	129.99
30+	335	58.15	0.0	258.022	0.0	0.0	228.915
30+	336	9.079	0.0	261.826	0.0	0.0	99.729
30+	337	20.493	0.0	425.683	0.0	0.0	129.387
30+	338	16.343	0.0	231.173	0.0	0.0	129.99
30+	339	18.158	0.0	278.255	0.0	0.0	149.292
30+	340	31.085	0.0	276.351	0.0	0.0	260.583
30+	341	80.067	0.0	206.313	0.0	0.0	199.861
30+	342	64.935	0.0	251.623	0.0	0.0	238.868
30+	343	7.436	0.0	394.207	0.0	0.0	190.511
30+	344	0.0	0.0	421.359	0.0	0.0	139.943
30+	345	3.805	0.0	311.2	0.0	0.0	189.506
30+	346	38.781	0.0	337.224	0.0	0.0	69.67
30+	347	43.709	0.0	218.289	0.0	0.0	89.575
30+	348	16.343	0.0	349.462	0.0	0.0	39.811
30+	349	42.281	0.0	259.361	0.0	0.0	69.871
30+	350	0.0	0.0	354.304	0.0	0.0	39.811
30+	351	3.805	0.0	400.52	0.0	0.0	9.953
30+	352	13.143	0.0	391.567	0.0	0.0	20.308
30+	353	0.0	0.0	357.633	0.0	0.0	159.848
30+	354	0.0	0.0	350.196	0.0	0.0	80.226
30+	355	1.816	0.0	326.85	0.0	0.0	89.776
30+	356	0.0	0.0	303.157	0.0	0.0	50.166
30+	357	0.0	0.0	371.295	0.0	0.0	109.481
30+	358	0.0	0.0	347.645	0.0	0.0	10.154
30+	359	16.948	0.0	403.281	0.0	0.0	0.0
30+	360	22.395	0.0	439.814	0.0	0.0	9.953
30+	361	13.143	0.0	361.388	0.0	0.0	0.0
30+	362	24.73	0.0	298.489	0.0	0.0	49.764
30+	363	45.396	0.0	320.58	0.0	0.0	129.789
30+	364	9.079	0.0	315.566	0.0	0.0	79.623
30+	365	10.981	0.0	330.482	0.0	0.0	79.623
30+	366	0.0	0.0	274.665	0.0	0.0	9.953
30+	367	10.895	0.0	449.888	0.0	0.0	49.764
30+	368	39.602	0.0	315.606	0.0	0.0	40.213
30+	369	46.606	0.0	358.239	0.0	0.0	59.918
30+	370	9.511	0.0	339.215	0.0	0.0	0.0
30+	371	38.133	0.0	302.38	0.0	0.0	29.858
30+	372	22.136	0.0	316.994	0.0	0.0	19.906
30+	373	20.407	0.0	277.131	0.0	0.0	39.811
30+	374	14.7	0.0	332.428	0.0	0.0	49.764
30+	375	46.088	0.0	308.952	0.0	0.0	0.0
30+	376	52.659	0.0	281.195	0.0	0.0	9.953
30+	377	29.053	0.0	256.509	0.0	0.0	9.953
30+	378	1.816	0.0	296.197	0.0	0.0	0.0
30+	379	29.226	0.0	324.689	0.0	0.0	9.953
30+	380	25.508	0.0	287.681	0.0	0.0	19.906
30+	381	53.351	0.0	287.075	0.0	0.0	0.0
30+	382	61.739	0.0	286.037	0.0	0.0	0.0
30+	383	22.309	0.0	370.991	0.0	0.0	29.858
30+	384	30.869	0.0	272.678	0.0	0.0	79.623
30+	385	61.739	0.0	281.195	0.0	0.0	29.858
30+	386	34.933	0.0	293.56	0.0	0.0	29.858
30+	387	18.245	0.0	426.112	0.0	0.0	0.0
30+	388	20.493	0.0	395.243	0.0	0.0	0.0
30+	389	27.238	0.0	313.016	0.0	0.0	0.0
30+	390	35.106	0.0	379.251	0.0	0.0	0.0
30+	391	18.418	0.0	403.635	0.0	0.0	0.0
30+	392	0.0	0.0	252.919	0.0	0.0	0.0
30+	393	22.395	0.0	376.916	0.0	0.0	9.953
30+	394	19.974	0.0	284.481	0.0	0.0	29.858
30+	395	42.283	0.0	322.441	0.0	0.0	19.906
30+	396	9.425	0.0	314.226	0.0	0.0	69.871
30+	397	34.76	0.0	285.259	0.0	0.0	39.811
30+	398	29.745	0.0	276.959	0.0	0.0	9.953
30+	399	12.711	0.0	290.75	0.0	0.0	19.906
30+	400	27.67	0.0	332.383	0.0	0.0	0.0
30+	401	33.031	0.0	355.558	0.0	0.0	30.06
30+	402	9.079	0.0	350.111	0.0	0.0	19.906
30+	403	7.263	0.0	339.993	0.0	0.0	59.717
30+	404	18.158	0.0	305.882	0.0	0.0	50.568
30+	405	23.606	0.0	336.968	0.0	0.0	49.764
30+	406	10.895	0.0	334.892	0.0	0.0	9.953
30+	407	31.215	0.0	291.312	0.0	0.0	49.764
30+	408	27.411	0.0	341.291	0.0	0.0	19.906
30+	409	36.49	0.0	329.445	0.0	0.0	9.953
30+	410	38.392	0.0	309.903	0.0	0.0	49.764
30+	411	27.756	0.0	295.981	0.0	0.0	29.858
30+	412	50.844	0.0	254.865	0.0	0.0	69.67
30+	413	50.93	0.0	285.086	0.0	0.0	79.623
30+	414	16.515	0.0	307.914	0.0	0.0	9.953
30+	415	72.634	0.0	285.346	0.0	0.0	171.812
30+	416	9.079	0.0	387.031	0.0	0.0	171.41
30+	417	35.193	0.0	323.781	0.0	0.0	161.256
30+	418	22.395	0.0	259.837	0.0	0.0	0.0
30+	419	10.895	0.0	300.997	0.0	0.0	19.906
30+	420	16.775	0.0	342.848	0.0	0.0	59.717
30+	421	1.816	0.0	334.46	0.0	0.0	29.858
30+	422	14.7	0.0	351.408	0.0	0.0	79.623
30+	423	25.508	0.0	370.733	0.0	0.0	29.858
30+	424	7.609	0.0	349.721	0.0	0.0	40.616
30+	425	10.895	0.0	363.858	0.0	0.0	19.906
30+	426	0.0	0.0	353.352	0.0	0.0	39.811
30+	427	1.816	0.0	327.975	0.0	0.0	59.717
30+	428	1.902	0.0	311.113	0.0	0.0	40.616
30+	429	1.816	0.0	337.745	0.0	0.0	70.072
30+	430	5.448	0.0	368.439	0.0	0.0	9.953
30+	431	12.711	0.0	347.905	0.0	0.0	30.261
30+	432	27.497	0.0	309.426	0.0	0.0	9.953
30+	433	12.97	0.0	309.425	0.0	0.0	9.953
30+	434	12.797	0.0	310.724	0.0	0.0	0.0
30+	435	5.448	0.0	332.038	0.0	0.0	0.0
30+	436	11.154	0.0	311.934	0.0	0.0	0.0
30+	437	1.816	0.0	302.553	0.0	0.0	9.953
30+	438	7.609	0.0	344.706	0.0	0.0	129.99
30+	439	0.0	0.0	287.204	0.0	0.0	99.528
30+	440	19.974	0.0	323.734	0.0	0.0	40.414
30+	441	0.0	0.0	360.483	0.0	0.0	9.953
30+	442	21.79	0.0	373.369	0.0	0.0	271.541
30+	443	10.981	0.0	360.616	0.0	0.0	220.57
30+	444	45.482	0.0	296.933	0.0	0.0	190.913
30+	445	0.0	0.0	400.435	0.0	0.0	9.953
30+	446	5.448	0.0	291.873	0.0	0.0	69.67
30+	447	9.079	0.0	273.326	0.0	0.0	19.906
30+	448	5.448	0.0	284.567	0.0	0.0	9.953
30+	449	5.707	0.0	328.147	0.0	0.0	39.811
30+	450	9.166	0.0	305.923	0.0	0.0	0.0
30+	451	13.057	0.0	338.177	0.0	0.0	59.918
30+	452	3.632	0.0	332.558	0.0	0.0	0.0
30+	453	14.873	0.0	234.112	0.0	0.0	0.0
30+	454	16.775	0.0	283.615	0.0	0.0	79.623
30+	455	10.895	0.0	313.448	0.0	0.0	0.0
30+	456	23.865	0.0	320.452	0.0	0.0	0.0
30+	457	1.816	0.0	345.96	0.0	0.0	0.0
30+	458	3.718	0.0	280.071	0.0	0.0	0.0
30+	459	40.294	0.0	277.52	0.0	0.0	0.0
30+	460	42.542	0.0	246.781	0.0	0.0	20.308
30+	461	83.874	0.0	220.364	0.0	0.0	0.0
30+	462	49.46	0.0	246.522	0.0	0.0	0.0
30+	463	25.854	0.0	297.105	0.0	0.0	0.0
30+	464	12.884	0.0	308.995	0.0	0.0	0.0
30+	465	11.414	0.0	273.154	0.0	0.0	0.0
30+	466	15.132	0.0	281.28	0.0	0.0	19.906
30+	467	20.666	0.0	296.414	0.0	0.0	70.273
30+	468	29.832	0.0	314.83	0.0	0.0	90.38
30+	469	32.685	0.0	278.255	0.0	0.0	0.0
30+	470	5.534	0.0	311.892	0.0	0.0	0.0
30+	471	0.0	0.0	327.021	0.0	0.0	0.0
30+	472	7.35	0.0	331.261	0.0	0.0	0.0
30+	473	0.0	0.0	340.253	0.0	0.0	30.462
30+	474	18.504	0.0	270.819	0.0	0.0	40.414
30+	475	0.0	0.0	287.854	0.0	0.0	39.811
30+	476	3.805	0.0	238.738	0.0	0.0	20.308
30+	477	3.805	0.0	291.527	0.0	0.0	0.0
30+	478	5.534	0.0	294.943	0.0	0.0	0.0
30+	479	0.0	0.0	321.965	0.0	0.0	0.0
30+	480	3.718	0.0	289.105	0.0	0.0	0.0
30+	481	11.154	0.0	262.432	0.0	0.0	0.0
30+	482	29.832	0.0	274.494	0.0	0.0	0.0
30+	483	1.816	0.0	307.135	0.0	0.0	9.953
30+	484	7.35	0.0	268.095	0.0	0.0	39.811
30+	485	14.527	0.0	315.048	0.0	0.0	29.858
30+	486	13.23	0.0	323.043	0.0	0.0	79.623
30+	487	3.718	0.0	313.317	0.0	0.0	9.953
30+	488	12.97	0.0	269.738	0.0	0.0	39.811
30+	489	48.119	0.0	295.288	0.0	0.0	89.575
30+	490	58.582	0.0	282.492	0.0	0.0	60.119
30+	491	3.805	0.0	282.62	0.0	0.0	9.953
30+	492	13.1	0.0	270.473	0.0	0.0	19.906
30+	493	13.143	0.0	274.883	0.0	0.0	10.154
30+	494	14.873	0.0	252.142	0.0	0.0	0.0
30+	495	24.211	0.0	321.835	0.0	0.0	0.0
30+	496	9.425	0.0	320.192	0.0	0.0	9.953
30+	497	16.948	0.0	372.938	0.0	0.0	49.965
30+	498	5.62	0.0	302.38	0.0	0.0	9.953
30+	499	16.343	0.0	373.197	0.0	0.0	39.811
30+	500	23.606	0.0	256.941	0.0	0.0	29.858
30+	501	12.711	0.0	348.51	0.0	0.0	49.764
30+	502	12.884	0.0	313.708	0.0	0.0	0.0
30+	503	1.902	0.0	335.67	0.0	0.0	0.0
30+	504	0.0	0.0	337.746	0.0	0.0	9.953
30+	505	1.816	0.0	320.666	0.0	0.0	29.858
30+	506	0.0	0.0	310.983	0.0	0.0	29.858
30+	507	5.448	0.0	250.281	0.0	0.0	19.906
30+	508	7.436	0.0	295.982	0.0	0.0	40.213
30+	509	3.805	0.0	302.25	0.0	0.0	59.717
30+	510	0.0	0.0	294.813	0.0	0.0	29.858
30+	511	0.0	0.0	281.411	0.0	0.0	0.0
30+	512	0.0	0.0	282.706	0.0	0.0	0.0
30+	513	0.0	0.0	309.773	0.0	0.0	69.67
30+	514	1.816	0.0	375.056	0.0	0.0	69.67
30+	515	10.895	0.0	307.869	0.0	0.0	19.906
30+	516	11.068	0.0	298.013	0.0	0.0	20.107
30+	517	5.534	0.0	319.197	0.0	0.0	29.858
30+	518	18.591	0.0	307.308	0.0	0.0	49.764
30+	519	47.558	0.0	289.496	0.0	0.0	29.858
30+	520	53.351	0.0	242.327	0.0	0.0	9.953
30+	521	51.319	0.0	312.453	0.0	0.0	19.906
30+	522	112.97	0.0	209.599	0.0	0.0	49.965
30+	523	68.137	0.0	249.935	0.0	0.0	49.764
30+	524	56.55	0.0	287.852	0.0	0.0	89.575
30+	525	59.663	0.0	305.363	0.0	0.0	70.474
30+	526	36.49	0.0	245.138	0.0	0.0	9.953
30+	527	27.411	0.0	270.992	0.0	0.0	9.953
30+	528	36.663	0.0	291.053	0.0	0.0	59.717
30+	529	34.501	0.0	319.803	0.0	0.0	39.811
30+	530	76.437	0.0	235.713	0.0	0.0	59.717
30+	531	41.764	0.0	256.94	0.0	0.0	19.906
30+	532	38.651	0.0	241.29	0.0	0.0	19.906
30+	533	29.226	0.0	284.481	0.0	0.0	49.965
30+	534	40.467	0.0	253.871	0.0	0.0	39.811
30+	535	27.843	0.0	367.447	0.0	0.0	49.965
30+	536	12.711	0.0	283.398	0.0	0.0	69.67
30+	537	0.0	0.0	292.263	0.0	0.0	9.953
30+	538	0.0	0.0	312.452	0.0	0.0	30.06
30+	539	5.707	0.0	350.586	0.0	0.0	19.906
30+	540	14.786	0.0	319.76	0.0	0.0	10.154
30+	541	9.511	0.0	323.389	0.0	0.0	19.906
30+	542	9.468	0.0	320.451	0.0	0.0	9.953
30+	543	15.088	0.0	261.048	0.0	0.0	0.0
30+	544	16.861	0.0	302.767	0.0	0.0	19.906
30+	545	5.62	0.0	359.189	0.0	0.0	29.858
30+	546	13.057	0.0	297.84	0.0	0.0	39.811
30+	547	48.379	0.0	307.479	0.0	0.0	19.906
30+	548	12.797	0.0	333.289	0.0	0.0	0.0
30+	549	11.327	0.0	354.303	0.0	0.0	0.0
30+	550	5.663	0.0	339.384	0.0	0.0	0.0
30+	551	5.62	0.0	360.615	0.0	0.0	79.623
30+	552	0.0	0.0	284.869	0.0	0.0	10.154
30+	553	1.816	0.0	272.807	0.0	0.0	10.154
30+	554	5.448	0.0	290.534	0.0	0.0	19.906
30+	555	0.0	0.0	313.36	0.0	0.0	9.953
30+	556	0.0	0.0	297.062	0.0	0.0	0.0
30+	557	0.0	0.0	220.017	0.0	0.0	0.0
30+	558	0.0	0.0	241.635	0.0	0.0	0.0
30+	559	0.0	0.0	273.801	0.0	0.0	9.953
30+	560	0.0	0.0	293.689	0.0	0.0	10.154
30+	561	0.0	0.0	269.045	0.0	0.0	10.154
30+	562	1.902	0.0	237.571	0.0	0.0	0.0
30+	563	3.805	0.0	393.168	0.0	0.0	0.0
30+	564	0.0	0.0	250.325	0.0	0.0	0.0
30+	565	0.0	0.0	254.995	0.0	0.0	0.0
30+	566	0.0	0.0	266.149	0.0	0.0	19.906
30+	567	0.0	0.0	268.138	0.0	0.0	9.953
30+	568	0.0	0.0	285.043	0.0	0.0	20.107
30+	569	0.0	0.0	255.945	0.0	0.0	0.0
30+	570	0.0	0.0	250.499	0.0	0.0	0.0
30+	571	0.0	0.0	245.049	0.0	0.0	29.858
30+	572	0.0	0.0	245.051	0.0	0.0	0.0
30+	573	10.895	0.0	226.547	0.0	0.0	0.0
30+	574	25.422	0.0	224.213	0.0	0.0	0.0
30+	575	10.981	0.0	172.287	0.0	0.0	0.0
30+	576	9.079	0.0	231.13	0.0	0.0	0.0
30+	577	0.0	0.0	236.491	0.0	0.0	79.623
30+	578	3.718	0.0	245.741	0.0	0.0	0.0
30+	579	7.263	0.0	330.394	0.0	0.0	20.107
30+	580	1.816	0.0	420.706	0.0	0.0	39.811
30+	581	0.0	0.0	319.544	0.0	0.0	10.154
30+	582	3.632	0.0	363.468	0.0	0.0	69.871
30+	583	0.0	0.0	321.576	0.0	0.0	109.481
30+	584	16.343	0.0	335.366	0.0	0.0	39.811
30+	585	1.816	0.0	297.365	0.0	0.0	9.953
30+	586	0.0	0.0	305.06	0.0	0.0	19.906
30+	587	0.0	0.0	265.241	0.0	0.0	10.154
30+	588	0.0	0.0	263.121	0.0	0.0	10.154
30+	589	23.606	0.0	320.71	0.0	0.0	9.953
30+	590	0.0	0.0	316.561	0.0	0.0	9.953
30+	591	0.0	0.0	285.734	0.0	0.0	9.953
30+	592	0.0	0.0	307.654	0.0	0.0	69.67
30+	593	16.343	0.0	329.573	0.0	0.0	9.953
30+	594	5.448	0.0	369.047	0.0	0.0	49.764
30+	595	0.0	0.0	281.063	0.0	0.0	0.0
30+	596	0.0	0.0	331.648	0.0	0.0	10.154
30+	597	7.263	0.0	356.681	0.0	0.0	29.858
30+	598	9.079	0.0	283.659	0.0	0.0	0.0
30+	599	3.805	0.0	286.166	0.0	0.0	0.0
30+	600	22.395	0.0	276.912	0.0	0.0	99.528
30+	601	18.418	0.0	272.461	0.0	0.0	89.575
30+	602	1.816	0.0	326.937	0.0	0.0	49.965
30+	603	1.902	0.0	367.057	0.0	0.0	9.953
30+	604	9.166	0.0	308.561	0.0	0.0	19.906
30+	605	0.0	0.0	336.015	0.0	0.0	0.0
30+	606	0.0	0.0	335.799	0.0	0.0	20.308
30+	607	0.0	0.0	305.32	0.0	0.0	0.0
30+	608	9.511	0.0	354.953	0.0	0.0	9.953
30+	609	14.613	0.0	298.877	0.0	0.0	9.953
30+	610	12.797	0.0	285.302	0.0	0.0	30.06
30+	611	0.0	0.0	242.109	0.0	0.0	0.0
30+	612	0.0	0.0	298.186	0.0	0.0	0.0
30+	613	0.0	0.0	316.387	0.0	0.0	0.0
30+	614	0.0	0.0	295.289	0.0	0.0	0.0
30+	615	0.0	0.0	263.858	0.0	0.0	0.0
30+	616	0.0	0.0	272.979	0.0	0.0	0.0
30+	617	0.0	0.0	268.959	0.0	0.0	0.0
30+	618	0.0	0.0	300.389	0.0	0.0	0.0
30+	619	0.0	0.0	330.827	0.0	0.0	0.0
30+	620	0.0	0.0	276.523	0.0	0.0	9.953
30+	621	7.479	0.0	412.322	0.0	0.0	9.953
30+	622	3.632	0.0	308.605	0.0	0.0	9.953
30+	623	0.0	0.0	320.106	0.0	0.0	0.0
30+	624	0.0	0.0	263.383	0.0	0.0	9.953
30+	625	1.902	0.0	436.795	0.0	0.0	19.906
30+	626	0.0	0.0	304.279	0.0	0.0	109.682
30+	627	11.154	0.0	418.549	0.0	0.0	109.682
30+	628	0.0	0.0	348.857	0.0	0.0	39.811
30+	629	3.805	0.0	396.799	0.0	0.0	69.67
30+	630	0.0	0.0	328.925	0.0	0.0	69.67
30+	631	0.0	0.0	299.44	0.0	0.0	39.811
30+	632	0.0	0.0	325.121	0.0	0.0	30.06
30+	633	0.0	0.0	278.039	0.0	0.0	69.67
30+	634	0.0	0.0	334.761	0.0	0.0	49.764
30+	635	0.0	0.0	267.057	0.0	0.0	39.811
30+	636	0.0	0.0	319.154	0.0	0.0	29.858
30+	637	0.0	0.0	359.232	0.0	0.0	69.871
30+	638	0.0	0.0	344.92	0.0	0.0	40.012
30+	639	0.0	0.0	315.393	0.0	0.0	0.0
30+	640	1.816	0.0	339.472	0.0	0.0	0.0
30+	641	18.677	0.0	344.616	0.0	0.0	0.0
30+	642	5.448	0.0	362.908	0.0	0.0	0.0
30+	643	0.0	0.0	297.278	0.0	0.0	10.154
30+	644	0.0	0.0	294.554	0.0	0.0	9.953
30+	645	1.816	0.0	384.607	0.0	0.0	9.953
30+	646	20.45	0.0	303.287	0.0	0.0	69.67
30+	647	18.85	0.0	306.441	0.0	0.0	30.462
30+	648	73.239	0.0	336.794	0.0	0.0	39.811
30+	649	52.659	0.0	322.354	0.0	0.0	9.953
30+	650	31.042	0.0	312.583	0.0	0.0	19.906
30+	651	27.367	0.0	303.979	0.0	0.0	19.906
30+	652	1.816	0.0	321.142	0.0	0.0	29.858
30+	653	0.0	0.0	289.97	0.0	0.0	19.906
30+	654	5.534	0.0	358.712	0.0	0.0	19.906
30+	655	22.309	0.0	298.79	0.0	0.0	29.858
30+	656	0.0	0.0	305.795	0.0	0.0	69.67
30+	657	0.0	0.0	291.139	0.0	0.0	30.06
30+	658	7.609	0.0	382.445	0.0	0.0	50.367
30+	659	12.797	0.0	344.486	0.0	0.0	39.811
30+	660	9.079	0.0	354.952	0.0	0.0	19.906
30+	661	44.012	0.0	390.405	0.0	0.0	39.811
30+	662	3.805	0.0	411.719	0.0	0.0	19.906
30+	663	0.0	0.0	297.536	0.0	0.0	9.953
30+	664	1.816	0.0	346.912	0.0	0.0	59.717
30+	665	18.677	0.0	380.417	0.0	0.0	39.811
30+	666	43.926	0.0	358.022	0.0	0.0	29.858
30+	667	26.113	0.0	279.207	0.0	0.0	29.858
30+	668	51.362	0.0	256.551	0.0	0.0	49.764
30+	669	76.611	0.0	292.09	0.0	0.0	49.965
30+	670	0.0	0.0	271.468	0.0	0.0	49.764
30+	671	9.468	0.0	278.166	0.0	0.0	9.953
30+	672	7.479	0.0	251.622	0.0	0.0	0.0
30+	673	3.805	0.0	295.676	0.0	0.0	59.717
30+	674	0.0	0.0	304.627	0.0	0.0	50.166
30+	675	28.232	0.0	309.035	0.0	0.0	19.906
30+	676	7.523	0.0	338.696	0.0	0.0	0.0
30+	677	42.973	0.0	316.82	0.0	0.0	10.154
30+	678	52.398	0.0	297.147	0.0	0.0	39.811
30+	679	22.308	0.0	275.315	0.0	0.0	30.06
30+	680	22.395	0.0	304.196	0.0	0.0	60.521
30+	681	0.0	0.0	282.102	0.0	0.0	9.953
30+	682	0.0	0.0	306.617	0.0	0.0	9.953
30+	683	5.62	0.0	342.502	0.0	0.0	0.0
30+	684	3.718	0.0	353.483	0.0	0.0	80.025
30+	685	7.436	0.0	325.943	0.0	0.0	39.811
30+	686	3.805	0.0	273.413	0.0	0.0	60.119
30+	687	26.027	0.0	315.869	0.0	0.0	29.858
30+	688	22.481	0.0	260.224	0.0	0.0	60.722
30+	689	27.238	0.0	301.688	0.0	0.0	79.623
30+	690	0.0	0.0	248.768	0.0	0.0	10.154
30+	691	7.436	0.0	321.487	0.0	0.0	9.953
30+	692	1.902	0.0	350.843	0.0	0.0	9.953
30+	693	52.746	0.0	352.877	0.0	0.0	49.764
30+	694	3.718	0.0	394.424	0.0	0.0	0.0
30+	695	29.14	0.0	346.911	0.0	0.0	30.06
30+	696	9.079	0.0	337.054	0.0	0.0	49.764
30+	697	12.711	0.0	317.728	0.0	0.0	29.858
30+	698	10.981	0.0	374.279	0.0	0.0	69.67
30+	699	3.718	0.0	364.897	0.0	0.0	39.811
30+	700	11.154	0.0	394.467	0.0	0.0	29.858
30+	701	55.599	0.0	395.677	0.0	0.0	39.811
30+	702	5.448	0.0	358.541	0.0	0.0	19.906
30+	703	9.252	0.0	399.527	0.0	0.0	0.0
30+	704	0.0	0.0	269.002	0.0	0.0	29.858
30+	705	1.816	0.0	375.573	0.0	0.0	0.0
30+	706	5.448	0.0	389.454	0.0	0.0	9.953
30+	707	0.0	0.0	326.244	0.0	0.0	30.06
30+	708	1.816	0.0	356.724	0.0	0.0	19.906
30+	709	9.425	0.0	333.809	0.0	0.0	0.0
30+	710	0.0	0.0	281.367	0.0	0.0	9.953
30+	711	0.0	0.0	301.947	0.0	0.0	40.213
30+	712	0.0	0.0	314.96	0.0	0.0	39.811
30+	713	0.0	0.0	315.176	0.0	0.0	60.119
30+	714	10.895	0.0	329.747	0.0	0.0	9.953
30+	715	0.0	0.0	294.209	0.0	0.0	49.764
30+	716	0.0	0.0	318.939	0.0	0.0	59.717
30+	717	0.0	0.0	290.274	0.0	0.0	9.953
30+	718	0.0	0.0	247.471	0.0	0.0	0.0
30+	719	0.0	0.0	270.343	0.0	0.0	9.953
30+	720	0.0	0.0	281.151	0.0	0.0	39.811
30+	721	1.816	0.0	308.865	0.0	0.0	0.0
30+	722	7.523	0.0	286.816	0.0	0.0	29.858
30+	723	0.0	0.0	314.918	0.0	0.0	29.858
30+	724	9.079	0.0	311.069	0.0	0.0	19.906
30+	725	3.632	0.0	361.005	0.0	0.0	49.965
30+	726	25.724	0.0	290.229	0.0	0.0	70.072
30+	727	7.263	0.0	273.975	0.0	0.0	19.906
30+	728	13.143	0.0	324.949	0.0	0.0	19.906
30+	729	5.448	0.0	374.017	0.0	0.0	50.568
30+	730	3.632	0.0	306.487	0.0	0.0	20.107
30+	731	20.061	0.0	279.898	0.0	0.0	40.414
30+	732	7.35	0.0	311.761	0.0	0.0	10.154
30+	733	41.851	0.0	339.821	0.0	0.0	0.0
30+	734	25.595	0.0	296.933	0.0	0.0	19.906
30+	735	32.685	0.0	246.392	0.0	0.0	0.0
30+	736	34.587	0.0	341.334	0.0	0.0	79.824
30+	737	5.707	0.0	360.487	0.0	0.0	59.717
30+	738	16.343	0.0	374.581	0.0	0.0	89.575
30+	739	61.998	0.0	342.155	0.0	0.0	79.623
30+	740	87.852	0.0	290.706	0.0	0.0	109.481
30+	741	42.197	0.0	275.442	0.0	0.0	49.764
30+	742	16.602	0.0	262.816	0.0	0.0	59.717
30+	743	21.877	0.0	294.771	0.0	0.0	40.616
30+	744	38.219	0.0	312.106	0.0	0.0	79.623
30+	745	16.429	0.0	286.038	0.0	0.0	40.414
30+	746	0.0	0.0	276.093	0.0	0.0	10.154
30+	747	5.62	0.0	253.352	0.0	0.0	40.012
30+	748	20.147	0.0	247.038	0.0	0.0	29.858
30+	749	23.649	0.0	252.963	0.0	0.0	40.012
30+	750	5.448	0.0	299.873	0.0	0.0	49.764
30+	751	0.0	0.0	230.307	0.0	0.0	9.953
30+	752	3.805	0.0	285.905	0.0	0.0	19.906
30+	753	10.895	0.0	236.404	0.0	0.0	40.213
30+	754	16.688	0.0	257.674	0.0	0.0	29.858
30+	755	47.212	0.0	259.145	0.0	0.0	9.953
30+	756	20.147	0.0	264.592	0.0	0.0	40.414
30+	757	14.7	0.0	325.379	0.0	0.0	0.0
30+	758	19.974	0.0	275.834	0.0	0.0	9.953
30+	759	19.974	0.0	302.682	0.0	0.0	40.414
30+	760	14.527	0.0	314.918	0.0	0.0	9.953
30+	761	9.079	0.0	271.77	0.0	0.0	29.858
30+	762	3.718	0.0	276.526	0.0	0.0	0.0
30+	763	0.0	0.0	354.563	0.0	0.0	40.616
30+	764	19.974	0.0	307.482	0.0	0.0	109.883
30+	765	14.7	0.0	288.026	0.0	0.0	39.811
30+	766	22.482	0.0	291.785	0.0	0.0	10.154
30+	767	0.0	0.0	319.239	0.0	0.0	109.883
30+	768	0.0	0.0	323.173	0.0	0.0	70.273
30+	769	5.534	0.0	202.334	0.0	0.0	19.906
30+	770	11.154	0.0	195.245	0.0	0.0	29.858
30+	771	1.816	0.0	238.999	0.0	0.0	0.0
30+	772	16.947	0.0	197.622	0.0	0.0	0.0
30+	773	3.632	0.0	204.93	0.0	0.0	0.0
30+	774	16.429	0.0	236.015	0.0	0.0	9.953
30+	775	7.436	0.0	224.948	0.0	0.0	69.67
30+	776	0.0	0.0	285.691	0.0	0.0	29.858
30+	777	65.803	0.0	283.271	0.0	0.0	9.953
30+	778	15.132	0.0	252.399	0.0	0.0	9.953
30+	779	3.805	0.0	288.113	0.0	0.0	0.0
30+	780	0.0	0.0	281.497	0.0	0.0	0.0
30+	781	1.816	0.0	299.786	0.0	0.0	0.0
30+	782	3.805	0.0	237.918	0.0	0.0	29.858
30+	783	55.08	0.0	193.084	0.0	0.0	19.906
30+	784	42.844	0.0	276.567	0.0	0.0	9.953
30+	785	9.166	0.0	248.986	0.0	0.0	39.811
30+	786	1.902	0.0	384.385	0.0	0.0	69.67
30+	787	0.0	0.0	252.14	0.0	0.0	29.858
30+	788	0.0	0.0	324.516	0.0	0.0	9.953
30+	789	19.974	0.0	295.202	0.0	0.0	19.906
30+	790	27.238	0.0	279.552	0.0	0.0	39.811
30+	791	1.902	0.0	374.575	0.0	0.0	9.953
30+	792	50.844	0.0	260.011	0.0	0.0	29.858
30+	793	36.49	0.0	259.016	0.0	0.0	9.953
30+	794	14.7	0.0	330.915	0.0	0.0	9.953
30+	795	25.768	0.0	316.949	0.0	0.0	0.0
30+	796	16.602	0.0	302.68	0.0	0.0	0.0
30+	797	43.667	0.0	299.05	0.0	0.0	9.953
30+	798	12.884	0.0	358.712	0.0	0.0	9.953
30+	799	22.049	0.0	375.273	0.0	0.0	0.0
30+	800	26.373	0.0	361.696	0.0	0.0	29.858
30+	801	34.803	0.0	275.834	0.0	0.0	19.906
30+	802	46.433	0.0	287.333	0.0	0.0	29.858
30+	803	3.718	0.0	327.715	0.0	0.0	0.0
30+	804	14.7	0.0	363.901	0.0	0.0	0.0
30+	805	27.238	0.0	271.078	0.0	0.0	0.0
30+	806	12.711	0.0	334.46	0.0	0.0	9.953
30+	807	12.97	0.0	305.017	0.0	0.0	39.811
30+	808	7.263	0.0	285.259	0.0	0.0	0.0
30+	809	3.805	0.0	366.916	0.0	0.0	19.906
30+	810	7.263	0.0	292.782	0.0	0.0	0.0
30+	811	36.532	0.0	314.701	0.0	0.0	9.953
30+	812	35.02	0.0	252.92	0.0	0.0	49.764
30+	813	57.154	0.0	275.877	0.0	0.0	0.0
30+	814	9.511	0.0	309.513	0.0	0.0	0.0
30+	815	65.024	0.0	293.039	0.0	0.0	9.953
30+	816	18.418	0.0	340.425	0.0	0.0	0.0
30+	817	55.986	0.0	282.665	0.0	0.0	0.0
30+	818	9.079	0.0	313.794	0.0	0.0	0.0
30+	819	27.886	0.0	312.841	0.0	0.0	0.0
30+	820	0.0	0.0	341.81	0.0	0.0	0.0
30+	821	25.811	0.0	312.929	0.0	0.0	40.414
30+	822	65.455	0.0	318.332	0.0	0.0	9.953
30+	823	9.511	0.0	350.671	0.0	0.0	0.0
30+	824	50.973	0.0	302.467	0.0	0.0	59.717
30+	825	69.779	0.0	273.8	0.0	0.0	59.717
30+	826	45.87	0.0	280.763	0.0	0.0	39.811
30+	827	25.594	0.0	300.995	0.0	0.0	0.0
30+	828	9.252	0.0	358.885	0.0	0.0	0.0
30+	829	16.816	0.0	285.129	0.0	0.0	0.0
30+	830	41.85	0.0	224.644	0.0	0.0	0.0
30+	831	12.711	0.0	331.907	0.0	0.0	0.0
30+	832	12.926	0.0	285.777	0.0	0.0	0.0
30+	833	65.932	0.0	288.199	0.0	0.0	0.0
30+	834	29.182	0.0	288.111	0.0	0.0	29.858
30+	835	39.948	0.0	326.72	0.0	0.0	0.0
30+	836	0.0	0.0	282.059	0.0	0.0	0.0
30+	837	12.711	0.0	332.73	0.0	0.0	0.0
30+	838	32.857	0.0	286.297	0.0	0.0	0.0
30+	839	18.158	0.0	393.258	0.0	0.0	0.0
30+	840	30.869	0.0	342.804	0.0	0.0	29.858
30+	841	19.974	0.0	343.842	0.0	0.0	9.953
30+	842	12.711	0.0	331.518	0.0	0.0	69.871
30+	843	38.133	0.0	312.67	0.0	0.0	49.764
30+	844	5.448	0.0	314.873	0.0	0.0	40.012
30+	845	22.136	0.0	270.298	0.0	0.0	19.906
30+	846	16.343	0.0	318.677	0.0	0.0	19.906
30+	847	3.632	0.0	293.081	0.0	0.0	19.906
30+	848	41.764	0.0	359.016	0.0	0.0	0.0
30+	849	10.981	0.0	381.412	0.0	0.0	70.876
30+	850	27.452	0.0	339.516	0.0	0.0	19.906
30+	851	14.613	0.0	318.247	0.0	0.0	0.0
30+	852	47.212	0.0	355.126	0.0	0.0	0.0
30+	853	33.031	0.0	317.425	0.0	0.0	0.0
30+	854	29.053	0.0	335.93	0.0	0.0	29.858
30+	855	35.365	0.0	274.277	0.0	0.0	180.357
30+	856	39.948	0.0	370.819	0.0	0.0	139.339
30+	857	39.948	0.0	294.511	0.0	0.0	100.735
30+	858	34.674	0.0	342.76	0.0	0.0	109.682
30+	859	65.499	0.0	296.889	0.0	0.0	79.824
30+	860	38.219	0.0	321.445	0.0	0.0	39.811
30+	861	27.583	0.0	312.496	0.0	0.0	120.037
30+	862	43.58	0.0	376.439	0.0	0.0	99.528
30+	863	24.125	0.0	361.866	0.0	0.0	140.144
30+	864	31.129	0.0	327.153	0.0	0.0	159.245
30+	865	60.225	0.0	281.368	0.0	0.0	209.009
30+	866	29.053	0.0	294.251	0.0	0.0	199.458
30+	867	45.742	0.0	304.628	0.0	0.0	90.179
30+	868	35.106	0.0	307.741	0.0	0.0	0.0
30+	869	34.674	0.0	263.729	0.0	0.0	49.764
30+	870	51.145	0.0	259.405	0.0	0.0	20.308
30+	871	36.576	0.0	304.15	0.0	0.0	69.67
30+	872	12.711	0.0	328.665	0.0	0.0	109.682
30+	873	30.869	0.0	341.679	0.0	0.0	169.198
30+	874	23.606	0.0	418.767	0.0	0.0	69.871
30+	875	43.58	0.0	369.35	0.0	0.0	119.635
30+	876	10.895	0.0	318.939	0.0	0.0	79.824
30+	877	18.158	0.0	340.598	0.0	0.0	139.943
30+	878	5.448	0.0	341.852	0.0	0.0	199.257
30+	879	12.711	0.0	288.328	0.0	0.0	60.119
30+	880	60.874	0.0	325.035	0.0	0.0	139.54
30+	881	43.58	0.0	376.138	0.0	0.0	139.541
30+	882	32.685	0.0	336.665	0.0	0.0	149.292
30+	883	39.948	0.0	348.51	0.0	0.0	70.474
30+	884	21.877	0.0	323.652	0.0	0.0	79.623
30+	885	68.224	0.0	297.97	0.0	0.0	80.025
30+	886	23.606	0.0	361.178	0.0	0.0	59.918
30+	887	16.343	0.0	317.164	0.0	0.0	50.166
30+	888	29.053	0.0	341.593	0.0	0.0	189.104
30+	889	34.76	0.0	308.821	0.0	0.0	119.635
30+	890	83.7	0.0	314.442	0.0	0.0	0.0
30+	891	31.603	0.0	300.908	0.0	0.0	19.906
30+	892	14.527	0.0	344.49	0.0	0.0	29.858
30+	893	14.527	0.0	312.408	0.0	0.0	9.953
30+	894	30.133	0.0	313.144	0.0	0.0	19.906
30+	895	16.343	0.0	364.767	0.0	0.0	149.493
30+	896	29.312	0.0	271.813	0.0	0.0	29.858
30+	897	27.843	0.0	326.979	0.0	0.0	110.285
30+	898	27.411	0.0	309.816	0.0	0.0	60.119
30+	899	14.527	0.0	298.749	0.0	0.0	170.002
30+	900	25.595	0.0	318.809	0.0	0.0	80.226
30+	901	23.952	0.0	327.326	0.0	0.0	129.588
30+	902	29.053	0.0	378.646	0.0	0.0	218.962
30+	903	34.674	0.0	342.414	0.0	0.0	169.198
30+	904	32.08	0.0	292.306	0.0	0.0	9.953
30+	905	14.786	0.0	374.495	0.0	0.0	119.434
30+	906	45.396	0.0	250.714	0.0	0.0	169.198
30+	907	26.027	0.0	333.119	0.0	0.0	199.257
30+	908	50.844	0.0	289.452	0.0	0.0	241.682
30+	909	34.501	0.0	333.941	0.0	0.0	189.305
30+	910	38.133	0.0	330.136	0.0	0.0	180.357
30+	911	51.016	0.0	285.908	0.0	0.0	199.257
30+	912	23.952	0.0	323.564	0.0	0.0	139.742
30+	913	28.405	0.0	307.437	0.0	0.0	199.056
30+	914	35.711	0.0	321.271	0.0	0.0	129.387
30+	915	22.482	0.0	329.616	0.0	0.0	170.002
30+	916	24.21	0.0	323.866	0.0	0.0	59.817
30+	917	14.7	0.0	345.354	0.0	0.0	179.352
30+	918	18.634	0.0	326.719	0.0	0.0	0.0
30+	919	24.038	0.0	283.962	0.0	0.0	0.0
30+	920	12.711	0.0	345.355	0.0	0.0	19.906
30+	921	7.609	0.0	331.258	0.0	0.0	29.858
30+	922	7.523	0.0	335.238	0.0	0.0	49.764
30+	923	15.045	0.0	338.651	0.0	0.0	39.811
30+	924	14.527	0.0	393.129	0.0	0.0	19.906
30+	925	59.577	0.0	293.647	0.0	0.0	69.67
30+	926	14.527	0.0	370.042	0.0	0.0	129.387
30+	927	24.125	0.0	351.969	0.0	0.0	0.0
30+	928	47.082	0.0	288.155	0.0	0.0	99.528
30+	929	38.133	0.0	338.092	0.0	0.0	29.858
30+	930	16.688	0.0	316.906	0.0	0.0	139.742
30+	931	21.79	0.0	286.556	0.0	0.0	99.528
30+	932	12.711	0.0	344.749	0.0	0.0	90.782
30+	933	35.02	0.0	291.831	0.0	0.0	169.801
30+	934	23.606	0.0	349.632	0.0	0.0	29.858
30+	935	30.22	0.0	312.45	0.0	0.0	89.575
30+	936	18.158	0.0	339.518	0.0	0.0	19.906
30+	937	9.079	0.0	304.109	0.0	0.0	0.0
30+	938	14.527	0.0	351.235	0.0	0.0	40.012
30+	939	21.79	0.0	324.083	0.0	0.0	20.107
30+	940	16.343	0.0	332.77	0.0	0.0	50.166
30+	941	56.895	0.0	244.531	0.0	0.0	29.858
30+	942	18.201	0.0	323.045	0.0	0.0	9.953
30+	943	9.079	0.0	296.973	0.0	0.0	9.953
30+	944	10.895	0.0	351.969	0.0	0.0	40.213
30+	945	14.527	0.0	318.808	0.0	0.0	9.953
30+	946	18.158	0.0	310.766	0.0	0.0	59.717
30+	947	20.32	0.0	282.015	0.0	0.0	9.953
30+	948	10.895	0.0	318.59	0.0	0.0	39.811
30+	949	16.515	0.0	319.371	0.0	0.0	49.764
30+	950	22.049	0.0	340.859	0.0	0.0	89.575
30+	951	42.024	0.0	303.331	0.0	0.0	50.367
30+	952	23.606	0.0	280.849	0.0	0.0	139.339
30+	953	41.764	0.0	313.102	0.0	0.0	29.858
30+	954	32.685	0.0	298.229	0.0	0.0	99.528
30+	955	36.749	0.0	324.343	0.0	0.0	19.906
30+	956	36.317	0.0	309.038	0.0	0.0	139.339
30+	957	25.422	0.0	316.647	0.0	0.0	29.858
30+	958	1.816	0.0	307.092	0.0	0.0	39.811
30+	959	29.053	0.0	259.836	0.0	0.0	39.811
30+	960	18.158	0.0	325.51	0.0	0.0	9.953
30+	961	19.974	0.0	288.327	0.0	0.0	10.154
30+	962	19.974	0.0	329.141	0.0	0.0	9.953
30+	963	32.685	0.0	300.26	0.0	0.0	9.953
30+	964	25.422	0.0	331.52	0.0	0.0	70.072
30+	965	1.816	0.0	327.973	0.0	0.0	119.434
30+	966	19.974	0.0	359.881	0.0	0.0	160.25
30+	967	14.527	0.0	330.871	0.0	0.0	80.025
30+	968	21.877	0.0	286.384	0.0	0.0	19.906
30+	969	16.343	0.0	318.722	0.0	0.0	169.801
30+	970	25.422	0.0	355.472	0.0	0.0	69.871
30+	971	52.919	0.0	353.525	0.0	0.0	79.623
30+	972	23.606	0.0	314.659	0.0	0.0	69.67
30+	973	7.436	0.0	354.26	0.0	0.0	69.67
30+	974	0.0	0.0	337.918	0.0	0.0	99.729
30+	975	1.816	0.0	373.587	0.0	0.0	49.764
30+	976	11.241	0.0	322.095	0.0	0.0	119.635
30+	977	31.302	0.0	292.954	0.0	0.0	129.387
30+	978	31.215	0.0	283.227	0.0	0.0	109.481
30+	979	27.756	0.0	291.138	0.0	0.0	110.285
30+	980	24.211	0.0	346.911	0.0	0.0	80.628
30+	981	14.613	0.0	339.949	0.0	0.0	149.895
30+	982	34.068	0.0	295.03	0.0	0.0	89.575
30+	983	50.757	0.0	277.085	0.0	0.0	79.623
30+	984	93.386	0.0	252.832	0.0	0.0	99.528
30+	985	81.021	0.0	261.738	0.0	0.0	29.858
30+	986	59.144	0.0	228.406	0.0	0.0	19.906
30+	987	76.438	0.0	207.134	0.0	0.0	69.67
30+	988	45.396	0.0	279.422	0.0	0.0	19.906
30+	989	43.58	0.0	287.421	0.0	0.0	59.717
30+	990	43.234	0.0	293.474	0.0	0.0	69.67
30+	991	53.783	0.0	333.811	0.0	0.0	159.245
30+	992	63.727	0.0	231.085	0.0	0.0	159.245
30+	993	43.926	0.0	272.807	0.0	0.0	89.575
30+	994	62.949	0.0	242.285	0.0	0.0	79.623
30+	995	52.659	0.0	263.079	0.0	0.0	49.764
30+	996	61.739	0.0	244.921	0.0	0.0	49.764
30+	997	47.212	0.0	261.61	0.0	0.0	139.339
30+	998	74.449	0.0	275.358	0.0	0.0	59.717
30+	999	43.58	0.0	235.453	0.0	0.0	69.67
30+	1000	94.424	0.0	218.851	0.0	0.0	89.575
30+	1001	87.247	0.0	295.679	0.0	0.0	218.962
30+	1002	47.99	0.0	334.544	0.0	0.0	120.238
30+	1003	33.982	0.0	303.33	0.0	0.0	29.858
30+	1004	18.331	0.0	359.532	0.0	0.0	170.404
30+	1005	63.986	0.0	277.13	0.0	0.0	119.635
30+	1006	33.377	0.0	279.422	0.0	0.0	9.953
30+	1007	35.625	0.0	297.537	0.0	0.0	30.261
30+	1008	38.738	0.0	296.629	0.0	0.0	79.623
30+	1009	38.133	0.0	283.182	0.0	0.0	39.811
30+	1010	39.948	0.0	285.431	0.0	0.0	149.292
30+	1011	14.527	0.0	315.953	0.0	0.0	69.67
30+	1012	25.422	0.0	352.055	0.0	0.0	119.434
30+	1013	16.602	0.0	303.2	0.0	0.0	109.481
30+	1014	18.158	0.0	320.02	0.0	0.0	139.339
30+	1015	14.613	0.0	321.403	0.0	0.0	109.481
30+	1016	21.79	0.0	318.55	0.0	0.0	99.528
30+	1017	18.245	0.0	279.812	0.0	0.0	99.528
30+	1018	15.045	0.0	286.814	0.0	0.0	149.493
30+	1019	12.797	0.0	301.429	0.0	0.0	119.434
30+	1020	3.632	0.0	276.872	0.0	0.0	39.811
30+	1021	10.895	0.0	299.742	0.0	0.0	49.764
30+	1022	5.448	0.0	302.205	0.0	0.0	89.977
30+	1023	1.816	0.0	304.628	0.0	0.0	0.0
30+	1024	14.527	0.0	327.369	0.0	0.0	79.623
30+	1025	0.0	0.0	329.919	0.0	0.0	39.811
30+	1026	15.131	0.0	303.719	0.0	0.0	119.635
30+	1027	3.632	0.0	338.524	0.0	0.0	39.811
30+	1028	19.974	0.0	310.421	0.0	0.0	20.107
30+	1029	37.873	0.0	377.088	0.0	0.0	160.25
30+	1030	31.907	0.0	331.174	0.0	0.0	89.575
30+	1031	21.877	0.0	357.374	0.0	0.0	139.339
30+	1032	30.869	0.0	339.216	0.0	0.0	218.962
30+	1033	32.685	0.0	296.76	0.0	0.0	159.245
30+	1034	23.606	0.0	367.058	0.0	0.0	159.245
30+	1035	20.666	0.0	315.133	0.0	0.0	109.481
30+	1036	31.561	0.0	321.056	0.0	0.0	79.623
30+	1037	20.492	0.0	307.827	0.0	0.0	19.906
30+	1038	12.926	0.0	276.267	0.0	0.0	39.811
30+	1039	5.62	0.0	312.971	0.0	0.0	99.528
30+	1040	9.079	0.0	294.684	0.0	0.0	19.906
30+	1041	18.158	0.0	367.059	0.0	0.0	69.67
30+	1042	19.974	0.0	307.091	0.0	0.0	0.0
30+	1043	16.343	0.0	335.713	0.0	0.0	49.764
30+	1044	11.414	0.0	352.661	0.0	0.0	69.67
30+	1045	10.895	0.0	286.512	0.0	0.0	0.0
30+	1046	27.238	0.0	294.597	0.0	0.0	0.0
30+	1047	27.238	0.0	290.923	0.0	0.0	39.811
30+	1048	1.902	0.0	325.077	0.0	0.0	69.67
30+	1049	14.527	0.0	306.918	0.0	0.0	89.575
30+	1050	9.079	0.0	315.652	0.0	0.0	9.953
30+	1051	5.448	0.0	392.048	0.0	0.0	49.764
30+	1052	22.828	0.0	325.424	0.0	0.0	9.953
30+	1053	20.925	0.0	387.809	0.0	0.0	19.906
30+	1054	1.902	0.0	311.934	0.0	0.0	9.953
30+	1055	1.902	0.0	310.81	0.0	0.0	29.858
30+	1056	3.718	0.0	369.825	0.0	0.0	89.575
30+	1057	10.895	0.0	356.249	0.0	0.0	129.387
30+	1058	1.902	0.0	386.514	0.0	0.0	179.151
30+	1059	1.816	0.0	282.406	0.0	0.0	119.434
30+	1060	9.079	0.0	366.539	0.0	0.0	169.198
30+	1061	3.632	0.0	310.291	0.0	0.0	199.056
30+	1062	0.0	0.0	345.047	0.0	0.0	159.345
30+	1063	7.523	0.0	350.975	0.0	0.0	170.002
30+	1064	5.448	0.0	330.309	0.0	0.0	129.387
30+	1065	1.902	0.0	295.286	0.0	0.0	39.811
30+	1066	5.448	0.0	311.285	0.0	0.0	189.104
30+	1067	19.974	0.0	306.228	0.0	0.0	49.764
30+	1068	5.448	0.0	349.505	0.0	0.0	0.0
30+	1069	11.068	0.0	345.956	0.0	0.0	79.623
30+	1070	0.0	0.0	327.153	0.0	0.0	9.953
30+	1071	0.0	0.0	324.04	0.0	0.0	29.858
30+	1072	0.0	0.0	355.04	0.0	0.0	119.434
30+	1073	3.718	0.0	254.605	0.0	0.0	0.0
30+	1074	0.0	0.0	271.12	0.0	0.0	0.0
30+	1075	0.0	0.0	310.595	0.0	0.0	0.0
30+	1076	0.0	0.0	333.983	0.0	0.0	9.953
30+	1077	0.0	0.0	302.552	0.0	0.0	20.107
30+	1078	0.0	0.0	348.034	0.0	0.0	9.953
30+	1079	14.527	0.0	314.486	0.0	0.0	0.0
30+	1080	0.0	0.0	320.538	0.0	0.0	149.292
30+	1081	18.158	0.0	308.26	0.0	0.0	29.858
30+	1082	0.0	0.0	327.758	0.0	0.0	40.012
30+	1083	13.316	0.0	386.124	0.0	0.0	59.717
30+	1084	0.0	0.0	287.332	0.0	0.0	0.0
30+	1085	24.643	0.0	321.662	0.0	0.0	69.871
30+	1086	23.952	0.0	296.629	0.0	0.0	189.104
30+	1087	35.366	0.0	328.839	0.0	0.0	209.009
30+	1088	7.609	0.0	320.494	0.0	0.0	19.906
30+	1089	24.73	0.0	304.758	0.0	0.0	9.953
30+	1090	22.828	0.0	231.26	0.0	0.0	0.0
30+	1091	12.711	0.0	316.775	0.0	0.0	0.0
30+	1092	29.053	0.0	215.479	0.0	0.0	0.0
30+	1093	41.764	0.0	283.312	0.0	0.0	19.906
30+	1094	29.226	0.0	259.578	0.0	0.0	0.0
30+	1095	30.004	0.0	310.076	0.0	0.0	30.462
30+	1096	32.858	0.0	290.102	0.0	0.0	149.292
30+	1097	16.343	0.0	305.839	0.0	0.0	129.387
30+	1098	11.068	0.0	296.716	0.0	0.0	169.198
30+	1099	9.079	0.0	301.385	0.0	0.0	109.481
30+	1100	19.974	0.0	307.049	0.0	0.0	139.339
30+	1101	0.0	0.0	324.819	0.0	0.0	109.481
30+	1102	7.609	0.0	310.205	0.0	0.0	119.434
30+	1103	5.448	0.0	281.02	0.0	0.0	149.493
30+	1104	21.79	0.0	339.734	0.0	0.0	169.198
30+	1105	10.895	0.0	318.289	0.0	0.0	139.541
30+	1106	7.263	0.0	319.197	0.0	0.0	29.858
30+	1107	9.252	0.0	321.49	0.0	0.0	29.858
30+	1108	18.158	0.0	318.332	0.0	0.0	29.858
30+	1109	37.181	0.0	253.612	0.0	0.0	49.764
30+	1110	41.807	0.0	248.424	0.0	0.0	39.811
30+	1111	7.263	0.0	289.323	0.0	0.0	69.67
30+	1112	18.158	0.0	273.369	0.0	0.0	29.858
30+	1113	36.749	0.0	265.717	0.0	0.0	29.858
30+	1114	31.302	0.0	275.616	0.0	0.0	179.955
30+	1115	18.418	0.0	318.895	0.0	0.0	40.012
30+	1116	55.253	0.0	273.327	0.0	0.0	9.953
30+	1117	29.399	0.0	296.672	0.0	0.0	119.434
30+	1118	41.937	0.0	313.49	0.0	0.0	89.977
30+	1119	19.974	0.0	364.936	0.0	0.0	89.575
30+	1120	27.583	0.0	335.28	0.0	0.0	189.707
30+	1121	9.079	0.0	291.353	0.0	0.0	80.829
30+	1122	14.527	0.0	323.089	0.0	0.0	19.906
30+	1123	1.902	0.0	294.811	0.0	0.0	0.0
30+	1124	16.343	0.0	311.113	0.0	0.0	9.953
30+	1125	14.527	0.0	305.104	0.0	0.0	39.811
30+	1126	0.0	0.0	317.122	0.0	0.0	0.0
30+	1127	0.0	0.0	303.503	0.0	0.0	29.858
30+	1128	3.718	0.0	281.195	0.0	0.0	40.414
30+	1129	0.0	0.0	298.574	0.0	0.0	0.0
30+	1130	3.718	0.0	280.373	0.0	0.0	19.906
30+	1131	0.0	0.0	337.224	0.0	0.0	49.764
30+	1132	7.436	0.0	348.683	0.0	0.0	179.151
30+	1133	17.121	0.0	335.278	0.0	0.0	189.707
30+	1134	21.92	0.0	288.761	0.0	0.0	179.151
30+	1135	19.974	0.0	281.368	0.0	0.0	20.308
30+	1136	44.747	0.0	225.034	0.0	0.0	110.084
30+	1137	11.153	0.0	257.934	0.0	0.0	179.151
30+	1138	18.763	0.0	266.104	0.0	0.0	139.339
30+	1139	78.124	0.0	243.97	0.0	0.0	199.861
30+	1140	26.069	0.0	273.108	0.0	0.0	199.861
30+	1141	22.135	0.0	297.235	0.0	0.0	180.357
30+	1142	21.79	0.0	244.921	0.0	0.0	259.98
30+	1143	55.469	0.0	226.329	0.0	0.0	130.693
30+	1144	30.912	0.0	273.974	0.0	0.0	130.392
30+	1145	12.711	0.0	261.133	0.0	0.0	140.144
30+	1146	16.343	0.0	309.73	0.0	0.0	180.156
30+	1147	14.527	0.0	293.776	0.0	0.0	109.883
30+	1148	56.55	0.0	268.312	0.0	0.0	19.906
30+	1149	43.58	0.0	248.856	0.0	0.0	80.427
30+	1150	69.694	0.0	262.906	0.0	0.0	29.858
30+	1151	41.764	0.0	244.705	0.0	0.0	9.953
30+	1152	16.343	0.0	285.431	0.0	0.0	50.166
30+	1153	10.895	0.0	361.395	0.0	0.0	90.38
30+	1154	9.252	0.0	256.638	0.0	0.0	39.811
30+	1155	50.844	0.0	264.938	0.0	0.0	210.819
30+	1156	0.0	0.0	329.4	0.0	0.0	150.298
30+	1157	7.263	0.0	287.94	0.0	0.0	170.203
30+	1158	7.263	0.0	274.407	0.0	0.0	90.983
30+	1159	47.385	0.0	255.298	0.0	0.0	90.179
30+	1160	49.028	0.0	232.167	0.0	0.0	0.0
30+	1161	29.313	0.0	282.318	0.0	0.0	20.107
30+	1162	47.385	0.0	233.637	0.0	0.0	220.168
30+	1163	58.712	0.0	295.721	0.0	0.0	0.0
30+	1164	59.923	0.0	276.785	0.0	0.0	0.0
30+	1165	23.606	0.0	270.906	0.0	0.0	9.953
30+	1166	9.079	0.0	322.137	0.0	0.0	9.953
30+	1167	7.263	0.0	275.617	0.0	0.0	0.0
30+	1168	18.245	0.0	290.531	0.0	0.0	20.107
30+	1169	9.079	0.0	286.728	0.0	0.0	89.776
30+	1170	0.0	0.0	276.612	0.0	0.0	9.953
30+	1171	0.0	0.0	283.529	0.0	0.0	0.0
30+	1172	26.199	0.0	270.642	0.0	0.0	9.953
30+	1173	7.35	0.0	392.3	0.0	0.0	19.906
30+	1174	18.158	0.0	258.886	0.0	0.0	0.0
30+	1175	18.244	0.0	238.911	0.0	0.0	9.953
30+	1176	14.527	0.0	251.147	0.0	0.0	39.811
30+	1177	5.707	0.0	287.248	0.0	0.0	0.0
30+	1178	7.609	0.0	259.707	0.0	0.0	10.154
30+	1179	9.079	0.0	315.783	0.0	0.0	0.0
30+	1180	5.62	0.0	272.376	0.0	0.0	80.427
30+	1181	14.527	0.0	254.476	0.0	0.0	30.261
30+	1182	5.707	0.0	258.711	0.0	0.0	20.107
30+	1183	1.859	0.0	242.369	0.0	0.0	29.959
30+	1184	3.632	0.0	239.518	0.0	0.0	0.0
30+	1185	16.343	0.0	244.273	0.0	0.0	10.154
30+	1186	20.061	0.0	297.365	0.0	0.0	39.811
30+	1187	84.653	0.0	279.077	0.0	0.0	9.953
30+	1188	47.644	0.0	287.983	0.0	0.0	9.953
30+	1189	57.588	0.0	297.45	0.0	0.0	10.154
30+	1190	57.156	0.0	290.361	0.0	0.0	0.0
30+	1191	3.805	0.0	283.656	0.0	0.0	0.0
30+	1192	14.7	0.0	253.049	0.0	0.0	9.953
30+	1193	16.343	0.0	247.862	0.0	0.0	0.0
30+	1194	41.937	0.0	188.111	0.0	0.0	0.0
30+	1195	33.203	0.0	248.12	0.0	0.0	0.0
30+	1196	21.79	0.0	244.662	0.0	0.0	9.953
30+	1197	54.778	0.0	217.122	0.0	0.0	0.0
30+	1198	46.001	0.0	263.123	0.0	0.0	0.0
30+	1199	39.126	0.0	213.922	0.0	0.0	29.858
30+	1200	20.189	0.0	246.693	0.0	0.0	30.462
30+	1201	14.57	0.0	228.88	0.0	0.0	0.0
30+	1202	5.448	0.0	255.21	0.0	0.0	0.0
30+	1203	36.49	0.0	304.974	0.0	0.0	0.0
30+	1204	74.882	0.0	283.746	0.0	0.0	0.0
30+	1205	29.053	0.0	324.084	0.0	0.0	0.0
30+	1206	54.821	0.0	244.403	0.0	0.0	0.0
30+	1207	43.753	0.0	248.856	0.0	0.0	0.0
30+	1208	9.252	0.0	307.136	0.0	0.0	0.0
30+	1209	0.0	0.0	261.955	0.0	0.0	0.0
30+	1210	1.816	0.0	303.331	0.0	0.0	20.308
30+	1211	0.0	0.0	275.401	0.0	0.0	80.226
30+	1212	14.613	0.0	269.522	0.0	0.0	0.0
30+	1213	0.0	0.0	289.279	0.0	0.0	20.308
30+	1214	20.234	0.0	287.247	0.0	0.0	10.154
30+	1215	10.895	0.0	264.548	0.0	0.0	40.213
30+	1216	29.659	0.0	331.909	0.0	0.0	0.0
30+	1217	15.088	0.0	282.838	0.0	0.0	0.0
30+	1218	16.688	0.0	357.069	0.0	0.0	0.0
30+	1219	45.482	0.0	319.37	0.0	0.0	0.0
30+	1220	47.99	0.0	279.638	0.0	0.0	110.084
30+	1221	67.186	0.0	288.89	0.0	0.0	0.0
30+	1222	56.464	0.0	272.505	0.0	0.0	9.953
30+	1223	58.107	0.0	289.107	0.0	0.0	39.811
30+	1224	39.948	0.0	284.049	0.0	0.0	0.0
30+	1225	49.028	0.0	238.739	0.0	0.0	10.154
30+	1226	47.212	0.0	232.168	0.0	0.0	0.0
30+	1227	49.028	0.0	274.451	0.0	0.0	0.0
30+	1228	52.832	0.0	308.174	0.0	0.0	49.965
30+	1229	45.396	0.0	284.827	0.0	0.0	70.273
30+	1230	78.081	0.0	294.252	0.0	0.0	0.0
30+	1231	34.933	0.0	300.174	0.0	0.0	0.0
30+	1232	29.053	0.0	285.388	0.0	0.0	0.0
30+	1233	18.504	0.0	347.603	0.0	0.0	19.906
30+	1234	23.606	0.0	328.148	0.0	0.0	19.906
30+	1235	14.527	0.0	292.739	0.0	0.0	0.0
30+	1236	37.095	0.0	204.238	0.0	0.0	0.0
30+	1237	63.554	0.0	338.783	0.0	0.0	90.179
30+	1238	32.9	0.0	299.008	0.0	0.0	0.0
30+	1239	42.326	0.0	312.886	0.0	0.0	30.462
30+	1240	84.782	0.0	184.264	0.0	0.0	0.0
30+	1241	25.854	0.0	322.441	0.0	0.0	0.0
30+	1242	31.128	0.0	287.723	0.0	0.0	0.0
30+	1243	53.005	0.0	271.943	0.0	0.0	10.154
30+	1244	46.087	0.0	222.007	0.0	0.0	0.0
30+	1245	21.877	0.0	290.706	0.0	0.0	0.0
30+	1246	25.422	0.0	307.871	0.0	0.0	119.635
30+	1247	60.095	0.0	258.453	0.0	0.0	199.257
30+	1248	67.617	0.0	250.065	0.0	0.0	59.717
30+	1249	30.912	0.0	295.374	0.0	0.0	190.712
30+	1250	16.602	0.0	283.097	0.0	0.0	59.717
30+	1251	25.422	0.0	254.217	0.0	0.0	109.481
30+	1252	40.337	0.0	272.504	0.0	0.0	19.906
30+	1253	33.117	0.0	281.195	0.0	0.0	60.923
30+	1254	25.508	0.0	270.471	0.0	0.0	9.953
30+	1255	23.778	0.0	262.172	0.0	0.0	0.0
30+	1256	54.475	0.0	299.008	0.0	0.0	19.906
30+	1257	25.422	0.0	319.241	0.0	0.0	59.918
30+	1258	24.427	0.0	344.099	0.0	0.0	50.166
30+	1259	35.018	0.0	270.297	0.0	0.0	0.0
30+	1260	14.7	0.0	304.239	0.0	0.0	40.213
30+	1261	18.547	0.0	259.187	0.0	0.0	40.213
30+	1262	27.238	0.0	282.146	0.0	0.0	30.261
30+	1263	0.0	0.0	360.266	0.0	0.0	120.439
30+	1264	0.0	0.0	345.481	0.0	0.0	19.906
30+	1265	21.79	0.0	269.176	0.0	0.0	29.858
30+	1266	19.974	0.0	311.027	0.0	0.0	29.858
30+	1267	0.0	0.0	388.199	0.0	0.0	109.682
30+	1268	5.448	0.0	288.847	0.0	0.0	109.883
30+	1269	5.448	0.0	335.927	0.0	0.0	60.32
30+	1270	14.527	0.0	324.17	0.0	0.0	50.367
30+	1271	36.317	0.0	265.631	0.0	0.0	29.858
30+	1272	53.265	0.0	323.91	0.0	0.0	19.906
30+	1273	25.941	0.0	295.289	0.0	0.0	0.0
30+	1274	56.723	0.0	362.129	0.0	0.0	9.953
30+	1275	18.158	0.0	289.496	0.0	0.0	0.0
30+	1276	33.377	0.0	308.779	0.0	0.0	19.906
30+	1277	17.034	0.0	336.317	0.0	0.0	69.67
30+	1278	46.043	0.0	265.804	0.0	0.0	50.166
30+	1279	41.764	0.0	291.614	0.0	0.0	0.0
30+	1280	23.692	0.0	300.737	0.0	0.0	39.811
30+	1281	9.166	0.0	274.363	0.0	0.0	19.906
30+	1282	50.238	0.0	264.676	0.0	0.0	9.953
30+	1283	22.091	0.0	364.116	0.0	0.0	59.717
30+	1284	14.527	0.0	255.947	0.0	0.0	0.0
30+	1285	20.147	0.0	266.236	0.0	0.0	19.906
30+	1286	38.306	0.0	300.26	0.0	0.0	29.858
30+	1287	52.659	0.0	326.072	0.0	0.0	60.119
30+	1288	64.159	0.0	263.253	0.0	0.0	99.528
30+	1289	59.273	0.0	288.111	0.0	0.0	29.858
30+	1290	29.14	0.0	292.91	0.0	0.0	19.906
30+	1291	54.129	0.0	307.179	0.0	0.0	0.0
30+	1292	32.08	0.0	337.961	0.0	0.0	49.965
30+	1293	53.265	0.0	256.119	0.0	0.0	10.154
30+	1294	36.663	0.0	313.75	0.0	0.0	29.858
30+	1295	36.317	0.0	292.436	0.0	0.0	79.623
30+	1296	20.493	0.0	372.074	0.0	0.0	119.434
30+	1297	5.448	0.0	346.609	0.0	0.0	119.434
30+	1298	10.981	0.0	330.266	0.0	0.0	99.528
30+	1299	14.527	0.0	207.524	0.0	0.0	19.906
30+	1300	16.731	0.0	299.136	0.0	0.0	29.858
30+	1301	30.869	0.0	264.463	0.0	0.0	29.858
30+	1302	42.931	0.0	326.159	0.0	0.0	0.0
30+	1303	25.811	0.0	312.41	0.0	0.0	39.811
30+	1304	9.511	0.0	332.556	0.0	0.0	59.918
30+	1305	26.632	0.0	320.796	0.0	0.0	59.717
30+	1306	16.861	0.0	321.401	0.0	0.0	29.858
30+	1307	13.143	0.0	335.757	0.0	0.0	99.729
30+	1308	7.609	0.0	270.428	0.0	0.0	30.06
30+	1309	14.786	0.0	355.47	0.0	0.0	89.575
30+	1310	14.613	0.0	289.15	0.0	0.0	99.528
30+	1311	10.895	0.0	288.199	0.0	0.0	109.481
30+	1312	0.0	0.0	345.613	0.0	0.0	109.481
30+	1313	9.511	0.0	352.918	0.0	0.0	89.575
30+	1314	5.707	0.0	341.593	0.0	0.0	0.0
30+	1315	1.902	0.0	351.278	0.0	0.0	59.717
30+	1316	1.902	0.0	308.433	0.0	0.0	0.0
30+	1317	3.632	0.0	290.447	0.0	0.0	59.717
30+	1318	14.527	0.0	335.844	0.0	0.0	69.871
30+	1319	12.797	0.0	264.418	0.0	0.0	10.154
30+	1320	9.079	0.0	306.271	0.0	0.0	10.154
30+	1321	23.606	0.0	354.995	0.0	0.0	19.906
30+	1322	25.422	0.0	255.859	0.0	0.0	29.858
30+	1323	25.422	0.0	251.796	0.0	0.0	0.0
30+	1324	12.711	0.0	346.133	0.0	0.0	29.858
30+	1325	23.865	0.0	300.521	0.0	0.0	20.308
30+	1326	14.699	0.0	333.852	0.0	0.0	59.918
30+	1327	21.79	0.0	293.388	0.0	0.0	19.906
30+	1328	16.343	0.0	259.665	0.0	0.0	9.953
30+	1329	9.166	0.0	303.892	0.0	0.0	19.906
30+	1330	1.816	0.0	236.232	0.0	0.0	0.0
30+	1331	12.711	0.0	375.792	0.0	0.0	9.953
30+	1332	9.079	0.0	294.511	0.0	0.0	0.0
30+	1333	29.313	0.0	304.023	0.0	0.0	0.0
30+	1334	57.544	0.0	338.782	0.0	0.0	39.811
30+	1335	21.877	0.0	254.39	0.0	0.0	19.906
30+	1336	22.136	0.0	297.969	0.0	0.0	29.858
30+	1337	43.667	0.0	319.155	0.0	0.0	9.953
30+	1338	27.67	0.0	310.681	0.0	0.0	9.953
30+	1339	7.523	0.0	383.79	0.0	0.0	50.367
30+	1340	49.114	0.0	343.366	0.0	0.0	109.682
30+	1341	14.527	0.0	368.096	0.0	0.0	119.635
30+	1342	45.482	0.0	319.501	0.0	0.0	89.977
30+	1343	39.516	0.0	338.523	0.0	0.0	50.166
30+	1344	10.895	0.0	347.906	0.0	0.0	9.953
30+	1345	25.422	0.0	322.397	0.0	0.0	0.0
30+	1346	45.482	0.0	311.847	0.0	0.0	19.906
30+	1347	27.238	0.0	308.044	0.0	0.0	0.0
30+	1348	16.343	0.0	340.382	0.0	0.0	9.953
30+	1349	5.448	0.0	366.324	0.0	0.0	169.6
30+	1350	31.215	0.0	364.767	0.0	0.0	29.858
30+	1351	38.478	0.0	330.18	0.0	0.0	19.906
30+	1352	27.238	0.0	365.674	0.0	0.0	9.953
30+	1353	41.764	0.0	264.377	0.0	0.0	19.906
30+	1354	5.448	0.0	350.63	0.0	0.0	89.776
30+	1355	18.158	0.0	293.257	0.0	0.0	129.789
30+	1356	12.711	0.0	266.15	0.0	0.0	180.357
30+	1357	25.422	0.0	310.595	0.0	0.0	59.918
30+	1358	18.331	0.0	304.972	0.0	0.0	0.0
30+	1359	58.453	0.0	281.887	0.0	0.0	0.0
30+	1360	27.238	0.0	301.688	0.0	0.0	0.0
30+	1361	27.238	0.0	236.879	0.0	0.0	9.953
30+	1362	21.963	0.0	272.116	0.0	0.0	0.0
30+	1363	5.448	0.0	319.413	0.0	0.0	0.0
30+	1364	10.895	0.0	274.191	0.0	0.0	0.0
30+	1365	18.158	0.0	321.317	0.0	0.0	50.769
30+	1366	34.674	0.0	304.842	0.0	0.0	30.462
30+	1367	24.038	0.0	299.439	0.0	0.0	10.154
30+	1368	14.873	0.0	260.83	0.0	0.0	0.0
30+	1369	25.508	0.0	274.882	0.0	0.0	69.67
30+	1370	19.974	0.0	261.134	0.0	0.0	40.012
30+	1371	18.158	0.0	261.005	0.0	0.0	99.528
30+	1372	20.061	0.0	226.374	0.0	0.0	0.0
30+	1373	16.775	0.0	269.782	0.0	0.0	29.858
30+	1374	31.561	0.0	302.292	0.0	0.0	49.764
30+	1375	9.079	0.0	278.342	0.0	0.0	9.953
30+	1376	25.595	0.0	280.677	0.0	0.0	49.764
30+	1377	32.685	0.0	293.993	0.0	0.0	0.0
30+	1378	27.238	0.0	294.166	0.0	0.0	59.918
30+	1379	40.381	0.0	303.33	0.0	0.0	19.906
30+	1380	36.576	0.0	235.885	0.0	0.0	9.953
30+	1381	21.79	0.0	249.937	0.0	0.0	29.858
30+	1382	10.895	0.0	275.487	0.0	0.0	30.06
30+	1383	25.422	0.0	255.687	0.0	0.0	39.811
30+	1384	34.501	0.0	282.233	0.0	0.0	0.0
30+	1385	18.591	0.0	347.255	0.0	0.0	0.0
30+	1386	20.061	0.0	336.534	0.0	0.0	59.717
30+	1387	10.895	0.0	276.396	0.0	0.0	0.0
30+	1388	27.756	0.0	239.992	0.0	0.0	79.824
30+	1389	20.061	0.0	286.253	0.0	0.0	159.245
30+	1390	18.158	0.0	326.546	0.0	0.0	99.528
30+	1391	40.121	0.0	270.04	0.0	0.0	159.245
30+	1392	21.79	0.0	249.331	0.0	0.0	109.481
30+	1393	23.606	0.0	252.142	0.0	0.0	189.405
30+	1394	25.422	0.0	227.671	0.0	0.0	89.776
30+	1395	29.486	0.0	218.116	0.0	0.0	129.588
30+	1396	11.11	0.0	233.507	0.0	0.0	59.717
30+	1397	30.956	0.0	241.203	0.0	0.0	139.339
30+	1398	12.711	0.0	295.549	0.0	0.0	119.434
30+	1399	22.049	0.0	305.103	0.0	0.0	149.292
30+	1400	29.053	0.0	336.448	0.0	0.0	190.109
30+	1401	25.422	0.0	294.382	0.0	0.0	149.292
30+	1402	23.995	0.0	313.143	0.0	0.0	139.541
30+	1403	20.061	0.0	293.733	0.0	0.0	129.387
30+	1404	18.158	0.0	298.4	0.0	0.0	99.528
30+	1405	27.324	0.0	246.867	0.0	0.0	139.339
30+	1406	11.068	0.0	279.076	0.0	0.0	99.528
30+	1407	18.287	0.0	270.906	0.0	0.0	59.717
30+	1408	18.158	0.0	279.594	0.0	0.0	89.575
30+	1409	25.422	0.0	233.551	0.0	0.0	159.245
30+	1410	18.158	0.0	244.879	0.0	0.0	99.528
30+	1411	10.895	0.0	256.509	0.0	0.0	149.292
30+	1412	41.851	0.0	285.821	0.0	0.0	179.151
30+	1413	36.663	0.0	248.337	0.0	0.0	218.962
30+	1414	16.343	0.0	275.313	0.0	0.0	209.411
30+	1415	16.515	0.0	264.764	0.0	0.0	109.481
30+	1416	22.222	0.0	265.457	0.0	0.0	9.953
30+	1417	18.373	0.0	235.667	0.0	0.0	49.764
30+	1418	40.856	0.0	298.962	0.0	0.0	39.811
30+	1419	44.445	0.0	275.79	0.0	0.0	89.575
30+	1420	5.448	0.0	301.688	0.0	0.0	79.623
30+	1421	38.219	0.0	285.087	0.0	0.0	19.906
30+	1422	49.287	0.0	246.736	0.0	0.0	139.339
30+	1423	44.618	0.0	266.536	0.0	0.0	70.876
30+	1424	25.422	0.0	248.985	0.0	0.0	19.906
30+	1425	28.362	0.0	300.564	0.0	0.0	90.179
30+	1426	32.08	0.0	270.127	0.0	0.0	69.67
30+	1427	15.218	0.0	343.884	0.0	0.0	19.906
30+	1428	7.263	0.0	281.455	0.0	0.0	90.179
30+	1429	5.707	0.0	352.964	0.0	0.0	120.841
30+	1430	15.218	0.0	393.561	0.0	0.0	70.474
30+	1431	5.448	0.0	256.465	0.0	0.0	150.298
30+	1432	34.241	0.0	339.259	0.0	0.0	131.397
30+	1433	23.606	0.0	238.954	0.0	0.0	130.593
30+	1434	26.027	0.0	309.168	0.0	0.0	69.67
30+	1435	20.752	0.0	333.509	0.0	0.0	170.806
30+	1436	14.613	0.0	316.734	0.0	0.0	99.729
30+	1437	36.749	0.0	275.227	0.0	0.0	119.836
30+	1438	14.613	0.0	361.784	0.0	0.0	159.647
30+	1439	47.212	0.0	390.621	0.0	0.0	161.859
30+	1440	19.974	0.0	353.31	0.0	0.0	110.285
30+	1441	21.79	0.0	363.382	0.0	0.0	231.529
30+	1442	16.343	0.0	316.603	0.0	0.0	241.481
30+	1443	3.632	0.0	255.815	0.0	0.0	79.623
30+	1444	10.981	0.0	352.961	0.0	0.0	30.462
30+	1445	22.005	0.0	219.369	0.0	0.0	109.481
30+	1446	47.644	0.0	221.011	0.0	0.0	119.434
30+	1447	63.898	0.0	240.639	0.0	0.0	149.292
30+	1448	51.362	0.0	247.342	0.0	0.0	49.764
30+	1449	49.201	0.0	272.288	0.0	0.0	9.953
30+	1450	30.869	0.0	298.53	0.0	0.0	80.025
30+	1451	10.981	0.0	272.976	0.0	0.0	119.635
30+	1452	3.632	0.0	401.684	0.0	0.0	59.717
30+	1453	0.0	0.0	314.745	0.0	0.0	0.0
30+	1454	15.218	0.0	307.957	0.0	0.0	89.575
30+	1455	18.245	0.0	323.565	0.0	0.0	0.0
30+	1456	0.0	0.0	318.895	0.0	0.0	29.858
30+	1457	12.711	0.0	222.872	0.0	0.0	9.953
30+	1458	29.226	0.0	335.627	0.0	0.0	0.0
30+	1459	29.053	0.0	290.707	0.0	0.0	0.0
30+	1460	25.422	0.0	276.353	0.0	0.0	10.154
30+	1461	19.974	0.0	322.05	0.0	0.0	0.0
30+	1462	14.527	0.0	316.604	0.0	0.0	0.0
30+	1463	23.692	0.0	290.794	0.0	0.0	19.906
30+	1464	47.298	0.0	271.64	0.0	0.0	0.0
30+	1465	25.422	0.0	330.957	0.0	0.0	30.462
30+	1466	27.238	0.0	299.224	0.0	0.0	19.906
30+	1467	9.166	0.0	189.408	0.0	0.0	0.0
30+	1468	38.392	0.0	233.421	0.0	0.0	0.0
30+	1469	12.711	0.0	303.803	0.0	0.0	0.0
30+	1470	12.711	0.0	276.913	0.0	0.0	0.0
30+	1471	18.158	0.0	346.694	0.0	0.0	0.0
30+	1472	38.737	0.0	352.184	0.0	0.0	0.0
30+	1473	20.579	0.0	382.536	0.0	0.0	0.0
30+	1474	53.351	0.0	305.061	0.0	0.0	0.0
30+	1475	45.569	0.0	342.847	0.0	0.0	0.0
30+	1476	62.386	0.0	287.377	0.0	0.0	0.0
30+	1477	36.317	0.0	309.772	0.0	0.0	19.906
30+	1478	35.321	0.0	291.009	0.0	0.0	0.0
30+	1479	7.609	0.0	325.208	0.0	0.0	0.0
30+	1480	41.764	0.0	245.267	0.0	0.0	9.953
30+	1481	20.147	0.0	340.641	0.0	0.0	0.0
30+	1482	25.595	0.0	290.448	0.0	0.0	0.0
30+	1483	27.67	0.0	250.93	0.0	0.0	0.0
30+	1484	45.396	0.0	308.908	0.0	0.0	0.0
30+	1485	32.815	0.0	277.389	0.0	0.0	29.858
30+	1486	25.422	0.0	288.891	0.0	0.0	29.858
30+	1487	21.79	0.0	315.307	0.0	0.0	29.858
30+	1488	16.343	0.0	309.34	0.0	0.0	19.906
30+	1489	12.711	0.0	287.548	0.0	0.0	19.906
30+	1490	53.265	0.0	327.023	0.0	0.0	0.0
30+	1491	22.309	0.0	352.571	0.0	0.0	40.616
30+	1492	38.824	0.0	361.825	0.0	0.0	29.858
30+	1493	33.117	0.0	344.619	0.0	0.0	69.67
30+	1494	38.521	0.0	297.191	0.0	0.0	29.858
30+	1495	21.79	0.0	336.49	0.0	0.0	29.858
30+	1496	36.836	0.0	365.023	0.0	0.0	9.953
30+	1497	25.681	0.0	356.248	0.0	0.0	19.906
30+	1498	22.222	0.0	373.714	0.0	0.0	9.953
30+	1499	37.095	0.0	317.814	0.0	0.0	9.953
30+	1500	32.944	0.0	315.694	0.0	0.0	0.0
30+	1501	18.418	0.0	320.149	0.0	0.0	0.0
30+	1502	40.896	0.0	336.707	0.0	0.0	0.0
30+	1503	27.238	0.0	281.368	0.0	0.0	19.906
30+	1504	12.711	0.0	355.472	0.0	0.0	0.0
30+	1505	62.171	0.0	302.12	0.0	0.0	0.0
30+	1506	37.008	0.0	339.127	0.0	0.0	19.906
30+	1507	76.87	0.0	308.777	0.0	0.0	49.764
30+	1508	7.263	0.0	331.822	0.0	0.0	0.0
30+	1509	14.527	0.0	287.074	0.0	0.0	9.953
30+	1510	12.711	0.0	341.939	0.0	0.0	29.858
30+	1511	9.079	0.0	297.234	0.0	0.0	0.0
30+	1512	11.068	0.0	383.012	0.0	0.0	99.729
30+	1513	3.805	0.0	335.714	0.0	0.0	0.0
30+	1514	3.718	0.0	343.236	0.0	0.0	0.0
30+	1515	11.154	0.0	313.62	0.0	0.0	39.811
30+	1516	14.527	0.0	291.398	0.0	0.0	89.575
30+	1517	9.252	0.0	275.053	0.0	0.0	0.0
30+	1518	18.158	0.0	277.691	0.0	0.0	0.0
30+	1519	12.711	0.0	266.625	0.0	0.0	0.0
30+	1520	33.16	0.0	259.967	0.0	0.0	19.906
30+	1521	7.263	0.0	325.812	0.0	0.0	109.883
30+	1522	11.327	0.0	349.934	0.0	0.0	40.012
30+	1523	0.0	0.0	296.284	0.0	0.0	50.166
30+	1524	9.079	0.0	286.944	0.0	0.0	39.811
30+	1525	16.343	0.0	333.334	0.0	0.0	99.528
30+	1526	9.079	0.0	295.374	0.0	0.0	89.575
30+	1527	43.58	0.0	265.197	0.0	0.0	140.948
30+	1528	45.569	0.0	259.92	0.0	0.0	139.339
30+	1529	5.448	0.0	324.126	0.0	0.0	129.789
30+	1530	21.963	0.0	300.822	0.0	0.0	169.801
30+	1531	9.079	0.0	312.669	0.0	0.0	149.292
30+	1532	18.764	0.0	292.779	0.0	0.0	59.717
30+	1533	34.501	0.0	318.982	0.0	0.0	69.67
30+	1534	21.877	0.0	310.29	0.0	0.0	19.906
30+	1535	5.62	0.0	304.713	0.0	0.0	29.858
30+	1536	0.0	0.0	294.512	0.0	0.0	0.0
30+	1537	7.609	0.0	309.685	0.0	0.0	39.811
30+	1538	9.079	0.0	282.579	0.0	0.0	0.0
30+	1539	0.0	0.0	289.063	0.0	0.0	29.858
30+	1540	0.0	0.0	267.489	0.0	0.0	19.906
30+	1541	0.0	0.0	282.752	0.0	0.0	9.953
30+	1542	9.079	0.0	296.889	0.0	0.0	70.474
30+	1543	0.0	0.0	281.757	0.0	0.0	9.953
30+	1544	5.448	0.0	303.459	0.0	0.0	9.953
30+	1545	20.061	0.0	233.377	0.0	0.0	0.0
30+	1546	0.0	0.0	304.842	0.0	0.0	9.953
30+	1547	0.0	0.0	282.491	0.0	0.0	9.953
30+	1548	0.0	0.0	290.836	0.0	0.0	9.953
30+	1549	5.448	0.0	307.438	0.0	0.0	40.213
30+	1550	15.218	0.0	346.911	0.0	0.0	19.906
30+	1551	1.902	0.0	316.647	0.0	0.0	110.084
30+	1552	0.0	0.0	335.454	0.0	0.0	19.906
30+	1553	1.816	0.0	329.963	0.0	0.0	59.717
30+	1554	1.902	0.0	334.2	0.0	0.0	69.67
30+	1555	15.045	0.0	328.796	0.0	0.0	70.273
30+	1556	26.632	0.0	304.324	0.0	0.0	9.953
30+	1557	3.632	0.0	302.898	0.0	0.0	0.0
30+	1558	23.952	0.0	310.291	0.0	0.0	0.0
30+	1559	1.902	0.0	307.87	0.0	0.0	0.0
30+	1560	0.0	0.0	254.649	0.0	0.0	109.481
30+	1561	7.393	0.0	274.233	0.0	0.0	0.0
30+	1562	12.711	0.0	290.058	0.0	0.0	9.953
30+	1563	29.14	0.0	253.912	0.0	0.0	129.387
30+	1564	23.865	0.0	256.55	0.0	0.0	99.528
30+	1565	27.238	0.0	281.541	0.0	0.0	0.0
30+	1566	12.711	0.0	265.89	0.0	0.0	0.0
30+	1567	5.448	0.0	270.601	0.0	0.0	0.0
30+	1568	0.0	0.0	281.151	0.0	0.0	69.67
30+	1569	0.0	0.0	281.109	0.0	0.0	0.0
30+	1570	0.0	0.0	327.672	0.0	0.0	9.953
30+	1571	0.0	0.0	305.449	0.0	0.0	99.528
30+	1572	1.902	0.0	346.306	0.0	0.0	189.707
30+	1573	0.0	0.0	311.761	0.0	0.0	0.0
30+	1574	0.0	0.0	395.246	0.0	0.0	79.623
30+	1575	9.079	0.0	331.13	0.0	0.0	29.858
30+	1576	18.158	0.0	300.693	0.0	0.0	29.858
30+	1577	3.632	0.0	394.599	0.0	0.0	69.67
30+	1578	7.263	0.0	297.365	0.0	0.0	9.953
30+	1579	7.436	0.0	380.719	0.0	0.0	29.858
30+	1580	9.079	0.0	344.577	0.0	0.0	9.953
30+	1581	15.002	0.0	245.224	0.0	0.0	0.0
30+	1582	27.929	0.0	282.146	0.0	0.0	0.0
30+	1583	26.373	0.0	328.751	0.0	0.0	10.154
30+	1584	19.974	0.0	332.385	0.0	0.0	39.811
30+	1585	5.62	0.0	333.983	0.0	0.0	189.104
30+	1586	1.902	0.0	350.585	0.0	0.0	209.009
30+	1587	5.707	0.0	288.069	0.0	0.0	159.245
30+	1588	9.079	0.0	282.319	0.0	0.0	129.387
30+	1589	0.0	0.0	311.113	0.0	0.0	0.0
30+	1590	1.902	0.0	393.387	0.0	0.0	159.245
30+	1591	0.0	0.0	316.602	0.0	0.0	60.722
30+	1592	11.414	0.0	321.403	0.0	0.0	30.06
30+	1593	15.132	0.0	294.422	0.0	0.0	0.0
30+	1594	9.339	0.0	346.393	0.0	0.0	169.801
30+	1595	11.414	0.0	300.087	0.0	0.0	109.481
30+	1596	3.805	0.0	276.18	0.0	0.0	89.776
30+	1597	5.707	0.0	313.793	0.0	0.0	89.575
30+	1598	13.143	0.0	338.351	0.0	0.0	169.198
30+	1599	1.816	0.0	320.017	0.0	0.0	169.198
30+	1600	0.0	0.0	319.284	0.0	0.0	19.906
30+	1601	0.0	0.0	317.08	0.0	0.0	89.575
30+	1602	0.0	0.0	323.132	0.0	0.0	109.481
30+	1603	0.0	0.0	311.113	0.0	0.0	9.953
30+	1604	3.632	0.0	364.551	0.0	0.0	119.434
30+	1605	0.0	0.0	310.205	0.0	0.0	29.858
30+	1606	3.632	0.0	301.515	0.0	0.0	109.481
30+	1607	0.0	0.0	288.155	0.0	0.0	9.953
30+	1608	0.0	0.0	282.665	0.0	0.0	129.387
30+	1609	1.816	0.0	294.424	0.0	0.0	99.528
30+	1610	0.0	0.0	339.389	0.0	0.0	49.764
30+	1611	58.193	0.0	286.253	0.0	0.0	69.871
30+	1612	26.113	0.0	329.92	0.0	0.0	79.623
30+	1613	39.257	0.0	308.779	0.0	0.0	9.953
30+	1614	40.9	0.0	306.357	0.0	0.0	0.0
30+	1615	1.816	0.0	283.27	0.0	0.0	9.953
30+	1616	5.448	0.0	259.102	0.0	0.0	0.0
30+	1617	45.655	0.0	231.82	0.0	0.0	79.623
30+	1618	36.663	0.0	306.271	0.0	0.0	39.811
30+	1619	5.448	0.0	258.062	0.0	0.0	9.953
30+	1620	7.263	0.0	293.473	0.0	0.0	0.0
30+	1621	0.0	0.0	302.856	0.0	0.0	0.0
30+	1622	25.422	0.0	279.333	0.0	0.0	0.0
30+	1623	0.0	0.0	309.901	0.0	0.0	0.0
30+	1624	12.711	0.0	282.793	0.0	0.0	40.012
30+	1625	12.711	0.0	309.944	0.0	0.0	129.387
30+	1626	9.079	0.0	335.366	0.0	0.0	0.0
30+	1627	3.632	0.0	301.947	0.0	0.0	9.953
30+	1628	0.0	0.0	297.752	0.0	0.0	109.481
30+	1629	0.0	0.0	320.666	0.0	0.0	139.339
30+	1630	0.0	0.0	257.156	0.0	0.0	0.0
30+	1631	3.632	0.0	356.12	0.0	0.0	179.352
30+	1632	12.711	0.0	325.553	0.0	0.0	189.305
30+	1633	1.816	0.0	313.101	0.0	0.0	160.049
30+	1634	1.902	0.0	308.821	0.0	0.0	79.623
30+	1635	9.079	0.0	343.971	0.0	0.0	129.387
30+	1636	5.534	0.0	340.425	0.0	0.0	0.0
30+	1637	16.515	0.0	284.437	0.0	0.0	10.154
30+	1638	0.0	0.0	273.585	0.0	0.0	29.858
30+	1639	13.316	0.0	318.376	0.0	0.0	10.154
30+	1640	1.816	0.0	253.784	0.0	0.0	49.764
30+	1641	29.053	0.0	285.778	0.0	0.0	0.0
30+	1642	11.154	0.0	290.75	0.0	0.0	9.953
30+	1643	51.103	0.0	295.203	0.0	0.0	9.953
30+	1644	23.865	0.0	285.907	0.0	0.0	0.0
30+	1645	23.779	0.0	294.338	0.0	0.0	19.906
30+	1646	21.79	0.0	275.573	0.0	0.0	0.0
30+	1647	27.67	0.0	251.104	0.0	0.0	0.0
30+	1648	16.515	0.0	281.671	0.0	0.0	0.0
30+	1649	15.218	0.0	286.899	0.0	0.0	0.0
30+	1650	28.491	0.0	295.892	0.0	0.0	20.107
30+	1651	28.448	0.0	278.121	0.0	0.0	60.722
30+	1652	34.847	0.0	321.616	0.0	0.0	60.923
30+	1653	23.692	0.0	310.334	0.0	0.0	30.261
30+	1654	9.511	0.0	353.872	0.0	0.0	9.953
30+	1655	35.884	0.0	299.566	0.0	0.0	0.0
30+	1656	20.493	0.0	335.796	0.0	0.0	0.0
30+	1657	20.32	0.0	343.97	0.0	0.0	60.32
30+	1658	0.0	0.0	354.044	0.0	0.0	49.965
30+	1659	1.902	0.0	291.701	0.0	0.0	49.764
30+	1660	14.613	0.0	315.781	0.0	0.0	0.0
30+	1661	14.613	0.0	325.594	0.0	0.0	89.977
30+	1662	30.177	0.0	324.556	0.0	0.0	70.072
30+	1663	31.042	0.0	294.985	0.0	0.0	30.06
30+	1664	35.106	0.0	298.053	0.0	0.0	39.811
30+	1665	21.79	0.0	290.143	0.0	0.0	9.953
30+	1666	14.7	0.0	344.834	0.0	0.0	19.906
30+	1667	31.345	0.0	316.474	0.0	0.0	0.0
30+	1668	33.115	0.0	267.446	0.0	0.0	0.0
30+	1669	27.411	0.0	258.67	0.0	0.0	0.0
30+	1670	44.012	0.0	263.339	0.0	0.0	0.0
30+	1671	32.685	0.0	262.258	0.0	0.0	0.0
30+	1672	28.534	0.0	248.636	0.0	0.0	0.0
30+	1673	16.947	0.0	266.665	0.0	0.0	10.154
30+	1674	7.609	0.0	293.123	0.0	0.0	0.0
30+	1675	31.906	0.0	207.433	0.0	0.0	0.0
30+	1676	9.079	0.0	241.074	0.0	0.0	0.0
30+	1677	5.448	0.0	288.761	0.0	0.0	0.0
30+	1678	21.79	0.0	272.028	0.0	0.0	0.0
30+	1679	1.816	0.0	289.538	0.0	0.0	0.0
30+	1680	3.805	0.0	311.501	0.0	0.0	0.0
30+	1681	0.0	0.0	299.395	0.0	0.0	9.953
30+	1682	31.042	0.0	305.665	0.0	0.0	0.0
30+	1683	46.347	0.0	243.581	0.0	0.0	0.0
30+	1684	33.982	0.0	252.917	0.0	0.0	0.0
30+	1685	39.775	0.0	238.52	0.0	0.0	0.0
30+	1686	32.945	0.0	259.187	0.0	0.0	0.0
30+	1687	21.79	0.0	259.232	0.0	0.0	0.0
30+	1688	32.772	0.0	218.808	0.0	0.0	0.0
30+	1689	25.422	0.0	254.346	0.0	0.0	0.0
30+	1690	7.263	0.0	271.597	0.0	0.0	0.0
30+	1691	0.0	0.0	306.096	0.0	0.0	0.0
30+	1692	0.0	0.0	327.153	0.0	0.0	0.0
30+	1693	5.448	0.0	291.484	0.0	0.0	0.0
30+	1694	12.711	0.0	279.853	0.0	0.0	0.0
30+	1695	9.166	0.0	272.85	0.0	0.0	0.0
30+	1696	42.37	0.0	269.521	0.0	0.0	9.953
30+	1697	40.467	0.0	259.751	0.0	0.0	0.0
30+	1698	45.482	0.0	245.484	0.0	0.0	0.0
30+	1699	37.268	0.0	260.01	0.0	0.0	0.0
30+	1700	36.922	0.0	255.123	0.0	0.0	0.0
30+	1701	18.245	0.0	291.138	0.0	0.0	9.953
30+	1702	23.606	0.0	338.609	0.0	0.0	49.764
30+	1703	9.079	0.0	315.651	0.0	0.0	29.858
30+	1704	3.632	0.0	278.598	0.0	0.0	9.953
30+	1705	16.429	0.0	288.501	0.0	0.0	0.0
30+	1706	18.158	0.0	299.051	0.0	0.0	0.0
30+	1707	14.613	0.0	306.962	0.0	0.0	9.953
30+	1708	7.609	0.0	262.127	0.0	0.0	0.0
30+	1709	54.389	0.0	299.093	0.0	0.0	89.575
30+	1710	34.111	0.0	258.194	0.0	0.0	0.0
30+	1711	59.058	0.0	231.476	0.0	0.0	0.0
30+	1712	47.904	0.0	265.325	0.0	0.0	0.0
30+	1713	28.362	0.0	325.77	0.0	0.0	9.953
30+	1714	11.414	0.0	348.035	0.0	0.0	0.0
30+	1715	43.493	0.0	321.403	0.0	0.0	39.811
30+	1716	11.241	0.0	343.669	0.0	0.0	49.965
30+	1717	17.121	0.0	359.272	0.0	0.0	0.0
30+	1718	26.113	0.0	339.863	0.0	0.0	20.107
30+	1719	1.902	0.0	329.226	0.0	0.0	9.953
30+	1720	11.414	0.0	351.062	0.0	0.0	109.883
30+	1721	1.902	0.0	302.724	0.0	0.0	29.858
30+	1722	12.884	0.0	303.677	0.0	0.0	39.811
30+	1723	24.557	0.0	309.641	0.0	0.0	49.965
30+	1724	0.0	0.0	350.715	0.0	0.0	29.858
30+	1725	39.775	0.0	351.752	0.0	0.0	129.789
30+	1726	21.79	0.0	277.564	0.0	0.0	49.764
30+	1727	25.551	0.0	324.169	0.0	0.0	129.387
30+	1728	47.558	0.0	291.312	0.0	0.0	39.811
30+	1729	38.219	0.0	304.196	0.0	0.0	79.623
30+	1730	18.764	0.0	358.454	0.0	0.0	9.953
30+	1731	9.079	0.0	264.333	0.0	0.0	0.0
30+	1732	0.0	0.0	291.915	0.0	0.0	0.0
30+	1733	0.0	0.0	339.646	0.0	0.0	59.918
30+	1734	0.0	0.0	331.736	0.0	0.0	49.764
30+	1735	0.0	0.0	364.81	0.0	0.0	179.151
30+	1736	0.0	0.0	286.47	0.0	0.0	19.906
30+	1737	0.0	0.0	271.77	0.0	0.0	10.154
30+	1738	0.0	0.0	307.135	0.0	0.0	0.0
30+	1739	12.797	0.0	280.762	0.0	0.0	9.953
30+	1740	5.707	0.0	323.996	0.0	0.0	140.144
30+	1741	0.0	0.0	345.916	0.0	0.0	39.811
30+	1742	3.718	0.0	293.992	0.0	0.0	49.764
30+	1743	1.902	0.0	340.641	0.0	0.0	79.623
30+	1744	1.902	0.0	337.054	0.0	0.0	59.717
30+	1745	0.0	0.0	319.069	0.0	0.0	59.717
30+	1746	7.523	0.0	325.682	0.0	0.0	9.953
30+	1747	0.0	0.0	326.547	0.0	0.0	39.811
30+	1748	0.0	0.0	325.596	0.0	0.0	39.811
30+	1749	0.0	0.0	333.681	0.0	0.0	59.717
30+	1750	0.0	0.0	270.256	0.0	0.0	9.953
30+	1751	0.0	0.0	304.888	0.0	0.0	0.0
30+	1752	0.0	0.0	320.968	0.0	0.0	9.953
30+	1753	0.0	0.0	351.926	0.0	0.0	39.811
30+	1754	0.0	0.0	309.167	0.0	0.0	19.906
30+	1755	0.0	0.0	360.485	0.0	0.0	29.858
30+	1756	0.0	0.0	290.664	0.0	0.0	0.0
30+	1757	0.0	0.0	331.866	0.0	0.0	19.906
30+	1758	0.0	0.0	360.79	0.0	0.0	19.906
30+	1759	0.0	0.0	324.126	0.0	0.0	0.0
30+	1760	0.0	0.0	261.351	0.0	0.0	0.0
30+	1761	0.0	0.0	274.232	0.0	0.0	0.0
30+	1762	0.0	0.0	333.94	0.0	0.0	79.623
30+	1763	0.0	0.0	303.59	0.0	0.0	19.906
30+	1764	0.0	0.0	325.553	0.0	0.0	0.0
30+	1765	0.0	0.0	319.501	0.0	0.0	0.0
30+	1766	0.0	0.0	312.971	0.0	0.0	29.858
30+	1767	0.0	0.0	290.361	0.0	0.0	9.953
30+	1768	0.0	0.0	342.457	0.0	0.0	0.0
30+	1769	0.0	0.0	288.283	0.0	0.0	0.0
30+	1770	0.0	0.0	312.884	0.0	0.0	0.0
30+	1771	0.0	0.0	318.548	0.0	0.0	19.906
30+	1772	0.0	0.0	344.749	0.0	0.0	9.953
30+	1773	0.0	0.0	275.53	0.0	0.0	0.0
30+	1774	0.0	0.0	282.362	0.0	0.0	39.811
30+	1775	0.0	0.0	287.809	0.0	0.0	0.0
30+	1776	0.0	0.0	318.935	0.0	0.0	0.0
30+	1777	0.0	0.0	382.967	0.0	0.0	59.918
30+	1778	0.0	0.0	274.018	0.0	0.0	39.811
30+	1779	0.0	0.0	269.003	0.0	0.0	9.953
30+	1780	0.0	0.0	313.189	0.0	0.0	0.0
30+	1781	0.0	0.0	324.126	0.0	0.0	0.0
30+	1782	0.0	0.0	261.826	0.0	0.0	0.0
30+	1783	0.0	0.0	301.817	0.0	0.0	0.0
30+	1784	0.0	0.0	287.853	0.0	0.0	0.0
30+	1785	0.0	0.0	321.749	0.0	0.0	0.0
30+	1786	7.263	0.0	350.456	0.0	0.0	39.811
30+	1787	0.0	0.0	331.129	0.0	0.0	90.581
30+	1788	0.0	0.0	280.287	0.0	0.0	9.953
30+	1789	0.0	0.0	278.902	0.0	0.0	19.906
30+	1790	7.609	0.0	300.953	0.0	0.0	30.06
30+	1791	7.609	0.0	279.681	0.0	0.0	0.0
30+	1792	0.0	0.0	254.691	0.0	0.0	0.0
30+	1793	7.436	0.0	234.501	0.0	0.0	9.953
30+	1794	22.482	0.0	311.934	0.0	0.0	19.906
30+	1795	11.154	0.0	302.119	0.0	0.0	0.0
30+	1796	3.805	0.0	313.49	0.0	0.0	0.0
30+	1797	11.154	0.0	274.363	0.0	0.0	0.0
30+	1798	11.414	0.0	272.114	0.0	0.0	0.0
30+	1799	0.0	0.0	308.649	0.0	0.0	0.0
30+	1800	0.0	0.0	259.274	0.0	0.0	0.0
30+	1801	0.0	0.0	254.734	0.0	0.0	0.0
30+	1802	9.079	0.0	293.647	0.0	0.0	0.0
30+	1803	0.0	0.0	267.749	0.0	0.0	0.0
30+	1804	0.0	0.0	263.383	0.0	0.0	0.0
30+	1805	0.0	0.0	195.072	0.0	0.0	0.0
30+	1806	32.772	0.0	260.441	0.0	0.0	0.0
30+	1807	14.527	0.0	252.184	0.0	0.0	0.0
30+	1808	3.632	0.0	287.117	0.0	0.0	0.0
30+	1809	21.79	0.0	299.873	0.0	0.0	0.0
30+	1810	18.331	0.0	302.51	0.0	0.0	0.0
30+	1811	16.343	0.0	369.477	0.0	0.0	9.953
30+	1812	12.711	0.0	329.963	0.0	0.0	0.0
30+	1813	1.816	0.0	294.77	0.0	0.0	0.0
30+	1814	1.816	0.0	277.216	0.0	0.0	0.0
30+	1815	3.632	0.0	314.571	0.0	0.0	0.0
30+	1816	0.0	0.0	333.941	0.0	0.0	0.0
30+	1817	1.816	0.0	270.428	0.0	0.0	0.0
30+	1818	12.711	0.0	241.937	0.0	0.0	0.0
30+	1819	29.053	0.0	214.658	0.0	0.0	0.0
30+	1820	12.884	0.0	233.508	0.0	0.0	0.0
30+	1821	5.534	0.0	210.507	0.0	0.0	0.0
30+	1822	1.902	0.0	278.297	0.0	0.0	0.0
30+	1823	1.816	0.0	299.959	0.0	0.0	0.0
30+	1824	5.448	0.0	229.659	0.0	0.0	0.0
30+	1825	18.158	0.0	259.665	0.0	0.0	0.0
30+	1826	1.816	0.0	272.116	0.0	0.0	9.953
30+	1827	5.707	0.0	286.253	0.0	0.0	0.0
30+	1828	9.339	0.0	254.044	0.0	0.0	0.0
30+	1829	0.0	0.0	299.526	0.0	0.0	109.481
30+	1830	0.0	0.0	268.398	0.0	0.0	0.0
30+	1831	0.0	0.0	322.398	0.0	0.0	69.67
30+	1832	0.0	0.0	268.312	0.0	0.0	9.953
30+	1833	0.0	0.0	305.578	0.0	0.0	9.953
30+	1834	0.0	0.0	316.907	0.0	0.0	29.858
30+	1835	1.816	0.0	296.498	0.0	0.0	9.953
30+	1836	10.895	0.0	291.613	0.0	0.0	29.858
30+	1837	0.0	0.0	283.832	0.0	0.0	0.0
30+	1838	12.711	0.0	283.876	0.0	0.0	0.0
30+	1839	0.0	0.0	312.67	0.0	0.0	9.953
30+	1840	7.436	0.0	291.353	0.0	0.0	0.0
30+	1841	1.902	0.0	311.198	0.0	0.0	10.154
30+	1842	0.0	0.0	254.433	0.0	0.0	9.953
30+	1843	1.816	0.0	286.902	0.0	0.0	0.0
30+	1844	0.0	0.0	274.406	0.0	0.0	9.953
30+	1845	5.707	0.0	304.195	0.0	0.0	0.0
30+	1846	0.0	0.0	264.291	0.0	0.0	0.0
30+	1847	0.0	0.0	245.441	0.0	0.0	0.0
30+	1848	0.0	0.0	280.417	0.0	0.0	0.0
30+	1849	0.0	0.0	220.709	0.0	0.0	0.0
30+	1850	0.0	0.0	251.277	0.0	0.0	0.0
30+	1851	0.0	0.0	274.45	0.0	0.0	9.953
30+	1852	0.0	0.0	261.61	0.0	0.0	9.953
30+	1853	0.0	0.0	281.973	0.0	0.0	19.906
30+	1854	14.613	0.0	233.29	0.0	0.0	0.0
30+	1855	18.158	0.0	264.075	0.0	0.0	0.0
30+	1856	49.892	0.0	247.991	0.0	0.0	9.953
30+	1857	18.158	0.0	264.507	0.0	0.0	9.953
30+	1858	14.527	0.0	243.322	0.0	0.0	0.0
30+	1859	9.079	0.0	278.515	0.0	0.0	0.0
30+	1860	0.0	0.0	280.893	0.0	0.0	49.764
30+	1861	12.711	0.0	311.114	0.0	0.0	79.623
30+	1862	0.0	0.0	302.077	0.0	0.0	29.858
30+	1863	5.707	0.0	287.723	0.0	0.0	9.953
30+	1864	0.0	0.0	293.992	0.0	0.0	29.858
30+	1865	0.0	0.0	241.895	0.0	0.0	19.906
30+	1866	0.0	0.0	299.742	0.0	0.0	19.906
30+	1867	5.707	0.0	257.459	0.0	0.0	0.0
30+	1868	27.583	0.0	305.407	0.0	0.0	9.953
30+	1869	9.425	0.0	278.816	0.0	0.0	19.906
30+	1870	0.0	0.0	310.205	0.0	0.0	0.0
30+	1871	0.0	0.0	322.873	0.0	0.0	79.623
30+	1872	0.0	0.0	280.331	0.0	0.0	19.906
30+	1873	3.805	0.0	262.301	0.0	0.0	0.0
30+	1874	0.0	0.0	313.966	0.0	0.0	0.0
30+	1875	32.685	0.0	331.261	0.0	0.0	49.764
30+	1876	15.132	0.0	266.193	0.0	0.0	9.953
30+	1877	14.786	0.0	315.004	0.0	0.0	29.858
30+	1878	17.121	0.0	292.132	0.0	0.0	9.953
30+	1879	0.0	0.0	277.518	0.0	0.0	9.953
30+	1880	3.632	0.0	329.445	0.0	0.0	29.858
30+	1881	29.486	0.0	284.567	0.0	0.0	39.811
30+	1882	0.0	0.0	291.528	0.0	0.0	79.623
30+	1883	37.959	0.0	263.988	0.0	0.0	129.387
30+	1884	7.436	0.0	296.629	0.0	0.0	9.953
30+	1885	23.606	0.0	266.279	0.0	0.0	19.906
30+	1886	36.317	0.0	236.578	0.0	0.0	0.0
30+	1887	23.779	0.0	250.153	0.0	0.0	0.0
30+	1888	49.201	0.0	230.871	0.0	0.0	9.953
30+	1889	39.991	0.0	204.584	0.0	0.0	9.953
30+	1890	36.403	0.0	250.758	0.0	0.0	0.0
30+	1891	21.79	0.0	235.886	0.0	0.0	0.0
30+	1892	0.0	0.0	281.195	0.0	0.0	0.0
30+	1893	9.079	0.0	199.525	0.0	0.0	0.0
30+	1894	14.527	0.0	233.465	0.0	0.0	0.0
30+	1895	14.527	0.0	225.856	0.0	0.0	0.0
30+	1896	16.775	0.0	242.154	0.0	0.0	0.0
30+	1897	12.711	0.0	252.962	0.0	0.0	0.0
30+	1898	9.166	0.0	270.04	0.0	0.0	29.858
30+	1899	0.0	0.0	277.39	0.0	0.0	19.906
30+	1900	3.632	0.0	269.649	0.0	0.0	9.953
30+	1901	0.0	0.0	242.457	0.0	0.0	0.0
30+	1902	32.858	0.0	261.479	0.0	0.0	59.717
30+	1903	7.263	0.0	216.041	0.0	0.0	0.0
30+	1904	25.422	0.0	210.118	0.0	0.0	0.0
30+	1905	65.803	0.0	276.568	0.0	0.0	20.107
30+	1906	25.422	0.0	289.064	0.0	0.0	9.953
30+	1907	12.797	0.0	265.285	0.0	0.0	59.717
30+	1908	29.053	0.0	299.094	0.0	0.0	9.953
30+	1909	40.381	0.0	315.264	0.0	0.0	9.953
30+	1910	21.79	0.0	300.216	0.0	0.0	19.906
30+	1911	16.343	0.0	270.387	0.0	0.0	10.154
30+	1912	50.844	0.0	328.493	0.0	0.0	50.367
30+	1913	27.324	0.0	306.962	0.0	0.0	9.953
30+	1914	25.422	0.0	277.044	0.0	0.0	0.0
30+	1915	3.632	0.0	239.299	0.0	0.0	9.953
30+	1916	16.602	0.0	301.515	0.0	0.0	0.0
30+	1917	40.034	0.0	199.006	0.0	0.0	0.0
30+	1918	29.053	0.0	304.023	0.0	0.0	9.953
30+	1919	0.0	0.0	313.362	0.0	0.0	29.858
30+	1920	18.591	0.0	277.304	0.0	0.0	0.0
30+	1921	9.079	0.0	266.149	0.0	0.0	0.0
30+	1922	25.422	0.0	293.689	0.0	0.0	9.953
30+	1923	19.974	0.0	341.55	0.0	0.0	9.953
30+	1924	0.0	0.0	339.216	0.0	0.0	20.107
30+	1925	0.0	0.0	304.541	0.0	0.0	0.0
30+	1926	0.0	0.0	315.566	0.0	0.0	0.0
30+	1927	0.0	0.0	336.879	0.0	0.0	50.769
30+	1928	0.0	0.0	335.107	0.0	0.0	9.953
30+	1929	1.816	0.0	278.514	0.0	0.0	10.154
30+	1930	0.0	0.0	319.674	0.0	0.0	0.0
30+	1931	0.0	0.0	350.067	0.0	0.0	9.953
30+	1932	31.129	0.0	221.446	0.0	0.0	9.953
30+	1933	1.816	0.0	318.808	0.0	0.0	79.623
30+	1934	10.895	0.0	299.354	0.0	0.0	19.906
30+	1935	29.659	0.0	254.821	0.0	0.0	0.0
30+	1936	36.403	0.0	287.248	0.0	0.0	79.623
30+	1937	21.79	0.0	301.515	0.0	0.0	19.906
30+	1938	40.51	0.0	262.215	0.0	0.0	0.0
30+	1939	47.212	0.0	251.796	0.0	0.0	0.0
30+	1940	25.465	0.0	277.564	0.0	0.0	0.0
30+	1941	16.775	0.0	271.899	0.0	0.0	0.0
30+	1942	9.079	0.0	239.819	0.0	0.0	0.0
30+	1943	16.602	0.0	277.389	0.0	0.0	59.717
30+	1944	9.079	0.0	271.424	0.0	0.0	0.0
30+	1945	18.158	0.0	298.056	0.0	0.0	59.717
30+	1946	45.482	0.0	271.078	0.0	0.0	69.67
30+	1947	45.482	0.0	307.309	0.0	0.0	179.151
30+	1948	53.005	0.0	286.555	0.0	0.0	59.717
30+	1949	30.869	0.0	311.675	0.0	0.0	9.953
30+	1950	25.422	0.0	330.525	0.0	0.0	29.858
30+	1951	80.589	0.0	280.978	0.0	0.0	89.977
30+	1952	45.958	0.0	279.377	0.0	0.0	0.0
30+	1953	38.478	0.0	301.299	0.0	0.0	19.906
30+	1954	60.874	0.0	285.864	0.0	0.0	60.119
30+	1955	50.93	0.0	230.654	0.0	0.0	29.858
30+	1956	32.944	0.0	300.867	0.0	0.0	39.811
30+	1957	32.944	0.0	250.24	0.0	0.0	0.0
30+	1958	19.974	0.0	275.704	0.0	0.0	79.623
30+	1959	34.587	0.0	294.166	0.0	0.0	69.871
30+	1960	42.11	0.0	280.719	0.0	0.0	49.764
30+	1961	44.228	0.0	277.045	0.0	0.0	89.575
30+	1962	32.685	0.0	259.189	0.0	0.0	79.623
30+	1963	34.501	0.0	329.099	0.0	0.0	70.675
30+	1964	30.956	0.0	298.489	0.0	0.0	49.764
30+	1965	27.238	0.0	297.883	0.0	0.0	9.953
30+	1966	34.674	0.0	216.906	0.0	0.0	9.953
30+	1967	14.7	0.0	265.242	0.0	0.0	0.0
30+	1968	40.381	0.0	238.738	0.0	0.0	19.906
30+	1969	42.283	0.0	242.456	0.0	0.0	0.0
30+	1970	29.226	0.0	308.129	0.0	0.0	19.906
30+	1971	38.133	0.0	275.488	0.0	0.0	10.154
30+	1972	69.78	0.0	250.325	0.0	0.0	0.0
30+	1973	14.959	0.0	284.87	0.0	0.0	19.906
30+	1974	27.238	0.0	233.724	0.0	0.0	9.953
30+	1975	30.869	0.0	233.205	0.0	0.0	0.0
30+	1976	46.174	0.0	257.805	0.0	0.0	9.953
30+	1977	32.685	0.0	262.518	0.0	0.0	9.953
30+	1978	7.263	0.0	262.776	0.0	0.0	0.0
30+	1979	0.0	0.0	214.961	0.0	0.0	0.0
30+	1980	18.245	0.0	236.49	0.0	0.0	0.0
30+	1981	10.981	0.0	239.518	0.0	0.0	9.953
30+	1982	18.158	0.0	273.843	0.0	0.0	9.953
30+	1983	27.238	0.0	282.146	0.0	0.0	0.0
30+	1984	0.0	0.0	264.031	0.0	0.0	0.0
30+	1985	0.0	0.0	291.873	0.0	0.0	70.273
30+	1986	5.448	0.0	285.129	0.0	0.0	19.906
30+	1987	40.078	0.0	265.285	0.0	0.0	0.0
30+	1988	0.0	0.0	309.47	0.0	0.0	30.06
30+	1989	0.0	0.0	309.297	0.0	0.0	129.387
30+	1990	18.461	0.0	236.144	0.0	0.0	29.858
30+	1991	30.869	0.0	234.286	0.0	0.0	0.0
30+	1992	41.98	0.0	228.709	0.0	0.0	0.0
30+	1993	0.0	0.0	300.476	0.0	0.0	89.575
30+	1994	40.813	0.0	283.183	0.0	0.0	39.811
30+	1995	78.513	0.0	241.764	0.0	0.0	101.137
30+	1996	65.932	0.0	237.137	0.0	0.0	30.06
30+	1997	65.63	0.0	221.789	0.0	0.0	0.0
30+	1998	88.154	0.0	258.756	0.0	0.0	79.824
[truncated: 10,568 more rows]
