# Supplementary material for: N-Glycans modulate tilting of HIV-1 envelope glycoprotein
Source: Nat Commun. 2026 Apr 15;17:5206. doi: 10.1038/s41467-026-71874-2 (PMC13254402; doi:10.1038/s41467-026-71874-2)
Supplement: Supplementary file 8 — Source Data [file 41467_2026_71874_MOESM8_ESM.zip › source_data/2_Supplementary_Figures/6_FigS11/FigS11b_extracted_data/WT_CD4_RAW_0-10.csv]

Tilt_bin	Frame	ASA_7.2	Membrane_7.2	Glycan_7.2	ASA_18.6	Membrane_18.6	Glycan_18.6
0-10	0	59.75	0.0	367.79	0.0	0.0	253.847
0-10	1	98.228	0.0	322.397	0.0	0.0	181.462
0-10	2	11.414	0.0	330.049	0.0	0.0	181.864
0-10	3	45.655	0.0	307.352	0.0	0.0	141.852
0-10	4	11.414	0.0	315.219	0.0	0.0	222.48
0-10	5	22.655	0.0	277.433	0.0	0.0	121.645
0-10	6	13.057	0.0	337.659	0.0	0.0	121.544
0-10	7	1.816	0.0	338.393	0.0	0.0	141.751
0-10	8	0.0	0.0	393.076	0.0	0.0	182.165
0-10	9	29.053	0.0	317.77	0.0	0.0	111.592
0-10	10	25.422	0.0	324.991	0.0	0.0	182.77
0-10	11	14.527	0.0	352.747	0.0	0.0	151.402
0-10	12	0.0	0.0	387.067	0.0	0.0	152.308
0-10	13	0.0	0.0	388.795	0.0	0.0	111.39
0-10	14	0.0	0.0	384.472	0.0	0.0	182.77
0-10	15	5.707	0.0	396.146	0.0	0.0	152.207
0-10	16	1.859	0.0	384.908	0.0	0.0	181.261
0-10	17	3.632	0.0	532.899	0.0	0.0	200.664
0-10	18	0.0	0.0	422.477	0.0	0.0	200.765
0-10	19	7.263	0.0	362.517	0.0	0.0	120.942
0-10	20	45.396	0.0	303.416	0.0	0.0	171.912
0-10	21	29.139	0.0	300.694	0.0	0.0	101.338
0-10	22	50.844	0.0	330.567	0.0	0.0	80.527
0-10	23	3.805	0.0	386.507	0.0	0.0	110.687
0-10	24	0.0	0.0	416.814	0.0	0.0	20.107
0-10	25	0.0	0.0	369.603	0.0	0.0	50.367
0-10	26	14.527	0.0	239.905	0.0	0.0	70.373
0-10	27	19.974	0.0	298.012	0.0	0.0	90.982
0-10	28	22.005	0.0	309.424	0.0	0.0	100.332
0-10	29	0.0	0.0	417.55	0.0	0.0	149.995
0-10	30	0.0	0.0	381.406	0.0	0.0	100.633
0-10	31	0.0	0.0	369.385	0.0	0.0	70.172
0-10	32	0.0	0.0	370.252	0.0	0.0	120.439
0-10	33	0.0	0.0	365.843	0.0	0.0	159.446
0-10	34	0.0	0.0	434.412	0.0	0.0	220.57
0-10	35	0.0	0.0	341.889	0.0	0.0	90.179
0-10	36	0.0	0.0	339.037	0.0	0.0	20.308
0-10	37	0.0	0.0	349.109	0.0	0.0	110.687
0-10	38	0.0	0.0	383.094	0.0	0.0	100.936
0-10	39	0.0	0.0	346.906	0.0	0.0	39.912
0-10	40	1.816	0.0	438.255	0.0	0.0	50.367
0-10	41	16.343	0.0	476.734	0.0	0.0	310.748
0-10	42	0.0	0.0	373.581	0.0	0.0	89.776
0-10	43	0.0	0.0	391.521	0.0	0.0	300.494
0-10	44	1.816	0.0	447.945	0.0	0.0	150.097
0-10	45	0.0	0.0	420.62	0.0	0.0	220.872
0-10	46	0.0	0.0	427.836	0.0	0.0	229.719
0-10	47	3.632	0.0	332.644	0.0	0.0	270.535
0-10	48	1.816	0.0	290.706	0.0	0.0	181.362
0-10	49	0.0	0.0	362.729	0.0	0.0	191.214
0-10	50	0.0	0.0	338.431	0.0	0.0	201.066
0-10	51	0.0	0.0	378.077	0.0	0.0	191.114
0-10	52	0.0	0.0	347.812	0.0	0.0	190.511
0-10	53	0.0	0.0	365.235	0.0	0.0	200.464
0-10	54	12.711	0.0	253.526	0.0	0.0	220.168
0-10	55	0.0	0.0	370.469	0.0	0.0	170.203
0-10	56	0.0	0.0	385.689	0.0	0.0	251.032
0-10	57	1.816	0.0	373.449	0.0	0.0	180.759
0-10	58	0.0	0.0	351.139	0.0	0.0	120.338
0-10	59	3.632	0.0	242.713	0.0	0.0	211.22
0-10	60	0.0	0.0	360.047	0.0	0.0	100.03
0-10	61	32.685	0.0	271.723	0.0	0.0	130.391
0-10	62	0.0	0.0	443.661	0.0	0.0	140.747
0-10	63	0.0	0.0	323.514	0.0	0.0	140.645
0-10	64	12.884	0.0	392.646	0.0	0.0	140.545
0-10	65	25.422	0.0	305.317	0.0	0.0	280.588
0-10	66	16.515	0.0	354.469	0.0	0.0	140.344
0-10	67	25.422	0.0	384.395	0.0	0.0	110.285
0-10	68	36.317	0.0	339.562	0.0	0.0	180.156
0-10	69	16.515	0.0	325.467	0.0	0.0	79.623
0-10	70	3.805	0.0	267.749	0.0	0.0	139.541
0-10	71	3.632	0.0	242.413	0.0	0.0	180.156
0-10	72	20.579	0.0	375.273	0.0	0.0	239.471
0-10	73	11.327	0.0	339.735	0.0	0.0	120.037
0-10	74	0.0	0.0	364.551	0.0	0.0	149.895
0-10	75	7.263	0.0	295.504	0.0	0.0	200.464
0-10	76	29.053	0.0	259.059	0.0	0.0	209.21
0-10	77	25.422	0.0	287.549	0.0	0.0	160.552
0-10	78	31.129	0.0	277.001	0.0	0.0	210.618
0-10	79	19.974	0.0	233.854	0.0	0.0	211.119
0-10	80	11.154	0.0	356.632	0.0	0.0	180.558
0-10	81	45.828	0.0	277.951	0.0	0.0	150.397
0-10	82	44.099	0.0	223.779	0.0	0.0	220.57
0-10	83	38.219	0.0	250.758	0.0	0.0	290.943
0-10	84	40.294	0.0	214.614	0.0	0.0	180.96
0-10	85	38.219	0.0	258.194	0.0	0.0	251.331
0-10	86	17.034	0.0	292.652	0.0	0.0	161.256
0-10	87	19.974	0.0	323.173	0.0	0.0	210.717
0-10	88	26.372	0.0	351.097	0.0	0.0	260.784
0-10	89	9.425	0.0	391.133	0.0	0.0	170.203
0-10	90	11.327	0.0	363.332	0.0	0.0	190.913
0-10	91	18.245	0.0	273.369	0.0	0.0	159.848
0-10	92	13.142	0.0	349.412	0.0	0.0	80.226
0-10	93	7.609	0.0	303.072	0.0	0.0	60.119
0-10	94	7.263	0.0	266.579	0.0	0.0	111.089
0-10	95	1.816	0.0	283.052	0.0	0.0	180.958
0-10	96	5.707	0.0	451.403	0.0	0.0	200.161
0-10	97	5.448	0.0	230.783	0.0	0.0	90.077
0-10	98	15.045	0.0	434.845	0.0	0.0	180.155
0-10	99	18.158	0.0	234.286	0.0	0.0	290.44
0-10	100	21.79	0.0	206.615	0.0	0.0	270.736
0-10	101	3.632	0.0	245.871	0.0	0.0	280.085
0-10	102	35.278	0.0	187.031	0.0	0.0	159.949
0-10	103	47.298	0.0	278.947	0.0	0.0	260.181
0-10	104	16.6	0.0	244.186	0.0	0.0	210.416
0-10	105	31.516	0.0	233.724	0.0	0.0	260.079
0-10	106	29.053	0.0	221.229	0.0	0.0	181.765
0-10	107	12.711	0.0	236.966	0.0	0.0	152.308
0-10	108	23.907	0.0	234.372	0.0	0.0	60.923
0-10	109	5.49	0.0	399.743	0.0	0.0	170.504
0-10	110	29.398	0.0	277.433	0.0	0.0	140.546
0-10	111	14.527	0.0	304.627	0.0	0.0	130.995
0-10	112	14.527	0.0	307.913	0.0	0.0	180.96
0-10	113	0.0	0.0	355.253	0.0	0.0	200.062
0-10	114	1.902	0.0	338.864	0.0	0.0	189.908
0-10	115	66.235	0.0	336.879	0.0	0.0	200.665
0-10	116	10.895	0.0	297.968	0.0	0.0	211.824
0-10	117	16.343	0.0	299.829	0.0	0.0	231.125
0-10	118	10.895	0.0	431.042	0.0	0.0	240.777
0-10	119	16.343	0.0	408.995	0.0	0.0	161.154
0-10	120	32.772	0.0	322.482	0.0	0.0	121.042
0-10	121	42.37	0.0	291.44	0.0	0.0	180.356
0-10	122	27.411	0.0	299.482	0.0	0.0	209.41
0-10	123	21.79	0.0	306.141	0.0	0.0	251.031
0-10	124	33.031	0.0	247.601	0.0	0.0	141.149
0-10	125	29.355	0.0	284.046	0.0	0.0	170.605
0-10	126	23.606	0.0	227.455	0.0	0.0	160.451
0-10	127	36.317	0.0	287.028	0.0	0.0	210.818
0-10	128	43.967	0.0	265.457	0.0	0.0	240.174
0-10	129	34.501	0.0	325.982	0.0	0.0	180.958
0-10	130	45.569	0.0	310.724	0.0	0.0	151.202
0-10	131	9.079	0.0	307.654	0.0	0.0	100.835
0-10	132	0.0	0.0	345.912	0.0	0.0	80.326
0-10	133	10.981	0.0	380.502	0.0	0.0	160.35
0-10	134	14.527	0.0	345.609	0.0	0.0	190.209
0-10	135	0.0	0.0	293.468	0.0	0.0	149.794
0-10	136	5.62	0.0	312.489	0.0	0.0	110.486
0-10	137	0.0	0.0	351.317	0.0	0.0	240.275
0-10	138	0.0	0.0	360.48	0.0	0.0	231.024
0-10	139	0.0	0.0	364.716	0.0	0.0	190.711
0-10	140	0.0	0.0	368.65	0.0	0.0	200.864
0-10	141	0.0	0.0	350.015	0.0	0.0	220.569
0-10	142	5.448	0.0	441.585	0.0	0.0	250.829
0-10	143	0.0	0.0	365.711	0.0	0.0	140.344
0-10	144	3.718	0.0	351.397	0.0	0.0	170.604
0-10	145	9.511	0.0	339.64	0.0	0.0	180.054
0-10	146	37.44	0.0	337.913	0.0	0.0	160.148
0-10	147	24.686	0.0	358.924	0.0	0.0	190.712
0-10	148	22.049	0.0	374.013	0.0	0.0	231.126
0-10	149	3.805	0.0	370.25	0.0	0.0	280.69
0-10	150	20.491	0.0	404.796	0.0	0.0	331.056
0-10	151	29.659	0.0	366.575	0.0	0.0	200.262
0-10	152	24.73	0.0	367.612	0.0	0.0	320.702
0-10	153	24.383	0.0	331.904	0.0	0.0	151.0
0-10	154	26.545	0.0	343.448	0.0	0.0	250.529
0-10	155	18.85	0.0	344.788	0.0	0.0	230.924
0-10	156	26.111	0.0	341.415	0.0	0.0	210.417
0-10	157	32.078	0.0	345.648	0.0	0.0	180.759
0-10	158	26.285	0.0	340.722	0.0	0.0	280.385
0-10	159	30.09	0.0	350.495	0.0	0.0	271.54
0-10	160	48.679	0.0	346.171	0.0	0.0	231.328
0-10	161	33.851	0.0	324.296	0.0	0.0	230.422
0-10	162	37.221	0.0	283.913	0.0	0.0	190.31
0-10	163	31.907	0.0	332.854	0.0	0.0	280.387
0-10	164	28.317	0.0	350.148	0.0	0.0	200.562
0-10	165	22.741	0.0	383.005	0.0	0.0	260.482
0-10	166	41.503	0.0	340.94	0.0	0.0	260.884
0-10	167	13.142	0.0	352.914	0.0	0.0	190.611
0-10	168	26.241	0.0	300.905	0.0	0.0	150.7
0-10	169	37.698	0.0	280.497	0.0	0.0	141.048
0-10	170	15.175	0.0	338.43	0.0	0.0	180.055
0-10	171	15.001	0.0	331.901	0.0	0.0	220.067
0-10	172	9.468	0.0	337.565	0.0	0.0	190.209
0-10	173	1.902	0.0	358.838	0.0	0.0	220.469
0-10	174	17.077	0.0	402.764	0.0	0.0	301.197
0-10	175	5.707	0.0	405.268	0.0	0.0	291.648
0-10	176	0.0	0.0	349.366	0.0	0.0	151.402
0-10	177	20.621	0.0	333.588	0.0	0.0	110.385
0-10	178	22.482	0.0	381.453	0.0	0.0	60.722
0-10	179	20.838	0.0	303.716	0.0	0.0	140.144
0-10	180	16.904	0.0	320.876	0.0	0.0	162.16
0-10	181	20.664	0.0	251.874	0.0	0.0	91.083
0-10	182	13.186	0.0	348.548	0.0	0.0	101.539
0-10	183	26.198	0.0	351.355	0.0	0.0	171.81
0-10	184	18.893	0.0	260.996	0.0	0.0	30.462
0-10	185	31.82	0.0	289.273	0.0	0.0	111.391
0-10	186	15.044	0.0	295.539	0.0	0.0	60.52
0-10	187	18.677	0.0	299.693	0.0	0.0	91.284
0-10	188	26.112	0.0	273.619	0.0	0.0	121.746
0-10	189	11.24	0.0	334.799	0.0	0.0	50.367
0-10	190	14.785	0.0	306.048	0.0	0.0	80.829
0-10	191	24.556	0.0	333.501	0.0	0.0	151.202
0-10	192	26.502	0.0	273.927	0.0	0.0	60.521
0-10	193	20.665	0.0	319.756	0.0	0.0	50.367
0-10	194	3.718	0.0	318.845	0.0	0.0	60.722
0-10	195	3.632	0.0	341.849	0.0	0.0	130.894
0-10	196	13.1	0.0	287.674	0.0	0.0	91.385
0-10	197	40.77	0.0	305.013	0.0	0.0	141.852
0-10	198	35.45	0.0	286.941	0.0	0.0	70.675
0-10	199	15.088	0.0	292.815	0.0	0.0	121.544
0-10	200	28.448	0.0	257.11	0.0	0.0	40.616
0-10	201	24.73	0.0	268.78	0.0	0.0	30.462
0-10	202	5.534	0.0	279.329	0.0	0.0	60.923
0-10	203	9.079	0.0	307.65	0.0	0.0	50.769
0-10	204	7.609	0.0	252.438	0.0	0.0	40.616
0-10	205	18.331	0.0	298.529	0.0	0.0	60.822
0-10	206	18.764	0.0	305.271	0.0	0.0	110.887
0-10	207	3.632	0.0	300.56	0.0	0.0	80.225
0-10	208	30.35	0.0	260.523	0.0	0.0	30.462
0-10	209	5.534	0.0	277.126	0.0	0.0	20.308
0-10	210	7.523	0.0	232.941	0.0	0.0	30.462
0-10	211	7.349	0.0	254.645	0.0	0.0	10.154
0-10	212	3.632	0.0	275.396	0.0	0.0	40.616
0-10	213	1.816	0.0	293.25	0.0	0.0	71.077
0-10	214	0.0	0.0	390.31	0.0	0.0	40.616
0-10	215	0.0	0.0	362.555	0.0	0.0	132.0
0-10	216	0.0	0.0	376.734	0.0	0.0	141.852
0-10	217	18.158	0.0	353.046	0.0	0.0	50.669
0-10	218	5.448	0.0	327.282	0.0	0.0	81.13
0-10	219	7.263	0.0	373.455	0.0	0.0	91.385
0-10	220	23.606	0.0	397.019	0.0	0.0	91.385
0-10	221	12.711	0.0	347.688	0.0	0.0	70.876
0-10	222	7.263	0.0	312.063	0.0	0.0	81.231
0-10	223	21.79	0.0	320.966	0.0	0.0	131.498
0-10	224	11.154	0.0	290.746	0.0	0.0	50.468
0-10	225	16.343	0.0	302.292	0.0	0.0	40.012
0-10	226	21.79	0.0	425.25	0.0	0.0	101.137
0-10	227	34.501	0.0	424.862	0.0	0.0	69.871
0-10	228	14.959	0.0	327.061	0.0	0.0	91.083
0-10	229	11.068	0.0	335.057	0.0	0.0	111.29
0-10	230	30.869	0.0	412.757	0.0	0.0	60.32
0-10	231	16.343	0.0	377.001	0.0	0.0	80.125
0-10	232	10.895	0.0	353.089	0.0	0.0	39.811
0-10	233	19.974	0.0	325.986	0.0	0.0	90.179
0-10	234	1.859	0.0	335.922	0.0	0.0	80.024
0-10	235	11.283	0.0	356.2	0.0	0.0	130.392
0-10	236	0.0	0.0	322.218	0.0	0.0	59.717
0-10	237	10.895	0.0	341.938	0.0	0.0	30.361
0-10	238	9.079	0.0	400.126	0.0	0.0	9.953
0-10	239	7.263	0.0	325.984	0.0	0.0	0.0
0-10	240	0.0	0.0	332.467	0.0	0.0	29.959
0-10	241	9.425	0.0	328.792	0.0	0.0	19.906
0-10	242	21.79	0.0	349.633	0.0	0.0	79.824
0-10	243	9.338	0.0	318.545	0.0	0.0	69.67
0-10	244	11.283	0.0	334.456	0.0	0.0	129.587
0-10	245	5.62	0.0	325.936	0.0	0.0	89.676
0-10	246	7.263	0.0	362.945	0.0	0.0	160.653
0-10	247	9.339	0.0	393.213	0.0	0.0	110.084
0-10	248	9.252	0.0	349.586	0.0	0.0	100.633
0-10	249	3.718	0.0	327.148	0.0	0.0	130.392
0-10	250	12.97	0.0	333.244	0.0	0.0	59.918
0-10	251	7.609	0.0	313.056	0.0	0.0	19.906
0-10	252	14.786	0.0	337.784	0.0	0.0	30.06
0-10	253	0.0	0.0	303.067	0.0	0.0	20.107
0-10	254	0.0	0.0	324.728	0.0	0.0	40.012
0-10	255	7.609	0.0	325.979	0.0	0.0	69.77
0-10	256	9.294	0.0	369.044	0.0	0.0	160.653
0-10	257	7.609	0.0	334.626	0.0	0.0	0.0
0-10	258	59.75	0.0	367.79	0.0	0.0	253.847
0-10	259	0.0	0.0	407.994	0.0	0.0	170.002
0-10	260	3.805	0.0	302.11	0.0	0.0	170.203
0-10	261	3.805	0.0	412.616	0.0	0.0	70.373
0-10	262	1.902	0.0	299.429	0.0	0.0	91.083
0-10	263	1.902	0.0	263.416	0.0	0.0	139.742
0-10	264	5.707	0.0	380.667	0.0	0.0	139.541
0-10	265	0.0	0.0	342.192	0.0	0.0	180.558
0-10	266	7.609	0.0	521.692	0.0	0.0	170.404
0-10	267	0.0	0.0	427.705	0.0	0.0	120.037
0-10	268	7.263	0.0	325.587	0.0	0.0	99.528
0-10	269	5.448	0.0	364.547	0.0	0.0	79.723
0-10	270	12.711	0.0	371.332	0.0	0.0	79.623
0-10	271	3.632	0.0	396.149	0.0	0.0	130.191
0-10	272	3.632	0.0	361.995	0.0	0.0	119.434
0-10	273	3.632	0.0	349.151	0.0	0.0	129.789
0-10	274	0.0	0.0	362.253	0.0	0.0	179.151
0-10	275	1.902	0.0	506.142	0.0	0.0	199.961
0-10	276	12.711	0.0	379.72	0.0	0.0	159.446
0-10	277	19.974	0.0	332.939	0.0	0.0	149.694
0-10	278	5.448	0.0	338.3	0.0	0.0	99.729
0-10	279	0.0	0.0	355.644	0.0	0.0	169.198
0-10	280	0.0	0.0	333.158	0.0	0.0	79.623
0-10	281	0.0	0.0	376.394	0.0	0.0	59.717
0-10	282	0.0	0.0	396.972	0.0	0.0	79.623
0-10	283	19.974	0.0	430.646	0.0	0.0	149.292
0-10	284	1.816	0.0	385.554	0.0	0.0	189.908
0-10	285	0.0	0.0	383.869	0.0	0.0	250.429
0-10	286	0.0	0.0	405.142	0.0	0.0	249.424
0-10	287	3.632	0.0	419.19	0.0	0.0	179.754
0-10	288	0.0	0.0	318.156	0.0	0.0	89.575
0-10	289	1.902	0.0	376.127	0.0	0.0	219.565
0-10	290	0.0	0.0	386.334	0.0	0.0	219.967
0-10	291	0.0	0.0	399.007	0.0	0.0	189.305
0-10	292	0.0	0.0	419.84	0.0	0.0	129.387
0-10	293	0.0	0.0	414.183	0.0	0.0	218.962
0-10	294	0.0	0.0	448.2	0.0	0.0	199.66
0-10	295	0.0	0.0	437.264	0.0	0.0	238.868
0-10	296	0.0	0.0	421.872	0.0	0.0	238.968
0-10	297	0.0	0.0	401.078	0.0	0.0	209.512
0-10	298	0.0	0.0	408.467	0.0	0.0	250.831
0-10	299	0.0	0.0	364.112	0.0	0.0	169.399
0-10	300	0.0	0.0	415.387	0.0	0.0	239.27
0-10	301	0.0	0.0	364.154	0.0	0.0	230.121
0-10	302	0.0	0.0	384.606	0.0	0.0	189.505
0-10	303	0.0	0.0	430.476	0.0	0.0	189.908
0-10	304	0.0	0.0	372.671	0.0	0.0	209.914
0-10	305	0.0	0.0	394.157	0.0	0.0	150.097
0-10	306	0.0	0.0	357.969	0.0	0.0	111.089
0-10	307	0.0	0.0	375.136	0.0	0.0	200.263
0-10	308	0.0	0.0	438.429	0.0	0.0	240.977
0-10	309	0.0	0.0	422.479	0.0	0.0	259.779
0-10	310	0.0	0.0	400.168	0.0	0.0	210.417
0-10	311	0.0	0.0	418.37	0.0	0.0	130.693
0-10	312	19.974	0.0	383.694	0.0	0.0	151.503
0-10	313	0.0	0.0	407.043	0.0	0.0	170.102
0-10	314	9.079	0.0	364.377	0.0	0.0	179.151
0-10	315	1.816	0.0	389.274	0.0	0.0	131.396
0-10	316	0.0	0.0	385.904	0.0	0.0	149.393
0-10	317	0.0	0.0	357.458	0.0	0.0	169.198
0-10	318	0.0	0.0	381.49	0.0	0.0	89.776
0-10	319	0.0	0.0	404.056	0.0	0.0	259.477
0-10	320	0.0	0.0	330.518	0.0	0.0	59.817
0-10	321	0.0	0.0	378.601	0.0	0.0	129.789
0-10	322	1.902	0.0	392.604	0.0	0.0	229.216
0-10	323	0.0	0.0	351.662	0.0	0.0	179.653
0-10	324	0.0	0.0	355.338	0.0	0.0	129.487
0-10	325	0.0	0.0	404.707	0.0	0.0	150.197
0-10	326	0.0	0.0	393.725	0.0	0.0	210.416
0-10	327	0.0	0.0	392.99	0.0	0.0	229.719
0-10	328	0.0	0.0	328.964	0.0	0.0	160.049
0-10	329	0.0	0.0	346.517	0.0	0.0	209.009
0-10	330	0.0	0.0	340.77	0.0	0.0	129.387
0-10	331	0.0	0.0	304.143	0.0	0.0	150.7
0-10	332	0.0	0.0	348.461	0.0	0.0	170.605
0-10	333	3.805	0.0	354.294	0.0	0.0	160.049
0-10	334	9.511	0.0	345.605	0.0	0.0	190.109
0-10	335	9.511	0.0	351.096	0.0	0.0	160.049
0-10	336	3.805	0.0	350.186	0.0	0.0	189.908
0-10	337	0.0	0.0	321.317	0.0	0.0	150.298
0-10	338	7.523	0.0	382.104	0.0	0.0	230.523
0-10	339	10.981	0.0	375.533	0.0	0.0	200.263
0-10	340	1.902	0.0	363.902	0.0	0.0	150.499
0-10	341	0.0	0.0	409.255	0.0	0.0	249.625
0-10	342	3.805	0.0	361.913	0.0	0.0	240.074
0-10	343	10.895	0.0	449.636	0.0	0.0	169.801
0-10	344	19.974	0.0	465.028	0.0	0.0	120.439
0-10	345	7.263	0.0	444.621	0.0	0.0	180.96
0-10	346	14.527	0.0	454.651	0.0	0.0	190.511
0-10	347	0.0	0.0	446.653	0.0	0.0	319.898
0-10	348	0.0	0.0	435.454	0.0	0.0	130.593
0-10	349	0.0	0.0	387.853	0.0	0.0	230.724
0-10	350	0.0	0.0	394.296	0.0	0.0	190.109
0-10	351	0.0	0.0	390.146	0.0	0.0	210.014
0-10	352	12.884	0.0	425.685	0.0	0.0	159.848
0-10	353	29.313	0.0	408.173	0.0	0.0	170.002
0-10	354	23.779	0.0	365.759	0.0	0.0	130.392
0-10	355	30.869	0.0	428.105	0.0	0.0	260.181
0-10	356	0.0	0.0	453.268	0.0	0.0	249.021
0-10	357	36.403	0.0	473.588	0.0	0.0	239.471
0-10	358	20.751	0.0	425.762	0.0	0.0	329.85
0-10	359	19.974	0.0	442.934	0.0	0.0	239.471
0-10	360	32.685	0.0	458.283	0.0	0.0	258.974
0-10	361	27.324	0.0	492.005	0.0	0.0	269.731
0-10	362	23.606	0.0	478.776	0.0	0.0	339.2
0-10	363	14.527	0.0	445.485	0.0	0.0	349.153
0-10	364	1.816	0.0	466.497	0.0	0.0	329.448
0-10	365	9.079	0.0	440.384	0.0	0.0	258.773
0-10	366	38.133	0.0	421.441	0.0	0.0	261.588
0-10	367	21.79	0.0	393.944	0.0	0.0	151.705
0-10	368	7.35	0.0	449.111	0.0	0.0	139.339
0-10	369	3.805	0.0	480.922	0.0	0.0	59.717
0-10	370	1.902	0.0	449.934	0.0	0.0	219.364
0-10	371	14.527	0.0	409.42	0.0	0.0	180.357
0-10	372	5.448	0.0	432.207	0.0	0.0	189.606
0-10	373	3.632	0.0	450.064	0.0	0.0	299.388
0-10	374	5.448	0.0	423.994	0.0	0.0	239.873
0-10	375	9.079	0.0	448.465	0.0	0.0	239.269
0-10	376	25.422	0.0	433.546	0.0	0.0	259.376
0-10	377	12.711	0.0	430.649	0.0	0.0	269.931
0-10	378	5.448	0.0	442.365	0.0	0.0	230.422
0-10	379	18.245	0.0	432.505	0.0	0.0	240.174
0-10	380	16.343	0.0	432.943	0.0	0.0	219.967
0-10	381	7.263	0.0	414.345	0.0	0.0	180.357
0-10	382	34.501	0.0	419.539	0.0	0.0	279.885
0-10	383	1.816	0.0	478.035	0.0	0.0	279.482
0-10	384	3.632	0.0	454.037	0.0	0.0	279.582
0-10	385	7.35	0.0	453.346	0.0	0.0	299.89
0-10	386	3.632	0.0	480.411	0.0	0.0	319.796
0-10	387	1.816	0.0	447.465	0.0	0.0	189.505
0-10	388	0.0	0.0	472.888	0.0	0.0	290.138
0-10	389	12.711	0.0	455.164	0.0	0.0	180.256
0-10	390	5.448	0.0	442.797	0.0	0.0	250.228
0-10	391	1.902	0.0	450.109	0.0	0.0	329.046
0-10	392	21.963	0.0	444.615	0.0	0.0	319.193
0-10	393	1.816	0.0	492.215	0.0	0.0	289.536
0-10	394	0.0	0.0	464.586	0.0	0.0	269.529
0-10	395	0.0	0.0	474.27	0.0	0.0	250.628
0-10	396	0.0	0.0	474.618	0.0	0.0	309.14
0-10	397	0.0	0.0	455.078	0.0	0.0	299.087
0-10	398	5.448	0.0	485.773	0.0	0.0	270.031
0-10	399	0.0	0.0	433.845	0.0	0.0	171.006
0-10	400	0.0	0.0	496.623	0.0	0.0	200.966
0-10	401	0.0	0.0	473.581	0.0	0.0	250.227
0-10	402	0.0	0.0	463.725	0.0	0.0	279.282
0-10	403	0.0	0.0	440.333	0.0	0.0	220.368
0-10	404	0.0	0.0	472.155	0.0	0.0	239.571
0-10	405	0.0	0.0	417.722	0.0	0.0	269.127
0-10	406	0.0	0.0	488.411	0.0	0.0	260.079
0-10	407	0.0	0.0	419.062	0.0	0.0	299.689
0-10	408	0.0	0.0	515.345	0.0	0.0	290.038
0-10	409	1.816	0.0	495.282	0.0	0.0	289.637
0-10	410	1.902	0.0	529.44	0.0	0.0	320.4
0-10	411	12.711	0.0	477.776	0.0	0.0	240.476
0-10	412	13.143	0.0	448.891	0.0	0.0	209.813
0-10	413	7.263	0.0	421.222	0.0	0.0	210.013
0-10	414	3.805	0.0	446.257	0.0	0.0	230.321
0-10	415	7.263	0.0	527.063	0.0	0.0	278.679
0-10	416	1.816	0.0	500.907	0.0	0.0	308.939
0-10	417	10.895	0.0	518.246	0.0	0.0	349.153
0-10	418	3.632	0.0	536.443	0.0	0.0	359.607
0-10	419	1.816	0.0	493.471	0.0	0.0	298.585
0-10	420	0.0	0.0	523.818	0.0	0.0	308.537
0-10	421	0.0	0.0	525.033	0.0	0.0	368.254
0-10	422	0.0	0.0	496.758	0.0	0.0	338.396
0-10	423	3.632	0.0	519.283	0.0	0.0	338.396
0-10	424	7.35	0.0	510.371	0.0	0.0	369.461
0-10	425	16.343	0.0	463.726	0.0	0.0	258.773
0-10	426	30.869	0.0	462.255	0.0	0.0	272.345
0-10	427	16.343	0.0	490.575	0.0	0.0	383.435
0-10	428	18.158	0.0	469.303	0.0	0.0	300.193
0-10	429	32.685	0.0	494.726	0.0	0.0	301.802
0-10	430	36.317	0.0	446.78	0.0	0.0	221.375
0-10	431	0.0	0.0	472.895	0.0	0.0	280.488
0-10	432	0.0	0.0	451.189	0.0	0.0	261.186
0-10	433	30.869	0.0	469.043	0.0	0.0	261.588
0-10	434	23.606	0.0	431.213	0.0	0.0	172.214
0-10	435	25.422	0.0	460.439	0.0	0.0	251.434
0-10	436	1.816	0.0	489.536	0.0	0.0	290.441
0-10	437	14.7	0.0	491.094	0.0	0.0	230.925
0-10	438	7.436	0.0	466.192	0.0	0.0	331.459
0-10	439	9.339	0.0	499.784	0.0	0.0	332.062
0-10	440	10.895	0.0	530.394	0.0	0.0	311.352
0-10	441	21.877	0.0	429.785	0.0	0.0	251.233
0-10	442	32.945	0.0	465.192	0.0	0.0	302.405
0-10	443	11.414	0.0	412.228	0.0	0.0	359.607
0-10	444	0.0	0.0	450.625	0.0	0.0	259.376
0-10	445	0.0	0.0	474.055	0.0	0.0	270.636
0-10	446	1.816	0.0	462.947	0.0	0.0	309.241
0-10	447	25.422	0.0	575.832	0.0	0.0	330.051
0-10	448	14.527	0.0	521.318	0.0	0.0	288.632
0-10	449	18.158	0.0	506.1	0.0	0.0	268.726
0-10	450	5.448	0.0	581.241	0.0	0.0	308.537
0-10	451	3.718	0.0	509.246	0.0	0.0	298.786
0-10	452	9.079	0.0	494.081	0.0	0.0	278.88
0-10	453	12.797	0.0	512.066	0.0	0.0	289.637
0-10	454	7.263	0.0	493.13	0.0	0.0	238.868
0-10	455	18.158	0.0	540.255	0.0	0.0	248.82
0-10	456	9.079	0.0	535.24	0.0	0.0	258.773
0-10	457	1.816	0.0	517.341	0.0	0.0	290.039
0-10	458	0.0	0.0	543.282	0.0	0.0	288.632
0-10	459	3.805	0.0	437.909	0.0	0.0	278.88
0-10	460	0.0	0.0	528.928	0.0	0.0	258.773
0-10	461	1.816	0.0	556.079	0.0	0.0	298.585
0-10	462	0.0	0.0	519.243	0.0	0.0	278.679
0-10	463	0.0	0.0	550.372	0.0	0.0	408.267
0-10	464	1.816	0.0	547.345	0.0	0.0	348.55
0-10	465	0.0	0.0	565.677	0.0	0.0	268.726
0-10	466	0.0	0.0	565.849	0.0	0.0	448.279
0-10	467	0.0	0.0	555.647	0.0	0.0	209.009
0-10	468	0.0	0.0	585.824	0.0	0.0	348.349
0-10	469	0.0	0.0	580.809	0.0	0.0	319.294
0-10	470	18.158	0.0	492.784	0.0	0.0	358.301
0-10	471	3.632	0.0	531.436	0.0	0.0	368.254
0-10	472	0.0	0.0	522.789	0.0	0.0	408.267
0-10	473	0.0	0.0	522.702	0.0	0.0	388.361
0-10	474	0.0	0.0	502.641	0.0	0.0	139.541
0-10	475	1.902	0.0	475.663	0.0	0.0	338.396
0-10	476	5.448	0.0	526.629	0.0	0.0	359.91
0-10	477	5.448	0.0	431.862	0.0	0.0	309.744
0-10	478	0.0	0.0	477.22	0.0	0.0	348.952
0-10	479	0.0	0.0	480.678	0.0	0.0	289.436
0-10	480	0.0	0.0	508.91	0.0	0.0	309.141
0-10	481	0.0	0.0	487.595	0.0	0.0	328.845
0-10	482	0.0	0.0	522.183	0.0	0.0	319.093
0-10	483	0.0	0.0	512.887	0.0	0.0	229.518
0-10	484	0.0	0.0	512.195	0.0	0.0	268.726
0-10	485	7.35	0.0	514.443	0.0	0.0	278.679
0-10	486	17.121	0.0	472.982	0.0	0.0	248.82
0-10	487	12.884	0.0	475.014	0.0	0.0	248.82
0-10	488	0.0	0.0	483.834	0.0	0.0	269.329
0-10	489	0.0	0.0	504.456	0.0	0.0	329.046
0-10	490	9.511	0.0	459.752	0.0	0.0	298.585
0-10	491	0.0	0.0	486.772	0.0	0.0	318.49
0-10	492	0.0	0.0	498.447	0.0	0.0	348.55
0-10	493	0.0	0.0	480.851	0.0	0.0	139.339
0-10	494	9.079	0.0	457.416	0.0	0.0	159.245
0-10	495	16.343	0.0	461.352	0.0	0.0	209.009
0-10	496	0.0	0.0	485.002	0.0	0.0	268.726
0-10	497	0.0	0.0	486.947	0.0	0.0	258.773
0-10	498	9.079	0.0	452.663	0.0	0.0	288.632
0-10	499	25.422	0.0	509.384	0.0	0.0	308.939
0-10	500	39.948	0.0	507.656	0.0	0.0	348.952
0-10	501	32.685	0.0	482.406	0.0	0.0	328.443
0-10	502	32.685	0.0	507.051	0.0	0.0	369.863
0-10	503	34.501	0.0	472.55	0.0	0.0	319.294
0-10	504	67.186	0.0	498.318	0.0	0.0	368.656
0-10	505	43.58	0.0	456.208	0.0	0.0	249.223
0-10	506	38.219	0.0	441.595	0.0	0.0	199.861
0-10	507	34.501	0.0	427.802	0.0	0.0	260.181
0-10	508	23.606	0.0	416.777	0.0	0.0	319.294
0-10	509	38.133	0.0	507.915	0.0	0.0	279.081
0-10	510	40.035	0.0	474.971	0.0	0.0	269.128
0-10	511	38.133	0.0	430.872	0.0	0.0	299.188
0-10	512	43.667	0.0	444.015	0.0	0.0	289.034
0-10	513	30.869	0.0	464.897	0.0	0.0	290.441
0-10	514	58.28	0.0	436.708	0.0	0.0	309.543
0-10	515	49.028	0.0	486.557	0.0	0.0	299.791
0-10	516	47.212	0.0	438.611	0.0	0.0	269.731
0-10	517	51.016	0.0	414.184	0.0	0.0	258.974
0-10	518	65.543	0.0	397.883	0.0	0.0	240.275
0-10	519	60.096	0.0	395.939	0.0	0.0	169.399
0-10	520	72.807	0.0	355.991	0.0	0.0	149.694
0-10	521	70.818	0.0	350.846	0.0	0.0	179.754
0-10	522	43.667	0.0	416.172	0.0	0.0	279.282
0-10	523	49.028	0.0	407.309	0.0	0.0	260.181
0-10	524	56.637	0.0	392.394	0.0	0.0	230.121
0-10	525	74.536	0.0	438.568	0.0	0.0	159.245
0-10	526	12.711	0.0	410.289	0.0	0.0	199.358
0-10	527	5.448	0.0	472.724	0.0	0.0	220.167
0-10	528	30.869	0.0	426.197	0.0	0.0	179.854
0-10	529	43.667	0.0	429.959	0.0	0.0	279.884
0-10	530	61.739	0.0	410.723	0.0	0.0	268.726
0-10	531	43.58	0.0	373.971	0.0	0.0	199.86
0-10	532	38.133	0.0	430.261	0.0	0.0	199.96
0-10	533	60.009	0.0	430.304	0.0	0.0	209.913
0-10	534	29.399	0.0	369.258	0.0	0.0	190.41
0-10	535	56.291	0.0	412.62	0.0	0.0	349.353
0-10	536	41.418	0.0	418.759	0.0	0.0	249.121
0-10	537	47.558	0.0	399.652	0.0	0.0	230.02
0-10	538	49.633	0.0	375.265	0.0	0.0	270.133
0-10	539	40.035	0.0	396.538	0.0	0.0	219.163
0-10	540	20.061	0.0	451.401	0.0	0.0	230.623
0-10	541	9.079	0.0	475.611	0.0	0.0	320.198
0-10	542	16.343	0.0	419.84	0.0	0.0	200.062
0-10	543	27.238	0.0	412.794	0.0	0.0	169.801
0-10	544	34.501	0.0	375.442	0.0	0.0	159.848
0-10	545	54.216	0.0	381.925	0.0	0.0	269.329
0-10	546	33.204	0.0	403.023	0.0	0.0	240.777
0-10	547	18.158	0.0	399.822	0.0	0.0	190.209
0-10	548	43.84	0.0	373.579	0.0	0.0	189.807
0-10	549	22.395	0.0	408.772	0.0	0.0	180.357
0-10	550	9.166	0.0	395.196	0.0	0.0	240.073
0-10	551	41.287	0.0	372.412	0.0	0.0	210.115
0-10	552	33.031	0.0	406.051	0.0	0.0	289.838
0-10	553	14.613	0.0	373.581	0.0	0.0	209.611
0-10	554	16.688	0.0	412.49	0.0	0.0	259.778
0-10	555	29.659	0.0	406.742	0.0	0.0	229.719
0-10	556	33.723	0.0	387.155	0.0	0.0	260.281
0-10	557	18.158	0.0	404.584	0.0	0.0	190.008
0-10	558	36.576	0.0	325.986	0.0	0.0	89.575
0-10	559	15.218	0.0	375.437	0.0	0.0	119.434
0-10	560	30.264	0.0	428.312	0.0	0.0	129.99
0-10	561	18.158	0.0	361.957	0.0	0.0	170.404
0-10	562	51.189	0.0	301.688	0.0	0.0	159.647
0-10	563	50.844	0.0	297.624	0.0	0.0	80.427
0-10	564	32.772	0.0	355.126	0.0	0.0	129.387
0-10	565	27.238	0.0	345.96	0.0	0.0	109.682
0-10	566	43.926	0.0	304.023	0.0	0.0	99.729
0-10	567	48.768	0.0	329.785	0.0	0.0	230.322
0-10	568	41.764	0.0	368.693	0.0	0.0	170.002
0-10	569	35.193	0.0	370.423	0.0	0.0	169.6
0-10	570	30.264	0.0	415.475	0.0	0.0	229.618
0-10	571	47.644	0.0	381.233	0.0	0.0	229.92
0-10	572	29.313	0.0	320.187	0.0	0.0	110.285
0-10	573	38.392	0.0	350.191	0.0	0.0	140.243
0-10	574	26.027	0.0	342.755	0.0	0.0	130.593
0-10	575	19.974	0.0	377.815	0.0	0.0	169.7
0-10	576	21.877	0.0	428.574	0.0	0.0	139.942
0-10	577	46.347	0.0	320.617	0.0	0.0	60.32
0-10	578	23.865	0.0	393.856	0.0	0.0	160.953
0-10	579	21.877	0.0	373.321	0.0	0.0	70.373
0-10	580	24.125	0.0	359.62	0.0	0.0	89.977
0-10	581	44.185	0.0	406.657	0.0	0.0	129.588
0-10	582	38.306	0.0	450.794	0.0	0.0	199.96
0-10	583	51.103	0.0	417.68	0.0	0.0	189.104
0-10	584	64.333	0.0	418.546	0.0	0.0	279.282
0-10	585	64.505	0.0	393.51	0.0	0.0	170.403
0-10	586	78.513	0.0	466.405	0.0	0.0	269.429
0-10	587	88.025	0.0	371.417	0.0	0.0	159.647
0-10	588	80.502	0.0	394.202	0.0	0.0	230.723
0-10	589	16.343	0.0	452.741	0.0	0.0	269.43
0-10	590	52.746	0.0	416.424	0.0	0.0	229.618
0-10	591	42.283	0.0	399.347	0.0	0.0	179.854
0-10	592	22.828	0.0	285.907	0.0	0.0	231.025
0-10	593	34.933	0.0	324.644	0.0	0.0	169.198
0-10	594	54.908	0.0	457.582	0.0	0.0	240.275
0-10	595	7.263	0.0	483.134	0.0	0.0	230.121
0-10	596	21.79	0.0	542.669	0.0	0.0	408.869
0-10	597	5.448	0.0	551.878	0.0	0.0	379.312
0-10	598	16.601	0.0	304.021	0.0	0.0	250.628
0-10	599	1.902	0.0	363.466	0.0	0.0	300.091
0-10	600	22.049	0.0	499.734	0.0	0.0	280.688
0-10	601	0.0	0.0	504.405	0.0	0.0	169.801
0-10	602	1.816	0.0	314.182	0.0	0.0	260.179
0-10	603	0.0	0.0	430.433	0.0	0.0	260.28
0-10	604	3.805	0.0	325.422	0.0	0.0	201.569
0-10	605	0.0	0.0	447.12	0.0	0.0	190.711
0-10	606	0.0	0.0	454.946	0.0	0.0	230.824
0-10	607	0.0	0.0	399.174	0.0	0.0	160.953
0-10	608	0.0	0.0	482.271	0.0	0.0	350.056
0-10	609	0.0	0.0	513.875	0.0	0.0	180.055
0-10	610	0.0	0.0	445.176	0.0	0.0	240.174
0-10	611	5.49	0.0	347.425	0.0	0.0	300.794
0-10	612	3.805	0.0	305.015	0.0	0.0	270.735
0-10	613	7.263	0.0	265.371	0.0	0.0	311.35
0-10	614	16.602	0.0	297.84	0.0	0.0	230.825
0-10	615	42.887	0.0	408.773	0.0	0.0	220.871
0-10	616	44.185	0.0	269.219	0.0	0.0	250.93
0-10	617	91.397	0.0	225.985	0.0	0.0	210.716
0-10	618	62.602	0.0	240.9	0.0	0.0	170.403
0-10	619	22.006	0.0	434.971	0.0	0.0	170.303
0-10	620	74.015	0.0	230.698	0.0	0.0	190.209
0-10	621	69.78	0.0	404.967	0.0	0.0	200.664
0-10	622	66.84	0.0	284.221	0.0	0.0	289.737
0-10	623	51.622	0.0	352.353	0.0	0.0	169.198
0-10	624	67.186	0.0	357.973	0.0	0.0	289.736
0-10	625	57.934	0.0	399.042	0.0	0.0	319.595
0-10	626	65.024	0.0	353.043	0.0	0.0	239.47
0-10	627	76.179	0.0	406.35	0.0	0.0	319.897
0-10	628	85.085	0.0	410.717	0.0	0.0	301.096
0-10	629	83.614	0.0	372.757	0.0	0.0	260.884
0-10	630	66.494	0.0	371.892	0.0	0.0	190.309
0-10	631	77.692	0.0	370.985	0.0	0.0	250.831
0-10	632	75.487	0.0	407.478	0.0	0.0	240.677
0-10	633	70.731	0.0	386.72	0.0	0.0	180.156
0-10	634	79.594	0.0	389.573	0.0	0.0	270.635
0-10	635	76.957	0.0	254.174	0.0	0.0	250.026
0-10	636	64.721	0.0	373.796	0.0	0.0	170.303
0-10	637	35.971	0.0	315.998	0.0	0.0	220.771
0-10	638	95.634	0.0	314.658	0.0	0.0	199.458
0-10	639	61.739	0.0	315.999	0.0	0.0	160.25
0-10	640	67.186	0.0	329.659	0.0	0.0	190.209
0-10	641	48.768	0.0	316.127	0.0	0.0	192.017
0-10	642	26.286	0.0	281.063	0.0	0.0	140.345
0-10	643	7.609	0.0	323.78	0.0	0.0	140.948
0-10	644	9.511	0.0	258.454	0.0	0.0	179.452
0-10	645	22.828	0.0	277.173	0.0	0.0	339.099
0-10	646	20.925	0.0	302.985	0.0	0.0	219.163
0-10	647	45.396	0.0	450.844	0.0	0.0	210.618
0-10	648	49.374	0.0	418.159	0.0	0.0	309.141
0-10	649	22.655	0.0	258.972	0.0	0.0	189.104
0-10	650	13.316	0.0	282.924	0.0	0.0	230.624
0-10	651	52.919	0.0	287.421	0.0	0.0	221.675
0-10	652	51.967	0.0	291.269	0.0	0.0	182.568
0-10	653	5.448	0.0	246.261	0.0	0.0	170.706
0-10	654	0.0	0.0	507.915	0.0	0.0	288.632
0-10	655	0.0	0.0	484.605	0.0	0.0	269.228
0-10	656	9.425	0.0	308.519	0.0	0.0	270.635
0-10	657	30.393	0.0	416.426	0.0	0.0	310.346
0-10	658	32.166	0.0	420.012	0.0	0.0	299.388
0-10	659	21.79	0.0	256.637	0.0	0.0	210.618
0-10	660	9.079	0.0	273.757	0.0	0.0	179.351
0-10	661	9.079	0.0	323.91	0.0	0.0	179.352
0-10	662	14.959	0.0	293.04	0.0	0.0	200.162
0-10	663	18.85	0.0	270.601	0.0	0.0	190.511
0-10	664	29.486	0.0	259.231	0.0	0.0	149.895
0-10	665	3.632	0.0	300.391	0.0	0.0	200.464
0-10	666	7.436	0.0	288.458	0.0	0.0	169.399
0-10	667	30.004	0.0	295.461	0.0	0.0	229.115
0-10	668	1.816	0.0	263.295	0.0	0.0	120.338
0-10	669	14.527	0.0	259.015	0.0	0.0	160.451
0-10	670	5.448	0.0	255.989	0.0	0.0	110.084
0-10	671	18.158	0.0	233.463	0.0	0.0	129.588
0-10	672	12.711	0.0	279.768	0.0	0.0	189.806
0-10	673	12.711	0.0	280.589	0.0	0.0	260.281
0-10	674	7.263	0.0	232.341	0.0	0.0	280.085
0-10	675	5.448	0.0	398.009	0.0	0.0	219.364
0-10	676	10.895	0.0	284.004	0.0	0.0	159.647
0-10	677	11.068	0.0	286.426	0.0	0.0	160.15
0-10	678	13.057	0.0	284.049	0.0	0.0	240.776
0-10	679	22.049	0.0	385.513	0.0	0.0	250.428
0-10	680	14.873	0.0	396.494	0.0	0.0	240.072
0-10	681	0.0	0.0	445.868	0.0	0.0	259.576
0-10	682	35.193	0.0	409.074	0.0	0.0	180.457
0-10	683	20.493	0.0	380.844	0.0	0.0	190.208
0-10	684	20.579	0.0	303.806	0.0	0.0	259.979
0-10	685	71.337	0.0	375.613	0.0	0.0	170.303
0-10	686	34.63	0.0	208.908	0.0	0.0	309.24
0-10	687	25.422	0.0	237.485	0.0	0.0	279.482
0-10	688	26.027	0.0	275.314	0.0	0.0	209.813
0-10	689	11.154	0.0	278.514	0.0	0.0	259.676
0-10	690	5.448	0.0	268.354	0.0	0.0	229.216
0-10	691	0.0	0.0	494.551	0.0	0.0	249.423
0-10	692	0.0	0.0	455.942	0.0	0.0	231.025
0-10	693	0.0	0.0	464.892	0.0	0.0	309.441
0-10	694	0.0	0.0	453.821	0.0	0.0	269.027
0-10	695	0.0	0.0	378.381	0.0	0.0	221.073
0-10	696	9.079	0.0	272.029	0.0	0.0	249.723
0-10	697	5.448	0.0	277.563	0.0	0.0	298.986
0-10	698	9.079	0.0	245.224	0.0	0.0	179.653
0-10	699	0.0	0.0	446.214	0.0	0.0	328.945
0-10	700	0.0	0.0	439.383	0.0	0.0	298.785
0-10	701	3.632	0.0	298.748	0.0	0.0	270.132
0-10	702	3.805	0.0	260.961	0.0	0.0	319.997
0-10	703	5.448	0.0	487.589	0.0	0.0	269.932
0-10	704	14.613	0.0	298.142	0.0	0.0	298.987
0-10	705	7.263	0.0	315.176	0.0	0.0	259.275
0-10	706	37.095	0.0	459.833	0.0	0.0	239.873
0-10	707	40.554	0.0	499.086	0.0	0.0	280.187
0-10	708	36.836	0.0	435.621	0.0	0.0	170.203
0-10	709	30.869	0.0	513.919	0.0	0.0	309.944
0-10	710	27.238	0.0	564.85	0.0	0.0	439.632
0-10	711	34.76	0.0	494.81	0.0	0.0	378.608
0-10	712	47.298	0.0	500.171	0.0	0.0	388.862
0-10	713	50.844	0.0	513.315	0.0	0.0	349.353
0-10	714	38.478	0.0	526.069	0.0	0.0	401.329
0-10	715	23.865	0.0	562.174	0.0	0.0	348.349
0-10	716	31.302	0.0	495.979	0.0	0.0	308.839
0-10	717	29.226	0.0	404.363	0.0	0.0	139.339
0-10	718	31.215	0.0	474.663	0.0	0.0	289.635
0-10	719	0.0	0.0	466.148	0.0	0.0	139.339
0-10	720	55.426	0.0	486.12	0.0	0.0	159.245
0-10	721	0.0	0.0	505.101	0.0	0.0	189.305
0-10	722	21.877	0.0	463.724	0.0	0.0	229.919
0-10	723	12.797	0.0	470.94	0.0	0.0	259.678
0-10	724	27.238	0.0	482.228	0.0	0.0	199.056
0-10	725	27.238	0.0	421.053	0.0	0.0	169.499
0-10	726	22.482	0.0	383.654	0.0	0.0	209.913
0-10	727	18.158	0.0	436.58	0.0	0.0	278.88
0-10	728	27.238	0.0	433.5	0.0	0.0	160.953
0-10	729	29.053	0.0	426.282	0.0	0.0	260.079
0-10	730	40.294	0.0	452.226	0.0	0.0	339.2
0-10	731	22.568	0.0	378.941	0.0	0.0	239.571
0-10	732	34.76	0.0	460.307	0.0	0.0	299.388
0-10	733	27.583	0.0	417.076	0.0	0.0	328.845
0-10	734	3.632	0.0	284.568	0.0	0.0	369.561
0-10	735	14.7	0.0	443.187	0.0	0.0	299.187
0-10	736	29.053	0.0	455.207	0.0	0.0	199.257
0-10	737	33.031	0.0	446.818	0.0	0.0	280.085
0-10	738	12.711	0.0	470.078	0.0	0.0	318.992
0-10	739	47.212	0.0	385.942	0.0	0.0	219.966
0-10	740	29.053	0.0	351.788	0.0	0.0	239.871
0-10	741	23.692	0.0	456.242	0.0	0.0	330.152
0-10	742	72.849	0.0	217.727	0.0	0.0	209.109
0-10	743	57.501	0.0	224.774	0.0	0.0	300.394
0-10	744	9.511	0.0	264.031	0.0	0.0	319.897
0-10	745	12.711	0.0	471.767	0.0	0.0	370.064
0-10	746	1.816	0.0	493.814	0.0	0.0	260.482
0-10	747	32.685	0.0	238.782	0.0	0.0	250.126
0-10	748	40.035	0.0	456.418	0.0	0.0	359.406
0-10	749	3.805	0.0	465.625	0.0	0.0	279.985
0-10	750	0.0	0.0	431.253	0.0	0.0	200.664
0-10	751	0.0	0.0	410.071	0.0	0.0	119.735
0-10	752	1.902	0.0	408.123	0.0	0.0	260.683
0-10	753	9.252	0.0	310.465	0.0	0.0	200.262
0-10	754	0.0	0.0	364.631	0.0	0.0	210.516
0-10	755	21.79	0.0	295.894	0.0	0.0	231.931
0-10	756	5.707	0.0	372.066	0.0	0.0	240.173
0-10	757	7.263	0.0	370.467	0.0	0.0	241.179
0-10	758	9.079	0.0	417.505	0.0	0.0	300.694
0-10	759	0.0	0.0	390.485	0.0	0.0	280.086
0-10	760	0.0	0.0	424.207	0.0	0.0	230.824
0-10	761	9.079	0.0	273.932	0.0	0.0	240.676
0-10	762	1.816	0.0	247.385	0.0	0.0	311.151
0-10	763	0.0	0.0	465.114	0.0	0.0	369.863
0-10	764	3.805	0.0	304.454	0.0	0.0	331.66
0-10	765	24.125	0.0	429.143	0.0	0.0	331.057
0-10	766	34.76	0.0	324.083	0.0	0.0	239.972
0-10	767	7.263	0.0	289.409	0.0	0.0	250.327
0-10	768	35.02	0.0	273.11	0.0	0.0	300.394
0-10	769	27.238	0.0	257.112	0.0	0.0	240.676
0-10	770	13.23	0.0	437.827	0.0	0.0	290.541
0-10	771	11.154	0.0	276.223	0.0	0.0	240.978
0-10	772	18.158	0.0	277.737	0.0	0.0	280.488
0-10	773	9.079	0.0	253.654	0.0	0.0	271.239
0-10	774	18.85	0.0	456.202	0.0	0.0	260.079
0-10	775	1.902	0.0	428.834	0.0	0.0	300.494
0-10	776	3.718	0.0	286.859	0.0	0.0	270.233
0-10	777	14.959	0.0	282.016	0.0	0.0	290.441
0-10	778	9.252	0.0	330.913	0.0	0.0	260.682
0-10	779	3.632	0.0	272.374	0.0	0.0	240.375
0-10	780	9.079	0.0	326.461	0.0	0.0	351.464
0-10	781	0.0	0.0	448.807	0.0	0.0	210.113
0-10	782	25.854	0.0	474.791	0.0	0.0	340.606
0-10	783	1.902	0.0	424.509	0.0	0.0	251.936
0-10	784	28.015	0.0	299.481	0.0	0.0	320.801
0-10	785	14.527	0.0	247.04	0.0	0.0	260.683
0-10	786	16.515	0.0	300.996	0.0	0.0	310.547
0-10	787	0.0	0.0	409.463	0.0	0.0	260.983
0-10	788	12.711	0.0	292.177	0.0	0.0	341.21
0-10	789	11.414	0.0	295.98	0.0	0.0	230.823
0-10	790	0.0	0.0	395.367	0.0	0.0	230.422
0-10	791	0.0	0.0	485.772	0.0	0.0	370.364
0-10	792	3.632	0.0	459.052	0.0	0.0	360.813
0-10	793	46.52	0.0	468.567	0.0	0.0	419.323
0-10	794	31.647	0.0	399.778	0.0	0.0	369.66
0-10	795	16.429	0.0	319.5	0.0	0.0	339.702
0-10	796	33.809	0.0	292.824	0.0	0.0	330.854
0-10	797	34.76	0.0	438.776	0.0	0.0	330.252
0-10	798	14.613	0.0	244.315	0.0	0.0	220.57
0-10	799	31.647	0.0	283.961	0.0	0.0	290.34
0-10	800	75.616	0.0	299.958	0.0	0.0	290.038
0-10	801	51.189	0.0	260.14	0.0	0.0	279.583
0-10	802	46.174	0.0	269.78	0.0	0.0	300.293
0-10	803	38.997	0.0	273.239	0.0	0.0	338.898
0-10	804	24.47	0.0	334.714	0.0	0.0	249.826
0-10	805	20.32	0.0	257.892	0.0	0.0	229.819
0-10	806	31.734	0.0	301.342	0.0	0.0	259.779
0-10	807	20.666	0.0	294.51	0.0	0.0	280.387
0-10	808	32.166	0.0	321.878	0.0	0.0	260.482
0-10	809	46.261	0.0	313.188	0.0	0.0	220.47
0-10	810	16.515	0.0	306.271	0.0	0.0	229.417
0-10	811	16.775	0.0	408.081	0.0	0.0	169.801
0-10	812	1.816	0.0	272.419	0.0	0.0	209.913
0-10	813	7.523	0.0	315.782	0.0	0.0	279.081
0-10	814	37.181	0.0	334.457	0.0	0.0	250.93
0-10	815	29.053	0.0	293.474	0.0	0.0	260.28
0-10	816	51.622	0.0	333.422	0.0	0.0	220.771
0-10	817	47.687	0.0	274.104	0.0	0.0	159.949
0-10	818	48.811	0.0	244.532	0.0	0.0	210.617
0-10	819	39.343	0.0	272.502	0.0	0.0	290.441
0-10	820	38.911	0.0	284.351	0.0	0.0	360.412
0-10	821	49.114	0.0	262.085	0.0	0.0	350.157
0-10	822	28.189	0.0	285.605	0.0	0.0	239.671
0-10	823	28.361	0.0	324.817	0.0	0.0	230.02
0-10	824	26.459	0.0	305.622	0.0	0.0	210.315
0-10	825	42.8	0.0	309.816	0.0	0.0	120.137
0-10	826	0.0	0.0	434.582	0.0	0.0	220.47
0-10	827	1.902	0.0	405.661	0.0	0.0	240.375
0-10	828	5.707	0.0	297.623	0.0	0.0	209.914
0-10	829	14.527	0.0	224.559	0.0	0.0	152.006
0-10	830	3.805	0.0	380.797	0.0	0.0	182.166
0-10	831	0.0	0.0	426.368	0.0	0.0	240.677
0-10	832	0.0	0.0	460.307	0.0	0.0	301.197
0-10	833	11.241	0.0	376.907	0.0	0.0	200.564
0-10	834	19.974	0.0	444.182	0.0	0.0	240.173
0-10	835	16.515	0.0	470.342	0.0	0.0	229.92
0-10	836	18.764	0.0	458.538	0.0	0.0	260.683
0-10	837	16.861	0.0	393.43	0.0	0.0	130.392
0-10	838	20.407	0.0	352.051	0.0	0.0	140.345
0-10	839	16.688	0.0	342.968	0.0	0.0	89.977
0-10	840	33.55	0.0	361.953	0.0	0.0	140.345
0-10	841	44.574	0.0	335.446	0.0	0.0	89.977
0-10	842	57.501	0.0	388.105	0.0	0.0	130.291
0-10	843	40.423	0.0	423.86	0.0	0.0	190.108
0-10	844	1.902	0.0	515.913	0.0	0.0	240.074
0-10	845	1.902	0.0	486.426	0.0	0.0	200.062
0-10	846	31.302	0.0	497.449	0.0	0.0	249.322
0-10	847	31.561	0.0	385.909	0.0	0.0	260.181
0-10	848	44.488	0.0	389.409	0.0	0.0	119.836
0-10	849	55.512	0.0	374.925	0.0	0.0	209.411
0-10	850	75.919	0.0	421.62	0.0	0.0	299.992
0-10	851	39.602	0.0	384.475	0.0	0.0	199.66
0-10	852	40.64	0.0	380.454	0.0	0.0	270.535
0-10	853	24.557	0.0	355.247	0.0	0.0	219.766
0-10	854	22.611	0.0	342.625	0.0	0.0	280.186
0-10	855	28.318	0.0	328.485	0.0	0.0	240.174
0-10	856	32.685	0.0	206.4	0.0	0.0	179.452
0-10	857	51.967	0.0	406.135	0.0	0.0	219.967
0-10	858	52.614	0.0	351.533	0.0	0.0	250.428
0-10	859	70.989	0.0	388.625	0.0	0.0	320.701
0-10	860	77.476	0.0	363.551	0.0	0.0	279.181
0-10	861	55.08	0.0	453.521	0.0	0.0	259.779
0-10	862	51.881	0.0	388.196	0.0	0.0	339.904
0-10	863	46.088	0.0	359.531	0.0	0.0	269.329
0-10	864	73.671	0.0	440.16	0.0	0.0	409.372
0-10	865	75.659	0.0	378.813	0.0	0.0	309.744
0-10	866	51.622	0.0	411.367	0.0	0.0	340.105
0-10	867	32.08	0.0	377.815	0.0	0.0	269.128
0-10	868	13.316	0.0	422.178	0.0	0.0	349.454
0-10	869	35.02	0.0	447.205	0.0	0.0	310.346
0-10	870	0.0	0.0	444.362	0.0	0.0	299.188
0-10	871	28.016	0.0	411.97	0.0	0.0	338.997
0-10	872	17.034	0.0	415.904	0.0	0.0	280.688
0-10	873	22.438	0.0	420.357	0.0	0.0	291.244
0-10	874	60.96	0.0	382.359	0.0	0.0	329.849
0-10	875	40.813	0.0	378.034	0.0	0.0	229.618
0-10	876	99.871	0.0	368.571	0.0	0.0	280.891
0-10	877	54.388	0.0	363.466	0.0	0.0	280.488
0-10	878	26.113	0.0	377.949	0.0	0.0	259.175
0-10	879	35.279	0.0	373.887	0.0	0.0	229.316
0-10	880	52.659	0.0	295.851	0.0	0.0	189.304
0-10	881	64.03	0.0	298.661	0.0	0.0	239.068
0-10	882	48.163	0.0	446.216	0.0	0.0	189.304
0-10	883	71.942	0.0	426.46	0.0	0.0	249.323
0-10	884	68.137	0.0	438.736	0.0	0.0	238.968
0-10	885	25.941	0.0	364.11	0.0	0.0	219.463
0-10	886	71.552	0.0	392.386	0.0	0.0	239.168
0-10	887	73.239	0.0	418.892	0.0	0.0	280.086
0-10	888	34.847	0.0	371.682	0.0	0.0	209.311
0-10	889	40.294	0.0	350.239	0.0	0.0	209.411
0-10	890	68.137	0.0	352.094	0.0	0.0	238.968
0-10	891	56.896	0.0	369.821	0.0	0.0	229.216
0-10	892	29.14	0.0	402.333	0.0	0.0	299.388
0-10	893	84.912	0.0	382.62	0.0	0.0	249.423
0-10	894	20.925	0.0	425.98	0.0	0.0	259.376
0-10	895	43.666	0.0	332.812	0.0	0.0	219.364
0-10	896	42.37	0.0	364.112	0.0	0.0	229.617
0-10	897	0.0	0.0	361.302	0.0	0.0	189.304
0-10	898	5.448	0.0	327.195	0.0	0.0	219.263
0-10	899	24.211	0.0	382.144	0.0	0.0	219.565
0-10	900	36.749	0.0	399.692	0.0	0.0	219.263
0-10	901	71.682	0.0	448.504	0.0	0.0	200.363
0-10	902	29.14	0.0	409.341	0.0	0.0	159.245
0-10	903	16.429	0.0	419.672	0.0	0.0	189.204
0-10	904	32.772	0.0	400.949	0.0	0.0	169.298
0-10	905	16.343	0.0	375.959	0.0	0.0	159.647
0-10	906	0.0	0.0	328.14	0.0	0.0	139.339
0-10	907	9.079	0.0	364.543	0.0	0.0	229.216
0-10	908	14.786	0.0	372.72	0.0	0.0	139.339
0-10	909	3.632	0.0	377.604	0.0	0.0	210.115
0-10	910	5.534	0.0	334.803	0.0	0.0	89.575
0-10	911	1.902	0.0	325.721	0.0	0.0	209.31
0-10	912	16.948	0.0	348.33	0.0	0.0	169.298
0-10	913	16.602	0.0	396.8	0.0	0.0	179.151
0-10	914	47.817	0.0	300.304	0.0	0.0	239.27
0-10	915	16.343	0.0	274.709	0.0	0.0	209.21
0-10	916	9.166	0.0	380.544	0.0	0.0	169.398
0-10	917	1.816	0.0	362.562	0.0	0.0	239.168
0-10	918	3.718	0.0	364.939	0.0	0.0	218.962
0-10	919	0.0	0.0	350.063	0.0	0.0	199.157
0-10	920	32.858	0.0	328.407	0.0	0.0	189.606
0-10	921	5.707	0.0	301.037	0.0	0.0	289.535
0-10	922	0.0	0.0	361.346	0.0	0.0	288.832
0-10	923	5.62	0.0	483.397	0.0	0.0	229.216
0-10	924	0.0	0.0	398.876	0.0	0.0	239.169
0-10	925	0.0	0.0	451.359	0.0	0.0	330.454
0-10	926	38.65	0.0	290.401	0.0	0.0	270.133
0-10	927	7.609	0.0	303.373	0.0	0.0	399.218
0-10	928	7.609	0.0	447.772	0.0	0.0	338.999
0-10	929	0.0	0.0	384.259	0.0	0.0	219.163
0-10	930	66.018	0.0	274.104	0.0	0.0	298.785
0-10	931	75.4	0.0	299.309	0.0	0.0	149.493
0-10	932	31.561	0.0	260.788	0.0	0.0	269.329
0-10	933	60.096	0.0	296.672	0.0	0.0	239.068
0-10	934	27.583	0.0	307.048	0.0	0.0	269.832
0-10	935	16.775	0.0	368.219	0.0	0.0	239.469
0-10	936	18.158	0.0	246.779	0.0	0.0	279.483
0-10	937	18.158	0.0	344.056	0.0	0.0	258.874
0-10	938	31.129	0.0	307.264	0.0	0.0	239.872
0-10	939	33.031	0.0	309.297	0.0	0.0	288.933
0-10	940	3.632	0.0	279.12	0.0	0.0	349.252
0-10	941	0.0	0.0	431.906	0.0	0.0	299.388
0-10	942	3.805	0.0	340.165	0.0	0.0	309.14
0-10	943	0.0	0.0	418.589	0.0	0.0	279.281
0-10	944	0.0	0.0	434.07	0.0	0.0	328.543
0-10	945	0.0	0.0	437.007	0.0	0.0	279.683
0-10	946	18.158	0.0	229.313	0.0	0.0	398.314
0-10	947	1.816	0.0	264.331	0.0	0.0	309.341
0-10	948	9.425	0.0	441.068	0.0	0.0	359.407
0-10	949	0.0	0.0	433.85	0.0	0.0	268.826
0-10	950	0.0	0.0	394.29	0.0	0.0	289.134
0-10	951	3.632	0.0	456.158	0.0	0.0	328.945
0-10	952	0.0	0.0	484.653	0.0	0.0	368.857
0-10	953	1.816	0.0	248.51	0.0	0.0	189.305
0-10	954	1.816	0.0	257.502	0.0	0.0	288.833
0-10	955	0.0	0.0	522.528	0.0	0.0	260.181
0-10	956	0.0	0.0	485.257	0.0	0.0	329.046
0-10	957	7.609	0.0	400.69	0.0	0.0	248.921
0-10	958	12.711	0.0	420.534	0.0	0.0	329.85
0-10	959	11.241	0.0	404.75	0.0	0.0	309.342
0-10	960	7.263	0.0	245.699	0.0	0.0	359.106
0-10	961	1.816	0.0	243.192	0.0	0.0	420.431
0-10	962	10.895	0.0	546.26	0.0	0.0	469.793
0-10	963	5.707	0.0	439.6	0.0	0.0	291.246
0-10	964	12.97	0.0	418.283	0.0	0.0	259.779
0-10	965	11.414	0.0	461.218	0.0	0.0	399.921
0-10	966	11.241	0.0	453.524	0.0	0.0	369.661
0-10	967	0.0	0.0	405.748	0.0	0.0	299.086
0-10	968	5.448	0.0	406.228	0.0	0.0	261.99
0-10	969	17.121	0.0	443.487	0.0	0.0	330.956
0-10	970	28.189	0.0	434.542	0.0	0.0	380.317
0-10	971	26.329	0.0	431.907	0.0	0.0	402.938
0-10	972	20.666	0.0	447.557	0.0	0.0	372.879
0-10	973	0.0	0.0	450.627	0.0	0.0	410.88
0-10	974	5.448	0.0	435.186	0.0	0.0	301.6
0-10	975	5.448	0.0	445.697	0.0	0.0	369.058
0-10	976	3.632	0.0	392.083	0.0	0.0	348.952
0-10	977	11.154	0.0	477.256	0.0	0.0	411.685
0-10	978	0.0	0.0	498.702	0.0	0.0	410.88
0-10	979	18.504	0.0	285.993	0.0	0.0	322.611
0-10	980	1.902	0.0	446.473	0.0	0.0	279.081
0-10	981	0.0	0.0	420.018	0.0	0.0	400.525
0-10	982	1.816	0.0	291.743	0.0	0.0	321.506
0-10	983	34.587	0.0	416.729	0.0	0.0	371.571
0-10	984	24.167	0.0	267.445	0.0	0.0	353.576
0-10	985	53.178	0.0	415.609	0.0	0.0	320.099
0-10	986	46.261	0.0	373.02	0.0	0.0	360.915
0-10	987	51.621	0.0	419.411	0.0	0.0	370.466
0-10	988	33.377	0.0	433.718	0.0	0.0	379.514
0-10	989	3.718	0.0	277.217	0.0	0.0	410.679
0-10	990	0.0	0.0	431.822	0.0	0.0	460.443
0-10	991	0.0	0.0	456.294	0.0	0.0	400.928
0-10	992	1.816	0.0	289.32	0.0	0.0	348.649
0-10	993	15.131	0.0	366.664	0.0	0.0	358.602
0-10	994	5.707	0.0	309.727	0.0	0.0	328.644
0-10	995	36.879	0.0	290.575	0.0	0.0	370.265
0-10	996	1.816	0.0	288.155	0.0	0.0	398.313
0-10	997	25.422	0.0	290.448	0.0	0.0	368.254
0-10	998	15.132	0.0	417.462	0.0	0.0	429.982
0-10	999	12.711	0.0	293.171	0.0	0.0	390.372
0-10	1000	28.275	0.0	364.803	0.0	0.0	368.656
0-10	1001	31.647	0.0	313.186	0.0	0.0	478.539
0-10	1002	39.948	0.0	268.137	0.0	0.0	399.419
0-10	1003	43.666	0.0	414.26	0.0	0.0	352.771
0-10	1004	53.351	0.0	407.437	0.0	0.0	358.905
0-10	1005	29.745	0.0	385.426	0.0	0.0	339.299
0-10	1006	18.677	0.0	470.682	0.0	0.0	399.218
0-10	1007	22.482	0.0	398.395	0.0	0.0	408.97
0-10	1008	30.004	0.0	395.197	0.0	0.0	399.318
0-10	1009	24.038	0.0	451.532	0.0	0.0	369.058
0-10	1010	9.079	0.0	466.533	0.0	0.0	408.065
0-10	1011	9.511	0.0	387.76	0.0	0.0	328.744
0-10	1012	10.895	0.0	487.113	0.0	0.0	369.158
0-10	1013	1.902	0.0	464.33	0.0	0.0	368.455
0-10	1014	15.132	0.0	418.071	0.0	0.0	368.455
0-10	1015	27.238	0.0	481.105	0.0	0.0	349.353
0-10	1016	22.222	0.0	408.647	0.0	0.0	368.254
0-10	1017	0.0	0.0	419.545	0.0	0.0	318.892
0-10	1018	0.0	0.0	382.704	0.0	0.0	308.738
0-10	1019	5.448	0.0	398.4	0.0	0.0	348.65
0-10	1020	0.0	0.0	411.584	0.0	0.0	358.301
0-10	1021	5.707	0.0	421.005	0.0	0.0	398.615
0-10	1022	1.816	0.0	426.155	0.0	0.0	348.349
0-10	1023	14.527	0.0	445.606	0.0	0.0	388.461
0-10	1024	5.62	0.0	464.414	0.0	0.0	289.034
0-10	1025	39.948	0.0	423.34	0.0	0.0	438.326
0-10	1026	51.189	0.0	399.785	0.0	0.0	379.011
0-10	1027	26.027	0.0	404.967	0.0	0.0	299.589
0-10	1028	49.287	0.0	408.86	0.0	0.0	359.004
0-10	1029	62.344	0.0	410.89	0.0	0.0	388.963
0-10	1030	71.25	0.0	404.536	0.0	0.0	338.496
0-10	1031	20.147	0.0	449.242	0.0	0.0	418.018
0-10	1032	27.583	0.0	433.245	0.0	0.0	409.473
0-10	1033	32.944	0.0	475.397	0.0	0.0	408.87
0-10	1034	40.813	0.0	435.707	0.0	0.0	408.87
0-10	1035	5.534	0.0	476.478	0.0	0.0	378.609
0-10	1036	23.779	0.0	463.118	0.0	0.0	348.55
0-10	1037	7.523	0.0	445.001	0.0	0.0	349.253
0-10	1038	7.609	0.0	480.37	0.0	0.0	308.537
0-10	1039	9.339	0.0	481.88	0.0	0.0	281.092
0-10	1040	7.609	0.0	299.137	0.0	0.0	260.281
0-10	1041	3.718	0.0	455.854	0.0	0.0	233.137
0-10	1042	11.241	0.0	405.231	0.0	0.0	271.943
0-10	1043	11.414	0.0	400.73	0.0	0.0	212.528
0-10	1044	27.843	0.0	421.53	0.0	0.0	350.359
0-10	1045	10.895	0.0	506.654	0.0	0.0	250.63
0-10	1046	5.707	0.0	369.253	0.0	0.0	229.417
0-10	1047	16.343	0.0	487.198	0.0	0.0	348.349
0-10	1048	24.384	0.0	479.719	0.0	0.0	309.341
0-10	1049	16.343	0.0	322.829	0.0	0.0	330.454
0-10	1050	37.873	0.0	328.191	0.0	0.0	319.395
0-10	1051	14.527	0.0	308.994	0.0	0.0	201.67
0-10	1052	9.079	0.0	439.727	0.0	0.0	250.027
0-10	1053	31.215	0.0	421.661	0.0	0.0	348.65
0-10	1054	11.068	0.0	358.493	0.0	0.0	329.247
0-10	1055	28.102	0.0	271.336	0.0	0.0	309.342
0-10	1056	20.579	0.0	387.5	0.0	0.0	249.826
0-10	1057	27.411	0.0	394.637	0.0	0.0	269.53
0-10	1058	39.343	0.0	355.42	0.0	0.0	270.536
0-10	1059	51.795	0.0	370.642	0.0	0.0	259.979
0-10	1060	40.942	0.0	344.438	0.0	0.0	250.428
0-10	1061	48.163	0.0	363.507	0.0	0.0	260.583
0-10	1062	14.959	0.0	362.252	0.0	0.0	250.227
0-10	1063	22.395	0.0	371.036	0.0	0.0	241.481
0-10	1064	14.873	0.0	438.52	0.0	0.0	330.252
0-10	1065	23.606	0.0	505.573	0.0	0.0	250.228
0-10	1066	20.493	0.0	418.803	0.0	0.0	269.932
0-10	1067	7.436	0.0	417.676	0.0	0.0	239.871
0-10	1068	7.35	0.0	540.937	0.0	0.0	209.913
0-10	1069	25.422	0.0	341.161	0.0	0.0	241.179
0-10	1070	22.222	0.0	416.254	0.0	0.0	360.01
0-10	1071	7.263	0.0	479.286	0.0	0.0	260.783
0-10	1072	3.632	0.0	420.315	0.0	0.0	259.476
0-10	1073	5.707	0.0	402.678	0.0	0.0	201.268
0-10	1074	14.527	0.0	290.704	0.0	0.0	220.268
0-10	1075	24.211	0.0	328.966	0.0	0.0	160.35
0-10	1076	10.895	0.0	292.822	0.0	0.0	299.79
0-10	1077	23.606	0.0	292.218	0.0	0.0	279.683
0-10	1078	3.805	0.0	497.916	0.0	0.0	240.676
0-10	1079	14.527	0.0	278.34	0.0	0.0	279.985
0-10	1080	9.079	0.0	311.804	0.0	0.0	270.133
0-10	1081	23.779	0.0	370.386	0.0	0.0	371.67
0-10	1082	14.613	0.0	475.264	0.0	0.0	220.47
0-10	1083	12.711	0.0	289.408	0.0	0.0	240.274
0-10	1084	18.245	0.0	309.208	0.0	0.0	160.753
0-10	1085	7.436	0.0	299.309	0.0	0.0	120.64
0-10	1086	29.399	0.0	275.14	0.0	0.0	140.847
0-10	1087	7.263	0.0	274.448	0.0	0.0	210.818
0-10	1088	14.527	0.0	384.349	0.0	0.0	171.007
0-10	1089	16.429	0.0	304.844	0.0	0.0	220.269
0-10	1090	27.238	0.0	293.599	0.0	0.0	180.055
0-10	1091	38.306	0.0	293.299	0.0	0.0	270.335
0-10	1092	33.117	0.0	287.849	0.0	0.0	209.713
0-10	1093	20.234	0.0	382.141	0.0	0.0	219.967
0-10	1094	16.948	0.0	321.316	0.0	0.0	239.671
0-10	1095	38.91	0.0	395.587	0.0	0.0	250.026
0-10	1096	18.158	0.0	311.242	0.0	0.0	219.263
0-10	1097	12.797	0.0	248.293	0.0	0.0	249.624
0-10	1098	36.836	0.0	295.419	0.0	0.0	199.861
0-10	1099	23.952	0.0	348.033	0.0	0.0	229.819
0-10	1100	13.316	0.0	336.405	0.0	0.0	249.724
0-10	1101	5.448	0.0	464.026	0.0	0.0	230.221
0-10	1102	18.158	0.0	364.328	0.0	0.0	180.055
0-10	1103	14.527	0.0	466.747	0.0	0.0	259.778
0-10	1104	23.952	0.0	434.889	0.0	0.0	289.938
0-10	1105	25.681	0.0	478.726	0.0	0.0	240.575
0-10	1106	14.527	0.0	425.591	0.0	0.0	329.95
0-10	1107	22.568	0.0	315.345	0.0	0.0	319.695
0-10	1108	5.448	0.0	471.809	0.0	0.0	249.825
0-10	1109	12.711	0.0	377.647	0.0	0.0	209.21
0-10	1110	12.711	0.0	368.089	0.0	0.0	160.552
0-10	1111	10.895	0.0	371.115	0.0	0.0	249.624
0-10	1112	0.0	0.0	345.178	0.0	0.0	209.21
0-10	1113	3.632	0.0	357.242	0.0	0.0	139.54
0-10	1114	5.534	0.0	367.441	0.0	0.0	169.901
0-10	1115	22.136	0.0	320.709	0.0	0.0	129.989
0-10	1116	10.895	0.0	509.724	0.0	0.0	159.647
0-10	1117	29.788	0.0	382.66	0.0	0.0	219.867
0-10	1118	10.895	0.0	483.788	0.0	0.0	100.332
0-10	1119	16.602	0.0	559.36	0.0	0.0	280.891
0-10	1120	30.869	0.0	431.82	0.0	0.0	370.868
0-10	1121	5.707	0.0	317.38	0.0	0.0	209.813
0-10	1122	24.469	0.0	357.931	0.0	0.0	160.25
0-10	1123	36.403	0.0	314.874	0.0	0.0	250.327
0-10	1124	32.209	0.0	320.447	0.0	0.0	229.417
0-10	1125	45.482	0.0	306.874	0.0	0.0	160.049
0-10	1126	19.023	0.0	346.859	0.0	0.0	269.328
0-10	1127	43.58	0.0	316.344	0.0	0.0	288.933
0-10	1128	13.316	0.0	362.299	0.0	0.0	229.015
0-10	1129	19.023	0.0	344.005	0.0	0.0	219.364
0-10	1130	3.632	0.0	451.188	0.0	0.0	159.647
0-10	1131	22.655	0.0	343.617	0.0	0.0	209.914
0-10	1132	1.816	0.0	380.541	0.0	0.0	199.861
0-10	1133	3.632	0.0	297.926	0.0	0.0	109.682
0-10	1134	0.0	0.0	381.362	0.0	0.0	239.47
0-10	1135	0.0	0.0	410.675	0.0	0.0	239.873
0-10	1136	1.816	0.0	491.697	0.0	0.0	151.303
0-10	1137	15.218	0.0	338.645	0.0	0.0	121.344
0-10	1138	40.381	0.0	399.39	0.0	0.0	259.276
0-10	1139	5.707	0.0	350.967	0.0	0.0	219.665
0-10	1140	18.677	0.0	360.352	0.0	0.0	239.873
0-10	1141	24.47	0.0	352.741	0.0	0.0	249.625
0-10	1142	5.707	0.0	343.531	0.0	0.0	109.481
0-10	1143	3.718	0.0	343.015	0.0	0.0	199.157
0-10	1144	31.474	0.0	372.11	0.0	0.0	239.37
0-10	1145	9.079	0.0	448.637	0.0	0.0	250.228
0-10	1146	26.2	0.0	338.344	0.0	0.0	159.546
0-10	1147	24.298	0.0	347.897	0.0	0.0	229.317
0-10	1148	46.347	0.0	319.58	0.0	0.0	129.487
0-10	1149	34.933	0.0	320.532	0.0	0.0	89.977
0-10	1150	29.572	0.0	346.126	0.0	0.0	139.742
0-10	1151	46.562	0.0	349.672	0.0	0.0	160.049
0-10	1152	22.828	0.0	321.094	0.0	0.0	100.332
0-10	1153	19.974	0.0	437.611	0.0	0.0	159.546
0-10	1154	42.024	0.0	323.255	0.0	0.0	139.641
0-10	1155	14.916	0.0	358.275	0.0	0.0	169.6
0-10	1156	54.994	0.0	354.428	0.0	0.0	239.873
0-10	1157	25.854	0.0	339.254	0.0	0.0	139.943
0-10	1158	14.7	0.0	334.714	0.0	0.0	119.836
0-10	1159	12.711	0.0	361.258	0.0	0.0	89.676
0-10	1160	14.527	0.0	351.876	0.0	0.0	89.575
0-10	1161	7.263	0.0	264.463	0.0	0.0	119.836
0-10	1162	22.482	0.0	283.702	0.0	0.0	169.801
0-10	1163	16.343	0.0	312.236	0.0	0.0	209.512
0-10	1164	45.09	0.0	307.173	0.0	0.0	119.735
0-10	1165	37.051	0.0	345.565	0.0	0.0	180.357
0-10	1166	43.104	0.0	317.463	0.0	0.0	179.955
0-10	1167	31.215	0.0	342.017	0.0	0.0	160.25
0-10	1168	31.69	0.0	330.39	0.0	0.0	80.226
0-10	1169	42.888	0.0	321.743	0.0	0.0	99.628
0-10	1170	60.96	0.0	378.117	0.0	0.0	189.706
0-10	1171	24.211	0.0	322.173	0.0	0.0	159.949
0-10	1172	48.465	0.0	314.653	0.0	0.0	190.309
0-10	1173	59.965	0.0	325.2	0.0	0.0	219.263
0-10	1174	50.799	0.0	313.442	0.0	0.0	149.996
0-10	1175	50.713	0.0	326.414	0.0	0.0	189.908
0-10	1176	13.229	0.0	317.765	0.0	0.0	90.38
0-10	1177	32.944	0.0	325.682	0.0	0.0	259.175
0-10	1178	39.644	0.0	304.581	0.0	0.0	159.949
0-10	1179	28.189	0.0	312.534	0.0	0.0	149.795
0-10	1180	16.602	0.0	353.345	0.0	0.0	229.317
0-10	1181	42.629	0.0	332.333	0.0	0.0	180.156
0-10	1182	3.805	0.0	356.589	0.0	0.0	259.677
0-10	1183	3.805	0.0	386.811	0.0	0.0	218.962
0-10	1184	30.437	0.0	348.244	0.0	0.0	199.86
0-10	1185	29.313	0.0	352.183	0.0	0.0	230.322
0-10	1186	22.828	0.0	350.535	0.0	0.0	229.719
0-10	1187	19.974	0.0	321.662	0.0	0.0	240.476
0-10	1188	19.974	0.0	316.474	0.0	0.0	229.216
0-10	1189	22.784	0.0	338.171	0.0	0.0	219.766
0-10	1190	20.234	0.0	306.702	0.0	0.0	159.848
0-10	1191	11.414	0.0	363.031	0.0	0.0	229.517
0-10	1192	15.218	0.0	357.063	0.0	0.0	209.512
0-10	1193	14.786	0.0	242.586	0.0	0.0	219.765
0-10	1194	7.263	0.0	276.093	0.0	0.0	249.223
0-10	1195	14.829	0.0	349.757	0.0	0.0	199.76
0-10	1196	35.495	0.0	328.875	0.0	0.0	179.754
0-10	1197	13.229	0.0	327.404	0.0	0.0	189.506
0-10	1198	20.578	0.0	300.126	0.0	0.0	149.895
0-10	1199	13.316	0.0	376.214	0.0	0.0	259.376
0-10	1200	12.711	0.0	389.145	0.0	0.0	260.08
0-10	1201	12.711	0.0	287.937	0.0	0.0	239.772
0-10	1202	35.193	0.0	370.38	0.0	0.0	199.76
0-10	1203	47.99	0.0	381.015	0.0	0.0	180.558
0-10	1204	41.764	0.0	338.999	0.0	0.0	259.476
0-10	1205	33.29	0.0	364.413	0.0	0.0	249.624
0-10	1206	36.317	0.0	291.137	0.0	0.0	219.665
0-10	1207	32.685	0.0	315.954	0.0	0.0	179.955
0-10	1208	29.745	0.0	293.212	0.0	0.0	239.672
0-10	1209	33.55	0.0	363.679	0.0	0.0	239.671
0-10	1210	27.799	0.0	312.877	0.0	0.0	179.854
0-10	1211	16.948	0.0	369.645	0.0	0.0	190.008
0-10	1212	33.204	0.0	366.49	0.0	0.0	159.245
0-10	1213	7.263	0.0	312.581	0.0	0.0	299.59
0-10	1214	12.711	0.0	296.067	0.0	0.0	209.411
0-10	1215	7.436	0.0	350.149	0.0	0.0	199.458
0-10	1216	9.425	0.0	358.878	0.0	0.0	249.725
0-10	1217	38.306	0.0	304.324	0.0	0.0	219.364
0-10	1218	19.974	0.0	280.849	0.0	0.0	189.506
0-10	1219	43.58	0.0	338.695	0.0	0.0	209.512
0-10	1220	23.952	0.0	348.547	0.0	0.0	179.251
0-10	1221	30.956	0.0	301.988	0.0	0.0	259.577
0-10	1222	36.317	0.0	292.09	0.0	0.0	149.594
0-10	1223	69.694	0.0	337.399	0.0	0.0	219.766
0-10	1224	69.175	0.0	325.726	0.0	0.0	239.672
0-10	1225	31.042	0.0	343.062	0.0	0.0	289.636
0-10	1226	10.895	0.0	392.521	0.0	0.0	250.027
0-10	1227	5.448	0.0	372.98	0.0	0.0	199.861
0-10	1228	3.632	0.0	398.094	0.0	0.0	210.216
0-10	1229	0.0	0.0	319.883	0.0	0.0	149.493
0-10	1230	0.0	0.0	392.429	0.0	0.0	219.967
0-10	1231	16.775	0.0	344.569	0.0	0.0	179.553
0-10	1232	9.079	0.0	417.59	0.0	0.0	249.625
0-10	1233	21.963	0.0	368.738	0.0	0.0	229.719
0-10	1234	16.343	0.0	400.518	0.0	0.0	289.838
0-10	1235	9.079	0.0	360.826	0.0	0.0	229.618
0-10	1236	18.158	0.0	364.458	0.0	0.0	279.181
0-10	1237	3.632	0.0	460.351	0.0	0.0	300.796
0-10	1238	39.257	0.0	353.303	0.0	0.0	209.813
0-10	1239	41.028	0.0	368.609	0.0	0.0	219.665
0-10	1240	12.97	0.0	295.937	0.0	0.0	249.825
0-10	1241	55.34	0.0	381.318	0.0	0.0	230.02
0-10	1242	53.524	0.0	375.267	0.0	0.0	239.571
0-10	1243	3.718	0.0	351.487	0.0	0.0	219.464
0-10	1244	10.895	0.0	342.926	0.0	0.0	199.76
0-10	1245	31.819	0.0	306.264	0.0	0.0	150.097
0-10	1246	18.547	0.0	294.635	0.0	0.0	89.776
0-10	1247	31.647	0.0	306.702	0.0	0.0	139.339
0-10	1248	18.158	0.0	355.078	0.0	0.0	159.848
0-10	1249	14.786	0.0	328.789	0.0	0.0	149.694
0-10	1250	16.688	0.0	354.256	0.0	0.0	109.782
0-10	1251	16.343	0.0	345.48	0.0	0.0	169.801
0-10	1252	23.865	0.0	352.352	0.0	0.0	179.653
0-10	1253	7.609	0.0	354.035	0.0	0.0	219.766
0-10	1254	1.902	0.0	369.127	0.0	0.0	199.76
0-10	1255	12.711	0.0	385.989	0.0	0.0	219.364
0-10	1256	21.877	0.0	393.035	0.0	0.0	259.879
0-10	1257	18.418	0.0	367.311	0.0	0.0	169.801
0-10	1258	23.606	0.0	386.809	0.0	0.0	179.251
0-10	1259	14.959	0.0	374.66	0.0	0.0	200.262
0-10	1260	3.632	0.0	379.417	0.0	0.0	249.625
0-10	1261	23.952	0.0	363.854	0.0	0.0	249.021
0-10	1262	7.263	0.0	369.475	0.0	0.0	249.423
0-10	1263	5.448	0.0	359.795	0.0	0.0	259.175
0-10	1264	23.606	0.0	354.562	0.0	0.0	189.908
0-10	1265	3.632	0.0	369.562	0.0	0.0	160.552
0-10	1266	9.079	0.0	377.86	0.0	0.0	189.807
0-10	1267	19.974	0.0	334.155	0.0	0.0	169.801
0-10	1268	12.711	0.0	376.569	0.0	0.0	189.908
0-10	1269	0.0	0.0	349.283	0.0	0.0	189.908
0-10	1270	0.0	0.0	358.273	0.0	0.0	199.76
0-10	1271	0.0	0.0	382.314	0.0	0.0	199.861
0-10	1272	3.632	0.0	383.308	0.0	0.0	250.027
0-10	1273	12.711	0.0	404.925	0.0	0.0	199.861
0-10	1274	12.797	0.0	380.494	0.0	0.0	139.742
0-10	1275	7.263	0.0	381.836	0.0	0.0	220.067
0-10	1276	0.0	0.0	389.402	0.0	0.0	139.943
0-10	1277	1.902	0.0	314.049	0.0	0.0	79.623
0-10	1278	0.0	0.0	437.392	0.0	0.0	189.807
0-10	1279	0.0	0.0	400.43	0.0	0.0	238.868
0-10	1280	5.707	0.0	394.42	0.0	0.0	259.577
0-10	1281	7.263	0.0	434.587	0.0	0.0	320.4
0-10	1282	3.805	0.0	497.402	0.0	0.0	349.957
0-10	1283	16.688	0.0	423.69	0.0	0.0	299.992
0-10	1284	16.948	0.0	426.844	0.0	0.0	289.938
0-10	1285	1.816	0.0	426.975	0.0	0.0	289.436
0-10	1286	12.797	0.0	452.783	0.0	0.0	259.275
0-10	1287	0.0	0.0	387.675	0.0	0.0	269.931
0-10	1288	11.241	0.0	399.954	0.0	0.0	299.589
0-10	1289	5.448	0.0	429.008	0.0	0.0	259.276
0-10	1290	14.786	0.0	415.172	0.0	0.0	309.24
0-10	1291	0.0	0.0	400.515	0.0	0.0	309.944
0-10	1292	0.0	0.0	416.34	0.0	0.0	229.015
0-10	1293	14.613	0.0	452.958	0.0	0.0	209.713
0-10	1294	16.429	0.0	395.934	0.0	0.0	329.347
0-10	1295	11.154	0.0	393.554	0.0	0.0	279.583
0-10	1296	18.245	0.0	388.367	0.0	0.0	298.685
0-10	1297	1.902	0.0	454.344	0.0	0.0	369.662
0-10	1298	0.0	0.0	398.438	0.0	0.0	319.898
0-10	1299	10.895	0.0	353.347	0.0	0.0	299.991
0-10	1300	5.448	0.0	397.055	0.0	0.0	269.932
0-10	1301	9.339	0.0	414.826	0.0	0.0	299.69
0-10	1302	29.745	0.0	368.743	0.0	0.0	249.424
0-10	1303	14.786	0.0	374.448	0.0	0.0	259.376
0-10	1304	29.486	0.0	373.756	0.0	0.0	229.819
0-10	1305	5.707	0.0	327.585	0.0	0.0	219.766
0-10	1306	5.62	0.0	344.487	0.0	0.0	171.007
0-10	1307	3.632	0.0	365.497	0.0	0.0	210.919
0-10	1308	29.745	0.0	303.628	0.0	0.0	89.977
0-10	1309	27.756	0.0	400.694	0.0	0.0	278.679
0-10	1310	11.24	0.0	406.353	0.0	0.0	189.506
0-10	1311	5.707	0.0	377.513	0.0	0.0	239.672
0-10	1312	3.805	0.0	383.57	0.0	0.0	139.339
0-10	1313	0.0	0.0	403.497	0.0	0.0	209.713
0-10	1314	0.0	0.0	343.922	0.0	0.0	219.062
0-10	1315	0.0	0.0	357.495	0.0	0.0	219.163
0-10	1316	0.0	0.0	379.592	0.0	0.0	238.968
0-10	1317	0.0	0.0	353.995	0.0	0.0	149.895
0-10	1318	0.0	0.0	365.282	0.0	0.0	180.156
0-10	1319	0.0	0.0	393.25	0.0	0.0	220.168
0-10	1320	0.0	0.0	404.79	0.0	0.0	219.565
0-10	1321	0.0	0.0	356.07	0.0	0.0	189.908
0-10	1322	0.0	0.0	385.901	0.0	0.0	189.907
0-10	1323	0.0	0.0	417.72	0.0	0.0	229.618
0-10	1324	5.707	0.0	428.617	0.0	0.0	341.412
0-10	1325	5.707	0.0	381.836	0.0	0.0	220.369
0-10	1326	3.805	0.0	390.268	0.0	0.0	259.778
0-10	1327	1.902	0.0	381.836	0.0	0.0	260.382
0-10	1328	3.805	0.0	376.91	0.0	0.0	278.779
0-10	1329	35.625	0.0	384.043	0.0	0.0	269.228
0-10	1330	17.121	0.0	374.963	0.0	0.0	220.067
0-10	1331	10.895	0.0	331.902	0.0	0.0	190.108
0-10	1332	3.632	0.0	342.28	0.0	0.0	150.097
0-10	1333	1.902	0.0	321.308	0.0	0.0	190.109
0-10	1334	0.0	0.0	372.364	0.0	0.0	219.263
0-10	1335	11.414	0.0	388.495	0.0	0.0	159.546
0-10	1336	35.538	0.0	321.438	0.0	0.0	170.404
0-10	1337	36.057	0.0	372.025	0.0	0.0	329.75
0-10	1338	28.448	0.0	374.572	0.0	0.0	269.128
0-10	1339	34.155	0.0	356.46	0.0	0.0	189.605
0-10	1340	28.534	0.0	367.092	0.0	0.0	269.027
0-10	1341	9.511	0.0	374.833	0.0	0.0	240.476
0-10	1342	26.632	0.0	371.547	0.0	0.0	279.582
0-10	1343	35.366	0.0	415.997	0.0	0.0	269.329
0-10	1344	17.121	0.0	370.726	0.0	0.0	229.819
0-10	1345	32.253	0.0	320.619	0.0	0.0	219.967
0-10	1346	34.111	0.0	369.6	0.0	0.0	259.677
0-10	1347	1.902	0.0	373.625	0.0	0.0	149.493
0-10	1348	11.414	0.0	354.21	0.0	0.0	219.765
0-10	1349	26.546	0.0	343.92	0.0	0.0	269.73
0-10	1350	22.784	0.0	353.78	0.0	0.0	230.221
0-10	1351	35.408	0.0	363.593	0.0	0.0	219.867
0-10	1352	33.591	0.0	380.021	0.0	0.0	280.086
0-10	1353	47.904	0.0	391.696	0.0	0.0	289.435
0-10	1354	37.095	0.0	339.815	0.0	0.0	249.824
0-10	1355	34.241	0.0	378.594	0.0	0.0	289.736
0-10	1356	22.828	0.0	336.227	0.0	0.0	249.021
0-10	1357	20.839	0.0	376.604	0.0	0.0	220.066
0-10	1358	26.241	0.0	351.054	0.0	0.0	239.671
0-10	1359	19.023	0.0	377.471	0.0	0.0	310.749
0-10	1360	26.502	0.0	326.108	0.0	0.0	200.061
0-10	1361	28.534	0.0	360.609	0.0	0.0	260.281
0-10	1362	41.851	0.0	352.87	0.0	0.0	250.027
0-10	1363	35.883	0.0	386.85	0.0	0.0	299.791
0-10	1364	24.512	0.0	354.081	0.0	0.0	230.121
0-10	1365	5.62	0.0	367.439	0.0	0.0	219.766
0-10	1366	22.567	0.0	350.148	0.0	0.0	210.216
0-10	1367	7.609	0.0	381.576	0.0	0.0	260.181
0-10	1368	42.629	0.0	368.436	0.0	0.0	259.979
0-10	1369	29.745	0.0	388.799	0.0	0.0	220.168
0-10	1370	24.038	0.0	355.205	0.0	0.0	199.76
0-10	1371	44.618	0.0	326.801	0.0	0.0	219.867
0-10	1372	20.147	0.0	351.141	0.0	0.0	220.269
0-10	1373	38.997	0.0	355.25	0.0	0.0	209.411
0-10	1374	23.865	0.0	382.229	0.0	0.0	329.045
0-10	1375	25.681	0.0	403.149	0.0	0.0	239.772
0-10	1376	42.197	0.0	436.662	0.0	0.0	390.774
0-10	1377	16.343	0.0	388.323	0.0	0.0	260.381
0-10	1378	3.632	0.0	372.802	0.0	0.0	289.737
0-10	1379	0.0	0.0	373.018	0.0	0.0	310.347
0-10	1380	0.0	0.0	397.529	0.0	0.0	290.24
0-10	1381	0.0	0.0	395.195	0.0	0.0	260.382
0-10	1382	0.0	0.0	375.133	0.0	0.0	170.504
0-10	1383	3.805	0.0	391.047	0.0	0.0	330.454
0-10	1384	32.122	0.0	370.077	0.0	0.0	320.099
0-10	1385	11.327	0.0	354.081	0.0	0.0	240.576
0-10	1386	17.121	0.0	378.725	0.0	0.0	310.347
0-10	1387	9.339	0.0	368.477	0.0	0.0	270.535
0-10	1388	1.902	0.0	324.336	0.0	0.0	109.782
0-10	1389	26.459	0.0	332.854	0.0	0.0	250.429
0-10	1390	15.218	0.0	348.675	0.0	0.0	219.163
0-10	1391	1.902	0.0	395.671	0.0	0.0	290.039
0-10	1392	3.805	0.0	378.984	0.0	0.0	340.606
0-10	1393	22.655	0.0	404.538	0.0	0.0	399.821
0-10	1394	9.511	0.0	417.032	0.0	0.0	308.738
0-10	1395	1.816	0.0	421.614	0.0	0.0	330.05
0-10	1396	29.918	0.0	395.887	0.0	0.0	299.69
0-10	1397	7.349	0.0	348.245	0.0	0.0	199.559
0-10	1398	9.425	0.0	363.808	0.0	0.0	220.269
0-10	1399	10.981	0.0	416.555	0.0	0.0	299.589
0-10	1400	25.941	0.0	414.781	0.0	0.0	329.347
0-10	1401	14.786	0.0	389.793	0.0	0.0	280.789
0-10	1402	44.531	0.0	398.572	0.0	0.0	290.642
0-10	1403	47.99	0.0	391.613	0.0	0.0	350.861
0-10	1404	44.099	0.0	404.797	0.0	0.0	350.359
0-10	1405	25.768	0.0	280.848	0.0	0.0	139.339
0-10	1406	23.865	0.0	330.044	0.0	0.0	278.879
0-10	1407	31.042	0.0	302.81	0.0	0.0	199.157
0-10	1408	59.533	0.0	336.011	0.0	0.0	249.523
0-10	1409	41.2	0.0	330.39	0.0	0.0	169.499
0-10	1410	40.727	0.0	372.157	0.0	0.0	278.98
0-10	1411	36.922	0.0	342.97	0.0	0.0	220.168
0-10	1412	34.889	0.0	337.437	0.0	0.0	199.861
0-10	1413	25.811	0.0	434.41	0.0	0.0	298.886
0-10	1414	44.618	0.0	399.092	0.0	0.0	309.241
0-10	1415	21.963	0.0	446.133	0.0	0.0	449.083
0-10	1416	31.561	0.0	437.696	0.0	0.0	419.526
0-10	1417	40.813	0.0	398.486	0.0	0.0	370.667
0-10	1418	40.64	0.0	415.736	0.0	0.0	379.212
0-10	1419	52.832	0.0	473.796	0.0	0.0	419.526
0-10	1420	48.855	0.0	414.567	0.0	0.0	428.372
0-10	1421	30.22	0.0	395.928	0.0	0.0	389.366
0-10	1422	19.023	0.0	399.781	0.0	0.0	348.449
0-10	1423	32.339	0.0	410.806	0.0	0.0	349.153
0-10	1424	9.511	0.0	445.048	0.0	0.0	348.952
0-10	1425	30.437	0.0	383.179	0.0	0.0	380.218
0-10	1426	28.275	0.0	404.189	0.0	0.0	340.105
0-10	1427	26.459	0.0	455.208	0.0	0.0	409.875
0-10	1428	20.752	0.0	424.424	0.0	0.0	368.355
0-10	1429	40.294	0.0	480.717	0.0	0.0	378.207
0-10	1430	19.974	0.0	438.73	0.0	0.0	340.003
0-10	1431	16.775	0.0	436.785	0.0	0.0	280.287
0-10	1432	5.577	0.0	400.73	0.0	0.0	229.517
0-10	1433	10.981	0.0	405.105	0.0	0.0	299.992
0-10	1434	10.982	0.0	415.136	0.0	0.0	338.396
0-10	1435	5.534	0.0	399.87	0.0	0.0	190.811
0-10	1436	11.068	0.0	435.923	0.0	0.0	350.861
0-10	1437	18.418	0.0	482.704	0.0	0.0	319.595
0-10	1438	14.613	0.0	479.938	0.0	0.0	378.708
0-10	1439	9.252	0.0	468.956	0.0	0.0	358.602
0-10	1440	7.263	0.0	473.148	0.0	0.0	438.626
0-10	1441	7.263	0.0	461.002	0.0	0.0	459.739
0-10	1442	18.158	0.0	490.181	0.0	0.0	421.033
0-10	1443	0.0	0.0	516.081	0.0	0.0	458.432
0-10	1444	10.895	0.0	509.34	0.0	0.0	447.877
0-10	1445	1.816	0.0	475.179	0.0	0.0	339.098
0-10	1446	5.707	0.0	458.751	0.0	0.0	360.311
0-10	1447	30.956	0.0	451.839	0.0	0.0	329.046
0-10	1448	16.343	0.0	473.149	0.0	0.0	378.609
0-10	1449	27.67	0.0	469.82	0.0	0.0	399.318
0-10	1450	20.147	0.0	514.743	0.0	0.0	418.018
0-10	1451	84.22	0.0	427.317	0.0	0.0	279.582
0-10	1452	69.953	0.0	464.33	0.0	0.0	289.536
0-10	1453	79.119	0.0	419.367	0.0	0.0	358.804
0-10	1454	84.998	0.0	452.612	0.0	0.0	378.608
0-10	1455	44.358	0.0	415.175	0.0	0.0	229.115
0-10	1456	55.08	0.0	387.717	0.0	0.0	189.806
0-10	1457	51.838	0.0	450.058	0.0	0.0	220.569
0-10	1458	79.724	0.0	422.133	0.0	0.0	329.749
0-10	1459	62.69	0.0	454.73	0.0	0.0	339.803
0-10	1460	53.956	0.0	480.499	0.0	0.0	339.602
0-10	1461	51.535	0.0	415.646	0.0	0.0	329.447
0-10	1462	25.854	0.0	476.218	0.0	0.0	389.969
0-10	1463	27.497	0.0	458.709	0.0	0.0	348.55
0-10	1464	34.501	0.0	497.229	0.0	0.0	349.755
0-10	1465	38.306	0.0	525.118	0.0	0.0	410.276
0-10	1466	36.663	0.0	482.318	0.0	0.0	371.37
0-10	1467	18.158	0.0	510.113	0.0	0.0	391.477
0-10	1468	34.76	0.0	533.635	0.0	0.0	409.171
0-10	1469	16.602	0.0	514.572	0.0	0.0	349.354
0-10	1470	1.816	0.0	475.703	0.0	0.0	288.833
0-10	1471	5.448	0.0	590.484	0.0	0.0	278.88
0-10	1472	1.816	0.0	556.938	0.0	0.0	348.851
0-10	1473	10.895	0.0	596.153	0.0	0.0	408.066
0-10	1474	36.749	0.0	497.274	0.0	0.0	418.119
0-10	1475	74.882	0.0	470.857	0.0	0.0	399.419
0-10	1476	34.674	0.0	488.973	0.0	0.0	368.355
0-10	1477	51.622	0.0	492.781	0.0	0.0	318.49
0-10	1478	0.0	0.0	461.691	0.0	0.0	349.153
0-10	1479	14.7	0.0	483.482	0.0	0.0	338.998
0-10	1480	18.764	0.0	437.695	0.0	0.0	330.051
0-10	1481	43.148	0.0	427.882	0.0	0.0	328.443
0-10	1482	50.843	0.0	428.184	0.0	0.0	308.939
0-10	1483	44.012	0.0	484.564	0.0	0.0	378.207
0-10	1484	1.816	0.0	502.422	0.0	0.0	379.212
0-10	1485	1.902	0.0	539.429	0.0	0.0	330.151
0-10	1486	73.325	0.0	465.237	0.0	0.0	319.194
0-10	1487	20.061	0.0	515.13	0.0	0.0	359.709
0-10	1488	38.133	0.0	479.937	0.0	0.0	289.837
0-10	1489	65.975	0.0	499.263	0.0	0.0	370.063
0-10	1490	60.269	0.0	433.328	0.0	0.0	343.421
0-10	1491	34.155	0.0	451.276	0.0	0.0	349.957
0-10	1492	135.582	0.0	379.677	0.0	0.0	322.712
0-10	1493	123.823	0.0	490.183	0.0	0.0	469.793
0-10	1494	155.686	0.0	410.071	0.0	0.0	440.838
0-10	1495	87.16	0.0	450.924	0.0	0.0	369.661
0-10	1496	206.61	0.0	368.267	0.0	0.0	410.075
0-10	1497	170.643	0.0	383.05	0.0	0.0	409.572
0-10	1498	68.137	0.0	408.73	0.0	0.0	258.974
0-10	1499	136.575	0.0	364.848	0.0	0.0	350.359
0-10	1500	141.028	0.0	327.711	0.0	0.0	379.212
0-10	1501	164.807	0.0	349.717	0.0	0.0	361.014
0-10	1502	162.338	0.0	341.634	0.0	0.0	360.915
0-10	1503	202.763	0.0	371.984	0.0	0.0	339.702
0-10	1504	146.39	0.0	341.719	0.0	0.0	308.537
0-10	1505	117.338	0.0	395.068	0.0	0.0	358.301
0-10	1506	141.678	0.0	447.816	0.0	0.0	478.941
0-10	1507	111.197	0.0	402.158	0.0	0.0	339.801
0-10	1508	107.567	0.0	365.024	0.0	0.0	468.185
0-10	1509	156.162	0.0	408.732	0.0	0.0	388.461
0-10	1510	137.787	0.0	391.395	0.0	0.0	409.271
0-10	1511	151.233	0.0	438.175	0.0	0.0	448.077
0-10	1512	117.338	0.0	399.868	0.0	0.0	419.224
0-10	1513	168.181	0.0	357.587	0.0	0.0	398.113
0-10	1514	149.372	0.0	405.577	0.0	0.0	399.419
0-10	1515	169.218	0.0	405.36	0.0	0.0	507.995
0-10	1516	162.818	0.0	376.784	0.0	0.0	390.472
0-10	1517	205.49	0.0	346.131	0.0	0.0	439.734
0-10	1518	156.636	0.0	403.847	0.0	0.0	450.087
0-10	1519	178.253	0.0	381.41	0.0	0.0	429.78
0-10	1520	111.025	0.0	436.66	0.0	0.0	408.97
0-10	1521	88.932	0.0	448.288	0.0	0.0	370.667
0-10	1522	61.608	0.0	427.45	0.0	0.0	330.152
0-10	1523	50.626	0.0	431.733	0.0	0.0	310.146
0-10	1524	85.604	0.0	480.37	0.0	0.0	478.539
0-10	1525	32.772	0.0	491.828	0.0	0.0	408.367
0-10	1526	25.508	0.0	510.635	0.0	0.0	438.526
0-10	1527	3.632	0.0	563.464	0.0	0.0	348.55
0-10	1528	12.797	0.0	511.628	0.0	0.0	448.479
0-10	1529	1.816	0.0	579.332	0.0	0.0	449.786
0-10	1530	13.23	0.0	539.945	0.0	0.0	458.834
0-10	1531	7.609	0.0	498.703	0.0	0.0	421.034
0-10	1532	9.252	0.0	463.075	0.0	0.0	230.723
0-10	1533	14.873	0.0	536.486	0.0	0.0	309.039
0-10	1534	33.29	0.0	533.639	0.0	0.0	359.106
0-10	1535	77.647	0.0	440.813	0.0	0.0	289.034
0-10	1536	65.759	0.0	503.893	0.0	0.0	349.153
0-10	1537	46.001	0.0	546.735	0.0	0.0	318.691
0-10	1538	1.816	0.0	501.341	0.0	0.0	328.845
0-10	1539	14.527	0.0	598.964	0.0	0.0	439.331
0-10	1540	14.7	0.0	487.545	0.0	0.0	299.891
0-10	1541	31.172	0.0	476.134	0.0	0.0	248.82
0-10	1542	27.843	0.0	589.968	0.0	0.0	349.354
0-10	1543	1.816	0.0	478.209	0.0	0.0	250.529
0-10	1544	23.692	0.0	304.455	0.0	0.0	263.295
0-10	1545	0.0	0.0	489.748	0.0	0.0	179.753
0-10	1546	3.805	0.0	480.799	0.0	0.0	252.941
0-10	1547	5.534	0.0	489.444	0.0	0.0	304.112
0-10	1548	1.902	0.0	464.411	0.0	0.0	172.515
0-10	1549	0.0	0.0	454.988	0.0	0.0	202.372
0-10	1550	1.816	0.0	467.785	0.0	0.0	273.552
0-10	1551	0.0	0.0	499.994	0.0	0.0	292.853
0-10	1552	3.632	0.0	461.908	0.0	0.0	239.471
0-10	1553	7.263	0.0	433.544	0.0	0.0	240.677
0-10	1554	18.158	0.0	536.659	0.0	0.0	319.194
0-10	1555	11.068	0.0	439.253	0.0	0.0	269.329
0-10	1556	18.331	0.0	460.047	0.0	0.0	239.873
0-10	1557	29.832	0.0	313.92	0.0	0.0	318.892
0-10	1558	25.595	0.0	428.965	0.0	0.0	238.868
0-10	1559	21.79	0.0	507.996	0.0	0.0	279.684
0-10	1560	30.869	0.0	321.531	0.0	0.0	278.88
0-10	1561	7.263	0.0	338.391	0.0	0.0	279.483
0-10	1562	21.79	0.0	358.8	0.0	0.0	209.813
0-10	1563	0.0	0.0	466.36	0.0	0.0	318.49
0-10	1564	5.448	0.0	317.121	0.0	0.0	318.691
0-10	1565	5.448	0.0	359.274	0.0	0.0	398.113
0-10	1566	0.0	0.0	475.179	0.0	0.0	358.301
0-10	1567	3.632	0.0	331.041	0.0	0.0	288.632
0-10	1568	0.0	0.0	448.718	0.0	0.0	288.632
0-10	1569	0.0	0.0	478.555	0.0	0.0	378.207
0-10	1570	10.895	0.0	460.091	0.0	0.0	378.207
0-10	1571	0.0	0.0	432.511	0.0	0.0	189.305
0-10	1572	0.0	0.0	476.652	0.0	0.0	378.207
0-10	1573	1.816	0.0	516.171	0.0	0.0	359.307
0-10	1574	1.816	0.0	544.874	0.0	0.0	378.207
0-10	1575	5.448	0.0	314.096	0.0	0.0	218.962
0-10	1576	1.816	0.0	522.351	0.0	0.0	368.455
0-10	1577	5.448	0.0	423.042	0.0	0.0	278.679
0-10	1578	1.902	0.0	292.043	0.0	0.0	219.163
0-10	1579	0.0	0.0	473.15	0.0	0.0	338.396
0-10	1580	7.263	0.0	313.576	0.0	0.0	328.443
0-10	1581	14.613	0.0	367.662	0.0	0.0	478.941
0-10	1582	50.844	0.0	291.485	0.0	0.0	348.55
0-10	1583	16.515	0.0	521.226	0.0	0.0	389.567
0-10	1584	29.399	0.0	501.164	0.0	0.0	418.823
0-10	1585	23.692	0.0	515.129	0.0	0.0	368.254
0-10	1586	25.422	0.0	479.291	0.0	0.0	408.065
0-10	1587	19.974	0.0	580.115	0.0	0.0	489.699
0-10	1588	25.681	0.0	565.802	0.0	0.0	378.207
0-10	1589	18.158	0.0	540.554	0.0	0.0	408.065
0-10	1590	45.915	0.0	497.233	0.0	0.0	381.424
0-10	1591	21.79	0.0	536.054	0.0	0.0	428.976
0-10	1592	14.527	0.0	541.159	0.0	0.0	389.567
0-10	1593	12.711	0.0	537.785	0.0	0.0	288.833
0-10	1594	7.263	0.0	278.382	0.0	0.0	398.314
0-10	1595	19.974	0.0	302.941	0.0	0.0	330.655
0-10	1596	23.606	0.0	281.626	0.0	0.0	378.207
0-10	1597	5.448	0.0	594.467	0.0	0.0	378.709
0-10	1598	16.343	0.0	534.025	0.0	0.0	410.277
0-10	1599	23.692	0.0	517.768	0.0	0.0	399.922
0-10	1600	16.343	0.0	528.534	0.0	0.0	409.07
0-10	1601	5.448	0.0	268.829	0.0	0.0	468.888
0-10	1602	1.816	0.0	289.191	0.0	0.0	409.473
0-10	1603	1.816	0.0	532.383	0.0	0.0	418.219
0-10	1604	7.263	0.0	274.624	0.0	0.0	399.319
0-10	1605	7.263	0.0	546.474	0.0	0.0	371.27
0-10	1606	9.079	0.0	569.996	0.0	0.0	450.29
0-10	1607	1.816	0.0	543.536	0.0	0.0	358.905
0-10	1608	12.711	0.0	554.39	0.0	0.0	378.408
0-10	1609	3.632	0.0	549.203	0.0	0.0	428.976
0-10	1610	14.786	0.0	523.215	0.0	0.0	418.219
0-10	1611	27.324	0.0	587.38	0.0	0.0	478.741
0-10	1612	25.422	0.0	515.086	0.0	0.0	392.784
0-10	1613	18.158	0.0	560.961	0.0	0.0	361.116
0-10	1614	10.895	0.0	589.234	0.0	0.0	349.153
0-10	1615	18.158	0.0	534.327	0.0	0.0	418.018
0-10	1616	18.158	0.0	515.781	0.0	0.0	308.537
0-10	1617	40.121	0.0	467.011	0.0	0.0	339.099
0-10	1618	9.252	0.0	565.586	0.0	0.0	330.051
0-10	1619	54.562	0.0	555.903	0.0	0.0	310.95
0-10	1620	3.632	0.0	559.664	0.0	0.0	288.632
0-10	1621	12.711	0.0	592.133	0.0	0.0	388.16
0-10	1622	0.0	0.0	550.066	0.0	0.0	358.301
0-10	1623	23.606	0.0	487.894	0.0	0.0	269.53
0-10	1624	29.053	0.0	533.983	0.0	0.0	348.349
0-10	1625	30.869	0.0	519.456	0.0	0.0	310.749
0-10	1626	20.234	0.0	525.9	0.0	0.0	318.691
0-10	1627	29.053	0.0	547.73	0.0	0.0	279.885
0-10	1628	5.707	0.0	533.717	0.0	0.0	349.354
0-10	1629	5.707	0.0	583.482	0.0	0.0	289.034
0-10	1630	0.0	0.0	569.003	0.0	0.0	409.07
0-10	1631	3.805	0.0	587.113	0.0	0.0	382.027
0-10	1632	1.816	0.0	570.645	0.0	0.0	428.775
0-10	1633	1.816	0.0	537.263	0.0	0.0	279.784
0-10	1634	14.527	0.0	524.167	0.0	0.0	400.928
0-10	1635	3.632	0.0	534.501	0.0	0.0	378.81
0-10	1636	12.711	0.0	507.304	0.0	0.0	240.073
0-10	1637	5.448	0.0	520.018	0.0	0.0	389.366
0-10	1638	0.0	0.0	572.634	0.0	0.0	372.074
0-10	1639	5.448	0.0	514.05	0.0	0.0	372.678
0-10	1640	0.0	0.0	565.497	0.0	0.0	392.181
0-10	1641	13.316	0.0	495.55	0.0	0.0	373.08
0-10	1642	9.511	0.0	460.003	0.0	0.0	312.86
0-10	1643	1.902	0.0	487.241	0.0	0.0	311.553
0-10	1644	10.895	0.0	525.811	0.0	0.0	379.011
0-10	1645	3.632	0.0	559.965	0.0	0.0	430.484
0-10	1646	7.263	0.0	529.529	0.0	0.0	429.579
0-10	1647	7.436	0.0	581.668	0.0	0.0	408.266
0-10	1648	22.049	0.0	566.926	0.0	0.0	358.703
0-10	1649	10.895	0.0	595.936	0.0	0.0	378.81
0-10	1650	34.674	0.0	546.867	0.0	0.0	392.985
0-10	1651	40.035	0.0	561.997	0.0	0.0	408.065
0-10	1652	7.263	0.0	580.329	0.0	0.0	378.408
0-10	1653	27.238	0.0	510.982	0.0	0.0	318.59
0-10	1654	1.816	0.0	581.152	0.0	0.0	439.13
0-10	1655	12.884	0.0	578.386	0.0	0.0	438.125
0-10	1656	13.23	0.0	607.869	0.0	0.0	459.337
0-10	1657	43.753	0.0	612.757	0.0	0.0	430.384
0-10	1658	10.895	0.0	612.709	0.0	0.0	388.36
0-10	1659	32.685	0.0	557.892	0.0	0.0	400.023
0-10	1660	18.158	0.0	537.57	0.0	0.0	388.964
0-10	1661	16.343	0.0	584.871	0.0	0.0	358.301
0-10	1662	18.158	0.0	552.184	0.0	0.0	369.461
0-10	1663	10.895	0.0	566.887	0.0	0.0	420.23
0-10	1664	20.061	0.0	554.301	0.0	0.0	369.159
0-10	1665	10.895	0.0	547.517	0.0	0.0	298.987
0-10	1666	7.263	0.0	532.167	0.0	0.0	388.964
0-10	1667	10.895	0.0	542.024	0.0	0.0	309.744
0-10	1668	25.508	0.0	547.601	0.0	0.0	368.355
0-10	1669	32.685	0.0	540.422	0.0	0.0	368.455
0-10	1670	14.527	0.0	565.415	0.0	0.0	348.349
0-10	1671	18.158	0.0	495.202	0.0	0.0	318.49
0-10	1672	3.632	0.0	457.198	0.0	0.0	278.679
0-10	1673	30.869	0.0	486.642	0.0	0.0	388.361
0-10	1674	31.129	0.0	469.952	0.0	0.0	308.738
0-10	1675	25.681	0.0	459.661	0.0	0.0	318.49
0-10	1676	31.042	0.0	452.529	0.0	0.0	318.691
0-10	1677	12.797	0.0	484.047	0.0	0.0	378.207
0-10	1678	1.816	0.0	447.167	0.0	0.0	258.773
0-10	1679	10.895	0.0	468.22	0.0	0.0	238.868
0-10	1680	1.816	0.0	458.709	0.0	0.0	258.773
0-10	1681	21.79	0.0	432.208	0.0	0.0	238.868
0-10	1682	47.731	0.0	515.647	0.0	0.0	353.776
0-10	1683	60.744	0.0	417.636	0.0	0.0	252.44
0-10	1684	23.692	0.0	502.547	0.0	0.0	242.587
0-10	1685	49.374	0.0	522.825	0.0	0.0	293.255
0-10	1686	20.147	0.0	521.272	0.0	0.0	342.718
0-10	1687	34.501	0.0	479.419	0.0	0.0	483.264
0-10	1688	38.565	0.0	548.725	0.0	0.0	421.034
0-10	1689	33.204	0.0	586.469	0.0	0.0	437.924
0-10	1690	56.464	0.0	610.509	0.0	0.0	528.505
0-10	1691	104.151	0.0	527.844	0.0	0.0	457.83
0-10	1692	75.4	0.0	553.827	0.0	0.0	329.649
0-10	1693	51.016	0.0	601.776	0.0	0.0	398.113
0-10	1694	29.313	0.0	525.374	0.0	0.0	363.931
0-10	1695	33.117	0.0	585.863	0.0	0.0	460.846
0-10	1696	56.723	0.0	584.651	0.0	0.0	411.886
0-10	1697	43.84	0.0	523.819	0.0	0.0	361.518
0-10	1698	25.681	0.0	590.834	0.0	0.0	402.134
0-10	1699	19.974	0.0	538.647	0.0	0.0	351.967
0-10	1700	42.37	0.0	479.546	0.0	0.0	314.066
0-10	1701	32.685	0.0	550.151	0.0	0.0	362.825
0-10	1702	5.534	0.0	521.009	0.0	0.0	371.773
0-10	1703	21.877	0.0	552.613	0.0	0.0	388.26
0-10	1704	12.711	0.0	604.195	0.0	0.0	408.869
0-10	1705	25.422	0.0	588.673	0.0	0.0	468.284
0-10	1706	10.895	0.0	540.727	0.0	0.0	338.999
0-10	1707	14.527	0.0	529.18	0.0	0.0	320.903
0-10	1708	0.0	0.0	595.2	0.0	0.0	408.768
0-10	1709	1.816	0.0	589.452	0.0	0.0	419.828
0-10	1710	23.692	0.0	288.111	0.0	0.0	358.502
0-10	1711	5.448	0.0	657.114	0.0	0.0	398.113
0-10	1712	0.0	0.0	601.643	0.0	0.0	398.113
0-10	1713	1.816	0.0	580.114	0.0	0.0	409.473
0-10	1714	9.079	0.0	602.334	0.0	0.0	398.113
0-10	1715	1.816	0.0	594.251	0.0	0.0	318.691
0-10	1716	0.0	0.0	576.74	0.0	0.0	428.574
0-10	1717	0.0	0.0	555.121	0.0	0.0	381.022
0-10	1718	19.974	0.0	537.653	0.0	0.0	421.034
0-10	1719	12.711	0.0	498.138	0.0	0.0	369.26
0-10	1720	12.711	0.0	560.698	0.0	0.0	421.034
0-10	1721	10.895	0.0	579.203	0.0	0.0	428.373
0-10	1722	29.226	0.0	546.475	0.0	0.0	309.141
0-10	1723	14.527	0.0	534.24	0.0	0.0	350.56
0-10	1724	21.79	0.0	572.154	0.0	0.0	431.188
0-10	1725	34.933	0.0	580.459	0.0	0.0	437.924
0-10	1726	18.591	0.0	506.44	0.0	0.0	328.443
0-10	1727	18.245	0.0	502.422	0.0	0.0	318.49
0-10	1728	47.385	0.0	519.54	0.0	0.0	338.597
0-10	1729	31.129	0.0	462.642	0.0	0.0	248.82
0-10	1730	58.28	0.0	505.489	0.0	0.0	338.999
0-10	1731	45.482	0.0	452.053	0.0	0.0	310.548
0-10	1732	46.086	0.0	461.435	0.0	0.0	292.251
0-10	1733	40.121	0.0	527.102	0.0	0.0	332.866
0-10	1734	49.546	0.0	538.646	0.0	0.0	380.62
0-10	1735	58.453	0.0	526.022	0.0	0.0	432.294
0-10	1736	101.341	0.0	542.972	0.0	0.0	451.697
0-10	1737	32.944	0.0	555.768	0.0	0.0	420.632
0-10	1738	43.407	0.0	571.289	0.0	0.0	460.443
0-10	1739	52.659	0.0	603.286	0.0	0.0	428.373
0-10	1740	43.926	0.0	626.366	0.0	0.0	548.309
0-10	1741	56.81	0.0	502.504	0.0	0.0	399.922
0-10	1742	51.362	0.0	573.671	0.0	0.0	440.739
0-10	1743	33.377	0.0	513.786	0.0	0.0	399.218
0-10	1744	45.915	0.0	530.651	0.0	0.0	388.562
0-10	1745	44.963	0.0	525.718	0.0	0.0	391.377
0-10	1746	61.133	0.0	464.674	0.0	0.0	360.111
0-10	1747	57.847	0.0	460.694	0.0	0.0	430.987
0-10	1748	39.126	0.0	475.955	0.0	0.0	390.573
0-10	1749	31.302	0.0	480.927	0.0	0.0	319.697
0-10	1750	5.448	0.0	547.512	0.0	0.0	320.702
0-10	1751	1.816	0.0	519.929	0.0	0.0	338.999
0-10	1752	27.238	0.0	499.864	0.0	0.0	350.158
0-10	1753	3.805	0.0	495.368	0.0	0.0	309.744
0-10	1754	10.895	0.0	523.77	0.0	0.0	422.844
0-10	1755	0.0	0.0	521.223	0.0	0.0	400.525
0-10	1756	19.974	0.0	423.869	0.0	0.0	320.3
0-10	1757	0.0	0.0	548.5	0.0	0.0	400.928
0-10	1758	11.068	0.0	513.267	0.0	0.0	401.129
0-10	1759	18.85	0.0	512.23	0.0	0.0	340.607
0-10	1760	22.352	0.0	572.023	0.0	0.0	420.632
0-10	1761	46.52	0.0	527.881	0.0	0.0	400.726
0-10	1762	33.29	0.0	519.879	0.0	0.0	221.978
0-10	1763	40.294	0.0	500.515	0.0	0.0	292.854
0-10	1764	20.234	0.0	478.943	0.0	0.0	189.104
0-10	1765	10.895	0.0	570.036	0.0	0.0	360.312
0-10	1766	33.117	0.0	508.387	0.0	0.0	258.773
0-10	1767	37.095	0.0	525.852	0.0	0.0	228.915
0-10	1768	20.147	0.0	531.731	0.0	0.0	318.49
0-10	1769	9.079	0.0	582.145	0.0	0.0	368.254
0-10	1770	27.324	0.0	529.265	0.0	0.0	240.677
0-10	1771	7.263	0.0	524.683	0.0	0.0	299.188
0-10	1772	16.775	0.0	546.992	0.0	0.0	289.235
0-10	1773	12.797	0.0	512.534	0.0	0.0	259.98
0-10	1774	11.068	0.0	510.326	0.0	0.0	191.315
0-10	1775	22.049	0.0	507.04	0.0	0.0	211.02
0-10	1776	7.35	0.0	540.464	0.0	0.0	221.174
0-10	1777	21.963	0.0	522.302	0.0	0.0	252.44
0-10	1778	11.068	0.0	535.489	0.0	0.0	241.28
0-10	1779	36.576	0.0	542.755	0.0	0.0	281.896
0-10	1780	23.692	0.0	508.036	0.0	0.0	252.239
0-10	1781	29.572	0.0	503.888	0.0	0.0	260.181
0-10	1782	20.147	0.0	567.179	0.0	0.0	330.856
0-10	1783	11.154	0.0	544.007	0.0	0.0	220.772
0-10	1784	37.095	0.0	490.18	0.0	0.0	171.209
0-10	1785	27.756	0.0	458.058	0.0	0.0	181.161
0-10	1786	9.079	0.0	535.705	0.0	0.0	282.499
0-10	1787	9.079	0.0	502.113	0.0	0.0	171.611
0-10	1788	0.0	0.0	461.472	0.0	0.0	161.457
0-10	1789	29.572	0.0	517.416	0.0	0.0	141.752
0-10	1790	27.843	0.0	473.319	0.0	0.0	190.109
0-10	1791	31.647	0.0	520.793	0.0	0.0	229.116
0-10	1792	44.791	0.0	469.686	0.0	0.0	179.754
0-10	1793	40.64	0.0	491.739	0.0	0.0	179.151
0-10	1794	40.9	0.0	461.778	0.0	0.0	209.612
0-10	1795	33.463	0.0	469.6	0.0	0.0	239.471
0-10	1796	31.561	0.0	436.743	0.0	0.0	219.766
0-10	1797	39.084	0.0	425.202	0.0	0.0	209.411
0-10	1798	44.963	0.0	442.581	0.0	0.0	229.317
0-10	1799	40.554	0.0	460.737	0.0	0.0	150.901
0-10	1800	46.476	0.0	448.461	0.0	0.0	191.717
0-10	1801	42.886	0.0	497.359	0.0	0.0	432.395
0-10	1802	40.208	0.0	486.55	0.0	0.0	171.41
0-10	1803	63.38	0.0	456.03	0.0	0.0	259.577
0-10	1804	38.997	0.0	535.191	0.0	0.0	290.441
0-10	1805	31.561	0.0	511.279	0.0	0.0	329.448
0-10	1806	9.339	0.0	503.799	0.0	0.0	250.831
0-10	1807	1.902	0.0	492.515	0.0	0.0	370.466
0-10	1808	15.045	0.0	448.89	0.0	0.0	292.05
0-10	1809	11.241	0.0	493.593	0.0	0.0	320.903
0-10	1810	7.609	0.0	491.735	0.0	0.0	241.682
0-10	1811	23.779	0.0	475.31	0.0	0.0	309.342
0-10	1812	30.177	0.0	459.917	0.0	0.0	359.206
0-10	1813	33.896	0.0	456.806	0.0	0.0	329.146
0-10	1814	31.734	0.0	450.969	0.0	0.0	309.543
0-10	1815	50.584	0.0	475.959	0.0	0.0	429.58
0-10	1816	29.918	0.0	476.257	0.0	0.0	311.955
0-10	1817	20.061	0.0	485.252	0.0	0.0	341.211
0-10	1818	14.786	0.0	456.026	0.0	0.0	301.399
0-10	1819	29.486	0.0	474.01	0.0	0.0	261.588
0-10	1820	20.407	0.0	511.104	0.0	0.0	321.707
0-10	1821	22.049	0.0	564.409	0.0	0.0	330.051
0-10	1822	29.226	0.0	522.129	0.0	0.0	330.454
0-10	1823	18.158	0.0	516.381	0.0	0.0	422.241
0-10	1824	24.038	0.0	465.926	0.0	0.0	201.268
0-10	1825	38.911	0.0	504.319	0.0	0.0	350.761
0-10	1826	25.595	0.0	562.51	0.0	0.0	351.566
0-10	1827	56.939	0.0	590.961	0.0	0.0	523.176
0-10	1828	31.302	0.0	559.875	0.0	0.0	411.081
0-10	1829	57.415	0.0	497.143	0.0	0.0	400.525
0-10	1830	27.497	0.0	476.04	0.0	0.0	343.523
0-10	1831	51.922	0.0	526.977	0.0	0.0	441.141
0-10	1832	46.347	0.0	558.49	0.0	0.0	391.477
0-10	1833	76.87	0.0	532.158	0.0	0.0	461.248
0-10	1834	49.719	0.0	521.438	0.0	0.0	380.62
0-10	1835	47.731	0.0	545.737	0.0	0.0	360.714
0-10	1836	31.129	0.0	549.756	0.0	0.0	452.501
0-10	1837	10.895	0.0	529.048	0.0	0.0	333.168
0-10	1838	19.974	0.0	565.885	0.0	0.0	372.175
0-10	1839	9.339	0.0	556.802	0.0	0.0	383.234
0-10	1840	7.263	0.0	550.055	0.0	0.0	351.968
0-10	1841	20.234	0.0	521.051	0.0	0.0	361.719
0-10	1842	36.317	0.0	513.704	0.0	0.0	351.968
0-10	1843	38.133	0.0	546.085	0.0	0.0	470.597
0-10	1844	51.708	0.0	550.796	0.0	0.0	462.856
0-10	1845	71.811	0.0	494.762	0.0	0.0	464.465
0-10	1846	61.349	0.0	505.571	0.0	0.0	402.536
0-10	1847	34.674	0.0	549.066	0.0	0.0	391.779
0-10	1848	31.734	0.0	495.583	0.0	0.0	300.193
0-10	1849	38.651	0.0	526.153	0.0	0.0	391.377
0-10	1850	18.677	0.0	551.873	0.0	0.0	373.884
0-10	1851	13.1	0.0	538.346	0.0	0.0	312.559
0-10	1852	5.448	0.0	521.399	0.0	0.0	272.144
0-10	1853	0.0	0.0	534.587	0.0	0.0	211.422
0-10	1854	3.632	0.0	514.912	0.0	0.0	270.737
0-10	1855	10.895	0.0	523.343	0.0	0.0	262.392
0-10	1856	12.711	0.0	528.138	0.0	0.0	232.534
0-10	1857	9.079	0.0	500.427	0.0	0.0	181.765
0-10	1858	16.343	0.0	513.57	0.0	0.0	271.742
0-10	1859	7.263	0.0	475.307	0.0	0.0	171.711
0-10	1860	5.448	0.0	514.177	0.0	0.0	161.457
0-10	1861	14.786	0.0	524.505	0.0	0.0	191.315
0-10	1862	19.974	0.0	486.203	0.0	0.0	201.167
0-10	1863	26.027	0.0	491.693	0.0	0.0	161.055
0-10	1864	44.445	0.0	487.454	0.0	0.0	161.055
0-10	1865	39.084	0.0	510.198	0.0	0.0	262.191
0-10	1866	57.761	0.0	517.89	0.0	0.0	221.777
0-10	1867	14.613	0.0	503.886	0.0	0.0	282.097
0-10	1868	5.707	0.0	489.834	0.0	0.0	262.794
0-10	1869	17.121	0.0	500.899	0.0	0.0	272.345
0-10	1870	9.511	0.0	503.192	0.0	0.0	283.504
0-10	1871	11.414	0.0	465.752	0.0	0.0	171.41
0-10	1872	0.0	0.0	452.652	0.0	0.0	111.089
0-10	1873	22.741	0.0	524.639	0.0	0.0	362.524
0-10	1874	32.339	0.0	522.65	0.0	0.0	361.719
0-10	1875	30.35	0.0	483.823	0.0	0.0	333.268
0-10	1876	41.591	0.0	475.437	0.0	0.0	292.451
0-10	1877	31.993	0.0	465.404	0.0	0.0	262.593
0-10	1878	30.437	0.0	465.104	0.0	0.0	202.273
0-10	1879	24.211	0.0	575.832	0.0	0.0	342.819
0-10	1880	49.806	0.0	495.333	0.0	0.0	358.502
0-10	1881	65.716	0.0	506.013	0.0	0.0	269.329
0-10	1882	63.554	0.0	472.896	0.0	0.0	299.188
0-10	1883	45.569	0.0	568.919	0.0	0.0	358.301
0-10	1884	31.129	0.0	536.191	0.0	0.0	398.113
0-10	1885	47.212	0.0	532.384	0.0	0.0	358.502
0-10	1886	25.768	0.0	557.115	0.0	0.0	328.443
0-10	1887	23.865	0.0	531.219	0.0	0.0	409.272
0-10	1888	23.692	0.0	519.935	0.0	0.0	320.501
0-10	1889	37.008	0.0	564.293	0.0	0.0	329.247
0-10	1890	14.527	0.0	507.224	0.0	0.0	340.004
0-10	1891	41.937	0.0	545.011	0.0	0.0	328.443
0-10	1892	90.273	0.0	475.75	0.0	0.0	329.247
0-10	1893	89.063	0.0	461.223	0.0	0.0	240.275
0-10	1894	67.705	0.0	528.884	0.0	0.0	338.396
0-10	1895	19.974	0.0	576.572	0.0	0.0	398.113
0-10	1896	40.208	0.0	533.078	0.0	0.0	309.744
0-10	1897	38.392	0.0	521.924	0.0	0.0	420.029
0-10	1898	42.024	0.0	502.901	0.0	0.0	400.123
0-10	1899	65.63	0.0	469.005	0.0	0.0	239.873
0-10	1900	64.333	0.0	476.874	0.0	0.0	269.329
0-10	1901	70.991	0.0	464.941	0.0	0.0	281.494
0-10	1902	42.024	0.0	548.729	0.0	0.0	370.064
0-10	1903	70.818	0.0	580.377	0.0	0.0	398.113
0-10	1904	49.028	0.0	517.298	0.0	0.0	389.165
0-10	1905	32.945	0.0	582.495	0.0	0.0	398.113
0-10	1906	5.448	0.0	581.587	0.0	0.0	298.585
0-10	1907	30.869	0.0	560.143	0.0	0.0	457.83
0-10	1908	32.685	0.0	510.769	0.0	0.0	319.898
0-10	1909	27.238	0.0	541.68	0.0	0.0	432.596
0-10	1910	18.158	0.0	542.849	0.0	0.0	330.454
0-10	1911	32.685	0.0	530.439	0.0	0.0	251.233
0-10	1912	11.154	0.0	492.783	0.0	0.0	291.849
0-10	1913	18.85	0.0	514.572	0.0	0.0	320.501
0-10	1914	38.133	0.0	597.755	0.0	0.0	401.33
0-10	1915	43.58	0.0	506.183	0.0	0.0	322.914
0-10	1916	16.343	0.0	570.691	0.0	0.0	352.169
0-10	1917	12.711	0.0	591.226	0.0	0.0	493.519
0-10	1918	1.816	0.0	571.945	0.0	0.0	370.868
0-10	1919	25.508	0.0	574.019	0.0	0.0	321.506
0-10	1920	1.816	0.0	566.627	0.0	0.0	402.737
0-10	1921	1.816	0.0	521.879	0.0	0.0	301.6
0-10	1922	0.0	0.0	513.19	0.0	0.0	301.198
0-10	1923	0.0	0.0	554.867	0.0	0.0	270.737
0-10	1924	0.0	0.0	513.276	0.0	0.0	291.648
0-10	1925	0.0	0.0	530.786	0.0	0.0	291.246
0-10	1926	1.816	0.0	496.631	0.0	0.0	251.434
0-10	1927	0.0	0.0	553.007	0.0	0.0	291.849
0-10	1928	0.0	0.0	575.748	0.0	0.0	352.571
0-10	1929	3.632	0.0	539.821	0.0	0.0	302.606
0-10	1930	5.62	0.0	538.265	0.0	0.0	291.044
0-10	1931	31.388	0.0	495.073	0.0	0.0	191.717
0-10	1932	20.839	0.0	529.574	0.0	0.0	362.524
0-10	1933	34.155	0.0	502.337	0.0	0.0	331.861
0-10	1934	56.723	0.0	502.683	0.0	0.0	381.223
0-10	1935	13.316	0.0	549.593	0.0	0.0	330.454
0-10	1936	32.339	0.0	501.3	0.0	0.0	231.328
0-10	1937	18.85	0.0	520.453	0.0	0.0	251.635
0-10	1938	22.655	0.0	516.69	0.0	0.0	341.613
0-10	1939	32.08	0.0	536.794	0.0	0.0	310.548
0-10	1940	5.448	0.0	532.643	0.0	0.0	272.546
0-10	1941	10.981	0.0	561.177	0.0	0.0	372.074
0-10	1942	24.384	0.0	504.324	0.0	0.0	212.829
0-10	1943	27.756	0.0	479.206	0.0	0.0	324.321
0-10	1944	26.373	0.0	575.965	0.0	0.0	418.219
0-10	1945	16.688	0.0	520.064	0.0	0.0	340.406
0-10	1946	52.746	0.0	564.378	0.0	0.0	467.782
0-10	1947	34.933	0.0	579.943	0.0	0.0	428.373
0-10	1948	1.902	0.0	569.091	0.0	0.0	379.011
0-10	1949	5.448	0.0	538.742	0.0	0.0	380.821
0-10	1950	10.895	0.0	547.345	0.0	0.0	370.868
0-10	1951	0.0	0.0	522.529	0.0	0.0	270.335
0-10	1952	0.0	0.0	600.608	0.0	0.0	399.721
0-10	1953	3.632	0.0	571.643	0.0	0.0	319.495
0-10	1954	16.343	0.0	645.79	0.0	0.0	428.976
0-10	1955	0.0	0.0	591.531	0.0	0.0	368.254
0-10	1956	7.436	0.0	704.545	0.0	0.0	569.321
0-10	1957	12.711	0.0	552.273	0.0	0.0	280.488
0-10	1958	9.079	0.0	587.899	0.0	0.0	349.354
0-10	1959	0.0	0.0	553.658	0.0	0.0	369.461
0-10	1960	1.816	0.0	601.821	0.0	0.0	428.574
0-10	1961	3.632	0.0	525.728	0.0	0.0	250.228
0-10	1962	0.0	0.0	566.455	0.0	0.0	241.079
0-10	1963	0.0	0.0	534.202	0.0	0.0	290.441
0-10	1964	0.0	0.0	523.221	0.0	0.0	301.198
0-10	1965	0.0	0.0	532.3	0.0	0.0	398.917
0-10	1966	0.0	0.0	504.068	0.0	0.0	258.773
0-10	1967	0.0	0.0	526.161	0.0	0.0	338.597
0-10	1968	0.0	0.0	565.893	0.0	0.0	368.857
0-10	1969	0.0	0.0	567.795	0.0	0.0	319.093
0-10	1970	0.0	0.0	556.771	0.0	0.0	350.56
0-10	1971	1.816	0.0	593.347	0.0	0.0	279.081
0-10	1972	10.895	0.0	527.545	0.0	0.0	189.104
0-10	1973	0.0	0.0	507.484	0.0	0.0	200.464
0-10	1974	7.263	0.0	563.472	0.0	0.0	318.49
0-10	1975	14.527	0.0	549.161	0.0	0.0	358.905
0-10	1976	9.079	0.0	578.734	0.0	0.0	338.396
0-10	1977	0.0	0.0	563.861	0.0	0.0	318.49
0-10	1978	0.0	0.0	546.177	0.0	0.0	369.662
0-10	1979	0.0	0.0	525.426	0.0	0.0	219.163
0-10	1980	0.0	0.0	507.742	0.0	0.0	299.59
0-10	1981	16.343	0.0	576.528	0.0	0.0	349.957
0-10	1982	25.422	0.0	537.488	0.0	0.0	269.128
0-10	1983	0.0	0.0	565.071	0.0	0.0	258.773
0-10	1984	0.0	0.0	590.665	0.0	0.0	338.597
0-10	1985	1.816	0.0	562.043	0.0	0.0	328.443
0-10	1986	10.895	0.0	465.588	0.0	0.0	169.801
0-10	1987	3.632	0.0	512.931	0.0	0.0	240.275
0-10	1988	34.847	0.0	481.197	0.0	0.0	160.25
0-10	1989	0.0	0.0	493.432	0.0	0.0	140.546
0-10	1990	0.0	0.0	492.999	0.0	0.0	151.504
0-10	1991	23.606	0.0	528.841	0.0	0.0	270.938
0-10	1992	0.0	0.0	448.901	0.0	0.0	150.499
0-10	1993	14.527	0.0	478.344	0.0	0.0	221.576
0-10	1994	0.0	0.0	470.648	0.0	0.0	239.27
0-10	1995	0.0	0.0	511.72	0.0	0.0	261.186
0-10	1996	0.0	0.0	531.089	0.0	0.0	311.151
0-10	1997	0.0	0.0	495.939	0.0	0.0	250.831
0-10	1998	0.0	0.0	507.698	0.0	0.0	290.24
[truncated: 8,626 more rows]
