# Supplementary material for: N-Glycans modulate tilting of HIV-1 envelope glycoprotein
Source: Nat Commun. 2026 Apr 15;17:5206. doi: 10.1038/s41467-026-71874-2 (PMC13254402; doi:10.1038/s41467-026-71874-2)
Supplement: Supplementary file 8 — Source Data [file 41467_2026_71874_MOESM8_ESM.zip › source_data/1_Main_Text_Figures/5_Figure_6/2_extracted_data/WT_MPER_RAW_7.2_30+.csv]

Tilt_bin	Frame	ASA_7.2	Membrane_7.2	Glycan_7.2
30+	0	129.516	1665.812	0.0
30+	1	121.747	772.886	96.974
30+	2	93.213	815.609	130.65
30+	3	55.167	748.204	104.061
30+	4	97.441	1017.499	0.0
30+	5	93.213	693.43	138.215
30+	6	121.661	713.875	96.496
30+	7	68.956	1004.001	1.859
30+	8	115.781	790.834	114.052
30+	9	121.747	704.791	119.066
30+	10	127.454	736.008	129.008
30+	11	108.431	733.846	118.845
30+	12	121.401	666.408	123.471
30+	13	98.919	747.25	94.42
30+	14	93.213	663.723	68.439
30+	15	85.556	999.511	0.0
30+	16	46.776	966.263	0.0
30+	17	37.31	1078.101	0.0
30+	18	53.264	713.664	81.799
30+	19	100.649	746.431	125.421
30+	20	140.597	694.335	109.683
30+	21	116.04	797.873	117.683
30+	22	172.763	785.511	124.685
30+	23	145.958	767.784	111.976
30+	24	144.575	788.363	137.785
30+	25	41.851	753.35	138.65
30+	26	32.339	802.032	121.182
30+	27	85.603	845.214	106.094
30+	28	98.919	807.74	148.031
30+	29	102.724	813.443	125.421
30+	30	100.822	753.43	119.714
30+	31	104.54	779.29	160.828
30+	32	87.506	655.04	123.086
30+	33	85.387	938.65	9.468
30+	34	64.678	701.127	156.847
30+	35	58.971	649.634	157.586
30+	36	58.971	699.312	134.846
30+	37	60.874	755.986	159.011
30+	38	66.148	732.165	174.533
30+	39	72.287	717.898	174.447
30+	40	73.93	692.52	181.925
30+	41	53.178	783.393	148.205
30+	42	79.81	751.53	153.783
30+	43	16.773	971.93	0.0
30+	44	62.776	835.797	140.77
30+	45	57.069	786.122	158.232
30+	46	98.574	866.54	119.195
30+	47	47.557	899.396	146.13
30+	48	39.166	890.869	3.805
30+	49	30.437	949.366	202.679
30+	50	45.655	942.328	146.477
30+	51	33.244	1084.889	3.805
30+	52	23.821	972.238	11.414
30+	53	16.773	943.877	11.414
30+	54	60.874	687.808	197.875
30+	55	17.121	803.414	141.415
30+	56	32.339	793.775	183.221
30+	57	22.828	828.837	153.261
30+	58	24.643	820.145	179.635
30+	59	22.048	1068.559	7.609
30+	60	16.688	1029.519	5.663
30+	61	22.178	1072.097	9.381
30+	62	40.293	1062.079	20.534
30+	63	40.942	1115.466	9.511
30+	64	22.264	1032.843	33.937
30+	65	42.413	1083.561	3.805
30+	66	16.86	1121.818	7.609
30+	67	36.532	1084.811	26.502
30+	68	0.0	336.745	14.527
30+	69	47.557	824.724	172.415
30+	70	81.405	1206.738	91.31
30+	71	60.874	817.678	135.97
30+	72	52.528	1129.789	93.213
30+	73	77.689	1092.694	77.994
30+	74	70.896	1114.865	53.264
30+	75	69.689	1167.997	36.144
30+	76	83.738	1190.914	13.316
30+	77	59.359	1168.824	45.568
30+	78	28.275	1173.965	39.6
30+	79	53.264	757.065	118.372
30+	80	44.701	1175.264	9.511
30+	81	57.069	766.402	89.278
30+	82	20.925	879.854	127.664
30+	83	102.724	805.009	93.948
30+	84	19.023	803.543	142.449
30+	85	43.753	812.402	122.26
30+	86	47.385	758.145	109.381
30+	87	57.628	1228.576	34.241
30+	88	83.525	1153.781	43.753
30+	89	95.104	1106.787	81.712
30+	90	74.79	1157.839	43.753
30+	91	147.508	1058.494	28.36
30+	92	144.259	1007.95	26.632
30+	93	159.743	1091.481	57.069
30+	94	121.653	1005.702	60.874
30+	95	97.533	1096.795	18.892
30+	96	117.378	1056.245	37.698
30+	97	88.194	1052.997	13.316
30+	98	158.275	1124.674	9.511
30+	99	75.311	1196.279	26.632
30+	100	147.636	1173.79	22.48
30+	101	112.27	1181.313	9.468
30+	102	164.415	1083.487	33.807
30+	103	73.929	1044.568	77.994
30+	104	83.701	903.448	120.491
30+	105	63.943	1041.546	72.287
30+	106	52.918	942.23	141.848
30+	107	85.603	840.935	115.562
30+	108	52.221	942.232	47.557
30+	109	77.994	864.934	111.153
30+	110	90.792	799.478	108.172
30+	111	92.953	817.42	98.617
30+	112	60.874	906.005	123.95
30+	113	76.305	1113.576	26.545
30+	114	85.603	893.424	107.523
30+	115	73.278	1051.178	36.144
30+	116	88.715	1101.72	68.483
30+	117	110.069	1066.014	60.873
30+	118	110.154	1099.045	43.753
30+	119	164.543	1142.271	17.121
30+	120	226.404	1106.963	53.265
30+	121	93.726	1088.197	36.144
30+	122	155.165	1054.001	95.115
30+	123	164.098	1085.427	87.419
30+	124	111.79	1085.803	68.352
30+	125	106.824	1062.641	87.245
30+	126	112.149	823.041	9.338
30+	127	87.506	774.748	13.316
30+	128	60.874	761.988	58.798
30+	129	112.236	763.893	20.925
30+	130	81.799	838.677	20.925
30+	131	79.853	818.186	22.482
30+	132	127.454	795.753	22.828
30+	133	83.518	992.464	20.795
30+	134	98.574	893.189	15.088
30+	135	148.379	877.981	15.218
30+	136	62.776	782.995	34.241
30+	137	104.626	840.367	22.438
30+	138	127.454	896.005	49.46
30+	139	96.974	998.464	11.153
30+	140	110.763	988.625	69.515
30+	141	90.567	1045.125	65.711
30+	142	103.236	1075.174	39.47
30+	143	74.19	835.525	26.632
30+	144	61.173	1134.534	49.199
30+	145	107.811	1050.351	62.167
30+	146	97.017	875.252	3.805
30+	147	53.264	723.777	24.73
30+	148	117.942	856.018	22.828
30+	149	112.236	771.154	17.121
30+	150	104.626	816.369	28.534
30+	151	106.085	1129.864	65.276
30+	152	51.362	856.484	13.316
30+	153	114.138	911.904	24.73
30+	154	117.942	786.622	41.764
30+	155	88.708	1003.57	0.0
30+	156	104.626	834.566	62.776
30+	157	138.868	845.932	53.264
30+	158	96.444	1046.768	1.859
30+	159	134.89	803.043	51.362
30+	160	138.868	765.097	41.807
30+	161	119.845	819.434	30.437
30+	162	131.423	1006.908	13.229
30+	163	154.597	1048.758	5.534
30+	164	178.816	840.058	30.393
30+	165	99.388	1034.187	0.0
30+	166	115.508	1092.761	1.902
30+	167	97.017	845.639	22.828
30+	168	116.379	1077.63	18.806
30+	169	114.138	882.641	17.121
30+	170	186.425	871.785	41.46
30+	171	182.534	895.571	58.797
30+	172	169.218	868.299	28.534
30+	173	193.689	791.47	32.339
30+	174	195.764	804.825	20.925
30+	175	242.716	875.088	49.373
30+	176	178.729	907.502	47.557
30+	177	165.5	848.756	32.339
30+	178	199.741	813.136	15.218
30+	179	175.011	937.474	32.339
30+	180	155.988	872.889	11.414
30+	181	174.838	837.048	30.437
30+	182	186.425	889.138	26.632
30+	183	159.274	897.099	66.58
30+	184	133.161	802.11	45.655
30+	185	127.489	1223.508	3.805
30+	186	173.023	848.154	47.557
30+	187	173.109	879.373	26.632
30+	188	144.575	913.657	45.655
30+	189	173.109	877.942	38.046
30+	190	127.454	798.571	26.632
30+	191	148.855	1042.233	34.241
30+	192	169.085	1087.67	34.241
30+	193	211.328	1099.262	77.255
30+	194	168.511	1092.983	7.609
30+	195	167.962	1158.105	0.0
30+	196	220.834	1182.138	9.511
30+	197	125.552	924.367	1.902
30+	198	176.914	861.94	26.632
30+	199	150.281	840.549	66.58
30+	200	163.632	1154.862	1.859
30+	201	210.712	1077.298	70.298
30+	202	190.736	1203.323	11.414
30+	203	208.29	1185.895	20.925
30+	204	180.237	1120.271	39.948
30+	205	212.97	801.337	3.761
30+	206	238.939	1128.485	11.414
30+	207	201.724	1201.506	22.827
30+	208	220.482	1115.905	28.534
30+	209	162.596	1161.652	18.849
30+	210	129.356	820.307	38.046
30+	211	163.681	1182.868	55.167
30+	212	210.761	1121.871	28.535
30+	213	187.372	1172.536	62.776
30+	214	192.78	1106.571	47.557
30+	215	259.011	1198.137	17.121
30+	216	201.767	1164.549	20.795
30+	217	241.711	1174.319	28.534
30+	218	205.869	1224.597	45.655
30+	219	222.639	1188.925	30.437
30+	220	174.87	1263.51	20.925
30+	221	167.359	835.919	7.609
30+	222	125.552	866.879	43.753
30+	223	176.914	769.508	32.339
30+	224	167.402	726.845	32.339
30+	225	157.891	706.92	49.46
30+	226	131.259	792.464	74.19
30+	227	135.063	835.359	76.092
30+	228	157.891	777.604	64.678
30+	229	188.327	802.073	47.427
30+	230	194.034	802.03	39.818
30+	231	175.011	727.964	34.241
30+	232	178.816	762.941	41.851
30+	233	152.184	825.158	47.557
30+	234	180.718	795.367	88.973
30+	235	171.207	801.463	70.255
30+	236	152.184	840.501	24.73
30+	237	182.448	753.427	49.46
30+	238	186.425	752.651	34.111
30+	239	91.31	844.689	91.31
30+	240	120.407	1094.934	87.375
30+	241	142.672	789.75	91.267
30+	242	143.318	963.458	36.013
30+	243	159.793	839.289	87.201
30+	244	146.477	852.954	87.462
30+	245	100.649	856.45	133.161
30+	246	159.055	1087.452	0.0
30+	247	179.677	1039.28	3.805
30+	248	137.607	1064.655	1.902
30+	249	144.615	1033.097	0.0
30+	250	145.869	1035.097	1.902
30+	251	148.837	1044.163	0.0
30+	252	65.715	1085.728	0.0
30+	253	145.559	1104.749	34.241
30+	254	111.015	995.105	19.023
30+	255	77.994	799.606	116.04
30+	256	106.909	1053.636	26.545
30+	257	124.074	950.315	28.491
30+	258	152.744	1040.852	54.819
30+	259	143.748	1004.226	32.078
30+	260	168.902	932.117	77.994
30+	261	145.517	936.219	58.884
30+	262	185.545	899.079	43.753
30+	263	188.103	1010.061	24.73
30+	264	79.896	838.765	112.236
30+	265	108.431	848.286	116.04
30+	266	135.063	798.911	85.43
30+	267	146.477	841.28	60.743
30+	268	133.161	757.192	91.136
30+	269	144.575	802.499	100.43
30+	270	100.822	810.031	93.126
30+	271	89.408	866.618	83.701
30+	272	146.477	795.368	57.069
30+	273	104.626	819.153	60.613
30+	274	51.362	828.913	93.213
30+	275	66.58	721.487	125.204
30+	276	85.603	764.542	134.716
30+	277	100.649	811.628	87.332
30+	278	102.724	768.872	94.854
30+	279	114.043	1028.469	5.707
30+	280	119.845	822.482	102.724
30+	281	107.898	1083.333	5.663
30+	282	49.46	881.961	123.39
30+	283	22.567	869.198	9.511
30+	284	49.46	745.308	155.771
30+	285	37.873	890.989	0.0
30+	286	34.241	828.69	0.0
30+	287	15.218	742.752	146.346
30+	288	20.925	802.719	193.904
30+	289	0.0	228.318	0.0
30+	290	5.62	805.772	0.0
30+	291	0.0	222.957	0.0
30+	292	22.828	678.685	150.065
30+	293	19.023	769.329	5.707
30+	294	1.902	752.954	197.709
30+	295	0.0	339.344	0.0
30+	296	28.491	690.985	0.0
30+	297	0.0	295.154	0.0
30+	298	13.143	732.231	0.0
30+	299	15.218	677.647	201.557
30+	300	7.609	668.605	189.884
30+	301	32.339	731.642	214.614
30+	302	20.447	630.166	3.761
30+	303	62.776	560.642	140.683
30+	304	70.385	681.832	177.778
30+	305	76.092	590.518	104.453
30+	306	38.046	630.857	140.77
30+	307	17.121	713.268	130.394
30+	308	70.385	657.921	123.433
30+	309	75.788	712.743	113.36
30+	310	0.0	158.668	0.0
30+	311	24.382	586.15	241.929
30+	312	0.0	171.466	0.0
30+	313	11.153	654.5	0.0
30+	314	66.58	427.661	166.966
30+	315	30.437	680.522	163.598
30+	316	37.785	620.703	159.403
30+	317	32.165	624.589	182.275
30+	318	5.576	582.432	275.485
30+	319	35.97	582.177	159.793
30+	320	54.819	658.53	172.719
30+	321	83.355	685.457	144.229
30+	322	39.948	563.021	168.352
30+	323	110.333	557.925	157.067
30+	324	83.701	501.501	221.138
30+	325	142.672	574.75	121.051
30+	326	130.911	573.795	122.998
30+	327	111.844	634.918	119.062
30+	328	92.734	491.995	120.747
30+	329	54.906	523.209	162.94
30+	330	138.954	457.061	147.463
30+	331	176.481	520.532	126.022
30+	332	99.395	513.782	108.64
30+	333	88.843	523.173	134.794
30+	334	123.562	567.177	161.427
30+	335	115.779	436.182	154.806
30+	336	138.002	618.332	177.548
30+	337	128.704	518.847	158.01
30+	338	95.115	580.807	204.874
30+	339	77.951	552.054	170.283
30+	340	104.626	448.595	185.676
30+	341	119.801	437.824	168.424
30+	342	153.434	479.321	128.964
30+	343	153.825	481.57	139.683
30+	344	115.562	505.659	129.002
30+	345	162.424	512.138	97.053
30+	346	168.522	476.433	125.194
30+	347	102.159	488.881	146.381
30+	348	129.052	496.102	112.447
30+	349	114.138	509.677	163.369
30+	350	121.052	1054.421	0.0
30+	351	28.534	439.335	305.346
30+	352	56.417	979.659	0.0
30+	353	82.571	1134.524	0.0
30+	354	95.373	1114.086	1.902
30+	355	56.112	1084.806	1.902
30+	356	69.037	933.023	0.0
30+	357	74.396	935.313	0.0
30+	358	63.593	959.647	0.0
30+	359	83.44	603.184	131.554
30+	360	138.563	509.715	114.475
30+	361	57.069	831.748	0.0
30+	362	29.785	644.95	219.497
30+	363	82.266	475.433	48.984
30+	364	43.579	627.178	202.417
30+	365	28.274	594.192	198.182
30+	366	97.745	615.08	104.365
30+	367	95.756	554.454	28.448
30+	368	100.604	589.005	119.845
30+	369	39.689	613.085	155.988
30+	370	72.026	545.33	144.574
30+	371	87.073	571.275	68.483
30+	372	42.84	626.747	163.467
30+	373	9.294	499.503	215.775
30+	374	28.056	723.282	5.707
30+	375	51.232	559.517	205.405
30+	376	89.832	749.705	0.0
30+	377	97.745	751.581	1.902
30+	378	65.45	736.333	0.0
30+	379	89.875	869.62	1.902
30+	380	18.936	892.272	7.609
30+	381	69.299	929.022	0.0
30+	382	60.787	531.792	226.286
30+	383	58.145	1074.368	0.0
30+	384	24.426	1084.312	0.0
30+	385	3.805	507.383	235.962
30+	386	44.872	1014.884	0.0
30+	387	1.902	1043.725	0.0
30+	388	24.73	1059.249	1.902
30+	389	31.687	1131.542	9.468
30+	390	15.218	1148.313	9.294
30+	391	49.46	556.056	203.459
30+	392	20.665	1051.634	0.0
30+	393	14.871	1187.555	0.0
30+	394	52.222	1045.463	0.0
30+	395	50.188	997.903	0.0
30+	396	40.894	1050.734	0.0
30+	397	44.786	1032.971	0.0
30+	398	61.298	1049.311	0.0
30+	399	72.842	1072.831	0.0
30+	400	72.537	994.143	0.0
30+	401	63.2	1061.98	5.62
30+	402	30.437	509.581	168.826
30+	403	56.637	990.476	1.859
30+	404	88.93	971.662	5.707
30+	405	67.526	976.199	0.0
30+	406	86.071	960.118	0.0
30+	407	85.853	979.617	0.0
30+	408	59.743	918.705	0.0
30+	409	95.756	883.557	0.0
30+	410	56.156	916.283	0.0
30+	411	59.83	917.408	0.0
30+	412	59.613	927.789	0.0
30+	413	18.632	974.135	1.902
30+	414	26.023	910.752	0.0
30+	415	16.729	935.61	0.0
30+	416	19.023	965.222	0.0
30+	417	37.481	989.901	5.707
30+	418	42.84	985.628	7.609
30+	419	22.306	985.668	0.0
30+	420	123.508	1036.253	1.902
30+	421	86.027	954.502	0.0
30+	422	57.581	969.89	7.609
30+	423	35.404	981.349	0.0
30+	424	28.534	546.414	159.662
30+	425	11.154	1002.62	0.0
30+	426	39.948	475.47	151.36
30+	427	31.6	892.889	0.0
30+	428	41.111	988.487	0.0
30+	429	47.557	582.915	136.965
30+	430	48.677	837.083	0.0
30+	431	57.623	930.508	9.511
30+	432	50.275	898.432	7.609
30+	433	29.958	855.201	0.0
30+	434	44.655	865.875	5.707
30+	435	81.799	551.4	121.315
30+	436	81.745	933.923	0.0
30+	437	106.529	484.13	76.092
30+	438	119.845	471.977	115.953
30+	439	127.454	523.944	112.667
30+	440	85.603	445.906	122.394
30+	441	100.822	521.439	134.89
30+	442	106.529	469.25	116.819
30+	443	58.971	514.558	124.643
30+	444	83.701	472.41	157.155
30+	445	68.483	475.74	136.663
30+	446	87.506	494.682	125.292
30+	447	53.264	770.284	0.0
30+	448	64.678	564.242	136.183
30+	449	64.678	424.595	163.206
30+	450	79.896	557.32	190.057
30+	451	72.287	443.706	195.197
30+	452	74.19	434.541	143.319
30+	453	93.213	504.452	178.469
30+	454	46.863	792.601	0.0
30+	455	82.266	769.591	3.805
30+	456	92.988	594.62	0.0
30+	457	29.958	773.135	5.707
30+	458	29.742	704.479	3.805
30+	459	33.55	583.692	0.0
30+	460	62.776	497.009	202.59
30+	461	65.059	723.812	5.707
30+	462	60.004	601.758	0.0
30+	463	65.798	657.451	1.902
30+	464	104.489	735.089	0.0
30+	465	96.452	717.845	0.0
30+	466	74.19	537.124	214.266
30+	467	76.092	500.556	199.482
30+	468	66.58	541.846	196.888
30+	469	69.341	691.545	0.0
30+	470	60.874	511.187	231.08
30+	471	67.396	779.71	3.805
30+	472	80.934	720.616	1.902
30+	473	110.192	602.488	7.609
30+	474	123.378	846.759	1.902
30+	475	91.212	752.035	0.0
30+	476	134.531	628.824	3.805
30+	477	108.377	661.294	5.707
30+	478	93.376	606.083	13.316
30+	479	114.562	610.544	1.902
30+	480	87.886	621.6	11.414
30+	481	193.932	696.583	0.0
30+	482	138.641	760.594	0.0
30+	483	121.823	775.204	1.902
30+	484	49.027	580.794	195.893
30+	485	84.082	699.99	0.0
30+	486	63.244	714.868	0.0
30+	487	74.404	667.825	0.0
30+	488	72.416	774.093	0.0
30+	489	37.09	743.751	3.805
30+	490	64.678	731.938	184.35
30+	491	84.653	698.567	1.902
30+	492	108.557	735.641	0.0
30+	493	85.603	706.99	133.161
30+	494	127.008	607.121	0.0
30+	495	68.605	694.014	0.0
30+	496	116.59	698.434	0.0
30+	497	85.335	739.238	0.0
30+	498	84.775	621.691	0.0
30+	499	49.586	692.291	0.0
30+	500	31.17	676.47	0.0
30+	501	43.753	718.19	154.086
30+	502	134.889	751.174	144.444
30+	503	59.482	747.315	0.0
30+	504	137.996	713.654	0.0
30+	505	110.715	814.371	3.718
30+	506	87.114	617.625	152.184
30+	507	42.753	690.035	0.0
30+	508	51.362	707.251	131.259
30+	509	136.791	682.695	77.994
30+	510	138.563	736.729	83.614
30+	511	146.129	698.044	93.169
30+	512	95.499	689.48	0.0
30+	513	178.816	738.979	72.287
30+	514	76.092	553.424	167.402
30+	515	82.18	687.714	1.902
30+	516	95.115	777.588	104.626
30+	517	206.699	731.035	64.678
30+	518	153.782	670.671	49.46
30+	519	172.326	772.663	38.046
30+	520	174.75	806.815	30.437
30+	521	157.456	761.808	51.362
30+	522	165.196	737.246	47.557
30+	523	114.138	793.376	104.626
30+	524	148.379	763.058	49.46
30+	525	163.598	829.035	43.753
30+	526	155.108	730.03	0.0
30+	527	184.981	709.805	0.0
30+	528	157.01	773.788	0.0
30+	529	91.56	785.155	0.0
30+	530	155.814	735.088	102.028
30+	531	124.812	805.493	0.0
30+	532	117.942	671.194	103.931
30+	533	167.859	748.363	0.0
30+	534	206.896	769.254	0.0
30+	535	110.018	829.083	0.0
30+	536	99.217	781.141	0.0
30+	537	165.615	757.751	0.0
30+	538	93.202	807.373	0.0
30+	539	157.75	753.654	1.902
30+	540	144.961	712.191	0.0
30+	541	93.205	773.971	0.0
30+	542	201.594	863.976	0.0
30+	543	185.425	714.14	0.0
30+	544	192.504	668.353	0.0
30+	545	173.613	741.289	0.0
30+	546	142.445	791.081	0.0
30+	547	132.502	822.486	0.0
30+	548	166.697	753.091	0.0
30+	549	139.585	671.424	0.0
30+	550	132.369	578.036	0.0
30+	551	70.679	738.127	0.0
30+	552	156.707	745.607	0.0
30+	553	163.205	710.078	0.0
30+	554	109.414	705.365	3.805
30+	555	128.186	694.47	0.0
30+	556	136.779	681.366	0.0
30+	557	101.677	663.807	0.0
30+	558	122.596	655.602	0.0
30+	559	92.855	749.893	0.0
30+	560	116.601	757.549	0.0
30+	561	135.35	697.792	0.0
30+	562	70.635	665.837	0.0
30+	563	84.13	689.021	0.0
30+	564	63.2	704.315	0.0
30+	565	90.482	697.66	0.0
30+	566	114.819	593.345	0.0
30+	567	107.944	573.193	0.0
30+	568	171.882	654.087	0.0
30+	569	180.358	718.72	0.0
30+	570	145.121	679.373	0.0
30+	571	106.085	700.298	0.0
30+	572	106.27	568.573	0.0
30+	573	155.642	563.513	0.0
30+	574	153.045	638.698	0.0
30+	575	146.906	603.505	0.0
30+	576	183.817	615.95	0.0
30+	577	173.741	602.206	0.0
30+	578	149.576	641.284	0.0
30+	579	142.141	667.917	0.0
30+	580	117.197	581.844	0.0
30+	581	117.324	556.589	0.0
30+	582	111.361	704.968	0.0
30+	583	138.385	762.129	0.0
30+	584	100.638	692.472	0.0
30+	585	90.824	656.586	0.0
30+	586	81.702	612.364	0.0
30+	587	12.969	658.715	5.707
30+	588	29.958	696.888	0.0
30+	589	102.583	697.959	0.0
30+	590	103.75	671.334	0.0
30+	591	128.65	675.917	0.0
30+	592	85.603	542.185	110.159
30+	593	87.193	598.006	0.0
30+	594	147.021	639.556	0.0
30+	595	95.148	619.49	0.0
30+	596	104.442	684.343	0.0
30+	597	109.975	609.64	0.0
30+	598	70.635	696.756	0.0
30+	599	88.708	698.217	0.0
30+	600	53.648	563.33	0.0
30+	601	66.58	642.214	170.337
30+	602	75.954	683.392	0.0
30+	603	72.581	631.55	0.0
30+	604	59.44	760.261	7.609
30+	605	85.948	609.859	1.902
30+	606	123.645	550.584	0.0
30+	607	115.812	648.03	0.0
30+	608	95.33	616.561	0.0
30+	609	128.751	627.31	68.18
30+	610	129.041	641.844	0.0
30+	611	105.526	610.242	0.0
30+	612	137.948	673.795	0.0
30+	613	135.745	644.096	0.0
30+	614	157.447	638.607	0.0
30+	615	68.178	627.962	135.916
30+	616	124.634	669.171	0.0
30+	617	96.887	577.634	63.379
30+	618	105.7	593.512	7.609
30+	619	73.277	651.348	0.0
30+	620	106.217	604.234	0.0
30+	621	55.381	678.774	0.0
30+	622	98.604	673.364	0.0
30+	623	113.823	709.16	0.0
30+	624	118.068	686.594	0.0
30+	625	157.798	686.511	0.0
30+	626	184.981	652.742	0.0
30+	627	135.699	625.935	0.0
30+	628	124.674	663.549	0.0
30+	629	163.538	706.953	0.0
30+	630	143.321	730.178	0.0
30+	631	106.131	769.81	0.0
30+	632	73.926	690.438	0.0
30+	633	112.228	670.886	0.0
30+	634	124.805	695.457	0.0
30+	635	99.049	693.946	0.0
30+	636	34.241	519.395	142.841
30+	637	52.612	718.542	0.0
30+	638	55.767	707.003	0.0
30+	639	51.362	638.288	130.26
30+	640	49.887	742.147	0.0
30+	641	74.224	676.521	0.0
30+	642	33.203	750.715	0.0
30+	643	64.07	703.012	0.0
30+	644	115.77	641.237	0.0
30+	645	90.915	720.435	0.0
30+	646	93.117	677.767	0.0
30+	647	117.457	744.128	0.0
30+	648	106.522	605.446	0.0
30+	649	132.846	676.778	0.0
30+	650	146.939	644.917	0.0
30+	651	33.895	731.904	0.0
30+	652	138.38	654.17	0.0
30+	653	170.028	664.369	0.0
30+	654	86.202	614.739	0.0
30+	655	134.315	723.478	0.0
30+	656	102.023	608.433	0.0
30+	657	139.934	619.239	0.0
30+	658	154.764	711.282	0.0
30+	659	124.255	615.565	0.0
30+	660	159.215	613.701	0.0
30+	661	128.745	656.552	0.0
30+	662	163.032	599.44	0.0
30+	663	124.243	589.789	0.0
30+	664	147.629	582.659	0.0
30+	665	134.975	661.131	0.0
30+	666	182.821	722.819	0.0
30+	667	100.595	617.462	0.0
30+	668	102.54	583.826	0.0
30+	669	163.636	719.455	0.0
30+	670	154.518	714.091	0.0
30+	671	147.548	774.84	0.0
30+	672	158.624	742.888	0.0
30+	673	153.034	740.031	0.0
30+	674	183.561	632.641	0.0
30+	675	207.513	767.575	0.0
30+	676	138.473	697.013	0.0
30+	677	127.281	728.796	0.0
30+	678	170.73	765.023	0.0
30+	679	141.319	767.572	0.0
30+	680	66.062	678.598	0.0
30+	681	173.957	695.541	0.0
30+	682	138.641	677.559	0.0
30+	683	175.775	740.847	0.0
30+	684	197.001	775.349	0.0
30+	685	168.381	713.485	0.0
30+	686	150.354	679.848	0.0
30+	687	96.455	799.524	0.0
30+	688	107.47	691.741	0.0
30+	689	118.235	648.596	0.0
30+	690	85.603	576.347	193.763
30+	691	107.987	708.513	0.0
30+	692	76.214	780.63	0.0
30+	693	110.107	804.182	0.0
30+	694	94.804	782.788	0.0
30+	695	132.63	732.895	0.0
30+	696	145.948	619.89	0.0
30+	697	146.51	711.576	0.0
30+	698	163.935	613.533	0.0
30+	699	133.671	668.393	0.0
30+	700	79.288	691.054	0.0
30+	701	94.89	715.686	0.0
30+	702	106.875	715.347	0.0
30+	703	152.14	752.228	0.0
30+	704	129.572	645.956	0.0
30+	705	105.916	710.929	0.0
30+	706	113.57	757.841	0.0
30+	707	161.174	510.37	89.226
30+	708	151.271	485.727	115.467
30+	709	132.37	721.005	0.0
30+	710	149.934	627.575	111.969
30+	711	104.181	748.893	0.0
30+	712	157.141	733.413	0.0
30+	713	127.193	617.637	119.013
30+	714	145.222	754.472	0.0
30+	715	111.149	573.015	97.267
30+	716	119.798	711.761	0.0
30+	717	112.624	694.764	0.0
30+	718	166.793	669.433	0.0
30+	719	144.183	659.621	0.0
30+	720	146.39	663.725	0.0
30+	721	132.066	643.621	0.0
30+	722	143.018	637.134	0.0
30+	723	197.751	660.138	0.0
30+	724	160.299	630.739	0.0
30+	725	113.573	553.65	129.042
30+	726	124.639	462.164	98.522
30+	727	161.043	564.324	102.714
30+	728	138.694	509.027	156.839
30+	729	94.811	543.486	130.209
30+	730	133.063	649.499	0.0
30+	731	145.815	677.559	0.0
30+	732	186.849	491.654	125.109
30+	733	152.214	709.939	0.0
30+	734	191.518	730.955	0.0
30+	735	115.997	499.649	137.386
30+	736	91.083	576.434	0.0
30+	737	130.298	646.039	0.0
30+	738	128.52	630.737	0.0
30+	739	138.08	633.325	0.0
30+	740	124.418	633.979	0.0
30+	741	148.324	675.917	0.0
30+	742	101.117	706.085	0.0
30+	743	87.628	719.537	0.0
30+	744	117.941	712.881	0.0
30+	745	112.268	759.317	0.0
30+	746	109.633	609.592	0.0
30+	747	157.754	680.24	0.0
30+	748	167.815	795.109	0.0
30+	749	189.927	773.888	0.0
30+	750	161.047	762.559	0.0
30+	751	227.05	731.386	0.0
30+	752	223.114	715.301	0.0
30+	753	179.029	738.993	0.0
30+	754	143.868	676.912	0.0
30+	755	162.249	715.778	0.0
30+	756	182.055	730.212	0.0
30+	757	127.361	767.13	0.0
30+	758	134.748	773.535	0.0
30+	759	159.738	669.561	0.0
30+	760	145.177	715.219	0.0
30+	761	116.038	807.783	0.0
30+	762	124.978	752.695	0.0
30+	763	157.495	750.107	0.0
30+	764	136.694	731.341	0.0
30+	765	127.057	767.058	0.0
30+	766	107.176	740.338	0.0
30+	767	166.017	733.594	0.0
30+	768	106.387	845.777	0.0
30+	769	156.793	792.685	0.0
30+	770	171.29	758.927	0.0
30+	771	104.789	772.193	0.0
30+	772	102.41	717.026	0.0
30+	773	74.968	838.825	0.0
30+	774	86.423	808.778	0.0
30+	775	118.499	912.789	0.0
30+	776	128.911	867.683	0.0
30+	777	138.176	764.722	0.0
30+	778	125.549	892.821	0.0
30+	779	137.005	843.315	0.0
30+	780	105.188	828.188	0.0
30+	781	140.252	776.91	0.0
30+	782	114.307	785.383	0.0
30+	783	65.93	883.215	0.0
30+	784	97.66	825.188	0.0
30+	785	127.364	821.65	0.0
30+	786	83.7	811.584	0.0
30+	787	103.847	833.68	0.0
30+	788	103.89	807.956	0.0
30+	789	59.792	882.362	0.0
30+	790	69.428	825.669	0.0
30+	791	113.912	866.0	0.0
30+	792	104.659	821.004	0.0
30+	793	146.43	716.683	0.0
30+	794	95.582	737.22	0.0
30+	795	169.821	822.784	0.0
30+	796	135.613	832.291	0.0
30+	797	92.086	861.562	0.0
30+	798	42.283	731.473	0.0
30+	799	108.643	787.412	0.0
30+	800	54.167	854.629	0.0
30+	801	148.972	773.407	0.0
30+	802	89.226	795.967	0.0
30+	803	110.455	800.326	0.0
30+	804	123.465	802.411	0.0
30+	805	114.128	822.768	0.0
30+	806	72.668	781.869	0.0
30+	807	128.481	735.878	0.0
30+	808	157.8	728.478	0.0
30+	809	93.16	813.422	0.0
30+	810	157.097	717.498	0.0
30+	811	96.273	831.798	0.0
30+	812	70.291	771.012	0.0
30+	813	89.191	687.626	0.0
30+	814	48.286	754.931	0.0
30+	815	104.097	712.61	0.0
30+	816	79.671	717.709	0.0
30+	817	65.016	749.48	0.0
30+	818	73.107	706.698	0.0
30+	819	98.517	767.468	0.0
30+	820	120.871	750.784	0.0
30+	821	74.181	667.471	0.0
30+	822	46.602	652.172	0.0
30+	823	76.907	726.219	0.0
30+	824	43.58	731.719	0.0
30+	825	49.2	781.395	0.0
30+	826	62.08	718.017	0.0
30+	827	85.377	806.343	0.0
30+	828	62.776	475.786	143.096
30+	829	91.169	814.553	0.0
30+	830	76.083	842.444	0.0
30+	831	83.778	737.691	0.0
30+	832	67.532	786.856	0.0
30+	833	55.765	714.343	0.0
30+	834	45.525	561.601	181.186
30+	835	57.667	759.871	0.0
30+	836	96.574	801.155	0.0
30+	837	160.436	774.966	0.0
30+	838	63.287	720.438	0.0
30+	839	66.788	743.782	0.0
30+	840	118.374	639.733	0.0
30+	841	76.472	673.747	0.0
30+	842	37.176	777.241	0.0
30+	843	50.536	769.677	0.0
30+	844	61.169	734.316	0.0
30+	845	89.4	720.219	0.0
30+	846	68.604	737.555	0.0
30+	847	91.828	665.671	0.0
30+	848	53.177	496.45	170.338
30+	849	106.652	686.022	0.0
30+	850	55.636	721.948	0.0
30+	851	53.864	744.816	0.0
30+	852	91.351	732.642	0.0
30+	853	59.482	814.943	0.0
30+	854	59.439	757.012	0.0
30+	855	63.157	746.335	0.0
30+	856	57.623	789.17	0.0
30+	857	55.167	559.18	198.568
30+	858	38.046	509.329	224.375
30+	859	28.534	516.771	291.378
30+	860	96.703	737.426	0.0
30+	861	74.19	424.034	240.064
30+	862	55.167	406.095	223.334
30+	863	57.667	741.915	0.0
30+	864	83.26	691.513	0.0
30+	865	79.371	720.394	0.0
30+	866	136.651	760.473	0.0
30+	867	97.83	757.916	0.0
30+	868	65.146	685.765	0.0
30+	869	31.6	568.3	7.609
30+	870	53.433	636.186	0.0
30+	871	104.021	702.336	0.0
30+	872	111.359	835.053	0.0
30+	873	37.09	629.302	0.0
30+	874	73.751	638.038	0.0
30+	875	141.32	686.502	0.0
30+	876	117.633	725.37	0.0
30+	877	98.346	664.285	9.511
30+	878	90.394	721.343	0.0
30+	879	66.574	694.06	0.0
30+	880	61.994	706.595	0.0
30+	881	115.291	723.113	0.0
30+	882	39.948	565.101	196.187
30+	883	31.428	701.753	0.0
30+	884	35.665	609.156	191.089
30+	885	26.285	693.806	0.0
30+	886	71.028	677.807	0.0
30+	887	11.024	717.622	0.0
30+	888	43.666	551.36	182.62
30+	889	48.329	721.557	0.0
30+	890	62.689	445.821	205.438
30+	891	70.635	687.229	0.0
30+	892	113.911	805.808	0.0
30+	893	108.203	762.543	0.0
30+	894	94.199	849.485	0.0
30+	895	132.241	768.331	0.0
30+	896	57.022	722.434	0.0
30+	897	72.537	735.734	0.0
30+	898	82.354	836.86	0.0
30+	899	43.057	754.761	0.0
30+	900	66.788	714.985	0.0
30+	901	59.484	679.014	0.0
30+	902	43.709	557.533	162.25
30+	903	111.583	615.677	141.759
30+	904	176.565	581.4	121.834
30+	905	87.028	582.261	184.473
30+	906	26.112	752.872	0.0
30+	907	58.971	493.719	205.69
30+	908	49.46	389.147	236.75
30+	909	1.902	460.303	216.286
30+	910	26.415	522.642	214.992
30+	911	0.0	265.325	0.0
30+	912	9.511	565.5	238.739
30+	913	15.218	673.317	212.873
30+	914	19.023	551.351	181.012
30+	915	15.131	561.819	0.0
30+	916	13.099	534.706	199.991
30+	917	49.46	602.412	122.432
30+	918	38.046	524.854	167.609
30+	919	11.414	446.773	0.0
30+	920	70.385	571.537	144.918
30+	921	24.208	505.439	0.0
30+	922	30.263	603.964	0.0
30+	923	38.046	497.006	0.0
30+	924	93.213	564.405	194.932
30+	925	32.165	505.05	0.0
30+	926	22.828	461.948	187.838
30+	927	45.568	554.644	176.729
30+	928	43.753	543.572	132.291
30+	929	36.144	527.185	103.8
30+	930	47.557	510.716	137.433
30+	931	89.408	624.639	163.456
30+	932	53.264	568.653	120.925
30+	933	68.483	579.288	143.192
30+	934	30.437	594.804	0.0
30+	935	26.632	687.628	0.0
30+	936	18.979	647.205	0.0
30+	937	41.851	547.465	150.018
30+	938	39.948	565.658	0.0
30+	939	68.31	602.418	0.0
30+	940	30.437	495.586	131.25
30+	941	58.623	688.743	0.0
30+	942	76.994	612.566	0.0
30+	943	62.689	553.988	148.803
30+	944	69.515	665.139	0.0
30+	945	58.971	580.152	127.749
30+	946	36.144	514.644	183.004
30+	947	39.948	525.588	182.088
30+	948	59.532	764.355	0.0
30+	949	82.706	780.44	0.0
30+	950	102.159	621.862	150.358
30+	951	51.101	687.752	156.021
30+	952	76.092	687.536	169.033
30+	953	114.138	711.317	142.488
30+	954	66.58	643.137	159.567
30+	955	133.074	620.218	138.209
30+	956	98.702	636.434	159.609
30+	957	100.822	582.876	115.474
30+	958	86.853	632.414	0.0
30+	959	83.31	614.567	0.0
30+	960	108.431	659.222	194.534
30+	961	108.431	727.178	157.533
30+	962	69.385	757.491	0.0
30+	963	71.2	668.871	0.0
30+	964	91.604	633.069	0.0
30+	965	71.026	676.262	0.0
30+	966	62.776	640.233	182.915
30+	967	81.799	569.893	202.362
30+	968	110.409	608.477	0.0
30+	969	71.026	646.949	0.0
30+	970	140.292	618.227	155.764
30+	971	98.919	659.48	240.982
30+	972	76.092	619.407	174.188
30+	973	69.255	683.873	0.0
30+	974	81.799	608.985	238.601
30+	975	76.092	557.456	204.915
30+	976	89.408	653.222	133.204
30+	977	74.19	610.706	177.729
30+	978	58.885	683.444	0.0
30+	979	37.959	571.771	0.0
30+	980	76.092	575.526	179.795
30+	981	58.971	602.406	201.285
30+	982	19.023	657.926	204.35
30+	983	16.947	714.483	0.0
30+	984	80.277	764.023	0.0
30+	985	26.067	794.463	0.0
30+	986	86.114	800.686	0.0
30+	987	63.765	740.672	0.0
30+	988	33.546	843.96	0.0
30+	989	101.159	694.035	0.0
30+	990	62.776	557.753	210.275
30+	991	132.672	675.05	0.0
30+	992	22.828	664.377	208.038
30+	993	51.362	577.647	211.703
30+	994	30.437	462.428	140.25
30+	995	20.925	647.509	0.0
30+	996	39.948	724.029	0.0
30+	997	58.71	698.821	0.0
30+	998	7.522	626.358	0.0
30+	999	32.165	751.094	0.0
30+	1000	13.316	720.961	0.0
30+	1001	13.316	572.586	114.695
30+	1002	28.534	558.575	114.954
30+	1003	20.925	553.044	162.032
30+	1004	26.632	689.099	190.742
30+	1005	13.316	607.175	219.406
30+	1006	28.534	644.656	176.089
30+	1007	11.414	699.083	0.0
30+	1008	5.707	748.379	0.0
30+	1009	7.609	614.006	203.622
30+	1010	5.707	498.052	220.273
30+	1011	34.241	577.126	159.832
30+	1012	7.609	665.583	0.0
30+	1013	22.828	687.931	0.0
30+	1014	20.925	681.358	0.0
30+	1015	64.678	603.064	172.968
30+	1016	24.643	793.864	1.902
30+	1017	39.383	843.929	1.902
30+	1018	28.534	732.201	0.0
30+	1019	43.753	621.571	204.788
30+	1020	15.088	545.52	0.0
30+	1021	41.851	589.66	205.569
30+	1022	79.288	599.305	0.0
30+	1023	32.339	559.053	220.265
30+	1024	32.339	543.833	165.191
30+	1025	1.902	661.129	0.0
30+	1026	24.73	532.769	166.576
30+	1027	45.655	552.172	131.509
30+	1028	45.655	483.605	202.709
30+	1029	28.534	546.299	240.462
30+	1030	27.926	816.21	0.0
30+	1031	17.121	629.521	219.319
30+	1032	62.776	455.294	247.373
30+	1033	79.896	521.134	204.656
30+	1034	43.753	573.058	177.123
30+	1035	24.686	523.724	254.114
30+	1036	49.46	753.87	0.0
30+	1037	97.017	639.852	170.849
30+	1038	32.858	758.24	0.0
30+	1039	49.46	574.226	220.704
30+	1040	35.926	735.31	185.853
30+	1041	7.263	769.006	1.902
30+	1042	89.408	627.056	154.467
30+	1043	70.385	609.249	216.207
30+	1044	40.986	785.244	0.0
30+	1045	47.557	550.487	247.16
30+	1046	68.483	553.292	194.024
30+	1047	43.275	856.46	3.805
30+	1048	60.874	606.557	169.732
30+	1049	56.114	785.771	0.0
30+	1050	76.913	744.745	0.0
30+	1051	24.556	741.416	0.0
30+	1052	53.264	656.192	193.252
30+	1053	66.233	626.274	145.999
30+	1054	32.339	629.594	210.287
30+	1055	19.023	676.392	0.0
30+	1056	47.167	741.376	7.609
30+	1057	109.511	737.938	125.465
30+	1058	39.298	658.618	0.0
30+	1059	52.309	835.222	17.121
30+	1060	51.362	671.53	179.678
30+	1061	51.362	721.728	190.182
30+	1062	45.655	691.982	146.564
30+	1063	67.091	742.407	0.0
30+	1064	76.212	798.902	0.0
30+	1065	82.014	813.482	0.0
30+	1066	72.885	798.253	7.609
30+	1067	65.189	741.571	0.0
30+	1068	66.58	701.279	167.748
30+	1069	51.319	735.601	221.351
30+	1070	80.502	788.806	0.0
30+	1071	121.53	806.09	19.023
30+	1072	142.023	919.971	3.805
30+	1073	86.682	803.844	5.707
30+	1074	71.028	900.561	7.609
30+	1075	133.723	784.091	20.925
30+	1076	100.734	846.473	0.0
30+	1077	134.672	719.655	137.307
30+	1078	54.993	723.852	185.125
30+	1079	115.558	742.236	0.0
30+	1080	80.321	735.711	0.0
30+	1081	56.721	851.83	0.0
30+	1082	73.147	825.065	0.0
30+	1083	114.17	674.399	0.0
30+	1084	87.071	644.607	149.065
30+	1085	89.447	798.095	3.805
30+	1086	85.603	726.569	167.662
30+	1087	136.042	748.632	0.0
30+	1088	119.964	790.526	0.0
30+	1089	50.536	873.013	0.0
30+	1090	73.016	803.02	0.0
30+	1091	71.374	770.255	0.0
30+	1092	137.217	935.085	0.0
30+	1093	181.181	832.407	0.0
30+	1094	110.411	825.545	0.0
30+	1095	119.62	770.288	0.0
30+	1096	113.782	714.046	0.0
30+	1097	139.257	660.037	176.957
30+	1098	129.867	753.043	0.0
30+	1099	97.529	752.221	0.0
30+	1100	93.464	787.976	24.73
30+	1101	62.732	686.541	190.088
30+	1102	108.725	816.118	11.414
30+	1103	140.807	813.316	0.0
30+	1104	178.292	807.565	0.0
30+	1105	102.724	625.971	181.697
30+	1106	110.801	750.54	0.0
30+	1107	15.218	615.734	236.568
30+	1108	118.325	767.617	0.0
30+	1109	130.641	747.681	9.511
30+	1110	119.533	821.993	0.0
30+	1111	39.558	749.16	0.0
30+	1112	45.133	757.457	3.805
30+	1113	58.971	635.005	231.765
30+	1114	109.639	764.805	9.511
30+	1115	118.541	841.235	3.805
30+	1116	41.591	839.59	13.316
30+	1117	80.934	640.194	195.288
30+	1118	89.532	849.463	11.414
30+	1119	106.433	890.915	0.0
30+	1120	144.26	867.823	7.609
30+	1121	77.994	648.885	150.974
30+	1122	48.852	777.606	5.707
30+	1123	32.339	787.918	150.88
30+	1124	30.089	753.654	0.0
30+	1125	74.532	732.467	0.0
30+	1126	81.41	692.954	5.707
30+	1127	149.105	748.295	20.925
30+	1128	84.778	748.574	141.287
30+	1129	128.572	768.221	0.0
30+	1130	71.85	767.747	9.511
30+	1131	72.287	747.945	171.549
30+	1132	84.085	804.843	9.511
30+	1133	85.603	652.467	165.967
30+	1134	81.799	672.746	168.739
30+	1135	104.626	654.457	158.532
30+	1136	104.626	707.045	178.937
30+	1137	82.31	824.079	0.0
30+	1138	76.434	811.452	1.902
30+	1139	87.419	749.328	143.705
30+	1140	151.229	829.959	1.902
30+	1141	124.943	715.549	156.157
30+	1142	97.017	753.205	180.585
30+	1143	85.598	815.896	0.0
30+	1144	82.136	850.182	0.0
30+	1145	132.501	850.225	0.0
30+	1146	130.639	892.859	0.0
30+	1147	115.423	810.634	0.0
30+	1148	111.844	694.062	173.232
30+	1149	108.421	771.979	0.0
30+	1150	81.712	649.497	183.305
30+	1151	91.223	709.712	201.198
30+	1152	88.715	687.589	0.0
30+	1153	140.543	773.534	0.0
30+	1154	148.933	720.496	0.0
30+	1155	107.69	753.134	0.0
30+	1156	119.319	700.997	0.0
30+	1157	100.986	694.553	0.0
30+	1158	107.043	841.668	15.218
30+	1159	124.03	765.628	0.0
30+	1160	170.546	794.197	0.0
30+	1161	68.435	663.941	13.316
30+	1162	165.535	768.043	9.425
30+	1163	93.725	860.641	9.511
30+	1164	161.812	879.841	0.0
30+	1165	168.906	758.751	0.0
30+	1166	227.181	769.125	0.0
30+	1167	231.981	866.4	1.902
30+	1168	269.638	868.438	1.902
30+	1169	177.981	866.957	9.512
30+	1170	163.11	833.847	11.414
30+	1171	214.986	829.661	0.0
30+	1172	177.806	875.26	0.0
30+	1173	164.535	884.644	0.0
30+	1174	238.846	889.789	0.0
30+	1175	280.478	873.709	0.0
30+	1176	169.431	829.005	1.902
30+	1177	244.557	883.911	0.0
30+	1178	245.945	873.451	1.902
30+	1179	148.758	885.815	0.0
30+	1180	195.32	928.782	0.0
30+	1181	107.307	828.356	0.0
30+	1182	77.864	842.088	20.925
30+	1183	61.652	783.296	0.0
30+	1184	30.132	863.24	9.511
30+	1185	87.287	818.493	0.0
30+	1186	80.496	882.646	0.0
30+	1187	142.056	933.63	0.0
30+	1188	69.646	882.909	1.902
30+	1189	54.08	863.062	0.0
30+	1190	83.996	902.362	0.0
30+	1191	146.554	939.455	0.0
30+	1192	162.675	844.258	5.707
30+	1193	66.58	810.476	190.316
30+	1194	196.1	831.88	9.511
30+	1195	134.922	809.75	0.0
30+	1196	74.19	808.107	195.927
30+	1197	72.287	816.68	196.317
30+	1198	144.531	812.737	0.0
30+	1199	166.098	859.556	0.0
30+	1200	145.303	804.17	0.0
30+	1201	88.321	870.403	0.0
30+	1202	60.7	684.25	208.375
30+	1203	149.718	843.818	0.0
30+	1204	58.581	917.698	0.0
30+	1205	71.724	861.326	0.0
30+	1206	133.411	842.953	9.512
30+	1207	115.04	838.239	1.902
30+	1208	137.085	899.673	1.902
30+	1209	87.506	800.589	30.437
30+	1210	106.561	767.766	7.609
30+	1211	142.661	781.383	19.023
30+	1212	203.1	779.665	3.805
30+	1213	109.507	917.054	0.0
30+	1214	153.814	875.983	7.609
30+	1215	137.956	886.707	15.218
30+	1216	111.583	876.463	13.229
30+	1217	31.991	898.417	51.362
30+	1218	55.036	911.388	9.511
30+	1219	59.787	783.214	64.156
30+	1220	45.003	798.527	0.0
30+	1221	37.35	683.485	0.0
30+	1222	48.336	747.212	0.0
30+	1223	83.908	724.593	0.0
30+	1224	61.646	654.474	5.707
30+	1225	103.715	713.86	159.141
30+	1226	31.861	702.322	0.0
30+	1227	60.091	675.915	0.0
30+	1228	40.937	739.068	0.0
30+	1229	41.851	660.643	250.844
30+	1230	35.622	753.243	0.0
30+	1231	72.581	798.898	0.0
30+	1232	88.017	691.807	0.0
30+	1233	33.502	801.146	0.0
30+	1234	18.979	590.306	207.905
30+	1235	39.166	637.125	0.0
30+	1236	43.492	573.271	0.0
30+	1237	15.218	655.46	217.068
30+	1238	69.994	740.271	3.805
30+	1239	58.928	726.268	0.0
30+	1240	50.972	757.407	0.0
30+	1241	66.406	699.163	181.055
30+	1242	47.21	769.551	0.0
30+	1243	24.73	709.37	0.0
30+	1244	47.079	643.528	0.0
30+	1245	30.263	690.923	0.0
30+	1246	35.535	712.059	1.902
30+	1247	26.284	839.303	5.707
30+	1248	31.817	806.131	11.414
30+	1249	41.459	736.051	9.511
30+	1250	87.887	836.962	22.828
30+	1251	46.862	750.234	5.707
30+	1252	64.678	622.242	172.979
30+	1253	58.145	676.004	5.707
30+	1254	121.53	636.599	142.368
30+	1255	85.516	671.707	157.242
30+	1256	43.709	737.868	3.805
30+	1257	60.874	616.628	178.077
30+	1258	62.776	539.456	140.379
30+	1259	62.776	545.288	160.739
30+	1260	83.701	527.006	147.554
30+	1261	66.537	460.218	208.764
30+	1262	81.755	590.003	173.839
30+	1263	111.801	589.916	188.93
30+	1264	60.874	555.583	162.554
30+	1265	151.706	638.342	76.994
30+	1266	123.128	483.216	82.353
30+	1267	124.509	513.173	80.755
30+	1268	163.337	551.172	77.473
30+	1269	174.533	592.506	99.735
30+	1270	136.705	514.468	118.714
30+	1271	109.898	519.307	106.268
30+	1272	104.185	662.858	0.0
30+	1273	58.971	616.333	165.413
30+	1274	76.472	656.189	0.0
30+	1275	172.587	549.057	77.864
30+	1276	165.5	596.57	85.473
30+	1277	100.822	597.044	131.041
30+	1278	79.032	715.826	0.0
30+	1279	85.603	679.457	77.82
30+	1280	128.921	632.453	96.626
30+	1281	117.769	690.432	85.082
30+	1282	83.527	632.24	128.574
30+	1283	49.242	522.638	130.911
30+	1284	114.138	625.275	121.312
30+	1285	83.658	523.631	79.896
30+	1286	73.103	823.597	3.805
30+	1287	104.626	619.53	68.483
30+	1288	97.191	740.514	0.0
30+	1289	143.274	820.405	3.805
30+	1290	132.28	777.117	0.0
30+	1291	117.323	747.2	0.0
30+	1292	34.241	488.354	222.091
30+	1293	7.609	565.697	222.352
30+	1294	15.175	515.761	223.906
30+	1295	16.816	663.284	0.0
30+	1296	39.035	776.687	0.0
30+	1297	68.649	914.087	0.0
30+	1298	123.995	708.564	0.0
30+	1299	102.724	538.334	117.594
30+	1300	94.978	816.452	0.0
30+	1301	102.724	582.565	145.303
30+	1302	91.31	614.509	132.596
30+	1303	55.64	817.469	0.0
30+	1304	62.776	598.981	166.75
30+	1305	97.229	912.794	0.0
30+	1306	135.74	816.59	0.0
30+	1307	117.501	877.331	0.0
30+	1308	116.04	590.42	128.748
30+	1309	100.381	802.271	0.0
30+	1310	83.44	593.021	142.064
30+	1311	106.398	604.742	104.583
30+	1312	66.58	532.201	194.763
30+	1313	87.419	504.31	182.524
30+	1314	106.05	518.278	157.447
30+	1315	66.58	524.166	185.936
30+	1316	62.776	574.308	184.168
30+	1317	92.905	824.114	1.902
30+	1318	56.852	615.768	179.155
30+	1319	85.212	684.248	127.878
30+	1320	39.948	568.042	200.469
30+	1321	93.126	513.867	146.511
30+	1322	106.311	532.636	198.178
30+	1323	134.976	437.912	177.721
30+	1324	121.747	480.321	185.893
30+	1325	146.303	551.961	146.037
30+	1326	151.923	569.342	174.653
30+	1327	104.365	609.68	187.54
30+	1328	77.561	879.162	0.0
30+	1329	90.567	823.6	0.0
30+	1330	51.362	561.6	247.973
30+	1331	72.93	753.003	0.0
30+	1332	86.853	597.653	180.799
30+	1333	71.026	755.72	0.0
30+	1334	82.093	849.58	3.805
30+	1335	20.925	561.121	188.579
30+	1336	99.993	782.915	7.609
30+	1337	91.3	827.786	0.0
30+	1338	63.2	805.612	0.0
30+	1339	76.048	646.592	167.348
30+	1340	102.801	769.16	0.0
30+	1341	107.642	739.167	1.816
30+	1342	122.427	774.092	0.0
30+	1343	77.994	510.063	195.842
30+	1344	92.952	620.485	159.434
30+	1345	98.822	816.764	1.902
30+	1346	124.935	748.236	0.0
30+	1347	85.516	531.205	196.656
30+	1348	76.429	839.291	0.0
30+	1349	28.274	771.761	0.0
30+	1350	72.288	790.353	0.0
30+	1351	40.554	793.776	9.166
30+	1352	38.908	757.975	1.816
30+	1353	92.554	778.296	0.0
30+	1354	1.902	725.377	7.609
30+	1355	43.015	852.53	0.0
30+	1356	11.153	787.116	0.0
30+	1357	74.357	797.62	0.0
30+	1358	26.11	832.123	0.0
30+	1359	44.139	774.444	0.0
30+	1360	13.273	850.499	0.0
30+	1361	14.871	795.669	0.0
30+	1362	41.111	863.494	0.0
30+	1363	20.621	887.409	3.805
30+	1364	37.394	929.518	0.0
30+	1365	50.275	851.745	0.0
30+	1366	31.213	847.638	0.0
30+	1367	45.003	993.161	0.0
30+	1368	48.379	808.13	0.0
30+	1369	84.22	870.346	0.0
30+	1370	60.872	819.39	0.0
30+	1371	181.739	987.618	0.0
30+	1372	177.034	905.402	0.0
30+	1373	76.516	985.02	0.0
30+	1374	91.476	959.349	0.0
30+	1375	126.403	970.153	0.0
30+	1376	169.024	823.297	0.0
30+	1377	191.416	868.904	0.0
30+	1378	35.753	909.155	0.0
30+	1379	137.259	999.006	0.0
30+	1380	98.183	833.487	0.0
30+	1381	111.881	827.094	0.0
30+	1382	65.016	763.024	0.0
30+	1383	22.654	797.558	0.0
30+	1384	35.404	742.479	0.0
30+	1385	24.165	820.383	0.0
30+	1386	42.796	765.095	0.0
30+	1387	53.09	493.581	206.263
30+	1388	38.608	926.027	3.805
30+	1389	35.883	555.102	233.2
30+	1390	72.196	736.526	0.0
30+	1391	57.797	787.928	5.707
30+	1392	131.774	736.06	7.609
30+	1393	138.824	551.126	151.838
30+	1394	98.692	747.02	0.0
30+	1395	104.279	538.679	153.564
30+	1396	38.046	506.904	224.036
30+	1397	106.74	735.363	0.0
30+	1398	56.378	734.937	0.0
30+	1399	67.222	706.121	0.0
30+	1400	68.483	511.052	200.557
30+	1401	65.276	693.126	3.805
30+	1402	59.01	734.491	0.0
30+	1403	84.648	739.385	0.0
30+	1404	55.765	691.258	0.0
30+	1405	52.221	800.585	0.0
30+	1406	66.917	644.781	0.0
30+	1407	82.577	756.462	156.29
30+	1408	74.19	719.059	186.938
30+	1409	58.971	734.841	176.309
30+	1410	93.213	736.913	98.876
30+	1411	70.896	663.846	5.707
30+	1412	77.733	659.608	214.395
30+	1413	100.119	745.123	0.0
30+	1414	98.441	746.459	0.0
30+	1415	87.462	700.207	176.001
30+	1416	50.319	704.494	1.902
30+	1417	74.657	718.272	0.0
30+	1418	95.061	703.398	0.0
30+	1419	61.689	704.662	0.0
30+	1420	93.686	741.982	0.0
30+	1421	89.149	720.711	0.0
30+	1422	62.126	767.145	0.0
30+	1423	89.615	669.644	0.0
30+	1424	107.597	804.266	0.0
30+	1425	108.344	690.563	197.144
30+	1426	113.431	808.422	0.0
30+	1427	100.941	761.254	0.0
30+	1428	139.803	742.315	0.0
30+	1429	69.255	781.541	0.0
30+	1430	50.536	795.846	0.0
30+	1431	109.857	735.067	0.0
30+	1432	105.7	776.439	0.0
30+	1433	70.558	721.577	0.0
30+	1434	88.457	736.493	7.609
30+	1435	164.185	758.399	0.0
30+	1436	72.451	701.203	0.0
30+	1437	93.428	688.546	3.805
30+	1438	66.918	797.609	0.0
30+	1439	111.757	506.943	152.912
30+	1440	100.822	495.572	147.38
30+	1441	28.491	765.195	0.0
30+	1442	45.22	717.073	0.0
30+	1443	34.024	756.328	0.0
30+	1444	108.257	629.334	173.359
30+	1445	53.264	609.318	224.989
30+	1446	39.948	719.362	0.0
30+	1447	16.816	775.616	0.0
30+	1448	47.557	571.23	210.59
30+	1449	43.666	855.597	0.0
30+	1450	69.125	774.098	0.0
30+	1451	97.181	791.957	3.805
30+	1452	77.777	813.222	3.805
30+	1453	93.203	764.332	0.0
30+	1454	68.178	703.798	0.0
30+	1455	89.875	869.084	5.707
30+	1456	54.298	768.26	0.0
30+	1457	73.671	787.064	0.0
30+	1458	78.766	791.565	0.0
30+	1459	56.243	834.109	0.0
30+	1460	20.882	801.418	0.0
30+	1461	56.504	736.009	0.0
30+	1462	37.611	858.709	0.0
30+	1463	45.438	720.443	0.0
30+	1464	35.796	760.865	0.0
30+	1465	67.613	773.709	0.0
30+	1466	88.191	739.685	0.0
30+	1467	91.952	750.455	0.0
30+	1468	80.668	730.517	0.0
30+	1469	54.733	801.855	1.902
30+	1470	80.407	762.648	0.0
30+	1471	97.361	787.628	0.0
30+	1472	101.034	814.394	1.902
30+	1473	78.723	823.558	5.707
30+	1474	92.517	808.468	1.902
30+	1475	72.244	814.439	0.0
30+	1476	63.678	765.799	0.0
30+	1477	88.021	708.948	0.0
30+	1478	74.961	723.736	0.0
30+	1479	109.293	686.903	0.0
30+	1480	94.119	666.794	1.902
30+	1481	84.43	763.769	0.0
30+	1482	101.985	775.0	1.902
30+	1483	92.474	786.248	0.0
30+	1484	79.158	743.49	0.0
30+	1485	137.174	758.064	0.0
30+	1486	97.052	801.425	0.0
30+	1487	127.669	841.028	0.0
30+	1488	126.412	865.018	1.902
30+	1489	214.509	881.139	0.0
30+	1490	169.33	715.953	0.0
30+	1491	228.378	871.292	0.0
30+	1492	151.907	812.105	5.707
30+	1493	164.103	880.193	7.609
30+	1494	170.635	731.125	19.023
30+	1495	198.639	820.532	5.707
30+	1496	228.944	768.442	7.609
30+	1497	163.366	719.888	3.805
30+	1498	160.556	834.067	1.902
30+	1499	104.448	768.785	5.707
30+	1500	121.565	812.796	11.414
30+	1501	178.971	859.044	1.902
30+	1502	136.347	835.305	0.0
30+	1503	112.009	756.673	7.609
30+	1504	147.514	840.034	7.609
30+	1505	154.039	910.981	24.73
30+	1506	125.194	849.708	1.902
30+	1507	171.196	849.829	5.707
30+	1508	156.288	878.903	3.805
30+	1509	78.157	765.444	5.707
30+	1510	109.595	827.24	9.511
30+	1511	31.56	800.901	22.827
30+	1512	126.922	783.862	5.707
30+	1513	95.068	793.808	1.902
30+	1514	70.727	841.454	0.0
30+	1515	61.172	886.192	0.0
30+	1516	20.925	710.367	1.902
30+	1517	52.832	897.604	1.902
30+	1518	50.67	800.435	0.0
30+	1519	64.678	774.171	187.588
30+	1520	77.994	718.576	174.011
30+	1521	60.009	774.882	9.512
30+	1522	28.534	746.048	7.609
30+	1523	32.339	679.839	236.439
30+	1524	41.807	721.442	39.948
30+	1525	29.872	707.73	9.511
30+	1526	54.732	751.007	51.362
30+	1527	43.188	675.391	19.023
30+	1528	52.612	703.112	20.925
30+	1529	30.045	731.119	13.316
30+	1530	20.708	649.545	3.805
30+	1531	49.46	694.018	195.763
30+	1532	41.851	697.565	157.847
30+	1533	76.092	795.055	194.071
30+	1534	49.46	720.953	157.195
30+	1535	63.982	697.563	11.414
30+	1536	68.483	721.906	170.599
30+	1537	45.655	726.667	165.154
30+	1538	34.198	674.984	189.099
30+	1539	74.19	649.355	185.469
30+	1540	43.622	730.738	0.0
30+	1541	49.46	710.748	202.285
30+	1542	32.339	651.121	210.894
30+	1543	53.264	751.167	157.111
30+	1544	101.854	675.136	3.805
30+	1545	73.059	619.109	0.0
30+	1546	36.144	653.817	256.843
30+	1547	79.896	650.954	204.492
30+	1548	87.462	747.372	160.567
30+	1549	55.167	662.893	221.008
30+	1550	32.339	596.889	13.316
30+	1551	39.644	638.302	0.0
30+	1552	87.462	770.576	220.786
30+	1553	56.199	713.658	13.316
30+	1554	34.241	768.51	164.935
30+	1555	127.454	687.098	113.964
30+	1556	136.965	699.765	163.032
30+	1557	95.115	695.151	233.841
30+	1558	110.333	649.88	192.165
30+	1559	89.278	671.587	200.035
30+	1560	117.942	694.79	186.985
30+	1561	85.603	727.082	172.805
30+	1562	80.277	607.566	0.0
30+	1563	111.888	769.979	196.795
30+	1564	39.905	736.604	234.059
30+	1565	57.069	754.685	196.708
30+	1566	119.845	779.97	190.012
30+	1567	100.822	776.332	204.1
30+	1568	69.515	585.905	0.0
30+	1569	106.355	678.069	144.096
30+	1570	114.094	684.721	198.35
30+	1571	136.574	699.808	173.794
30+	1572	76.092	691.297	231.299
30+	1573	51.362	778.536	249.668
30+	1574	46.519	779.378	0.0
30+	1575	43.101	846.386	0.0
30+	1576	64.417	614.469	162.989
30+	1577	71.592	704.54	0.0
30+	1578	74.527	720.275	1.902
30+	1579	90.223	806.957	0.0
30+	1580	96.756	700.067	168.177
30+	1581	77.994	617.748	243.44
30+	1582	108.344	623.842	200.513
30+	1583	81.755	702.897	0.0
30+	1584	83.614	654.886	190.915
30+	1585	56.678	659.096	0.0
30+	1586	62.776	641.703	254.941
30+	1587	52.179	696.363	0.0
30+	1588	47.557	587.618	231.515
30+	1589	7.609	558.006	275.311
30+	1590	52.482	665.407	0.0
30+	1591	41.764	491.939	176.696
30+	1592	14.957	708.86	0.0
30+	1593	15.218	667.142	1.902
30+	1594	41.807	733.161	0.0
30+	1595	41.851	513.473	231.602
30+	1596	55.167	683.938	251.53
30+	1597	41.851	646.46	245.996
30+	1598	74.19	603.007	174.273
30+	1599	24.73	587.23	200.339
30+	1600	46.775	653.438	0.0
30+	1601	43.666	599.569	0.0
30+	1602	60.874	542.616	230.782
30+	1603	60.874	611.802	0.0
30+	1604	62.776	615.957	0.0
30+	1605	86.723	672.977	0.0
30+	1606	28.534	568.077	174.75
30+	1607	65.581	600.561	0.0
30+	1608	26.589	675.489	0.0
30+	1609	62.602	578.014	163.337
30+	1610	62.732	626.764	0.0
30+	1611	102.724	660.426	147.51
30+	1612	43.275	539.342	0.0
30+	1613	81.799	554.812	177.772
30+	1614	123.475	610.315	149.499
30+	1615	108.214	611.912	189.447
30+	1616	119.845	614.812	176.954
30+	1617	159.793	606.044	196.665
30+	1618	104.626	617.927	204.884
30+	1619	140.683	661.422	172.544
30+	1620	72.244	609.45	164.978
30+	1621	110.29	593.367	161.523
30+	1622	98.832	551.212	199.698
30+	1623	81.799	657.216	191.263
30+	1624	72.287	625.047	191.089
30+	1625	91.31	710.015	218.932
30+	1626	102.724	670.412	216.982
30+	1627	91.31	639.715	170.815
30+	1628	51.362	642.783	257.104
30+	1629	142.672	546.542	149.803
30+	1630	81.799	567.47	229.265
30+	1631	68.952	561.307	0.0
30+	1632	79.723	623.884	212.014
30+	1633	114.138	586.361	183.31
30+	1634	76.092	491.028	191.393
30+	1635	74.661	663.902	0.0
30+	1636	110.322	681.668	0.0
30+	1637	110.627	793.085	0.0
30+	1638	101.028	628.188	0.0
30+	1639	110.235	649.809	0.0
30+	1640	140.466	545.59	179.762
30+	1641	60.874	509.322	189.099
30+	1642	119.845	544.13	155.383
30+	1643	76.518	690.103	0.0
30+	1644	43.753	570.233	262.126
30+	1645	36.057	661.135	0.0
30+	1646	58.841	650.103	0.0
30+	1647	35.97	656.506	0.0
30+	1648	62.124	676.22	0.0
30+	1649	106.529	420.608	128.836
30+	1650	36.144	441.703	217.899
30+	1651	66.406	578.622	206.744
30+	1652	87.375	494.881	183.44
30+	1653	82.658	779.461	0.0
30+	1654	79.896	525.794	195.589
30+	1655	53.264	526.621	247.941
30+	1656	55.167	484.935	254.56
30+	1657	112.236	495.28	188.534
30+	1658	43.275	769.301	0.0
30+	1659	57.069	509.01	187.549
30+	1660	68.483	570.459	214.09
30+	1661	39.426	576.696	0.0
30+	1662	66.059	638.049	0.0
30+	1663	67.658	594.38	0.0
30+	1664	79.027	625.207	0.0
30+	1665	50.927	656.596	0.0
30+	1666	56.46	619.111	0.0
30+	1667	101.202	637.008	0.0
30+	1668	85.81	599.739	0.0
30+	1669	62.776	667.379	218.714
30+	1670	85.603	686.054	188.414
30+	1671	108.344	603.893	0.0
30+	1672	87.506	671.788	154.948
30+	1673	39.861	725.163	0.0
30+	1674	87.419	631.733	0.0
30+	1675	81.799	712.972	0.0
30+	1676	85.213	700.776	0.0
30+	1677	123.519	714.761	156.765
30+	1678	64.548	605.42	198.358
30+	1679	45.394	662.606	0.0
30+	1680	70.94	666.582	0.0
30+	1681	131.161	602.895	0.0
30+	1682	110.366	613.272	0.0
30+	1683	37.307	564.202	0.0
30+	1684	65.191	577.299	0.0
30+	1685	104.572	641.853	0.0
30+	1686	93.082	550.183	209.59
30+	1687	89.322	664.397	182.144
30+	1688	101.767	620.794	0.0
30+	1689	71.983	594.463	0.0
30+	1690	62.776	641.19	159.534
30+	1691	56.025	636.447	0.0
30+	1692	41.851	624.445	190.143
30+	1693	50.405	606.661	0.0
30+	1694	80.581	617.593	0.0
30+	1695	71.331	623.262	0.0
30+	1696	101.767	721.745	3.805
30+	1697	85.853	740.076	0.0
30+	1698	74.527	717.846	0.0
30+	1699	80.625	660.83	0.0
30+	1700	75.092	599.521	0.0
30+	1701	64.026	699.864	0.0
30+	1702	65.233	630.262	0.0
30+	1703	39.689	605.417	199.395
30+	1704	26.154	630.864	0.0
30+	1705	68.95	680.24	0.0
30+	1706	61.863	637.956	0.0
30+	1707	50.408	678.602	0.0
30+	1708	87.506	639.233	191.872
30+	1709	55.895	604.188	0.0
30+	1710	63.766	626.46	0.0
30+	1711	66.58	596.087	203.542
30+	1712	57.71	603.845	0.0
30+	1713	96.359	714.957	0.0
30+	1714	125.065	611.933	0.0
30+	1715	65.277	711.673	0.0
30+	1716	100.856	641.033	0.0
30+	1717	111.964	730.605	0.0
30+	1718	52.351	741.938	0.0
30+	1719	29.829	764.936	0.0
30+	1720	50.362	637.569	0.0
30+	1721	82.223	641.894	0.0
30+	1722	83.609	683.779	0.0
30+	1723	125.019	703.718	0.0
30+	1724	88.712	678.04	0.0
30+	1725	67.095	698.405	0.0
30+	1726	30.35	725.893	0.0
30+	1727	82.658	751.141	0.0
30+	1728	104.453	616.475	0.0
30+	1729	52.612	703.244	0.0
30+	1730	57.754	610.68	0.0
30+	1731	79.288	675.182	1.902
30+	1732	83.699	699.699	0.0
30+	1733	61.689	685.39	0.0
30+	1734	72.711	743.149	0.0
30+	1735	47.079	665.673	0.0
30+	1736	80.974	615.781	0.0
30+	1737	104.409	734.455	0.0
30+	1738	114.779	660.267	0.0
30+	1739	94.683	724.772	0.0
30+	1740	92.126	683.525	0.0
30+	1741	106.387	684.956	0.0
30+	1742	51.188	792.043	0.0
30+	1743	82.005	761.779	0.0
30+	1744	50.275	708.261	0.0
30+	1745	61.515	737.008	0.0
30+	1746	90.615	691.441	0.0
30+	1747	58.754	633.981	0.0
30+	1748	56.938	634.383	218.976
30+	1749	125.291	634.696	176.951
30+	1750	71.766	728.596	189.23
30+	1751	113.921	691.847	183.999
30+	1752	70.212	735.171	179.94
30+	1753	76.733	774.711	0.0
30+	1754	70.766	751.446	0.0
30+	1755	91.041	735.799	0.0
30+	1756	102.202	612.865	195.755
30+	1757	93.126	609.94	209.467
30+	1758	156.68	530.394	169.564
30+	1759	128.269	667.735	218.492
30+	1760	31.643	817.466	0.0
30+	1761	82.962	810.548	0.0
30+	1762	83.268	747.647	0.0
30+	1763	72.972	787.154	0.0
30+	1764	67.092	817.454	0.0
30+	1765	22.436	684.032	179.809
30+	1766	39.296	659.349	179.023
30+	1767	88.408	811.839	3.805
30+	1768	70.983	842.66	0.0
30+	1769	48.851	602.964	211.188
30+	1770	65.059	752.524	0.0
30+	1771	60.613	618.792	252.082
30+	1772	50.971	686.365	270.409
30+	1773	22.523	624.498	209.459
30+	1774	135.186	631.507	172.881
30+	1775	47.21	667.986	193.295
30+	1776	50.667	689.97	0.0
30+	1777	118.455	663.754	137.564
30+	1778	110.844	665.438	173.061
30+	1779	116.646	649.194	196.538
30+	1780	115.301	668.382	197.482
30+	1781	124.769	617.879	167.136
30+	1782	147.033	672.351	241.714
30+	1783	71.767	747.19	190.356
30+	1784	150.36	638.765	171.848
30+	1785	83.31	691.55	165.751
30+	1786	66.45	623.376	196.923
30+	1787	66.58	673.656	172.755
30+	1788	84.868	684.218	206.214
30+	1789	84.995	695.322	196.187
30+	1790	90.443	689.263	199.383
30+	1791	86.122	732.077	203.189
30+	1792	66.493	733.29	0.0
30+	1793	58.406	710.106	0.0
30+	1794	79.766	702.022	186.632
30+	1795	49.46	702.708	204.187
30+	1796	172.886	670.627	225.154
30+	1797	123.302	643.257	200.814
30+	1798	85.212	620.826	225.025
30+	1799	151.662	685.328	181.492
30+	1800	94.376	666.607	239.206
30+	1801	94.767	639.022	190.096
30+	1802	74.059	589.474	186.85
30+	1803	140.337	586.232	184.909
30+	1804	115.344	618.743	168.952
30+	1805	91.267	547.759	210.193
30+	1806	117.77	666.572	152.396
30+	1807	81.799	630.506	160.915
30+	1808	139.987	584.286	198.306
30+	1809	36.144	580.608	187.458
30+	1810	95.071	605.589	155.513
30+	1811	100.162	732.767	0.0
30+	1812	79.896	544.911	145.913
30+	1813	53.264	487.741	180.927
30+	1814	95.105	733.94	0.0
30+	1815	81.799	528.25	164.674
30+	1816	74.059	612.254	181.795
30+	1817	26.632	755.383	0.0
30+	1818	69.211	739.862	0.0
30+	1819	67.135	717.637	11.414
30+	1820	89.397	774.136	0.0
30+	1821	62.689	704.176	200.296
30+	1822	94.811	582.338	175.789
30+	1823	38.046	563.532	221.012
30+	1824	50.754	790.219	9.511
30+	1825	60.178	485.841	194.811
30+	1826	51.362	775.445	13.316
30+	1827	38.046	807.736	0.0
30+	1828	0.0	101.123	0.0
30+	1829	17.077	620.176	228.707
30+	1830	41.764	603.179	222.31
30+	1831	62.776	582.567	198.877
30+	1832	64.678	571.707	207.61
30+	1833	83.353	708.362	137.868
30+	1834	37.35	704.692	189.187
30+	1835	53.264	695.396	132.943
30+	1836	39.861	738.086	0.0
30+	1837	89.408	659.513	121.399
30+	1838	62.084	732.072	0.0
30+	1839	60.83	651.086	204.839
30+	1840	22.828	659.079	169.088
30+	1841	11.283	657.829	184.349
30+	1842	38.046	556.096	178.816
30+	1843	17.121	639.589	183.917
30+	1844	47.298	701.5	174.838
30+	1845	75.918	638.373	165.369
30+	1846	62.689	678.054	171.076
30+	1847	87.419	694.533	185.947
30+	1848	77.82	652.638	170.99
30+	1849	100.517	676.976	145.694
30+	1850	60.874	620.942	173.109
30+	1851	81.799	597.436	163.598
30+	1852	62.776	648.877	153.999
30+	1853	43.753	587.963	144.575
30+	1854	103.409	659.19	0.0
30+	1855	80.364	744.402	0.0
30+	1856	102.8	610.682	0.0
30+	1857	64.33	700.474	0.0
30+	1858	98.919	631.357	136.619
30+	1859	123.649	653.591	114.138
30+	1860	91.18	590.121	151.489
30+	1861	85.636	678.083	0.0
30+	1862	93.039	623.409	125.508
30+	1863	122.258	678.987	0.0
30+	1864	81.831	705.015	0.0
30+	1865	58.797	566.865	189.797
30+	1866	95.107	667.402	0.0
30+	1867	115.812	791.479	0.0
30+	1868	72.537	840.984	0.0
30+	1869	58.71	599.025	182.534
30+	1870	113.562	716.125	0.0
30+	1871	60.957	762.52	0.0
30+	1872	80.886	696.5	0.0
30+	1873	175.251	753.691	0.0
30+	1874	93.204	804.932	0.0
30+	1875	163.598	703.784	164.239
30+	1876	106.442	647.268	172.892
30+	1877	40.894	617.851	0.0
30+	1878	37.35	682.75	0.0
30+	1879	35.535	689.238	0.0
30+	1880	56.678	630.064	170.946
30+	1881	55.167	666.95	174.403
30+	1882	110.063	717.683	0.0
30+	1883	46.129	667.185	0.0
30+	1884	68.352	701.23	205.872
30+	1885	44.959	663.29	0.0
30+	1886	87.364	718.972	0.0
30+	1887	136.65	792.434	0.0
30+	1888	154.196	781.697	0.0
30+	1889	47.166	604.557	203.026
30+	1890	26.067	753.424	0.0
30+	1891	184.023	752.047	0.0
30+	1892	124.541	831.339	0.0
30+	1893	130.954	609.929	165.793
30+	1894	155.97	855.083	0.0
30+	1895	178.762	808.954	0.0
30+	1896	117.105	768.162	0.0
30+	1897	143.172	848.675	0.0
30+	1898	132.106	837.171	0.0
30+	1899	32.122	528.0	208.992
30+	1900	128.258	933.711	0.0
30+	1901	195.135	829.96	0.0
30+	1902	45.655	529.033	201.557
30+	1903	180.264	810.376	0.0
30+	1904	38.046	611.525	168.696
30+	1905	95.585	907.081	0.0
30+	1906	87.451	928.958	0.0
30+	1907	159.816	859.274	0.0
30+	1908	211.003	716.256	0.0
30+	1909	118.964	866.357	0.0
30+	1910	79.244	597.784	170.903
30+	1911	192.5	758.451	0.0
30+	1912	190.298	795.592	0.0
30+	1913	24.643	569.12	235.193
30+	1914	130.466	785.939	0.0
30+	1915	119.79	857.759	0.0
30+	1916	37.959	739.12	0.0
30+	1917	26.632	686.455	228.276
30+	1918	47.079	567.338	218.329
30+	1919	24.339	564.264	186.855
30+	1920	79.896	586.589	178.816
30+	1921	34.068	531.242	205.664
30+	1922	68.483	606.294	191.349
30+	1923	167.141	685.972	119.149
30+	1924	73.755	623.672	180.153
30+	1925	49.46	551.515	199.046
30+	1926	112.018	641.698	132.682
30+	1927	98.604	849.232	0.0
30+	1928	138.085	573.229	157.315
30+	1929	126.758	590.261	169.294
30+	1930	109.768	687.798	154.99
30+	1931	103.501	741.321	150.455
30+	1932	111.844	686.113	198.862
30+	1933	115.562	623.679	178.071
30+	1934	119.193	766.784	151.835
30+	1935	49.46	713.035	168.604
30+	1936	95.115	691.816	142.792
30+	1937	76.092	639.756	151.825
30+	1938	119.671	676.284	131.645
30+	1939	113.475	842.961	0.0
30+	1940	112.192	660.899	153.437
30+	1941	243.122	787.976	0.0
30+	1942	113.575	674.944	159.231
30+	1943	164.239	659.432	127.02
30+	1944	140.379	622.297	169.474
30+	1945	145.433	691.427	163.813
30+	1946	128.53	739.247	159.087
30+	1947	124.943	693.629	149.417
30+	1948	85.3	722.637	167.093
30+	1949	188.195	932.764	0.0
30+	1950	138.78	849.104	0.0
30+	1951	192.261	708.898	0.0
30+	1952	139.9	837.076	144.608
30+	1953	103.805	799.003	0.0
30+	1954	106.355	767.73	176.734
30+	1955	36.879	754.341	0.0
30+	1956	45.525	831.237	154.73
30+	1957	36.532	819.266	0.0
30+	1958	113.446	758.28	7.609
30+	1959	133.94	820.707	0.0
30+	1960	88.63	758.355	182.099
30+	1961	110.939	735.452	0.0
30+	1962	120.58	767.62	0.0
30+	1963	45.22	783.82	170.552
30+	1964	38.046	783.486	124.773
30+	1965	55.596	763.07	0.0
30+	1966	66.58	740.542	153.74
30+	1967	55.167	800.901	159.62
30+	1968	57.069	695.234	193.861
30+	1969	53.264	708.42	223.864
30+	1970	47.557	769.029	112.063
30+	1971	19.023	720.487	135.063
30+	1972	56.893	808.125	0.0
30+	1973	13.316	704.053	159.793
30+	1974	42.022	662.769	0.0
30+	1975	58.971	638.424	159.793
30+	1976	47.557	657.958	167.359
30+	1977	89.927	690.352	0.0
30+	1978	55.686	738.784	0.0
30+	1979	85.383	734.451	0.0
30+	1980	118.888	796.538	0.0
30+	1981	31.215	674.224	0.0
30+	1982	54.648	569.779	0.0
30+	1983	50.325	685.083	0.0
30+	1984	55.167	644.389	144.575
30+	1985	57.501	660.007	0.0
30+	1986	36.144	703.669	171.207
30+	1987	43.753	686.812	163.294
30+	1988	79.075	640.379	0.0
30+	1989	55.167	630.13	204.929
30+	1990	1.902	690.276	0.0
30+	1991	12.97	773.36	0.0
30+	1992	35.02	660.91	5.707
30+	1993	68.483	660.957	219.84
30+	1994	48.376	702.899	0.0
30+	1995	51.362	621.308	180.286
30+	1996	53.264	644.74	212.275
30+	1997	104.626	747.204	152.097
30+	1998	89.408	631.899	155.988
[truncated: 10,568 more rows]
