# Supplementary material for: N-Glycans modulate tilting of HIV-1 envelope glycoprotein
Source: Nat Commun. 2026 Apr 15;17:5206. doi: 10.1038/s41467-026-71874-2 (PMC13254402; doi:10.1038/s41467-026-71874-2)
Supplement: Supplementary file 8 — Source Data [file 41467_2026_71874_MOESM8_ESM.zip › source_data/1_Main_Text_Figures/5_Figure_6/2_extracted_data/WT_MPER_RAW_7.2_20-30.csv]

Tilt_bin	Frame	ASA_7.2	Membrane_7.2	Glycan_7.2
20-30	0	45.998	1660.472	0.0
20-30	1	103.105	1460.137	0.0
20-30	2	135.41	1524.477	0.0
20-30	3	137.223	1440.93	0.0
20-30	4	68.262	1701.141	0.0
20-30	5	51.488	1650.213	0.0
20-30	6	73.407	1610.912	0.0
20-30	7	71.248	1753.015	0.0
20-30	8	67.702	1646.175	0.0
20-30	9	48.329	1702.017	0.0
20-30	10	132.546	1506.74	0.0
20-30	11	21.962	1450.14	0.0
20-30	12	18.588	1438.745	0.0
20-30	13	96.798	1418.982	0.0
20-30	14	110.241	1465.799	0.0
20-30	15	86.29	1549.759	0.0
20-30	16	117.593	1544.096	0.0
20-30	17	154.896	1582.178	0.0
20-30	18	132.633	1520.109	0.0
20-30	19	115.644	1615.165	0.0
20-30	20	193.597	1605.813	0.0
20-30	21	106.31	1653.112	0.0
20-30	22	155.768	1547.607	0.0
20-30	23	123.95	1636.141	0.0
20-30	24	68.051	1552.497	0.0
20-30	25	18.245	1603.639	0.0
20-30	26	56.291	1652.392	0.0
20-30	27	18.676	895.832	0.0
20-30	28	75.61	971.058	0.0
20-30	29	10.895	1705.952	0.0
20-30	30	34.587	974.824	0.0
20-30	31	51.187	1009.152	0.0
20-30	32	96.189	1032.154	0.0
20-30	33	40.249	946.422	0.0
20-30	34	29.526	959.519	0.0
20-30	35	63.942	993.877	0.0
20-30	36	30.869	1642.568	0.0
20-30	37	20.147	1604.289	0.0
20-30	38	38.866	992.748	0.0
20-30	39	56.679	1732.317	0.0
20-30	40	77.729	906.736	0.0
20-30	41	7.35	964.917	0.0
20-30	42	58.366	1606.726	0.0
20-30	43	51.232	997.165	0.0
20-30	44	77.728	860.347	0.0
20-30	45	69.127	978.759	0.0
20-30	46	22.352	911.003	0.0
20-30	47	7.609	1019.598	0.0
20-30	48	122.699	1597.021	0.0
20-30	49	100.908	1582.086	0.0
20-30	50	65.889	1689.564	0.0
20-30	51	98.834	1504.959	0.0
20-30	52	94.503	995.661	0.0
20-30	53	38.219	1620.349	0.0
20-30	54	47.988	1103.398	0.0
20-30	55	86.294	1164.971	0.0
20-30	56	90.096	960.042	0.0
20-30	57	101.765	1091.466	0.0
20-30	58	90.095	1000.519	0.0
20-30	59	112.574	1072.197	0.0
20-30	60	51.449	1676.902	0.0
20-30	61	82.835	1050.407	0.0
20-30	62	72.893	1644.068	0.0
20-30	63	83.826	1049.061	0.0
20-30	64	128.268	1125.702	0.0
20-30	65	82.962	1029.158	0.0
20-30	66	51.662	959.511	0.0
20-30	67	88.797	1010.705	0.0
20-30	68	118.974	974.252	0.0
20-30	69	126.151	985.242	0.0
20-30	70	102.72	989.532	0.0
20-30	71	84.046	1035.104	0.0
20-30	72	98.267	1572.717	0.0
20-30	73	96.32	1031.559	0.0
20-30	74	134.972	1059.387	0.0
20-30	75	84.389	1013.693	0.0
20-30	76	127.445	1100.499	0.0
20-30	77	78.642	993.721	0.0
20-30	78	221.9	1074.649	0.0
20-30	79	134.147	1076.639	0.0
20-30	80	112.013	1547.583	0.0
20-30	81	102.548	1031.417	0.0
20-30	82	142.754	1617.06	0.0
20-30	83	180.07	1518.033	0.0
20-30	84	99.738	1029.933	0.0
20-30	85	111.841	1720.03	0.0
20-30	86	95.412	1012.476	0.0
20-30	87	95.112	1673.137	0.0
20-30	88	93.77	1131.055	0.0
20-30	89	82.532	1076.264	0.0
20-30	90	79.202	1077.993	0.0
20-30	91	113.27	1553.06	0.0
20-30	92	199.302	1469.862	0.0
20-30	93	205.222	1455.996	0.0
20-30	94	158.623	1551.496	0.0
20-30	95	243.443	1345.468	0.0
20-30	96	182.832	1393.759	0.0
20-30	97	154.692	1534.401	0.0
20-30	98	54.905	1547.317	0.0
20-30	99	50.844	1067.512	0.0
20-30	100	70.904	1574.358	0.0
20-30	101	81.713	1516.17	0.0
20-30	102	49.028	1583.324	0.0
20-30	103	87.806	1554.96	0.0
20-30	104	108.166	1441.726	0.0
20-30	105	163.03	1471.471	0.0
20-30	106	188.236	1474.406	0.0
20-30	107	162.815	1508.818	0.0
20-30	108	175.008	1437.801	0.0
20-30	109	164.758	1473.931	0.0
20-30	110	167.648	1391.938	0.0
20-30	111	100.476	1483.789	0.0
20-30	112	86.42	1057.869	0.0
20-30	113	170.294	1392.905	0.0
20-30	114	142.152	1473.368	0.0
20-30	115	208.167	1411.066	0.0
20-30	116	137.005	1447.659	0.0
20-30	117	99.13	1567.327	0.0
20-30	118	101.633	1168.784	0.0
20-30	119	141.414	1188.286	0.0
20-30	120	152.176	1224.757	0.0
20-30	121	120.097	1185.017	0.0
20-30	122	111.97	1169.374	0.0
20-30	123	102.847	1084.155	0.0
20-30	124	137.608	1125.934	0.0
20-30	125	39.948	1073.059	0.0
20-30	126	114.43	1486.512	0.0
20-30	127	109.509	1035.493	0.0
20-30	128	70.463	1560.099	0.0
20-30	129	62.255	1124.168	0.0
20-30	130	92.823	1490.327	0.0
20-30	131	119.448	1486.265	0.0
20-30	132	185.169	1474.891	0.0
20-30	133	171.452	1624.077	0.0
20-30	134	209.158	1422.981	0.0
20-30	135	126.024	1139.338	0.0
20-30	136	152.09	1430.15	0.0
20-30	137	107.952	1533.965	0.0
20-30	138	79.714	1569.062	0.0
20-30	139	122.381	1518.835	0.0
20-30	140	155.421	1535.742	0.0
20-30	141	136.521	1602.275	0.0
20-30	142	228.13	1617.444	0.0
20-30	143	194.406	1693.534	0.0
20-30	144	108.682	1622.683	0.0
20-30	145	109.197	1611.993	0.0
20-30	146	120.222	1657.229	0.0
20-30	147	98.049	1604.706	0.0
20-30	148	136.096	1514.851	0.0
20-30	149	136.707	1491.85	0.0
20-30	150	167.09	1074.738	0.0
20-30	151	111.714	985.757	0.0
20-30	152	156.154	1048.591	0.0
20-30	153	171.552	1087.152	0.0
20-30	154	194.071	972.018	0.0
20-30	155	119.276	1061.328	0.0
20-30	156	126.238	1114.028	0.0
20-30	157	163.116	1538.013	0.0
20-30	158	119.11	1516.143	0.0
20-30	159	80.804	1650.72	0.0
20-30	160	165.412	1499.802	0.0
20-30	161	110.929	1624.064	0.0
20-30	162	110.201	1176.47	0.0
20-30	163	108.854	1638.265	0.0
20-30	164	79.897	1688.161	0.0
20-30	165	126.539	1184.076	0.0
20-30	166	152.477	1132.486	0.0
20-30	167	138.381	1189.385	0.0
20-30	168	68.265	1139.399	0.0
20-30	169	123.599	1142.47	0.0
20-30	170	111.841	1143.827	0.0
20-30	171	93.254	1101.338	0.0
20-30	172	104.405	1048.22	0.0
20-30	173	158.099	1155.143	0.0
20-30	174	120.146	1077.82	0.0
20-30	175	95.24	1167.094	0.0
20-30	176	103.026	1235.855	0.0
20-30	177	58.451	1075.28	0.0
20-30	178	47.942	1154.198	0.0
20-30	179	55.593	1671.21	0.0
20-30	180	53.132	1171.206	0.0
20-30	181	44.182	1121.83	0.0
20-30	182	126.153	1754.352	0.0
20-30	183	165.275	1675.676	0.0
20-30	184	151.909	1725.85	0.0
20-30	185	126.271	1702.086	0.0
20-30	186	199.163	1666.976	0.0
20-30	187	155.11	1660.068	0.0
20-30	188	101.505	1679.821	0.0
20-30	189	82.443	1156.419	0.0
20-30	190	82.487	1133.33	0.0
20-30	191	102.16	1135.645	0.0
20-30	192	114.044	1581.546	0.0
20-30	193	128.14	1573.026	0.0
20-30	194	154.679	1632.601	0.0
20-30	195	107.91	1735.15	0.0
20-30	196	130.3	1736.872	0.0
20-30	197	177.631	1559.658	0.0
20-30	198	170.724	1547.001	0.0
20-30	199	164.28	1581.112	0.0
20-30	200	103.805	1612.696	0.0
20-30	201	87.16	1696.726	0.0
20-30	202	97.357	1222.337	0.0
20-30	203	122.564	1620.845	0.0
20-30	204	73.45	1737.528	0.0
20-30	205	123.564	1688.983	0.0
20-30	206	50.93	1782.311	0.0
20-30	207	53.648	1156.672	0.0
20-30	208	63.942	1753.659	0.0
20-30	209	114.484	1695.789	0.0
20-30	210	87.246	1647.09	0.0
20-30	211	70.463	1812.519	0.0
20-30	212	120.71	1741.142	0.0
20-30	213	32.814	1174.18	0.0
20-30	214	153.262	1810.73	0.0
20-30	215	160.735	1832.573	0.0
20-30	216	171.503	1824.479	0.0
20-30	217	192.997	1670.828	0.0
20-30	218	173.494	1690.317	0.0
20-30	219	91.697	1078.29	0.0
20-30	220	89.751	1043.492	0.0
20-30	221	99.431	1104.602	0.0
20-30	222	69.518	1195.198	0.0
20-30	223	49.629	1011.272	0.0
20-30	224	89.492	926.891	0.0
20-30	225	117.72	1097.093	0.0
20-30	226	129.73	1581.554	0.0
20-30	227	161.909	1593.257	0.0
20-30	228	120.577	1087.67	0.0
20-30	229	112.7	1005.821	0.0
20-30	230	109.116	1014.814	0.0
20-30	231	73.235	1024.06	0.0
20-30	232	176.439	1579.046	0.0
20-30	233	141.329	1747.041	0.0
20-30	234	84.653	1634.352	0.0
20-30	235	49.414	1066.145	0.0
20-30	236	68.391	1105.04	0.0
20-30	237	64.716	1188.87	0.0
20-30	238	67.273	1714.019	0.0
20-30	239	35.06	1707.662	0.0
20-30	240	121.695	1634.852	0.0
20-30	241	95.417	1621.629	0.0
20-30	242	219.91	1542.028	0.0
20-30	243	206.479	1525.517	0.0
20-30	244	256.332	1456.654	0.0
20-30	245	112.533	1472.311	0.0
20-30	246	156.583	1598.378	0.0
20-30	247	182.094	1599.029	0.0
20-30	248	235.261	1649.608	0.0
20-30	249	147.593	1659.818	0.0
20-30	250	178.251	1548.695	0.0
20-30	251	80.801	1601.756	0.0
20-30	252	145.476	1620.212	0.0
20-30	253	107.868	1647.677	0.0
20-30	254	72.763	1094.895	0.0
20-30	255	132.075	1014.995	0.0
20-30	256	113.528	1086.71	0.0
20-30	257	148.16	1629.716	0.0
20-30	258	82.145	1643.907	0.0
20-30	259	82.231	1626.267	0.0
20-30	260	125.284	1199.243	0.0
20-30	261	159.404	1595.657	0.0
20-30	262	137.398	1668.252	0.0
20-30	263	89.708	1121.072	0.0
20-30	264	40.208	1716.223	0.0
20-30	265	145.735	1628.014	0.0
20-30	266	87.937	1600.414	0.0
20-30	267	118.934	1585.408	0.0
20-30	268	91.652	1620.771	0.0
20-30	269	199.903	1735.002	0.0
20-30	270	183.042	1669.805	0.0
20-30	271	215.169	1613.254	0.0
20-30	272	151.404	1723.246	0.0
20-30	273	109.899	1081.27	0.0
20-30	274	137.609	1056.463	0.0
20-30	275	108.468	1088.712	0.0
20-30	276	99.48	1666.309	0.0
20-30	277	139.125	1639.823	0.0
20-30	278	102.031	1642.815	0.0
20-30	279	123.768	991.948	0.0
20-30	280	115.603	1048.206	0.0
20-30	281	212.482	1695.389	0.0
20-30	282	161.258	1682.394	0.0
20-30	283	188.241	1520.237	0.0
20-30	284	163.46	1579.858	0.0
20-30	285	88.712	1178.878	0.0
20-30	286	144.049	1081.346	0.0
20-30	287	88.667	1460.752	0.0
20-30	288	137.006	1527.592	0.0
20-30	289	175.653	1022.569	0.0
20-30	290	179.414	1099.781	0.0
20-30	291	151.918	1050.662	0.0
20-30	292	66.317	1044.222	0.0
20-30	293	109.855	1131.894	0.0
20-30	294	84.216	1018.888	0.0
20-30	295	91.222	1096.056	0.0
20-30	296	121.221	1069.807	0.0
20-30	297	118.459	951.117	0.0
20-30	298	83.787	934.474	0.0
20-30	299	69.088	1066.377	0.0
20-30	300	126.367	1051.808	0.0
20-30	301	80.928	1457.034	0.0
20-30	302	85.86	1049.538	0.0
20-30	303	117.03	995.327	0.0
20-30	304	71.291	983.992	0.0
20-30	305	54.948	911.838	0.0
20-30	306	52.788	958.537	0.0
20-30	307	75.395	1002.639	0.0
20-30	308	63.554	1598.66	0.0
20-30	309	95.154	948.166	0.0
20-30	310	57.108	990.61	0.0
20-30	311	69.818	1523.91	0.0
20-30	312	62.512	1099.47	0.0
20-30	313	114.173	1518.95	0.0
20-30	314	73.967	957.11	0.0
20-30	315	135.835	1062.035	0.0
20-30	316	58.58	985.028	0.0
20-30	317	95.799	934.488	0.0
20-30	318	42.109	1568.356	0.0
20-30	319	61.046	1491.27	0.0
20-30	320	67.918	1014.21	0.0
20-30	321	49.586	993.5	0.0
20-30	322	41.764	930.371	0.0
20-30	323	69.866	1486.992	0.0
20-30	324	110.413	1452.68	0.0
20-30	325	100.215	1446.969	0.0
20-30	326	90.314	1448.651	0.0
20-30	327	111.239	1517.811	0.0
20-30	328	129.699	861.914	0.0
20-30	329	129.699	930.524	0.0
20-30	330	58.494	950.539	0.0
20-30	331	33.202	1008.108	0.0
20-30	332	61.04	1020.301	0.0
20-30	333	76.782	1395.17	0.0
20-30	334	80.456	1129.959	0.0
20-30	335	50.887	1423.994	0.0
20-30	336	91.7	1431.911	0.0
20-30	337	98.658	1538.006	0.0
20-30	338	109.982	1036.982	0.0
20-30	339	114.43	985.369	0.0
20-30	340	135.748	999.284	0.0
20-30	341	141.625	1096.647	0.0
20-30	342	106.092	972.056	0.0
20-30	343	185.99	1045.255	0.0
20-30	344	233.803	913.864	0.0
20-30	345	95.544	1050.401	0.0
20-30	346	167.616	986.98	0.0
20-30	347	149.02	1054.555	0.0
20-30	348	164.502	1036.526	0.0
20-30	349	106.178	975.183	0.0
20-30	350	113.098	1017.895	0.0
20-30	351	160.783	975.695	0.0
20-30	352	148.894	1063.38	0.0
20-30	353	154.164	967.85	0.0
20-30	354	137.434	998.788	0.0
20-30	355	102.89	1013.484	0.0
20-30	356	120.318	950.488	0.0
20-30	357	133.674	939.99	0.0
20-30	358	117.159	902.149	0.0
20-30	359	157.795	898.873	0.0
20-30	360	115.949	937.731	0.0
20-30	361	133.286	947.203	0.0
20-30	362	152.565	887.696	0.0
20-30	363	175.008	946.119	0.0
20-30	364	201.028	848.285	0.0
20-30	365	141.456	1015.778	0.0
20-30	366	94.03	1012.27	0.0
20-30	367	62.125	918.414	0.0
20-30	368	92.212	996.488	0.0
20-30	369	96.97	909.419	0.0
20-30	370	129.654	907.823	0.0
20-30	371	147.722	1041.587	0.0
20-30	372	160.434	1034.055	0.0
20-30	373	132.376	1044.043	0.0
20-30	374	109.941	1100.594	0.0
20-30	375	76.868	1110.283	0.0
20-30	376	82.186	994.631	0.0
20-30	377	92.775	1080.383	0.0
20-30	378	87.719	1102.657	0.0
20-30	379	90.309	1083.847	0.0
20-30	380	40.593	1077.854	0.0
20-30	381	94.682	1009.138	0.0
20-30	382	151.748	926.152	0.0
20-30	383	141.195	1012.577	0.0
20-30	384	66.016	1023.642	0.0
20-30	385	91.909	937.979	0.0
20-30	386	118.15	908.932	0.0
20-30	387	149.667	923.024	0.0
20-30	388	112.1	861.513	0.0
20-30	389	77.039	1644.41	0.0
20-30	390	64.806	864.69	0.0
20-30	391	36.533	1005.414	0.0
20-30	392	70.338	956.347	0.0
20-30	393	127.753	976.585	0.0
20-30	394	76.954	958.905	0.0
20-30	395	44.139	1035.445	0.0
20-30	396	47.599	1606.279	0.0
20-30	397	46.172	1043.383	0.0
20-30	398	119.41	1013.998	0.0
20-30	399	87.021	1616.45	0.0
20-30	400	56.114	1046.16	0.0
20-30	401	115.861	1087.415	0.0
20-30	402	46.17	1073.797	0.0
20-30	403	62.473	1783.663	0.0
20-30	404	48.592	991.954	0.0
20-30	405	44.787	1686.588	0.0
20-30	406	55.379	1648.215	0.0
20-30	407	145.386	1648.793	0.0
20-30	408	143.829	1700.349	0.0
20-30	409	44.572	1104.578	0.0
20-30	410	57.24	980.743	0.0
20-30	411	49.718	941.405	0.0
20-30	412	68.479	953.852	0.0
20-30	413	33.676	896.657	0.0
20-30	414	46.473	1057.053	0.0
20-30	415	77.69	975.001	0.0
20-30	416	143.314	1014.129	0.0
20-30	417	55.293	1020.481	0.0
20-30	418	133.459	972.236	0.0
20-30	419	72.067	876.149	0.0
20-30	420	122.867	993.112	0.0
20-30	421	105.314	865.484	0.0
20-30	422	80.068	1009.543	0.0
20-30	423	107.302	974.659	0.0
20-30	424	113.009	992.088	0.0
20-30	425	101.508	1035.321	0.0
20-30	426	66.661	1000.427	0.0
20-30	427	102.203	1018.759	0.0
20-30	428	86.291	1075.525	0.0
20-30	429	126.843	1116.466	0.0
20-30	430	129.915	1048.24	0.0
20-30	431	93.51	1005.732	0.0
20-30	432	14.57	1685.615	0.0
20-30	433	122.736	1086.673	0.0
20-30	434	95.369	1052.738	0.0
20-30	435	71.119	1729.783	0.0
20-30	436	100.989	1040.46	0.0
20-30	437	93.812	999.134	0.0
20-30	438	77.082	1036.23	0.0
20-30	439	53.477	1065.024	0.0
20-30	440	78.641	1114.485	0.0
20-30	441	73.235	1086.639	0.0
20-30	442	71.548	1148.804	0.0
20-30	443	95.455	1051.511	0.0
20-30	444	86.419	995.85	0.0
20-30	445	80.671	1090.83	0.0
20-30	446	64.761	1096.149	0.0
20-30	447	14.527	1032.146	0.0
20-30	448	29.526	972.567	0.0
20-30	449	75.051	971.12	0.0
20-30	450	49.329	982.318	0.0
20-30	451	53.046	1090.7	0.0
20-30	452	73.452	1137.353	0.0
20-30	453	69.864	1103.888	0.0
20-30	454	33.158	1144.004	0.0
20-30	455	99.345	1584.12	0.0
20-30	456	67.874	1059.961	0.0
20-30	457	71.505	1179.369	0.0
20-30	458	124.639	1100.516	0.0
20-30	459	81.321	1089.143	0.0
20-30	460	107.259	1172.923	0.0
20-30	461	79.028	1724.445	0.0
20-30	462	62.297	1598.149	0.0
20-30	463	117.589	1770.211	0.0
20-30	464	77.385	1109.289	0.0
20-30	465	97.232	1631.729	0.0
20-30	466	102.547	1183.829	0.0
20-30	467	107.737	1698.106	0.0
20-30	468	150.963	1600.945	0.0
20-30	469	115.129	1077.084	0.0
20-30	470	89.277	1547.563	0.0
20-30	471	225.929	1660.45	0.0
20-30	472	118.373	1703.76	0.0
20-30	473	119.491	1101.321	0.0
20-30	474	127.142	1589.419	0.0
20-30	475	58.365	1048.577	0.0
20-30	476	56.635	1115.475	0.0
20-30	477	119.75	1064.264	0.0
20-30	478	79.547	1064.582	0.0
20-30	479	75.481	1686.109	0.0
20-30	480	139.993	1708.934	0.0
20-30	481	98.271	1717.102	0.0
20-30	482	77.298	1818.607	0.0
20-30	483	76.954	1029.827	0.0
20-30	484	84.002	1009.678	0.0
20-30	485	86.376	957.194	0.0
20-30	486	73.278	1027.703	0.0
20-30	487	93.381	1061.729	0.0
20-30	488	55.38	1169.669	0.0
20-30	489	60.696	1167.42	0.0
20-30	490	181.584	1685.841	0.0
20-30	491	72.415	1131.25	0.0
20-30	492	104.362	1797.223	0.0
20-30	493	136.608	1616.196	0.0
20-30	494	64.328	1633.88	0.0
20-30	495	156.023	1731.71	0.0
20-30	496	119.964	1713.618	0.0
20-30	497	156.323	1605.902	0.0
20-30	498	107.868	1707.561	0.0
20-30	499	214.904	1678.949	0.0
20-30	500	157.452	1765.985	0.0
20-30	501	157.978	1569.998	0.0
20-30	502	112.97	1657.674	0.0
20-30	503	110.755	1699.705	0.0
20-30	504	151.307	1548.879	0.0
20-30	505	215.333	1553.455	0.0
20-30	506	130.042	1576.524	0.0
20-30	507	156.541	1635.542	0.0
20-30	508	132.159	1724.605	0.0
20-30	509	139.941	1655.469	0.0
20-30	510	132.463	1652.662	0.0
20-30	511	161.514	1564.291	0.0
20-30	512	125.197	1678.686	0.0
20-30	513	104.278	1675.495	0.0
20-30	514	150.707	1675.667	0.0
20-30	515	169.21	1600.791	0.0
20-30	516	172.764	1584.4	0.0
20-30	517	156.594	1612.618	0.0
20-30	518	133.287	1501.903	0.0
20-30	519	137.744	1552.558	0.0
20-30	520	162.258	1516.955	0.0
20-30	521	78.339	1520.835	0.0
20-30	522	99.048	1625.793	0.0
20-30	523	86.422	1491.395	0.0
20-30	524	79.546	1540.047	0.0
20-30	525	149.106	1528.593	0.0
20-30	526	80.286	1578.129	0.0
20-30	527	181.577	1641.42	0.0
20-30	528	114.349	1642.585	0.0
20-30	529	170.807	1659.587	0.0
20-30	530	123.425	1789.028	0.0
20-30	531	188.795	1611.061	0.0
20-30	532	167.705	1617.688	0.0
20-30	533	193.93	1575.185	0.0
20-30	534	122.345	1704.029	0.0
20-30	535	103.066	1699.603	0.0
20-30	536	82.705	1802.982	0.0
20-30	537	106.049	1740.824	0.0
20-30	538	91.48	1723.275	0.0
20-30	539	69.174	1707.787	0.0
20-30	540	83.787	1869.768	0.0
20-30	541	152.531	1805.663	0.0
20-30	542	215.82	1632.731	0.0
20-30	543	229.99	1736.383	0.0
20-30	544	135.279	1694.382	0.0
20-30	545	112.926	1690.874	0.0
20-30	546	122.394	1831.81	0.0
20-30	547	162.901	1842.436	0.0
20-30	548	143.538	1635.152	0.0
20-30	549	134.804	1787.155	0.0
20-30	550	213.399	1682.839	0.0
20-30	551	106.78	1753.391	0.0
20-30	552	124.509	1152.182	0.0
20-30	553	81.145	1137.398	0.0
20-30	554	125.117	1089.105	0.0
20-30	555	161.861	1170.336	0.0
20-30	556	145.472	1728.403	0.0
20-30	557	137.821	987.874	0.0
20-30	558	172.237	1675.379	0.0
20-30	559	142.233	1685.699	0.0
20-30	560	115.302	1631.742	0.0
20-30	561	93.081	1732.659	0.0
20-30	562	141.539	1628.499	0.0
20-30	563	114.435	1622.327	0.0
20-30	564	110.197	1659.104	0.0
20-30	565	53.563	1669.185	0.0
20-30	566	149.2	1562.919	0.0
20-30	567	183.905	1618.771	0.0
20-30	568	193.717	1590.017	0.0
20-30	569	94.159	1701.684	0.0
20-30	570	91.866	1771.764	1.816
20-30	571	126.325	1807.786	0.0
20-30	572	272.406	1521.366	0.0
20-30	573	250.878	1510.818	0.0
20-30	574	140.589	1669.142	0.0
20-30	575	174.31	1535.036	0.0
20-30	576	157.323	1677.53	0.0
20-30	577	106.351	1585.888	0.0
20-30	578	149.329	1624.01	0.0
20-30	579	88.45	1651.379	0.0
20-30	580	107.083	1711.028	0.0
20-30	581	161.47	1646.572	0.0
20-30	582	128.056	1717.61	0.0
20-30	583	131.386	1730.477	0.0
20-30	584	148.03	1698.247	0.0
20-30	585	161.688	1746.15	0.0
20-30	586	177.119	1640.524	0.0
20-30	587	53.305	1653.694	0.0
20-30	588	77.168	1516.872	0.0
20-30	589	92.425	1614.92	0.0
20-30	590	136.35	1600.007	0.0
20-30	591	90.869	1672.369	0.0
20-30	592	123.985	1664.419	0.0
20-30	593	53.82	1679.727	0.0
20-30	594	116.418	1781.719	0.0
20-30	595	84.646	1660.27	0.0
20-30	596	89.008	1690.894	0.0
20-30	597	100.731	1869.007	0.0
20-30	598	57.58	1702.408	0.0
20-30	599	85.291	1631.405	0.0
20-30	600	141.41	1693.547	0.0
20-30	601	129.172	1659.592	0.0
20-30	602	165.921	1731.703	0.0
20-30	603	120.963	1072.485	0.0
20-30	604	61.172	1195.744	0.0
20-30	605	87.675	1136.263	0.0
20-30	606	83.48	1119.87	0.0
20-30	607	96.451	1053.769	0.0
20-30	608	73.924	962.672	0.0
20-30	609	144.612	1010.049	0.0
20-30	610	138.212	988.051	0.0
20-30	611	141.926	1675.457	0.0
20-30	612	121.874	1060.422	0.0
20-30	613	42.672	1106.112	0.0
20-30	614	82.141	1102.505	0.0
20-30	615	118.281	1800.798	0.0
20-30	616	35.318	1778.273	0.0
20-30	617	68.303	1848.9	0.0
20-30	618	16.643	1713.488	0.0
20-30	619	40.206	1179.918	0.0
20-30	620	87.326	1147.368	0.0
20-30	621	38.562	1795.883	0.0
20-30	622	100.817	1052.253	0.0
20-30	623	54.994	1109.313	0.0
20-30	624	77.171	1661.954	0.0
20-30	625	97.443	1768.957	0.0
20-30	626	143.656	1087.197	0.0
20-30	627	82.015	1189.4	0.0
20-30	628	93.64	1123.682	0.0
20-30	629	84.861	1787.854	0.0
20-30	630	122.127	1737.745	0.0
20-30	631	123.295	1794.175	0.0
20-30	632	146.428	1701.001	0.0
20-30	633	62.772	1858.153	0.0
20-30	634	58.839	1913.094	0.0
20-30	635	117.936	1086.632	0.0
20-30	636	68.303	1976.519	0.0
20-30	637	94.374	1027.016	0.0
20-30	638	112.712	1857.871	0.0
20-30	639	132.205	1078.812	0.0
20-30	640	189.496	1761.442	0.0
20-30	641	102.033	1779.251	0.0
20-30	642	63.418	969.89	60.787
20-30	643	101.246	1795.795	0.0
20-30	644	101.032	1822.383	0.0
20-30	645	64.158	1762.728	0.0
20-30	646	98.736	1124.278	0.0
20-30	647	99.908	1124.29	0.0
20-30	648	68.047	989.477	0.0
20-30	649	72.496	988.404	0.0
20-30	650	33.937	1056.85	0.0
20-30	651	66.103	1079.276	0.0
20-30	652	179.936	1083.517	0.0
20-30	653	130.3	1117.193	0.0
20-30	654	110.932	1028.434	0.0
20-30	655	155.897	1011.659	0.0
20-30	656	114.566	1068.893	0.0
20-30	657	39.991	1005.95	0.0
20-30	658	105.311	1008.852	0.0
20-30	659	104.062	1844.894	0.0
20-30	660	102.502	1052.468	0.0
20-30	661	101.9	1080.135	0.0
20-30	662	64.72	1059.185	0.0
20-30	663	164.801	1885.381	0.0
20-30	664	89.879	1905.746	0.0
20-30	665	69.301	1079.074	0.0
20-30	666	74.88	1827.078	0.0
20-30	667	134.062	1717.642	0.0
20-30	668	34.803	979.579	0.0
20-30	669	76.481	1834.477	0.0
20-30	670	64.113	1829.553	0.0
20-30	671	90.792	1831.184	0.0
20-30	672	64.07	1069.888	0.0
20-30	673	86.812	1177.2	0.0
20-30	674	116.558	1723.786	0.0
20-30	675	67.401	1773.015	0.0
20-30	676	74.879	1812.974	0.0
20-30	677	97.443	1775.991	0.0
20-30	678	109.079	1706.537	0.0
20-30	679	116.73	1724.507	0.0
20-30	680	72.979	1779.64	0.0
20-30	681	83.829	1710.814	0.0
20-30	682	138.434	1661.732	0.0
20-30	683	145.611	1636.536	0.0
20-30	684	127.195	1624.909	0.0
20-30	685	121.747	1682.401	0.0
20-30	686	102.246	1693.344	0.0
20-30	687	142.066	1720.273	0.0
20-30	688	96.368	1809.429	0.0
20-30	689	123.993	1747.24	0.0
20-30	690	162.856	1659.119	0.0
20-30	691	157.366	1708.524	0.0
20-30	692	108.639	1818.019	0.0
20-30	693	42.28	1828.519	0.0
20-30	694	75.266	1795.691	0.0
20-30	695	105.75	1736.704	0.0
20-30	696	45.568	1806.448	0.0
20-30	697	40.163	969.501	11.414
20-30	698	56.85	968.004	19.023
20-30	699	27.624	1118.284	0.0
20-30	700	33.33	1735.021	0.0
20-30	701	85.946	1132.236	0.0
20-30	702	36.962	1128.003	0.0
20-30	703	77.47	1139.201	0.0
20-30	704	78.168	1774.754	27.238
20-30	705	76.825	1740.894	11.153
20-30	706	77.903	1225.884	0.0
20-30	707	66.92	1134.559	0.0
20-30	708	46.344	1044.675	0.0
20-30	709	143.186	1195.649	13.316
20-30	710	18.245	1132.789	18.504
20-30	711	64.417	1184.805	17.121
20-30	712	98.7	1151.331	0.0
20-30	713	87.504	1759.361	0.0
20-30	714	88.02	1163.282	0.0
20-30	715	99.388	1144.648	7.609
20-30	716	41.85	1726.238	0.0
20-30	717	64.371	1213.3	0.0
20-30	718	80.757	1250.831	0.0
20-30	719	136.006	1176.124	3.805
20-30	720	87.891	1116.72	0.0
20-30	721	73.668	1181.139	0.0
20-30	722	174.441	1171.626	0.0
20-30	723	130.687	1148.921	0.0
20-30	724	88.976	1779.297	5.576
20-30	725	124.985	1228.001	0.0
20-30	726	113.27	1255.488	1.902
20-30	727	107.264	1735.945	0.0
20-30	728	96.411	1701.514	26.023
20-30	729	125.027	1237.584	0.0
20-30	730	74.449	1799.139	3.675
20-30	731	71.983	1197.055	0.0
20-30	732	52.659	1762.393	1.816
20-30	733	91.868	1171.098	0.0
20-30	734	75.009	1762.261	0.0
20-30	735	136.231	1610.862	0.0
20-30	736	92.608	1752.97	0.0
20-30	737	144.397	1709.867	0.0
20-30	738	161.911	1655.093	0.0
20-30	739	75.051	1165.39	0.0
20-30	740	127.099	1233.36	0.0
20-30	741	124.896	1225.499	0.0
20-30	742	50.844	1759.629	0.0
20-30	743	69.904	1089.613	0.0
20-30	744	94.811	1189.291	0.0
20-30	745	109.681	1789.582	0.0
20-30	746	164.93	1729.534	0.0
20-30	747	115.73	1106.147	0.0
20-30	748	89.837	1155.451	0.0
20-30	749	127.238	1672.348	0.0
20-30	750	117.165	1625.135	0.0
20-30	751	132.857	1681.462	0.0
20-30	752	132.417	1060.425	0.0
20-30	753	121.657	1283.003	0.0
20-30	754	123.683	1233.625	0.0
20-30	755	134.494	1213.081	0.0
20-30	756	143.709	1163.809	0.0
20-30	757	124.766	1121.077	0.0
20-30	758	96.793	1037.117	0.0
20-30	759	99.864	1126.697	0.0
20-30	760	113.18	1169.576	0.0
20-30	761	125.379	1722.398	13.012
20-30	762	117.245	1152.933	0.0
20-30	763	95.288	1803.201	5.577
20-30	764	123.52	1688.552	0.0
20-30	765	159.31	974.658	0.0
20-30	766	129.173	1055.759	0.0
20-30	767	123.124	1040.53	0.0
20-30	768	112.711	1025.734	0.0
20-30	769	106.74	990.734	0.0
20-30	770	95.026	943.807	0.0
20-30	771	74.836	1053.458	0.0
20-30	772	110.371	1039.1	0.0
20-30	773	42.326	1028.158	0.0
20-30	774	83.956	1024.531	0.0
20-30	775	60.914	962.248	0.0
20-30	776	106.702	1007.679	0.0
20-30	777	62.689	1016.679	0.0
20-30	778	72.156	1152.595	0.0
20-30	779	45.047	965.859	0.0
20-30	780	89.705	1113.435	0.0
20-30	781	70.9	1166.949	0.0
20-30	782	94.548	1039.626	0.0
20-30	783	96.626	1739.862	0.0
20-30	784	123.168	1074.268	0.0
20-30	785	133.592	1736.764	0.0
20-30	786	56.938	1124.925	0.0
20-30	787	137.395	1075.656	0.0
20-30	788	148.416	1686.421	0.0
20-30	789	174.482	1794.157	0.0
20-30	790	65.499	1840.63	0.0
20-30	791	39.209	1177.964	0.0
20-30	792	96.798	1704.46	0.0
20-30	793	44.66	1241.363	0.0
20-30	794	89.795	1107.686	0.0
20-30	795	153.864	1069.73	0.0
20-30	796	80.628	1149.32	0.0
20-30	797	81.449	1171.715	0.0
20-30	798	143.358	1281.788	0.0
20-30	799	119.62	1076.034	0.0
20-30	800	78.941	1111.311	0.0
20-30	801	117.202	1135.656	0.0
20-30	802	144.526	1127.091	0.0
20-30	803	76.996	1135.493	0.0
20-30	804	195.584	1035.822	0.0
20-30	805	96.885	1097.7	0.0
20-30	806	163.633	1117.711	0.0
20-30	807	83.176	1086.403	0.0
20-30	808	205.139	1014.382	0.0
20-30	809	178.723	1052.12	0.0
20-30	810	160.605	962.065	0.0
20-30	811	97.102	1132.831	0.0
20-30	812	191.513	1134.822	0.0
20-30	813	144.613	1075.907	0.0
20-30	814	118.33	1035.184	0.0
20-30	815	153.519	992.554	0.0
20-30	816	145.045	1080.1	0.0
20-30	817	177.427	1040.841	0.0
20-30	818	137.091	1024.611	0.0
20-30	819	89.922	1073.128	0.0
20-30	820	146.6	1031.942	0.0
20-30	821	128.14	1091.508	0.0
20-30	822	140.853	1087.915	0.0
20-30	823	121.264	1012.61	0.0
20-30	824	45.178	1036.043	0.0
20-30	825	78.942	1076.541	0.0
20-30	826	92.257	1084.936	0.0
20-30	827	119.234	1008.505	0.0
20-30	828	142.839	1063.799	0.0
20-30	829	109.466	1006.439	0.0
20-30	830	145.778	1051.36	0.0
20-30	831	112.142	1008.066	0.0
20-30	832	75.524	1099.155	0.0
20-30	833	106.569	1020.509	0.0
20-30	834	120.835	1014.848	0.0
20-30	835	77.341	1694.683	0.0
20-30	836	191.693	1054.755	0.0
20-30	837	123.215	1053.762	0.0
20-30	838	118.029	1040.534	0.0
20-30	839	135.968	973.144	0.0
20-30	840	65.886	979.76	0.0
20-30	841	116.509	924.765	0.0
20-30	842	138.391	1010.531	0.0
20-30	843	130.909	1030.423	0.0
20-30	844	97.837	939.2	0.0
20-30	845	106.44	895.883	0.0
20-30	846	62.257	910.129	0.0
20-30	847	92.517	955.835	0.0
20-30	848	128.785	1000.59	0.0
20-30	849	159.396	932.576	0.0
20-30	850	122.478	923.111	0.0
20-30	851	173.322	913.219	0.0
20-30	852	128.142	1045.765	0.0
20-30	853	171.893	1030.379	0.0
20-30	854	140.938	980.188	0.0
20-30	855	84.347	1027.269	0.0
20-30	856	215.0	1027.751	0.0
20-30	857	146.424	998.165	0.0
20-30	858	98.442	1049.022	0.0
20-30	859	158.397	952.765	0.0
20-30	860	112.189	1018.446	0.0
20-30	861	118.669	1029.372	0.0
20-30	862	137.435	1077.595	0.0
20-30	863	199.344	1007.113	0.0
20-30	864	147.681	1077.751	0.0
20-30	865	175.866	1696.121	0.0
20-30	866	187.977	958.693	0.0
20-30	867	102.811	1022.583	0.0
20-30	868	134.413	1134.91	0.0
20-30	869	140.81	1083.161	0.0
20-30	870	174.789	1175.955	0.0
20-30	871	209.202	1087.356	0.0
20-30	872	138.644	1042.744	0.0
20-30	873	166.489	1033.501	0.0
20-30	874	127.709	1057.222	0.0
20-30	875	191.041	1133.833	0.0
20-30	876	191.997	1652.792	0.0
20-30	877	217.196	1420.976	0.0
20-30	878	191.782	1584.448	0.0
20-30	879	115.993	1111.703	0.0
20-30	880	165.414	1576.064	0.0
20-30	881	100.389	1613.285	0.0
20-30	882	119.97	1648.64	0.0
20-30	883	117.331	1631.399	0.0
20-30	884	189.653	1662.298	0.0
20-30	885	198.178	1524.521	0.0
20-30	886	237.824	1576.74	0.0
20-30	887	173.061	1530.918	0.0
20-30	888	202.594	1125.02	0.0
20-30	889	109.982	1571.983	0.0
20-30	890	118.808	1559.846	0.0
20-30	891	61.0	1159.175	0.0
20-30	892	124.552	1023.29	0.0
20-30	893	144.915	1007.687	0.0
20-30	894	141.029	1032.626	0.0
20-30	895	137.872	1518.268	0.0
20-30	896	168.999	1025.671	0.0
20-30	897	111.11	1565.301	0.0
20-30	898	188.111	1431.892	0.0
20-30	899	162.686	1413.99	0.0
20-30	900	106.912	993.075	0.0
20-30	901	131.817	955.817	0.0
20-30	902	118.459	1481.547	0.0
20-30	903	119.795	894.664	0.0
20-30	904	148.152	1025.526	0.0
20-30	905	116.422	994.225	0.0
20-30	906	123.728	917.062	0.0
20-30	907	118.151	980.194	0.0
20-30	908	136.134	959.136	0.0
20-30	909	94.982	1598.856	0.0
20-30	910	70.818	1536.475	0.0
20-30	911	108.639	1019.136	0.0
20-30	912	101.504	1084.375	0.0
20-30	913	157.194	1628.959	0.0
20-30	914	126.369	1651.093	0.0
20-30	915	146.774	1001.512	0.0
20-30	916	145.042	1621.047	0.0
20-30	917	89.236	1664.51	0.0
20-30	918	72.501	1028.003	0.0
20-30	919	87.673	1054.169	0.0
20-30	920	71.765	1048.376	0.0
20-30	921	82.919	1119.276	0.0
20-30	922	78.206	999.259	0.0
20-30	923	99.001	1142.601	0.0
20-30	924	57.457	1042.31	0.0
20-30	925	72.72	1625.717	0.0
20-30	926	178.502	921.651	0.0
20-30	927	126.93	1014.028	0.0
20-30	928	150.141	920.614	0.0
20-30	929	72.891	921.441	0.0
20-30	930	173.02	998.087	0.0
20-30	931	138.004	1663.039	0.0
20-30	932	87.16	1636.667	0.0
20-30	933	94.417	975.571	0.0
20-30	934	77.082	919.363	0.0
20-30	935	98.051	940.103	0.0
20-30	936	114.437	989.618	0.0
20-30	937	102.461	972.84	0.0
20-30	938	159.439	929.388	0.0
20-30	939	93.639	987.934	0.0
20-30	940	57.152	980.58	0.0
20-30	941	94.199	933.055	0.0
20-30	942	61.173	973.312	0.0
20-30	943	91.524	971.635	0.0
20-30	944	61.954	1522.294	0.0
20-30	945	107.738	1453.708	0.0
20-30	946	93.168	976.167	0.0
20-30	947	132.034	877.217	0.0
20-30	948	153.082	908.068	0.0
20-30	949	85.99	1557.763	0.0
20-30	950	70.99	1472.907	0.0
20-30	951	100.387	1374.635	0.0
20-30	952	75.055	1373.376	0.0
20-30	953	122.135	848.629	0.0
20-30	954	119.062	827.449	0.0
20-30	955	126.755	872.241	0.0
20-30	956	133.545	877.21	0.0
20-30	957	103.107	912.36	0.0
20-30	958	98.614	902.851	0.0
20-30	959	162.514	998.698	0.0
20-30	960	117.764	939.375	0.0
20-30	961	123.644	1049.494	0.0
20-30	962	119.58	971.035	0.0
20-30	963	107.951	827.19	0.0
20-30	964	191.999	886.331	0.0
20-30	965	138.644	920.655	0.0
20-30	966	121.223	999.041	0.0
20-30	967	187.843	860.345	0.0
20-30	968	138.219	1592.64	0.0
20-30	969	160.389	948.918	0.0
20-30	970	165.408	873.452	80.799
20-30	971	105.179	1580.461	0.0
20-30	972	122.693	1593.437	0.0
20-30	973	185.121	957.23	30.437
20-30	974	215.601	930.0	0.0
20-30	975	140.636	1578.879	0.0
20-30	976	178.94	990.656	0.0
20-30	977	185.769	955.547	0.0
20-30	978	168.904	972.493	11.414
20-30	979	124.681	970.631	26.632
20-30	980	132.288	908.432	63.595
20-30	981	120.442	1041.957	18.807
20-30	982	192.293	898.425	20.406
20-30	983	215.386	1444.47	0.0
20-30	984	118.633	1506.334	0.0
20-30	985	99.003	986.847	0.0
20-30	986	78.815	1525.905	0.0
20-30	987	104.669	1527.375	0.0
20-30	988	86.853	1009.832	9.165
20-30	989	103.67	1000.277	0.0
20-30	990	85.69	1551.836	0.0
20-30	991	103.89	1619.337	0.0
20-30	992	65.975	1583.713	0.0
20-30	993	72.893	1617.043	0.0
20-30	994	39.862	1135.652	0.0
20-30	995	55.857	1096.84	0.0
20-30	996	38.133	1694.492	0.0
20-30	997	58.322	1693.527	0.0
20-30	998	43.58	1570.442	0.0
20-30	999	62.297	1600.087	0.0
20-30	1000	42.585	1023.292	84.604
20-30	1001	63.768	1070.659	41.286
20-30	1002	98.523	962.942	93.64
20-30	1003	77.475	1078.194	76.998
20-30	1004	54.517	971.326	93.729
20-30	1005	65.543	939.168	94.072
20-30	1006	50.93	971.412	103.974
20-30	1007	64.329	943.742	73.193
20-30	1008	95.844	926.184	13.316
20-30	1009	128.098	938.686	54.862
20-30	1010	62.169	1182.341	0.0
20-30	1011	67.229	930.538	11.414
20-30	1012	73.321	1006.006	44.963
20-30	1013	95.586	910.029	103.241
20-30	1014	69.432	966.829	33.766
20-30	1015	69.991	1057.49	0.0
20-30	1016	79.286	1003.246	0.0
20-30	1017	79.634	1064.477	0.0
20-30	1018	44.66	1078.243	12.884
20-30	1019	60.739	976.728	53.564
20-30	1020	53.132	1095.396	30.133
20-30	1021	71.72	1080.489	0.0
20-30	1022	49.543	1010.439	0.0
20-30	1023	42.11	1667.723	0.0
20-30	1024	92.343	1077.795	0.0
20-30	1025	94.159	996.525	0.0
20-30	1026	82.529	931.727	0.0
20-30	1027	85.554	1042.653	0.0
20-30	1028	123.303	1457.209	24.165
20-30	1029	75.055	1544.249	9.079
20-30	1030	52.269	1577.274	0.0
20-30	1031	49.373	1660.409	0.0
20-30	1032	45.742	1616.146	0.0
20-30	1033	49.719	1486.57	31.82
20-30	1034	67.401	1613.669	11.153
20-30	1035	46.129	1602.869	18.332
20-30	1036	49.028	1727.977	78.07
20-30	1037	38.908	1006.072	0.0
20-30	1038	98.268	1071.273	0.0
20-30	1039	67.229	1741.371	0.0
20-30	1040	81.017	1046.756	0.0
20-30	1041	45.869	1067.984	0.0
20-30	1042	43.881	1568.783	1.859
20-30	1043	41.071	1042.738	0.0
20-30	1044	52.659	1639.782	0.0
20-30	1045	62.041	1622.972	0.0
20-30	1046	83.788	1711.324	0.0
20-30	1047	88.151	1034.887	0.0
20-30	1048	79.414	996.754	0.0
20-30	1049	39.948	1811.241	0.0
20-30	1050	74.449	1643.579	0.0
20-30	1051	58.625	1083.629	0.0
20-30	1052	74.578	1512.934	0.0
20-30	1053	103.675	1502.311	0.0
20-30	1054	89.751	1495.473	0.0
20-30	1055	80.416	1639.531	0.0
20-30	1056	153.912	1637.402	0.0
20-30	1057	122.351	1630.3	0.0
20-30	1058	90.792	1666.259	0.0
20-30	1059	126.196	1661.179	0.0
20-30	1060	61.91	1568.794	0.0
20-30	1061	36.833	1079.18	0.0
20-30	1062	56.807	1677.112	0.0
20-30	1063	174.792	1464.488	0.0
20-30	1064	65.499	1527.524	0.0
20-30	1065	45.74	1608.828	3.718
20-30	1066	69.002	1594.479	1.859
20-30	1067	33.117	1092.662	0.0
20-30	1068	11.068	1075.11	0.0
20-30	1069	67.186	1704.526	1.859
20-30	1070	80.499	1585.753	5.576
20-30	1071	52.96	1641.595	0.0
20-30	1072	84.259	1647.084	18.588
20-30	1073	88.976	1579.093	16.729
20-30	1074	25.854	1054.536	0.0
20-30	1075	65.499	1576.019	0.0
20-30	1076	67.831	1031.882	0.0
20-30	1077	56.291	981.559	0.0
20-30	1078	118.804	1042.353	0.0
20-30	1079	67.745	1063.78	0.0
20-30	1080	66.102	1110.348	0.0
20-30	1081	39.126	1026.609	0.0
20-30	1082	16.343	1511.688	0.0
20-30	1083	13.012	1034.371	0.0
20-30	1084	44.096	1135.707	0.0
20-30	1085	14.527	1614.223	0.0
20-30	1086	20.017	1071.524	0.0
20-30	1087	21.79	1078.218	0.0
20-30	1088	61.996	917.916	0.0
20-30	1089	77.908	955.048	0.0
20-30	1090	107.087	884.548	0.0
20-30	1091	120.356	972.303	0.0
20-30	1092	20.06	1617.855	0.0
20-30	1093	36.791	955.353	0.0
20-30	1094	82.101	977.481	0.0
20-30	1095	31.385	1028.968	0.0
20-30	1096	28.016	1023.189	0.0
20-30	1097	64.803	1077.589	0.0
20-30	1098	62.815	1122.857	0.0
20-30	1099	86.678	1042.403	0.0
20-30	1100	80.843	1030.001	0.0
20-30	1101	43.881	968.513	0.0
20-30	1102	42.367	999.945	0.0
20-30	1103	68.261	1069.84	0.0
20-30	1104	74.836	965.017	0.0
20-30	1105	123.17	960.954	0.0
20-30	1106	108.429	976.301	0.0
20-30	1107	59.056	936.339	0.0
20-30	1108	65.801	1034.1	0.0
20-30	1109	112.752	982.471	0.0
20-30	1110	90.225	1038.082	0.0
20-30	1111	41.894	1099.687	0.0
20-30	1112	41.764	1039.243	0.0
20-30	1113	46.041	1068.16	0.0
20-30	1114	49.243	1523.824	0.0
20-30	1115	78.339	1537.007	0.0
20-30	1116	55.507	1009.802	0.0
20-30	1117	54.991	933.844	0.0
20-30	1118	101.032	964.531	0.0
20-30	1119	91.866	971.792	0.0
20-30	1120	84.219	954.293	0.0
20-30	1121	88.149	1009.628	0.0
20-30	1122	132.763	1058.17	0.0
20-30	1123	106.437	957.798	0.0
20-30	1124	82.877	990.043	0.0
20-30	1125	146.597	1110.613	0.0
20-30	1126	51.574	1094.372	0.0
20-30	1127	57.022	1104.098	0.0
20-30	1128	69.777	1072.221	0.0
20-30	1129	47.298	1092.342	0.0
20-30	1130	88.278	1052.203	0.0
20-30	1131	92.125	1064.438	0.0
20-30	1132	16.688	1160.827	0.0
20-30	1133	60.696	1161.556	0.0
20-30	1134	49.157	1555.69	0.0
20-30	1135	33.116	1465.082	0.0
20-30	1136	11.154	1489.321	0.0
20-30	1137	31.299	1095.23	0.0
20-30	1138	56.42	1478.907	0.0
20-30	1139	73.235	1545.775	0.0
20-30	1140	88.021	1612.34	0.0
20-30	1141	80.112	1473.263	0.0
20-30	1142	163.72	1515.628	0.0
20-30	1143	186.422	1396.652	0.0
20-30	1144	131.56	1502.998	0.0
20-30	1145	95.541	1559.463	0.0
20-30	1146	93.253	1488.079	0.0
20-30	1147	35.105	1111.606	0.0
20-30	1148	94.769	1504.212	0.0
20-30	1149	71.592	1021.734	0.0
20-30	1150	57.586	1051.791	0.0
20-30	1151	115.087	1530.709	0.0
20-30	1152	129.873	1477.095	0.0
20-30	1153	75.228	1504.122	0.0
20-30	1154	74.578	1471.464	0.0
20-30	1155	64.844	1059.039	0.0
20-30	1156	89.446	1132.842	0.0
20-30	1157	41.807	1362.138	0.0
20-30	1158	78.422	1145.036	0.0
20-30	1159	115.168	1002.184	0.0
20-30	1160	77.254	1188.052	0.0
20-30	1161	63.076	1156.972	0.0
20-30	1162	131.168	1103.092	0.0
20-30	1163	104.621	1017.59	0.0
20-30	1164	95.629	1038.06	0.0
20-30	1165	129.654	1011.87	0.0
20-30	1166	97.403	1050.949	0.0
20-30	1167	98.531	1520.634	0.0
20-30	1168	56.895	1490.114	0.0
20-30	1169	150.405	1053.297	0.0
20-30	1170	124.212	1469.664	0.0
20-30	1171	108.085	1527.545	0.0
20-30	1172	168.005	1452.33	0.0
20-30	1173	182.83	951.7	0.0
20-30	1174	161.563	1089.222	0.0
20-30	1175	43.059	992.842	0.0
20-30	1176	142.231	963.352	0.0
20-30	1177	145.391	950.569	0.0
20-30	1178	147.682	980.128	0.0
20-30	1179	97.228	1005.689	0.0
20-30	1180	87.418	1505.368	0.0
20-30	1181	56.291	971.323	0.0
20-30	1182	88.368	1076.474	0.0
20-30	1183	116.036	1517.306	0.0
20-30	1184	112.143	1524.444	0.0
20-30	1185	115.991	1442.473	0.0
20-30	1186	117.246	1484.397	0.0
20-30	1187	101.423	1117.377	0.0
20-30	1188	121.008	1422.356	0.0
20-30	1189	142.97	1405.748	0.0
20-30	1190	165.533	1400.465	0.0
20-30	1191	105.965	1423.022	0.0
20-30	1192	136.532	1331.312	0.0
20-30	1193	180.843	1385.01	0.0
20-30	1194	142.712	1377.873	0.0
20-30	1195	111.454	1371.852	0.0
20-30	1196	56.115	1156.625	0.0
20-30	1197	38.176	1512.921	0.0
20-30	1198	55.166	1125.357	0.0
20-30	1199	104.019	1483.433	0.0
20-30	1200	188.624	1393.169	0.0
20-30	1201	142.496	1414.834	0.0
20-30	1202	152.009	1412.852	0.0
20-30	1203	103.589	1564.037	0.0
20-30	1204	96.412	1513.361	0.0
20-30	1205	179.509	1495.941	0.0
20-30	1206	157.065	1222.861	0.0
20-30	1207	98.962	1573.501	0.0
20-30	1208	94.46	1122.73	0.0
20-30	1209	43.969	1543.158	0.0
20-30	1210	67.186	1588.203	0.0
20-30	1211	76.525	1535.043	0.0
20-30	1212	90.792	1558.075	0.0
20-30	1213	91.914	1585.497	0.0
20-30	1214	71.291	1620.718	0.0
20-30	1215	59.144	1526.432	0.0
20-30	1216	74.363	1578.277	0.0
20-30	1217	27.753	1585.974	0.0
20-30	1218	39.081	1507.728	0.0
20-30	1219	69.348	1571.086	0.0
20-30	1220	80.628	1057.708	0.0
20-30	1221	124.986	1066.523	0.0
20-30	1222	31.299	1015.336	0.0
20-30	1223	25.465	1059.43	0.0
20-30	1224	18.201	1143.357	0.0
20-30	1225	62.469	1097.268	0.0
20-30	1226	54.819	1598.354	0.0
20-30	1227	71.163	1631.429	0.0
20-30	1228	41.374	1077.603	0.0
20-30	1229	50.844	1600.222	0.0
20-30	1230	50.844	1639.521	0.0
20-30	1231	52.702	1132.567	0.0
20-30	1232	84.604	1124.399	0.0
20-30	1233	87.721	1184.717	0.0
20-30	1234	65.457	1601.4	0.0
20-30	1235	119.195	1511.202	0.0
20-30	1236	62.514	1528.069	0.0
20-30	1237	115.988	1504.723	0.0
20-30	1238	38.305	1589.792	0.0
20-30	1239	65.197	1670.898	0.0
20-30	1240	97.535	1544.439	0.0
20-30	1241	80.329	1503.594	0.0
20-30	1242	98.92	1574.486	0.0
20-30	1243	94.726	1517.345	0.0
20-30	1244	131.0	1463.684	0.0
20-30	1245	178.427	1403.767	0.0
20-30	1246	67.791	1502.638	0.0
20-30	1247	94.64	1535.718	0.0
20-30	1248	67.532	1561.184	0.0
20-30	1249	72.589	1578.089	0.0
20-30	1250	100.732	1553.848	0.0
20-30	1251	43.71	1664.576	0.0
20-30	1252	23.735	1192.899	0.0
20-30	1253	59.012	1686.399	0.0
20-30	1254	56.936	1633.736	0.0
20-30	1255	60.739	1200.454	0.0
20-30	1256	76.784	1554.581	0.0
20-30	1257	93.038	1569.192	0.0
20-30	1258	56.937	1505.151	0.0
20-30	1259	99.222	1480.296	0.0
20-30	1260	104.578	1552.242	0.0
20-30	1261	96.669	1162.634	0.0
20-30	1262	65.8	1181.699	0.0
20-30	1263	82.1	1562.094	0.0
20-30	1264	60.095	1479.18	0.0
20-30	1265	64.07	1639.61	0.0
20-30	1266	18.33	1520.206	0.0
20-30	1267	49.33	1499.54	0.0
20-30	1268	68.61	1595.651	0.0
20-30	1269	40.379	1423.922	0.0
20-30	1270	53.133	994.024	0.0
20-30	1271	49.458	1421.372	0.0
20-30	1272	82.619	1511.686	0.0
20-30	1273	42.496	1101.203	0.0
20-30	1274	69.647	1113.516	0.0
20-30	1275	69.818	1213.561	0.0
20-30	1276	58.107	1525.996	0.0
20-30	1277	32.943	1154.421	0.0
20-30	1278	47.685	1615.539	0.0
20-30	1279	29.44	1128.528	0.0
20-30	1280	43.709	1579.994	0.0
20-30	1281	42.108	1027.789	0.0
20-30	1282	118.635	1474.279	0.0
20-30	1283	61.739	1594.17	0.0
20-30	1284	47.212	1615.229	0.0
20-30	1285	16.386	1559.668	0.0
20-30	1286	62.513	1072.439	0.0
20-30	1287	35.277	1074.598	0.0
20-30	1288	44.356	1552.957	0.0
20-30	1289	67.27	1022.467	0.0
20-30	1290	45.482	1006.649	0.0
20-30	1291	35.668	1021.263	0.0
20-30	1292	49.242	1040.461	0.0
20-30	1293	61.348	987.587	0.0
20-30	1294	52.831	1064.02	0.0
20-30	1295	3.805	1061.496	0.0
20-30	1296	13.273	1014.156	0.0
20-30	1297	36.013	1096.423	0.0
20-30	1298	47.557	1104.963	0.0
20-30	1299	17.121	1169.596	0.0
20-30	1300	28.145	1095.404	0.0
20-30	1301	75.569	1028.47	0.0
20-30	1302	38.863	1520.328	0.0
20-30	1303	44.096	1061.247	0.0
20-30	1304	26.197	1067.712	0.0
20-30	1305	27.799	977.487	0.0
20-30	1306	14.656	963.095	0.0
20-30	1307	86.376	864.181	0.0
20-30	1308	16.773	994.386	0.0
20-30	1309	20.19	960.588	0.0
20-30	1310	25.896	990.203	0.0
20-30	1311	12.797	1002.471	0.0
20-30	1312	5.62	901.222	0.0
20-30	1313	12.711	1062.264	0.0
20-30	1314	14.7	1017.901	0.0
20-30	1315	22.134	1027.718	0.0
20-30	1316	27.668	1034.002	0.0
20-30	1317	55.467	1006.559	0.0
20-30	1318	60.61	1019.227	0.0
20-30	1319	38.778	970.112	0.0
20-30	1320	62.426	1467.588	0.0
20-30	1321	41.936	1514.8	0.0
20-30	1322	18.545	945.73	0.0
20-30	1323	55.294	936.005	0.0
20-30	1324	58.795	1616.033	0.0
20-30	1325	92.124	1562.733	0.0
20-30	1326	35.02	1595.252	0.0
20-30	1327	47.513	1487.405	0.0
20-30	1328	99.475	932.974	0.0
20-30	1329	82.744	1370.527	0.0
20-30	1330	44.096	1423.667	0.0
20-30	1331	78.683	1425.91	0.0
20-30	1332	85.688	1464.005	0.0
20-30	1333	29.096	1489.987	0.0
20-30	1334	49.286	988.62	0.0
20-30	1335	100.172	1542.078	0.0
20-30	1336	96.973	1507.013	0.0
20-30	1337	122.996	1510.485	0.0
20-30	1338	119.147	1519.738	0.0
20-30	1339	120.662	1346.93	0.0
20-30	1340	100.731	1491.842	0.0
20-30	1341	79.983	1628.403	0.0
20-30	1342	76.437	1530.395	0.0
20-30	1343	52.702	1629.235	0.0
20-30	1344	51.405	1504.281	0.0
20-30	1345	106.092	1078.684	0.0
20-30	1346	44.315	1544.803	0.0
20-30	1347	43.58	1474.853	0.0
20-30	1348	76.519	1126.142	0.0
20-30	1349	95.068	1391.157	0.0
20-30	1350	83.701	1475.658	0.0
20-30	1351	116.724	1029.513	0.0
20-30	1352	103.89	1475.115	0.0
20-30	1353	76.174	1068.415	0.0
20-30	1354	110.025	1407.153	0.0
20-30	1355	47.341	1526.167	0.0
20-30	1356	82.014	1555.344	0.0
20-30	1357	96.583	1482.246	0.0
20-30	1358	80.757	1471.993	0.0
20-30	1359	71.205	1540.113	0.0
20-30	1360	52.659	1582.334	0.0
20-30	1361	50.844	1595.65	0.0
20-30	1362	65.542	1516.391	0.0
20-30	1363	54.691	1563.509	0.0
20-30	1364	61.868	1474.674	0.0
20-30	1365	89.234	1519.843	0.0
20-30	1366	100.043	1448.73	0.0
20-30	1367	87.203	1500.011	0.0
20-30	1368	63.942	1585.536	0.0
20-30	1369	67.186	1575.898	0.0
20-30	1370	76.265	1510.904	0.0
20-30	1371	66.66	1092.95	0.0
20-30	1372	71.935	1461.405	0.0
20-30	1373	51.232	1419.725	0.0
20-30	1374	43.709	1414.759	0.0
20-30	1375	72.806	1496.941	0.0
20-30	1376	132.331	1361.282	0.0
20-30	1377	133.33	1373.644	0.0
20-30	1378	38.476	1441.824	0.0
20-30	1379	44.445	1068.931	0.0
20-30	1380	151.445	1448.74	0.0
20-30	1381	85.688	1528.014	0.0
20-30	1382	94.811	1538.439	0.0
20-30	1383	115.129	1453.267	0.0
20-30	1384	36.576	1492.036	0.0
20-30	1385	81.929	1462.306	0.0
20-30	1386	66.493	1215.801	0.0
20-30	1387	56.637	1093.236	0.0
20-30	1388	44.571	1437.204	0.0
20-30	1389	74.487	1026.266	0.0
20-30	1390	100.301	1452.54	0.0
20-30	1391	55.077	996.403	0.0
20-30	1392	42.842	1030.008	0.0
20-30	1393	72.757	1008.169	0.0
20-30	1394	113.957	1504.376	0.0
20-30	1395	78.683	1426.079	0.0
20-30	1396	95.799	1447.873	0.0
20-30	1397	70.904	1453.573	0.0
20-30	1398	90.572	1125.318	0.0
20-30	1399	69.387	1035.019	0.0
20-30	1400	106.048	1027.627	0.0
20-30	1401	98.142	1525.574	0.0
20-30	1402	79.983	1489.859	0.0
20-30	1403	70.818	1447.891	0.0
20-30	1404	194.889	1487.057	0.0
20-30	1405	35.538	1021.825	0.0
20-30	1406	98.055	1397.132	0.0
20-30	1407	108.086	1456.715	0.0
20-30	1408	40.035	1471.152	0.0
20-30	1409	90.965	1470.684	0.0
20-30	1410	87.499	1028.301	0.0
20-30	1411	72.979	1554.464	0.0
20-30	1412	68.05	1499.952	0.0
20-30	1413	126.367	1472.22	0.0
20-30	1414	93.211	1000.503	0.0
20-30	1415	67.358	1491.399	0.0
20-30	1416	107.521	1458.15	0.0
20-30	1417	106.093	1294.003	0.0
20-30	1418	120.663	1397.856	0.0
20-30	1419	102.633	1405.498	0.0
20-30	1420	107.91	1420.377	0.0
20-30	1421	131.127	1481.593	0.0
20-30	1422	105.792	1351.936	0.0
20-30	1423	49.543	1411.171	0.0
20-30	1424	112.405	1404.166	0.0
20-30	1425	80.199	1465.423	0.0
20-30	1426	38.133	1433.094	0.0
20-30	1427	29.787	1019.665	0.0
20-30	1428	41.633	1125.714	0.0
20-30	1429	67.096	1102.803	0.0
20-30	1430	65.499	1452.551	0.0
20-30	1431	95.198	1423.278	0.0
20-30	1432	85.56	1399.457	0.0
20-30	1433	18.331	1486.996	0.0
20-30	1434	34.76	1116.979	0.0
20-30	1435	7.523	1132.675	0.0
20-30	1436	24.211	1176.038	0.0
20-30	1437	31.907	1059.592	0.0
20-30	1438	26.502	1078.675	0.0
20-30	1439	34.111	1103.844	0.0
20-30	1440	14.527	1558.545	0.0
20-30	1441	19.023	1082.871	0.0
20-30	1442	26.458	1085.41	0.0
20-30	1443	28.534	1198.955	0.0
20-30	1444	27.238	1444.637	0.0
20-30	1445	76.131	1157.024	0.0
20-30	1446	50.107	1115.5	0.0
20-30	1447	87.329	1094.935	0.0
20-30	1448	65.498	1095.312	0.0
20-30	1449	115.256	1107.69	0.0
20-30	1450	57.755	1544.195	0.0
20-30	1451	62.731	1466.382	0.0
20-30	1452	58.798	1400.838	0.0
20-30	1453	30.132	1159.701	0.0
20-30	1454	23.692	1011.664	0.0
20-30	1455	34.759	1446.4	0.0
20-30	1456	42.844	1150.261	0.0
20-30	1457	101.682	1158.661	0.0
20-30	1458	113.224	1111.101	0.0
20-30	1459	29.615	1104.517	0.0
20-30	1460	56.291	1518.425	0.0
20-30	1461	52.659	1528.832	0.0
20-30	1462	64.848	1041.821	0.0
20-30	1463	94.072	1017.922	0.0
20-30	1464	101.939	1108.641	0.0
20-30	1465	39.038	1117.748	0.0
20-30	1466	52.659	1580.067	0.0
20-30	1467	63.554	1506.996	0.0
20-30	1468	98.006	1069.004	0.0
20-30	1469	87.719	1495.932	0.0
20-30	1470	112.142	1481.639	0.0
20-30	1471	73.407	1627.497	0.0
20-30	1472	97.013	1621.623	0.0
20-30	1473	47.685	1547.704	0.0
20-30	1474	56.721	1521.607	0.0
20-30	1475	62.34	1547.314	0.0
20-30	1476	54.864	1595.463	0.0
20-30	1477	108.553	1357.033	0.0
20-30	1478	59.357	1111.326	0.0
20-30	1479	94.158	1109.765	0.0
20-30	1480	141.414	1112.403	0.0
20-30	1481	74.358	1152.305	0.0
20-30	1482	78.598	1643.055	0.0
20-30	1483	68.955	1503.524	0.0
20-30	1484	138.945	1516.492	0.0
20-30	1485	93.818	1494.575	0.0
20-30	1486	59.923	1450.43	0.0
20-30	1487	12.797	1264.371	0.0
20-30	1488	72.803	1080.237	0.0
20-30	1489	53.005	1519.857	0.0
20-30	1490	45.826	1482.424	0.0
20-30	1491	62.211	1576.893	0.0
20-30	1492	49.718	1527.334	0.0
20-30	1493	85.646	1422.238	0.0
20-30	1494	61.045	1069.558	0.0
20-30	1495	75.309	1513.846	0.0
20-30	1496	67.703	1161.308	0.0
20-30	1497	103.762	1498.15	0.0
20-30	1498	114.915	1422.671	0.0
20-30	1499	82.618	1478.912	0.0
20-30	1500	84.434	1443.714	0.0
20-30	1501	108.685	1456.561	0.0
20-30	1502	82.918	1558.598	0.0
20-30	1503	54.777	1402.128	0.0
20-30	1504	75.228	1529.37	0.0
20-30	1505	122.568	1453.325	0.0
20-30	1506	107.74	1486.261	0.0
20-30	1507	82.831	1033.541	0.0
20-30	1508	121.659	1620.491	0.0
20-30	1509	67.186	1428.722	0.0
20-30	1510	75.789	1378.412	0.0
20-30	1511	69.218	1430.925	0.0
20-30	1512	43.58	1537.661	0.0
20-30	1513	62.125	949.451	0.0
20-30	1514	245.656	1315.145	0.0
20-30	1515	111.198	1447.872	0.0
20-30	1516	95.59	1489.456	0.0
20-30	1517	152.962	1453.706	0.0
20-30	1518	189.625	1483.41	0.0
20-30	1519	169.78	1413.622	0.0
20-30	1520	182.876	1425.178	0.0
20-30	1521	219.494	1458.669	0.0
20-30	1522	162.73	1491.873	0.0
20-30	1523	162.775	1511.431	0.0
20-30	1524	159.621	1435.779	0.0
20-30	1525	165.49	1364.612	0.0
20-30	1526	103.805	1565.034	0.0
20-30	1527	91.394	1539.579	0.0
20-30	1528	152.096	1402.563	0.0
20-30	1529	128.967	1469.801	0.0
20-30	1530	116.299	1581.935	0.0
20-30	1531	93.644	1550.448	0.0
20-30	1532	124.298	1505.927	0.0
20-30	1533	73.886	1557.107	0.0
20-30	1534	38.133	1621.539	0.0
20-30	1535	73.623	967.476	0.0
20-30	1536	36.576	1527.164	0.0
20-30	1537	53.047	1045.217	0.0
20-30	1538	51.402	1020.307	0.0
20-30	1539	59.095	988.561	0.0
20-30	1540	132.989	1540.125	0.0
20-30	1541	77.684	936.602	0.0
20-30	1542	59.184	1037.681	0.0
20-30	1543	132.372	936.076	0.0
20-30	1544	89.537	1568.618	0.0
20-30	1545	62.082	1523.224	0.0
20-30	1546	82.274	1446.186	0.0
20-30	1547	89.235	1554.788	0.0
20-30	1548	83.744	1628.019	0.0
20-30	1549	73.541	1565.254	3.718
20-30	1550	193.466	1501.951	0.0
20-30	1551	173.585	1286.1	0.0
20-30	1552	132.037	1432.217	0.0
20-30	1553	291.607	1234.158	0.0
20-30	1554	250.447	1292.052	0.0
20-30	1555	228.614	1537.92	20.447
20-30	1556	107.345	1538.563	0.0
20-30	1557	229.785	1317.814	0.0
20-30	1558	195.63	1425.425	0.0
20-30	1559	128.319	1600.272	0.0
20-30	1560	70.21	1507.343	0.0
20-30	1561	94.683	1534.589	0.0
20-30	1562	57.199	1490.48	0.0
20-30	1563	83.744	1532.171	0.0
20-30	1564	11.197	1594.334	0.0
20-30	1565	101.204	1543.117	0.0
20-30	1566	84.089	1554.597	0.0
20-30	1567	54.776	1570.085	11.153
20-30	1568	42.973	1518.416	0.0
20-30	1569	122.825	1582.744	0.0
20-30	1570	47.038	1666.924	0.0
20-30	1571	80.457	1541.851	0.0
20-30	1572	96.841	1583.263	0.0
20-30	1573	87.461	1583.214	0.0
20-30	1574	152.308	1420.146	0.0
20-30	1575	116.207	1461.34	0.0
20-30	1576	161.386	1353.827	0.0
20-30	1577	192.346	1409.802	0.0
20-30	1578	88.928	1526.024	0.0
20-30	1579	107.349	1598.647	0.0
20-30	1580	58.107	1659.026	0.0
20-30	1581	152.441	1556.239	0.0
20-30	1582	139.725	1477.405	0.0
20-30	1583	126.929	1558.619	0.0
20-30	1584	148.072	1588.667	0.0
20-30	1585	72.802	1163.843	0.0
20-30	1586	160.954	1553.701	0.0
20-30	1587	126.716	1511.497	0.0
20-30	1588	184.91	1432.073	0.0
20-30	1589	129.918	1551.874	0.0
20-30	1590	138.219	1493.639	0.0
20-30	1591	217.165	1415.629	0.0
20-30	1592	190.402	1425.912	0.0
20-30	1593	229.485	1305.257	0.0
20-30	1594	226.673	1342.608	0.0
20-30	1595	164.201	1432.244	0.0
20-30	1596	102.633	1091.947	0.0
20-30	1597	171.422	1479.878	0.0
20-30	1598	138.782	1411.57	0.0
20-30	1599	119.454	1521.421	0.0
20-30	1600	160.053	1567.171	0.0
20-30	1601	154.951	1537.397	0.0
20-30	1602	92.608	1560.763	0.0
20-30	1603	178.124	1543.625	0.0
20-30	1604	179.768	1440.821	0.0
20-30	1605	133.766	1493.921	0.0
20-30	1606	172.159	1532.751	0.0
20-30	1607	170.252	1464.516	0.0
20-30	1608	94.942	1595.028	0.0
20-30	1609	143.494	1601.607	0.0
20-30	1610	93.426	1660.904	0.0
20-30	1611	146.39	1601.004	0.0
20-30	1612	189.84	1551.786	0.0
20-30	1613	125.639	1518.765	0.0
20-30	1614	96.107	1036.007	0.0
20-30	1615	45.655	1598.486	0.0
20-30	1616	106.702	1460.543	0.0
20-30	1617	142.154	1484.087	0.0
20-30	1618	210.464	1448.207	0.0
20-30	1619	135.409	1552.23	0.0
20-30	1620	134.369	1003.66	0.0
20-30	1621	105.491	1578.608	0.0
20-30	1622	70.299	1522.625	0.0
20-30	1623	157.155	1505.459	0.0
20-30	1624	103.07	1641.203	0.0
20-30	1625	154.561	1497.976	0.0
20-30	1626	250.28	1487.945	0.0
20-30	1627	106.523	890.044	0.0
20-30	1628	131.474	1582.632	0.0
20-30	1629	187.074	1550.064	0.0
20-30	1630	115.263	1587.859	0.0
20-30	1631	115.695	1595.46	0.0
20-30	1632	129.826	1043.784	0.0
20-30	1633	56.291	1701.053	0.0
20-30	1634	146.556	898.348	0.0
20-30	1635	121.311	906.345	0.0
20-30	1636	106.268	1593.643	0.0
20-30	1637	123.341	1574.676	0.0
20-30	1638	144.612	1634.894	0.0
20-30	1639	66.664	889.735	0.0
20-30	1640	78.124	1516.444	0.0
20-30	1641	69.3	1189.057	0.0
20-30	1642	60.911	1041.074	0.0
20-30	1643	61.086	979.291	0.0
20-30	1644	50.71	991.649	0.0
20-30	1645	80.02	1012.174	0.0
20-30	1646	90.137	1067.172	0.0
20-30	1647	71.637	964.013	0.0
20-30	1648	89.359	982.773	0.0
20-30	1649	71.119	1045.971	0.0
20-30	1650	159.011	986.897	0.0
20-30	1651	50.797	1008.855	0.0
20-30	1652	128.834	1542.111	0.0
20-30	1653	94.939	1579.002	0.0
20-30	1654	133.548	1631.304	0.0
20-30	1655	107.953	1116.373	0.0
20-30	1656	85.949	1521.575	0.0
20-30	1657	136.879	1506.604	0.0
20-30	1658	116.472	1535.191	0.0
20-30	1659	97.45	1649.069	0.0
20-30	1660	101.252	1025.742	0.0
20-30	1661	98.27	985.452	0.0
20-30	1662	92.258	1059.815	0.0
20-30	1663	124.982	1047.682	0.0
20-30	1664	64.935	1073.814	0.0
20-30	1665	76.265	1481.294	0.0
20-30	1666	52.659	1579.342	0.0
20-30	1667	140.072	1057.177	0.0
20-30	1668	65.845	1084.969	0.0
20-30	1669	46.775	996.055	0.0
20-30	1670	50.408	1037.347	0.0
20-30	1671	84.215	1080.235	0.0
20-30	1672	80.802	1661.875	0.0
20-30	1673	118.631	1119.907	0.0
20-30	1674	74.747	1135.486	0.0
20-30	1675	132.807	1143.578	0.0
20-30	1676	104.057	1164.333	0.0
20-30	1677	95.278	1114.045	0.0
20-30	1678	84.393	1098.996	0.0
20-30	1679	35.02	1040.754	0.0
20-30	1680	92.129	1040.842	0.0
20-30	1681	76.784	959.524	0.0
20-30	1682	112.577	1066.272	0.0
20-30	1683	66.403	931.633	0.0
20-30	1684	115.905	1023.172	0.0
20-30	1685	78.028	986.466	0.0
20-30	1686	44.569	1105.441	0.0
20-30	1687	42.237	1115.594	0.0
20-30	1688	75.916	1132.84	0.0
20-30	1689	40.636	1047.204	0.0
20-30	1690	58.883	1153.943	0.0
20-30	1691	55.596	1087.22	0.0
20-30	1692	102.89	968.961	0.0
20-30	1693	60.997	1600.978	0.0
20-30	1694	101.811	990.351	0.0
20-30	1695	105.44	906.768	0.0
20-30	1696	44.572	988.191	0.0
20-30	1697	101.94	1043.754	0.0
20-30	1698	121.826	1034.625	0.0
20-30	1699	131.599	1066.966	0.0
20-30	1700	77.559	1049.788	0.0
20-30	1701	95.02	954.337	0.0
20-30	1702	112.485	1039.512	0.0
20-30	1703	108.3	1024.251	0.0
20-30	1704	55.253	1122.597	0.0
20-30	1705	123.823	1687.518	0.0
20-30	1706	105.319	1660.417	0.0
20-30	1707	116.553	1105.822	0.0
20-30	1708	123.52	1592.782	0.0
20-30	1709	125.118	1576.183	0.0
20-30	1710	122.957	1672.55	0.0
20-30	1711	106.01	1716.902	0.0
20-30	1712	74.188	1104.17	0.0
20-30	1713	94.375	1066.344	0.0
20-30	1714	174.743	1106.395	0.0
20-30	1715	131.599	993.812	0.0
20-30	1716	130.126	977.561	0.0
20-30	1717	131.596	1082.307	0.0
20-30	1718	156.853	1540.486	0.0
20-30	1719	109.901	1603.728	0.0
20-30	1720	65.63	1759.932	0.0
20-30	1721	83.183	1612.986	0.0
20-30	1722	62.815	1002.588	0.0
20-30	1723	97.446	1039.835	0.0
20-30	1724	79.287	1004.776	0.0
20-30	1725	154.859	1568.139	0.0
20-30	1726	90.228	1646.547	0.0
20-30	1727	140.292	1458.831	0.0
20-30	1728	195.072	1531.646	0.0
20-30	1729	67.791	1618.373	0.0
20-30	1730	109.296	1612.287	0.0
20-30	1731	145.651	1589.758	0.0
20-30	1732	96.581	995.493	0.0
20-30	1733	117.596	1615.316	0.0
20-30	1734	124.601	1683.174	0.0
20-30	1735	73.968	1042.269	0.0
20-30	1736	136.699	1004.571	0.0
20-30	1737	96.412	1643.503	0.0
20-30	1738	69.777	1033.283	0.0
20-30	1739	102.023	1052.782	0.0
20-30	1740	96.235	1050.41	0.0
20-30	1741	190.003	1041.238	0.0
20-30	1742	160.736	1012.489	0.0
20-30	1743	157.237	1094.067	0.0
20-30	1744	105.875	1057.923	0.0
20-30	1745	171.674	1048.489	0.0
20-30	1746	168.434	994.911	0.0
20-30	1747	217.551	1502.639	0.0
20-30	1748	157.632	1563.303	0.0
20-30	1749	197.275	1622.655	0.0
20-30	1750	174.363	1591.54	0.0
20-30	1751	120.183	985.77	0.0
20-30	1752	144.057	1616.372	0.0
20-30	1753	128.224	955.758	0.0
20-30	1754	160.874	1588.415	0.0
20-30	1755	158.618	1038.037	0.0
20-30	1756	149.849	1547.956	0.0
20-30	1757	155.984	971.457	0.0
20-30	1758	192.906	1570.136	0.0
20-30	1759	227.62	986.195	0.0
20-30	1760	127.453	1561.483	0.0
20-30	1761	201.074	965.403	0.0
20-30	1762	146.907	1517.83	0.0
20-30	1763	240.852	987.615	0.0
20-30	1764	190.007	1043.958	0.0
20-30	1765	218.288	1552.406	0.0
20-30	1766	217.976	1079.35	0.0
20-30	1767	138.732	998.757	0.0
20-30	1768	151.06	1495.168	0.0
20-30	1769	160.953	980.663	0.0
20-30	1770	183.996	1012.098	0.0
20-30	1771	137.347	1051.261	0.0
20-30	1772	192.98	1058.825	0.0
20-30	1773	164.368	964.925	0.0
20-30	1774	202.193	1077.201	0.0
20-30	1775	222.776	1084.371	0.0
20-30	1776	181.706	1037.77	0.0
20-30	1777	126.802	1045.423	0.0
20-30	1778	171.121	1487.847	0.0
20-30	1779	200.866	1555.931	0.0
20-30	1780	158.099	1019.53	0.0
20-30	1781	138.782	1653.64	0.0
20-30	1782	210.591	1532.107	0.0
20-30	1783	197.491	1761.816	0.0
20-30	1784	124.253	1675.394	0.0
20-30	1785	128.967	1671.103	0.0
20-30	1786	156.249	1597.132	0.0
20-30	1787	179.896	1563.327	0.0
20-30	1788	159.62	1521.847	0.0
20-30	1789	139.078	1064.402	0.0
20-30	1790	153.388	1010.459	0.0
20-30	1791	176.393	1584.188	0.0
20-30	1792	165.236	1555.521	0.0
20-30	1793	115.176	1684.827	0.0
20-30	1794	97.318	1195.007	0.0
20-30	1795	196.752	1033.572	0.0
20-30	1796	115.214	1052.73	0.0
20-30	1797	98.435	1093.713	0.0
20-30	1798	76.302	1056.979	0.0
20-30	1799	133.414	1005.564	0.0
20-30	1800	82.101	1123.973	0.0
20-30	1801	158.269	1131.971	0.0
20-30	1802	102.552	1626.158	0.0
20-30	1803	180.069	1559.151	0.0
20-30	1804	170.636	1079.671	0.0
20-30	1805	139.855	1036.508	0.0
20-30	1806	92.431	1030.514	0.0
20-30	1807	93.166	1003.27	0.0
20-30	1808	61.907	1005.518	0.0
20-30	1809	120.748	1008.728	0.0
20-30	1810	145.261	1057.186	0.0
20-30	1811	129.134	1056.719	0.0
20-30	1812	114.527	1583.498	0.0
20-30	1813	126.976	1036.692	0.0
20-30	1814	179.628	1055.805	0.0
20-30	1815	104.886	1576.4	0.0
20-30	1816	153.991	946.68	0.0
20-30	1817	141.848	1071.159	0.0
20-30	1818	113.879	1489.474	0.0
20-30	1819	95.115	1548.525	0.0
20-30	1820	157.623	1039.941	0.0
20-30	1821	133.288	1579.638	0.0
20-30	1822	131.124	1130.847	0.0
20-30	1823	116.678	1148.793	0.0
20-30	1824	74.313	1075.084	0.0
20-30	1825	103.889	1548.26	0.0
20-30	1826	69.342	1126.402	0.0
20-30	1827	116.423	1107.637	0.0
20-30	1828	183.692	1108.803	0.0
20-30	1829	138.687	1096.097	0.0
20-30	1830	124.505	1173.915	0.0
20-30	1831	182.738	1007.118	0.0
20-30	1832	152.091	1087.234	0.0
20-30	1833	113.736	1039.421	0.0
20-30	1834	155.721	1104.269	0.0
20-30	1835	55.766	1150.088	0.0
20-30	1836	43.319	1176.763	0.0
20-30	1837	137.861	1138.68	0.0
20-30	1838	146.814	1121.858	0.0
20-30	1839	91.393	1010.014	0.0
20-30	1840	199.569	1464.723	0.0
20-30	1841	229.564	928.007	0.0
20-30	1842	151.925	1572.423	0.0
20-30	1843	169.217	1049.817	0.0
20-30	1844	198.788	1506.488	0.0
20-30	1845	184.911	1595.683	0.0
20-30	1846	151.492	1563.645	0.0
20-30	1847	242.147	969.157	0.0
20-30	1848	179.328	1630.572	0.0
20-30	1849	139.992	1532.779	0.0
20-30	1850	158.965	1492.568	0.0
20-30	1851	232.812	1497.06	0.0
20-30	1852	162.083	1564.974	0.0
20-30	1853	161.217	1489.886	0.0
20-30	1854	155.46	1038.058	0.0
20-30	1855	167.531	1505.967	0.0
20-30	1856	115.866	1590.322	0.0
20-30	1857	148.551	1587.42	0.0
20-30	1858	154.945	1024.826	0.0
20-30	1859	106.566	1109.215	0.0
20-30	1860	128.097	1095.435	0.0
20-30	1861	171.726	1496.55	0.0
20-30	1862	150.009	1081.6	0.0
20-30	1863	106.83	1673.833	0.0
20-30	1864	133.593	1513.104	0.0
20-30	1865	177.556	1446.398	0.0
20-30	1866	179.335	1409.69	0.0
20-30	1867	223.953	1489.629	0.0
20-30	1868	228.444	1586.155	0.0
20-30	1869	136.571	1006.202	0.0
20-30	1870	204.713	1515.272	0.0
20-30	1871	123.602	1047.588	0.0
20-30	1872	127.796	1024.019	0.0
20-30	1873	122.695	1700.386	0.0
20-30	1874	133.895	1608.518	0.0
20-30	1875	128.143	1620.58	0.0
20-30	1876	127.886	1011.555	0.0
20-30	1877	115.0	1571.333	0.0
20-30	1878	163.12	1594.866	0.0
20-30	1879	141.243	1617.977	0.0
20-30	1880	166.014	934.356	0.0
20-30	1881	90.835	1586.425	0.0
20-30	1882	155.686	1538.69	0.0
20-30	1883	150.974	1694.341	0.0
20-30	1884	168.431	974.078	0.0
20-30	1885	127.494	1037.961	0.0
20-30	1886	101.6	1609.254	0.0
20-30	1887	94.16	893.89	0.0
20-30	1888	71.894	1028.806	0.0
20-30	1889	120.054	992.8	0.0
20-30	1890	187.241	1094.404	0.0
20-30	1891	85.038	1150.241	0.0
20-30	1892	111.32	1149.651	0.0
20-30	1893	78.729	1040.765	0.0
20-30	1894	165.581	1059.201	0.0
20-30	1895	109.204	1062.143	0.0
20-30	1896	106.873	1094.028	0.0
20-30	1897	86.338	1656.082	0.0
20-30	1898	116.992	1647.506	0.0
20-30	1899	110.074	1631.738	0.0
20-30	1900	155.766	996.869	0.0
20-30	1901	79.414	1050.304	0.0
20-30	1902	103.07	1554.258	0.0
20-30	1903	81.669	975.881	0.0
20-30	1904	84.781	1026.222	0.0
20-30	1905	94.033	979.908	0.0
20-30	1906	77.256	937.983	0.0
20-30	1907	135.144	921.652	0.0
20-30	1908	106.093	976.507	0.0
20-30	1909	117.419	965.655	0.0
20-30	1910	156.676	1007.327	0.0
20-30	1911	93.948	1026.337	0.0
20-30	1912	117.548	1108.981	0.0
20-30	1913	157.716	986.33	0.0
20-30	1914	151.357	990.613	0.0
20-30	1915	234.668	941.135	0.0
20-30	1916	197.831	882.352	0.0
20-30	1917	195.069	969.248	0.0
20-30	1918	174.094	942.012	0.0
20-30	1919	120.704	902.491	0.0
20-30	1920	108.209	842.355	0.0
20-30	1921	178.116	989.375	0.0
20-30	1922	187.838	950.997	0.0
20-30	1923	104.363	940.229	0.0
20-30	1924	91.308	919.598	0.0
20-30	1925	145.438	907.333	0.0
20-30	1926	100.519	1042.987	0.0
20-30	1927	111.712	954.1	0.0
20-30	1928	99.565	985.923	0.0
20-30	1929	173.013	947.09	0.0
20-30	1930	120.968	919.042	0.0
20-30	1931	122.043	1588.115	0.0
20-30	1932	196.625	1480.809	0.0
20-30	1933	134.069	1593.864	0.0
20-30	1934	149.714	1545.325	0.0
20-30	1935	122.607	949.818	0.0
20-30	1936	114.177	866.197	0.0
20-30	1937	166.623	1424.001	0.0
20-30	1938	146.65	1069.311	0.0
20-30	1939	166.06	1018.092	0.0
20-30	1940	112.797	1036.683	0.0
20-30	1941	135.794	985.715	0.0
20-30	1942	110.672	1027.26	0.0
20-30	1943	127.021	1662.083	0.0
20-30	1944	112.578	991.457	0.0
20-30	1945	157.797	988.561	0.0
20-30	1946	181.1	1039.492	0.0
20-30	1947	201.985	1134.921	0.0
20-30	1948	249.968	997.087	0.0
20-30	1949	227.53	1552.995	0.0
20-30	1950	130.864	1612.402	0.0
20-30	1951	148.112	1081.9	0.0
20-30	1952	135.49	980.902	0.0
20-30	1953	93.859	1554.379	0.0
20-30	1954	168.516	1036.811	0.0
20-30	1955	101.719	1664.869	0.0
20-30	1956	73.709	1662.87	0.0
20-30	1957	63.554	935.814	0.0
20-30	1958	143.744	1017.485	0.0
20-30	1959	121.053	941.215	0.0
20-30	1960	124.466	1677.414	0.0
20-30	1961	121.308	1149.041	0.0
20-30	1962	149.062	1705.167	0.0
20-30	1963	82.746	949.96	0.0
20-30	1964	97.787	990.24	0.0
20-30	1965	134.278	1011.988	0.0
20-30	1966	111.583	999.638	0.0
20-30	1967	100.735	1665.642	0.0
20-30	1968	104.54	1704.079	0.0
20-30	1969	116.727	1080.334	0.0
20-30	1970	149.716	1563.994	0.0
20-30	1971	123.732	1582.692	0.0
20-30	1972	141.933	1602.745	0.0
20-30	1973	217.551	1498.397	0.0
20-30	1974	183.399	1489.67	0.0
20-30	1975	171.899	1477.069	0.0
20-30	1976	240.814	1440.271	0.0
20-30	1977	141.541	1553.354	27.929
20-30	1978	121.177	1109.888	0.0
20-30	1979	154.12	1068.076	0.0
20-30	1980	109.29	1077.38	0.0
20-30	1981	118.375	1533.513	0.0
20-30	1982	95.847	1588.116	0.0
20-30	1983	116.73	1592.908	0.0
20-30	1984	38.563	901.916	0.0
20-30	1985	40.894	1615.266	23.606
20-30	1986	80.628	1618.459	0.0
20-30	1987	133.287	1554.659	0.0
20-30	1988	96.102	1081.954	0.0
20-30	1989	56.201	1047.494	0.0
20-30	1990	57.847	1567.959	0.0
20-30	1991	41.416	986.324	0.0
20-30	1992	40.206	1535.444	0.0
20-30	1993	78.724	1098.256	0.0
20-30	1994	55.512	1509.681	0.0
20-30	1995	72.455	1006.553	0.0
20-30	1996	74.27	1012.834	0.0
20-30	1997	126.243	1496.452	0.0
20-30	1998	7.609	1086.749	0.0
[truncated: 21,229 more rows]
