# Supplementary material for: N-Glycans modulate tilting of HIV-1 envelope glycoprotein
Source: Nat Commun. 2026 Apr 15;17:5206. doi: 10.1038/s41467-026-71874-2 (PMC13254402; doi:10.1038/s41467-026-71874-2)
Supplement: Supplementary file 8 — Source Data [file 41467_2026_71874_MOESM8_ESM.zip › source_data/1_Main_Text_Figures/5_Figure_6/2_extracted_data/WT_MPER_RAW_7.2_10-20.csv]

Tilt_bin	Frame	ASA_7.2	Membrane_7.2	Glycan_7.2
10-20	0	43.145	1514.19	0.0
10-20	1	40.64	1044.511	0.0
10-20	2	39.035	1458.151	0.0
10-20	3	21.833	1537.175	0.0
10-20	4	22.308	965.789	0.0
10-20	5	32.9	1426.389	0.0
10-20	6	20.447	1495.379	0.0
10-20	7	30.999	990.763	0.0
10-20	8	44.225	1479.677	0.0
10-20	9	32.986	1510.896	0.0
10-20	10	26.113	1011.223	0.0
10-20	11	50.106	1543.309	0.0
10-20	12	30.047	963.576	0.0
10-20	13	11.154	1474.451	0.0
10-20	14	56.203	1090.818	0.0
10-20	15	33.463	1450.883	0.0
10-20	16	16.515	1006.898	0.0
10-20	17	12.97	1404.06	0.0
10-20	18	12.97	1429.007	0.0
10-20	19	18.85	1430.778	0.0
10-20	20	15.132	1444.532	0.0
10-20	21	50.325	995.738	0.0
10-20	22	25.768	1435.625	0.0
10-20	23	9.079	1421.958	0.0
10-20	24	38.434	1329.887	0.0
10-20	25	92.518	1405.446	0.0
10-20	26	84.65	1294.778	0.0
10-20	27	88.671	1531.119	0.0
10-20	28	58.797	1417.119	0.0
10-20	29	71.506	1505.008	0.0
10-20	30	76.347	991.348	0.0
10-20	31	37.916	985.107	0.0
10-20	32	40.337	1481.195	0.0
10-20	33	35.234	1473.77	0.0
10-20	34	129.265	1397.674	0.0
10-20	35	152.522	1399.963	0.0
10-20	36	123.859	1417.256	0.0
10-20	37	95.631	1450.971	0.0
10-20	38	140.2	1339.3	0.0
10-20	39	125.201	1387.207	0.0
10-20	40	25.897	1459.059	0.0
10-20	41	89.617	1369.099	0.0
10-20	42	73.103	1401.551	0.0
10-20	43	61.56	1434.255	0.0
10-20	44	75.397	1416.205	0.0
10-20	45	70.336	1458.355	0.0
10-20	46	94.286	1470.111	0.0
10-20	47	83.133	1432.258	0.0
10-20	48	106.781	1416.029	0.0
10-20	49	162.811	1318.46	0.0
10-20	50	136.31	1518.209	0.0
10-20	51	49.761	1458.037	0.0
10-20	52	59.185	1356.809	0.0
10-20	53	121.006	1256.301	0.0
10-20	54	84.865	1314.582	0.0
10-20	55	83.091	1351.269	0.0
10-20	56	125.502	1360.564	0.0
10-20	57	99.953	1386.215	0.0
10-20	58	60.654	1285.049	0.0
10-20	59	73.494	1375.194	0.0
10-20	60	60.911	1437.795	0.0
10-20	61	97.876	1256.217	0.0
10-20	62	140.594	1362.601	0.0
10-20	63	93.554	1373.625	0.0
10-20	64	65.409	1310.679	0.0
10-20	65	61.003	1378.506	0.0
10-20	66	127.538	1242.3	0.0
10-20	67	117.936	1241.157	0.0
10-20	68	55.163	1323.997	0.0
10-20	69	79.417	1339.824	0.0
10-20	70	98.003	938.341	0.0
10-20	71	92.383	1254.371	0.0
10-20	72	47.944	1469.688	0.0
10-20	73	117.98	1355.081	0.0
10-20	74	82.788	1365.502	0.0
10-20	75	132.42	1350.149	0.0
10-20	76	93.813	1370.639	0.0
10-20	77	82.532	1351.892	0.0
10-20	78	41.98	1434.358	0.0
10-20	79	60.958	1400.855	0.0
10-20	80	86.596	1270.52	0.0
10-20	81	66.276	1295.288	0.0
10-20	82	77.256	1262.876	0.0
10-20	83	45.912	938.595	0.0
10-20	84	124.983	1295.636	0.0
10-20	85	121.136	1280.562	0.0
10-20	86	123.472	1328.536	0.0
10-20	87	124.076	1391.14	0.0
10-20	88	79.758	983.82	0.0
10-20	89	48.115	969.083	0.0
10-20	90	52.745	978.185	0.0
10-20	91	27.624	936.181	0.0
10-20	92	0.0	519.566	0.0
10-20	93	68.132	933.795	0.0
10-20	94	48.072	913.826	0.0
10-20	95	38.996	1443.838	0.0
10-20	96	44.354	919.085	0.0
10-20	97	22.265	987.444	0.0
10-20	98	77.256	1068.515	0.0
10-20	99	95.713	1350.784	0.0
10-20	100	93.468	1345.925	0.0
10-20	101	102.72	1293.225	0.0
10-20	102	57.194	1371.124	0.0
10-20	103	75.181	1344.656	0.0
10-20	104	84.432	1397.778	0.0
10-20	105	65.673	1380.937	0.0
10-20	106	71.119	1421.185	0.0
10-20	107	43.146	1372.041	0.0
10-20	108	106.216	1287.347	0.0
10-20	109	61.213	1360.544	0.0
10-20	110	50.232	1014.084	0.0
10-20	111	16.773	982.786	0.0
10-20	112	16.557	1402.765	0.0
10-20	113	48.071	1013.996	0.0
10-20	114	63.157	1052.166	0.0
10-20	115	70.033	1087.673	0.0
10-20	116	42.669	933.092	0.0
10-20	117	3.718	995.789	0.0
10-20	118	40.765	992.165	0.0
10-20	119	49.758	1061.946	0.0
10-20	120	45.826	1033.218	0.0
10-20	121	54.905	1061.89	0.0
10-20	122	57.194	1080.866	0.0
10-20	123	66.66	1111.184	0.0
10-20	124	34.802	997.159	0.0
10-20	125	33.33	1057.407	0.0
10-20	126	38.906	1025.099	0.0
10-20	127	64.672	996.966	0.0
10-20	128	22.005	1017.455	0.0
10-20	129	31.557	1026.965	0.0
10-20	130	67.229	955.187	0.0
10-20	131	27.281	1139.827	0.0
10-20	132	60.653	1315.428	0.0
10-20	133	72.193	1371.245	0.0
10-20	134	89.225	1206.066	0.0
10-20	135	81.015	1299.396	0.0
10-20	136	84.732	1306.148	0.0
10-20	137	101.547	1263.439	0.0
10-20	138	71.72	1252.281	0.0
10-20	139	64.847	1226.605	0.0
10-20	140	65.493	1222.967	0.0
10-20	141	73.495	983.16	0.0
10-20	142	50.147	1259.615	0.0
10-20	143	115.732	884.428	0.0
10-20	144	120.183	947.718	0.0
10-20	145	55.383	981.994	0.0
10-20	146	108.553	882.082	0.0
10-20	147	122.212	919.349	0.0
10-20	148	63.941	1024.706	0.0
10-20	149	62.125	1032.219	0.0
10-20	150	60.052	1080.558	0.0
10-20	151	57.323	1295.593	0.0
10-20	152	58.666	981.14	0.0
10-20	153	44.44	1042.875	0.0
10-20	154	44.311	1026.662	0.0
10-20	155	29.311	958.876	0.0
10-20	156	48.158	1045.377	0.0
10-20	157	34.931	1068.772	0.0
10-20	158	24.036	1313.884	0.0
10-20	159	50.624	1084.513	0.0
10-20	160	88.065	1107.867	0.0
10-20	161	57.712	967.228	0.0
10-20	162	24.122	972.577	0.0
10-20	163	20.534	1011.192	0.0
10-20	164	27.755	1019.451	0.0
10-20	165	20.666	938.111	0.0
10-20	166	77.864	972.011	0.0
10-20	167	72.114	1042.652	0.0
10-20	168	81.28	982.167	0.0
10-20	169	64.547	1363.851	0.0
10-20	170	59.615	1398.228	0.0
10-20	171	87.021	1342.817	0.0
10-20	172	66.878	953.976	0.0
10-20	173	48.461	1336.23	0.0
10-20	174	73.066	1003.705	0.0
10-20	175	102.463	945.477	0.0
10-20	176	92.564	1086.962	0.0
10-20	177	111.717	891.645	0.0
10-20	178	60.613	1022.733	0.0
10-20	179	83.265	1253.104	0.0
10-20	180	54.949	1040.202	0.0
10-20	181	119.193	986.763	0.0
10-20	182	54.648	978.026	0.0
10-20	183	85.904	1370.647	0.0
10-20	184	77.085	1305.727	0.0
10-20	185	124.72	1306.33	0.0
10-20	186	55.249	1340.521	0.0
10-20	187	54.82	1006.691	0.0
10-20	188	62.602	1019.102	0.0
10-20	189	62.689	910.932	0.0
10-20	190	126.237	926.927	0.0
10-20	191	77.99	799.776	0.0
10-20	192	94.593	1043.527	0.0
10-20	193	99.259	946.341	0.0
10-20	194	97.226	925.983	0.0
10-20	195	40.293	929.291	0.0
10-20	196	69.689	989.615	0.0
10-20	197	44.096	1433.209	0.0
10-20	198	58.449	1065.357	0.0
10-20	199	45.74	958.479	0.0
10-20	200	38.735	987.329	0.0
10-20	201	118.542	992.212	0.0
10-20	202	69.3	1015.0	0.0
10-20	203	20.19	942.145	0.0
10-20	204	11.153	929.995	0.0
10-20	205	18.59	949.753	0.0
10-20	206	64.33	924.294	0.0
10-20	207	42.886	855.468	0.0
10-20	208	97.4	881.273	0.0
10-20	209	65.279	898.488	0.0
10-20	210	114.606	943.621	0.0
10-20	211	60.956	968.868	0.0
10-20	212	42.712	942.498	0.0
10-20	213	47.901	954.977	0.0
10-20	214	100.385	962.385	0.0
10-20	215	74.923	905.397	0.0
10-20	216	70.34	891.895	0.0
10-20	217	50.236	870.06	0.0
10-20	218	47.47	962.455	0.0
10-20	219	33.031	986.452	0.0
10-20	220	33.676	948.924	0.0
10-20	221	22.654	1041.187	0.0
10-20	222	33.765	1430.055	0.0
10-20	223	18.416	1389.865	0.0
10-20	224	58.452	918.62	0.0
10-20	225	43.924	1379.091	0.0
10-20	226	45.956	1404.095	0.0
10-20	227	47.943	1400.576	0.0
10-20	228	1.859	1321.07	0.0
10-20	229	9.294	1355.895	0.0
10-20	230	33.459	977.509	0.0
10-20	231	31.084	1378.752	0.0
10-20	232	49.587	955.501	0.0
10-20	233	46.299	946.594	0.0
10-20	234	33.502	897.136	0.0
10-20	235	13.099	940.754	0.0
10-20	236	31.602	1031.506	0.0
10-20	237	48.16	874.437	0.0
10-20	238	62.6	881.132	0.0
10-20	239	68.351	957.174	0.0
10-20	240	83.694	876.562	0.0
10-20	241	73.149	901.511	0.0
10-20	242	84.132	975.087	0.0
10-20	243	111.196	906.431	0.0
10-20	244	106.874	965.098	0.0
10-20	245	52.612	1423.258	0.0
10-20	246	109.552	959.615	0.0
10-20	247	107.689	898.163	0.0
10-20	248	129.389	996.399	0.0
10-20	249	158.133	1032.417	0.0
10-20	250	84.52	1032.623	0.0
10-20	251	97.271	932.207	0.0
10-20	252	60.654	1085.257	0.0
10-20	253	79.759	1383.035	0.0
10-20	254	81.145	1008.986	0.0
10-20	255	109.808	939.511	0.0
10-20	256	62.641	947.161	0.0
10-20	257	76.302	1008.294	0.0
10-20	258	53.651	983.593	0.0
10-20	259	61.22	1041.306	0.0
10-20	260	123.084	1010.932	0.0
10-20	261	124.946	1003.871	0.0
10-20	262	126.369	1004.573	0.0
10-20	263	135.876	1068.741	0.0
10-20	264	141.109	1020.23	0.0
10-20	265	72.021	1177.583	0.0
10-20	266	42.71	1014.482	0.0
10-20	267	61.428	949.49	0.0
10-20	268	87.408	990.828	0.0
10-20	269	62.985	896.624	0.0
10-20	270	83.565	962.387	0.0
10-20	271	28.144	965.835	0.0
10-20	272	61.17	1055.166	0.0
10-20	273	71.374	1099.306	0.0
10-20	274	107.26	1034.45	0.0
10-20	275	71.682	977.851	0.0
10-20	276	65.886	945.046	0.0
10-20	277	74.354	1327.586	0.0
10-20	278	60.052	1113.827	0.0
10-20	279	50.022	1046.847	0.0
10-20	280	37.263	1252.021	0.0
10-20	281	71.203	1060.947	0.0
10-20	282	70.681	982.312	0.0
10-20	283	64.973	1059.702	0.0
10-20	284	96.148	1026.67	0.0
10-20	285	62.081	995.749	0.0
10-20	286	48.417	1026.935	0.0
10-20	287	48.547	999.517	0.0
10-20	288	102.024	1140.974	0.0
10-20	289	39.385	1063.807	0.0
10-20	290	74.056	1007.132	0.0
10-20	291	23.864	1429.056	0.0
10-20	292	41.245	1049.354	0.0
10-20	293	53.265	1036.563	0.0
10-20	294	106.783	997.149	0.0
10-20	295	70.298	1010.532	0.0
10-20	296	116.643	1141.931	0.0
10-20	297	96.19	1119.453	0.0
10-20	298	53.092	1079.708	0.0
10-20	299	59.75	1160.466	0.0
10-20	300	103.195	1125.279	0.0
10-20	301	57.023	1074.565	0.0
10-20	302	71.677	1295.249	0.0
10-20	303	29.659	1200.81	0.0
10-20	304	47.298	1143.948	0.0
10-20	305	58.28	1162.282	0.0
10-20	306	68.733	1248.822	0.0
10-20	307	54.821	1174.385	0.0
10-20	308	68.048	1173.667	0.0
10-20	309	84.69	1148.979	0.0
10-20	310	63.812	1091.814	0.0
10-20	311	98.829	1150.603	0.0
10-20	312	154.467	1080.276	0.0
10-20	313	85.598	1237.224	0.0
10-20	314	130.3	1205.316	0.0
10-20	315	22.654	1166.871	0.0
10-20	316	7.609	1247.939	0.0
10-20	317	46.433	1182.035	0.0
10-20	318	57.843	1258.282	0.0
10-20	319	55.381	1207.458	0.0
10-20	320	48.159	1311.868	0.0
10-20	321	67.178	1230.312	0.0
10-20	322	100.989	1213.404	0.0
10-20	323	74.095	1168.396	0.0
10-20	324	104.013	1205.706	0.0
10-20	325	88.713	1229.399	0.0
10-20	326	87.284	1219.237	0.0
10-20	327	85.291	1297.887	0.0
10-20	328	86.9	1111.66	0.0
10-20	329	84.863	1186.412	0.0
10-20	330	61.343	1259.274	0.0
10-20	331	81.317	1099.512	0.0
10-20	332	79.419	1204.606	0.0
10-20	333	44.142	1183.596	0.0
10-20	334	83.136	1230.471	0.0
10-20	335	33.72	1133.88	0.0
10-20	336	24.643	1089.569	0.0
10-20	337	94.028	1162.206	0.0
10-20	338	66.445	1319.33	0.0
10-20	339	84.696	1107.294	0.0
10-20	340	44.612	1380.034	0.0
10-20	341	23.865	1200.506	0.0
10-20	342	15.045	1043.781	0.0
10-20	343	10.981	1098.39	0.0
10-20	344	7.609	1175.381	0.0
10-20	345	15.045	1141.572	0.0
10-20	346	24.168	1131.715	0.0
10-20	347	58.885	1144.765	0.0
10-20	348	22.135	1085.19	0.0
10-20	349	50.234	1101.97	0.0
10-20	350	86.981	1197.791	0.0
10-20	351	22.35	1186.94	0.0
10-20	352	75.696	1095.852	0.0
10-20	353	57.668	1175.744	0.0
10-20	354	62.211	1087.89	0.0
10-20	355	71.767	1182.344	0.0
10-20	356	65.755	1057.675	0.0
10-20	357	71.201	1152.006	0.0
10-20	358	74.353	1277.447	0.0
10-20	359	61.085	1249.416	0.0
10-20	360	76.04	1220.841	0.0
10-20	361	105.913	1259.444	0.0
10-20	362	98.267	1236.517	0.0
10-20	363	58.059	1190.469	0.0
10-20	364	120.656	1280.078	0.0
10-20	365	108.166	1382.078	0.0
10-20	366	94.8	1284.141	0.0
10-20	367	126.535	1335.01	0.0
10-20	368	106.224	1159.47	0.0
10-20	369	142.009	1188.293	0.0
10-20	370	90.609	1243.651	0.0
10-20	371	105.834	1381.331	0.0
10-20	372	129.476	1230.3	0.0
10-20	373	153.981	1273.125	0.0
10-20	374	139.762	1283.837	0.0
10-20	375	113.347	1357.78	0.0
10-20	376	89.19	1187.521	0.0
10-20	377	91.952	1467.979	0.0
10-20	378	52.786	1193.902	0.0
10-20	379	97.878	1158.531	0.0
10-20	380	78.512	1142.131	0.0
10-20	381	80.668	1118.453	0.0
10-20	382	98.259	1292.795	0.0
10-20	383	73.539	1220.051	0.0
10-20	384	129.176	1177.254	0.0
10-20	385	106.306	1063.721	0.0
10-20	386	97.184	1077.081	0.0
10-20	387	121.525	1060.698	0.0
10-20	388	67.917	1363.269	0.0
10-20	389	134.405	1276.079	0.0
10-20	390	103.277	1278.349	0.0
10-20	391	133.237	1152.743	0.0
10-20	392	95.283	1168.525	0.0
10-20	393	119.966	1127.366	0.0
10-20	394	77.902	1192.604	0.0
10-20	395	79.761	1143.921	0.0
10-20	396	127.49	1329.933	0.0
10-20	397	180.92	1341.648	0.0
10-20	398	141.016	1409.836	0.0
10-20	399	162.981	1393.451	0.0
10-20	400	112.008	1565.894	0.0
10-20	401	102.024	1489.839	0.0
10-20	402	92.99	1095.462	0.0
10-20	403	106.305	1077.424	0.0
10-20	404	89.149	1330.496	0.0
10-20	405	111.371	1464.035	0.0
10-20	406	149.368	1338.901	0.0
10-20	407	120.879	1460.743	0.0
10-20	408	119.923	1395.71	0.0
10-20	409	80.02	1152.311	0.0
10-20	410	105.523	1273.212	0.0
10-20	411	112.357	1391.506	0.0
10-20	412	75.481	1421.179	0.0
10-20	413	96.062	1134.973	0.0
10-20	414	113.957	1319.822	0.0
10-20	415	65.757	1261.859	0.0
10-20	416	128.917	1322.914	0.0
10-20	417	76.481	1277.878	0.0
10-20	418	96.273	1425.888	0.0
10-20	419	48.722	1036.657	0.0
10-20	420	58.884	1080.579	0.0
10-20	421	35.236	1375.455	0.0
10-20	422	52.09	1402.391	0.0
10-20	423	48.722	1365.628	0.0
10-20	424	70.767	1320.274	0.0
10-20	425	86.245	1406.871	0.0
10-20	426	75.353	1335.67	0.0
10-20	427	164.361	1406.849	0.0
10-20	428	106.431	1533.517	0.0
10-20	429	122.901	1343.945	0.0
10-20	430	87.716	1424.169	0.0
10-20	431	125.895	1324.105	0.0
10-20	432	96.326	1314.434	0.0
10-20	433	100.6	1347.661	0.0
10-20	434	146.765	1311.56	0.0
10-20	435	160.474	1348.983	0.0
10-20	436	140.754	1306.811	0.0
10-20	437	85.425	1337.981	0.0
10-20	438	89.355	1224.224	0.0
10-20	439	87.418	1294.669	19.974
10-20	440	80.587	1315.763	113.388
10-20	441	87.455	1240.286	0.0
10-20	442	160.52	1329.136	0.0
10-20	443	36.835	1425.01	0.0
10-20	444	81.626	1362.051	0.0
10-20	445	53.09	1064.152	0.0
10-20	446	59.79	1500.802	0.0
10-20	447	149.415	1340.691	0.0
10-20	448	116.338	1398.111	0.0
10-20	449	96.412	1323.504	0.0
10-20	450	144.658	1329.533	0.0
10-20	451	91.692	1053.69	0.0
10-20	452	132.548	968.207	0.0
10-20	453	80.805	1376.951	0.0
10-20	454	78.123	996.093	0.0
10-20	455	127.408	1130.036	0.0
10-20	456	107.947	1027.93	0.0
10-20	457	96.411	1368.053	0.0
10-20	458	62.949	1062.41	0.0
10-20	459	94.076	1289.969	0.0
10-20	460	99.173	1009.805	0.0
10-20	461	108.034	1038.562	0.0
10-20	462	65.972	1307.111	0.0
10-20	463	148.034	1339.239	0.0
10-20	464	175.486	1237.94	0.0
10-20	465	145.088	1357.406	0.0
10-20	466	134.501	1363.132	0.0
10-20	467	101.595	1288.571	0.0
10-20	468	160.265	1323.372	0.0
10-20	469	187.501	1443.738	0.0
10-20	470	109.81	1410.362	0.0
10-20	471	130.996	1218.819	0.0
10-20	472	123.085	1270.155	0.0
10-20	473	119.582	1369.365	0.0
10-20	474	102.979	1402.221	0.0
10-20	475	109.897	1283.408	0.0
10-20	476	108.169	1308.451	0.0
10-20	477	131.166	1336.593	0.0
10-20	478	132.599	1286.009	0.0
10-20	479	69.821	1048.927	0.0
10-20	480	47.729	1364.393	0.0
10-20	481	65.32	1128.833	0.0
10-20	482	48.722	1210.59	0.0
10-20	483	67.396	1269.565	0.0
10-20	484	61.301	1137.481	0.0
10-20	485	39.084	1114.81	0.0
10-20	486	78.121	1193.063	0.0
10-20	487	62.643	1222.845	0.0
10-20	488	65.757	1309.66	0.0
10-20	489	57.843	1286.272	0.0
10-20	490	72.674	1222.673	0.0
10-20	491	89.839	1306.024	0.0
10-20	492	74.396	1112.961	0.0
10-20	493	109.117	1174.964	0.0
10-20	494	56.635	1439.184	0.0
10-20	495	57.757	1214.348	0.0
10-20	496	89.922	1139.946	0.0
10-20	497	91.051	1155.972	0.0
10-20	498	68.347	1381.455	0.0
10-20	499	74.401	1260.937	0.0
10-20	500	64.244	1398.387	0.0
10-20	501	86.335	1365.692	0.0
10-20	502	64.672	1391.106	0.0
10-20	503	120.699	1460.196	0.0
10-20	504	12.711	1392.76	0.0
10-20	505	29.959	1164.324	0.0
10-20	506	37.35	1353.618	0.0
10-20	507	66.317	1340.952	0.0
10-20	508	76.912	1339.486	0.0
10-20	509	28.013	1303.905	0.0
10-20	510	76.089	1328.641	0.0
10-20	511	73.15	1352.67	0.0
10-20	512	44.444	1076.285	0.0
10-20	513	96.841	1328.811	0.0
10-20	514	115.302	1297.951	0.0
10-20	515	130.648	1312.349	0.0
10-20	516	134.971	1332.677	0.0
10-20	517	138.424	1213.849	0.0
10-20	518	148.02	1316.232	0.0
10-20	519	161.307	1321.215	3.805
10-20	520	146.421	1296.598	0.0
10-20	521	208.379	1425.469	0.0
10-20	522	185.939	1408.423	0.0
10-20	523	148.244	1495.117	0.0
10-20	524	135.919	1543.072	0.0
10-20	525	72.114	1667.834	0.0
10-20	526	101.597	1571.007	0.0
10-20	527	104.404	1614.446	0.0
10-20	528	63.119	1525.524	0.0
10-20	529	68.306	1495.933	0.0
10-20	530	163.291	1571.222	0.0
10-20	531	197.002	1460.505	0.0
10-20	532	213.176	1434.169	0.0
10-20	533	201.625	1570.398	0.0
10-20	534	77.598	1457.033	0.0
10-20	535	162.068	1500.525	0.0
10-20	536	193.543	1443.726	0.0
10-20	537	195.149	1304.047	0.0
10-20	538	265.409	1373.789	0.0
10-20	539	155.12	1466.425	0.0
10-20	540	97.659	1529.682	0.0
10-20	541	173.355	1433.92	0.0
10-20	542	261.34	1424.919	0.0
10-20	543	190.18	1428.123	0.0
10-20	544	301.111	1389.048	0.0
10-20	545	189.566	1492.097	0.0
10-20	546	246.328	1442.002	0.0
10-20	547	254.938	1550.296	0.0
10-20	548	136.05	1416.579	0.0
10-20	549	187.663	1515.066	0.0
10-20	550	242.446	1327.132	0.0
10-20	551	192.079	1432.181	0.0
10-20	552	143.53	1538.615	0.0
10-20	553	284.162	1296.047	0.0
10-20	554	140.29	1495.352	0.0
10-20	555	211.967	1381.432	0.0
10-20	556	185.724	1418.308	0.0
10-20	557	264.878	1432.055	0.0
10-20	558	276.688	1482.929	0.0
10-20	559	323.851	1473.774	0.0
10-20	560	202.93	1617.524	0.0
10-20	561	156.461	1591.289	0.0
10-20	562	154.389	1504.081	0.0
10-20	563	161.778	1325.664	0.0
10-20	564	133.851	1359.681	0.0
10-20	565	146.771	1308.713	0.0
10-20	566	210.231	1373.663	0.0
10-20	567	199.596	1481.536	0.0
10-20	568	137.212	1518.486	0.0
10-20	569	147.594	1528.746	0.0
10-20	570	87.719	1059.437	0.0
10-20	571	197.313	1457.279	0.0
10-20	572	223.379	1567.755	0.0
10-20	573	193.857	1446.454	0.0
10-20	574	201.55	1480.002	0.0
10-20	575	162.86	1440.272	0.0
10-20	576	192.812	1348.961	0.0
10-20	577	171.287	1663.558	0.0
10-20	578	190.651	1487.081	0.0
10-20	579	179.636	1539.64	0.0
10-20	580	100.602	1547.32	0.0
10-20	581	133.112	1530.246	0.0
10-20	582	129.351	1633.663	0.0
10-20	583	80.803	1033.454	0.0
10-20	584	152.52	1489.508	0.0
10-20	585	176.262	1558.721	0.0
10-20	586	106.827	1441.482	0.0
10-20	587	166.836	1321.163	0.0
10-20	588	97.057	1414.256	0.0
10-20	589	132.163	1492.924	0.0
10-20	590	70.556	1537.676	0.0
10-20	591	178.686	1545.66	0.0
10-20	592	230.437	1655.016	0.0
10-20	593	272.366	1703.643	0.0
10-20	594	282.66	1545.112	0.0
10-20	595	169.036	1515.559	0.0
10-20	596	140.895	1550.516	0.0
10-20	597	149.277	1557.395	0.0
10-20	598	148.204	1423.251	0.0
10-20	599	197.742	1524.354	0.0
10-20	600	215.895	1368.564	0.0
10-20	601	138.125	1532.714	0.0
10-20	602	220.092	1568.689	0.0
10-20	603	149.021	1557.209	0.0
10-20	604	136.779	1608.133	0.0
10-20	605	170.508	1494.346	0.0
10-20	606	122.344	1612.896	0.0
10-20	607	151.785	1422.541	0.0
10-20	608	131.985	1420.371	0.0
10-20	609	153.904	1501.81	0.0
10-20	610	147.68	1528.701	0.0
10-20	611	102.592	1511.331	0.0
10-20	612	105.577	1494.353	0.0
10-20	613	108.215	1485.149	0.0
10-20	614	84.001	1486.046	0.0
10-20	615	165.149	1434.515	0.0
10-20	616	181.701	1532.426	0.0
10-20	617	186.238	1507.256	0.0
10-20	618	101.464	1605.051	0.0
10-20	619	95.892	1690.894	0.0
10-20	620	114.867	1419.49	0.0
10-20	621	78.812	1527.819	0.0
10-20	622	59.357	1504.52	0.0
10-20	623	88.536	1519.377	0.0
10-20	624	55.122	1453.018	0.0
10-20	625	87.678	1635.344	0.0
10-20	626	190.519	1404.534	0.0
10-20	627	146.558	1499.029	0.0
10-20	628	98.179	1416.57	0.0
10-20	629	103.236	1461.541	0.0
10-20	630	209.979	1427.484	0.0
10-20	631	227.963	1586.13	0.0
10-20	632	84.173	1398.402	0.0
10-20	633	144.87	1379.822	0.0
10-20	634	166.737	1329.145	0.0
10-20	635	220.395	1410.053	0.0
10-20	636	196.707	1575.012	0.0
10-20	637	258.869	1364.331	0.0
10-20	638	232.368	1279.623	0.0
10-20	639	193.421	1376.489	0.0
10-20	640	250.606	1369.834	0.0
10-20	641	227.053	1502.871	0.0
10-20	642	328.509	1424.231	0.0
10-20	643	154.517	1467.247	0.0
10-20	644	121.527	1564.18	0.0
10-20	645	64.545	1273.001	0.0
10-20	646	69.734	1435.614	0.0
10-20	647	103.845	1308.625	0.0
10-20	648	73.409	1454.116	0.0
10-20	649	135.106	1424.871	0.0
10-20	650	157.065	1239.103	0.0
10-20	651	224.594	1339.158	0.0
10-20	652	159.737	1190.529	0.0
10-20	653	153.258	1117.702	0.0
10-20	654	168.217	1228.333	0.0
10-20	655	61.735	1310.322	0.0
10-20	656	82.009	1305.173	0.0
10-20	657	99.438	1259.091	0.0
10-20	658	83.217	1270.01	0.0
10-20	659	46.43	1477.822	0.0
10-20	660	100.951	1208.077	0.0
10-20	661	126.448	1296.472	0.0
10-20	662	105.526	1481.714	0.0
10-20	663	116.684	1500.157	0.0
10-20	664	51.79	1510.484	0.0
10-20	665	259.26	1444.238	0.0
10-20	666	168.135	1303.477	0.0
10-20	667	121.397	1576.486	0.0
10-20	668	175.571	1404.261	0.0
10-20	669	183.953	1519.968	0.0
10-20	670	146.043	1362.663	0.0
10-20	671	129.261	1429.004	0.0
10-20	672	92.34	1168.865	0.0
10-20	673	123.602	1372.473	0.0
10-20	674	101.205	1175.006	0.0
10-20	675	101.381	1547.569	0.0
10-20	676	126.756	1480.887	0.0
10-20	677	159.53	1397.813	0.0
10-20	678	113.356	1515.591	0.0
10-20	679	107.347	1404.342	0.0
10-20	680	89.883	1354.452	0.0
10-20	681	135.017	1530.22	0.0
10-20	682	204.102	1394.47	0.0
10-20	683	133.288	1548.098	0.0
10-20	684	128.099	1458.945	0.0
10-20	685	226.978	1398.286	0.0
10-20	686	134.496	1416.48	0.0
10-20	687	159.443	1470.441	0.0
10-20	688	188.408	1491.231	0.0
10-20	689	92.775	1314.725	0.0
10-20	690	130.649	1335.907	0.0
10-20	691	195.624	1429.413	0.0
10-20	692	148.241	1390.157	0.0
10-20	693	135.363	1524.531	0.0
10-20	694	115.083	1297.31	0.0
10-20	695	83.44	1584.19	0.0
10-20	696	77.994	1527.104	0.0
10-20	697	143.272	1535.054	0.0
10-20	698	111.843	1511.863	0.0
10-20	699	42.584	1536.936	0.0
10-20	700	46.516	1565.494	0.0
10-20	701	86.465	1532.566	0.0
10-20	702	111.627	1399.059	0.0
10-20	703	139.513	1383.714	0.0
10-20	704	201.94	1404.077	0.0
10-20	705	109.115	1340.038	0.0
10-20	706	97.446	1361.591	0.0
10-20	707	111.707	1435.165	0.0
10-20	708	140.375	1412.242	0.0
10-20	709	161.301	1399.127	0.0
10-20	710	179.025	1426.822	0.0
10-20	711	127.021	1432.045	0.0
10-20	712	148.159	1369.547	0.0
10-20	713	105.616	1376.934	0.0
10-20	714	142.67	1424.711	0.0
10-20	715	225.372	1264.82	0.0
10-20	716	138.344	1437.113	0.0
10-20	717	58.28	1458.255	0.0
10-20	718	52.743	1181.702	0.0
10-20	719	73.927	1318.252	0.0
10-20	720	74.919	1270.682	0.0
10-20	721	87.719	1329.975	0.0
10-20	722	82.874	1412.938	0.0
10-20	723	149.065	1342.349	0.0
10-20	724	91.786	1405.881	0.0
10-20	725	100.17	1299.114	0.0
10-20	726	52.439	1374.968	0.0
10-20	727	63.466	1374.676	0.0
10-20	728	98.357	1286.805	0.0
10-20	729	81.193	1267.823	0.0
10-20	730	52.052	1402.562	0.0
10-20	731	47.557	1251.552	0.0
10-20	732	104.104	1340.75	0.0
10-20	733	127.577	1235.796	0.0
10-20	734	188.359	1206.893	0.0
10-20	735	178.633	1305.869	0.0
10-20	736	55.468	1336.72	0.0
10-20	737	39.037	1425.346	0.0
10-20	738	62.776	405.0	0.0
10-20	739	86.507	1435.205	0.0
10-20	740	73.065	1299.63	0.0
10-20	741	132.462	1408.245	0.0
10-20	742	72.241	1381.117	0.0
10-20	743	83.008	1338.492	0.0
10-20	744	88.407	1312.407	0.0
10-20	745	96.409	1280.912	0.0
10-20	746	140.679	1430.922	0.0
10-20	747	74.185	1418.601	0.0
10-20	748	67.745	1443.334	0.0
10-20	749	64.115	1415.905	0.0
10-20	750	77.254	1470.622	0.0
10-20	751	64.543	1455.992	0.0
10-20	752	109.461	1473.275	0.0
10-20	753	177.684	1343.424	0.0
10-20	754	55.293	1400.313	0.0
10-20	755	171.547	1315.27	0.0
10-20	756	125.202	1348.446	0.0
10-20	757	74.752	1236.479	0.0
10-20	758	119.75	1301.626	0.0
10-20	759	29.656	1107.46	0.0
10-20	760	86.811	1188.259	0.0
10-20	761	83.139	1305.147	0.0
10-20	762	95.588	1220.516	0.0
10-20	763	51.359	1334.77	0.0
10-20	764	93.596	1274.502	0.0
10-20	765	34.241	436.569	0.0
10-20	766	88.499	1274.733	0.0
10-20	767	57.196	1267.171	0.0
10-20	768	133.545	1251.167	0.0
10-20	769	95.029	1245.805	0.0
10-20	770	132.033	1421.704	0.0
10-20	771	130.955	1345.803	0.0
10-20	772	142.842	1405.8	0.0
10-20	773	108.598	1258.901	0.0
10-20	774	175.356	1316.948	0.0
10-20	775	162.204	1289.68	0.0
10-20	776	108.166	1360.857	0.0
10-20	777	47.9	1467.309	0.0
10-20	778	99.259	1301.914	0.0
10-20	779	116.904	1139.617	0.0
10-20	780	114.433	1234.05	0.0
10-20	781	103.235	1305.507	0.0
10-20	782	84.517	1260.549	0.0
10-20	783	95.499	1333.652	0.0
10-20	784	159.613	1304.455	0.0
10-20	785	147.158	1330.917	0.0
10-20	786	112.313	1455.119	0.0
10-20	787	121.825	1320.629	0.0
10-20	788	55.206	1292.7	0.0
10-20	789	54.475	1309.101	0.0
10-20	790	98.047	1294.736	0.0
10-20	791	90.953	1425.797	0.0
10-20	792	70.119	1363.348	0.0
10-20	793	94.68	1334.654	0.0
10-20	794	136.222	1373.194	0.0
10-20	795	98.26	1513.529	0.0
10-20	796	129.215	1386.604	0.0
10-20	797	156.549	1273.694	0.0
10-20	798	175.085	1294.699	0.0
10-20	799	52.744	1120.953	0.0
10-20	800	37.743	1383.84	0.0
10-20	801	156.884	1415.157	0.0
10-20	802	143.046	1316.943	0.0
10-20	803	74.791	1322.866	0.0
10-20	804	77.299	1435.54	0.0
10-20	805	83.691	1313.991	0.0
10-20	806	105.695	1298.864	0.0
10-20	807	64.805	1208.075	0.0
10-20	808	74.965	1103.151	0.0
10-20	809	45.003	1490.075	0.0
10-20	810	59.482	1340.989	0.0
10-20	811	66.831	1449.137	0.0
10-20	812	83.518	1325.538	0.0
10-20	813	98.27	1404.417	0.0
10-20	814	138.341	1573.89	0.0
10-20	815	166.577	1268.728	0.0
10-20	816	108.426	1425.156	0.0
10-20	817	102.638	1120.035	0.0
10-20	818	59.317	1113.504	0.0
10-20	819	24.73	453.435	0.0
10-20	820	75.571	1123.544	0.0
10-20	821	87.418	1168.493	0.0
10-20	822	55.686	1181.771	0.0
10-20	823	33.807	1073.404	0.0
10-20	824	53.565	1185.731	0.0
10-20	825	44.399	1353.273	0.0
10-20	826	44.618	1488.809	0.0
10-20	827	92.175	1117.576	0.0
10-20	828	119.751	1503.898	0.0
10-20	829	82.659	1049.57	0.0
10-20	830	111.199	1456.347	0.0
10-20	831	66.276	1302.891	0.0
10-20	832	104.583	1365.775	0.0
10-20	833	91.171	1258.106	0.0
10-20	834	92.82	1364.994	0.0
10-20	835	73.193	1079.356	0.0
10-20	836	158.88	1353.995	0.0
10-20	837	97.964	1451.714	0.0
10-20	838	89.796	1433.911	0.0
10-20	839	157.756	1359.856	0.0
10-20	840	153.174	1313.677	0.0
10-20	841	72.154	1446.326	0.0
10-20	842	64.417	1431.065	0.0
10-20	843	109.984	1357.82	0.0
10-20	844	74.967	1401.957	0.0
10-20	845	58.712	1383.889	0.0
10-20	846	65.022	1460.836	0.0
10-20	847	26.112	1388.51	0.0
10-20	848	104.752	1342.346	0.0
10-20	849	186.123	1295.354	0.0
10-20	850	85.603	1392.814	0.0
10-20	851	118.408	1471.532	0.0
10-20	852	119.665	1576.071	0.0
10-20	853	69.951	1334.962	0.0
10-20	854	84.347	1585.281	0.0
10-20	855	141.974	1546.314	0.0
10-20	856	206.786	1339.506	0.0
10-20	857	205.695	1433.543	0.0
10-20	858	119.969	1430.043	0.0
10-20	859	186.162	1305.466	0.0
10-20	860	244.956	1347.961	0.0
10-20	861	182.444	1270.127	0.0
10-20	862	196.799	1280.092	0.0
10-20	863	139.639	1491.193	0.0
10-20	864	60.527	1565.332	0.0
10-20	865	79.029	1481.518	0.0
10-20	866	191.825	1324.62	0.0
10-20	867	327.786	1289.728	0.0
10-20	868	246.56	1314.81	0.0
10-20	869	169.993	1339.239	0.0
10-20	870	255.634	1311.524	0.0
10-20	871	265.487	1457.504	0.0
10-20	872	310.62	1415.259	0.0
10-20	873	244.392	1343.103	0.0
10-20	874	249.32	1297.9	0.0
10-20	875	162.515	1288.608	0.0
10-20	876	130.21	1474.498	0.0
10-20	877	96.022	1386.66	0.0
10-20	878	163.421	1606.629	0.0
10-20	879	105.921	1524.225	0.0
10-20	880	127.928	1696.894	0.0
10-20	881	195.232	1504.122	0.0
10-20	882	198.606	1493.297	0.0
10-20	883	218.792	1421.19	0.0
10-20	884	189.833	1484.327	0.0
10-20	885	144.611	1528.586	0.0
10-20	886	128.703	1504.273	0.0
10-20	887	140.721	1486.443	0.0
10-20	888	141.927	1457.778	0.0
10-20	889	114.006	1383.071	0.0
10-20	890	35.235	1505.435	0.0
10-20	891	98.658	1452.43	0.0
10-20	892	70.076	1387.974	0.0
10-20	893	89.146	1421.107	0.0
10-20	894	55.078	1440.211	0.0
10-20	895	93.039	1421.446	0.0
10-20	896	203.195	1380.977	0.0
10-20	897	143.787	1469.13	0.0
10-20	898	148.153	1309.52	0.0
10-20	899	77.212	1335.47	0.0
10-20	900	131.119	1307.494	0.0
10-20	901	123.34	1440.576	0.0
10-20	902	128.307	1332.129	0.0
10-20	903	82.049	1550.627	0.0
10-20	904	95.586	1578.165	0.0
10-20	905	147.724	1549.366	0.0
10-20	906	179.922	1408.32	0.0
10-20	907	121.477	1359.856	0.0
10-20	908	210.188	1386.389	0.0
10-20	909	226.964	1401.434	0.0
10-20	910	201.374	1497.467	0.0
10-20	911	278.928	1423.163	0.0
10-20	912	180.832	1501.128	0.0
10-20	913	254.725	1444.236	0.0
10-20	914	199.992	1418.132	0.0
10-20	915	247.555	1371.491	0.0
10-20	916	238.165	1292.5	0.0
10-20	917	219.961	1310.613	0.0
10-20	918	207.474	1286.136	0.0
10-20	919	214.651	1383.774	0.0
10-20	920	191.563	1310.303	0.0
10-20	921	219.362	1399.65	0.0
10-20	922	229.392	1412.715	0.0
10-20	923	236.7	1386.353	0.0
10-20	924	109.901	1448.952	0.0
10-20	925	175.872	1462.914	0.0
10-20	926	159.832	1407.537	0.0
10-20	927	125.721	1460.79	0.0
10-20	928	99.302	1496.227	0.0
10-20	929	213.137	1361.623	0.0
10-20	930	178.162	1405.756	0.0
10-20	931	153.129	1364.723	0.0
10-20	932	177.773	1330.6	0.0
10-20	933	126.75	1515.085	0.0
10-20	934	129.221	1396.339	0.0
10-20	935	89.493	1323.138	0.0
10-20	936	111.714	1343.644	0.0
10-20	937	203.281	1327.786	0.0
10-20	938	204.575	1276.206	0.0
10-20	939	112.448	1335.178	0.0
10-20	940	120.526	1339.031	0.0
10-20	941	165.224	1320.799	0.0
10-20	942	168.562	1393.01	0.0
10-20	943	263.318	1375.959	0.0
10-20	944	261.72	1342.943	0.0
10-20	945	214.684	1261.66	0.0
10-20	946	158.308	1391.916	0.0
10-20	947	144.48	1339.668	0.0
10-20	948	147.635	1343.242	0.0
10-20	949	134.8	1343.854	0.0
10-20	950	151.395	1282.179	0.0
10-20	951	101.808	1373.98	0.0
10-20	952	102.593	1416.678	0.0
10-20	953	125.332	1354.182	0.0
10-20	954	48.808	1273.193	0.0
10-20	955	106.44	1406.633	0.0
10-20	956	143.012	1520.919	0.0
10-20	957	112.15	1363.139	0.0
10-20	958	37.437	1291.297	0.0
10-20	959	60.787	1420.351	0.0
10-20	960	113.444	1330.179	0.0
10-20	961	88.625	1206.346	0.0
10-20	962	64.505	1140.593	0.0
10-20	963	94.678	1511.478	0.0
10-20	964	135.578	1363.542	0.0
10-20	965	92.169	1533.876	0.0
10-20	966	136.921	1384.065	0.0
10-20	967	123.343	1481.234	0.0
10-20	968	95.934	1560.782	0.0
10-20	969	58.623	1449.003	0.0
10-20	970	102.453	1523.913	0.0
10-20	971	95.061	1492.26	0.0
10-20	972	117.369	1614.788	0.0
10-20	973	72.114	1559.716	0.0
10-20	974	135.926	1533.524	0.0
10-20	975	116.419	1578.708	0.0
10-20	976	126.711	1590.956	0.0
10-20	977	114.914	1512.59	0.0
10-20	978	67.744	1108.03	0.0
10-20	979	24.512	1569.395	0.0
10-20	980	58.059	1609.435	0.0
10-20	981	35.535	1588.292	0.0
10-20	982	40.727	1475.998	0.0
10-20	983	43.19	1591.026	0.0
10-20	984	109.2	1567.955	0.0
10-20	985	42.97	1248.977	0.0
10-20	986	83.916	1416.074	0.0
10-20	987	39.083	1490.416	0.0
10-20	988	51.837	1616.411	0.0
10-20	989	57.672	1478.044	0.0
10-20	990	57.668	1475.565	0.0
10-20	991	53.911	1376.819	0.0
10-20	992	104.011	1490.14	0.0
10-20	993	55.08	1416.452	0.0
10-20	994	100.907	1469.596	0.0
10-20	995	84.521	1471.927	0.0
10-20	996	52.264	1309.079	0.0
10-20	997	37.524	1392.483	0.0
10-20	998	53.091	1463.355	0.0
10-20	999	50.321	1467.369	0.0
10-20	1000	45.309	1276.199	0.0
10-20	1001	70.384	1433.872	0.0
10-20	1002	45.655	1478.615	0.0
10-20	1003	35.365	1512.898	0.0
10-20	1004	77.169	1322.002	0.0
10-20	1005	93.904	1411.162	0.0
10-20	1006	69.341	1501.159	0.0
10-20	1007	86.252	1489.594	0.0
10-20	1008	69.476	1375.151	0.0
10-20	1009	59.27	1450.725	0.0
10-20	1010	78.117	1275.445	0.0
10-20	1011	71.552	1387.358	0.0
10-20	1012	51.319	1278.897	0.0
10-20	1013	108.382	1225.845	0.0
10-20	1014	97.747	1216.077	0.0
10-20	1015	110.846	1372.153	0.0
10-20	1016	114.958	1231.539	0.0
10-20	1017	97.101	1215.562	0.0
10-20	1018	100.471	1279.981	0.0
10-20	1019	85.773	1196.842	0.0
10-20	1020	93.771	1367.089	0.0
10-20	1021	24.47	1345.716	0.0
10-20	1022	109.034	1416.705	0.0
10-20	1023	122.214	1441.372	0.0
10-20	1024	57.673	1237.301	0.0
10-20	1025	61.431	1603.932	0.0
10-20	1026	57.413	1665.612	0.0
10-20	1027	86.72	1523.681	0.0
10-20	1028	63.114	1447.672	0.0
10-20	1029	54.515	1224.207	0.0
10-20	1030	74.267	1462.513	0.0
10-20	1031	70.511	1525.411	0.0
10-20	1032	86.204	1425.78	0.0
10-20	1033	78.119	1168.467	0.0
10-20	1034	50.71	1249.89	0.0
10-20	1035	67.527	1585.081	0.0
10-20	1036	89.752	1195.719	0.0
10-20	1037	61.341	1549.887	0.0
10-20	1038	76.822	1234.892	0.0
10-20	1039	88.24	1280.7	0.0
10-20	1040	65.451	1223.085	0.0
10-20	1041	68.049	1264.963	0.0
10-20	1042	99.731	1474.663	0.0
10-20	1043	84.732	1331.118	0.0
10-20	1044	78.244	1360.443	0.0
10-20	1045	126.188	1446.747	0.0
10-20	1046	126.487	1473.824	0.0
10-20	1047	109.424	1448.59	0.0
10-20	1048	108.125	1585.938	0.0
10-20	1049	82.443	1404.739	0.0
10-20	1050	72.633	1493.356	0.0
10-20	1051	92.952	1474.08	0.0
10-20	1052	72.456	1284.303	0.0
10-20	1053	49.676	1295.102	0.0
10-20	1054	42.024	1260.169	0.0
10-20	1055	47.298	1393.447	0.0
10-20	1056	54.991	1375.673	0.0
10-20	1057	60.653	1262.826	0.0
10-20	1058	59.138	1358.387	0.0
10-20	1059	27.882	1321.563	0.0
10-20	1060	30.132	1272.806	0.0
10-20	1061	67.921	1303.082	0.0
10-20	1062	61.604	1287.889	0.0
10-20	1063	113.701	1383.954	0.0
10-20	1064	162.033	1429.89	0.0
10-20	1065	87.721	1421.637	0.0
10-20	1066	104.236	1412.819	0.0
10-20	1067	93.514	1571.091	0.0
10-20	1068	83.96	1468.667	0.0
10-20	1069	100.389	1506.025	0.0
10-20	1070	99.002	1505.035	0.0
10-20	1071	97.359	1536.549	0.0
10-20	1072	112.145	1476.066	0.0
10-20	1073	52.224	1279.858	0.0
10-20	1074	22.005	1381.563	0.0
10-20	1075	44.786	1590.916	0.0
10-20	1076	133.539	1420.884	0.0
10-20	1077	59.185	1402.982	0.0
10-20	1078	101.598	1382.588	0.0
10-20	1079	94.157	1310.348	0.0
10-20	1080	68.609	1321.812	0.0
10-20	1081	130.861	1463.61	0.0
10-20	1082	131.294	1162.81	0.0
10-20	1083	126.157	1311.648	0.0
10-20	1084	175.48	1359.697	0.0
10-20	1085	107.001	1408.776	0.0
10-20	1086	158.789	1552.083	0.0
10-20	1087	81.967	1532.797	0.0
10-20	1088	79.897	1492.436	0.0
10-20	1089	55.466	1254.599	0.0
10-20	1090	74.271	1083.042	0.0
10-20	1091	123.899	1415.531	0.0
10-20	1092	105.527	1439.527	0.0
10-20	1093	68.607	1170.774	0.0
10-20	1094	82.576	1122.022	0.0
10-20	1095	84.047	1460.494	0.0
10-20	1096	87.41	1395.254	0.0
10-20	1097	81.962	1437.234	0.0
10-20	1098	98.476	1407.138	0.0
10-20	1099	94.678	1276.759	0.0
10-20	1100	123.127	1286.55	0.0
10-20	1101	94.032	1194.201	0.0
10-20	1102	31.474	1402.069	0.0
10-20	1103	79.586	1482.53	0.0
10-20	1104	159.001	1400.959	0.0
10-20	1105	69.434	1485.774	0.0
10-20	1106	87.498	1391.705	0.0
10-20	1107	103.665	1424.681	0.0
10-20	1108	85.034	1357.465	0.0
10-20	1109	58.278	1173.406	0.0
10-20	1110	59.83	1482.622	0.0
10-20	1111	120.956	1431.178	0.0
10-20	1112	90.824	1382.316	0.0
10-20	1113	96.876	1502.722	0.0
10-20	1114	112.873	1405.532	0.0
10-20	1115	87.107	1540.59	0.0
10-20	1116	113.692	1433.332	0.0
10-20	1117	66.917	1395.502	0.0
10-20	1118	82.181	1473.751	0.0
10-20	1119	85.55	1474.189	0.0
10-20	1120	118.964	1350.467	0.0
10-20	1121	81.408	1169.216	0.0
10-20	1122	93.463	1352.755	0.0
10-20	1123	68.353	1291.501	0.0
10-20	1124	44.699	1363.911	0.0
10-20	1125	91.082	1320.925	0.0
10-20	1126	71.291	1194.755	0.0
10-20	1127	84.0	1251.954	0.0
10-20	1128	125.281	1384.295	0.0
10-20	1129	102.627	1317.785	0.0
10-20	1130	147.457	1391.391	0.0
10-20	1131	92.519	1091.159	0.0
10-20	1132	147.459	1293.825	0.0
10-20	1133	79.114	1321.309	0.0
10-20	1134	119.794	1316.056	0.0
10-20	1135	142.794	1381.464	0.0
10-20	1136	129.613	1354.279	0.0
10-20	1137	158.011	1392.492	0.0
10-20	1138	163.928	1371.261	0.0
10-20	1139	123.77	1415.715	0.0
10-20	1140	77.429	1470.52	0.0
10-20	1141	157.314	1445.823	0.0
10-20	1142	92.303	1333.439	0.0
10-20	1143	81.791	1378.524	0.0
10-20	1144	143.306	1437.724	0.0
10-20	1145	125.887	1403.25	0.0
10-20	1146	136.786	1441.652	0.0
10-20	1147	219.953	1339.524	0.0
10-20	1148	138.468	1581.876	0.0
10-20	1149	104.492	1475.74	0.0
10-20	1150	64.673	1569.1	0.0
10-20	1151	151.091	1382.683	0.0
10-20	1152	122.304	1117.97	0.0
10-20	1153	90.878	1189.865	0.0
10-20	1154	89.579	1159.445	0.0
10-20	1155	86.596	1243.556	0.0
10-20	1156	95.588	1136.011	0.0
10-20	1157	85.256	1270.38	0.0
10-20	1158	158.657	1302.396	0.0
10-20	1159	128.36	1296.859	0.0
10-20	1160	126.37	1237.682	0.0
10-20	1161	142.583	1326.632	0.0
10-20	1162	175.4	1652.625	0.0
10-20	1163	103.927	1441.279	0.0
10-20	1164	125.119	1488.252	0.0
10-20	1165	80.975	1248.788	0.0
10-20	1166	72.236	1296.72	0.0
10-20	1167	45.351	1100.991	0.0
10-20	1168	59.052	1349.916	0.0
10-20	1169	31.645	1118.028	0.0
10-20	1170	59.439	1462.558	0.0
10-20	1171	34.931	1443.877	0.0
10-20	1172	43.753	1109.244	0.0
10-20	1173	38.478	1430.062	0.0
10-20	1174	55.08	1058.942	0.0
10-20	1175	30.307	1175.686	0.0
10-20	1176	49.762	1452.918	0.0
10-20	1177	22.741	1452.457	0.0
10-20	1178	28.057	1447.638	0.0
10-20	1179	41.329	1464.902	0.0
10-20	1180	56.419	1207.89	0.0
10-20	1181	67.833	1113.706	0.0
10-20	1182	39.774	1105.275	0.0
10-20	1183	61.781	1212.487	0.0
10-20	1184	60.398	1152.353	0.0
10-20	1185	99.134	1067.095	0.0
10-20	1186	99.689	1768.28	0.0
10-20	1187	63.985	1199.843	0.0
10-20	1188	65.931	1138.112	0.0
10-20	1189	26.632	1128.771	0.0
10-20	1190	107.474	1141.18	0.0
10-20	1191	99.046	1133.099	0.0
10-20	1192	73.798	1594.165	0.0
10-20	1193	95.194	1156.926	0.0
10-20	1194	87.633	1689.179	0.0
10-20	1195	91.609	1053.389	0.0
10-20	1196	92.382	1639.168	0.0
10-20	1197	68.522	1152.609	0.0
10-20	1198	84.216	1620.201	0.0
10-20	1199	67.7	1145.171	0.0
10-20	1200	50.93	1681.45	0.0
10-20	1201	21.79	369.582	0.0
10-20	1202	9.339	1070.376	0.0
10-20	1203	73.105	1115.376	0.0
10-20	1204	40.64	368.081	0.0
10-20	1205	38.133	350.689	0.0
10-20	1206	44.098	354.757	0.0
10-20	1207	61.26	1029.615	0.0
10-20	1208	31.907	325.659	0.0
10-20	1209	16.471	1143.557	0.0
10-20	1210	7.263	1050.471	0.0
10-20	1211	14.873	440.535	0.0
10-20	1212	27.281	1114.846	0.0
10-20	1213	36.317	1084.387	0.0
10-20	1214	33.288	1067.357	0.0
10-20	1215	40.767	1086.072	0.0
10-20	1216	42.625	1132.378	0.0
10-20	1217	45.396	1593.006	0.0
10-20	1218	33.201	1208.634	0.0
10-20	1219	40.035	1505.74	0.0
10-20	1220	41.245	1099.779	0.0
10-20	1221	30.955	1637.263	0.0
10-20	1222	66.494	1609.943	0.0
10-20	1223	33.982	1077.574	0.0
10-20	1224	34.846	1547.612	0.0
10-20	1225	72.891	1545.354	0.0
10-20	1226	65.973	1173.357	0.0
10-20	1227	34.845	1033.372	0.0
10-20	1228	44.139	1117.888	0.0
10-20	1229	50.972	1436.323	0.0
10-20	1230	67.397	1111.711	0.0
10-20	1231	42.797	1062.845	0.0
10-20	1232	5.49	1100.19	0.0
10-20	1233	33.159	1148.22	0.0
10-20	1234	92.781	1461.38	0.0
10-20	1235	88.976	1524.769	0.0
10-20	1236	78.554	1554.654	0.0
10-20	1237	85.863	1540.377	0.0
10-20	1238	122.822	1646.693	0.0
10-20	1239	71.334	1619.696	0.0
10-20	1240	97.49	1521.281	0.0
10-20	1241	82.444	1541.409	0.0
10-20	1242	76.826	1583.605	0.0
10-20	1243	78.383	1532.534	0.0
10-20	1244	132.591	1520.336	0.0
10-20	1245	141.808	1517.159	0.0
10-20	1246	78.686	1515.042	0.0
10-20	1247	51.446	1018.028	0.0
10-20	1248	92.78	1602.464	0.0
10-20	1249	108.424	1541.939	0.0
10-20	1250	158.795	1575.776	0.0
10-20	1251	38.219	1514.306	0.0
10-20	1252	23.606	1608.003	0.0
10-20	1253	58.494	1589.537	0.0
10-20	1254	40.422	1200.232	0.0
10-20	1255	78.898	1538.103	0.0
10-20	1256	79.07	1506.761	0.0
10-20	1257	43.839	1501.796	0.0
10-20	1258	111.368	1610.428	0.0
10-20	1259	80.37	1540.207	0.0
10-20	1260	85.473	1588.699	0.0
10-20	1261	92.651	1320.553	0.0
10-20	1262	153.906	1446.037	0.0
10-20	1263	60.224	1422.472	0.0
10-20	1264	130.601	1431.514	0.0
10-20	1265	137.392	1502.203	0.0
10-20	1266	183.219	1406.351	0.0
10-20	1267	98.614	1443.487	0.0
10-20	1268	117.804	1076.392	0.0
10-20	1269	179.113	1635.048	0.0
10-20	1270	133.459	1666.776	0.0
10-20	1271	102.808	1599.694	0.0
10-20	1272	62.512	1081.621	0.0
10-20	1273	34.587	1572.272	0.0
10-20	1274	112.618	1574.01	0.0
10-20	1275	43.58	1631.943	0.0
10-20	1276	113.614	1534.679	0.0
10-20	1277	147.598	1545.529	0.0
10-20	1278	84.175	1501.935	0.0
10-20	1279	102.333	1588.81	0.0
10-20	1280	83.529	1638.486	0.0
10-20	1281	23.606	1678.613	0.0
10-20	1282	58.885	1635.482	0.0
10-20	1283	46.256	1081.878	0.0
10-20	1284	22.091	1114.647	0.0
10-20	1285	18.158	311.488	0.0
10-20	1286	36.92	927.8	0.0
10-20	1287	20.061	1683.609	0.0
10-20	1288	30.869	1638.7	0.0
10-20	1289	64.543	990.395	0.0
10-20	1290	64.414	1070.041	0.0
10-20	1291	58.709	1052.097	0.0
10-20	1292	18.504	344.781	0.0
10-20	1293	40.593	1165.192	0.0
10-20	1294	27.41	999.215	0.0
10-20	1295	31.56	1003.626	0.0
10-20	1296	42.324	1015.207	0.0
10-20	1297	59.923	1512.365	0.0
10-20	1298	29.053	1049.775	0.0
10-20	1299	23.735	1134.964	0.0
10-20	1300	27.583	1118.176	0.0
10-20	1301	69.045	1074.166	0.0
10-20	1302	58.451	1537.042	0.0
10-20	1303	42.151	993.902	0.0
10-20	1304	43.146	983.258	0.0
10-20	1305	14.613	987.759	0.0
10-20	1306	38.176	1477.068	0.0
10-20	1307	16.471	1552.262	0.0
10-20	1308	10.895	1582.477	0.0
10-20	1309	27.238	1650.798	0.0
10-20	1310	54.819	1654.629	0.0
10-20	1311	49.629	1621.914	0.0
10-20	1312	58.408	1608.186	0.0
10-20	1313	78.984	1642.969	0.0
10-20	1314	47.513	1630.072	0.0
10-20	1315	46.084	1650.68	0.0
10-20	1316	49.286	1002.53	0.0
10-20	1317	53.218	1616.357	0.0
10-20	1318	21.962	1734.847	0.0
10-20	1319	41.764	1643.655	0.0
10-20	1320	42.366	1732.797	0.0
10-20	1321	32.772	1704.873	0.0
10-20	1322	34.501	1699.294	0.0
10-20	1323	63.727	1080.825	0.0
10-20	1324	70.205	1704.761	0.0
10-20	1325	76.308	1556.387	0.0
10-20	1326	38.476	1582.049	0.0
10-20	1327	78.683	1659.974	0.0
10-20	1328	86.16	1100.166	0.0
10-20	1329	96.931	1469.896	0.0
10-20	1330	58.322	1045.423	0.0
10-20	1331	82.358	1501.871	0.0
10-20	1332	106.009	1477.318	0.0
10-20	1333	67.618	1544.992	0.0
10-20	1334	93.77	1471.631	0.0
10-20	1335	46.473	1087.013	0.0
10-20	1336	38.821	1056.754	0.0
10-20	1337	57.37	1158.705	0.0
10-20	1338	52.659	1599.867	0.0
10-20	1339	64.586	1414.263	0.0
10-20	1340	36.317	1481.466	0.0
10-20	1341	41.418	1613.392	0.0
10-20	1342	83.35	1524.941	0.0
10-20	1343	110.586	1614.415	0.0
10-20	1344	60.954	1533.102	0.0
10-20	1345	66.837	1504.02	0.0
10-20	1346	98.7	1575.695	0.0
10-20	1347	23.778	1534.305	0.0
10-20	1348	75.309	1737.877	0.0
10-20	1349	68.475	1643.784	0.0
10-20	1350	24.73	1017.287	0.0
10-20	1351	49.586	1553.103	0.0
10-20	1352	86.376	1582.309	0.0
10-20	1353	88.321	1594.842	0.0
10-20	1354	169.637	1610.972	0.0
10-20	1355	137.649	1617.175	0.0
10-20	1356	125.712	1662.599	0.0
10-20	1357	96.229	1520.322	0.0
10-20	1358	53.39	1666.236	0.0
10-20	1359	60.653	1766.71	0.0
10-20	1360	78.296	1785.085	0.0
10-20	1361	66.574	1807.677	16.343
10-20	1362	38.52	1751.672	0.0
10-20	1363	23.606	452.908	0.0
10-20	1364	57.323	1585.4	0.0
10-20	1365	39.948	419.571	0.0
10-20	1366	38.046	1138.074	0.0
10-20	1367	51.49	1699.571	0.0
10-20	1368	81.754	1679.957	0.0
10-20	1369	7.436	1677.031	0.0
10-20	1370	53.437	1616.948	0.0
10-20	1371	13.012	1708.114	0.0
10-20	1372	84.259	1583.003	0.0
10-20	1373	43.709	1651.712	0.0
10-20	1374	22.611	1029.781	0.0
10-20	1375	31.993	1809.48	0.0
10-20	1376	12.884	1735.069	0.0
10-20	1377	68.175	1668.427	0.0
10-20	1378	59.747	1686.899	0.0
10-20	1379	11.37	1731.112	0.0
10-20	1380	76.738	1683.908	0.0
10-20	1381	113.957	1657.068	0.0
10-20	1382	172.15	1670.293	0.0
10-20	1383	146.685	1572.234	0.0
10-20	1384	121.393	1625.512	0.0
10-20	1385	58.322	1685.078	0.0
10-20	1386	81.316	1529.22	0.0
10-20	1387	45.74	1602.536	0.0
10-20	1388	32.08	1070.451	0.0
10-20	1389	24.426	1049.919	0.0
10-20	1390	69.691	1027.791	0.0
10-20	1391	47.899	1624.585	0.0
10-20	1392	73.579	1685.605	0.0
10-20	1393	32.771	1680.379	0.0
10-20	1394	27.238	344.475	0.0
10-20	1395	31.041	1765.188	0.0
10-20	1396	23.692	375.303	0.0
10-20	1397	73.579	1637.394	0.0
10-20	1398	46.17	1749.768	0.0
10-20	1399	51.789	1720.544	0.0
10-20	1400	95.025	1663.029	0.0
10-20	1401	132.03	1584.664	0.0
10-20	1402	55.507	1627.121	0.0
10-20	1403	62.471	1676.726	0.0
10-20	1404	83.529	1518.772	0.0
10-20	1405	68.218	1580.54	0.0
10-20	1406	78.339	1645.224	0.0
10-20	1407	18.937	1006.341	0.0
10-20	1408	60.31	1595.531	0.0
10-20	1409	38.433	1609.863	0.0
10-20	1410	62.599	1618.64	0.0
10-20	1411	30.869	274.652	0.0
10-20	1412	27.238	320.174	0.0
10-20	1413	10.895	313.822	0.0
10-20	1414	36.663	361.335	0.0
10-20	1415	45.439	1683.273	0.0
10-20	1416	31.129	354.417	0.0
10-20	1417	85.861	1386.24	0.0
10-20	1418	116.075	1707.124	0.0
10-20	1419	133.362	1599.934	0.0
10-20	1420	51.832	1730.273	0.0
10-20	1421	58.971	1028.77	0.0
10-20	1422	32.253	1008.339	0.0
10-20	1423	56.81	1728.412	0.0
10-20	1424	26.546	929.08	1.902
10-20	1425	5.576	989.266	0.0
10-20	1426	84.778	952.511	0.0
10-20	1427	42.28	964.461	0.0
10-20	1428	47.814	992.302	0.0
10-20	1429	68.003	969.047	0.0
10-20	1430	47.857	1053.695	0.0
10-20	1431	29.397	1003.364	0.0
10-20	1432	73.364	914.396	0.0
10-20	1433	31.213	947.772	0.0
10-20	1434	27.411	1658.907	0.0
10-20	1435	39.948	1835.838	0.0
10-20	1436	13.012	904.315	0.0
10-20	1437	27.238	1726.911	0.0
10-20	1438	36.317	1777.358	0.0
10-20	1439	38.863	916.591	0.0
10-20	1440	41.98	967.848	0.0
10-20	1441	91.695	917.895	0.0
10-20	1442	78.984	951.792	0.0
10-20	1443	30.912	903.013	0.0
10-20	1444	40.249	1068.305	0.0
10-20	1445	38.219	1067.85	0.0
10-20	1446	23.606	946.93	0.0
10-20	1447	14.527	1699.58	0.0
10-20	1448	16.343	1551.724	29.053
10-20	1449	44.053	991.955	0.0
10-20	1450	65.929	872.846	0.0
10-20	1451	70.078	972.758	0.0
10-20	1452	51.661	894.069	0.0
10-20	1453	29.311	889.268	0.0
10-20	1454	36.961	916.511	0.0
10-20	1455	82.959	926.916	0.0
10-20	1456	27.882	905.249	0.0
10-20	1457	70.685	923.164	0.0
10-20	1458	95.111	904.775	0.0
10-20	1459	43.924	971.311	0.0
10-20	1460	43.967	1011.257	0.0
10-20	1461	38.605	961.431	0.0
10-20	1462	27.538	954.641	0.0
10-20	1463	40.636	934.061	0.0
10-20	1464	38.562	896.886	0.0
10-20	1465	16.343	971.781	0.0
10-20	1466	18.676	943.703	0.0
10-20	1467	40.12	935.189	0.0
10-20	1468	27.238	1526.342	0.0
10-20	1469	3.632	1565.651	0.0
10-20	1470	25.422	1693.653	25.422
10-20	1471	27.238	1650.248	0.0
10-20	1472	27.238	1623.875	0.0
10-20	1473	29.053	1690.157	0.0
10-20	1474	21.79	1649.292	10.895
10-20	1475	30.869	1721.536	0.0
10-20	1476	12.711	1669.969	0.0
10-20	1477	10.895	1629.76	0.0
10-20	1478	32.857	944.615	0.0
10-20	1479	32.685	1687.177	0.0
10-20	1480	12.84	1807.438	0.0
10-20	1481	29.312	933.583	0.0
10-20	1482	36.317	1761.609	0.0
10-20	1483	20.234	1716.348	0.0
10-20	1484	14.527	1822.392	3.632
10-20	1485	25.422	1749.439	0.0
10-20	1486	12.883	954.27	0.0
10-20	1487	19.974	1726.27	0.0
10-20	1488	27.71	989.838	0.0
10-20	1489	12.926	920.441	0.0
10-20	1490	60.74	967.39	0.0
10-20	1491	16.343	912.383	0.0
10-20	1492	12.711	903.264	0.0
10-20	1493	35.491	983.092	0.0
10-20	1494	5.448	994.148	0.0
10-20	1495	34.674	873.169	0.0
10-20	1496	42.456	977.489	0.0
10-20	1497	12.711	968.11	0.0
10-20	1498	76.821	974.523	0.0
10-20	1499	33.463	1057.958	0.0
10-20	1500	43.059	975.784	0.0
10-20	1501	98.736	872.78	0.0
10-20	1502	64.416	980.172	0.0
10-20	1503	57.112	976.41	0.0
10-20	1504	31.213	924.534	0.0
10-20	1505	73.622	998.443	0.0
10-20	1506	66.359	922.082	0.0
10-20	1507	42.197	1005.891	0.0
10-20	1508	45.611	966.164	0.0
10-20	1509	35.364	905.21	0.0
10-20	1510	9.079	919.988	0.0
10-20	1511	16.343	906.43	0.0
10-20	1512	12.711	936.422	0.0
10-20	1513	16.343	884.838	0.0
10-20	1514	33.377	980.95	0.0
10-20	1515	53.178	993.439	0.0
10-20	1516	27.238	1650.595	1.816
10-20	1517	14.527	927.486	0.0
10-20	1518	36.317	938.191	0.0
10-20	1519	14.527	1652.373	19.974
10-20	1520	23.95	985.726	0.0
10-20	1521	9.079	943.145	0.0
10-20	1522	10.895	980.688	0.0
10-20	1523	18.502	1027.402	0.0
10-20	1524	5.448	1653.893	32.685
10-20	1525	12.884	1716.359	39.257
10-20	1526	29.053	1615.774	18.158
10-20	1527	14.57	1092.079	0.0
10-20	1528	31.514	981.404	5.707
10-20	1529	58.279	1096.989	11.414
10-20	1530	42.409	977.169	1.902
10-20	1531	44.526	1079.455	3.805
10-20	1532	36.918	1000.343	17.121
10-20	1533	27.839	1030.211	17.121
10-20	1534	0.0	202.855	0.0
10-20	1535	33.244	1002.238	9.512
10-20	1536	53.648	1030.52	19.023
10-20	1537	66.402	1029.611	9.511
10-20	1538	27.883	1026.328	9.511
10-20	1539	53.691	1017.804	5.707
10-20	1540	27.71	974.655	3.805
10-20	1541	39.948	958.994	0.0
10-20	1542	29.096	1063.711	0.0
10-20	1543	43.881	984.191	0.0
10-20	1544	18.632	974.059	0.0
10-20	1545	24.165	958.883	3.805
10-20	1546	59.224	941.377	0.0
10-20	1547	40.381	950.019	0.0
10-20	1548	29.485	1008.366	1.902
10-20	1549	63.381	1001.487	0.0
10-20	1550	61.086	921.44	1.902
10-20	1551	31.256	1053.39	0.0
10-20	1552	59.572	964.026	0.0
10-20	1553	53.648	997.878	0.0
10-20	1554	110.112	934.11	3.805
10-20	1555	44.096	972.891	5.707
10-20	1556	53.477	1026.931	7.609
10-20	1557	49.887	934.887	5.707
10-20	1558	53.524	1607.453	42.369
10-20	1559	44.612	991.485	0.0
10-20	1560	68.303	1018.576	9.511
10-20	1561	44.354	964.243	0.0
10-20	1562	44.225	1018.376	3.805
10-20	1563	29.226	982.08	0.0
10-20	1564	35.361	1012.967	0.0
10-20	1565	57.667	999.092	0.0
10-20	1566	50.022	1033.485	0.0
10-20	1567	34.674	928.948	17.121
10-20	1568	32.987	1010.355	0.0
10-20	1569	27.367	1015.668	0.0
10-20	1570	75.699	1013.045	0.0
10-20	1571	22.263	1011.321	0.0
10-20	1572	37.047	1058.664	3.805
10-20	1573	38.348	976.978	0.0
10-20	1574	47.47	886.136	0.0
10-20	1575	16.429	941.167	15.218
10-20	1576	73.882	907.433	3.805
10-20	1577	47.729	997.352	9.512
10-20	1578	7.306	1062.973	1.902
10-20	1579	44.225	1006.624	1.902
10-20	1580	23.907	1037.941	0.0
10-20	1581	12.797	994.446	0.0
10-20	1582	18.244	1018.704	5.707
10-20	1583	7.35	1609.365	32.685
10-20	1584	60.395	964.789	0.0
10-20	1585	66.187	892.154	0.0
10-20	1586	38.606	893.244	0.0
10-20	1587	34.802	998.78	0.0
10-20	1588	12.884	975.388	28.534
10-20	1589	25.68	901.376	30.437
10-20	1590	16.775	1631.641	32.685
10-20	1591	20.234	1726.528	13.057
10-20	1592	9.251	1008.852	28.534
10-20	1593	9.295	1066.133	11.414
10-20	1594	53.089	1656.696	19.974
10-20	1595	9.468	1031.412	7.609
10-20	1596	9.166	1732.234	0.0
10-20	1597	42.628	1676.943	5.448
10-20	1598	44.44	1629.947	5.448
10-20	1599	43.968	1654.924	16.343
10-20	1600	30.955	1544.643	29.053
10-20	1601	9.165	951.351	1.902
10-20	1602	1.816	1042.609	1.902
10-20	1603	7.263	1702.863	10.895
10-20	1604	20.49	1107.25	26.632
10-20	1605	16.729	944.966	17.121
10-20	1606	18.588	1022.688	22.828
10-20	1607	9.294	1052.55	1.902
10-20	1608	44.526	1019.904	7.609
10-20	1609	13.012	1011.512	0.0
10-20	1610	30.869	979.737	0.0
10-20	1611	12.969	875.126	0.0
10-20	1612	12.926	988.444	0.0
10-20	1613	27.238	1054.749	0.0
10-20	1614	33.244	904.452	0.0
10-20	1615	29.354	964.543	3.805
10-20	1616	24.036	942.754	0.0
10-20	1617	9.165	946.685	1.902
10-20	1618	9.079	969.249	11.414
10-20	1619	86.806	989.999	9.511
10-20	1620	11.153	1473.956	167.264
10-20	1621	82.918	1023.557	0.0
10-20	1622	24.513	1347.413	193.806
10-20	1623	9.079	926.788	9.511
10-20	1624	36.532	993.915	0.0
10-20	1625	53.218	987.319	13.316
10-20	1626	10.895	978.401	3.805
10-20	1627	9.122	938.337	15.218
10-20	1628	16.73	966.957	30.437
10-20	1629	7.349	972.27	15.218
10-20	1630	47.859	1094.07	0.0
10-20	1631	53.477	977.117	3.805
10-20	1632	14.57	986.117	13.316
10-20	1633	14.871	1031.939	17.121
10-20	1634	53.519	991.906	9.511
10-20	1635	33.287	1014.87	0.0
10-20	1636	34.802	1076.889	7.609
10-20	1637	27.324	934.524	0.0
10-20	1638	38.777	961.642	17.121
10-20	1639	54.948	1017.184	7.609
10-20	1640	44.225	1002.743	24.73
10-20	1641	20.49	1024.533	32.339
10-20	1642	18.545	1035.575	1.902
10-20	1643	11.153	1136.954	39.948
10-20	1644	70.464	1125.571	24.73
10-20	1645	34.933	980.623	13.316
10-20	1646	80.112	1018.456	49.242
10-20	1647	64.113	1002.504	20.925
10-20	1648	24.165	1671.69	90.965
10-20	1649	29.526	1002.885	19.023
10-20	1650	94.112	945.943	15.218
10-20	1651	66.273	1001.289	26.632
10-20	1652	66.66	901.763	19.023
10-20	1653	44.484	1014.949	32.339
10-20	1654	51.445	939.508	53.264
10-20	1655	54.819	992.084	32.339
10-20	1656	79.501	1029.393	60.873
10-20	1657	80.971	977.461	70.298
10-20	1658	20.146	1110.755	76.092
10-20	1659	47.771	908.717	38.046
10-20	1660	47.642	891.639	0.0
10-20	1661	60.31	1014.303	0.0
10-20	1662	56.722	1072.0	0.0
10-20	1663	83.136	1066.209	0.0
10-20	1664	140.116	980.045	0.0
10-20	1665	84.305	1041.668	0.0
10-20	1666	89.665	1115.431	0.0
10-20	1667	56.808	994.066	0.0
10-20	1668	67.96	1166.698	0.0
10-20	1669	73.106	1047.554	0.0
10-20	1670	111.282	1068.177	0.0
10-20	1671	49.589	1029.414	0.0
10-20	1672	83.787	1071.094	0.0
10-20	1673	78.856	1007.688	0.0
10-20	1674	62.212	1055.193	0.0
10-20	1675	90.792	1092.061	0.0
10-20	1676	40.034	996.077	0.0
10-20	1677	61.91	1057.65	0.0
10-20	1678	80.413	1021.977	0.0
10-20	1679	53.175	1019.189	0.0
10-20	1680	36.792	1079.37	0.0
10-20	1681	67.788	1059.012	0.0
10-20	1682	56.592	1039.426	0.0
10-20	1683	97.314	967.87	0.0
10-20	1684	97.099	996.538	0.0
10-20	1685	104.405	1020.707	0.0
10-20	1686	99.26	1017.375	0.0
10-20	1687	67.616	960.327	0.0
10-20	1688	56.334	1000.448	0.0
10-20	1689	42.409	1036.003	0.0
10-20	1690	53.046	1010.674	0.0
10-20	1691	84.388	1058.49	0.0
10-20	1692	103.753	1096.476	0.0
10-20	1693	125.628	1095.87	0.0
10-20	1694	110.584	1064.92	0.0
10-20	1695	132.633	1021.865	0.0
10-20	1696	100.121	1003.261	0.0
10-20	1697	86.075	971.246	0.0
10-20	1698	100.645	1043.92	0.0
10-20	1699	84.259	1005.012	0.0
10-20	1700	45.912	1007.648	0.0
10-20	1701	82.1	924.687	0.0
10-20	1702	60.267	956.246	0.0
10-20	1703	51.359	1025.243	0.0
10-20	1704	24.165	1089.794	0.0
10-20	1705	5.576	1070.071	0.0
10-20	1706	5.576	1079.628	0.0
10-20	1707	24.165	1699.863	0.0
10-20	1708	11.11	1109.032	0.0
10-20	1709	0.0	212.063	0.0
10-20	1710	7.435	1033.975	0.0
10-20	1711	22.048	1062.548	0.0
10-20	1712	11.153	1734.856	0.0
10-20	1713	1.859	1082.78	0.0
10-20	1714	25.422	1827.865	0.0
10-20	1715	16.816	1035.659	0.0
10-20	1716	59.052	966.353	0.0
10-20	1717	21.79	1775.805	0.0
10-20	1718	21.79	1770.611	0.0
10-20	1719	32.685	1706.348	0.0
10-20	1720	77.733	1128.444	0.0
10-20	1721	16.643	1023.685	0.0
10-20	1722	16.429	1082.526	0.0
10-20	1723	0.0	248.985	0.0
10-20	1724	9.122	1071.272	0.0
10-20	1725	16.686	1081.917	0.0
10-20	1726	27.238	1671.486	0.0
10-20	1727	23.606	1631.245	0.0
10-20	1728	23.735	1032.207	0.0
10-20	1729	55.12	993.298	0.0
10-20	1730	16.343	1694.358	0.0
10-20	1731	25.68	1021.687	0.0
10-20	1732	9.166	1016.75	0.0
10-20	1733	84.646	996.686	0.0
10-20	1734	82.315	1060.892	0.0
10-20	1735	34.501	1044.427	0.0
10-20	1736	29.569	1005.785	0.0
10-20	1737	66.574	1017.556	0.0
10-20	1738	71.591	929.137	0.0
10-20	1739	86.807	909.508	0.0
10-20	1740	68.306	923.212	0.0
10-20	1741	42.97	1070.935	0.0
10-20	1742	64.5	994.251	0.0
10-20	1743	51.23	1034.094	0.0
10-20	1744	38.519	993.3	0.0
10-20	1745	24.165	908.606	0.0
10-20	1746	18.158	1011.521	0.0
10-20	1747	7.263	1586.83	0.0
10-20	1748	3.632	1626.943	0.0
10-20	1749	10.938	959.439	0.0
10-20	1750	0.0	230.221	0.0
10-20	1751	3.632	1672.085	0.0
10-20	1752	33.33	811.111	0.0
10-20	1753	5.448	922.848	0.0
10-20	1754	12.883	1000.162	0.0
10-20	1755	1.902	1030.597	0.0
10-20	1756	14.527	1654.226	0.0
10-20	1757	7.435	930.987	0.0
10-20	1758	0.0	190.144	0.0
10-20	1759	3.632	1706.631	0.0
10-20	1760	16.471	927.532	0.0
10-20	1761	36.144	949.716	0.0
10-20	1762	19.023	916.813	0.0
10-20	1763	16.775	925.462	0.0
10-20	1764	16.558	953.6	0.0
10-20	1765	11.196	925.677	0.0
10-20	1766	37.526	897.394	0.0
10-20	1767	18.85	973.531	0.0
10-20	1768	17.077	939.465	0.0
10-20	1769	14.613	1575.167	0.0
10-20	1770	27.882	965.544	0.0
10-20	1771	3.805	981.914	0.0
10-20	1772	5.62	1017.495	0.0
10-20	1773	13.055	951.469	0.0
10-20	1774	10.895	1686.925	0.0
10-20	1775	3.632	1807.654	0.0
10-20	1776	0.0	172.547	0.0
10-20	1777	29.785	969.209	0.0
10-20	1778	11.024	961.209	0.0
10-20	1779	3.805	1010.106	0.0
10-20	1780	27.97	1017.368	0.0
10-20	1781	29.785	1031.556	0.0
10-20	1782	18.719	1022.13	0.0
10-20	1783	20.577	1016.427	0.0
10-20	1784	9.381	1036.522	0.0
10-20	1785	16.86	984.073	0.0
10-20	1786	61.217	981.541	0.0
10-20	1787	1.859	1095.786	0.0
10-20	1788	22.263	984.563	0.0
10-20	1789	20.448	1001.468	0.0
10-20	1790	44.354	973.062	0.0
10-20	1791	25.937	1014.18	0.0
10-20	1792	25.766	992.902	0.0
10-20	1793	24.079	914.788	0.0
10-20	1794	44.182	986.412	0.0
10-20	1795	18.545	907.741	0.0
10-20	1796	49.457	1003.462	0.0
10-20	1797	79.027	942.241	0.0
10-20	1798	60.267	929.099	0.0
10-20	1799	38.348	997.3	0.0
10-20	1800	40.378	1011.004	0.0
10-20	1801	24.079	886.244	0.0
10-20	1802	33.416	924.127	0.0
10-20	1803	29.053	989.6	0.0
10-20	1804	20.233	997.793	0.0
10-20	1805	51.144	991.566	0.0
10-20	1806	14.527	876.761	0.0
10-20	1807	10.895	957.997	0.0
10-20	1808	11.068	1004.261	0.0
10-20	1809	16.343	1049.37	0.0
10-20	1810	29.44	1009.337	0.0
10-20	1811	9.425	1090.689	0.0
10-20	1812	16.729	980.013	0.0
10-20	1813	16.86	972.545	0.0
10-20	1814	82.31	991.987	0.0
10-20	1815	75.653	1060.216	0.0
10-20	1816	56.896	1002.838	0.0
10-20	1817	55.553	967.051	0.0
10-20	1818	33.937	1047.986	0.0
10-20	1819	45.826	945.724	0.0
10-20	1820	110.332	972.309	0.0
10-20	1821	44.271	903.218	0.0
10-20	1822	55.859	992.154	0.0
10-20	1823	61.954	945.502	0.0
10-20	1824	36.489	1003.176	0.0
10-20	1825	24.165	1776.709	0.0
10-20	1826	68.133	1077.217	0.0
10-20	1827	39.991	1058.563	0.0
10-20	1828	25.422	1016.669	0.0
10-20	1829	71.634	1097.133	0.0
10-20	1830	40.035	1119.136	0.0
10-20	1831	71.548	1035.499	0.0
10-20	1832	68.261	1011.372	0.0
10-20	1833	20.577	959.777	0.0
10-20	1834	48.243	978.797	0.0
10-20	1835	57.151	894.771	0.0
10-20	1836	22.22	1045.436	0.0
10-20	1837	64.844	1078.377	0.0
10-20	1838	73.753	1018.33	0.0
10-20	1839	67.575	1019.175	0.0
10-20	1840	94.722	1042.83	0.0
10-20	1841	58.494	1013.21	0.0
10-20	1842	83.917	1045.85	0.0
10-20	1843	134.451	1036.402	0.0
10-20	1844	49.802	1101.42	0.0
10-20	1845	75.911	1051.748	0.0
10-20	1846	68.223	1042.221	0.0
10-20	1847	41.115	1057.042	0.0
10-20	1848	17.121	1103.397	0.0
10-20	1849	54.129	964.179	0.0
10-20	1850	86.03	1055.1	0.0
10-20	1851	13.013	1777.319	40.894
10-20	1852	5.576	959.439	0.0
10-20	1853	5.533	933.887	0.0
10-20	1854	27.624	1094.019	15.218
10-20	1855	12.969	1083.637	0.0
10-20	1856	0.0	333.63	0.0
10-20	1857	48.679	980.062	0.0
10-20	1858	22.136	1570.914	0.0
10-20	1859	54.475	1449.834	0.0
10-20	1860	38.133	1516.323	10.895
10-20	1861	18.287	1555.147	7.263
10-20	1862	24.34	990.217	0.0
10-20	1863	58.322	1650.416	0.0
10-20	1864	38.392	1551.901	5.576
10-20	1865	60.096	1483.93	3.718
10-20	1866	18.331	955.876	0.0
10-20	1867	58.107	1552.966	0.0
10-20	1868	9.166	922.155	0.0
10-20	1869	34.067	1003.8	0.0
10-20	1870	63.375	1019.152	0.0
10-20	1871	73.365	1093.686	0.0
10-20	1872	40.986	1076.8	0.0
10-20	1873	51.016	976.587	0.0
10-20	1874	25.938	981.014	0.0
10-20	1875	0.0	271.802	0.0
10-20	1876	148.379	726.828	0.0
10-20	1877	138.868	758.568	0.0
10-20	1878	117.51	926.267	0.0
10-20	1879	121.228	963.671	0.0
10-20	1880	160.567	957.401	0.0
10-20	1881	136.488	933.224	0.0
10-20	1882	113.792	887.231	0.0
10-20	1883	138.868	1018.452	0.0
10-20	1884	130.999	978.448	0.0
10-20	1885	83.701	944.611	0.0
10-20	1886	95.115	933.837	0.0
10-20	1887	60.528	998.331	0.0
10-20	1888	105.88	917.788	0.0
10-20	1889	91.31	902.319	0.0
10-20	1890	98.789	1010.223	0.0
10-20	1891	163.944	944.072	0.0
10-20	1892	141.981	869.063	0.0
10-20	1893	100.086	888.991	0.0
10-20	1894	174.743	857.297	0.0
10-20	1895	239.513	765.438	0.0
10-20	1896	187.373	808.576	0.0
10-20	1897	157.631	938.156	0.0
10-20	1898	109.423	899.16	0.0
10-20	1899	111.717	1033.346	0.0
10-20	1900	98.054	866.895	0.0
10-20	1901	161.176	913.2	0.0
10-20	1902	149.977	867.161	0.0
10-20	1903	154.043	964.909	0.0
10-20	1904	118.201	882.463	0.0
10-20	1905	146.131	909.095	0.0
10-20	1906	100.561	1001.447	0.0
10-20	1907	96.931	861.372	0.0
10-20	1908	141.721	824.059	0.0
10-20	1909	134.804	862.376	0.0
10-20	1910	165.932	848.191	0.0
10-20	1911	148.206	1003.919	0.0
10-20	1912	140.338	873.047	0.0
10-20	1913	106.356	904.145	0.0
10-20	1914	214.785	815.678	0.0
10-20	1915	117.942	861.464	0.0
10-20	1916	64.678	791.164	0.0
10-20	1917	119.412	786.198	0.0
10-20	1918	163.338	829.731	0.0
10-20	1919	148.293	842.062	0.0
10-20	1920	155.988	900.295	0.0
10-20	1921	125.552	813.043	0.0
10-20	1922	131.259	865.992	0.0
10-20	1923	159.793	839.182	0.0
10-20	1924	79.07	805.001	0.0
10-20	1925	132.729	1007.972	0.0
10-20	1926	78.55	772.174	0.0
10-20	1927	125.204	774.559	0.0
10-20	1928	119.758	900.929	0.0
10-20	1929	134.977	801.539	0.0
10-20	1930	157.891	965.01	0.0
10-20	1931	201.644	857.524	0.0
10-20	1932	129.745	937.329	0.0
10-20	1933	145.351	933.662	0.0
10-20	1934	182.621	851.6	0.0
10-20	1935	117.942	958.254	0.0
10-20	1936	110.247	775.376	0.0
10-20	1937	114.138	823.021	0.0
10-20	1938	133.161	831.024	0.0
10-20	1939	165.413	724.54	0.0
10-20	1940	154.086	828.775	0.0
10-20	1941	150.022	897.089	0.0
10-20	1942	100.213	946.331	0.0
10-20	1943	100.822	895.828	0.0
10-20	1944	91.31	846.366	0.0
10-20	1945	116.04	1012.167	0.0
10-20	1946	144.488	979.215	0.0
10-20	1947	127.281	916.588	0.0
10-20	1948	117.942	1007.382	0.0
10-20	1949	98.746	1028.6	0.0
10-20	1950	106.312	909.283	0.0
10-20	1951	225.682	964.232	0.0
10-20	1952	127.281	1022.29	0.0
10-20	1953	141.893	1031.279	0.0
10-20	1954	96.714	973.949	0.0
10-20	1955	83.485	998.051	0.0
10-20	1956	112.236	990.993	0.0
10-20	1957	93.213	941.448	0.0
10-20	1958	135.063	886.233	0.0
10-20	1959	64.678	954.326	0.0
10-20	1960	104.626	1006.892	0.0
10-20	1961	109.857	985.366	0.0
10-20	1962	132.988	883.772	0.0
10-20	1963	150.281	919.567	0.0
10-20	1964	154.086	908.07	0.0
10-20	1965	136.878	867.942	0.0
10-20	1966	119.845	871.105	0.0
10-20	1967	160.917	981.814	0.0
10-20	1968	119.845	1016.668	0.0
10-20	1969	131.172	1066.032	0.0
10-20	1970	186.121	1044.766	0.0
10-20	1971	169.261	938.407	0.0
10-20	1972	173.109	1020.036	0.0
10-20	1973	165.5	944.04	0.0
10-20	1974	175.963	1018.524	0.0
10-20	1975	125.552	968.72	0.0
10-20	1976	159.707	948.706	0.0
10-20	1977	161.695	969.279	0.0
10-20	1978	173.109	1043.726	0.0
10-20	1979	191.181	966.213	0.0
10-20	1980	121.661	1002.746	0.0
10-20	1981	174.924	1005.202	0.0
10-20	1982	148.379	1053.539	0.0
10-20	1983	116.04	933.357	0.0
10-20	1984	116.04	1064.621	0.0
10-20	1985	114.094	1008.154	0.0
10-20	1986	154.086	911.394	0.0
10-20	1987	136.62	931.584	0.0
10-20	1988	52.918	1020.229	0.0
10-20	1989	77.648	936.211	0.0
10-20	1990	84.821	1071.458	0.0
10-20	1991	65.928	1021.914	0.0
10-20	1992	55.167	825.319	0.0
10-20	1993	98.919	795.428	0.0
10-20	1994	36.144	831.368	0.0
10-20	1995	79.896	870.451	0.0
10-20	1996	55.036	883.336	0.0
10-20	1997	54.475	853.988	0.0
10-20	1998	79.896	1004.695	0.0
[truncated: 4,086 more rows]
