# Supplementary material for: N-Glycans modulate tilting of HIV-1 envelope glycoprotein
Source: Nat Commun. 2026 Apr 15;17:5206. doi: 10.1038/s41467-026-71874-2 (PMC13254402; doi:10.1038/s41467-026-71874-2)
Supplement: Supplementary file 8 — Source Data [file 41467_2026_71874_MOESM8_ESM.zip › source_data/1_Main_Text_Figures/5_Figure_6/2_extracted_data/WT_MPER_RAW_7.2_ALL.csv]

Tilt_bin	Frame	ASA_7.2	Membrane_7.2	Glycan_7.2
0-10	0	167.436	1168.947	0.0
0-10	1	98.315	1238.73	0.0
0-10	2	75.354	1274.955	0.0
0-10	3	117.077	1332.116	0.0
0-10	4	102.368	1355.156	0.0
0-10	5	92.73	1316.41	0.0
0-10	6	50.626	1379.237	0.0
0-10	7	72.5	1394.193	0.0
0-10	8	171.335	1358.572	0.0
0-10	9	107.175	1348.718	0.0
0-10	10	100.253	1494.974	0.0
0-10	11	198.647	1417.878	0.0
0-10	12	166.741	1328.695	0.0
0-10	13	78.336	1235.316	0.0
0-10	14	118.544	1317.407	0.0
0-10	15	138.988	1336.944	0.0
0-10	16	103.753	1362.11	0.0
0-10	17	116.163	1342.358	0.0
0-10	18	179.155	1291.817	0.0
0-10	19	150.964	1305.647	0.0
0-10	20	116.123	1310.88	0.0
0-10	21	125.586	1246.073	0.0
0-10	22	124.683	1357.231	0.0
0-10	23	151.831	1413.567	0.0
0-10	24	159.822	1212.133	0.0
0-10	25	64.978	1262.448	0.0
0-10	26	117.459	1292.107	0.0
0-10	27	107.04	1308.199	0.0
0-10	28	90.355	1348.731	0.0
0-10	29	35.579	1430.503	0.0
0-10	30	73.363	1370.159	0.0
0-10	31	52.873	1198.771	0.0
0-10	32	26.023	778.763	0.0
0-10	33	52.744	1203.522	0.0
0-10	34	86.726	1307.11	0.0
0-10	35	61.473	1212.821	0.0
0-10	36	116.719	1194.794	0.0
0-10	37	53.562	1340.804	0.0
0-10	38	68.218	1314.208	0.0
0-10	39	31.687	1292.547	0.0
0-10	40	40.94	1310.538	0.0
0-10	41	44.486	1210.537	0.0
0-10	42	16.948	1382.336	0.0
0-10	43	55.249	1407.104	0.0
0-10	44	61.257	1314.036	0.0
0-10	45	77.256	1227.344	0.0
0-10	46	35.535	1387.212	0.0
0-10	47	77.301	1334.357	0.0
0-10	48	64.246	1246.552	0.0
0-10	49	75.18	1248.88	0.0
0-10	50	79.591	1310.794	0.0
0-10	51	69.822	1274.787	0.0
0-10	52	105.484	1284.461	0.0
0-10	53	61.26	1229.472	0.0
0-10	54	116.509	1309.579	0.0
0-10	55	102.507	1326.946	0.0
0-10	56	65.928	787.932	0.0
0-10	57	70.292	1391.03	0.0
0-10	58	69.607	1328.721	0.0
0-10	59	85.86	1263.843	0.0
0-10	60	108.341	1307.293	0.0
0-10	61	52.96	744.089	0.0
0-10	62	74.533	1301.752	0.0
0-10	63	100.99	1228.953	0.0
0-10	64	55.468	1158.644	0.0
0-10	65	40.812	1318.739	0.0
0-10	66	83.782	1298.652	0.0
0-10	67	111.455	1167.824	0.0
0-10	68	82.229	1135.998	0.0
0-10	69	134.282	1354.765	0.0
0-10	70	53.649	1350.697	0.0
0-10	71	115.346	1374.003	0.0
0-10	72	94.8	1378.533	0.0
0-10	73	94.587	1319.13	0.0
0-10	74	137.609	1166.602	0.0
0-10	75	112.361	1331.335	0.0
0-10	76	55.941	1375.686	0.0
0-10	77	69.516	1327.937	0.0
0-10	78	34.975	1349.53	0.0
0-10	79	61.906	1318.698	0.0
0-10	80	124.294	1189.229	0.0
0-10	81	96.406	1183.292	0.0
0-10	82	72.283	1284.296	0.0
0-10	83	140.155	1174.268	0.0
0-10	84	65.974	1077.11	0.0
0-10	85	138.04	1127.875	0.0
0-10	86	90.309	1174.824	0.0
0-10	87	145.473	1240.929	0.0
0-10	88	141.367	1303.531	0.0
0-10	89	80.885	1204.659	0.0
0-10	90	130.132	1304.351	0.0
0-10	91	35.448	849.056	0.0
0-10	92	45.697	1344.78	0.0
0-10	93	25.98	1233.361	0.0
0-10	94	39.035	800.892	0.0
0-10	95	40.765	1391.02	0.0
0-10	96	39.34	853.815	0.0
0-10	97	70.334	1363.799	0.0
0-10	98	84.22	1414.475	0.0
0-10	99	58.537	1405.809	0.0
0-10	100	107.382	1441.393	0.0
0-10	101	69.559	783.641	0.0
0-10	102	55.378	1549.809	0.0
0-10	103	67.439	869.763	0.0
0-10	104	73.495	1518.999	0.0
0-10	105	132.556	1455.016	0.0
0-10	106	114.129	1304.945	0.0
0-10	107	109.33	1336.073	0.0
0-10	108	109.464	1364.486	0.0
0-10	109	107.735	809.283	0.0
0-10	110	80.545	1393.506	0.0
0-10	111	58.709	1535.477	0.0
0-10	112	37.655	859.816	0.0
0-10	113	76.084	1564.961	0.0
0-10	114	82.787	1367.653	0.0
0-10	115	122.951	1499.729	0.0
0-10	116	83.176	1480.592	0.0
0-10	117	169.202	1611.631	0.0
0-10	118	126.232	1596.547	0.0
0-10	119	106.605	1535.2	0.0
0-10	120	96.708	1469.176	0.0
0-10	121	57.365	1539.129	0.0
0-10	122	61.212	1516.138	0.0
0-10	123	68.091	881.094	0.0
0-10	124	51.275	868.296	0.0
0-10	125	61.863	934.657	0.0
0-10	126	56.504	845.82	0.0
0-10	127	97.963	952.341	0.0
0-10	128	82.571	858.564	0.0
0-10	129	61.819	843.745	0.0
0-10	130	65.754	839.289	0.0
0-10	131	105.355	790.866	0.0
0-10	132	75.135	859.82	0.0
0-10	133	79.723	881.827	0.0
0-10	134	47.514	859.436	0.0
0-10	135	94.289	864.571	0.0
0-10	136	60.439	836.471	0.0
0-10	137	60.569	939.972	0.0
0-10	138	20.447	1494.473	0.0
0-10	139	34.241	986.272	0.0
0-10	140	32.296	922.375	0.0
0-10	141	90.919	963.318	0.0
0-10	142	56.373	842.05	0.0
0-10	143	54.862	906.769	0.0
0-10	144	49.93	1443.241	0.0
0-10	145	31.557	1438.187	0.0
0-10	146	28.534	930.159	0.0
0-10	147	66.101	1400.974	0.0
0-10	148	66.146	970.978	0.0
0-10	149	80.715	1416.492	0.0
0-10	150	88.017	892.42	0.0
0-10	151	73.363	882.223	0.0
0-10	152	65.754	843.868	0.0
0-10	153	143.27	819.704	0.0
0-10	154	130.302	1021.849	0.0
0-10	155	109.554	863.889	0.0
0-10	156	118.888	921.382	0.0
0-10	157	70.983	1009.016	0.0
0-10	158	115.38	945.517	0.0
0-10	159	92.254	1480.766	0.0
0-10	160	84.732	1548.168	0.0
0-10	161	80.625	954.627	0.0
0-10	162	66.189	905.559	0.0
0-10	163	43.101	884.639	0.0
0-10	164	54.732	1064.263	0.0
0-10	165	83.31	916.283	0.0
0-10	166	66.189	1058.258	0.0
0-10	167	134.586	1371.91	0.0
0-10	168	72.2	1022.503	0.0
0-10	169	53.738	1472.514	0.0
0-10	170	57.237	1441.177	0.0
0-10	171	54.427	1580.829	0.0
0-10	172	37.655	1047.67	0.0
0-10	173	69.907	895.707	0.0
0-10	174	9.381	958.484	0.0
0-10	175	33.894	918.701	0.0
0-10	176	24.512	1010.407	0.0
0-10	177	77.472	961.079	0.0
0-10	178	97.833	957.486	0.0
0-10	179	91.995	960.519	0.0
0-10	180	65.102	978.404	0.0
0-10	181	56.199	913.645	0.0
0-10	182	13.316	1057.311	0.0
0-10	183	22.567	942.74	0.0
0-10	184	43.014	1001.187	0.0
0-10	185	55.812	1020.56	0.0
0-10	186	34.759	1432.883	0.0
0-10	187	12.84	1529.646	0.0
0-10	188	26.11	1503.835	0.0
0-10	189	36.961	1538.526	0.0
0-10	190	16.861	980.399	0.0
0-10	191	20.577	1105.903	0.0
0-10	192	47.685	1471.524	0.0
0-10	193	110.544	1525.688	0.0
0-10	194	89.358	1487.563	0.0
0-10	195	94.548	1547.873	0.0
0-10	196	41.459	986.961	0.0
0-10	197	40.769	1029.388	0.0
0-10	198	27.452	1581.288	0.0
0-10	199	42.495	1500.969	0.0
0-10	200	35.276	1516.912	0.0
0-10	201	86.462	1422.403	0.0
0-10	202	60.353	1355.836	0.0
0-10	203	93.942	1398.338	0.0
0-10	204	86.29	1424.265	0.0
0-10	205	40.854	1409.687	0.0
0-10	206	24.252	1558.371	0.0
0-10	207	93.426	1546.832	0.0
0-10	208	46.732	1526.016	0.0
0-10	209	50.059	1549.038	0.0
0-10	210	13.012	1504.067	0.0
0-10	211	17.034	1169.552	0.0
0-10	212	38.992	1416.051	0.0
0-10	213	33.896	1034.611	0.0
0-10	214	20.275	1612.763	0.0
0-10	215	41.068	1667.709	0.0
0-10	216	25.811	1009.41	0.0
0-10	217	22.524	1581.375	0.0
0-10	218	20.882	490.771	0.0
0-10	219	16.729	1427.943	0.0
0-10	220	0.0	481.561	0.0
0-10	221	11.11	1015.034	0.0
0-10	222	11.153	1054.592	0.0
0-10	223	23.95	1562.04	0.0
0-10	224	5.663	1094.191	0.0
0-10	225	29.612	1610.513	0.0
0-10	226	9.209	1578.001	0.0
0-10	227	12.711	1089.829	0.0
0-10	228	22.177	1634.465	0.0
0-10	229	7.436	1466.335	0.0
0-10	230	5.49	1453.539	0.0
0-10	231	11.24	1059.689	0.0
0-10	232	7.392	1010.096	0.0
0-10	233	11.241	465.703	0.0
0-10	234	5.448	1430.621	0.0
0-10	235	5.576	1409.786	0.0
0-10	236	5.576	1588.47	0.0
0-10	237	14.742	1614.67	0.0
0-10	238	24.165	1025.24	0.0
0-10	239	38.434	1087.565	0.0
0-10	240	42.409	1060.946	0.0
0-10	241	12.97	501.377	0.0
0-10	242	22.22	987.753	0.0
0-10	243	33.374	1470.044	0.0
0-10	244	34.803	1147.996	0.0
0-10	245	16.991	1140.485	0.0
0-10	246	24.384	1137.371	0.0
0-10	247	5.62	1489.959	0.0
0-10	248	15.218	492.798	0.0
0-10	249	22.134	1095.085	0.0
0-10	250	19.974	1046.885	0.0
0-10	251	18.158	1058.476	0.0
0-10	252	21.79	997.815	0.0
0-10	253	21.919	1024.232	0.0
0-10	254	29.699	1534.376	0.0
0-10	255	18.547	1049.787	0.0
0-10	256	15.132	1443.537	0.0
0-10	257	103.235	1068.339	0.0
0-10	258	167.436	1168.947	0.0
0-10	259	142.586	855.63	0.0
0-10	260	79.81	891.773	0.0
0-10	261	100.519	828.914	0.0
0-10	262	94.596	871.24	0.0
0-10	263	92.649	756.796	0.0
0-10	264	75.919	830.035	0.0
0-10	265	79.896	918.539	0.0
0-10	266	87.506	988.403	0.0
0-10	267	102.724	841.195	0.0
0-10	268	108.431	824.291	0.0
0-10	269	112.236	824.795	0.0
0-10	270	76.092	949.968	0.0
0-10	271	104.626	965.356	0.0
0-10	272	83.701	903.966	0.0
0-10	273	100.822	727.79	0.0
0-10	274	79.766	748.928	0.0
0-10	275	114.138	794.028	0.0
0-10	276	57.069	833.102	0.0
0-10	277	43.753	895.055	0.0
0-10	278	51.362	831.63	0.0
0-10	279	53.264	1121.466	0.0
0-10	280	22.828	1171.701	0.0
0-10	281	47.557	858.261	0.0
0-10	282	68.483	1033.19	0.0
0-10	283	72.287	924.073	0.0
0-10	284	57.069	856.54	0.0
0-10	285	53.264	1032.409	0.0
0-10	286	32.339	925.539	0.0
0-10	287	60.874	934.913	0.0
0-10	288	49.46	852.476	0.0
0-10	289	85.603	831.64	0.0
0-10	290	89.408	901.624	0.0
0-10	291	60.874	928.051	0.0
0-10	292	76.092	933.326	0.0
0-10	293	76.092	931.382	0.0
0-10	294	72.287	889.351	0.0
0-10	295	83.701	917.721	0.0
0-10	296	64.678	938.946	0.0
0-10	297	58.971	893.683	0.0
0-10	298	66.58	913.951	0.0
0-10	299	68.483	945.217	0.0
0-10	300	83.701	839.466	0.0
0-10	301	17.121	912.491	0.0
0-10	302	87.506	901.279	11.153
0-10	303	60.874	889.014	0.0
0-10	304	62.776	836.871	0.0
0-10	305	22.525	1011.566	0.0
0-10	306	62.776	902.412	0.0
0-10	307	41.851	977.973	0.0
0-10	308	36.144	817.677	0.0
0-10	309	87.419	832.333	0.0
0-10	310	49.329	988.177	0.0
0-10	311	58.971	907.204	0.0
0-10	312	47.557	818.325	0.0
0-10	313	7.523	933.838	0.0
0-10	314	51.275	1047.2	0.0
0-10	315	33.287	893.152	0.0
0-10	316	5.576	921.213	0.0
0-10	317	43.535	1025.101	0.0
0-10	318	36.144	924.033	0.0
0-10	319	62.776	938.646	0.0
0-10	320	39.948	854.687	0.0
0-10	321	87.506	850.653	0.0
0-10	322	49.46	864.754	0.0
0-10	323	51.362	957.584	0.0
0-10	324	79.853	835.871	0.0
0-10	325	74.19	990.83	0.0
0-10	326	47.557	939.767	0.0
0-10	327	38.046	987.544	0.0
0-10	328	68.483	867.358	0.0
0-10	329	47.253	823.246	0.0
0-10	330	100.822	1048.709	0.0
0-10	331	89.408	1049.455	0.0
0-10	332	100.822	1054.808	0.0
0-10	333	38.046	1052.869	0.0
0-10	334	43.753	935.96	0.0
0-10	335	62.776	1038.474	0.0
0-10	336	89.235	1066.084	0.0
0-10	337	74.19	971.712	0.0
0-10	338	53.264	908.384	0.0
0-10	339	68.483	873.141	0.0
0-10	340	68.396	938.591	0.0
0-10	341	53.264	1025.717	0.0
0-10	342	55.167	1185.923	0.0
0-10	343	60.874	909.548	3.718
0-10	344	15.218	1015.247	0.0
0-10	345	15.218	839.337	35.318
0-10	346	30.437	970.249	35.318
0-10	347	43.753	943.914	39.035
0-10	348	57.069	1064.094	18.588
0-10	349	36.144	935.564	0.0
0-10	350	11.414	1010.013	24.165
0-10	351	15.218	1070.369	0.0
0-10	352	19.023	976.086	0.0
0-10	353	32.339	974.44	0.0
0-10	354	26.632	994.542	0.0
0-10	355	24.73	1035.701	0.0
0-10	356	47.384	951.258	0.0
0-10	357	47.557	1001.145	0.0
0-10	358	51.319	855.278	0.0
0-10	359	11.414	983.338	0.0
0-10	360	47.685	1107.73	78.157
0-10	361	23.606	1069.423	120.705
0-10	362	13.316	910.4	0.0
0-10	363	48.463	944.853	0.0
0-10	364	7.435	988.968	121.693
0-10	365	9.166	1100.501	71.336
0-10	366	17.121	974.075	0.0
0-10	367	15.218	926.907	0.0
0-10	368	29.958	916.759	0.0
0-10	369	11.327	992.08	0.0
0-10	370	10.895	936.772	0.0
0-10	371	1.902	1007.548	0.0
0-10	372	31.817	848.277	0.0
0-10	373	30.263	894.359	0.0
0-10	374	22.828	893.31	0.0
0-10	375	15.218	931.721	0.0
0-10	376	44.618	929.459	0.0
0-10	377	39.948	1047.919	0.0
0-10	378	32.339	805.442	0.0
0-10	379	32.339	944.812	0.0
0-10	380	23.952	965.221	0.0
0-10	381	22.741	1003.269	3.805
0-10	382	15.218	957.66	3.718
0-10	383	7.435	996.299	3.805
0-10	384	3.718	998.159	85.603
0-10	385	24.557	1006.899	0.0
0-10	386	17.034	972.796	0.0
0-10	387	36.144	890.947	7.435
0-10	388	36.144	818.103	5.577
0-10	389	34.241	850.394	0.0
0-10	390	21.79	877.115	0.0
0-10	391	32.339	762.76	7.435
0-10	392	22.828	906.993	0.0
0-10	393	24.73	865.995	3.632
0-10	394	34.241	814.55	21.876
0-10	395	5.707	744.431	0.0
0-10	396	20.925	865.775	20.447
0-10	397	38.046	893.285	12.711
0-10	398	53.437	926.786	0.0
0-10	399	20.579	879.754	0.0
0-10	400	7.436	931.066	0.0
0-10	401	13.316	777.2	29.741
0-10	402	47.557	916.536	0.0
0-10	403	20.925	949.573	14.87
0-10	404	52.4	1059.643	0.0
0-10	405	43.753	833.485	1.859
0-10	406	47.557	943.982	0.0
0-10	407	32.339	895.658	0.0
0-10	408	41.851	857.481	0.0
0-10	409	28.534	847.802	9.294
0-10	410	26.373	981.663	0.0
0-10	411	32.339	1045.349	22.828
0-10	412	37.873	1014.865	0.0
0-10	413	47.557	933.071	0.0
0-10	414	26.632	771.795	16.729
0-10	415	58.971	856.059	0.0
0-10	416	76.092	842.393	0.0
0-10	417	32.339	932.069	0.0
0-10	418	74.19	872.951	0.0
0-10	419	30.437	1096.485	0.0
0-10	420	66.58	910.227	29.741
0-10	421	53.264	950.79	3.805
0-10	422	39.948	999.599	3.805
0-10	423	32.339	894.199	0.0
0-10	424	30.437	981.006	59.482
0-10	425	38.046	999.467	12.797
0-10	426	38.046	939.027	27.882
0-10	427	9.511	950.348	33.116
0-10	428	11.414	1139.843	0.0
0-10	429	9.511	1003.661	0.0
0-10	430	45.655	994.666	0.0
0-10	431	15.218	1057.747	5.577
0-10	432	9.294	938.84	82.049
0-10	433	5.707	1020.215	0.0
0-10	434	16.773	997.94	7.566
0-10	435	39.948	1034.878	0.0
0-10	436	53.264	954.979	13.012
0-10	437	36.144	1027.089	11.153
0-10	438	47.557	987.268	3.718
0-10	439	43.753	1117.07	0.0
0-10	440	22.828	1060.902	0.0
0-10	441	11.414	894.976	1.902
0-10	442	19.023	994.885	13.012
0-10	443	3.805	1058.915	0.0
0-10	444	13.316	1008.428	0.0
0-10	445	26.632	982.476	11.153
0-10	446	43.753	883.908	13.012
0-10	447	51.276	979.111	44.612
0-10	448	28.534	903.369	40.894
0-10	449	20.925	978.896	0.0
0-10	450	17.121	1065.523	0.0
0-10	451	15.218	1015.51	3.805
0-10	452	24.73	1048.152	19.974
0-10	453	19.023	1018.799	3.805
0-10	454	22.828	1026.19	0.0
0-10	455	20.925	953.725	3.805
0-10	456	9.511	1071.886	0.0
0-10	457	13.316	944.134	24.73
0-10	458	22.828	1028.306	35.318
0-10	459	22.828	999.861	31.6
0-10	460	34.241	1050.052	11.153
0-10	461	3.805	1001.02	18.588
0-10	462	7.609	1037.042	52.047
0-10	463	0.0	1098.825	22.828
0-10	464	9.511	964.624	1.902
0-10	465	3.805	1037.904	11.024
0-10	466	0.0	894.711	85.603
0-10	467	11.414	1049.749	0.0
0-10	468	24.73	1038.558	0.0
0-10	469	26.632	1167.739	0.0
0-10	470	13.316	988.661	0.0
0-10	471	20.925	906.131	0.0
0-10	472	9.511	967.137	33.633
0-10	473	20.925	1004.571	0.0
0-10	474	24.73	991.91	0.0
0-10	475	22.828	1024.846	1.902
0-10	476	43.753	1053.335	0.0
0-10	477	1.902	1018.962	0.0
0-10	478	0.0	954.456	0.0
0-10	479	19.023	983.607	0.0
0-10	480	5.707	942.19	0.0
0-10	481	15.218	997.616	3.718
0-10	482	9.511	1017.547	1.859
0-10	483	11.414	1087.924	0.0
0-10	484	15.218	1025.415	9.079
0-10	485	5.707	1027.907	1.902
0-10	486	17.121	1076.894	7.523
0-10	487	7.609	1019.482	0.0
0-10	488	36.144	1155.509	0.0
0-10	489	9.511	1051.648	0.0
0-10	490	38.046	1059.961	0.0
0-10	491	22.828	1078.026	11.414
0-10	492	47.557	1017.753	28.317
0-10	493	34.241	992.605	0.0
0-10	494	41.851	1037.603	0.0
0-10	495	36.144	1085.552	3.718
0-10	496	36.144	969.428	0.0
0-10	497	22.828	928.785	0.0
0-10	498	20.925	977.248	5.576
0-10	499	34.241	1084.428	18.588
0-10	500	28.534	940.195	13.012
0-10	501	24.73	966.008	1.859
0-10	502	15.218	1004.745	7.435
0-10	503	24.73	960.726	0.0
0-10	504	15.218	1053.901	0.0
0-10	505	31.82	1016.028	0.0
0-10	506	34.241	981.182	3.718
0-10	507	26.632	962.673	1.859
0-10	508	17.121	953.122	0.0
0-10	509	5.707	1025.673	0.0
0-10	510	47.557	825.54	0.0
0-10	511	51.189	1075.607	0.0
0-10	512	36.144	1112.957	0.0
0-10	513	1.902	1054.938	0.0
0-10	514	15.218	961.938	0.0
0-10	515	5.707	886.842	0.0
0-10	516	13.316	1124.364	0.0
0-10	517	26.632	1053.809	0.0
0-10	518	64.678	882.521	0.0
0-10	519	19.023	909.07	0.0
0-10	520	43.753	923.556	0.0
0-10	521	28.534	957.708	0.0
0-10	522	20.925	861.598	0.0
0-10	523	43.753	986.368	0.0
0-10	524	28.534	1034.659	0.0
0-10	525	43.407	1032.111	0.0
0-10	526	70.385	896.236	0.0
0-10	527	36.144	981.279	0.0
0-10	528	28.534	933.937	0.0
0-10	529	62.776	932.422	0.0
0-10	530	74.017	898.605	0.0
0-10	531	26.632	873.522	0.0
0-10	532	39.948	931.642	0.0
0-10	533	47.557	806.131	0.0
0-10	534	15.131	881.138	0.0
0-10	535	28.534	755.767	0.0
0-10	536	17.121	822.436	0.0
0-10	537	15.218	933.014	0.0
0-10	538	26.632	934.276	0.0
0-10	539	1.902	813.307	0.0
0-10	540	9.511	984.689	0.0
0-10	541	11.414	966.742	0.0
0-10	542	0.0	984.517	0.0
0-10	543	43.753	1001.067	0.0
0-10	544	24.73	841.235	0.0
0-10	545	7.609	815.73	0.0
0-10	546	3.805	1093.837	0.0
0-10	547	26.632	747.37	5.576
0-10	548	0.0	1180.873	0.0
0-10	549	1.902	1120.522	0.0
0-10	550	9.381	1109.545	0.0
0-10	551	17.121	817.622	0.0
0-10	552	22.828	782.086	0.0
0-10	553	36.144	803.536	0.0
0-10	554	9.511	921.336	0.0
0-10	555	3.805	919.141	5.576
0-10	556	9.511	1046.39	0.0
0-10	557	28.534	1150.014	0.0
0-10	558	22.567	1063.797	0.0
0-10	559	5.707	1044.263	0.0
0-10	560	22.567	1210.696	0.0
0-10	561	38.476	1019.099	7.263
0-10	562	18.937	1086.675	1.816
0-10	563	40.937	1000.55	11.414
0-10	564	53.736	971.159	9.294
0-10	565	33.633	1024.459	0.0
0-10	566	53.864	1000.425	7.435
0-10	567	44.526	1001.941	15.219
0-10	568	38.777	1017.715	0.0
0-10	569	69.991	1012.27	1.902
0-10	570	39.036	1028.57	1.902
0-10	571	31.687	1134.363	0.0
0-10	572	22.306	979.453	0.0
0-10	573	26.632	724.243	1.859
0-10	574	11.414	741.667	0.0
0-10	575	13.316	765.09	0.0
0-10	576	7.263	1022.295	0.0
0-10	577	11.024	1008.084	31.643
0-10	578	20.232	1067.223	14.527
0-10	579	43.753	914.292	0.0
0-10	580	26.197	1043.096	0.0
0-10	581	5.707	1058.532	0.0
0-10	582	44.959	1140.287	1.902
0-10	583	13.316	955.272	0.0
0-10	584	20.925	860.134	0.0
0-10	585	22.306	1046.774	45.655
0-10	586	30.437	943.339	0.0
0-10	587	22.828	886.755	1.859
0-10	588	13.316	857.356	0.0
0-10	589	5.707	1105.707	3.805
0-10	590	11.414	849.827	0.0
0-10	591	9.511	1100.645	0.0
0-10	592	13.316	1070.639	3.805
0-10	593	26.632	882.6	0.0
0-10	594	24.73	909.918	0.0
0-10	595	15.218	1083.123	0.0
0-10	596	11.414	1252.118	0.0
0-10	597	58.971	835.599	0.0
0-10	598	12.97	1070.423	0.0
0-10	599	30.437	879.307	0.0
0-10	600	47.123	1050.053	1.902
0-10	601	24.73	1142.599	0.0
0-10	602	15.131	1076.362	0.0
0-10	603	28.534	1009.447	0.0
0-10	604	27.756	1042.553	0.0
0-10	605	23.865	936.469	0.0
0-10	606	13.316	1024.968	0.0
0-10	607	15.218	1038.589	0.0
0-10	608	11.414	1112.473	0.0
0-10	609	7.609	1155.502	0.0
0-10	610	28.534	876.46	0.0
0-10	611	15.218	893.366	0.0
0-10	612	24.079	1015.749	0.0
0-10	613	20.925	904.306	0.0
0-10	614	13.316	1040.711	0.0
0-10	615	13.316	910.101	0.0
0-10	616	5.707	883.246	0.0
0-10	617	27.581	1000.979	0.0
0-10	618	14.699	1026.482	0.0
0-10	619	20.838	917.369	0.0
0-10	620	47.557	914.513	0.0
0-10	621	83.701	914.341	0.0
0-10	622	19.023	1013.653	5.707
0-10	623	38.046	893.889	0.0
0-10	624	15.218	810.4	0.0
0-10	625	20.925	894.403	0.0
0-10	626	57.069	886.755	0.0
0-10	627	41.851	904.573	0.0
0-10	628	9.511	1017.068	0.0
0-10	629	41.851	879.841	0.0
0-10	630	9.511	913.35	0.0
0-10	631	15.218	1012.136	0.0
0-10	632	58.971	868.559	0.0
0-10	633	47.557	824.332	0.0
0-10	634	26.632	1054.286	0.0
0-10	635	24.73	1008.416	0.0
0-10	636	39.948	984.071	0.0
0-10	637	30.437	1060.251	0.0
0-10	638	9.511	1038.073	0.0
0-10	639	34.241	965.099	0.0
0-10	640	28.534	1013.334	0.0
0-10	641	28.534	937.596	0.0
0-10	642	28.534	947.331	0.0
0-10	643	34.241	1005.915	0.0
0-10	644	15.132	1068.427	0.0
0-10	645	28.534	1054.94	0.0
0-10	646	54.129	1085.332	0.0
0-10	647	37.441	1026.795	0.0
0-10	648	55.167	956.222	0.0
0-10	649	28.534	956.148	0.0
0-10	650	11.414	980.494	0.0
0-10	651	28.534	907.807	0.0
0-10	652	1.902	842.488	0.0
0-10	653	22.828	931.589	0.0
0-10	654	37.483	1165.087	0.0
0-10	655	41.331	1102.916	0.0
0-10	656	41.634	983.265	0.0
0-10	657	31.734	1029.171	0.0
0-10	658	32.339	1090.946	0.0
0-10	659	16.99	1122.249	0.0
0-10	660	17.077	1106.041	0.0
0-10	661	38.046	1104.611	0.0
0-10	662	32.339	937.384	0.0
0-10	663	43.753	907.762	0.0
0-10	664	15.001	1129.243	0.0
0-10	665	43.579	1065.707	0.0
0-10	666	32.296	1175.728	0.0
0-10	667	24.73	1188.783	0.0
0-10	668	18.936	1074.348	0.0
0-10	669	20.752	1029.346	0.0
0-10	670	7.609	1120.998	0.0
0-10	671	29.139	1016.416	0.0
0-10	672	41.851	802.657	0.0
0-10	673	53.349	1150.263	0.0
0-10	674	13.316	929.98	16.729
0-10	675	36.144	1102.23	0.0
0-10	676	13.013	1058.128	0.0
0-10	677	32.165	1137.253	0.0
0-10	678	30.132	1057.317	0.0
0-10	679	39.948	1041.575	0.0
0-10	680	22.828	798.17	0.0
0-10	681	39.948	813.689	0.0
0-10	682	22.828	852.776	0.0
0-10	683	20.708	1037.733	0.0
0-10	684	41.59	1110.699	0.0
0-10	685	22.48	1079.271	0.0
0-10	686	34.068	1181.734	0.0
0-10	687	32.209	1035.139	0.0
0-10	688	47.557	919.05	0.0
0-10	689	42.801	1071.409	0.0
0-10	690	35.322	1088.743	0.0
0-10	691	11.414	1114.858	0.0
0-10	692	24.73	1049.272	0.0
0-10	693	11.414	824.899	0.0
0-10	694	43.579	1121.597	0.0
0-10	695	39.427	1098.515	0.0
0-10	696	26.458	1092.155	0.0
0-10	697	26.371	1125.711	0.0
0-10	698	37.524	1087.232	0.0
0-10	699	30.09	1134.402	0.0
0-10	700	43.753	887.37	0.0
0-10	701	9.511	1096.006	0.0
0-10	702	22.784	1187.919	0.0
0-10	703	66.45	1057.012	0.0
0-10	704	22.828	1078.847	0.0
0-10	705	13.273	1126.355	0.0
0-10	706	39.513	1155.063	0.0
0-10	707	9.294	1000.074	0.0
0-10	708	24.686	989.174	0.0
0-10	709	14.959	1056.024	0.0
0-10	710	53.264	1133.495	0.0
0-10	711	38.133	881.089	0.0
0-10	712	34.198	1117.877	0.0
0-10	713	35.97	1168.766	0.0
0-10	714	45.223	702.112	0.0
0-10	715	62.43	850.363	0.0
0-10	716	53.178	833.85	0.0
0-10	717	75.789	1045.331	0.0
0-10	718	39.775	835.316	0.0
0-10	719	62.689	806.304	0.0
0-10	720	43.753	1165.001	0.0
0-10	721	38.046	776.479	0.0
0-10	722	26.632	1144.167	0.0
0-10	723	32.339	1098.035	0.0
0-10	724	88.756	1079.055	0.0
0-10	725	30.177	1103.096	0.0
0-10	726	35.797	1005.779	0.0
0-10	727	24.73	820.307	0.0
0-10	728	49.46	1195.526	0.0
0-10	729	7.609	1122.206	0.0
0-10	730	11.067	1132.102	0.0
0-10	731	22.309	1197.296	0.0
0-10	732	15.044	1197.639	0.0
0-10	733	34.847	1067.125	0.0
0-10	734	24.73	1105.812	0.0
0-10	735	53.61	1052.765	0.0
0-10	736	9.425	1058.688	0.0
0-10	737	26.027	1124.098	0.0
0-10	738	62.516	1108.715	0.0
0-10	739	50.757	1043.042	0.0
0-10	740	20.752	1115.805	0.0
0-10	741	60.224	1128.471	0.0
0-10	742	30.437	956.578	0.0
0-10	743	40.9	1181.393	0.0
0-10	744	28.187	1113.478	0.0
0-10	745	30.09	1110.741	0.0
0-10	746	39.126	1169.716	0.0
0-10	747	29.399	948.224	0.0
0-10	748	17.121	1106.219	0.0
0-10	749	20.708	1186.974	0.0
0-10	750	17.121	1039.843	0.0
0-10	751	18.937	894.88	0.0
0-10	752	32.078	1140.02	0.0
0-10	753	35.366	1151.176	0.0
0-10	754	37.57	1030.678	0.0
0-10	755	59.878	1230.112	0.0
0-10	756	47.514	1100.67	0.0
0-10	757	51.103	1121.296	0.0
0-10	758	56.117	986.064	0.0
0-10	759	49.199	972.748	0.0
0-10	760	41.851	1148.789	0.0
0-10	761	37.094	1303.992	9.511
0-10	762	46.822	900.711	0.0
0-10	763	37.57	933.007	0.0
0-10	764	53.351	928.38	0.0
0-10	765	73.973	937.902	0.0
0-10	766	13.316	929.51	0.0
0-10	767	43.407	963.839	0.0
0-10	768	39.43	988.007	0.0
0-10	769	18.677	938.411	0.0
0-10	770	11.414	1163.056	0.0
0-10	771	13.316	1219.265	0.0
0-10	772	38.046	1273.039	0.0
0-10	773	26.632	981.0	0.0
0-10	774	58.623	1285.179	0.0
0-10	775	30.35	1205.678	0.0
0-10	776	26.632	761.773	0.0
0-10	777	67.184	1105.472	7.263
0-10	778	57.329	1095.182	5.448
0-10	779	76.564	1120.298	0.0
0-10	780	79.03	1215.887	3.632
0-10	781	57.932	1140.053	0.0
0-10	782	30.437	947.662	0.0
0-10	783	51.876	1111.003	0.0
0-10	784	62.858	1111.169	13.012
0-10	785	16.688	1126.662	0.0
0-10	786	60.268	1027.779	0.0
0-10	787	18.158	882.518	0.0
0-10	788	49.46	951.73	0.0
0-10	789	27.324	1077.41	0.0
0-10	790	33.85	1247.314	0.0
0-10	791	97.623	794.237	0.0
0-10	792	46.088	895.921	0.0
0-10	793	58.495	976.948	5.448
0-10	794	54.387	1065.347	0.0
0-10	795	54.475	867.218	0.0
0-10	796	35.105	1011.222	7.263
0-10	797	31.645	1050.092	9.079
0-10	798	35.234	1009.799	0.0
0-10	799	56.07	960.551	11.11
0-10	800	92.303	986.534	9.079
0-10	801	16.514	891.298	3.718
0-10	802	38.911	1042.354	0.0
0-10	803	33.117	926.442	0.0
0-10	804	15.045	991.466	0.0
0-10	805	16.343	957.791	0.0
0-10	806	32.858	931.236	0.0
0-10	807	11.327	922.976	0.0
0-10	808	9.079	882.778	0.0
0-10	809	20.925	1044.427	0.0
0-10	810	31.56	987.358	3.718
0-10	811	40.68	1046.331	0.0
0-10	812	90.228	1020.446	0.0
0-10	813	51.016	1136.749	0.0
0-10	814	22.135	1016.34	0.0
0-10	815	39.991	1003.236	0.0
0-10	816	58.882	1029.78	0.0
0-10	817	103.106	1010.419	0.0
0-10	818	79.805	1028.479	0.0
0-10	819	37.438	1136.775	0.0
0-10	820	42.927	992.641	0.0
0-10	821	20.621	1116.632	0.0
0-10	822	38.434	982.129	0.0
0-10	823	44.658	1033.007	0.0
0-10	824	56.591	1081.182	0.0
0-10	825	43.231	985.075	0.0
0-10	826	72.72	913.178	0.0
0-10	827	88.887	1068.424	0.0
0-10	828	53.607	950.438	0.0
0-10	829	99.74	1017.635	0.0
0-10	830	96.148	941.529	0.0
0-10	831	76.911	924.454	5.448
0-10	832	49.157	1148.321	0.0
0-10	833	58.711	1117.617	24.165
0-10	834	34.976	1078.678	3.632
0-10	835	40.899	982.09	23.606
0-10	836	73.02	919.099	0.0
0-10	837	55.036	1126.008	0.0
0-10	838	7.263	1023.201	5.448
0-10	839	9.511	974.434	0.0
0-10	840	9.166	1113.256	32.685
0-10	841	58.624	1042.481	0.0
0-10	842	15.218	901.45	0.0
0-10	843	22.828	878.023	0.0
0-10	844	40.68	1083.643	0.0
0-10	845	38.046	939.804	0.0
0-10	846	53.091	958.562	0.0
0-10	847	24.73	858.694	0.0
0-10	848	32.339	1050.825	0.0
0-10	849	34.241	974.171	0.0
0-10	850	64.678	1033.433	0.0
0-10	851	53.178	955.233	0.0
0-10	852	36.013	1008.108	0.0
0-10	853	87.246	922.509	0.0
0-10	854	36.144	927.909	0.0
0-10	855	49.46	1001.064	0.0
0-10	856	30.437	913.814	0.0
0-10	857	57.069	994.488	0.0
0-10	858	57.069	927.0	0.0
0-10	859	79.896	932.539	0.0
0-10	860	34.241	801.239	0.0
0-10	861	60.527	814.599	0.0
0-10	862	60.874	903.968	0.0
0-10	863	53.048	891.59	0.0
0-10	864	47.471	940.634	0.0
0-10	865	20.925	923.425	0.0
0-10	866	53.351	1072.228	0.0
0-10	867	56.679	1133.058	0.0
0-10	868	31.517	1069.113	0.0
0-10	869	37.44	1032.316	0.0
0-10	870	56.852	945.548	0.0
0-10	871	45.655	968.503	0.0
0-10	872	34.198	895.537	0.0
0-10	873	47.946	1103.485	0.0
0-10	874	39.818	963.055	0.0
0-10	875	30.437	905.741	0.0
0-10	876	49.416	876.95	0.0
0-10	877	22.828	863.025	0.0
0-10	878	36.144	907.035	0.0
0-10	879	23.95	851.688	0.0
0-10	880	43.061	1058.389	0.0
0-10	881	54.128	1022.596	0.0
0-10	882	49.112	1030.684	0.0
0-10	883	41.851	810.493	0.0
0-10	884	36.144	832.755	0.0
0-10	885	47.557	955.844	0.0
0-10	886	49.46	857.877	0.0
0-10	887	68.483	915.761	0.0
0-10	888	58.971	894.227	0.0
0-10	889	38.002	951.906	0.0
0-10	890	53.781	1046.289	0.0
0-10	891	28.534	939.058	0.0
0-10	892	51.319	853.627	0.0
0-10	893	41.764	815.289	0.0
0-10	894	30.437	822.852	0.0
0-10	895	38.046	917.698	0.0
0-10	896	52.656	937.725	0.0
0-10	897	58.971	871.586	0.0
0-10	898	61.176	1057.572	0.0
0-10	899	68.483	970.152	0.0
0-10	900	32.339	908.369	0.0
0-10	901	49.373	968.854	0.0
0-10	902	41.851	877.983	0.0
0-10	903	77.821	942.434	0.0
0-10	904	78.944	996.007	0.0
0-10	905	62.776	962.019	0.0
0-10	906	66.58	1002.092	0.0
0-10	907	49.46	1039.187	0.0
0-10	908	57.025	1038.982	0.0
0-10	909	28.013	1119.048	0.0
0-10	910	58.366	979.406	0.0
0-10	911	64.246	952.732	0.0
0-10	912	41.851	916.8	0.0
0-10	913	13.316	880.426	0.0
0-10	914	43.753	910.701	0.0
0-10	915	55.037	902.359	0.0
0-10	916	22.784	1001.055	0.0
0-10	917	7.263	1033.313	0.0
0-10	918	15.218	915.498	0.0
0-10	919	22.828	948.268	0.0
0-10	920	15.218	937.253	0.0
0-10	921	56.069	1030.369	0.0
0-10	922	57.069	925.837	0.0
0-10	923	43.753	929.779	0.0
0-10	924	49.46	884.726	0.0
0-10	925	30.045	918.524	0.0
0-10	926	40.813	1153.243	0.0
0-10	927	24.339	1018.567	0.0
0-10	928	31.817	981.213	0.0
0-10	929	35.625	1138.898	0.0
0-10	930	33.589	1053.888	0.0
0-10	931	20.06	1055.699	0.0
0-10	932	19.023	917.021	0.0
0-10	933	42.11	1116.676	0.0
0-10	934	20.49	983.935	0.0
0-10	935	50.188	1070.746	0.0
0-10	936	40.981	959.684	0.0
0-10	937	43.579	875.471	0.0
0-10	938	33.459	1027.244	0.0
0-10	939	37.785	1018.142	0.0
0-10	940	38.821	1009.69	0.0
0-10	941	41.851	891.126	0.0
0-10	942	51.362	949.62	0.0
0-10	943	102.724	935.825	0.0
0-10	944	70.385	940.632	0.0
0-10	945	64.678	980.141	0.0
0-10	946	38.046	1105.605	0.0
0-10	947	53.264	989.699	0.0
0-10	948	36.144	1077.668	0.0
0-10	949	83.701	865.361	0.0
0-10	950	68.483	1058.655	0.0
0-10	951	47.557	935.912	0.0
0-10	952	116.04	942.135	0.0
0-10	953	81.799	1010.435	0.0
0-10	954	136.965	930.818	0.0
0-10	955	87.462	960.04	0.0
0-10	956	95.115	970.462	0.0
0-10	957	91.31	1009.02	0.0
0-10	958	51.362	1051.612	0.0
0-10	959	62.776	924.631	0.0
0-10	960	47.557	803.876	0.0
0-10	961	17.121	927.263	0.0
0-10	962	22.307	1176.116	0.0
0-10	963	38.046	983.854	0.0
0-10	964	16.729	1160.339	0.0
0-10	965	15.218	960.473	0.0
0-10	966	19.023	1013.438	0.0
0-10	967	18.85	1063.793	0.0
0-10	968	20.925	1077.8	0.0
0-10	969	22.828	972.398	0.0
0-10	970	11.414	990.855	0.0
0-10	971	32.339	1081.263	0.0
0-10	972	3.805	774.44	0.0
0-10	973	13.316	860.086	0.0
0-10	974	19.023	1006.513	0.0
0-10	975	33.55	1023.376	0.0
0-10	976	22.222	1070.234	0.0
0-10	977	7.392	883.51	0.0
0-10	978	13.143	1070.718	0.0
0-10	979	9.468	893.934	0.0
0-10	980	17.121	910.529	0.0
0-10	981	9.338	818.753	0.0
0-10	982	22.784	916.581	0.0
0-10	983	11.24	1135.133	0.0
0-10	984	28.534	942.655	0.0
0-10	985	16.775	915.735	0.0
0-10	986	7.609	1081.736	0.0
0-10	987	9.079	983.294	0.0
0-10	988	40.251	1044.639	0.0
0-10	989	36.663	1060.168	0.0
0-10	990	9.511	947.284	0.0
0-10	991	30.437	870.504	0.0
0-10	992	11.414	931.02	0.0
0-10	993	15.218	922.206	0.0
0-10	994	0.0	962.333	0.0
0-10	995	7.566	1081.602	0.0
0-10	996	5.707	1083.377	0.0
0-10	997	18.85	941.537	0.0
0-10	998	16.816	956.276	0.0
0-10	999	7.566	893.927	0.0
0-10	1000	7.349	942.949	0.0
0-10	1001	20.925	925.755	0.0
0-10	1002	0.0	916.639	0.0
0-10	1003	18.633	868.9	0.0
0-10	1004	15.088	956.651	0.0
0-10	1005	13.23	923.02	0.0
0-10	1006	13.316	869.249	0.0
0-10	1007	1.902	873.178	0.0
0-10	1008	22.741	876.131	0.0
0-10	1009	41.591	853.602	0.0
0-10	1010	24.73	923.681	0.0
0-10	1011	28.361	1068.905	0.0
0-10	1012	16.903	1029.207	7.609
0-10	1013	33.98	942.578	3.805
0-10	1014	38.046	853.342	0.0
0-10	1015	31.733	1075.299	1.902
0-10	1016	24.73	832.805	0.0
0-10	1017	25.768	1043.601	9.511
0-10	1018	28.362	817.282	0.0
0-10	1019	47.471	785.334	0.0
0-10	1020	15.218	945.773	0.0
0-10	1021	34.241	845.383	0.0
0-10	1022	34.155	885.849	0.0
0-10	1023	18.979	913.694	0.0
0-10	1024	32.339	915.768	0.0
0-10	1025	1.902	868.947	0.0
0-10	1026	20.925	1130.292	0.0
0-10	1027	22.48	1053.674	0.0
0-10	1028	19.023	905.78	0.0
0-10	1029	24.73	812.915	0.0
0-10	1030	11.414	1132.444	0.0
0-10	1031	15.218	892.594	0.0
0-10	1032	37.787	896.747	0.0
0-10	1033	31.516	1064.392	0.0
0-10	1034	5.707	943.784	0.0
0-10	1035	5.707	1090.867	19.023
0-10	1036	22.828	823.336	0.0
0-10	1037	58.971	961.55	0.0
0-10	1038	17.121	903.488	0.0
0-10	1039	18.764	931.023	0.0
0-10	1040	62.732	1030.895	0.0
0-10	1041	13.229	1022.55	0.0
0-10	1042	43.753	976.897	0.0
0-10	1043	64.678	1065.603	0.0
0-10	1044	37.916	1003.659	0.0
0-10	1045	45.048	877.667	0.0
0-10	1046	85.603	968.168	0.0
0-10	1047	100.562	896.444	0.0
0-10	1048	79.421	833.146	0.0
0-10	1049	70.299	952.904	0.0
0-10	1050	60.874	859.608	0.0
0-10	1051	72.287	912.562	0.0
0-10	1052	66.494	898.865	0.0
0-10	1053	66.58	926.665	0.0
0-10	1054	81.799	762.462	0.0
0-10	1055	76.87	1030.946	0.0
0-10	1056	119.24	979.712	0.0
0-10	1057	104.281	971.061	0.0
0-10	1058	104.107	943.052	0.0
0-10	1059	148.379	940.378	0.0
0-10	1060	143.58	899.256	0.0
0-10	1061	148.293	906.996	0.0
0-10	1062	135.755	830.556	0.0
0-10	1063	188.327	970.108	0.0
0-10	1064	193.817	784.036	0.0
0-10	1065	120.924	883.941	0.0
0-10	1066	100.302	896.183	0.0
0-10	1067	104.583	960.382	0.0
0-10	1068	84.912	932.417	0.0
0-10	1069	75.573	885.553	0.0
0-10	1070	56.982	884.684	0.0
0-10	1071	95.115	979.154	0.0
0-10	1072	117.683	911.749	0.0
0-10	1073	58.625	889.094	0.0
0-10	1074	79.896	1010.225	0.0
0-10	1075	98.747	895.361	0.0
0-10	1076	100.735	861.115	0.0
0-10	1077	87.506	885.334	0.0
0-10	1078	76.092	856.494	0.0
0-10	1079	64.678	820.829	0.0
0-10	1080	68.483	771.24	0.0
0-10	1081	74.19	808.72	0.0
0-10	1082	37.786	1076.902	0.0
0-10	1083	28.534	894.104	0.0
0-10	1084	64.678	881.835	0.0
0-10	1085	43.666	981.567	0.0
0-10	1086	26.632	804.14	0.0
0-10	1087	66.58	844.467	0.0
0-10	1088	98.919	942.095	0.0
0-10	1089	131.172	888.233	0.0
0-10	1090	60.787	952.99	0.0
0-10	1091	62.689	938.589	0.0
0-10	1092	74.19	907.253	0.0
0-10	1093	32.339	787.711	0.0
0-10	1094	37.873	896.785	0.0
0-10	1095	68.439	799.683	0.0
0-10	1096	64.592	811.484	0.0
0-10	1097	51.362	794.062	0.0
0-10	1098	32.339	863.065	0.0
0-10	1099	29.958	875.047	0.0
0-10	1100	47.471	1183.852	0.0
0-10	1101	39.818	1170.284	0.0
0-10	1102	76.092	852.471	0.0
0-10	1103	24.643	914.86	0.0
0-10	1104	43.492	850.907	0.0
0-10	1105	51.232	809.324	0.0
0-10	1106	62.776	798.122	0.0
0-10	1107	81.799	861.166	0.0
0-10	1108	79.896	867.866	0.0
0-10	1109	113.878	740.714	0.0
0-10	1110	106.529	874.905	0.0
0-10	1111	117.247	856.058	0.0
0-10	1112	64.2	847.674	0.0
0-10	1113	85.212	864.274	0.0
0-10	1114	66.58	898.381	0.0
0-10	1115	88.152	1148.099	0.0
0-10	1116	89.273	1152.381	0.0
0-10	1117	64.635	861.202	0.0
0-10	1118	76.092	897.916	0.0
0-10	1119	43.753	859.87	0.0
0-10	1120	34.198	814.987	0.0
0-10	1121	64.419	844.527	0.0
0-10	1122	70.298	828.175	0.0
0-10	1123	58.971	858.479	0.0
0-10	1124	87.419	850.615	0.0
0-10	1125	74.103	838.553	0.0
0-10	1126	72.244	855.627	0.0
0-10	1127	57.069	814.428	0.0
0-10	1128	36.144	921.389	0.0
0-10	1129	62.516	866.047	0.0
0-10	1130	49.46	876.133	0.0
0-10	1131	49.46	850.318	0.0
0-10	1132	51.362	879.1	0.0
0-10	1133	45.655	953.907	0.0
0-10	1134	76.048	936.568	0.0
0-10	1135	85.516	959.952	0.0
0-10	1136	104.539	827.226	0.0
0-10	1137	76.005	856.155	0.0
0-10	1138	68.352	899.903	0.0
0-10	1139	95.115	1056.588	0.0
0-10	1140	81.539	860.479	0.0
0-10	1141	95.115	884.34	0.0
0-10	1142	123.649	938.514	0.0
0-10	1143	138.868	978.462	0.0
0-10	1144	70.342	931.165	0.0
0-10	1145	58.971	1022.72	0.0
0-10	1146	108.431	941.325	0.0
0-10	1147	77.82	974.913	0.0
0-10	1148	104.409	893.074	0.0
0-10	1149	111.975	801.288	0.0
0-10	1150	62.776	895.584	0.0
0-10	1151	58.841	844.433	0.0
0-10	1152	83.614	948.014	0.0
0-10	1153	53.091	838.167	0.0
0-10	1154	89.017	833.105	0.0
0-10	1155	64.678	907.208	0.0
0-10	1156	62.776	894.718	0.0
0-10	1157	58.928	809.2	0.0
0-10	1158	53.264	868.689	0.0
0-10	1159	38.046	816.502	0.0
0-10	1160	30.437	858.917	0.0
0-10	1161	57.069	848.242	0.0
0-10	1162	74.19	926.235	0.0
0-10	1163	39.948	827.577	0.0
0-10	1164	36.144	912.447	0.0
0-10	1165	58.971	809.2	0.0
0-10	1166	24.73	938.026	0.0
0-10	1167	39.342	1179.107	0.0
0-10	1168	68.483	862.672	0.0
0-10	1169	26.545	1155.582	0.0
0-10	1170	26.328	1131.411	0.0
0-10	1171	15.218	1229.297	0.0
0-10	1172	22.828	872.021	0.0
0-10	1173	41.068	1278.752	0.0
0-10	1174	19.023	836.956	0.0
0-10	1175	38.046	810.41	0.0
0-10	1176	30.437	801.198	0.0
0-10	1177	11.414	1144.121	0.0
0-10	1178	58.971	821.002	0.0
0-10	1179	58.971	787.324	0.0
0-10	1180	34.241	838.688	0.0
0-10	1181	49.46	841.835	0.0
0-10	1182	41.851	811.575	0.0
0-10	1183	24.73	912.482	0.0
0-10	1184	24.73	826.796	0.0
0-10	1185	45.351	1146.501	0.0
0-10	1186	45.307	877.111	0.0
0-10	1187	62.776	904.4	0.0
0-10	1188	26.632	920.094	0.0
0-10	1189	83.701	952.855	0.0
0-10	1190	47.384	997.949	0.0
0-10	1191	58.971	979.62	0.0
0-10	1192	26.632	977.456	0.0
0-10	1193	55.167	896.612	0.0
0-10	1194	49.46	900.984	0.0
0-10	1195	36.144	925.105	0.0
0-10	1196	62.776	959.694	0.0
0-10	1197	81.755	916.236	0.0
0-10	1198	34.241	852.951	0.0
0-10	1199	30.437	899.118	0.0
0-10	1200	51.016	807.424	0.0
0-10	1201	43.753	781.396	0.0
0-10	1202	45.568	840.93	0.0
0-10	1203	83.484	840.16	0.0
0-10	1204	70.385	857.363	0.0
0-10	1205	64.678	788.53	0.0
0-10	1206	85.603	886.107	0.0
0-10	1207	17.121	878.275	0.0
0-10	1208	58.928	839.286	0.0
0-10	1209	41.851	737.433	0.0
0-10	1210	68.396	829.337	1.859
0-10	1211	24.73	854.109	5.576
0-10	1212	64.678	831.418	0.0
0-10	1213	87.506	809.798	27.882
0-10	1214	45.655	857.969	0.0
0-10	1215	95.115	777.295	60.181
0-10	1216	95.115	858.402	31.557
0-10	1217	34.241	835.359	76.168
0-10	1218	19.023	1214.064	0.0
0-10	1219	74.19	823.42	0.0
0-10	1220	85.603	822.305	0.0
0-10	1221	90.791	804.483	0.0
0-10	1222	83.701	1082.562	0.0
0-10	1223	85.603	1091.243	0.0
0-10	1224	91.31	1219.256	0.0
0-10	1225	41.851	1107.114	0.0
0-10	1226	53.264	892.296	0.0
0-10	1227	54.949	1214.37	0.0
0-10	1228	41.851	1124.149	0.0
0-10	1229	72.287	1081.132	0.0
0-10	1230	108.431	1171.967	0.0
0-10	1231	110.333	837.691	0.0
0-10	1232	76.092	1165.606	0.0
0-10	1233	70.385	1143.689	0.0
0-10	1234	79.896	1183.681	0.0
0-10	1235	66.58	1157.26	0.0
0-10	1236	110.333	1185.325	0.0
0-10	1237	83.397	1167.642	0.0
0-10	1238	93.213	900.419	0.0
0-10	1239	66.58	1105.256	0.0
0-10	1240	70.385	888.051	0.0
0-10	1241	91.31	907.643	0.0
0-10	1242	34.241	833.228	0.0
0-10	1243	81.799	843.264	0.0
0-10	1244	22.828	1090.55	0.0
0-10	1245	74.19	771.623	0.0
0-10	1246	100.735	888.187	0.0
0-10	1247	38.046	890.997	0.0
0-10	1248	102.724	953.73	0.0
0-10	1249	79.896	833.454	0.0
0-10	1250	83.701	882.204	0.0
0-10	1251	81.799	858.74	0.0
0-10	1252	39.948	1101.76	0.0
0-10	1253	36.144	853.985	0.0
0-10	1254	55.08	1144.854	0.0
0-10	1255	55.167	1064.659	0.0
0-10	1256	53.177	1022.546	0.0
0-10	1257	39.948	843.868	0.0
0-10	1258	85.603	835.61	0.0
0-10	1259	79.81	781.399	0.0
0-10	1260	53.264	882.773	0.0
0-10	1261	34.068	829.769	0.0
0-10	1262	30.35	888.66	0.0
0-10	1263	32.339	1186.835	0.0
0-10	1264	43.753	1155.872	0.0
0-10	1265	49.416	872.616	0.0
0-10	1266	70.342	822.809	0.0
0-10	1267	32.339	943.355	0.0
0-10	1268	39.948	861.164	0.0
0-10	1269	58.971	1067.72	0.0
0-10	1270	32.339	806.733	0.0
0-10	1271	62.776	877.417	0.0
0-10	1272	47.557	962.853	0.0
0-10	1273	87.506	923.594	0.0
0-10	1274	133.161	938.724	0.0
0-10	1275	34.241	929.127	0.0
0-10	1276	83.701	865.618	0.0
0-10	1277	32.339	828.608	0.0
0-10	1278	22.828	851.52	0.0
0-10	1279	34.241	870.844	0.0
0-10	1280	38.046	836.737	0.0
0-10	1281	41.851	938.727	0.0
0-10	1282	51.362	861.682	0.0
0-10	1283	39.948	889.741	0.0
0-10	1284	47.557	973.699	0.0
0-10	1285	49.416	1097.942	0.0
0-10	1286	45.655	997.914	0.0
0-10	1287	39.948	869.12	0.0
0-10	1288	89.364	1185.271	0.0
0-10	1289	66.537	1136.94	0.0
0-10	1290	43.753	1179.576	0.0
0-10	1291	43.753	1179.186	0.0
0-10	1292	22.828	1176.546	0.0
0-10	1293	53.264	1159.204	0.0
0-10	1294	58.971	1150.39	0.0
0-10	1295	38.046	1142.18	0.0
0-10	1296	32.339	1176.457	0.0
0-10	1297	66.493	1056.739	0.0
0-10	1298	79.679	1131.881	0.0
0-10	1299	17.121	1066.423	0.0
0-10	1300	37.872	1083.935	0.0
0-10	1301	24.73	1120.606	0.0
0-10	1302	18.85	1034.922	0.0
0-10	1303	0.0	1141.748	0.0
0-10	1304	3.805	1149.832	0.0
0-10	1305	30.437	1032.45	0.0
0-10	1306	7.609	915.422	0.0
0-10	1307	30.393	1036.476	0.0
0-10	1308	51.101	1068.199	0.0
0-10	1309	26.632	1073.785	0.0
0-10	1310	26.632	1037.164	0.0
0-10	1311	24.73	1036.9	0.0
0-10	1312	45.655	949.408	0.0
0-10	1313	77.994	1008.668	0.0
0-10	1314	81.799	1066.689	0.0
0-10	1315	47.557	839.596	0.0
0-10	1316	43.753	1069.378	0.0
0-10	1317	71.896	1048.144	0.0
0-10	1318	77.994	934.107	0.0
0-10	1319	55.167	922.644	0.0
0-10	1320	51.362	934.882	0.0
0-10	1321	74.059	1204.685	0.0
0-10	1322	39.818	1146.015	0.0
0-10	1323	58.885	954.902	0.0
0-10	1324	102.333	1118.665	0.0
0-10	1325	53.134	1028.18	0.0
0-10	1326	30.306	1103.277	0.0
0-10	1327	33.98	1094.459	0.0
0-10	1328	53.003	1273.092	0.0
0-10	1329	41.764	965.051	0.0
0-10	1330	34.241	962.849	0.0
0-10	1331	45.655	888.529	0.0
0-10	1332	68.137	954.977	0.0
0-10	1333	57.069	997.943	0.0
0-10	1334	68.483	945.645	0.0
0-10	1335	66.493	984.46	0.0
0-10	1336	55.123	980.874	0.0
0-10	1337	47.557	1033.307	0.0
0-10	1338	87.506	908.281	0.0
0-10	1339	36.1	1104.35	0.0
0-10	1340	45.655	1151.35	0.0
0-10	1341	64.417	1097.742	0.0
0-10	1342	47.557	969.645	0.0
0-10	1343	68.483	954.848	0.0
0-10	1344	64.678	1009.98	0.0
0-10	1345	36.144	1022.17	0.0
0-10	1346	79.291	1040.807	0.0
0-10	1347	106.442	992.384	0.0
0-10	1348	66.494	1024.285	0.0
0-10	1349	70.385	1030.647	34.241
0-10	1350	47.514	968.427	19.023
0-10	1351	58.971	863.671	0.0
0-10	1352	77.994	1050.447	0.0
0-10	1353	49.46	978.509	0.0
0-10	1354	102.724	1012.873	0.0
0-10	1355	106.529	1014.472	0.0
0-10	1356	66.58	973.829	0.0
0-10	1357	79.896	994.535	0.0
0-10	1358	39.948	764.94	0.0
0-10	1359	60.874	1219.176	0.0
0-10	1360	57.069	1141.144	0.0
0-10	1361	75.659	1068.211	0.0
0-10	1362	53.047	1088.74	0.0
0-10	1363	70.385	948.061	0.0
0-10	1364	91.31	931.162	0.0
0-10	1365	92.996	1049.265	0.0
0-10	1366	144.314	978.886	0.0
0-10	1367	68.178	1081.991	0.0
0-10	1368	70.385	975.815	0.0
0-10	1369	60.874	1013.647	0.0
0-10	1370	70.385	973.053	0.0
0-10	1371	55.167	1058.009	0.0
0-10	1372	56.634	987.831	0.0
0-10	1373	39.948	1043.643	0.0
0-10	1374	36.144	919.663	0.0
0-10	1375	41.851	991.075	0.0
0-10	1376	13.316	820.513	0.0
0-10	1377	51.362	797.601	0.0
0-10	1378	57.069	823.205	0.0
0-10	1379	30.307	988.005	0.0
0-10	1380	53.264	1001.451	0.0
0-10	1381	52.612	1077.762	0.0
0-10	1382	62.038	1033.272	0.0
0-10	1383	68.483	820.349	0.0
0-10	1384	56.55	800.806	0.0
0-10	1385	49.46	1082.253	0.0
0-10	1386	66.58	1118.921	0.0
0-10	1387	30.437	1069.603	0.0
0-10	1388	28.534	805.09	0.0
0-10	1389	53.264	916.202	0.0
0-10	1390	32.165	1010.015	0.0
0-10	1391	32.253	1032.803	0.0
0-10	1392	64.678	955.333	0.0
0-10	1393	39.948	1061.281	0.0
0-10	1394	74.19	1034.967	0.0
0-10	1395	57.069	1052.382	0.0
0-10	1396	62.689	1040.152	0.0
0-10	1397	39.426	1072.908	0.0
0-10	1398	91.31	1029.819	0.0
0-10	1399	17.121	1142.135	0.0
0-10	1400	9.511	909.228	0.0
0-10	1401	16.816	1083.458	0.0
0-10	1402	22.349	1052.034	0.0
0-10	1403	47.557	977.506	0.0
0-10	1404	58.145	1055.181	0.0
0-10	1405	50.58	987.308	0.0
0-10	1406	87.506	1031.55	0.0
0-10	1407	64.678	1044.828	0.0
0-10	1408	91.18	923.552	0.0
0-10	1409	64.678	1053.253	0.0
0-10	1410	43.753	1042.701	0.0
0-10	1411	72.287	1114.471	0.0
0-10	1412	36.014	1136.692	0.0
0-10	1413	123.563	972.97	0.0
0-10	1414	85.603	1045.253	0.0
0-10	1415	39.861	982.504	0.0
0-10	1416	56.895	1003.964	0.0
0-10	1417	66.537	1078.567	0.0
0-10	1418	64.417	1031.156	0.0
0-10	1419	57.025	990.646	0.0
0-10	1420	119.671	983.337	0.0
0-10	1421	43.321	993.68	0.0
0-10	1422	39.905	969.81	0.0
0-10	1423	19.023	838.509	0.0
0-10	1424	39.948	1012.27	0.0
0-10	1425	28.534	767.25	0.0
0-10	1426	24.643	1002.593	0.0
0-10	1427	18.806	1007.933	0.0
0-10	1428	35.926	1132.37	0.0
0-10	1429	28.23	1063.97	0.0
0-10	1430	55.167	961.692	0.0
0-10	1431	114.138	971.589	0.0
0-10	1432	66.406	1061.168	0.0
0-10	1433	55.036	992.6	0.0
0-10	1434	72.157	933.762	0.0
0-10	1435	95.115	989.536	0.0
0-10	1436	55.167	913.269	0.0
0-10	1437	55.167	936.221	0.0
0-10	1438	5.707	965.614	0.0
0-10	1439	7.609	877.938	0.0
0-10	1440	11.414	796.272	0.0
0-10	1441	36.144	901.326	0.0
0-10	1442	39.948	931.55	0.0
0-10	1443	26.458	1161.158	0.0
0-10	1444	36.144	915.768	0.0
0-10	1445	45.655	930.201	0.0
0-10	1446	28.534	833.108	0.0
0-10	1447	49.46	842.013	0.0
0-10	1448	51.362	821.133	0.0
0-10	1449	43.233	1006.382	0.0
0-10	1450	65.15	1044.506	0.0
0-10	1451	47.557	850.098	0.0
0-10	1452	72.414	1175.633	0.0
0-10	1453	64.592	865.136	0.0
0-10	1454	45.655	818.489	0.0
0-10	1455	64.678	821.468	0.0
0-10	1456	68.483	828.352	0.0
0-10	1457	53.264	877.46	0.0
0-10	1458	81.321	992.282	0.0
0-10	1459	26.502	1012.946	0.0
0-10	1460	60.874	846.63	0.0
0-10	1461	83.096	896.815	0.0
0-10	1462	45.655	831.453	0.0
0-10	1463	70.254	929.518	0.0
0-10	1464	45.655	866.176	0.0
0-10	1465	56.031	1006.511	0.0
0-10	1466	45.612	1101.765	0.0
0-10	1467	64.156	1051.685	0.0
0-10	1468	50.363	1103.78	0.0
0-10	1469	95.115	854.418	0.0
0-10	1470	62.817	1082.29	0.0
0-10	1471	63.119	1092.066	0.0
0-10	1472	40.596	1005.386	0.0
0-10	1473	60.874	744.777	0.0
0-10	1474	50.107	1067.639	0.0
0-10	1475	53.264	968.135	0.0
0-10	1476	22.828	1104.84	0.0
0-10	1477	17.034	1041.713	0.0
0-10	1478	42.715	1136.246	0.0
0-10	1479	29.787	1070.011	0.0
0-10	1480	58.971	1101.596	0.0
0-10	1481	67.051	1046.835	0.0
0-10	1482	28.231	1053.288	0.0
0-10	1483	39.948	1019.888	0.0
0-10	1484	24.038	1096.509	0.0
0-10	1485	71.595	1086.347	0.0
0-10	1486	69.088	1056.949	0.0
0-10	1487	95.891	998.673	0.0
0-10	1488	48.68	1083.75	0.0
0-10	1489	37.395	979.733	0.0
0-10	1490	64.678	1050.756	0.0
0-10	1491	51.836	1107.878	0.0
0-10	1492	17.121	943.234	0.0
0-10	1493	67.141	1125.001	0.0
0-10	1494	30.437	989.1	0.0
0-10	1495	36.489	1059.629	0.0
0-10	1496	20.925	963.984	0.0
0-10	1497	54.994	595.795	0.0
0-10	1498	26.632	920.02	0.0
0-10	1499	55.295	1082.202	0.0
0-10	1500	83.569	1003.647	0.0
0-10	1501	33.721	1104.548	0.0
0-10	1502	14.959	1039.314	0.0
0-10	1503	61.603	940.833	0.0
0-10	1504	63.463	1001.877	0.0
0-10	1505	39.211	1037.069	0.0
0-10	1506	99.175	933.71	0.0
0-10	1507	97.574	893.802	0.0
0-10	1508	119.623	884.366	0.0
0-10	1509	92.256	1064.78	0.0
0-10	1510	29.915	1102.433	0.0
0-10	1511	9.251	1014.274	0.0
0-10	1512	29.785	1038.4	0.0
0-10	1513	61.429	1038.877	0.0
0-10	1514	50.188	1031.917	0.0
0-10	1515	33.459	969.579	0.0
0-10	1516	52.701	1007.063	0.0
0-10	1517	37.222	1086.691	0.0
0-10	1518	27.71	966.598	0.0
0-10	1519	14.871	1015.45	0.0
0-10	1520	15.218	710.1	0.0
0-10	1521	20.925	850.788	0.0
0-10	1522	28.534	740.759	0.0
0-10	1523	52.351	994.008	0.0
0-10	1524	28.534	1127.887	0.0
0-10	1525	36.144	1086.552	0.0
0-10	1526	44.83	978.229	0.0
0-10	1527	36.144	1184.871	0.0
0-10	1528	42.668	1060.8	0.0
0-10	1529	47.557	1075.871	0.0
0-10	1530	66.58	997.403	0.0
0-10	1531	15.218	978.6	0.0
0-10	1532	57.069	989.534	0.0
0-10	1533	51.362	1104.58	0.0
0-10	1534	37.698	1115.575	0.0
0-10	1535	15.218	1121.95	0.0
0-10	1536	49.068	955.896	0.0
0-10	1537	30.437	1107.597	0.0
0-10	1538	52.134	981.523	0.0
0-10	1539	28.534	986.902	0.0
0-10	1540	36.144	1074.012	0.0
0-10	1541	32.209	837.51	0.0
0-10	1542	37.7	1086.632	0.0
0-10	1543	133.939	1076.989	0.0
0-10	1544	58.146	1003.519	0.0
0-10	1545	7.609	1114.087	0.0
0-10	1546	43.666	1070.846	0.0
0-10	1547	68.483	1015.778	0.0
0-10	1548	64.592	987.245	0.0
0-10	1549	81.194	976.476	0.0
0-10	1550	47.297	1104.831	0.0
0-10	1551	57.069	1044.434	0.0
0-10	1552	64.201	1038.196	0.0
0-10	1553	81.799	1013.175	0.0
0-10	1554	64.678	959.836	0.0
0-10	1555	45.612	1015.947	0.0
0-10	1556	79.896	972.107	0.0
0-10	1557	47.34	1164.368	0.0
0-10	1558	70.385	1012.838	0.0
0-10	1559	142.629	1012.453	0.0
0-10	1560	75.919	901.249	0.0
0-10	1561	134.717	1046.512	0.0
0-10	1562	102.724	951.554	0.0
0-10	1563	104.626	823.466	0.0
0-10	1564	93.126	1054.288	0.0
0-10	1565	103.459	1010.712	0.0
0-10	1566	93.082	1042.003	0.0
0-10	1567	132.335	1024.795	0.0
0-10	1568	89.364	1036.596	0.0
0-10	1569	92.821	923.029	0.0
0-10	1570	73.671	906.094	0.0
0-10	1571	81.19	901.415	0.0
0-10	1572	55.513	981.618	0.0
0-10	1573	58.971	1016.592	0.0
0-10	1574	74.06	1052.387	0.0
0-10	1575	52.873	1043.568	0.0
0-10	1576	37.394	1261.399	0.0
0-10	1577	37.742	1206.455	0.0
0-10	1578	22.654	1144.492	0.0
0-10	1579	38.046	944.135	0.0
0-10	1580	70.385	1064.443	0.0
0-10	1581	58.362	1117.783	0.0
0-10	1582	69.602	1145.666	0.0
0-10	1583	52.571	1063.955	0.0
0-10	1584	102.681	1059.737	0.0
0-10	1585	108.431	1069.257	0.0
0-10	1586	102.724	1061.341	0.0
0-10	1587	76.092	1070.079	0.0
0-10	1588	60.482	1082.647	0.0
0-10	1589	64.678	1047.332	0.0
0-10	1590	38.046	1043.661	0.0
0-10	1591	57.069	1079.028	0.0
0-10	1592	41.851	1067.225	0.0
0-10	1593	54.602	1036.001	0.0
0-10	1594	70.385	1096.747	0.0
0-10	1595	50.409	1109.136	0.0
0-10	1596	42.84	1213.016	0.0
0-10	1597	68.396	1062.555	0.0
0-10	1598	75.833	1074.794	0.0
0-10	1599	36.144	985.162	0.0
0-10	1600	34.241	1007.173	0.0
0-10	1601	51.103	1092.559	0.0
0-10	1602	64.678	994.892	0.0
0-10	1603	30.437	1068.561	0.0
0-10	1604	18.893	770.977	0.0
0-10	1605	43.666	1137.478	0.0
0-10	1606	13.316	1066.962	0.0
0-10	1607	64.592	999.984	0.0
0-10	1608	41.851	971.333	0.0
0-10	1609	44.917	849.061	0.0
0-10	1610	34.067	1022.91	0.0
0-10	1611	81.799	1029.428	33.459
0-10	1612	43.449	720.342	0.0
0-10	1613	51.92	1111.427	0.0
0-10	1614	39.343	1141.39	0.0
0-10	1615	60.874	944.049	20.104
0-10	1616	70.385	1063.37	5.49
0-10	1617	45.655	937.61	12.711
0-10	1618	18.719	1152.889	0.0
0-10	1619	33.807	728.39	0.0
0-10	1620	65.889	1186.805	0.0
0-10	1621	89.408	971.929	0.0
0-10	1622	72.287	939.114	0.0
0-10	1623	45.482	997.398	0.0
0-10	1624	43.753	982.7	0.0
0-10	1625	52.136	1079.441	0.0
0-10	1626	79.551	1086.373	0.0
0-10	1627	96.585	1047.023	0.0
0-10	1628	74.017	1040.496	0.0
0-10	1629	110.333	1012.915	3.718
0-10	1630	58.712	1027.098	44.612
0-10	1631	58.971	952.435	0.0
0-10	1632	58.106	1147.548	0.0
0-10	1633	32.296	1074.656	3.718
0-10	1634	46.342	1005.3	0.0
0-10	1635	91.999	973.01	0.0
0-10	1636	39.948	1008.763	0.0
0-10	1637	53.264	1014.203	0.0
0-10	1638	70.468	1038.973	0.0
0-10	1639	19.023	1047.802	1.816
0-10	1640	74.831	1071.411	0.0
0-10	1641	49.932	1120.916	0.0
0-10	1642	26.458	999.377	0.0
0-10	1643	24.295	1008.022	0.0
0-10	1644	26.632	886.199	0.0
0-10	1645	56.118	979.979	0.0
0-10	1646	26.027	1077.734	0.0
0-10	1647	40.986	1049.803	0.0
0-10	1648	37.959	1079.98	0.0
0-10	1649	33.202	1130.098	0.0
0-10	1650	22.828	815.299	0.0
0-10	1651	52.355	1071.974	0.0
0-10	1652	31.647	1062.468	0.0
0-10	1653	58.754	1069.774	0.0
0-10	1654	68.31	977.513	0.0
0-10	1655	24.038	1034.164	0.0
0-10	1656	37.35	1031.534	0.0
0-10	1657	56.721	922.911	0.0
0-10	1658	84.047	990.44	0.0
0-10	1659	57.5	923.322	0.0
0-10	1660	24.339	876.417	0.0
0-10	1661	78.726	917.918	0.0
0-10	1662	93.073	1083.816	0.0
0-10	1663	47.385	814.595	0.0
0-10	1664	35.971	826.315	0.0
0-10	1665	33.55	947.031	0.0
0-10	1666	30.437	799.155	0.0
0-10	1667	28.448	786.97	0.0
0-10	1668	39.035	991.37	0.0
0-10	1669	48.376	1095.015	0.0
0-10	1670	50.67	1123.817	0.0
0-10	1671	37.568	859.994	0.0
0-10	1672	48.591	1057.289	0.0
0-10	1673	45.569	701.375	0.0
0-10	1674	41.851	825.738	0.0
0-10	1675	39.948	805.867	0.0
0-10	1676	24.73	856.528	0.0
0-10	1677	39.948	819.189	0.0
0-10	1678	11.414	807.939	0.0
0-10	1679	14.914	1006.376	0.0
0-10	1680	26.589	810.575	0.0
0-10	1681	32.339	774.785	0.0
0-10	1682	24.208	1033.481	0.0
0-10	1683	17.121	835.746	0.0
0-10	1684	49.46	816.594	0.0
0-10	1685	38.046	988.797	0.0
0-10	1686	75.918	1008.946	0.0
0-10	1687	48.464	1016.847	0.0
0-10	1688	47.557	932.035	0.0
0-10	1689	22.828	830.432	0.0
0-10	1690	30.177	845.088	0.0
0-10	1691	86.036	741.241	0.0
0-10	1692	45.569	853.824	10.895
0-10	1693	32.339	817.269	0.0
0-10	1694	46.084	949.436	0.0
0-10	1695	40.81	1064.783	0.0
0-10	1696	43.321	759.041	0.0
0-10	1697	30.437	885.989	0.0
0-10	1698	35.448	1082.759	0.0
0-10	1699	41.851	1014.869	7.263
0-10	1700	34.241	935.004	0.0
0-10	1701	32.339	889.102	0.0
0-10	1702	22.828	784.638	0.0
0-10	1703	38.046	966.793	0.0
0-10	1704	25.595	1023.278	0.0
0-10	1705	41.329	1077.401	0.0
0-10	1706	50.147	923.675	0.0
0-10	1707	34.241	891.265	0.0
0-10	1708	38.046	918.803	0.0
0-10	1709	57.844	1157.086	0.0
0-10	1710	46.775	1096.212	0.0
0-10	1711	43.101	1005.773	0.0
0-10	1712	68.483	957.327	0.0
0-10	1713	88.322	1003.786	0.0
0-10	1714	24.73	847.373	0.0
0-10	1715	26.632	835.567	0.0
0-10	1716	34.068	856.709	0.0
0-10	1717	32.339	935.015	0.0
0-10	1718	11.414	883.736	0.0
0-10	1719	51.662	1024.4	0.0
0-10	1720	26.632	909.326	0.0
0-10	1721	47.297	907.506	0.0
0-10	1722	32.036	936.475	0.0
0-10	1723	38.046	799.948	0.0
0-10	1724	22.263	922.243	0.0
0-10	1725	39.774	876.768	0.0
0-10	1726	20.061	938.329	0.0
0-10	1727	27.583	843.562	0.0
0-10	1728	36.663	881.191	0.0
0-10	1729	26.329	1170.526	0.0
0-10	1730	41.851	943.091	0.0
0-10	1731	52.353	987.454	0.0
0-10	1732	15.218	1022.479	0.0
0-10	1733	27.929	1001.769	0.0
0-10	1734	43.666	878.336	0.0
0-10	1735	39.948	776.598	0.0
0-10	1736	43.493	852.564	30.869
0-10	1737	32.253	1012.232	0.0
0-10	1738	24.47	889.01	0.0
0-10	1739	30.437	936.687	0.0
0-10	1740	36.144	913.866	0.0
0-10	1741	33.766	813.772	0.0
0-10	1742	50.887	998.808	0.0
0-10	1743	35.578	1033.567	0.0
0-10	1744	31.687	1033.833	0.0
0-10	1745	33.808	1042.948	0.0
0-10	1746	24.73	820.05	0.0
0-10	1747	57.934	845.21	0.0
0-10	1748	39.601	1018.53	0.0
0-10	1749	31.56	996.219	0.0
0-10	1750	15.132	843.78	0.0
0-10	1751	19.023	818.878	0.0
0-10	1752	33.982	1052.641	0.0
0-10	1753	17.077	932.971	0.0
0-10	1754	16.861	893.974	0.0
0-10	1755	26.373	857.487	0.0
0-10	1756	31.819	1028.429	0.0
0-10	1757	28.534	860.947	0.0
0-10	1758	42.845	1085.055	0.0
0-10	1759	43.492	830.897	0.0
0-10	1760	55.599	840.453	0.0
0-10	1761	15.088	1041.867	0.0
0-10	1762	31.6	957.872	0.0
0-10	1763	31.991	865.996	0.0
0-10	1764	41.764	829.698	0.0
0-10	1765	48.422	943.644	0.0
0-10	1766	24.73	870.931	0.0
0-10	1767	38.392	811.5	0.0
0-10	1768	67.054	988.605	0.0
0-10	1769	82.36	904.092	0.0
0-10	1770	44.531	973.17	0.0
0-10	1771	61.866	807.413	0.0
0-10	1772	55.772	922.33	0.0
0-10	1773	55.943	898.767	0.0
0-10	1774	33.506	970.622	0.0
0-10	1775	55.425	903.662	0.0
0-10	1776	53.781	943.004	0.0
0-10	1777	63.464	861.295	0.0
0-10	1778	78.768	942.442	0.0
0-10	1779	55.857	942.135	0.0
0-10	1780	65.324	975.861	0.0
0-10	1781	43.753	856.669	0.0
0-10	1782	61.349	987.271	0.0
0-10	1783	86.161	992.038	0.0
0-10	1784	50.15	864.878	0.0
0-10	1785	62.643	868.516	0.0
0-10	1786	46.606	937.213	0.0
0-10	1787	42.283	936.737	0.0
0-10	1788	80.588	950.834	0.0
0-10	1789	52.832	930.99	0.0
0-10	1790	42.672	932.32	0.0
0-10	1791	39.948	900.974	0.0
0-10	1792	22.655	972.056	0.0
0-10	1793	67.272	806.863	0.0
0-10	1794	32.945	924.12	0.0
0-10	1795	35.366	848.844	0.0
0-10	1796	24.643	912.566	0.0
0-10	1797	46.952	826.662	0.0
0-10	1798	35.361	936.601	0.0
0-10	1799	62.384	982.382	0.0
0-10	1800	43.017	903.054	0.0
0-10	1801	44.829	938.417	0.0
0-10	1802	56.591	1024.407	0.0
0-10	1803	65.109	889.136	0.0
0-10	1804	37.35	992.283	0.0
0-10	1805	58.624	973.513	0.0
0-10	1806	81.885	952.563	0.0
0-10	1807	57.069	950.353	0.0
0-10	1808	29.572	911.273	0.0
0-10	1809	26.2	864.106	0.0
0-10	1810	22.741	954.897	0.0
0-10	1811	36.057	968.204	0.0
0-10	1812	39.516	758.44	0.0
0-10	1813	45.003	965.994	0.0
0-10	1814	50.191	910.14	0.0
0-10	1815	56.896	826.016	0.0
0-10	1816	15.001	926.267	0.0
0-10	1817	26.502	1029.848	0.0
0-10	1818	47.298	989.387	0.0
0-10	1819	42.542	755.676	0.0
0-10	1820	34.241	936.295	0.0
0-10	1821	41.851	749.711	0.0
0-10	1822	34.587	759.737	0.0
0-10	1823	29.572	893.46	0.0
0-10	1824	49.114	722.387	0.0
0-10	1825	51.449	833.238	0.0
0-10	1826	30.047	1006.983	0.0
0-10	1827	36.1	997.514	0.0
0-10	1828	37.787	1033.232	0.0
0-10	1829	68.776	944.685	0.0
0-10	1830	80.674	947.585	0.0
0-10	1831	43.275	978.406	0.0
0-10	1832	64.419	992.73	0.0
0-10	1833	61.911	915.16	0.0
0-10	1834	65.456	940.972	0.0
0-10	1835	76.611	949.749	0.0
0-10	1836	37.527	1059.042	0.0
0-10	1837	65.801	975.906	0.0
0-10	1838	49.46	921.99	0.0
0-10	1839	45.396	898.99	0.0
0-10	1840	34.111	1017.401	0.0
0-10	1841	43.017	1077.636	0.0
0-10	1842	81.021	863.97	0.0
0-10	1843	36.057	1036.466	0.0
0-10	1844	74.882	997.782	0.0
0-10	1845	66.926	998.045	0.0
0-10	1846	50.93	932.588	0.0
0-10	1847	75.141	887.626	0.0
0-10	1848	44.099	959.096	0.0
0-10	1849	78.859	932.976	0.0
0-10	1850	47.125	888.271	0.0
0-10	1851	67.532	887.45	0.0
0-10	1852	44.791	956.059	0.0
0-10	1853	51.103	980.485	0.0
0-10	1854	53.09	1065.655	0.0
0-10	1855	56.291	941.919	0.0
0-10	1856	60.917	1004.258	0.0
0-10	1857	48.163	927.658	0.0
0-10	1858	51.622	896.875	0.0
0-10	1859	78.511	983.814	0.0
0-10	1860	48.463	992.982	0.0
0-10	1861	53.868	992.112	0.0
0-10	1862	57.63	999.248	0.0
0-10	1863	62.169	968.595	0.0
0-10	1864	32.166	997.483	0.0
0-10	1865	64.158	1044.161	0.0
0-10	1866	41.851	1055.189	0.0
0-10	1867	52.874	1059.296	0.0
0-10	1868	43.321	986.362	0.0
0-10	1869	50.325	912.402	0.0
0-10	1870	61.652	862.942	0.0
0-10	1871	48.634	1020.337	0.0
0-10	1872	78.246	1075.978	0.0
0-10	1873	67.876	1097.685	1.816
0-10	1874	77.821	924.982	0.0
0-10	1875	63.77	936.261	0.0
0-10	1876	68.865	1019.09	0.0
0-10	1877	64.156	913.174	0.0
0-10	1878	84.307	856.15	0.0
0-10	1879	70.731	892.032	0.0
0-10	1880	55.941	961.5	0.0
0-10	1881	59.482	1030.628	0.0
0-10	1882	29.226	895.715	0.0
0-10	1883	60.268	931.025	0.0
0-10	1884	69.175	989.686	0.0
0-10	1885	61.911	945.983	0.0
0-10	1886	54.907	947.148	0.0
0-10	1887	28.534	915.672	0.0
0-10	1888	37.268	1023.337	0.0
0-10	1889	73.104	1129.625	0.0
0-10	1890	49.46	860.78	0.0
0-10	1891	82.145	829.733	0.0
0-10	1892	76.092	822.601	0.0
0-10	1893	70.731	932.589	0.0
0-10	1894	40.121	912.399	0.0
0-10	1895	46.088	963.27	0.0
0-10	1896	46.347	934.659	0.0
0-10	1897	62.776	878.629	0.0
0-10	1898	77.99	1050.255	0.0
0-10	1899	67.705	852.649	0.0
0-10	1900	39.862	878.845	0.0
0-10	1901	76.697	942.835	0.0
0-10	1902	45.09	1135.47	5.576
0-10	1903	51.881	1086.669	9.079
0-10	1904	25.595	1065.737	1.816
0-10	1905	18.85	952.483	0.0
0-10	1906	41.505	837.726	0.0
0-10	1907	35.711	852.528	0.0
0-10	1908	68.915	892.69	0.0
0-10	1909	77.303	928.794	0.0
0-10	1910	81.367	864.242	0.0
0-10	1911	42.066	1048.865	0.0
0-10	1912	40.378	964.955	0.0
0-10	1913	73.022	1026.255	0.0
0-10	1914	70.21	1047.097	0.0
0-10	1915	61.558	1002.918	0.0
0-10	1916	38.865	1003.487	0.0
0-10	1917	49.414	1006.368	0.0
0-10	1918	30.264	910.143	0.0
0-10	1919	30.35	929.908	0.0
0-10	1920	34.76	1021.124	0.0
0-10	1921	65.758	1047.138	0.0
0-10	1922	52.351	951.693	0.0
0-10	1923	20.925	796.877	0.0
0-10	1924	24.73	749.276	0.0
0-10	1925	66.58	833.584	0.0
0-10	1926	62.776	908.555	0.0
0-10	1927	49.46	841.795	0.0
0-10	1928	32.987	998.469	0.0
0-10	1929	51.362	810.324	0.0
0-10	1930	55.513	748.413	0.0
0-10	1931	35.404	982.942	0.0
0-10	1932	43.234	884.688	0.0
0-10	1933	44.877	818.537	0.0
0-10	1934	68.569	848.238	0.0
0-10	1935	30.004	892.294	0.0
0-10	1936	28.534	917.37	0.0
0-10	1937	38.911	892.812	0.0
0-10	1938	42.542	874.824	0.0
0-10	1939	39.948	835.697	0.0
0-10	1940	33.117	907.816	0.0
0-10	1941	33.158	878.072	0.0
0-10	1942	52.308	882.215	0.0
0-10	1943	42.629	910.443	0.0
0-10	1944	39.644	1016.671	0.0
0-10	1945	39.861	801.368	0.0
0-10	1946	52.225	892.679	0.0
0-10	1947	62.515	766.097	0.0
0-10	1948	38.824	927.486	0.0
0-10	1949	39.213	906.085	0.0
0-10	1950	86.079	852.523	0.0
0-10	1951	47.859	851.66	0.0
0-10	1952	95.028	802.924	0.0
0-10	1953	114.138	765.7	0.0
0-10	1954	110.333	712.01	0.0
0-10	1955	70.126	732.543	0.0
0-10	1956	53.178	753.335	0.0
0-10	1957	47.557	802.095	0.0
0-10	1958	115.866	795.837	0.0
0-10	1959	95.028	979.745	0.0
0-10	1960	56.637	878.412	0.0
0-10	1961	58.625	837.479	0.0
0-10	1962	64.678	1188.124	0.0
0-10	1963	55.036	1079.818	0.0
0-10	1964	61.911	844.689	0.0
0-10	1965	45.265	1133.087	0.0
0-10	1966	45.655	755.201	0.0
0-10	1967	48.898	1161.796	0.0
0-10	1968	49.199	1200.619	0.0
0-10	1969	35.971	1203.164	0.0
0-10	1970	18.937	846.2	0.0
0-10	1971	81.279	1180.428	0.0
0-10	1972	72.026	1117.957	0.0
0-10	1973	52.313	866.433	0.0
0-10	1974	87.419	856.23	0.0
0-10	1975	73.929	1248.725	0.0
0-10	1976	69.607	883.643	0.0
0-10	1977	115.866	1287.685	0.0
0-10	1978	100.213	1181.001	0.0
0-10	1979	92.387	969.551	0.0
0-10	1980	77.603	1305.07	0.0
0-10	1981	85.3	1193.357	0.0
0-10	1982	151.488	1149.432	0.0
0-10	1983	92.734	1256.01	0.0
0-10	1984	56.765	1168.931	0.0
0-10	1985	58.841	1247.442	0.0
0-10	1986	62.515	1173.038	0.0
0-10	1987	92.56	1248.604	0.0
0-10	1988	110.116	1190.373	0.0
0-10	1989	107.866	1299.146	0.0
0-10	1990	66.276	1394.179	0.0
0-10	1991	105.619	1398.117	0.0
0-10	1992	98.702	1326.081	0.0
0-10	1993	74.882	855.884	0.0
0-10	1994	76.048	1318.524	0.0
0-10	1995	58.02	843.689	0.0
0-10	1996	110.203	1224.27	0.0
0-10	1997	131.172	1280.37	0.0
0-10	1998	116.725	1236.036	0.0
[truncated: 50,506 more rows]
