# Supplementary material for: N-Glycans modulate tilting of HIV-1 envelope glycoprotein
Source: Nat Commun. 2026 Apr 15;17:5206. doi: 10.1038/s41467-026-71874-2 (PMC13254402; doi:10.1038/s41467-026-71874-2)
Supplement: Supplementary file 8 — Source Data [file 41467_2026_71874_MOESM8_ESM.zip › source_data/1_Main_Text_Figures/5_Figure_6/3_raw_data/add_header.sh]

#!/bin/bash
  
HEADER1="#ASA ANALYSIS"
HEADER2="#SIM_TIME  ASA1.4 TotOccl1.4 ShldMem1.4 ShldGly1.4   ASA7.2 TotOccl7.2 ShldMem7.2 ShldGly7.2   ASA18.6 TotOccl18.6 ShldMem18.6 ShldGly18.6
"

ROOT_DIR="${1:-.}"

echo "Searching for files containing 'MEMshield' in: $ROOT_DIR"
echo "-----------------------------------------------------------"

find "$ROOT_DIR" -type f -name "*.txt" | while read -r file; do

    first_line=$(head -n 1 "$file")

    if [[ "$first_line" == \#* ]]; then
        echo "Skipping (already has header): $file"
    else
        echo "Adding headers to: $file"
        tmpfile=$(mktemp)

        {
            echo "$HEADER1"
            echo "$HEADER2"
            cat "$file"
        } > "$tmpfile"

        mv "$tmpfile" "$file"
    fi

done

echo "Done."
