# Supplementary material for: N-Glycans modulate tilting of HIV-1 envelope glycoprotein
Source: Nat Commun. 2026 Apr 15;17:5206. doi: 10.1038/s41467-026-71874-2 (PMC13254402; doi:10.1038/s41467-026-71874-2)
Supplement: Supplementary file 8 — Source Data [file 41467_2026_71874_MOESM8_ESM.zip › source_data/1_Main_Text_Figures/5_Figure_6/3_raw_data/1_WT_MPER.C.2.txt]

#ASA ANALYSIS
#SIM_TIME  ASA1.4 TotOccl1.4 ShldMem1.4 ShldGly1.4   ASA7.2 TotOccl7.2 ShldMem7.2 ShldGly7.2   ASA18.6 TotOccl18.6 ShldMem18.6 ShldGly18.6

  0.00  1779.793  459.113  459.113    0.000   601.193 1536.057 1304.064  231.993     0.000 2285.627 1635.779  649.848
  0.10  1750.834  499.479  499.479    0.000   681.486 1314.736 1250.188   64.548    10.154 1878.167 1553.242  324.924
  0.20  1738.613  523.557  523.557    0.000   623.905 1193.031 1193.031    0.000    30.462 1733.295 1499.756  233.539
  0.30  1757.447  496.254  496.254    0.000   681.878 1376.037 1301.847   74.190    10.154 2086.768 1751.690  335.078
  0.40  1719.472  501.511  501.511    0.000   700.512 1363.245 1301.939   61.306    50.769 1846.598 1572.443  274.155
  0.50  1796.524  539.189  539.189    0.000   650.525 1419.965 1361.168   58.797    20.308 2058.822 1774.614  284.208
  0.60  1713.417  488.118  488.118    0.000   678.679 1220.096 1206.780   13.316     0.000 1897.367 1633.366  264.001
  0.70  1760.724  468.129  468.129    0.000   721.741 1289.090 1244.213   44.877    30.462 1981.111 1686.648  294.462
  0.80  1858.838  478.115  478.115    0.000   684.177 1384.676 1310.530   74.146     0.000 2057.716 1732.792  324.924
  0.90  1852.471  407.008  382.868   24.140   661.345 1424.102 1234.607  189.494     0.000 1769.480 1048.555  720.925
  1.00  1962.032  414.285  405.124    9.161   615.303 1590.501 1423.185  167.315     0.000 1873.938 1183.676  690.263
  1.10  1997.210  437.790  412.185   25.605   664.806 1347.761 1189.870  157.891     0.000 2043.140 1403.445  639.694
  1.20  1981.312  484.892  452.974   31.918   649.023 1503.876 1392.766  111.110     0.000 2112.710 1351.169  761.541
  1.30  1933.150  523.519  492.728   30.791   634.145 1417.695 1198.931  218.764     0.000 1931.742 1007.739  924.003
  1.40  1906.126  488.777  451.830   36.947   656.849 1376.717 1212.213  164.503     0.000 2124.767 1424.149  700.618
  1.50  1848.580  466.190  466.006    0.183   454.476 1349.261 1127.860  221.401     0.000 1590.134 1143.363  446.771
  1.60  2001.066  511.452  498.439   13.013   394.294 1423.317 1226.863  196.455     0.000 1680.914 1071.681  609.233
  1.70  1857.966  498.957  483.174   15.782   429.270 1455.137 1314.846  140.292     0.000 1721.933 1183.777  538.156
  1.80  1893.149  459.436  449.291   10.146   316.473 1592.066 1396.821  195.245     0.000 1488.796  970.948  517.848
  1.90  1973.561  416.762  413.803    2.959   414.476 1540.232 1325.489  214.743     0.000 1895.958 1154.725  741.233
  2.00  1898.628  461.090  461.090    0.000   462.992 1317.363 1132.926  184.437     0.000 1530.720 1124.565  406.155
  2.10  1945.712  465.439  465.439    0.000   439.644 1437.030 1197.601  239.429     0.000 1872.232 1151.306  720.925
  2.20  1938.496  487.369  487.369    0.000   532.938 1540.291 1239.814  300.477     0.000 1965.831 1112.906  852.926
  2.30  1902.416  506.157  506.157    0.000   483.957 1378.328 1196.053  182.275     0.000 1740.934 1233.240  507.694
  2.40  2007.104  476.363  476.363    0.000   529.782 1504.877 1320.658  184.220     0.000 1992.773 1342.924  649.848
  2.50  2035.613  472.495  472.495    0.000   416.776 1468.904 1193.723  275.182     0.000 1871.429 1008.349  863.080
  2.60  2040.406  409.323  409.323    0.000   533.203 1478.698 1240.269  238.429     0.000 1984.827  938.977 1045.850
  2.70  1998.785  457.385  457.385    0.000   504.367 1351.684 1106.036  245.648     0.000 1890.328 1189.710  700.618
  2.80  1993.011  399.467  399.467    0.000   661.387 1393.056 1130.419  262.637     0.000 1720.726 1030.262  690.464
  2.90  1949.473  411.295  411.295    0.000   578.902 1386.446 1183.082  203.364     0.000 1954.873 1244.101  710.772
  3.00  1938.064  457.494  457.494    0.000   726.191 1359.126 1140.626  218.500     0.000 1840.765 1099.532  741.233
  3.10  2043.006  422.484  410.886   11.598   750.273 1371.656 1177.979  193.678     0.000 2134.121 1261.290  872.831
  3.20  1953.140  477.997  452.463   25.534   606.948 1418.136 1218.579  199.556     0.000 2059.927 1299.292  760.634
  3.30  1987.905  412.642  412.642    0.000   716.040 1213.349 1067.910  145.440     0.000 2021.625 1290.546  731.079
  3.40  1862.104  432.002  429.047    2.956   581.755 1327.298 1120.695  206.602     0.000 1908.220 1208.006  700.214
  3.50  1888.600  440.728  409.604   31.125   567.788 1409.257 1193.445  215.812     0.000 2040.921 1310.144  730.777
  3.60  1971.631  434.680  414.692   19.988   576.007 1398.024 1163.017  235.007     0.000 1911.237 1160.051  751.186
  3.70  2001.562  432.430  432.430    0.000   556.768 1381.156 1114.374  266.782     0.000 1893.645 1182.873  710.771
  3.80  2049.828  415.660  415.660    0.000   662.292 1318.647 1148.478  170.169     0.000 1921.787 1180.553  741.233
  3.90  1970.447  423.883  410.874   13.009   752.728 1243.591 1063.262  180.329     0.000 2033.583 1180.959  852.623
  4.00  2043.030  364.362  354.834    9.527   675.121 1414.001 1195.539  218.461     0.000 2002.825 1241.284  761.541
  4.10  1981.899  395.758  395.392    0.366   557.576 1396.435 1229.942  166.493     0.000 1859.462 1200.165  659.297
  4.20  2020.447  373.370  329.132   44.237   608.459 1453.448 1254.488  198.960     0.000 1749.877 1100.634  649.244
  4.30  1906.711  443.005  385.045   57.960   645.561 1376.716 1231.147  145.569     0.000 1859.664 1321.508  538.156
  4.40  1998.393  388.589  365.971   22.618   591.434 1306.780 1082.785  223.995     0.000 1780.143 1211.526  568.617
  4.50  1802.812  446.868  446.868    0.000   552.771 1420.995 1227.960  193.035     0.000 1788.284 1300.898  487.386
  4.60  2005.048  416.324  398.414   17.910   614.217 1382.380 1214.247  168.133     0.000 1882.788 1344.733  538.055
  4.70  2031.766  425.950  421.919    4.031   627.538 1356.552 1210.606  145.946     0.000 1831.914 1213.938  617.976
  4.80  1926.993  429.302  416.181   13.121   583.612 1271.361 1142.537  128.824     0.000 1687.049 1240.984  446.065
  4.90  1863.103  445.555  420.450   25.105   628.534 1392.678 1274.877  117.801     0.000 1830.312 1180.766  649.546
  5.00  2111.975  379.498  364.503   14.995   839.722 1396.873 1313.824   83.049     0.000 2196.856 1262.699  934.157
  5.10  2001.581  430.134  410.278   19.856   890.607 1369.598 1288.364   81.234     0.000 1992.874 1251.641  741.233
  5.20  1942.630  420.664  415.281    5.383   709.846 1288.344 1199.163   89.180     0.000 1817.638 1442.246  375.391
  5.30  2010.934  433.642  419.578   14.064   808.729 1354.525 1272.127   82.398     0.000 1999.401 1319.292  680.108
  5.40  2031.382  414.567  404.208   10.358   880.669 1428.038 1295.052  132.987     0.000 2032.983 1322.211  710.772
  5.50  1937.983  511.445  504.259    7.186   809.858 1387.756 1287.021  100.735     0.000 1725.154 1126.075  599.079
  5.60  1903.052  460.549  453.150    7.398   826.147 1156.324 1070.808   85.516     0.000 1455.524  998.599  456.924
  5.70  2048.744  433.014  419.487   13.527   874.258 1235.522 1138.721   96.800     0.000 1730.879 1111.493  619.387
  5.80  1911.776  438.111  429.280    8.831   879.929 1290.446 1189.624  100.822     0.000 2172.828 1462.056  710.772
  5.90  1922.101  450.508  450.508    0.000   912.526 1313.085 1193.120  119.965   101.539 2059.727 1501.264  558.463
  6.00  1868.571  478.613  478.613    0.000   766.231 1443.140 1367.483   75.657     0.000 1808.495 1473.417  335.078
  6.10  2061.696  454.576  454.576    0.000   769.733 1389.833 1234.584  155.249     0.000 1727.266 1280.495  446.771
  6.20  2000.593  448.591  448.591    0.000   685.638 1411.568 1244.046  167.522     0.000 1809.600 1474.723  334.876
  6.30  1891.783  497.586  497.586    0.000   702.461 1342.961 1191.734  151.227    30.462 1804.171 1520.366  283.805
  6.40  1973.437  487.902  487.902    0.000   867.036 1506.021 1327.129  178.892    30.462 1989.746 1534.837  454.909
  6.50  1866.786  504.129  504.129    0.000   682.950 1414.792 1226.997  187.795    10.154 1624.913 1128.885  496.028
  6.60  1825.646  497.804  497.804    0.000   677.038 1480.719 1240.269  240.451    30.462 1648.946 1233.544  415.402
  6.70  1784.912  539.373  539.373    0.000   718.451 1434.776 1265.613  169.163     0.000 1969.342 1371.069  598.273
  6.80  1939.686  461.632  461.632    0.000   741.018 1396.465 1227.258  169.207     0.000 1827.386 1483.767  343.619
  6.90  1908.811  427.055  427.055    0.000   608.675 1371.093 1238.030  133.063    30.462 1591.035 1298.084  292.951
  7.00  1902.090  535.875  519.316   16.559   626.540 1387.057 1198.784  188.273     0.000 1814.827 1408.773  406.054
  7.10  1765.457  505.385  499.339    6.046   677.519 1443.000 1269.000  174.000     0.000 1642.312 1216.756  425.556
  7.20  1806.035  518.933  518.933    0.000   679.764 1457.445 1335.361  122.084     0.000 1736.411 1280.192  456.219
  7.30  1942.792  476.046  476.046    0.000   743.174 1349.104 1234.586  114.518     0.000 1954.265 1417.722  536.543
  7.40  1874.948  522.270  522.270    0.000   772.714 1425.269 1300.544  124.725    30.462 1818.243 1361.319  456.924
  7.50  2088.011  397.118  397.118    0.000   820.218 1341.313 1192.423  148.890    10.154 1824.475 1408.972  415.503
  7.60  1967.443  421.759  421.759    0.000   717.330 1382.202 1254.585  127.617     0.000 1886.199 1409.471  476.729
  7.70  2085.808  380.993  380.993    0.000   629.529 1343.472 1195.364  148.108     0.000 1831.616 1477.137  354.479
  7.80  2040.093  407.458  407.458    0.000   796.740 1474.643 1331.459  143.184    50.769 2271.840 1795.010  476.829
  7.90  2056.375  380.377  380.377    0.000   597.139 1520.125 1346.679  173.446    10.154 2037.805 1631.851  405.954
  8.00  2031.503  396.828  396.828    0.000   618.323 1489.469 1308.250  181.219     0.000 1856.645 1472.511  384.134
  8.10  2062.329  410.903  410.903    0.000   704.315 1499.371 1288.227  211.144     0.000 2122.353 1483.868  638.485
  8.20  2125.386  380.771  380.771    0.000   808.796 1242.480 1113.124  129.356    30.462 1870.819 1445.263  425.556
  8.30  2023.069  451.602  451.602    0.000   818.453 1376.335 1293.243   83.093    40.616 1890.932 1464.469  426.463
  8.40  1973.071  424.196  424.196    0.000   663.984 1330.149 1265.818   64.331     0.000 1688.756 1373.986  314.770
  8.50  1947.618  495.276  495.276    0.000   775.833 1244.901 1229.683   15.219    10.154 1769.889 1333.272  436.617
  8.60  1983.065  396.575  396.575    0.000   828.401 1268.722 1211.826   56.896    10.154 1781.453 1334.682  446.771
  8.70  1854.747  464.630  464.630    0.000   740.367 1281.636 1180.814  100.822     0.000 1518.655  868.807  649.848
  8.80  1957.193  383.190  383.190    0.000   699.721 1445.799 1284.104  161.695     0.000 1637.380 1149.994  487.386
  8.90  1889.063  365.799  365.799    0.000   678.855 1378.384 1190.315  188.068     0.000 1608.736 1212.734  396.001
  9.00  1781.269  407.892  407.892    0.000   660.869 1383.441 1157.111  226.330     0.000 1694.391 1146.081  548.310
  9.10  1779.805  416.016  416.016    0.000   665.666 1473.714 1323.476  150.238     0.000 1665.235 1045.849  619.387
  9.20  1851.263  418.270  418.270    0.000   714.733 1384.255 1325.719   58.536     0.000 1585.613 1108.380  477.232
  9.30  1864.189  458.241  458.241    0.000   562.031 1370.286 1221.744  148.542     0.000 1705.449 1208.211  497.238
  9.40  1783.805  466.568  466.568    0.000   539.604 1372.869 1195.270  177.598     0.000 1515.131 1230.822  284.309
  9.50  1768.329  445.107  445.107    0.000   476.046 1419.150 1261.737  157.413     0.000 1491.914 1187.298  304.616
  9.60  1826.726  479.161  479.161    0.000   553.694 1422.867 1256.290  166.576     0.000 1423.051 1108.281  314.770
  9.70  1785.387  442.563  442.563    0.000   573.229 1396.901 1194.051  202.850    10.154 1606.717 1241.178  365.540
  9.80  1805.548  442.442  442.442    0.000   668.693 1408.013 1298.289  109.724   152.308 1503.975 1168.897  335.078
  9.90  1702.675  514.329  514.329    0.000   633.066 1399.412 1311.352   88.060    10.154 1545.392 1150.096  395.296
 10.00  1770.665  493.074  493.074    0.000   711.528 1477.557 1365.370  112.187    60.419 1909.127 1351.671  557.456
 10.10  1824.562  522.205  522.205    0.000   693.026 1366.751 1206.096  160.656    10.154 1715.803 1320.104  395.699
 10.20  1714.767  543.852  543.852    0.000   586.457 1438.894 1268.250  170.644     0.000 1707.249 1230.016  477.232
 10.30  1772.728  532.617  532.617    0.000   744.816 1405.271 1327.276   77.994     0.000 1896.562 1459.945  436.617
 10.40  1795.338  500.735  500.735    0.000   593.584 1520.147 1286.468  233.679    10.154 1956.780 1388.767  568.013
 10.50  1694.291  547.232  547.232    0.000   599.945 1455.153 1247.465  207.688     0.000 1668.753 1080.130  588.623
 10.60  1813.828  444.066  444.066    0.000   692.627 1442.562 1260.594  181.968    81.231 1758.823 1200.763  558.060
 10.70  1734.874  530.380  530.380    0.000   717.073 1383.166 1240.667  142.498   121.847 1637.984 1241.983  396.001
 10.80  1779.004  493.906  493.906    0.000   705.620 1475.211 1292.850  182.361    10.154 1790.496 1292.956  497.540
 10.90  1712.290  466.515  466.515    0.000   637.525 1423.979 1287.013  136.965     0.000 1840.258 1393.488  446.771
 11.00  1818.547  408.643  408.643    0.000   686.290 1323.799 1242.001   81.799     0.000 1770.689 1161.456  609.233
 11.10  1767.033  463.915  463.915    0.000   673.062 1345.613 1202.940  142.672     0.000 1976.185 1509.106  467.079
 11.20  1849.393  444.466  444.466    0.000   606.912 1462.453 1265.133  197.319     0.000 1795.320 1027.245  768.075
 11.30  1871.102  485.471  485.471    0.000   616.157 1434.741 1273.046  161.696     0.000 1896.752 1167.482  729.270
 11.40  1895.267  416.443  416.443    0.000   634.969 1416.554 1272.067  144.488    10.154 1784.467 1187.098  597.369
 11.50  1896.209  403.911  403.911    0.000   651.098 1336.227 1180.499  155.728     0.000 1693.485 1226.406  467.078
 11.60  1929.788  394.834  394.834    0.000   780.321 1291.698 1261.261   30.437     0.000 1877.663 1441.047  436.617
 11.70  1867.417  462.462  462.462    0.000   669.560 1302.159 1294.723    7.436     0.000 1651.763 1306.531  345.232
 11.80  1902.789  415.862  415.862    0.000   819.395 1365.151 1340.682   24.469     0.000 1935.065 1386.755  548.310
 11.90  1906.920  427.993  427.993    0.000   740.244 1459.882 1357.158  102.724    10.154 2104.968 1546.505  558.463
 12.00  1900.635  401.811  401.811    0.000   765.537 1472.488 1472.488    0.000    10.154 1858.755 1483.061  375.694
 12.10  1907.121  390.938  390.938    0.000   761.078 1404.387 1394.875    9.511     0.000 1675.382 1289.534  385.847
 12.20  1946.044  432.123  432.123    0.000   817.759 1329.945 1275.557   54.389    10.154 1878.157 1390.771  487.386
 12.30  1855.593  380.614  380.614    0.000   766.317 1314.938 1247.061   67.877     0.000 1859.358 1402.434  456.925
 12.40  1884.307  426.749  426.749    0.000   715.730 1414.431 1329.262   85.169     0.000 1817.442 1299.594  517.848
 12.50  1898.772  448.516  448.516    0.000   775.700 1261.041 1259.138    1.902     0.000 1677.803 1200.571  477.232
 12.60  1927.386  421.480  421.480    0.000   767.392 1295.185 1228.174   67.011    20.308 1486.387  988.847  497.540
 12.70  1806.675  447.038  447.038    0.000   752.352 1221.486 1194.854   26.632     0.000 1575.963 1098.730  477.232
 12.80  1775.801  490.979  490.979    0.000   804.234 1287.589 1264.762   22.827     0.000 1696.804 1351.572  345.232
 12.90  1794.994  435.807  435.807    0.000   759.220 1367.489 1289.495   77.994    20.308 1920.087 1483.470  436.617
 13.00  1814.500  454.227  454.227    0.000   804.573 1355.029 1307.558   47.471    10.154 1669.057 1222.286  446.771
 13.10  1822.016  422.839  422.839    0.000   805.434 1242.112 1185.821   56.291     0.000 1697.808 1230.729  467.078
 13.20  1894.144  398.085  398.085    0.000   824.459 1226.070 1216.602    9.468    40.616 1707.056 1341.517  365.540
 13.30  1794.343  387.251  387.251    0.000   741.894 1319.540 1313.833    5.707     0.000 1564.300 1097.222  467.078
 13.40  1698.586  431.198  431.198    0.000   800.600 1261.173 1261.173    0.000    91.385 1533.337 1157.643  375.693
 13.50  1819.213  436.463  436.463    0.000   816.077 1342.192 1336.571    5.620    10.154 1754.309 1297.385  456.924
 13.60  1819.193  383.646  383.646    0.000   690.312 1389.448 1328.574   60.873     0.000 1908.828 1492.519  416.309
 13.70  1802.407  509.006  509.006    0.000   820.186 1382.227 1355.595   26.632    20.308 1939.693 1421.845  517.848
 13.80  1847.553  417.152  417.152    0.000   797.527 1291.806 1289.904    1.902     0.000 1629.844 1132.304  497.540
 13.90  1881.674  454.902  454.902    0.000   798.564 1315.513 1286.979   28.534    20.308 1760.237 1262.697  497.540
 14.00  1959.075  382.131  382.131    0.000   818.795 1286.058 1248.012   38.046     0.000 1719.520 1202.678  516.843
 14.10  1814.200  437.492  437.492    0.000   713.050 1310.229 1287.575   22.655     0.000 1686.946 1189.507  497.440
 14.20  1855.729  404.579  404.579    0.000   780.449 1259.339 1240.576   18.764     0.000 1770.188 1252.340  517.848
 14.30  1926.434  392.966  392.966    0.000   807.168 1350.450 1297.359   53.091    10.154 1659.303 1222.686  436.617
 14.40  1871.096  447.670  447.670    0.000   701.979 1418.978 1261.260  157.718    40.616 1554.851 1260.388  294.463
 14.50  1920.060  472.995  472.995    0.000   802.921 1397.574 1312.275   85.299    50.769 1644.626 1208.009  436.617
 14.60  1844.630  483.310  483.310    0.000   611.876 1532.291 1277.988  254.303    20.308 1666.945 1159.251  507.694
 14.70  1870.660  450.035  450.035    0.000   806.477 1304.531 1281.704   22.828   121.847 1809.902 1454.516  355.386
 14.80  1813.137  467.403  467.403    0.000   642.968 1467.549 1372.520   95.028    91.385 1586.516 1099.130  487.386
 14.90  1798.805  468.677  468.677    0.000   668.346 1500.757 1373.822  126.935    10.154 1625.924  847.695  778.229
 15.00  1831.133  444.805  444.805    0.000   836.476 1312.525 1278.284   34.242    50.769 1435.414  958.182  477.232
 15.10  1771.163  469.078  469.078    0.000   670.297 1261.245 1150.911  110.333    91.385 1414.805  866.495  548.310
 15.20  1936.207  363.206  363.206    0.000   693.984 1350.278 1240.031  110.247    81.231 1576.564 1079.024  497.540
 15.30  1862.479  347.427  347.427    0.000   864.976 1298.739 1245.475   53.264   132.000 1645.632  985.630  660.002
 15.40  1800.281  413.853  413.853    0.000   791.043 1429.391 1226.883  202.508    50.769 1968.143 1470.603  497.540
 15.50  1909.218  380.061  380.061    0.000   846.337 1294.792 1239.971   54.821    50.769 1789.291 1200.366  588.925
 15.60  1805.532  461.703  461.703    0.000   775.263 1364.785 1231.624  133.161    30.462 1596.969 1079.121  517.848
 15.70  1821.844  430.718  430.718    0.000   704.741 1310.307 1213.290   97.017    40.616 1446.270 1070.576  375.693
 15.80  1899.359  355.700  355.700    0.000   796.661 1266.339 1213.075   53.264   111.693 1696.899 1250.128  446.771
 15.90  1776.141  420.766  420.766    0.000   635.537 1421.955 1302.110  119.845    50.769 1631.658 1266.118  365.540
 16.00  1899.208  432.118  432.118    0.000   704.367 1355.970 1215.201  140.770    40.616 1715.099 1359.713  355.386
 16.10  1946.059  337.792  337.792    0.000   645.651 1405.609 1251.523  154.086    10.154 1694.791 1116.020  578.771
 16.20  1979.512  351.483  351.483    0.000   754.990 1362.851 1292.509   70.342   132.000 1443.657 1240.579  203.078
 16.30  1858.962  436.289  436.289    0.000   710.631 1470.893 1363.200  107.693     0.000 1594.762 1290.146  304.616
 16.40  1863.600  338.677  338.677    0.000   717.107 1473.053 1379.841   93.212    71.077 1565.304 1301.303  264.001
 16.50  1907.516  355.747  355.747    0.000   744.567 1459.477 1341.967  117.510   111.693 1967.236 1622.004  345.232
 16.60  1855.162  412.018  412.018    0.000   652.911 1461.497 1275.072  186.425    40.616 1726.753 1391.675  335.078
 16.70  1826.167  411.579  411.579    0.000   665.490 1455.318 1295.568  159.750    50.769 1785.162 1450.084  335.078
 16.80  1800.504  474.005  474.005    0.000   752.225 1420.031 1275.629  144.402    81.231 1776.420 1532.727  243.693
 16.90  1903.194  388.691  388.691    0.000   639.424 1454.447 1258.510  195.937    40.616 1877.153 1430.986  446.168
 17.00  1833.925  432.004  429.794    2.210   726.149 1453.901 1280.792  173.109    81.231 1764.159 1418.927  345.232
 17.10  1818.704  411.549  408.167    3.382   651.092 1403.327 1255.120  148.206    81.231 1612.153 1399.022  213.131
 17.20  1829.945  414.567  414.567    0.000   723.988 1332.309 1198.110  134.199    30.462 1776.015 1420.629  355.386
 17.30  1901.732  388.106  370.448   17.658   730.211 1387.093 1271.139  115.954     0.000 1773.903 1418.518  355.386
 17.40  1798.666  434.011  434.011    0.000   781.538 1377.389 1263.251  114.138    40.616 1884.299 1518.759  365.540
 17.50  1852.543  459.682  459.682    0.000   621.178 1503.021 1326.368  176.653   111.693 1672.072 1326.840  345.232
 17.60  1948.572  430.683  430.683    0.000   731.033 1537.888 1393.313  144.575     0.000 1918.771 1492.308  426.463
 17.70  1900.284  399.652  399.652    0.000   495.585 1547.828 1346.444  201.384     0.000 1729.372 1154.019  575.353
 17.80  1805.269  473.648  473.648    0.000   603.152 1477.329 1310.100  167.229     0.000 1775.817 1308.738  467.078
 17.90  1794.951  456.377  456.377    0.000   507.432 1663.072 1393.638  269.435    60.923 1763.053 1346.744  416.309
 18.00  1798.281  488.158  488.158    0.000   561.388 1542.975 1320.623  222.352     0.000 1674.486 1197.253  477.232
 18.10  1786.360  485.651  485.651    0.000   688.664 1475.657 1308.082  167.574    10.154 1706.855 1229.724  477.132
 18.20  1665.219  587.985  562.564   25.421   787.843 1460.697 1278.465  182.231    50.669 1976.487 1519.562  456.925
 18.30  1819.635  495.266  487.275    7.991   710.579 1439.595 1241.973  197.622    20.308 2028.260 1591.643  436.617
 18.40  1848.157  498.652  498.652    0.000   592.385 1530.434 1359.659  170.774     0.000 2127.387 1619.693  507.694
 18.50  1879.363  461.532  461.532    0.000   580.582 1540.199 1342.447  197.752    60.923 1897.164 1450.394  446.771
 18.60  1853.549  494.995  481.045   13.950   713.574 1489.938 1324.612  165.327    30.462 2111.092 1593.245  517.848
 18.70  1812.362  501.569  469.398   32.172   732.597 1460.765 1352.334  108.431    50.769 1817.637 1452.098  365.540
 18.80  1787.569  539.509  517.977   21.532   689.230 1493.117 1333.584  159.534    81.231 1855.143 1489.603  365.540
 18.90  1740.858  505.183  484.258   20.925   756.764 1387.462 1237.267  150.195   111.693 1997.298 1530.220  467.078
 19.00  1788.580  514.488  514.488    0.000   603.239 1461.477 1267.962  193.516     0.000 1817.343 1360.419  456.925
 19.10  1704.071  568.791  568.791    0.000   732.374 1396.086 1321.897   74.190    10.154 1868.308 1604.307  264.001
 19.20  1713.891  605.596  605.596    0.000   799.472 1361.804 1337.074   24.730    30.462 2559.771 2326.232  233.539
 19.30  1834.890  476.994  476.994    0.000   757.451 1452.875 1407.220   45.655    50.769 1854.642 1641.410  213.232
 19.40  1852.683  514.526  514.526    0.000   792.559 1454.560 1351.836  102.724   111.693 2195.851 1810.004  385.847
 19.50  1843.748  479.060  479.060    0.000   869.637 1258.188 1248.677    9.511   213.231 1549.422 1305.729  243.693
 19.60  1798.782  497.871  497.871    0.000   801.585 1481.833 1417.847   63.986   121.847 2038.004 1591.536  446.468
 19.70  1839.390  438.207  438.207    0.000   828.432 1253.777 1253.777    0.000    20.308 2064.150 1647.842  416.309
 19.80  1923.531  445.014  445.014    0.000   801.111 1398.788 1362.644   36.144     0.000 1977.591 1601.898  375.693
 19.90  1790.755  439.402  439.402    0.000   713.570 1423.996 1321.402  102.594    20.308 1726.059 1431.596  294.463
 20.00  1812.704  497.750  497.750    0.000   631.806 1518.635 1304.065  214.570     0.000 1810.505 1353.581  456.925
 20.10  1893.393  482.494  482.494    0.000   674.307 1640.240 1427.400  212.841    30.462 1757.122 1411.890  345.232
 20.20  1913.263  416.971  416.971    0.000   795.662 1528.261 1330.595  197.666    40.616 2181.971 1745.354  436.617
 20.30  1800.580  451.813  451.813    0.000   699.209 1495.199 1291.915  203.285    20.308 1958.291 1481.159  477.132
 20.40  1929.817  403.047  403.047    0.000   697.054 1526.197 1362.859  163.338    91.385 1634.672 1370.671  264.001
 20.50  1858.052  419.010  419.010    0.000   812.830 1418.974 1291.737  127.237    50.769 1806.887 1441.347  365.540
 20.60  1968.248  359.560  359.560    0.000   700.766 1375.305 1255.460  119.845    10.154 1656.386 1321.308  335.078
 20.70  2066.448  339.668  339.668    0.000   848.662 1426.367 1320.011  106.356    20.308 1796.430 1562.891  233.539
 20.80  1893.726  422.887  422.887    0.000   878.762 1235.271 1235.271    0.000    30.462 1815.129 1480.051  335.078
 20.90  1875.088  493.810  493.810    0.000   860.087 1330.215 1326.410    3.805    71.077 1661.114 1326.036  335.078
 21.00  1890.280  494.130  494.130    0.000   875.434 1382.923 1346.780   36.144    70.976 1763.155 1417.923  345.232
 21.10  1820.919  478.869  478.869    0.000   813.355 1308.561 1283.831   24.730    20.308 1701.127 1416.818  284.309
 21.20  1808.952  457.701  457.701    0.000   816.336 1289.388 1289.388    0.000     0.000 1686.644 1371.873  314.770
 21.30  1840.782  451.620  451.620    0.000   861.029 1309.112 1280.708   28.404    20.308 1836.041 1470.501  365.540
 21.40  1832.598  446.502  446.502    0.000   753.863 1356.460 1263.247   93.212    10.154 1990.059 1543.288  446.771
 21.50  1862.147  427.908  427.908    0.000   766.400 1445.467 1369.375   76.092    10.154 1716.102 1340.510  375.593
 21.60  1853.717  417.620  417.620    0.000   784.776 1338.986 1321.952   17.034    60.923 1846.195 1551.732  294.463
 21.70  1857.445  426.422  426.422    0.000   673.320 1341.632 1202.765  138.868    71.077 1782.055 1345.438  436.617
 21.80  1890.189  397.364  397.364    0.000   855.686 1209.419 1199.994    9.425    71.077 1904.305 1498.150  406.155
 21.90  1771.591  401.226  401.226    0.000   791.916 1173.145 1146.513   26.632    20.308 1784.467 1398.619  385.847
 22.00  1905.690  383.442  383.442    0.000   863.032 1150.020 1115.779   34.241    20.308 1794.722 1408.875  385.848
 22.10  1877.070  450.425  450.425    0.000   724.546 1379.484 1240.702  138.781     0.000 1779.230 1251.228  528.002
 22.20  1774.718  465.661  465.661    0.000   699.298 1450.625 1353.607   97.018     0.000 1574.655 1066.961  507.694
 22.30  1770.420  490.663  490.663    0.000   677.594 1253.469 1190.694   62.776     0.000 1675.288 1188.002  487.285
 22.40  1945.233  401.203  401.203    0.000   738.260 1243.061 1152.702   90.359     0.000 1867.711 1238.170  629.541
 22.50  1963.284  403.883  403.883    0.000   714.695 1352.000 1310.150   41.851     0.000 1722.739 1255.660  467.078
 22.60  1976.369  426.545  426.545    0.000   685.810 1405.099 1321.398   83.701     0.000 1835.942 1318.094  517.848
 22.70  1936.751  402.626  402.626    0.000   764.890 1272.835 1132.065  140.770     0.000 1896.660 1297.581  599.079
 22.80  1960.070  399.297  399.297    0.000   808.033 1293.290 1207.254   86.036    20.308 1803.165 1376.904  426.261
 22.90  1940.368  391.556  391.556    0.000   793.632 1184.982 1126.703   58.280    50.769 1757.818 1371.970  385.847
 23.00  1867.620  475.320  475.320    0.000   698.740 1260.987 1141.920  119.067     0.000 1746.562 1238.868  507.694
 23.10  1785.374  473.622  473.622    0.000   843.753 1193.105 1170.537   22.568    60.923 1615.368 1188.905  426.463
 23.20  1853.366  476.448  476.448    0.000   840.287 1304.923 1207.300   97.623    30.462 2021.125 1625.325  395.800
 23.30  1848.934  475.004  475.004    0.000   848.419 1251.103 1151.319   99.784    91.385 1930.544 1585.312  345.232
 23.40  1785.209  508.446  508.446    0.000   880.712 1269.593 1241.664   27.929   111.693 1847.802 1543.186  304.617
 23.50  1855.593  487.250  487.250    0.000   805.223 1294.508 1272.285   22.222     0.000 1756.923 1391.584  365.339
 23.60  1907.136  460.100  460.100    0.000   894.493 1273.304 1237.811   35.493    10.154 1809.093 1484.169  324.924
 23.70  1885.031  479.092  479.092    0.000   796.789 1368.204 1312.216   55.988    10.154 1987.233 1591.735  395.498
 23.80  1869.176  541.339  541.339    0.000   894.797 1258.315 1178.808   79.507    20.308 2077.120 1742.042  335.078
 23.90  1719.148  540.986  540.986    0.000   791.036 1297.524 1276.858   20.666    40.616 1827.193 1553.038  274.155
 24.00  1747.659  506.616  506.616    0.000   786.760 1287.328 1228.877   58.452     0.000 1904.304 1487.995  416.309
 24.10  1729.520  563.491  563.491    0.000   819.743 1254.667 1239.448   15.219     0.000 1777.925 1371.972  405.953
 24.20  1705.117  545.006  545.006    0.000   833.234 1157.865 1144.722   13.143    20.308 1684.431 1379.814  304.616
 24.30  1652.832  582.607  582.607    0.000   790.656 1196.015 1141.367   54.648     0.000 1833.730 1336.190  497.540
 24.40  1786.822  499.030  499.030    0.000   745.513 1278.929 1157.062  121.866     0.000 1864.692 1266.318  598.373
 24.50  1860.217  507.486  507.486    0.000   736.785 1360.508 1198.002  162.505     0.000 1854.740 1388.064  466.676
 24.60  1860.108  494.686  494.686    0.000   802.104 1376.169 1337.777   38.392     0.000 2054.602 1506.494  548.108
 24.70  1865.154  483.349  483.349    0.000   869.901 1205.354 1171.895   33.459     0.000 1995.589 1538.664  456.925
 24.80  1778.083  510.886  510.886    0.000   783.991 1201.584 1160.690   40.894     0.000 1803.767 1225.600  578.167
 24.90  1908.279  470.885  470.885    0.000   820.168 1354.469 1339.599   14.871     0.000 2137.341 1578.979  558.363
 25.00  1883.835  494.004  494.004    0.000   817.536 1309.758 1306.126    3.632    30.462 2057.715 1520.265  537.450
 25.10  1847.389  501.268  501.268    0.000   918.825 1284.648 1241.976   42.671     0.000 2026.050 1477.942  548.108
 25.20  1837.616  491.674  491.674    0.000   849.740 1409.503 1351.400   58.103     0.000 2092.799 1687.753  405.046
 25.30  1898.086  456.062  456.062    0.000   796.613 1394.536 1231.856  162.679     0.000 2197.457 1456.828  740.628
 25.40  1785.568  492.931  492.931    0.000   632.718 1550.487 1273.148  277.339     0.000 2154.834 1454.619  700.215
 25.50  1835.577  469.411  469.411    0.000   750.650 1422.519 1134.840  287.679    30.462 2036.703 1336.388  700.315
 25.60  1847.424  490.443  490.443    0.000   798.645 1412.004 1206.555  205.448    10.154 2189.112 1610.341  578.771
 25.70  1855.776  469.699  469.699    0.000   725.487 1526.197 1273.451  252.746    10.154 2263.306 1684.535  578.771
 25.80  1945.900  444.353  444.353    0.000   608.417 1512.054 1285.164  226.889     0.000 1864.794 1326.840  537.955
 25.90  1952.263  485.745  485.745    0.000   672.358 1482.162 1251.638  230.524     0.000 2000.205 1299.688  700.517
 26.00  1903.143  441.562  441.562    0.000   810.707 1457.220 1307.674  149.546    50.769 2058.109 1358.698  699.411
 26.10  1803.346  443.459  443.459    0.000   811.362 1285.013 1259.160   25.853    20.308 1945.818 1499.048  446.771
 26.20  1894.955  438.504  438.504    0.000   839.548 1432.148 1244.351  187.798    10.154 1854.840 1306.531  548.310
 26.30  1830.668  426.586  426.586    0.000   817.806 1385.317 1244.677  140.640    10.154 1956.473 1479.442  477.031
 26.40  1834.396  493.824  493.824    0.000   718.359 1395.700 1309.666   86.034    10.154 1896.055 1399.422  496.633
 26.50  1865.965  439.423  439.423    0.000   812.734 1560.622 1349.127  211.495   101.539 2151.703 1613.749  537.954
 26.60  1973.410  384.454  380.227    4.227   714.910 1432.265 1280.902  151.362     0.000 2329.250 1801.249  528.002
 26.70  2009.645  399.621  399.621    0.000   736.214 1523.504 1305.954  217.550    20.308 2208.919 1731.686  477.232
 26.80  1883.365  502.688  502.688    0.000   706.304 1493.142 1314.198  178.944    60.923 2087.770 1651.153  436.617
 26.90  1963.202  407.212  407.212    0.000   782.822 1488.692 1337.721  150.971    60.923 2119.033 1692.570  426.463
 27.00  1911.940  444.509  444.509    0.000   808.368 1363.005 1184.104  178.901   101.539 2239.372 1833.418  405.954
 27.10  1949.556  424.222  424.222    0.000   676.381 1429.636 1173.259  256.377     0.000 2137.731 1528.498  609.233
 27.20  1918.392  406.567  406.567    0.000   774.226 1233.718 1124.076  109.642    20.308 2244.206 1634.973  609.233
 27.30  1859.076  391.174  391.174    0.000   715.417 1349.104 1195.667  153.437     0.000 2083.154 1524.691  558.464
 27.40  1815.271  442.163  442.163    0.000   697.008 1444.270 1222.655  221.616     0.000 2065.661 1466.583  599.079
 27.50  1806.416  395.623  395.623    0.000   636.345 1431.552 1200.861  230.691     0.000 2163.277 1543.891  619.387
 27.60  1969.254  429.277  429.277    0.000   724.557 1325.238 1113.521  211.717   101.539 2426.874 1858.257  568.617
 27.70  1893.522  438.149  438.149    0.000   920.218 1240.467 1151.664   88.803   233.539 2199.874 1641.410  558.464
 27.80  1978.108  384.801  384.801    0.000   814.897 1294.707 1115.545  179.162   182.770 2141.654 1664.422  477.233
 27.90  2017.834  389.108  389.108    0.000   731.284 1376.124 1201.201  174.922    20.308 2281.798 1763.951  517.848
 28.00  1969.745  415.134  415.134    0.000   794.587 1358.798 1137.095  221.702    81.231 2249.033 1741.339  507.694
 28.10  1948.186  372.637  372.637    0.000   839.378 1453.688 1252.996  200.692   111.693 2310.155 1782.153  528.002
 28.20  1943.961  447.510  447.510    0.000   674.959 1378.334 1170.599  207.735     0.000 2197.560 1588.327  609.233
 28.30  1922.180  462.317  462.317    0.000   700.296 1553.998 1332.771  221.227    30.462 2298.495 1719.724  578.771
 28.40  1891.550  391.983  391.983    0.000   778.206 1519.436 1232.234  287.202    71.077 2389.973 1851.818  538.155
 28.50  1903.701  399.773  399.773    0.000   866.535 1326.737 1266.384   60.354   162.462 2136.726 1821.956  314.770
 28.60  1897.968  398.846  398.846    0.000   916.250 1188.868 1162.540   26.328     0.000 2175.432 1759.123  416.309
 28.70  1830.540  475.191  475.191    0.000   751.055 1236.220 1133.496  102.724   121.847 1830.205 1484.973  345.232
 28.80  1903.131  456.556  456.556    0.000   766.313 1252.740 1198.611   54.129    71.077 1943.005 1547.003  396.001
 28.90  1816.609  452.495  452.495    0.000   760.604 1271.596 1136.491  135.105   132.000 1970.151 1614.766  355.386
 29.00  1813.271  505.905  505.905    0.000   759.130 1372.760 1221.398  151.362    50.769 1972.062 1616.677  355.386
 29.10  1782.346  465.151  465.151    0.000   863.893 1240.589 1210.152   30.437    10.154 2126.281 1699.818  426.463
 29.20  1913.829  462.145  462.145    0.000   819.790 1196.449 1142.493   53.956    71.077 1975.882 1681.419  294.463
 29.30  1791.439  434.967  434.967    0.000   710.408 1298.517 1272.490   26.027    81.231 1671.265 1447.880  223.385
 29.40  1863.168  443.910  443.910    0.000   781.958 1284.732 1236.051   48.682     0.000 2036.404 1681.018  355.386
 29.50  1861.727  410.701  410.701    0.000   622.726 1475.303 1290.780  184.523     0.000 1983.019 1424.656  558.363
 29.60  1795.560  493.581  493.581    0.000   676.545 1386.666 1255.668  130.998     0.000 1873.938 1467.783  406.155
 29.70  1842.370  421.495  421.495    0.000   681.183 1186.221 1117.955   68.266     0.000 1613.954 1187.491  426.463
 29.80  1834.552  520.087  520.087    0.000   557.012 1411.644 1261.363  150.282     0.000 1853.324 1396.399  456.925
 29.90  1773.854  534.131  534.131    0.000   462.077 1526.551 1303.079  223.471     0.000 1786.069 1227.605  558.464
 30.00  1721.233  586.469  586.469    0.000   568.902 1560.624 1321.065  239.559     0.000 2049.262 1480.645  568.617
 30.10  1844.727  481.567  481.567    0.000   584.336 1478.717 1266.957  211.760     0.000 1943.812 1486.887  456.925
 30.20  1733.619  581.936  581.936    0.000   638.729 1376.386 1269.857  106.529    10.154 1944.415 1487.490  456.925
 30.30  1806.337  577.497  577.497    0.000   665.700 1470.897 1273.058  197.839     0.000 2284.119 1645.430  638.689
 30.40  1790.284  556.792  556.792    0.000   732.456 1357.705 1300.722   56.982    50.769 1977.391 1723.544  253.847
 30.50  1668.984  605.030  605.030    0.000   577.717 1302.415 1232.203   70.212    71.077 1824.877 1439.029  385.848
 30.60  1826.372  548.156  548.156    0.000   644.176 1293.254 1201.944   91.310    10.154 1874.950 1539.871  335.078
 30.70  1815.503  579.555  579.555    0.000   557.743 1488.415 1302.424  185.991    10.154 2004.032 1516.646  487.386
 30.80  1863.256  531.807  531.807    0.000   593.469 1420.747 1283.782  136.965    91.385 1886.709 1500.861  385.847
 30.90  1751.824  573.235  573.235    0.000   518.544 1508.813 1257.894  250.919    20.308 2067.471 1509.008  558.464
 31.00  1717.326  592.980  592.980    0.000   549.444 1444.609 1258.834  185.776   111.693 2136.333 1720.326  416.007
 31.10  1642.076  660.627  660.627    0.000   395.414 1547.850 1320.483  227.366    20.308 1902.794 1405.254  497.540
 31.20  1839.306  575.792  575.792    0.000   547.339 1517.149 1319.310  197.839     0.000 2123.666 1484.976  638.689
 31.30  1770.135  567.167  567.167    0.000   420.448 1600.945 1365.711  235.234     0.000 2038.014 1327.243  710.772
 31.40  1757.010  552.692  552.692    0.000   404.834 1578.459 1290.744  287.715    30.462 2127.186 1427.172  700.013
 31.50  1728.286  584.451  584.451    0.000   513.614 1555.894 1346.990  208.905     0.000 2103.661 1555.352  548.309
 31.60  1782.141  565.320  565.320    0.000   552.831 1444.947 1253.598  191.349    30.462 2181.773 1531.925  649.848
 31.70  1715.289  493.998  493.998    0.000   492.381 1466.826 1248.062  218.764     0.000 2161.364 1491.207  670.156
 31.80  1810.606  546.443  546.443    0.000   544.438 1524.850 1285.247  239.603     0.000 1938.987 1309.648  629.339
 31.90  1797.750  514.201  514.201    0.000   431.472 1578.287 1300.552  277.735     0.000 1948.940 1177.245  771.695
 32.00  1829.910  563.195  563.195    0.000   564.752 1513.949 1236.475  277.474     0.000 2151.816 1501.968  649.848
 32.10  1714.390  552.926  552.926    0.000   602.505 1422.465 1285.499  136.965     0.000 1919.583 1259.580  660.002
 32.20  1878.096  472.922  472.922    0.000   739.904 1259.855 1206.591   53.264     0.000 2010.663 1584.200  426.463
 32.30  1857.930  527.639  527.639    0.000   566.749 1372.738 1195.824  176.914     0.000 1877.050 1278.273  598.777
 32.40  1816.309  519.623  519.623    0.000   564.674 1449.736 1153.327  296.408     0.000 2030.469 1461.852  568.617
 32.50  1790.613  538.568  538.568    0.000   480.017 1480.364 1146.605  333.758     0.000 2073.905 1272.955  800.950
 32.60  1760.084  473.281  473.281    0.000   409.375 1554.719 1283.383  271.335     0.000 1975.480 1407.266  568.214
 32.70  1756.348  484.978  484.978    0.000   525.200 1470.599 1182.404  288.195     0.000 2055.910 1538.062  517.848
 32.80  1672.712  552.106  552.106    0.000   609.943 1309.340 1117.555  191.785     0.000 2198.666 1589.434  609.232
 32.90  1803.691  452.366  452.366    0.000   612.749 1238.738 1068.180  170.558     0.000 1802.866 1285.019  517.848
 33.00  1817.723  498.162  498.162    0.000   583.048 1371.636 1174.750  196.886     0.000 1865.398 1327.242  538.156
 33.10  1874.901  454.191  454.191    0.000   440.596 1360.811 1218.572  142.239     0.000 1573.344 1217.958  355.386
 33.20  1872.738  444.083  444.083    0.000   536.740 1404.774 1229.381  175.393     0.000 1946.417 1489.493  456.924
 33.30  1802.941  528.027  528.027    0.000   574.918 1529.774 1284.169  245.605     0.000 2431.097 1791.402  639.694
 33.40  1733.449  494.961  494.961    0.000   567.832 1504.193 1283.786  220.407     0.000 1963.922 1344.535  619.387
 33.50  1741.615  526.468  526.468    0.000   464.974 1527.226 1302.798  224.427     0.000 2115.424 1445.369  670.055
 33.60  1711.981  529.889  529.889    0.000   429.354 1592.279 1353.454  238.825     0.000 1946.922 1418.920  528.002
 33.70  1701.986  558.648  558.648    0.000   450.410 1558.944 1347.833  211.111     0.000 2037.101 1529.407  507.694
 33.80  1756.476  513.980  506.098    7.882   638.818 1385.309 1188.427  196.882    10.154 1968.737 1430.581  538.156
 33.90  1754.792  508.891  508.891    0.000   594.973 1414.552 1201.625  212.927     0.000 2289.032 1730.770  558.262
 34.00  1726.541  503.740  496.647    7.094   590.352 1392.627 1206.591  186.036     0.000 2236.756 1759.523  477.232
 34.10  1871.717  460.644  460.644    0.000   573.225 1529.287 1299.413  229.874     0.000 2229.315 1630.236  599.079
 34.20  1817.757  475.025  474.292    0.733   539.943 1442.008 1187.663  254.345    10.154 1886.206 1469.897  416.309
 34.30  1841.927  473.909  438.845   35.064   704.234 1338.684 1201.891  136.792    20.308 2144.879 1547.409  597.470
 34.40  1811.564  475.068  466.825    8.243   754.899 1335.265 1124.457  210.808     0.000 2084.757 1466.376  618.381
 34.50  1830.681  553.204  481.287   71.917   748.677 1311.443 1160.302  151.141    10.154 1706.252 1259.481  446.771
 34.60  1890.220  409.039  407.982    1.057   679.375 1383.178 1174.443  208.734     0.000 2005.743 1609.742  396.001
 34.70  1858.592  506.197  449.958   56.240   782.310 1432.203 1240.331  191.871    30.462 2182.679 1705.447  477.232
 34.80  1872.669  485.120  460.602   24.519   904.233 1435.098 1226.410  208.688    20.308 2300.808 1722.037  578.771
 34.90  1801.653  499.294  448.226   51.068   831.209 1245.050 1140.510  104.540    10.154 2049.172 1561.786  487.386
 35.00  1903.154  476.652  448.567   28.085   917.590 1354.990 1196.106  158.884    40.616 2129.399 1591.344  538.055
 35.10  1788.510  488.006  421.508   66.499   781.401 1281.314 1130.819  150.495    60.923 1918.177 1481.560  436.617
 35.20  1884.786  483.301  438.082   45.219   808.597 1375.787 1195.417  180.370    71.077 2078.931 1601.699  477.232
 35.30  1811.410  488.039  444.510   43.529   683.905 1307.362 1055.183  252.179    60.923 1889.917 1300.992  588.925
 35.40  1824.936  459.293  425.402   33.891   709.288 1307.994 1118.633  189.361    71.077 1737.217 1259.984  477.232
 35.50  1778.428  475.732  445.364   30.368   675.135 1328.920 1150.276  178.643    20.308 1921.797 1393.796  528.002
 35.60  1796.735  493.845  428.291   65.554   787.149 1238.338 1105.914  132.424     0.000 1888.219 1329.756  558.464
 35.70  1802.698  484.638  437.796   46.842   702.457 1355.120 1129.224  225.896    50.769 1888.218 1339.908  548.310
 35.80  1910.876  495.442  446.189   49.253   734.620 1250.139 1075.171  174.968    50.769 2032.978 1494.822  538.156
 35.90  1858.468  426.608  410.333   16.275   699.983 1204.797 1041.200  163.598    30.462 1564.500 1270.038  294.463
 36.00  1929.199  463.792  431.085   32.707   815.943 1330.379 1148.540  181.839    91.385 1919.181 1492.717  426.463
 36.10  1914.702  462.718  395.006   67.712   919.450 1253.291 1081.834  171.457    20.308 2128.994 1621.301  507.694
 36.20  1866.470  498.362  436.696   61.666   743.916 1263.432 1054.407  209.025   111.693 1799.237 1494.620  304.616
 36.30  1878.177  440.873  428.249   12.625   867.999 1269.457 1037.083  232.374    71.077 2076.717 1558.869  517.848
 36.40  1877.768  486.525  429.075   57.449   952.000 1250.308 1047.205  203.104   274.155 1845.690 1469.996  375.693
 36.50  1929.297  527.633  488.738   38.895   821.220 1315.431 1173.064  142.368   223.385 1813.824 1509.208  304.616
 36.60  1876.380  470.495  453.810   16.685   791.516 1439.800 1246.120  193.680   203.078 1850.516 1464.769  385.747
 36.70  1811.741  518.456  448.463   69.993   594.334 1306.386 1081.839  224.547    91.385 1808.597 1443.057  365.540
 36.80  1849.294  506.887  479.266   27.620   766.871 1274.520 1102.757  171.763   142.154 2070.682 1715.297  355.386
 36.90  1856.760  457.390  424.388   33.002   805.093 1302.712 1079.934  222.778    91.385 1980.006 1584.005  396.001
 37.00  1923.580  435.565  433.366    2.199   890.310 1272.974 1066.665  206.310   142.154 2009.662 1593.353  416.309
 37.10  1938.542  398.548  398.548    0.000   966.857 1304.623 1213.486   91.137   121.847 1869.319 1432.702  436.617
 37.20  1967.643  427.567  422.057    5.510   799.551 1397.869 1194.799  203.070    71.077 1956.782 1520.165  436.617
 37.30  1861.679  483.004  440.502   42.502   954.892 1299.554 1158.051  141.503    81.231 2060.430 1593.553  466.877
 37.40  1813.091  446.190  393.993   52.198   815.034 1311.101 1229.518   81.582    91.385 1866.001 1591.847  274.155
 37.50  1775.239  477.063  435.561   41.502   844.004 1263.807 1195.627   68.180   253.847 1853.533 1619.993  233.539
 37.60  1821.078  485.635  445.796   39.839   770.079 1233.456 1142.319   91.137   152.308 1684.036 1460.651  223.385
 37.70  1799.542  514.750  467.949   46.801   838.691 1277.790 1200.228   77.562   192.924 1728.155 1454.000  274.155
 37.80  1781.499  594.361  543.826   50.535   782.999 1292.238 1224.058   68.179   294.463 1634.159 1370.158  264.001
 37.90  1803.121  507.889  451.112   56.777   844.697 1293.446 1210.090   83.355   213.231 1959.886 1736.501  223.386
 38.00  1807.901  524.072  473.171   50.901   740.928 1321.435 1228.309   93.126    40.616 1996.893 1732.993  263.900
 38.10  1720.978  505.024  453.376   51.648   674.141 1223.319 1147.487   75.833   142.154 1492.610 1319.994  172.616
 38.20  1831.273  493.693  445.046   48.647   831.560 1178.380 1118.025   60.355    81.231 1987.647 1764.262  223.385
 38.30  1781.603  519.428  469.092   50.336   727.967 1286.205 1221.527   64.678    60.923 1788.489 1636.180  152.308
 38.40  1856.274  545.907  512.791   33.116   614.477 1394.286 1295.367   98.919    20.308 1778.537 1585.714  192.823
 38.50  1883.722  529.659  480.519   49.140   743.137 1316.232 1236.509   79.723   213.231 1700.919 1518.149  182.770
 38.60  1786.701  577.381  526.000   51.381   695.188 1237.813 1154.328   83.485   233.539 1597.367 1434.905  162.462
 38.70  1913.099  472.520  426.057   46.464   743.049 1262.021 1168.074   93.947    71.077 1731.278 1497.739  233.539
 38.80  1799.258  482.002  461.146   20.856   710.238 1205.209 1099.419  105.790   121.847 1908.114 1694.883  213.231
 38.90  1851.097  523.351  482.442   40.909   699.472 1275.665 1196.073   79.592    81.231 1950.936 1666.627  284.309
 39.00  1935.640  445.263  396.517   48.746   757.371 1225.469 1166.844   58.625    71.077 2122.750 1838.441  284.309
 39.10  1905.498  489.745  446.890   42.855   732.930 1248.860 1185.306   63.554    40.616 1758.917 1596.455  162.462
 39.20  1887.613  472.887  440.729   32.158   711.618 1269.142 1128.891  140.251    40.616 1709.356 1516.432  192.924
 39.30  1876.302  534.071  486.903   47.168   837.989 1346.275 1270.659   75.616   132.000 2010.655 1746.654  264.001
 39.40  1833.617  509.345  463.150   46.195   722.513 1308.226 1226.947   81.279   142.154 1857.941 1715.787  142.154
 39.50  1920.725  504.097  468.767   35.330   572.105 1364.276 1267.519   96.757   172.616 1680.308 1497.538  182.770
 39.60  1806.844  519.085  479.598   39.487   618.110 1336.068 1235.507  100.561   142.154 1668.038 1505.576  162.462
 39.70  1841.782  512.381  478.489   33.892   792.933 1360.113 1261.540   98.573    91.385 2030.661 1715.891  314.770
 39.80  1864.757  477.313  427.765   49.549   823.897 1314.857 1248.363   66.494   121.847 1734.901 1531.823  203.078
 39.90  1825.440  523.084  472.746   50.338   900.466 1331.678 1252.172   79.506   152.308 2094.411 1789.795  304.616
 40.00  1820.364  553.882  502.571   51.311   709.371 1420.119 1328.553   91.566   121.847 1789.688 1515.533  274.155
 40.10  1773.668  529.166  478.604   50.563   799.770 1380.098 1319.398   60.700    30.462 1967.732 1724.039  243.693
 40.20  1776.362  527.582  487.264   40.318   753.645 1260.474 1185.425   75.048   152.308 1666.138 1422.445  243.693
 40.30  1867.133  494.255  454.909   39.346   807.898 1414.559 1308.465  106.094   132.000 2126.984 1792.107  334.877
 40.40  1905.673  494.052  488.005    6.046   705.225 1456.975 1316.465  140.510     0.000 2047.866 1773.712  274.155
 40.50  1950.055  471.067  451.380   19.687   749.060 1403.299 1291.585  111.714   121.847 1931.942 1657.787  274.155
 40.60  1953.177  514.650  467.780   46.871   791.687 1411.570 1302.711  108.859   203.078 2184.990 1667.646  517.344
 40.70  1981.625  493.943  435.615   58.328   918.841 1286.065 1201.723   84.342   233.539 1902.494 1597.979  304.516
 40.80  1942.481  439.406  389.464   49.942   851.658 1412.611 1310.670  101.941   152.308 2053.696 1749.080  304.616
 40.90  1900.293  519.376  463.690   55.686   715.906 1468.562 1387.285   81.277    30.462 2233.952 1919.182  314.770
 41.00  1848.630  521.144  438.902   82.242   818.668 1352.030 1277.328   74.702   172.616 2158.349 1762.348  396.001
 41.10  1886.315  475.899  423.250   52.649   911.490 1384.328 1281.308  103.020   162.462 1988.350 1683.935  304.415
 41.20  1802.202  491.253  429.253   62.000   702.153 1376.500 1303.309   73.191    81.231 1866.200 1551.631  314.569
 41.30  1893.378  481.006  426.146   54.860   810.717 1292.508 1205.089   87.419   213.231 1975.784 1721.937  253.847
 41.40  2014.434  463.364  402.076   61.288   772.753 1392.722 1336.085   56.636   111.693 1844.990 1601.297  243.693
 41.50  1963.927  515.845  457.700   58.145   837.182 1256.368 1189.961   66.407    30.462 2179.666 1814.126  365.540
 41.60  1905.289  453.730  399.650   54.081   816.030 1352.044 1293.549   58.495   172.616 1857.856 1583.701  274.155
 41.70  1847.745  499.598  441.243   58.354   817.592 1294.925 1218.147   76.778   172.616 1757.423 1493.422  264.001
 41.80  1850.747  468.304  410.158   58.146   811.793 1335.402 1274.702   60.700    71.077 1810.909 1455.524  355.386
 41.90  1963.962  481.974  433.946   48.027   880.493 1245.800 1138.234  107.566   101.539 1834.933 1438.932  396.001
 42.00  1916.258  470.781  419.950   50.831   911.060 1272.231 1192.507   79.723    20.308 1992.873 1657.795  335.078
 42.10  1824.925  456.946  408.202   48.745   838.950 1072.792 1015.766   57.026    20.308 1971.660 1707.659  264.001
 42.20  1970.854  481.666  431.822   49.844   833.542 1243.440 1186.371   57.069    30.462 1903.298 1588.527  314.770
 42.30  1886.686  417.460  373.408   44.052   806.526 1271.244 1172.411   98.833   101.539 1930.743 1646.434  284.309
 42.40  1842.193  451.452  413.459   37.993   785.329 1370.386 1261.955  108.431    81.231 1869.820 1656.588  213.231
 42.50  1979.463  448.613  397.825   50.788   813.523 1408.943 1329.133   79.810    91.385 2127.488 1934.565  192.924
 42.60  1937.458  430.769  377.219   53.550   768.565 1291.392 1224.898   66.494   223.385 1761.544 1538.158  223.385
 42.70  1830.447  472.229  421.806   50.423   751.404 1317.074 1258.449   58.625    50.769 1979.102 1745.562  233.539
 42.80  1743.701  591.808  540.470   51.338   682.662 1354.989 1282.875   72.114    20.308 1765.266 1450.496  314.770
 42.90  1927.159  439.474  391.166   48.308   639.900 1451.226 1369.427   81.799    30.462 1860.269 1647.037  213.231
 43.00  1891.393  429.108  385.858   43.249   645.998 1343.096 1278.418   64.678   101.539 1737.621 1554.851  182.770
 43.10  1939.333  389.626  340.710   48.916   732.076 1268.075 1214.984   53.091    30.462 1944.211 1680.210  264.001
 43.20  1872.563  422.050  375.221   46.829   678.900 1263.031 1228.789   34.241    81.231 1841.974 1649.051  192.924
 43.30  1889.729  445.159  391.678   53.480   762.123 1299.212 1240.500   58.712   274.155 1660.610 1508.302  152.308
 43.40  1881.104  439.824  401.662   38.162   718.542 1343.703 1258.100   85.604   101.539 1879.470 1727.162  152.308
 43.50  1825.874  524.035  501.332   22.703   643.698 1417.895 1296.623  121.271   162.462 1952.556 1658.094  294.462
 43.60  1754.341  587.363  535.617   51.747   690.131 1475.694 1406.520   69.175    20.308 1788.287 1564.901  223.385
 43.70  1830.662  565.388  514.557   50.831   826.448 1340.164 1263.294   76.870   203.078 1936.775 1662.621  274.155
 43.80  1837.824  540.722  511.565   29.157   754.549 1423.434 1327.238   96.196   172.616 1880.780 1687.856  192.923
 43.90  1863.602  583.669  539.744   43.925   859.956 1405.656 1292.777  112.879   223.385 2345.845 2000.612  345.232
 44.00  1867.233  548.379  497.999   50.379   864.413 1440.943 1317.466  123.477   182.770 2181.073 1653.072  528.001
 44.10  1873.935  508.938  460.192   48.746   798.650 1434.018 1319.361  114.657   264.001 1923.505 1456.527  466.978
 44.20  1861.510  517.355  498.388   18.967   839.681 1499.255 1358.057  141.199   172.616 1989.554 1563.091  426.463
 44.30  1898.761  506.778  465.558   41.220   695.369 1474.769 1395.392   79.377   162.462 1922.696 1729.773  192.924
 44.40  1958.616  522.162  476.771   45.392   797.953 1389.020 1305.924   83.095    81.231 1959.396 1614.164  345.232
 44.50  1845.991  576.682  534.462   42.220   727.969 1506.741 1414.480   92.261    50.769 2114.016 1748.476  365.540
 44.60  1960.464  538.753  491.629   47.124   728.391 1567.314 1469.865   97.450    81.231 1848.307 1523.382  324.924
 44.70  1825.251  557.440  526.128   31.312   717.929 1422.677 1324.449   98.228    10.154 2146.987 1639.293  507.694
 44.80  1883.640  523.653  497.780   25.873   790.863 1500.708 1299.459  201.250     0.000 2066.761 1518.653  548.108
 44.90  1953.550  513.577  475.641   37.936   872.146 1322.958 1193.689  129.270    71.077 2224.503 1757.425  467.078
 45.00  1883.023  507.376  466.993   40.383   710.115 1364.895 1220.883  144.011    50.769 2145.183 1688.258  456.925
 45.10  1805.127  630.570  554.629   75.940   781.749 1416.547 1322.563   93.984    40.616 1890.428 1484.273  406.155
 45.20  1812.938  634.919  581.076   53.843   696.237 1587.894 1413.142  174.752    10.154 1858.763 1320.608  538.156
 45.30  1794.133  540.528  497.281   43.248   763.722 1506.871 1312.837  194.034    20.308 1912.348 1414.807  497.540
 45.40  1884.465  554.048  497.332   56.716   592.390 1611.364 1417.848  193.516     0.000 2030.169 1330.155  700.014
 45.50  1837.286  625.891  557.950   67.941   756.847 1502.456 1390.524  111.931    10.154 2094.816 1445.370  649.446
 45.60  1831.938  541.385  490.930   50.455   646.169 1481.708 1341.501  140.207     0.000 1959.798 1167.795  792.003
 45.70  1777.726  615.317  558.427   56.890   705.012 1551.960 1422.604  129.356    50.769 2009.360 1471.204  538.156
 45.80  1895.747  527.984  485.736   42.248   803.109 1478.336 1343.446  134.890    71.077 2033.490 1403.949  629.541
 45.90  1796.946  558.396  531.127   27.269   701.729 1580.713 1427.145  153.568    60.923 1993.879 1577.570  416.309
 46.00  1809.388  657.499  596.408   61.091   773.494 1540.186 1397.046  143.140   111.693 1941.297 1383.437  557.860
 46.10  1864.839  577.561  549.231   28.331   689.670 1559.470 1360.173  199.297    20.308 2191.527 1653.371  538.156
 46.20  1838.955  593.245  530.603   62.643   540.894 1721.844 1442.747  279.097    71.077 2140.751 1431.895  708.857
 46.30  1808.784  563.158  497.502   65.656   629.828 1578.552 1375.569  202.984    50.769 2173.633 1483.169  690.464
 46.40  1834.724  546.412  490.725   55.687   691.350 1520.698 1380.752  139.946   111.693 2172.624 1583.800  588.824
 46.50  1815.138  589.760  506.585   83.175   707.645 1648.893 1457.454  191.439    70.876 2164.885 1393.391  771.494
 46.60  1866.026  516.585  448.360   68.225   685.769 1627.750 1426.150  201.600   162.462 2222.593 1542.785  679.807
 46.70  1931.923  502.822  465.647   37.175   785.425 1488.887 1314.049  174.838   162.462 2324.935 1634.672  690.263
 46.80  1826.370  530.234  490.847   39.387   734.060 1670.462 1444.566  225.896   142.154 2071.590 1391.380  680.209
 46.90  1836.005  533.036  478.403   54.633   766.233 1470.383 1310.807  159.576   223.184 2017.706 1611.551  406.155
 47.00  1829.606  523.471  500.826   22.646   567.610 1674.957 1460.776  214.182    50.769 2378.215 1697.905  680.310
 47.10  1753.485  549.300  507.137   42.163   708.641 1546.695 1350.024  196.671   121.444 2134.024 1484.376  649.647
 47.20  1919.688  475.992  416.455   59.536   723.810 1617.719 1420.576  197.143   111.693 2233.650 1654.980  578.670
 47.30  1841.766  564.690  508.394   56.296   691.995 1583.291 1397.561  185.730   121.847 2045.645 1426.258  619.387
 47.40  1829.222  574.170  535.926   38.245   788.108 1432.055 1272.956  159.100    30.060 2075.302 1486.578  588.724
 47.50  1806.788  574.342  527.093   47.249   747.124 1515.325 1292.071  223.254   121.444 2203.486 1665.331  538.155
 47.60  1845.531  560.635  489.934   70.702   843.318 1441.629 1339.860  101.769    81.231 2443.565 1885.504  558.061
 47.70  1938.117  515.374  439.755   75.619   827.142 1469.969 1258.039  211.930    40.515 2538.154 1959.785  578.369
 47.80  1999.645  476.856  433.696   43.161   779.072 1471.154 1317.500  153.654     0.000 2323.125 1612.957  710.169
 47.90  1954.604  464.085  410.469   53.616   675.312 1479.445 1276.940  202.505     0.000 2226.612 1607.225  619.387
 48.00  1973.830  516.359  487.239   29.120   754.773 1574.350 1414.643  159.707    20.107 2152.319 1553.642  598.677
 48.10  1756.416  554.176  486.726   67.449   644.914 1599.724 1438.507  161.217    50.769 2122.762 1483.068  639.694
 48.20  1905.463  501.556  452.325   49.230   600.646 1541.021 1362.205  178.816     0.000 2042.634 1443.957  598.677
 48.30  1895.002  516.974  474.481   42.494   664.113 1570.332 1330.131  240.201    20.308 2203.493 1553.644  649.848
 48.40  1896.347  513.188  499.434   13.754   700.471 1506.954 1281.707  225.248    10.154 2193.941 1514.033  679.908
 48.50  1865.261  541.478  484.201   57.277   814.177 1441.238 1293.031  148.206   111.693 2204.293 1584.907  619.387
 48.60  1906.249  579.432  525.617   53.815   712.622 1478.547 1318.754  159.793    91.385 2102.552 1564.397  538.155
 48.70  1832.041  528.929  497.728   31.201   701.942 1485.164 1320.441  164.722    20.308 1997.096 1448.786  548.310
 48.80  1846.388  580.686  534.240   46.447   704.668 1574.293 1467.765  106.529    40.616 2114.211 1362.823  751.387
 48.90  1843.084  586.966  552.947   34.018   643.055 1656.180 1426.088  230.092    60.923 1992.866 1221.172  771.695
 49.00  1814.254  608.635  545.897   62.738   835.659 1582.414 1420.718  161.696    10.154 2296.779 1281.391 1015.388
 49.10  1955.779  463.020  436.119   26.901   784.167 1560.519 1419.879  140.640     0.000 2343.434 1460.046  883.387
 49.20  1873.377  564.392  502.467   61.925   667.829 1603.703 1451.094  152.609    30.462 2265.823 1514.435  751.387
 49.30  1982.505  588.386  537.209   51.177   622.483 1535.137 1380.364  154.772     0.000 2464.676 1469.595  995.080
 49.40  1943.429  497.730  463.327   34.403   612.533 1690.167 1437.342  252.824     0.000 2350.468 1416.512  933.956
 49.50  1873.236  490.354  424.334   66.019   662.209 1597.261 1428.823  168.438     0.000 2255.262 1310.951  944.311
 49.60  1875.372  485.328  443.447   41.882   847.806 1569.984 1406.127  163.857     0.000 2375.805 1644.726  731.079
 49.70  1836.203  503.690  457.034   46.656   626.929 1660.898 1509.233  151.665     0.000 2045.652 1365.342  680.310
 49.80  1828.644  564.940  532.938   32.002   629.300 1754.640 1583.909  170.731     0.000 2322.924 1602.402  720.522
 49.90  1826.671  504.469  458.812   45.657   787.153 1597.573 1436.658  160.914    30.462 2094.512 1556.357  538.156
 50.00  1663.925  573.187  511.537   61.650   581.096 1537.901 1383.989  153.913     0.000 2273.958 1736.205  537.752
 50.10  1740.394  576.032  514.958   61.074   722.599 1540.571 1373.343  167.228    40.616 2377.909 1738.920  638.989
 50.20  1732.434  616.234  548.017   68.218   648.283 1647.494 1489.950  157.544     0.000 2329.755 1537.752  792.002
 50.30  1915.105  495.281  441.451   53.830   718.929 1573.266 1435.571  137.694     0.000 2498.156 1685.846  812.310
 50.40  1936.813  542.770  486.027   56.743   745.469 1629.671 1500.195  129.476    91.385 2213.540 1352.273  861.267
 50.50  1810.737  597.518  513.819   83.699   672.144 1572.652 1450.089  122.563   101.539 2301.806 1856.144  445.662
 50.60  1875.253  554.388  511.333   43.055   773.457 1529.812 1380.008  149.804    81.231 2193.731 1807.884  385.847
 50.70  1850.754  570.166  512.720   57.447   670.340 1647.880 1480.521  167.359   111.693 2335.985 1939.984  396.001
 50.80  1769.153  621.292  570.136   51.156   714.700 1623.579 1483.200  140.379    81.231 2389.267 1810.496  578.771
 50.90  1797.302  688.557  613.587   74.970   683.515 1790.712 1604.165  186.547    10.154 2754.208 2104.360  649.848
 51.00  1877.607  514.904  430.305   84.599   794.711 1521.693 1360.343  161.349    40.616 2288.943 1659.504  629.440
 51.10  1810.809  511.956  444.980   66.975   664.240 1587.217 1431.490  155.728    81.231 2370.972 1721.124  649.848
 51.20  1959.882  461.466  409.567   51.900   778.500 1595.265 1454.798  140.467    30.462 2522.076 1659.098  862.979
 51.30  1724.242  607.617  511.395   96.222   741.632 1555.073 1450.447  104.626    81.030 2265.620 1818.850  446.771
 51.40  1736.082  640.094  550.871   89.222   686.939 1563.712 1430.639  133.074    71.077 2115.320 1749.781  365.540
 51.50  1953.605  505.815  468.116   37.699   727.874 1630.924 1519.471  111.453    70.976 2188.103 1731.380  456.723
 51.60  1854.872  578.672  494.442   84.229   796.451 1531.411 1407.722  123.689    30.462 2315.788 1645.632  670.156
 51.70  1744.768  635.793  562.723   73.071   620.747 1523.860 1424.940   98.920    40.616 2325.537 1787.382  538.155
 51.80  1769.762  569.124  532.464   36.659   584.471 1447.710 1305.124  142.585    40.616 2154.725 1677.493  477.233
 51.90  1841.798  525.707  500.566   25.141   643.789 1490.823 1328.263  162.560    30.462 2290.249 1741.939  548.310
 52.00  1996.672  450.711  411.714   38.997   738.897 1539.552 1341.934  197.619    40.616 2447.688 1889.426  558.262
 52.10  1901.905  500.107  500.107    0.000   649.622 1582.440 1397.661  184.779    40.616 2096.525 1598.985  497.540
 52.20  1900.243  516.922  487.443   29.479   669.941 1642.447 1517.459  124.988    30.462 2225.408 1738.324  487.084
 52.30  2019.288  443.744  434.021    9.723   694.975 1509.371 1388.232  121.139    20.308 2154.129 1666.743  487.386
 52.40  1992.798  412.395  412.395    0.000   807.211 1545.994 1383.266  162.728   243.693 2294.574 1817.341  477.232
 52.50  1805.503  466.177  458.568    7.609   671.702 1463.245 1315.692  147.554    71.077 1981.610 1474.621  506.988
 52.60  1871.283  430.444  430.444    0.000   636.660 1654.880 1394.572  260.308    10.154 2157.741 1599.277  558.463
 52.70  1756.547  460.411  440.810   19.601   590.313 1552.896 1368.373  184.523    71.077 1973.866 1496.634  477.232
 52.80  1879.488  470.698  466.894    3.804   555.843 1574.479 1322.387  252.092     0.000 2095.015 1567.014  528.002
 52.90  1850.793  410.849  410.849    0.000   608.646 1529.907 1286.890  243.017    30.462 2152.820 1604.511  548.309
 53.00  1801.197  437.230  437.230    0.000   677.038 1486.975 1321.703  165.272    10.154 2236.266 1728.673  507.593
 53.10  1826.760  389.723  389.723    0.000   580.325 1526.661 1338.432  188.230    20.308 2161.569 1644.124  517.445
 53.20  1852.400  416.974  416.974    0.000   750.437 1610.934 1482.618  128.316   192.924 2222.190 1765.265  456.925
 53.30  1765.106  459.823  459.823    0.000   633.105 1508.606 1398.446  110.160   121.847 1817.946 1503.175  314.770
 53.40  1888.007  437.160  437.160    0.000   597.605 1636.606 1414.773  221.833    60.923 2022.528 1616.574  405.954
 53.50  1882.628  381.197  381.197    0.000   626.613 1567.444 1402.118  165.326    20.308 2023.437 1688.359  335.078
 53.60  1878.394  430.201  422.832    7.369   785.207 1526.057 1363.894  162.163   264.001 2042.136 1757.827  284.308
 53.70  1808.843  467.401  467.401    0.000   507.947 1735.310 1525.198  210.112    40.616 2031.479 1533.939  497.540
 53.80  1886.606  440.139  440.139    0.000   755.806 1461.058 1324.234  136.824   101.539 2035.492 1639.793  395.699
 53.90  1952.232  377.342  377.342    0.000   786.367 1502.346 1338.368  163.978   233.539 1954.461 1680.306  274.155
 54.00  1875.352  432.239  432.239    0.000   740.982 1399.117 1268.478  130.639    50.769 1938.482 1421.844  516.638
 54.10  1892.568  469.087  469.087    0.000   804.002 1434.565 1312.612  121.953    60.923 2155.433 1770.593  384.840
 54.20  1900.241  431.276  431.276    0.000   812.837 1465.626 1338.431  127.195   111.693 2134.828 1677.904  456.925
 54.30  1845.418  454.319  440.467   13.852   720.822 1434.193 1331.556  102.637    71.077 1991.064 1576.062  415.002
 54.40  1864.106  461.069  450.543   10.527   784.592 1409.902 1270.688  139.214   142.154 2163.278 1516.447  646.831
 54.50  1924.218  400.911  400.911    0.000   753.848 1461.778 1297.835  163.943     0.000 2114.819 1232.437  882.383
 54.60  1966.039  474.949  465.114    9.836   782.951 1418.445 1274.217  144.229    30.462 2275.365 1454.509  820.856
 54.70  1823.338  464.467  445.287   19.179   728.568 1430.938 1299.679  131.259    10.154 2366.447 1848.599  517.848
 54.80  1916.537  434.226  380.634   53.593   765.190 1398.417 1282.895  115.521    81.231 2238.569 1599.076  639.493
 54.90  1929.243  444.728  403.663   41.065   881.752 1415.256 1298.265  116.991    20.308 2272.760 1491.112  781.648
 55.00  1901.097  424.230  380.009   44.221   966.781 1265.497 1162.773  102.724   132.000 2132.314 1533.437  598.878
 55.10  1936.936  410.534  368.257   42.277   859.517 1394.934 1255.636  139.298    50.769 2030.671 1573.746  456.925
 55.20  1958.130  378.676  333.101   45.574   963.759 1285.387 1186.598   98.789   132.000 1867.910 1573.649  294.261
 55.30  1958.213  430.591  404.534   26.057   942.010 1402.417 1276.179  126.237    10.154 2142.768 1726.660  416.108
 55.40  2038.297  381.547  323.980   57.568   868.436 1289.663 1134.674  154.988    10.154 1876.356 1410.686  465.671
 55.50  2009.487  346.678  289.379   57.299   967.220 1415.809 1234.841  180.968    81.231 2069.078 1511.821  557.257
 55.60  1906.917  316.465  301.077   15.388   880.066 1302.634 1226.629   76.005    40.616 2022.731 1454.516  568.215
 55.70  1898.713  315.766  292.924   22.842   857.841 1244.338 1140.058  104.281   121.847 1870.213 1433.998  436.215
 55.80  1902.362  404.380  385.694   18.685   891.392 1376.464 1289.995   86.468    50.769 2242.187 1704.634  537.553
 55.90  1856.939  431.194  412.960   18.234   867.479 1303.022 1222.694   80.328   182.770 2200.979 1804.978  396.001
 56.00  2015.651  337.642  331.962    5.680   988.225 1369.378 1307.727   61.651   172.616 2117.838 1853.837  264.001
 56.10  1938.529  384.730  361.733   22.997   869.292 1316.255 1257.761   58.494    91.385 2278.087 1912.547  365.540
 56.20  1887.112  364.061  345.220   18.841   785.251 1401.890 1254.895  146.995    30.462 2222.289 1714.595  507.694
 56.30  1834.352  413.019  394.560   18.460   792.979 1484.303 1414.307   69.995     0.000 2149.907 1814.829  335.078
 56.40  1940.350  425.374  406.153   19.221   781.661 1487.882 1392.034   95.848    40.616 2031.173 1574.248  456.925
 56.50  1841.363  426.116  405.415   20.701   710.319 1480.407 1346.775  133.632    20.308 2291.158 1783.565  507.593
 56.60  1856.233  443.298  438.351    4.947   771.448 1546.312 1404.640  141.672     0.000 2132.906 1675.981  456.925
 56.70  1757.490  472.008  427.350   44.659   741.930 1447.832 1316.706  131.126     0.000 2257.568 1861.566  396.001
 56.80  1906.567  445.682  422.740   22.942   675.309 1457.487 1279.367  178.120    30.462 2010.367 1553.443  456.925
 56.90  1806.388  523.272  466.818   56.455   681.885 1430.470 1300.081  130.389    10.154 2343.230 1713.690  629.540
 57.00  1888.741  426.122  351.113   75.009   723.994 1550.735 1404.048  146.687    30.462 2312.267 1784.265  528.002
 57.10  1924.390  446.255  433.417   12.838   638.950 1591.903 1391.042  200.861     0.000 1920.187 1503.878  416.309
 57.20  1887.150  471.636  444.173   27.462   660.703 1572.525 1382.473  190.052    71.077 1840.060 1474.521  365.540
 57.30  1937.078  494.940  435.427   59.513   713.792 1565.735 1383.385  182.350    50.769 2141.060 1745.059  396.001
 57.40  1941.269  446.669  426.177   20.492   707.910 1600.186 1316.848  283.337    71.077 2333.176 1825.886  507.291
 57.50  2048.359  436.103  403.550   32.553   700.823 1494.787 1364.740  130.047    10.154 2224.896 1778.126  446.771
 57.60  1879.480  464.665  446.995   17.670   733.719 1459.612 1247.552  212.060    20.308 2373.695 1744.154  629.541
 57.70  1856.363  460.199  443.219   16.980   627.066 1517.801 1364.581  153.220     0.000 2242.596 1775.518  467.078
 57.80  1889.976  473.390  408.593   64.797   727.974 1607.471 1456.545  150.926   111.693 2231.840 1825.685  406.155
 57.90  1985.412  446.993  421.403   25.590   718.461 1514.388 1337.610  176.778    20.308 2130.301 1642.915  487.386
 58.00  1891.001  512.731  444.386   68.345   607.562 1726.267 1524.715  201.552    20.308 2255.669 1798.744  456.925
 58.10  1963.993  452.956  399.745   53.211   676.438 1543.184 1382.699  160.485    20.308 2397.219 1930.141  467.078
 58.20  1938.762  482.759  472.613   10.146   731.087 1493.449 1361.158  132.291    20.308 1996.292 1579.983  416.309
 58.30  1845.649  507.924  473.698   34.226   660.702 1534.233 1372.282  161.951     0.000 1971.562 1575.561  396.001
 58.40  1853.470  482.883  482.883    0.000   709.557 1507.681 1335.135  172.545    60.923 2207.004 1739.925  467.078
 58.50  1878.566  482.836  462.756   20.080   680.110 1496.830 1356.711  140.118    30.462 1913.453 1558.067  355.386
 58.60  1848.876  444.735  444.735    0.000   675.314 1549.324 1374.572  174.752    71.077 2124.372 1505.790  618.582
 58.70  1882.290  452.516  452.516    0.000   761.826 1423.898 1273.661  150.238    81.231 2030.271 1462.658  567.612
 58.80  1982.687  441.913  441.913    0.000   568.521 1637.174 1446.944  190.230    10.154 2052.290 1575.259  477.031
 58.90  2039.920  386.923  386.923    0.000   629.000 1586.590 1400.512  186.078   101.539 2265.518 1778.735  486.783
 59.00  1970.194  458.413  458.413    0.000   604.017 1643.655 1471.195  172.460    40.616 2020.317 1635.274  385.043
 59.10  2001.721  395.528  395.528    0.000   709.249 1505.614 1359.656  145.958    20.308 2156.040 1618.085  537.955
 59.20  1961.952  412.049  412.049    0.000   566.269 1550.776 1352.205  198.571     0.000 2044.539 1374.785  669.754
 59.30  1907.622  414.734  414.734    0.000   669.865 1440.458 1110.671  329.787    10.154 2093.203 1423.449  669.754
 59.40  2003.398  435.745  397.026   38.719   767.914 1477.148 1363.064  114.085    71.077 2104.966 1820.959  284.007
 59.50  1900.929  536.531  472.171   64.360   866.793 1465.433 1367.470   97.963     0.000 2337.298 1588.927  748.371
 59.60  2009.089  429.827  385.657   44.169   811.024 1431.141 1306.032  125.109   172.616 2266.218 1778.832  487.386
 59.70  1929.346  445.953  395.015   50.938   718.851 1491.333 1354.723  136.610    20.308 2112.907 1344.433  768.474
 59.80  1963.872  435.373  435.373    0.000   623.218 1570.892 1424.118  146.775    40.616 2226.012 1375.499  850.513
 59.90  1890.986  474.577  438.714   35.863   667.834 1530.082 1377.468  152.614   111.693 2189.917 1351.167  838.750
 60.00  1903.354  473.383  471.551    1.832   671.374 1442.609 1270.669  171.940    71.077 2161.663 1495.729  665.934
 60.10  2000.673  402.226  401.592    0.634   655.167 1659.893 1468.106  191.786    10.154 2471.205 1722.836  748.370
 60.20  1963.485  379.547  365.004   14.543   765.712 1377.152 1246.240  130.912    30.462 2223.092 1326.937  896.155
 60.30  1962.609  438.443  422.252   16.191   831.677 1437.899 1291.249  146.650    20.308 2284.815 1560.674  724.141
 60.40  2006.688  362.404  362.404    0.000   826.411 1475.295 1321.426  153.869   101.539 2314.776 2101.544  213.231
 60.50  1947.995  377.300  377.300    0.000   763.112 1440.371 1301.763  138.608    40.616 2395.004 1667.141  727.863
 60.60  1930.616  400.614  400.614    0.000   786.203 1363.364 1235.910  127.454    10.154 2171.716 1806.176  365.540
 60.70  1934.593  375.441  375.441    0.000   732.940 1430.424 1264.924  165.500     0.000 2314.680 1908.524  406.155
 60.80  1872.346  378.011  378.011    0.000   800.069 1297.346 1166.218  131.128    10.154 2287.431 1860.968  426.463
 60.90  1993.149  362.682  362.682    0.000   822.255 1375.291 1249.739  125.552    50.769 2296.173 1940.787  355.386
 61.00  2012.653  331.637  331.637    0.000   711.102 1398.947 1300.027   98.920     0.000 2053.689 1667.842  385.848
 61.10  1915.497  408.169  408.169    0.000   763.031 1401.751 1335.257   66.494    60.923 2321.913 2007.143  314.770
 61.20  1958.070  366.175  366.175    0.000   770.114 1455.622 1408.281   47.340    10.154 2164.279 1679.306  484.974
 61.30  2116.823  309.113  309.113    0.000   789.228 1457.641 1369.796   87.846     0.000 2265.110 1838.647  426.463
 61.40  1960.156  357.938  357.938    0.000   874.952 1341.542 1231.861  109.681    60.923 1907.719 1644.122  263.598
 61.50  1972.305  331.279  331.279    0.000   824.941 1387.711 1262.332  125.379    50.769 2050.478 1786.478  264.001
 61.60  2047.972  297.421  297.421    0.000   802.979 1461.728 1273.919  187.809   142.154 2050.480 1705.249  345.232
 61.70  1957.253  357.497  357.497    0.000   785.331 1531.292 1326.448  204.843    60.923 2650.058 2193.134  456.925
 61.80  2029.727  351.579  351.579    0.000   839.844 1463.192 1297.692  165.500    20.308 2357.204 1951.250  405.954
 61.90  1971.128  393.944  393.944    0.000   849.372 1302.919 1273.001   29.918    10.154 2306.532 1869.915  436.617
 62.00  2003.920  378.920  378.920    0.000   820.182 1451.692 1316.629  135.063     0.000 2378.714 1860.866  517.848
 62.10  1944.990  383.380  383.380    0.000   769.126 1456.967 1369.894   87.073    60.923 2465.578 2089.884  375.694
 62.20  2105.297  382.567  382.567    0.000   893.199 1369.072 1231.069  138.003   132.000 2508.403 2102.248  406.155
 62.30  1924.197  425.875  425.875    0.000   788.106 1417.398 1274.813  142.585    71.077 2497.343 2040.417  456.925
 62.40  1931.071  386.973  386.973    0.000   760.566 1287.090 1164.219  122.871    30.462 2255.862 1748.168  507.694
 62.50  1950.224  345.261  345.261    0.000   754.596 1332.161 1275.266   56.895    40.616 2353.083 2018.005  335.078
 62.60  1986.187  330.755  330.755    0.000   832.502 1321.007 1262.209   58.798    20.308 2285.926 1808.693  477.232
 62.70  1920.259  400.813  400.813    0.000   826.664 1475.869 1409.288   66.581    40.616 2142.971 1726.661  416.309
 62.80  1859.278  440.621  440.621    0.000   725.501 1452.779 1384.297   68.483    60.923 2179.562 1895.253  284.308
 62.90  1882.634  460.828  460.828    0.000   676.562 1594.852 1532.509   62.344     0.000 2222.188 1958.186  264.001
 63.00  1954.321  357.123  357.123    0.000   707.218 1484.777 1408.772   76.005    40.616 2002.827 1759.134  243.693
 63.10  1939.442  314.262  314.262    0.000   743.967 1294.799 1260.558   34.241    10.154 2150.406 1716.403  434.003
 63.20  2016.382  382.388  382.388    0.000   858.697 1413.653 1357.535   56.118    40.616 2254.161 1748.075  506.085
 63.30  1925.510  360.245  360.245    0.000   752.950 1490.247 1416.058   74.190    20.308 2244.904 1739.221  505.683
 63.40  1986.631  311.305  311.305    0.000   793.205 1481.180 1414.600   66.580    10.154 2316.088 1810.606  505.482
 63.50  1907.697  399.358  399.358    0.000   819.223 1398.608 1335.833   62.776    30.462 2027.355 1793.816  233.539
 63.60  1945.000  371.973  371.973    0.000   797.394 1404.967 1344.094   60.874   111.693 2078.228 1875.150  203.078
 63.70  1964.176  344.202  344.202    0.000   870.118 1224.855 1224.855    0.000    10.154 1946.024 1793.716  152.308
 63.80  1855.871  386.246  386.246    0.000   824.754 1356.631 1356.631    0.000     0.000 1986.336 1592.546  393.789
 63.90  2004.653  348.506  348.506    0.000   888.101 1265.064 1265.064    0.000   203.078 2047.765 1654.780  392.985
 64.00  1962.551  369.683  369.683    0.000   945.855 1203.712 1186.591   17.121    20.308 1962.913 1659.101  303.812
 64.10  1933.333  406.682  406.682    0.000   849.709 1363.961 1329.806   34.155    71.077 2132.206 1798.737  333.469
 64.20  1962.837  373.739  373.739    0.000   821.262 1317.406 1256.619   60.787    81.231 1891.227 1549.614  341.613
 64.30  1882.753  418.304  418.304    0.000   787.364 1316.943 1305.747   11.196     0.000 2043.642 1681.722  361.921
 64.40  1911.935  411.592  411.592    0.000   739.381 1363.426 1321.619   41.807    30.462 2062.342 1637.890  424.452
 64.50  1819.201  459.860  459.860    0.000   750.102 1352.377 1295.874   56.504    10.154 2144.571 1669.752  474.820
 64.60  1837.517  436.947  436.947    0.000   702.407 1484.112 1454.284   29.828     0.000 1769.580 1424.952  344.629
 64.70  1875.772  414.792  414.792    0.000   802.024 1450.224 1369.729   80.495    30.462 2093.903 1728.364  365.540
 64.80  1913.585  429.762  429.762    0.000   796.189 1289.259 1261.202   28.057     0.000 1875.247 1621.400  253.847
 64.90  1960.934  426.913  426.913    0.000   792.940 1242.921 1229.692   13.229    91.385 1986.936 1733.089  253.847
 65.00  1978.452  422.200  422.200    0.000   824.934 1372.887 1340.940   31.948   192.924 1921.694 1739.126  182.568
 65.10  1977.343  357.173  357.173    0.000   858.403 1305.215 1277.202   28.014    81.231 2045.850 1781.849  264.001
 65.20  1970.876  313.968  313.968    0.000   825.458 1373.786 1328.913   44.873   121.847 1891.329 1657.790  233.539
 65.30  2122.913  299.794  299.794    0.000   963.548 1363.970 1358.263    5.707   192.924 1974.570 1609.031  365.540
 65.40  1909.490  376.438  376.438    0.000   732.549 1307.466 1288.616   18.850    81.231 1922.091 1678.398  243.693
 65.50  1972.594  403.514  403.514    0.000   856.621 1298.950 1264.708   34.241   101.539 2100.739 1725.046  375.693
 65.60  2025.509  392.648  392.648    0.000   829.263 1296.995 1293.190    3.804    40.616 2023.728 1617.573  406.155
 65.70  1877.794  429.498  429.498    0.000   666.149 1288.875 1288.875    0.000   142.154 1749.879 1557.156  192.723
 65.80  1972.955  372.130  372.130    0.000   773.057 1292.251 1292.251    0.000   274.155 1568.214 1517.445   50.769
 65.90  1977.170  408.039  408.039    0.000   745.479 1337.641 1337.641    0.000   111.693 1800.245 1627.629  172.616
 66.00  1873.613  430.072  430.072    0.000   823.249 1292.157 1292.157    0.000   152.308 1850.006 1687.543  162.462
 66.10  2001.567  321.074  321.074    0.000   849.588 1278.148 1278.148    0.000   162.462 1858.049 1675.279  182.770
 66.20  1958.133  405.457  405.457    0.000   712.970 1373.799 1354.776   19.023    30.462 2041.029 1624.720  416.309
 66.30  2043.061  380.690  380.690    0.000   854.598 1373.493 1344.958   28.534    10.154 1900.784 1464.167  436.617
 66.40  1955.880  395.588  395.588    0.000   719.583 1392.686 1307.428   85.258    40.616 2125.071 1749.377  375.693
 66.50  2010.390  388.179  388.179    0.000   642.885 1561.390 1439.989  121.401    20.308 2065.561 1547.713  517.848
 66.60  2036.685  405.064  405.064    0.000   679.892 1563.815 1493.430   70.385     0.000 2035.601 1517.754  517.848
 66.70  1950.806  431.467  431.467    0.000   712.747 1528.168 1452.162   76.005    30.462 2045.545 1599.378  446.168
 66.80  1943.299  427.660  427.660    0.000   639.770 1447.577 1363.669   83.907     0.000 1881.074 1465.772  415.303
 66.90  1891.533  411.894  411.894    0.000   706.220 1467.465 1435.865   31.600    91.385 2075.907 1740.930  334.977
 67.00  2030.541  457.935  457.935    0.000   798.654 1324.189 1293.796   30.393    91.385 2143.864 1788.478  355.386
 67.10  1948.533  400.813  400.813    0.000   820.916 1268.422 1221.691   46.731   142.154 2253.051 1826.589  426.463
 67.20  1804.346  449.899  449.899    0.000   818.459 1260.204 1260.204    0.000   132.000 2008.046 1825.276  182.770
 67.30  1954.571  438.000  438.000    0.000   738.770 1457.697 1418.619   39.079    10.154 2132.710 1798.035  334.675
 67.40  1915.922  369.731  369.731    0.000   803.581 1380.497 1361.474   19.023    20.308 2121.658 1756.218  365.439
 67.50  1937.701  435.073  435.073    0.000   792.636 1434.656 1339.247   95.409    10.154 2180.466 1744.252  436.214
 67.60  1972.911  414.802  414.802    0.000   751.090 1412.568 1356.629   55.938     0.000 2193.835 1747.468  446.367
 67.70  2001.277  386.483  386.483    0.000   752.096 1471.629 1339.076  132.553     0.000 2090.694 1605.519  485.174
 67.80  1986.130  392.897  392.897    0.000   895.065 1370.636 1319.274   51.362     0.000 2185.194 1870.424  314.771
 67.90  1921.932  403.468  403.468    0.000   824.025 1301.892 1286.848   15.044     0.000 1989.354 1756.721  232.632
 68.00  2006.901  362.121  362.121    0.000   858.475 1256.917 1221.382   35.535    30.462 2214.136 1768.474  445.662
 68.10  2040.615  340.899  340.899    0.000   789.655 1313.806 1282.206   31.600    30.462 2123.658 1758.721  364.936
 68.20  1911.586  409.324  409.324    0.000   813.268 1279.871 1277.969    1.902    50.769 2053.186 1830.002  223.184
 68.30  2003.993  383.192  383.192    0.000   732.287 1385.296 1385.296    0.000    71.077 1848.911 1595.064  253.847
 68.40  1911.148  402.515  402.515    0.000   763.069 1426.705 1420.998    5.707    71.077 2112.909 1910.032  202.876
 68.50  1817.538  425.887  425.887    0.000   820.139 1422.945 1417.238    5.707    60.923 1942.906 1841.367  101.539
 68.60  1905.934  371.743  371.743    0.000   774.959 1446.258 1446.258    0.000   192.924 1819.053 1697.407  121.646
 68.70  1970.448  409.876  409.876    0.000   843.922 1379.171 1334.602   44.570   132.000 2031.267 1787.976  243.291
 68.80  1987.387  407.865  407.865    0.000   979.914 1343.825 1334.314    9.511    50.769 1934.563 1732.089  202.474
 68.90  1870.359  444.152  444.152    0.000   896.697 1377.897 1350.660   27.238   132.000 2120.652 1897.267  223.386
 69.00  1898.965  474.541  474.541    0.000   891.986 1272.068 1262.989    9.079   142.154 2038.113 1753.906  284.208
 69.10  1797.482  498.408  498.408    0.000   787.317 1382.810 1371.483   11.327    91.385 1910.926 1525.986  384.940
 69.20  1885.056  453.740  453.740    0.000   844.522 1442.928 1400.561   42.367    40.616 2043.040 1687.654  355.386
 69.30  1960.744  387.512  387.512    0.000   793.165 1300.363 1281.644   18.719    81.231 1971.554 1677.091  294.462
 69.40  1889.959  445.532  445.532    0.000   813.826 1291.302 1279.888   11.414    91.385 2019.415 1785.875  233.539
 69.50  1921.981  441.984  441.984    0.000   809.072 1346.081 1310.199   35.883     0.000 2151.010 1663.624  487.386
 69.60  1980.986  436.856  436.856    0.000   778.856 1315.666 1215.932   99.734    10.154 2073.089 1575.549  497.540
 69.70  1941.344  381.785  381.785    0.000   688.836 1350.517 1284.719   65.798     0.000 2002.920 1667.943  334.977
 69.80  2005.675  424.123  424.123    0.000   708.984 1372.327 1306.181   66.146     0.000 1769.691 1343.228  426.463
 69.90  1908.891  409.857  409.857    0.000   659.013 1540.162 1401.294  138.868     0.000 1999.812 1644.426  355.386
 70.00  2020.314  345.669  345.669    0.000   765.840 1483.470 1323.850  159.620     0.000 2164.882 1707.957  456.925
 70.10  1894.943  356.169  356.169    0.000   814.871 1370.067 1286.366   83.701     0.000 2027.453 1529.913  497.540
 70.20  2031.241  331.342  331.342    0.000   699.220 1508.245 1426.577   81.668     0.000 2237.972 1852.124  385.847
 70.30  1987.912  339.047  339.047    0.000   828.445 1387.837 1321.604   66.232    10.154 2160.662 1825.584  335.078
 70.40  2051.861  321.650  321.650    0.000   830.694 1503.577 1341.882  161.695    30.462 2335.086 1868.007  467.079
 70.50  1916.912  368.899  368.899    0.000   749.758 1451.906 1277.851  174.055     0.000 2184.782 1616.165  568.617
 70.60  2070.707  376.574  376.574    0.000   645.348 1668.557 1435.137  233.420     0.000 1872.025 1344.023  528.002
 70.70  2182.855  302.664  302.664    0.000   710.372 1596.037 1406.587  189.450     0.000 2368.355 1759.123  609.233
 70.80  1978.417  317.306  313.078    4.228   691.999 1373.209 1207.710  165.500    50.769 1879.361 1412.282  467.078
 70.90  2009.283  345.753  342.160    3.593   830.420 1445.842 1257.863  187.979    30.462 1866.293 1571.831  294.463
 71.00  1893.832  370.075  370.075    0.000   623.552 1459.379 1222.110  237.268     0.000 2009.457 1694.686  314.771
 71.10  1916.756  381.847  381.847    0.000   677.121 1452.639 1243.776  208.863    10.154 1828.997 1514.227  314.770
 71.20  1974.223  386.652  363.963   22.689   733.579 1491.280 1259.589  231.690    71.077 2129.187 1773.801  355.386
 71.30  1916.139  381.663  378.578    3.086   829.215 1363.719 1303.020   60.699    50.769 2055.907 1720.829  335.078
 71.40  1883.514  376.208  376.208    0.000   715.211 1445.989 1324.674  121.315     0.000 2246.719 1820.256  426.463
 71.50  1864.107  395.954  395.954    0.000   886.331 1294.757 1270.070   24.686    20.308 2276.776 1931.545  345.232
 71.60  1852.184  410.208  410.208    0.000   725.412 1412.865 1351.991   60.874    71.077 2163.978 1920.285  243.693
 71.70  1889.965  412.996  412.996    0.000   809.682 1399.639 1340.668   58.971   172.616 2104.767 1891.535  213.231
 71.80  1967.382  388.384  388.384    0.000   784.513 1444.695 1427.574   17.121   132.000 1682.627 1570.934  111.693
 71.90  1762.870  431.596  431.596    0.000   808.983 1317.330 1260.347   56.983    30.462 2114.816 1810.400  304.415
 72.00  1957.926  364.940  364.940    0.000   859.740 1356.152 1253.427  102.724   203.078 2172.024 1948.840  223.184
 72.10  1912.431  390.131  390.131    0.000   893.030 1262.636 1255.027    7.609   132.000 2043.542 1830.512  213.030
 72.20  2019.695  420.008  420.008    0.000   983.347 1308.549 1281.916   26.632   132.000 2134.322 1931.244  203.078
 72.30  1851.470  396.286  396.286    0.000   764.668 1331.067 1297.258   33.809    60.923 1997.693 1794.817  202.876
 72.40  1863.639  415.940  415.940    0.000   747.980 1364.668 1349.449   15.218    71.077 1853.736 1732.090  121.646
 72.50  1996.409  377.884  377.884    0.000   816.419 1394.192 1305.563   88.630   192.924 1800.854 1577.670  223.184
 72.60  1894.063  399.305  399.305    0.000   847.287 1365.520 1307.154   58.366    10.154 2062.844 1697.607  365.237
 72.70  1915.672  424.654  424.654    0.000   871.669 1296.342 1229.934   66.407   152.308 2078.117 1794.411  283.706
 72.80  1981.841  385.198  385.198    0.000   804.534 1332.999 1259.155   73.844    91.385 2116.121 1801.753  314.368
 72.90  1891.924  392.689  392.689    0.000   894.284 1311.688 1292.665   19.023   182.770 1886.299 1632.552  253.746
 73.00  1895.694  420.348  420.348    0.000   818.155 1343.510 1343.510    0.000   162.462 1815.928 1683.927  132.001
 73.10  1869.510  390.891  390.891    0.000   938.520 1282.486 1282.486    0.000   203.078 1701.529 1610.144   91.385
 73.20  1935.371  399.948  399.948    0.000   857.542 1296.850 1296.850    0.000    81.231 1957.176 1805.069  152.107
 73.30  1899.540  396.042  396.042    0.000   945.433 1237.765 1224.449   13.316   142.154 2139.845 1936.968  202.876
 73.40  1933.994  386.811  386.811    0.000   946.377 1296.647 1296.647    0.000   132.000 1846.291 1805.676   40.615
 73.50  1884.508  411.167  411.167    0.000   911.820 1306.767 1306.767    0.000   273.046 1613.552 1573.340   40.212
 73.60  1833.577  464.544  464.544    0.000   928.609 1304.880 1304.880    0.000   335.078 1819.755 1718.217  101.539
 73.70  1948.681  440.710  440.710    0.000   971.709 1302.544 1302.544    0.000   203.078 1975.884 1884.600   91.284
 73.80  1922.702  373.063  373.063    0.000   926.972 1448.675 1437.261   11.414   203.078 1902.695 1832.020   70.675
 73.90  1946.755  436.568  436.568    0.000   796.403 1421.896 1414.460    7.435    40.616 1696.395 1615.164   81.231
 74.00  1994.768  403.457  403.457    0.000   990.598 1436.601 1436.601    0.000    81.231 2361.222 2127.683  233.539
 74.10  1955.970  421.167  421.167    0.000   760.690 1502.497 1470.550   31.948   132.000 2096.324 1822.370  273.954
 74.20  2059.705  381.688  381.688    0.000   558.403 1639.241 1476.296  162.946     0.000 1882.586 1628.739  253.847
 74.30  1971.019  407.854  407.854    0.000   704.963 1423.680 1327.054   96.626     0.000 1740.131 1567.515  172.616
 74.40  2109.527  357.164  357.164    0.000   724.895 1601.352 1434.339  167.013    10.154 2139.042 1895.349  243.693
 74.50  1949.391  389.378  389.378    0.000   622.950 1590.677 1375.717  214.960    20.308 2421.035 2035.388  385.646
 74.60  1949.097  419.221  386.032   33.189   717.676 1506.458 1260.029  246.429    71.077 2196.441 1861.363  335.078
 74.70  1894.721  433.261  424.462    8.799   573.361 1498.879 1298.322  200.557    50.769 1735.601 1481.754  253.847
 74.80  2035.941  369.456  369.456    0.000   699.519 1559.728 1345.855  213.873    60.923 2059.623 1755.006  304.616
 74.90  1969.451  410.107  410.107    0.000   617.073 1523.792 1347.183  176.609    20.308 1946.220 1743.142  203.078
 75.00  2019.695  398.825  398.825    0.000   826.870 1448.788 1228.469  220.319   203.078 2019.402 1755.401  264.001
 75.10  2032.499  376.526  376.526    0.000   735.784 1423.016 1226.133  196.882   121.847 2175.932 1962.701  213.231
 75.20  1978.576  343.881  343.881    0.000   750.906 1399.545 1202.315  197.230   101.539 2094.799 1952.645  142.155
 75.30  2018.706  411.736  411.736    0.000   768.521 1555.543 1359.008  196.535   182.770 1591.043 1428.581  162.462
 75.40  2026.236  385.747  385.747    0.000   827.091 1501.588 1313.739  187.850   172.616 1915.352 1641.197  274.155
 75.50  2034.850  400.080  377.004   23.076   692.467 1507.926 1320.685  187.241   192.924 1960.085 1767.161  192.924
 75.60  1991.080  404.429  404.429    0.000   743.310 1509.941 1338.734  171.207   284.309 1889.522 1666.338  223.184
 75.70  1855.687  404.371  402.722    1.649   760.557 1379.616 1244.553  135.063   223.385 1803.257 1671.458  131.799
 75.80  2060.336  402.066  402.066    0.000   904.392 1298.112 1212.508   85.604   345.232 2129.782 2018.090  111.693
 75.90  1922.596  355.908  355.908    0.000   811.312 1351.900 1232.791  119.109   202.977 1885.486 1702.716  182.770
 76.00  1920.457  485.016  474.912   10.104   717.884 1446.312 1297.932  148.379   253.847 1822.049 1669.740  152.308
 76.10  1914.465  399.493  391.885    7.609   786.060 1332.522 1182.240  150.282   213.231 1631.140 1478.832  152.308
 76.20  1958.012  438.778  438.778    0.000   694.851 1479.385 1320.716  158.669   111.693 1944.602 1690.755  253.847
 76.30  1995.258  384.130  384.130    0.000   805.651 1434.979 1265.027  169.953   111.693 2105.856 1801.239  304.616
 76.40  2058.273  344.572  344.572    0.000   815.032 1338.187 1224.222  113.965   213.231 2045.943 1863.173  182.770
 76.50  1984.970  365.604  365.604    0.000   743.735 1327.268 1167.475  159.793   111.693 2132.005 1919.175  212.829
 76.60  2046.565  364.489  364.489    0.000   779.965 1421.079 1250.045  171.033   294.463 2020.715 1756.713  264.001
 76.70  1945.092  382.169  382.169    0.000   628.743 1515.139 1280.861  234.277   142.154 2043.829 1810.692  233.137
 76.80  1970.963  366.718  363.547    3.171   750.063 1368.141 1229.576  138.565   121.847 1884.992 1702.423  182.569
 76.90  1933.685  335.072  335.072    0.000   672.019 1379.999 1220.467  159.532   111.693 1780.144 1658.600  121.545
 77.00  1973.683  357.210  357.210    0.000   769.942 1208.172 1109.427   98.745    10.154 2558.867 2233.943  324.924
 77.10  2043.350  324.689  324.689    0.000   817.888 1315.150 1204.816  110.333    10.154 2156.330 1719.714  436.617
 77.20  2048.091  330.171  330.171    0.000   850.525 1250.899 1149.131  101.769    71.077 2058.911 1744.140  314.770
 77.30  1955.824  375.927  375.927    0.000   751.876 1287.329 1208.694   78.636    71.077 1827.587 1533.124  294.463
 77.40  1919.722  496.379  496.379    0.000   832.714 1301.303 1269.355   31.948    81.231 2199.859 1844.474  355.386
 77.50  1936.528  457.776  457.776    0.000   806.346 1233.920 1224.539    9.381   111.693 2379.424 1760.138  619.286
 77.60  2001.111  382.144  382.144    0.000   782.746 1254.232 1239.361   14.871    30.462 2000.809 1493.115  507.694
 77.70  1978.886  395.723  395.723    0.000   849.583 1230.547 1223.112    7.435    60.923 2065.557 1762.047  303.510
 77.80  1807.541  451.588  451.588    0.000   827.492 1299.196 1299.196    0.000   162.462 1925.913 1732.989  192.924
 77.90  1908.629  427.157  427.157    0.000   914.511 1218.687 1218.687    0.000   132.000 2089.173 1805.065  284.107
 78.00  1952.620  413.417  413.417    0.000   872.875 1306.208 1306.208    0.000   121.847 2156.635 1862.172  294.463
 78.10  1984.387  440.980  440.980    0.000   901.850 1331.319 1331.319    0.000   304.616 2213.937 1939.983  273.954
 78.20  1968.257  391.541  391.541    0.000   813.468 1238.890 1238.890    0.000   142.154 2035.389 1680.003  355.386
 78.30  1872.868  461.126  461.126    0.000   776.254 1318.578 1318.578    0.000    50.769 2143.267 1767.675  375.593
 78.40  1832.801  424.271  424.271    0.000   902.974 1273.783 1264.271    9.511   213.231 2004.331 1517.548  486.783
 78.50  1889.211  406.424  406.424    0.000   894.885 1305.508 1278.962   26.546   101.539 1875.951 1337.997  537.954
 78.60  1920.487  423.729  423.729    0.000   953.165 1315.927 1315.927    0.000    81.231 2249.030 1507.897  741.133
 78.70  1939.011  445.666  445.666    0.000  1028.031 1164.630 1164.630    0.000    10.154 2266.020 1596.367  669.653
 78.80  1894.811  434.041  434.041    0.000   916.202 1316.749 1314.847    1.902   121.847 2199.958 1824.567  375.391
 78.90  1854.689  401.385  401.385    0.000   860.174 1339.712 1339.712    0.000   152.308 2064.146 1708.761  355.386
 79.00  1877.601  504.737  504.737    0.000   883.080 1334.770 1334.770    0.000   192.924 1938.873 1492.405  446.468
 79.10  1848.394  428.786  428.786    0.000   883.724 1327.422 1327.422    0.000   355.386 1977.175 1713.175  264.001
 79.20  1896.831  426.469  426.469    0.000   828.604 1360.294 1360.294    0.000   142.154 1934.658 1701.723  232.935
 79.30  1898.220  453.036  453.036    0.000   876.037 1413.733 1413.733    0.000   172.616 2133.317 1879.671  253.646
 79.40  1931.880  423.558  423.558    0.000   847.893 1282.687 1282.687    0.000    10.154 2046.756 1762.447  284.309
 79.50  1947.747  430.828  430.828    0.000   888.188 1261.983 1261.983    0.000   264.001 2095.920 1913.351  182.569
 79.60  1847.221  479.468  479.468    0.000   774.092 1385.890 1385.890    0.000   132.000 2124.669 1972.361  152.308
 79.70  1865.991  492.244  492.244    0.000   915.420 1386.707 1386.707    0.000   223.385 1950.946 1869.715   81.231
 79.80  1777.780  517.714  517.714    0.000   798.565 1457.006 1457.006    0.000   182.770 2058.513 2007.744   50.769
 79.90  1827.432  548.783  548.783    0.000   801.237 1328.550 1328.550    0.000   223.385 1858.050 1675.481  182.569
 80.00  1826.154  559.264  559.264    0.000   886.797 1346.456 1346.456    0.000   274.155 1851.918 1679.604  172.314
 80.10  1734.450  553.891  553.891    0.000   764.361 1377.367 1377.367    0.000    71.077 2021.515 1716.899  304.616
 80.20  1784.823  513.902  513.902    0.000   943.385 1297.429 1297.429    0.000   172.616 1881.475 1698.705  182.770
 80.30  1830.108  484.343  484.343    0.000   917.578 1392.772 1372.019   20.752   152.308 1911.236 1708.158  203.078
 80.40  1813.269  418.479  418.479    0.000   950.220 1260.196 1260.196    0.000   101.539 2062.535 1828.995  233.539
 80.50  1860.139  532.612  532.612    0.000   912.738 1307.073 1307.073    0.000   172.616 2113.207 1829.099  284.108
 80.60  1928.634  517.792  517.792    0.000   872.744 1351.336 1351.336    0.000   101.539 2082.949 1788.486  294.462
 80.70  1913.489  463.005  463.005    0.000   777.374 1310.777 1263.480   47.297     0.000 2099.438 1642.513  456.925
 80.80  1893.051  498.657  498.657    0.000   842.529 1259.769 1195.091   64.678     0.000 2348.154 1810.199  537.955
 80.90  1816.179  451.175  451.175    0.000   624.156 1564.772 1366.934  197.839    20.308 1865.691 1601.690  264.001
 81.00  1894.047  430.154  430.154    0.000   768.211 1365.124 1245.279  119.845   101.539 2046.446 1772.291  274.155
 81.10  1833.646  431.088  431.088    0.000   736.662 1472.767 1438.612   34.154    60.923 1824.772 1570.925  253.847
 81.20  1886.463  429.993  429.993    0.000   836.733 1458.463 1376.664   81.799   142.154 2529.303 2112.994  416.309
 81.30  1940.986  396.737  396.737    0.000   820.310 1397.724 1330.328   67.396    40.616 2589.738 2082.144  507.593
 81.40  1972.813  349.420  349.420    0.000   784.823 1423.499 1315.807  107.692   101.539 2389.375 1881.681  507.694
 81.50  1912.462  350.626  350.626    0.000   657.580 1407.496 1273.562  133.934    91.385 2183.881 1838.851  345.030
 81.60  1974.935  403.611  403.611    0.000   733.847 1462.064 1314.031  148.033    91.385 2387.764 1940.993  446.771
 81.70  1901.144  480.987  480.987    0.000   708.986 1438.192 1284.106  154.086    71.077 2092.492 1787.875  304.616
 81.80  1974.530  440.192  440.192    0.000   761.766 1427.540 1279.204  148.336    30.462 2340.805 1894.538  446.267
 81.90  1882.039  561.428  561.428    0.000   830.718 1359.984 1232.530  127.454    50.769 2421.834 2025.832  396.001
 82.00  1843.054  503.313  503.313    0.000   830.942 1431.935 1255.935  176.000    20.308 2316.989 1819.449  497.540
 82.10  1967.727  480.102  470.826    9.275   759.567 1544.016 1322.111  221.906     0.000 2505.587 1947.627  557.960
 82.20  1835.224  507.153  507.153    0.000   776.345 1531.693 1337.017  194.676     0.000 2205.593 1718.206  487.386
 82.30  1867.151  501.891  467.930   33.961   823.764 1347.016 1199.637  147.379    30.462 2347.149 1728.266  618.883
 82.40  1946.129  478.511  458.861   19.650   710.714 1437.807 1216.325  221.482    40.616 2299.999 1762.045  537.955
 82.50  1889.622  410.479  400.154   10.325   734.794 1505.628 1303.775  201.853    50.769 2298.177 1851.406  446.771
 82.60  1940.861  387.562  384.391    3.170   684.555 1528.856 1287.873  240.983    10.154 2346.744 1920.483  426.261
 82.70  1928.636  421.103  421.103    0.000   670.594 1454.403 1215.540  238.863   121.847 2042.835 1697.603  345.232
 82.80  2070.070  430.705  430.705    0.000   775.726 1454.151 1266.084  188.067   182.770 2212.029 1867.401  344.628
 82.90  1907.458  470.622  470.622    0.000   748.848 1360.983 1202.321  158.662   152.308 2053.896 1698.711  355.184
 83.00  1909.757  435.406  435.406    0.000   892.676 1371.414 1206.696  164.718   253.847 2312.261 1997.490  314.771
 83.10  1902.642  486.795  486.795    0.000   739.594 1401.087 1248.954  152.133   111.693 2097.414 1772.490  324.924
 83.20  1875.933  431.835  431.835    0.000   529.998 1664.073 1422.492  241.581    10.154 2297.073 1860.456  436.617
 83.30  2017.873  441.082  417.152   23.930   823.688 1428.872 1254.046  174.827   182.770 2036.897 1732.381  304.516
 83.40  1950.698  461.873  439.380   22.493   788.530 1397.931 1235.548  162.383   142.154 2177.037 1831.805  345.232
 83.50  2073.420  434.909  408.388   26.521   763.628 1411.022 1231.869  179.153   101.539 2291.146 1856.042  435.104
 83.60  1867.695  544.592  511.099   33.493   816.245 1470.220 1285.317  184.903    91.385 2242.893 1877.454  365.439
 83.70  1841.912  570.509  555.713   14.796   788.357 1526.597 1348.477  178.120   111.693 2440.739 2054.891  385.847
 83.80  1881.701  483.763  478.056    5.707   907.770 1392.406 1293.660   98.746   213.231 2549.217 2214.139  335.078
 83.90  1908.967  493.159  493.159    0.000   811.491 1472.611 1235.781  236.830     0.000 2592.452 1993.574  598.878
 84.00  1912.545  498.400  498.400    0.000   737.948 1414.594 1247.974  166.620    30.462 2347.752 1840.058  507.694
 84.10  1956.753  484.619  484.619    0.000   816.709 1390.684 1273.952  116.732   212.828 2088.076 1733.193  354.883
 84.20  1849.793  493.757  475.550   18.207   846.244 1361.665 1255.309  106.356   284.309 1974.072 1781.149  192.924
 84.30  1793.571  552.934  522.551   30.383   770.971 1472.778 1366.336  106.442   284.208 2223.793 1969.946  253.847
 84.40  1852.543  480.941  456.777   24.164   794.410 1390.936 1241.611  149.325   304.616 2126.880 1903.494  223.385
 84.50  1871.651  473.943  471.618    2.325   716.331 1419.257 1212.472  206.785   101.539 2143.873 1890.026  253.847
 84.60  1937.522  506.335  466.779   39.556   847.588 1314.570 1193.082  121.488   152.308 2169.902 1946.517  223.385
 84.70  1899.697  506.108  469.272   36.836   841.050 1372.340 1176.577  195.763   162.462 2198.850 1823.156  375.694
 84.80  2039.293  453.669  411.774   41.895   980.269 1293.492 1160.591  132.902   253.847 2534.135 2178.850  355.285
 84.90  2043.720  388.756  373.004   15.752   880.525 1295.123 1113.588  181.535   182.770 2096.710 1721.419  375.291
 85.00  2050.433  399.885  399.885    0.000   903.499 1356.304 1210.000  146.304   182.770 2490.202 1962.199  528.002
 85.10  1964.658  386.878  378.011    8.867   813.055 1332.054 1156.792  175.262   132.000 2325.336 1716.104  609.233
 85.20  2019.997  354.725  349.011    5.714   696.017 1470.130 1274.204  195.926   132.000 2184.285 1697.100  487.185
 85.30  2063.489  318.633  318.083    0.550   918.321 1352.380 1183.162  169.218   142.154 2835.239 2266.723  568.516
 85.40  2016.978  360.161  360.161    0.000   859.049 1322.811 1139.155  183.656   121.646 2465.374 1977.987  487.386
 85.50  2062.170  326.112  324.633    1.479   769.297 1406.295 1244.990  161.306    30.462 2081.240 1715.700  365.540
 85.60  2031.324  381.426  363.546   17.880   894.799 1378.720 1211.709  167.011    81.231 3125.580 2668.656  456.924
 85.70  1974.218  460.059  416.530   43.529   725.971 1470.229 1245.888  224.341   132.000 2145.370 1779.830  365.540
 85.80  1921.399  409.785  409.785    0.000   826.235 1317.366 1180.749  136.617     0.000 2888.625 2290.050  598.575
 85.90  1958.682  423.616  423.616    0.000   877.541 1292.533 1158.035  134.498    20.308 2590.930 2123.851  467.078
 86.00  2093.039  360.369  360.369    0.000   824.713 1367.460 1213.763  153.697    30.462 2276.272 1900.679  375.593
 86.10  2090.010  403.915  399.265    4.650   910.696 1418.554 1281.892  136.662   101.539 2420.925 1943.692  477.232
 86.20  2074.553  400.766  399.498    1.268   983.291 1382.300 1270.064  112.236   223.385 2282.704 1978.088  304.616
 86.30  2081.074  472.407  463.543    8.864   992.723 1360.147 1222.757  137.390   213.231 2137.228 1771.688  365.540
 86.40  2069.841  420.088  416.973    3.115  1083.297 1350.369 1260.318   90.051    71.077 2282.098 1886.097  396.001
 86.50  2075.296  458.991  456.060    2.931   980.571 1339.004 1257.553   81.451   111.693 2319.695 1944.002  375.693
 86.60  2045.061  444.968  434.243   10.725  1097.831 1305.814 1192.887  112.927   111.693 2742.442 2315.979  426.463
 86.70  2085.435  438.621  434.605    4.016   932.152 1334.854 1213.236  121.617    60.923 2551.431 2155.531  395.900
 86.80  1952.878  487.220  439.578   47.642   932.761 1388.459 1245.537  142.923   101.539 2237.664 1790.894  446.771
 86.90  2078.871  435.699  435.699    0.000   902.361 1405.758 1255.911  149.847   172.616 2374.290 2008.750  365.540
 87.00  2060.495  485.535  481.871    3.664   893.840 1506.510 1326.529  179.981   182.770 2374.695 1999.002  375.693
 87.10  2165.275  405.841  405.841    0.000   979.612 1412.083 1235.170  176.914    91.284 2870.612 2484.765  385.847
 87.20  2080.673  385.414  385.414    0.000   979.535 1262.498 1148.533  113.965   213.231 2761.536 2497.737  263.799
 87.30  2080.370  384.551  384.551    0.000   981.438 1364.406 1218.578  145.828    71.077 2728.674 2363.134  365.540
 87.40  2058.890  452.445  452.445    0.000   946.288 1350.470 1242.039  108.431    10.154 2631.450 2083.141  548.309
 87.50  2111.210  416.645  416.645    0.000   830.934 1541.306 1337.846  203.459    91.385 2868.600 2289.829  578.771
 87.60  2091.755  397.153  397.153    0.000   866.479 1456.183 1262.235  193.948    30.462 2377.710 1768.477  609.233
 87.70  2036.681  491.651  491.651    0.000   742.276 1581.909 1375.211  206.698    20.308 2319.106 1709.873  609.233
 87.80  2115.737  367.841  367.841    0.000   961.553 1282.692 1149.531  133.161   182.770 2704.948 2329.255  375.693
 87.90  2076.425  371.117  371.117    0.000   809.925 1482.728 1277.714  205.013    30.462 2187.297 1659.296  528.002
 88.00  2202.891  381.256  381.256    0.000   957.313 1433.089 1231.706  201.383   101.539 2331.156 1955.462  375.694
 88.10  2138.852  368.181  368.181    0.000   808.286 1465.854 1279.429  186.425   132.000 2640.297 2264.603  375.694
 88.20  2124.201  375.858  375.069    0.789   886.450 1470.677 1303.275  167.402   152.308 2344.430 1877.352  467.078
 88.30  2130.152  383.003  383.003    0.000   911.910 1437.380 1287.229  150.151   142.154 2696.501 2310.755  385.747
 88.40  2201.126  371.800  371.800    0.000   747.768 1508.874 1292.838  216.036    50.769 1985.322 1559.061  426.261
 88.50  2213.275  365.732  360.806    4.926   982.473 1383.081 1231.766  151.315    71.077 2063.546 1494.929  568.617
 88.60  2095.682  388.492  388.492    0.000   781.482 1499.617 1306.539  193.078   162.462 2260.781 1844.472  416.309
 88.70  2271.119  289.459  289.459    0.000   884.583 1463.370 1237.517  225.853    20.308 2393.791 1794.914  598.877
 88.80  2207.998  352.071  352.071    0.000   922.463 1441.922 1222.037  219.885    10.154 2256.667 1728.867  527.800
 88.90  2158.498  359.108  359.108    0.000   938.894 1449.516 1287.907  161.609   101.539 2278.173 1851.710  426.463
 89.00  2100.627  362.952  360.627    2.325   854.641 1377.482 1236.712  140.770   172.616 2086.249 1761.325  324.924
 89.10  2075.706  344.514  344.514    0.000   714.599 1453.335 1324.196  129.139    50.769 2141.656 1715.193  426.463
 89.20  1987.318  333.980  333.980    0.000   770.463 1331.147 1171.875  159.272    30.462 2328.351 1932.350  396.001
 89.30  1996.127  313.847  313.847    0.000   822.818 1290.644 1141.102  149.542    30.361 2132.312 1807.388  324.924
 89.40  2016.895  362.827  362.827    0.000   796.232 1326.084 1190.682  135.402    50.769 2401.031 2005.030  396.001
 89.50  1950.196  361.362  361.362    0.000   882.003 1349.189 1217.333  131.856    60.923 2243.300 1745.760  497.540
 89.60  1967.336  416.122  416.122    0.000   836.312 1354.541 1204.694  149.847    81.231 1979.500 1543.285  436.215
 89.70  1978.814  395.168  390.242    4.926   828.012 1344.141 1189.892  154.249    60.923 2523.677 2117.722  405.954
 89.80  2068.763  352.871  352.871    0.000   791.603 1336.163 1199.077  137.086   121.847 2143.467 1757.620  385.847
 89.90  2028.908  360.224  360.224    0.000   727.620 1232.845 1078.976  153.869   152.308 1864.192 1529.114  335.078
 90.00  2071.186  340.473  340.473    0.000   785.333 1243.951 1130.551  113.399   182.770 2279.091 2015.191  263.900
 90.10  2031.190  377.636  376.157    1.479   881.609 1246.685 1115.730  130.954   284.309 2087.774 1833.927  253.847
 90.20  2185.640  342.688  331.725   10.963   773.873 1275.511 1125.447  150.064     0.000 2460.349 1932.347  528.002
 90.30  2070.434  363.545  363.545    0.000   863.975 1179.089 1104.899   74.190   192.924 2005.433 1782.048  223.385
 90.40  2139.368  338.564  338.564    0.000   805.427 1391.793 1187.515  204.277    30.462 2023.625 1658.085  365.540
 90.50  2007.832  341.930  341.930    0.000   765.089 1365.989 1149.127  216.862    40.616 2136.419 1669.844  466.574
 90.60  1948.029  368.382  368.382    0.000   715.594 1252.160 1090.465  161.695    30.462 1874.537 1559.766  314.770
 90.70  2048.485  343.163  342.529    0.634   780.539 1340.706 1141.965  198.741    50.769 1923.104 1628.641  294.463
 90.80  1962.260  350.490  350.490    0.000   728.134 1282.168 1109.581  172.587     0.000 1893.940 1569.016  324.924
 90.90  1969.992  383.967  383.967    0.000   687.236 1377.983 1169.251  208.731    30.462 2445.273 2160.964  284.309
 91.00  2078.478  377.300  377.300    0.000   719.964 1387.707 1207.075  180.631    91.385 1914.154 1589.229  324.924
 91.10  2033.930  379.641  379.641    0.000   716.589 1465.731 1269.924  195.807    20.308 1854.528 1590.527  264.001
 91.20  2033.233  386.705  386.705    0.000   771.193 1395.178 1210.655  184.523   111.693 1875.037 1479.036  396.001
 91.30  2019.215  374.880  374.880    0.000   835.777 1337.161 1154.541  182.620    10.154 2437.017 1878.755  558.262
 91.40  1980.248  415.082  415.082    0.000   780.047 1340.064 1130.985  209.079    91.385 2371.078 2025.847  345.232
 91.50  1948.303  440.792  440.792    0.000   735.387 1421.953 1186.459  235.494   101.539 2320.104 1873.333  446.771
 91.60  2016.895  351.183  351.183    0.000   799.417 1325.023 1104.487  220.536    10.154 2432.406 1924.712  507.694
 91.70  1970.255  365.143  365.143    0.000   706.777 1377.771 1185.898  191.873     0.000 1890.933 1383.239  507.694
 91.80  2035.340  317.412  317.412    0.000   820.088 1323.590 1170.066  153.524     0.000 1944.610 1599.378  345.232
 91.90  2068.661  338.852  338.852    0.000   912.834 1281.966 1165.926  116.040     0.000 2094.312 1647.542  446.771
 92.00  1888.680  433.804  433.804    0.000   814.605 1209.202 1106.565  102.638     0.000 1933.761 1639.299  294.463
 92.10  2025.768  369.831  369.831    0.000   865.832 1315.726 1202.368  113.358    71.077 2734.207 2328.052  406.155
 92.20  2001.414  383.809  383.809    0.000   822.676 1205.351 1072.840  132.510    40.616 1882.690 1700.021  182.669
 92.30  1934.925  401.098  389.896   11.202   852.732 1348.951 1258.163   90.788    71.077 2416.811 2122.348  294.462
 92.40  1976.882  421.671  417.021    4.650   910.673 1235.822 1180.829   54.993    50.769 2508.098 2173.020  335.078
 92.50  1871.965  426.431  426.431    0.000   882.344 1252.287 1159.508   92.779     0.000 1956.771 1642.000  314.770
 92.60  2026.143  397.020  394.455    2.565   917.104 1162.417 1071.194   91.223    40.616 1924.508 1762.046  162.462
 92.70  1835.258  466.190  466.190    0.000   738.298 1335.375 1204.247  131.128    71.077 2055.193 1943.500  111.693
 92.80  1931.041  459.911  454.048    5.863   837.511 1225.579 1100.071  125.508    60.923 2105.159 1952.851  152.308
 92.90  1799.931  450.455  416.565   33.889   828.834 1189.219 1098.518   90.701    40.616 1943.007 1831.314  111.693
 93.00  1910.543  452.898  432.225   20.673   955.939 1371.917 1208.927  162.990   111.693 2236.560 2023.329  213.231
 93.10  2027.473  466.419  414.465   51.954   868.777 1322.154 1249.911   72.243    81.231 2744.962 2592.653  152.309
 93.20  1899.181  402.629  374.318   28.311   733.887 1225.531 1112.261  113.270    71.077 2427.780 2275.472  152.308
 93.30  1997.056  330.516  294.214   36.301   854.544 1236.871 1115.124  121.747    71.077 2426.673 2284.519  142.155
 93.40  1971.695  348.752  320.158   28.593   754.419 1174.480 1083.342   91.137     0.000 1971.859 1778.935  192.924
 93.50  2097.566  298.694  281.501   17.193   858.443 1207.150 1114.283   92.867    30.462 2117.733 1772.501  345.232
 93.60  1977.648  369.267  369.267    0.000   737.519 1316.194 1245.809   70.385    71.077 1980.706 1747.670  233.036
 93.70  1939.934  370.842  338.615   32.227   694.676 1314.333 1223.022   91.310    10.154 1962.711 1790.095  172.616
 93.80  2000.513  405.469  369.915   35.554   747.763 1228.473 1137.162   91.310    50.769 1901.585 1678.602  222.983
 93.90  1972.300  377.830  338.303   39.527   693.679 1247.629 1171.623   76.006    10.154 1870.323 1738.323  132.000
 94.00  1965.316  378.331  346.877   31.454   747.987 1204.997 1140.318   64.678    20.308 1855.345 1592.048  263.297
 94.10  1931.408  399.886  371.900   27.987   825.752 1169.363 1095.174   74.190    20.308 1974.358 1761.127  213.231
 94.20  1895.380  388.463  356.516   31.948   822.726 1178.968 1129.508   49.460     0.000 1871.729 1628.036  243.693
 94.30  1910.698  457.184  435.355   21.829   857.740 1172.322 1090.567   81.755     0.000 1882.587 1588.125  294.463
 94.40  1979.942  354.295  341.894   12.401   642.310 1307.771 1199.340  108.431     0.000 1878.663 1584.200  294.463
 94.50  1945.273  349.514  318.736   30.777   793.112 1274.225 1188.708   85.517    20.308 2122.759 1777.527  345.232
 94.60  1948.370  284.392  269.892   14.500   695.979 1261.762 1174.300   87.462    50.769 1972.660 1470.696  501.964
 94.70  2063.705  348.750  314.286   34.464   863.247 1133.409 1067.219   66.189    30.462 1992.069 1559.674  432.394
 94.80  1954.319  398.913  348.541   50.372   839.940 1144.074 1069.884   74.190    50.769 2150.902 1836.131  314.770
 94.90  2000.739  334.260  308.276   25.984   764.802 1159.826 1076.342   83.484     0.000 1975.480 1691.172  284.309
 95.00  1884.987  348.880  311.269   37.611   748.414 1215.759 1125.448   90.311    20.308 1986.337 1549.720  436.617
 95.10  1856.583  344.554  307.113   37.441   646.560 1253.247 1167.730   85.517     0.000 1763.457 1489.503  273.954
 95.20  1996.908  332.867  289.450   43.417   685.685 1264.172 1138.706  125.465     0.000 1907.615 1674.076  233.539
 95.30  1962.498  321.919  278.221   43.699   825.804 1107.508 1018.186   89.322     0.000 2055.708 1730.783  324.924
 95.40  1936.662  340.989  297.572   43.417   687.890 1151.524 1060.214   91.310    30.462 1785.172 1582.095  203.077
 95.50  1957.706  308.527  270.831   37.696   924.935 1171.110 1083.777   87.333    20.308 2195.240 1860.162  335.078
 95.60  1937.670  378.946  345.745   33.201   902.403 1171.926 1086.626   85.300    30.462 1773.307 1560.075  213.232
 95.70  1952.318  366.236  329.654   36.583   901.936 1110.406 1038.119   72.287    20.308 1856.147 1592.146  264.001
 95.80  1941.887  312.408  312.408    0.000   802.023 1139.078 1038.515  100.562    81.231 2309.053 2157.147  151.906
 95.90  2045.097  350.493  350.493    0.000   820.961 1245.811 1151.045   94.767    20.308 1913.854 1690.469  223.385
 96.00  1922.912  344.880  344.289    0.591   796.270 1252.853 1152.987   99.865    30.462 2254.560 2142.867  111.693
 96.10  2046.671  311.672  306.599    5.073   841.360 1299.901 1210.798   89.104    20.308 2105.366 1861.673  243.693
 96.20  2047.155  302.175  275.529   26.647   827.142 1278.110 1170.983  107.127   142.154 2613.462 2420.538  192.924
 96.30  1988.556  257.083  237.562   19.521   712.666 1142.352  993.113  149.238    20.308 2557.063 2282.908  274.155
 96.40  2031.403  310.049  296.275   13.774   730.559 1226.354 1080.789  145.565    71.077 2092.294 1899.371  192.924
 96.50  1871.417  341.213  326.052   15.161   663.025 1199.032 1068.078  130.954    20.308 2188.100 1934.253  253.847
 96.60  1968.937  324.704  324.704    0.000   691.556 1301.060 1192.629  108.431    20.308 1900.879 1677.494  223.385
 96.70  1844.873  319.307  305.743   13.563   854.725 1089.393 1003.833   85.560    60.923 2535.242 2311.856  223.385
 96.80  1965.489  322.831  306.685   16.146   740.809 1273.036 1144.245  128.791   121.847 1924.300 1731.377  192.924
 96.90  2009.549  355.038  337.458   17.579   737.994 1241.861 1107.319  134.542    60.923 2180.854 1848.591  332.263
 97.00  1975.041  368.417  361.303    7.115   829.694 1192.332  988.231  204.101   101.539 2601.099 2126.783  474.316
 97.10  1952.116  380.373  378.357    2.016   681.359 1384.426 1189.009  195.417    10.154 2094.513 1608.333  486.180
 97.20  1953.814  334.759  332.743    2.015   751.361 1309.304 1100.310  208.993    20.308 2088.067 1510.804  577.263
 97.30  2008.704  280.764  277.217    3.547   772.922 1291.164 1105.131  186.034    40.616 2116.315 1579.366  536.949
 97.40  1938.692  410.079  410.079    0.000   731.204 1250.404 1094.588  155.816    20.308 2314.878 1868.107  446.771
 97.50  2002.670  334.718  332.604    2.114   693.288 1331.236 1188.824  142.412    20.308 2415.915 1796.831  619.085
 97.60  1933.907  338.021  334.051    3.969   731.294 1219.052 1110.664  108.387   172.616 1790.498 1475.829  314.669
 97.70  1990.083  365.945  365.945    0.000   682.870 1210.967 1060.772  150.195    91.385 1746.668 1371.176  375.492
 97.80  1790.814  443.441  421.094   22.347   720.913 1227.826 1088.958  138.868    30.462 2391.578 1975.269  416.309
 97.90  1840.708  445.953  379.428   66.525   761.206 1245.290 1138.762  106.529    10.154 2513.627 1976.677  536.949
 98.00  1798.141  355.216  339.363   15.853   722.427 1189.919 1020.187  169.732    10.154 2340.217 1844.286  495.932
 98.10  1842.033  435.703  435.703    0.000   720.435 1311.174 1157.780  153.394    71.077 1862.061 1468.271  393.790
 98.20  1869.155  343.102  338.570    4.532   775.642 1062.712  945.375  117.337    20.308 1672.161 1187.188  484.973
 98.30  1764.269  368.758  355.163   13.596   690.312 1101.846  965.185  136.661    30.462 2506.293 2030.669  475.624
 98.40  1773.567  422.157  422.157    0.000   772.625 1113.870  994.892  118.978     0.000 2065.057 1721.634  343.422
 98.50  1797.532  392.021  386.525    5.496   694.849 1107.857 1031.765   76.092     0.000 1788.788 1576.261  212.528
 98.60  1843.707  413.138  359.802   53.335   807.425 1190.722 1137.588   53.134     0.000 1956.769 1692.869  263.900
 98.70  1822.276  395.286  361.495   33.791   704.060 1130.840  991.240  139.600     0.000 2199.762 1967.027  232.735
 98.80  1753.839  441.375  401.932   39.443   710.804 1215.621 1086.871  128.751    20.308 1963.301 1770.377  192.924
 98.90  1840.500  446.844  438.178    8.666   790.467 1269.798 1108.708  161.090    40.616 1812.301 1659.993  152.308
 99.00  1829.305  381.595  381.595    0.000   678.537 1292.053 1132.304  159.750     0.000 1814.615 1499.945  314.670
 99.10  1770.454  371.517  331.189   40.329   771.935 1181.995 1091.031   90.964    10.154 1904.403 1721.633  182.770
 99.20  1782.545  387.210  332.065   55.145   606.829 1312.562 1178.757  133.805     0.000 1932.053 1739.129  192.924
 99.30  1848.781  411.254  365.542   45.712   696.967 1178.795 1110.356   68.439    10.154 2259.684 1814.020  445.665
 99.40  1750.564  459.470  391.592   67.877   653.648 1293.755 1274.732   19.023    10.154 2301.512 2037.511  264.001
 99.50  1854.557  419.196  402.710   16.487   668.823 1311.668 1222.606   89.062     0.000 1692.381 1499.457  192.924
 99.60  1790.938  454.743  392.438   62.305   656.932 1421.900 1332.968   88.932    10.154 1783.460 1570.932  212.527
 99.70  1710.915  490.046  440.009   50.037   709.807 1149.084 1101.527   47.557    81.231 2256.464 1983.114  273.351
 99.80  1742.145  451.219  402.690   48.528   591.389 1285.279 1220.774   64.505     0.000 1684.232 1462.457  221.776
 99.90  1771.764  511.718  451.491   60.227   742.576 1359.371 1300.400   58.971    10.154 1904.293 1641.098  263.195
100.00  1751.203  531.045  472.171   58.874   720.030 1318.705 1201.935  116.769     0.000 2501.467 2126.981  374.485
100.10  1801.716  422.546  389.208   33.338   675.387 1257.466 1119.336  138.129    10.154 1843.366 1510.098  333.268
100.20  1815.377  498.008  459.400   38.609   804.784 1184.939 1032.414  152.525     0.000 2031.473 1637.282  394.191
100.30  1651.046  516.193  457.587   58.605   748.283 1295.790 1159.863  135.926    20.308 2562.492 2360.018  202.474
100.40  1796.041  458.383  418.760   39.623   775.778 1241.317 1071.497  169.820     0.000 1923.805 1651.057  272.747
100.50  1888.344  455.762  417.070   38.692   783.297 1202.459 1039.904  162.555    40.616 1910.232 1567.011  343.221
100.60  1799.029  476.364  424.468   51.896   761.810 1228.733 1092.419  136.313     0.000 2265.919 1983.018  282.901
100.70  1770.658  498.519  446.961   51.557   837.255 1196.219 1075.468  120.751     0.000 1996.491 1602.098  394.392
100.80  1822.421  451.207  399.723   51.484   779.452 1260.718 1184.757   75.961    20.308 2359.405 1995.473  363.931
100.90  1731.041  453.256  381.951   71.305   726.413 1289.123 1113.513  175.609     0.000 2013.483 1638.795  374.687
101.00  1775.932  474.037  416.532   57.505   752.657 1398.203 1327.861   70.341     0.000 1863.578 1671.257  192.321
101.10  1857.382  452.677  409.120   43.556   696.754 1206.405 1153.227   53.177     0.000 1765.253 1482.454  282.800
101.20  1943.019  400.100  388.443   11.657   720.442 1457.442 1242.142  215.301    20.308 2177.546 1924.302  253.244
101.30  1786.888  421.078  412.981    8.097   549.371 1376.983 1128.091  248.892    40.616 2083.451 1700.619  382.832
101.40  1851.076  369.009  363.294    5.714   644.789 1351.902 1156.963  194.939    20.308 2055.002 1501.465  553.537
101.50  1918.561  369.277  369.277    0.000   686.761 1357.178 1270.063   87.115   132.000 1858.151 1326.330  531.821
101.60  1939.677  326.043  323.706    2.337   633.588 1387.888 1168.089  219.798   121.847 2445.170 1681.116  764.054
101.70  1922.807  349.150  333.140   16.010   615.820 1444.885 1221.064  223.821   101.539 1964.415 1661.005  303.410
101.80  1823.472  356.611  349.425    7.186   761.861 1271.755 1171.626  100.129    40.616 1895.357 1712.587  182.770
101.90  1845.187  406.251  357.439   48.812   815.595 1223.283 1074.691  148.593   121.847 1951.750 1638.690  313.061
102.00  1825.125  464.703  417.813   46.890   695.800 1339.315 1204.816  134.499   152.308 2281.297 2058.113  223.184
102.10  1769.844  474.894  440.045   34.849   749.188 1385.412 1269.415  115.996   101.539 2145.373 1841.563  303.810
102.20  1885.899  446.735  396.350   50.385   951.091 1202.912 1132.788   70.125   101.539 2086.963 1802.654  284.308
102.30  1836.582  463.236  416.236   47.000   846.206 1370.619 1281.428   89.192    60.923 2098.422 1834.422  264.001
102.40  1960.064  357.278  357.278    0.000   749.317 1393.055 1153.626  239.428    60.923 2174.625 1890.316  284.309
102.50  1866.753  414.029  414.029    0.000   773.099 1402.186 1208.239  193.948   132.000 2158.846 1874.537  284.309
102.60  1966.760  460.574  460.574    0.000   676.776 1388.013 1110.277  277.735    10.154 2078.422 1682.421  396.001
102.70  2016.827  382.875  382.875    0.000   807.108 1390.947 1183.596  207.350    81.231 2968.138 2622.906  345.232
102.80  1812.005  430.451  430.451    0.000   809.069 1235.787 1081.700  154.086    81.231 1910.029 1554.643  355.386
102.90  1875.668  478.382  478.382    0.000   887.064 1160.899 1134.267   26.632   152.308 2431.995 2208.609  223.385
103.00  1889.067  418.979  418.979    0.000   819.354 1305.219 1202.495  102.724     0.000 2775.727 2420.341  355.386
103.10  1883.731  416.250  416.250    0.000   673.273 1410.039 1244.539  165.500     0.000 2398.913 2013.066  385.847
103.20  1962.408  429.941  429.941    0.000   870.886 1243.937 1211.858   32.078   111.693 1957.675 1632.750  324.924
103.30  1908.627  408.768  408.768    0.000   716.861 1466.808 1451.590   15.218     0.000 2254.049 1888.509  365.540
103.40  1809.232  512.787  512.787    0.000   699.517 1512.609 1413.690   98.919     0.000 1935.568 1559.874  375.694
103.50  1958.819  420.052  420.052    0.000   794.330 1414.625 1372.862   41.764     0.000 2047.554 1773.399  274.155
103.60  1833.129  430.563  430.563    0.000   724.636 1343.410 1275.797   67.613     0.000 1744.444 1521.058  223.385
103.70  1739.743  491.204  491.204    0.000   652.396 1370.867 1179.735  191.132     0.000 1824.166 1529.703  294.463
103.80  1876.552  439.960  439.960    0.000   674.445 1427.514 1218.478  209.036     0.000 1888.612 1665.227  223.385
103.90  1754.896  439.358  439.358    0.000   658.790 1387.428 1220.504  166.924     0.000 1705.335 1400.719  304.616
104.00  1823.313  412.539  412.539    0.000   791.256 1251.030 1209.483   41.546    50.769 1796.020 1603.097  192.924
104.10  1819.818  425.634  425.634    0.000   709.768 1280.552 1254.441   26.110     0.000 1907.010 1551.625  355.386
104.20  1851.443  423.729  423.729    0.000   711.929 1203.862 1171.827   32.035     0.000 1737.211 1361.518  375.693
104.30  1859.473  393.206  393.206    0.000   726.065 1245.579 1183.412   62.167     0.000 1969.644 1431.488  538.156
104.40  1926.974  339.618  339.618    0.000   679.025 1217.177 1145.064   72.114     0.000 1908.920 1594.150  314.770
104.50  1840.603  419.489  419.489    0.000   647.036 1379.170 1280.512   98.658     0.000 2090.179 1714.485  375.693
104.60  1861.752  411.121  411.121    0.000   521.269 1489.800 1330.485  159.315     0.000 1916.257 1581.179  335.078
104.70  1883.633  346.486  346.486    0.000   668.175 1480.144 1312.916  167.228    71.077 2055.807 1649.651  406.156
104.80  1868.231  393.538  393.538    0.000   644.913 1443.436 1261.380  182.056     0.000 2107.575 1772.498  335.078
104.90  1770.293  467.372  467.372    0.000   623.039 1469.701 1347.997  121.703     0.000 2089.678 1785.061  304.617
105.00  1848.076  436.243  436.243    0.000   696.537 1395.710 1194.469  201.242     0.000 1858.551 1584.396  274.155
105.10  2032.542  408.908  408.908    0.000   752.181 1529.834 1335.069  194.765     0.000 2383.336 2018.400  364.937
105.20  1880.724  393.634  393.634    0.000   751.780 1521.715 1360.802  160.912     0.000 1939.077 1624.306  314.770
105.30  1877.429  428.567  428.567    0.000   729.645 1470.689 1312.886  157.804    20.308 2769.876 2465.259  304.616
105.40  2015.818  412.033  412.033    0.000   713.009 1479.142 1283.465  195.677    60.923 2105.367 1881.982  223.385
105.50  2006.484  369.146  369.146    0.000   806.166 1320.457 1246.702   73.755    71.077 1896.350 1774.504  121.847
105.60  2015.743  395.732  395.732    0.000   858.619 1317.385 1250.849   66.537    50.769 2079.620 1685.429  394.191
105.70  1958.900  415.816  415.816    0.000   880.228 1288.127 1207.021   81.106   111.693 2506.188 2324.023  182.166
105.80  1936.747  453.684  453.684    0.000   862.114 1323.152 1265.048   58.103    30.462 2493.325 2239.478  253.847
105.90  1963.872  416.619  416.619    0.000   815.163 1417.303 1270.355  146.948   162.462 2593.253 2298.791  294.462
106.00  1985.379  381.969  381.969    0.000   759.386 1474.656 1261.914  212.742     0.000 1880.871 1485.273  395.598
106.10  1916.742  374.184  374.184    0.000   728.341 1456.991 1297.938  159.054    71.077 2507.491 2202.875  304.616
106.20  1985.437  372.861  372.861    0.000   740.548 1466.323 1293.050  173.272    91.385 1980.599 1635.367  345.232
106.30  1860.958  474.127  474.127    0.000   652.045 1409.115 1271.986  137.129     0.000 2600.182 2346.335  253.847
106.40  1910.630  437.338  437.338    0.000   678.721 1386.854 1273.845  113.009    40.616 1667.338 1464.260  203.078
106.50  1835.222  468.082  463.944    4.138   658.059 1321.331 1143.601  177.730    20.308 1955.168 1721.628  233.539
106.60  1907.216  459.303  454.159    5.144   642.409 1525.341 1389.328  136.013    20.308 2008.951 1785.566  223.385
106.70  1960.600  355.564  355.564    0.000   714.691 1373.803 1262.304  111.499    50.769 2236.153 2002.614  233.539
106.80  1842.531  393.839  379.000   14.839   676.563 1399.487 1293.391  106.096    20.308 2501.661 2298.583  203.078
106.90  1858.181  427.300  427.300    0.000   714.612 1468.253 1344.690  123.563    91.385 2104.365 1901.288  203.078
107.00  1888.561  463.602  463.602    0.000   803.537 1535.814 1406.675  129.139   111.693 1824.170 1712.477  111.693
107.10  1818.425  415.100  413.635    1.466   646.171 1531.918 1411.864  120.054     0.000 1429.783 1358.706   71.077
107.20  1877.507  432.953  421.130   11.822   756.281 1405.400 1273.718  131.683    91.385 1562.976 1471.591   91.385
107.30  1808.631  414.232  399.028   15.204   648.809 1435.797 1255.220  180.578    40.616 2418.224 2296.377  121.847
107.40  1781.768  453.449  439.459   13.990   655.687 1480.805 1266.289  214.516    20.308 2415.508 2070.276  345.232
107.50  1830.177  493.386  493.386    0.000   700.421 1410.472 1199.795  210.677    10.154 2394.997 2151.304  243.693
107.60  1777.715  449.647  446.057    3.590   741.370 1309.251 1210.733   98.518    50.769 2413.998 2058.714  355.285
107.70  1855.569  453.137  447.008    6.130   739.294 1278.387 1183.409   94.978    91.385 2698.110 2383.643  314.468
107.80  1869.774  474.120  464.326    9.794   867.831 1301.445 1248.833   52.613   172.616 2523.589 2168.203  355.386
107.90  1772.067  483.362  483.362    0.000   812.921 1345.834 1281.805   64.029    50.769 2297.581 2003.119  294.462
108.00  1877.976  427.662  427.662    0.000   816.894 1393.826 1318.386   75.440    91.385 2325.428 2041.119  284.309
108.10  1766.097  507.145  507.145    0.000   840.456 1352.617 1266.934   85.683    40.616 2428.175 2083.043  345.131
108.20  1792.719  467.059  467.059    0.000   624.119 1398.593 1328.642   69.951    10.154 1774.815 1490.507  284.309
108.30  1873.769  453.291  453.291    0.000   699.434 1301.758 1219.187   82.571     0.000 1945.220 1579.681  365.540
108.40  1807.428  526.841  469.524   57.317   786.675 1380.485 1346.287   34.198   152.308 2084.053 1678.100  405.954
108.50  1724.734  556.342  515.868   40.474   689.957 1380.169 1338.319   41.851    20.308 1866.591 1430.176  436.415
108.60  1824.754  503.435  503.435    0.000   663.680 1429.529 1282.019  147.510     0.000 2608.126 2212.124  396.002
108.70  1874.143  445.077  445.077    0.000   634.281 1535.919 1360.135  175.783    20.308 2538.450 2162.756  375.694
108.80  1950.445  356.201  345.561   10.640   719.713 1230.789 1127.336  103.452    91.385 2450.594 2044.439  406.156
108.90  1882.979  398.914  368.767   30.147   681.756 1225.549 1120.539  105.010     0.000 2345.336 2071.181  274.155
109.00  1980.690  352.871  352.871    0.000   882.527 1148.566 1044.635  103.931    30.462 2528.509 2081.738  446.771
109.10  1882.097  407.544  377.827   29.717   837.606 1213.406 1151.108   62.298    91.385 2376.193 2001.304  374.889
109.20  1886.960  388.244  388.244    0.000   677.259 1374.452 1223.005  151.447   121.847 2244.901 2082.438  162.462
109.30  1832.469  461.329  461.329    0.000   748.808 1358.588 1182.195  176.394     0.000 2760.324 2323.707  436.617
109.40  1884.212  452.125  450.476    1.649   689.315 1367.879 1189.495  178.384   101.539 2347.435 2073.280  274.155
109.50  1698.183  483.513  481.314    2.198   700.167 1369.168 1184.731  184.437     0.000 2481.969 2197.660  284.309
109.60  1890.744  457.097  457.097    0.000   662.849 1339.182 1151.374  187.809    20.308 2517.849 2284.310  233.539
109.70  1903.495  353.031  353.031    0.000   780.449 1297.513 1199.545   97.969    91.385 2460.955 2328.954  132.000
109.80  1795.357  398.122  388.343    9.780   632.549 1436.639 1337.719   98.920     0.000 1708.966 1516.043  192.924
109.90  1685.444  406.704  392.965   13.739   622.810 1390.472 1272.573  117.899     0.000 1932.452 1648.143  284.309
110.00  1740.291  438.093  417.492   20.601   694.590 1414.298 1260.211  154.086     0.000 2222.988 1989.650  233.338
110.10  1770.143  380.150  367.890   12.260   673.359 1395.780 1204.256  191.524     0.000 2216.358 1830.510  385.847
110.20  1834.241  335.508  323.460   12.048   720.186 1344.512 1226.743  117.769     0.000 2317.190 2002.420  314.770
110.30  1844.979  277.054  264.583   12.471   744.436 1372.685 1230.013  142.672     0.000 2268.118 2034.579  233.539
110.40  1785.158  337.569  325.733   11.836   698.477 1294.107 1151.953  142.154     0.000 2042.837 1728.067  314.771
110.50  1909.978  290.071  274.007   16.064   749.193 1335.486 1159.999  175.487     0.000 2316.489 1991.564  324.924
110.60  1867.033  250.706  250.071    0.634   656.419 1393.330 1191.773  201.557     0.000 2469.603 2185.294  284.309
110.70  1845.107  414.297  414.297    0.000   493.207 1472.247 1210.303  261.944     0.000 2399.924 2085.557  314.367
110.80  1836.337  326.924  305.447   21.478   558.796 1499.848 1293.106  206.742    20.308 2122.963 1930.039  192.924
110.90  1839.186  416.893  383.396   33.497   744.307 1403.466 1269.664  133.802    50.769 2341.823 2179.562  162.261
111.00  1833.463  380.011  347.962   32.050   732.590 1350.091 1209.887  140.205    91.385 2039.218 1886.910  152.308
111.10  1766.291  402.448  386.684   15.763   649.020 1486.444 1314.030  172.413     0.000 2291.452 2068.067  223.385
111.20  1789.250  420.359  406.370   13.990   612.020 1488.301 1288.741  199.560     0.000 2191.125 2028.663  162.462
111.30  1838.704  461.580  451.237   10.343   658.746 1486.224 1363.225  122.999     0.000 2143.262 1970.646  172.616
111.40  1729.954  513.522  496.111   17.411   668.567 1344.645 1211.832  132.813     0.000 2382.936 2078.319  304.616
111.50  1831.998  460.834  408.703   52.132   793.033 1331.662 1156.270  175.392    40.616 2902.092 2557.062  345.030
111.60  1822.006  470.766  406.849   63.917   806.608 1353.676 1223.722  129.954    20.308 2274.971 2021.124  253.847
111.70  1747.612  507.693  456.965   50.728   777.938 1334.223 1197.910  136.313     0.000 2364.140 2069.677  294.463
111.80  1768.946  451.787  428.930   22.857   776.212 1358.807 1188.046  170.761    50.769 2578.478 2253.553  324.924
111.90  1796.270  465.158  421.613   43.545   773.705 1360.753 1166.382  194.371    40.616 2064.444 1769.982  294.462
112.00  1771.384  457.327  453.877    3.450   841.931 1328.471 1164.274  164.197    30.462 2372.687 2027.455  345.232
112.10  1854.607  484.661  452.719   31.942   803.968 1342.520 1135.648  206.872    30.462 2370.672 2076.310  294.362
112.20  1802.172  465.245  458.059    7.186   813.522 1430.577 1289.893  140.684    91.385 2513.723 2259.876  253.847
112.30  1827.455  441.362  410.960   30.402   717.459 1304.865 1130.940  173.925     0.000 2341.322 2077.321  264.001
112.40  1817.240  502.511  497.979    4.532   816.250 1332.620 1154.500  178.120    71.077 2362.633 2149.401  213.231
112.50  1909.568  430.969  430.969    0.000   776.592 1449.342 1276.494  172.848    30.462 2362.521 2088.366  274.155
112.60  1753.848  522.117  504.785   17.332   832.541 1421.171 1297.609  123.562    10.154 2603.708 2217.861  385.847
112.70  1815.698  532.635  532.635    0.000   743.354 1490.605 1289.309  201.295   111.693 2636.488 2392.795  243.693
112.80  1791.823  548.617  535.949   12.668   916.071 1398.451 1245.452  152.999    50.769 2524.884 2189.906  334.977
112.90  1774.451  544.276  536.879    7.397   969.984 1418.662 1301.111  117.552   101.539 2584.509 2269.738  314.771
113.00  1736.280  547.673  536.470   11.202   779.282 1432.610 1278.697  153.913   101.539 2600.579 2346.732  253.847
113.10  1727.526  597.212  597.212    0.000   738.118 1448.606 1273.594  175.012    40.616 2634.060 2329.444  304.616
113.20  1918.707  481.294  452.574   28.720   745.081 1507.725 1410.708   97.017     0.000 2606.531 2413.607  192.924
113.30  1818.661  524.990  518.000    6.990   721.955 1444.815 1319.263  125.552    40.616 2401.134 2157.441  243.693
113.40  1809.675  530.664  493.406   37.259   724.935 1494.493 1369.375  125.118    60.923 2610.645 2387.259  223.385
113.50  1731.544  530.081  497.219   32.862   793.464 1375.764 1275.722  100.043   132.000 2453.312 2290.850  162.462
113.60  1821.372  534.223  507.083   27.141   713.086 1494.017 1362.328  131.689    50.769 2576.767 2414.306  162.462
113.70  1839.286  495.348  482.890   12.458   809.676 1336.687 1193.150  143.537   152.308 2101.047 1938.585  162.462
113.80  1894.169  489.753  466.910   22.843   738.038 1392.296 1252.131  140.165   192.924 2118.941 1966.632  152.308
113.90  1871.177  494.546  466.870   27.676   819.449 1327.007 1220.521  106.485   142.154 2490.812 2348.657  142.155
114.00  1854.541  504.991  463.435   41.556   824.676 1364.049 1270.923   93.126   111.693 2417.514 2183.975  233.539
114.10  1787.710  471.784  471.784    0.000   789.095 1305.299 1162.886  142.413   152.308 2165.285 1931.746  233.539
114.20  1823.763  484.367  479.237    5.130   878.548 1373.403 1241.020  132.382    81.231 2623.418 2329.057  294.362
114.30  1839.178  437.137  418.861   18.276   767.435 1468.682 1335.824  132.858   152.308 2143.473 1950.549  192.924
114.40  1871.658  413.304  413.304    0.000   736.698 1391.084 1193.764  197.320    71.077 2155.032 1891.232  263.800
114.50  1936.022  448.969  448.969    0.000   671.369 1410.645 1203.467  207.178    10.154 2412.889 1915.853  497.036
114.60  1814.970  531.426  517.898   13.527   738.509 1470.913 1281.029  189.884    10.154 2107.766 1651.849  455.917
114.70  1772.799  565.724  539.386   26.337   788.917 1456.979 1286.999  169.980    20.308 2313.860 1969.536  344.325
114.80  1883.163  526.396  477.666   48.730   869.807 1417.228 1250.958  166.270    50.769 2244.804 1728.970  515.834
114.90  1914.058  540.237  491.127   49.110   961.230 1287.658 1142.224  145.434     0.000 2532.430 1853.430  679.000
115.00  1905.500  457.190  440.830   16.360   847.787 1380.959 1190.519  190.440   100.833 2264.510 1676.593  587.917
115.10  1911.671  422.228  411.983   10.245   741.840 1465.305 1285.279  180.026    81.231 2342.624 2048.161  294.462
115.20  1925.631  442.051  412.614   29.438   713.640 1538.939 1367.732  171.207    40.616 2289.441 2096.517  192.924
115.30  1898.922  439.101  405.801   33.300   673.135 1541.406 1328.349  213.058    40.616 2503.379 2239.379  264.000
115.40  1803.104  441.138  397.511   43.626   786.881 1431.408 1290.941  140.467     0.000 2570.627 2235.751  334.876
115.50  1790.131  485.313  433.991   51.322   639.928 1475.589 1291.066  184.523    20.308 2084.841 1800.533  284.309
115.60  1754.849  476.242  416.594   59.649   726.311 1478.875 1359.030  119.845    20.308 2163.163 1909.417  253.746
115.70  1674.188  516.888  473.296   43.592   705.820 1424.473 1286.867  137.607    50.769 2076.096 1710.757  365.338
115.80  1831.899  488.189  444.923   43.266   774.563 1415.504 1362.631   52.873    71.077 2580.983 2327.136  253.847
115.90  1822.904  455.615  438.071   17.543   827.127 1232.830 1113.115  119.715    71.077 2573.540 2167.585  405.955
116.00  1971.047  353.445  325.587   27.859   851.646 1434.470 1350.041   84.430    20.308 2451.298 2056.103  395.195
116.10  1882.236  454.735  418.039   36.696   774.126 1490.508 1386.487  104.021    10.053 2380.524 2076.412  304.112
116.20  1988.624  458.091  419.269   38.823   814.596 1400.492 1295.996  104.497    10.154 2486.681 2100.834  385.847
116.30  1950.382  419.473  388.331   31.142   797.437 1326.786 1247.236   79.550    81.231 2755.015 2359.014  396.001
116.40  1799.362  436.954  407.305   29.649   786.575 1339.008 1170.395  168.613    50.769 2626.518 2332.056  294.462
116.50  1915.311  380.462  329.816   50.646   798.556 1261.193 1136.160  125.033    50.769 2525.488 2231.227  294.261
116.60  1991.209  349.951  307.281   42.670   927.297 1274.422 1193.012   81.409    91.385 2798.231 2513.922  284.309
116.70  1987.206  359.075  332.680   26.395   817.534 1358.546 1252.536  106.010   111.693 2646.230 2331.660  314.570
116.80  1844.857  420.474  366.381   54.093   793.927 1359.198 1280.128   79.070    71.077 2432.593 2189.101  243.492
116.90  1885.579  401.266  361.415   39.851   803.654 1299.672 1224.493   75.178    81.231 2599.886 2214.846  385.041
117.00  1907.681  437.406  387.296   50.110   835.978 1328.178 1246.901   81.278   100.733 2656.588 2241.891  414.697
117.10  1921.388  448.098  407.824   40.274   841.821 1328.212 1230.076   98.136   142.054 2697.104 2403.145  293.959
117.20  1828.377  474.121  426.492   47.629   886.306 1240.102 1137.812  102.289   172.616 2485.777 2192.121  293.656
117.30  1920.769  422.486  366.798   55.688   878.094 1272.438 1157.268  115.171    70.976 2627.932 2191.416  436.516
117.40  1912.045  419.106  376.384   42.722   910.174 1308.715 1212.176   96.539   263.799 2394.093 2170.708  223.385
117.50  1902.123  409.858  386.721   23.137   739.061 1325.170 1168.626  156.545    70.775 2451.994 2157.632  294.362
117.60  1966.017  444.355  377.330   67.025   998.916 1215.652 1121.667   93.985    40.515 2722.921 2258.866  464.055
117.70  2006.614  376.533  324.366   52.167   799.379 1286.744 1118.612  168.131   121.847 2633.759 2258.267  375.492
117.80  1940.084  383.332  358.652   24.680   751.867 1330.086 1172.119  157.967    71.077 2561.872 2165.972  395.900
117.90  1843.660  480.791  433.173   47.618   879.646 1304.899 1152.242  152.656   141.348 2694.776 2269.522  425.253
118.00  1870.948  479.014  422.777   56.237   877.876 1358.131 1229.731  128.400    10.053 2649.546 2103.051  546.495
118.10  1836.589  473.699  418.799   54.900   847.703 1279.056 1139.545  139.511   141.650 2736.205 2269.933  466.272
118.20  1878.494  456.814  394.122   62.692   839.711 1357.745 1269.291   88.454    60.923 2660.710 2224.999  435.711
118.30  1831.519  419.406  370.423   48.983   913.195 1390.294 1331.974   58.320    60.822 2520.464 2155.529  364.935
118.40  1797.182  464.627  412.826   51.801   779.526 1291.721 1189.910  101.811    10.154 2573.542 2199.058  374.484
118.50  1773.237  480.369  423.762   56.607   845.193 1426.557 1305.807  120.749   141.550 2545.888 2191.208  354.680
118.60  1866.781  482.024  431.085   50.939   830.707 1401.620 1286.144  115.476    20.207 2569.818 2165.175  404.643
118.70  1830.713  512.103  493.503   18.600   880.342 1460.639 1299.856  160.782   111.290 2088.973 1784.457  304.516
118.80  1716.694  549.400  492.342   57.058   836.541 1332.817 1208.350  124.466   161.656 2012.756 1728.649  284.107
118.90  1679.663  572.956  508.513   64.443   867.974 1330.534 1236.461   94.073    80.626 2175.019 1861.155  313.863
119.00  1751.690  525.385  462.422   62.963   996.544 1229.559 1161.769   67.790   202.775 1867.600 1705.138  162.462
119.10  1780.374  488.861  427.941   60.920   857.895 1287.141 1218.876   68.265   131.295 2278.675 2015.279  263.396
119.20  1838.608  519.556  473.488   46.068   982.062 1327.072 1243.717   83.355   161.454 2416.500 1960.886  455.614
119.30  1762.791  520.995  466.374   54.622   968.795 1300.008 1218.210   81.799   192.319 2004.615 1852.307  152.308
119.40  1789.001  508.597  457.259   51.338  1021.493 1277.942 1200.122   77.820   131.295 2223.690 1929.933  293.757
119.50  1724.058  547.998  496.983   51.015   892.182 1309.150 1238.765   70.385   161.555 2440.033 2095.507  344.526
119.60  1802.084  500.957  449.013   51.944   885.061 1354.889 1286.406   68.483   100.833 2571.940 2267.625  304.314
119.70  1749.057  526.413  500.076   26.337   873.342 1349.317 1197.220  152.097   110.987 2461.356 2208.114  253.242
119.80  1758.530  472.913  458.751   14.162   800.805 1461.189 1269.318  191.871    91.385 2503.871 2321.101  182.770
119.90  1760.716  501.067  501.067    0.000   870.649 1423.198 1307.375  115.823   111.189 2746.462 2411.585  334.876
120.00  1758.039  528.050  520.004    8.046   963.353 1320.653 1248.365   72.287   151.804 2087.368 1742.338  345.030
120.10  1726.845  540.640  504.286   36.354   864.053 1417.899 1324.175   93.724    20.308 2350.956 1885.188  465.769
120.20  1731.423  531.169  506.085   25.083   888.169 1347.613 1233.562  114.051   141.449 2152.405 1959.884  192.521
120.30  1772.374  485.680  449.774   35.906   973.409 1400.267 1295.727  104.540    30.260 2174.314 1921.072  253.242
120.40  1806.216  494.178  470.095   24.083   929.494 1406.110 1301.528  104.583    81.130 2296.565 2012.257  284.309
120.50  1830.798  449.976  424.596   25.380   913.459 1442.557 1324.788  117.769   111.290 2161.957 1959.383  202.574
120.60  1888.964  433.854  404.219   29.635   938.323 1473.399 1368.773  104.626    10.154 2252.947 2039.715  213.232
120.70  1802.256  452.948  427.668   25.280   872.393 1421.938 1319.214  102.724   121.343 2242.388 2090.282  152.107
120.80  1946.419  394.440  378.010   16.430   861.064 1420.304 1272.185  148.118    50.769 2423.450 2068.366  355.083
120.90  1814.766  449.256  406.444   42.812   801.192 1430.708 1290.587  140.121    60.923 2301.101 2077.716  223.385
121.00  1910.750  416.259  394.979   21.280   700.886 1431.523 1315.614  115.910    71.077 2052.979 1819.843  233.136
121.10  1935.100  393.248  393.248    0.000   899.582 1346.919 1246.271  100.648   233.539 2390.268 2197.345  192.924
121.20  1869.495  437.168  401.317   35.851   808.313 1364.822 1272.172   92.650    70.674 2165.372 1962.295  203.078
121.30  1835.874  435.819  395.515   40.304   864.794 1318.648 1231.316   87.333    91.385 2505.079 2312.155  192.923
121.40  1835.603  499.179  461.116   38.064   902.490 1397.998 1312.915   85.083   132.000 2043.340 1809.801  233.539
121.50  1800.423  489.543  466.473   23.070   768.690 1418.146 1302.539  115.608    50.769 2414.609 2201.377  213.231
121.60  1759.290  478.674  431.943   46.731   804.870 1381.221 1290.516   90.705     0.000 2400.937 2218.167  182.770
121.70  1817.516  495.097  452.778   42.319   746.382 1377.418 1280.920   96.498    60.923 2489.306 2225.305  264.001
121.80  1875.552  457.873  429.546   28.327   853.938 1354.934 1258.003   96.931    91.385 2203.387 1908.924  294.462
121.90  1776.350  481.079  447.455   33.624   744.210 1472.610 1351.209  121.401    60.923 2711.885 2488.500  223.385
122.00  1770.960  427.250  361.482   65.769   860.158 1291.085 1164.021  127.064   101.539 2254.863 1858.861  396.001
122.10  1881.135  390.682  340.530   50.153   905.513 1318.880 1203.185  115.694    81.029 2295.278 2092.200  203.078
122.20  1797.291  418.375  363.982   54.392   884.671 1264.883 1154.723  110.161    50.366 2514.637 2301.507  213.131
122.30  1648.337  509.431  448.596   60.836   750.700 1385.715 1253.292  132.423    10.154 1933.455 1679.608  253.847
122.40  1816.762  378.226  334.500   43.726   760.771 1451.562 1303.193  148.368     0.000 2594.564 2087.677  506.888
122.50  1797.965  455.508  414.964   40.544   819.604 1421.948 1275.219  146.729    20.308 2263.003 1908.121  354.882
122.60  1903.508  396.612  376.250   20.363   876.239 1457.406 1331.854  125.552    60.923 2575.558 2180.463  395.095
122.70  1867.779  417.118  395.781   21.337   902.130 1386.889 1246.292  140.596    40.616 2372.277 2007.644  364.633
122.80  1811.303  415.864  400.815   15.050   772.186 1391.568 1256.809  134.760    20.308 2363.539 2160.462  203.077
122.90  1802.493  401.049  387.099   13.950   691.684 1472.231 1212.094  260.137    30.462 1964.621 1629.543  335.078
123.00  1824.464  434.259  426.015    8.243   618.489 1650.014 1402.802  247.212    20.308 2213.038 1796.729  416.309
123.10  1878.062  408.001  405.888    2.113   692.334 1575.025 1333.519  241.505    10.154 2409.373 2094.603  314.770
123.20  1882.589  446.067  435.077   10.991   736.870 1514.066 1242.342  271.724     0.000 2440.433 2054.586  385.847
123.30  1735.184  464.352  464.352    0.000   579.715 1618.441 1355.924  262.517    10.154 2233.942 1868.603  365.338
123.40  1755.121  450.849  450.849    0.000   608.633 1622.323 1380.990  241.333     0.000 2245.097 1879.557  365.540
123.50  1773.288  408.763  408.396    0.366   715.727 1364.316 1202.022  162.294     0.000 2112.403 1777.324  335.078
123.60  1805.143  404.683  404.683    0.000   696.182 1492.772 1272.279  220.493     0.000 2204.193 1787.884  416.309
123.70  1755.544  451.431  451.431    0.000   678.619 1582.833 1303.239  279.594     0.000 2243.201 1705.548  537.652
123.80  1703.735  470.558  470.558    0.000   650.177 1584.690 1320.357  264.333    60.923 2081.745 1686.146  395.599
123.90  1682.775  524.536  524.536    0.000   659.214 1564.867 1324.361  240.506     0.000 2135.516 1729.965  405.551
124.00  1780.110  492.150  492.150    0.000   683.427 1527.015 1304.749  222.265     0.000 2071.992 1726.760  345.232
124.10  1794.061  422.182  422.182    0.000   725.109 1572.054 1351.133  220.922     0.000 1993.677 1617.983  375.694
124.20  1786.028  413.649  387.721   25.928   704.143 1510.190 1263.292  246.898    50.769 2274.367 1868.212  406.155
124.30  1776.879  422.849  419.368    3.481   743.741 1498.430 1314.994  183.436    20.308 1941.401 1637.187  304.213
124.40  1900.327  331.910  331.910    0.000   693.892 1521.299 1282.356  238.943     0.000 2023.738 1637.991  385.747
124.50  1741.998  456.807  456.807    0.000   650.650 1619.804 1340.903  278.901    30.462 2133.216 1656.285  476.930
124.60  1822.952  389.921  389.921    0.000   601.283 1627.179 1338.465  288.714     0.000 2122.557 1564.597  557.960
124.70  1747.129  455.938  455.938    0.000   781.690 1466.512 1252.203  214.309    10.154 2147.882 1640.692  507.190
124.80  1763.638  396.234  378.057   18.177   697.478 1510.127 1290.069  220.058     0.000 1966.220 1448.774  517.446
124.90  1718.666  437.735  437.735    0.000   698.073 1537.832 1302.813  235.018     0.000 2105.551 1507.480  598.071
125.00  1706.387  413.551  397.946   15.605   678.805 1505.005 1294.110  210.895    10.154 2082.748 1514.332  568.416
125.10  1781.446  429.787  425.771    4.016   753.891 1336.306 1184.339  151.966     0.000 2041.629 1544.190  497.439
125.20  1675.748  540.930  513.875   27.055   800.675 1473.358 1344.478  128.880     0.000 2142.869 1828.199  314.670
125.30  1757.533  530.751  519.337   11.414   837.903 1475.028 1302.223  172.805    60.722 2099.222 1825.068  274.154
125.40  1825.972  416.508  416.508    0.000   761.338 1520.486 1326.496  193.991     9.953 2134.224 1819.454  314.771
125.50  1863.778  428.640  427.583    1.057   763.495 1553.243 1351.860  201.383    10.154 2168.398 1884.090  284.309
125.60  1767.305  456.003  440.150   15.853   772.486 1521.362 1388.896  132.465     0.000 2247.110 1740.423  506.686
125.70  1729.291  477.327  449.018   28.309   821.895 1496.616 1386.759  109.856    10.053 2265.214 1859.562  405.651
125.80  1801.782  458.265  430.074   28.191   764.351 1405.911 1259.435  146.477     0.000 2334.685 1999.607  335.078
125.90  1845.562  400.669  374.066   26.604   687.926 1361.196 1256.873  104.323     0.000 2253.855 1776.622  477.233
126.00  1857.664  357.098  348.432    8.666   761.036 1353.991 1190.566  163.425    10.154 2140.861 1724.752  416.108
126.10  1792.065  404.594  373.210   31.383   830.937 1382.436 1285.463   96.974     0.000 2380.933 1751.796  629.137
126.20  1839.911  395.827  370.589   25.238   739.802 1483.645 1379.105  104.539     0.000 2129.801 1642.415  487.386
126.30  1958.243  394.212  358.056   36.156   794.753 1372.515 1205.243  167.272     0.000 2295.871 1829.295  466.576
126.40  1823.289  393.554  369.584   23.970   735.048 1357.854 1160.880  196.973     0.000 2085.353 1638.683  446.670
126.50  1908.578  371.904  336.181   35.723   813.731 1393.712 1275.337  118.375     0.000 2109.983 1449.981  660.002
126.60  1928.830  363.584  358.637    4.947   820.218 1491.599 1273.830  217.770    20.308 2186.097 1638.491  547.605
126.70  1855.957  355.880  345.974    9.906   722.427 1401.207 1239.902  161.305     0.000 2119.949 1754.510  365.439
126.80  1752.466  470.054  409.924   60.130   839.494 1343.003 1265.096   77.907     0.000 2233.551 1657.998  575.553
126.90  1850.859  526.159  451.855   74.304   896.011 1473.702 1359.997  113.704     0.000 2005.543 1396.913  608.630
127.00  1761.245  482.600  425.648   56.952   776.807 1312.223 1204.270  107.953     0.000 2245.414 1778.336  467.078
127.10  1861.072  447.854  408.644   39.210   766.006 1461.552 1308.857  152.695    10.154 2506.799 1746.366  760.433
127.20  1813.913  479.837  434.381   45.457   751.515 1412.769 1279.825  132.943    40.616 2419.221 2044.533  374.688
127.30  1797.807  482.824  432.757   50.067   823.152 1381.878 1247.421  134.457   111.492 2479.654 2054.198  425.456
127.40  1864.456  463.329  428.030   35.299   877.325 1386.882 1294.061   92.821   111.693 2411.393 1916.768  494.625
127.50  1774.395  478.395  425.614   52.781   771.963 1457.785 1371.018   86.767    81.231 2249.835 1905.510  344.325
127.60  1808.671  465.818  429.589   36.229   718.663 1486.800 1371.627  115.173   101.539 2220.381 1915.764  304.616
127.70  1847.093  423.973  423.973    0.000   637.169 1503.837 1296.920  206.917    10.154 2289.851 1822.773  467.078
127.80  1859.836  419.630  406.525   13.105   731.205 1462.674 1291.857  170.817   121.847 2391.387 1924.710  466.677
127.90  1777.902  491.879  480.084   11.795   668.470 1532.333 1303.021  229.313    20.308 2253.960 1766.574  487.386
128.00  1757.553  500.557  447.459   53.098   643.431 1453.774 1233.929  219.845     0.000 2331.166 1803.567  527.599
128.10  1790.591  484.381  444.346   40.035   834.264 1297.698 1157.620  140.078    40.616 2324.433 1603.508  720.925
128.20  1759.139  471.097  455.245   15.853   682.733 1373.664 1173.576  200.087    30.361 1942.204 1434.913  507.291
128.30  1711.097  482.001  438.104   43.897   726.141 1370.179 1224.307  145.872    10.154 2133.807 1698.699  435.108
128.40  1650.658  545.020  506.970   38.050   762.544 1424.960 1310.303  114.657    71.077 2305.221 2021.315  283.906
128.50  1711.657  530.487  479.614   50.873   704.996 1370.181 1281.552   88.630    20.308 2497.436 2284.306  213.131
128.60  1747.884  505.643  463.367   42.276   766.780 1287.659 1163.058  124.601    10.154 2266.112 1921.485  344.627
128.70  1752.423  536.529  485.698   50.831   830.244 1308.407 1225.657   82.750     0.000 2216.848 1811.599  405.249
128.80  1792.375  512.137  469.719   42.418   847.415 1294.414 1178.979  115.435     0.000 2270.043 1762.349  507.694
128.90  1795.654  511.356  475.759   35.597   771.279 1331.505 1180.272  151.233     0.000 2035.602 1477.541  558.061
129.00  1722.714  545.737  519.145   26.592   796.401 1224.376 1116.377  107.999     0.000 1986.943 1601.699  385.244
129.10  1686.116  493.635  493.635    0.000   679.317 1352.522 1151.829  200.693     0.000 2034.290 1629.242  405.048
129.20  1775.249  485.765  485.765    0.000   683.511 1420.575 1159.441  261.134     0.000 2291.861 1926.924  364.937
129.30  1823.201  476.356  476.356    0.000   701.678 1340.204 1133.199  207.004     0.000 2554.152 2198.767  355.385
129.40  1800.902  516.565  510.013    6.552   776.428 1431.078 1268.431  162.646    10.154 2247.325 1800.755  446.570
129.50  1780.372  463.053  463.053    0.000   764.883 1399.932 1223.235  176.697     0.000 2119.436 1764.653  354.782
129.60  1788.585  521.438  516.308    5.130   720.828 1533.262 1385.574  147.688    10.154 2001.512 1707.050  294.463
129.70  1748.576  534.267  534.267    0.000   631.073 1555.222 1328.156  227.065     0.000 2075.702 1660.801  414.902
129.80  1882.910  497.403  490.879    6.524   801.227 1553.210 1381.874  171.336   121.847 2413.802 2109.488  304.314
129.90  1824.314  505.640  500.778    4.862   740.491 1573.013 1390.738  182.275    10.154 2236.467 1952.360  284.107
130.00  1818.115  506.218  467.863   38.355   913.859 1325.970 1201.240  124.730    10.154 2045.352 1842.978  202.374
130.10  1809.736  544.324  494.578   49.746  1047.934 1285.627 1200.715   84.912    10.154 2288.640 1984.224  304.416
130.20  1784.946  513.762  471.343   42.418   950.438 1247.461 1113.782  133.680     0.000 2275.372 2011.572  263.800
130.30  1787.750  546.740  495.120   51.620   985.668 1235.480 1160.166   75.314     0.000 2292.553 1767.570  524.983
130.40  1829.721  546.391  493.447   52.944   922.516 1234.637 1155.217   79.419    10.154 2287.725 1820.647  467.078
130.50  1876.191  441.445  415.178   26.267   946.453 1172.861 1066.333  106.529    20.207 2216.647 1892.630  324.017
130.60  1811.008  527.368  476.243   51.125   911.906 1146.623 1037.025  109.598    30.462 2104.856 1902.182  202.674
130.70  1827.209  398.197  351.425   46.772   923.579 1027.432  926.870  100.562    20.308 2494.522 2048.558  445.964
130.80  1792.941  495.137  439.557   55.580   866.825 1171.646 1079.730   91.916    20.308 2196.040 1932.642  263.398
130.90  1809.008  425.484  404.431   21.053   714.641 1262.232 1066.857  195.374     0.000 2134.012 1839.953  294.060
131.00  1802.772  473.368  442.776   30.593   854.893 1303.780 1137.415  166.365     0.000 2280.690 1651.351  629.339
131.10  1832.234  475.762  454.216   21.547   860.468 1217.604 1089.198  128.406    20.308 2566.907 1958.581  608.327
131.20  1798.245  490.802  451.866   38.936   877.844 1194.263 1092.663  101.600    81.231 2670.656 2265.004  405.652
131.30  1813.810  532.584  493.958   38.626   842.177 1353.748 1217.387  136.360     0.000 2357.396 2083.241  274.155
131.40  1847.503  481.549  437.187   44.362   754.639 1353.439 1234.763  118.676     0.000 2350.458 2137.327  213.131
131.50  1886.961  526.784  481.225   45.559   832.628 1284.267 1160.445  123.821     0.000 2308.536 2075.399  233.137
131.60  1838.417  502.240  440.943   61.298   869.461 1409.403 1283.117  126.286     0.000 2468.997 2124.570  344.427
131.70  1808.577  487.931  439.835   48.096   916.505 1241.148 1156.063   85.084     0.000 2304.123 1918.780  385.343
131.80  1755.503  540.051  493.084   46.967   822.290 1270.805 1126.534  144.272     0.000 2500.768 1932.755  568.014
131.90  1789.396  541.992  504.675   37.316   731.504 1321.733 1197.782  123.951     0.000 2344.036 1846.597  497.439
132.00  1783.534  583.218  541.521   41.698   822.517 1226.570 1116.064  110.506     0.000 2185.189 1618.284  566.905
132.10  1809.284  528.446  493.498   34.948   744.602 1325.971 1135.788  190.184     0.000 2001.319 1453.814  547.504
132.20  1825.942  527.923  487.609   40.314   837.980 1192.769 1057.792  134.977     0.000 2240.486 1733.798  506.688
132.30  1870.037  467.123  447.803   19.320   842.785 1140.675  987.194  153.481     0.000 2082.649 1595.969  486.681
132.40  1763.819  494.680  494.680    0.000   844.728 1207.861 1049.496  158.365    30.462 2233.349 1827.596  405.752
132.50  1874.707  523.280  483.596   39.685   966.818 1165.050 1047.282  117.768    20.308 2585.514 2139.347  446.167
132.60  1798.443  511.747  479.363   32.384   884.546 1322.299 1218.365  103.935     0.000 2693.694 2165.793  527.901
132.70  1872.523  461.839  417.040   44.800   880.090 1394.390 1304.161   90.229     0.000 2699.111 2142.157  556.954
132.80  1766.806  512.642  454.682   57.959   902.311 1222.210 1103.144  119.067     0.000 2010.969 1493.121  517.848
132.90  1753.738  527.427  479.471   47.956   935.340 1212.226 1086.847  125.379   162.160 2027.250 1581.486  445.764
133.00  1758.138  498.892  450.851   48.041   904.553 1180.607 1088.432   92.175    20.308 2044.938 1731.579  313.359
133.10  1783.769  473.178  417.500   55.678   948.412 1107.771 1035.138   72.633    50.769 2617.587 2263.107  354.480
133.20  1873.215  482.554  427.202   55.352   951.343 1271.494 1181.702   89.792   101.337 2494.938 2261.902  233.036
133.30  1952.682  472.519  420.223   52.296   893.798 1353.714 1260.074   93.640    20.207 2388.971 2125.172  263.799
133.40  1898.709  460.692  412.355   48.337   912.308 1243.136 1175.563   67.572   121.847 2614.167 2370.474  243.693
133.50  1886.867  466.090  413.060   53.030   796.704 1477.200 1362.327  114.873     0.000 2154.832 1961.908  192.924
133.60  1876.844  493.821  440.794   53.027   805.731 1316.282 1199.510  116.771     0.000 1981.610 1698.208  283.402
133.70  1914.169  450.428  403.743   46.685   789.831 1461.156 1342.699  118.457    30.462 2473.415 2219.568  253.847
133.80  1881.491  502.659  446.065   56.594   889.391 1329.150 1246.101   83.049    71.077 2503.468 2168.995  334.473
133.90  1843.118  501.447  443.908   57.539   793.370 1358.832 1236.138  122.693    50.769 2038.714 1816.135  222.579
134.00  1873.087  514.113  462.196   51.917   753.771 1356.096 1241.529  114.567    20.308 2003.321 1729.166  274.155
134.10  1820.926  527.991  472.355   55.636   869.941 1377.231 1273.212  104.019     0.000 2357.297 2042.728  314.569
134.20  1805.885  525.259  464.157   61.101   956.094 1307.905 1158.488  149.417    81.231 2225.200 1941.293  283.907
134.30  1885.341  487.710  436.503   51.207   866.341 1292.324 1210.742   81.582    10.154 2678.299 2495.933  182.367
134.40  1938.273  471.019  415.398   55.621   823.298 1325.274 1208.154  117.120    10.154 2646.633 2291.248  355.386
134.50  1776.084  552.487  490.087   62.400   846.985 1292.432 1179.160  113.272    10.154 1871.429 1637.890  233.539
134.60  1801.457  507.171  449.818   57.354   887.834 1239.854 1123.079  116.774     0.000 2071.991 1798.240  273.751
134.70  1769.140  591.200  536.946   54.254   854.203 1291.119 1172.139  118.980     0.000 2317.588 1861.066  456.522
134.80  1810.559  537.312  479.070   58.242   863.233 1401.283 1260.773  140.510     0.000 2283.004 1877.151  405.853
134.90  1795.510  549.706  485.996   63.709   797.122 1345.717 1235.989  109.728     0.000 2236.954 2054.889  182.065
135.00  1824.369  538.550  478.264   60.287   869.411 1384.063 1219.774  164.290     0.000 2497.237 2101.940  395.296
135.10  1785.719  559.596  501.226   58.370   880.956 1329.384 1156.881  172.504     0.000 2516.943 1928.923  588.020
135.20  1858.516  512.365  460.505   51.859   917.406 1324.732 1171.857  152.875    40.616 2514.239 2179.866  334.374
135.30  1925.851  461.099  412.777   48.323   850.705 1426.171 1254.322  171.849   101.539 2217.556 1679.803  537.753
135.40  1933.319  480.031  426.537   53.494   821.089 1234.999 1144.424   90.575     0.000 2507.796 2142.658  365.137
135.50  1782.354  549.003  489.492   59.511   921.033 1246.236 1124.749  121.488   101.539 2539.158 2194.430  344.728
135.60  1842.463  457.449  399.093   58.356   902.393 1370.108 1239.801  130.307   101.539 2517.138 2101.938  415.200
135.70  1922.409  561.865  507.750   54.115   866.127 1478.359 1342.258  136.101    40.515 2370.564 1985.018  385.546
135.80  1845.586  543.171  488.972   54.199   761.031 1419.060 1341.153   77.907    30.462 2116.731 1791.806  324.924
135.90  1825.974  524.841  467.234   57.606   816.890 1422.726 1265.572  157.154    40.616 2263.100 1837.040  426.061
136.00  1922.965  495.576  438.883   56.693   773.090 1401.807 1252.784  149.024    20.308 1996.589 1611.851  384.739
136.10  1871.924  525.572  468.413   57.159   756.409 1442.500 1273.454  169.045     0.000 2246.016 1819.553  426.463
136.20  1845.527  445.565  390.634   54.931   778.553 1385.213 1281.584  103.629    20.308 2084.360 1800.052  284.309
136.30  1825.804  559.716  498.472   61.244   837.645 1352.264 1246.904  105.360    50.769 2367.059 2021.828  345.231
136.40  1883.817  496.380  444.465   51.916   728.226 1341.154 1249.331   91.824    20.308 1989.155 1664.633  324.522
136.50  1954.637  448.956  395.447   53.509   824.068 1325.163 1236.879   88.284   101.539 2067.972 1722.740  345.232
136.60  1902.616  473.413  425.161   48.252   845.554 1251.727 1161.022   90.705    10.154 2045.745 1751.483  294.262
136.70  1810.825  495.874  439.294   56.580   761.768 1338.803 1259.253   79.550    30.462 2086.362 1721.225  365.137
136.80  1847.922  489.673  436.291   53.382   565.324 1558.896 1381.163  177.733   111.693 2186.089 1617.974  568.114
136.90  1801.135  540.334  482.261   58.074   673.495 1543.812 1415.407  128.405    71.077 1897.960 1532.420  365.540
137.00  1821.143  557.887  505.815   52.072   783.652 1305.507 1208.923   96.585    91.385 2080.328 1704.635  375.693
137.10  1792.586  529.790  473.703   56.087   661.512 1447.037 1317.767  129.270    71.077 2176.245 1841.167  335.078
137.20  1837.840  505.111  447.178   57.933   615.646 1381.477 1258.519  122.958    40.616 1874.238 1579.775  294.463
137.30  1943.958  484.720  424.869   59.851   666.925 1453.153 1230.152  223.001     0.000 1926.109 1570.723  355.386
137.40  1790.519  517.283  459.379   57.904   731.902 1303.999 1220.471   83.528    20.308 1965.220 1630.142  335.078
137.50  1807.689  541.945  481.701   60.244   645.956 1438.900 1283.170  155.729   111.693 1977.692 1552.436  425.256
137.60  1901.789  471.376  418.349   53.028   683.918 1388.594 1272.554  116.040    10.154 2002.814 1708.351  294.462
137.70  1836.941  503.245  452.583   50.662   700.820 1412.289 1254.831  157.458    30.462 2246.709 1759.926  486.783
137.80  1868.304  565.597  510.356   55.241   722.479 1403.601 1287.733  115.867     0.000 2116.417 1771.185  345.232
137.90  1896.222  494.796  436.623   58.173   785.948 1375.718 1226.431  149.287    71.077 2046.649 1630.340  416.309
138.00  1944.256  428.039  390.597   37.442   792.952 1424.279 1233.444  190.835    50.769 2348.956 1821.356  527.600
138.10  1951.404  369.482  369.482    0.000   569.433 1331.322 1087.568  243.754     0.000 1895.544 1489.389  406.155
138.20  1936.281  449.648  440.376    9.272   710.414 1452.177 1203.927  248.250    30.462 2230.131 1834.129  396.001
138.30  2000.161  429.954  404.786   25.167   805.699 1413.593 1240.052  173.542    20.308 2779.535 2414.598  364.936
138.40  1928.347  456.986  404.550   52.436   714.007 1412.639 1214.194  198.445     0.000 2270.534 1905.799  364.735
138.50  1940.886  384.542  351.609   32.932   697.229 1362.450 1128.900  233.550     0.000 2546.801 1999.296  547.505
138.60  1884.980  426.038  369.038   57.000   590.573 1551.038 1340.661  210.377     0.000 2117.624 1621.592  496.032
138.70  1940.651  446.082  398.524   47.559   706.912 1443.432 1254.066  189.365   111.693 2496.740 2039.816  456.924
138.80  1904.989  493.250  438.700   54.549   734.589 1327.467 1163.437  164.030    40.616 2077.511 1772.894  304.617
138.90  1864.813  402.676  355.299   47.377   683.219 1313.773 1117.490  196.282    20.308 2265.911 1930.833  335.078
139.00  1889.734  474.878  425.669   49.209   810.367 1311.603 1164.607  146.996    30.462 2672.063 2367.447  304.616
139.10  1812.891  515.131  444.275   70.856   683.736 1356.585 1235.789  120.796     0.000 1983.223 1841.068  142.154
139.20  1778.597  531.746  471.331   60.415   812.104 1303.247 1216.779   86.468    20.308 2326.646 2133.723  192.924
139.30  1842.515  449.351  386.387   62.963   733.572 1311.023 1192.389  118.634     0.000 2037.108 1894.954  142.154
139.40  1966.483  377.526  331.418   46.109   891.208 1290.262 1171.542  118.720    10.154 2707.360 2463.667  243.693
139.50  1894.912  435.713  365.777   69.936   843.100 1142.368  970.858  171.510    10.154 2043.946 1820.761  223.184
139.60  1921.777  513.848  445.740   68.108   758.748 1359.146 1216.733  142.413     0.000 2155.738 1881.583  274.155
139.70  1900.531  447.027  393.646   53.381   680.402 1420.621 1294.508  126.113    10.154 1914.355 1701.124  213.232
139.80  1868.630  486.621  431.760   54.861   742.098 1392.073 1258.134  133.939    40.616 2140.647 1917.463  223.184
139.90  1853.327  540.245  465.026   75.219   741.450 1227.971 1179.117   48.854     0.000 1882.690 1699.920  182.770
140.00  1859.692  497.082  429.414   67.668   782.869 1251.752 1161.912   89.840     0.000 2166.294 1912.448  253.847
140.10  1857.121  482.249  419.495   62.754   623.692 1198.033 1147.363   50.670    10.154 2285.718 2184.179  101.539
140.20  1877.627  482.349  426.714   55.635   684.260 1287.996 1192.233   95.763    60.923 2147.582 1995.274  152.308
140.30  1832.684  498.220  443.009   55.211   637.178 1349.833 1273.135   76.698     0.000 2017.195 1814.117  203.078
140.40  1865.839  492.015  395.770   96.245   801.194 1189.914 1077.379  112.535    10.154 2047.964 1865.395  182.568
140.50  1870.324  470.944  405.041   65.904   875.310 1175.305 1086.157   89.149    20.308 2116.126 1973.972  142.154
140.60  1791.659  554.427  463.406   91.021   759.861 1319.098 1211.147  107.951    10.154 1974.477 1791.808  182.669
140.70  1875.160  505.525  430.910   74.615   759.954 1258.705 1196.840   61.865    10.154 2284.120 2020.119  264.001
140.80  1838.191  508.846  459.623   49.223   761.429 1240.370 1143.053   97.317    10.154 2456.835 2131.911  324.924
140.90  1815.722  476.429  429.149   47.280   735.008 1226.500 1147.381   79.118    10.154 2192.634 2009.865  182.770
141.00  1808.747  481.306  436.324   44.982   721.601 1339.585 1208.500  131.085    50.769 2159.949 1714.084  445.866
141.10  1845.316  486.820  428.166   58.654   650.926 1404.834 1289.226  115.608    10.154 2262.806 1876.959  385.847
141.20  1904.131  456.998  406.182   50.817   763.464 1340.656 1236.634  104.021     0.000 2399.418 2064.340  335.078
141.30  1832.296  470.703  423.621   47.082   803.805 1288.264 1212.258   76.006    71.077 2178.551 1894.242  284.309
141.40  1903.601  423.359  368.118   55.240   875.128 1199.294 1120.348   78.946   142.154 2279.889 2005.735  274.155
141.50  1848.923  406.853  351.809   55.044   863.115 1180.573 1116.500   64.073   111.291 2046.342 1822.957  223.385
141.60  1767.329  444.927  390.109   54.818   644.056 1333.795 1187.751  146.045    20.308 2314.269 1999.499  314.770
141.70  1892.295  433.429  365.843   67.586   789.923 1173.519 1109.273   64.246   182.770 2261.591 2058.514  203.077
141.80  1744.292  479.643  420.456   59.187   587.626 1269.041 1181.536   87.506    50.769 1933.660 1720.428  213.231
141.90  1853.890  479.572  418.060   61.513   704.963 1255.928 1172.227   83.701   101.539 2455.621 2049.465  406.155
142.00  1850.077  516.363  457.682   58.681   767.009 1238.292 1139.891   98.401   142.154 2436.321 2111.397  324.924
142.10  1933.119  475.632  416.798   58.834   803.926 1161.509 1084.293   77.216    71.077 2544.187 2077.712  466.475
142.20  2002.181  470.340  404.067   66.273   831.641 1330.805 1203.784  127.021    30.462 2248.517 1741.024  507.493
142.30  1863.290  473.041  406.416   66.625   743.352 1304.482 1215.939   88.543    71.077 2458.336 2306.028  152.308
142.40  1953.051  481.383  427.102   54.281   813.528 1187.983 1114.226   73.757    71.077 2095.319 1851.625  243.693
142.50  1882.535  472.030  415.296   56.734   832.285 1218.457 1142.884   75.573   132.000 2106.276 1882.891  223.385
142.60  1934.824  483.691  420.325   63.366   786.633 1252.701 1185.040   67.661    60.923 1983.323 1689.464  293.859
142.70  2003.896  407.814  350.826   56.989   794.451 1401.292 1280.841  120.450   152.308 2031.076 1716.708  314.368
142.80  1930.921  455.853  396.455   59.398   811.306 1364.971 1298.650   66.321    10.154 2104.768 1800.554  304.214
142.90  2068.563  376.450  316.938   59.512   857.702 1227.101 1149.928   77.173   121.544 2032.281 1839.458  192.823
143.00  2056.494  375.437  312.007   63.430   939.283 1306.209 1227.307   78.901   121.344 2345.135 2061.229  283.906
143.10  1936.266  441.298  384.324   56.974   821.818 1334.095 1262.543   71.552    10.154 2048.267 1845.591  202.675
143.20  1948.931  400.656  347.472   53.184   795.187 1266.918 1182.919   83.999   121.847 1932.453 1739.731  192.722
143.30  1946.097  432.438  375.462   56.976   733.757 1378.412 1274.310  104.102     0.000 2185.294 1961.909  223.385
143.40  1984.516  442.245  380.241   62.004   761.862 1276.897 1209.586   67.311     9.953 2040.827 1848.306  192.521
143.50  1952.421  411.077  343.385   67.692   643.957 1432.669 1292.252  140.417    30.462 2396.011 2112.206  283.805
143.60  1935.207  456.495  390.475   66.020   732.327 1419.225 1284.079  135.145    20.308 2023.736 1749.582  274.155
143.70  1843.539  450.903  382.393   68.510   602.978 1420.071 1318.779  101.292     0.000 1825.880 1500.956  324.924
143.80  1866.849  433.467  372.337   61.131   670.770 1385.156 1258.527  126.630    30.462 2103.861 1850.014  253.847
143.90  1917.416  350.711  288.067   62.645   639.859 1382.914 1287.328   95.586     0.000 2012.679 1809.803  202.876
144.00  1956.932  368.376  305.089   63.288   594.980 1476.172 1308.256  167.916    20.207 2271.453 2037.914  233.539
144.10  1876.525  437.125  377.416   59.709   570.422 1489.523 1363.936  125.587     0.000 2264.714 2041.329  223.385
144.20  1900.759  453.299  379.144   74.155   610.631 1317.231 1231.887   85.344     0.000 2306.026 2052.179  253.847
144.30  1820.091  476.323  415.207   61.117   582.056 1485.553 1366.703  118.850     0.000 2084.860 1658.397  426.463
144.40  1880.876  461.599  383.375   78.223   500.995 1505.614 1340.633  164.981     0.000 2085.160 1567.915  517.245
144.50  1843.265  436.987  373.441   63.546   659.872 1357.025 1211.327  145.699     0.000 2121.156 1736.716  384.440
144.60  1912.771  469.221  403.557   65.664   709.680 1332.795 1215.976  116.818    30.462 2478.034 2234.341  243.693
144.70  1851.305  496.031  424.059   71.972   670.160 1378.896 1219.189  159.707     0.000 2314.674 1888.211  426.463
144.80  1814.500  503.514  424.359   79.155   732.507 1344.555 1208.326  136.229     0.000 2319.600 1933.752  385.848
144.90  1814.393  509.062  441.118   67.944   621.953 1491.175 1312.014  179.161     0.000 2114.010 1789.891  324.120
145.00  1831.932  515.043  449.871   65.172   570.335 1419.357 1264.104  155.252     0.000 2074.598 1739.621  334.977
145.10  1921.772  482.411  413.536   68.875   759.960 1287.892 1212.320   75.572     0.000 2003.028 1617.180  385.847
145.20  1854.103  482.224  419.376   62.849   697.786 1438.516 1286.938  151.578     0.000 1866.300 1541.376  324.924
145.30  1862.972  482.801  415.454   67.348   745.044 1418.326 1241.240  177.086     0.000 2546.612 2262.706  283.906
145.40  1794.487  485.036  427.837   57.199   701.469 1271.501 1127.359  144.142     0.000 1999.609 1644.425  355.185
145.50  1879.975  456.949  392.210   64.740   649.844 1357.359 1203.793  153.566     0.000 2474.624 2078.622  396.001
145.60  1874.018  507.539  440.798   66.740   715.089 1395.571 1255.925  139.646     0.000 2149.996 1744.042  405.954
145.70  1848.314  538.495  473.910   64.585   684.647 1376.301 1245.475  130.826     0.000 1963.817 1669.355  294.463
145.80  1926.628  482.709  449.453   33.256   687.496 1337.387 1191.862  145.525     0.000 1814.519 1520.056  294.463
145.90  1879.136  457.816  416.414   41.403   753.432 1286.790 1200.410   86.380    71.077 1825.374 1602.190  223.184
146.00  1853.759  519.409  456.656   62.752   653.338 1470.360 1324.401  145.958    30.462 1924.496 1609.726  314.770
146.10  1866.518  501.503  442.528   58.975   734.711 1349.656 1174.040  175.616     0.000 2477.940 2112.602  365.338
146.20  1897.155  453.969  396.769   57.200   656.461 1255.914 1107.364  148.550    10.154 2092.593 1768.473  324.120
146.30  1873.356  478.634  417.587   61.047   695.752 1341.269 1138.545  202.724     0.000 2118.628 1601.987  516.642
146.40  1882.542  471.304  409.739   61.565   740.718 1349.022 1172.540  176.482     0.000 1978.596 1514.333  464.263
146.50  1832.243  494.036  426.356   67.680   598.826 1342.262 1189.343  152.919     0.000 1937.967 1532.517  405.451
146.60  1793.921  524.421  456.352   68.068   727.228 1322.158 1155.708  166.450    30.462 1999.997 1594.043  405.954
146.70  1834.748  493.097  425.953   67.144   835.058 1248.224 1139.101  109.123    50.769 2042.830 1819.847  222.983
146.80  1831.322  505.003  428.474   76.528   736.741 1250.931 1112.238  138.693    40.616 2163.380 1868.917  294.463
146.90  1872.332  450.032  388.564   61.468   688.932 1265.101 1113.869  151.232    40.616 1961.805 1707.958  253.847
147.00  1924.885  413.423  354.024   59.398   685.128 1329.741 1216.813  112.927    20.308 2114.014 1900.783  213.231
147.10  1927.858  426.901  362.317   64.584   710.285 1320.532 1228.616   91.916    60.923 2213.644 1737.216  476.428
147.20  1882.545  476.340  413.629   62.712   731.301 1329.608 1214.606  115.002    30.462 2012.478 1789.696  222.782
147.30  1994.902  375.798  315.035   60.763   689.099 1368.893 1173.909  194.984     0.000 2219.966 1946.314  273.652
147.40  1913.395  464.235  402.201   62.034   634.500 1411.065 1298.917  112.149     0.000 2150.209 1855.747  294.463
147.50  1965.255  487.549  425.759   61.790   723.343 1407.422 1290.086  117.337     0.000 2337.695 1983.515  354.179
147.60  1932.614  445.309  368.941   76.368   681.581 1442.088 1260.981  181.107     0.000 2088.569 1734.389  354.179
147.70  2068.041  340.139  278.279   61.860   762.166 1349.677 1192.479  157.198     0.000 2400.739 2025.648  375.091
147.80  1965.933  407.927  338.809   69.118   783.308 1289.278 1154.647  134.631     0.000 2482.068 2035.297  446.771
147.90  1894.500  485.825  415.428   70.397   736.095 1305.529 1191.564  113.965    30.462 2282.203 1929.030  353.174
148.00  1947.180  454.933  372.638   82.295   798.309 1284.388 1161.171  123.217   101.539 2164.481 1951.250  213.231
148.10  2039.454  441.933  382.662   59.272   825.154 1373.272 1231.855  141.417    40.616 2636.180 2149.598  486.582
148.20  1980.636  402.197  328.985   73.211   820.530 1279.749 1181.783   97.967    20.308 2408.063 2042.926  365.137
148.30  2022.688  414.065  359.337   54.728   720.487 1412.187 1242.191  169.996    71.077 2193.435 1878.866  314.569
148.40  1963.765  403.483  337.748   65.734   670.383 1448.507 1323.951  124.557    10.154 2037.612 1732.996  304.616
148.50  1928.534  466.315  405.819   60.497   684.349 1487.496 1360.647  126.849    10.154 2110.596 1765.967  344.629
148.60  1936.143  501.294  437.319   63.975   645.305 1400.671 1306.465   94.206     0.000 1955.161 1762.238  192.924
148.70  2057.224  432.293  377.322   54.972   793.470 1437.436 1351.358   86.079     0.000 1951.354 1697.708  253.646
148.80  2069.854  392.565  325.715   66.851   845.263 1338.689 1178.206  160.483    60.923 2217.165 1932.856  284.309
148.90  2055.903  350.809  290.606   60.203   851.966 1143.518 1034.395  109.123    71.077 1823.164 1579.672  243.492
149.00  1978.641  449.584  390.259   59.325   872.845 1321.375 1244.073   77.302    30.462 2309.140 2065.447  243.693
149.10  2050.895  478.820  425.453   53.367   938.560 1318.913 1245.069   73.844   203.078 1944.607 1711.269  233.338
149.20  1988.128  428.866  367.734   61.132   823.563 1274.181 1156.844  117.337    81.231 2093.404 1859.865  233.539
149.30  1996.070  461.205  402.358   58.847   830.779 1281.604 1190.857   90.747   111.693 1989.445 1857.444  132.000
149.40  1886.023  469.781  405.212   64.569   856.197 1196.751 1126.627   70.124   172.616 2110.497 1735.005  375.492
149.50  2019.661  428.599  360.293   68.307   911.308 1163.637 1052.007  111.630   101.539 2096.523 1802.462  294.061
149.60  1998.245  458.071  389.040   69.031   981.741 1299.657 1214.140   85.517    81.231 2343.033 2139.956  203.077
149.70  1954.125  448.203  380.850   67.354   841.409 1210.597 1110.381  100.217    40.616 2201.582 1937.581  264.001
149.80  1887.307  490.103  435.736   54.367   727.268 1323.350 1190.493  132.857    60.923 2124.171 1860.171  264.001
149.90  1990.186  446.170  382.343   63.827   862.724 1156.587 1058.014   98.573    71.077 2010.467 1746.466  264.001
150.00  1946.437  469.486  412.611   56.875   857.242 1179.698 1113.550   66.148    20.308 2126.170 1831.908  294.261
150.10  1942.921  494.880  434.721   60.160   797.134 1266.544 1162.048  104.497    40.616 2064.241 1810.394  253.847
150.20  1866.306  429.523  367.686   61.837   858.837 1144.626 1041.469  103.157    20.308 2126.668 1822.454  304.214
150.30  1975.884  425.574  367.498   58.076   787.760 1290.330 1192.707   97.623    10.154 2027.251 1783.558  243.693
150.40  1928.396  439.134  369.102   70.033   916.464 1109.143 1043.127   66.016    60.923 2074.901 1851.515  223.385
150.50  1881.203  480.302  430.273   50.028   871.626 1231.124 1157.454   73.671    30.361 2286.130 2042.437  243.693
150.60  1890.382  516.186  455.828   60.358   852.138 1113.089 1048.843   64.246    10.154 1921.389 1687.850  233.539
150.70  1950.871  506.048  451.499   54.549   948.459 1245.474 1141.367  104.108    20.308 2355.093 2152.016  203.078
150.80  1940.858  460.326  400.437   59.889   877.205 1122.042 1093.985   28.057     0.000 1922.702 1729.778  192.924
150.90  1920.746  453.490  385.711   67.779   755.467 1317.973 1255.933   62.040    20.308 2105.169 1881.783  223.385
151.00  1882.956  493.971  431.987   61.983   801.504 1236.435 1148.416   88.019     0.000 1983.626 1811.010  172.616
151.10  1972.372  455.497  400.862   54.635   824.513 1196.646 1092.712  103.935     0.000 2095.608 1709.761  385.847
151.20  1924.162  447.580  392.085   55.495   780.024 1213.332 1111.647  101.685    10.154 2252.943 1898.261  354.682
151.30  1884.633  436.970  372.029   64.941   864.976 1155.372 1019.749  135.623     0.000 2231.639 1927.224  304.415
151.40  1915.430  413.111  358.363   54.748   869.342 1069.425  973.186   96.239     0.000 2010.766 1685.842  324.924
151.50  1900.301  419.914  365.195   54.720   742.107 1218.079 1079.342  138.737     0.000 2105.460 1750.074  355.386
151.60  1933.353  409.058  334.612   74.446   648.157 1274.484 1128.482  146.001    50.769 1748.172 1494.325  253.847
151.70  1979.071  346.976  282.193   64.783   841.242 1209.456 1090.434  119.022     0.000 2145.484 1780.145  365.339
151.80  1928.491  391.926  328.173   63.753   717.807 1223.991 1063.075  160.916    20.308 2001.620 1747.773  253.847
151.90  1969.144  355.884  297.951   57.933   660.093 1293.512 1082.790  210.722     0.000 1958.492 1674.384  284.108
152.00  1930.410  392.002  334.900   57.103   796.188 1186.724 1073.623  113.101    60.923 2023.135 1637.489  385.646
152.10  1978.641  421.836  360.943   60.893   950.256 1092.173  976.480  115.693   131.799 2064.856 1790.802  274.054
152.20  1999.365  405.079  351.486   53.593   910.232 1117.292 1000.084  117.207    20.308 2130.807 1846.498  284.309
152.30  1861.502  361.463  304.235   57.228   790.212 1204.616 1071.715  132.901    10.154 1750.689 1527.303  223.385
152.40  1915.264  404.219  348.866   55.353   799.563 1277.208 1192.385   84.823     0.000 1961.708 1799.246  162.462
152.50  1866.296  414.763  355.111   59.652   806.952 1193.034 1117.636   75.398     0.000 2030.773 1827.695  203.078
152.60  1919.756  432.639  378.186   54.453   770.504 1348.405 1256.105   92.300     0.000 2276.274 1921.292  354.982
152.70  1811.157  432.973  376.943   56.030   830.891 1283.826 1183.177  100.649    10.154 2101.246 1776.322  324.924
152.80  1837.380  488.119  432.244   55.875   640.118 1319.916 1230.507   89.408    60.923 1616.370 1392.984  223.385
152.90  1977.071  458.869  405.445   53.423   749.581 1391.810 1224.926  166.884     0.000 1557.049 1262.586  294.463
153.00  1819.696  537.987  479.379   58.608   732.034 1300.053 1159.542  140.511    10.154 1675.178 1401.023  274.155
153.10  1965.096  477.699  418.582   59.117   917.934 1155.703 1060.588   95.115    91.385 1643.713 1308.635  335.078
153.20  1893.210  462.323  408.590   53.733   804.224 1340.376 1198.179  142.197    20.308 2280.399 2006.244  274.155
153.30  1912.993  454.332  399.486   54.846   721.615 1209.797 1099.982  109.815     0.000 2203.383 1888.613  314.770
153.40  1901.924  491.391  436.996   54.395   679.246 1301.660 1185.879  115.781    10.154 1563.488 1279.180  284.309
153.50  1864.734  431.001  376.224   54.777   700.430 1232.847 1101.589  131.259     0.000 1890.932 1566.008  324.924
153.60  1961.840  472.032  419.031   53.001   871.981 1226.049 1137.247   88.802    10.154 2412.697 2128.389  284.309
153.70  1907.783  422.598  368.160   54.438   751.578 1227.707 1100.384  127.324     0.000 1391.082 1188.004  203.078
153.80  1876.143  430.068  381.014   49.055   769.130 1147.069 1043.135  103.935     0.000 2039.517 1663.925  375.593
153.90  1942.646  403.931  346.999   56.932   692.169 1224.101 1112.038  112.063    50.769 1451.793 1218.656  233.137
154.00  1851.702  473.351  410.565   62.786   669.345 1284.431 1119.407  165.024     0.000 2039.118 1815.733  223.385
154.10  1895.532  411.592  355.254   56.338   821.220 1222.115 1096.395  125.720    10.154 1945.514 1732.283  213.231
154.20  1967.836  462.415  407.666   54.749   705.185 1333.402 1199.204  134.198     0.000 2054.192 1840.961  213.231
154.30  2067.186  389.207  336.459   52.748   790.826 1264.261 1126.306  137.955     0.000 2377.300 2103.145  274.155
154.40  2020.108  434.662  373.061   61.601   792.864 1247.012 1145.069  101.943     0.000 2237.464 1983.617  253.847
154.50  2034.999  461.379  410.392   50.988   829.267 1227.906 1141.096   86.810     0.000 2277.781 1963.011  314.770
154.60  1940.425  502.709  454.063   48.647   638.432 1310.888 1144.351  166.537    30.462 1495.133 1170.209  324.924
154.70  1991.632  471.188  415.848   55.340   751.792 1368.368 1228.421  139.947     0.000 1720.221 1456.221  264.001
154.80  1965.853  422.347  367.795   54.552   785.906 1218.913 1066.902  152.011     0.000 2096.515 1893.437  203.078
154.90  1901.926  491.172  444.243   46.929   681.107 1362.013 1252.198  109.814     0.000 1965.215 1721.522  243.693
155.00  1946.858  538.289  483.005   55.284   755.986 1306.729 1165.268  141.461     0.000 1618.890 1253.753  365.138
155.10  1957.919  503.885  450.518   53.367   787.240 1220.839 1151.449   69.390     0.000 2339.815 2045.554  294.261
155.20  1952.065  526.344  474.920   51.424   700.424 1404.283 1258.714  145.568   111.693 1587.825 1384.747  203.078
155.30  1999.946  487.943  431.448   56.495   788.360 1297.399 1172.497  124.902    20.308 1479.853 1327.545  152.308
155.40  2038.107  446.514  385.383   61.131   789.880 1384.206 1219.746  164.460   111.693 1812.111 1598.879  213.232
155.50  2022.795  487.089  433.018   54.071   720.309 1440.418 1291.823  148.595    20.106 1789.895 1486.285  303.611
155.60  1977.106  476.028  427.494   48.534   630.261 1426.326 1331.774   94.553     0.000 2166.997 1903.398  263.599
155.70  2001.836  463.763  406.084   57.679   803.958 1294.107 1177.551  116.556     0.000 1446.973 1183.677  263.296
155.80  2032.282  556.527  499.397   57.130   813.180 1390.376 1277.801  112.575   121.847 1489.197 1215.042  274.155
155.90  2006.346  535.804  480.591   55.214   797.486 1412.341 1280.263  132.078    50.769 1529.711 1306.527  223.184
156.00  1933.803  620.714  563.429   57.285   849.918 1347.710 1242.134  105.575    20.308 1559.065 1346.438  212.627
156.10  1965.389  586.215  534.497   51.718   833.665 1381.448 1263.032  118.417     0.000 1549.019 1254.959  294.060
156.20  1931.756  564.968  503.315   61.653   656.893 1405.877 1313.184   92.693     0.000 1652.770 1510.615  142.154
156.30  1911.261  560.105  516.292   43.813   646.294 1479.107 1391.434   87.673     0.000 1743.752 1378.414  365.339
156.40  1955.631  548.212  492.506   55.707   727.409 1441.456 1358.968   82.488     0.000 1520.669 1327.746  192.924
156.50  1974.576  563.754  510.260   53.494   677.904 1530.549 1434.009   96.540     0.000 1833.117 1477.731  355.386
156.60  1899.344  545.160  484.409   60.751   772.884 1353.087 1227.756  125.331     0.000 1927.327 1521.172  406.155
156.70  2010.356  505.861  446.380   59.481   808.639 1422.588 1291.290  131.297     0.000 1795.725 1389.570  406.155
156.80  1956.837  518.444  458.496   59.948   751.782 1363.843 1231.117  132.726     0.000 1549.214 1264.905  284.309
156.90  1947.635  558.377  504.208   54.169   854.474 1392.343 1252.439  139.904     0.000 1366.350 1031.272  335.078
157.00  2004.265  554.632  494.641   59.991   812.396 1405.219 1288.665  116.554     0.000 1720.725 1305.021  415.705
157.10  1860.406  542.844  483.051   59.793   686.513 1349.926 1232.417  117.509     0.000 1537.756 1314.371  223.385
157.20  1931.667  475.753  420.131   55.622   848.981 1235.450 1114.698  120.752     0.000 1766.070 1481.762  284.309
157.30  1972.839  559.443  507.090   52.352   716.469 1420.825 1308.770  112.055     0.000 1552.939 1329.554  223.385
157.40  2087.737  511.985  457.180   54.805   866.174 1372.937 1274.626   98.311    40.616 1860.671 1434.712  425.959
157.50  1973.981  555.776  504.918   50.859   865.444 1294.412 1191.562  102.849     0.000 1750.483 1395.097  355.386
157.60  1972.306  556.318  499.470   56.848   878.464 1351.878 1272.760   79.118    10.154 2053.092 1657.493  395.599
157.70  1942.253  473.948  420.341   53.607   858.922 1323.258 1255.640   67.618    10.154 1758.430 1372.583  385.847
157.80  1945.033  476.510  418.845   57.665   678.079 1451.487 1294.547  156.940     0.000 1759.232 1353.076  406.155
157.90  1870.479  566.419  513.065   53.354   639.984 1480.934 1303.155  177.778     0.000 1755.412 1390.074  365.339
158.00  1904.736  552.297  496.083   56.214   674.318 1495.802 1398.785   97.017     0.000 2138.346 1813.422  324.924
158.10  1934.549  505.749  453.904   51.845   727.571 1539.807 1403.187  136.620     0.000 2334.579 2029.962  304.616
158.20  2185.633  516.884  456.104   60.780   838.385 1522.816 1419.964  102.853     0.000 2301.912 1976.988  324.924
158.30  2138.436  499.756  451.334   48.422   864.454 1447.918 1346.452  101.467     0.000 2515.035 2159.649  355.386
158.40  1981.611  534.136  475.500   58.636   662.295 1488.653 1367.338  121.315     0.000 2291.245 1905.397  385.847
158.50  1941.757  620.650  551.818   68.833   747.071 1529.295 1377.889  151.406     0.000 1742.641 1387.255  355.386
158.60  2033.378  583.144  522.426   60.718   941.632 1325.107 1236.390   88.716    20.308 2556.959 2171.112  385.847
158.70  2117.334  523.054  460.558   62.497   863.504 1385.495 1259.597  125.898    20.308 2593.351 2177.042  416.309
158.80  2087.744  515.005  460.694   54.311   729.481 1522.167 1401.155  121.012    30.462 2429.082 1942.300  486.783
158.90  2005.251  581.216  531.132   50.083   716.463 1556.189 1429.081  127.108     0.000 2543.581 2117.822  425.759
159.00  1967.289  561.916  507.054   54.862   700.173 1505.560 1415.287   90.273     0.000 2407.763 2062.933  344.830
159.10  2014.475  471.356  424.653   46.703   711.584 1600.625 1486.227  114.397     0.000 2417.015 1960.492  456.522
159.20  2144.423  428.698  376.317   52.380   895.237 1324.278 1222.851  101.427     0.000 2457.926 2103.144  354.782
159.30  2097.115  521.783  465.076   56.706   759.469 1504.909 1363.363  141.547     0.000 2355.789 1849.001  506.788
159.40  2116.004  497.868  444.149   53.719   695.071 1494.185 1325.097  169.088     0.000 2216.050 1769.681  446.368
159.50  2204.570  512.439  456.635   55.805   780.275 1530.467 1440.713   89.753     0.000 2236.360 1982.513  253.847
159.60  2059.685  548.425  494.860   53.564   817.411 1469.934 1328.560  141.374     0.000 2460.948 2015.385  445.563
159.70  1936.199  557.724  504.699   53.025   621.568 1569.815 1433.368  136.447     0.000 2479.756 2084.057  395.699
159.80  2146.146  445.398  395.852   49.547   626.503 1542.532 1374.265  168.267     0.000 2518.059 2041.631  476.428
159.90  2056.071  492.724  439.061   53.663   654.471 1558.434 1446.891  111.544     0.000 2423.950 1967.328  456.622
160.00  1958.406  544.251  489.589   54.663   701.990 1412.943 1280.301  132.642     0.000 2343.223 1957.577  385.646
160.10  2028.327  470.384  414.498   55.887   748.890 1378.835 1266.907  111.928     0.000 2247.615 1872.123  375.492
160.20  2014.163  512.510  457.508   55.002   787.324 1443.826 1343.096  100.730    10.154 2182.075 1938.382  243.693
160.30  2094.500  423.146  370.694   52.452   744.909 1458.271 1331.773  126.499     0.000 2219.977 1875.348  344.628
160.40  1982.471  548.212  493.112   55.101   742.311 1442.627 1307.134  135.493     0.000 2280.500 1955.576  324.924
160.50  1985.749  506.270  448.182   58.088   724.810 1378.684 1264.547  114.138     0.000 2056.813 1742.043  314.770
160.60  2115.978  435.556  382.667   52.888   614.566 1442.060 1383.608   58.453     0.000 2118.641 1712.485  406.155
160.70  2090.237  461.680  400.647   61.033   790.998 1364.272 1222.811  141.462     0.000 1568.422 1121.853  446.569
160.80  2026.159  421.941  361.908   60.032   646.339 1397.745 1272.154  125.591    10.154 1849.512 1332.471  517.042
160.90  2110.224  375.640  318.792   56.847   727.709 1444.747 1278.729  166.017    10.154 2350.774 1924.311  426.463
161.00  1970.936  407.286  358.640   48.647   654.303 1439.974 1308.110  131.864     0.000 1611.448 1316.985  294.463
161.10  1956.172  463.089  405.762   57.327   691.351 1364.502 1236.961  127.541     0.000 2270.649 1824.079  446.570
161.20  2015.370  415.234  365.882   49.352   608.727 1454.341 1301.119  153.222     0.000 1627.636 1252.647  374.989
161.30  2052.235  404.887  355.635   49.253   712.276 1395.720 1205.188  190.533    20.308 2426.577 1878.870  547.707
161.40  2024.111  449.885  388.007   61.878   767.401 1390.180 1230.041  160.139     0.000 2487.799 1969.951  517.848
161.50  2014.996  487.600  426.314   61.286   706.440 1529.999 1347.638  182.362    10.154 2510.821 2024.038  486.783
161.60  2048.197  386.163  333.810   52.353   678.942 1440.967 1307.635  133.333     0.000 1569.227 1071.687  497.540
161.70  2073.539  445.394  388.180   57.213   733.633 1488.888 1308.819  180.068     0.000 1506.293 1130.599  375.694
161.80  2018.069  413.867  358.992   54.875   741.029 1373.236 1261.260  111.976     0.000 1549.522 1123.059  426.463
161.90  1981.172  435.213  379.576   55.637   698.912 1430.119 1318.622  111.497     0.000 2148.598 1813.520  335.078
162.00  2099.342  396.025  340.980   55.045   708.335 1476.035 1330.250  145.785     0.000 2322.011 1844.980  477.031
162.10  2030.604  362.812  310.375   52.438   698.905 1349.235 1248.374  100.860     0.000 1936.574 1551.432  385.142
162.20  2043.055  397.953  347.461   50.493   706.731 1219.280 1084.002  135.278     0.000 1813.020 1437.327  375.694
162.30  2099.590  393.969  339.646   54.323   767.918 1403.791 1314.729   89.062     0.000 2428.679 2093.802  334.877
162.40  2143.417  401.761  344.970   56.791   846.555 1358.087 1252.771  105.316     0.000 2562.086 2014.079  548.007
162.50  2109.525  402.693  350.061   52.632   760.819 1361.760 1182.994  178.766    10.154 2450.997 1802.659  648.338
162.60  2106.680  387.692  327.267   60.426   781.273 1287.877 1169.459  118.418    40.616 2372.685 1854.837  517.848
162.70  2150.749  345.212  285.700   59.512   924.582 1280.872 1121.516  159.356    50.769 2501.468 1974.472  526.996
162.80  2028.836  340.404  283.909   56.495   758.832 1293.237 1130.855  162.383    30.462 2469.091 1971.551  497.540
162.90  1892.556  396.162  340.821   55.341   856.147 1205.310 1078.548  126.762     0.000 2322.014 1956.474  365.540
163.00  1930.713  408.096  350.219   57.877   791.898 1332.541 1189.480  143.061     0.000 2502.474 2004.934  497.540
163.10  1910.965  431.121  367.889   63.232   769.509 1312.748 1189.531  123.217     0.000 2198.864 1945.017  253.847
163.20  1937.259  439.525  380.732   58.793   766.785 1370.459 1256.798  113.662     0.000 2321.007 1985.929  335.078
163.30  1884.406  483.522  418.922   64.600   730.078 1284.887 1173.386  111.500     0.000 2151.305 1795.919  355.386
163.40  2003.712  383.693  334.243   49.450   831.894 1215.339 1130.428   84.911     0.000 2382.838 1976.683  406.155
163.50  1965.661  438.367  375.559   62.808   752.642 1271.016 1135.871  135.145     0.000 2008.152 1653.472  354.680
163.60  2019.035  455.198  396.027   59.171   732.502 1242.523 1119.307  123.217     0.000 1957.780 1683.726  274.054
163.70  1950.414  459.222  405.165   54.057   779.842 1309.060 1189.561  119.499     0.000 2159.951 1855.335  304.616
163.80  2111.587  436.175  379.003   57.172   724.507 1405.169 1244.858  160.311     0.000 2150.503 1785.165  365.338
163.90  2011.867  446.526  393.485   53.042   639.554 1426.701 1284.547  142.153     0.000 2170.205 1743.843  426.362
164.00  1963.942  474.734  419.379   55.354   682.481 1564.576 1428.173  136.403     0.000 2273.260 1816.436  456.824
164.10  2049.869  489.764  431.662   58.102   645.688 1653.642 1497.654  155.989     0.000 2309.351 1872.734  436.617
164.20  2040.510  480.578  428.790   51.788   706.258 1545.305 1403.195  142.110     0.000 2329.961 1893.646  436.315
164.30  1967.795  454.234  401.911   52.324   722.564 1457.113 1324.816  132.296     0.000 2237.774 1760.743  477.031
164.40  2004.086  475.347  425.939   49.408   825.056 1322.771 1220.697  102.074     0.000 2381.031 1924.509  456.521
164.50  2015.377  467.094  419.377   47.717   772.405 1376.334 1272.659  103.675     0.000 2354.082 1927.719  426.362
164.60  1964.827  432.535  381.028   51.507   774.610 1336.908 1243.956   92.953     0.000 2150.201 1643.011  507.190
164.70  1993.737  462.283  404.660   57.623   767.431 1351.304 1249.358  101.946     0.000 2450.491 2004.022  446.468
164.80  1927.124  486.804  429.165   57.638   747.888 1389.259 1243.301  145.958     0.000 2202.676 1756.309  446.368
164.90  2058.206  478.398  421.296   57.102   739.894 1480.516 1332.397  148.120     0.000 2362.219 1874.833  487.386
165.00  1944.722  512.659  462.787   49.872   923.417 1384.477 1264.632  119.845     0.000 2361.027 1823.375  537.652
165.10  1985.225  464.969  407.882   57.087   762.285 1405.653 1295.320  110.333     0.000 2320.107 1853.231  466.877
165.20  2030.793  521.007  474.220   46.787   865.312 1438.721 1332.193  106.529     0.000 2475.627 1785.163  690.464
165.30  1921.880  550.335  503.632   46.703   781.094 1324.975 1215.074  109.901    30.462 2329.355 1832.319  497.036
165.40  1821.945  528.500  477.049   51.452   861.125 1363.796 1259.472  104.324    20.308 2383.036 1936.265  446.771
165.50  1920.988  504.046  453.539   50.507   924.676 1233.796 1192.032   41.764    10.154 2403.245 2058.013  345.232
165.60  1938.678  461.500  410.950   50.549   856.282 1290.817 1188.611  102.205    10.154 2313.670 2019.711  293.959
165.70  1849.564  451.179  392.006   59.173   682.917 1347.710 1227.865  119.845    10.154 2229.020 1904.196  324.823
165.80  1885.166  478.113  420.532   57.581   744.656 1474.299 1319.435  154.864     0.000 2399.726 2054.494  345.232
165.90  1905.542  513.142  456.224   56.918   950.129 1351.391 1237.254  114.138    10.154 2594.052 2116.921  477.131
166.00  1930.936  459.204  408.332   50.873   912.657 1360.547 1208.363  152.184    10.154 2552.130 2085.152  466.978
166.10  1915.508  475.244  420.651   54.593   892.196 1405.859 1265.089  140.770    20.308 2543.687 2117.728  425.959
166.20  1917.319  466.067  410.306   55.762   789.350 1407.545 1242.045  165.500     0.000 2413.393 1966.723  446.670
166.30  1935.240  470.157  410.983   59.174   772.141 1387.369 1222.476  164.894     0.000 2370.675 1913.750  456.925
166.40  1871.556  574.112  522.182   51.930   729.685 1385.186 1229.543  155.643     0.000 2504.275 2098.220  406.054
166.50  1890.043  565.745  510.068   55.677   757.176 1475.997 1287.541  188.457    30.462 2602.103 2023.835  578.267
166.60  2030.643  456.774  396.080   60.695   806.514 1400.059 1277.274  122.784    20.308 2627.133 2068.669  558.463
166.70  2014.006  500.896  450.038   50.859   856.022 1494.135 1333.304  160.831    50.769 2577.064 2039.009  538.055
166.80  1998.824  463.845  404.756   59.088   779.191 1475.714 1278.438  197.276     0.000 2545.192 2017.694  527.498
166.90  1904.348  500.327  445.297   55.030   752.333 1484.722 1354.416  130.306     0.000 2455.222 1999.104  456.118
167.00  1952.053  441.980  383.667   58.313   694.674 1453.345 1295.973  157.372     0.000 2242.094 1754.707  487.386
167.10  2047.326  445.978  394.993   50.985   744.597 1605.480 1404.832  200.648     0.000 2305.733 1757.423  548.309
167.20  2183.451  359.445  301.243   58.202   827.865 1451.303 1293.802  157.501    10.154 2225.607 1646.936  578.671
167.30  2083.610  465.659  409.530   56.129   871.232 1593.275 1410.958  182.317     0.000 2417.923 1808.791  609.132
167.40  2009.838  426.384  373.806   52.578   898.816 1428.867 1245.167  183.699     0.000 2071.591 1685.744  385.848
167.50  2026.356  437.822  383.356   54.466   874.855 1635.968 1441.674  194.294     0.000 2231.837 1484.172  747.666
167.60  1990.782  467.193  412.134   55.058   749.925 1522.520 1334.453  188.067    10.154 2301.309 1925.615  375.694
167.70  1982.569  450.772  392.669   58.103   785.936 1390.830 1184.430  206.400    71.077 2223.491 1837.644  385.847
167.80  2069.271  442.634  388.717   53.917   793.297 1481.047 1312.956  168.092     0.000 2386.862 2001.618  385.244
167.90  1999.514  460.307  406.672   53.635   634.795 1464.526 1310.010  154.516    30.462 2114.414 1789.490  324.924
168.00  2033.701  405.530  350.739   54.791   627.105 1534.958 1342.264  192.694     0.000 1981.511 1474.219  507.292
168.10  2066.486  419.887  361.123   58.764   585.644 1460.125 1283.817  176.308     0.000 1942.608 1556.761  385.847
168.20  2071.406  387.635  328.632   59.003   688.921 1490.826 1354.726  136.100    20.308 2171.520 1846.898  324.622
168.30  2062.823  383.590  329.998   53.592   845.948 1329.211 1199.422  129.789    20.308 2037.106 1671.567  365.540
168.40  2009.476  427.470  375.173   52.297   805.699 1406.397 1254.991  151.406     0.000 2143.071 1747.070  396.001
168.50  1997.368  431.745  381.098   50.647   666.046 1398.613 1231.428  167.185     0.000 1972.862 1628.033  344.829
168.60  1968.321  446.726  388.693   58.033   644.133 1406.867 1225.112  181.755     0.000 1883.287 1487.286  396.001
168.70  1943.039  481.706  424.408   57.298   694.116 1476.076 1289.910  186.166     0.000 1993.576 1709.267  284.309
168.80  1975.267  513.729  455.965   57.764   576.735 1575.251 1381.563  193.688     0.000 1963.513 1587.819  375.693
168.90  1957.436  445.814  398.506   47.308   530.081 1525.414 1313.135  212.279     0.000 1962.309 1505.687  456.622
169.00  1932.748  432.244  380.117   52.127   557.666 1582.777 1391.034  191.743     0.000 1960.297 1513.526  446.771
169.10  2090.500  437.064  384.570   52.494   732.811 1369.450 1218.044  151.406     0.000 2124.465 1728.464  396.001
169.20  1963.095  455.205  404.614   50.591   576.685 1443.756 1229.488  214.268     0.000 2040.223 1502.369  537.854
169.30  2061.064  412.396  351.363   61.034   515.907 1399.373 1177.237  222.136     0.000 1832.214 1415.905  416.309
169.40  2057.036  422.283  372.058   50.225   730.125 1351.872 1168.732  183.140     0.000 2175.238 1698.207  477.031
169.50  1970.429  436.145  379.706   56.440   671.884 1370.236 1261.848  108.387     0.000 2001.809 1646.524  355.285
169.60  2100.810  445.901  391.900   54.001   622.472 1361.947 1170.724  191.223     0.000 1994.581 1547.911  446.670
169.70  1968.677  435.903  372.502   63.400   601.978 1411.372 1188.111  223.261    10.154 1938.684 1583.298  355.386
169.80  2056.929  396.835  337.154   59.681   715.683 1574.100 1314.263  259.837     0.000 2162.871 1594.758  568.114
169.90  1975.148  421.079  358.693   62.386   781.096 1400.905 1200.040  200.865     0.000 2111.903 1583.901  528.002
170.00  2023.156  412.817  361.366   51.451   812.702 1351.950 1169.415  182.534     0.000 2236.765 1698.810  537.955
170.10  2045.033  429.200  368.251   60.949   756.534 1358.097 1201.375  156.722    10.154 2115.619 1659.097  456.521
170.20  2023.621  436.531  387.293   49.238   812.350 1346.080 1225.198  120.882     0.000 2093.204 1798.742  294.462
170.30  1901.265  493.081  441.406   51.676   794.638 1367.441 1256.157  111.284     0.000 1892.141 1536.755  355.386
170.40  1941.548  442.580  390.777   51.803   749.279 1386.149 1251.345  134.804     0.000 2061.032 1746.262  314.770
170.50  1825.151  554.652  503.778   50.874   639.070 1574.953 1442.570  132.383     0.000 1943.907 1609.030  334.876
170.60  1926.758  482.694  424.212   58.482   800.773 1344.512 1208.241  136.271     0.000 2024.135 1607.826  416.309
170.70  1926.278  473.377  414.218   59.159   808.636 1392.027 1242.396  149.632     0.000 1973.063 1435.109  537.954
170.80  1986.864  473.333  423.023   50.310   712.920 1482.562 1328.522  154.040     0.000 2008.051 1642.511  365.540
170.90  1887.469  529.047  468.409   60.638   722.474 1555.375 1378.550  176.825     0.000 1962.913 1282.603  680.310
171.00  1979.032  443.414  387.214   56.200   643.183 1523.385 1341.457  181.928     0.000 2136.131 1384.945  751.185
171.10  1947.523  460.134  409.528   50.606   802.366 1301.030 1164.586  136.445     0.000 2066.562 1467.785  598.776
171.20  1844.022  489.108  430.964   58.144   732.797 1473.948 1290.422  183.526    10.154 2064.145 1465.267  598.877
171.30  1963.677  472.236  420.460   51.775   795.406 1393.149 1246.845  146.304     0.000 2024.938 1415.705  609.233
171.40  2035.727  435.478  376.656   58.821   758.398 1508.298 1307.649  200.648     0.000 2023.131 1394.295  628.836
171.50  2007.648  399.189  346.623   52.566   810.277 1316.683 1159.311  157.372    40.414 1971.558 1585.711  385.848
171.60  2040.240  410.940  360.434   50.507   775.126 1478.596 1321.659  156.938     0.000 1961.104 1504.180  456.925
171.70  1934.850  520.037  467.473   52.564   830.423 1404.440 1219.960  184.479    40.616 1800.446 1405.047  395.398
171.80  1936.124  540.649  482.464   58.185   717.678 1449.657 1257.570  192.086    30.462 2055.803 1649.848  405.954
171.90  1948.638  446.577  389.970   56.607   686.629 1359.333 1189.773  169.560    10.154 2033.377 1617.068  416.309
172.00  1996.497  426.277  366.753   59.525   669.693 1437.235 1233.397  203.838     0.000 1994.679 1528.203  466.475
172.10  2019.178  486.890  420.222   66.668   694.026 1405.862 1215.290  190.572     0.000 2015.491 1609.336  406.155
172.20  1893.950  484.626  422.313   62.313   750.272 1324.502 1187.024  137.478     0.000 2002.021 1606.221  395.800
172.30  2007.067  450.015  398.001   52.014   734.400 1397.374 1221.847  175.527     0.000 1861.368 1465.569  395.800
172.40  1951.629  462.989  416.356   46.633   758.661 1357.552 1202.310  155.242     0.000 1782.652 1386.651  396.001
172.50  1991.500  453.718  406.410   47.308   659.531 1416.921 1320.466   96.455     0.000 1881.378 1546.300  335.078
172.60  1898.762  425.523  372.044   53.478   649.535 1326.179 1179.616  146.564    10.154 1730.475 1415.806  314.670
172.70  1882.310  456.053  405.392   50.661   617.244 1488.908 1284.239  204.669     0.000 1883.287 1456.924  426.362
172.80  1996.326  448.430  397.288   51.143   733.629 1382.000 1240.020  141.980    30.462 2245.910 1941.495  304.415
172.90  1998.203  417.018  361.284   55.734   726.456 1425.823 1285.053  140.770     0.000 2153.921 1849.305  304.616
173.00  1930.167  530.094  481.348   48.746   708.507 1427.100 1322.560  104.540     0.000 2006.143 1711.681  294.463
173.10  1941.577  478.449  427.533   50.916   796.700 1313.914 1161.773  152.140     0.000 1944.616 1528.307  416.309
173.20  1840.576  491.928  436.926   55.002   789.530 1324.717 1187.147  137.571    20.308 1862.983 1466.982  396.001
173.30  1975.692  476.403  418.343   58.060   790.054 1300.500 1159.902  140.597    30.462 2022.527 1657.189  365.339
173.40  1953.234  487.440  428.944   58.496   877.632 1231.936 1089.955  141.980    10.154 2052.386 1636.279  416.108
173.50  1822.972  467.519  410.560   56.958   790.526 1268.555 1138.896  129.659     0.000 1933.153 1567.814  365.339
173.60  1829.657  506.522  445.291   61.230   885.982 1236.046 1055.673  180.372    10.154 1981.512 1555.150  426.362
173.70  1901.922  500.219  443.005   57.214   819.495 1391.476 1247.247  144.229     0.000 1963.921 1638.997  324.924
173.80  1951.408  416.517  356.780   59.736   852.869 1353.730 1215.468  138.262     0.000 2005.039 1619.593  385.445
173.90  2007.557  404.168  347.376   56.792   896.012 1334.796 1225.500  109.296    50.769 1965.024 1559.472  405.552
174.00  2022.846  387.985  331.531   56.454   866.745 1274.014 1148.981  125.033    50.769 1870.824 1596.670  274.155
174.10  1913.542  450.428  391.101   59.327   882.089 1263.634 1123.037  140.597    60.923 1900.683 1545.298  355.386
174.20  1963.139  421.420  362.783   58.637   931.328 1203.711 1039.121  164.590    10.154 2114.815 1719.820  394.995
174.30  2038.625  413.860  353.237   60.623   865.748 1400.768 1194.716  206.052    20.207 1960.399 1494.326  466.072
174.40  1987.760  422.254  357.980   64.273   864.277 1241.711 1095.969  145.741    50.769 1940.389 1484.672  455.717
174.50  2009.045  417.295  361.139   56.156   940.803 1300.758 1109.363  191.395    30.462 2197.151 1821.659  375.492
174.60  2009.178  395.133  342.851   52.282   855.848 1277.313 1124.180  153.132    91.385 1971.551 1586.106  385.445
174.70  2061.777  385.465  333.746   51.719   998.780 1188.077 1029.452  158.625     0.000 2143.060 1726.952  416.108
174.80  2075.447  420.970  365.686   55.284   900.601 1268.304 1137.997  130.307    10.154 2185.395 1657.795  527.600
174.90  2063.798  359.024  302.218   56.806   925.151 1227.532 1053.774  173.757    50.769 1921.994 1446.169  475.825
175.00  2021.793  396.765  341.933   54.832   898.823 1272.311 1110.618  161.693    10.154 1913.046 1649.246  263.800
175.10  2081.238  397.092  344.937   52.156   871.535 1344.137 1217.851  126.287     0.000 2014.384 1669.252  345.131
175.20  2048.843  401.066  353.687   47.378   814.037 1219.177 1102.013  117.164    10.154 1851.919 1486.681  365.238
175.30  2091.959  411.250  363.857   47.393   893.716 1303.313 1105.909  197.405    20.308 2046.152 1549.617  496.535
175.40  2050.903  396.167  334.606   61.560   817.283 1272.321 1040.719  231.602    30.462 1968.644 1533.233  435.410
175.50  2028.492  412.904  361.426   51.479  1025.836 1227.358 1094.673  132.685    20.308 2092.898 1596.264  496.633
175.60  2036.196  404.769  346.188   58.581  1054.323 1225.969 1051.391  174.579   101.539 2066.360 1599.583  466.776
175.70  2081.261  410.509  357.297   53.212   871.801 1278.288 1142.447  135.842     0.000 1869.319 1545.199  324.120
175.80  2087.922  377.984  325.505   52.479  1112.174 1264.495 1137.905  126.589    20.308 2074.204 1720.126  354.079
175.90  2076.354  404.822  346.663   58.159  1015.509 1202.019  988.097  213.922     0.000 2039.821 1624.417  415.404
176.00  2067.370  435.082  376.684   58.398   984.890 1303.233 1082.825  220.407    20.107 2234.453 1739.829  494.624
176.10  2080.877  424.049  369.118   54.932  1085.840 1158.573  999.471  159.101    60.923 2090.085 1736.409  353.676
176.20  2121.850  421.010  366.163   54.847  1043.477 1332.569 1160.325  172.245    40.616 2284.309 1838.544  445.765
176.30  2119.760  411.855  358.544   53.311  1203.397 1220.775 1027.173  193.602   152.308 2325.533 2122.455  203.077
176.40  2145.485  426.773  364.528   62.246  1028.171 1195.191 1081.658  113.533    50.568 2119.242 1785.773  333.469
176.50  2111.136  424.588  381.043   43.545  1158.001 1126.999 1005.512  121.488     0.000 2174.832 1860.062  314.770
176.60  2099.123  417.115  365.819   51.296  1180.043 1213.592 1107.798  105.793    60.923 2194.733 1809.188  385.546
176.70  2039.494  438.713  383.303   55.410   978.327 1278.957 1131.529  147.428    50.769 2165.381 1718.912  446.469
176.80  2125.585  408.524  348.957   59.567  1007.853 1470.402 1265.344  205.058    40.616 2548.514 2031.068  517.446
176.90  2092.546  408.773  360.492   48.281  1005.605 1343.612 1222.124  121.488    81.231 2194.139 1747.871  446.268
177.00  2101.348  374.690  311.378   63.312  1098.860 1251.958 1074.183  177.776   162.462 1982.113 1636.881  345.232
177.10  2074.209  396.809  341.201   55.608   940.844 1383.210 1201.542  181.668    60.923 2004.128 1587.819  416.309
177.20  2150.152  413.990  355.253   58.736  1057.519 1258.826 1086.755  172.072    91.385 2116.420 1710.265  406.155
177.30  2090.385  396.480  347.016   49.464   987.837 1256.711 1095.925  160.787   152.308 2000.310 1614.462  385.848
177.40  2122.629  515.091  459.018   56.073  1135.689 1363.581 1225.406  138.175    50.769 2086.159 1791.697  294.462
177.50  2114.486  417.324  361.872   55.453  1095.836 1231.886 1086.187  145.699    30.462 1973.156 1638.682  334.475
177.60  2108.475  413.843  365.210   48.633   996.096 1365.825 1241.229  124.596    30.462 2074.096 1779.634  294.462
177.70  2122.265  367.713  315.093   52.620  1088.264 1350.905 1176.682  174.223    91.385 2217.160 1893.644  323.516
177.80  2174.326  382.752  335.049   47.703  1064.235 1294.573 1179.924  114.650    20.308 1933.154 1578.271  354.883
177.90  2154.938  355.925  305.615   50.310  1098.083 1281.765 1183.713   98.052    40.616 2227.408 1831.508  395.900
178.00  2153.573  390.346  342.038   48.308   978.151 1227.397 1078.110  149.287   111.693 2183.882 1849.608  334.274
178.10  2151.303  421.975  370.906   51.069   908.372 1437.652 1326.541  111.112     0.000 2062.040 1636.582  425.458
178.20  2194.596  400.695  339.548   61.147   790.606 1389.137 1247.935  141.202     0.000 2021.320 1666.940  354.380
178.30  2198.292  412.374  358.583   53.791  1057.612 1360.602 1269.724   90.878    81.231 2086.569 1762.248  324.321
178.40  2184.595  421.920  369.751   52.169  1135.568 1244.645 1123.157  121.488    70.876 2143.766 1788.582  355.184
178.50  2152.349  386.912  334.024   52.888  1074.512 1377.686 1265.926  111.759    20.308 2253.256 1826.893  426.363
178.60  2146.203  425.585  368.385   57.201  1094.478 1390.954 1251.178  139.775    40.616 2356.901 1940.693  416.208
178.70  2153.758  431.164  379.276   51.887  1051.423 1426.398 1322.204  104.194    71.077 2174.133 1788.688  385.445
178.80  2161.102  418.621  368.509   50.112  1005.729 1381.353 1240.065  141.288    50.769 2002.926 1587.421  415.505
178.90  2169.698  373.923  327.629   46.294  1007.412 1306.684 1171.880  134.803   141.953 2011.864 1707.248  304.616
179.00  2066.640  422.547  372.152   50.395  1158.477 1157.973 1054.082  103.891    40.616 1941.399 1617.279  324.120
179.10  2110.023  460.292  403.063   57.228  1037.380 1415.805 1293.452  122.353   142.054 2254.856 1919.980  334.876
179.20  2144.500  410.107  356.162   53.945   905.820 1324.614 1162.315  162.299    50.467 1952.951 1557.352  395.599
179.30  2150.103  432.172  373.281   58.891   850.526 1524.025 1369.638  154.388    80.727 1651.560 1297.582  353.978
179.40  2112.306  410.999  350.051   60.948   955.280 1409.405 1242.435  166.970    91.385 2239.273 1883.887  355.386
179.50  2076.455  376.066  320.740   55.326  1032.328 1379.346 1239.836  139.511    50.769 2276.269 1870.114  406.155
179.60  2154.531  317.593  262.295   55.298  1001.362 1269.245 1157.357  111.888    10.154 2226.205 1840.358  385.847
179.70  2121.725  344.169  283.770   60.399   923.855 1362.800 1209.450  153.350    10.154 1501.868 1217.559  284.309
179.80  2100.282  377.837  318.044   59.792   838.282 1384.822 1222.478  162.344    20.106 2155.029 1708.258  446.771
179.90  2099.752  359.044  302.310   56.734  1060.070 1257.705 1065.832  191.873    50.769 2022.727 1636.880  385.847
180.00  2140.353  405.294  347.785   57.509   928.695 1363.447 1209.145  154.302   121.443 1692.980 1186.292  506.689
180.10  2157.937  408.410  351.506   56.904  1018.132 1496.391 1348.834  147.557    10.154 1793.913 1277.273  516.640
180.20  2227.555  386.032  331.763   54.269  1060.635 1470.923 1354.148  116.775    40.616 2135.324 1729.572  405.752
180.30  2194.910  404.870  356.900   47.970  1035.305 1352.308 1265.149   87.160    40.616 1872.837 1416.113  456.724
180.40  2261.582  391.188  338.581   52.607  1134.519 1339.766 1233.756  106.009    30.462 1872.532 1528.105  344.427
180.50  2170.427  411.014  356.547   54.467   888.533 1400.105 1260.675  139.430     0.000 1662.719 1247.013  415.706
180.60  2198.232  438.372  380.565   57.807  1041.014 1328.870 1166.875  161.995    71.077 1863.485 1377.305  486.179
180.70  2080.572  396.766  337.917   58.849  1081.828 1135.392 1006.989  128.403    50.769 1682.527 1215.449  467.079
180.80  2164.573  402.710  343.086   59.624  1120.039 1185.278 1052.211  133.067    50.769 1893.440 1528.606  364.834
180.90  2153.328  405.374  346.540   58.835  1047.589 1207.985 1052.481  155.504    60.923 2184.185 1737.515  446.670
181.00  2177.283  399.923  341.229   58.694   975.037 1460.419 1310.191  150.228    81.231 2462.763 1965.727  497.036
181.10  2210.669  390.791  339.157   51.634  1112.913 1238.818 1145.436   93.382   121.847 2276.075 1921.293  354.782
181.20  2169.401  380.619  326.970   53.649   977.901 1364.657 1245.941  118.716   152.308 2267.123 1881.276  385.847
181.30  2185.567  426.392  376.280   50.112  1073.396 1309.541 1182.823  126.718    91.385 2189.515 1834.732  354.783
181.40  2199.168  430.833  375.606   55.227   974.568 1259.826 1123.856  135.970     0.000 1619.089 1284.011  335.078
181.50  2154.574  400.773  335.555   65.218  1052.682 1240.674 1098.050  142.624   172.616 1724.147 1399.826  324.321
181.60  2159.749  379.260  321.102   58.159   939.019 1289.482 1127.399  162.083    10.154 1844.182 1358.003  486.179
181.70  2157.518  377.846  326.084   51.761   909.804 1392.042 1228.963  163.079    10.154 2263.209 1746.568  516.641
181.80  2100.644  436.161  372.662   63.499   829.121 1469.419 1250.227  219.192    30.462 2122.159 1665.838  456.321
181.90  2170.328  412.153  358.110   54.043   948.670 1400.925 1211.820  189.105    81.231 2156.133 1760.936  395.197
182.00  2056.420  419.768  361.849   57.918   868.422 1425.328 1252.825  172.503    40.616 2241.389 1794.819  446.569
182.10  2097.011  368.850  314.299   54.550   836.644 1432.160 1273.450  158.710    20.308 2142.065 1817.543  324.522
182.20  2129.573  379.615  323.542   56.073   934.355 1396.216 1239.105  157.112     0.000 2094.204 1759.528  334.676
182.30  2122.053  376.305  326.081   50.225   834.787 1451.474 1285.715  165.760     0.000 2043.737 1698.505  345.232
182.40  1981.562  428.420  376.660   51.760   869.152 1410.879 1215.594  195.285     0.000 2265.514 1748.472  517.041
182.50  1985.221  420.393  367.886   52.508   966.874 1318.407 1165.446  152.961    50.769 1613.462 1187.602  425.860
182.60  2014.870  457.317  398.975   58.342   987.525 1360.299 1219.615  140.684   111.693 1693.184 1276.875  416.309
182.70  2080.030  381.832  326.704   55.128   984.416 1307.117 1149.487  157.630    71.077 1681.820 1337.293  344.527
182.80  2140.074  428.022  362.319   65.704  1135.123 1353.289 1179.102  174.188   111.693 1916.466 1572.239  344.226
182.90  2110.372  404.521  347.997   56.524  1094.660 1273.095 1151.220  121.875    40.616 2024.237 1455.922  568.315
183.00  2126.575  413.842  360.473   53.368   967.990 1491.684 1310.880  180.804   101.539 1974.469 1407.161  567.308
183.10  2122.946  381.996  325.599   56.396   917.836 1325.450 1083.210  242.240   131.900 1752.994 1316.981  436.013
183.20  2143.217  418.767  354.577   64.190   982.737 1372.968 1201.372  171.596    30.462 1935.566 1490.203  445.363
183.30  2051.208  427.194  367.091   60.103   964.090 1320.702 1155.462  165.240    71.077 1745.157 1318.694  426.463
183.40  2119.534  407.183  350.927   56.256   894.279 1406.907 1239.245  167.661    30.462 1883.890 1478.640  405.250
183.50  2063.607  423.824  366.271   57.553   970.191 1374.991 1231.540  143.451   142.154 1835.033 1429.280  405.753
183.60  2080.739  481.906  420.000   61.907   934.750 1361.675 1233.832  127.843   192.924 1674.384 1501.768  172.616
183.70  2065.045  453.253  394.743   58.510  1038.283 1401.888 1271.840  130.048    60.923 2143.668 1656.884  486.783
183.80  2129.162  426.890  364.547   62.343  1030.159 1317.450 1173.221  144.229    30.462 1944.911 1477.833  467.079
183.90  2002.495  432.954  372.795   60.159  1041.829 1193.542 1046.157  147.385   101.539 1723.140 1286.725  436.415
184.00  2204.367  377.948  317.424   60.524  1007.769 1206.029 1035.648  170.382    71.077 1622.405 1358.404  264.001
184.10  2041.875  425.522  367.519   58.003  1130.941 1130.124  996.403  133.721   152.207 1832.015 1406.659  425.357
184.20  2119.129  382.515  339.562   42.953  1022.469 1169.833 1039.008  130.826    30.462 1733.292 1266.414  466.877
184.30  2138.612  424.207  372.094   52.113  1121.817 1263.868 1125.736  138.132   142.154 1662.316 1276.468  385.847
184.40  2078.264  422.946  371.298   51.648  1107.073 1222.640 1090.647  131.993   101.539 1771.999 1325.228  446.771
184.50  1998.191  444.561  382.625   61.935  1035.908 1051.162  932.399  118.763   354.882 1327.640 1053.887  273.753
184.60  2053.219  409.946  353.268   56.678  1041.011 1201.577 1032.578  168.999   233.338 1629.336 1061.926  567.410
184.70  2104.155  410.532  355.065   55.467  1127.994 1127.697  969.158  158.539   304.516 1648.941 1233.235  415.706
184.80  2060.598  444.044  388.423   55.621  1011.184 1178.964 1065.995  112.970   152.207 1713.285 1358.100  355.184
184.90  2052.158  426.450  377.494   48.957   969.769 1118.873  960.551  158.322    81.130 1622.005 1176.040  445.966
185.00  2153.661  439.059  373.939   65.120   969.081 1220.426 1024.490  195.936     0.000 1744.554 1298.387  446.167
185.10  2113.927  390.332  329.455   60.877   987.924 1217.009 1029.591  187.417    70.573 1902.689 1527.499  375.191
185.20  2089.846  403.851  346.115   57.735  1016.500 1308.792 1161.411  147.382   121.847 1540.373 1175.035  365.338
185.30  2064.019  429.235  369.724   59.511   939.970 1236.629  998.280  238.349   141.953 1682.825 1257.368  425.457
185.40  2103.160  461.525  403.775   57.750   957.784 1229.281 1047.483  181.798     0.000 1702.629 1186.089  516.540
185.50  2101.366  425.118  362.369   62.750  1099.818 1145.970 1025.522  120.448    81.231 1782.554 1407.262  375.291
185.60  2194.339  407.014  350.645   56.370  1008.771 1218.812 1092.050  126.762     0.000 1875.142 1459.034  416.107
185.70  2085.467  395.005  337.524   57.481  1103.960 1206.716 1066.942  139.774    20.308 2006.642 1489.197  517.446
185.80  2033.124  426.870  371.165   55.705  1068.553 1316.655 1108.527  208.128    10.154 1794.519 1348.954  445.564
185.90  1973.377  492.136  437.416   54.720  1003.227 1341.856 1188.938  152.918   132.000 1903.793 1539.058  364.735
186.00  1934.317  473.438  418.182   55.256  1054.974 1310.781 1194.093  116.688   141.953 1610.745 1265.714  345.030
186.10  2094.303  402.507  348.506   54.001  1016.238 1258.262 1118.228  140.035    91.385 1849.309 1504.681  344.628
186.20  2033.664  488.495  430.661   57.834  1106.850 1255.184 1102.006  153.178   101.539 1794.618 1470.095  324.522
186.30  1981.617  499.114  445.549   53.565   952.944 1286.799 1176.121  110.679    40.616 1762.851 1316.684  446.166
186.40  1989.120  473.978  423.049   50.930  1128.694 1121.897 1012.861  109.036    60.923 1854.437 1458.938  395.498
186.50  1959.907  458.415  404.485   53.930   974.432 1256.665 1111.356  145.310    30.462 2036.604 1519.662  516.942
186.60  1950.843  417.359  357.903   59.455  1025.836 1261.158 1091.248  169.910    60.923 2012.276 1494.529  517.747
186.70  1990.289  473.563  425.029   48.534  1140.278 1240.485 1105.293  135.192    50.769 1784.364 1379.013  405.351
186.80  2000.345  446.326  391.310   55.016  1061.210 1251.639 1094.527  157.113    20.308 1913.954 1477.739  436.215
186.90  2041.706  426.472  370.174   56.298  1026.059 1241.396 1143.168   98.228    10.154 1946.727 1469.495  477.232
187.00  2005.460  482.461  431.024   51.437  1088.059 1248.004 1093.964  154.040    10.154 2056.006 1649.850  406.155
187.10  2062.524  459.474  405.333   54.142  1128.955 1183.170 1064.190  118.980    91.385 1821.565 1435.918  385.646
187.20  2030.289  407.330  351.595   55.735  1057.060 1173.522 1077.197   96.325   132.000 1698.412 1332.873  365.540
187.30  2091.226  391.528  332.918   58.610   827.620 1354.834 1166.550  188.284    20.308 1794.417 1439.433  354.984
187.40  1972.938  469.730  414.389   55.341   962.198 1285.606 1181.801  103.805    60.923 1964.821 1558.666  406.155
187.50  2072.092  434.254  377.040   57.214   885.083 1271.636 1118.372  153.264    20.308 1943.808 1557.960  385.847
187.60  2100.471  437.224  383.167   54.057   932.766 1231.962 1097.073  134.890    50.769 1792.907 1427.367  365.540
187.70  2138.297  401.750  345.634   56.116   807.261 1327.421 1229.453   97.969    10.154 2046.353 1660.505  385.848
187.80  2115.136  418.237  372.929   45.307   870.381 1337.784 1149.198  188.586    81.231 1723.338 1357.798  365.540
187.90  2007.084  452.139  400.590   51.549  1013.516 1247.880 1106.375  141.505    10.154 1821.161 1425.159  396.001
188.00  2115.230  357.821  313.908   43.913  1025.672 1122.337 1038.896   83.441    50.769 1770.996 1527.303  243.693
188.10  2132.458  354.429  300.343   54.087   822.171 1229.675 1123.969  105.706   101.539 1640.200 1325.430  314.770
188.20  2089.890  394.626  340.371   54.255   916.768 1202.616 1034.610  168.006    60.923 1701.527 1386.757  314.770
188.30  2098.045  349.243  290.662   58.581   987.755 1260.769 1126.312  134.457   111.693 1843.176 1478.039  365.137
188.40  2192.752  329.741  275.938   53.804   962.763 1270.143 1092.021  178.122    81.231 1562.187 1125.972  436.215
188.50  2105.468  385.421  333.534   51.887   953.691 1295.070 1113.967  181.104     0.000 1822.965 1417.212  405.753
188.60  2040.084  389.247  330.457   58.790   897.395 1113.869 1011.839  102.031    81.231 1639.600 1304.522  335.078
188.70  2005.500  404.866  360.179   44.688   994.669 1112.737 1000.201  112.536    20.308 1600.794 1265.917  334.877
188.80  1971.588  408.655  354.358   54.297   893.500 1323.057 1190.415  132.642     0.000 1664.329 1308.943  355.386
188.90  2078.366  413.656  359.020   54.636  1025.668 1295.133 1173.040  122.093    20.308 1793.515 1419.028  374.487
189.00  2022.974  386.744  335.040   51.704  1079.498 1332.450 1192.761  139.689    50.769 1761.548 1386.658  374.889
189.10  2066.551  465.218  411.230   53.988  1016.288 1434.417 1310.034  124.383    81.231 1915.357 1488.894  426.463
189.20  2040.924  443.803  392.296   51.506  1044.685 1443.038 1299.328  143.710   162.462 2014.176 1547.500  466.676
189.30  1943.843  456.840  404.515   52.325  1028.003 1265.841 1160.263  105.578    81.231 1661.911 1276.063  385.848
189.40  2042.455  449.884  396.531   53.353  1083.822 1239.401 1108.401  130.999   152.308 1681.113 1386.651  294.463
189.50  2021.841  403.708  352.454   51.253  1073.878 1293.185 1136.245  156.939    40.616 1922.494 1537.049  385.445
189.60  1928.221  451.439  396.155   55.283  1065.876 1296.535 1164.153  132.383     0.000 1952.058 1606.826  345.232
189.70  1983.768  444.556  391.273   53.282  1030.029 1350.870 1231.761  119.109    50.769 1692.580 1378.413  314.167
189.80  2066.059  402.682  347.103   55.579   940.025 1263.671 1121.863  141.808    10.154 1713.190 1246.513  466.676
189.90  2068.351  369.788  318.239   51.549   964.542 1195.093 1083.204  111.890     0.000 1771.298 1466.681  304.616
190.00  2173.073  326.403  271.698   54.705  1044.217 1287.358 1133.834  153.524    60.923 1893.847 1538.663  355.185
190.10  2082.165  372.108  316.303   55.805   850.999 1374.602 1215.372  159.230     0.000 1631.155 1245.508  385.646
190.20  2065.481  336.685  279.047   57.638   891.909 1284.665 1122.019  162.646    40.616 1591.540 1256.864  334.676
190.30  2014.920  412.781  359.385   53.396   883.391 1227.028 1081.286  145.742    10.154 1571.231 1286.922  284.309
190.40  2113.613  438.287  378.958   59.329   921.179 1227.520 1096.521  130.999    40.616 1815.430 1510.813  304.616
190.50  2067.734  393.217  332.212   61.005   999.168 1162.874 1002.131  160.744   101.539 1851.817 1517.444  334.373
190.60  2001.570  421.480  366.589   54.891  1005.306 1159.600 1023.499  136.101    60.722 1843.984 1398.018  445.966
190.70  2095.092  390.818  344.271   46.547  1023.381 1149.106 1003.451  145.655    50.769 1852.830 1345.337  507.493
190.80  2078.408  406.748  350.886   55.861   991.513 1312.262 1132.495  179.767    60.923 2173.431 1665.737  507.694
190.90  2120.040  405.142  361.696   43.446   965.539 1226.270 1081.435  144.834    81.231 1922.600 1476.232  446.369
191.00  2026.709  402.014  355.510   46.504   906.598 1287.698 1142.131  145.567    10.053 1774.010 1408.470  365.540
191.10  2148.637  316.164  304.537   11.627   880.414 1407.013 1179.559  227.453     0.000 1904.096 1548.912  355.185
191.20  2115.475  389.004  359.368   29.636   938.990 1511.015 1299.212  211.803     0.000 1874.948 1468.793  406.155
191.30  2180.653  348.730  339.936    8.794   986.635 1275.393 1106.953  168.440    40.616 2021.225 1635.980  385.244
191.40  2175.087  364.695  331.593   33.102   957.878 1294.981 1173.234  121.747     0.000 1992.571 1657.493  335.078
191.50  2162.630  407.186  365.588   41.598  1050.186 1239.796 1050.950  188.846     0.000 2167.095 1669.957  497.138
191.60  2059.196  373.644  362.709   10.935   943.217 1167.696 1005.569  162.127    71.077 2143.167 1768.077  375.090
191.70  2046.401  352.532  335.720   16.812   974.057 1235.916 1109.499  126.416     0.000 2152.924 1716.911  436.014
191.80  2036.090  416.659  387.108   29.550   928.475 1279.364 1139.286  140.078    30.462 2127.484 1792.607  334.877
191.90  2044.677  435.800  416.650   19.151   948.674 1210.058 1048.622  161.436     0.000 2165.487 1749.380  416.108
192.00  2038.826  418.447  382.231   36.216   865.057 1328.174 1154.332  173.842     0.000 2115.421 1780.745  334.676
192.10  2033.257  408.677  374.272   34.405   963.239 1327.419 1107.318  220.101   101.539 1914.047 1690.662  223.385
192.20  2037.596  412.935  403.001    9.934   950.303 1352.078 1084.159  267.920    50.769 2066.556 1762.544  304.011
192.30  2089.405  377.708  377.708    0.000   742.576 1382.513 1189.430  193.083    10.154 2043.841 1749.579  294.262
192.40  2018.419  396.778  396.778    0.000   756.155 1382.502 1172.516  209.986     0.000 1773.203 1509.805  263.398
192.50  2119.063  349.267  335.089   14.177   874.489 1233.318 1040.494  192.824    81.231 1862.178 1589.632  272.546
192.60  2057.727  422.068  396.478   25.591   849.537 1337.151 1174.115  163.035     0.000 1974.873 1721.026  253.847
192.70  2052.558  420.632  402.114   18.518   938.719 1323.313 1123.143  200.170     0.000 2105.665 1649.444  456.221
192.80  2123.705  314.051  310.514    3.537   988.879 1272.219 1124.704  147.515     0.000 1935.765 1621.195  314.569
192.90  2218.006  286.329  284.314    2.016   912.484 1283.276 1094.948  188.328    71.077 1822.158 1517.743  304.416
193.00  2206.868  280.259  280.259    0.000   996.535 1259.640 1088.347  171.293    40.616 2015.189 1589.932  425.257
193.10  2160.665  359.651  358.552    1.099  1026.176 1326.386 1186.307  140.078    50.769 2025.844 1681.014  344.830
193.20  2169.560  374.318  368.553    5.764   910.536 1288.630 1133.292  155.338     0.000 2014.880 1609.229  405.651
193.30  2079.912  392.534  384.656    7.878   918.454 1226.841 1094.199  132.642    40.616 1961.708 1514.938  446.771
193.40  2079.050  365.057  358.828    6.229   970.512 1152.293 1005.556  146.736    30.462 1873.938 1427.368  446.570
193.50  2176.919  393.982  388.852    5.130  1085.724 1228.937 1138.146   90.792     0.000 2154.223 1870.720  283.503
193.60  2129.222  371.008  355.098   15.910  1022.299 1182.971 1084.789   98.182    40.616 1840.860 1475.320  365.540
193.70  2192.779  386.164  386.164    0.000  1036.783 1182.063 1081.760  100.303   101.539 1972.861 1587.013  385.847
193.80  2143.692  361.946  355.210    6.736   998.871 1279.646 1168.275  111.371    71.077 1771.897 1497.743  274.155
193.90  2150.449  410.644  398.552   12.092   961.215 1286.835 1149.351  137.484    30.462 1762.753 1539.368  223.385
194.00  2131.891  376.383  376.383    0.000   841.496 1383.290 1133.441  249.849     0.000 1864.991 1500.961  364.029
194.10  2139.981  390.691  381.531    9.161   951.874 1272.135 1058.003  214.133     0.000 2105.770 1669.657  436.113
194.20  2044.969  441.253  431.359    9.894   944.262 1320.254 1156.138  164.116    10.154 1984.527 1649.549  334.977
194.30  1952.320  411.545  408.247    3.298   932.889 1179.365 1036.649  142.715     0.000 1800.550 1496.336  304.213
194.40  2107.065  340.780  320.992   19.788   836.521 1322.929 1122.715  200.214     0.000 1922.798 1507.094  415.704
194.50  2096.353  366.032  353.206   12.825   884.467 1297.806 1119.819  177.987    30.462 1802.961 1366.344  436.617
194.60  2017.462  411.221  383.740   27.481   855.069 1218.048 1103.695  114.353    10.154 1788.689 1423.351  365.338
194.70  2149.382  407.691  404.393    3.298   870.162 1329.688 1159.304  170.384    30.462 1750.788 1375.095  375.694
194.80  2076.635  431.279  428.347    2.932   996.485 1163.020 1017.235  145.786    10.154 1798.943 1413.095  385.848
194.90  2087.198  453.248  447.287    5.961   862.939 1349.500 1182.143  167.357     0.000 1932.243 1485.472  446.771
195.00  2165.963  396.232  392.019    4.214   890.089 1254.480 1118.898  135.582     0.000 1719.615 1313.460  406.155
195.10  2080.901  445.601  410.259   35.342   917.721 1292.708 1113.893  178.815     0.000 1598.380 1090.686  507.694
195.20  1998.589  464.867  422.507   42.360   866.659 1160.150  986.350  173.800    10.154 1598.678 1222.985  375.693
195.30  1952.691  461.923  399.411   62.512   819.753 1259.899 1059.380  200.519     0.000 1842.872 1335.178  507.694
195.40  2114.210  441.182  344.242   96.940   875.821 1446.842 1223.236  223.606     0.000 1931.347 1352.576  578.771
195.50  2053.442  417.594  369.513   48.081   758.528 1470.275 1166.478  303.797     0.000 1815.430 1197.151  618.278
195.60  1939.697  450.077  385.064   65.012   941.626 1353.564 1175.055  178.509     0.000 2027.150 1438.527  588.623
195.70  1979.036  404.086  350.935   53.151   871.466 1330.800 1114.630  216.171    10.154 1875.753 1357.905  517.848
195.80  2035.478  392.777  367.087   25.690   961.973 1222.672 1066.773  155.899    10.154 1712.076 1184.578  527.498
195.90  1933.320  412.528  364.318   48.210   968.732 1111.080  986.784  124.297    50.769 1822.565 1345.534  477.031
196.00  2104.508  337.958  320.292   17.667   813.616 1239.433 1020.759  218.674   101.539 1599.782 1285.816  313.966
196.10  2063.522  397.874  359.842   38.032  1025.494 1251.114 1174.765   76.350    10.154 1840.956 1394.387  446.569
196.20  2087.029  366.625  360.212    6.413   887.973 1304.558 1121.548  183.010     0.000 1951.552 1555.551  396.001
196.30  1947.146  380.605  380.605    0.000   868.682 1307.806 1075.339  232.467     0.000 1919.987 1452.909  467.078
196.40  1976.956  347.068  346.856    0.211   918.141 1251.372 1097.893  153.478     0.000 1924.702 1376.796  547.906
196.50  2057.212  353.291  338.495   14.796   882.654 1137.972 1063.350   74.622    30.462 1696.796 1098.019  598.777
196.60  2016.398  380.461  328.637   51.824  1016.164 1246.068 1109.712  136.356    71.077 2022.528 1372.680  649.848
196.70  1969.292  402.052  367.746   34.306   959.962 1253.889 1143.036  110.852    30.462 1823.064 1305.216  517.848
196.80  1913.305  423.617  397.792   25.825   910.242 1305.893 1071.523  234.370    10.154 2034.085 1414.698  619.387
196.90  2055.586  426.691  382.415   44.276   907.865 1351.497 1167.321  184.177    10.154 2015.788 1305.016  710.772
197.00  1935.406  471.818  397.033   74.786   968.863 1189.556 1022.587  166.969    50.769 1751.388 1173.925  577.463
197.10  1985.494  475.461  443.727   31.735   873.192 1371.003 1117.963  253.041    10.154 2013.380 1394.295  619.085
197.20  1996.742  379.956  343.627   36.329   840.409 1474.820 1198.342  276.478    10.154 1960.600 1402.136  558.463
197.30  2030.122  335.242  324.884   10.357   680.146 1401.845 1104.490  297.355     0.000 1749.481 1252.143  497.339
197.40  2154.131  322.245  322.245    0.000   767.262 1452.586 1108.834  343.752    30.462 1619.182 1050.565  568.617
197.50  2102.802  368.105  323.476   44.629   752.738 1392.579 1129.980  262.599    40.616 1822.159 1223.080  599.079
197.60  2220.908  345.854  344.205    1.649   872.483 1521.772 1272.318  249.454    60.923 1970.448 1361.921  608.527
197.70  2168.443  418.455  406.181   12.274   884.943 1481.390 1245.512  235.878    10.154 1860.767 1314.268  546.499
197.80  2180.768  370.394  348.199   22.195   859.354 1409.409 1160.124  249.285    20.308 2074.500 1385.041  689.458
197.90  2141.754  417.388  382.386   35.002   987.880 1350.220 1100.415  249.805     0.000 2085.454 1374.884  710.570
198.00  2156.894  402.139  396.425    5.714   879.887 1397.312 1112.919  284.394     0.000 2062.142 1361.927  700.216
198.10  2123.097  324.419  323.362    1.057   726.412 1451.910 1202.840  249.071     0.000 1756.820 1249.126  507.694
198.20  2099.130  409.130  409.130    0.000   759.956 1460.606 1179.933  280.673    10.154 1861.776 1323.923  537.853
198.30  2058.390  427.325  361.402   65.923   813.956 1363.197 1065.407  297.790    20.308 1890.129 1260.789  629.340
198.40  2067.460  346.283  344.366    1.917   741.504 1314.109 1034.818  279.292    10.154 1722.533 1275.763  446.771
198.50  2186.547  321.121  268.008   53.114   738.131 1293.226 1066.592  226.633    10.154 1770.086 1354.179  415.907
198.60  2126.413  396.039  359.889   36.150   806.180 1422.359 1231.007  191.352     0.000 1800.543 1252.233  548.310
198.70  2129.333  432.754  353.192   79.562   861.639 1426.185 1225.708  200.476     0.000 2122.458 1442.651  679.807
198.80  2061.203  449.051  392.699   56.352   647.637 1486.795 1207.506  279.289     0.000 1650.951 1021.410  629.541
198.90  2209.792  404.990  343.820   61.170   689.535 1482.033 1220.603  261.430     0.000 1942.201 1434.507  507.694
199.00  2133.643  394.686  351.903   42.783   676.734 1495.052 1243.911  251.141     0.000 1933.253 1293.559  639.694
199.10  2085.208  387.522  354.702   32.820   744.306 1361.629 1078.671  282.958     0.000 1759.831 1151.404  608.427
199.20  1995.947  434.904  393.359   41.544   892.255 1227.527 1157.446   70.081     0.000 1930.440 1148.692  781.748
199.30  2113.122  356.245  321.394   34.850   817.844 1331.541 1194.928  136.613     0.000 1675.990 1219.972  456.018
199.40  2090.886  425.233  376.322   48.912   798.003 1264.490 1124.719  139.771     0.000 1787.985 1321.611  466.374
199.50  2083.060  439.663  378.265   61.398   852.911 1283.034 1164.444  118.590     0.000 1973.767 1618.381  355.386
199.60  2041.659  469.325  425.964   43.361   793.420 1387.453 1178.333  209.119     0.000 2032.683 1484.373  548.310
199.70  2103.969  444.866  396.718   48.148   807.255 1351.766 1169.627  182.139     0.000 1972.962 1405.150  567.812
199.80  2045.502  473.162  438.929   34.233   730.996 1400.583 1183.506  217.076     0.000 1739.020 1261.788  477.232
199.90  2101.322  484.006  429.822   54.185   744.920 1498.607 1289.790  208.817    20.308 2100.043 1653.775  446.268
200.00  2017.315  457.291  393.430   63.861   657.454 1563.179 1235.818  327.361    10.154 1839.752 1220.365  619.387
200.10  1939.493  427.037  403.969   23.068   591.871 1521.455 1230.064  291.391     0.000 1630.545 1072.081  558.463
200.20  2094.544  395.991  354.877   41.114   736.010 1451.185 1218.632  232.552    30.462 1809.500 1352.978  456.522
200.30  1929.480  562.899  486.393   76.506   715.903 1487.794 1311.573  176.221    40.616 2060.734 1472.010  588.724
200.40  2072.069  500.071  434.696   65.375   614.094 1630.889 1376.247  254.642     0.000 2194.240 1605.315  588.925
200.50  2065.612  442.569  419.135   23.435   700.257 1511.162 1222.793  288.368     0.000 1850.614 1333.369  517.245
200.60  2075.882  433.339  384.099   49.240   660.263 1577.675 1299.514  278.161     0.000 1950.950 1412.794  538.156
200.70  1962.481  483.508  453.367   30.141   638.951 1546.144 1224.662  321.482     0.000 1862.176 1232.636  629.541
200.80  2031.633  470.523  401.530   68.994   643.136 1387.488 1156.278  231.209     0.000 1607.225 1109.685  497.540
200.90  1984.580  418.622  378.530   40.092   722.480 1230.068 1098.810  131.259     0.000 1669.153 1131.198  537.955
201.00  1923.636  463.234  429.370   33.864   731.292 1266.297 1132.531  133.766     0.000 1688.352 1221.475  466.877
201.10  2030.564  454.890  428.538   26.352   737.393 1393.670 1203.354  190.316     0.000 1811.005 1334.375  476.629
201.20  2051.031  384.859  381.927    2.931   703.277 1369.502 1191.207  178.295     0.000 1779.440 1271.745  507.694
201.30  2046.239  387.438  368.933   18.505   774.956 1344.828 1155.808  189.019     0.000 1954.570 1304.722  649.848
201.40  1987.183  495.255  477.711   17.543   918.019 1285.184 1222.581   62.602     0.000 2004.529 1326.232  678.297
201.50  1950.948  474.819  433.376   41.443   864.628 1185.502 1138.118   47.385     0.000 1728.568 1180.561  548.008
201.60  2181.979  400.884  378.380   22.504   863.025 1329.771 1243.476   86.295     0.000 1759.333 1201.070  558.262
201.70  2161.591  335.207  334.784    0.423   858.321 1237.553 1146.502   91.051    10.154 1809.296 1240.679  568.617
201.80  2038.579  367.961  356.547   11.414   727.020 1303.700 1168.680  135.020     0.000 1636.579 1118.731  517.848
201.90  1930.016  476.658  416.614   60.044   607.435 1370.621 1148.099  222.521     0.000 1687.348 1281.495  405.853
202.00  2065.445  451.423  395.086   56.337   640.939 1428.728 1195.267  233.461     0.000 1958.686 1442.347  516.339
202.10  2061.495  422.475  383.622   38.853   717.591 1298.837 1115.831  183.006     0.000 1831.106 1334.170  496.936
202.20  2077.317  406.248  387.436   18.812   594.812 1567.332 1310.698  256.634    10.154 1842.674 1264.104  578.570
202.30  2069.238  416.677  393.243   23.434   745.222 1403.818 1281.033  122.785     0.000 1769.182 1241.181  528.002
202.40  2042.995  395.021  387.622    7.399   772.322 1291.276 1204.463   86.813     0.000 1660.399 1194.227  466.172
202.50  1908.630  459.659  446.101   13.558   651.187 1376.584 1208.316  168.267     0.000 1854.034 1275.263  578.771
202.60  2042.867  447.016  429.188   17.828   767.965 1353.355 1210.510  142.845     0.000 1711.776 1305.621  406.155
202.70  2000.742  407.234  401.104    6.130   768.521 1325.352 1227.038   98.314     0.000 1840.664 1302.710  537.955
202.80  2017.298  431.780  386.702   45.079   774.612 1411.035 1286.349  124.687    40.616 1769.486 1435.011  334.475
202.90  2082.080  425.660  404.946   20.714   718.226 1415.151 1297.381  117.770     0.000 1769.287 1454.517  314.770
203.00  2089.434  359.697  342.576   17.121   820.779 1383.776 1203.145  180.632     0.000 1919.684 1554.144  365.540
203.10  2236.275  422.611  404.262   18.349  1016.526 1406.070 1246.711  159.359     0.000 2104.261 1749.077  355.184
203.20  2102.015  394.385  394.385    0.000   794.536 1461.191 1235.855  225.336     0.000 1982.917 1597.069  385.847
203.30  2010.052  451.691  416.914   34.777   889.431 1337.063 1232.437  104.626    10.154 2123.868 1738.021  385.847
203.40  2044.695  395.479  364.632   30.846   935.749 1318.471 1181.679  136.793    40.616 1880.070 1596.364  283.705
203.50  2040.744  392.391  381.611   10.780   846.125 1303.950 1177.017  126.934     0.000 1747.068 1473.315  273.752
203.60  1958.300  385.887  384.238    1.649   745.952 1390.628 1239.656  150.972     0.000 1870.416 1516.037  354.379
203.70  2022.049  375.799  365.976    9.823   868.088 1248.663 1155.709   92.953    40.616 1838.454 1523.683  314.770
203.80  2029.816  388.859  356.814   32.045  1017.156 1163.640 1086.338   77.302    71.077 1829.798 1515.028  314.770
203.90  2019.776  429.198  411.061   18.136   899.265 1170.398 1081.163   89.235    30.462 1811.705 1496.934  314.770
204.00  2093.226  406.274  397.987    8.287   963.412 1156.822 1101.742   55.080    40.616 1829.503 1595.964  233.539
204.10  1948.471  487.233  479.721    7.512   849.704 1175.024 1080.341   94.683     0.000 1862.778 1537.854  324.924
204.20  1969.703  448.373  415.328   33.045  1031.246 1126.560 1069.621   56.939     0.000 1963.514 1405.051  558.463
204.30  1928.668  431.483  421.152   10.330   958.442 1226.815 1086.780  140.035     0.000 2065.457 1446.271  619.185
204.40  1949.764  414.623  385.947   28.676  1036.436 1182.378 1117.700   64.678    20.308 1932.249 1618.081  314.167
204.50  1940.740  417.703  392.098   25.605  1007.432 1069.445  982.285   87.160     0.000 1872.329 1608.328  264.001
204.60  2031.056  390.919  390.187    0.733  1085.158 1208.610 1098.536  110.074    50.769 1843.674 1610.135  233.539
204.70  1972.159  411.354  411.354    0.000   904.191 1218.383 1095.123  123.260     0.000 1712.380 1275.763  436.617
204.80  1892.960  438.028  411.832   26.196   897.916 1198.584 1153.102   45.482     0.000 1855.240 1357.700  497.540
204.90  1951.870  494.897  470.555   24.343   947.158 1274.844 1216.785   58.059     0.000 1924.608 1376.299  548.309
205.00  2018.467  484.325  454.436   29.889   940.290 1086.733 1026.033   60.700    30.462 1763.453 1580.683  182.770
205.10  1878.840  513.222  487.250   25.971   797.093 1224.396 1046.359  178.038     0.000 1620.797 1113.103  507.694
205.20  1936.759  497.125  478.271   18.854   901.202 1165.421 1064.599  100.822     0.000 1772.399 1396.705  375.693
205.30  1949.089  443.008  428.282   14.726   860.825 1175.237 1059.630  115.608     0.000 1732.086 1498.546  233.539
205.40  1895.645  442.516  407.208   35.308   935.573 1130.759 1058.645   72.115    10.154 1900.986 1525.292  375.694
205.50  1929.606  479.929  447.660   32.270  1053.339 1152.498 1084.188   68.310    10.154 1692.880 1246.310  446.570
205.60  2062.561  423.889  376.595   47.293   900.115 1345.843 1181.901  163.942    60.923 1941.192 1454.208  486.984
205.70  2114.816  426.478  384.797   41.681   975.941 1258.980 1161.962   97.018    81.231 2011.061 1615.563  395.498
205.80  2177.703  369.401  360.790    8.611   976.600 1204.124 1083.155  120.969    20.308 1950.844 1524.984  425.860
205.90  2071.826  386.479  352.249   34.230   983.825 1164.039 1063.304  100.735    71.077 2101.541 1725.848  375.693
206.00  1962.699  417.175  411.495    5.680   864.711 1185.969 1057.261  128.708    50.769 1913.145 1568.317  344.829
206.10  2053.081  347.732  344.801    2.931   915.820 1288.561 1124.531  164.030    30.462 1983.823 1455.822  528.002
206.20  1995.603  430.277  421.666    8.611   843.349 1232.736 1119.205  113.532    71.077 1727.357 1352.268  375.089
206.30  2093.625  331.504  326.557    4.947   825.460 1205.230 1031.776  173.454     0.000 2045.142 1608.626  436.516
206.40  2045.997  352.852  344.790    8.062   823.730 1177.184 1034.172  143.013     0.000 1477.540 1142.663  334.877
206.50  2020.590  358.213  346.981   11.232   789.148 1184.667 1027.814  156.853    20.308 1642.414 1155.430  486.984
206.60  2132.449  386.507  381.194    5.313   866.920 1188.635 1052.710  135.925    30.462 1969.745 1564.395  405.350
206.70  2060.504  383.377  360.225   23.152   974.231 1162.010 1034.859  127.151    50.769 1923.399 1477.031  446.368
206.80  2047.659  367.315  367.315    0.000   916.902 1119.211  981.121  138.089    40.616 2019.509 1664.726  354.783
206.90  2060.544  356.470  356.470    0.000   893.464 1218.703 1060.252  158.451   162.462 1655.282 1442.050  213.232
207.00  2157.399  400.014  398.548    1.466   969.636 1164.483 1017.406  147.077    20.308 2040.622 1635.172  405.450
207.10  2190.703  344.121  341.373    2.748   927.055 1119.737  981.387  138.349     0.000 1988.953 1542.786  446.167
207.20  2155.236  358.833  358.833    0.000   767.134 1216.870 1080.078  136.792     0.000 1910.228 1524.782  385.445
207.30  2098.396  356.455  356.455    0.000   882.051 1183.462 1011.694  171.769    30.462 1861.168 1648.138  213.031
207.40  2066.274  367.679  367.679    0.000   952.001 1151.538  960.228  191.310    10.154 2114.608 1738.914  375.693
207.50  2070.630  358.994  358.994    0.000   828.957 1190.352 1042.924  147.428   101.539 1781.653 1598.883  182.770
207.60  2161.897  380.651  380.651    0.000   822.211 1257.695 1034.912  222.782     0.000 1894.852 1488.898  405.954
207.70  2147.123  388.126  388.126    0.000   996.226 1161.411 1017.528  143.883    91.385 1865.696 1571.234  294.462
207.80  2074.511  368.738  367.047    1.691   919.482 1002.577  887.315  115.262    20.308 1828.089 1432.088  396.001
207.90  2180.642  376.990  376.990    0.000   851.686 1213.638 1036.077  177.561     0.000 1740.528 1456.219  284.309
208.00  2104.050  365.711  365.711    0.000   790.775 1098.259  948.540  149.719    20.308 1757.822 1585.207  172.616
208.10  2149.435  400.199  400.199    0.000   772.314 1172.908 1009.527  163.380     0.000 1810.598 1546.598  264.001
208.20  2173.049  353.097  353.097    0.000   760.291 1151.074  982.982  168.092   111.693 1664.222 1339.297  324.924
208.30  2039.269  368.625  368.625    0.000   859.779 1231.888 1053.072  178.816    60.923 1879.967 1585.505  294.463
208.40  2112.722  391.086  388.761    2.325   973.144 1099.074  960.724  138.349   132.000 1826.089 1551.934  274.155
208.50  2126.440  385.279  385.279    0.000   803.322 1145.983  975.468  170.515    10.154 1872.635 1527.403  345.232
208.60  2119.895  324.189  324.189    0.000   770.163 1178.803 1023.593  155.210     0.000 1780.144 1465.575  314.569
208.70  2170.026  342.312  336.915    5.397   746.259 1180.782 1067.855  112.927    10.154 1944.115 1609.037  335.078
208.80  2229.569  390.430  390.430    0.000   753.335 1205.368 1107.313   98.055    10.154 1957.576 1663.415  294.160
208.90  2137.818  453.501  434.901   18.600   793.126 1197.901 1109.357   88.543     0.000 1885.704 1438.933  446.771
209.00  2111.511  367.177  367.177    0.000   715.644 1146.246  984.077  162.169    30.462 1829.909 1484.778  345.131
209.10  2137.125  378.436  378.436    0.000   757.241 1181.389  979.745  201.644    50.769 1753.102 1478.947  274.155
209.20  2217.687  327.728  327.728    0.000   744.660 1165.648 1018.782  146.866    50.769 1722.540 1489.000  233.539
209.30  2154.664  336.469  324.773   11.696   733.284 1240.435 1055.220  185.215    60.923 2091.280 1776.509  314.770
209.40  2160.123  391.649  362.367   29.282   941.065 1065.607  919.477  146.130    30.462 2013.984 1709.368  304.616
209.50  2120.895  385.240  345.952   39.288   761.246 1169.927  982.770  187.157   182.770 1840.563 1586.716  253.847
209.60  2141.798  394.333  374.774   19.559   850.432 1141.092 1018.439  122.653   121.847 1936.662 1653.059  283.603
209.70  2112.804  375.588  361.849   13.739   820.734 1134.785  952.729  182.056   213.231 1617.376 1323.518  293.858
209.80  2180.410  332.254  310.271   21.982   891.299 1140.581  968.942  171.639   264.001 1683.230 1368.560  314.670
209.90  2124.330  363.295  345.440   17.855   827.405 1182.992 1032.407  150.584    50.769 1683.733 1308.141  375.593
210.00  2108.809  406.572  369.016   37.555   702.452 1300.792 1128.077  172.715   132.000 1604.403 1341.309  263.094
210.10  2169.109  368.953  342.630   26.324   850.356 1221.591 1109.961  111.630    10.154 1939.486 1595.061  344.426
210.20  2168.225  402.531  392.428   10.104   864.442 1194.825 1076.970  117.856    40.616 1966.532 1540.070  426.463
210.30  2080.437  403.352  376.802   26.550   763.276 1174.124  974.946  199.177    40.616 1734.099 1368.660  365.439
210.40  2128.502  310.554  310.554    0.000   697.175 1196.677 1014.661  182.015     0.000 1557.856 1263.394  294.463
210.50  2127.713  400.995  351.391   49.604   835.342 1128.558  941.011  187.547     0.000 1818.943 1453.403  365.540
210.60  2043.941  363.917  344.260   19.658   677.940 1145.033 1021.384  123.649    50.769 1542.476 1308.937  233.539
210.70  2166.336  354.792  349.748    5.045   758.746 1254.752 1051.858  202.894    30.462 1895.857 1581.087  314.770
210.80  2159.240  386.394  352.517   33.877   797.096 1111.554  986.694  124.859   111.693 1847.693 1624.308  223.385
210.90  2161.813  309.537  286.372   23.166   872.143 1152.334 1012.255  140.078   152.308 1848.599 1645.522  203.077
211.00  2222.240  346.499  346.499    0.000   843.572 1257.605 1096.992  160.613    30.462 1897.959 1715.189  182.770
211.10  2211.438  366.090  366.090    0.000   664.926 1281.501 1127.113  154.387    60.923 1697.699 1423.544  274.155
211.20  2209.762  356.613  355.147    1.466   777.943 1201.534 1029.033  172.502   162.462 1696.802 1432.801  264.001
211.30  2215.422  315.845  311.265    4.581   879.284 1118.176  985.102  133.074   121.847 1789.283 1433.897  355.386
211.40  2133.825  427.203  427.203    0.000   866.970 1242.997 1094.791  148.206   223.385 1813.723 1539.569  274.155
211.50  2160.115  419.433  419.433    0.000   823.937 1325.873 1173.992  151.881   121.847 1901.377 1545.991  355.386
211.60  2161.372  365.900  365.266    0.634   678.336 1315.834 1140.045  175.788   121.847 1699.812 1466.272  233.539
211.70  2204.818  390.713  369.744   20.969   781.660 1292.678 1180.486  112.192    40.616 1895.254 1600.792  294.463
211.80  2197.058  426.060  402.795   23.265   853.123 1289.163 1173.382  115.781   121.847 1867.595 1613.749  253.847
211.90  2108.688  464.052  411.656   52.395   772.020 1308.571 1187.343  121.228    71.077 1739.120 1505.581  233.539
212.00  2093.617  489.223  439.307   49.916   875.385 1301.442 1194.179  107.263   274.155 1745.047 1592.739  152.308
212.10  2201.985  466.986  435.448   31.538   860.851 1310.920 1161.634  149.286   121.847 2009.549 1786.164  223.385
212.20  2152.157  483.998  435.590   48.407   731.590 1323.979 1215.549  108.431   111.693 1845.480 1652.556  192.924
212.30  2137.973  475.660  426.535   49.125   807.213 1268.474 1150.532  117.942    50.769 1872.937 1649.552  223.385
212.40  2115.916  438.927  398.666   40.261   796.449 1172.224 1088.653   83.571    30.462 1821.867 1568.121  253.746
212.50  2151.419  426.834  384.571   42.263   791.522 1287.567 1198.419   89.149   172.616 1917.365 1734.595  182.770
212.60  2142.099  399.311  359.712   39.599   707.257 1282.620 1165.889  116.731    60.923 1789.586 1606.816  182.770
212.70  2214.604  342.896  314.092   28.804   853.944 1210.166 1075.754  134.412     0.000 2054.894 1780.739  274.155
212.80  2166.911  406.591  406.591    0.000   753.778 1356.097 1177.886  178.211    40.616 1981.709 1748.170  233.539
212.90  2174.074  382.661  362.764   19.898   719.312 1362.876 1250.858  112.018    10.154 1902.588 1709.664  192.924
213.00  2200.510  366.439  366.073    0.366   707.132 1289.228 1145.604  143.624    10.154 2004.135 1719.826  284.309
213.10  2056.270  442.416  400.578   41.838   715.935 1204.817 1057.389  147.428     0.000 1918.264 1644.109  274.155
213.20  2213.987  362.473  362.473    0.000   880.285 1182.394 1014.992  167.402     0.000 2082.752 1767.982  314.770
213.30  2112.599  396.805  394.973    1.832   760.865 1304.031 1129.279  174.752   132.000 1958.179 1653.563  304.616
213.40  2134.816  375.516  370.386    5.130   841.157 1214.466 1054.673  159.793    30.462 1775.019 1490.710  284.309
213.50  2207.888  364.082  364.082    0.000   814.478 1363.826 1205.071  158.755   111.693 2085.154 1729.768  355.386
213.60  2179.624  344.752  344.752    0.000   794.156 1228.719 1105.416  123.303    20.308 1995.479 1640.093  355.386
213.70  2120.878  423.641  409.576   14.065   822.697 1169.674 1012.388  157.285    60.923 1979.403 1603.709  375.694
213.80  2101.122  388.606  366.201   22.405   853.425 1227.467 1060.065  167.402     0.000 1898.661 1675.276  223.385
213.90  2112.761  415.073  380.309   34.764   896.778 1212.907 1016.970  195.937    40.616 2140.241 1663.009  477.232
214.00  2159.516  403.197  384.919   18.277   714.077 1365.608 1148.054  217.554    30.462 1958.478 1511.708  446.771
214.10  2123.324  388.896  378.975    9.920   768.645 1221.802 1042.511  179.291    81.231 1719.716 1415.301  304.415
214.20  2205.894  385.296  367.088   18.208   752.905 1257.391 1036.296  221.095    30.462 1850.608 1566.401  284.208
214.30  2227.433  377.637  360.305   17.332   677.724 1218.045 1075.892  142.153    40.616 1777.925 1524.078  253.847
214.40  2173.660  392.379  357.995   34.384   780.624 1102.102  990.083  112.019   132.000 1641.911 1459.141  182.770
214.50  2333.157  351.072  341.911    9.161   724.418 1211.174 1022.720  188.454    20.308 1869.913 1616.066  253.847
214.60  2199.802  393.080  391.065    2.015   713.128 1386.193 1212.307  173.886    50.769 1840.255 1525.484  314.770
214.70  2170.273  429.075  427.609    1.466   733.066 1372.961 1194.798  178.164   121.847 1764.362 1490.207  274.155
214.80  2097.888  409.436  407.534    1.902   723.041 1289.567 1141.534  148.033    91.385 1810.206 1637.590  172.616
214.90  2114.002  457.550  407.426   50.124   692.947 1301.994 1191.661  110.333    30.462 1759.425 1464.962  294.462
215.00  2100.198  398.136  374.674   23.462   682.481 1261.586 1104.433  157.153    10.154 1876.151 1612.150  264.001
215.10  2187.425  423.522  375.365   48.157   746.472 1296.599 1130.760  165.840    20.308 1804.570 1378.107  426.463
215.20  2136.161  335.663  305.492   30.171   820.995 1238.094 1098.105  139.989    40.616 1859.854 1697.392  162.462
215.30  2128.239  352.881  330.333   22.548   777.560 1269.669 1150.520  119.149     0.000 1783.161 1559.776  223.385
215.40  2216.816  339.553  328.786   10.767   839.813 1149.913 1036.035  113.877   101.539 1935.067 1701.528  233.539
215.50  2155.730  400.632  397.700    2.932   783.600 1303.258 1179.999  123.259   111.693 1566.304 1393.688  172.616
215.60  2150.468  326.178  297.008   29.171   807.865 1167.293 1053.286  114.007   142.154 1764.362 1551.131  213.231
215.70  2219.300  391.677  340.621   51.056   841.332 1252.688 1161.854   90.835   162.462 1715.603 1522.679  192.924
215.80  2136.024  387.024  333.587   53.437   838.562 1264.095 1176.892   87.203   152.308 1607.027 1403.950  203.078
215.90  2084.736  434.545  387.816   46.729   783.910 1235.614 1141.149   94.465   172.616 1742.044 1488.197  253.847
216.00  2157.177  392.685  335.950   56.735   883.520 1240.329 1147.463   92.867   182.770 1859.467 1686.851  172.616
216.10  2181.628  361.454  352.843    8.611   786.549 1362.325 1173.955  188.369   101.539 1722.741 1529.918  192.823
216.20  2255.225  349.888  335.034   14.854   855.246 1265.596 1098.800  166.796   152.308 1887.703 1613.549  274.155
216.30  2194.943  375.825  368.863    6.962   773.270 1444.513 1292.589  151.924   223.385 1908.718 1665.026  243.693
216.40  2132.853  416.146  382.535   33.611   864.280 1250.914 1085.805  165.108   142.154 1974.875 1691.273  283.603
216.50  2103.340  455.455  430.342   25.113   858.134 1187.105 1075.172  111.933    40.616 1798.536 1493.920  304.616
216.60  2145.719  435.471  395.349   40.123   802.789 1312.907 1162.885  150.022   192.924 1857.441 1623.901  233.539
216.70  2148.053  376.758  372.361    4.397   811.278 1343.644 1197.426  146.218   121.847 1935.568 1671.567  264.001
216.80  2183.474  367.267  337.180   30.088   849.667 1298.157 1168.887  129.270   203.078 1789.389 1555.850  233.539
216.90  2251.829  318.735  309.828    8.907   860.821 1316.678 1187.408  129.270   203.078 1815.935 1582.396  233.539
217.00  2163.835  313.051  292.461   20.590   831.292 1158.578 1008.556  150.022   274.155 1831.417 1608.031  223.385
217.10  2109.300  359.873  334.745   25.127   874.574 1201.809 1063.892  137.917   213.231 1886.710 1592.248  294.463
217.20  2138.898  350.491  350.124    0.367   756.109 1374.124 1260.332  113.792   192.924 1940.192 1676.392  263.799
217.30  2144.314  333.956  325.344    8.611   879.112 1201.487 1042.127  159.360   253.847 1822.869 1629.945  192.924
217.40  2107.365  396.486  365.990   30.496   935.571 1154.724 1044.651  110.074   172.314 1815.734 1582.195  233.539
217.50  2075.586  343.197  337.518    5.679   925.460 1177.380 1063.849  113.531   192.723 1603.006 1420.236  182.770
217.60  2110.958  411.663  410.014    1.649   809.118 1244.352 1124.853  119.499   182.770 1784.469 1611.853  172.616
217.70  2171.882  367.085  354.809   12.276   788.189 1324.026 1155.848  168.177   253.645 1761.345 1528.007  233.338
217.80  2127.109  333.938  333.938    0.000   763.548 1429.635 1251.167  178.469   172.616 1864.694 1519.462  345.232
217.90  2048.104  379.927  362.495   17.433   939.126 1218.140 1092.589  125.552   121.847 1817.042 1603.810  213.232
218.00  2072.654  361.741  340.333   21.408   858.391 1222.205 1123.589   98.616    40.616 1669.952 1426.259  243.693
218.10  2165.407  315.628  297.957   17.672   987.531 1211.403 1133.496   77.908   111.592 1912.740 1689.355  223.385
218.20  2221.395  342.593  333.348    9.245   953.639 1169.898 1078.587   91.310    60.923 1919.375 1574.143  345.232
218.30  2216.788  370.766  366.186    4.581   874.352 1385.328 1265.483  119.845   101.539 1958.078 1653.563  304.516
218.40  2216.283  334.438  330.958    3.481  1013.004 1273.569 1155.886  117.683   192.522 1815.729 1541.775  273.954
218.50  2137.102  350.858  330.155   20.704   944.612 1233.892 1093.295  140.597    81.030 1879.471 1585.009  294.463
218.60  2170.351  309.456  297.729   11.726   714.560 1336.821 1217.495  119.326    81.231 1869.618 1697.002  172.616
218.70  2163.306  329.070  328.703    0.366   811.017 1217.593 1042.927  174.666   192.924 1717.514 1433.205  284.309
218.80  2127.333  330.071  317.979   12.092   980.923 1249.060 1130.210  118.850   253.847 1847.603 1715.603  132.000
218.90  2135.179  315.553  303.362   12.190   842.364 1274.622 1153.827  120.795   132.000 1828.000 1614.769  213.232
219.00  2241.193  360.790  331.717   29.073   851.794 1223.041 1097.489  125.552   142.154 1764.061 1560.983  203.078
219.10  2268.202  309.706  292.667   17.039   851.448 1185.990 1050.927  135.063   212.226 1573.550 1319.703  253.847
219.20  2288.902  314.366  283.686   30.679   882.264 1276.301 1109.331  166.970   192.924 1908.023 1684.637  223.385
219.30  2198.058  397.924  353.335   44.588   791.945 1172.363 1074.094   98.269   182.770 1579.576 1376.499  203.078
219.40  2199.877  350.946  329.453   21.493   753.426 1239.725 1108.553  131.172   121.847 1753.199 1570.429  182.770
219.50  2099.275  377.689  330.691   46.998   623.935 1229.471 1055.023  174.448     0.000 1752.389 1508.696  243.693
219.60  2149.632  349.062  318.000   31.062   671.104 1244.471 1061.680  182.791   111.693 1531.218 1348.448  182.770
219.70  2167.874  362.931  336.084   26.847   778.282 1230.298 1094.110  136.187    60.923 1701.623 1407.161  294.462
219.80  2095.911  414.263  388.961   25.302   671.634 1394.578 1265.395  129.184    40.616 1690.468 1406.159  284.309
219.90  2052.399  382.435  359.478   22.957   763.754 1258.212 1110.743  147.469    10.154 1918.970 1533.123  385.847
220.00  2140.116  294.478  276.942   17.537   628.298 1301.877 1114.544  187.333     0.000 1563.885 1391.269  172.616
220.10  2055.991  303.272  292.829   10.443   612.954 1310.350 1154.708  155.641    10.154 1664.013 1389.859  274.155
220.20  2054.582  322.877  316.647    6.229   738.158 1146.033 1020.482  125.552   101.539 1522.471 1360.009  162.462
220.30  2152.588  279.441  270.830    8.611   608.374 1252.441 1086.941  165.500    60.722 1800.146 1525.991  274.155
220.40  1932.727  367.231  326.560   40.671   628.175 1224.593 1062.033  162.560    20.308 1931.744 1586.513  345.232
220.50  2226.245  249.900  249.900    0.000   678.233 1279.619 1089.476  190.144    19.906 1855.934 1500.548  355.386
220.60  2043.555  335.295  335.295    0.000   527.777 1309.569 1148.135  161.434    30.261 1671.148 1437.710  233.438
220.70  2095.048  329.751  329.751    0.000   559.817 1293.924 1124.879  169.045    10.154 1644.311 1258.463  385.847
220.80  2019.238  359.552  345.614   13.938   568.977 1297.345 1120.866  176.479    30.462 1572.531 1298.376  274.155
220.90  1969.295  369.833  351.542   18.292   586.795 1309.934 1113.352  196.582    40.616 1921.992 1698.808  223.184
221.00  2107.648  277.339  272.055    5.284   520.740 1285.509 1099.083  186.425    10.154 1829.604 1383.034  446.570
221.10  2131.476  331.062  293.707   37.355   779.268 1125.836 1009.796  116.040     0.000 1945.710 1519.247  426.463
221.20  2110.881  319.012  281.259   37.753   665.826 1193.195 1069.978  123.217     0.000 1826.783 1522.167  304.616
221.30  2062.701  359.758  320.849   38.909   701.109 1149.047 1025.916  123.131     0.000 1940.581 1473.704  466.877
221.40  2099.868  312.598  299.040   13.558   688.392 1292.332 1146.979  145.353    59.717 1863.672 1599.671  264.001
221.50  2061.939  334.482  322.390   12.092   648.194 1291.332 1101.837  189.494    20.308 1825.272 1510.502  314.770
221.60  2078.439  303.495  289.472   14.023   642.320 1241.000 1128.158  112.841     0.000 1736.403 1381.017  355.386
221.70  2095.434  304.049  304.049    0.000   566.002 1306.020 1169.964  136.056     0.000 1612.744 1369.051  243.693
221.80  2084.824  325.361  325.361    0.000   705.175 1211.665 1061.556  150.109    30.462 1831.007 1506.083  324.924
221.90  2078.121  300.672  298.657    2.015   594.792 1308.012 1088.902  219.110    20.308 1702.114 1559.960  142.154
222.00  2061.611  367.383  346.497   20.887   614.863 1235.601 1097.339  138.263    30.462 1634.459 1309.535  324.924
222.10  2039.962  362.528  354.466    8.062   501.281 1264.308 1104.082  160.225     0.000 1490.998 1287.921  203.078
222.20  2067.962  368.955  368.955    0.000   649.665 1248.283 1083.301  164.981    20.308 1719.519 1465.672  253.847
222.30  1955.871  438.159  425.700   12.459   567.952 1321.081 1108.978  212.103    89.776 1660.406 1416.713  243.693
222.40  1956.720  434.761  409.492   25.269   658.786 1189.608 1050.568  139.040    50.769 1786.975 1624.513  162.462
222.50  2064.629  364.272  354.745    9.527   649.614 1211.138 1072.617  138.522   121.847 1670.658 1477.735  192.924
222.60  2060.830  379.751  366.532   13.219   610.407 1288.651 1163.922  124.729     0.000 1840.660 1515.735  324.924
222.70  1992.586  394.351  387.206    7.145   667.474 1240.498 1081.398  159.101     0.000 1952.858 1678.703  274.155
222.80  2105.562  378.767  373.636    5.130   646.472 1212.344 1051.211  161.133   101.539 1672.368 1357.598  314.770
222.90  2031.368  339.595  321.456   18.139   672.238 1324.193 1053.288  270.905   121.847 1871.021 1495.730  375.291
223.00  2036.441  327.238  323.757    3.481   672.968 1257.140 1104.697  152.443    30.462 1953.055 1618.783  334.272
223.10  2051.363  326.427  319.664    6.763   741.226 1211.960 1015.637  196.323    10.154 1642.609 1419.224  223.385
223.20  2043.866  325.861  325.861    0.000   634.746 1262.375 1098.863  163.511     0.000 1889.420 1534.436  354.983
223.30  2037.920  391.322  362.475   28.846   522.250 1330.316 1168.751  161.565     0.000 1632.344 1368.343  264.001
223.40  2176.058  310.703  306.053    4.649   695.143 1236.556 1066.906  169.651     0.000 1675.174 1238.759  436.416
223.50  2133.149  317.847  315.311    2.536   748.877 1224.068 1040.323  183.745    20.308 1853.026 1467.178  385.847
223.60  2115.556  338.581  338.581    0.000   762.925 1320.954 1135.957  184.998    10.154 1833.125 1660.509  172.616
223.70  2112.800  283.074  274.831    8.244   632.590 1274.908 1057.052  217.856     0.000 1824.882 1418.726  406.155
223.80  2039.658  336.411  333.846    2.565   691.372 1333.526 1149.392  184.134     0.000 1873.924 1508.887  365.037
223.90  2219.725  341.681  325.362   16.319   749.872 1260.121 1161.288   98.833     0.000 1966.819 1692.865  273.954
224.00  2067.289  323.701  303.621   20.080   715.290 1228.081 1076.329  151.751    20.308 1895.342 1621.187  274.155
224.10  2098.490  287.438  287.438    0.000   694.408 1167.889 1019.856  148.033    91.385 1755.500 1511.807  243.693
224.20  2098.547  329.194  329.194    0.000   594.937 1349.617 1167.299  182.318    30.462 1810.405 1526.097  284.309
224.30  2105.276  315.648  315.648    0.000   471.500 1419.569 1210.749  208.821    10.154 1801.253 1212.529  588.724
224.40  2103.166  334.608  334.608    0.000   431.380 1337.514 1124.456  213.057     0.000 1577.365 1151.907  425.458
224.50  1971.467  307.988  307.988    0.000   517.595 1287.099 1123.588  163.511     0.000 1660.008 1385.853  274.155
224.60  2095.606  321.411  321.411    0.000   585.548 1293.584 1118.573  175.011     0.000 1873.035 1355.187  517.848
224.70  1937.109  399.772  399.772    0.000   490.697 1324.416 1157.186  167.229     0.000 1741.938 1386.552  355.386
224.80  2065.514  341.003  341.003    0.000   722.553 1257.918 1047.369  210.550    20.308 2102.452 1636.579  465.872
224.90  1966.337  358.392  358.392    0.000   776.347 1236.817 1098.036  138.781   101.539 1893.445 1539.467  353.978
225.00  2077.675  349.102  349.102    0.000   836.908 1239.847 1036.474  203.373    19.906 1951.447 1405.349  546.098
225.10  2116.720  311.402  311.402    0.000   583.047 1387.450 1153.554  233.896     0.000 1992.974 1518.154  474.820
225.20  2110.344  363.233  363.233    0.000   736.387 1428.595 1250.473  178.122     0.000 2150.093 1655.871  494.221
225.30  2138.399  349.634  349.634    0.000   778.239 1350.169 1113.851  236.317    20.207 1966.420 1359.099  607.321
225.40  2131.852  321.675  321.675    0.000   830.637 1163.272  973.432  189.840     0.000 1943.808 1578.672  365.137
225.50  2040.982  356.748  356.748    0.000   815.639 1116.715  993.066  123.649     0.000 1899.575 1566.810  332.765
225.60  2108.993  324.033  324.033    0.000   855.844 1308.896 1088.834  220.061     0.000 1880.673 1456.522  424.150
225.70  2145.002  274.047  274.047    0.000   933.319 1250.049 1005.219  244.831     0.000 1840.862 1496.837  344.025
225.80  2157.943  292.258  292.258    0.000   759.658 1207.115 1008.368  198.747     0.000 1922.399 1385.450  536.949
225.90  2060.922  311.777  311.777    0.000   856.883 1283.513 1052.993  230.520     0.000 1922.697 1416.814  505.883
226.00  2137.188  354.225  354.225    0.000   809.064 1302.794 1063.972  238.823     0.000 1929.736 1313.164  616.572
226.10  2144.244  315.209  315.209    0.000   937.407 1285.108 1128.646  156.462    60.320 2045.739 1579.867  465.872
226.20  2029.889  321.656  321.656    0.000   849.613 1152.647  989.741  162.906    71.077 1844.678 1529.908  314.770
226.30  2018.720  334.551  334.551    0.000   832.783 1294.670 1127.571  167.099    71.077 1765.951 1502.957  262.994
226.40  2078.963  335.868  335.868    0.000   890.308 1210.844 1010.497  200.347     0.000 1983.723 1366.145  617.577
226.50  2004.652  379.552  379.552    0.000   844.941 1294.068 1092.340  201.728     0.000 1911.034 1446.169  464.865
226.60  1972.337  425.731  425.731    0.000   971.184 1147.876 1009.960  137.916   172.214 1680.903 1327.125  353.777
226.70  2065.705  355.035  355.035    0.000   913.243 1160.554  988.094  172.460    60.119 1967.121 1491.497  475.624
226.80  2065.899  316.462  316.462    0.000   807.121 1226.274 1038.163  188.111     0.000 1691.473 1113.305  578.168
226.90  2254.775  280.417  280.417    0.000   879.662 1253.160 1027.781  225.379     0.000 1842.170 1213.233  628.938
227.00  2077.427  375.052  375.052    0.000   934.816 1179.356 1031.064  148.292    60.923 1631.249 1072.987  558.262
227.10  2168.737  333.471  333.471    0.000   818.917 1325.581 1102.493  223.088     0.000 1642.815 1165.984  476.830
227.20  2090.958  408.305  408.305    0.000   795.876 1308.445 1080.515  227.930     9.953 1743.037 1114.804  628.233
227.30  2113.033  369.257  369.257    0.000   851.692 1182.770 1006.463  176.307    20.308 1906.300 1257.255  649.044
227.40  2023.755  360.812  360.812    0.000   740.403 1272.394 1068.286  204.108     0.000 1733.987 1084.744  649.244
227.50  2095.213  337.555  337.132    0.423   771.707 1354.671 1113.339  241.332    10.154 1907.814 1492.108  415.706
227.60  2008.667  384.904  384.904    0.000   719.658 1266.605 1016.368  250.237     0.000 1723.544 1025.139  698.405
227.70  2014.286  375.539  375.539    0.000   814.810 1267.644 1018.097  249.547    30.261 2010.761 1556.852  453.909
227.80  2072.156  396.727  396.727    0.000   777.421 1413.208 1134.266  278.942    40.616 2051.780 1545.494  506.286
227.90  2013.192  489.171  465.286   23.885   848.912 1331.549 1099.772  231.777    10.154 2148.382 1591.730  556.653
228.00  2073.959  436.031  418.064   17.966   948.045 1254.507 1062.938  191.569     0.000 2074.893 1487.578  587.315
228.10  2068.571  324.938  322.613    2.325   859.213 1344.004 1099.042  244.963    10.053 2090.987 1585.305  505.682
228.20  2141.064  308.716  303.009    5.707   887.836 1252.337 1045.334  207.004    71.077 2022.427 1587.218  435.209
228.30  2184.986  331.479  331.479    0.000   829.294 1401.202 1186.934  214.268    10.154 2182.572 1778.629  403.943
228.40  2090.571  328.404  328.404    0.000   878.630 1309.322 1099.597  209.725     0.000 1972.359 1597.269  375.090
228.50  2131.087  298.934  294.918    4.016   744.950 1255.193 1103.096  152.097     0.000 1869.216 1565.002  304.214
228.60  2084.469  313.068  313.068    0.000   821.338 1216.801 1076.640  140.162     0.000 1958.385 1635.070  323.315
228.70  2124.488  271.851  271.851    0.000   728.999 1291.674 1143.295  148.379    40.616 1872.736 1598.581  274.155
228.80  2000.410  326.823  298.329   28.493   765.577 1284.587 1117.272  167.316     0.000 1912.145 1627.836  284.309
228.90  2029.170  350.915  350.915    0.000   715.083 1383.252 1197.174  186.078    10.154 1973.569 1699.816  273.752
229.00  2059.913  312.700  305.555    7.146   796.571 1214.378 1077.975  136.403    60.923 1841.969 1537.655  304.314
229.10  2126.099  363.337  356.558    6.779   892.622 1271.708 1098.084  173.624     0.000 2083.344 1668.745  414.599
229.20  2077.440  332.559  324.865    7.695   718.020 1354.447 1161.885  192.562    50.769 1707.054 1554.947  152.107
229.30  2107.830  298.010  298.010    0.000   859.345 1235.302 1021.600  213.702    20.107 1518.150 1305.321  212.829
229.40  1983.751  370.125  348.649   21.476   971.618 1201.581 1069.373  132.208     0.000 1893.737 1499.344  394.393
229.50  2025.646  358.861  358.861    0.000   951.585 1122.122 1036.518   85.604    20.106 2289.330 1893.731  395.599
229.60  2045.236  398.003  386.277   11.726   900.452 1217.225 1059.899  157.326     9.953 1963.606 1598.368  365.238
229.70  1979.942  370.178  366.514    3.664   927.941 1209.359 1063.445  145.914    10.053 1976.776 1631.544  345.232
229.80  2150.967  264.635  260.970    3.665   842.951 1344.326 1187.000  157.326     0.000 2057.805 1611.135  446.670
229.90  2166.302  271.647  269.815    1.832   833.917 1412.937 1279.518  133.418     0.000 2299.787 1913.940  385.847
230.00  2003.074  333.060  332.510    0.550   928.517 1296.653 1155.496  141.157    59.717 2071.983 1727.557  344.426
230.10  2091.442  397.642  378.167   19.474   970.927 1416.716 1255.801  160.915    49.764 2101.946 1708.660  393.286
230.20  2039.143  409.790  409.057    0.733   929.636 1361.241 1144.034  217.207     0.000 2103.648 1701.013  402.635
230.30  2085.115  359.069  359.069    0.000   836.737 1468.508 1230.461  238.047     0.000 2081.839 1585.606  496.233
230.40  2087.711  383.316  369.548   13.768   996.247 1311.318 1148.974  162.344     0.000 2074.190 1568.004  506.186
230.50  2091.300  410.202  393.602   16.601   950.851 1375.945 1187.014  188.931     0.000 2315.967 1799.629  516.338
230.60  2244.768  343.256  335.646    7.609   944.020 1337.076 1133.146  203.930    50.265 2214.737 1770.983  443.754
230.70  2223.462  268.672  268.672    0.000   882.898 1450.341 1239.618  210.722     0.000 2163.865 1678.792  485.073
230.80  2083.479  344.042  344.042    0.000   926.304 1352.682 1147.191  205.491     0.000 2217.651 1701.513  516.138
230.90  2020.161  398.830  392.067    6.764   962.765 1378.443 1233.955  144.488    40.616 2127.981 1519.955  608.026
231.00  2143.981  319.892  319.892    0.000   858.189 1381.472 1212.299  169.173     0.000 2165.787 1821.560  344.227
231.10  2149.509  352.369  343.574    8.794   989.005 1316.674 1151.782  164.892    30.462 1771.495 1468.286  303.209
231.20  2082.166  337.517  332.753    4.764   885.335 1282.469 1158.560  123.909    81.231 1791.705 1509.608  282.097
231.30  2033.940  423.828  423.828    0.000   932.842 1336.338 1180.652  155.686    91.385 1982.003 1729.966  252.037
231.40  2066.572  355.898  355.898    0.000   899.631 1343.439 1175.648  167.791    10.154 2054.292 1619.888  434.405
231.50  2158.966  248.352  248.352    0.000   937.984 1272.409 1110.713  161.696    50.769 2194.435 1739.321  455.114
231.60  2087.215  342.660  342.660    0.000   875.631 1378.712 1189.606  189.106     0.000 2095.200 1518.741  576.459
231.70  2154.841  341.636  341.636    0.000   861.716 1374.852 1151.592  223.260    10.154 2115.406 1539.553  575.854
231.80  2137.807  359.567  359.567    0.000   829.808 1458.087 1239.755  218.333    10.154 2268.017 1720.512  547.504
231.90  2151.630  324.302  303.445   20.857   961.249 1381.698 1215.896  165.802     0.000 2073.602 1750.387  323.215
232.00  2089.077  363.522  362.043    1.479   866.139 1446.457 1297.645  148.812     0.000 2119.135 1754.902  364.233
232.10  2149.697  301.877  300.594    1.282   935.219 1398.953 1207.599  191.354     0.000 1956.981 1502.170  454.811
232.20  2053.848  429.675  429.675    0.000  1011.264 1331.632 1137.641  193.990    10.154 2029.464 1625.521  403.944
232.30  2221.529  319.416  319.416    0.000   906.474 1365.608 1201.795  163.813     0.000 2259.386 1865.597  393.790
232.40  2218.043  329.319  329.319    0.000   921.812 1443.049 1247.891  195.159    10.154 2394.194 2081.032  313.162
232.50  2141.593  362.726  351.366   11.359   905.086 1369.022 1248.227  120.796     9.953 2331.462 1997.390  334.073
232.60  2158.030  314.295  314.295    0.000   886.752 1453.037 1263.023  190.013    91.385 2177.844 1876.043  301.801
232.70  2188.463  330.113  330.113    0.000  1056.149 1396.662 1210.150  186.512   172.616 2080.840 1868.815  212.025
232.80  2186.225  344.099  344.099    0.000   938.338 1417.800 1240.454  177.346    30.462 2059.225 1836.442  222.782
232.90  2218.213  348.555  340.676    7.878   842.656 1481.555 1309.656  171.899    20.107 1908.017 1675.282  232.734
233.00  2138.342  389.961  389.961    0.000   878.277 1486.703 1286.400  200.303    20.308 1939.388 1757.020  182.368
233.10  2267.083  348.239  348.239    0.000   971.492 1431.062 1255.704  175.358    20.308 2322.817 2059.016  263.800
233.20  2133.579  364.102  364.102    0.000   935.175 1516.324 1359.688  156.637    60.923 2192.628 2010.261  182.368
233.30  2140.444  315.020  315.020    0.000   996.022 1356.065 1195.494  160.572     0.000 2305.634 1882.187  423.447
233.40  2179.446  327.883  327.883    0.000   993.461 1367.347 1196.833  170.514    80.628 2318.803 2056.914  261.889
233.50  2108.229  380.168  375.941    4.227   882.081 1444.782 1277.379  167.403    40.616 2221.786 1959.393  262.393
233.60  2162.498  358.382  347.389   10.993   964.754 1372.584 1206.997  165.587    29.858 1920.089 1678.004  242.085
233.70  2127.831  299.416  286.579   12.837   919.098 1365.527 1228.174  137.353    20.107 1837.649 1605.517  232.132
233.80  2177.737  295.962  295.962    0.000   892.038 1425.500 1182.266  243.233    60.722 1918.277 1666.843  251.434
233.90  2285.156  309.474  306.303    3.170   993.944 1404.143 1247.636  156.507    20.107 2220.181 1866.605  353.576
234.00  2215.093  339.400  332.692    6.708  1016.500 1304.701 1026.794  277.908    40.012 1930.140 1656.388  273.752
234.10  2173.788  341.231  318.838   22.393  1080.836 1307.293 1155.975  151.319    40.414 2130.303 1807.389  322.914
234.20  2159.567  305.157  304.057    1.099  1011.283 1366.791 1159.354  207.437    40.414 2006.749 1683.634  323.115
234.30  2273.859  305.401  294.845   10.556  1228.255 1226.529 1110.922  115.608    20.107 2042.030 1718.312  323.718
234.40  2196.502  320.596  291.143   29.453  1131.575 1258.478 1139.324  119.154    60.320 2121.546 1807.379  314.167
234.50  2110.972  361.789  334.520   27.269  1175.755 1302.487 1165.737  136.750    10.154 2262.294 1887.605  374.688
234.60  2271.440  252.845  237.088   15.757  1161.455 1167.433 1010.407  157.026   222.782 2017.697 1734.997  282.700
234.70  2251.528  297.913  281.004   16.909  1217.017 1205.467 1055.705  149.763   223.385 2070.277 1727.257  343.020
234.80  2234.178  252.642  228.898   23.744  1179.399 1333.282 1169.512  163.771   131.799 2317.487 1994.573  322.913
234.90  2140.567  287.806  287.806    0.000  1071.408 1178.246  955.331  222.915    60.923 1743.847 1360.010  383.837
235.00  2202.774  251.336  251.336    0.000  1005.739 1455.117 1211.450  243.667    40.616 2083.957 1711.380  372.577
235.10  2215.452  292.169  281.389   10.780  1027.910 1402.963 1138.372  264.591    60.923 2301.906 1786.471  515.435
235.20  2181.999  284.732  284.732    0.000   979.976 1391.909 1216.379  175.530    40.616 2199.270 1915.765  283.505
235.30  2247.893  259.126  259.126    0.000   897.566 1485.324 1262.468  222.856     0.000 2239.482 1885.404  354.077
235.40  2217.095  255.892  245.936    9.956  1052.775 1366.484 1196.020  170.464   121.847 2102.155 1727.668  374.487
235.50  2221.595  301.760  285.795   15.966   956.885 1401.500 1210.147  191.354    81.231 2017.501 1643.619  373.883
235.60  2156.488  329.612  319.044   10.568   900.596 1297.399 1108.899  188.500    30.462 1794.220 1419.934  374.286
235.70  2181.688  299.735  261.926   37.809   955.931 1408.725 1183.693  225.032     0.000 2369.865 1803.359  566.506
235.80  2167.883  302.349  281.691   20.658   866.250 1413.554 1158.087  255.468    30.462 2049.460 1584.093  465.367
235.90  2201.346  314.232  299.648   14.584   771.159 1374.643 1114.806  259.837     0.000 2081.432 1767.465  313.966
236.00  2202.894  342.158  330.110   12.048   793.937 1475.994 1244.524  231.470     0.000 2145.181 1801.759  343.422
236.10  2109.584  389.838  363.704   26.134   945.127 1294.578 1153.289  141.289     0.000 1824.371 1520.961  303.410
236.20  2326.101  269.553  265.960    3.593   942.491 1413.475 1300.466  113.009     0.000 2116.330 1803.269  313.061
236.30  2146.897  321.288  321.288    0.000   849.493 1458.907 1214.681  244.226    20.308 1989.648 1645.220  344.428
236.40  2169.636  401.320  369.008   32.312   982.784 1464.746 1276.162  188.584    50.769 2081.640 1747.366  334.274
236.50  2055.373  435.606  398.607   36.999   924.723 1381.219 1169.116  212.103    10.154 1950.141 1767.974  182.167
236.60  2104.427  383.022  383.022    0.000   716.641 1524.225 1279.614  244.612    60.923 1685.938 1564.695  121.243
236.70  2158.606  385.558  385.558    0.000   724.329 1528.993 1244.517  284.476    60.923 1997.988 1785.360  212.628
236.80  2081.560  416.922  416.922    0.000   716.113 1488.002 1253.289  234.713    30.462 1824.772 1683.422  141.350
236.90  2177.566  321.936  321.936    0.000   768.257 1501.923 1300.237  201.686    71.077 1926.313 1794.715  131.598
237.00  2209.181  325.448  325.448    0.000   745.901 1428.174 1169.377  258.797    50.769 2003.727 1811.608  192.119
237.10  2165.901  373.418  373.418    0.000   870.727 1365.438 1152.726  212.711   192.723 1773.697 1632.548  141.149
237.20  2192.596  372.180  355.029   17.152   977.331 1290.563 1104.748  185.815   101.337 2128.985 1824.369  304.616
237.30  2191.140  357.134  357.134    0.000   924.813 1345.915 1122.524  223.391   121.847 2091.499 1798.846  292.653
237.40  2161.321  266.047  258.353    7.695   887.106 1307.299 1120.485  186.814   162.462 1960.600 1727.865  232.735
237.50  2210.220  330.897  328.699    2.198  1032.461 1267.954 1071.157  196.798   304.616 1773.208 1439.136  334.073
237.60  2207.401  369.996  368.347    1.649  1079.320 1250.173 1080.615  169.559   152.308 2068.265 1694.080  374.185
237.70  2301.902  352.230  352.230    0.000  1019.232 1262.642 1095.287  167.354    81.231 2053.999 1659.305  394.694
237.80  2248.199  342.874  326.018   16.856  1050.993 1300.684 1073.966  226.717    81.231 2147.493 1761.747  385.746
237.90  2141.616  397.276  379.504   17.772  1063.803 1243.311 1139.031  104.281   101.539 2261.097 1876.658  384.439
238.00  2117.532  375.091  358.122   16.969  1120.138 1230.646 1106.781  123.865   132.000 2025.646 1813.018  212.628
238.10  2207.163  372.849  372.849    0.000  1096.219 1232.202 1107.948  124.254    71.077 1905.107 1632.360  272.747
238.20  2137.001  378.549  372.136    6.413   884.856 1341.148 1194.326  146.823    60.923 1957.579 1735.601  221.978
238.30  2151.035  375.957  348.756   27.201   929.997 1399.329 1251.598  147.731   182.569 1835.835 1603.703  232.132
238.40  2105.356  367.472  367.472    0.000   893.237 1309.195 1151.219  157.976   101.539 1746.363 1553.943  192.420
238.50  2219.573  390.148  390.148    0.000  1008.631 1267.731 1163.710  104.021    71.077 1928.326 1736.407  191.918
238.60  2149.843  351.700  351.700    0.000   915.979 1326.267 1144.900  181.367     0.000 2077.813 1735.798  342.015
238.70  2182.955  359.618  359.618    0.000   958.385 1512.737 1293.109  219.628    60.923 2255.261 1911.338  343.924
238.80  2128.728  376.816  376.816    0.000   887.319 1497.817 1287.181  210.636    30.462 2122.256 1698.407  423.849
238.90  2056.692  414.399  395.852   18.547  1028.816 1375.037 1235.218  139.819    50.568 1938.280 1495.330  442.950
239.00  2140.460  384.511  383.229    1.282  1067.770 1399.247 1171.275  227.972    70.876 1958.590 1554.245  404.345
239.10  2138.457  378.926  378.926    0.000   889.007 1396.261 1219.002  177.259    50.769 1899.473 1533.933  365.540
239.20  2017.129  433.465  420.022   13.443   998.777 1350.265 1133.147  217.119    81.029 2086.772 1622.308  464.464
239.30  2066.868  374.391  374.391    0.000   949.106 1349.500 1230.909  118.591    10.154 2085.364 1752.297  333.067
239.40  2092.221  386.778  376.421   10.357   941.369 1349.019 1168.215  180.805     0.000 1905.310 1480.054  425.257
239.50  2306.659  327.121  320.892    6.229   986.200 1333.490 1182.603  150.887    40.616 2118.533 1693.679  424.855
239.60  2194.746  367.790  367.057    0.733   931.160 1398.070 1221.934  176.136    50.769 1959.691 1656.683  303.008
239.70  2144.596  360.736  357.072    3.665   908.466 1416.417 1211.660  204.757     0.000 1913.353 1518.357  394.996
239.80  2190.926  343.878  343.878    0.000   874.619 1370.251 1192.991  177.260    71.077 1974.376 1538.564  435.812
239.90  2151.661  363.430  355.596    7.835   941.799 1403.267 1230.504  172.763    50.769 1998.598 1623.507  375.090
240.00  2120.962  351.480  338.460   13.021   974.995 1396.004 1252.900  143.104    40.616 2301.102 1896.958  404.144
240.10  2143.026  368.574  351.718   16.856   970.898 1240.274 1119.305  120.969    20.308 2138.535 1682.817  455.718
240.20  2216.214  356.246  356.246    0.000   949.743 1417.278 1248.233  169.045   172.616 2120.643 1745.553  375.090
240.30  2180.108  395.931  383.472   12.459   907.735 1412.210 1246.451  165.759    81.231 2109.883 1765.254  344.629
240.40  2193.326  353.896  351.501    2.396  1002.714 1310.582 1190.262  120.320   182.770 2022.022 1727.761  294.261
240.50  2160.655  368.686  365.205    3.481   967.780 1354.629 1193.712  160.917   152.308 1879.667 1626.222  253.445
240.60  2202.331  354.058  354.058    0.000  1059.520 1299.936 1161.805  138.131   192.924 1928.424 1715.997  212.427
240.70  2244.940  378.183  378.183    0.000  1043.565 1305.902 1142.607  163.295   182.770 1749.477 1466.375  283.102
240.80  2129.893  420.246  412.001    8.245   997.262 1232.921 1085.406  147.515   223.385 1904.495 1651.050  253.445
240.90  2154.843  356.862  356.862    0.000  1048.589 1227.579 1087.155  140.424   182.669 1963.820 1761.748  202.072
241.00  2228.259  392.119  385.706    6.412  1033.193 1328.355 1206.954  121.401   203.078 2061.639 1858.864  202.775
241.10  2160.134  402.290  381.221   21.070  1174.997 1199.168 1085.463  113.706   213.231 1975.481 1721.835  253.646
241.20  2130.429  351.625  345.212    6.413  1010.618 1372.241 1176.736  195.505   152.308 2018.404 1856.143  162.261
241.30  2155.840  359.182  347.090   12.093  1070.793 1242.477 1123.324  119.153   152.107 1748.674 1515.336  233.338
241.40  2158.033  358.117  347.308   10.810  1016.153 1238.035 1071.325  166.710   182.770 1770.795 1598.581  172.213
241.50  2131.538  413.353  412.437    0.916  1100.110 1213.179 1037.561  175.617   253.847 1817.733 1543.880  273.853
241.60  2159.291  399.544  387.452   12.092  1203.009 1236.819 1098.471  138.348   314.669 1888.012 1583.597  304.415
241.70  2240.910  349.050  344.469    4.581  1098.982 1307.939 1188.613  119.326   284.309 1868.412 1736.714  131.698
241.80  2195.615  401.359  401.359    0.000  1053.377 1428.001 1194.192  233.810   182.770 2262.190 2019.100  243.090
241.90  2130.538  401.902  401.902    0.000   903.092 1354.854 1164.624  190.230   101.337 1811.610 1568.520  243.090
242.00  2087.806  369.512  368.596    0.916  1033.273 1310.369 1179.846  130.523   131.397 1766.271 1533.737  232.534
242.10  2042.724  395.269  391.604    3.665   977.683 1347.686 1197.577  150.109    50.769 1963.921 1862.583  101.338
242.20  2185.402  421.582  421.215    0.367   987.839 1364.042 1224.569  139.473   192.723 1968.641 1796.830  171.811
242.30  2174.941  412.590  412.223    0.366  1091.681 1345.205 1188.353  156.853   132.000 2220.271 1835.228  385.043
242.40  2106.625  431.348  421.454    9.894   943.143 1321.757 1219.552  102.205   121.847 1947.920 1734.689  213.231
242.50  2117.222  437.465  432.335    5.130   947.028 1337.768 1155.666  182.102   132.000 2008.043 1815.120  192.924
242.60  2171.035  396.554  387.253    9.301  1181.915 1122.594 1056.187   66.407    50.568 1920.583 1697.600  222.983
242.70  2121.626  390.723  390.723    0.000   988.228 1403.362 1195.061  208.302    90.581 1897.066 1663.929  233.137
242.80  2090.298  398.438  398.438    0.000   868.339 1443.139 1262.075  181.064    30.060 1967.539 1745.159  222.380
242.90  2062.749  375.312  375.312    0.000  1014.726 1290.956 1104.878  186.078    50.769 1928.632 1735.910  192.723
243.00  2055.722  433.915  433.915    0.000  1180.265 1212.136 1138.034   74.102    70.775 1991.265 1829.205  162.060
243.10  2124.337  388.909  388.909    0.000  1141.491 1328.007 1143.615  184.392    50.769 1940.696 1676.896  263.800
243.20  2147.490  325.776  325.776    0.000   930.298 1323.369 1185.452  137.917    81.231 1990.853 1757.314  233.539
243.30  2131.373  402.234  402.234    0.000  1023.716 1362.763 1208.849  153.913    40.616 2019.303 1765.457  253.847
243.40  2127.539  428.409  428.409    0.000   935.660 1297.302 1188.915  108.388    40.616 1959.994 1726.454  233.539
243.50  2011.509  494.634  489.519    5.116   886.892 1335.863 1245.031   90.832    81.231 1757.114 1543.882  213.231
243.60  2118.899  438.646  435.531    3.115  1021.690 1229.825 1199.388   30.437    30.462 1865.398 1570.936  294.463
243.70  2004.533  447.948  447.948    0.000   908.758 1380.489 1266.351  114.138    20.308 1817.942 1523.480  294.463
243.80  2032.991  460.162  460.162    0.000  1023.550 1210.148 1154.981   55.167    71.077 1887.113 1745.160  141.953
243.90  2102.888  408.219  408.219    0.000  1009.885 1279.412 1233.757   45.655    20.308 2085.464 1892.541  192.924
244.00  2071.684  403.743  399.896    3.847  1030.988 1304.693 1202.490  102.202     0.000 1889.325 1584.708  304.616
244.10  2051.359  420.369  413.407    6.962  1006.950 1311.792 1195.838  115.953   101.539 2181.273 1846.999  334.273
244.20  2118.661  413.497  413.497    0.000  1072.754 1304.833 1160.648  144.185    81.231 1989.054 1745.562  243.492
244.30  2130.225  344.534  343.252    1.283  1088.401 1316.325 1187.056  129.270    30.462 1858.659 1483.367  375.291
244.40  2232.173  293.967  289.020    4.947  1080.880 1367.434 1251.568  115.866    81.231 2008.759 1683.835  324.924
244.50  2323.790  246.648  239.869    6.779  1035.740 1370.892 1287.626   83.266    10.154 2271.752 1946.828  324.924
244.60  2206.811  291.269  282.588    8.682   904.059 1368.610 1269.691   98.919    71.077 2017.908 1764.061  253.847
244.70  2259.479  217.629  211.499    6.130   933.107 1247.985 1107.780  140.205    30.361 1906.316 1703.439  202.877
244.80  2228.252  239.003  239.003    0.000  1023.037 1321.952 1123.337  198.615   141.650 1914.356 1721.834  192.522
244.90  2183.171  343.846  343.846    0.000  1036.906 1214.734 1136.740   77.994   162.462 1969.438 1735.899  233.539
245.00  2309.998  271.061  271.061    0.000  1049.447 1381.619 1233.630  147.989   162.462 1836.444 1542.284  294.160
245.10  2143.127  344.204  344.204    0.000  1128.264 1325.453 1206.086  119.367   233.137 2014.890 1801.659  213.231
245.20  2167.053  360.120  338.981   21.140  1043.606 1325.357 1187.571  137.786   243.088 1961.909 1647.642  314.267
245.30  2163.620  375.887  370.025    5.863  1030.595 1312.955 1214.035   98.919   172.616 1788.990 1606.220  182.770
245.40  2186.560  339.760  333.897    5.863   985.463 1283.040 1201.760   81.280   192.924 1924.904 1681.211  243.693
245.50  2061.816  365.797  356.721    9.076   924.552 1292.075 1163.715  128.360    50.769 1893.145 1548.114  345.031
245.60  2025.203  437.467  409.462   28.005  1056.881 1304.220 1228.823   75.397    70.876 1996.896 1692.581  304.315
245.70  2034.666  420.142  420.142    0.000   996.909 1199.297 1171.328   27.969    80.929 1785.372 1612.756  172.616
245.80  2034.538  407.487  407.487    0.000   939.581 1280.268 1227.567   52.702    10.154 1835.433 1723.741  111.693
245.90  2078.439  361.692  361.692    0.000  1100.545 1174.605 1131.633   42.972    81.231 1636.583 1474.121  162.462
246.00  2110.041  393.365  393.365    0.000  1053.817 1250.567 1194.535   56.031    20.308 2060.122 1796.121  264.001
246.10  2116.482  341.384  341.384    0.000  1018.401 1271.793 1241.529   30.264   130.492 1919.873 1676.179  243.693
246.20  1933.945  405.352  398.179    7.173   875.895 1403.320 1273.533  129.787    10.154 1857.044 1714.889  142.154
246.30  2075.115  376.888  370.658    6.229   976.029 1268.559 1202.412   66.147    30.159 1897.363 1714.794  182.569
246.40  2038.375  376.305  361.789   14.516   913.564 1333.892 1204.147  129.745     0.000 1908.929 1431.798  477.132
246.50  2110.833  332.013  323.951    8.062   977.813 1205.007 1052.393  152.614     0.000 1937.280 1461.153  476.126
246.60  2120.413  341.313  322.301   19.012  1048.835 1326.569 1208.282  118.287    70.674 1851.623 1607.930  243.693
246.70  2124.101  289.414  285.749    3.664  1018.572 1227.208 1102.481  124.727   111.491 1990.958 1747.467  243.491
246.80  2140.766  360.879  358.314    2.565  1150.905 1190.819 1092.288   98.531   132.000 1877.656 1735.904  141.752
246.90  2139.798  312.788  312.788    0.000   934.834 1297.813 1195.958  101.855   111.290 1727.358 1646.127   81.231
247.00  2080.594  324.034  315.790    8.245   976.466 1302.782 1214.069   88.713    30.361 1942.400 1749.477  192.924
247.10  2148.169  391.309  365.265   26.044  1003.151 1281.709 1191.004   90.705    40.616 2033.792 1891.638  142.154
247.20  2175.152  336.420  315.718   20.702   975.087 1288.771 1245.235   43.536     0.000 1930.230 1747.460  182.770
247.30  2196.966  335.853  325.268   10.584  1032.154 1226.724 1165.851   60.874     0.000 2063.137 1870.214  192.924
247.40  2091.743  371.253  345.958   25.295   891.816 1251.601 1234.480   17.121     0.000 2001.610 1666.532  335.078
247.50  2084.360  337.191  312.630   24.561   837.865 1177.423 1107.038   70.385    10.154 1614.266 1319.803  294.462
247.60  1921.954  369.157  319.180   49.977  1040.320 1071.278 1014.340   56.938     0.000 1608.229 1334.075  274.155
247.70  2005.546  412.552  364.640   47.912   957.488 1120.827 1054.246   66.580    10.154 1788.690 1332.268  456.422
247.80  2000.551  395.721  375.257   20.463   907.168 1267.028 1139.574  127.454     0.000 1635.370 1249.522  385.847
247.90  1967.207  421.790  376.667   45.123   866.180 1295.406 1186.975  108.431     0.000 1704.443 1389.673  314.770
248.00  2104.016  344.456  323.538   20.918   801.855 1432.703 1274.812  157.891    10.154 1919.979 1544.285  375.694
248.10  2015.385  359.768  301.311   58.457   845.563 1334.405 1172.969  161.436    60.119 1789.291 1383.136  406.155
248.20  1969.154  387.183  315.212   71.971   723.770 1353.086 1269.384   83.701     0.000 1566.309 1251.539  314.770
248.30  2152.109  319.224  269.206   50.018   836.313 1401.418 1323.424   77.994     0.000 1644.526 1370.371  274.155
248.40  2085.873  353.667  293.375   60.292   890.771 1380.786 1270.800  109.986    30.462 1879.873 1646.334  233.539
248.50  2204.295  253.802  235.017   18.785   920.304 1362.844 1234.138  128.706    50.468 2051.782 1696.798  354.984
248.60  2082.666  340.300  280.466   59.834   940.320 1307.648 1224.119   83.528   121.242 1997.799 1652.567  345.232
248.70  2085.157  320.596  279.462   41.134   775.606 1427.139 1349.145   77.994     0.000 2006.849 1681.924  324.924
248.80  2105.143  289.197  244.806   44.390   870.808 1376.563 1296.666   79.896    20.308 1770.091 1567.013  203.078
248.90  2062.658  368.840  314.865   53.975   940.663 1282.779 1231.417   51.362    60.923 1888.319 1654.779  233.539
249.00  2124.357  275.446  263.537   11.909   806.864 1405.047 1319.573   85.473    30.462 1796.629 1644.321  152.308
249.10  2048.543  264.093  250.352   13.741   853.770 1320.600 1257.997   62.603    10.154 1898.159 1674.774  223.385
249.20  2131.525  316.654  305.112   11.542   987.841 1275.857 1243.561   32.295    81.231 1878.463 1614.462  264.001
249.30  2151.032  229.908  226.610    3.298   982.307 1230.341 1169.511   60.830    30.462 1888.721 1665.336  223.385
249.40  2142.636  315.957  307.345    8.611  1052.084 1292.974 1229.074   63.900    30.462 2222.984 1898.261  324.723
249.50  2054.857  302.079  273.413   28.666   989.366 1188.493 1167.655   20.839    91.385 2045.957 1721.033  324.924
249.60  2047.746  353.641  284.660   68.980  1033.754 1221.086 1204.052   17.034   111.592 1839.054 1585.207  253.847
249.70  2105.615  261.548  254.219    7.329   909.895 1242.146 1179.370   62.776   172.616 1765.669 1572.745  192.924
249.80  2170.661  274.660  265.048    9.612  1039.601 1210.194 1175.953   34.241   132.000 1917.775 1694.390  223.385
249.90  2150.306  275.148  275.148    0.000   983.997 1302.236 1233.797   68.439   121.847 1969.850 1848.004  121.847
250.00  2169.744  301.752  284.065   17.687  1065.750 1268.820 1206.131   62.689   213.231 1898.874 1726.258  172.616
250.10  2207.735  258.736  238.428   20.307  1030.642 1167.740 1116.378   51.362    50.568 1715.603 1522.680  192.924
250.20  2181.945  236.537  222.289   14.247   967.044 1089.274 1068.349   20.925    10.154 1856.451 1541.681  314.770
250.30  2120.102  332.593  318.302   14.291  1012.613 1192.247 1140.885   51.362    40.616 1994.583 1740.736  253.847
250.40  2152.042  345.870  337.259    8.611  1144.651 1093.377 1046.036   47.341    50.166 2055.103 1892.641  162.462
250.50  2117.928  323.830  323.830    0.000  1109.800 1147.588 1073.572   74.016    20.308 1838.954 1635.876  203.077
250.60  2189.352  278.453  274.422    4.031  1120.085 1245.470 1171.539   73.930    80.628 2047.362 1854.438  192.924
250.70  2182.347  291.985  291.252    0.733  1185.062 1228.346 1137.339   91.006    60.822 2182.368 1868.402  313.966
250.80  2198.719  336.126  336.126    0.000  1138.502 1191.330 1138.934   52.397    20.308 1847.091 1644.215  202.877
250.90  2240.931  231.138  231.138    0.000  1020.949 1363.807 1313.138   50.669     0.000 2087.171 1854.235  232.936
251.00  2230.659  263.606  258.110    5.497  1039.969 1326.447 1263.844   62.603    60.521 1824.782 1662.521  162.261
251.10  2265.600  274.953  271.571    3.382  1033.456 1225.706 1206.683   19.023    81.030 1803.871 1580.686  223.184
251.20  2251.537  290.508  290.508    0.000   937.125 1427.176 1330.851   96.326   132.000 1887.112 1654.176  232.936
251.30  2267.622  311.126  311.126    0.000   979.497 1424.442 1377.057   47.385   131.799 1981.501 1727.655  253.847
251.40  2325.184  251.525  244.379    7.146  1013.347 1340.326 1235.181  105.145    40.012 2089.688 1835.840  253.847
251.50  2224.879  270.656  270.656    0.000   949.624 1403.789 1224.239  179.550    20.308 1881.379 1598.176  283.203
251.60  2336.125  316.815  316.815    0.000   986.537 1354.674 1264.488   90.187   101.539 1945.118 1620.395  324.723
251.70  2208.516  332.412  328.931    3.481   883.734 1314.823 1238.904   75.918     0.000 1624.620 1401.636  222.983
251.80  2296.642  289.406  281.161    8.245   946.073 1335.561 1246.457   89.104   172.314 1845.684 1673.068  172.616
251.90  2210.764  315.956  313.758    2.198  1018.803 1200.211 1089.013  111.198    50.769 1784.166 1520.266  263.900
252.00  2276.591  306.854  306.854    0.000   957.106 1358.313 1190.391  167.922    60.521 1905.407 1510.813  394.594
252.10  2183.716  376.307  376.307    0.000  1035.569 1377.167 1189.056  188.110   293.255 1752.397 1570.833  181.563
252.20  2168.785  328.446  328.446    0.000  1036.355 1269.474 1110.546  158.928   202.273 1893.850 1650.760  243.090
252.30  2061.920  402.118  394.423    7.695  1045.732 1245.124 1142.832  102.292    80.829 1826.692 1573.046  253.646
252.40  2076.368  377.648  370.940    6.708   920.351 1344.255 1203.746  140.510     0.000 1915.856 1621.696  294.160
252.50  2143.375  385.043  385.043    0.000   971.367 1370.408 1205.946  164.462     0.000 2081.032 1837.943  243.090
252.60  2154.009  339.894  339.894    0.000   872.407 1365.696 1196.305  169.391   130.894 1765.867 1522.174  243.693
252.70  2087.833  385.346  385.346    0.000   924.153 1335.559 1132.662  202.897   203.078 1502.265 1291.146  211.120
252.80  2107.182  361.066  361.066    0.000   945.384 1352.387 1195.534  156.853     0.000 1884.192 1590.736  293.456
252.90  2252.972  261.606  261.606    0.000   972.749 1353.758 1197.641  156.116     0.000 1788.379 1595.656  192.723
253.00  2158.916  352.657  352.291    0.366   826.325 1348.278 1151.823  196.456    50.568 1702.130 1448.686  253.445
253.10  2148.592  333.420  333.420    0.000   934.225 1433.140 1227.217  205.923    10.154 1852.728 1600.088  252.640
253.20  2187.732  370.475  370.475    0.000   982.955 1338.682 1177.464  161.218    20.308 1964.422 1630.952  333.470
253.30  2175.731  366.442  366.442    0.000   983.553 1362.963 1208.574  154.389   111.291 1786.072 1512.923  273.149
253.40  2096.466  368.610  368.610    0.000   912.355 1257.308 1151.949  105.358   161.859 1656.389 1575.359   81.030
253.50  2191.227  363.339  343.963   19.377  1009.797 1194.930 1138.252   56.678   100.634 1735.806 1624.113  111.693
253.60  2154.171  344.319  344.319    0.000   925.625 1284.073 1161.720  122.353    60.119 1856.543 1673.773  182.770
253.70  2175.814  342.038  342.038    0.000   851.692 1280.786 1174.950  105.836     9.953 1795.624 1653.470  142.154
253.80  2229.961  300.317  298.668    1.649   856.754 1419.563 1282.382  137.181    30.060 1706.048 1564.095  141.953
253.90  2152.650  291.707  291.707    0.000   890.386 1309.108 1190.561  118.548    40.616 1817.840 1746.964   70.876
254.00  2256.539  270.191  268.725    1.466   972.360 1292.723 1120.392  172.331    50.367 1858.254 1716.100  142.154
254.10  2186.057  319.997  319.997    0.000   785.333 1366.897 1234.515  132.383    10.154 1834.924 1652.155  182.770
254.20  2123.456  346.584  346.584    0.000   774.782 1402.577 1261.374  141.202    50.568 1839.250 1636.173  203.078
254.30  2170.946  344.845  344.845    0.000  1005.908 1312.815 1173.864  138.951   101.539 1879.365 1717.306  162.059
254.40  2193.472  292.743  292.743    0.000   857.830 1311.441 1200.114  111.327    40.012 1868.908 1645.522  223.385
254.50  2119.215  353.769  353.769    0.000   955.231 1298.437 1169.081  129.356    70.876 1966.527 1774.710  191.818
254.60  2062.532  304.554  304.004    0.550   983.689 1306.481 1124.725  181.757   110.888 1799.849 1495.836  304.013
254.70  2141.640  363.934  363.934    0.000  1007.857 1390.082 1162.455  227.627   111.693 2251.233 1816.828  434.405
254.80  1987.561  364.089  355.843    8.245   896.272 1290.870 1141.021  149.849   111.693 1706.750 1484.571  222.179
254.90  2150.463  364.274  341.204   23.070   963.670 1294.329 1157.537  136.793   141.149 1869.617 1504.882  364.735
255.00  2172.317  272.205  267.624    4.581   924.035 1367.135 1165.837  201.298    60.822 2114.722 1710.778  403.944
255.10  2051.923  350.465  334.202   16.262   910.491 1325.610 1144.073  181.537   131.698 1938.476 1604.907  333.569
255.20  2140.369  378.388  363.914   14.474   861.295 1413.955 1235.571  178.384    89.977 1964.722 1660.709  304.013
255.30  2143.572  357.418  304.584   52.833  1053.515 1228.775 1117.317  111.458   152.107 1737.318 1444.062  293.256
255.40  2049.436  370.731  313.811   56.920  1078.375 1254.589 1135.176  119.413    60.923 1910.839 1567.014  343.824
255.50  2034.083  416.002  359.689   56.313  1089.347 1176.934 1111.565   65.370    90.882 1782.656 1539.164  243.492
255.60  2175.667  426.731  375.885   50.846  1208.115 1225.704 1141.744   83.959   121.444 1958.391 1715.200  243.190
255.70  1999.609  461.346  405.610   55.736  1100.161 1264.612 1172.351   92.261    71.077 1807.083 1715.698   91.385
255.80  2120.298  432.070  389.497   42.573  1035.692 1219.990 1191.455   28.534   222.983 1637.183 1555.951   81.231
255.90  2139.063  405.176  375.737   29.439  1063.116 1189.905 1123.888   66.017   293.255 1653.472 1572.241   81.231
256.00  2180.681  390.781  353.663   37.119  1154.334 1107.812 1081.352   26.459   192.723 1749.779 1597.672  152.107
256.10  2174.464  387.253  361.325   25.928  1073.605 1131.313 1071.392   59.921   202.071 1626.825 1435.109  191.716
256.20  2086.090  343.158  331.533   11.625  1021.426 1253.805 1165.651   88.154   131.498 1845.088 1673.477  171.611
256.30  2136.380  307.448  287.930   19.517   949.059 1309.974 1162.892  147.082   131.900 1765.968 1635.375  130.593
256.40  2197.653  307.045  294.672   12.373  1041.884 1283.867 1143.961  139.906   111.693 1665.233 1524.185  141.048
256.50  2157.067  369.172  335.347   33.824   972.917 1321.854 1188.955  132.899   131.799 1758.722 1627.023  131.699
256.60  2088.978  319.471  319.471    0.000   932.059 1335.475 1153.029  182.446   152.308 1748.772 1425.658  323.114
256.70  2102.462  309.929  309.929    0.000   850.838 1330.015 1161.662  168.354   172.616 1876.444 1583.389  293.055
256.80  2143.026  285.129  285.129    0.000   946.723 1298.115 1138.408  159.707   172.616 1807.382 1434.001  373.381
256.90  2107.617  316.437  316.437    0.000   849.622 1320.518 1138.330  182.188   172.616 1675.079 1411.782  263.297
257.00  2106.210  338.254  338.254    0.000   847.500 1399.513 1191.384  208.129   162.462 1735.902 1503.368  232.534
257.10  2120.917  335.776  335.776    0.000   985.025 1206.893 1033.351  173.542   213.231 1573.239 1431.286  141.953
257.20  2182.330  390.108  377.833   12.276  1065.011 1305.177 1144.086  161.091   223.385 2000.105 1858.353  141.752
257.30  2089.867  364.268  350.527   13.741  1094.009 1241.530 1109.623  131.907   243.592 1757.418 1635.873  121.545
257.40  2104.470  366.071  334.628   31.443  1069.852 1313.220 1152.087  161.133   324.120 2019.005 1897.561  121.444
257.50  2061.746  364.413  332.293   32.120   922.805 1407.235 1262.618  144.617   263.799 1958.478 1686.435  272.042
257.60  2198.196  304.444  304.444    0.000   875.596 1418.014 1233.750  184.264   293.859 1778.329 1566.003  212.326
257.70  2059.220  347.463  317.725   29.738   898.863 1344.040 1180.615  163.425   213.131 1675.687 1534.739  140.948
257.80  2078.977  346.902  343.421    3.481   929.176 1405.291 1242.428  162.863   365.540 1605.615 1384.039  221.576
257.90  2128.287  395.373  348.118   47.255  1014.206 1271.014 1123.068  147.945   233.539 1880.072 1718.716  161.356
258.00  2108.702  381.631  324.907   56.723  1085.933 1281.485 1190.652   90.833   284.309 1593.857 1452.005  141.852
258.10  2115.039  383.028  318.076   64.952  1012.830 1297.171 1211.221   85.949   385.445 1816.535 1685.540  130.995
258.20  1985.150  448.385  384.799   63.586   972.968 1329.119 1236.511   92.607   274.054 1947.927 1735.299  212.628
258.30  2026.923  429.287  360.629   68.658  1034.185 1209.192 1157.138   52.054   324.924 1785.769 1603.603  182.167
258.40  2099.824  391.815  328.642   63.173   997.830 1235.565 1185.068   50.497   385.244 1594.656 1423.045  171.611
258.50  2100.560  418.621  350.556   68.065   997.000 1256.148 1192.593   63.554   223.184 1828.395 1656.382  172.013
258.60  2116.312  417.723  350.262   67.461  1033.351 1236.386 1184.246   52.140   223.385 1926.813 1724.842  201.971
258.70  2010.953  426.869  362.312   64.557   928.874 1275.350 1208.423   66.927   192.924 1751.394 1650.458  100.936
258.80  2041.931  427.212  364.345   62.867   970.154 1322.906 1240.761   82.145   172.616 2025.748 1894.049  131.698
258.90  2095.627  373.823  314.845   58.978  1028.093 1193.331 1131.334   61.998   354.984 1762.249 1661.113  101.136
259.00  2099.293  402.970  342.077   60.893   988.870 1345.721 1243.948  101.773   121.847 1868.505 1697.398  171.108
259.10  1978.016  433.062  368.041   65.022   975.508 1298.780 1226.406   72.374   141.953 1818.043 1676.693  141.350
259.20  2077.439  453.822  403.158   50.665   979.746 1394.924 1270.928  123.996   132.000 1758.425 1617.477  140.948
259.30  2131.310  395.501  389.272    6.229  1012.390 1294.869 1176.494  118.375   132.000 1908.417 1777.623  130.794
259.40  2024.609  425.129  376.112   49.016  1042.994 1242.483 1115.160  127.323   233.539 1708.060 1556.154  151.906
259.50  2045.449  421.869  374.630   47.239  1050.604 1219.095 1106.167  112.928   233.338 1758.020 1554.942  203.078
259.60  2072.932  408.551  371.922   36.629  1024.851 1264.318 1173.872   90.446   263.800 1817.536 1615.263  202.273
259.70  2118.232  413.389  366.206   47.183   945.380 1281.305 1193.454   87.852   233.338 1695.888 1594.953  100.936
259.80  2060.483  432.782  398.098   34.684   986.580 1363.441 1201.574  161.867   304.616 1686.341 1546.097  140.244
259.90  2178.638  417.755  414.640    3.115  1115.559 1273.188 1167.177  106.010   233.137 1863.287 1590.942  272.345
260.00  2080.129  334.156  319.868   14.288  1027.363 1125.802 1059.134   66.667    81.231 1893.850 1753.304  140.546
260.10  2148.048  388.726  339.612   49.115  1155.592 1228.785 1150.531   78.254   375.492 1783.866 1663.025  120.841
260.20  2133.964  422.908  376.063   46.845  1001.200 1406.644 1246.591  160.053   182.770 1759.029 1657.491  101.539
260.30  2112.743  392.154  345.166   46.987   977.408 1352.128 1226.792  125.336   192.924 1584.299 1473.111  111.189
260.40  2098.252  489.519  439.825   49.694   969.464 1305.551 1178.616  126.936   283.504 1808.386 1627.828  180.558
260.50  2099.283  438.103  384.648   53.455   987.835 1320.731 1179.960  140.771   304.013 1635.567 1524.981  110.587
260.60  2173.520  333.124  314.465   18.659  1119.989 1253.593 1129.598  123.995   272.948 1848.400 1737.210  111.189
260.70  2183.652  326.963  308.953   18.010   974.006 1287.014 1169.244  117.770   334.776 1856.141 1684.531  171.610
260.80  2155.346  314.601  255.820   58.781   974.575 1231.986 1109.547  122.439   274.155 1563.395 1442.755  120.640
260.90  2242.569  272.833  214.924   57.909  1113.522 1161.423 1008.029  153.394   365.540 1582.999 1411.892  171.108
261.00  2086.425  378.952  316.000   62.952  1091.428 1342.043 1213.378  128.665   335.078 1748.574 1566.508  182.066
261.10  2169.042  386.017  322.799   63.219  1082.434 1159.651 1059.953   99.698   243.693 1614.868 1453.814  161.054
261.20  2133.356  391.892  315.893   75.999  1172.317 1238.032 1156.665   81.367   233.539 1759.837 1587.925  171.912
261.30  2201.677  335.453  299.627   35.825  1086.541 1224.115 1105.439  118.675   243.693 1726.160 1503.780  222.380
261.40  2157.563  378.292  348.089   30.202  1063.715 1275.088 1176.038   99.049   243.693 1934.967 1672.676  262.292
261.50  2054.161  405.034  365.926   39.109  1059.956 1219.318 1107.601  111.717   223.385 1927.226 1613.662  313.564
261.60  2090.953  493.156  436.954   56.201  1145.561 1218.494 1122.860   95.634   354.179 1928.935 1797.337  131.598
261.70  2096.066  359.149  329.426   29.724  1070.447 1325.703 1206.766  118.937   294.160 1917.872 1765.967  151.905
261.80  2230.471  384.938  338.613   46.325  1021.521 1328.770 1202.181  126.590   304.013 1917.062 1815.524  101.539
261.90  2153.653  348.577  295.884   52.694   941.963 1330.820 1237.434   93.386   202.876 1996.384 1884.692  111.692
262.00  2161.361  408.126  345.271   62.854  1185.230 1215.197 1141.873   73.324   223.385 1997.186 1875.741  121.444
262.10  2215.865  344.719  308.329   36.390  1080.486 1366.262 1192.029  174.234   456.723 1814.218 1702.928  111.291
262.20  2174.606  330.476  317.101   13.375   991.335 1268.769 1091.681  177.087   354.883 1605.111 1422.341  182.770
262.30  2228.600  300.919  295.422    5.496  1180.132 1208.284 1075.469  132.815   345.232 2008.147 1856.643  151.504
262.40  2238.539  264.558  263.458    1.099  1058.739 1235.475 1012.260  223.215   172.616 1768.077 1616.474  151.603
262.50  2197.202  303.698  303.698    0.000  1072.530 1193.071 1039.590  153.481   152.308 1976.179 1844.581  131.598
262.60  2174.892  298.107  298.107    0.000  1032.028 1295.483 1091.937  203.545    91.385 2007.452 1693.386  314.066
262.70  2335.774  244.482  240.268    4.214  1015.195 1337.291 1129.163  208.127    50.769 2059.218 1847.194  212.024
262.80  2280.042  271.003  259.644   11.360   850.185 1415.150 1266.079  149.071    30.462 1870.919 1587.012  283.906
262.90  2209.107  278.569  256.217   22.353  1039.113 1424.923 1273.431  151.493   253.847 2033.178 1760.029  273.149
263.00  2115.320  294.778  294.778    0.000   883.420 1401.194 1193.368  207.826   121.847 1699.213 1526.799  172.414
263.10  2117.866  340.381  339.282    1.099   991.291 1403.873 1195.919  207.954   243.693 1979.493 1807.280  172.213
263.20  2186.283  349.538  309.090   40.448  1009.370 1369.328 1193.928  175.400   284.309 1867.801 1787.173   80.628
263.30  2092.222  390.371  364.370   26.001   865.834 1367.607 1220.050  147.558   152.308 1776.224 1655.484  120.740
263.40  2145.734  416.010  365.655   50.356   908.155 1332.835 1201.793  131.042   101.539 1980.098 1868.707  111.391
263.50  2222.846  362.966  325.378   37.588   979.537 1352.172 1230.079  122.093   121.444 1829.101 1667.242  161.859
263.60  2120.750  455.800  413.843   41.957   933.620 1441.481 1285.622  155.859   203.078 1919.274 1828.291   90.983
263.70  2187.907  323.474  323.474    0.000   843.391 1504.101 1324.723  179.377   182.770 1884.701 1662.321  222.380
263.80  2173.047  405.396  361.453   43.943   981.782 1333.221 1217.699  115.521   152.308 1818.948 1737.918   81.030
263.90  2176.139  342.332  300.868   41.463  1011.574 1352.950 1205.608  147.342   233.539 1685.539 1563.894  121.646
264.00  2124.757  366.448  312.176   54.271   995.965 1373.659 1276.988   96.672   203.078 1826.483 1715.192  111.291
264.10  2200.334  366.872  341.038   25.834   930.595 1389.305 1280.269  109.037   152.308 1936.769 1866.195   70.574
264.20  2186.044  342.938  324.799   18.139  1008.286 1332.540 1204.653  127.887   152.308 2214.039 1930.635  283.404
264.30  2154.293  364.006  364.006    0.000  1067.982 1283.149 1101.308  181.841   101.539 1910.124 1698.201  211.923
264.40  2225.669  366.205  343.712   22.493   773.534 1503.021 1322.518  180.502   142.154 1943.815 1811.814  132.001
264.50  2204.191  356.969  326.555   30.414   876.250 1411.694 1268.330  143.364   101.539 1870.418 1718.110  152.308
264.60  2215.419  288.173  288.173    0.000   891.431 1335.920 1164.627  171.294   172.616 2017.907 1734.303  283.604
264.70  2144.246  309.735  273.189   36.545   965.969 1291.989 1176.208  115.781   182.770 2137.540 1935.266  202.273
264.80  2150.153  360.979  320.151   40.828   889.690 1303.741 1162.625  141.116    81.231 1908.118 1737.011  171.108
264.90  2056.909  343.885  343.885    0.000   785.631 1454.026 1276.809  177.217    30.462 2079.827 1897.963  181.864
265.00  2129.658  300.474  294.794    5.680   798.783 1400.585 1201.276  199.309   121.847 1767.471 1625.719  141.752
265.10  2148.762  391.159  363.677   27.482   914.554 1469.750 1329.239  140.511    60.923 2102.545 1889.817  212.728
265.20  2127.801  383.670  351.635   32.035   897.653 1448.758 1257.190  191.568   152.107 1817.234 1614.157  203.078
265.30  2066.338  416.012  371.689   44.323   888.445 1381.560 1228.339  153.221     0.000 1990.048 1747.562  242.486
265.40  2142.206  444.134  388.270   55.864   893.071 1447.361 1322.846  124.514    60.923 1882.083 1750.284  131.799
265.50  2173.490  387.332  328.932   58.400   955.236 1240.273 1180.610   59.663    30.462 1749.879 1648.340  101.539
265.60  2173.933  383.874  349.246   34.628   928.999 1325.065 1245.903   79.162     0.000 1866.605 1653.675  212.930
265.70  2146.128  401.181  382.113   19.068   818.708 1284.212 1140.935  143.278     0.000 1858.058 1604.512  253.545
265.80  2149.258  369.050  357.324   11.726   796.224 1503.828 1299.852  203.976    50.769 1750.385 1598.278  152.107
265.90  2139.271  349.159  349.159    0.000   802.011 1320.296 1115.454  204.841    20.308 1779.434 1506.888  272.545
266.00  2115.322  365.160  320.469   44.691   747.976 1392.239 1225.139  167.100    50.769 1919.074 1838.446   80.628
266.10  2097.514  416.701  372.772   43.929   911.576 1273.383 1113.031  160.352   182.770 1748.879 1657.795   91.083
266.20  2110.536  460.718  418.338   42.379   870.851 1298.451 1157.900  140.552    40.616 1925.109 1813.416  111.693
266.30  2073.001  460.248  422.604   37.644   838.068 1247.323 1090.470  156.853    60.923 1731.786 1640.401   91.385
266.40  2094.558  339.814  297.533   42.281   845.032 1337.586 1209.094  128.492    71.077 1855.843 1784.766   71.077
266.50  2078.148  407.533  370.805   36.728   895.874 1259.408 1155.992  103.416    40.616 1865.082 1743.235  121.847
266.60  2167.929  365.714  312.315   53.399  1004.947 1296.510 1194.261  102.249    40.616 1947.328 1825.481  121.846
266.70  2079.830  390.884  346.559   44.324   935.781 1285.563 1168.615  116.948    20.308 1805.271 1693.780  111.492
266.80  2122.677  434.750  370.291   64.459   933.531 1199.102 1144.281   54.821    30.462 1606.117 1484.573  121.544
266.90  2068.637  397.579  357.737   39.842  1004.180 1213.157 1120.334   92.823     0.000 1874.140 1681.619  192.522
267.00  2083.413  439.341  390.817   48.523   916.940 1322.114 1179.918  142.196    91.385 1868.713 1676.393  192.320
267.10  2094.212  421.092  372.103   48.988   841.619 1417.476 1290.023  127.453    50.769 1918.172 1674.882  243.290
267.20  2090.977  368.156  358.079   10.077   771.147 1388.807 1244.753  144.054     0.000 1795.923 1643.715  152.207
267.30  2219.328  421.331  360.849   60.481   884.077 1339.750 1237.200  102.550    70.675 1986.535 1754.002  232.533
267.40  2105.738  460.029  394.096   65.933   922.122 1189.196 1104.501   84.696   111.291 1874.239 1691.972  182.267
267.50  2130.076  428.143  364.530   63.613   874.308 1404.065 1315.955   88.110    50.769 1803.165 1711.981   91.184
267.60  2057.020  473.322  413.882   59.440   922.997 1369.730 1267.656  102.075   101.539 1811.002 1709.664  101.338
267.70  2072.255  470.949  403.843   67.106   925.320 1266.366 1192.956   73.410    50.769 1701.019 1640.095   60.923
267.80  1952.425  485.342  417.971   67.371   838.073 1273.603 1209.790   63.813    71.077 1844.583 1722.837  121.746
267.90  2062.482  445.455  381.362   64.093   928.143 1233.748 1164.573   69.175    40.616 1768.181 1666.643  101.539
268.00  2137.450  429.479  370.191   59.288   951.007 1389.373 1284.747  104.626    20.308 1890.226 1788.888  101.338
268.10  2116.562  492.105  424.392   67.713   855.890 1245.030 1180.569   64.461    40.616 1685.542 1533.435  152.107
268.20  2133.884  491.246  448.443   42.803   887.021 1414.317 1301.692  112.625    30.462 2021.120 1879.167  141.953
268.30  2183.432  485.089  420.107   64.982   985.590 1244.547 1144.763   99.784    40.616 1948.835 1645.124  303.711
268.40  1991.781  449.777  410.300   39.477   966.222 1211.913 1088.954  122.958    81.231 1818.644 1686.845  131.799
268.50  2026.849  462.718  417.379   45.339   970.228 1212.478 1058.953  153.525   152.207 1731.175 1548.807  182.368
268.60  2109.275  325.969  325.969    0.000   880.533 1340.510 1193.732  146.778   101.539 1883.585 1661.809  221.777
268.70  2069.488  327.823  326.216    1.606   788.318 1373.423 1258.593  114.830    20.308 1792.101 1620.390  171.711
268.80  2133.938  371.945  359.502   12.444   932.671 1325.393 1238.665   86.728    81.231 1893.039 1721.429  171.611
268.90  1964.140  473.542  439.252   34.290   924.889 1339.526 1236.716  102.811    40.616 1744.251 1642.913  101.338
269.00  2018.509  472.849  430.455   42.394   928.602 1334.436 1170.924  163.511    60.923 1594.960 1464.769  130.190
269.10  2086.865  447.693  397.647   50.046   859.609 1370.358 1235.986  134.372    50.769 1705.239 1583.896  121.344
269.20  2004.968  404.225  345.795   58.430   940.241 1310.650 1193.053  117.597    40.616 1786.676 1695.894   90.782
269.30  1973.641  368.786  316.852   51.934   931.026 1329.318 1183.924  145.395    20.308 1758.624 1627.227  131.397
269.40  2048.660  403.906  367.390   36.516   991.554 1314.505 1174.470  140.034    60.923 2011.068 1819.149  191.918
269.50  2228.964  363.427  354.972    8.455  1030.691 1416.831 1295.777  121.054   121.847 2009.258 1746.866  262.393
269.60  2162.133  369.617  324.147   45.469   965.318 1249.747 1179.881   69.866    91.385 1933.958 1722.536  211.422
269.70  1996.819  446.279  412.813   33.466   931.502 1192.503 1151.690   40.813    40.616 1820.256 1668.652  151.604
269.80  2071.824  465.860  416.697   49.164  1040.205 1292.500 1214.678   77.822    81.231 1892.540 1720.929  171.611
269.90  1990.550  494.074  424.042   70.032  1104.703 1110.061 1058.657   51.405   132.000 1485.881 1374.590  111.291
270.00  2142.288  462.023  403.501   58.522  1068.338 1183.717 1117.309   66.408    10.154 1782.046 1599.477  182.569
270.10  2058.374  467.734  415.817   51.917   978.839 1129.293 1073.002   56.290    30.060 1770.288 1516.843  253.445
270.20  2110.365  426.626  379.189   47.437   975.689 1321.768 1256.356   65.412    30.261 1979.501 1645.228  334.273
270.30  2008.867  482.107  424.192   57.914  1008.851 1243.806 1175.454   68.353    71.077 1822.467 1660.005  162.462
270.40  2048.626  427.160  357.319   69.841   951.518 1203.044 1112.425   90.619    81.231 1829.804 1626.726  203.078
270.50  2004.167  397.963  338.833   59.130   979.360 1301.486 1157.648  143.838   111.693 1687.150 1596.168   90.983
270.60  2033.718  460.905  402.222   58.683  1014.078 1363.185 1227.645  135.539   152.308 1890.022 1728.968  161.055
270.70  2097.691  358.462  344.721   13.741   997.520 1270.651 1170.832   99.819   152.308 2019.405 1888.008  131.397
270.80  2185.225  353.695  348.565    5.130   946.251 1291.240 1161.192  130.048   162.462 1808.791 1587.014  221.777
270.90  2050.616  353.085  345.178    7.907   986.632 1260.203 1116.407  143.796   203.078 1714.296 1533.537  180.759
271.00  2203.610  343.819  343.819    0.000  1001.712 1209.739 1110.216   99.523    60.923 1911.340 1771.196  140.144
271.10  2150.558  346.103  330.840   15.262   909.154 1261.503 1088.699  172.804   152.308 1873.339 1661.717  211.622
271.20  2088.027  409.216  390.952   18.264   920.094 1370.735 1243.763  126.972    10.154 1936.573 1734.400  202.173
271.30  2109.497  430.165  406.404   23.760   944.957 1324.134 1207.835  116.298    81.231 1825.180 1652.766  172.415
271.40  2116.977  483.625  461.346   22.280   919.998 1444.505 1328.681  115.824   233.539 1908.216 1787.074  121.143
271.50  2201.816  355.808  344.449   11.360   903.536 1391.493 1288.423  103.070   203.078 1969.144 1868.007  101.137
271.60  2196.543  366.076  354.717   11.359   859.601 1520.341 1348.398  171.942   192.924 1966.018 1874.835   91.184
271.70  2149.409  377.187  344.915   32.273   937.302 1391.720 1306.724   84.996   121.847 2011.673 1899.981  111.693
271.80  2245.018  375.935  318.394   57.541   867.433 1419.211 1344.242   74.968   142.154 1825.180 1713.689  111.492
271.90  2225.099  343.713  303.195   40.519   878.283 1389.584 1241.594  147.990   121.847 1834.823 1743.438   91.385
272.00  2200.185  351.002  329.876   21.126   763.714 1566.157 1456.991  109.166   111.693 1878.664 1777.226  101.438
272.10  2208.416  346.343  307.600   38.744   862.120 1429.025 1309.786  119.239   213.231 1769.379 1648.940  120.439
272.20  2196.649  335.216  294.302   40.914   894.445 1341.179 1219.217  121.962    30.462 1836.932 1796.518   40.415
272.30  2143.435  322.954  277.431   45.523   793.627 1499.635 1345.376  154.259    20.308 2082.036 1930.934  151.102
272.40  2191.510  360.010  321.351   38.659   795.793 1395.472 1244.196  151.276    10.154 1906.505 1775.912  130.593
272.50  2262.726  338.483  338.483    0.000   792.854 1466.247 1338.534  127.713    30.462 1631.645 1540.462   91.184
272.60  2177.322  339.471  309.930   29.541   969.857 1313.859 1218.529   95.330    60.923 1919.179 1787.782  131.397
272.70  2173.214  327.999  327.999    0.000   852.730 1423.489 1202.520  220.969   111.693 1736.303 1493.213  243.090
272.80  2129.555  317.379  282.991   34.388   790.080 1461.585 1265.562  196.023    40.616 1769.077 1597.265  171.812
272.90  2284.519  300.243  300.243    0.000   946.859 1383.380 1248.576  134.804    71.077 1978.396 1745.863  232.534
273.00  2141.565  350.527  319.735   30.792   740.023 1416.221 1241.167  175.054    50.769 1947.022 1673.872  273.149
273.10  2147.605  418.879  350.728   68.152   837.093 1315.913 1184.310  131.603    40.616 1867.899 1645.519  222.380
273.20  2135.962  382.982  321.818   61.164   760.396 1420.718 1221.584  199.134    91.385 1502.465 1331.055  171.410
273.30  2212.512  384.830  342.228   42.603   904.147 1404.508 1228.549  175.958   142.154 2097.926 1814.623  283.303
273.40  2274.090  342.728  309.766   32.962   989.060 1354.232 1202.524  151.707    60.923 1928.330 1725.654  202.675
273.50  2198.651  337.918  330.223    7.695   777.948 1420.683 1251.123  169.560   101.539 1773.409 1541.478  231.931
273.60  2084.623  322.217  300.048   22.169   861.949 1272.569 1122.031  150.538   142.154 1593.454 1341.416  252.037
273.70  2248.132  303.446  293.735    9.710   880.536 1320.859 1145.287  175.572    50.769 1679.407 1457.631  221.777
273.80  2064.499  437.771  386.542   51.228   843.275 1225.305 1095.779  129.526     9.953 1655.278 1462.354  192.924
273.90  2071.789  440.017  378.517   61.500   934.836 1183.805 1083.636  100.169    30.462 1715.397 1573.645  141.752
274.00  2100.069  444.573  367.980   76.593   842.224 1345.574 1271.561   74.013     0.000 1776.211 1573.133  203.078
274.10  2165.170  448.364  377.281   71.082   821.950 1256.340 1187.946   68.393    71.077 1625.009 1503.565  121.444
274.20  2121.471  504.464  451.012   53.452   850.232 1322.893 1203.050  119.843    20.308 1690.870 1488.296  202.575
274.30  2071.037  448.645  393.445   55.200   891.214 1298.509 1198.729   99.780    30.462 1679.813 1498.048  181.765
274.40  2209.083  363.044  307.954   55.089  1104.752 1244.977 1121.980  122.997    81.231 2270.441 1947.126  323.316
274.50  2112.974  373.777  329.862   43.915   966.094 1282.561 1170.498  112.063   101.539 1870.524 1688.558  181.966
274.60  2169.479  388.013  325.821   62.192   889.009 1337.502 1253.109   84.393   121.847 1895.959 1734.502  161.457
274.70  2085.260  401.524  349.139   52.384   870.638 1314.553 1205.516  109.037    81.231 1702.432 1651.663   50.770
274.80  2132.617  317.508  257.726   59.782   794.413 1273.047 1208.628   64.419    40.616 1656.188 1575.159   81.030
274.90  2080.947  365.762  308.080   57.681   768.084 1375.230 1305.968   69.261    71.077 1786.971 1705.740   81.231
275.00  2129.018  342.677  283.333   59.344   825.704 1248.646 1166.157   82.488    60.923 1669.246 1577.862   91.385
275.10  2058.024  434.934  375.110   59.824   791.823 1373.552 1267.543  106.009     0.000 1675.684 1574.748  100.936
275.20  2034.763  468.639  410.859   57.780   959.425 1197.168 1100.238   96.930    10.154 1902.988 1720.419  182.569
275.30  2058.162  464.904  409.687   55.217   810.662 1306.279 1200.530  105.749    71.077 2008.242 1826.075  182.167
275.40  2023.769  440.601  378.481   62.121   767.562 1369.529 1244.108  125.421    50.769 1656.275 1474.109  182.167
275.50  1977.785  500.818  442.517   58.301   814.864 1381.417 1246.917  134.500   111.693 2088.065 1785.660  302.404
275.60  1988.764  407.412  346.727   60.685   760.608 1313.843 1152.322  161.521    20.308 1704.932 1613.748   91.184
275.70  1917.189  464.083  406.993   57.090   745.390 1342.306 1163.621  178.685     0.000 1620.797 1266.115  354.682
275.80  1998.808  414.899  356.231   58.668   788.232 1253.507 1115.808  137.699    30.462 1767.880 1404.452  363.428
275.90  2022.819  372.927  316.386   56.541   908.853 1077.545  960.900  116.646    60.923 1528.006 1416.514  111.492
276.00  2041.739  412.859  360.745   52.114   940.142 1175.888 1064.821  111.067    60.923 1822.254 1568.911  253.344
276.10  1971.717  398.169  342.616   55.553   718.882 1338.956 1206.530  132.426    10.154 1622.800 1370.059  252.741
276.20  1941.598  428.301  358.026   70.275   837.985 1211.253 1155.784   55.469    20.308 1532.922 1411.075  121.847
276.30  1928.839  435.710  378.794   56.916   689.220 1276.201 1165.176  111.024     0.000 1676.990 1524.984  152.006
276.40  1818.543  488.710  432.760   55.949   670.634 1250.943 1156.260   94.683    20.308 1512.712 1350.954  161.758
276.50  1957.292  412.753  356.143   56.610   821.855 1049.176  964.999   84.177     0.000 1521.160 1389.561  131.598
276.60  2024.327  371.287  312.718   58.568   798.904 1181.337 1099.192   82.145   101.539 1500.852 1399.314  101.539
276.70  1912.595  400.657  344.018   56.638   758.182 1231.012 1160.367   70.645    30.462 1452.996 1341.505  111.492
276.80  1881.400  365.346  316.908   48.438   817.883 1246.530 1132.178  114.352     0.000 1612.441 1370.156  242.285
276.90  1905.479  436.304  379.976   56.328   851.000 1225.429 1103.077  122.352     0.000 1663.111 1338.489  324.622
277.00  1959.717  429.804  375.293   54.510   872.391 1251.512 1140.357  111.155    60.923 1905.196 1521.159  384.037
277.10  1913.632  488.162  434.145   54.017   851.083 1168.381 1069.418   98.963    30.462 1814.314 1551.318  262.996
277.20  1971.264  425.959  370.112   55.848   822.586 1229.978 1115.970  114.008     0.000 1844.072 1510.301  333.770
277.30  1959.301  419.655  359.579   60.076   867.083 1126.558 1006.108  120.450    40.616 1725.846 1452.596  273.250
277.40  1943.895  359.125  319.354   39.771   944.463 1065.566  893.973  171.593    10.154 1848.800 1545.088  303.711
277.50  1960.529  422.200  403.188   19.012   902.747 1206.671 1027.858  178.813   142.154 1943.899 1600.678  343.221
277.60  2000.317  446.474  390.738   55.736   972.866 1164.567 1016.535  148.032   121.444 1994.060 1620.881  373.180
277.70  1944.241  430.854  373.683   57.172  1056.531 1176.069 1070.232  105.837    91.385 2056.396 1722.725  333.670
277.80  1915.649  469.441  440.930   28.512   931.232 1202.189 1100.157  102.032     0.000 2147.884 1793.705  354.179
277.90  1933.274  390.234  347.069   43.165   967.990 1144.337 1033.142  111.195    50.769 2183.882 1871.325  312.558
278.00  2007.575  384.730  329.600   55.130  1092.040 1056.714  954.595  102.119   182.770 1967.440 1694.290  273.150
278.10  1879.769  407.772  352.908   54.864   876.688 1186.448 1114.551   71.897    81.231 1812.715 1630.146  182.569
278.20  1940.216  414.039  408.542    5.497   857.580 1293.626 1149.137  144.489   192.924 1769.788 1406.059  363.730
278.30  2008.114  421.785  416.289    5.497   893.625 1378.732 1165.592  213.140    50.769 1965.207 1692.964  272.243
278.40  2080.058  439.683  391.049   48.634  1082.302 1242.263 1120.344  121.919    91.385 2110.484 1756.104  354.380
278.50  2021.613  450.028  392.785   57.243   979.487 1216.930 1071.404  145.526    40.616 1975.367 1632.749  342.617
278.60  2058.896  427.106  368.722   58.384   835.318 1285.932 1159.559  126.373    30.462 1851.323 1486.990  364.333
278.70  2062.823  425.673  365.936   59.737  1080.067 1249.005 1129.679  119.326    50.769 2306.740 1983.625  323.115
278.80  2068.459  448.942  395.123   53.819   866.090 1368.848 1259.855  108.993     0.000 1862.378 1660.206  202.173
278.90  1985.370  386.801  341.521   45.280   886.630 1367.458 1184.846  182.612   142.154 1740.734 1487.391  253.343
279.00  2011.856  396.826  355.647   41.179   907.685 1362.448 1257.091  105.357   172.616 1808.593 1585.712  222.881
279.10  1981.445  315.861  310.479    5.383   781.443 1384.898 1197.005  187.892    40.616 1949.540 1686.446  263.095
279.20  1961.593  355.950  353.752    2.199   779.592 1435.307 1212.911  222.396     0.000 1980.708 1726.861  253.847
279.30  1838.757  412.581  382.449   30.132   867.173 1255.319 1152.903  102.417     0.000 1820.055 1627.132  192.924
279.40  1893.374  460.079  428.538   31.541   840.282 1328.598 1276.544   52.054    30.462 1780.243 1638.089  142.154
279.50  1856.049  459.394  408.367   51.028   810.716 1260.457 1213.159   47.298    10.154 1730.773 1507.689  223.083
279.60  1901.414  400.472  353.205   47.267   931.625 1131.577 1069.709   61.868     0.000 1714.382 1572.228  142.154
279.70  1923.158  395.878  351.022   44.857   857.615 1313.025 1226.989   86.035    40.616 1862.767 1690.754  172.013
279.80  1793.507  478.914  453.786   25.128   859.693 1310.997 1191.586  119.412    50.769 1924.594 1741.824  182.770
279.90  1860.936  544.469  497.879   46.590   853.121 1292.623 1200.666   91.957    60.923 1592.535 1419.919  172.616
280.00  1796.717  547.105  491.172   55.933   757.752 1293.861 1169.999  123.862    30.462 1593.337 1430.875  162.462
280.10  1868.370  433.462  387.804   45.658   850.004 1208.222 1058.984  149.238    40.616 1801.339 1619.575  181.764
280.20  1836.005  408.756  384.247   24.509   837.811 1209.777 1129.411   80.366     0.000 1892.625 1669.341  223.285
280.30  1898.322  455.866  414.433   41.433   889.785 1230.192 1119.340  110.852    10.154 1913.133 1609.522  303.611
280.40  1865.032  471.906  423.484   48.422   990.993 1175.938 1114.373   61.565     0.000 1654.469 1431.083  223.385
280.50  1793.978  463.174  424.729   38.445   827.483 1172.041 1095.261   76.780     0.000 1563.082 1420.928  142.154
280.60  2006.883  421.907  394.453   27.454   911.395 1194.041 1099.490   94.551    10.154 1823.456 1620.378  203.078
280.70  1842.443  487.173  441.105   46.069   859.171 1285.058 1202.786   82.272     0.000 1793.903 1651.850  142.053
280.80  1791.767  487.410  442.246   45.164   797.091 1218.949 1100.921  118.028     0.000 1632.852 1399.714  233.137
280.90  1750.904  437.253  390.833   46.420   785.933 1187.433 1123.188   64.245     0.000 1655.270 1412.180  243.090
281.00  1681.860  505.784  456.813   48.971   796.486 1181.725 1104.812   76.913    30.462 1665.323 1482.755  182.568
281.10  1774.153  485.964  443.968   41.996   828.519 1277.049 1166.114  110.936     0.000 1745.548 1542.470  203.078
281.20  1780.507  485.569  443.236   42.333   816.978 1209.993 1134.594   75.398   111.693 1623.399 1431.682  191.716
281.30  1765.855  439.544  424.436   15.108   731.161 1226.991 1110.606  116.385    40.616 1581.277 1428.969  152.308
281.40  1750.276  490.890  447.343   43.547   821.431 1225.125 1128.026   97.100     0.000 1671.062 1458.032  213.030
281.50  1855.199  441.538  419.073   22.465   833.067 1209.275 1086.793  122.482     0.000 1619.089 1446.674  172.415
281.60  1759.019  468.000  426.004   41.996   844.174 1147.933 1084.597   63.336     0.000 1648.949 1486.688  162.261
281.70  1774.835  439.403  394.504   44.899   861.036 1185.155 1134.139   51.016     0.000 1721.332 1558.870  162.462
281.80  1816.777  435.772  385.618   50.154   775.221 1207.899 1126.922   80.977     0.000 1567.819 1435.818  132.000
281.90  1903.363  376.273  351.426   24.846   855.334 1245.471 1116.073  129.398     0.000 1781.552 1568.522  213.030
282.00  1900.943  412.584  362.612   49.972   830.819 1138.105 1025.268  112.837     0.000 1552.535 1298.688  253.847
282.10  1892.882  371.525  330.193   41.333   787.446 1289.864 1192.762   97.101     0.000 1651.762 1469.396  182.367
282.20  1950.802  411.033  360.681   50.352   819.573 1331.399 1247.054   84.345    50.769 1654.267 1420.930  233.338
282.30  1861.497  411.785  368.732   43.052   808.506 1197.988 1124.754   73.234    40.616 1632.661 1419.429  213.231
282.40  1970.508  392.117  348.727   43.391   757.582 1306.062 1252.971   53.091     0.000 1654.972 1431.586  223.385
282.50  1814.062  390.197  348.230   41.967   720.003 1282.109 1199.492   82.617    30.462 1593.945 1329.944  264.001
282.60  1839.215  374.470  337.829   36.641   723.634 1265.588 1189.325   76.264    40.616 1504.974 1413.589   91.385
282.70  1911.207  365.536  357.996    7.540   759.727 1299.283 1116.534  182.750    81.231 1543.179 1391.173  152.006
282.80  1842.407  351.032  313.011   38.021   819.184 1120.175 1042.224   77.951    10.154 1517.550 1416.213  101.338
282.90  1851.165  427.626  380.177   47.449   788.609 1213.775 1127.700   86.075    71.077 1500.764 1368.964  131.800
283.00  2004.013  342.173  303.109   39.064   860.648 1166.681 1082.595   84.086     0.000 1686.143 1270.839  415.304
283.10  1872.104  423.420  378.479   44.941   701.758 1193.268 1143.078   50.190     0.000 1647.236 1413.697  233.539
283.20  1823.853  425.450  376.113   49.337   733.454 1196.604 1113.424   83.180     0.000 1472.713 1087.871  384.842
283.30  1981.651  340.003  283.198   56.805   781.228 1228.854 1129.899   98.955    40.616 1616.074 1402.843  213.231
283.40  1907.873  393.295  338.885   54.409   734.184 1301.181 1179.611  121.571     0.000 1582.694 1157.841  424.854
283.50  1883.168  436.995  385.784   51.211   773.363 1217.366 1121.863   95.503     0.000 1448.185 1124.366  323.818
283.60  1866.275  385.264  339.816   45.448   682.823 1520.932 1372.294  148.638     0.000 1771.086 1091.883  679.203
283.70  1965.406  356.462  310.225   46.237   729.523 1415.476 1300.132  115.344     0.000 1687.240 1302.298  384.942
283.80  1992.032  377.303  321.892   55.411   725.582 1363.994 1270.611   93.383     0.000 1659.296 1355.483  303.812
283.90  1871.483  375.585  324.937   50.648   763.284 1437.930 1359.290   78.641     0.000 1678.503 1384.443  294.061
284.00  1885.693  390.351  343.072   47.279   665.828 1351.049 1208.078  142.971     0.000 1490.408 1165.887  324.521
284.10  1899.372  349.672  286.059   63.613   587.542 1446.631 1338.805  107.826     0.000 1542.182 1186.997  355.185
284.20  1897.945  417.701  352.314   65.387   771.073 1228.396 1122.301  106.095     0.000 1632.865 1145.479  487.386
284.30  1852.775  433.320  366.169   67.151   786.282 1190.993 1069.895  121.098     0.000 1723.643 1207.807  515.836
284.40  1875.040  372.776  316.787   55.989   686.939 1228.778 1111.528  117.251     0.000 1493.523 1138.338  355.185
284.50  1990.948  429.649  363.670   65.979   845.988 1288.318 1111.364  176.954     0.000 1816.939 1289.341  527.599
284.60  1817.958  473.579  404.019   69.560   814.609 1206.305 1032.121  174.184     0.000 1633.669 1390.780  242.889
284.70  1900.469  452.641  384.165   68.476   782.312 1312.512 1153.501  159.011     0.000 1717.811 1179.756  538.055
284.80  1914.341  425.687  354.237   71.450   695.626 1431.093 1229.409  201.685     0.000 1583.891 1158.334  425.557
284.90  1905.466  439.396  383.857   55.538   718.110 1332.410 1182.476  149.933     0.000 1528.711 1174.130  354.581
285.00  1901.295  406.743  355.094   51.648   739.554 1245.250 1119.744  125.506     0.000 1550.024 1154.426  395.599
285.10  1871.469  435.526  382.962   52.564   636.092 1305.167 1124.110  181.057     0.000 1681.316 1286.623  394.693
285.20  1851.855  355.128  306.734   48.394   669.293 1236.161 1058.170  177.990     0.000 1375.389 1182.667  192.722
285.30  1839.392  423.103  348.115   74.988   694.674 1248.631 1070.726  177.905     0.000 1500.057 1135.725  364.332
285.40  1889.237  354.889  306.300   48.589   563.073 1305.779 1118.451  187.328     0.000 1540.473 1226.809  313.664
285.50  1817.296  421.503  354.761   66.741   663.079 1226.913 1044.862  182.052     0.000 1672.072 1377.610  294.463
285.60  1923.324  400.772  324.875   75.897   674.567 1337.039 1146.857  190.182     0.000 1823.372 1488.798  334.574
285.70  1878.617  461.794  404.891   56.904   832.493 1175.854  972.838  203.016     0.000 1676.291 1230.024  446.267
285.80  1825.976  404.850  342.872   61.978   756.023 1238.422 1023.855  214.567     0.000 2113.615 1484.275  629.340
285.90  1882.203  376.669  323.203   53.466   717.671 1230.236 1060.808  169.429     0.000 1664.220 1198.549  465.670
286.00  1839.615  437.550  374.050   63.499   672.491 1282.466 1162.838  119.628     0.000 1533.824 1027.136  506.688
286.10  1909.673  385.799  332.813   52.987   685.934 1224.405 1054.498  169.907     0.000 1890.517 1385.336  505.180
286.20  1817.734  403.466  355.341   48.125   783.812 1137.853  996.527  141.326    20.308 1671.761 1428.672  243.090
286.30  1824.930  449.394  388.952   60.442   656.060 1264.177 1072.266  191.911     0.000 1421.230 1107.163  314.066
286.40  1773.601  477.070  396.655   80.415   649.805 1306.733 1028.914  277.819     0.000 1681.422 1123.964  557.458
286.50  1841.903  406.585  338.224   68.361   686.806 1238.545 1015.249  223.297    10.154 1770.994 1385.550  385.444
286.60  1779.127  460.215  389.766   70.449   695.067 1253.638 1046.076  207.562     0.000 1491.011 1105.164  385.848
286.70  1765.755  488.449  422.932   65.517   684.043 1263.392 1118.698  144.694     0.000 1529.917 1235.757  294.161
286.80  1768.050  499.495  429.245   70.250   816.940 1143.092 1036.652  106.440     0.000 1755.212 1491.312  263.900
286.90  1784.011  476.380  416.191   60.189   788.149 1208.891 1113.995   94.897    91.385 1704.141 1460.951  243.190
287.00  1720.925  474.606  410.739   63.867   658.057 1293.933 1211.963   81.970     0.000 1538.762 1244.400  294.362
287.10  1837.278  446.498  375.979   70.519   821.308 1269.680 1176.253   93.427     0.000 1623.414 1288.437  334.977
287.20  1791.993  475.971  403.762   72.209   692.600 1288.791 1127.528  161.263     0.000 1696.398 1239.876  456.523
287.30  1841.748  427.232  363.661   63.570   680.925 1239.206 1139.509   99.697     0.000 1704.643 1390.275  314.368
287.40  1836.598  422.656  361.256   61.400   735.184 1223.380 1131.725   91.655     0.000 1446.978 1162.670  284.309
287.50  1937.021  420.309  359.993   60.315   761.987 1228.956 1117.199  111.757    30.462 1767.478 1391.784  375.694
287.60  1821.232  436.004  382.734   53.270   747.332 1206.729 1142.788   63.942     0.000 1661.012 1518.858  142.154
287.70  1801.425  481.673  443.865   37.808   685.378 1232.590 1158.660   73.930    10.154 1619.693 1345.538  274.155
287.80  1883.821  411.072  380.055   31.017   782.392 1113.776 1045.293   68.483     0.000 1476.631 1405.553   71.077
287.90  1820.289  449.042  416.687   32.355   879.411 1226.924 1088.707  138.217    10.154 1762.552 1580.586  181.966
288.00  1775.755  480.336  421.754   58.582   898.825 1085.341  990.400   94.942    81.231 1851.826 1619.895  231.931
288.10  1777.980  472.590  444.476   28.114   787.365 1198.202 1094.181  104.021    60.923 1631.045 1438.322  192.723
288.20  1773.783  473.632  446.336   27.297   867.515 1170.804 1066.740  104.064     0.000 1796.425 1553.637  242.788
288.30  1836.504  476.145  447.399   28.746   705.084 1259.342 1111.006  148.335     0.000 1741.829 1499.443  242.385
288.40  1881.919  425.742  423.346    2.396   681.620 1385.986 1211.407  174.579     0.000 1629.447 1315.280  314.167
288.50  1973.547  291.233  291.233    0.000   621.527 1373.407 1158.620  214.787    10.154 1729.173 1516.344  212.829
288.60  1931.494  348.028  348.028    0.000   667.438 1310.610 1147.488  163.122     0.000 1593.543 1330.548  262.996
288.70  1931.424  394.676  387.164    7.512   737.382 1167.522 1064.106  103.416     0.000 1524.790 1301.404  223.385
288.80  1965.044  300.940  299.291    1.649   827.146 1209.541 1100.072  109.469    40.616 1650.658 1245.107  405.552
288.90  1917.359  334.110  324.766    9.344   897.869 1228.130 1096.266  131.864     0.000 1742.143 1437.526  304.616
289.00  1964.896  355.411  342.586   12.825   883.596 1187.975 1104.621   83.354     0.000 1635.479 1442.555  192.924
289.10  1917.955  394.000  353.048   40.953   953.731 1208.196 1099.246  108.950     0.000 1939.981 1696.489  243.492
289.20  1872.598  404.062  382.908   21.155   779.368 1288.434 1186.662  101.773     0.000 1817.932 1543.778  274.155
289.30  1872.699  349.175  316.353   32.821   896.271 1103.226 1019.871   83.355    71.077 1756.708 1462.245  294.463
289.40  1944.880  365.021  345.642   19.379   775.090 1204.361 1100.081  104.281     0.000 1610.747 1356.900  253.847
289.50  1870.941  375.252  354.309   20.943   778.201 1215.423 1101.717  113.706     0.000 1589.934 1295.874  294.059
289.60  1915.732  348.300  347.201    1.099   803.235 1224.811 1093.769  131.042     0.000 1479.851 1358.005  121.847
289.70  1923.124  364.062  345.798   18.263   684.258 1359.615 1263.290   96.324     0.000 1680.719 1447.179  233.539
289.80  1839.849  341.338  303.150   38.189   697.916 1244.743 1164.847   79.896     0.000 1762.855 1478.546  284.309
289.90  1856.210  362.533  348.032   14.501   615.944 1313.832 1198.224  115.608     0.000 1729.176 1485.885  243.291
290.00  1838.226  437.512  398.787   38.725   716.378 1309.021 1162.804  146.218     0.000 1880.977 1556.455  324.522
290.10  1842.312  413.646  410.164    3.481   652.994 1217.073 1089.878  127.194     0.000 1582.598 1359.212  223.385
290.20  1880.904  390.858  373.453   17.406   603.801 1342.999 1128.731  214.268     0.000 1410.481 1319.096   91.385
290.30  1952.698  326.813  326.813    0.000   597.528 1400.683 1214.865  185.818     0.000 1418.425 1184.886  233.539
290.40  1921.371  336.028  324.711   11.317   578.593 1326.405 1208.722  117.683     0.000 1628.441 1232.641  395.800
290.50  1887.680  339.590  316.690   22.900   553.903 1302.103 1212.782   89.321     0.000 1436.923 1355.692   81.231
290.60  1846.903  415.291  405.722    9.569   459.009 1488.747 1337.389  151.358     0.000 1450.396 1267.727  182.669
290.70  1896.170  444.251  443.885    0.366   479.582 1385.667 1246.799  138.868     0.000 1493.712 1351.557  142.154
290.80  1774.199  471.637  441.988   29.649   548.160 1406.601 1311.573   95.028     0.000 1506.493 1303.415  203.077
290.90  1919.083  402.178  378.969   23.208   547.338 1274.222 1149.189  125.032     0.000 1620.800 1417.722  203.078
291.00  1938.917  372.204  332.986   39.218   756.243 1286.396 1210.304   76.092     0.000 1826.482 1420.629  405.853
291.10  1843.612  449.610  408.165   41.445   620.271 1366.506 1248.564  117.943     0.000 1849.704 1311.549  538.156
291.20  1893.063  394.543  359.808   34.735   739.894 1325.528 1218.999  106.529     0.000 1930.133 1463.055  467.078
291.30  1870.349  462.300  430.551   31.749   767.993 1302.876 1192.543  110.333     0.000 1717.403 1433.094  284.309
291.40  1805.971  466.656  409.387   57.270   641.715 1286.829 1199.583   87.246     0.000 1535.938 1343.015  192.924
291.50  1868.123  430.937  394.822   36.115   762.160 1265.797 1182.182   83.615     0.000 1662.320 1286.627  375.693
291.60  1965.883  385.222  384.179    1.042   627.190 1260.696 1150.709  109.987     0.000 1481.760 1197.452  284.309
291.70  1859.437  460.531  417.411   43.120   715.512 1374.399 1254.727  119.672     0.000 1754.811 1338.703  416.108
291.80  1881.422  393.516  390.955    2.562   644.355 1344.088 1222.427  121.661     0.000 1642.715 1195.945  446.771
291.90  1892.013  356.960  345.725   11.235   561.730 1336.165 1190.034  146.131     0.000 1595.654 1179.345  416.309
292.00  1859.802  344.473  344.473    0.000   515.593 1376.456 1257.001  119.455     0.000 1578.870 1121.946  456.925
292.10  1897.833  376.880  375.106    1.773   588.059 1352.242 1209.959  142.283     0.000 1799.639 1545.792  253.847
292.20  1897.416  403.565  362.262   41.303   690.393 1250.993 1142.562  108.431     0.000 1678.398 1515.936  162.462
292.30  1894.453  420.192  408.990   11.202   617.982 1361.018 1226.216  134.802     0.000 1615.763 1250.425  365.339
292.40  1880.584  413.073  380.444   32.629   581.581 1381.989 1260.415  121.574     0.000 1606.011 1250.625  355.386
292.50  1856.486  431.767  412.504   19.263   609.373 1320.942 1156.566  164.376     0.000 1607.118 1211.117  396.001
292.60  1906.670  386.366  357.944   28.422   684.641 1241.912 1120.251  121.661     0.000 1739.117 1455.010  284.108
292.70  1964.934  400.614  352.438   48.176   620.835 1297.080 1179.138  117.942     0.000 1678.495 1282.494  396.001
292.80  1903.954  340.160  340.160    0.000   625.546 1285.269 1169.229  116.040     0.000 1796.519 1410.873  385.646
292.90  1964.051  374.496  374.285    0.211   623.334 1386.139 1241.564  144.575     0.000 1774.406 1510.405  264.001
293.00  1898.204  348.526  338.318   10.208   639.470 1238.194 1129.763  108.431     0.000 1715.391 1471.698  243.693
293.10  1920.549  342.255  342.255    0.000   647.551 1314.473 1211.749  102.724     0.000 1770.293 1374.292  396.001
293.20  1883.090  398.575  380.156   18.419   547.290 1382.219 1249.059  133.161     0.000 1787.382 1503.073  284.309
293.30  1979.420  375.040  354.327   20.714   595.108 1405.771 1228.944  176.827     0.000 1786.872 1543.179  243.693
293.40  1936.150  371.361  329.116   42.246   726.974 1310.777 1151.417  159.361     0.000 1898.760 1451.990  446.771
293.50  1893.782  463.055  380.083   82.972   679.331 1216.207 1081.143  135.063     0.000 1725.054 1379.822  345.232
293.60  1855.790  442.872  369.114   73.759   640.983 1258.487 1085.378  173.109    30.462 1993.676 1475.828  517.848
293.70  1894.200  477.908  376.397  101.511   671.504 1202.613 1090.465  112.149    10.154 1766.566 1583.997  182.569
293.80  1904.212  418.518  365.761   52.756   592.219 1183.154 1051.895  131.259     0.000 1640.392 1254.947  385.445
293.90  1966.236  402.250  360.241   42.009   624.987 1324.401 1183.631  140.770     0.000 2178.548 1741.931  436.617
294.00  1902.372  392.682  371.460   21.222   540.248 1352.801 1242.467  110.333     0.000 1947.620 1439.926  507.694
294.10  1943.300  354.156  340.952   13.204   692.772 1204.605 1090.467  114.138     0.000 2087.164 1640.393  446.771
294.20  1893.325  371.912  342.969   28.944   532.410 1335.989 1187.610  148.379     0.000 1830.402 1475.117  355.285
294.30  1957.676  398.815  365.051   33.764   573.535 1336.679 1234.128  102.551     0.000 1908.415 1207.797  700.618
294.40  1899.911  426.021  382.195   43.826   545.655 1269.531 1166.807  102.724     0.000 1855.531 1277.363  578.168
294.50  1929.363  325.964  325.964    0.000   491.516 1283.893 1112.989  170.904     0.000 1556.849 1160.848  396.001
294.60  1888.150  381.224  372.163    9.061   673.232 1287.786 1162.234  125.552    10.154 1719.009 1170.699  548.310
294.70  2005.312  369.712  353.717   15.995   713.658 1313.416 1172.819  140.597     0.000 1846.281 1389.356  456.925
294.80  1959.198  353.896  350.743    3.153   651.095 1242.562 1113.466  129.095     0.000 1688.143 1261.680  426.463
294.90  1977.317  343.439  335.557    7.882   641.019 1257.843 1138.215  119.628     0.000 1642.513 1358.205  284.309
295.00  2015.358  346.821  346.821    0.000   692.261 1225.330 1098.049  127.281     0.000 1744.154 1490.307  253.847
295.10  1954.872  404.010  356.026   47.984   867.177 1165.484 1042.181  123.303     0.000 2300.494 1924.901  375.593
295.20  2048.544  352.178  298.995   53.183   756.029 1203.782 1071.053  132.729     0.000 2008.747 1541.669  467.079
295.30  2008.124  417.264  332.135   85.129   859.696 1149.583 1079.242   70.342     0.000 2046.760 1518.759  528.002
295.40  1897.155  414.083  335.450   78.633   815.213 1137.346 1059.352   77.994     0.000 1791.506 1415.813  375.694
295.50  1938.747  473.272  381.172   92.101   768.739 1185.209 1115.215   69.994     0.000 1828.402 1412.093  416.309
295.60  2045.614  392.346  351.492   40.854   850.018 1206.479 1098.222  108.257     0.000 2063.852 1728.774  335.078
295.70  1900.482  480.279  415.538   64.740   912.832 1094.146 1023.804   70.342     0.000 1987.335 1652.257  335.078
295.80  1992.549  411.775  387.480   24.295   916.508 1106.602 1001.976  104.626     0.000 2132.709 1676.387  456.322
295.90  1920.594  409.963  400.662    9.300   919.748 1092.637  978.672  113.965    20.308 2092.296 1757.217  335.078
296.00  1952.844  389.400  383.524    5.877   734.574 1150.478 1000.240  150.238     0.000 1808.484 1595.253  213.231
296.10  1932.922  401.416  384.590   16.826   697.788 1142.259 1019.262  122.997     0.000 1836.938 1440.936  396.001
296.20  1941.077  422.442  398.683   23.759   709.936 1143.077 1032.744  110.333    10.154 1632.551 1409.166  223.385
296.30  2021.939  377.165  365.073   12.092   760.473 1248.419 1107.736  140.683     0.000 1914.258 1680.819  233.438
296.40  1908.166  413.204  375.649   37.555   831.594 1185.076 1051.916  133.161     0.000 2060.330 1563.393  496.936
296.50  1975.912  361.629  338.926   22.703   768.218 1219.842 1067.658  152.184     0.000 1751.092 1396.108  354.984
296.60  1942.198  350.718  350.296    0.423   609.670 1318.074 1151.062  167.012    10.154 1662.421 1469.498  192.924
296.70  2046.207  389.821  359.656   30.165   717.330 1326.387 1141.175  185.213    60.923 1715.490 1431.383  284.107
296.80  1955.987  376.188  340.606   35.582   691.861 1230.196 1093.577  136.619     0.000 1698.603 1434.602  264.001
296.90  1901.590  430.862  366.914   63.948   794.671 1169.500 1044.524  124.976     0.000 1501.667 1186.998  314.670
297.00  1819.808  522.328  447.231   75.097   732.372 1148.287  999.564  148.723     0.000 1572.344 1267.727  304.616
297.10  1856.521  468.808  411.210   57.598   757.795 1179.151 1075.003  104.148    10.154 1888.622 1462.159  426.463
297.20  2026.743  397.350  397.350    0.000   824.414 1228.393 1080.319  148.075     0.000 2017.908 1429.184  588.724
297.30  1991.599  395.655  384.029   11.625   728.785 1148.550 1070.642   77.908    10.154 1641.812 1225.503  416.309
297.40  1868.155  473.991  457.137   16.854   736.745 1264.189 1188.097   76.092     0.000 1764.459 1327.842  436.617
297.50  2061.089  369.208  356.568   12.640   711.921 1225.545 1113.657  111.888     0.000 1792.511 1366.451  426.061
297.60  2030.233  367.683  358.155    9.527   760.416 1220.266 1039.463  180.802     0.000 1724.249 1267.626  456.622
297.70  1945.715  379.959  349.794   30.166   718.626 1140.962 1035.256  105.706    10.154 1635.872 1290.640  345.232
297.80  2020.319  422.203  392.974   29.229   724.286 1201.526 1103.169   98.357     0.000 1916.155 1490.799  425.357
297.90  1968.864  439.414  398.943   40.471   750.846 1257.516 1144.247  113.269     0.000 1603.295 1319.188  284.108
298.00  1911.468  433.078  383.716   49.362   777.552 1345.936 1228.815  117.121    30.462 1917.366 1622.903  294.463
298.10  1890.739  438.810  383.996   54.814   902.199 1195.306 1132.574   62.732    10.154 1649.037 1313.960  335.078
298.20  2002.105  362.958  325.875   37.083   736.868 1222.634 1069.585  153.049     0.000 1696.189 1290.033  406.155
298.30  1969.293  398.248  348.719   49.529   754.762 1200.647 1078.986  121.661     0.000 2094.313 1769.389  324.924
298.40  2042.974  361.272  335.964   25.309   749.014 1314.087 1135.358  178.729     0.000 1793.918 1348.152  445.765
298.50  1901.405  409.808  331.029   78.780   767.308 1190.440 1053.476  136.964     0.000 1692.278 1387.662  304.616
298.60  2013.858  383.152  370.259   12.893   864.282 1221.310 1068.867  152.443    19.906 1902.596 1435.920  466.676
298.70  1946.240  422.122  370.906   51.216   778.422 1129.646  989.228  140.418     0.000 1692.480 1408.373  284.108
298.80  1889.359  481.682  440.604   41.078   739.421 1241.432 1045.106  196.326     0.000 1729.265 1414.495  314.770
298.90  2030.391  409.872  405.433    4.439   872.278 1218.847 1044.614  174.233    10.154 1723.644 1388.566  335.078
299.00  2008.027  497.942  451.434   46.507   686.167 1270.750 1110.785  159.966     0.000 1928.626 1603.903  324.723
299.10  2108.346  407.744  392.060   15.684   780.113 1252.682 1061.459  191.223     0.000 1778.729 1413.390  365.339
299.20  2029.782  413.192  392.010   21.181   682.051 1422.807 1221.381  201.426     0.000 1950.641 1635.870  314.770
299.30  2034.851  387.541  326.086   61.456   747.031 1286.615 1132.271  154.344     0.000 1787.580 1564.195  223.385
299.40  2046.578  349.823  287.474   62.349   734.240 1380.732 1218.089  162.643     0.000 2067.462 1833.923  233.539
299.50  1957.053  416.077  352.154   63.923   753.737 1299.463 1100.024  199.439     0.000 1867.802 1644.417  223.385
299.60  1996.244  414.519  325.509   89.010   853.687 1256.064 1055.937  200.128   142.154 1863.890 1559.374  304.516
299.70  2022.609  424.441  348.698   75.743   824.166 1283.251 1144.816  138.435   111.693 2247.017 1932.247  314.770
299.80  2111.943  326.710  304.503   22.208   927.014 1139.891 1029.126  110.765   111.693 2165.785 1830.707  335.078
299.90  2017.340  416.539  374.156   42.383   862.680 1202.879 1119.351   83.528    30.462 1894.849 1691.771  203.078
300.00  2125.323  412.829  367.613   45.216   887.500 1177.068 1109.839   67.229    81.030 2096.218 1812.111  284.108
300.10  2026.444  470.282  389.337   80.945   790.900 1391.737 1241.195  150.541    91.385 1914.357 1630.048  284.309
300.20  2063.591  383.605  321.699   61.906   790.136 1398.866 1213.737  185.128   101.539 2319.509 2045.555  273.954
300.30  1999.711  443.934  388.934   55.000   856.409 1324.028 1152.993  171.034    71.077 2095.519 1760.641  334.877
300.40  2064.697  411.101  380.028   31.073   749.015 1335.772 1198.114  137.657   101.539 2302.008 1997.392  304.617
300.50  1986.396  419.557  419.557    0.000   746.507 1380.042 1211.083  168.959    50.769 2021.620 1666.234  355.386
300.60  1955.187  401.605  401.605    0.000   718.450 1326.521 1271.960   54.561    60.923 1970.044 1634.966  335.078
300.70  1937.483  456.027  456.027    0.000   768.989 1295.103 1241.839   53.264     0.000 2060.934 1725.856  335.078
300.80  2055.569  346.132  346.132    0.000   863.626 1259.125 1229.293   29.832   131.698 2149.802 1794.416  355.386
300.90  2027.044  367.171  367.171    0.000   877.336 1121.698 1116.164    5.534   111.693 2165.691 1871.228  294.463
301.00  1991.708  423.018  423.018    0.000   915.384 1143.694 1130.378   13.316    91.385 2283.508 1968.738  314.770
301.10  2093.533  368.475  368.475    0.000   937.694 1172.925 1171.023    1.902   172.616 2149.804 1885.803  264.001
301.20  2100.851  392.029  392.029    0.000   912.962 1098.991 1081.871   17.121   172.616 2194.337 1940.490  253.847
301.30  1995.149  378.457  378.457    0.000   784.429 1237.048 1214.653   22.395   111.693 2096.825 1822.670  274.155
301.40  2083.549  390.793  390.793    0.000   828.913 1157.195 1142.409   14.786   172.616 1992.373 1677.602  314.770
301.50  1979.041  391.356  391.356    0.000  1019.784 1084.951 1084.951    0.000   142.154 2258.584 1842.275  416.309
301.60  2057.310  366.894  366.894    0.000  1035.313 1180.929 1166.402   14.527   142.154 2246.016 1880.677  365.339
301.70  2107.776  344.653  344.653    0.000  1014.079 1142.702 1142.702    0.000   172.616 1910.838 1596.067  314.770
301.80  2157.003  299.265  299.265    0.000  1033.067 1147.592 1147.592    0.000   262.996 1882.689 1578.073  304.616
301.90  2023.744  330.230  330.230    0.000   878.466 1104.307 1104.307    0.000   203.078 1567.716 1374.793  192.924
302.00  2092.031  295.399  295.399    0.000   878.815 1151.997 1151.997    0.000   152.308 1749.680 1526.496  223.184
302.10  2004.609  363.601  363.601    0.000   924.251 1125.029 1125.029    0.000   192.924 1692.883 1469.498  223.385
302.20  2074.382  355.405  355.405    0.000   904.314 1167.527 1167.527    0.000   182.770 1815.230 1601.999  213.231
302.30  1990.351  407.291  407.291    0.000   933.313 1172.094 1172.094    0.000   111.693 2222.180 1765.256  456.925
302.40  2057.961  389.683  389.683    0.000   935.218 1124.555 1124.555    0.000   142.154 1895.759 1520.065  375.693
302.50  2074.288  338.195  338.195    0.000   960.132 1115.684 1115.684    0.000   172.616 1743.952 1439.335  304.616
302.60  2104.135  345.582  345.582    0.000   959.262 1087.583 1069.425   18.158   121.847 1907.520 1491.814  415.706
302.70  2002.875  378.481  378.481    0.000   929.304 1193.934 1175.775   18.158    71.077 1935.971 1611.047  324.924
302.80  2072.478  426.504  426.504    0.000   937.771 1201.889 1138.680   63.208    71.077 1850.214 1434.409  415.805
302.90  2111.531  342.726  342.726    0.000   902.025 1268.247 1181.654   86.594   111.693 1758.931 1362.929  396.001
303.00  1920.896  382.386  382.386    0.000   902.713 1144.348 1125.845   18.502   182.770 2071.691 1716.305  355.386
303.10  2017.587  348.936  348.936    0.000   860.818 1273.394 1260.382   13.012   121.746 1939.387 1584.203  355.184
303.20  2079.746  385.777  385.777    0.000  1008.214 1065.609 1056.184    9.425   203.078 2008.955 1744.955  264.000
303.30  2101.049  356.639  356.639    0.000   870.627 1359.047 1293.030   66.017    60.923 2115.324 1729.678  385.646
303.40  2144.799  342.171  342.171    0.000   932.182 1344.110 1184.977  159.134   131.194 1830.807 1516.944  313.863
303.50  2010.746  393.673  393.673    0.000   915.987 1252.736 1143.138  109.597   172.616 2008.054 1632.360  375.694
303.60  2005.862  419.146  419.146    0.000   990.123 1161.773 1098.006   63.767   202.271 2098.431 1571.236  527.195
303.70  1976.654  386.260  386.260    0.000   945.382 1210.624 1182.090   28.534    20.308 2037.509 1671.969  365.540
303.80  2039.856  394.466  394.466    0.000   963.763 1306.045 1211.795   94.250    40.616 2159.558 1764.260  395.298
303.90  2020.794  472.241  472.241    0.000   837.509 1434.727 1190.024  244.703    10.154 1992.866 1414.196  578.670
304.00  2043.181  395.144  395.144    0.000   866.050 1399.336 1213.691  185.645     0.000 2116.729 1446.573  670.156
304.10  2051.469  339.721  339.721    0.000   685.682 1405.692 1166.780  238.911    10.154 2065.555 1344.629  720.926
304.20  2015.634  305.953  305.953    0.000   723.425 1404.179 1219.051  185.128    20.308 1971.256 1524.485  446.771
304.30  2050.077  415.373  415.373    0.000   931.895 1349.619 1325.321   24.298    60.923 2122.860 1737.214  385.646
304.40  1957.942  435.595  435.595    0.000   946.987 1150.661 1150.661    0.000    91.385 1938.686 1491.916  446.771
304.50  2002.118  429.573  429.573    0.000  1044.951 1267.228 1229.182   38.046     0.000 2390.787 1822.169  568.617
304.60  2050.278  433.791  433.791    0.000  1046.377 1146.513 1137.002    9.511   233.539 1877.261 1532.029  345.232
304.70  1939.972  437.738  437.738    0.000   959.818 1203.840 1125.889   77.950    60.923 1956.581 1570.734  385.847
304.80  2018.395  414.047  414.047    0.000   809.323 1357.149 1199.777  157.372    91.385 2020.721 1573.951  446.771
304.90  2090.687  400.863  400.863    0.000   748.111 1355.721 1164.757  190.965    30.462 1896.864 1389.170  507.694
305.00  2123.087  321.182  321.182    0.000   733.366 1335.225 1199.556  135.668     0.000 1860.468 1484.775  375.694
305.10  2118.865  406.914  405.998    0.916   724.758 1400.849 1265.227  135.622     0.000 1861.879 1628.440  233.438
305.20  2167.592  406.246  406.246    0.000   768.341 1458.909 1306.379  152.530     0.000 1994.278 1679.810  314.468
305.30  2110.339  323.484  323.484    0.000   794.629 1351.650 1255.584   96.066     0.000 1763.557 1530.119  233.438
305.40  2104.179  393.775  393.775    0.000   774.131 1383.782 1172.194  211.588    60.621 2091.495 1705.647  385.847
305.50  2052.044  346.655  346.655    0.000  1031.446 1238.892 1214.249   24.644    30.462 2132.711 1736.710  396.001
305.60  2139.806  354.587  354.587    0.000  1018.565 1165.659 1145.252   20.406    71.077 1975.675 1711.675  264.001
305.70  2101.802  342.550  342.550    0.000   951.474 1282.991 1262.325   20.666    10.154 2090.791 1745.559  345.232
305.80  2033.296  365.971  365.971    0.000   858.610 1348.154 1318.885   29.269    81.231 1878.869 1665.940  212.929
305.90  2083.190  414.895  414.895    0.000   938.599 1193.969 1182.641   11.327    60.923 1993.974 1608.227  385.747
306.00  2060.482  429.479  429.479    0.000   927.574 1204.395 1176.725   27.670    10.154 1932.146 1708.760  223.385
306.10  2024.441  443.195  443.195    0.000   931.120 1230.239 1226.520    3.718    30.462 1974.268 1568.617  405.651
306.20  2034.813  403.657  403.657    0.000   843.052 1220.643 1114.201  106.443     0.000 1844.783 1337.089  507.694
306.30  2094.435  381.847  381.847    0.000   825.715 1321.076 1240.401   80.674     0.000 1840.451 1394.385  446.066
306.40  2238.529  365.053  365.053    0.000   807.477 1264.174 1195.605   68.569    50.769 1719.919 1323.918  396.001
306.50  2109.940  357.562  357.562    0.000   852.868 1345.716 1308.880   36.835    91.385 1869.007 1483.160  385.847
306.60  2148.301  353.355  353.355    0.000   854.257 1245.586 1152.808   92.779   162.462 2029.357 1714.587  314.770
306.70  2048.579  386.418  386.418    0.000   829.311 1242.710 1139.899  102.811   121.847 2193.842 1899.379  294.463
306.80  1993.864  437.373  437.373    0.000   823.464 1376.128 1269.944  106.183    10.154 2106.679 1700.524  406.155
306.90  2078.095  377.305  377.305    0.000   837.566 1293.763 1205.566   88.198    20.308 2029.769 1593.152  436.617
307.00  2021.635  401.265  401.265    0.000   792.994 1331.494 1218.047  113.446     0.000 2022.427 1524.987  497.439
307.10  2051.123  396.938  396.938    0.000   842.091 1299.428 1235.745   63.683     0.000 2176.548 1770.393  406.155
307.20  2057.047  311.696  311.696    0.000   768.773 1180.953 1085.363   95.590     0.000 2250.934 1753.393  497.540
307.30  1986.158  367.906  367.906    0.000   814.945 1253.659 1197.109   56.550     0.000 2199.963 1763.548  436.415
307.40  2044.906  365.487  365.487    0.000   790.955 1372.874 1299.118   73.756    40.616 1941.902 1596.670  345.232
307.50  2049.769  367.367  359.855    7.512   703.668 1447.279 1242.868  204.411     0.000 2037.912 1530.219  507.694
307.60  1960.188  345.806  344.890    0.916   622.774 1470.116 1225.717  244.400    50.769 2030.674 1614.566  416.108
307.70  2037.982  347.735  347.735    0.000   686.508 1364.630 1243.877  120.752     0.000 1896.665 1358.509  538.156
307.80  2081.704  348.172  348.172    0.000   714.561 1279.402 1112.951  166.451     0.000 1865.194 1428.577  436.617
307.90  2026.686  394.834  394.834    0.000   727.184 1434.061 1278.202  155.859     0.000 2012.378 1433.808  578.570
308.00  2137.845  390.885  390.885    0.000   772.845 1367.653 1182.179  185.474    10.154 2247.928 1709.772  538.155
308.10  2170.182  300.041  300.041    0.000   762.511 1350.789 1198.735  152.054     0.000 2189.616 1651.863  537.753
308.20  2071.208  365.329  365.329    0.000   769.600 1343.697 1243.394  100.303    50.769 2237.673 1740.133  497.540
308.30  1996.522  362.344  362.344    0.000   885.987 1236.608 1236.608    0.000    91.385 1987.848 1622.309  365.540
308.40  2176.574  311.092  311.092    0.000   965.538 1225.496 1223.680    1.816   101.539 2011.068 1594.759  416.309
308.50  2060.750  323.653  323.653    0.000   859.347 1273.058 1247.031   26.027     0.000 2055.908 1700.623  355.285
308.60  2087.173  306.085  306.085    0.000   914.170 1180.803 1177.171    3.632    30.462 2019.615 1776.928  242.687
308.70  2082.861  331.735  331.735    0.000   810.844 1353.259 1302.157   51.103   121.847 1985.634 1581.089  404.545
308.80  2167.713  323.945  323.945    0.000   758.664 1405.304 1403.402    1.902    81.231 2101.950 1817.641  284.308
308.90  2228.558  344.430  344.430    0.000   824.291 1357.113 1322.093   35.020   182.770 1903.098 1598.985  304.113
309.00  2134.513  330.651  330.651    0.000   728.009 1293.669 1225.878   67.791    71.077 1851.114 1568.215  282.899
309.10  2074.294  367.886  367.886    0.000   835.359 1237.616 1148.726   88.890   132.000 2181.675 1756.320  425.355
309.20  2190.290  307.077  307.077    0.000   892.862 1261.583 1173.472   88.111   172.616 2060.927 1767.068  293.859
309.30  2107.170  372.811  372.811    0.000   775.912 1352.911 1261.992   90.920     0.000 2290.855 1955.777  335.078
309.40  2053.887  381.282  381.282    0.000   907.391 1289.710 1267.660   22.050   192.924 2058.122 1794.120  264.001
309.50  2030.845  410.008  410.008    0.000   914.479 1179.766 1137.051   42.715     0.000 2209.724 1844.184  365.540
309.60  2154.650  371.925  371.925    0.000   936.602 1104.819 1058.949   45.870   243.693 1906.806 1632.752  274.054
309.70  2159.998  369.984  369.984    0.000  1132.579 1156.506 1143.796   12.711   101.539 1947.331 1683.330  264.001
309.80  2225.134  353.571  353.571    0.000  1018.670 1105.359 1099.653    5.707   264.001 1933.358 1709.972  223.385
309.90  2342.758  312.612  312.612    0.000  1053.843 1178.802 1162.114   16.688   192.722 1999.601 1675.886  323.715
310.00  2304.244  313.970  313.970    0.000   891.257 1290.383 1159.341  131.042   132.000 2504.075 2087.766  416.309
310.10  2177.271  333.565  333.565    0.000   967.639 1203.400 1136.819   66.581    20.308 2574.154 2077.118  497.036
310.20  2201.476  299.708  299.708    0.000   799.091 1298.009 1179.980  118.029   192.924 2193.842 1807.994  385.847
310.30  2180.531  316.544  316.544    0.000  1016.550 1169.563 1088.369   81.194   203.078 2128.292 1773.611  354.680
310.40  2226.050  327.159  327.159    0.000   918.747 1251.485 1144.742  106.743   142.154 2187.706 1751.492  436.214
310.50  2089.846  389.155  389.155    0.000   955.978 1171.463 1068.047  103.416   192.924 1949.244 1634.674  314.569
310.60  2068.021  395.063  395.063    0.000   933.624 1114.387 1047.893   66.494   233.539 1808.794 1605.918  202.876
310.70  2103.098  399.815  399.815    0.000   936.869 1200.945 1111.277   89.667   264.001 1961.406 1739.126  222.279
310.80  2056.501  348.606  348.606    0.000   906.726 1199.044 1105.053   93.991   284.309 2060.930 1776.822  284.108
310.90  2155.285  351.753  351.753    0.000   805.823 1344.219 1172.666  171.552   132.000 2007.447 1692.878  314.569
311.00  2008.946  371.792  371.792    0.000   822.124 1269.682 1208.809   60.874    81.231 1949.542 1685.742  263.799
311.10  2012.336  369.093  369.093    0.000   916.765 1148.123 1069.437   78.686   132.000 1871.529 1567.316  304.213
311.20  1994.210  419.001  419.001    0.000   830.559 1298.141 1259.663   38.478   152.308 2041.734 1798.242  243.492
311.30  2046.901  348.100  348.100    0.000  1013.096 1180.067 1143.059   37.009   203.078 2217.165 1861.980  355.185
311.40  2060.367  363.791  363.791    0.000   906.034 1183.901 1115.419   68.483   142.154 2221.981 1755.306  466.675
311.50  1989.367  414.304  414.304    0.000   898.345 1214.556 1158.351   56.205    60.923 2240.279 1722.632  517.647
311.60  2020.675  345.191  345.191    0.000   896.529 1210.227 1193.884   16.343   101.539 2040.418 1685.537  354.882
311.70  2031.968  390.390  390.390    0.000   982.138 1222.612 1202.637   19.974   121.847 2166.999 1913.554  253.445
311.80  2004.462  364.589  364.589    0.000   902.022 1164.593 1135.107   29.486   101.539 2056.009 1761.546  294.463
311.90  2035.469  337.142  337.142    0.000  1057.261 1059.873 1035.834   24.038    81.231 2112.506 1777.730  334.776
312.00  2045.740  361.522  361.522    0.000   944.955 1212.234 1184.909   27.324   142.154 2187.809 1954.270  233.539
312.10  2033.525  341.092  341.092    0.000   978.107 1201.728 1192.303    9.425    81.231 2141.462 1857.153  284.309
312.20  2136.338  330.340  330.340    0.000   925.630 1222.048 1179.160   42.888   152.308 1966.736 1580.889  385.847
312.30  2075.531  349.972  349.972    0.000   832.596 1190.569 1166.790   23.779   111.693 2311.566 2047.565  264.001
312.40  2129.049  342.145  342.145    0.000   785.942 1265.703 1252.733   12.970    81.231 1679.608 1466.577  213.030
312.50  2109.672  347.609  347.609    0.000   809.587 1267.084 1265.182    1.902    20.308 1991.457 1798.734  192.723
312.60  2133.417  368.008  368.008    0.000   743.093 1299.764 1299.764    0.000    50.769 1555.346 1464.766   90.580
312.70  2064.583  374.359  374.359    0.000   913.562 1192.850 1192.850    0.000   192.924 1717.302 1656.379   60.923
312.80  2075.088  387.324  387.324    0.000   756.669 1272.021 1262.941    9.079   121.847 1991.465 1758.228  233.237
312.90  2039.450  418.005  418.005    0.000   735.709 1323.197 1319.565    3.632     0.000 1739.923 1557.153  182.770
313.00  2068.664  456.021  456.021    0.000   763.666 1380.362 1354.940   25.422    60.923 1860.265 1677.898  182.367
313.10  2073.752  412.000  412.000    0.000   840.232 1285.238 1276.159    9.079    40.616 1920.580 1808.888  111.693
313.20  2163.254  365.783  365.783    0.000   757.845 1327.264 1327.264    0.000    30.462 1921.489 1819.950  101.539
313.30  2121.540  330.088  330.088    0.000   779.107 1229.999 1226.367    3.632    60.923 1499.958 1439.337   60.621
313.40  2182.348  332.952  332.952    0.000   720.857 1297.693 1295.878    1.816    40.616 1615.966 1585.807   30.159
313.50  2164.151  353.044  353.044    0.000   819.993 1237.868 1236.052    1.816    91.083 1615.969 1585.709   30.260
313.60  2105.085  350.761  350.761    0.000   660.724 1210.156 1206.524    3.632     0.000 1689.765 1679.712   10.053
313.70  2139.627  361.586  361.586    0.000   827.091 1271.587 1267.956    3.632    50.769 1783.259 1752.998   30.260
313.80  2206.151  317.480  317.480    0.000   743.401 1259.225 1225.416   33.809    91.385 1735.811 1695.196   40.615
313.90  2172.939  345.290  345.290    0.000   741.583 1256.675 1256.675    0.000    40.616 1535.146 1535.146    0.000
314.00  2234.074  377.395  377.395    0.000   731.848 1273.535 1273.535    0.000    30.462 1594.559 1574.251   20.308
314.10  2177.049  377.485  377.485    0.000   664.493 1233.333 1233.333    0.000    81.231 1410.485 1400.331   10.154
314.20  2238.198  330.644  330.644    0.000   734.838 1201.596 1201.596    0.000    10.154 1716.106 1716.106    0.000
314.30  2163.913  381.019  381.019    0.000   734.882 1260.173 1260.173    0.000    20.308 1644.424 1634.270   10.154
314.40  2145.109  370.557  370.557    0.000   794.670 1216.337 1191.780   24.557   182.770 1927.626 1765.769  161.857
314.50  2089.893  417.201  417.201    0.000   781.575 1130.718 1119.477   11.241    91.385 1599.980 1499.146  100.833
314.60  2187.835  368.744  368.744    0.000   732.496 1189.344 1189.344    0.000   111.592 1454.805 1364.226   90.579
314.70  2210.986  401.780  401.780    0.000   951.349 1288.784 1281.348    7.436   152.107 1810.296 1659.399  150.897
314.80  2194.620  350.224  350.224    0.000   781.016 1231.888 1218.572   13.316   132.000 1686.844 1555.146  131.698
314.90  2190.633  339.064  339.064    0.000   698.512 1364.204 1337.571   26.632   100.833 1734.602 1603.810  130.791
315.00  2148.577  383.476  383.476    0.000   693.200 1290.006 1228.354   61.652    40.616 1596.669 1424.860  171.810
315.10  2058.028  337.051  337.051    0.000   675.649 1225.373 1213.959   11.414    91.083 1692.178 1601.196   90.982
315.20  2100.872  405.563  405.563    0.000   667.911 1234.406 1215.383   19.023    60.923 1626.127 1534.842   91.284
315.30  2147.631  351.747  351.747    0.000   649.662 1382.736 1336.779   45.957    10.154 1564.996 1453.404  111.592
315.40  2097.315  378.768  378.768    0.000   655.544 1244.640 1189.646   54.994    81.231 1454.306 1403.637   50.669
315.50  2020.941  431.848  412.402   19.446   685.810 1234.066 1190.486   43.580   111.390 1384.546 1343.930   40.615
315.60  2112.124  418.667  418.667    0.000   672.020 1221.875 1197.145   24.730   162.462 1504.080 1382.233  121.846
315.70  2125.837  450.871  450.871    0.000   867.907 1205.040 1180.310   24.730   142.154 1899.066 1777.824  121.242
315.80  2063.247  407.007  407.007    0.000   751.656 1252.595 1220.256   32.339    50.769 1771.490 1599.076  172.414
315.90  2030.039  415.285  415.285    0.000   715.511 1211.704 1151.047   60.657    40.515 1574.051 1503.578   70.473
316.00  2005.194  398.261  384.339   13.922   634.277 1246.769 1192.424   54.345    20.106 1522.577 1502.269   20.308
316.10  2028.096  430.153  406.959   23.195   660.433 1303.928 1262.164   41.764    50.669 1580.284 1560.077   20.207
316.20  2100.741  407.417  385.520   21.897   683.514 1233.917 1176.849   57.069   101.236 1555.240 1504.672   50.568
316.30  2030.382  408.260  408.260    0.000   711.274 1204.567 1176.205   28.362    91.385 1514.929 1433.799   81.130
316.40  2079.131  367.425  367.425    0.000   666.695 1335.781 1246.633   89.149    81.130 1685.734 1423.245  262.489
316.50  2150.156  342.125  342.125    0.000   632.630 1314.696 1252.180   62.516    91.183 1565.403 1454.315  111.088
316.60  2103.534  383.267  380.307    2.959   739.469 1368.943 1312.133   56.810    50.769 1765.865 1633.865  132.000
316.70  2139.359  378.460  378.460    0.000   685.252 1276.939 1242.697   34.241    81.231 1483.066 1320.603  162.462
316.80  2081.322  410.634  410.634    0.000   647.640 1324.594 1274.788   49.806   192.420 1691.976 1621.000   70.976
316.90  2113.715  380.503  380.503    0.000   744.951 1313.390 1268.772   44.618    90.780 1698.202 1617.778   80.425
317.00  2084.076  428.660  428.660    0.000   635.530 1335.186 1308.554   26.632   132.000 1641.808 1560.880   80.929
317.10  2061.713  406.138  406.138    0.000   677.289 1240.633 1221.610   19.023    71.077 1694.187 1572.542  121.645
317.20  2084.358  396.007  396.007    0.000   716.336 1199.801 1190.289    9.511    71.077 1495.225 1424.248   70.976
317.30  2137.753  356.310  356.310    0.000   824.421 1280.773 1257.945   22.828    81.231 1852.821 1701.016  151.804
317.40  2230.112  351.614  351.614    0.000   736.911 1385.273 1338.148   47.125    81.029 1860.762 1719.515  141.247
317.50  2039.050  458.304  458.304    0.000   683.610 1343.299 1311.305   31.993   101.539 1738.114 1616.469  121.645
317.60  2081.180  317.453  317.453    0.000   697.919 1287.113 1266.187   20.925   132.000 1826.188 1673.981  152.207
317.70  2133.872  351.042  351.042    0.000   646.860 1281.834 1236.352   45.482   111.693 1574.552 1513.730   60.823
317.80  2121.442  415.049  403.847   11.202   608.466 1382.664 1344.618   38.046   101.539 1724.751 1602.904  121.847
317.90  2102.311  373.657  373.657    0.000   539.029 1336.141 1296.193   39.948    10.154 1705.347 1563.293  142.054
318.00  2116.498  370.320  359.963   10.357   579.109 1419.972 1355.294   64.678     0.000 1723.945 1642.815   81.130
318.10  2109.241  403.965  398.469    5.496   581.839 1502.067 1450.705   51.362    50.769 1866.805 1714.496  152.308
318.20  2129.759  374.287  374.287    0.000   638.042 1381.876 1343.917   37.959    50.769 1859.062 1706.754  152.308
318.30  2236.604  376.168  375.957    0.211   619.964 1508.627 1448.580   60.047    91.385 1676.193 1575.359  100.833
318.40  2357.047  336.376  331.514    4.862   582.181 1527.297 1442.085   85.212   111.693 1498.341 1407.158   91.183
318.50  2082.681  418.412  394.569   23.843   613.050 1495.521 1448.225   47.296    60.923 1738.211 1646.826   91.385
318.60  2100.491  414.759  390.452   24.307   662.418 1372.223 1320.861   51.362   101.539 1727.554 1575.548  152.006
318.70  2194.398  386.994  359.467   27.527   647.504 1434.092 1325.921  108.172    91.284 1658.897 1557.660  101.236
318.80  2159.368  454.137  434.479   19.657   686.711 1480.653 1380.004  100.649   131.900 1586.709 1556.247   30.462
318.90  2154.945  453.317  435.140   18.177   606.692 1326.433 1273.168   53.264    40.616 1615.662 1554.738   60.923
319.00  2152.856  443.741  430.411   13.330   578.502 1379.842 1288.836   91.006    20.308 1834.526 1672.770  161.757
319.10  2130.172  441.117  427.435   13.682   552.693 1343.387 1286.318   57.069    10.154 1515.231 1413.894  101.337
319.20  2158.605  423.616  389.190   34.426   508.122 1442.258 1356.698   85.560    60.923 1546.396 1414.698  131.698
319.30  2155.667  429.354  399.874   29.480   488.974 1394.305 1352.454   41.851     0.000 1468.585 1407.662   60.923
319.40  2193.255  351.150  317.615   33.534   431.990 1380.480 1351.945   28.535    20.308 1415.507 1364.738   50.770
319.50  2214.555  299.253  282.046   17.207   524.247 1383.298 1312.913   70.385     0.000 1656.583 1585.505   71.077
319.60  2160.942  300.407  295.475    4.933   488.104 1324.355 1278.700   45.655     0.000 1606.209 1545.285   60.923
319.70  2191.540  343.694  329.208   14.486   494.201 1534.819 1456.825   77.994     0.000 1648.738 1557.453   91.284
319.80  2138.192  421.493  371.324   50.169   373.840 1515.581 1466.165   49.416     0.000 1485.978 1455.516   30.462
319.90  2137.545  419.880  389.591   30.290   568.385 1469.276 1431.230   38.046    40.616 1678.293 1627.524   50.770
320.00  2141.297  365.137  346.452   18.686   517.807 1383.685 1326.616   57.069    30.260 1539.564 1488.895   50.669
320.10  2088.563  427.117  368.084   59.033   536.920 1463.023 1389.007   74.016    60.923 1649.752 1598.983   50.770
320.20  2072.958  378.544  344.306   34.238   535.711 1336.554 1285.453   51.101    10.154 1487.086 1446.471   40.615
320.30  2164.602  414.739  390.488   24.251   480.063 1422.809 1365.783   57.026    20.308 1375.798 1325.028   50.770
320.40  2144.957  406.286  378.497   27.789   553.906 1513.130 1437.038   76.092     0.000 1579.577 1468.187  111.390
320.50  2225.849  383.549  338.163   45.387   603.750 1396.271 1329.691   66.580     0.000 1355.487 1274.357   81.130
320.60  2190.324  450.967  414.197   36.771   575.779 1514.336 1446.418   67.917     0.000 1559.974 1448.281  111.693
320.70  2129.094  443.911  396.012   47.899   546.034 1534.214 1435.653   98.561    30.462 1620.391 1478.841  141.550
320.80  2083.330  488.969  472.438   16.531   560.430 1523.807 1443.997   79.810    81.231 1557.055 1475.824   81.231
320.90  2115.506  509.978  476.292   33.686   625.147 1541.229 1448.364   92.865    20.308 1750.983 1690.060   60.923
321.00  2114.308  448.987  428.061   20.926   590.613 1416.668 1313.346  103.322    71.077 1886.300 1754.299  132.000
321.10  2114.807  479.378  444.782   34.596   678.668 1474.513 1383.681   90.832    10.154 1576.754 1485.369   91.385
321.20  2221.610  492.454  466.679   25.775   631.549 1639.107 1504.783  134.324    10.154 1507.892 1416.507   91.385
321.30  2260.841  435.968  418.254   17.714   611.622 1751.689 1639.932  111.757    30.462 1868.206 1787.076   81.130
321.40  2088.860  465.856  439.067   26.789   598.780 1504.342 1404.477   99.865    30.462 1678.395 1637.779   40.616
321.50  2046.472  474.112  473.900    0.211   499.303 1523.496 1431.109   92.386     0.000 1404.949 1313.564   91.385
321.60  2008.736  516.756  509.343    7.413   524.850 1531.587 1421.471  110.116     0.000 1628.234 1435.310  192.924
321.70  2040.306  536.051  536.051    0.000   564.321 1724.888 1612.784  112.105    20.308 1840.863 1678.401  162.462
321.80  2020.441  474.693  449.624   25.069   566.138 1482.250 1383.461   98.789     0.000 1551.018 1408.863  142.154
321.90  2121.024  471.214  471.214    0.000   628.959 1442.222 1375.772   66.450    20.308 1455.819 1344.126  111.693
322.00  2077.431  483.206  483.206    0.000   762.765 1440.756 1364.664   76.092    50.769 1406.556 1355.787   50.770
322.10  1999.345  507.225  502.997    4.228   659.784 1443.997 1390.733   53.264    50.769 1727.054 1645.823   81.231
322.20  2092.601  498.401  497.767    0.634   647.639 1398.258 1352.689   45.568     0.000 1537.454 1405.857  131.597
322.30  2083.504  515.000  476.148   38.852   740.882 1391.732 1321.607   70.124    30.462 1687.850 1606.619   81.231
322.40  2023.858  579.489  544.217   35.272   767.351 1402.755 1343.784   58.971    91.284 1798.233 1585.203  213.030
322.50  2015.282  584.688  564.242   20.447   647.800 1537.335 1465.308   72.027    10.053 1686.036 1524.077  161.959
322.60  2110.798  506.570  480.148   26.421   601.808 1483.772 1423.333   60.439    50.769 1829.102 1605.919  223.184
322.70  2105.665  590.691  564.804   25.887   594.159 1589.558 1490.813   98.745     0.000 1748.265 1525.283  222.983
322.80  2047.322  478.466  451.288   27.178   757.751 1615.382 1539.508   75.875    30.462 1969.449 1867.910  101.539
322.90  2108.794  497.957  481.131   16.826   711.622 1549.881 1447.763  102.118    30.462 1931.040 1768.578  162.462
323.00  2075.321  461.041  418.734   42.307   732.854 1510.633 1440.248   70.385    30.462 1796.834 1705.449   91.385
323.10  2069.843  535.382  472.277   63.105   629.702 1482.049 1397.099   84.951    30.462 1884.293 1803.063   81.231
323.20  2112.087  490.806  463.791   27.015   732.982 1525.141 1406.731  118.410    81.231 1978.993 1826.685  152.308
323.30  2088.320  528.004  495.233   32.771   731.384 1482.953 1404.317   78.635   132.000 1915.661 1834.430   81.231
323.40  2145.167  537.252  495.145   42.107   846.119 1431.632 1343.442   88.190    71.077 2169.308 2027.154  142.154
323.50  2073.031  535.990  524.577   11.414   716.943 1583.127 1465.315  117.812    30.462 1617.778 1536.547   81.231
323.60  2105.497  559.330  559.330    0.000   731.853 1572.967 1400.205  172.761    50.769 1686.545 1534.439  152.107
323.70  2063.430  543.784  534.300    9.484   747.980 1547.899 1395.801  152.097   152.006 1994.884 1833.026  161.857
323.80  1991.756  561.230  535.823   25.408   877.855 1471.457 1375.179   96.278    90.982 1943.712 1801.558  142.154
323.90  2069.623  551.466  549.409    2.057   790.736 1531.113 1401.418  129.695    10.053 2045.448 1883.187  162.260
324.00  1911.926  601.965  570.567   31.397   683.871 1425.976 1339.557   86.419    10.154 1832.621 1761.544   71.077
324.10  1999.581  556.334  526.614   29.721   657.278 1619.174 1489.002  130.172     0.000 1886.505 1764.759  121.746
324.20  2192.364  462.095  424.667   37.428   729.864 1575.119 1453.893  121.226    30.159 1963.215 1821.464  141.751
324.30  2026.595  557.025  526.881   30.144   759.003 1472.407 1341.626  130.781    30.361 1897.062 1744.855  152.207
324.40  1955.843  573.655  534.632   39.022   634.494 1517.710 1401.757  115.953    10.154 1598.174 1527.097   71.077
324.50  1913.856  557.234  520.748   36.485   643.741 1434.920 1334.446  100.474     0.000 1432.798 1300.999  131.799
324.60  1944.813  477.022  443.160   33.862   646.683 1439.456 1324.937  114.519     0.000 1774.610 1622.403  152.207
324.70  1905.691  510.972  468.542   42.430   571.891 1545.257 1454.642   90.615     0.000 1664.932 1502.672  162.260
324.80  1999.228  541.639  500.208   41.431   661.561 1406.543 1294.752  111.791     0.000 1744.347 1582.187  162.160
324.90  1974.504  525.885  460.234   65.651   594.279 1475.045 1395.627   79.418    30.462 1481.258 1400.228   81.029
325.00  1992.287  498.919  478.742   20.176   625.017 1560.518 1353.950  206.568     0.000 1642.110 1388.666  253.444
325.10  2218.735  473.720  463.080   10.640   627.271 1642.705 1474.052  168.653    10.154 2068.270 1815.230  253.041
325.20  2084.885  500.212  500.212    0.000   652.769 1462.380 1326.196  136.184     0.000 1782.556 1570.131  212.425
325.30  2140.063  497.229  497.229    0.000   703.148 1512.259 1405.042  107.218    20.308 1736.003 1523.477  212.526
325.40  2140.458  430.198  430.198    0.000   694.932 1578.056 1388.868  189.188    10.154 1897.256 1695.086  202.171
325.50  2141.528  430.613  428.415    2.199   745.298 1402.490 1284.981  117.509     0.000 1785.062 1612.547  172.515
325.60  2106.903  478.970  478.970    0.000   650.310 1508.756 1413.771   94.985     0.000 1784.758 1663.113  121.645
325.70  2112.944  465.216  446.891   18.325   616.422 1519.018 1420.445   98.573     0.000 1709.668 1567.514  142.154
325.80  2117.958  462.783  462.783    0.000   587.323 1614.177 1451.575  162.602     0.000 1653.168 1460.446  192.722
325.90  2113.177  424.303  424.303    0.000   567.958 1620.731 1458.480  162.251     0.000 1877.953 1635.167  242.786
326.00  2065.021  479.557  479.557    0.000   557.455 1596.430 1426.310  170.120     0.000 1766.260 1594.448  171.811
326.10  2149.951  464.656  464.656    0.000   607.557 1564.687 1367.511  197.176     0.000 1825.475 1593.246  232.229
326.20  2071.416  440.596  418.302   22.294   475.179 1621.971 1463.874  158.097     0.000 1704.029 1602.792  101.237
326.30  2092.518  550.084  550.084    0.000   504.190 1706.644 1540.764  165.880     0.000 1975.783 1772.807  202.977
326.40  2122.802  539.913  539.913    0.000   643.443 1602.837 1519.222   83.614    40.616 1969.243 1857.752  111.491
326.50  2064.361  508.491  486.817   21.674   537.737 1591.386 1410.549  180.838     0.000 1582.294 1430.187  152.107
326.60  2071.551  506.554  479.756   26.797   573.965 1611.828 1476.515  135.313    10.154 1734.399 1622.807  111.592
326.70  2146.815  504.234  477.203   27.030   641.672 1588.089 1437.775  150.314     0.000 2018.104 1875.950  142.154
326.80  2194.055  496.094  462.048   34.046   541.670 1536.355 1401.727  134.628     0.000 1773.709 1641.911  131.799
326.90  2170.567  502.310  463.196   39.114   566.016 1565.960 1445.387  120.573     0.000 1845.992 1693.684  152.308
327.00  2005.369  590.849  526.095   64.754   615.859 1498.604 1380.542  118.062     0.000 1651.058 1438.129  212.929
327.10  2072.272  561.916  537.655   24.261   736.785 1600.457 1487.189  113.268     0.000 1857.348 1685.337  172.011
327.20  2056.433  547.364  532.271   15.092   637.473 1526.995 1379.094  147.901     0.000 1626.113 1504.871  121.242
327.30  2046.393  482.356  482.356    0.000   627.793 1495.537 1353.386  142.151     0.000 1529.209 1448.079   81.130
327.40  2036.685  598.071  579.943   18.128   668.560 1543.737 1425.500  118.237     0.000 1545.094 1291.750  253.343
327.50  2023.342  578.854  575.529    3.326   655.069 1516.945 1384.303  132.642     0.000 1452.302 1290.646  161.656
327.60  1968.587  552.042  552.042    0.000   541.587 1609.591 1522.128   87.462     0.000 1403.745 1282.100  121.645
327.70  2041.299  522.547  513.833    8.715   704.016 1646.027 1555.629   90.398     0.000 1718.812 1475.119  243.693
327.80  2033.465  582.774  582.774    0.000   682.305 1545.241 1451.470   93.771     0.000 1607.920 1335.579  272.341
327.90  2058.086  578.859  578.859    0.000   740.239 1453.457 1363.579   89.878     0.000 1494.020 1261.387  232.632
328.00  2047.947  494.524  494.524    0.000   852.263 1377.840 1356.915   20.925    10.154 2102.448 1899.673  202.775
328.10  2159.832  404.718  404.718    0.000   726.579 1459.815 1363.755   96.060     0.000 2020.511 1798.234  222.277
328.20  2087.566  491.809  491.809    0.000   701.204 1477.152 1371.014  106.137     0.000 1744.343 1531.917  212.425
328.30  2130.812  541.547  541.547    0.000   719.095 1480.745 1360.606  120.139     0.000 1813.820 1520.164  293.656
328.40  2076.461  495.410  495.410    0.000   685.945 1540.801 1359.049  181.752     0.000 1634.269 1268.830  365.439
328.50  2120.023  481.242  481.242    0.000   625.419 1576.042 1412.792  163.250     0.000 2078.729 1591.343  487.386
328.60  2032.467  577.266  577.266    0.000   642.798 1634.408 1495.670  138.738     0.000 1635.274 1351.167  284.107
328.70  1945.601  603.717  600.236    3.481   656.331 1483.677 1407.931   75.746     0.000 1556.448 1333.465  222.982
328.80  1942.497  607.967  607.784    0.183   606.908 1455.021 1352.471  102.550    20.106 1684.225 1420.526  263.698
328.90  1904.396  622.368  613.321    9.047   555.763 1502.315 1375.729  126.587     0.000 1432.693 1240.374  192.319
329.00  2018.334  617.187  609.184    8.003   741.616 1433.791 1353.338   80.452     0.000 1822.964 1468.385  354.579
329.10  1907.301  639.053  637.362    1.691   634.055 1542.925 1438.820  104.105     0.000 1310.751 1077.312  233.438
329.20  1972.384  564.005  559.276    4.729   640.371 1529.637 1406.988  122.649     0.000 1744.247 1571.631  172.616
329.30  2018.785  589.892  573.783   16.109   743.667 1480.748 1379.068  101.680    10.154 1748.777 1637.084  111.693
329.40  2057.428  545.260  545.260    0.000   664.201 1453.470 1271.719  181.751     0.000 1586.014 1362.628  223.385
329.50  2076.494  549.734  549.734    0.000   732.077 1549.823 1372.570  177.253     0.000 1838.552 1625.824  212.728
329.60  1987.896  585.050  585.050    0.000   679.979 1489.091 1309.763  179.328     0.000 1512.119 1370.368  141.751
329.70  1891.631  621.534  618.969    2.565   712.624 1419.146 1209.639  209.507     0.000 1560.682 1215.450  345.232
329.80  1874.938  593.663  561.941   31.721   673.498 1522.382 1359.088  163.294     0.000 1846.899 1390.176  456.724
329.90  1984.136  585.354  565.963   19.391   703.498 1498.860 1326.964  171.896    20.308 1687.354 1271.045  416.309
330.00  1815.797  660.350  629.376   30.974   583.094 1420.355 1265.317  155.037     0.000 1361.826 1229.825  132.000
330.10  1963.688  536.925  536.925    0.000   561.434 1448.873 1273.565  175.308     0.000 1503.570 1229.818  273.752
330.20  1996.619  618.918  618.918    0.000   656.022 1451.557 1253.208  198.350     0.000 1926.818 1603.406  323.412
330.30  1961.507  600.539  565.787   34.752   656.499 1466.864 1353.118  113.746     0.000 1899.275 1513.730  385.545
330.40  1946.021  620.239  586.277   33.962   660.567 1415.017 1333.565   81.453     0.000 1898.467 1532.927  365.540
330.50  1810.453  652.661  596.291   56.370   781.444 1462.501 1356.016  106.485    10.154 2062.337 1545.497  516.840
330.60  1931.601  675.942  617.682   58.260   763.719 1422.855 1344.128   78.728     0.000 2306.535 1870.725  435.811
330.70  1950.995  655.594  596.701   58.893   746.380 1469.160 1341.749  127.411     0.000 2010.565 1665.837  344.728
330.80  1804.758  703.540  646.339   57.201   772.229 1457.998 1355.452  102.546     0.000 1808.390 1493.720  314.670
330.90  1765.943  680.966  640.663   40.303   613.697 1430.542 1286.401  144.141    10.154 1524.583 1331.760  192.823
331.00  1814.225  666.497  647.459   19.038   690.569 1495.790 1348.624  147.166     0.000 1632.260 1469.798  162.462
331.10  1905.955  621.448  621.448    0.000   746.984 1452.593 1316.324  136.269     0.000 1695.292 1431.291  264.001
331.20  1959.811  561.787  561.787    0.000   760.129 1521.775 1398.604  123.171     0.000 1826.288 1562.589  263.699
331.30  1876.447  647.930  635.008   12.922   753.726 1332.280 1254.982   77.298    10.053 1573.444 1249.225  324.219
331.40  1862.229  580.275  580.275    0.000   758.396 1312.522 1227.092   85.429     0.000 1694.382 1400.625  293.757
331.50  1948.234  550.695  550.695    0.000   728.481 1340.281 1247.069   93.212     0.000 1856.344 1582.693  273.651
331.60  1939.518  585.427  585.004    0.423   649.930 1463.491 1349.353  114.138     0.000 1684.537 1400.228  284.309
331.70  1936.800  621.671  621.671    0.000   698.263 1540.323 1403.619  136.705     0.000 1797.537 1584.305  213.231
331.80  1917.845  580.645  571.979    8.667   734.494 1567.863 1418.101  149.762    10.053 1674.987 1431.293  243.693
331.90  1911.503  602.363  552.021   50.341   779.281 1413.976 1370.527   43.448     0.000 1746.056 1532.825  213.231
332.00  1889.713  612.245  596.507   15.738   793.420 1535.644 1434.051  101.594     0.000 1864.789 1722.635  142.154
332.10  1924.758  532.921  532.921    0.000   553.911 1498.892 1360.501  138.391     0.000 1546.200 1363.430  182.770
332.20  1978.093  518.890  517.199    1.691   615.988 1523.541 1374.303  149.238     0.000 1687.551 1342.420  345.131
332.30  2012.361  495.360  472.183   23.177   705.873 1422.642 1375.258   47.384    10.154 1785.072 1622.811  162.260
332.40  1907.750  539.567  506.153   33.414   690.868 1455.364 1349.487  105.877     0.000 1763.252 1621.500  141.752
332.50  1984.099  512.774  495.699   17.075   756.323 1399.513 1260.044  139.470    40.112 1571.136 1398.923  172.213
332.60  1972.996  517.923  516.740    1.183   780.186 1358.567 1260.732   97.835    40.212 1769.889 1546.605  223.285
332.70  1977.393  573.591  531.324   42.267   797.227 1392.848 1316.973   75.875    79.723 1972.560 1638.388  334.173
332.80  2007.478  505.635  483.062   22.573   771.982 1436.893 1296.470  140.423   129.788 1936.667 1693.175  243.492
332.90  1998.213  514.456  503.549   10.907   842.926 1375.587 1255.828  119.758    70.876 2097.220 1753.196  344.025
333.00  1961.762  573.167  571.899    1.268   751.699 1459.293 1278.455  180.838     0.000 1896.060 1612.154  283.906
333.10  2015.610  526.737  526.737    0.000   626.412 1478.806 1309.806  169.000     9.953 1943.611 1608.836  334.776
333.20  1899.960  553.226  553.226    0.000   618.931 1547.588 1373.489  174.099     9.953 1903.901 1681.019  222.882
333.30  1894.454  559.109  559.109    0.000   667.913 1469.629 1337.377  132.251    10.154 1823.976 1580.886  243.089
333.40  2023.705  542.550  542.550    0.000   734.964 1395.837 1303.794   92.043    10.053 1755.311 1421.139  334.172
333.50  1903.383  591.250  560.042   31.208   688.670 1400.723 1287.931  112.792    29.858 1654.177 1451.502  202.676
333.60  2034.043  528.427  528.427    0.000   728.651 1576.466 1410.404  166.061     0.000 1946.122 1612.856  333.266
333.70  2034.553  449.710  437.914   11.796   764.328 1510.619 1412.997   97.623    81.030 2027.557 1764.261  263.296
333.80  1983.667  516.903  493.087   23.816   745.730 1411.184 1333.190   77.994    50.166 1795.927 1501.767  294.160
333.90  1847.874  588.028  535.026   53.002   786.278 1354.798 1265.563   89.235    20.106 1878.060 1584.504  293.555
334.00  1887.584  597.335  544.685   52.649   630.735 1394.928 1303.878   91.050    19.906 1562.589 1380.624  181.965
334.10  1922.690  527.442  477.189   50.253   654.771 1367.820 1318.620   49.200     9.953 1885.806 1622.006  263.800
334.20  1898.308  508.781  458.231   50.550   818.368 1327.646 1282.294   45.352    19.906 2005.944 1732.392  273.552
334.30  1815.019  553.370  500.948   52.423   742.448 1321.174 1250.011   71.163     0.000 1740.535 1528.913  211.623
334.40  1871.168  491.898  437.220   54.678   710.414 1307.082 1252.651   54.431     0.000 1781.353 1538.263  243.090
334.50  1886.403  523.361  473.211   50.150   566.532 1425.237 1363.325   61.911     0.000 1799.948 1588.025  211.923
334.60  1974.529  480.685  422.611   58.074   664.921 1261.982 1233.924   28.058     0.000 1821.964 1579.277  242.687
334.70  1829.603  600.597  543.670   56.927   588.668 1301.067 1239.502   61.565     0.000 1622.105 1379.620  242.486
334.80  1915.880  522.543  463.528   59.015   651.700 1399.637 1347.497   52.140     9.953 1644.424 1311.056  333.368
334.90  1798.351  546.756  518.501   28.254   660.260 1177.819 1076.048  101.771     0.000 1642.815 1370.270  272.544
335.00  2005.509  463.190  449.394   13.796   698.790 1259.690 1199.120   60.571     0.000 2024.137 1678.905  345.232
335.10  1945.663  482.484  459.868   22.616   677.431 1341.831 1208.240  133.591     0.000 1885.001 1509.911  375.090
335.20  2049.961  428.322  416.274   12.048   660.048 1487.483 1352.679  134.804     0.000 1930.531 1474.110  456.421
335.30  1982.569  492.517  492.517    0.000   553.393 1559.269 1396.364  162.906     0.000 1613.361 1247.822  365.540
335.40  1886.455  459.919  457.752    2.167   640.984 1535.356 1358.488  176.867     0.000 1804.274 1459.042  345.232
335.50  1946.775  474.666  474.666    0.000   756.029 1338.896 1217.668  121.228     0.000 2007.248 1642.010  365.238
335.60  1939.009  478.253  467.810   10.443   632.280 1528.783 1460.560   68.223     0.000 2015.192 1802.363  212.829
335.70  1892.303  516.351  509.938    6.413   720.009 1307.558 1246.728   60.830     0.000 1778.634 1586.515  192.119
335.80  1886.129  578.320  560.917   17.403   636.784 1502.026 1417.851   84.176     0.000 1704.544 1573.248  131.296
335.90  1816.031  539.000  536.984    2.015   526.107 1378.379 1243.878  134.500     0.000 1520.869 1267.424  253.445
336.00  1908.067  573.177  568.963    4.214   552.396 1520.422 1360.636  159.786     0.000 1543.685 1421.939  121.746
336.10  1890.591  527.087  527.087    0.000   554.851 1454.341 1289.014  165.326     0.000 1508.302 1356.296  152.006
336.20  1994.466  474.603  469.289    5.313   505.614 1614.645 1447.676  166.969     0.000 1774.917 1562.391  212.526
336.30  1875.451  552.023  548.359    3.664   553.640 1564.280 1379.152  185.128     0.000 1923.104 1649.553  273.550
336.40  1976.275  499.252  499.252    0.000   575.566 1561.932 1342.313  219.620     9.953 1771.693 1498.544  273.149
336.50  1888.414  449.673  446.713    2.959   652.953 1523.679 1345.557  178.122     0.000 2033.188 1840.566  192.621
336.60  1969.225  465.089  454.533   10.556   607.559 1515.950 1370.513  145.437     9.953 1851.826 1660.209  191.616
336.70  2033.105  424.891  422.875    2.016   572.928 1456.134 1305.469  150.666    20.308 2034.887 1762.946  271.941
336.80  1993.011  546.396  517.353   29.043   662.514 1497.641 1383.072  114.569    81.030 2120.643 1877.553  243.090
336.90  1961.018  508.477  490.087   18.390   548.889 1498.194 1348.218  149.977    60.923 2015.788 1833.420  182.368
337.00  1827.074  605.216  594.209   11.007   537.904 1505.139 1356.806  148.333     0.000 2036.909 1775.723  261.186
337.10  2089.389  520.332  518.866    1.466   567.352 1546.296 1372.800  173.496    30.462 2041.431 1899.981  141.450
337.20  1979.814  489.759  488.476    1.282   454.549 1639.975 1449.745  190.230     0.000 2027.955 1764.559  263.396
337.30  2027.216  512.033  512.033    0.000   562.080 1502.539 1304.874  197.666     0.000 2187.605 1974.676  212.930
337.40  1923.178  556.554  556.554    0.000   492.121 1486.026 1303.666  182.360    10.154 1972.766 1820.659  152.107
337.50  1808.027  592.209  563.110   29.100   556.761 1488.732 1297.207  191.525    29.959 2188.501 2036.395  152.107
337.60  1800.510  605.724  552.005   53.720   512.222 1479.667 1328.393  151.273     0.000 2134.822 1963.414  171.408
337.70  1831.323  602.818  577.636   25.182   500.990 1447.401 1323.924  123.476     9.953 2114.706 1912.233  202.473
337.80  1857.062  538.124  496.326   41.798   488.278 1535.473 1405.339  130.135     0.000 2269.533 2066.858  202.675
337.90  1866.314  577.341  538.998   38.343   566.747 1569.276 1444.288  124.989    10.154 2140.951 1897.258  243.693
338.00  1888.071  545.598  506.830   38.768   580.236 1539.923 1428.292  111.630     0.000 2068.066 1845.184  222.882
338.10  1990.748  416.916  416.916    0.000   589.191 1513.586 1382.327  131.259     0.000 2310.652 2046.852  263.800
338.20  1904.924  427.677  427.311    0.366   465.841 1616.314 1403.046  213.268     0.000 2189.310 2037.103  152.207
338.30  1956.790  424.181  424.181    0.000   347.896 1578.874 1390.979  187.895     0.000 1945.211 1732.281  212.930
338.40  1969.542  508.986  504.336    4.650   644.616 1554.153 1387.573  166.580    81.231 2327.749 2023.132  304.616
338.50  1996.172  471.085  456.501   14.584   512.228 1582.947 1415.551  167.397    20.308 2213.445 1817.544  395.901
338.60  1962.194  446.340  446.340    0.000   326.242 1503.912 1297.168  206.744     0.000 1741.334 1497.640  243.693
338.70  1949.028  525.908  518.088    7.820   465.274 1598.066 1452.023  146.043     0.000 2068.464 1936.464  132.000
[truncated: 2,354,349 more chars]
