# Supplementary material for: N-Glycans modulate tilting of HIV-1 envelope glycoprotein
Source: Nat Commun. 2026 Apr 15;17:5206. doi: 10.1038/s41467-026-71874-2 (PMC13254402; doi:10.1038/s41467-026-71874-2)
Supplement: Supplementary file 8 — Source Data [file 41467_2026_71874_MOESM8_ESM.zip › source_data/1_Main_Text_Figures/5_Figure_6/3_raw_data/1_WT_MPER.A.0.txt]

#ASA ANALYSIS
#SIM_TIME  ASA1.4 TotOccl1.4 ShldMem1.4 ShldGly1.4   ASA7.2 TotOccl7.2 ShldMem7.2 ShldGly7.2   ASA18.6 TotOccl18.6 ShldMem18.6 ShldGly18.6


  0.00  1726.731  339.743  339.743    0.000   205.231 1108.289 1048.021   60.269     0.000  837.138  546.297  290.841
  0.10  1704.960  317.148  317.148    0.000   181.583 1180.226 1096.179   84.047     0.000  757.818  536.546  221.272
  0.20  1630.615  325.403  325.403    0.000   251.403 1083.567 1017.246   66.321     0.000  838.547  607.121  231.426
  0.30  1628.495  350.226  350.226    0.000   223.693  902.281  876.772   25.508     0.000  839.350  699.108  140.243
  0.40  1507.010  283.022  283.022    0.000   151.403 1030.862  961.255   69.607     0.000  928.926  607.724  321.202
  0.50  1489.486  338.792  338.792    0.000   161.650  999.855  941.402   58.453     0.000  708.356  496.634  211.722
  0.60  1627.376  335.254  335.254    0.000   151.793 1068.417 1002.960   65.457     0.000  961.095  699.106  261.989
  0.70  1592.087  360.070  360.070    0.000   160.436 1177.969 1059.853  118.116     0.000  818.439  475.924  342.515
  0.80  1603.731  341.439  341.439    0.000   129.009 1102.174  970.917  131.256     0.000  779.633  506.888  272.745
  0.90  1607.404  358.356  358.356    0.000   181.193 1110.000 1023.877   86.123     0.000  768.775  537.349  231.426
  1.00  1557.171  387.175  387.175    0.000   109.209 1051.158  946.877  104.281     0.000  675.478  373.980  301.498
  1.10  1553.752  359.737  359.737    0.000   183.313 1000.978  931.457   69.521     0.000  777.019  515.734  261.285
  1.20  1524.154  359.897  359.897    0.000   112.839 1184.681 1085.674   99.006     0.000  807.180  475.421  331.759
  1.30  1661.968  380.465  380.465    0.000   106.442 1119.004 1049.657   69.347     0.000  828.493  567.509  260.983
  1.40  1487.159  369.820  369.820    0.000    99.784 1152.305 1017.286  135.019     0.000  807.482  455.617  351.865
  1.50  1496.455  392.891  392.891    0.000   135.582 1094.064  968.252  125.812     0.000  776.215  394.190  382.025
  1.60  1545.685  370.396  370.396    0.000    83.442 1177.557  984.732  192.824     0.000  855.637  364.233  491.405
  1.70  1460.025  384.200  384.200    0.000    93.040 1109.547 1012.615   96.931     0.000  847.494  413.896  433.598
  1.80  1509.117  342.660  342.660    0.000   105.837 1117.198 1036.955   80.243     0.000  555.444  242.587  312.857
  1.90  1496.257  398.086  398.086    0.000    57.069 1179.630 1043.702  135.928     0.000  778.429  344.227  434.202
  2.00  1589.432  314.058  314.058    0.000   226.891 1036.387  985.371   51.016     0.000  847.696  344.628  503.067
  2.10  1622.843  256.232  256.232    0.000   234.329 1030.936  996.435   34.501     0.000  715.292  313.663  401.629
  2.20  1550.799  300.672  300.672    0.000   222.137 1066.308 1014.859   51.449     0.000  777.623  536.546  241.078
  2.30  1591.674  267.346  267.346    0.000   171.464 1101.329 1013.736   87.593     0.000  767.973  475.925  292.048
  2.40  1553.627  312.136  312.136    0.000   197.753 1030.169  938.512   91.657     0.000  695.287  333.972  361.315
  2.50  1553.742  372.160  372.160    0.000   184.134 1082.084 1001.149   80.935     0.000  818.641  507.089  311.551
  2.60  1509.815  389.229  389.229    0.000   142.241 1175.216 1069.120  106.097     0.000  878.055  556.451  321.604
  2.70  1489.025  400.717  400.717    0.000   132.988 1227.316 1139.636   87.679     0.000  899.771  568.214  331.557
  2.80  1487.350  385.108  385.108    0.000   176.176 1150.749 1087.022   63.727     0.000 1009.554  717.808  291.746
  2.90  1598.307  368.994  368.994    0.000   176.741 1126.410 1048.156   78.254     0.000  877.755  465.770  411.985
  3.00  1577.567  448.261  448.261    0.000   186.166 1217.290 1119.927   97.364     0.000  898.766  384.942  513.824
  3.10  1569.406  421.679  421.679    0.000   134.804 1292.988 1220.095   72.893     0.000  968.738  597.570  371.167
  3.20  1602.734  415.548  415.548    0.000   154.519 1254.339 1149.799  104.540     0.000  988.242  566.606  421.635
  3.30  1520.152  398.054  398.054    0.000   219.066 1154.941 1096.056   58.885     0.000  919.877  578.368  341.509
  3.40  1551.207  396.390  396.390    0.000   203.373 1166.964 1085.597   81.367     0.000  987.337  615.364  371.972
  3.50  1499.992  392.106  392.106    0.000   158.626 1154.590 1110.664   43.926     0.000  809.191  577.362  231.828
  3.60  1545.010  408.752  408.752    0.000   116.861 1149.447 1065.184   84.263     0.000  575.852  344.728  231.124
  3.70  1536.354  434.033  434.033    0.000   126.546 1141.707 1058.092   83.615     0.000  727.056  425.960  301.096
  3.80  1474.493  472.854  472.854    0.000   198.961 1094.236 1075.732   18.504     0.000  728.765  487.285  241.479
  3.90  1597.550  373.364  373.364    0.000   161.263 1042.797 1015.040   27.756     0.000  891.428  710.368  181.060
  4.00  1539.518  372.672  372.672    0.000   186.167 1103.230 1051.867   51.362     0.000  756.412  496.332  260.080
  4.10  1572.232  452.047  452.047    0.000   189.020 1084.170 1065.839   18.331     0.000  636.173  415.503  220.670
  4.20  1485.918  415.138  415.138    0.000   193.862 1010.619  974.216   36.403     0.000  767.166  425.354  341.812
  4.30  1508.632  390.362  390.362    0.000   138.738 1054.631 1019.957   34.674     0.000  887.403  515.833  371.570
  4.40  1559.205  397.656  397.656    0.000   138.177 1094.021 1061.336   32.685     0.000  736.908  394.895  342.013
  4.50  1538.309  452.643  452.643    0.000    96.236 1230.903 1092.726  138.177     0.000  907.211  374.889  532.322
  4.60  1612.579  379.463  379.463    0.000   109.119 1171.890 1013.566  158.324     0.000  886.399  393.588  492.812
  4.70  1541.989  382.779  382.779    0.000   167.053 1228.609 1121.042  107.567     0.000  786.668  414.598  372.070
  4.80  1653.115  406.248  406.248    0.000   205.490 1140.243 1118.453   21.790     0.000  729.972  415.706  314.266
  4.90  1523.880  404.634  404.634    0.000   129.875 1133.753 1111.963   21.790     0.000  759.227  436.315  322.911
  5.00  1655.119  425.176  425.176    0.000   181.151 1140.542 1106.041   34.501     0.000  848.301  445.464  402.837
  5.10  1650.983  418.638  418.638    0.000   223.866 1184.775 1139.379   45.396     0.000  877.454  455.316  422.138
  5.20  1582.096  469.897  469.897    0.000   148.594 1199.169 1146.510   52.659     0.000  890.725  658.795  231.930
  5.30  1630.286  413.151  413.151    0.000   133.204 1263.880 1203.957   59.923     0.000  666.131  445.161  220.970
  5.40  1494.581  473.804  473.804    0.000   116.213 1226.701 1135.909   90.792     0.000  938.778  587.315  351.463
  5.50  1570.097  391.437  391.437    0.000   194.678 1235.610 1146.591   89.019     0.000 1191.013  819.545  371.468
  5.60  1569.396  383.588  383.588    0.000   185.388 1224.463 1125.975   98.488     0.000  999.401  558.061  441.340
  5.70  1600.335  447.302  447.302    0.000   241.894 1246.166 1196.533   49.633     0.000  931.541  679.807  251.734
  5.80  1502.597  434.448  434.448    0.000   275.308 1136.652 1072.581   64.071     0.000  990.655  700.216  290.439
  5.90  1523.743  429.460  429.460    0.000   155.426 1364.710 1231.635  133.075     0.000 1090.684  719.617  371.067
  6.00  1479.699  486.497  486.497    0.000   197.489 1239.590 1166.956   72.634     0.000 1059.821  699.913  359.908
  6.10  1467.005  451.280  451.280    0.000   181.061 1255.064 1204.048   51.016     0.000 1050.873  740.830  310.043
  6.20  1459.441  462.231  462.231    0.000   247.339 1140.023 1094.541   45.482     0.000  959.287  659.096  300.191
  6.30  1461.725  423.951  423.951    0.000   216.039 1182.478 1107.942   74.536     0.000 1019.506  669.451  350.056
  6.40  1550.182  432.601  432.601    0.000   196.712 1143.782 1100.201   43.580     0.000  837.743  547.705  290.038
  6.50  1454.262  432.295  432.295    0.000   197.537 1268.856 1221.385   47.471     0.000 1080.932  689.557  391.375
  6.60  1558.222  422.299  422.299    0.000   121.488 1152.338 1106.942   45.396     0.000  869.610  647.734  221.875
  6.70  1449.905  422.816  422.816    0.000   125.552 1226.664 1172.103   54.562     0.000  970.648  618.984  351.664
  6.80  1513.811  488.386  488.386    0.000   148.466 1237.072 1195.221   41.851     0.000  940.588  679.706  260.883
  6.90  1467.174  410.989  410.989    0.000   161.564 1146.017 1116.964   29.053     0.000  788.380  537.450  250.929
  7.00  1518.208  445.105  445.105    0.000   191.829 1169.500 1134.999   34.501     0.000  980.198  709.965  270.232
  7.10  1647.389  404.278  404.278    0.000   104.712 1264.744 1170.061   94.683     0.000  908.618  586.611  322.006
  7.20  1498.881  437.849  437.849    0.000   191.700 1105.681 1089.339   16.343     0.000  687.747  507.089  180.657
  7.30  1525.509  428.369  428.369    0.000   195.547 1235.854 1197.462   38.392     0.000  971.048  668.947  302.101
  7.40  1488.114  443.844  443.844    0.000    96.758 1236.347 1154.634   81.713     0.000  930.837  648.239  282.598
  7.50  1556.487  422.346  422.346    0.000   180.978 1224.532 1173.602   50.930     0.000 1033.784  618.883  414.901
  7.60  1494.279  482.897  482.897    0.000   176.048 1143.398 1087.020   56.377     0.000 1040.015  545.796  494.220
  7.70  1450.541  451.961  451.961    0.000   183.183 1158.097 1123.596   34.501     0.000  999.300  797.532  201.769
  7.80  1557.279  434.827  434.827    0.000    77.604 1201.411 1084.333  117.078     0.000  930.433  678.196  252.237
  7.90  1512.653  421.225  421.225    0.000   140.986 1203.485 1116.152   87.333     0.000  808.888  547.101  261.787
  8.00  1496.144  485.226  485.226    0.000   141.849 1178.845 1124.370   54.475     0.000  991.055  678.700  312.356
  8.10  1457.747  522.752  522.752    0.000   148.379 1158.914 1100.807   58.107     0.000  830.807  588.320  242.486
  8.20  1503.944  530.838  530.838    0.000   198.658 1188.837 1136.178   52.659     0.000 1013.274  861.369  151.905
  8.30  1557.514  495.069  495.069    0.000   176.822 1162.946 1086.681   76.265     0.000 1042.330  728.968  313.362
  8.40  1554.941  487.700  487.700    0.000   156.416 1187.501 1147.206   40.294     0.000  679.707  476.830  202.876
  8.50  1546.187  456.560  456.560    0.000   182.747 1067.904 1004.263   63.641     0.000  930.735  629.339  301.396
  8.60  1520.512  492.223  492.223    0.000   152.183 1124.661 1050.211   74.449     0.000  861.166  599.079  262.087
  8.70  1569.202  539.053  539.053    0.000   183.785 1084.592 1046.460   38.132     0.000  728.664  537.854  190.810
  8.80  1563.424  518.315  518.315    0.000   160.007 1016.333  949.060   67.273     0.000  718.611  507.291  211.320
  8.90  1547.566  499.468  499.468    0.000   138.002 1077.289 1031.893   45.396     0.000  637.983  486.581  151.402
  9.00  1523.252  524.033  524.033    0.000   193.991 1106.302 1044.563   61.739     0.000  880.169  588.020  292.150
  9.10  1474.926  516.767  516.767    0.000   153.306 1075.694 1037.562   38.133     0.000  648.338  456.723  191.615
  9.20  1476.569  527.555  527.555    0.000   206.916 1132.453 1112.479   19.974     0.000  912.741  720.724  192.017
  9.30  1526.611  490.932  490.932    0.000   181.797 1238.595 1189.567   49.028     0.000  951.647  710.268  241.379
  9.40  1538.186  504.688  504.688    0.000   214.090 1176.899 1158.741   18.158     0.000  993.973  771.594  222.379
  9.50  1475.639  535.636  535.636    0.000   166.493 1183.467 1145.248   38.219     0.000  983.819  791.801  192.018
  9.60  1527.501  545.981  545.981    0.000   244.356 1162.720 1118.794   43.926     0.000 1165.181  893.139  272.042
  9.70  1466.883  527.244  527.244    0.000   266.018 1115.202 1078.799   36.403     0.000 1104.258  893.139  211.119
  9.80  1513.808  507.791  507.791    0.000   331.427 1062.291 1038.685   23.606     0.000 1204.188  882.884  321.303
  9.90  1479.212  526.434  526.434    0.000   220.358 1173.316 1096.879   76.437     0.000 1053.087  741.233  311.854
 10.00  1497.464  526.971  526.971    0.000   234.624 1142.052 1094.624   47.428     0.000 1123.257  911.435  211.821
 10.10  1549.447  471.074  471.074    0.000   290.355 1063.068 1041.278   21.790     0.000 1215.046  984.021  231.025
 10.20  1547.900  542.696  542.696    0.000   250.926 1070.461 1037.776   32.685     0.000  983.416  791.902  191.514
 10.30  1522.123  528.620  528.620    0.000   198.744 1180.321 1105.699   74.622     0.000 1142.962  811.003  331.959
 10.40  1482.422  520.965  520.965    0.000   208.948 1194.059 1125.057   69.002     0.000 1133.612  811.505  322.108
 10.50  1592.096  480.646  480.646    0.000   219.324 1156.800 1075.087   81.713     0.000  962.405  619.186  343.220
 10.60  1538.742  523.206  523.206    0.000   209.597 1140.759 1086.284   54.475     0.000  789.185  497.037  292.148
 10.70  1453.564  597.360  597.360    0.000   197.576 1200.682 1146.207   54.475     0.000 1133.613  750.382  383.231
 10.80  1406.551  559.329  559.329    0.000   223.776 1150.006 1107.982   42.024     0.000 1074.297  801.451  272.846
 10.90  1444.038  527.664  527.664    0.000   234.500 1119.703 1043.351   76.352     0.000 1032.778  739.926  292.852
 11.00  1547.927  504.683  504.683    0.000   285.429 1105.264 1048.887   56.378     0.000 1001.612  669.150  332.462
 11.10  1511.280  512.195  512.195    0.000   234.889 1133.455 1109.762   23.692     0.000 1121.449  809.395  312.055
 11.20  1516.551  522.252  522.252    0.000   232.859 1215.595 1179.278   36.317     0.000 1044.038  740.931  303.107
 11.30  1496.484  567.901  567.901    0.000   271.203 1201.549 1128.829   72.720     0.000 1143.967  781.748  362.219
 11.40  1503.998  570.518  570.518    0.000   202.764 1159.050 1082.611   76.438     0.000 1174.328  780.843  393.485
 11.50  1498.498  580.283  580.283    0.000   225.334 1189.139 1118.321   70.818     0.000 1093.803  750.985  342.818
 11.60  1490.911  599.509  599.509    0.000   299.480 1097.475 1021.123   76.352     0.000  981.405  618.783  362.622
 11.70  1427.639  612.198  612.198    0.000   298.270 1048.974  972.103   76.871     0.000 1001.915  639.091  362.823
 11.80  1523.248  555.064  555.064    0.000   270.643 1085.107 1059.599   25.508     0.000 1052.784  669.854  382.930
 11.90  1426.719  577.137  577.137    0.000   269.217 1068.516  990.435   78.081     0.000 1131.703  638.086  493.618
 12.00  1523.323  552.511  552.511    0.000   279.376 1069.943 1048.153   21.790     0.000 1103.051  719.920  383.131
 12.10  1473.731  611.642  611.642    0.000   218.245 1189.011 1098.046   90.965     0.000 1062.436  710.570  351.865
 12.20  1470.490  565.102  565.102    0.000   226.368 1083.433  985.378   98.055     0.000  799.138  537.753  261.385
 12.30  1467.959  577.583  577.583    0.000   236.876 1130.888 1045.544   85.344     0.000  930.031  608.729  321.302
 12.40  1464.927  596.462  596.462    0.000   213.877 1211.740 1144.468   67.273     0.000 1022.321  780.540  241.782
 12.50  1465.310  578.553  578.553    0.000   237.915 1101.791 1029.157   72.634     0.000 1032.074  659.599  372.475
 12.60  1474.467  532.707  532.707    0.000   297.358 1020.991  960.809   60.182     0.000  799.540  487.386  312.153
 12.70  1442.415  559.265  559.265    0.000   295.282 1032.848  967.477   65.370     0.000  828.191  496.634  331.557
 12.80  1409.713  565.275  565.275    0.000   267.958 1130.728 1038.120   92.608     0.000  931.240  609.132  322.108
 12.90  1342.694  613.400  613.400    0.000   206.221 1161.553 1060.645  100.909     0.000  818.541  466.978  351.563
 13.00  1360.659  566.027  566.027    0.000   273.277 1124.549 1015.512  109.037     0.000  787.578  476.428  311.150
 13.10  1326.902  582.778  582.778    0.000   244.226 1129.562 1014.386  115.176     0.000  960.795  639.191  321.604
 13.20  1488.973  548.341  548.341    0.000   262.601 1239.504 1119.658  119.845     0.000 1012.169  680.008  332.161
 13.30  1356.782  568.123  568.123    0.000   287.805 1003.795  960.128   43.667     0.000  839.251  618.079  221.172
 13.40  1274.303  617.947  617.947    0.000   198.701 1267.908 1164.232  103.676     0.000 1010.460  628.535  381.925
 13.50  1336.417  581.701  581.701    0.000   170.904 1355.804 1257.057   98.747     0.000 1090.686  689.459  401.227
 13.60  1403.893  530.911  530.911    0.000   230.436 1305.523 1188.315  117.208     0.000 1042.832  770.690  272.143
 13.70  1372.151  615.881  615.881    0.000   167.400 1316.331 1207.121  109.210     0.000  931.339  527.700  403.639
 13.80  1313.419  564.964  564.964    0.000   185.776 1289.304 1177.759  111.544     0.000 1082.442  730.677  351.764
 13.90  1336.801  577.120  577.120    0.000   222.308 1302.488 1189.906  112.582     0.000 1001.512  679.908  321.604
 14.00  1317.867  573.053  573.053    0.000   218.846 1293.244 1174.264  118.981     0.000  809.291  527.700  281.591
 14.10  1335.353  590.541  590.541    0.000   190.096 1323.375 1202.838  120.537     0.000 1142.862  811.003  331.858
 14.20  1349.840  586.045  586.045    0.000   205.140 1248.067 1148.022  100.044     0.000  929.630  598.074  331.557
 14.30  1400.773  594.792  594.792    0.000   140.638 1374.007 1247.158  126.849     0.000  909.120  606.920  302.201
 14.40  1416.722  566.491  566.491    0.000   265.540 1286.668 1253.982   32.685     0.000  759.932  618.381  141.550
 14.50  1420.517  561.328  561.328    0.000   244.658 1228.823 1203.401   25.422     0.000  942.700  750.783  191.917
 14.60  1402.913  608.480  608.480    0.000   268.785 1291.299 1247.719   43.580     0.000  840.357  649.143  191.213
 14.70  1398.492  628.891  628.891    0.000   270.641 1236.738 1218.580   18.158     0.000  971.853  820.452  151.401
 14.80  1490.198  583.135  583.135    0.000   223.043 1278.030 1225.371   52.659     0.000  849.405  618.883  230.522
 14.90  1490.833  587.955  587.955    0.000   258.190 1274.567 1232.803   41.764     0.000 1093.198  740.931  352.266
 15.00  1431.985  619.510  619.510    0.000   256.765 1213.389 1131.417   81.972     0.000 1041.625  780.742  260.883
 15.10  1482.560  570.699  570.699    0.000   195.887 1348.196 1207.771  140.425     0.000 1153.218  811.506  341.712
 15.20  1408.352  626.293  626.293    0.000   243.704 1356.143 1182.904  173.240     0.000 1183.076  750.784  432.292
 15.30  1587.689  526.491  526.491    0.000   295.370 1310.486 1197.299  113.187     0.000 1032.677  760.936  271.740
 15.40  1503.331  472.419  472.419    0.000   296.838 1138.514 1051.181   87.333     0.000 1000.406  719.518  280.888
 15.50  1526.463  544.084  544.084    0.000   317.372 1230.175 1168.004   62.171     0.000 1154.221  821.861  332.360
 15.60  1468.504  550.362  550.362    0.000   291.092 1054.339  972.021   82.318     0.000 1012.772  730.476  282.296
 15.70  1522.121  544.061  544.061    0.000   265.844 1263.280 1177.590   85.690     0.000 1030.666  608.730  421.936
 15.80  1595.676  484.594  484.594    0.000   291.223 1370.884 1354.541   16.343     0.000 1102.346  881.778  220.568
 15.90  1496.762  507.783  507.783    0.000   225.593 1262.068 1200.243   61.825     0.000 1001.411  669.553  331.859
 16.00  1573.503  468.902  468.902    0.000   202.768 1248.454 1159.132   89.322     0.000  969.943  638.787  331.155
 16.10  1546.106  535.478  535.478    0.000   247.990 1159.431 1114.035   45.396     0.000  909.222  688.955  220.267
 16.20  1509.999  515.253  515.253    0.000   271.337 1173.142 1056.669  116.473     0.000 1020.212  638.287  381.925
 16.30  1399.307  571.134  571.134    0.000   209.987 1240.976 1137.647  103.330     0.000 1052.079  730.274  321.806
 16.40  1485.055  570.270  570.270    0.000   266.839 1174.351 1091.601   82.750     0.000 1163.773  861.571  302.202
 16.50  1535.376  562.501  562.501    0.000   216.557 1255.073 1121.133  133.940     0.000 1001.715  639.694  362.020
 16.60  1561.601  552.161  552.161    0.000   268.958 1138.586 1046.324   92.262     0.000  939.179  587.716  351.463
 16.70  1519.332  523.559  523.559    0.000   328.101 1083.042 1020.266   62.776     0.000  888.914  607.220  281.694
 16.80  1563.585  558.142  558.142    0.000   246.175 1226.011 1124.497  101.514     0.000 1000.606  638.184  362.422
 16.90  1500.815  565.801  565.801    0.000   308.559 1134.534 1039.159   95.375     0.000  909.222  537.148  372.073
 17.00  1547.755  550.590  550.590    0.000   314.178 1154.163 1036.220  117.943     0.000 1050.470  678.097  372.374
 17.10  1499.329  557.494  557.494    0.000   334.848 1153.984 1056.362   97.623     0.000  937.370  526.393  410.978
 17.20  1568.583  464.638  464.638    0.000   316.731 1182.727 1099.372   83.355     0.000 1022.119  739.723  282.397
 17.30  1525.947  576.038  576.038    0.000   289.927 1217.007 1117.395   99.612     0.000 1193.729  841.663  352.065
 17.40  1525.464  534.244  534.244    0.000   255.470 1202.058 1090.255  111.804     0.000  990.252  618.581  371.670
 17.50  1527.913  497.869  497.869    0.000   266.797 1141.566 1055.011   86.555     0.000  838.245  506.787  331.457
 17.60  1580.424  511.161  511.161    0.000   257.456 1166.381 1083.026   83.355     0.000 1041.122  659.197  381.924
 17.70  1504.667  516.869  516.869    0.000   322.741 1142.603 1061.495   81.107     0.000 1000.708  659.298  341.410
 17.80  1558.286  522.996  522.996    0.000   310.417 1049.739  944.161  105.578     0.000  888.815  527.699  361.115
 17.90  1484.495  525.785  525.785    0.000   351.321 1118.092 1033.698   84.393     0.000 1010.460  608.226  402.234
 18.00  1597.189  547.392  547.392    0.000   252.527 1279.870 1205.119   74.751     0.000  959.590  688.956  270.634
 18.10  1592.508  529.898  529.898    0.000   205.578 1229.202 1132.703   96.499     0.000  818.240  507.091  311.150
 18.20  1554.183  549.940  549.940    0.000   207.264 1241.696 1140.268  101.427     0.000  908.418  648.038  260.380
 18.30  1523.490  620.229  620.229    0.000   207.133 1271.221 1170.399  100.822     0.000 1019.305  698.906  320.399
 18.40  1514.749  562.745  562.745    0.000   227.800 1187.047 1067.893  119.153     0.000  980.701  578.469  402.232
 18.50  1544.509  566.488  566.488    0.000   256.591 1175.378 1068.589  106.788     0.000  941.293  588.824  352.469
 18.60  1568.508  568.919  568.919    0.000   299.913 1137.376 1019.260  118.116     0.000 1090.284  659.599  430.684
 18.70  1524.337  531.890  531.890    0.000   297.398 1163.618 1021.810  141.809     0.000 1132.508  741.233  391.275
 18.80  1577.723  567.116  567.116    0.000   309.594 1104.039 1027.774   76.265     0.000  937.874  507.089  430.784
 18.90  1512.029  560.667  560.667    0.000   220.405 1254.192 1148.787  105.405     0.000  816.530  415.906  400.624
 19.00  1551.975  539.051  539.051    0.000   297.749 1193.486 1113.590   79.897     0.000  837.943  517.142  320.800
 19.10  1507.630  596.462  596.462    0.000   298.096 1080.957 1051.904   29.053     0.000  817.434  507.089  310.345
 19.20  1588.731  557.743  557.743    0.000   246.821 1109.187 1009.229   99.958     0.000  877.654  436.214  441.440
 19.30  1493.128  565.690  565.690    0.000   203.197 1159.773  978.708  181.065     0.000  878.058  446.670  431.388
 19.40  1609.496  537.040  537.040    0.000   158.451 1120.252 1074.597   45.655     0.000  730.072  385.344  344.728
 19.50  1515.589  526.421  526.421    0.000   143.968 1154.496 1090.077   64.419     0.000  760.030  456.622  303.408
 19.60  1423.099  557.830  557.830    0.000   182.229 1255.789 1133.267  122.522     0.000  871.823  527.901  343.922
 19.70  1407.803  561.775  561.775    0.000    92.521 1246.711 1119.001  127.710     0.000  770.889  446.569  324.319
 19.80  1390.780  582.779  582.779    0.000    69.434 1281.775 1139.882  141.893     0.000  901.581  426.463  475.118
 19.90  1450.717  551.255  551.255    0.000   131.777 1048.660  932.925  115.735     0.000  729.971  334.574  395.397
 20.00  1493.542  575.105  575.105    0.000   149.892 1274.253 1140.055  134.198     0.000  719.313  334.877  384.436
 20.10  1529.235  574.724  574.724    0.000   159.099 1262.318 1187.091   75.227     0.000  770.788  446.569  324.219
 20.20  1517.280  572.992  572.992    0.000   155.206 1322.461 1177.196  145.265     0.000  789.888  395.901  393.988
 20.30  1486.399  529.341  529.341    0.000   192.426 1184.970 1118.522   66.448     0.000  628.734  233.539  395.195
 20.40  1494.083  601.067  601.067    0.000   285.721 1078.270 1076.454    1.816     0.000  811.001  385.545  425.456
 20.50  1570.243  626.087  626.087    0.000   285.897 1086.148 1062.024   24.125     0.000  638.384  355.184  283.200
 20.60  1616.573  557.129  557.129    0.000   210.415 1143.775 1114.722   29.053     0.000  700.315  487.084  213.231
 20.70  1596.349  533.317  533.317    0.000   251.008 1060.762 1037.070   23.692     0.000  648.741  396.001  252.739
 20.80  1575.480  539.951  539.951    0.000   236.965 1048.702 1045.070    3.632     0.000  780.236  547.705  232.531
 20.90  1509.260  509.515  509.515    0.000   223.687 1181.943 1123.450   58.494     0.000  830.001  517.546  312.455
 21.00  1610.207  546.156  546.156    0.000   257.757 1234.951 1233.135    1.816     0.000  587.616  395.800  191.817
 21.10  1500.309  549.528  549.528    0.000   254.599 1123.586 1123.586    0.000     0.000  678.297  466.675  211.622
 21.20  1558.335  483.151  483.151    0.000   267.004 1189.944 1189.944    0.000     0.000  769.380  558.060  211.320
 21.30  1543.328  524.021  524.021    0.000   295.417 1056.788 1056.788    0.000     0.000  790.392  649.445  140.946
 21.40  1616.095  559.498  559.498    0.000   286.771 1193.187 1187.740    5.448     0.000  870.516  628.835  241.681
 21.50  1573.933  547.445  547.445    0.000   249.847 1179.959 1169.064   10.895     0.000  779.233  497.540  281.693
 21.60  1528.256  543.725  543.725    0.000   318.760 1195.391 1195.391    0.000     0.000  818.643  527.901  290.742
 21.70  1656.199  561.950  561.950    0.000   403.889 1151.419 1151.419    0.000     0.000  839.653  558.060  281.593
 21.80  1668.553  480.847  480.847    0.000   339.814 1187.827 1187.827    0.000     0.000  961.801  588.724  373.077
 21.90  1619.228  507.329  507.329    0.000   329.266 1150.862 1138.151   12.711     0.000  859.860  487.084  372.776
 22.00  1538.020  529.955  529.955    0.000   334.623 1137.246 1059.165   78.081     0.000  959.991  426.362  533.628
 22.10  1586.288  531.003  531.003    0.000   285.076 1151.941 1150.082    1.859     0.000  831.006  406.155  424.850
 22.20  1591.067  542.628  542.628    0.000   358.015 1168.242 1168.242    0.000     0.000  940.990  608.628  332.362
 22.30  1702.160  460.898  460.898    0.000   313.099 1070.926 1070.926    0.000     0.000  798.735  618.782  179.953
 22.40  1612.199  541.458  541.458    0.000   332.425 1197.550 1197.550    0.000     0.000  829.903  639.594  190.309
 22.50  1549.401  549.930  549.930    0.000   369.867 1170.143 1170.143    0.000     0.000  869.511  669.551  199.960
 22.60  1557.917  525.182  525.182    0.000   301.209 1150.343 1150.343    0.000     0.000  870.917  669.148  201.769
 22.70  1528.454  520.546  520.546    0.000   349.800 1136.769 1136.769    0.000     0.000  608.023  537.450   70.573
 22.80  1595.703  543.647  543.647    0.000   352.225 1229.977 1229.977    0.000     0.000  749.675  679.302   70.373
 22.90  1635.898  516.779  516.779    0.000   313.663 1170.315 1170.315    0.000     0.000  810.801  669.955  140.846
 23.00  1653.174  539.105  539.105    0.000   305.793 1184.021 1184.021    0.000     0.000  821.255  740.427   80.828
 23.10  1581.171  515.038  515.038    0.000   310.760 1116.624 1116.624    0.000     0.000  730.072  730.072    0.000
 23.20  1559.526  514.033  514.033    0.000   315.649 1162.752 1162.752    0.000     0.000  770.082  770.082    0.000
 23.30  1619.977  442.944  442.944    0.000   337.914 1070.546 1070.546    0.000     0.000  578.066  578.066    0.000
 23.40  1515.381  497.927  497.927    0.000   298.612 1055.502 1055.502    0.000     0.000  700.013  700.013    0.000
 23.50  1645.832  495.144  495.144    0.000   323.690 1125.631 1125.631    0.000     0.000  688.652  678.699    9.953
 23.60  1632.473  461.071  461.071    0.000   337.610 1059.221 1059.221    0.000     0.000  739.622  739.622    0.000
 23.70  1508.401  464.015  464.015    0.000   307.736 1058.745 1058.745    0.000     0.000  708.356  678.398   29.959
 23.80  1477.575  449.962  449.962    0.000   290.965 1012.142 1012.142    0.000     0.000  577.763  577.763    0.000
 23.90  1601.456  494.767  494.767    0.000   314.614 1107.773 1107.773    0.000     0.000  850.109  830.203   19.906
 24.00  1594.293  493.543  493.543    0.000   338.346 1133.758 1133.758    0.000     0.000  658.995  658.995    0.000
 24.10  1636.471  481.481  481.481    0.000   339.517 1093.244 1093.244    0.000     0.000  851.113  830.906   20.207
 24.20  1570.461  452.119  452.119    0.000   348.725  988.320  988.320    0.000     0.000  698.606  668.747   29.858
 24.30  1584.053  453.514  453.514    0.000   351.489 1048.890 1048.890    0.000     0.000  729.770  719.817    9.953
 24.40  1552.505  478.639  478.639    0.000   304.149 1108.458 1108.458    0.000     0.000  669.350  659.397    9.953
 24.50  1513.356  494.863  494.863    0.000   281.150 1065.955 1065.955    0.000     0.000  830.705  800.545   30.160
 24.60  1614.026  504.384  504.384    0.000   375.008 1074.769 1074.769    0.000     0.000  982.410  771.090  211.320
 24.70  1483.418  530.841  530.841    0.000   323.562 1020.945 1020.945    0.000     0.000  597.971  497.238  100.734
 24.80  1512.295  550.491  550.491    0.000   310.934 1063.358 1063.358    0.000     0.000  606.819  506.688  100.131
 24.90  1460.558  544.617  544.617    0.000   264.720 1053.802 1053.802    0.000     0.000  567.710  567.710    0.000
 25.00  1477.578  554.405  554.405    0.000   252.571 1096.689 1096.689    0.000     0.000  749.674  628.835  120.839
 25.10  1464.898  564.181  564.181    0.000   228.144 1017.702 1017.702    0.000     0.000  475.922  415.402   60.520
 25.20  1410.689  544.617  544.617    0.000   266.147  997.169  997.169    0.000     0.000  760.432  740.225   20.207
 25.30  1574.693  530.554  530.554    0.000   274.922 1012.208 1012.208    0.000     0.000  638.888  548.108   90.780
 25.40  1454.923  510.953  510.953    0.000   266.402  940.311  940.311    0.000     0.000  536.947  526.894   10.053
 25.50  1439.376  513.456  513.456    0.000   304.974 1018.219 1018.219    0.000     0.000  455.917  385.344   70.573
 25.60  1607.939  517.083  517.083    0.000   291.441 1109.270 1109.270    0.000     0.000  657.085  657.085    0.000
 25.70  1765.674  485.398  485.398    0.000   321.180 1157.182 1157.182    0.000     0.000  415.402  334.574   80.828
 25.80  1726.731  339.743  339.743    0.000   205.231 1108.289 1048.021   60.269     0.000  837.138  546.297  290.841
 25.90  2064.818  430.668  430.668    0.000   473.274 1367.357 1284.088   83.269     0.000 1620.901 1062.438  558.463
 26.00  2076.642  454.509  454.509    0.000   515.552 1252.568 1175.179   77.389     0.000 1345.438  909.022  436.415
 26.10  1970.691  432.943  432.943    0.000   431.083 1186.207 1127.495   58.712     0.000 1458.137  869.212  588.925
 26.20  1968.662  483.594  483.594    0.000   523.253 1253.173 1232.594   20.579     0.000 1235.756  565.600  670.156
 26.30  1907.669  450.589  450.589    0.000   462.514 1205.274 1109.037   96.237     0.000 1267.224  323.115  944.110
 26.40  2047.707  459.894  459.894    0.000   448.932 1409.980 1216.986  192.994     0.000 1499.353  514.729  984.624
 26.50  2046.057  452.062  452.062    0.000   585.511 1209.423 1112.752   96.671     0.000 1396.108  615.666  780.441
 26.60  2139.432  425.203  425.203    0.000   489.404 1348.852 1249.933   98.919     0.000 1346.342  453.605  892.737
 26.70  2119.973  437.418  437.418    0.000   522.908 1408.204 1298.261  109.943     0.000 1801.557  777.223 1024.334
 26.80  2042.515  439.939  439.939    0.000   508.518 1243.667 1164.549   79.118     0.000 1577.068  714.391  862.678
 26.90  2045.277  415.828  415.828    0.000   472.455 1159.055 1155.337    3.718     0.000 1375.195 1000.105  375.090
 27.00  2162.167  433.652  433.652    0.000   553.219 1215.169 1179.025   36.144     0.000 1324.426  766.968  557.458
 27.10  2084.340  419.406  419.406    0.000   542.189 1217.113 1215.211    1.902     0.000 1333.573 1120.543  213.030
 27.20  2055.080  441.350  441.350    0.000   482.960 1267.525 1246.600   20.925     0.000 1284.511  828.191  456.320
 27.30  2115.047  369.954  369.954    0.000   493.040 1228.138 1226.322    1.816     0.000 1447.076  960.695  486.381
 27.40  2011.782  394.297  394.297    0.000   367.786 1282.968 1282.968    0.000     0.000 1296.077  879.768  416.309
 27.50  2101.252  441.960  441.960    0.000   492.905 1134.149 1134.149    0.000     0.000 1173.223  899.068  274.155
 27.60  2048.856  458.978  458.978    0.000   571.502 1183.269 1183.269    0.000     0.000 1357.001 1021.923  335.078
 27.70  2084.600  487.418  487.418    0.000   386.716 1285.430 1279.723    5.707     0.000 1253.651 1050.574  203.078
 27.80  2086.476  441.104  441.104    0.000   413.052 1233.153 1233.153    0.000     0.000 1154.323  839.553  314.770
 27.90  2042.282  460.286  460.286    0.000   437.907 1343.881 1338.174    5.707     0.000 1185.088  748.471  436.617
 28.00  2038.479  469.760  469.760    0.000   407.868 1355.810 1353.908    1.902     0.000 1085.559  953.559  132.000
 28.10  2171.452  433.190  433.190    0.000   497.439 1249.201 1245.396    3.805     0.000 1176.141  759.832  416.309
 28.20  2078.091  416.180  416.180    0.000   399.385 1421.922 1400.996   20.925     0.000 1420.337  811.104  609.233
 28.30  2005.674  514.503  514.503    0.000   571.676 1329.443 1329.443    0.000     0.000 1388.065 1337.296   50.769
 28.40  2121.043  415.256  415.256    0.000   551.479 1280.069 1268.655   11.414     0.000 1287.532  759.530  528.002
 28.50  2116.986  444.989  444.989    0.000   444.568 1239.945 1215.215   24.730     0.000 1206.199  728.967  477.232
 28.60  2054.721  384.294  384.294    0.000   380.366 1193.079 1172.545   20.534     0.000 1155.733  637.885  517.848
 28.70  2114.015  399.759  399.759    0.000   455.074 1129.096 1125.291    3.805     0.000 1268.632  618.783  649.848
 28.80  2070.919  416.209  416.209    0.000   399.431 1362.385 1286.553   75.831     0.000 1306.633  596.163  710.469
 28.90  2097.021  398.577  398.577    0.000   455.892 1245.872 1205.968   39.905     0.000 1134.420  545.495  588.925
 29.00  2068.807  390.923  390.923    0.000   395.410 1190.826 1138.300   52.525     0.000 1030.968  614.659  416.309
 29.10  2130.899  404.081  404.081    0.000   315.733 1245.435 1006.267  239.168     0.000 1225.201  463.660  761.541
 29.20  2064.660  427.977  427.977    0.000   298.303 1282.094  969.081  313.013     0.000 1082.240  361.617  720.623
 29.30  2059.266  434.608  434.608    0.000   532.545 1076.175 1009.854   66.321     0.000  971.554  433.398  538.156
 29.40  2070.043  478.685  478.685    0.000   493.634 1164.029 1054.129  109.900     0.000 1226.207  495.127  731.079
 29.50  2240.510  409.508  409.508    0.000   341.500 1198.788  980.370  218.417     0.000 1135.224  566.607  568.617
 29.60  2103.369  417.296  417.296    0.000   426.848 1108.082 1001.858  106.224     0.000  892.536  476.227  416.309
 29.70  2189.682  335.135  335.135    0.000   486.381 1115.433  996.931  118.502     0.000 1153.923  686.844  467.078
 29.80  2139.402  359.470  359.470    0.000   456.766 1137.826  921.224  216.602     0.000 1324.025  735.703  588.322
 29.90  2170.385  366.565  366.565    0.000   293.818 1310.843 1072.026  238.817     0.000 1021.521  848.905  172.616
 30.00  2180.791  318.386  318.386    0.000   584.562 1036.493  928.494  107.999     0.000 1133.213  909.828  223.385
 30.10  2070.287  417.299  417.299    0.000   681.018 1086.474 1022.574   63.900     0.000 1173.125  970.148  202.977
 30.20  2100.140  456.253  456.253    0.000   561.086 1075.740  990.872   84.868     0.000 1121.550  776.419  345.131
 30.30  2154.686  488.334  488.334    0.000   683.737 1096.620  977.553  119.067     0.000 1464.466  907.813  556.652
 30.40  2072.730  493.152  493.152    0.000   687.669 1040.292  972.503   67.789     0.000 1264.309  817.538  446.771
 30.50  2142.388  478.200  478.200    0.000   671.423 1091.265 1076.739   14.527     0.000 1395.404  918.172  477.232
 30.60  2135.479  496.823  496.823    0.000   537.173 1244.266 1159.440   84.825     0.000 1484.675  866.195  618.480
 30.70  2061.007  501.423  501.423    0.000   488.630 1155.034 1085.861   69.174     0.000 1304.723  746.259  558.463
 30.80  2069.191  523.467  523.467    0.000   413.875 1276.133 1139.643  136.490     0.000 1315.278  706.750  608.528
 30.90  2053.142  481.449  481.449    0.000   401.595 1132.900 1057.111   75.789     0.000 1221.983  795.621  426.362
 31.00  2130.183  442.068  442.068    0.000   444.270 1192.042 1094.506   97.536     0.000 1265.313  859.559  405.753
 31.10  2197.127  482.835  482.835    0.000   535.533 1161.914 1117.816   44.098     0.000 1172.923  868.408  304.516
 31.20  2084.520  476.876  476.876    0.000   454.517 1178.561 1152.750   25.811     0.000 1142.764  817.840  324.924
 31.30  1999.100  481.534  481.534    0.000   359.182 1222.005 1152.615   69.391     0.000 1202.883  583.496  619.387
 31.40  2109.363  439.849  439.849    0.000   287.801 1291.610 1115.909  175.702     0.000 1314.574  554.442  760.132
 31.50  2082.260  391.321  391.321    0.000   462.900 1069.601 1035.490   34.111     0.000 1213.538  736.608  476.930
 31.60  2175.404  423.040  423.040    0.000   508.125 1168.700 1053.265  115.435     0.000 1357.000  686.844  670.156
 31.70  1957.761  483.249  483.249    0.000   410.590 1255.514 1157.459   98.055     0.000 1124.266  535.341  588.925
 31.80  2235.133  369.863  369.863    0.000   522.782 1139.297 1049.848   89.449     0.000 1235.053  473.613  761.440
 31.90  2254.483  331.772  331.772    0.000   441.371 1282.137 1111.189  170.948     0.000 1426.769  686.139  740.630
 32.00  2216.728  348.164  348.164    0.000   340.381 1315.047 1125.163  189.884     0.000 1475.731  725.349  750.382
 32.10  2212.166  350.034  350.034    0.000   471.595 1003.190  897.397  105.793     0.000 1165.682  475.420  690.262
 32.20  2173.826  361.530  361.530    0.000   559.922  977.908  970.645    7.263     0.000 1053.792  444.961  608.831
 32.30  2153.048  403.628  403.628    0.000   522.136 1073.280  998.745   74.536     0.000 1204.290  514.028  690.263
 32.40  2119.987  382.651  382.651    0.000   631.818 1039.089 1039.089    0.000     0.000 1427.172  899.875  527.297
 32.50  2200.677  366.660  366.660    0.000   595.800 1119.231 1106.132   13.099     0.000 1194.436  819.347  375.089
 32.60  2189.097  345.593  345.593    0.000   566.012 1026.198 1024.382    1.816     0.000 1012.774  668.146  344.629
 32.70  2256.600  308.660  308.660    0.000   526.633 1029.827 1029.827    0.000     0.000 1104.057  911.334  192.723
 32.80  2183.518  361.239  361.239    0.000   465.151 1039.468 1039.468    0.000     0.000 1195.945  952.252  243.693
 32.90  2193.496  322.630  322.630    0.000   592.347 1018.721 1018.721    0.000     0.000 1193.332 1092.999  100.333
 33.00  2271.515  330.056  330.056    0.000   572.715 1007.731 1007.731    0.000     0.000  840.659  820.351   20.308
 33.10  2242.049  330.529  330.529    0.000   653.435  963.117  963.117    0.000     0.000 1052.785 1002.015   50.769
 33.20  2293.336  305.380  305.380    0.000   591.309 1006.915 1006.915    0.000     0.000 1000.106  989.952   10.154
 33.30  2246.727  324.900  324.900    0.000   486.210 1102.637 1102.637    0.000     0.000  942.099  871.424   70.675
 33.40  2193.848  335.135  335.135    0.000   461.433 1122.775 1122.775    0.000     0.000 1114.411  881.073  233.338
 33.50  2246.226  335.198  335.198    0.000   631.820 1025.455 1025.455    0.000     0.000 1236.962  913.043  323.919
 33.60  2149.521  304.171  304.171    0.000   494.464 1053.306 1045.957    7.350     0.000 1287.029  921.489  365.540
 33.70  2207.103  283.598  283.598    0.000   577.387 1030.089 1021.010    9.079     0.000  973.465  638.387  335.078
 33.80  2019.575  392.496  392.496    0.000   513.919 1117.118 1028.488   88.630     0.000 1133.816  717.707  416.108
 33.90  2095.052  415.720  415.720    0.000   581.709 1028.573  983.998   44.574     0.000 1347.047 1062.939  284.108
 34.00  2097.079  406.165  406.165    0.000   521.702 1163.809 1016.773  147.036     0.000 1164.077  758.022  406.054
 34.10  1993.374  402.610  402.610    0.000   599.827 1204.407 1137.654   66.754     0.000 1325.934  869.010  456.925
 34.20  2132.791  431.304  431.304    0.000   541.029 1428.874 1219.449  209.425     0.000 1588.827 1112.600  476.227
 34.30  2051.504  347.844  347.844    0.000   573.107 1226.071 1061.522  164.549     0.000 1256.064  861.068  394.996
 34.40  2204.928  297.657  297.657    0.000   436.836 1208.041 1088.500  119.542     0.000 1113.508  656.583  456.925
 34.50  2265.127  268.561  268.561    0.000   409.815 1289.013 1077.209  211.804     0.000 1182.373  726.654  455.718
 34.60  2225.962  305.576  305.576    0.000   347.168 1336.523 1111.577  224.946     0.000  968.839  695.086  273.753
 34.70  2234.890  291.003  291.003    0.000   446.130 1189.838 1028.751  161.087     0.000 1153.119  970.751  182.368
 34.80  2279.089  299.632  299.632    0.000   480.675 1305.535 1174.234  131.301     0.000 1387.865 1093.402  294.463
 34.90  2188.659  342.534  337.214    5.320   362.905 1308.030 1172.882  135.147     0.000 1214.643  991.359  223.285
 35.00  2162.938  388.469  380.042    8.427   442.063 1251.188 1100.302  150.886     0.000 1173.526  970.550  202.977
 35.10  2227.905  355.577  355.577    0.000   419.886 1275.520 1090.610  184.910     0.000 1061.028  767.571  293.457
 35.20  2134.187  371.718  359.093   12.625   396.323 1256.675 1031.213  225.462     0.000 1051.278  676.791  374.487
 35.30  2192.173  404.921  382.103   22.819   385.688 1353.727 1140.459  213.267     0.000  939.585  655.880  283.706
 35.40  2087.767  481.008  458.206   22.802   291.999 1415.602 1208.642  206.960     0.000 1020.112  725.649  294.463
 35.50  2021.316  509.234  505.752    3.481   516.514 1279.419 1180.373   99.047     0.000 1108.179  925.409  182.770
 35.60  2103.702  366.657  366.657    0.000   474.186 1306.133 1071.763  234.369     0.000 1142.661  817.737  324.924
 35.70  2101.445  368.067  368.067    0.000   417.205 1309.802 1141.759  168.043     0.000  959.892  625.216  334.675
 35.80  2059.117  371.637  369.622    2.015   424.986 1209.160 1002.028  207.132     0.000  928.828  644.821  284.007
 35.90  2042.901  376.508  376.508    0.000   383.571 1149.583 1047.725  101.858     0.000  868.305  726.151  142.154
 36.00  2006.240  418.183  406.090   12.093   383.571 1180.753 1050.791  129.962     0.000  938.980  695.287  243.693
 36.10  1992.522  437.860  411.110   26.750   377.776 1164.972  967.050  197.922     0.000 1050.674  715.797  334.877
 36.20  1947.695  492.775  459.494   33.281   344.182 1219.751 1020.789  198.962     0.000  929.934  676.389  253.545
 36.30  2176.142  428.338  428.338    0.000   407.082 1193.725 1078.117  115.607     0.000  989.147  776.721  212.426
 36.40  2169.392  402.548  402.548    0.000   344.529 1363.202 1257.539  105.663     0.000 1050.372  806.779  243.592
 36.50  2061.657  440.167  428.867   11.301   451.011 1291.956 1167.874  124.082     0.000 1050.573  818.140  232.433
 36.60  2082.251  446.686  428.807   17.879   518.722 1321.733 1185.590  136.143     0.000 1150.402  937.573  212.829
 36.70  2034.716  437.693  437.693    0.000   479.245 1262.896 1211.708   51.188     0.000 1000.809  919.980   80.829
 36.80  2143.106  511.189  511.189    0.000   536.355 1243.399 1192.211   51.188     0.000 1001.010  929.933   71.077
 36.90  2029.975  499.191  499.191    0.000   494.725 1261.005 1161.222   99.783     0.000 1042.029  900.076  141.953
 37.00  2134.888  502.265  502.265    0.000   486.642 1283.047 1193.985   89.062     0.000  909.726  585.003  324.723
 37.10  2067.689  544.893  544.893    0.000   426.022 1300.257 1243.534   56.723     0.000  938.881  675.081  263.800
 37.20  2087.012  434.325  434.325    0.000   430.819 1238.689 1152.309   86.380     0.000  808.287  615.464  192.823
 37.30  2136.631  464.669  464.669    0.000   526.071 1229.263 1112.964  116.299     0.000 1041.523  666.031  375.493
 37.40  2159.053  440.714  440.714    0.000   571.548 1173.999 1144.859   29.140     0.000  788.981  575.750  213.232
 37.50  2141.304  467.182  467.182    0.000   540.593 1190.833 1110.419   80.415     0.000  950.744  606.116  344.629
 37.60  2201.411  429.070  429.070    0.000   581.537 1241.575 1145.335   96.239     0.000 1102.546  829.397  273.150
 37.70  2202.714  423.797  423.797    0.000   538.173 1239.200 1125.972  113.228     0.000 1011.163  829.800  181.362
 37.80  2241.518  448.355  448.355    0.000   487.722 1309.378 1193.510  115.868     0.000 1163.070  807.684  355.386
 37.90  2061.692  439.078  439.078    0.000   438.823 1229.955 1053.086  176.869     0.000 1063.642  555.948  507.694
 38.00  2162.078  408.855  408.855    0.000   343.538 1346.990 1116.380  230.610     0.000 1020.716  646.028  374.688
 38.10  2101.273  449.311  449.311    0.000   279.205 1316.635 1135.189  181.447     0.000  828.092  442.547  385.545
 38.20  2104.814  435.812  435.812    0.000   241.676 1414.082 1097.921  316.161     0.000  787.979  453.002  334.977
 38.30  2018.609  485.678  485.678    0.000   199.222 1528.907 1227.699  301.208     0.000  908.618  482.155  426.463
 38.40  2114.483  450.648  450.648    0.000   189.451 1678.197 1178.460  499.737     0.000  990.352  392.278  598.074
 38.50  2153.114  426.019  426.019    0.000   364.587 1422.729 1167.478  255.251     0.000  938.475  542.675  395.800
 38.60  2099.124  443.296  443.296    0.000   428.878 1463.022 1254.642  208.380     0.000 1129.691  522.771  606.920
 38.70  1991.811  420.635  420.635    0.000   548.110 1295.232 1248.800   46.432     0.000 1160.252  553.735  606.517
 38.80  2174.288  379.042  379.042    0.000   493.077 1309.544 1181.355  128.189     0.000 1058.211  553.332  504.879
 38.90  2058.986  454.454  454.454    0.000   457.415 1225.325 1210.798   14.527     0.000  867.701  585.403  282.298
 39.00  2188.768  385.949  385.949    0.000   375.440 1193.590 1164.018   29.572     0.000 1080.430  775.813  304.616
 39.10  2110.208  410.110  410.110    0.000   452.831 1115.945 1063.545   52.400     0.000 1000.908  625.214  375.693
 39.20  2070.019  434.925  434.925    0.000   535.195 1092.863 1083.784    9.079     0.000 1122.354  828.495  293.859
 39.30  2075.387  435.281  435.281    0.000   540.510 1106.084 1102.452    3.632     0.000  898.966  544.585  354.380
 39.40  2101.702  407.180  407.180    0.000   521.228 1265.964 1178.544   87.420     0.000 1231.229  633.558  597.672
 39.50  2148.512  445.371  445.371    0.000   636.699 1200.253 1154.426   45.827     0.000 1222.184  876.952  345.232
 39.60  2118.177  431.469  431.469    0.000   530.043 1203.618 1114.642   88.976     0.000 1218.963  945.814  273.149
 39.70  2189.605  364.042  364.042    0.000   601.253 1233.151 1127.920  105.230     0.000  979.594  857.748  121.847
 39.80  2301.756  328.003  328.003    0.000   493.775 1156.852 1089.839   67.013     0.000  848.200  624.814  223.385
 39.90  2138.676  370.750  370.750    0.000   491.873 1097.969 1035.798   62.171     0.000  998.498  551.928  446.570
 40.00  2247.264  375.014  375.014    0.000   673.319 1106.002 1100.425    5.576     0.000 1100.739  694.583  406.155
 40.10  2130.570  368.857  368.857    0.000   594.640 1149.370 1127.580   21.790     0.000 1081.639  675.886  405.753
 40.20  2152.384  402.611  402.611    0.000   632.417 1154.775 1154.775    0.000     0.000  982.111  525.287  456.824
 40.30  2298.294  414.221  414.221    0.000   688.325  980.412  974.965    5.448     0.000  919.779  401.931  517.848
 40.40  2243.512  394.283  394.283    0.000   637.650 1078.895 1078.895    0.000     0.000  968.536  522.771  445.765
 40.50  2228.602  386.240  386.240    0.000   608.257 1147.034 1133.718   13.316     0.000 1162.770  604.307  558.463
 40.60  2216.912  391.930  391.930    0.000   665.712 1122.564 1118.846    3.718     0.000 1103.152  565.801  537.351
 40.70  2193.608  420.946  420.946    0.000   424.984 1330.263 1204.711  125.552     0.000 1153.520  433.198  720.322
 40.80  2199.844  432.178  422.032   10.146   435.107 1463.205 1206.828  256.377     0.000 1163.775  402.234  761.541
 40.90  2220.319  395.334  395.334    0.000   422.782 1487.849 1163.119  324.730     0.000 1021.922  290.843  731.079
 41.00  2204.990  401.473  401.473    0.000   342.241 1419.975 1123.390  296.586     0.000 1173.025  462.253  710.772
 41.10  2202.193  415.512  415.512    0.000   307.048 1453.261 1144.271  308.990     0.000 1151.510  389.969  761.541
 41.20  2268.731  353.231  353.231    0.000   488.760 1394.812 1149.589  245.223     0.000 1284.114  593.650  690.464
 41.30  2196.831  351.301  351.301    0.000   536.961 1222.570 1097.624  124.947     0.000 1172.924  462.655  710.269
 41.40  2135.904  358.188  358.188    0.000   430.952 1417.848 1254.987  162.862     0.000 1242.089  582.087  660.002
 41.50  2171.130  376.009  376.009    0.000   424.728 1346.951 1179.290  167.661     0.000  959.290  472.306  486.984
 41.60  2114.589  358.365  358.365    0.000   479.592 1288.369 1204.668   83.701     0.000 1154.827  657.488  497.339
 41.70  2237.945  379.241  379.241    0.000   458.623 1219.795 1090.439  129.356     0.000  941.293  474.214  467.078
 41.80  2122.876  406.184  406.184    0.000   525.163 1113.485 1018.370   95.115     0.000  871.120  383.935  487.185
 41.90  2294.686  375.122  375.122    0.000   520.659 1412.617 1243.573  169.043     0.000  768.779  291.848  476.931
 42.00  2175.854  438.069  438.069    0.000   318.753 1430.477 1136.271  294.206     0.000  820.252  302.404  517.848
 42.10  2233.244  430.509  421.739    8.770   264.286 1504.922 1169.777  335.144     0.000 1093.803  474.416  619.387
 42.20  2099.970  397.872  386.880   10.991   240.378 1538.471 1177.990  360.481     0.000 1073.194  565.500  507.694
 42.30  2076.490  441.755  441.755    0.000   312.014 1350.578 1101.036  249.542     0.000  993.270  516.037  477.232
 42.40  2162.583  442.586  442.586    0.000   401.382 1346.342 1203.929  142.413     0.000  940.790  412.788  528.002
 42.50  2078.953  406.413  406.413    0.000   306.180 1359.659 1110.028  249.632     0.000  698.406  160.250  538.156
 42.60  2104.300  487.014  484.999    2.015   275.140 1513.833 1276.176  237.657     0.000  980.703  473.009  507.694
 42.70  2015.042  448.252  448.252    0.000   360.009 1369.390 1089.235  280.155     0.000  871.625  262.392  609.233
 42.80  2118.075  447.818  447.818    0.000   298.834 1503.022 1226.888  276.135     0.000  727.459  321.304  406.155
 42.90  2058.008  442.406  442.406    0.000   254.730 1439.644 1132.250  307.394     0.000 1013.276  302.706  710.571
 43.00  2109.365  375.767  375.767    0.000   341.586 1411.452 1090.874  320.578     0.000 1011.666  544.588  467.079
 43.10  2019.090  459.776  450.432    9.344   295.544 1456.074 1160.138  295.936     0.000 1011.869  585.406  426.463
 43.20  1909.427  519.039  504.186   14.853   308.430 1310.766 1083.052  227.714     0.000  787.579  472.809  314.770
 43.30  1992.014  516.970  500.342   16.628   361.696 1411.456 1128.532  282.924     0.000 1003.020  586.912  416.108
 43.40  2024.362  503.521  483.341   20.180   253.352 1443.188 1169.948  273.240     0.000  990.755  523.676  467.078
 43.50  1966.421  544.381  544.381    0.000   304.584 1425.768 1135.019  290.749     0.000  880.069  301.298  578.771
 43.60  1884.183  518.496  487.515   30.982   162.993 1502.936 1140.507  362.429     0.000  851.115  262.190  588.925
 43.70  1934.858  550.727  510.345   40.382   144.567 1514.738 1115.646  399.091     0.000  971.051  250.327  720.724
 43.80  2030.890  525.400  476.912   48.489   179.375 1532.636 1095.152  437.483     0.000  819.949  302.101  517.848
 43.90  1968.039  550.256  486.196   64.060   182.530 1643.446 1150.408  493.038     0.000  899.471  361.316  538.156
 44.00  1956.409  565.365  524.771   40.594   248.205 1413.400 1061.952  351.448     0.000  646.629  260.983  385.646
 44.10  1859.000  585.745  525.450   60.295   250.063 1510.722 1084.866  425.856     0.000  838.549  250.026  588.523
 44.20  1974.430  501.703  455.331   46.372   251.920 1443.187 1095.846  347.341     0.000  941.091  332.260  608.831
 44.30  2034.537  497.835  497.835    0.000   186.812 1549.757 1043.011  506.745     0.000  899.973  312.053  587.920
 44.40  1993.454  498.129  498.129    0.000   236.227 1584.993 1164.891  420.102     0.000 1142.560  442.345  700.216
 44.50  2065.760  469.170  469.170    0.000   309.552 1396.793 1040.245  356.548     0.000  920.783  362.320  558.463
 44.60  2023.702  472.730  472.730    0.000   419.844 1331.815 1170.509  161.306     0.000  920.985  373.278  547.706
 44.70  2126.701  481.743  481.743    0.000   342.628 1508.085 1244.315  263.770     0.000 1032.479  393.186  639.292
 44.80  2163.803  472.476  472.476    0.000   392.214 1439.816 1207.694  232.121     0.000 1113.004  473.913  639.091
 44.90  2171.716  433.354  433.354    0.000   339.945 1453.439 1166.538  286.901     0.000 1164.479  301.399  863.080
 45.00  2042.320  470.446  470.446    0.000   397.923 1420.794 1100.430  320.365     0.000 1064.246  373.782  690.464
 45.10  2063.315  482.966  471.341   11.625   289.190 1559.050 1215.561  343.490     0.000  920.180  382.628  537.552
 45.20  1986.367  503.653  503.653    0.000   304.278 1549.240 1298.700  250.540     0.000  931.843  353.474  578.369
 45.30  2118.761  456.348  429.193   27.155   232.250 1620.269 1294.678  325.591     0.000 1022.625  433.700  588.925
 45.40  2016.423  577.730  546.832   30.898   265.497 1517.290 1248.593  268.697     0.000 1040.622  482.560  558.061
 45.50  2126.416  537.691  481.852   55.839   231.772 1472.972 1147.336  325.635     0.000 1114.211  454.208  660.002
 45.60  2046.716  574.272  506.991   67.280   182.179 1709.850 1342.364  367.486     0.000 1072.490  442.950  629.541
 45.70  1975.500  543.711  502.147   41.564   194.935 1415.132 1072.027  343.104     0.000 1114.814  261.888  852.926
 45.80  1979.073  545.018  491.496   53.522   275.009 1401.724 1033.247  368.478     0.000 1023.330  343.020  680.310
 45.90  1936.435  551.986  498.426   53.560   262.209 1422.352 1078.254  344.098     0.000  981.206  372.375  608.831
 46.00  2001.764  507.741  470.154   37.587   202.635 1498.091 1096.536  401.555     0.000  859.659  270.935  588.724
 46.10  1969.759  486.151  427.225   58.926   210.459 1612.619 1236.267  376.352     0.000  819.547  261.285  558.262
 46.20  1962.784  476.648  465.234   11.414   248.291 1435.663 1132.724  302.939     0.000 1041.825  402.131  639.694
 46.30  1990.622  508.017  487.650   20.366   186.291 1643.399 1344.053  299.346     0.000 1101.443  563.288  538.156
 46.40  1992.805  491.429  491.429    0.000   229.955 1455.594 1205.227  250.367     0.000  949.235  461.849  487.386
 46.50  1973.745  460.886  448.204   12.682   224.546 1519.150 1184.478  334.672     0.000 1072.491  382.027  690.464
 46.60  1968.950  475.329  438.473   36.857   157.801 1506.948 1104.095  402.853     0.000  982.107  291.643  690.464
 46.70  1887.631  477.691  425.856   51.835   195.883 1502.971 1161.903  341.068     0.000  800.043  251.734  548.309
 46.80  1904.346  545.479  471.457   74.021   203.065 1603.703 1253.813  349.890     0.000 1011.264  371.570  639.694
 46.90  1956.962  502.839  486.775   16.063   218.026 1586.508 1226.070  360.438     0.000  901.283  292.050  609.233
 47.00  1965.348  550.548  550.548    0.000   247.252 1535.878 1189.921  345.957     0.000  859.961  342.113  517.848
 47.10  1972.371  526.505  524.814    1.691   154.947 1606.953 1203.236  403.717     0.000  891.227  281.994  609.233
 47.20  1925.806  538.064  511.768   26.296   134.371 1671.117 1318.762  352.355     0.000  902.186  414.800  487.386
 47.30  1948.070  550.968  515.028   35.940   168.739 1570.382 1142.973  427.409     0.000  769.986  221.676  548.310
 47.40  1871.902  512.858  490.453   22.405   282.187 1541.628 1193.985  347.643     0.000  921.187  200.262  720.926
 47.50  1993.699  445.627  445.627    0.000   287.105 1435.180 1194.370  240.811     0.000  829.600  240.776  588.824
 47.60  2016.469  407.988  407.988    0.000   280.581 1415.643 1180.192  235.451     0.000  981.909  352.872  629.037
 47.70  1997.995  466.142  466.142    0.000   212.488 1521.522 1289.528  231.994     0.000  939.381  270.031  669.350
 47.80  2028.963  459.933  459.933    0.000   306.348 1369.299 1154.512  214.787     0.000  919.577  411.984  507.593
 47.90  2134.722  426.340  426.340    0.000   292.949 1447.547 1235.227  212.320     0.000 1040.418  461.647  578.771
 48.00  2043.169  442.725  442.725    0.000   336.396 1461.728 1251.050  210.678     0.000 1030.764  442.444  588.320
 48.10  2048.104  416.934  416.934    0.000   383.740 1565.662 1306.344  259.317     0.000 1001.108  311.247  689.861
 48.20  2046.176  383.737  383.737    0.000   197.447 1527.743 1254.851  272.892     0.000  829.600  210.314  619.286
 48.30  1976.758  512.860  512.860    0.000   216.169 1479.679 1127.325  352.354     0.000  859.662  311.352  548.310
 48.40  1971.219  499.436  499.436    0.000   325.503 1581.453 1273.671  307.782     0.000  828.596  239.872  588.724
 48.50  1988.018  492.924  485.526    7.398   306.817 1486.667 1212.262  274.404     0.000  727.559  240.476  487.084
 48.60  2030.372  478.824  461.915   16.909   330.689 1552.386 1273.961  278.425     0.000  799.039  230.623  568.416
 48.70  1991.236  565.708  565.708    0.000   278.941 1480.229 1175.391  304.838     0.000  829.602  281.393  548.209
 48.80  2051.709  535.018  531.847    3.171   431.374 1460.433 1242.318  218.115     0.000  819.347  352.671  466.676
 48.90  2065.268  480.154  478.040    2.114   393.069 1351.875 1182.830  169.045     0.000  648.039  242.085  405.954
 49.00  1995.453  554.624  522.284   32.339   369.369 1566.487 1308.207  258.279     0.000  940.488  473.510  466.978
 49.10  2021.924  514.507  514.084    0.422   391.995 1459.576 1237.008  222.569     0.000  921.389  444.358  477.031
 49.20  2029.609  511.489  511.489    0.000   440.324 1403.881 1167.996  235.885     0.000  770.284  263.497  506.787
 49.30  1989.116  489.369  484.296    5.073   320.216 1481.569 1300.981  180.588     0.000  800.141  262.892  537.249
 49.40  2057.598  495.523  495.523    0.000   455.846 1318.796 1149.578  169.217     0.000  898.967  321.305  577.663
 49.50  2103.684  470.001  470.001    0.000   467.995 1393.076 1305.570   87.506     0.000  922.797  415.103  507.694
 49.60  2021.000  478.628  478.628    0.000   510.935 1301.509 1250.233   51.276     0.000  759.731  312.961  446.771
 49.70  1939.250  534.403  534.403    0.000   553.602 1217.638 1217.638    0.000     0.000  791.802  395.800  396.001
 49.80  2014.947  448.195  448.195    0.000   465.230 1281.234 1199.435   81.799     0.000  849.708  423.648  426.060
 49.90  1984.386  454.620  454.620    0.000   528.220 1212.709 1193.686   19.023     0.000  952.956  516.340  436.617
 50.00  2067.476  443.448  443.448    0.000   468.040 1227.451 1198.916   28.534     0.000 1003.626  546.701  456.925
 50.10  1978.381  467.427  467.427    0.000   473.487 1267.706 1239.171   28.534     0.000  759.731  394.192  365.540
 50.20  2120.321  473.333  473.333    0.000   472.848 1289.923 1242.366   47.557     0.000  911.838  586.914  324.924
 50.30  2007.709  527.100  527.100    0.000   578.854 1326.975 1309.854   17.121     0.000  960.999  686.844  274.155
 50.40  2015.539  518.401  518.401    0.000   522.436 1279.982 1255.253   24.730     0.000  881.075  667.944  213.131
 50.50  2068.834  503.799  503.799    0.000   506.686 1272.540 1270.638    1.902     0.000  929.331  655.478  273.853
 50.60  2107.274  494.990  494.990    0.000   507.982 1383.906 1313.521   70.385     0.000 1021.418  676.388  345.030
 50.70  2058.093  521.219  521.219    0.000   539.244 1444.349 1444.349    0.000     0.000 1061.229  686.140  375.089
 50.80  2061.772  544.147  544.147    0.000   525.409 1413.961 1413.961    0.000     0.000 1042.834  646.832  396.001
 50.90  2069.742  488.546  488.546    0.000   509.197 1386.803 1386.803    0.000     0.000  971.755  586.210  385.545
 51.00  2226.172  408.651  408.651    0.000   429.518 1386.325 1323.549   62.776     0.000  940.286  473.409  466.877
 51.10  2185.091  340.354  340.354    0.000   465.060 1376.519 1287.111   89.408     0.000 1051.779  432.694  619.084
 51.20  2162.909  386.182  386.182    0.000   474.056 1362.947 1262.126  100.822     0.000 1080.835  522.472  558.363
 51.30  2174.059  329.331  329.331    0.000   391.824 1411.930 1299.694  112.236     0.000  840.560  393.790  446.771
 51.40  2245.719  336.930  336.930    0.000   344.133 1456.935 1253.389  203.546     0.000  861.370  374.085  487.285
 51.50  2085.573  398.989  398.989    0.000   471.458 1432.941 1345.435   87.506     0.000 1021.318  442.748  578.570
 51.60  2263.604  343.174  343.174    0.000   529.818 1461.814 1429.474   32.339     0.000 1254.959  645.927  609.031
 51.70  2136.048  375.453  375.453    0.000   510.973 1298.914 1270.379   28.534     0.000  850.110  393.185  456.925
 51.80  2088.092  326.070  326.070    0.000   503.881 1180.549 1127.284   53.264     0.000  881.980  333.671  548.310
 51.90  2132.454  318.365  318.365    0.000   447.248 1230.262 1171.291   58.971     0.000  811.908  334.676  477.232
 52.00  2199.354  311.166  311.166    0.000   451.875 1304.187 1304.187    0.000     0.000  842.169  344.629  497.540
 52.10  2023.655  405.868  405.868    0.000   451.139 1329.610 1299.174   30.437     0.000  872.026  334.274  537.753
 52.20  2077.453  439.175  439.175    0.000   476.219 1328.213 1328.213    0.000     0.000  912.542  394.694  517.848
 52.30  2055.246  417.019  417.019    0.000   405.267 1417.719 1360.650   57.069     0.000  881.073  404.042  477.031
 52.40  2192.657  385.829  385.829    0.000   429.686 1454.894 1390.216   64.678     0.000  932.546  415.101  517.445
 52.50  2061.569  413.153  413.153    0.000   500.510 1353.212 1296.143   57.069     0.000 1144.068  595.960  548.108
 52.60  2086.888  431.048  431.048    0.000   563.714 1269.723 1241.189   28.534     0.000  801.149  364.935  436.214
 52.70  2012.476  409.292  409.292    0.000   538.421 1324.286 1305.263   19.023     0.000 1001.713  545.695  456.018
 52.80  1924.590  438.713  438.713    0.000   583.211 1160.168 1158.266    1.902     0.000  842.168  476.729  365.439
 52.90  2015.906  416.644  416.644    0.000   583.687 1262.507 1262.507    0.000     0.000  889.619  503.973  385.646
 53.00  1951.141  476.166  476.166    0.000   635.181 1239.457 1239.457    0.000     0.000  931.841  535.840  396.001
 53.10  1974.936  404.537  404.537    0.000   568.764 1225.447 1225.447    0.000     0.000  942.096  455.112  486.984
 53.20  2010.372  399.437  399.437    0.000   521.307 1319.743 1249.445   70.298     0.000  970.244  553.935  416.309
 53.30  1952.242  461.963  461.963    0.000   511.537 1322.767 1317.060    5.707     0.000  820.551  515.935  304.616
 53.40  1946.567  444.007  444.007    0.000   485.343 1285.934 1285.934    0.000     0.000  870.315  596.362  273.953
 53.50  2003.077  409.934  409.934    0.000   514.133 1330.380 1326.575    3.805     0.000  939.281  715.896  223.385
 53.60  2013.298  454.542  454.542    0.000   493.677 1344.602 1300.850   43.753     0.000  949.031  654.871  294.161
 53.70  1975.188  455.516  455.516    0.000   456.973 1328.087 1320.477    7.609     0.000  828.594  595.055  233.539
 53.80  2000.300  409.501  409.501    0.000   502.018 1357.063 1275.264   81.799     0.000  971.655  616.269  355.386
 53.90  1992.526  424.245  424.245    0.000   516.246 1268.433 1268.433    0.000     0.000  807.987  594.756  213.232
 54.00  1911.525  403.123  403.123    0.000   497.182 1294.550 1290.745    3.805     0.000  869.914  534.836  335.078
 54.10  1964.285  367.524  367.524    0.000   551.348 1188.708 1183.001    5.707     0.000  857.650  522.974  334.676
 54.20  1964.126  416.322  416.322    0.000   551.302 1137.918 1136.015    1.902     0.000  597.369  414.599  182.770
 54.30  2030.144  372.128  372.128    0.000   433.934 1203.064 1203.064    0.000     0.000  597.672  374.286  223.385
 54.40  1883.227  336.766  336.766    0.000   503.833 1219.759 1219.759    0.000     0.000  718.310  434.001  284.309
 54.50  1965.872  387.042  387.042    0.000   550.140 1249.283 1249.283    0.000     0.000  785.569  501.461  284.108
 54.60  1978.681  398.937  398.937    0.000   435.444 1361.032 1324.889   36.144     0.000  809.794  434.101  375.694
 54.70  1904.684  457.151  457.151    0.000   411.231 1312.235 1302.724    9.511     0.000  808.088  443.353  364.735
 54.80  1971.625  433.121  433.121    0.000   461.120 1362.507 1349.190   13.316     0.000  808.891  272.042  536.849
 54.90  2003.742  425.849  425.849    0.000   356.545 1441.155 1313.788  127.367     0.000  953.258  445.564  507.694
 55.00  1923.583  441.758  441.758    0.000   480.452 1242.411 1236.704    5.707     0.000  858.656  432.998  425.659
 55.10  2027.325  373.181  373.181    0.000   421.688 1223.509 1210.193   13.316     0.000  829.400  434.404  394.996
 55.20  1974.390  383.313  383.313    0.000   466.273 1284.687 1284.687    0.000     0.000  929.128  564.494  364.635
 55.30  2045.979  428.428  428.428    0.000   508.640 1297.956 1294.151    3.805     0.000  957.680  462.955  494.725
 55.40  2051.492  386.100  386.100    0.000   410.450 1342.701 1251.390   91.310     0.000  999.901  432.693  567.208
 55.50  2083.680  393.457  393.457    0.000   383.080 1399.294 1346.030   53.264     0.000  937.773  400.422  537.351
 55.60  2152.855  283.537  283.537    0.000   359.044 1460.102 1342.159  117.943     0.000 1101.342  624.311  477.031
 55.70  2340.241  275.419  275.419    0.000   409.936 1482.919 1397.315   85.603     0.000 1011.970  535.542  476.428
 55.80  2147.744  344.839  344.839    0.000   401.810 1413.176 1323.768   89.408     0.000 1048.660  582.891  465.770
 55.90  2263.791  331.825  331.825    0.000   384.131 1437.741 1310.287  127.454     0.000 1132.910  605.614  527.296
 56.00  2225.811  297.719  297.719    0.000   357.452 1432.975 1307.423  125.552     0.000 1150.803  633.559  517.244
 56.10  2132.775  337.220  337.220    0.000   323.725 1400.857 1239.594  161.263     0.000  856.746  331.157  525.589
 56.20  2192.226  313.161  313.161    0.000   281.487 1514.136 1309.121  205.015     0.000  997.694  419.727  577.967
 56.30  2104.987  414.010  359.388   54.622   182.957 1473.407 1118.242  355.166     0.000  979.094  339.601  639.493
 56.40  2137.807  384.628  335.168   49.459   304.749 1424.293 1096.628  327.665     0.000  961.299  362.926  598.373
 56.50  2221.665  381.969  364.214   17.755   359.302 1453.557 1241.369  212.188     0.000  968.837  400.925  567.912
 56.60  2152.801  419.928  379.672   40.256   288.790 1565.015 1261.692  303.323     0.000  909.827  310.950  598.877
 56.70  2189.037  379.474  329.273   50.202   340.198 1650.235 1225.289  424.946     0.000 1171.414  432.192  739.222
 56.80  2070.848  412.058  342.321   69.737   276.169 1517.454 1246.207  271.247     0.000 1120.544  542.376  578.168
 56.90  2133.178  376.050  307.133   68.917   421.695 1367.479 1141.108  226.371     0.000  968.737  350.055  618.682
 57.00  2089.876  405.482  332.823   72.659   259.439 1363.503 1084.563  278.940     0.000  810.097  110.183  699.913
 57.10  2041.405  472.858  392.010   80.848   302.623 1549.409 1249.460  299.949     0.000  980.702  271.139  709.563
 57.20  1951.217  498.043  408.128   89.915   187.326 1567.384 1255.629  311.755     0.000  716.698  180.758  535.940
 57.30  2016.613  479.360  389.500   89.860    87.846 1644.825 1243.398  401.427     0.000  899.169  310.949  588.220
 57.40  1982.153  440.972  370.621   70.351   180.323 1573.872 1225.972  347.901     0.000  939.481  280.686  658.794
 57.50  2107.182  467.236  383.317   83.919   191.176 1620.272 1202.807  417.465     0.000  897.461  210.114  687.347
 57.60  2007.321  445.653  379.670   65.983   193.768 1529.696 1205.614  324.082     0.000  929.531  341.712  587.819
 57.70  2090.588  407.168  355.694   51.474   261.171 1521.438 1208.474  312.963     0.000  888.010  279.885  608.125
 57.80  1991.607  476.547  412.195   64.351   198.434 1630.866 1330.176  300.690     0.000  868.408  332.062  536.346
 57.90  1948.424  459.928  393.700   66.228   326.752 1457.274 1174.309  282.966     0.000  928.627  291.144  637.482
 58.00  2099.656  461.763  399.131   62.633   319.014 1497.230 1196.538  300.693     0.000 1110.190  440.436  669.754
 58.10  1951.661  490.633  420.417   70.216   251.060 1504.758 1186.296  318.462     0.000 1031.071  412.489  618.582
 58.20  2101.433  457.275  391.922   65.353   315.080 1590.361 1221.618  368.742     0.000 1232.138  431.389  800.749
 58.30  2058.691  462.775  410.031   52.744   264.242 1484.434 1196.022  288.412     0.000  960.396  362.926  597.470
 58.40  2023.613  531.245  476.405   54.840   297.749 1502.725 1146.953  355.771     0.000  940.089  332.062  608.026
 58.50  1950.828  527.646  446.726   80.920   312.104 1523.258 1144.357  378.901     0.000  979.396  300.895  678.500
 58.60  2132.770  472.309  427.561   44.749   352.573 1518.849 1202.766  316.083     0.000  959.491  311.855  647.637
 58.70  1989.912  491.318  422.107   69.211   298.310 1478.071 1183.219  294.852     0.000  930.537  332.464  598.073
 58.80  2067.444  444.685  374.956   69.729   316.775 1418.412 1154.906  263.506     0.000  972.459  393.990  578.469
 58.90  2119.401  453.296  388.428   64.868   274.101 1496.841 1222.093  274.748     0.000  910.632  342.417  568.215
 59.00  1989.574  491.677  440.909   50.768   315.518 1520.574 1212.578  307.996     0.000  940.188  343.522  596.666
 59.10  2037.921  449.318  385.663   63.655   315.907 1631.170 1317.425  313.745     0.000 1213.841  464.465  749.376
 59.20  2077.571  430.047  387.832   42.216   265.149 1486.593 1209.336  277.257     0.000 1082.443  363.327  719.116
 59.30  2042.503  468.746  450.232   18.514   262.432 1416.682 1127.709  288.974     0.000  717.205  201.367  515.837
 59.40  1879.056  509.741  433.610   76.131   273.020 1434.455 1181.580  252.875     0.000  940.288  292.450  647.838
 59.50  1891.523  509.958  436.784   73.174   306.615 1395.023 1136.183  258.840     0.000  890.223  373.581  516.641
 59.60  1900.054  489.449  401.785   87.664   164.847 1520.013 1204.884  315.130     0.000  709.464  263.095  446.369
 59.70  1944.119  463.321  400.222   63.099   302.334 1412.969 1160.915  252.054     0.000  899.875  454.713  445.162
 59.80  1808.610  529.302  479.024   50.277   316.638 1377.126 1153.608  223.519     0.000 1012.069  463.860  548.209
 59.90  1984.909  444.216  394.557   49.659   255.210 1340.381 1090.230  250.151     0.000  832.216  294.060  538.156
 60.00  1867.698  446.850  372.265   74.585   296.664 1377.341 1080.285  297.056     0.000  981.608  454.713  526.895
 60.10  1976.361  477.264  414.024   63.240   287.376 1383.174 1091.994  291.180     0.000 1052.181  432.795  619.387
 60.20  1909.785  504.557  409.921   94.636   249.020 1444.430 1174.220  270.210     0.000 1063.540  475.019  588.522
 60.30  1845.365  508.451  381.691  126.760   245.134 1495.149 1176.690  318.459     0.000  993.570  364.835  628.736
 60.40  1859.126  491.848  388.070  103.778   336.612 1415.817 1125.806  290.011     0.000  972.156  474.817  497.339
 60.50  1937.616  468.440  353.885  114.555   289.012 1497.736 1161.337  336.400     0.000 1251.636  694.079  557.557
 60.60  1961.628  463.187  407.430   55.757   273.709 1441.976 1196.320  245.656     0.000 1070.077  562.584  507.493
 60.70  2004.614  413.643  362.478   51.165   238.215 1486.077 1159.574  326.502     0.000  930.939  403.741  527.198
 60.80  1827.361  495.007  423.803   71.204   273.278 1434.069 1177.866  256.203     0.000  962.206  545.897  416.309
 60.90  1905.152  514.301  448.043   66.258   249.801 1573.931 1309.597  264.333     0.000 1104.259  607.121  497.138
 61.00  1923.973  464.613  407.755   56.858   286.464 1473.579 1201.814  271.765     0.000 1153.821  636.376  517.445
 61.10  1932.063  441.197  373.095   68.101   240.639 1506.267 1184.866  321.401     0.000 1093.602  596.061  497.540
 61.20  1936.788  454.092  388.554   65.537   238.694 1389.757 1160.703  229.054     0.000  970.148  492.916  477.232
 61.30  1998.040  453.195  357.830   95.365   291.825 1375.307 1130.695  244.612     0.000  922.495  465.671  456.824
 61.40  2054.129  445.224  321.335  123.889   364.974 1265.971 1076.477  189.495     0.000  973.866  486.882  486.984
 61.50  1942.181  423.018  325.018   98.000   321.394 1343.710 1119.369  224.341     0.000 1043.135  586.814  456.321
 61.60  1932.136  449.051  357.614   91.437   247.423 1420.184 1130.001  290.184     0.000  992.364  444.558  547.807
 61.70  1883.887  502.681  408.073   94.608   267.957 1378.122 1132.815  245.307     0.000  990.958  574.649  416.309
 61.80  2043.290  473.498  385.246   88.252   305.914 1464.539 1200.726  263.813     0.000 1102.449  503.471  598.978
 61.90  1939.254  497.021  403.638   93.383   246.126 1426.888 1166.059  260.829     0.000  952.856  475.623  477.232
 62.00  1963.741  510.614  418.105   92.509   369.900 1459.575 1209.034  250.541     0.000 1063.242  555.649  507.593
 62.10  1930.955  588.125  487.526  100.599   307.823 1449.761 1201.338  248.423     0.000  842.772  396.001  446.771
 62.20  1799.890  617.801  509.357  108.444   230.302 1407.004 1187.289  219.716     0.000  872.228  496.535  375.694
 62.30  1902.273  583.255  477.643  105.612   305.961 1565.021 1330.693  234.328     0.000 1163.774  656.080  507.694
 62.40  1910.638  535.622  436.478   99.144   116.814 1516.685 1261.952  254.733     0.000  730.476  364.937  365.540
 62.50  1801.244  590.566  481.373  109.193   221.042 1452.875 1174.534  278.341     0.000 1023.228  495.730  527.498
 62.60  1992.037  512.443  436.124   76.319   178.851 1372.113 1116.601  255.512     0.000 1023.731  505.883  517.848
 62.70  1944.499  513.774  404.049  109.725   132.294 1507.696 1275.529  232.167     0.000  810.801  435.108  375.694
 62.80  2002.125  477.605  376.599  101.006   176.996 1478.946 1225.983  252.962     0.000 1013.780  567.009  446.771
 62.90  2039.207  452.352  350.335  102.017   146.384 1429.089 1158.317  270.771     0.000  923.500  446.268  477.232
 63.00  2027.202  464.915  369.959   94.956   225.069 1481.751 1225.159  256.592     0.000  861.772  294.261  567.510
 63.10  1985.361  498.214  392.783  105.430   267.266 1410.760 1187.241  223.519     0.000  771.292  334.675  436.617
 63.20  1883.249  525.763  436.667   89.097   310.244 1502.161 1215.694  286.467     0.000  921.388  474.718  446.670
 63.30  1841.301  611.763  516.198   95.565   263.425 1314.091 1042.452  271.639     0.000  912.440  445.361  467.078
 63.40  1846.842  604.325  514.073   90.252   265.371 1396.150 1159.401  236.750     0.000  862.477  405.552  456.925
 63.50  1955.150  525.093  435.614   89.479   308.381 1349.758 1118.889  230.870     0.000  922.092  425.155  496.937
 63.60  1923.192  612.973  510.388  102.584   286.936 1476.565 1213.918  262.647     0.000  912.441  364.131  548.310
 63.70  1951.515  560.733  453.698  107.035   372.537 1365.884 1154.385  211.499     0.000 1115.014  698.705  416.309
 63.80  1977.347  552.810  453.033   99.777   400.077 1392.734 1164.329  228.405     0.000 1064.145  546.297  517.848
 63.90  2039.526  507.754  416.586   91.168   309.980 1405.059 1131.345  273.714     0.000 1084.655  506.487  578.168
 64.00  1984.707  474.385  381.966   92.419   353.915 1374.277 1103.243  271.034     0.000 1185.188  546.097  639.091
 64.10  2011.025  423.231  362.710   60.521   317.854 1414.782 1090.399  324.383     0.000 1094.707  516.942  577.765
 64.20  1998.845  498.078  429.146   68.932   438.820 1202.810 1020.708  182.102     0.000  891.832  536.647  355.185
 64.30  2137.072  482.304  411.341   70.962   422.263 1301.815 1096.627  205.189     0.000  952.956  648.340  304.616
 64.40  1996.346  527.546  470.449   57.096   382.955 1346.128 1134.369  211.759     0.000  982.110  545.494  436.617
 64.50  2085.335  518.960  448.887   70.074   592.982 1280.114 1113.057  167.056     0.000 1225.604  849.910  375.694
 64.60  1991.117  494.136  449.920   44.216   456.755 1294.944 1148.640  146.304     0.000 1085.058  729.672  355.386
 64.70  1995.822  527.514  483.620   43.894   483.992 1299.999 1105.100  194.899     0.000  841.967  435.812  406.155
 64.80  2009.900  448.557  398.836   49.720   502.116 1236.096 1090.009  146.087     0.000 1044.943  598.173  446.771
 64.90  1954.980  518.782  502.929   15.852   476.646 1337.182 1175.659  161.522     0.000 1073.596  586.210  487.386
 65.00  2072.718  424.879  424.879    0.000   490.229 1390.141 1232.250  157.891     0.000  941.495  515.031  426.463
 65.10  2078.773  413.769  413.769    0.000   467.919 1340.726 1177.387  163.338     0.000 1115.820  547.404  568.416
 65.20  2080.212  402.729  402.729    0.000   439.342 1414.397 1261.175  153.221     0.000 1002.017  516.239  485.778
 65.30  2037.216  412.941  412.941    0.000   457.330 1261.522 1160.701  100.822     0.000  962.607  454.913  507.694
 65.40  2040.437  509.553  509.553    0.000   492.044 1355.810 1264.500   91.310     0.000  900.376  454.109  446.267
 65.50  2060.001  478.865  478.865    0.000   417.678 1441.061 1201.804  239.257     0.000  992.162  464.463  527.699
 65.60  1979.593  452.305  452.305    0.000   431.082 1290.316 1159.749  130.567     0.000  799.844  434.304  365.540
 65.70  2101.803  444.917  444.917    0.000   480.198 1324.731 1159.404  165.327     0.000  901.685  515.837  385.847
 65.80  2052.203  464.800  464.800    0.000   449.841 1337.609 1147.725  189.884     0.000  931.943  515.634  416.309
 65.90  1998.208  464.740  464.528    0.211   399.694 1399.738 1221.009  178.730     0.000  801.352  374.889  426.463
 66.00  1998.408  483.269  483.269    0.000   499.561 1369.911 1217.814  152.097     0.000  933.152  455.919  477.232
 66.10  1982.874  535.391  535.391    0.000   563.075 1267.747 1163.121  104.626     0.000  830.607  475.322  355.285
 66.20  2059.873  451.561  451.561    0.000   554.513 1347.819 1193.733  154.086     0.000  963.211  516.440  446.771
 66.30  2018.531  476.365  476.365    0.000   392.562 1329.785 1215.647  114.138     0.000  810.700  506.185  304.516
 66.40  2028.154  481.776  481.776    0.000   435.712 1337.007 1190.530  146.477     0.000  800.446  505.984  294.463
 66.50  2147.966  425.535  425.535    0.000   537.529 1248.727 1127.067  121.661     0.000  800.146  465.068  335.078
 66.60  2052.340  522.674  522.674    0.000   524.685 1311.235 1174.270  136.965     0.000  902.387  475.924  426.463
 66.70  2042.320  416.463  416.463    0.000   549.028 1301.552 1158.880  142.672     0.000 1043.938  587.013  456.925
 66.80  2101.134  443.131  443.131    0.000   509.770 1226.068 1104.408  121.660     0.000  860.868  464.867  396.001
 66.90  2076.301  412.588  412.588    0.000   509.424 1253.095 1116.130  136.965     0.000 1194.136  696.596  497.540
 67.00  2034.260  406.834  406.834    0.000   487.288 1330.998 1272.027   58.971     0.000  980.904  595.057  385.847
 67.10  2069.497  426.843  426.843    0.000   652.224 1183.613 1109.423   74.189     0.000  939.987  554.139  385.847
 67.20  2010.530  396.170  396.170    0.000   502.677 1298.527 1213.010   85.517     0.000  819.147  414.198  404.949
 67.30  2098.456  441.264  441.264    0.000   705.102 1242.367 1160.655   81.712     0.000 1253.752  786.674  467.079
 67.40  2108.214  439.498  439.498    0.000   602.241 1236.965 1141.893   95.071     0.000  881.175  546.198  334.977
 67.50  2219.758  384.682  384.682    0.000   506.483 1309.551 1157.628  151.923     0.000 1094.004  545.996  548.008
 67.60  2002.987  503.523  503.523    0.000   508.298 1205.315 1110.287   95.028     0.000  963.210  516.439  446.771
 67.70  2013.639  445.595  445.595    0.000   640.679 1236.229 1219.108   17.121     0.000  991.763  656.885  334.877
 67.80  2034.983  440.375  440.375    0.000   641.722 1213.188 1203.677    9.512     0.000 1154.526  809.697  344.830
 67.90  1944.173  427.571  427.571    0.000   631.735 1147.600 1125.207   22.393     0.000  829.803  484.571  345.232
 68.00  1997.554  406.442  406.442    0.000   610.461 1109.422 1088.627   20.795     0.000 1024.535  648.841  375.694
 68.10  2080.144  424.424  424.424    0.000   512.021 1294.077 1173.325  120.752     0.000 1102.349  525.187  577.163
 68.20  2025.196  421.829  421.829    0.000   433.462 1295.070 1175.442  119.627     0.000  943.104  466.274  476.830
 68.30  2069.105  508.701  508.701    0.000   458.972 1298.617 1203.891   94.726     0.000 1023.531  546.500  477.031
 68.40  2023.668  446.472  446.472    0.000   415.564 1357.888 1217.291  140.597     0.000 1064.447  617.878  446.570
 68.50  2028.725  436.136  436.136    0.000   564.459 1345.652 1177.821  167.831     0.000 1133.113  606.920  526.192
 68.60  2091.333  445.927  445.927    0.000   467.361 1367.873 1193.903  173.970     0.000  982.815  607.121  375.694
 68.70  2084.105  418.901  418.901    0.000   595.237 1287.377 1154.303  133.074     0.000 1053.088  565.802  487.285
 68.80  2001.164  469.573  469.573    0.000   561.775 1288.925 1162.514  126.411     0.000  941.394  566.304  375.090
 68.90  2036.058  423.161  423.161    0.000   537.778 1362.727 1215.565  147.162     0.000  992.063  647.032  345.031
 69.00  2091.086  390.424  390.424    0.000   496.283 1310.768 1204.325  106.442     0.000 1042.230  646.229  396.001
 69.10  2077.535  429.820  429.820    0.000   470.256 1432.080 1299.179  132.900     0.000 1255.562  647.536  608.026
 69.20  1980.988  428.266  428.266    0.000   596.889 1232.427 1175.617   56.810     0.000 1011.969  536.145  475.825
 69.30  2029.282  472.817  472.817    0.000   501.467 1321.093 1216.510  104.583     0.000  879.968  443.955  436.013
 69.40  1948.453  412.854  412.854    0.000   519.102 1282.136 1190.792   91.344     0.000  950.744  616.169  334.575
 69.50  2125.928  443.222  443.222    0.000   526.107 1363.810 1214.396  149.414     0.000 1203.184  686.543  516.641
 69.60  2080.854  409.977  409.977    0.000   471.896 1351.707 1228.621  123.086     0.000 1163.373  656.885  506.488
 69.70  2050.497  453.739  453.739    0.000   493.512 1363.900 1278.383   85.517     0.000 1124.366  768.980  355.386
 69.80  1997.085  417.119  417.119    0.000   467.225 1325.596 1194.511  131.085     0.000  991.561  565.702  425.860
 69.90  2024.436  524.233  524.233    0.000   622.960 1302.680 1196.716  105.963     0.000 1083.047  758.525  324.522
 70.00  2072.353  499.730  499.730    0.000   510.332 1366.019 1267.360   98.658     0.000 1044.040  648.039  396.001
 70.10  2048.580  461.630  461.630    0.000   537.048 1302.850 1207.047   95.803     0.000 1142.261  717.005  425.257
 70.20  1991.505  504.976  504.976    0.000   625.421 1325.116 1201.598  123.519     0.000 1041.827  585.607  456.221
 70.30  2034.116  491.895  491.895    0.000   634.971 1110.032 1056.898   53.134     0.000 1011.365  606.015  405.350
 70.40  2053.955  536.047  536.047    0.000   574.840 1300.866 1185.260  115.606     0.000 1020.716  675.485  345.232
 70.50  1924.441  562.217  562.217    0.000   526.327 1291.873 1173.931  117.943     0.000 1113.508  646.832  466.676
 70.60  1973.073  534.826  534.826    0.000   565.839 1271.595 1144.402  127.193     0.000 1051.579  574.347  477.232
 70.70  1999.667  497.085  497.085    0.000   529.961 1173.625 1056.074  117.551     0.000 1182.977  746.562  436.416
 70.80  1993.521  484.878  484.878    0.000   478.384 1135.837  999.479  136.359     0.000 1022.727  586.110  436.617
 70.90  2068.099  479.284  479.284    0.000   628.009 1251.190 1103.158  148.032     0.000 1221.379  754.703  466.676
 71.00  2024.897  496.570  496.570    0.000   595.539 1317.641 1211.112  106.529     0.000 1385.953  858.052  527.901
 71.10  2051.016  439.692  439.692    0.000   625.505 1218.371 1136.658   81.713     0.000 1113.809  687.346  426.463
 71.20  2001.481  451.457  451.457    0.000   587.068 1219.801 1083.008  136.793     0.000 1163.373  707.152  456.221
 71.30  2053.961  474.161  474.161    0.000   674.140 1322.520 1208.685  113.835     0.000 1405.959  838.850  567.109
 71.40  1987.292  513.024  513.024    0.000   601.209 1195.023 1100.343   94.680     0.000 1062.839  687.145  375.694
 71.50  1994.445  453.342  453.342    0.000   503.932 1321.181 1189.191  131.990     0.000 1235.255  768.176  467.078
 71.60  2067.150  463.816  463.816    0.000   523.821 1253.263 1125.809  127.454     0.000 1398.219  870.419  527.800
 71.70  2061.006  537.243  537.243    0.000   794.806 1270.210 1116.124  154.086     0.000 1600.491 1062.336  538.156
 71.80  1991.620  564.928  564.928    0.000   740.164 1122.004 1070.729   51.276     0.000 1346.243  788.785  557.458
 71.90  1880.510  567.054  567.054    0.000   533.417 1134.454 1054.688   79.766     0.000 1153.418  707.151  446.267
 72.00  1968.319  579.527  579.527    0.000   614.872 1376.562 1270.164  106.398     0.000 1195.241  728.364  466.877
 72.10  2011.982  496.158  496.158    0.000   601.381 1267.614 1166.792  100.822     0.000 1316.082  818.944  497.138
 72.20  2044.542  483.120  483.120    0.000   709.898 1191.439 1107.824   83.615     0.000 1234.349  778.028  456.321
 72.30  1930.296  541.749  541.749    0.000   597.105 1199.354 1104.326   95.029     0.000 1061.533  675.887  385.646
 72.40  1948.449  513.207  513.207    0.000   752.655 1082.099 1045.956   36.144     0.000 1214.041  737.513  476.528
 72.50  1981.059  531.031  531.031    0.000   618.500 1307.352 1172.634  134.717     0.000 1124.567  688.051  436.516
 72.60  1991.645  548.394  548.394    0.000   598.399 1125.118 1033.808   91.310     0.000 1082.846  656.584  426.262
 72.70  1979.853  577.974  577.974    0.000   438.861 1319.671 1165.585  154.086     0.000 1153.420  757.821  395.599
 72.80  1984.972  578.786  578.786    0.000   517.935 1350.243 1247.518  102.724     0.000 1204.893  677.093  527.800
 72.90  1983.593  592.285  592.285    0.000   532.162 1360.223 1246.129  114.094     0.000 1194.035  606.518  587.518
 73.00  2026.576  548.236  548.236    0.000   558.701 1321.831 1192.907  128.924     0.000 1022.425  545.494  476.931
 73.10  2019.990  536.727  536.727    0.000   677.125 1315.216 1231.515   83.701     0.000 1205.496  779.033  426.463
 73.20  2073.305  562.136  562.136    0.000   717.070 1305.011 1204.450  100.561     0.000 1294.870  848.099  446.771
 73.30  2083.758  504.208  504.208    0.000   618.021 1269.609 1189.799   79.810     0.000 1101.947  605.413  496.535
 73.40  1960.047  573.059  573.059    0.000   546.347 1276.435 1194.809   81.626     0.000  991.863  606.820  385.043
 73.50  2027.970  527.646  527.646    0.000   669.562 1229.263 1127.406  101.857     0.000 1041.626  566.003  475.624
 73.60  1966.272  533.150  533.150    0.000   640.243 1180.066 1119.323   60.743     0.000 1000.810  615.767  385.043
 73.70  1984.171  583.027  583.027    0.000   608.208 1325.244 1200.038  125.206     0.000 1182.773  777.825  404.949
 73.80  1952.764  560.260  560.260    0.000   623.131 1316.902 1229.396   87.506     0.000 1113.207  757.821  355.386
 73.90  2022.000  554.916  554.916    0.000   614.955 1368.911 1268.349  100.562     0.000 1114.212  668.245  445.966
 74.00  1891.305  521.036  521.036    0.000   619.064 1259.055 1179.159   79.896     0.000 1083.952  678.400  405.552
 74.10  1973.105  506.124  506.124    0.000   658.752 1243.189 1159.488   83.701     0.000 1094.608  678.500  416.108
 74.20  2009.875  545.722  545.722    0.000   609.764 1324.040 1204.455  119.585     0.000 1223.492  727.560  495.932
 74.30  2061.145  509.841  509.841    0.000   554.253 1359.016 1262.042   96.974     0.000 1114.514  688.252  426.261
 74.40  2046.582  510.163  510.163    0.000   456.458 1409.988 1278.730  131.258     0.000 1218.063  740.831  477.232
 74.50  1998.627  518.692  518.692    0.000   504.539 1370.772 1197.663  173.109     0.000 1114.112  657.388  456.723
 74.60  1981.258  541.748  541.748    0.000   554.380 1334.936 1188.935  146.001     0.000 1126.175  709.866  416.309
 74.70  1964.002  560.573  560.573    0.000   498.136 1443.710 1286.209  157.501     0.000 1124.265  678.098  446.167
 74.80  1961.711  489.083  489.083    0.000   449.329 1387.723 1224.298  163.425     0.000 1013.175  637.482  375.694
 74.90  1801.054  608.983  608.983    0.000   418.926 1415.178 1325.770   89.408     0.000  963.814  618.582  345.232
 75.00  1933.014  603.689  603.689    0.000   444.703 1354.172 1247.643  106.529     0.000 1105.365  699.209  406.155
 75.10  1817.420  589.250  589.250    0.000   532.764 1296.109 1239.040   57.069     0.000  982.612  627.227  355.386
 75.20  1968.057  520.986  520.986    0.000   617.415 1343.450 1286.381   57.069     0.000 1043.939  637.784  406.155
 75.30  2065.464  534.223  534.223    0.000   513.527 1407.826 1312.711   95.115     0.000 1095.413  597.873  497.540
 75.40  1934.660  578.430  578.430    0.000   613.910 1376.867 1315.993   60.874     0.000 1124.466  657.790  466.676
 75.50  1988.478  479.926  479.926    0.000   551.272 1372.677 1237.614  135.063     0.000  972.459  576.559  395.901
 75.60  2011.905  454.187  454.187    0.000   530.477 1292.520 1176.566  115.954     0.000 1013.578  546.701  466.877
 75.70  2054.547  438.972  438.972    0.000   604.537 1284.781 1212.494   72.287     0.000 1023.330  586.713  436.617
 75.80  1996.391  468.336  468.336    0.000   464.584 1444.012 1261.478  182.534     0.000 1124.665  607.320  517.345
 75.90  2089.797  509.264  509.264    0.000   388.229 1457.403 1309.111  148.292     0.000 1216.252  739.624  476.628
 76.00  2057.688  482.465  482.465    0.000   419.063 1385.903 1231.946  153.956     0.000 1216.253  719.015  497.238
 76.10  2100.518  490.616  467.999   22.616   484.648 1496.498 1287.418  209.080     0.000 1275.568  757.720  517.848
 76.20  1973.015  518.352  509.879    8.473   488.023 1365.801 1213.878  151.923     0.000 1185.390  626.927  558.463
 76.30  2021.236  483.999  483.999    0.000   494.980 1213.402 1085.948  127.454     0.000 1113.005  647.234  465.771
 76.40  2019.674  491.318  491.318    0.000   476.522 1321.358 1159.663  161.695     0.000 1064.147  516.038  548.109
 76.50  2041.779  487.136  486.939    0.197   526.107 1384.738 1265.241  119.497     0.000 1144.673  738.518  406.155
 76.60  1917.706  495.785  495.785    0.000   467.909 1320.706 1195.155  125.551     0.000 1033.684  485.977  547.706
 76.70  1863.039  565.762  565.762    0.000   387.546 1373.368 1242.109  131.259     0.000  901.081  454.310  446.771
 76.80  1955.511  489.759  489.759    0.000   357.148 1461.907 1296.407  165.500     0.000 1043.134  606.517  436.617
 76.90  1934.932  576.869  576.869    0.000   480.154 1350.668 1259.358   91.310     0.000  862.778  456.623  406.155
 77.00  1947.651  536.090  536.090    0.000   374.619 1349.977 1226.414  123.563     0.000  880.472  434.103  446.369
 77.10  1930.274  501.782  501.782    0.000   342.194 1367.185 1239.731  127.454     0.000  851.116  373.884  477.232
 77.20  1996.333  513.542  513.542    0.000   443.356 1475.476 1313.781  161.695     0.000 1124.366  535.542  588.824
 77.30  1990.190  524.161  524.161    0.000   292.908 1384.089 1188.152  195.937     0.000  841.465  394.694  446.771
 77.40  2086.969  450.290  450.290    0.000   370.731 1461.602 1254.468  207.134     0.000  951.950  465.067  486.882
 77.50  2053.618  410.336  410.336    0.000   344.615 1357.542 1165.843  191.699     0.000 1034.086  303.208  730.878
 77.60  2050.081  484.492  484.492    0.000   328.963 1443.789 1246.081  197.708     0.000  922.092  363.931  558.161
 77.70  2047.486  447.646  447.646    0.000   391.652 1394.033 1174.189  219.843     0.000  970.951  484.772  486.179
 77.80  2063.819  462.480  459.310    3.170   380.933 1373.971 1150.626  223.345     0.000  891.330  201.871  689.459
 77.90  2039.375  522.510  494.817   27.693   373.020 1559.307 1322.004  237.303     0.000 1104.259  566.305  537.954
 78.00  2124.744  451.209  441.698    9.512   323.518 1542.582 1298.400  244.182     0.000 1061.834  646.329  415.505
 78.10  2160.450  506.319  490.890   15.430   245.482 1556.676 1361.215  195.461     0.000 1173.727  514.328  659.399
 78.20  2166.854  465.888  458.068    7.821   312.795 1500.608 1319.933  180.675     0.000  993.271  516.038  477.232
 78.30  2166.550  485.101  454.453   30.648   385.253 1469.128 1258.407  210.720     0.000 1053.085  505.280  547.806
 78.40  2198.901  362.435  362.435    0.000   409.768 1405.266 1193.637  211.629     0.000 1006.935  462.553  544.383
 78.50  2154.080  449.638  438.647   10.991   353.778 1494.466 1274.145  220.321     0.000 1002.821  454.512  548.310
 78.60  2051.535  435.836  433.723    2.114   417.076 1374.316 1177.082  197.234     0.000  959.893  444.257  515.636
 78.70  1974.434  432.086  429.550    2.537   318.547 1417.204 1219.194  198.010     0.000  820.152  404.647  415.505
 78.80  1983.129  481.309  476.236    5.073   206.701 1460.525 1268.869  191.655     0.000  841.263  384.741  456.521
 78.90  1982.614  450.706  450.706    0.000   352.874 1314.357 1126.203  188.155     0.000  881.377  445.363  436.014
 79.00  2036.382  487.759  485.011    2.748   440.938 1387.156 1186.377  200.778     0.000 1002.217  495.931  506.286
 79.10  2061.863  451.725  434.393   17.332   393.601 1377.817 1127.365  250.452     0.000  972.860  313.966  658.894
 79.20  1966.868  472.422  472.422    0.000   447.987 1304.626 1090.403  214.223     0.000  738.016  323.316  414.701
 79.30  2028.997  406.423  406.423    0.000   449.546 1325.250 1147.126  178.124     0.000  961.502  495.429  466.073
 79.40  2104.176  445.570  445.570    0.000   380.328 1366.885 1173.110  193.775     0.000  952.655  486.180  466.475
 79.50  2046.643  477.482  477.482    0.000   393.426 1374.794 1189.277  185.517     0.000 1029.563  535.039  494.524
 79.60  2030.690  449.828  449.828    0.000   435.926 1355.770 1179.288  176.481     0.000  980.803  495.428  485.376
 79.70  2062.026  448.979  448.979    0.000   305.267 1390.357 1200.560  189.797     0.000  840.158  485.979  354.179
 79.80  2111.872  473.624  473.624    0.000   433.672 1311.241 1136.316  174.925     0.000  798.235  322.310  475.924
 79.90  2034.103  423.422  423.422    0.000   391.953 1305.225 1124.810  180.415     0.000  860.463  374.286  486.177
 80.00  2024.414  493.363  493.363    0.000   446.601 1325.245 1116.597  208.647     0.000  848.300  363.327  484.973
 80.10  1953.035  474.120  474.120    0.000   341.104 1297.191 1129.962  167.229     0.000  687.649  393.589  294.060
 80.20  1959.280  488.055  488.055    0.000   373.062 1314.614 1116.214  198.400     0.000  737.714  413.594  324.120
 80.30  1861.930  529.169  529.169    0.000   448.244 1239.858 1023.862  215.995     0.000  860.465  454.310  406.155
 80.40  1929.629  474.819  474.819    0.000   445.826 1242.067 1075.097  166.970     0.000  798.436  362.825  435.610
 80.50  1935.220  468.040  468.040    0.000   318.629 1320.406 1128.576  191.829     0.000  847.698  373.080  474.619
 80.60  2020.529  437.111  436.900    0.211   348.982 1309.541 1102.234  207.307     0.000  698.706  343.321  355.386
 80.70  1931.288  465.108  462.571    2.536   225.895 1389.226 1158.270  230.956     0.000  688.552  283.303  405.249
 80.80  1970.554  462.691  462.691    0.000   324.639 1266.706 1088.064  178.642     0.000  748.572  353.174  395.398
 80.90  1983.875  475.316  475.316    0.000   313.142 1389.145 1208.513  180.632     0.000  991.662  454.110  537.552
 81.00  1958.014  481.328  481.328    0.000   355.422 1287.896 1141.679  146.217     0.000  839.856  353.174  486.682
 81.10  1954.676  453.553  453.553    0.000   385.420 1337.789 1151.450  186.339     0.000  991.863  494.323  497.540
 81.20  1947.496  452.599  452.599    0.000   449.540 1292.224 1145.747  146.477     0.000 1091.995  645.224  446.771
 81.30  2038.978  452.408  452.408    0.000   388.406 1380.158 1203.764  176.393     0.000 1092.799  564.998  527.801
 81.40  1973.664  500.547  500.547    0.000   444.004 1320.751 1155.556  165.196     0.000  982.514  556.252  426.262
 81.50  1951.478  498.657  498.657    0.000   347.722 1322.388 1134.625  187.763     0.000 1013.075  495.630  517.445
 81.60  1927.674  516.660  516.660    0.000   318.194 1434.625 1212.662  221.963     0.000 1145.076  556.453  588.623
 81.70  2024.645  484.431  467.310   17.121   444.903 1348.595 1145.266  203.329     0.000 1134.215  536.245  597.970
 81.80  2083.930  443.241  442.396    0.845   391.644 1327.238 1118.593  208.645     0.000 1083.447  586.310  497.137
 81.90  2044.863  522.692  514.660    8.032   329.265 1470.464 1271.719  198.746     0.000 1043.839  506.186  537.653
 82.00  1979.993  520.344  520.344    0.000   368.299 1312.194 1105.967  206.227     0.000  829.499  333.167  496.332
 82.10  2033.391  471.807  471.807    0.000   381.230 1386.340 1213.620  172.720     0.000 1033.685  495.731  537.954
 82.20  1838.491  509.540  509.540    0.000   441.976 1202.551 1031.821  170.730     0.000  939.384  473.412  465.972
 82.30  1967.990  517.218  517.218    0.000   460.821 1357.971 1160.262  197.709     0.000 1001.715  514.932  486.783
 82.40  1962.887  479.065  479.065    0.000   354.941 1305.146 1159.536  145.610     0.000 1021.217  534.335  486.882
 82.50  1849.588  484.989  484.989    0.000   326.280 1326.240 1141.069  185.171     0.000  988.947  391.879  597.067
 82.60  1979.663  463.190  463.190    0.000   462.646 1237.832 1030.828  207.004     0.000 1173.929  545.696  628.233
 82.70  1964.108  536.716  536.293    0.423   391.435 1317.206 1124.168  193.037     0.000  991.360  504.075  487.285
 82.80  2010.143  471.183  471.183    0.000   415.473 1260.835 1074.583  186.252     0.000 1002.821  394.594  608.228
 82.90  2051.039  470.097  470.097    0.000   463.676 1264.597 1091.661  172.935     0.000 1252.042  684.030  568.013
 83.00  1928.885  530.036  530.036    0.000   536.874 1198.525 1035.187  163.338     0.000  992.163  504.777  487.386
 83.10  1967.963  492.512  492.512    0.000   409.553 1223.259 1035.408  187.852     0.000 1052.384  484.169  568.215
 83.20  2060.340  495.668  495.668    0.000   387.937 1398.925 1210.771  188.154     0.000 1072.893  585.507  487.386
 83.30  2096.070  476.669  476.669    0.000   453.348 1486.112 1260.304  225.808     0.000 1373.586  542.076  831.510
 83.40  2020.172  554.448  554.448    0.000   435.234 1328.230 1157.282  170.947     0.000  869.513  363.730  505.783
 83.50  2013.501  521.440  521.440    0.000   355.336 1267.920 1086.467  181.453     0.000 1039.818  381.826  657.992
 83.60  1929.627  552.267  552.267    0.000   458.788 1290.536 1100.393  190.143     0.000  869.915  443.654  426.262
 83.70  1997.515  457.911  457.911    0.000   398.138 1336.880 1178.989  157.890     0.000 1062.940  575.554  487.386
 83.80  2013.627  504.249  504.249    0.000   339.212 1361.606 1219.193  142.413     0.000  979.397  614.863  364.534
 83.90  2022.314  560.026  560.026    0.000   366.617 1354.821 1187.635  167.186     0.000 1032.276  626.121  406.155
 84.00  1992.745  493.025  493.025    0.000   387.973 1304.803 1138.957  165.846     0.000 1182.575  707.555  475.021
 84.10  2072.707  459.167  459.167    0.000   409.416 1289.148 1167.489  121.660     0.000 1041.225  525.488  515.736
 84.20  1987.836  594.401  594.401    0.000   396.792 1260.014 1159.193  100.822     0.000  901.484  505.482  396.001
 84.30  1887.838  557.780  557.780    0.000   358.014 1309.425 1212.408   97.017     0.000  859.158  545.393  313.765
 84.40  1949.270  598.219  598.219    0.000   389.445 1463.769 1357.240  106.529     0.000 1041.626  625.418  416.208
 84.50  2151.539  531.533  531.533    0.000   476.905 1417.549 1305.314  112.235     0.000 1082.544  666.838  415.706
 84.60  2105.731  494.217  494.217    0.000   497.137 1320.927 1231.519   89.408     0.000 1011.164  615.565  395.599
 84.70  2116.933  458.928  458.928    0.000   519.530 1350.359 1264.755   85.603     0.000  942.199  647.737  294.462
 84.80  2007.480  478.975  478.975    0.000   471.757 1247.159 1180.578   66.581     0.000  849.407  606.016  243.391
 84.90  1997.084  516.772  516.772    0.000   352.526 1329.874 1259.489   70.385     0.000  789.589  535.943  253.646
 85.00  2023.985  516.262  516.262    0.000   426.620 1447.210 1395.848   51.362     0.000  921.389  627.128  294.261
 85.10  2023.031  548.087  548.087    0.000   456.401 1350.831 1242.400  108.431     0.000  931.441  515.636  415.805
 85.20  1977.567  506.720  506.720    0.000   400.153 1387.369 1299.863   87.506     0.000  860.666  434.606  426.060
 85.30  2092.189  437.912  437.912    0.000   520.835 1346.606 1234.370  112.236     0.000 1063.544  576.761  486.783
 85.40  2108.833  453.864  453.864    0.000   513.650 1427.888 1275.705  152.184     0.000  828.195  413.896  414.298
 85.50  1973.795  529.990  529.990    0.000   492.503 1489.669 1344.059  145.610     0.000 1231.534  705.744  525.790
 85.60  2027.151  554.956  554.956    0.000   515.810 1342.759 1299.006   43.753     0.000  970.248  615.164  355.084
 85.70  2025.654  550.446  550.446    0.000   518.460 1474.141 1441.802   32.339     0.000 1140.752  775.715  365.037
 85.80  1849.257  586.995  586.995    0.000   531.300 1339.730 1261.823   77.908     0.000  930.636  524.783  405.853
 85.90  1964.535  568.303  568.303    0.000   457.278 1395.246 1208.907  186.339     0.000  757.319  432.596  324.723
 86.00  1984.670  528.804  528.804    0.000   344.052 1467.693 1269.940  197.752     0.000  858.957  564.495  294.462
 86.10  1995.071  474.870  474.870    0.000   381.490 1408.299 1233.850  174.449     0.000  818.845  402.536  416.309
 86.20  1988.421  509.175  509.175    0.000   443.100 1392.474 1261.821  130.653     0.000 1011.166  595.259  415.907
 86.30  1982.232  468.558  468.558    0.000   487.366 1400.566 1292.135  108.431     0.000 1152.315  736.207  416.108
 86.40  1967.055  520.842  520.842    0.000   483.000 1349.286 1157.673  191.614     0.000  858.656  523.779  334.877
 86.50  2013.454  455.423  455.423    0.000   545.942 1354.775 1230.607  124.168     0.000 1009.254  584.400  424.854
 86.60  1989.565  481.045  481.045    0.000   623.334 1334.244 1177.348  156.896     0.000  907.013  512.017  394.996
 86.70  2023.429  414.391  414.391    0.000   505.097 1348.765 1227.710  121.055     0.000  766.869  543.685  223.184
 86.80  1990.487  424.183  424.183    0.000   518.581 1292.516 1169.558  122.958     0.000  929.934  574.749  355.185
 86.90  1930.396  490.049  490.049    0.000   496.014 1298.482 1199.563   98.920     0.000  939.585  514.128  425.457
 87.00  2073.057  466.462  466.462    0.000   626.579 1312.404 1250.063   62.341     0.000 1100.339  735.402  364.936
 87.10  2017.495  555.495  555.495    0.000   427.795 1515.339 1403.234  112.105     0.000 1091.994  635.069  456.925
 87.20  2006.361  462.129  462.129    0.000   484.603 1346.175 1283.573   62.602     0.000 1063.041  535.140  527.901
 87.30  1951.354  494.174  494.174    0.000   573.275 1288.886 1260.525   28.361     0.000  929.532  553.839  375.693
 87.40  1973.260  530.111  530.111    0.000   614.129 1313.400 1313.400    0.000     0.000  978.291  593.650  384.641
 87.50  1953.133  591.165  591.165    0.000   636.393 1322.477 1314.868    7.609     0.000 1070.177  674.578  395.599
 87.60  1905.951  521.842  521.842    0.000   487.671 1356.460 1308.946   47.514     0.000 1011.668  524.683  486.984
 87.70  1903.320  559.225  559.225    0.000   534.406 1309.121 1216.778   92.344     0.000  878.964  463.459  415.505
 87.80  2057.954  479.157  479.157    0.000   544.702 1304.880 1210.330   94.550     0.000  840.057  444.056  396.001
 87.90  2029.995  473.067  473.067    0.000   438.264 1455.461 1280.198  175.262     0.000  911.135  434.304  476.830
 88.00  2056.790  476.451  476.451    0.000   485.170 1410.196 1221.096  189.100     0.000  922.194  404.346  517.848
 88.10  1944.668  468.209  468.209    0.000   561.046 1386.849 1203.281  183.567     0.000 1114.011  667.441  446.570
 88.20  1935.195  413.554  413.554    0.000   547.420 1285.209 1189.234   95.974     0.000  849.608  453.808  395.800
 88.30  1953.675  491.499  491.499    0.000   622.087 1404.107 1364.418   39.689     0.000 1151.910  624.714  527.196
 88.40  1819.280  606.090  606.090    0.000   507.303 1360.355 1227.628  132.727     0.000  919.879  403.238  516.641
 88.50  1997.767  542.207  542.207    0.000   701.630 1246.557 1237.263    9.294     0.000 1041.725  392.481  649.244
 88.60  1937.446  561.830  561.830    0.000   451.403 1476.006 1259.621  216.385     0.000  920.283  342.216  578.067
 88.70  1892.989  539.983  539.983    0.000   451.916 1373.797 1174.488  199.309     0.000  920.082  282.398  637.684
 88.80  1849.899  526.755  526.755    0.000   391.821 1554.517 1252.829  301.688     0.000  950.443  271.943  678.500
 88.90  1887.060  538.949  538.949    0.000   466.447 1485.387 1303.717  181.670     0.000 1010.361  190.109  820.253
 89.00  1983.014  571.573  571.573    0.000   435.148 1386.469 1251.579  134.890     0.000  799.744  160.451  639.292
 89.10  1933.923  567.918  567.918    0.000   589.877 1468.915 1320.795  148.120     0.000  958.386  472.005  486.381
 89.20  1926.806  559.632  559.632    0.000   403.720 1355.730 1249.374  106.356     0.000  759.530  272.144  487.386
 89.30  1989.784  548.880  548.880    0.000   524.899 1491.007 1359.748  131.259     0.000 1072.289  432.796  639.493
 89.40  1942.181  489.165  489.165    0.000   561.437 1299.784 1187.548  112.236     0.000  969.344  421.839  547.505
 89.50  2019.578  417.321  417.321    0.000   515.996 1242.025 1221.099   20.925     0.000  798.135  280.488  517.647
 89.60  1907.109  433.657  433.657    0.000   460.442 1293.816 1177.776  116.040     0.000  849.307  473.613  375.694
 89.70  2063.170  439.667  439.667    0.000   545.219 1302.725 1203.805   98.919     0.000  818.242  341.010  477.232
 89.80  1998.310  431.574  431.574    0.000   556.292 1320.927 1229.617   91.310     0.000  799.543  271.541  528.002
 89.90  1955.434  504.487  504.487    0.000   418.888 1347.168 1347.168    0.000     0.000  708.158  261.387  446.771
 90.00  1971.447  485.434  485.434    0.000   549.232 1381.236 1324.167   57.069     0.000  950.643  443.050  507.593
 90.10  2010.676  513.669  513.669    0.000   508.122 1395.720 1308.214   87.506     0.000  789.087  362.624  426.463
 90.20  1997.774  411.701  411.701    0.000   536.008 1288.585 1168.741  119.844     0.000 1082.544  382.530  700.015
 90.30  1959.584  433.430  433.430    0.000   567.399 1140.724 1091.264   49.460     0.000  596.364  191.214  405.150
 90.40  2034.678  506.818  506.818    0.000   544.610 1279.498 1207.211   72.287     0.000  931.040  372.576  558.463
 90.50  1997.844  487.085  487.085    0.000   536.359 1253.346 1221.007   32.339     0.000 1021.118  584.903  436.215
 90.60  2113.152  392.969  392.969    0.000   576.341 1284.734 1265.841   18.893     0.000 1091.690  574.849  516.841
 90.70  1977.840  510.498  510.498    0.000   414.180 1408.859 1342.409   66.450     0.000 1061.331  543.483  517.848
 90.80  2038.819  480.186  480.186    0.000   581.963 1311.927 1287.197   24.730     0.000  919.578  554.038  365.540
 90.90  2014.352  481.352  481.352    0.000   498.699 1280.154 1264.935   15.219     0.000  838.148  543.685  294.462
 91.00  2107.318  489.287  489.287    0.000   543.620 1445.348 1363.549   81.799     0.000 1121.752  593.951  527.801
 91.10  1942.250  525.892  525.892    0.000   513.355 1278.122 1270.513    7.609     0.000  778.833  372.678  406.155
 91.20  1990.789  482.314  482.314    0.000   495.805 1413.051 1287.499  125.552     0.000 1000.206  553.435  446.771
 91.30  2021.958  506.999  506.999    0.000   531.165 1299.044 1224.854   74.190     0.000 1092.495  544.185  548.310
 91.40  2003.682  484.499  484.499    0.000   486.553 1255.940 1158.923   97.017     0.000  950.543  514.328  436.215
 91.50  2036.150  447.248  447.248    0.000   454.208 1366.923 1292.733   74.190     0.000  869.916  534.838  335.078
 91.60  2016.041  449.262  449.262    0.000   419.967 1391.739 1309.940   81.799     0.000  709.263  364.031  345.232
 91.70  2117.657  420.049  420.049    0.000   486.986 1267.578 1212.411   55.167     0.000  900.880  474.619  426.262
 91.80  2044.595  482.171  482.171    0.000   585.639 1306.350 1306.350    0.000     0.000  940.086  585.102  354.984
 91.90  1962.291  507.341  507.341    0.000   608.813 1304.543 1304.543    0.000     0.000  879.567  454.009  425.558
 92.00  1975.443  482.087  482.087    0.000   576.608 1282.490 1282.490    0.000     0.000  851.217  505.985  345.232
 92.10  1991.565  518.384  518.384    0.000   580.318 1223.477 1219.672    3.805     0.000  829.300  454.110  375.190
 92.20  1992.665  515.626  515.626    0.000   567.691 1262.946 1226.803   36.144     0.000 1142.964  696.193  446.771
 92.30  1919.382  495.764  495.764    0.000   545.777 1357.802 1289.406   68.396     0.000  899.672  503.772  395.900
 92.40  2016.464  469.530  469.530    0.000   436.876 1428.835 1381.537   47.298     0.000  919.881  503.874  416.007
 92.50  1965.169  556.572  556.572    0.000   443.927 1342.844 1335.235    7.609     0.000  676.489  422.642  253.847
 92.60  1992.671  539.309  539.309    0.000   452.483 1301.428 1299.613    1.816     0.000  647.235  383.234  264.001
 92.70  2014.526  475.108  475.108    0.000   461.465 1260.054 1260.054    0.000     0.000  545.093  402.938  142.154
 92.80  1969.732  494.433  494.433    0.000   485.516 1350.238 1350.238    0.000     0.000  749.175  637.482  111.693
 92.90  1987.133  472.843  472.843    0.000   544.868 1292.998 1292.998    0.000     0.000  778.833  606.217  172.616
 93.00  2021.820  529.211  529.211    0.000   511.230 1192.697 1192.697    0.000     0.000  769.582  597.167  172.414
 93.10  1967.689  534.546  534.546    0.000   522.907 1302.933 1302.933    0.000     0.000  767.370  615.163  152.207
 93.20  2099.697  492.237  492.237    0.000   528.532 1310.201 1310.201    0.000     0.000  898.870  746.562  152.308
 93.30  1985.869  545.375  545.375    0.000   573.020 1285.822 1285.822    0.000     0.000  799.744  616.974  182.770
 93.40  2013.665  473.426  473.426    0.000   413.055 1280.930 1273.321    7.609     0.000  647.637  464.867  182.770
 93.50  2055.843  429.705  429.705    0.000   488.844 1267.741 1267.741    0.000     0.000  566.607  373.683  192.924
 93.60  2052.115  392.483  392.483    0.000   485.472 1173.453 1171.551    1.902     0.000  709.061  485.777  223.285
 93.70  1980.498  518.542  518.542    0.000   381.018 1315.912 1315.912    0.000     0.000  525.287  393.387  131.900
 93.80  1934.408  505.104  505.104    0.000   412.666 1309.815 1286.987   22.828     0.000  546.701  272.948  273.753
 93.90  1929.746  541.141  541.141    0.000   377.127 1346.645 1346.645    0.000     0.000  596.666  353.174  243.492
 94.00  1998.657  442.612  442.612    0.000   488.713 1203.545 1201.643    1.902     0.000  606.619  262.392  344.227
 94.10  1955.579  506.597  506.597    0.000   363.077 1314.872 1314.872    0.000     0.000  636.880  373.080  263.800
 94.20  1984.692  484.650  484.650    0.000   399.783 1369.467 1369.467    0.000     0.000  777.827  463.861  313.966
 94.30  1990.776  515.050  515.050    0.000   401.076 1437.998 1401.854   36.144     0.000  819.247  434.505  384.741
 94.40  1959.217  525.423  525.423    0.000   340.684 1410.465 1349.592   60.874     0.000  607.825  333.671  274.155
 94.50  1871.428  577.900  577.900    0.000   375.136 1383.180 1286.163   97.017     0.000  667.542  444.358  223.184
 94.60  1860.649  581.173  581.173    0.000   438.596 1347.127 1347.127    0.000     0.000  728.968  353.576  375.392
 94.70  1998.510  525.925  525.925    0.000   443.963 1411.280 1377.039   34.241     0.000  808.892  362.524  446.369
 94.80  1965.599  423.233  423.233    0.000   446.779 1212.191 1174.145   38.046     0.000  536.346  242.688  293.658
 94.90  1923.444  504.290  504.290    0.000   264.545 1406.002 1308.985   97.017     0.000  668.145  263.398  404.748
 95.00  1931.629  473.038  473.038    0.000   375.139 1338.389 1241.372   97.017     0.000  596.465  413.896  182.569
 95.10  1960.548  485.390  485.390    0.000   468.347 1260.917 1238.089   22.828     0.000  678.701  353.978  324.723
 95.20  1864.663  527.377  527.377    0.000   525.507 1377.341 1358.318   19.023     0.000  767.473  453.507  313.966
 95.30  1927.542  501.038  501.038    0.000   447.037 1308.562 1241.982   66.580     0.000  747.165  412.087  335.078
 95.40  1886.538  486.988  486.988    0.000   326.545 1307.174 1162.599  144.575     0.000  869.413  595.259  274.155
 95.50  1837.444  506.175  506.175    0.000   397.272 1358.107 1238.263  119.845     0.000  597.672  272.747  324.924
 95.60  1860.820  497.113  497.113    0.000   517.457 1216.903 1216.903    0.000     0.000  556.754  242.286  314.468
 95.70  1988.590  544.167  544.167    0.000   371.636 1409.206 1308.470  100.735     0.000  758.927  413.695  345.232
 95.80  1887.268  487.128  487.128    0.000   404.496 1381.580 1326.413   55.167     0.000  505.482  322.712  182.770
 95.90  1910.327  518.857  518.857    0.000   336.657 1333.288 1242.803   90.484     0.000  637.081  342.618  294.463
 96.00  1904.547  438.062  438.062    0.000   377.774 1295.938 1242.674   53.264     0.000  616.773  322.310  294.463
 96.10  1845.196  458.710  458.710    0.000   402.028 1357.196 1324.900   32.296     0.000  587.115  343.623  243.492
 96.20  1842.758  446.959  446.959    0.000   432.115 1261.524 1261.524    0.000     0.000  576.157  352.772  223.385
 96.30  1792.941  533.444  533.444    0.000   460.742 1228.313 1228.313    0.000     0.000  485.778  272.546  213.232
 96.40  1908.926  489.585  489.585    0.000   448.585 1342.931 1337.484    5.448     0.000  699.612  354.381  345.232
 96.50  1830.238  525.903  525.903    0.000   372.756 1288.929 1247.469   41.459     0.000  698.205  434.204  264.001
 96.60  1850.414  525.439  525.439    0.000   359.271 1350.363 1350.363    0.000     0.000  757.922  595.460  162.462
 96.70  1884.642  480.334  480.334    0.000   321.349 1271.465 1271.465    0.000     0.000  516.641  476.026   40.615
 96.80  1808.748  478.133  478.133    0.000   371.720 1223.392 1223.392    0.000     0.000  606.418  495.127  111.291
 96.90  1894.931  498.621  498.621    0.000   303.968 1268.221 1268.221    0.000     0.000  607.021  485.577  121.444
 97.00  1864.573  450.183  450.183    0.000   366.015 1283.046 1283.046    0.000     0.000  717.708  575.554  142.154
 97.10  1796.706  544.917  544.917    0.000   270.725 1211.841 1211.841    0.000     0.000  505.482  464.867   40.616
 97.20  1877.897  526.966  526.966    0.000   293.687 1242.888 1242.888    0.000     0.000  687.247  514.832  172.415
 97.30  1928.061  448.617  448.617    0.000   349.107 1347.638 1347.638    0.000     0.000  779.637  363.328  416.309
 97.40  1885.870  469.006  469.006    0.000   307.341 1371.025 1265.149  105.876     0.000  717.708  291.246  426.463
 97.50  1888.333  469.951  469.951    0.000   359.521 1274.445 1137.093  137.352     0.000  627.228  312.760  314.468
 97.60  1846.627  559.581  559.581    0.000   246.642 1316.943 1222.263   94.680     0.000  465.269  292.653  172.616
 97.70  1862.597  543.512  543.512    0.000   140.199 1310.073 1294.854   15.218     0.000  393.890  292.351  101.539
 97.80  1932.044  504.231  504.231    0.000   195.368 1316.729 1316.729    0.000     0.000  333.872  293.256   40.616
 97.90  1890.098  491.550  491.550    0.000   229.564 1336.962 1336.962    0.000     0.000  495.127  444.358   50.769
 98.00  1951.399  460.057  460.057    0.000   283.389 1274.491 1274.491    0.000     0.000  431.590  401.129   30.462
 98.10  1825.186  496.659  496.659    0.000   313.736 1260.955 1260.955    0.000     0.000  433.097  352.067   81.030
 98.20  1960.270  495.428  495.428    0.000   171.113 1374.655 1335.620   39.035     0.000  413.092  331.861   81.231
 98.30  1949.481  529.725  529.725    0.000   199.520 1363.639 1297.841   65.798     0.000  291.849  110.285  181.563
 98.40  1920.482  505.021  505.021    0.000   186.807 1222.219 1189.880   32.339     0.000  281.896  200.866   81.030
 98.50  2042.819  455.061  455.061    0.000   323.391 1188.543 1188.543    0.000     0.000  201.268  201.268    0.000
 98.60  1968.325  438.054  438.054    0.000   313.397 1170.123 1170.123    0.000     0.000  351.968  331.861   20.107
 98.70  2120.490  376.581  376.581    0.000   331.603 1254.171 1254.171    0.000     0.000  414.097  304.013  110.084
 98.80  2148.952  410.887  410.887    0.000   416.427 1258.272 1258.272    0.000     0.000  302.003  302.003    0.000
 98.90  2114.499  418.930  418.930    0.000   376.561 1266.748 1238.865   27.882     0.000  262.392  201.469   60.923
 99.00  1940.199  487.415  487.415    0.000   308.334 1192.261 1192.261    0.000     0.000  231.328  231.328    0.000
 99.10  1990.300  532.748  532.748    0.000   277.338 1239.515 1230.221    9.294     0.000  473.613  332.062  141.551
 99.20  1928.939  589.902  589.902    0.000   228.445 1336.227 1309.812   26.415     0.000  606.820  352.973  253.847
 99.30  1982.867  538.701  538.701    0.000   161.386 1251.705 1231.171   20.534     0.000  312.759  211.422  101.337
 99.40  1870.582  556.477  556.477    0.000   177.769 1202.893 1197.317    5.576     0.000  321.807  200.061  121.746
 99.50  1803.940  586.007  586.007    0.000   137.828 1227.925 1227.925    0.000     0.000  281.393  159.546  121.847
 99.60  1817.084  549.268  549.268    0.000   239.774 1231.771 1154.603   77.168     0.000  343.221  170.605  172.616
 99.70  1763.021  553.429  553.429    0.000   219.192 1299.653 1181.109  118.544     0.000  343.925  181.563  162.361
 99.80  1833.181  493.198  493.198    0.000   211.717 1323.082 1208.302  114.780     0.000  495.530  211.221  284.309
 99.90  1864.690  523.723  523.723    0.000   190.920 1240.941 1125.420  115.521     0.000  333.470  110.084  223.385
100.00  1761.928  568.009  568.009    0.000   158.753 1310.845 1130.692  180.153     0.000  302.204  139.742  162.462
100.10  1853.005  530.966  530.966    0.000    55.123 1492.987 1180.540  312.448     0.000  363.730   89.575  274.155
100.20  1780.543  510.790  510.790    0.000    87.289 1392.427 1142.495  249.932     0.000  525.187  149.493  375.693
100.30  1876.490  489.147  489.147    0.000   207.824 1410.114 1232.251  177.863     0.000  433.802  210.417  223.385
100.40  1780.073  602.396  602.396    0.000   153.740 1400.851 1131.340  269.511     0.000  394.392   80.025  314.367
100.50  1761.910  670.450  670.450    0.000    91.137 1392.776 1089.582  303.194     0.000  312.760   99.528  213.231
100.60  1746.259  635.827  602.452   33.375    79.331 1527.624 1113.923  413.701     0.000  413.896  139.742  274.155
100.70  1703.765  654.575  599.071   55.504    82.620 1509.163 1074.667  434.496     0.000  545.896  170.404  375.492
100.80  1797.438  611.997  572.660   39.336    48.595 1478.153 1048.244  429.908     0.000  373.581  120.238  253.343
100.90  1800.396  597.507  545.385   52.122    80.848 1443.872 1125.852  318.020     0.000  373.581  100.131  273.449
101.00  1712.835  656.950  570.812   86.138   140.251 1439.941 1205.925  234.016     0.000  464.564  282.298  182.266
101.10  1666.337  702.620  605.710   96.910   124.857 1439.814 1143.063  296.751     0.000  606.415  262.191  344.224
101.20  1751.207  622.337  552.605   69.732   100.605 1485.684 1080.976  404.708     0.000  566.908  120.439  446.468
101.30  1732.885  597.042  517.290   79.752   129.010 1403.322 1102.335  300.987     0.000  657.989  283.303  374.686
101.40  1739.963  570.015  493.147   76.868    77.388 1501.850 1193.863  307.987     0.000  614.758  311.754  303.004
101.50  1823.592  538.146  431.000  107.146   131.604 1535.747 1174.623  361.124     0.000  525.586  262.593  262.993
101.60  1754.572  555.906  471.192   84.714    68.223 1393.202 1123.778  269.424     0.000  222.580  111.291  111.290
101.70  1883.456  498.502  422.473   76.029   146.429 1536.649 1181.404  355.245     0.000  434.503  252.439  182.064
101.80  1799.946  567.944  468.079   99.865   164.412 1544.743 1149.373  395.370     0.000  546.399  201.167  345.232
101.90  1864.197  493.604  438.537   55.067   165.846 1462.212 1099.438  362.773     0.000  443.553  230.322  213.232
102.00  1784.494  496.107  431.809   64.297    97.968 1403.798 1057.109  346.688     0.000  282.800  150.900  131.900
102.10  1621.074  576.988  470.547  106.441   140.424 1303.061 1074.448  228.613     0.000  434.203  271.943  162.260
102.20  1755.212  585.447  486.331   99.116   140.857 1386.324 1115.774  270.550     0.000  464.462  190.912  273.550
102.30  1796.268  496.504  435.608   60.896    51.189 1422.862 1141.115  281.747     0.000  332.162  139.339  192.823
102.40  1838.909  399.028  352.392   46.636    51.016 1363.806 1113.747  250.060     0.000  363.529  180.759  182.770
102.50  1699.401  578.039  480.586   97.453    17.034 1457.496 1146.475  311.021     0.000  516.440  272.747  243.693
102.60  1864.455  467.564  384.332   83.232    74.190 1434.884 1183.140  251.745     0.000  556.453  312.760  243.693
102.70  1948.540  479.331  399.803   79.528    92.260 1460.650 1161.000  299.650     0.000  545.193  240.576  304.616
102.80  1806.530  555.853  461.998   93.854    75.746 1484.648 1312.840  171.808     0.000  616.572  342.417  274.155
102.90  1871.437  432.089  353.474   78.615    90.877 1448.152 1183.219  264.933     0.000  535.238  271.540  263.699
103.00  1738.234  492.679  409.286   83.393   127.454 1466.358 1155.595  310.763     0.000  586.914  251.937  334.977
103.10  1828.761  555.280  463.070   92.210    75.530 1417.891 1168.525  249.366     0.000  556.252  282.097  274.155
103.20  1872.846  532.964  466.076   66.888    87.029 1530.302 1231.040  299.262     0.000  687.850  291.849  396.001
103.30  1919.967  533.620  458.180   75.440   150.108 1435.132 1166.147  268.985     0.000  575.753  251.736  324.017
103.40  1894.725  490.855  420.279   70.576   126.416 1518.142 1167.223  350.920     0.000  668.244  242.083  426.161
103.50  1897.679  473.452  397.575   75.877   131.172 1431.340 1135.538  295.802     0.000  719.317  303.008  416.309
103.60  1896.870  407.785  308.913   98.872   184.392 1366.357 1038.651  327.706     0.000  597.468  252.841  344.627
103.70  1991.579  358.920  264.500   94.419   167.272 1288.661  921.181  367.480     0.000  668.043  231.829  436.214
103.80  1866.807  397.245  310.039   87.205    68.310 1380.800 1088.759  292.041     0.000  606.619  261.387  345.232
103.90  1948.811  319.524  227.905   91.620   116.646 1277.946 1036.746  241.200     0.000  443.955  220.570  223.385
104.00  1974.341  326.496  256.719   69.777    68.483 1252.391  981.187  271.204     0.000  495.529  170.605  324.924
104.10  1879.385  390.705  325.414   65.291    85.040 1250.229  994.723  255.506     0.000  534.939  240.476  294.462
104.20  1864.048  381.329  296.094   85.235   112.236 1367.306 1092.821  274.485     0.000  636.376  331.961  304.415
104.30  1839.838  389.361  293.624   95.736   106.485 1366.447 1102.289  264.158     0.000  636.880  332.263  304.616
104.40  1755.980  431.447  346.125   85.322   100.389 1466.790 1176.520  290.270     0.000  678.500  312.961  365.540
104.50  1859.194  406.937  319.479   87.458   112.236 1436.354 1133.334  303.020     0.000  728.063  372.879  355.184
104.60  1855.466  382.196  317.453   64.743   115.954 1488.620 1186.725  301.895     0.000  698.808  302.806  396.001
104.70  1827.848  385.588  295.679   89.909   144.575 1444.997 1134.716  310.281     0.000  728.665  394.192  334.473
104.80  1869.995  369.265  287.691   81.574   186.079 1384.165 1037.347  346.818     0.000  627.428  302.504  324.924
104.90  1913.701  398.484  333.842   64.643    98.574 1434.486 1112.618  321.869     0.000  627.327  221.574  405.753
105.00  1879.890  432.852  345.087   87.765    83.052 1344.258 1110.369  233.888     0.000  544.889  261.286  283.603
105.10  1831.858  443.908  334.495  109.413    79.551 1384.728 1078.164  306.564     0.000  566.303  221.777  344.526
105.20  1802.366  391.498  324.809   66.689   119.499 1421.615 1089.233  332.381     0.000  668.547  333.469  335.078
105.30  1884.678  370.414  293.508   76.905   156.853 1437.905 1078.208  359.697     0.000  751.085  365.439  385.646
105.40  2023.293  347.947  303.666   44.281   180.459 1365.052 1051.182  313.870     0.000  719.213  313.864  405.349
105.50  1942.074  342.286  342.286    0.000   225.422 1452.824 1147.032  305.792     0.000  750.480  283.402  467.078
105.60  2047.125  354.020  335.335   18.685   140.079 1464.672 1183.870  280.802     0.000  841.565  415.102  426.463
105.70  1965.674  381.761  333.454   48.306   222.742 1406.039 1094.246  311.792     0.000  698.604  222.782  475.821
105.80  1897.156  486.536  408.566   77.970   161.091 1430.685 1135.795  294.889     0.000  688.451  242.688  445.763
105.90  1915.778  473.479  403.131   70.348   245.741 1471.591 1236.489  235.102     0.000  728.163  332.262  395.901
106.00  1883.718  458.638  419.766   38.873   311.155 1310.029 1066.970  243.059     0.000  667.944  363.328  304.616
106.10  1967.082  440.884  389.938   50.946   320.102 1361.902 1116.038  245.864     0.000  425.457  181.966  243.492
106.20  1849.416  445.497  381.523   63.974   390.228 1256.019 1044.570  211.449     0.000  556.852  283.000  273.852
106.30  1958.602  418.634  336.442   82.192   386.337 1260.953 1076.092  184.861     0.000  626.825  363.328  263.497
106.40  1908.806  479.866  400.629   79.237   433.115 1238.082 1071.854  166.228     0.000  728.967  556.855  172.112
106.50  1923.189  498.197  442.201   55.996   377.519 1397.263 1191.695  205.568     0.000  748.771  505.884  242.887
106.60  1816.979  546.819  493.035   53.784   310.331 1313.872 1071.378  242.494     0.000  818.039  422.643  395.397
106.70  1802.095  589.856  531.549   58.307   404.409 1309.202 1095.808  213.394     0.000  839.048  373.683  465.365
106.80  1807.105  545.650  494.022   51.628   231.085 1387.279 1158.928  228.352     0.000  768.074  423.447  344.627
106.90  1809.799  559.138  518.020   41.118   298.444 1377.296 1134.932  242.364     0.000  809.594  444.760  364.834
107.00  1847.433  445.713  445.713    0.000   206.918 1415.815 1136.013  279.802     0.000  697.800  262.191  435.609
107.10  1866.715  468.842  454.863   13.979   333.205 1526.189 1248.855  277.333     0.000 1030.264  483.164  547.100
107.20  1774.915  549.829  485.072   64.757   197.234 1511.797 1195.893  315.904     0.000  767.973  352.269  415.704
107.30  1815.085  489.729  430.088   59.642   164.376 1542.924 1240.339  302.585     0.000  897.057  471.804  425.254
107.40  1694.690  542.058  471.157   70.901   131.778 1501.851 1200.995  300.856     0.000  808.388  453.507  354.882
107.50  1698.007  522.664  484.054   38.610   263.079 1468.219 1218.289  249.929     0.000  910.029  585.105  324.924
107.60  1814.175  549.858  510.147   39.711   254.646 1536.177 1274.103  262.074     0.000  838.143  453.909  384.235
107.70  1812.598  602.130  532.690   69.440   253.047 1515.901 1284.132  231.769     0.000  908.216  482.963  425.254
107.80  1798.720  544.234  498.637   45.598   218.635 1535.786 1258.191  277.596     0.000 1010.860  403.139  607.721
107.90  1870.002  500.049  481.208   18.841   237.181 1481.271 1188.414  292.857     0.000  929.128  381.625  547.503
108.00  1818.930  462.497  462.497    0.000   166.840 1503.844 1121.140  382.703     0.000  829.300  301.399  527.901
108.10  1786.479  483.771  483.771    0.000   219.153 1502.803 1209.903  292.900     0.000  767.671  322.109  445.561
108.20  1787.759  496.029  473.628   22.401   244.920 1467.868 1165.370  302.498     0.000  969.039  290.039  679.000
108.30  1861.612  495.516  449.892   45.624   246.390 1461.774 1223.911  237.863     0.000  920.078  434.204  485.874
108.40  1849.878  544.210  461.934   82.276   199.222 1551.964 1244.964  307.001     0.000  880.773  363.127  517.646
108.50  1835.500  534.351  484.512   49.839   195.244 1527.621 1256.810  270.811     0.000  800.245  404.949  395.296
108.60  1797.811  487.324  441.934   45.390   122.698 1513.053 1225.077  287.976     0.000  677.594  251.635  425.959
108.70  1826.365  551.749  504.079   47.671   161.695 1468.133 1227.715  240.418     0.000  768.778  373.482  395.296
108.80  1821.778  531.541  490.536   41.005   155.599 1536.786 1274.233  262.553     0.000  728.364  342.819  385.545
108.90  1841.191  529.229  493.398   35.831   216.213 1499.427 1234.757  264.670     0.000  646.427  312.559  333.869
109.00  1783.551  571.055  517.552   53.503   226.849 1510.628 1287.027  223.602     0.000  810.299  414.398  395.901
109.10  1767.427  542.967  498.228   44.739   187.678 1486.549 1257.153  229.396     0.000  729.269  384.037  345.232
109.20  1843.636  553.977  505.462   48.515   223.778 1496.449 1256.032  240.418     0.000  789.990  404.748  385.243
109.30  1845.530  517.282  471.191   46.090   167.791 1604.837 1339.252  265.586     0.000  791.599  395.598  396.001
109.40  1887.274  478.885  423.436   55.450   233.505 1506.001 1280.715  225.286     0.000  771.090  354.983  416.108
109.50  1893.544  538.999  480.744   58.255   278.036 1417.546 1201.728  215.818     0.000  819.647  475.222  344.426
109.60  1876.453  515.768  463.319   52.449   254.430 1498.395 1284.523  213.873     0.000  789.084  434.807  354.277
109.70  1944.318  539.532  482.954   56.578   308.169 1437.822 1223.906  213.916     0.000  829.296  414.902  414.394
109.80  1852.490  522.996  459.655   63.341   232.383 1551.484 1257.157  294.327     0.000  808.689  423.849  384.840
109.90  1839.834  537.156  485.300   51.856   358.668 1397.614 1151.837  245.777     0.000  911.533  374.789  536.745
110.00  1848.415  495.882  465.472   30.410   433.722 1297.011 1115.782  181.229     0.000  808.889  454.914  353.975
110.10  1845.533  514.291  483.203   31.087   381.495 1431.944 1190.146  241.798     0.000  850.007  414.701  435.307
110.20  1909.755  524.472  476.158   48.314   335.624 1474.745 1243.021  231.724     0.000 1032.073  515.837  516.235
110.30  1872.573  609.057  542.383   66.674   274.796 1539.162 1261.739  277.423     0.000  880.068  535.743  344.325
110.40  1873.566  572.767  466.682  106.085   292.089 1592.426 1296.544  295.882     0.000 1173.523  535.542  637.981
110.50  1905.471  527.903  463.374   64.529   265.976 1567.177 1240.859  326.318     0.000 1234.646  627.530  607.116
110.60  1895.694  504.145  486.039   18.106   307.048 1566.226 1169.045  397.181     0.000 1245.306  413.695  831.610
110.70  1829.219  492.586  475.329   17.257   208.734 1636.566 1296.671  339.896     0.000  982.613  363.730  618.883
110.80  1842.611  467.442  467.442    0.000   252.096 1496.576 1191.009  305.567     0.000  961.700  323.517  638.183
110.90  1810.615  482.171  450.551   31.620   273.412 1484.645 1176.092  308.553     0.000  900.273  394.192  506.082
111.00  1978.007  540.929  506.107   34.822   221.529 1722.126 1295.030  427.096     0.000 1172.013  463.660  708.353
111.10  1879.879  520.909  494.840   26.068   253.696 1555.767 1211.762  344.005     0.000  830.405  353.777  476.628
111.20  1927.114  500.517  485.510   15.007   214.008 1565.801 1308.392  257.409     0.000 1072.189  513.827  558.363
111.30  1947.658  536.461  455.558   80.902   364.116 1551.783 1236.402  315.381     0.000 1103.452  505.683  597.769
111.40  1887.966  514.916  470.034   44.881   255.596 1616.812 1275.097  341.715     0.000  971.554  464.565  506.989
111.50  1868.663  480.068  437.936   42.133   334.714 1527.659 1219.236  308.423     0.000  889.415  383.636  505.779
111.60  1911.863  503.089  453.459   49.629   422.696 1502.241 1229.788  272.453     0.000  871.022  454.914  416.108
111.70  1898.287  527.890  461.017   66.873   318.937 1483.698 1271.641  212.057     0.000  769.885  444.961  324.924
111.80  1988.956  569.658  518.388   51.270   336.015 1348.762 1155.988  192.774     0.000  596.163  383.033  213.131
111.90  1907.583  555.051  478.091   76.959   397.277 1369.341 1136.446  232.896     0.000  667.944  383.636  284.309
112.00  1942.564  501.069  441.822   59.248   319.672 1402.241 1169.909  232.332     0.000  536.748  333.872  202.876
112.10  1876.871  521.228  519.454    1.773   347.470 1274.054 1025.636  248.418     0.000  617.979  201.670  416.309
112.20  1945.730  478.417  456.384   22.033   372.028 1419.062 1184.612  234.450     0.000  738.415  242.085  496.331
112.30  2057.937  432.067  432.067    0.000   360.654 1428.658 1230.178  198.480     0.000  628.837  354.783  274.054
112.40  1947.891  482.688  482.688    0.000   264.419 1449.587 1233.073  216.514     0.000  790.394  435.008  355.386
112.50  2008.310  417.265  417.265    0.000   239.516 1440.889 1244.181  196.708     0.000  740.328  374.889  365.439
112.60  1919.575  464.313  464.313    0.000   287.935 1417.501 1238.131  179.370     0.000  780.540  405.652  374.887
112.70  1971.821  417.108  417.108    0.000   245.697 1606.651 1359.012  247.638     0.000  697.903  322.511  375.391
112.80  1892.006  439.696  439.696    0.000   229.183 1531.035 1294.943  236.091     0.000  851.115  445.363  405.752
112.90  1915.628  428.545  426.854    1.691   194.638 1437.999 1221.832  216.167     0.000  861.169  444.860  416.309
113.00  1858.336  475.218  475.218    0.000   251.924 1448.808 1284.091  164.717     0.000  851.518  435.209  416.309
113.10  1998.509  447.135  447.135    0.000   286.682 1446.819 1247.903  198.915     0.000  920.987  565.601  355.386
113.20  1997.890  454.150  454.150    0.000   350.799 1455.469 1257.935  197.534     0.000  902.489  557.257  345.232
113.30  1883.089  500.302  500.302    0.000   227.580 1478.765 1219.932  258.833     0.000  719.919  364.936  354.983
113.40  1878.120  492.135  492.135    0.000   303.112 1492.212 1236.576  255.636     0.000  710.370  354.984  355.386
113.50  1951.831  464.351  464.351    0.000   395.329 1448.288 1202.377  245.911     0.000  932.850  425.257  507.593
113.60  1964.796  499.966  499.966    0.000   339.339 1480.324 1266.668  213.656     0.000  923.299  496.937  426.362
113.70  1913.320  481.837  481.837    0.000   249.024 1477.646 1271.121  206.525     0.000  679.305  425.458  253.847
113.80  1932.287  481.674  477.339    4.335   188.973 1495.581 1228.836  266.746     0.000  639.192  283.907  355.285
113.90  1980.842  480.556  480.556    0.000   267.918 1477.508 1203.977  273.531     0.000  679.000  152.107  526.893
114.00  2005.575  462.560  462.560    0.000   210.679 1524.425 1344.011  180.414     0.000  690.061  324.522  365.540
114.10  1996.257  445.750  445.750    0.000   286.338 1514.305 1342.283  172.022     0.000  659.197  364.936  294.261
114.20  1887.721  552.000  552.000    0.000   313.663 1403.235 1227.495  175.740     0.000  618.984  263.799  355.184
114.30  2046.872  466.750  466.750    0.000   294.161 1473.232 1199.910  273.322     0.000  598.978  243.592  355.386
114.40  2035.136  479.491  475.912    3.579   260.528 1539.980 1262.082  277.898     0.000  771.091  284.007  487.084
114.50  2016.957  448.032  448.032    0.000   225.595 1507.820 1248.768  259.052     0.000  811.706  162.261  649.445
114.60  1922.739  527.328  527.328    0.000   242.716 1556.374 1317.467  238.907     0.000 1075.104  415.304  659.801
114.70  1831.985  549.310  549.310    0.000   256.204 1323.263 1302.382   20.882     0.000  639.493  304.415  335.078
114.80  1830.042  550.322  550.322    0.000   423.390 1264.852 1264.852    0.000     0.000  851.518  506.287  345.232
114.90  1980.354  522.782  522.782    0.000   351.448 1354.647 1264.120   90.528     0.000  801.553  436.014  365.540
115.00  2018.650  536.636  536.636    0.000   364.845 1290.574 1267.790   22.784     0.000  687.548  444.056  243.492
115.10  1956.681  560.196  560.196    0.000   365.927 1213.792 1192.867   20.925     0.000  810.500  638.186  172.314
115.20  1987.572  518.132  518.132    0.000   391.950 1274.537 1274.537    0.000     0.000  780.843  669.151  111.693
115.30  1962.914  530.803  530.803    0.000   488.100 1212.407 1212.407    0.000     0.000  771.494  700.417   71.077
115.40  1963.350  510.879  510.879    0.000   405.483 1282.750 1282.750    0.000     0.000  831.010  810.702   20.308
115.50  2086.938  420.046  420.046    0.000   416.419 1214.485 1214.485    0.000     0.000  759.128  739.022   20.106
115.60  2056.341  477.125  477.125    0.000   506.873 1143.021 1143.021    0.000     0.000  738.820  738.820    0.000
115.70  2016.560  453.869  453.869    0.000   514.647 1181.237 1181.237    0.000     0.000  840.761  840.761    0.000
115.80  1992.051  471.896  471.896    0.000   411.663 1112.237 1112.237    0.000     0.000  749.677  688.855   60.823
115.90  1975.507  491.858  491.858    0.000   478.367 1221.141 1221.141    0.000     0.000  820.352  505.884  314.468
116.00  1942.987  466.807  466.807    0.000   460.172 1070.644 1070.644    0.000     0.000  750.080  689.257   60.823
116.10  2006.217  499.210  499.210    0.000   570.079 1200.171 1200.171    0.000     0.000  749.979  689.157   60.823
116.20  2035.296  463.192  463.192    0.000   482.571 1246.952 1246.952    0.000     0.000  759.932  516.239  243.693
116.30  2084.754  476.711  476.711    0.000   433.973 1176.132 1176.132    0.000     0.000  749.476  658.091   91.385
116.40  2049.883  457.745  457.745    0.000   429.259 1214.397 1214.397    0.000     0.000  616.170  555.246   60.923
116.50  2049.500  487.409  487.409    0.000   418.891 1213.229 1213.229    0.000     0.000  749.578  576.962  172.616
116.60  2069.859  439.692  439.692    0.000   498.918 1215.348 1215.348    0.000     0.000  718.915  647.838   71.077
116.70  2034.908  448.958  448.958    0.000   613.606 1185.130 1185.130    0.000     0.000  688.956  668.749   20.207
116.80  2103.391  455.094  455.094    0.000   503.324 1199.828 1199.828    0.000     0.000  363.931  313.162   50.769
116.90  1982.668  453.813  453.813    0.000   398.301 1174.621 1174.621    0.000     0.000  464.866  434.606   30.260
117.00  2052.657  438.768  438.768    0.000   402.240 1198.748 1198.748    0.000     0.000  496.232  445.967   50.265
117.10  2046.077  471.513  471.513    0.000   313.706 1243.845 1243.845    0.000     0.000  445.162  445.162    0.000
117.20  1957.605  532.364  532.364    0.000   419.099 1212.458 1212.458    0.000     0.000  334.475  334.475    0.000
117.30  2065.727  476.066  476.066    0.000   608.896 1233.768 1233.768    0.000     0.000  506.286  455.617   50.669
117.40  1883.874  535.686  535.686    0.000   435.833 1286.993 1286.993    0.000     0.000  456.724  456.724    0.000
117.50  1901.748  450.379  450.379    0.000   354.904 1111.373 1111.373    0.000     0.000  253.646  253.646    0.000
117.60  1931.991  448.009  448.009    0.000   277.952 1173.540 1173.540    0.000     0.000  304.616  304.616    0.000
117.70  1873.906  470.263  470.263    0.000   389.398 1162.560 1162.560    0.000     0.000  486.782  486.782    0.000
117.80  1982.469  455.518  455.518    0.000   481.796 1210.766 1210.766    0.000     0.000  436.014  436.014    0.000
117.90  2031.819  377.982  377.982    0.000   401.942 1205.406 1205.406    0.000     0.000  526.996  506.689   20.308
118.00  1980.919  466.359  466.359    0.000   429.949 1278.944 1278.944    0.000     0.000  465.872  435.411   30.462
118.10  2051.954  393.538  393.538    0.000   535.785 1207.310 1207.310    0.000     0.000  587.920  496.535   91.385
118.20  1974.828  332.831  332.831    0.000   579.802 1084.782 1084.782    0.000     0.000  516.641  486.180   30.462
118.30  2094.277  338.512  338.512    0.000   433.848 1133.721 1133.721    0.000     0.000  497.037  497.037    0.000
118.40  1995.313  359.228  359.228    0.000   482.359 1203.803 1203.803    0.000     0.000  506.789  486.481   20.308
118.50  1956.709  377.702  377.702    0.000   525.890 1165.670 1163.854    1.816     0.000  536.948  506.486   30.462
118.60  1942.887  424.560  424.560    0.000   451.053 1208.559 1208.559    0.000     0.000  616.872  616.872    0.000
118.70  1982.697  390.388  390.388    0.000   366.403 1269.606 1269.606    0.000     0.000  586.914  586.914    0.000
118.80  1931.094  418.706  418.706    0.000   358.235 1263.292 1263.292    0.000     0.000  647.133  616.672   30.462
118.90  2010.654  391.811  391.811    0.000   546.721 1293.987 1293.987    0.000     0.000  547.103  526.896   20.207
119.00  1875.948  426.346  426.346    0.000   532.549 1237.573 1237.573    0.000     0.000  577.766  567.612   10.154
119.10  2003.106  354.061  354.061    0.000   404.701 1260.613 1260.613    0.000     0.000  750.884  740.730   10.154
119.20  2050.158  386.255  386.255    0.000   332.078 1373.063 1373.063    0.000     0.000  668.749  668.749    0.000
119.30  2041.032  358.705  358.705    0.000   331.602 1265.414 1265.414    0.000     0.000  699.612  699.612    0.000
119.40  1929.469  380.044  380.044    0.000   463.982 1216.382 1216.382    0.000     0.000  628.535  628.535    0.000
119.50  2037.044  331.029  331.029    0.000   401.253 1293.733 1293.733    0.000     0.000  617.577  607.423   10.154
119.60  1923.096  422.299  422.299    0.000   432.166 1277.991 1277.991    0.000     0.000  588.724  588.724    0.000
119.70  2057.645  363.488  363.488    0.000   396.532 1355.813 1355.813    0.000     0.000  659.399  659.399    0.000
119.80  1893.172  435.190  435.190    0.000   321.261 1418.160 1399.137   19.023     0.000  769.783  668.950  100.833
119.90  1932.372  470.220  470.220    0.000   393.255 1324.644 1322.742    1.902     0.000  748.673  596.465  152.207
120.00  1965.230  420.586  420.586    0.000   370.420 1337.487 1337.487    0.000     0.000  861.270  739.625  121.645
120.10  1882.922  469.771  469.771    0.000   391.174 1275.181 1275.181    0.000     0.000  889.617  778.731  110.886
120.20  1934.840  421.471  421.471    0.000   415.515 1346.514 1346.514    0.000     0.000 1034.285  882.783  151.502
120.30  1992.975  442.823  442.823    0.000   457.582 1417.900 1417.900    0.000     0.000 1164.376  931.744  232.632
120.40  1910.864  469.686  469.686    0.000   412.836 1362.944 1362.944    0.000     0.000  982.511  770.187  212.324
120.50  1910.097  459.898  459.898    0.000   444.310 1268.394 1268.394    0.000     0.000  912.238  811.505  100.733
120.60  1993.840  397.968  397.968    0.000   479.586 1276.220 1276.220    0.000     0.000  981.908  901.081   80.828
120.70  1973.499  428.500  428.500    0.000   606.392 1283.314 1283.314    0.000     0.000  941.594  840.660  100.934
120.80  1944.754  404.923  404.923    0.000   429.523 1334.933 1331.302    3.632     0.000  962.405  871.524   90.881
120.90  1846.552  461.793  461.793    0.000   475.262 1271.855 1271.855    0.000     0.000  952.953  892.433   60.520
121.00  2052.719  390.891  390.891    0.000   644.738 1215.824 1215.824    0.000     0.000  859.859  748.771  111.088
121.10  2027.735  384.289  384.289    0.000   519.190 1308.513 1308.513    0.000     0.000  983.717  750.782  232.935
121.20  1932.083  423.311  423.311    0.000   532.590 1230.648 1217.937   12.711     0.000  829.095  617.375  211.720
121.30  1965.768  450.641  450.641    0.000   504.274 1369.737 1342.499   27.238     0.000  950.741  748.873  201.868
121.40  2081.078  434.166  434.166    0.000   600.295 1366.236 1302.682   63.554     0.000 1073.190  678.499  394.691
121.50  1929.004  451.861  451.861    0.000   622.992 1308.863 1257.847   51.016     0.000 1090.481  817.435  273.046
121.60  2065.842  454.792  454.792    0.000   666.353 1389.842 1367.965   21.877     0.000 1072.185  789.187  282.998
121.70  1980.210  387.971  387.971    0.000   511.405 1230.004 1193.212   36.792     0.000  829.197  606.920  222.277
121.80  1963.890  419.165  419.165    0.000   388.836 1313.095 1269.083   44.012     0.000  727.860  515.234  212.627
121.90  1902.004  424.073  424.073    0.000   526.194 1300.953 1238.782   62.171     0.000  627.528  475.825  151.704
122.00  1973.196  401.423  401.423    0.000   520.526 1319.587 1319.587    0.000     0.000  777.324  767.270   10.053
122.10  1820.439  434.820  434.820    0.000   505.783 1198.270 1189.190    9.079     0.000  636.074  585.708   50.366
122.20  1839.778  438.961  438.961    0.000   530.173 1173.326 1149.720   23.606     0.000  818.041  625.117  192.924
122.30  1903.099  438.970  438.970    0.000   499.691 1142.540 1138.908    3.632     0.000  679.203  567.813  111.390
122.40  1971.275  444.240  444.240    0.000   538.255 1357.669 1245.608  112.062     0.000  890.323  616.672  273.651
122.50  1796.135  451.498  451.498    0.000   511.496 1196.802 1151.320   45.482     0.000  766.768  584.502  182.266
122.60  1856.817  412.483  412.483    0.000   473.102 1269.089 1258.194   10.895     0.000  697.099  483.968  213.131
122.70  1874.046  390.715  390.715    0.000   612.448 1190.100 1190.100    0.000     0.000 1091.994  909.627  182.367
122.80  1900.874  429.687  429.687    0.000   628.398 1185.949 1185.949    0.000     0.000  889.417  636.276  253.142
122.90  1832.585  400.601  400.601    0.000   638.854 1127.151 1125.336    1.816     0.000  808.387  626.525  181.863
123.00  1926.938  398.203  398.203    0.000   738.473 1220.840 1195.419   25.422     0.000 1141.759  928.527  213.231
123.10  1816.000  444.792  444.792    0.000   651.356 1172.116 1172.116    0.000     0.000 1000.811  919.580   81.231
123.20  1859.555  459.713  459.713    0.000   609.764 1174.580 1165.415    9.166     0.000  738.619  606.820  131.799
123.30  1845.547  452.733  452.733    0.000   613.655 1139.086 1139.086    0.000     0.000  534.939  524.785   10.154
123.40  1835.205  405.974  405.974    0.000   557.878 1165.715 1165.715    0.000     0.000  637.784  556.654   81.130
123.50  1928.285  420.742  420.742    0.000   605.342 1202.074 1202.074    0.000     0.000  697.501  697.501    0.000
123.60  1821.169  468.835  468.835    0.000   605.907 1183.185 1183.185    0.000     0.000  728.063  728.063    0.000
123.70  1945.211  444.364  444.364    0.000   578.671 1210.852 1210.852    0.000     0.000  859.662  859.662    0.000
123.80  1776.111  517.227  517.227    0.000   539.247 1194.897 1194.897    0.000     0.000  649.345  649.345    0.000
123.90  1745.042  486.133  486.133    0.000   559.130 1126.155 1126.155    0.000     0.000  619.286  619.286    0.000
124.00  1847.404  487.872  487.872    0.000   551.568 1267.661 1267.661    0.000     0.000  678.801  678.801    0.000
124.10  1785.095  470.812  470.812    0.000   575.601 1209.295 1209.295    0.000     0.000  770.588  770.588    0.000
124.20  1801.490  487.677  487.677    0.000   554.769 1168.005 1168.005    0.000     0.000  699.712  699.712    0.000
124.30  1814.467  451.361  451.361    0.000   585.380 1183.395 1183.395    0.000     0.000  639.594  639.594    0.000
124.40  1805.499  423.222  423.222    0.000   528.998 1154.085 1154.085    0.000     0.000  577.866  577.866    0.000
124.50  1897.807  434.762  434.762    0.000   559.489 1273.495 1273.495    0.000     0.000  568.416  568.416    0.000
124.60  1903.648  299.940  299.940    0.000   536.783 1139.384 1139.384    0.000     0.000  528.002  456.925   71.077
124.70  1930.457  346.861  346.861    0.000   495.157 1125.073 1125.073    0.000     0.000  466.073  435.611   30.462
124.80  1906.382  369.138  369.138    0.000   355.421 1212.450 1212.450    0.000     0.000  578.670  507.593   71.077
124.90  1970.780  331.483  331.483    0.000   362.503 1209.122 1209.122    0.000     0.000  538.055  416.208  121.846
125.00  1953.666  314.497  314.497    0.000   429.868 1192.211 1192.211    0.000     0.000  791.097  709.866   81.231
125.10  1909.279  413.320  413.320    0.000   324.590 1200.433 1200.433    0.000     0.000  436.617  314.770  121.847
125.20  1936.221  441.433  441.433    0.000   423.037 1231.909 1231.909    0.000     0.000  567.210  445.363  121.846
125.30  1875.479  429.663  429.663    0.000   432.333 1170.895 1170.895    0.000     0.000  588.018  395.296  192.723
125.40  1889.159  426.979  426.979    0.000   434.750 1232.940 1232.940    0.000     0.000  627.731  597.269   30.462
125.50  1900.934  430.693  430.693    0.000   508.591 1144.316 1122.525   21.790     0.000  557.659  313.966  243.693
125.60  1809.324  373.303  373.303    0.000   484.807 1102.592 1102.592    0.000     0.000  537.552  405.552  132.000
125.70  1890.268  354.620  354.620    0.000   416.241 1222.006 1200.216   21.790     0.000  517.445  354.983  162.462
125.80  1908.312  383.462  383.462    0.000   452.217 1224.473 1146.392   78.081     0.000  558.061  355.185  202.877
125.90  1914.613  377.147  377.147    0.000   465.878 1251.010 1251.010    0.000     0.000  657.889  587.013   70.876
126.00  1968.015  366.368  366.368    0.000   433.058 1213.832 1213.832    0.000     0.000  607.925  547.102   60.823
126.10  1941.546  336.026  336.026    0.000   496.361 1220.838 1195.417   25.422     0.000  718.914  404.446  314.469
126.20  1966.127  349.786  349.786    0.000   440.626 1271.245 1183.480   87.765     0.000  923.097  395.800  527.297
126.30  1950.985  327.036  327.036    0.000   449.921 1326.071 1232.211   93.861     0.000  960.396  533.933  426.463
126.40  2066.175  380.531  380.531    0.000   436.310 1336.049 1215.257  120.792     0.000 1144.572  586.713  557.859
126.50  1906.685  420.445  420.445    0.000   430.340 1168.132 1111.195   56.937     0.000  901.784  465.671  436.114
126.60  1985.768  401.461  401.461    0.000   513.991 1252.395 1140.293  112.102     0.000  942.902  445.463  497.439
126.70  1866.636  420.937  420.937    0.000   501.630 1236.311 1155.723   80.588     0.000  849.706  414.700  435.006
126.80  1879.774  452.379  452.379    0.000   481.791 1273.491 1163.984  109.507     0.000  820.453  343.523  476.931
126.90  1885.252  473.458  473.458    0.000   381.486 1306.646 1127.491  179.155     0.000  759.529  262.592  496.937
127.00  1940.308  457.847  457.847    0.000   463.026 1266.007 1148.071  117.937     0.000  749.578  272.546  477.031
127.10  2027.114  397.779  397.779    0.000   468.994 1303.417 1230.526   72.891     0.000  791.198  273.351  517.848
127.20  1910.918  433.449  433.449    0.000   380.236 1371.848 1216.211  155.637     0.000  739.223  231.529  507.694
127.30  1970.053  402.887  402.887    0.000   358.835 1417.292 1234.112  183.180     0.000  769.684  221.777  547.907
127.40  1988.043  392.989  392.989    0.000   430.517 1341.460 1203.461  138.000     0.000  759.530  231.529  528.002
127.50  1968.957  453.150  453.150    0.000   484.643 1362.425 1194.896  167.529     0.000  929.833  261.487  668.346
127.60  1882.886  506.446  506.446    0.000   370.332 1390.394 1128.578  261.816     0.000  780.039  242.487  537.553
127.70  1833.889  451.777  451.777    0.000   358.540 1263.809 1097.017  166.792     0.000  649.245  142.154  507.091
127.80  1835.077  512.156  512.156    0.000   398.132 1284.473 1168.868  115.605     0.000  698.506  172.013  526.494
127.90  1854.774  435.363  435.363    0.000   375.262 1355.550 1155.334  200.216     0.000  700.215  222.982  477.232
128.00  1857.396  448.563  448.563    0.000   420.445 1283.093 1127.195  155.898     0.000  779.938  354.582  425.357
128.10  1860.685  478.922  478.922    0.000   464.714 1267.652 1125.287  142.366     0.000  951.950  283.001  668.949
128.20  1864.365  441.222  441.222    0.000   427.274 1151.740 1021.957  129.783     0.000  677.393  241.783  435.610
128.30  1943.133  457.056  457.056    0.000   518.884 1297.835 1211.369   86.466     0.000  921.288  343.422  577.866
128.40  1821.720  520.052  520.052    0.000   437.910 1346.209 1171.638  174.571     0.000  781.446  253.646  527.800
128.50  1896.133  490.602  490.602    0.000   490.099 1323.724 1140.635  183.089     0.000 1053.690  446.066  607.624
128.60  1709.162  545.391  545.391    0.000   560.651 1160.870 1102.418   58.452     0.000  718.713  252.641  466.073
128.70  1853.121  506.542  506.542    0.000   441.674 1391.177 1192.778  198.399     0.000  912.040  263.800  648.240
128.80  1923.407  446.795  446.795    0.000   586.762 1130.041 1090.093   39.948     0.000  515.937  222.581  293.356
128.90  1867.531  451.890  451.890    0.000   615.590 1122.352 1075.141   47.212     0.000  688.352  355.084  333.268
129.00  1959.607  452.633  452.633    0.000   512.699 1234.679 1151.150   83.529     0.000  790.394  395.800  394.594
129.10  1865.259  479.849  479.849    0.000   429.474 1320.798 1145.099  175.699     0.000  506.890  162.261  344.629
129.20  1868.563  518.792  518.792    0.000   487.882 1337.528 1200.740  136.788     0.000  707.755  304.415  403.340
129.30  1864.933  460.320  460.320    0.000   547.759 1234.588 1158.107   76.481     0.000  809.191  354.380  454.811
129.40  1845.301  460.550  460.550    0.000   632.028 1152.447 1115.871   36.576     0.000  728.868  436.014  292.854
129.50  1901.769  416.709  416.709    0.000   567.575 1156.209 1146.870    9.339     0.000  699.612  395.800  303.812
129.60  1896.520  444.663  444.663    0.000   393.119 1331.249 1202.635  128.614     0.000  820.151  303.611  516.540
129.70  1792.868  489.023  489.023    0.000   547.721 1110.851 1099.956   10.895     0.000  769.081  323.617  445.464
129.80  1859.079  476.624  476.624    0.000   536.039 1188.716 1169.780   18.936     0.000  900.577  505.784  394.793
129.90  1799.221  504.305  504.305    0.000   506.606 1164.499 1160.694    3.804     0.000  698.405  426.061  272.344
130.00  1870.969  439.080  439.080    0.000   383.900 1172.889 1167.442    5.448     0.000  750.985  477.232  273.753
130.10  1954.302  384.532  384.532    0.000   345.863 1179.679 1163.250   16.429     0.000  700.618  477.232  223.385
130.20  1939.452  397.192  397.192    0.000   430.423 1132.854 1119.797   13.057     0.000  597.870  345.232  252.638
130.30  1895.700  439.337  439.337    0.000   339.547 1244.353 1244.353    0.000     0.000  628.937  395.800  233.137
130.40  1900.977  427.205  427.205    0.000   407.076 1174.363 1159.836   14.527     0.000  801.050  375.694  425.357
130.50  1768.433  473.597  473.597    0.000   371.676 1162.031 1102.457   59.574     0.000  719.214  313.965  405.249
130.60  1809.470  461.282  461.282    0.000   258.493 1302.626 1135.189  167.438     0.000  670.055  223.385  446.670
130.70  1729.146  512.993  512.993    0.000   387.501 1191.994 1186.287    5.707     0.000  709.362  344.829  364.533
130.80  1893.890  414.586  414.586    0.000   400.684 1212.223 1212.223    0.000     0.000  740.226  405.249  334.977
130.90  1911.077  455.710  455.710    0.000   326.109 1348.067 1246.123  101.945     0.000  933.352  344.628  588.724
131.00  1809.969  433.639  433.639    0.000   342.320 1290.177 1255.288   34.889     0.000  811.304  304.314  506.990
131.10  1798.616  467.507  467.507    0.000   360.000 1257.621 1201.201   56.420     0.000  851.015  263.800  587.215
131.20  1689.048  549.182  549.182    0.000   339.676 1136.484 1094.244   42.240     0.000  739.825  304.415  435.410
131.30  1745.713  490.189  490.189    0.000   387.327 1175.395 1140.894   34.501     0.000  892.134  416.309  475.825
131.40  1775.984  443.427  443.427    0.000   400.512 1156.505 1128.835   27.670     0.000  750.482  365.138  385.344
131.50  1743.192  497.330  497.330    0.000   445.989 1131.342 1100.041   31.301     0.000  821.054  405.954  415.100
131.60  1739.943  476.710  476.710    0.000   439.808 1184.824 1123.952   60.872     0.000  860.868  314.368  546.500
131.70  1797.677  469.246  469.246    0.000   274.747 1348.195 1150.926  197.269     0.000  921.287  251.736  669.552
131.80  1830.854  425.007  425.007    0.000   270.855 1357.366 1163.897  193.469     0.000  893.340  335.078  558.262
131.90  1880.182  501.484  501.484    0.000   303.933 1416.599 1224.862  191.737     0.000  964.417  416.309  548.108
132.00  1974.537  395.735  395.735    0.000   255.768 1350.705 1141.156  209.548     0.000  770.989  324.924  446.065
132.10  1893.817  509.929  509.929    0.000   322.305 1388.708 1183.048  205.660     0.000  680.109  365.540  314.569
132.20  1881.991  491.250  491.250    0.000   325.068 1289.400 1152.783  136.617     0.000  658.494  213.231  445.262
132.30  1940.771  459.423  459.423    0.000   414.735 1326.535 1189.792  136.743     0.000  761.339  395.800  365.540
132.40  1969.031  471.868  471.868    0.000   448.280 1320.144 1211.453  108.691     0.000  942.300  515.837  426.463
132.50  1864.371  461.370  461.370    0.000   371.368 1181.924 1115.779   66.145     0.000  849.808  555.850  293.959
132.60  1897.401  494.303  494.303    0.000   358.575 1337.865 1202.289  135.576     0.000  900.378  494.323  406.054
132.70  1875.585  450.842  450.842    0.000   348.334 1347.642 1245.266  102.376     0.000 1022.626  535.341  487.285
132.80  2034.283  443.406  443.406    0.000   493.550 1375.650 1295.801   79.849     0.000 1091.489  574.447  517.042
132.90  1942.734  458.683  458.683    0.000   300.432 1415.254 1237.010  178.244     0.000 1052.381  545.897  506.485
133.00  2005.775  480.916  480.916    0.000   345.566 1331.691 1175.357  156.334     0.000 1033.082  434.003  599.079
133.10  1854.212  512.266  512.266    0.000   446.294 1276.138 1259.536   16.602     0.000  992.266  718.111  274.155
133.20  1873.026  503.587  503.587    0.000   526.921 1184.305 1167.919   16.385     0.000  973.867  679.606  294.261
133.30  1836.645  490.061  490.061    0.000   317.679 1335.918 1222.606  113.312     0.000  791.601  497.138  294.463
133.40  1925.624  413.469  413.469    0.000   570.463 1110.981 1062.948   48.033     0.000  941.696  626.926  314.770
133.50  2033.208  373.271  373.271    0.000   445.177 1193.251 1178.725   14.527     0.000  822.062  578.369  243.693
133.60  1995.866  434.566  434.566    0.000   455.635 1159.744 1156.112    3.632     0.000  852.121  588.120  264.001
133.70  1947.095  469.787  469.787    0.000   343.140 1251.918 1250.102    1.816     0.000  892.033  658.494  233.539
133.80  1994.528  452.337  452.337    0.000   489.280 1125.763 1125.763    0.000     0.000  881.678  637.985  243.693
133.90  2028.994  426.806  426.806    0.000   482.271 1287.194 1232.504   54.690     0.000 1053.589  496.332  557.257
134.00  2006.628  365.298  365.298    0.000   475.096 1267.830 1210.891   56.939     0.000  862.878  345.030  517.848
134.10  1933.930  414.484  414.484    0.000   408.340 1200.470 1184.084   16.385     0.000  903.595  568.516  335.078
134.20  1975.090  442.305  442.305    0.000   459.095 1219.756 1165.626   54.129     0.000  720.724  335.078  385.646
134.30  2032.229  425.135  425.135    0.000   461.815 1212.405 1196.062   16.343     0.000  903.494  487.386  416.108
134.40  2020.290  394.985  394.985    0.000   427.325 1201.292 1201.292    0.000     0.000  913.346  507.191  406.155
134.50  2031.014  422.111  422.111    0.000   503.588 1230.090 1206.484   23.606     0.000  962.708  424.553  538.156
134.60  1980.896  411.294  411.294    0.000   420.621 1321.828 1167.012  154.817     0.000 1013.779  476.830  536.949
134.70  1987.794  363.718  363.718    0.000   478.598 1143.835 1068.825   75.010     0.000  912.743  486.280  426.463
134.80  2097.209  330.901  330.901    0.000   407.179 1195.364 1105.700   89.664     0.000  903.191  324.420  578.771
134.90  2137.271  386.541  386.541    0.000   394.336 1361.082 1158.491  202.591     0.000  832.618  243.693  588.925
135.00  2059.889  376.843  376.843    0.000   338.393 1174.525 1040.848  133.677     0.000  669.351  192.521  476.830
135.10  1944.681  386.432  386.432    0.000   335.839 1242.056 1087.197  154.859     0.000  771.091  284.309  486.782
135.20  2189.165  374.260  374.260    0.000   456.157 1227.319 1151.313   76.005     0.000  832.115  253.344  578.771
135.30  2009.389  381.667  381.667    0.000   394.461 1267.180 1225.329   41.850     0.000  699.812  324.118  375.693
135.40  1960.608  404.989  404.989    0.000   405.792 1314.005 1202.375  111.630     0.000  934.056  406.155  527.901
135.50  2033.335  387.298  387.298    0.000   461.084 1259.356 1259.356    0.000     0.000 1056.004  558.463  497.540
135.60  2024.088  423.226  423.226    0.000   421.618 1286.856 1186.510  100.346     0.000 1035.696  385.847  649.848
135.70  2154.799  310.029  310.029    0.000   512.705 1204.669 1129.831   74.838     0.000  883.287  497.540  385.747
135.80  2109.025  347.220  347.220    0.000   480.279 1273.885 1151.273  122.612     0.000  952.454  546.399  406.054
135.90  2080.879  410.620  410.620    0.000   424.382 1291.216 1256.413   34.803     0.000  923.600  578.368  345.232
136.00  2131.141  391.069  391.069    0.000   426.243 1387.889 1284.345  103.543     0.000  974.370  619.185  355.185
136.10  2116.917  404.662  404.662    0.000   401.337 1306.094 1172.414  133.680     0.000  913.246  396.001  517.244
136.20  2038.083  456.392  456.392    0.000   427.150 1250.496 1127.884  122.612     0.000  832.216  264.001  568.215
136.30  1973.737  403.443  403.443    0.000   423.430 1111.151 1090.571   20.579     0.000  708.560  282.097  426.463
136.40  2014.574  438.434  438.434    0.000   488.498 1191.305 1183.955    7.350     0.000  852.021  293.557  558.463
136.50  2051.883  358.529  358.529    0.000   507.953 1115.558 1084.216   31.342     0.000  810.500  444.961  365.540
136.60  2102.672  391.625  391.625    0.000   470.603 1206.393 1195.498   10.895     0.000  881.476  465.167  416.309
136.70  2079.277  407.016  407.016    0.000   575.657 1097.058 1097.058    0.000     0.000  901.885  617.577  284.309
136.80  2122.876  384.985  384.985    0.000   431.646 1237.221 1237.221    0.000     0.000  849.709  616.170  233.539
136.90  2178.339  365.381  365.381    0.000   546.255 1222.914 1215.305    7.609     0.000  932.247  617.577  314.669
137.00  2069.841  376.191  376.191    0.000   571.506 1084.774 1084.774    0.000     0.000  970.949  818.842  152.107
137.10  2078.030  360.641  360.641    0.000   501.253 1110.321 1110.321    0.000     0.000  749.073  596.966  152.107
137.20  2183.874  358.583  358.583    0.000   473.841 1042.369 1042.369    0.000     0.000  900.476  687.445  213.030
137.30  2189.172  334.766  334.766    0.000   596.015 1147.211 1147.211    0.000     0.000  922.394  607.725  314.670
137.40  2205.881  390.707  390.707    0.000   498.530 1198.912 1174.442   24.470     0.000  839.955  505.078  334.877
137.50  2152.724  396.852  396.852    0.000   448.160 1249.454 1189.099   60.355     0.000  891.731  485.576  406.155
137.60  2196.389  428.477  428.477    0.000   515.346 1362.733 1283.528   79.205     0.000 1053.691  556.352  497.339
137.70  2103.804  395.569  395.569    0.000   571.414 1343.052 1214.820  128.232     0.000 1164.376  646.529  517.848
137.80  2178.444  372.314  372.314    0.000   344.573 1377.814 1186.463  191.351     0.000 1003.425  394.192  609.233
137.90  2222.013  422.877  422.877    0.000   552.054 1325.110 1174.396  150.713     0.000 1052.684  412.990  639.694
138.00  2141.147  398.315  398.315    0.000   495.330 1092.349 1045.483   46.866     0.000  860.767  545.997  314.770
138.10  2241.541  348.561  348.561    0.000   511.493 1317.243 1220.225   97.017     0.000 1081.635  584.095  497.540
138.20  2247.778  334.976  334.976    0.000   628.579 1264.583 1173.878   90.705     0.000 1486.583  847.594  638.990
138.30  2245.775  366.466  366.466    0.000   662.558 1222.654 1148.464   74.189     0.000 1033.584  485.376  548.209
138.40  2200.703  355.842  355.842    0.000   651.750 1218.716 1177.212   41.505     0.000 1154.526  748.371  406.155
138.50  2327.210  338.445  338.445    0.000   552.052 1317.161 1215.518  101.642     0.000 1091.993  524.080  567.913
138.60  2303.150  321.662  321.662    0.000   540.855 1220.658 1147.420   73.238     0.000 1003.121  525.888  477.232
138.70  2231.460  368.234  368.234    0.000   372.548 1260.483 1093.686  166.797     0.000  880.672  322.209  558.463
138.80  2200.989  383.583  383.583    0.000   463.898 1222.437 1106.742  115.695     0.000 1233.444  625.418  608.026
138.90  2223.413  383.040  383.040    0.000   483.049 1362.290 1225.283  137.008     0.000 1073.695  535.741  537.954
139.00  2233.407  410.623  410.623    0.000   351.531 1360.610 1162.296  198.314     0.000  819.347  240.979  578.369
139.10  2106.416  392.871  392.871    0.000   364.415 1472.667 1237.388  235.279     0.000 1195.946  415.304  780.642
139.20  2130.051  382.709  382.709    0.000   388.020 1381.445 1206.131  175.314     0.000 1123.863  514.831  609.032
139.30  2198.397  340.461  340.461    0.000   372.589 1414.004 1152.485  261.520     0.000 1111.699  432.395  679.305
139.40  2205.536  334.589  334.589    0.000   355.637 1376.224 1107.049  269.175     0.000 1032.680  251.635  781.044
139.50  2264.308  379.816  379.816    0.000   270.212 1464.064 1098.960  365.104     0.000  962.608  231.730  730.878
139.60  2218.815  307.475  307.475    0.000   399.218 1381.314 1055.162  326.151     0.000  991.862  302.003  689.860
139.70  2206.311  370.869  370.869    0.000   508.556 1292.819 1109.982  182.836     0.000 1559.676  900.076  659.600
139.80  2187.809  348.058  348.058    0.000   475.141 1320.838 1144.010  176.828     0.000 1002.318  352.872  649.446
139.90  2135.866  429.914  429.914    0.000   436.965 1361.777 1170.728  191.050     0.000 1073.094  414.097  658.997
140.00  2178.521  386.169  386.169    0.000   321.831 1462.293 1244.784  217.509     0.000  921.188  322.913  598.275
140.10  2101.610  437.461  437.461    0.000   415.046 1412.964 1168.649  244.315     0.000  889.920  241.077  648.843
140.20  2166.348  425.317  425.317    0.000   400.171 1353.645 1108.638  245.007     0.000  930.336  220.369  709.966
140.30  2035.675  438.876  438.876    0.000   334.541 1416.119 1166.317  249.802     0.000  881.175  191.114  690.061
140.40  2085.589  406.338  406.338    0.000   363.769 1358.227 1115.860  242.367     0.000  942.401  373.783  568.617
140.50  2139.635  413.809  413.809    0.000   441.202 1194.113 1111.191   82.922     0.000  952.353  556.352  396.001
140.60  2150.103  413.676  413.676    0.000   441.981 1281.658 1261.252   20.406     0.000  860.868  343.020  517.848
140.70  2088.518  346.024  346.024    0.000   518.549 1141.972 1141.972    0.000     0.000 1174.432  748.572  425.860
140.80  2037.151  415.209  415.209    0.000   569.867 1078.718 1078.718    0.000     0.000  861.471  556.854  304.616
140.90  1974.458  313.571  313.571    0.000   516.339 1018.459 1018.459    0.000     0.000  821.660  577.967  243.693
141.00  2224.218  251.428  251.428    0.000   584.133 1089.401 1089.401    0.000     0.000  941.697  657.388  284.308
141.10  2050.254  266.759  266.759    0.000   453.828 1170.851 1170.851    0.000     0.000  750.884  608.729  142.154
141.20  1969.272  401.635  401.635    0.000   596.799 1207.347 1207.347    0.000     0.000  931.844  668.749  263.095
141.30  2049.006  374.407  374.407    0.000   540.855 1222.131 1218.499    3.632     0.000  698.506  486.079  212.427
141.40  1901.374  445.126  445.126    0.000   617.723 1164.323 1158.875    5.448     0.000 1063.340  709.363  353.977
141.50  2039.827  387.817  387.817    0.000   606.653 1117.283 1104.572   12.711     0.000  770.285  568.113  202.172
141.60  2014.944  402.517  402.517    0.000   561.519 1202.760 1150.101   52.659     0.000  871.422  557.557  313.865
141.70  2049.433  400.219  400.219    0.000   540.464 1205.261 1159.865   45.396     0.000  718.210  394.593  323.617
141.80  2008.957  455.647  455.647    0.000   550.148 1280.968 1266.441   14.527     0.000 1061.229  615.766  445.463
141.90  2027.613  451.871  451.871    0.000   566.972 1296.275 1279.932   16.343     0.000 1244.906  666.335  578.570
142.00  2018.173  468.753  468.753    0.000   484.823 1382.523 1364.365   18.158     0.000 1163.269  707.150  456.119
142.10  2113.868  369.982  369.982    0.000   507.172 1192.645 1192.645    0.000     0.000  890.523  475.322  415.201
142.20  2104.139  376.703  376.703    0.000   522.824 1181.236 1146.735   34.501     0.000  759.027  434.807  324.220
142.30  2137.532  390.882  390.882    0.000   415.820 1313.229 1246.562   66.667     0.000  901.484  495.530  405.954
142.40  1968.843  368.139  368.139    0.000   508.339 1274.872 1242.187   32.685     0.000  940.890  476.025  464.864
142.50  2127.650  356.653  356.653    0.000   484.823 1293.160 1276.817   16.343     0.000  981.808  657.890  323.918
142.60  2228.751  348.708  348.708    0.000   693.987 1267.406 1221.923   45.482     0.000 1103.154  727.862  375.292
142.70  2014.622  388.727  388.727    0.000   528.705 1205.226 1142.882   62.344     0.000  991.863  525.991  465.872
142.80  2094.448  393.141  393.141    0.000   590.356 1188.490 1107.383   81.107     0.000  991.560  342.617  648.943
142.90  2078.253  387.408  387.408    0.000   533.029 1288.194 1240.982   47.212     0.000 1043.939  475.523  568.416
143.00  2071.594  400.412  400.412    0.000   555.468 1166.792 1121.396   45.396     0.000  961.603  444.760  516.843
143.10  2160.593  374.621  374.621    0.000   517.073 1218.194 1099.344  118.850     0.000 1021.417  433.801  587.616
143.20  2060.379  418.560  418.560    0.000   559.966 1239.034 1082.958  156.076     0.000 1225.501  525.688  699.813
143.30  2034.876  415.827  415.827    0.000   596.627 1198.525 1125.632   72.893     0.000  941.998  537.050  404.949
143.40  2029.312  435.316  435.316    0.000   434.670 1223.467 1061.905  161.562     0.000  839.351  373.782  465.569
143.50  2071.393  480.807  480.807    0.000   382.574 1424.291 1170.940  253.352     0.000  963.915  314.468  649.446
143.60  2163.787  380.681  380.681    0.000   403.848 1393.643 1150.624  243.018     0.000  862.276  303.812  558.463
143.70  2123.525  367.947  367.947    0.000   322.568 1394.810 1104.062  290.748     0.000 1115.720  425.659  690.062
143.80  2118.053  415.421  415.421    0.000   205.708 1450.662 1029.910  420.753     0.000  972.257  202.070  770.187
143.90  1998.687  433.237  433.237    0.000   289.493 1344.656 1044.915  299.740     0.000  830.406  131.397  699.009
144.00  1977.855  493.726  493.726    0.000   422.393 1264.844 1104.013  160.831     0.000  932.347  242.285  690.062
144.10  2155.125  386.614  386.614    0.000   460.353 1299.390 1125.934  173.455     0.000  973.566  212.226  761.340
144.20  2036.237  447.500  447.500    0.000   440.683 1258.923 1103.021  155.902     0.000 1011.969  343.422  668.547
144.30  2072.899  442.323  442.323    0.000   320.233 1546.043 1296.930  249.113     0.000 1205.698  495.127  710.571
144.40  2074.431  481.999  481.999    0.000   330.046 1392.120 1164.580  227.540     0.000 1297.182  627.126  670.055
144.50  1973.898  472.703  472.703    0.000   370.903 1444.565 1167.696  276.870     0.000 1032.981  313.262  719.719
144.60  1993.272  529.637  529.637    0.000   396.324 1447.548 1252.302  195.246     0.000 1194.941  505.281  689.660
144.70  2010.328  466.286  466.286    0.000   483.354 1347.470 1151.014  196.456     0.000 1253.853  656.182  597.671
144.80  2015.363  464.268  464.268    0.000   491.483 1315.559 1130.388  185.171     0.000 1101.945  564.191  537.754
144.90  2215.589  339.390  339.390    0.000   467.917 1408.295 1198.264  210.031     0.000 1002.618  435.006  567.612
145.00  2205.986  423.549  423.549    0.000   428.226 1377.767 1217.282  160.485     0.000 1366.548  667.239  699.308
145.10  2162.187  341.483  341.483    0.000   464.980 1412.100 1283.867  128.233     0.000 1476.132  867.703  608.429
145.20  2176.126  376.393  376.393    0.000   325.421 1497.008 1391.300  105.708     0.000 1033.986  527.600  506.387
145.30  2092.226  405.869  405.869    0.000   279.939 1460.173 1323.467  136.705     0.000  970.146  443.352  526.794
145.40  2085.279  317.920  317.920    0.000   313.661 1429.346 1288.188  141.158     0.000  788.982  384.337  404.645
145.50  2018.391  383.391  383.391    0.000   377.086 1311.446 1198.345  113.100     0.000  921.285  394.792  526.492
145.60  2082.592  380.541  380.541    0.000   511.156 1341.710 1257.144   84.566     0.000 1206.301  740.429  465.872
145.70  2072.855  419.489  419.489    0.000   444.270 1374.830 1286.459   88.371     0.000 1163.873  759.528  404.345
145.80  2117.881  435.844  435.844    0.000   606.786 1259.478 1159.174  100.303     0.000 1103.452  476.225  627.227
145.90  2087.344  390.757  390.757    0.000   533.764 1260.298 1196.397   63.900     0.000 1062.634  698.100  364.534
146.00  1938.804  471.670  471.670    0.000   592.086 1253.162 1178.281   74.882     0.000 1231.128  847.291  383.837
146.10  1974.460  439.257  439.257    0.000   566.406 1255.159 1170.679   84.480     0.000 1191.819  646.025  545.795
146.20  2079.403  384.632  384.632    0.000   508.209 1203.927 1118.108   85.819     0.000 1143.161  678.397  464.764
146.30  1960.301  458.596  458.596    0.000   561.387 1205.656 1158.098   47.558     0.000 1101.541  656.983  444.558
146.40  2056.974  364.271  364.271    0.000   474.836 1339.417 1299.469   39.949     0.000 1163.669  748.667  415.002
146.50  2056.906  397.382  397.382    0.000   461.999 1371.884 1315.074   56.810     0.000 1425.061  959.993  465.068
146.60  1981.137  439.117  439.117    0.000   431.302 1263.020 1239.155   23.865     0.000  860.864  495.525  365.339
146.70  2049.665  376.783  376.783    0.000   532.641 1234.833 1213.043   21.790     0.000 1315.577  879.966  435.611
146.80  2140.154  403.749  403.749    0.000   514.826 1352.477 1277.422   75.055     0.000 1659.908 1021.018  638.890
146.90  2034.138  428.409  428.409    0.000   467.488 1387.363 1240.280  147.083     0.000 1133.815  566.404  567.411
147.00  2122.654  399.860  399.860    0.000   480.715 1372.444 1213.515  158.929     0.000 1476.229  757.817  718.412
147.10  2055.930  429.680  429.680    0.000   589.793 1240.631 1145.602   95.029     0.000 1448.282  880.268  568.014
147.20  2137.946  400.212  400.212    0.000   533.894 1238.860 1157.406   81.453     0.000 1196.346  597.771  598.575
147.30  2075.148  462.162  462.162    0.000   476.390 1353.941 1270.889   83.053     0.000 1337.191  892.032  445.159
147.40  2003.326  478.602  478.602    0.000   524.769 1256.842 1185.680   71.163     0.000 1082.742  697.700  385.042
147.50  1964.228  468.296  468.296    0.000   485.343 1213.438 1155.159   58.280     0.000  951.346  576.256  375.090
147.60  2072.454  477.779  477.779    0.000   385.517 1329.822 1278.806   51.016     0.000  921.890  617.676  304.214
147.70  2015.778  387.271  387.271    0.000   463.291 1178.291 1127.188   51.103     0.000  993.170  638.086  355.084
147.80  2134.921  497.501  497.501    0.000   400.907 1316.892 1304.181   12.711     0.000  959.892  797.430  162.462
147.90  2044.591  502.969  502.969    0.000   475.223 1204.053 1202.237    1.816     0.000 1123.862  809.092  314.770
148.00  2056.036  525.811  525.811    0.000   427.452 1311.358 1307.726    3.632     0.000  851.015  566.706  284.309
148.10  1914.937  554.352  554.352    0.000   391.827 1222.071 1187.138   34.933     0.000 1164.579  748.270  416.309
148.20  1935.951  508.274  508.274    0.000   338.696 1218.237 1218.237    0.000     0.000 1335.989 1153.219  182.770
148.30  1958.263  529.632  529.632    0.000   349.806 1285.768 1265.794   19.974     0.000 1144.674  931.442  213.231
148.40  1847.302  553.380  553.380    0.000   400.385 1183.169 1174.089    9.079     0.000 1153.216  941.091  212.124
148.50  2054.531  430.159  430.159    0.000   545.131 1164.581 1160.949    3.632     0.000 1255.761  992.062  263.698
148.60  1944.029  535.344  535.344    0.000   569.045 1242.274 1224.115   18.158     0.000 1073.496  779.234  294.261
148.70  1962.896  538.204  538.204    0.000   585.641 1140.329 1120.355   19.974     0.000  911.032  485.978  425.054
148.80  1969.729  512.721  512.721    0.000   445.304 1137.603 1132.155    5.448     0.000 1357.300  931.240  426.060
148.90  1969.223  528.861  528.861    0.000   457.544 1127.531 1125.715    1.816     0.000 1196.246  881.476  314.770
149.00  2019.510  500.143  500.143    0.000   514.179 1199.173 1145.995   53.178     0.000 1225.803  870.719  355.084
149.10  2000.765  552.436  552.436    0.000   488.671 1162.940 1152.045   10.895     0.000  980.402  614.863  365.540
149.20  2019.597  525.629  525.629    0.000   382.745 1164.239 1144.092   20.147     0.000 1113.809  727.962  385.847
149.30  1945.074  546.026  546.026    0.000   385.516 1349.238 1222.087  127.152     0.000  992.264  546.097  446.168
149.40  1959.954  524.224  524.224    0.000   171.120 1393.682 1216.596  177.086     0.000 1094.910  566.908  528.002
149.50  1879.232  529.084  529.084    0.000   358.709 1271.541 1206.085   65.457     0.000 1185.490  525.488  660.002
149.60  1924.211  551.039  551.039    0.000   262.861 1471.506 1227.752  243.753     0.000 1206.602  232.232  974.370
149.70  1870.829  526.721  526.721    0.000   339.208 1335.183 1115.989  219.194     0.000 1225.499  191.717 1033.782
149.80  1903.323  540.829  540.829    0.000   334.760 1243.831 1160.562   83.269     0.000 1478.042  777.424  700.618
149.90  1896.225  519.871  519.871    0.000   376.783 1264.929 1189.528   75.400     0.000 1416.817  726.756  690.062
150.00  1919.370  538.606  538.606    0.000   334.456 1211.882 1153.256   58.625     0.000 1105.969  608.429  497.540
150.10  1956.075  529.629  529.629    0.000   393.948 1229.993 1174.827   55.167     0.000  942.298  485.374  456.925
150.20  1948.644  533.582  533.582    0.000   487.068 1230.470 1173.401   57.069     0.000 1114.916  414.500  700.417
150.30  1943.417  527.141  527.141    0.000   421.139 1133.668 1120.785   12.884     0.000  790.292  191.817  598.475
150.40  2043.173  488.112  488.112    0.000   478.513 1188.273 1139.159   49.114     0.000  973.162  212.225  760.938
150.50  1972.128  557.342  557.342    0.000   422.137 1170.851 1170.851    0.000     0.000  820.352  261.889  558.463
150.60  2095.377  519.499  519.499    0.000   495.807 1112.919 1105.310    7.609     0.000  811.506  242.889  568.617
150.70  2064.574  472.069  472.069    0.000   367.358 1246.379 1222.341   24.038     0.000  750.884   91.385  659.499
150.80  1903.882  514.913  514.913    0.000   353.568 1252.212 1240.798   11.414     0.000  729.873  120.841  609.032
150.90  1978.913  558.125  558.125    0.000   459.877 1305.353 1235.314   70.039     0.000  761.139  141.752  619.387
151.00  1920.355  567.104  567.104    0.000   378.077 1422.770 1342.962   79.808     0.000 1003.221  445.361  557.860
151.10  2057.832  545.632  545.632    0.000   377.258 1380.658 1150.395  230.262     0.000  882.784  345.031  537.754
151.20  1951.396  556.139  556.139    0.000   362.733 1259.089 1147.804  111.285     0.000  730.476  354.984  375.492
151.30  1996.056  587.137  587.137    0.000   466.407 1213.348 1171.584   41.764     0.000  770.891  274.155  496.736
151.40  1862.359  612.792  612.792    0.000   427.065 1200.683 1122.602   78.081     0.000  790.796  304.415  486.381
151.50  1836.008  638.365  638.365    0.000   383.524 1273.787 1233.838   39.948     0.000  961.499  435.711  525.788
151.60  2026.364  594.301  594.301    0.000   385.604 1307.690 1236.786   70.904     0.000  963.110  385.546  577.565
151.70  2030.091  585.621  585.621    0.000   407.348 1278.893 1172.969  105.924     0.000 1177.146  619.286  557.860
151.80  1936.570  674.051  674.051    0.000   465.844 1232.592 1146.556   86.036     0.000 1003.525  476.327  527.198
151.90  1985.041  611.000  611.000    0.000   359.703 1348.414 1276.818   71.596     0.000  932.950  496.635  436.315
152.00  1938.591  593.356  593.356    0.000   408.386 1282.699 1239.119   43.580     0.000 1004.028  597.873  406.155
152.10  1913.826  594.968  594.968    0.000   426.847 1235.836 1223.125   12.711     0.000  781.045  476.428  304.616
152.20  1708.169  637.288  637.288    0.000   415.304 1183.610 1170.899   12.711     0.000  801.050  506.789  294.261
152.30  1830.477  632.586  632.586    0.000   493.991 1256.502 1203.843   52.659     0.000  850.714  526.594  324.120
152.40  1815.286  612.248  612.248    0.000   402.679 1162.678 1105.739   56.939     0.000  771.292  375.291  396.001
152.50  1950.433  609.320  609.320    0.000   369.476 1351.398 1246.512  104.886     0.000 1085.359  679.606  405.753
152.60  1923.205  643.563  643.563    0.000   340.899 1424.853 1242.535  182.318     0.000 1216.153  830.306  385.848
152.70  1875.288  621.535  621.535    0.000   387.419 1294.071 1177.513  116.558     0.000 1166.187  587.617  578.570
152.80  1913.143  620.214  620.214    0.000   498.227 1237.392 1202.718   34.674     0.000  993.471  384.540  608.931
152.90  1890.295  638.784  638.784    0.000   473.110 1324.677 1222.472  102.206     0.000 1105.064  434.908  670.156
153.00  1963.089  630.702  630.702    0.000   460.527 1301.075 1216.336   84.739     0.000 1074.501  486.381  588.120
153.10  1849.995  625.696  625.696    0.000   442.541 1203.620 1190.909   12.711     0.000  892.938  517.245  375.694
153.20  1906.053  642.256  642.256    0.000   463.555 1302.495 1275.258   27.238     0.000 1145.476  811.001  334.475
153.30  1988.521  595.369  595.369    0.000   502.287 1164.198 1136.961   27.238     0.000 1145.981  749.979  396.001
153.40  1938.267  615.646  615.646    0.000   451.405 1293.855 1230.301   63.554     0.000 1307.438  922.194  385.244
153.50  1965.091  598.401  598.401    0.000   465.839 1288.888 1232.511   56.377     0.000 1043.638  759.530  284.108
153.60  2033.150  584.745  584.745    0.000   426.586 1240.592 1141.369   99.222     0.000  963.613  658.997  304.616
153.70  2010.299  588.835  588.835    0.000   373.064 1331.340 1248.331   83.010     0.000  952.856  627.932  324.924
153.80  2070.480  555.007  555.007    0.000   404.234 1368.394 1228.229  140.165     0.000 1095.413  719.719  375.694
153.90  1916.959  672.382  672.382    0.000   348.681 1363.462 1262.683  100.779     0.000  810.501  516.440  294.060
154.00  1889.626  654.156  654.156    0.000   326.891 1317.935 1238.989   78.946     0.000  952.052  759.530  192.522
154.10  1836.266  664.683  664.683    0.000   470.987 1268.040 1145.126  122.914     0.000  902.489  598.476  304.013
154.20  1834.205  666.911  666.911    0.000   394.985 1316.381 1194.288  122.093     0.000  811.104  466.274  344.830
154.30  1994.335  542.729  542.729    0.000   368.397 1461.128 1228.357  232.771     0.000  892.335  517.044  375.291
154.40  1953.950  619.874  619.874    0.000   421.008 1250.659 1063.111  187.549     0.000  861.872  496.534  365.338
154.50  1905.776  655.780  655.780    0.000   384.868 1358.006 1268.730   89.277     0.000 1073.293  677.292  396.001
154.60  1843.618  650.614  650.614    0.000   416.599 1294.544 1261.859   32.685     0.000  962.607  597.269  365.338
154.70  1858.335  651.342  651.342    0.000   430.650 1227.881 1180.064   47.817     0.000  892.737  456.120  436.617
154.80  1848.748  618.377  618.377    0.000   370.298 1292.214 1161.822  130.392     0.000  993.773  344.126  649.647
154.90  1865.143  644.742  644.742    0.000   358.235 1315.508 1163.719  151.788     0.000  932.347  333.872  598.476
155.00  1854.115  691.548  691.548    0.000   370.383 1232.333 1112.923  119.410     0.000  891.229  394.393  496.836
155.10  1876.386  687.929  687.929    0.000   468.914 1362.598 1200.947  161.651     0.000 1194.840  515.334  679.506
155.20  1928.645  647.446  646.657    0.788   461.131 1230.130 1061.001  169.128     0.000 1012.874  495.630  517.244
155.30  1988.349  616.315  616.315    0.000   396.370 1411.583 1127.968  283.615     0.000 1071.888  495.127  576.761
155.40  2008.474  625.892  625.892    0.000   384.555 1453.904 1267.093  186.811     0.000 1165.384  769.382  396.001
155.50  1958.935  583.573  583.573    0.000   396.627 1351.050 1164.801  186.249     0.000 1074.100  810.501  263.599
155.60  1980.219  568.452  568.452    0.000   496.888 1261.598 1186.588   75.011     0.000 1184.283  850.210  334.073
155.70  1875.805  556.493  556.493    0.000   411.585 1294.852 1161.777  133.075     0.000 1081.840  778.229  303.611
155.80  2016.619  532.659  532.659    0.000   403.630 1258.969 1182.532   76.437     0.000 1174.633  839.957  334.676
155.90  1988.391  482.467  482.467    0.000   366.753 1249.152 1126.758  122.394     0.000  971.053  626.022  345.031
156.00  1948.303  578.909  578.909    0.000   235.712 1441.323 1219.319  222.005     0.000  880.271  524.885  355.386
156.10  1949.352  530.569  530.569    0.000   302.332 1380.281 1190.485  189.796     0.000  872.027  404.949  467.078
156.20  2057.902  523.063  523.063    0.000   204.015 1465.319 1205.139  260.180     0.000  952.856  323.316  629.541
156.30  1959.316  576.992  576.992    0.000   334.026 1323.254 1186.722  136.532     0.000  862.075  344.227  517.848
156.40  2031.700  614.549  614.549    0.000   368.008 1415.382 1249.928  165.454     0.000 1033.886  414.902  618.985
156.50  1939.618  573.166  573.166    0.000   379.377 1349.710 1200.598  149.113     0.000  882.784  385.244  497.540
156.60  2055.907  509.374  509.374    0.000   320.018 1368.506 1195.187  173.319     0.000 1012.872  343.724  669.148
156.70  2075.752  552.374  552.374    0.000   263.901 1357.532 1169.900  187.632     0.000 1023.129  383.434  639.694
156.80  1985.357  606.857  606.857    0.000   369.997 1364.660 1235.177  129.484     0.000 1022.725  312.760  709.965
156.90  2053.429  568.201  568.201    0.000   435.755 1235.055 1233.240    1.816     0.000 1174.733  687.347  487.386
157.00  2028.994  576.663  576.663    0.000   371.939 1245.728 1245.728    0.000     0.000  973.164  729.471  243.693
157.10  1961.423  650.182  650.182    0.000   350.369 1315.252 1315.252    0.000     0.000  789.588  556.149  233.439
157.20  2023.443  611.133  611.133    0.000   471.159 1231.332 1231.332    0.000     0.000  697.903  697.903    0.000
157.30  1985.973  578.365  578.365    0.000   533.895 1298.908 1298.908    0.000     0.000 1073.798  951.951  121.847
157.40  2057.036  616.998  616.998    0.000   630.998 1269.552 1269.552    0.000     0.000  708.962  688.654   20.308
157.50  2143.332  599.412  599.412    0.000   453.870 1335.617 1335.617    0.000     0.000  911.034  860.265   50.769
157.60  2057.510  619.696  619.696    0.000   540.335 1245.039 1245.039    0.000     0.000  689.157  607.926   81.231
157.70  2059.392  624.311  624.311    0.000   460.008 1317.887 1317.887    0.000     0.000  993.271  891.732  101.539
157.80  1899.768  601.092  601.092    0.000   536.662 1225.367 1225.367    0.000     0.000  870.820  769.282  101.539
157.90  1956.735  565.845  565.845    0.000   551.491 1109.158 1109.158    0.000     0.000  769.482  617.174  152.308
158.00  1908.772  598.479  598.479    0.000   535.060 1199.347 1199.347    0.000     0.000  739.625  658.394   81.231
158.10  2007.851  589.846  589.846    0.000   536.873 1311.882 1311.882    0.000     0.000  891.430  810.199   81.231
158.20  2038.015  585.468  585.468    0.000   589.490 1333.976 1333.976    0.000     0.000 1032.278  910.431  121.846
158.30  2075.460  525.543  525.543    0.000   561.519 1186.289 1186.289    0.000     0.000 1023.732  972.963   50.769
158.40  1944.803  571.188  571.188    0.000   471.379 1263.421 1263.421    0.000     0.000  769.684  729.069   40.616
158.50  1966.967  555.479  555.479    0.000   561.307 1218.628 1218.628    0.000     0.000  820.454  789.992   30.462
158.60  1981.463  553.310  553.310    0.000   531.692 1194.505 1194.505    0.000     0.000  679.506  557.659  121.846
158.70  2076.032  529.900  529.900    0.000   537.225 1247.337 1247.337    0.000     0.000  791.600  700.216   91.385
158.80  1939.814  564.654  564.654    0.000   456.934 1216.027 1216.027    0.000     0.000  821.358  760.435   60.923
158.90  1958.423  571.941  571.941    0.000   440.598 1254.119 1254.119    0.000     0.000  699.713  679.405   20.308
159.00  1912.178  603.974  603.974    0.000   389.539 1279.895 1279.895    0.000     0.000  861.471  770.086   91.385
159.10  1989.775  598.530  598.530    0.000   537.437 1200.815 1200.815    0.000     0.000  952.655  851.116  101.539
159.20  1828.907  646.104  646.104    0.000   568.009 1307.518 1307.518    0.000     0.000  811.104  689.257  121.846
159.30  2005.740  567.589  567.589    0.000   548.982 1284.905 1284.905    0.000     0.000  921.590  789.590  132.000
159.40  1905.730  574.262  574.262    0.000   444.228 1286.201 1263.632   22.568     0.000 1347.651 1175.035  172.616
159.50  1828.188  622.914  622.914    0.000   573.153 1242.494 1231.427   11.068     0.000  972.762  759.530  213.231
159.60  1910.570  668.828  668.828    0.000   495.287 1306.774 1277.720   29.053     0.000 1084.152  688.151  396.001
159.70  1924.623  635.073  635.073    0.000   499.092 1292.474 1276.132   16.343     0.000 1013.176  718.714  294.463
159.80  1968.694  644.745  644.745    0.000   505.061 1246.466 1246.466    0.000     0.000  963.211  709.364  253.847
159.90  1941.749  593.527  593.527    0.000   525.634 1248.589 1244.957    3.632     0.000  942.199  617.376  324.823
160.00  1836.392  620.403  620.403    0.000   433.247 1216.168 1216.168    0.000     0.000  911.034  647.033  264.001
160.10  2045.159  571.776  571.776    0.000   472.070 1278.161 1278.161    0.000     0.000  789.590  606.820  182.770
160.20  2026.579  563.844  563.844    0.000   503.283 1297.874 1297.874    0.000     0.000  720.121  517.044  203.078
160.30  1983.600  563.791  563.791    0.000   466.230 1210.544 1210.544    0.000     0.000  942.501  678.500  264.001
160.40  1989.336  588.535  588.535    0.000   477.388 1405.344 1394.449   10.895     0.000  931.945  728.868  203.078
160.50  2066.774  557.740  557.740    0.000   509.076 1350.233 1330.259   19.974     0.000 1042.834  819.448  223.385
160.60  1995.813  634.404  634.404    0.000   623.216 1258.922 1258.922    0.000     0.000 1175.236  880.774  294.462
160.70  2012.017  591.495  591.495    0.000   573.756 1328.561 1263.191   65.370     0.000 1094.005  677.696  416.309
160.80  1962.453  527.078  527.078    0.000   502.335 1292.169 1230.430   61.739     0.000 1114.916  698.607  416.309
160.90  1947.015  536.282  536.282    0.000   379.634 1431.031 1280.360  150.670     0.000 1003.525  526.393  477.132
161.00  1926.835  605.783  605.783    0.000   516.817 1360.342 1314.946   45.396     0.000  973.566  557.257  416.309
161.10  1943.245  584.331  584.331    0.000   457.846 1336.400 1300.083   36.317     0.000  890.928  586.311  304.616
161.20  1913.816  629.901  629.901    0.000   488.931 1360.435 1356.803    3.632     0.000 1032.680  626.525  406.155
161.30  1916.703  619.039  619.039    0.000   595.670 1301.984 1263.852   38.133     0.000 1012.171  738.016  274.155
161.40  2074.091  561.240  561.240    0.000   659.441 1300.039 1280.065   19.974     0.000 1123.964  890.727  233.237
161.50  2070.936  498.021  498.021    0.000   570.301 1207.778 1200.514    7.263     0.000 1115.116  830.808  284.308
161.60  2043.275  531.593  531.593    0.000   617.728 1303.882 1303.882    0.000     0.000 1104.459  850.612  253.847
161.70  1964.381  537.156  537.156    0.000   597.622 1255.512 1255.512    0.000     0.000  941.898  809.898  132.000
161.80  1909.131  592.397  592.397    0.000   569.388 1267.352 1241.931   25.422     0.000  982.815  759.530  223.285
161.90  2045.652  526.572  526.572    0.000   554.859 1269.256 1242.018   27.238     0.000 1002.015  759.027  242.988
162.00  2042.336  542.239  542.239    0.000   506.221 1328.651 1328.651    0.000     0.000  911.234  719.015  192.219
162.10  1967.873  498.943  498.943    0.000   537.128 1271.935 1271.935    0.000     0.000  951.143  799.843  151.301
162.20  2008.870  515.980  515.980    0.000   537.177 1244.696 1244.696    0.000     0.000 1012.268  799.742  212.526
162.30  1956.429  499.051  499.051    0.000   548.331 1233.977 1226.714    7.263     0.000 1022.927  739.223  283.704
162.40  2025.615  510.799  510.799    0.000   583.652 1209.243 1203.796    5.448     0.000  941.794  668.848  272.945
162.50  1974.478  513.111  513.111    0.000   627.318 1235.271 1235.271    0.000     0.000  942.498  629.038  313.460
162.60  2033.757  501.190  501.190    0.000   680.110 1165.060 1165.060    0.000     0.000  951.748  679.103  272.645
162.70  2011.738  455.102  455.102    0.000   632.463 1260.047 1260.047    0.000     0.000  952.654  709.565  243.089
162.80  2062.958  468.682  468.682    0.000   674.616 1183.996 1183.996    0.000     0.000 1073.795  830.606  243.189
162.90  1982.422  490.817  490.817    0.000   684.427 1207.431 1200.167    7.263     0.000  951.344  557.056  394.288
163.00  1936.890  448.012  448.012    0.000   637.001 1224.814 1222.998    1.816     0.000 1022.119  698.808  323.312
163.10  1948.208  425.993  425.993    0.000   596.665 1212.710 1194.551   18.158     0.000  738.616  536.647  201.969
163.20  1973.865  406.231  406.231    0.000   551.662 1250.184 1224.763   25.422     0.000  961.902  698.506  263.396
163.30  1971.929  442.818  442.818    0.000   498.703 1262.545 1244.387   18.158     0.000  962.204  535.741  426.463
163.40  1993.320  480.011  480.011    0.000   525.375 1252.222 1252.222    0.000     0.000  750.683  466.676  284.006
163.50  1951.319  420.967  420.967    0.000   546.865 1151.919 1151.919    0.000     0.000  679.103  506.890  172.213
163.60  2014.368  426.918  426.918    0.000   545.044 1207.734 1207.734    0.000     0.000  850.107  728.765  121.343
163.70  1978.777  500.600  500.600    0.000   392.646 1188.711 1188.711    0.000     0.000  799.240  708.057   91.183
163.80  2035.109  428.241  428.241    0.000   519.408 1235.617 1235.617    0.000     0.000 1073.596  962.306  111.290
163.90  1999.116  441.860  441.860    0.000   528.349 1098.217 1098.217    0.000     0.000  708.961  708.961    0.000
164.00  1949.720  447.561  447.561    0.000   568.045 1158.100 1158.100    0.000    19.906  838.647  838.647    0.000
164.10  2075.748  439.394  439.394    0.000   481.445 1197.959 1197.959    0.000     0.000  789.788  719.315   70.473
164.20  2115.943  413.677  413.677    0.000   628.306 1176.174 1176.174    0.000    10.053  768.977  759.024    9.953
164.30  2075.429  397.608  397.608    0.000   479.111 1156.973 1156.973    0.000     0.000  808.688  808.688    0.000
164.40  2167.185  407.863  407.863    0.000   605.697 1028.480 1028.480    0.000    19.906  869.308  859.355    9.953
164.50  2201.685  341.303  341.303    0.000   670.675 1132.247 1132.247    0.000    20.308 1022.826 1022.826    0.000
164.60  2064.614  374.471  374.471    0.000   526.930 1149.794 1149.794    0.000     0.000  972.359  972.359    0.000
164.70  2060.684  433.967  433.967    0.000   596.879 1173.963 1173.963    0.000     0.000  767.270  767.270    0.000
164.80  2095.438  439.792  439.792    0.000   514.690 1249.922 1249.922    0.000     0.000 1082.543 1082.543    0.000
164.90  2151.926  384.440  384.440    0.000   647.979 1072.704 1072.704    0.000     0.000  971.251  971.251    0.000
165.00  2041.463  470.546  470.546    0.000   573.708 1098.343 1098.343    0.000     0.000  858.653  738.013  120.640
165.10  2025.032  450.868  450.868    0.000   625.719 1170.293 1170.293    0.000     0.000  868.606  718.511  150.094
165.20  2113.412  446.809  446.809    0.000   667.648 1144.825 1144.825    0.000     0.000  817.636  717.706   99.930
165.30  2099.317  384.167  384.167    0.000   678.111 1065.958 1065.958    0.000     0.000  848.801  768.676   80.125
165.40  2069.066  399.209  399.209    0.000   686.761 1066.058 1066.058    0.000     0.000  757.617  737.511   20.107
165.50  2166.806  375.969  375.969    0.000   713.178 1142.529 1142.529    0.000     9.953  900.877  850.813   50.065
165.60  2060.128  408.089  408.089    0.000   568.305 1096.881 1096.881    0.000     0.000  901.281  851.115   50.166
165.70  2171.248  435.964  435.964    0.000   693.855 1135.874 1135.874    0.000     0.000 1072.586  962.000  110.586
165.80  2181.139  445.135  445.135    0.000   699.088 1130.599 1130.599    0.000     0.000  800.545  678.901  121.645
165.90  2097.557  427.035  427.035    0.000   695.236 1126.409 1126.409    0.000     0.000  861.068  800.648   60.419
166.00  2220.666  381.962  381.962    0.000   689.918 1153.390 1153.390    0.000     0.000  817.433  787.273   30.159
166.10  2127.461  389.175  389.175    0.000   613.957 1181.272 1181.272    0.000     0.000 1082.841  971.853  110.988
166.20  2087.469  480.094  480.094    0.000   537.433 1196.790 1196.790    0.000     0.000  800.950  770.488   30.462
166.30  2105.543  402.022  402.022    0.000   567.956 1141.104 1137.472    3.632     0.000  769.481  688.250   81.231
166.40  2292.323  387.061  387.061    0.000   630.467 1257.969 1257.969    0.000     0.000  820.654  790.193   30.462
166.50  2105.405  430.784  430.784    0.000   568.387 1138.426 1138.426    0.000     0.000  677.493  637.079   40.414
166.60  2008.461  419.993  419.993    0.000   511.064 1206.003 1206.003    0.000     0.000  737.713  707.251   30.462
166.70  2052.814  417.401  417.401    0.000   498.303 1187.068 1187.068    0.000     0.000  729.168  729.168    0.000
166.80  1995.286  444.623  444.623    0.000   414.136 1141.793 1141.793    0.000     0.000  547.101  516.639   30.462
166.90  2064.919  520.177  520.177    0.000   393.122 1330.638 1330.638    0.000     0.000  828.392  828.392    0.000
167.00  1972.916  524.182  524.182    0.000   443.659 1143.487 1143.487    0.000     0.000  667.740  667.740    0.000
167.10  2047.809  551.739  551.739    0.000   406.779 1148.284 1148.284    0.000     0.000  758.924  718.611   40.313
167.20  2081.015  502.516  502.516    0.000   483.091 1162.540 1162.540    0.000     0.000  983.619  932.850   50.769
167.30  2068.332  490.345  490.345    0.000   428.481 1214.214 1214.214    0.000     0.000  830.907  790.292   40.615
167.40  1975.971  470.234  470.234    0.000   400.256 1169.203 1169.203    0.000     0.000  637.279  535.941  101.337
167.50  1894.829  462.052  462.052    0.000   391.177 1148.498 1148.498    0.000     0.000  738.920  545.996  192.924
167.60  2041.341  489.127  489.127    0.000   524.247 1165.316 1165.316    0.000     0.000  881.877  516.740  365.137
167.70  2038.270  466.319  466.319    0.000   451.877 1248.497 1248.497    0.000     0.000  982.913  780.037  202.876
167.80  2089.266  452.700  452.700    0.000   452.260 1250.967 1250.967    0.000     0.000 1092.493  677.495  414.999
167.90  2070.790  491.466  491.466    0.000   443.355 1246.813 1246.813    0.000     0.000  920.482  727.659  192.823
168.00  1970.036  567.618  567.618    0.000   460.304 1291.996 1291.996    0.000     0.000 1034.288  780.441  253.847
168.10  1988.582  511.461  511.461    0.000   506.217 1183.567 1183.567    0.000     0.000  851.618  740.127  111.491
168.20  2029.483  546.184  546.184    0.000   452.475 1276.255 1276.255    0.000     0.000  739.422  567.310  172.112
168.30  1906.562  550.221  550.221    0.000   373.453 1242.880 1242.880    0.000     0.000  920.180  595.256  324.924
168.40  1938.527  554.707  554.707    0.000   397.744 1139.857 1139.857    0.000     0.000  787.876  464.766  323.110
168.50  1962.506  525.825  525.825    0.000   466.190 1263.497 1263.497    0.000     0.000  789.587  484.971  304.616
168.60  1958.903  544.337  544.337    0.000   414.868 1256.839 1256.839    0.000     0.000  729.168  576.859  152.308
168.70  2028.921  494.813  494.813    0.000   440.935 1294.282 1294.282    0.000     0.000  951.445  739.221  212.224
168.80  1990.926  547.231  547.231    0.000   434.708 1249.578 1249.578    0.000     0.000  727.154  535.238  191.916
168.90  1964.118  523.939  523.939    0.000   524.589 1117.156 1117.156    0.000     0.000  748.971  698.504   50.467
169.00  1967.349  521.455  521.455    0.000   466.186 1295.538 1295.538    0.000     0.000 1103.050  981.506  121.544
169.10  1912.461  516.800  516.800    0.000   395.457 1259.047 1259.047    0.000     0.000  859.656  799.237   60.419
169.20  1981.039  567.428  567.428    0.000   357.667 1257.922 1257.922    0.000     0.000  628.131  628.131    0.000
169.30  1954.261  478.655  478.655    0.000   437.483 1311.144 1311.144    0.000     0.000  830.405  647.635  182.770
169.40  2053.042  483.900  483.900    0.000   382.317 1249.015 1249.015    0.000     0.000  729.269  688.754   40.515
169.50  2010.793  505.843  505.843    0.000   395.712 1312.360 1312.360    0.000     0.000  697.297  646.931   50.366
169.60  1961.693  482.750  482.750    0.000   400.648 1323.254 1323.254    0.000     0.000  767.973  666.938  101.035
169.70  2027.342  527.961  527.961    0.000   403.891 1261.512 1261.512    0.000     0.000  739.724  658.493   81.231
169.80  2043.682  484.692  484.692    0.000   425.288 1194.583 1194.583    0.000     0.000  719.215  678.599   40.616
169.90  2061.947  550.550  550.550    0.000   411.968 1282.916 1282.916    0.000     0.000  799.238  728.564   70.674
170.00  2037.619  518.380  518.380    0.000   400.299 1215.464 1215.464    0.000     0.000  679.103  587.718   91.385
170.10  1956.360  552.717  552.717    0.000   485.338 1254.332 1254.332    0.000     0.000  992.664  830.605  162.059
170.20  1935.719  547.910  547.910    0.000   503.453 1231.631 1231.631    0.000     0.000  687.745  566.503  121.242
170.30  1967.956  591.864  591.864    0.000   488.411 1175.821 1175.821    0.000     0.000  830.907  709.060  121.847
170.40  1929.197  571.864  571.864    0.000   505.488 1136.866 1136.866    0.000     0.000  608.528  506.990  101.539
170.50  1880.591  546.217  546.217    0.000   466.355 1124.764 1124.764    0.000     0.000  739.020  668.346   70.674
170.60  1955.513  526.531  526.531    0.000   518.455 1140.508 1140.508    0.000     0.000  648.338  557.356   90.982
170.70  1889.261  497.206  497.206    0.000   488.801 1128.176 1128.176    0.000     0.000  596.666  505.281   91.385
170.80  2002.376  466.673  466.673    0.000   420.876 1315.207 1315.207    0.000     0.000  718.813  668.446   50.366
170.90  2035.597  482.983  482.983    0.000   487.065 1300.034 1300.034    0.000     0.000  607.724  557.156   50.568
171.00  2049.350  476.907  476.907    0.000   512.529 1235.700 1235.700    0.000     0.000  982.210  901.180   81.029
171.10  1957.405  469.704  469.704    0.000   524.246 1142.882 1142.882    0.000     0.000  709.364  668.748   40.615
171.20  2018.676  449.548  449.548    0.000   579.328 1185.763 1185.763    0.000     0.000  870.919  698.807  172.112
171.30  2004.472  431.818  431.818    0.000   631.037 1095.585 1095.585    0.000     0.000  819.446  718.311  101.136
171.40  2006.430  470.087  470.087    0.000   511.840 1151.307 1151.307    0.000     0.000  709.060  587.718  121.343
171.50  1947.694  449.430  449.430    0.000   513.401 1206.604 1206.604    0.000     0.000  759.831  709.062   50.769
171.60  2000.256  481.266  481.266    0.000   480.837 1148.371 1148.371    0.000     0.000  767.970  647.132  120.839
171.70  2017.777  519.274  519.274    0.000   428.225 1264.839 1264.839    0.000     0.000  738.417  657.589   80.828
171.80  2055.808  494.360  494.360    0.000   495.933 1265.016 1265.016    0.000     0.000  648.340  557.055   91.284
171.90  2035.591  520.796  520.796    0.000   522.042 1203.189 1203.189    0.000     0.000  870.015  738.619  131.396
172.00  1959.188  486.507  486.507    0.000   509.988 1196.748 1196.748    0.000     0.000  891.933  739.625  152.308
172.10  2029.228  483.813  483.813    0.000   415.429 1161.731 1161.731    0.000     0.000  789.185  728.665   60.520
172.20  1980.286  500.935  500.935    0.000   537.521 1197.010 1197.010    0.000     0.000  719.015  627.731   91.284
172.30  1885.686  493.727  493.727    0.000   507.351 1170.935 1170.935    0.000     0.000  758.322  656.783  101.539
172.40  1992.233  491.147  491.147    0.000   422.781 1251.007 1251.007    0.000     0.000  628.132  536.747   91.385
172.50  2003.210  504.178  504.178    0.000   464.240 1268.691 1268.691    0.000     0.000  688.955  567.108  121.847
172.60  1935.179  510.808  510.808    0.000   427.404 1182.439 1182.439    0.000     0.000  657.787  516.843  140.945
172.70  1897.511  547.469  547.469    0.000   446.646 1222.428 1218.796    3.632     0.000  647.433  526.090  121.343
172.80  1943.680  550.575  550.575    0.000   474.744 1203.667 1201.852    1.816     0.000  696.291  564.895  131.396
172.90  2064.101  494.890  494.890    0.000   454.940 1250.310 1226.704   23.606     0.000  798.433  626.119  172.314
173.00  1929.418  514.418  514.418    0.000   445.130 1168.776 1159.524    9.252     0.000  810.601  556.754  253.847
173.10  1906.307  494.905  494.905    0.000   433.888 1210.109 1197.398   12.711     0.000  800.949  516.641  284.309
173.20  1894.420  517.647  517.647    0.000   322.514 1271.890 1253.731   18.158     0.000  586.510  434.907  151.603
173.30  1981.394  525.944  525.944    0.000   353.340 1358.573 1349.493    9.079     0.000  688.149  394.292  293.858
173.40  1849.720  523.492  523.492    0.000   489.186 1228.872 1227.056    1.816     0.000  678.499  353.777  324.723
173.50  1912.612  477.867  477.867    0.000   340.070 1181.615 1165.100   16.516     0.000  567.410  303.510  263.900
173.60  1940.409  487.420  487.420    0.000   293.639 1393.465 1302.718   90.746     0.000  486.381  151.303  335.078
173.70  1885.643  507.266  507.266    0.000   318.966 1302.321 1229.514   72.807     0.000  425.557  121.042  304.516
173.80  1921.364  447.599  447.599    0.000   293.640 1328.911 1294.324   34.587     0.000  466.474  213.030  253.444
173.90  2024.242  460.071  460.071    0.000   412.834 1329.176 1292.859   36.317     0.000  626.924  333.671  293.254
174.00  1925.553  557.301  557.301    0.000   411.539 1314.945 1307.682    7.263     0.000  759.528  424.450  335.078
174.10  1953.977  485.210  485.210    0.000   467.908 1241.107 1208.422   32.685     0.000  607.220  313.463  293.757
174.20  1974.159  439.408  439.408    0.000   454.128 1264.150 1264.150    0.000     0.000  567.813  334.273  233.539
174.30  1820.074  575.589  575.589    0.000   426.195 1325.840 1320.392    5.448     0.000  658.089  384.237  273.852
174.40  1899.830  489.185  489.185    0.000   492.686 1209.546 1202.283    7.263     0.000  535.641  343.221  192.420
174.50  1938.294  535.571  535.571    0.000   489.616 1248.800 1212.483   36.317     0.000  677.794  414.297  263.497
174.60  1880.386  564.949  564.949    0.000   397.480 1295.367 1291.736    3.632     0.000  727.456  464.765  262.691
174.70  1940.488  545.800  545.800    0.000   418.626 1283.429 1279.797    3.632     0.000  686.841  454.310  232.531
174.80  1918.393  552.169  552.169    0.000   364.458 1338.865 1231.906  106.959     0.000  740.328  303.812  436.516
174.90  1879.499  540.802  540.802    0.000   329.052 1351.919 1234.194  117.725     0.000  648.441  313.363  335.078
175.00  1967.240  541.791  540.875    0.916   293.381 1402.279 1267.738  134.541     0.000  759.326  364.735  394.590
175.10  1919.604  575.358  575.358    0.000   207.995 1442.868 1291.121  151.747     0.000  657.586  293.356  364.229
175.20  2034.928  559.997  559.997    0.000   252.393 1443.480 1301.551  141.929     0.000  606.615  303.611  303.004
175.30  1887.002  577.288  577.288    0.000   282.269 1386.289 1306.566   79.723     0.000  586.811  262.895  323.916
175.40  1938.172  556.812  556.812    0.000   208.646 1450.318 1293.515  156.803     0.000  667.237  252.440  414.797
175.50  1905.360  541.329  541.329    0.000   337.999 1221.082 1221.082    0.000     0.000  537.251  110.788  426.463
175.60  1983.539  574.758  574.758    0.000   323.815 1199.563 1199.563    0.000     0.000  626.824  312.760  314.065
175.70  1972.778  568.746  568.746    0.000   310.241 1362.942 1355.678    7.263     0.000  667.540  313.363  354.177
175.80  1989.690  549.042  549.042    0.000   367.049 1338.117 1332.669    5.448     0.000  706.949  352.269  354.680
175.90  1937.588  595.673  595.673    0.000   227.191 1447.713 1388.917   58.796     0.000  778.631  271.038  507.593
176.00  1900.378  573.620  573.620    0.000   272.369 1298.384 1243.434   54.950     0.000  575.651  200.563  375.089
176.10  1935.641  567.109  567.109    0.000   202.853 1487.359 1314.990  172.369     0.000  769.381  261.788  507.593
176.20  1906.508  535.893  535.893    0.000   209.726 1324.165 1211.368  112.797     0.000  556.151  282.097  274.054
176.30  1874.608  535.635  535.635    0.000   264.677 1384.733 1292.213   92.520     0.000  577.564  212.125  365.439
176.40  1903.777  534.669  534.669    0.000   311.845 1382.349 1320.438   61.911     0.000  770.387  333.770  436.617
176.50  1902.623  527.582  527.582    0.000   453.863 1151.960 1111.492   40.467     0.000  543.983  271.139  272.845
176.60  1963.920  533.811  533.811    0.000   295.548 1293.413 1146.382  147.031     0.000  516.439  161.356  355.083
176.70  1940.250  535.238  535.238    0.000   336.621 1425.185 1214.300  210.885     0.000  646.930  242.085  404.845
176.80  2026.574  519.079  519.079    0.000   392.690 1314.078 1239.330   74.748     0.000  747.465  423.044  324.420
176.90  1998.956  478.210  478.210    0.000   453.866 1362.069 1300.204   61.866     0.000  767.370  443.151  324.219
177.00  1927.544  532.576  532.576    0.000   519.492 1142.965 1142.965    0.000     0.000  686.642  341.813  344.829
177.10  2083.291  489.881  489.881    0.000   498.006 1162.159 1162.159    0.000     0.000  647.433  465.570  181.863
177.20  1935.097  499.919  499.919    0.000   470.203 1217.632 1217.632    0.000     0.000  726.753  403.240  323.513
177.30  2018.842  470.927  470.927    0.000   375.569 1267.127 1201.500   65.627     0.000  667.538  323.717  343.821
177.40  2040.022  443.125  443.125    0.000   380.972 1372.621 1270.030  102.591     0.000  808.587  535.944  272.643
177.50  1958.584  483.346  483.346    0.000   374.144 1311.056 1169.597  141.459     0.000  526.391  283.504  242.887
177.60  2052.945  477.579  477.579    0.000   457.760 1235.831 1160.344   75.487     0.000  730.074  456.020  274.054
177.70  1943.103  533.887  533.887    0.000   360.609 1370.202 1153.132  217.070     0.000  585.704  272.747  312.956
177.80  1971.807  459.311  459.311    0.000   340.119 1312.137 1180.017  132.120     0.000  677.393  444.760  232.633
177.90  2058.865  498.280  498.280    0.000   392.864 1506.602 1290.434  216.168     0.000  819.849  545.997  273.852
178.00  2043.560  483.282  483.282    0.000   479.542 1280.836 1227.139   53.697     0.000  848.700  575.855  272.845
178.10  2019.790  435.781  435.781    0.000   503.587 1175.349 1147.939   27.410     0.000  626.220  434.606  191.614
178.20  2032.692  459.534  459.534    0.000   518.067 1323.203 1293.977   29.226     0.000  789.185  607.322  181.863
178.30  2019.679  504.014  504.014    0.000   515.945 1418.630 1318.197  100.433     0.000  940.085  626.726  313.359
178.40  2085.968  445.174  445.174    0.000   524.853 1275.999 1275.999    0.000     0.000  991.660  616.873  374.786
178.50  2080.894  458.230  458.230    0.000   386.726 1266.960 1256.065   10.895     0.000  728.061  525.286  202.775
178.60  2133.936  452.856  452.856    0.000   612.569 1353.509 1322.380   31.129     0.000 1040.616  646.530  394.086
178.70  1972.142  498.299  498.299    0.000   415.647 1342.790 1342.790    0.000     0.000  799.843  465.369  334.473
178.80  1935.840  479.647  479.647    0.000   474.795 1291.224 1291.224    0.000     0.000  728.164  474.417  253.746
178.90  1988.998  508.968  508.968    0.000   540.200 1313.911 1313.911    0.000     0.000  849.203  444.357  404.845
179.00  1957.423  546.535  546.535    0.000   549.580 1290.826 1270.851   19.974     0.000  910.729  485.576  425.153
179.10  1970.255  547.727  547.727    0.000   543.272 1336.218 1284.426   51.793     0.000 1112.599  535.742  576.856
179.20  1832.041  606.839  606.839    0.000   484.173 1283.085 1281.269    1.816     0.000  616.267  363.428  252.839
179.30  1827.902  629.672  629.672    0.000   467.739 1353.993 1317.676   36.317     0.000  697.297  363.529  333.768
179.40  1998.044  521.848  521.848    0.000   373.146 1391.427 1382.348    9.079     0.000  707.955  423.848  284.107
179.50  1919.187  621.791  621.791    0.000   431.210 1458.836 1436.613   22.222     0.000  848.400  574.951  273.449
179.60  1948.588  624.306  624.306    0.000   633.756 1231.250 1201.764   29.486     0.000  909.323  564.897  344.426
179.70  1841.817  637.613  637.613    0.000   581.701 1227.365 1216.384   10.981     0.000  889.215  656.986  232.229
179.80  1972.823  507.129  507.129    0.000   464.324 1243.400 1237.952    5.448     0.000  647.432  455.516  191.916
179.90  1992.677  480.647  480.647    0.000   534.623 1248.371 1221.133   27.238     0.000  910.226  474.919  435.307
180.00  1912.174  536.553  536.553    0.000   526.198 1247.897 1218.670   29.226     0.000  840.559  546.500  294.059
180.10  1894.068  586.042  586.042    0.000   501.420 1266.227 1257.148    9.079     0.000  757.517  504.678  252.839
180.20  2100.389  446.427  446.427    0.000   567.828 1262.248 1238.642   23.606     0.000  758.020  646.932  111.088
180.30  1983.181  521.655  521.655    0.000   541.548 1198.743 1198.743    0.000     0.000  739.122  647.838   91.284
180.40  2022.134  506.042  506.042    0.000   543.401 1194.500 1194.500    0.000     0.000  768.173  727.961   40.212
180.50  1992.336  502.477  502.477    0.000   579.930 1245.121 1245.121    0.000     0.000  870.919  769.783  101.136
180.60  1960.172  560.739  560.739    0.000   587.239 1149.534 1149.534    0.000     0.000  617.373  617.373    0.000
180.70  1979.324  576.792  576.792    0.000   513.962 1281.489 1281.489    0.000     0.000  819.045  819.045    0.000
180.80  1902.900  561.969  561.969    0.000   502.502 1297.610 1297.610    0.000     0.000  799.641  789.588   10.053
180.90  1952.763  545.670  545.670    0.000   505.309 1172.669 1172.669    0.000     0.000  616.771  556.352   60.419
181.00  1994.496  558.863  558.863    0.000   495.064 1109.116 1109.116    0.000     0.000  627.529  526.192  101.337
181.10  1916.325  594.565  594.565    0.000   540.069 1231.857 1231.857    0.000     0.000  777.925  616.168  161.757
181.20  1949.970  563.626  563.626    0.000   452.654 1293.157 1293.157    0.000     0.000  636.878  545.795   91.083
181.30  1943.976  584.765  584.765    0.000   444.957 1208.160 1208.160    0.000     0.000  596.061  515.132   80.929
181.40  2020.328  554.949  554.949    0.000   541.798 1172.755 1172.755    0.000     0.000  820.351  597.672  222.680
181.50  1972.261  510.690  510.690    0.000   510.799 1224.335 1217.072    7.263     0.000  737.209  514.932  222.277
181.60  1997.702  492.051  492.051    0.000   482.182 1214.220 1162.252   51.968     0.000  779.535  495.932  283.603
181.70  1912.113  533.889  533.889    0.000   485.420 1100.210 1098.394    1.816     0.000  706.949  423.447  283.502
181.80  1955.045  537.120  537.120    0.000   559.915 1240.115 1136.180  103.935     0.000  778.830  241.884  536.946
181.90  1935.005  559.999  559.999    0.000   521.909 1215.859 1175.392   40.467     0.000  809.492  191.315  618.177
182.00  1909.900  590.013  590.013    0.000   458.448 1270.897 1153.386  117.510     0.000  758.423  352.772  405.651
182.10  1944.081  507.089  507.089    0.000   490.830 1224.983 1223.167    1.816     0.000  657.587  191.315  466.272
182.20  2017.670  443.826  443.826    0.000   473.448 1236.310 1201.550   34.760     0.000  941.996  343.825  598.172
182.30  1901.735  539.766  539.766    0.000   496.410 1262.380 1190.957   71.423     0.000  616.570  241.481  375.089
182.40  1970.940  536.535  536.535    0.000   474.226 1383.781 1224.638  159.142     0.000  960.594  281.494  679.101
182.50  1998.017  495.782  495.782    0.000   334.974 1437.948 1242.707  195.240     0.000  788.582  220.872  567.710
182.60  1969.707  497.085  497.085    0.000   336.833 1463.930 1288.490  175.440     0.000  727.154  403.238  323.916
182.70  1899.821  579.335  579.335    0.000   308.255 1488.660 1356.280  132.379     0.000  747.765  332.665  415.100
182.80  1995.792  523.219  523.219    0.000   303.067 1542.227 1338.254  203.974     0.000  869.310  261.387  607.923
182.90  1973.840  527.067  527.067    0.000   320.577 1419.792 1265.880  153.911     0.000  909.022  361.518  547.503
183.00  1896.859  543.861  543.861    0.000   405.751 1363.895 1185.688  178.207     0.000  817.939  310.749  507.190
183.10  1840.886  605.151  605.151    0.000   316.645 1431.247 1249.107  182.140     0.000  869.412  372.376  497.036
183.20  1924.677  595.031  595.031    0.000   256.334 1469.596 1231.423  238.173     0.000  871.926  262.693  609.233
183.30  1934.870  595.332  595.332    0.000   248.204 1463.632 1210.800  252.832     0.000  708.559  251.836  456.723
183.40  1908.291  611.368  607.564    3.804   246.086 1431.800 1144.434  287.366     0.000  666.431  241.782  424.649
183.50  1876.000  672.320  646.983   25.337   211.025 1463.371 1184.088  279.283     0.000  726.854  209.914  516.941
183.60  1879.224  646.191  580.052   66.139   196.585 1480.313 1175.523  304.790     0.000  939.483  361.719  577.763
183.70  1878.115  621.656  570.029   51.628   251.620 1448.186 1234.534  213.652     0.000  779.031  191.315  587.716
183.80  1862.726  633.261  580.282   52.979   165.715 1470.242 1184.992  285.250     0.000  767.370  290.743  476.628
183.90  1912.890  640.298  603.957   36.341   239.818 1475.169 1189.444  285.725     0.000  900.071  373.984  526.087
184.00  1811.518  675.642  609.444   66.198   279.896 1544.511 1249.833  294.678     0.000  778.829  332.865  445.965
184.10  1872.578  610.635  551.692   58.943   240.036 1484.943 1227.361  257.582     0.000  849.406  474.417  374.988
184.20  2054.377  506.474  444.728   61.747   454.301 1347.328 1053.169  294.158     0.000  820.752  446.066  374.686
184.30  1924.350  586.613  520.573   66.040   371.594 1437.641 1142.102  295.539     0.000  891.226  384.741  506.485
184.40  1864.953  623.953  544.125   79.829   358.366 1346.768 1107.300  239.469     0.000  951.950  505.179  446.771
184.50  1898.159  627.615  554.958   72.656   366.105 1361.287 1076.945  284.342     0.000  810.398  364.434  445.964
184.60  1824.693  635.076  543.943   91.132   343.579 1413.049 1235.662  177.387     0.000  698.606  434.706  263.900
184.70  1924.371  598.343  524.602   73.740   248.552 1399.250 1196.965  202.286     0.000  708.155  455.114  253.041
184.80  1890.150  610.816  517.474   93.343   311.500 1476.329 1215.551  260.779     0.000  911.533  476.025  435.508
184.90  1882.314  663.637  582.625   81.012   219.628 1502.793 1253.819  248.974     0.000  780.240  424.854  355.386
185.00  1894.853  601.902  530.858   71.043   216.430 1449.665 1195.758  253.907     0.000  890.827  444.157  446.670
185.10  1857.644  675.070  594.441   80.629   163.251 1407.636 1220.090  187.545     0.000  768.576  382.729  385.848
185.20  1809.719  632.041  563.317   68.724   256.204 1467.606 1240.026  227.580     0.000  800.145  404.245  395.901
185.30  1938.651  653.495  576.006   77.490   328.923 1498.341 1221.820  276.521     0.000  920.483  392.481  528.002
185.40  1899.147  655.251  590.192   65.059   439.033 1447.020 1148.628  298.392     0.000 1172.416  584.801  587.615
185.50  1889.184  694.619  614.777   79.842   455.590 1406.512 1183.260  223.252     0.000 1031.972  606.618  425.354
185.60  2064.170  608.576  563.156   45.420   505.009 1342.136 1150.442  191.694     0.000 1053.588  648.239  405.349
185.70  1989.503  534.611  489.768   44.843   427.665 1357.054 1139.851  217.203     0.000 1022.524  606.820  415.704
185.80  2024.031  592.900  578.836   14.063   502.242 1333.284 1149.973  183.311     0.000  940.187  626.324  313.863
185.90  2007.150  576.565  544.589   31.976   560.953 1398.740 1204.623  194.117     0.000 1111.595  686.443  425.153
186.00  2035.496  528.655  495.953   32.701   364.240 1510.106 1199.867  310.239     0.000 1162.766  575.353  587.413
186.10  1946.455  535.780  505.737   30.043   504.453 1340.285 1058.402  281.882     0.000  930.536  453.606  476.930
186.20  1922.751  620.364  548.403   71.961   385.120 1368.600 1134.019  234.581     0.000  817.938  392.583  425.354
186.30  1922.128  589.982  547.243   42.739   306.268 1389.742 1116.380  273.363     0.000  979.293  523.779  455.514
186.40  2040.509  550.624  523.350   27.273   390.786 1547.063 1230.514  316.549     0.000  930.535  505.281  425.254
186.50  1938.666  588.815  566.176   22.638   311.672 1454.455 1155.587  298.868     0.000  879.464  332.263  547.201
186.60  1869.684  605.961  563.154   42.807   343.666 1428.083 1196.444  231.639     0.000  889.015  453.305  435.710
186.70  1877.440  538.049  502.937   35.111   291.008 1479.793 1171.152  308.641     0.000  836.838  421.436  415.402
186.80  1902.035  632.729  564.823   67.906   244.618 1400.457 1142.707  257.750     0.000  807.381  412.690  394.691
186.90  1808.863  655.904  589.137   66.767   203.113 1579.275 1309.416  269.860     0.000  908.620  462.353  446.267
187.00  1890.536  597.405  534.288   63.117   316.041 1509.506 1248.246  261.260     0.000  969.746  533.129  436.617
187.10  1838.259  607.464  557.824   49.640   245.821 1511.391 1252.080  259.311     0.000  958.282  573.341  384.940
187.20  1889.122  635.169  564.064   71.105   266.140 1495.438 1167.342  328.096     0.000  838.046  330.856  507.190
187.30  1943.341  543.547  513.168   30.379   183.656 1467.045 1147.851  319.194     0.000  828.797  301.098  527.700
187.40  2052.944  511.027  483.046   27.981   261.043 1394.447 1156.365  238.082     0.000  877.956  350.660  527.296
187.50  1954.476  606.665  541.843   64.822   222.081 1508.675 1172.882  335.793     0.000  948.732  350.258  598.474
187.60  1908.015  610.335  561.942   48.393   258.360 1395.802 1126.325  269.477     0.000  970.449  340.909  629.541
187.70  1815.733  596.319  556.663   39.656   185.512 1446.417 1234.488  211.929     0.000  859.459  260.581  598.877
187.80  1848.120  581.575  543.323   38.252    64.419 1366.397 1139.421  226.976     0.000  668.045  201.067  466.978
187.90  1901.677  573.271  536.597   36.674   147.254 1426.917 1116.551  310.366     0.000  716.400  331.057  385.344
188.00  1895.709  580.175  522.197   57.978   235.189 1254.677 1033.845  220.832     0.000  586.310  292.049  294.261
188.10  2014.667  638.588  584.496   54.092   258.230 1360.511 1152.215  208.296     0.000  756.510  483.061  273.449
188.20  1821.797  692.399  637.171   55.228   210.548 1474.863 1266.740  208.123     0.000  616.770  322.610  294.160
188.30  1864.765  671.629  631.226   40.403   130.954 1404.306 1118.926  285.380     0.000  546.297  140.343  405.954
188.40  1859.975  637.877  591.741   46.136   232.076 1370.066 1161.726  208.340     0.000  706.849  351.463  355.386
188.50  1764.815  686.492  625.681   60.811   179.245 1399.512 1172.367  227.145     0.000  565.902  261.286  304.616
188.60  1828.620  648.601  593.555   55.047   225.377 1355.763 1187.546  168.217     0.000  638.387  333.872  304.516
188.70  1872.258  669.773  614.396   55.376   154.086 1323.770 1128.917  194.853     0.000  566.506  424.553  141.953
188.80  1801.920  652.133  605.384   46.749   158.495 1399.810 1170.893  228.917     0.000  495.730  292.854  202.877
188.90  1892.086  643.222  594.176   49.046   262.291 1417.698 1242.002  175.696     0.000  597.066  282.296  314.770
189.00  1847.184  622.229  570.820   51.409   205.619 1297.824 1112.875  184.948     0.000  485.374  272.746  212.628
189.10  1990.952  563.601  508.016   55.585   212.884 1435.911 1203.491  232.420     0.000  719.417  455.416  264.001
189.20  1914.166  604.641  552.288   52.353   183.916 1360.947 1173.923  187.023     0.000  596.363  362.824  233.539
189.30  1982.642  553.138  502.457   50.681   248.682 1341.929 1139.252  202.677     0.000  618.180  333.871  284.309
189.40  2047.432  528.151  477.865   50.285   165.540 1325.195 1177.642  147.553     0.000  566.003  383.435  182.569
189.50  1987.681  608.287  530.244   78.043   188.110 1499.457 1323.891  175.566     0.000  666.837  311.451  355.386
189.60  1993.097  595.098  525.688   69.410   112.236 1402.454 1258.183  144.270     0.000  577.061  252.137  324.924
189.70  2070.635  524.720  462.036   62.685   260.912 1237.477 1116.121  121.356     0.000  616.169  362.322  253.847
189.80  2014.537  554.201  489.314   64.887   323.603 1302.580 1179.365  123.215     0.000  547.304  171.610  375.694
189.90  1973.986  526.081  469.945   56.136   270.601 1284.690 1109.722  174.968     0.000  699.110  323.416  375.694
190.00  1903.275  581.606  508.813   72.793   265.371 1375.607 1188.366  187.241     0.000  688.252  414.097  274.155
190.10  1867.716  565.117  513.064   52.052   236.615 1262.810 1108.984  153.825     0.000  667.138  251.031  416.108
190.20  2073.439  495.585  436.972   58.613   226.544 1367.697 1156.759  210.938     0.000  687.848  281.794  406.054
190.30  1927.418  591.209  544.418   46.791   249.807 1387.758 1225.549  162.209     0.000  575.554  392.784  182.770
190.40  2021.165  453.527  414.331   39.196   249.201 1335.053 1156.888  178.165     0.000  677.495  373.080  304.415
190.50  2002.735  423.713  393.465   30.248   170.775 1336.223 1136.787  199.437     0.000  505.682  180.758  324.924
190.60  1912.047  465.587  460.303    5.284   217.597 1354.245 1077.552  276.693     0.000  738.417  231.125  507.292
190.70  2012.684  468.750  447.670   21.079   250.498 1339.323 1095.231  244.092     0.000  738.114  312.054  426.060
190.80  2038.901  433.599  433.599    0.000   276.308 1291.347 1046.729  244.618     0.000  484.971  292.249  192.723
190.90  1940.322  482.092  466.874   15.218   192.911 1231.899  990.567  241.332     0.000  485.073  200.764  284.309
191.00  2008.104  480.880  469.467   11.414   136.962 1389.353 1039.895  349.458     0.000  535.641  119.735  415.906
191.10  1872.227  520.703  491.319   29.384   168.959 1411.226 1166.046  245.180     0.000  423.243  220.267  202.977
191.20  2008.767  466.580  429.420   37.160   302.119 1448.275 1253.037  195.239     0.000  738.116  443.653  294.463
191.30  2040.282  462.485  412.124   50.362   313.488 1354.589 1169.725  184.865     0.000  534.635  331.759  202.877
191.40  2115.599  419.659  419.659    0.000   298.530 1529.201 1253.162  276.039     0.000  707.853  362.923  344.930
191.50  2049.038  455.520  455.520    0.000   219.406 1470.159 1188.582  281.577     0.000  617.376  252.037  365.338
191.60  1981.762  457.073  457.073    0.000   266.495 1323.168 1116.989  206.179     0.000  768.577  403.037  365.540
191.70  1986.682  416.531  416.531    0.000   264.376 1307.553 1090.953  216.600     0.000  637.179  292.551  344.628
191.80  1997.437  455.707  455.707    0.000   230.611 1367.701 1105.877  261.824     0.000  476.026  212.025  264.001
191.90  1978.549  422.592  422.592    0.000   187.244 1409.280 1195.664  213.616     0.000  636.776  302.403  334.373
192.00  1937.193  409.589  409.589    0.000   192.392 1438.042 1196.755  241.287     0.000  556.252  180.558  375.694
192.10  1947.573  480.438  480.438    0.000   216.257 1355.026 1101.761  253.264     0.000  645.824  270.836  374.988
192.20  1937.990  542.125  535.346    6.779   282.529 1242.748 1070.979  171.769     0.000  565.698  373.077  192.621
192.30  1967.946  605.044  570.198   34.846   281.838 1362.380 1206.133  156.247     0.000  587.215  303.108  284.107
192.40  1922.416  592.592  592.592    0.000   349.589 1339.597 1204.058  135.539     0.000  617.375  454.913  162.462
192.50  1856.739  565.468  564.877    0.591   300.390 1303.065 1191.697  111.369     0.000  505.482  373.683  131.799
192.60  1891.267  525.757  525.757    0.000   416.730 1323.297 1193.595  129.702     0.000  767.973  595.458  172.515
192.70  1912.604  464.832  464.832    0.000   326.845 1396.571 1284.509  112.063     0.000  707.654  585.807  121.847
192.80  1953.147  495.560  495.560    0.000   336.014 1286.031 1179.462  106.569     0.000  878.361  746.361  132.000
192.90  1950.371  506.584  506.584    0.000   367.612 1233.026 1163.333   69.693     0.000  627.932  465.470  162.462
193.00  2011.380  514.582  514.582    0.000   315.732 1442.237 1326.283  115.954     0.000  627.128  515.435  111.693
193.10  1914.188  551.993  551.993    0.000   378.629 1195.672 1122.348   73.325     0.000  708.055  525.688  182.367
193.20  1928.881  496.573  495.291    1.283   273.145 1287.578 1175.518  112.060     0.000  678.198  424.351  253.847
193.30  1950.026  572.258  572.258    0.000   354.124 1433.673 1326.366  107.307     0.000  597.068  475.222  121.847
193.40  1960.990  518.058  518.058    0.000   352.868 1338.941 1245.426   93.515     0.000  597.671  485.978  111.693
193.50  2015.945  477.235  477.235    0.000   491.224 1266.059 1174.316   91.743     0.000  770.086  638.086  132.000
193.60  1978.768  517.379  517.379    0.000   363.638 1435.482 1297.222  138.260     0.000  707.755  616.370   91.385
193.70  1991.868  541.859  541.859    0.000   486.806 1303.579 1209.977   93.602     0.000  748.269  595.961  152.308
193.80  1963.453  499.023  499.023    0.000   479.629 1349.788 1231.328  118.460     0.000  689.357  537.250  152.107
193.90  1929.760  520.277  520.277    0.000   442.017 1379.016 1309.452   69.564     0.000  830.102  616.870  213.232
194.00  1955.105  570.355  570.355    0.000   349.801 1374.693 1278.977   95.716     0.000  627.026  495.025  132.000
194.10  1954.218  465.508  465.508    0.000   430.647 1261.691 1137.525  124.167     0.000  699.411  455.718  243.693
194.20  2031.527  473.275  453.069   20.206   487.500 1343.141 1171.332  171.809     0.000 1134.318  951.548  182.770
194.30  1991.109  504.141  464.725   39.415   480.192 1374.524 1215.812  158.712     0.000  809.896  596.765  213.131
194.40  2029.104  436.621  436.621    0.000   354.863 1419.531 1234.406  185.125     0.000  749.677  465.369  284.309
194.50  2052.165  463.404  463.404    0.000   437.564 1340.629 1209.289  131.341     0.000  607.019  465.066  141.953
194.60  1952.609  443.618  443.618    0.000   398.357 1270.807 1118.237  152.570     0.000  558.262  355.185  203.078
194.70  1933.779  426.092  422.545    3.547   463.679 1164.973 1025.286  139.687     0.000  556.654  282.499  274.155
194.80  1954.572  504.395  495.783    8.611   428.055 1196.875 1076.212  120.662     0.000  678.599  354.380  324.219
194.90  1934.905  495.402  495.402    0.000   429.262 1322.861 1191.175  131.686     0.000  537.150  181.765  355.386
195.00  1941.373  522.149  513.354    8.794   335.536 1334.017 1221.137  112.880     0.000  688.453  373.683  314.770
195.10  2018.237  494.935  485.496    9.439   309.205 1382.648 1243.179  139.469     0.000  606.617  454.309  152.308
195.20  1935.822  495.861  490.547    5.313   327.447 1292.513 1158.878  133.635     0.000  668.146  556.453  111.693
195.30  2010.194  415.889  415.889    0.000   370.290 1205.347 1076.558  128.789     0.000  646.328  412.889  233.439
195.40  1874.045  528.792  528.792    0.000   402.157 1323.554 1199.129  124.425     0.000  667.138  535.138  132.000
195.50  1907.883  569.995  537.946   32.049   374.572 1416.504 1255.244  161.260     0.000  566.704  445.260  121.443
195.60  2060.097  562.147  536.877   25.270   327.489 1347.371 1241.017  106.354     0.000  697.398  545.190  152.207
195.70  1952.225  473.447  473.447    0.000   377.775 1248.193 1113.521  134.672     0.000  586.410  373.279  213.131
195.80  1932.446  503.665  503.665    0.000   379.375 1381.703 1209.331  172.372     0.000  556.049  373.279  182.770
195.90  1989.937  456.936  456.936    0.000   339.516 1431.245 1234.924  196.321     0.000  504.677  321.907  182.770
196.00  1898.118  513.726  513.726    0.000   295.281 1305.092 1145.130  159.963     0.000  545.493  464.262   81.231
196.10  1986.631  564.942  564.942    0.000   468.777 1366.189 1258.882  107.308     0.000  699.612  486.381  213.232
196.20  1943.044  450.191  450.191    0.000   449.671 1259.395 1197.657   61.739     0.000  717.205  565.098  152.107
196.30  2031.325  525.789  525.789    0.000   555.202 1178.070 1094.368   83.702     0.000 1074.599  912.541  162.059
196.40  1935.244  507.269  507.269    0.000   524.593 1424.640 1304.276  120.364     0.000  931.139  678.098  253.041
196.50  1930.008  545.213  545.213    0.000   451.529 1324.895 1182.654  142.241     0.000  778.227  606.518  171.709
196.60  1958.957  490.185  490.185    0.000   449.493 1421.865 1332.197   89.668     0.000  929.932  656.381  273.551
196.70  2014.777  511.840  511.840    0.000   371.159 1401.681 1260.824  140.857     0.000  869.713  727.861  141.852
196.80  1905.106  567.811  560.665    7.146   381.404 1448.068 1311.578  136.490     0.000  971.453  646.730  324.723
196.90  1995.071  554.669  545.691    8.978   390.690 1423.636 1279.710  143.926     0.000  950.438  666.835  283.603
197.00  1928.726  614.609  607.463    7.146   424.635 1388.362 1258.918  129.443     0.000  770.386  517.043  253.343
197.10  2016.626  506.494  497.333    9.161   569.983 1291.515 1179.884  111.631     0.000  869.107  453.705  415.402
197.20  1901.340  505.097  505.097    0.000   452.697 1269.944 1138.253  131.692     0.000  829.702  607.021  222.681
197.30  1877.805  530.564  519.388   11.177   435.834 1385.980 1250.529  135.452     0.000  922.391  648.438  273.953
197.40  1877.777  556.912  551.416    5.497   477.729 1348.195 1224.285  123.909     0.000  911.234  515.535  395.700
197.50  1899.577  580.063  577.470    2.593   437.697 1307.246 1184.201  123.045     0.000  851.115  475.421  375.694
197.60  1854.909  569.106  569.106    0.000   481.449 1310.148 1187.536  122.612     0.000  881.578  546.500  335.078
197.70  1956.682  568.161  568.161    0.000   381.352 1383.861 1273.786  110.074     0.000  912.240  689.257  222.982
197.80  1923.684  581.397  581.397    0.000   461.427 1260.433 1147.764  112.668     0.000  860.263  586.713  273.550
197.90  1990.243  457.593  457.593    0.000   454.511 1356.017 1238.852  117.165     0.000  678.500  394.192  284.309
198.00  2006.323  462.269  459.703    2.565   458.488 1411.968 1300.554  111.415     0.000  727.460  626.122  101.337
198.10  2009.829  487.150  487.150    0.000   437.130 1271.105 1165.268  105.837     0.000  719.115  567.009  152.107
198.20  1956.998  473.944  473.944    0.000   362.379 1284.424 1180.921  103.503     0.000  760.335  526.795  233.539
198.30  1872.404  533.278  533.278    0.000   443.704 1338.083 1256.370   81.713     0.000  889.218  605.815  283.404
198.40  1837.544  477.071  477.071    0.000   440.289 1269.638 1202.452   67.186     0.000  860.868  576.760  284.107
198.50  2035.882  360.998  360.998    0.000   422.481 1305.264 1223.118   82.145     0.000  940.491  534.335  406.155
198.60  1910.908  398.908  398.908    0.000   425.806 1265.445 1208.376   57.069     0.000  800.145  394.795  405.350
198.70  2016.799  414.456  414.456    0.000   540.461 1300.681 1218.969   81.713     0.000 1021.016  616.371  404.645
198.80  2039.902  427.713  427.713    0.000   482.787 1273.094 1156.579  116.515     0.000 1134.117  779.034  355.083
198.90  1964.828  490.981  490.981    0.000   465.968 1324.976 1255.974   69.002     0.000  880.170  575.956  304.213
199.00  2053.921  439.802  439.802    0.000   440.544 1444.958 1385.035   59.923     0.000 1000.205  636.679  363.526
199.10  1975.261  472.317  472.317    0.000   420.876 1419.929 1318.242  101.687     0.000  828.595  595.661  232.935
199.20  1980.970  445.459  445.459    0.000   339.852 1323.121 1262.982   60.139     0.000  718.712  567.009  151.703
199.30  1975.153  457.349  457.349    0.000   310.674 1346.552 1269.035   77.517     0.000  789.791  678.098  111.693
199.40  1925.470  453.997  453.997    0.000   294.284 1371.457 1326.061   45.396     0.000  828.998  707.354  121.645
199.50  2029.597  491.278  491.278    0.000   297.923 1434.363 1368.733   65.630     0.000 1053.390  819.850  233.539
199.60  1936.500  522.610  522.610    0.000   359.698 1298.306 1190.567  107.740     0.000  656.483  565.199   91.284
199.70  1924.267  432.798  426.569    6.229   274.529 1368.762 1210.053  158.709     0.000  678.098  637.483   40.616
199.80  1941.568  398.756  383.676   15.080   307.082 1378.726 1222.176  156.550     0.000  818.543  636.075  182.468
199.90  1975.945  444.679  439.732    4.947   275.219 1367.136 1196.751  170.385     0.000  666.436  554.844  111.592
200.00  1880.502  492.047  492.047    0.000   242.322 1310.633 1157.500  153.133     0.000  708.660  485.577  223.084
200.10  1863.199  571.337  571.154    0.183   349.581 1365.802 1220.407  145.395     0.000  849.506  545.595  303.911
200.20  1963.378  511.492  509.293    2.198   343.441 1287.589 1149.716  137.873     0.000  616.570  353.174  263.396
200.30  1958.575  586.729  576.500   10.229   488.579 1190.700 1094.420   96.281     0.000  870.116  636.880  233.237
200.40  1878.212  562.227  552.700    9.527   311.664 1357.970 1221.743  136.226     0.000  859.761  667.341  192.420
200.50  1878.139  531.318  522.340    8.978   313.178 1374.098 1207.563  166.536     0.000  859.862  606.418  253.444
200.60  1820.547  558.615  544.324   14.291   321.131 1397.446 1218.761  178.686     0.000  859.558  535.843  323.716
200.70  1882.183  532.690  518.033   14.657   423.295 1304.667 1160.140  144.527     0.000  758.424  636.678  121.746
200.80  1833.325  535.826  512.557   23.269   255.548 1391.091 1239.041  152.051     0.000  758.825  515.837  242.988
200.90  1821.581  518.483  518.483    0.000   292.645 1341.072 1232.296  108.776     0.000  888.815  595.661  293.154
201.00  1756.664  571.580  544.464   27.116   232.074 1330.866 1156.463  174.403     0.000  647.133  353.576  293.557
201.10  1843.169  535.610  522.222   13.389   290.525 1384.219 1167.576  216.644     0.000  858.251  494.624  363.627
201.20  1787.710  525.653  525.653    0.000   272.324 1283.480 1071.290  212.190     0.000  830.306  495.932  334.374
201.30  1807.831  548.642  548.642    0.000   300.120 1258.492 1156.503  101.989     0.000  736.909  423.849  313.060
201.40  1749.568  564.104  564.104    0.000   221.181 1291.737 1148.029  143.707     0.000  616.269  231.730  384.539
201.50  1691.310  550.801  550.801    0.000   204.059 1267.136 1093.855  173.281     0.000  584.901  232.031  352.870
201.60  1680.752  547.557  547.557    0.000   298.828 1248.851 1115.131  133.720     0.000  938.277  342.417  595.860
201.70  1761.942  569.904  569.904    0.000   323.297 1255.900 1095.202  160.699     0.000  908.620  362.524  546.096
201.80  1932.570  497.035  497.035    0.000   362.206 1234.158 1190.577   43.580     0.000  725.245  260.784  464.461
201.90  1938.387  403.937  403.937    0.000   451.437 1207.266 1189.107   18.158     0.000  747.064  352.571  394.493
202.00  1956.000  485.769  485.769    0.000   492.427 1201.600 1201.600    0.000     0.000  947.628  663.722  283.906
202.10  1862.614  436.151  436.151    0.000   439.294 1261.049 1241.075   19.974     0.000  789.188  443.956  345.232
202.20  1882.645  531.853  531.853    0.000   493.247 1090.748 1090.748    0.000     0.000  889.419  452.903  436.516
202.30  1804.812  469.716  469.716    0.000   423.724 1075.916 1075.916    0.000     0.000  554.341  310.749  243.592
202.40  1752.040  534.845  534.845    0.000   445.560 1112.103 1108.471    3.632     0.000  685.537  413.092  272.445
202.50  1809.044  581.339  581.339    0.000   393.596 1225.633 1194.764   30.869     0.000  566.405  414.701  151.705
202.60  1860.178  557.243  557.243    0.000   354.727 1245.788 1223.998   21.790     0.000  759.027  586.512  172.515
202.70  1814.891  543.924  543.924    0.000   367.871 1176.649 1171.202    5.448     0.000  698.004  525.388  172.616
202.80  1830.204  559.978  559.978    0.000   337.646 1269.913 1226.333   43.580     0.000  839.755  535.743  304.012
202.90  1717.391  557.226  557.226    0.000   347.592 1131.601 1124.338    7.263     0.000  606.014  352.973  253.041
203.00  1836.806  544.580  544.580    0.000   334.838 1312.795 1180.239  132.556     0.000  637.783  313.363  324.420
203.10  1803.046  533.491  533.491    0.000   410.585 1189.232 1145.652   43.580     0.000  596.162  252.238  343.923
203.20  1778.923  530.403  530.403    0.000   236.570 1321.313 1174.534  146.779     0.000  545.694  231.730  313.964
203.30  1778.198  585.114  585.114    0.000   277.947 1438.946 1275.868  163.078     0.000  425.357  130.995  294.362
203.40  1707.090  596.081  596.081    0.000   256.760 1272.242 1209.337   62.906     0.000  699.611  263.398  436.214
203.50  1742.842  528.955  528.955    0.000   228.097 1201.295 1162.471   38.823     0.000  445.765  181.765  264.001
203.60  1854.796  516.529  516.529    0.000   235.272 1264.976 1175.960   89.015     0.000  709.462  304.214  405.248
203.70  1762.909  555.003  555.003    0.000   277.515 1278.557 1252.143   26.415     0.000  698.406  393.790  304.616
203.80  1798.196  514.869  513.953    0.916   291.128 1211.370 1179.377   31.993     0.000  576.962  272.546  304.415
203.90  1785.784  508.711  507.795    0.916   190.785 1363.076 1265.628   97.448     0.000  638.486  283.907  354.580
204.00  1739.039  633.564  633.564    0.000   182.441 1494.206 1340.079  154.128     0.000  719.115  303.008  416.108
204.10  1691.166  603.407  603.407    0.000   108.128 1384.650 1166.886  217.764     0.000  537.350  182.368  354.983
204.20  1735.863  597.837  595.272    2.565   182.966 1444.570 1301.209  143.362     0.000  679.506  364.735  314.770
204.30  1706.664  600.484  598.835    1.649   198.399 1374.871 1232.290  142.581     0.000  617.577  343.623  273.953
204.40  1739.450  641.187  636.790    4.397   196.626 1413.916 1276.996  136.921     0.000  618.984  375.492  243.492
204.50  1640.698  608.124  606.659    1.466   203.761 1411.618 1266.831  144.786     0.000  658.796  364.333  294.463
204.60  1633.145  627.998  621.290    6.708   201.340 1410.758 1224.556  186.202     0.000  506.387  272.948  233.438
204.70  1619.196  675.349  675.349    0.000   138.911 1399.345 1212.797  186.549     0.000  759.832  384.239  375.593
204.80  1706.407  631.639  630.906    0.733   306.355 1389.534 1237.830  151.704     0.000  749.175  475.021  274.155
204.90  1652.954  644.210  639.813    4.397   286.630 1395.499 1237.830  157.668     0.000  830.003  546.098  283.906
205.00  1695.416  595.887  595.887    0.000   318.065 1288.581 1147.858  140.723     0.000  748.370  373.281  375.089
205.10  1754.253  611.451  611.451    0.000   217.206 1442.966 1218.329  224.637     0.000  759.429  323.316  436.113
205.20  1814.885  565.215  565.215    0.000   267.400 1420.485 1205.011  215.474     0.000  678.499  242.286  436.214
205.30  1877.677  610.264  610.264    0.000   308.605 1257.330 1115.003  142.327     0.000  669.352  273.351  396.001
205.40  1785.215  626.761  626.761    0.000   283.744 1235.358 1082.226  153.132     0.000  709.967  344.428  365.540
205.50  1792.330  587.237  587.237    0.000   333.501 1250.884 1207.304   43.580     0.000  547.505  242.889  304.616
205.60  1766.728  549.694  549.694    0.000   255.811 1170.773 1097.061   73.712     0.000  516.540  222.380  294.160
205.70  1784.343  547.631  547.631    0.000   248.894 1364.324 1210.070  154.254     0.000  515.133  241.280  273.852
205.80  1887.930  553.385  553.385    0.000   317.504 1413.440 1286.767  126.672     0.000  637.985  384.239  253.746
205.90  1870.659  593.633  593.633    0.000   294.031 1373.277 1280.543   92.734     0.000  760.335  344.026  416.309
206.00  1835.753  497.442  497.442    0.000   302.243 1271.248 1184.999   86.249     0.000  648.541  333.872  314.670
206.10  1954.752  455.288  455.288    0.000   414.953 1244.310 1196.451   47.859     0.000  760.133  404.747  355.386
206.20  1917.387  490.406  490.406    0.000   503.191 1193.247 1141.627   51.620     0.000  779.838  475.423  304.415
206.30  1816.176  556.150  556.150    0.000   425.629 1243.913 1214.385   29.529     0.000  770.690  567.612  203.078
206.40  1806.551  614.911  614.911    0.000   375.826 1321.519 1204.313  117.206     0.000  709.464  506.387  203.078
206.50  1725.524  575.202  575.202    0.000   302.500 1306.350 1237.089   69.261     0.000  667.341  433.802  233.539
206.60  1825.566  562.978  562.978    0.000   357.579 1257.150 1233.544   23.606     0.000  699.512  405.150  294.362
206.70  1827.498  594.971  594.971    0.000   394.848 1182.615 1164.457   18.158     0.000  547.304  323.919  223.385
206.80  1840.847  540.166  540.166    0.000   391.040 1249.497 1214.996   34.501     0.000  516.742  293.457  223.285
206.90  1789.190  544.406  544.406    0.000   396.665 1165.410 1165.410    0.000     0.000  658.594  425.257  233.338
207.00  1857.870  467.953  467.953    0.000   417.804 1214.865 1167.653   47.212     0.000  525.589  322.511  203.078
207.10  1816.395  473.043  473.043    0.000   354.900 1315.349 1253.610   61.739     0.000  769.483  576.761  192.722
207.20  1787.032  566.550  566.550    0.000   370.853 1195.502 1166.449   29.053     0.000  809.897  688.252  121.645
207.30  1865.492  517.073  517.073    0.000   368.565 1167.699 1136.787   30.912     0.000  608.126  354.783  253.344
207.40  1830.389  494.322  494.322    0.000   315.691 1218.453 1198.479   19.974     0.000  577.364  333.671  243.693
207.50  1813.819  510.556  510.556    0.000   384.088 1189.618 1176.907   12.711     0.000  587.518  394.594  192.924
207.60  1827.839  525.211  525.211    0.000   437.615 1177.863 1177.863    0.000     0.000  558.061  243.291  314.770
207.70  1827.599  561.373  561.373    0.000   414.822 1117.812 1117.812    0.000     0.000  598.475  273.753  324.723
207.80  1782.875  632.095  632.095    0.000   391.736 1163.507 1138.085   25.422     0.000  679.104  374.487  304.616
207.90  1833.915  529.740  529.740    0.000   357.627 1313.218 1220.615   92.603     0.000  638.990  344.528  294.462
208.00  2006.046  581.849  581.849    0.000   311.498 1371.630 1243.443  128.187     0.000  892.737  385.043  507.694
208.10  1908.744  552.943  552.943    0.000   389.403 1278.381 1216.297   62.084     0.000  709.967  405.351  304.616
208.20  1847.386  536.572  536.572    0.000   298.529 1319.753 1205.183  114.570     0.000  730.275  425.659  304.616
208.30  1875.820  570.195  570.195    0.000   442.323 1252.227 1214.830   37.397     0.000  688.855  404.547  284.309
208.40  1791.630  593.525  593.525    0.000   317.546 1294.981 1171.896  123.084     0.000  588.422  354.984  233.438
208.50  1737.566  639.821  639.821    0.000   378.984 1279.289 1177.991  101.297     0.000  648.642  486.180  162.462
208.60  1759.513  626.593  626.593    0.000   371.886 1321.053 1223.128   97.925     0.000  537.150  425.659  111.491
208.70  1741.862  622.816  622.816    0.000   346.604 1305.565 1186.026  119.539     0.000  740.429  649.044   91.385
208.80  1665.703  646.147  646.147    0.000   398.481 1337.039 1242.315   94.724     0.000  688.653  658.292   30.361
208.90  1720.372  647.218  647.218    0.000   382.267 1278.813 1186.725   92.088     0.000  648.340  587.518   60.822
209.00  1663.580  654.743  654.743    0.000   509.028 1215.170 1145.824   69.346     0.000  577.464  486.381   91.083
209.10  1707.803  621.957  621.957    0.000   451.912 1203.801 1125.503   78.297     0.000  719.719  344.227  375.492
209.20  1848.588  524.892  524.892    0.000   462.469 1370.896 1259.353  111.543     0.000  698.406  414.097  284.309
209.30  1750.661  532.729  532.729    0.000   331.038 1241.375 1175.011   66.364     0.000  568.315  304.415  263.900
209.40  1814.464  461.943  461.943    0.000   442.493 1129.830 1076.524   53.306     0.000  536.949  293.457  243.492
209.50  1872.369  444.090  444.090    0.000   392.126 1228.746 1175.092   53.653     0.000  748.973  424.452  324.521
209.60  1880.656  525.058  525.058    0.000   360.255 1282.915 1216.683   66.232     0.000  718.311  261.588  456.723
209.70  1691.629  636.112  636.112    0.000   360.560 1229.477 1152.912   76.565     0.000  608.428  344.629  263.799
209.80  1694.577  599.269  599.269    0.000   353.993 1248.150 1152.521   95.630     0.000  466.575  304.214  162.361
209.90  1773.887  553.488  553.488    0.000   360.520 1255.804 1182.394   73.411     0.000  495.528  343.623  151.905
210.00  1770.048  482.678  482.678    0.000   317.155 1107.824 1058.927   48.897     0.000  637.884  526.594  111.289
210.10  1795.292  590.894  585.552    5.342   338.125 1313.350 1193.246  120.104     0.000  567.712  435.813  131.900
210.20  1788.662  569.263  569.263    0.000   376.865 1250.927 1173.410   77.517     0.000  486.180  476.026   10.154
210.30  1765.514  604.087  604.087    0.000   275.651 1270.205 1181.102   89.104     0.000  435.913  435.913    0.000
210.40  1769.289  573.832  573.648    0.183   360.045 1309.764 1225.937   83.827     0.000  638.488  547.103   91.385
210.50  1628.971  626.545  626.545    0.000   355.767 1253.128 1168.088   85.040     0.000  415.505  385.043   30.462
210.60  1779.543  557.932  557.932    0.000   355.203 1261.825 1173.240   88.585     0.000  526.996  506.689   20.308
210.70  1672.705  601.533  601.533    0.000   240.294 1263.940 1206.482   57.458     0.000  456.120  435.813   20.308
210.80  1656.830  643.696  643.696    0.000   285.947 1247.858 1207.218   40.640     0.000  487.185  466.877   20.308
210.90  1714.411  574.332  574.332    0.000   390.520 1146.211 1103.237   42.974     0.000  506.889  476.629   30.260
211.00  1773.270  575.166  575.166    0.000   291.612 1261.301 1212.362   48.939     0.000  415.505  415.505    0.000
211.10  1866.739  561.482  561.482    0.000   415.903 1306.610 1255.638   50.972     0.000  638.890  628.736   10.154
211.20  1810.387  543.774  543.774    0.000   326.238 1267.829 1178.725   89.104     0.000  568.215  558.061   10.154
211.30  1803.396  554.588  553.855    0.733   339.644 1314.216 1235.963   78.252     0.000  456.925  446.771   10.154
211.40  1778.025  529.924  529.924    0.000   341.116 1327.749 1258.575   69.174     0.000  466.475  436.013   30.462
211.50  1788.189  549.109  549.109    0.000   412.791 1296.668 1203.327   93.342     0.000  527.197  476.428   50.769
211.60  1807.095  559.080  559.080    0.000   313.484 1226.975 1154.775   72.200     0.000  537.351  486.582   50.769
211.70  1799.145  525.127  522.562    2.565   320.097 1189.189 1133.981   55.208     0.000  405.250  374.889   30.361
211.80  1749.289  521.612  521.612    0.000   371.717 1194.808 1142.668   52.140     0.000  537.754  517.446   20.308
211.90  1803.118  553.515  553.515    0.000   424.982 1170.601 1109.167   61.434     0.000  547.706  537.552   10.154
212.00  1682.441  540.386  540.386    0.000   349.068 1155.981 1073.406   82.575     0.000  435.813  405.351   30.462
212.10  1724.967  535.399  535.399    0.000   395.114 1170.419 1112.054   58.365     0.000  487.185  456.724   30.462
212.20  1796.335  527.615  525.783    1.832   385.342 1280.710 1217.935   62.775     0.000  557.759  476.528   81.231
212.30  1701.121  521.811  521.811    0.000   336.182 1283.873 1216.645   67.228     0.000  547.103  445.564  101.539
212.40  1734.500  527.047  522.255    4.792   390.962 1304.100 1219.320   84.780     0.000  638.286  567.209   71.077
212.50  1737.052  538.703  529.430    9.273   316.858 1273.842 1188.067   85.775     0.000  547.304  455.919   91.385
212.60  1709.116  512.361  512.361    0.000   446.340 1179.895 1125.765   54.129     0.000  588.221  415.706  172.515
212.70  1722.461  583.588  583.588    0.000   320.232 1243.018 1167.402   75.615     0.000  649.044  557.659   91.385
212.80  1640.203  667.579  665.214    2.365   303.064 1289.315 1205.097   84.218     0.000  558.463  396.001  162.462
212.90  1607.263  613.708  613.708    0.000   406.830 1178.033 1067.960  110.073     0.000  557.659  425.659  132.000
213.00  1628.634  585.206  581.856    3.350   364.504 1194.938 1084.393  110.546     0.000  577.967  466.274  111.693
213.10  1607.333  576.397  575.481    0.916   345.217 1203.885 1147.942   55.942     0.000  568.114  456.522  111.592
213.20  1648.811  629.056  626.308    2.748   359.051 1239.119 1132.029  107.090     0.000  588.623  405.853  182.770
213.30  1620.186  678.597  678.597    0.000   318.284 1254.810 1181.360   73.450     0.000  699.410  436.014  263.396
213.40  1683.882  659.692  655.295    4.397   331.338 1371.855 1244.618  127.236     0.000  689.358  496.535  192.823
213.50  1723.122  599.706  598.424    1.282   317.032 1348.934 1195.977  152.958     0.000  719.518  516.440  203.078
213.60  1652.049  639.469  599.190   40.279   293.732 1324.080 1167.834  156.245     0.000  618.784  496.937  121.847
213.70  1701.251  630.435  630.435    0.000   328.615 1271.547 1160.354  111.194     0.000  618.381  425.458  192.924
213.80  1642.900  639.951  639.951    0.000   295.283 1348.586 1216.208  132.378     0.000  568.013  294.261  273.752
213.90  1715.022  605.280  591.539   13.741   309.598 1337.956 1189.234  148.722     0.000  750.784  395.398  355.386
214.00  1669.423  631.800  623.921    7.878   250.929 1377.340 1254.516  122.824     0.000  860.063  464.465  395.598
214.10  1733.997  617.934  596.443   21.491   289.706 1355.595 1246.518  109.077     0.000  821.258  557.257  264.001
214.20  1550.818  658.254  638.016   20.238   275.482 1268.258 1120.962  147.296     0.000  811.807  466.676  345.131
214.30  1756.308  520.384  510.856    9.527   244.302 1263.249 1159.532  103.716     0.000  669.151  405.150  264.001
214.40  1764.009  608.873  586.703   22.169   333.631 1330.995 1229.010  101.985     0.000  800.849  567.310  233.539
214.50  1720.977  544.371  526.599   17.772   311.969 1279.423 1165.804  113.619     0.000  689.459  486.381  203.078
214.60  1601.751  590.510  590.510    0.000   380.018 1213.965 1096.499  117.466     0.000  577.766  212.226  365.540
214.70  1648.460  575.693  552.359   23.334   368.007 1295.719 1158.019  137.699     0.000  770.689  425.659  345.030
214.80  1750.826  584.525  582.510    2.015   368.216 1327.106 1228.103   99.003     0.000  800.344  415.505  384.840
214.90  1689.345  561.992  561.992    0.000   344.141 1298.093 1178.683  119.410     0.000  901.584  424.452  477.132
215.00  1677.045  592.866  592.866    0.000   422.519 1302.465 1218.160   84.306     0.000  972.661  505.683  466.978
215.10  1671.964  643.832  643.832    0.000   240.035 1355.461 1218.588  136.874     0.000  760.938  466.475  294.462
215.20  1789.290  585.107  585.107    0.000   391.480 1373.493 1251.101  122.392     0.000 1084.452  374.487  709.965
215.30  1721.064  562.855  562.855    0.000   508.988 1180.847 1145.528   35.319     0.000 1003.424  465.470  537.954
215.40  1820.406  589.480  589.480    0.000   420.923 1209.332 1132.684   76.648     0.000  820.553  435.008  385.545
215.50  1706.406  596.568  596.568    0.000   248.419 1353.949 1206.353  147.597     0.000  699.209  283.504  415.704
215.60  1676.397  626.775  626.775    0.000   253.521 1314.784 1220.060   94.724     0.000  730.074  415.304  314.770
215.70  1752.881  581.490  581.490    0.000   230.134 1369.422 1155.942  213.480     0.000  720.423  314.368  406.054
215.80  1676.412  510.629  510.629    0.000   226.069 1218.323 1093.814  124.508     0.000  678.600  221.978  456.622
215.90  1644.949  556.702  556.702    0.000   184.262 1389.175 1183.216  205.959     0.000  770.287  171.208  599.079
216.00  1676.581  597.894  597.894    0.000   168.739 1409.979 1106.434  303.545     0.000  912.542   90.279  822.263
216.10  1731.207  522.463  522.463    0.000   180.328 1463.895 1159.489  304.406     0.000  780.641  121.243  659.397
216.20  1752.312  484.878  484.878    0.000   345.048 1316.418 1185.080  131.338     0.000  679.001  121.243  557.758
216.30  1830.424  464.752  464.752    0.000   271.376 1380.927 1197.623  183.305     0.000  689.256   90.581  598.676
216.40  1805.113  516.079  516.079    0.000   135.020 1557.405 1261.001  296.404     0.000  628.836  111.291  517.546
216.50  1718.637  518.696  518.696    0.000   213.656 1318.624 1175.567  143.056     0.000  587.517  272.948  314.569
216.60  1715.411  623.886  623.886    0.000   280.149 1294.330 1199.348   94.982     0.000  699.914  446.168  253.746
216.70  1654.460  579.553  579.553    0.000   274.529 1327.192 1228.361   98.830     0.000  668.950  445.564  223.385
216.80  1622.237  600.933  600.933    0.000   367.525 1272.278 1201.335   70.943     0.000  779.838  485.577  294.261
216.90  1703.102  562.886  562.886    0.000   351.611 1137.952 1094.460   43.492     0.000  678.097  444.659  233.438
217.00  1672.450  466.264  466.264    0.000   349.930 1245.913 1216.169   29.744     0.000  760.737  506.890  253.847
217.10  1774.248  464.114  464.114    0.000   308.162 1142.886 1038.865  104.021     0.000  830.809  526.192  304.616
217.20  1642.179  566.217  566.217    0.000   326.669 1230.996 1103.196  127.800     0.000  760.636  506.890  253.746
217.30  1616.247  562.581  562.581    0.000   295.108 1283.003 1130.476  152.527     0.000  730.375  436.014  294.362
217.40  1609.467  566.790  549.567   17.223   276.214 1280.461 1088.980  191.481     0.000  558.061  354.984  203.078
217.50  1690.753  583.982  583.982    0.000   333.974 1323.734 1159.706  164.029     0.000  821.056  516.641  304.415
217.60  1668.576  578.079  577.529    0.550   260.736 1261.911 1118.332  143.579     0.000  769.181  505.482  263.698
217.70  1816.922  542.474  542.291    0.183   327.056 1288.415 1216.819   71.596     0.000  820.253  546.098  274.155
217.80  1789.689  523.423  520.492    2.932   283.132 1305.057 1194.769  110.288     0.000  819.247  555.246  264.001
217.90  1756.864  506.542  506.542    0.000   307.305 1302.635 1198.442  104.193     0.000  627.329  444.559  182.770
218.00  1695.387  512.581  512.581    0.000   382.309 1266.576 1104.494  162.082     0.000  859.057  504.276  354.781
218.10  1869.802  481.728  481.728    0.000   412.661 1165.628 1052.486  113.142     0.000  810.098  566.607  243.492
218.20  1866.004  473.161  473.161    0.000   485.643 1198.056 1139.863   58.193     0.000 1082.846  747.768  335.078
218.30  1878.269  487.077  487.077    0.000   479.328 1236.315 1157.630   78.685     0.000  901.482  546.701  354.781
218.40  1813.628  567.199  567.199    0.000   468.737 1275.961 1206.959   69.002     0.000  992.567  606.820  385.747
218.50  1832.775  415.523  415.523    0.000   397.311 1248.425 1171.900   76.524     0.000  942.500  526.795  415.704
218.60  1864.274  453.241  453.241    0.000   422.867 1286.637 1241.586   45.050     0.000  943.306  567.612  375.694
218.70  1729.898  559.318  559.318    0.000   466.965 1192.475 1192.475    0.000     0.000  881.980  506.287  375.694
218.80  1778.413  561.355  561.355    0.000   492.730 1215.519 1210.072    5.448     0.000  901.684  577.364  324.321
218.90  1866.795  491.014  491.014    0.000   454.771 1182.966 1182.966    0.000     0.000  911.034  616.773  294.261
219.00  1741.394  555.325  555.325    0.000   484.215 1154.433 1154.433    0.000     0.000  973.164  426.061  547.103
219.10  1796.935  529.717  529.717    0.000   376.952 1226.113 1220.493    5.620     0.000 1094.105  587.719  506.387
219.20  1740.477  498.358  498.358    0.000   396.104 1273.457 1260.574   12.884     0.000  961.402  546.902  414.500
219.30  1868.896  500.853  500.853    0.000   523.430 1248.031 1237.136   10.895     0.000 1102.550  577.163  525.387
219.40  1884.643  489.898  489.898    0.000   423.686 1316.386 1292.133   24.253     0.000  971.253  606.820  364.433
219.50  1793.873  488.792  488.792    0.000   379.372 1383.140 1319.499   63.641     0.000 1153.420  899.674  253.746
219.60  1828.323  518.413  518.413    0.000   433.112 1347.729 1300.823   46.907     0.000 1003.425  698.808  304.616
219.70  1947.912  485.078  485.078    0.000   267.226 1461.169 1365.754   95.415     0.000 1003.223  607.222  396.001
219.80  1860.307  495.345  491.681    3.664   292.866 1318.542 1194.077  124.465     0.000  901.684  516.239  385.444
219.90  1864.343  497.699  496.050    1.649   285.426 1426.630 1342.197   84.433     0.000  890.323  504.879  385.444
220.00  1914.764  446.295  434.275   12.020   280.971 1333.978 1226.416  107.562     0.000  971.855  536.044  435.810
220.10  1841.315  499.889  498.057    1.832   272.589 1352.654 1267.789   84.865     0.000 1063.442  586.512  476.930
220.20  1936.666  501.117  501.117    0.000   335.101 1380.409 1301.206   79.203     0.000  891.429  637.884  253.545
220.30  1931.206  522.382  522.382    0.000   334.713 1429.311 1329.484   99.826     0.000  922.896  638.890  284.006
220.40  1952.561  481.724  481.724    0.000   408.082 1330.267 1280.374   49.892     0.000  760.536  557.458  203.078
220.50  1859.466  518.544  518.544    0.000   375.483 1309.726 1291.481   18.245     0.000  902.589  729.973  172.616
220.60  1921.284  481.059  481.059    0.000   429.350 1243.015 1166.231   76.784     0.000 1001.513  759.732  241.781
220.70  1888.981  473.308  473.308    0.000   321.827 1298.572 1232.337   66.235     0.000  910.530  748.572  161.958
220.80  1922.657  467.600  467.600    0.000   379.804 1229.227 1203.590   25.637     0.000  800.447  648.240  152.207
220.90  1873.865  511.184  511.184    0.000   404.100 1268.091 1217.118   50.973     0.000 1002.619  790.193  212.426
221.00  1770.960  529.852  529.852    0.000   454.512 1222.310 1178.600   43.710     0.000 1093.200  860.064  233.137
221.10  1883.385  509.270  508.903    0.366   349.497 1364.761 1256.762  107.999     0.000  900.076  617.376  282.700
221.20  1798.158  468.586  463.089    5.496   403.194 1279.289 1220.231   59.058     0.000 1083.247  830.608  252.639
221.30  1765.788  509.013  509.013    0.000   390.004 1265.237 1219.496   45.742     0.000  941.594  658.293  283.301
221.40  1848.313  538.514  538.514    0.000   351.404 1314.653 1285.600   29.053     0.000 1003.023  759.329  243.693
221.50  1837.810  471.594  471.594    0.000   343.878 1358.322 1324.385   33.937     0.000  983.016  739.625  243.391
221.60  1864.421  507.544  507.544    0.000   316.036 1375.659 1349.891   25.768     0.000  871.625  627.932  243.693
221.70  1894.125  488.740  485.075    3.664   269.814 1411.797 1337.305   74.492     0.000  861.369  648.440  212.929
221.80  1891.610  432.488  431.205    1.282   324.942 1307.088 1236.617   70.471     0.000  891.932  658.393  233.539
221.90  1856.416  532.240  532.240    0.000   338.252 1326.979 1310.291   16.688     0.000  799.943  567.210  232.733
222.00  1774.813  519.106  519.106    0.000   323.381 1369.041 1304.669   64.372     0.000  972.259  718.513  253.746
222.10  1873.247  533.249  533.249    0.000   378.162 1266.538 1247.818   18.720     0.000  963.110  658.796  304.314
222.20  1852.354  567.337  567.337    0.000   343.271 1320.839 1304.323   16.516     0.000  872.128  537.150  334.977
222.30  1714.173  599.899  599.899    0.000   332.372 1285.949 1252.313   33.636     0.000  749.877  466.475  283.402
222.40  1837.314  558.086  558.086    0.000   385.597 1314.355 1262.777   51.578     0.000  780.641  608.429  172.213
222.50  1780.332  619.249  619.249    0.000   403.756 1267.791 1247.211   20.579     0.000  831.009  638.387  192.621
222.60  1827.554  635.391  635.391    0.000   400.986 1398.966 1371.556   27.410     0.000  972.962  749.980  222.982
222.70  1759.517  638.916  638.916    0.000   370.985 1376.306 1332.034   44.272     0.000  952.454  790.193  162.261
222.80  1863.181  600.773  600.773    0.000   396.229 1282.273 1232.727   49.546     0.000  891.227  739.524  151.703
222.90  1765.609  624.240  624.240    0.000   386.985 1402.723 1397.016    5.707     0.000  994.075  790.997  203.078
223.00  1665.459  604.087  604.087    0.000   450.104 1135.020 1133.204    1.816     0.000  891.932  760.134  131.799
223.10  1823.147  593.767  593.767    0.000   452.484 1258.671 1220.106   38.565     0.000  962.809  780.039  182.770
223.20  1804.719  539.222  539.222    0.000   421.873 1267.790 1251.275   16.516     0.000  943.105  750.181  192.924
223.30  1797.140  565.223  565.223    0.000   377.036 1223.994 1211.023   12.970     0.000  920.985  688.453  232.531
223.40  1716.263  584.499  584.315    0.183   383.045 1195.334 1168.096   27.238     0.000  932.044  739.826  192.218
223.50  1803.052  508.727  508.727    0.000   359.439 1254.997 1223.782   31.215     0.000  842.268  710.570  131.698
223.60  1676.074  607.609  607.609    0.000   421.736 1119.282 1102.248   17.034     0.000  811.504  659.901  151.603
223.70  1741.531  557.136  557.136    0.000   404.837 1108.689 1106.787    1.902     0.000  943.304  781.648  161.656
223.80  1793.795  552.137  552.137    0.000   386.718 1272.543 1235.880   36.663     0.000  871.520  659.297  212.224
223.90  1775.764  558.890  558.890    0.000   384.901 1231.211 1214.522   16.688     0.000  952.551  861.468   91.083
224.00  1752.108  630.951  630.951    0.000   458.269 1256.631 1223.254   33.377     0.000 1034.186  903.092  131.093
224.10  1808.166  608.916  608.916    0.000   421.347 1289.970 1232.642   57.328     0.000 1004.327  852.724  151.603
224.20  1782.865  616.063  616.063    0.000   400.078 1253.908 1221.828   32.080     0.000 1156.535  954.263  202.271
224.30  1756.709  551.077  550.344    0.733   322.435 1285.561 1251.666   33.896     0.000  872.831  720.724  152.107
224.40  1828.143  571.647  571.647    0.000   385.814 1225.679 1184.866   40.813     0.000  913.246  811.707  101.539
224.50  1667.052  575.477  575.477    0.000   376.129 1166.276 1147.858   18.418     0.000  953.157  841.767  111.390
224.60  1730.255  649.026  649.026    0.000   377.342 1195.592 1182.881   12.711     0.000 1025.140  903.293  121.847
224.70  1795.907  560.589  560.589    0.000   416.078 1148.721 1122.435   26.286     0.000  994.576  883.186  111.390
224.80  1804.869  575.030  575.030    0.000   429.826 1143.835 1092.388   51.447     0.000  973.968  862.276  111.693
224.90  1769.541  577.366  577.366    0.000   531.338 1118.287 1073.151   45.136     0.000 1053.990  872.228  181.762
225.00  1776.550  579.483  579.483    0.000   460.173 1085.733 1080.285    5.448     0.000  942.802  811.305  131.497
225.10  1779.764  550.878  550.878    0.000   441.451 1060.225 1036.619   23.606     0.000  840.960  618.482  222.478
225.20  1804.633  538.675  538.675    0.000   371.201 1215.434 1204.452   10.982     0.000 1024.536  790.997  233.539
225.30  1793.815  555.114  555.114    0.000   364.841 1191.050 1180.069   10.982     0.000  902.588  710.168  192.420
225.40  1809.755  589.001  589.001    0.000   397.138 1168.872 1147.082   21.790     0.000  953.761  811.707  142.053
225.50  1755.660  612.678  612.678    0.000   404.269 1151.059 1140.163   10.895     0.000  861.771  679.707  182.064
225.60  1813.068  568.453  568.453    0.000   454.249 1256.244 1221.484   34.760     0.000  993.470  851.820  141.650
225.70  1835.056  553.005  553.005    0.000   489.660 1157.716 1128.663   29.053     0.000  992.364  830.809  161.555
225.80  1795.577  512.788  512.788    0.000   496.188 1142.500 1142.500    0.000     0.000 1074.098  963.110  110.987
225.90  1749.854  514.075  514.075    0.000   457.317 1102.463 1091.568   10.895     0.000  850.411  739.424  110.987
226.00  1728.316  552.725  552.725    0.000   440.803 1115.088 1115.088    0.000     0.000  861.771  760.837  100.934
226.10  1891.618  501.863  501.863    0.000   343.398 1258.063 1243.449   14.613     0.000  872.026  771.092  100.934
226.20  1999.169  451.249  451.249    0.000   444.002 1183.268 1165.024   18.245     0.000  871.925  760.837  111.088
226.30  1923.001  475.415  475.415    0.000   333.845 1173.887 1155.728   18.158     0.000  842.570  700.618  141.953
226.40  1764.659  511.494  511.494    0.000   461.039 1093.126 1078.599   14.527     0.000  780.440  689.660   90.780
226.50  1781.225  525.592  525.592    0.000   417.719 1129.224 1103.802   25.422     0.000  892.535  832.115   60.419
226.60  1828.580  527.246  527.246    0.000   407.254 1314.870 1302.159   12.711     0.000  862.476  781.447   81.029
226.70  1745.066  591.281  591.281    0.000   371.415 1249.719 1249.719    0.000     0.000  698.705  598.074  100.632
226.80  1789.626  617.496  617.496    0.000   441.801 1321.574 1321.574    0.000     0.000  790.292  689.257  101.035
226.90  1690.750  646.697  646.697    0.000   370.635 1223.169 1223.169    0.000     0.000  740.026  679.203   60.822
227.00  1764.959  659.244  659.244    0.000   485.993 1173.495 1162.514   10.982     0.000  842.571  680.109  162.462
227.10  1783.413  678.411  678.411    0.000   444.964 1301.596 1270.727   30.869     0.000  792.003  680.310  111.693
227.20  1814.339  543.746  543.746    0.000   336.186 1284.655 1284.655    0.000     0.000  781.045  679.506  101.539
227.30  1823.013  569.611  569.611    0.000   302.459 1321.663 1298.057   23.606     0.000  893.039  761.139  131.900
227.40  1884.957  511.909  511.909    0.000   368.220 1269.218 1256.507   12.711     0.000  852.323  720.322  132.000
227.50  1772.559  567.783  567.783    0.000   394.593 1252.312 1239.602   12.711     0.000  771.293  588.523  182.770
227.60  1817.967  481.243  481.243    0.000   380.153 1169.262 1169.262    0.000     0.000  761.340  609.032  152.308
227.70  1775.297  469.771  469.771    0.000   375.746 1174.574 1174.574    0.000     0.000  800.749  607.825  192.924
227.80  1740.258  534.870  534.870    0.000   444.091 1182.532 1182.532    0.000     0.000  720.020  486.682  233.338
227.90  1777.465  473.280  473.280    0.000   437.180 1117.901 1117.901    0.000     0.000  759.732  598.275  161.457
228.00  1903.837  481.807  481.807    0.000   550.536 1118.633 1118.633    0.000     0.000  852.423  578.570  273.852
228.10  1797.374  509.907  509.907    0.000   380.759 1209.596 1209.596    0.000     0.000  892.335  536.949  355.386
228.20  1790.421  460.765  460.765    0.000   359.662 1303.369 1303.369    0.000     0.000  983.921  618.381  365.540
228.30  1855.555  506.454  506.454    0.000   328.875 1338.217 1338.217    0.000     0.000  973.363  578.168  395.195
228.40  1754.627  507.353  507.353    0.000   428.054 1307.871 1307.871    0.000     0.000  954.163  507.392  446.771
228.50  1752.679  546.091  546.091    0.000   284.912 1264.245 1264.245    0.000     0.000  842.169  425.860  416.309
228.60  1818.950  477.110  477.110    0.000   271.077 1372.242 1372.242    0.000     0.000 1014.382  790.997  223.385
228.70  1811.411  488.189  488.189    0.000   337.653 1186.164 1186.164    0.000     0.000  750.080  587.719  162.361
228.80  1742.948  506.651  506.651    0.000   336.488 1201.989 1201.989    0.000     0.000  851.921  648.843  203.078
228.90  1826.150  490.929  490.929    0.000   379.418 1240.121 1240.121    0.000     0.000  933.152  821.459  111.693
229.00  1790.710  507.016  507.016    0.000   426.327 1255.985 1255.985    0.000     0.000 1176.443  770.287  406.155
229.10  1903.397  442.370  442.370    0.000   453.088 1282.754 1282.754    0.000     0.000  912.643  648.642  264.001
229.20  1818.522  462.167  462.167    0.000   389.360 1239.905 1239.905    0.000     0.000  941.595  667.944  273.651
229.30  1878.266  468.873  468.873    0.000   444.348 1228.060 1228.060    0.000     0.000  759.832  475.624  284.208
229.40  1870.736  466.935  466.935    0.000   389.710 1243.665 1243.665    0.000     0.000  841.968  445.966  396.001
229.50  1852.750  487.649  487.649    0.000   436.098 1227.411 1227.411    0.000     0.000  880.672  323.718  556.955
229.60  1900.215  400.920  400.920    0.000   466.663 1078.942 1078.942    0.000     0.000  932.547  516.439  416.108
229.70  1979.820  397.042  397.042    0.000   383.137 1203.542 1203.542    0.000     0.000  881.879  536.647  345.232
229.80  1961.790  433.318  433.318    0.000   387.936 1153.523 1153.523    0.000     0.000  892.435  496.434  396.001
229.90  1789.885  557.693  557.693    0.000   357.282 1319.628 1319.628    0.000     0.000  831.613  537.552  294.060
230.00  1756.730  568.646  568.646    0.000   332.510 1234.673 1234.673    0.000     0.000  770.891  750.583   20.308
230.10  1826.891  568.150  568.150    0.000   413.704 1168.051 1168.051    0.000     0.000  741.032  497.339  243.693
230.20  1796.201  600.922  600.922    0.000   339.387 1211.286 1211.286    0.000     0.000  802.156  558.463  243.693
230.30  1831.034  485.615  485.615    0.000   349.977 1203.201 1203.201    0.000     0.000  769.282  495.127  274.155
230.40  1821.398  478.336  478.336    0.000   381.362 1193.214 1193.214    0.000     0.000  781.447  395.599  385.847
230.50  1880.632  494.912  494.912    0.000   346.736 1230.004 1230.004    0.000     0.000  872.630  385.244  487.386
230.60  1719.297  495.319  495.319    0.000   345.047 1155.296 1117.942   37.354     0.000  649.446  243.492  405.954
230.70  1809.657  529.580  529.580    0.000   352.135 1191.915 1135.106   56.809     0.000  729.772  405.150  324.622
230.80  1826.390  497.776  497.776    0.000   330.088 1242.241 1153.266   88.975     0.000  862.879  456.724  406.155
230.90  1597.011  588.404  588.404    0.000   396.668 1085.044 1085.044    0.000     0.000  700.417  416.108  284.309
231.00  1698.940  478.225  478.225    0.000   443.579 1036.447 1036.447    0.000     0.000  690.263  487.185  203.078
231.10  1675.259  494.839  494.839    0.000   360.822 1127.673 1127.673    0.000     0.000  678.903  374.286  304.616
231.20  1741.340  464.427  464.427    0.000   397.099 1116.432 1116.432    0.000     0.000  627.731  302.807  324.924
231.30  1922.839  467.582  467.582    0.000   376.525 1168.310 1145.483   22.828     0.000  933.554  405.552  528.002
231.40  1866.405  513.257  513.257    0.000   348.853 1257.632 1189.149   68.483     0.000  841.968  273.351  568.617
231.50  1900.432  455.736  455.736    0.000   352.561 1259.876 1189.491   70.385     0.000  812.310  314.770  497.540
231.60  1856.172  458.655  458.655    0.000   324.120 1189.794 1137.137   52.658     0.000  852.122  283.504  568.617
231.70  1871.516  488.405  488.405    0.000   446.564 1217.680 1217.680    0.000     0.000  852.524  354.984  497.540
231.80  1857.799  484.189  484.189    0.000   418.632 1129.052 1129.052    0.000     0.000 1003.827  516.440  487.386
231.90  1783.994  581.227  581.227    0.000   352.055 1135.020 1135.020    0.000     0.000  913.246  466.475  446.771
232.00  1812.265  553.797  553.797    0.000   405.792 1179.467 1156.640   22.828     0.000  863.080  426.463  436.617
232.10  1836.499  551.451  551.451    0.000   420.229 1168.266 1168.266    0.000     0.000  883.388  497.540  385.847
232.20  1895.122  523.091  523.091    0.000   417.163 1246.387 1246.387    0.000     0.000  923.199  385.043  538.156
232.30  1839.161  550.391  550.391    0.000   378.247 1207.264 1207.264    0.000     0.000  892.737  506.990  385.747
232.40  1845.781  518.633  518.633    0.000   406.049 1271.463 1271.463    0.000     0.000  913.447  385.445  528.002
232.50  1892.928  509.543  509.543    0.000   444.011 1173.025 1173.025    0.000     0.000  700.216  304.214  396.001
232.60  1914.665  450.026  450.026    0.000   460.826 1147.948 1147.948    0.000     0.000  893.138  558.060  335.078
232.70  1834.569  434.809  434.809    0.000   403.841 1138.652 1138.652    0.000     0.000  802.156  477.232  324.924
232.80  2027.813  487.237  487.237    0.000   497.144 1287.895 1287.895    0.000     0.000  863.080  467.078  396.001
232.90  1831.476  452.597  452.597    0.000   382.484 1149.849 1149.849    0.000     0.000  731.079  731.079    0.000
233.00  1961.102  454.913  454.913    0.000   361.609 1206.225 1206.225    0.000     0.000  933.554  933.554    0.000
233.10  1891.781  487.524  487.524    0.000   451.054 1286.075 1286.075    0.000     0.000  821.357  780.741   40.616
233.20  1870.108  494.047  494.047    0.000   449.719 1264.031 1264.031    0.000    10.154  841.365  841.365    0.000
233.30  1936.009  442.334  442.334    0.000   394.768 1248.593 1248.593    0.000     0.000  912.643  425.257  487.386
233.40  1886.884  476.707  476.707    0.000   472.018 1217.205 1217.205    0.000     0.000  971.351  890.725   80.627
233.50  1934.807  497.977  497.977    0.000   455.035 1295.672 1295.672    0.000     0.000  860.064  860.064    0.000
233.60  1851.924  513.807  513.807    0.000   390.526 1215.908 1215.908    0.000     0.000  851.819  841.665   10.154
233.70  1897.757  437.425  437.425    0.000   399.997 1098.961 1098.961    0.000     0.000  750.181  750.181    0.000
233.80  1779.735  476.057  476.057    0.000   414.090 1150.663 1150.663    0.000     0.000  761.038  740.730   20.308
233.90  1807.781  496.158  496.158    0.000   458.278 1106.134 1106.134    0.000     0.000  801.251  395.096  406.155
234.00  1963.014  436.211  436.211    0.000   421.702 1164.934 1164.934    0.000     0.000  922.896  496.433  426.463
234.10  1918.379  492.497  492.497    0.000   463.075 1213.657 1213.657    0.000     0.000  892.938  273.552  619.387
234.20  1936.518  494.839  494.839    0.000   405.142 1212.752 1182.315   30.437     0.000  730.878   60.722  670.156
234.30  1919.250  445.866  445.866    0.000   484.817 1123.733 1123.733    0.000     0.000  680.109  385.847  294.261
234.40  1929.992  451.658  451.658    0.000   406.568 1120.839 1120.839    0.000     0.000  689.860  486.783  203.078
234.50  1949.876  416.886  416.886    0.000   390.789 1159.136 1159.136    0.000     0.000  709.865  344.325  365.540
234.60  1956.181  485.044  485.044    0.000   458.533 1126.194 1122.390    3.805     0.000  871.522  425.356  446.166
234.70  1929.233  479.353  479.353    0.000   311.370 1271.637 1271.637    0.000     0.000  781.245  324.321  456.924
234.80  1933.396  470.408  470.408    0.000   386.252 1258.841 1211.283   47.557     0.000  761.139  304.214  456.925
234.90  1773.201  493.322  493.322    0.000   345.652 1232.468 1224.859    7.609     0.000  680.008  202.877  477.132
235.00  1840.123  501.366  501.366    0.000   383.049 1256.590 1256.590    0.000     0.000  790.695  273.753  516.942
235.10  1789.391  578.549  578.549    0.000   323.992 1265.109 1213.748   51.362     0.000  882.985  324.522  558.463
235.20  1723.948  569.666  569.666    0.000   388.801 1128.101 1128.101    0.000     0.000  802.156  446.771  355.386
235.30  1767.888  554.708  554.708    0.000   367.879 1075.485 1037.439   38.046     0.000  619.387  152.308  467.079
235.40  1796.449  500.995  500.995    0.000   460.527 1109.810 1109.810    0.000     0.000  618.581  232.935  385.646
235.50  1926.506  513.378  513.378    0.000   321.271 1242.583 1155.077   87.506     0.000  882.583  334.274  548.310
235.60  1783.015  587.185  587.185    0.000   378.119 1293.037 1253.089   39.948     0.000  759.932  313.564  446.368
235.70  1803.635  547.439  547.439    0.000   263.681 1271.033 1210.159   60.874     0.000  608.227  130.995  477.232
235.80  1749.621  570.988  570.988    0.000   214.052 1368.525 1307.651   60.874     0.000  942.903  252.440  690.464
235.90  1757.010  530.666  530.666    0.000   253.436 1294.204 1221.916   72.287     0.000  862.375  253.344  609.031
236.00  1767.710  576.248  576.248    0.000   274.319 1356.465 1301.298   55.167     0.000  841.968  364.735  477.232
236.10  1759.712  583.597  583.597    0.000   224.858 1411.450 1303.972  107.479     0.000 1032.878  324.321  708.557
236.20  1794.163  495.835  495.835    0.000   215.304 1423.132 1390.793   32.339     0.000  872.430  405.351  467.079
236.30  1742.453  519.209  519.209    0.000   303.544 1313.008 1301.594   11.414     0.000  841.262  395.197  446.065
236.40  1711.107  512.250  512.250    0.000   326.114 1249.414 1249.414    0.000     0.000  974.370  426.061  548.310
236.50  1812.174  487.419  487.419    0.000   381.580 1269.128 1269.128    0.000     0.000  932.045  424.955  507.090
236.60  1728.694  450.497  450.497    0.000   334.324 1168.175 1168.175    0.000     0.000  780.339  780.339    0.000
236.70  1814.287  449.477  449.477    0.000   449.762 1182.274 1182.274    0.000     0.000  891.731  881.577   10.154
236.80  1756.536  397.844  397.844    0.000   407.479 1163.118 1163.118    0.000     0.000  850.714  850.714    0.000
236.90  1763.441  548.052  548.052    0.000   310.849 1279.421 1279.421    0.000     0.000  933.051  861.974   71.077
237.00  1859.053  537.893  537.893    0.000   335.365 1343.493 1343.493    0.000     0.000  923.199  923.199    0.000
237.10  1694.506  572.576  572.576    0.000   351.359 1260.875 1260.875    0.000     0.000  821.559  821.559    0.000
237.20  1737.990  503.385  503.385    0.000   286.642 1257.062 1257.062    0.000     0.000  771.393  466.777  304.616
237.30  1757.491  582.921  582.921    0.000   409.685 1230.777 1230.777    0.000     0.000  913.045  892.737   20.308
237.40  1835.358  549.008  549.008    0.000   348.682 1355.036 1355.036    0.000     0.000  892.335  892.335    0.000
237.50  1850.861  539.630  539.630    0.000   397.533 1259.222 1259.222    0.000     0.000  872.227  862.073   10.154
237.60  1847.909  472.409  472.409    0.000   376.911 1259.145 1259.145    0.000     0.000  871.424  861.270   10.154
237.70  1977.508  528.939  528.939    0.000   438.826 1252.009 1252.009    0.000     0.000  983.619  861.773  121.847
237.80  1847.647  554.612  554.612    0.000   382.530 1267.444 1267.444    0.000     0.000  811.908  740.831   71.077
237.90  1850.250  585.816  585.816    0.000   392.433 1193.036 1193.036    0.000     0.000  933.956  893.340   40.615
238.00  1778.677  578.486  578.486    0.000   300.822 1304.886 1304.886    0.000     0.000  932.548  912.241   20.308
238.10  1869.697  601.637  601.637    0.000   387.979 1358.452 1358.452    0.000     0.000 1013.779  973.164   40.615
238.20  1895.922  507.086  507.086    0.000   401.123 1382.014 1382.014    0.000     0.000  771.293  690.062   81.231
238.30  1718.970  610.945  610.945    0.000   369.649 1261.304 1261.304    0.000     0.000  770.891  740.429   30.462
238.40  1736.360  580.709  580.709    0.000   415.562 1298.313 1298.313    0.000     0.000  841.968  760.737   81.231
238.50  1759.256  588.050  588.050    0.000   382.702 1300.214 1300.214    0.000     0.000  719.316  688.854   30.462
238.60  1765.953  594.729  594.729    0.000   453.132 1287.243 1287.243    0.000     0.000  861.672  790.595   71.077
238.70  1860.210  612.767  612.767    0.000   426.979 1329.875 1329.875    0.000     0.000 1024.939  923.400  101.539
238.80  1962.591  638.898  638.898    0.000   528.880 1242.368 1242.368    0.000     0.000  892.134  790.595  101.539
238.90  1851.731  559.742  559.742    0.000   500.862 1273.454 1273.454    0.000     0.000  892.335  861.873   30.462
239.00  1957.902  559.216  559.216    0.000   432.600 1268.436 1268.436    0.000     0.000  953.862  832.015  121.847
239.10  1843.780  612.113  612.113    0.000   472.544 1204.926 1204.926    0.000     0.000  801.754  761.139   40.615
239.20  1859.489  556.964  556.964    0.000   476.216 1229.570 1229.570    0.000     0.000  841.363  841.363    0.000
239.30  1925.811  590.252  590.252    0.000   488.545 1213.053 1213.053    0.000     0.000  923.198  923.198    0.000
239.40  1921.406  600.982  600.982    0.000   382.360 1315.995 1315.995    0.000     0.000  902.891  831.814   71.077
239.50  1845.580  527.421  527.421    0.000   404.973 1247.989 1247.989    0.000     0.000  903.494  832.417   71.077
239.60  1860.068  494.391  494.391    0.000   347.256 1231.986 1231.986    0.000     0.000  821.860  537.551  284.309
239.70  1853.288  543.869  543.869    0.000   369.824 1187.374 1187.374    0.000     0.000  801.151  801.151    0.000
239.80  1871.273  480.894  480.894    0.000   388.889 1229.826 1229.826    0.000     0.000  679.606  638.990   40.616
239.90  1869.344  479.551  479.551    0.000   594.900 1027.405 1027.405    0.000     0.000  720.825  659.901   60.923
240.00  1832.615  491.095  491.095    0.000   457.719 1126.543 1126.543    0.000     0.000  710.772  619.387   91.385
240.10  1818.218  525.663  525.663    0.000   479.766 1138.220 1138.220    0.000     0.000  861.471  414.902  446.570
240.20  1873.827  549.815  549.815    0.000   496.235 1170.854 1170.854    0.000     0.000  759.831  759.831    0.000
240.30  1895.515  536.248  536.248    0.000   467.227 1217.252 1217.252    0.000     0.000  943.306  557.659  385.646
240.40  1874.096  461.300  461.300    0.000   412.882 1148.724 1148.724    0.000     0.000  821.258  821.258    0.000
240.50  1858.561  482.260  482.260    0.000   411.155 1176.131 1176.131    0.000     0.000  850.714  556.252  294.463
240.60  1932.287  507.561  507.561    0.000   436.182 1085.122 1085.122    0.000     0.000  799.643  484.873  314.770
240.70  1843.357  570.796  570.796    0.000   576.384 1116.647 1116.647    0.000     0.000  831.713  384.942  446.771
240.80  1932.820  502.502  502.502    0.000   520.578 1082.578 1082.578    0.000     0.000  923.199  425.659  497.540
240.90  2018.603  492.941  492.941    0.000   447.684 1198.141 1179.118   19.023     0.000 1033.986  597.370  436.617
241.00  2010.794  513.174  513.174    0.000   552.917 1208.821 1125.381   83.440     0.000  963.211  536.748  426.463
241.10  1950.424  474.817  474.817    0.000   492.555 1128.795 1094.553   34.241     0.000  921.791  566.406  355.386
241.20  2035.496  437.703  437.703    0.000   506.221 1158.186 1158.186    0.000     0.000 1104.660  657.889  446.771
241.30  2009.944  492.029  492.029    0.000   432.854 1292.599 1220.486   72.113     0.000  922.998  445.765  477.232
241.40  1967.652  512.491  512.491    0.000   435.148 1177.951 1174.146    3.805     0.000  902.087  516.239  385.847
241.50  1933.644  529.398  529.398    0.000   490.613 1196.751 1196.751    0.000     0.000  852.423  466.575  385.848
241.60  1833.646  550.524  550.524    0.000   512.538 1095.328 1095.328    0.000     0.000  740.027  384.641  355.386
241.70  1904.977  509.980  509.980    0.000   565.456 1197.575 1197.575    0.000     0.000  881.578  394.393  487.185
241.80  1895.358  496.062  496.062    0.000   540.378 1119.494 1119.494    0.000     0.000  689.157  475.925  213.231
241.90  1942.014  484.690  484.690    0.000   438.951 1215.817 1215.817    0.000     0.000  892.335  375.291  517.043
242.00  1852.043  493.982  493.982    0.000   321.184 1204.191 1104.927   99.264     0.000  739.625  232.132  507.493
242.10  1930.218  477.813  477.813    0.000   515.213 1116.943 1116.943    0.000     0.000  832.618  375.694  456.925
242.20  1920.441  501.962  501.962    0.000   493.257 1147.985 1147.985    0.000     0.000  770.891  334.274  436.617
242.30  1793.002  535.101  535.101    0.000   543.572 1181.534 1181.534    0.000     0.000  841.665  658.996  182.669
242.40  1895.728  523.339  523.339    0.000   532.810 1151.699 1151.699    0.000     0.000  700.417  659.801   40.615
242.50  1945.080  509.020  509.020    0.000   454.215 1157.930 1157.930    0.000     0.000  659.399  628.937   30.462
242.60  1792.843  504.474  504.474    0.000   425.550 1032.725 1032.725    0.000     0.000  800.548  699.009  101.539
242.70  1866.918  517.727  517.727    0.000   424.897 1122.171 1118.453    3.718     0.000  598.677  517.446   81.231
242.80  1821.621  483.773  483.773    0.000   470.248 1060.395 1060.395    0.000     0.000  779.838  404.145  375.694
242.90  1861.324  512.142  512.142    0.000   513.574 1129.397 1129.397    0.000     0.000  830.809  536.346  294.463
243.00  1896.979  515.488  515.488    0.000   433.031 1158.926 1158.926    0.000     0.000  801.553  456.321  345.232
243.10  1842.627  519.418  519.418    0.000   399.568 1109.637 1109.637    0.000     0.000  668.950  272.948  396.001
243.20  1840.046  532.072  532.072    0.000   410.155 1197.709 1131.993   65.716     0.000  709.565  394.996  314.569
243.30  1805.031  512.454  512.454    0.000   435.280 1110.763 1110.763    0.000     0.000  789.992  445.363  344.629
243.40  1910.606  525.532  525.532    0.000   452.086 1307.775 1307.775    0.000     0.000  820.954  485.876  335.078
243.50  1868.987  494.644  494.644    0.000   473.150 1169.948 1169.948    0.000     0.000  740.630  415.706  324.924
243.60  1789.533  472.056  472.056    0.000   425.979 1098.912 1098.912    0.000     0.000  790.896  364.434  426.463
243.70  1860.661  445.050  445.050    0.000   490.220 1121.012 1121.012    0.000     0.000  901.685  485.778  415.907
243.80  1850.347  491.505  491.505    0.000   440.204 1108.084 1108.084    0.000     0.000  659.198  334.274  324.924
243.90  1881.823  450.900  450.900    0.000   501.931 1200.471 1200.471    0.000     0.000  850.412  465.168  385.244
244.00  1832.306  512.353  512.353    0.000   529.956 1145.398 1145.398    0.000     0.000  901.081  323.718  577.363
244.10  1946.116  430.874  430.874    0.000   512.528 1132.512 1132.512    0.000     0.000  790.595  323.919  466.676
244.20  1870.054  474.657  474.657    0.000   460.961 1176.567 1176.567    0.000     0.000  639.091  618.784   20.308
244.30  1815.412  449.702  449.702    0.000   456.805 1130.604 1130.604    0.000     0.000  659.298  303.912  355.386
244.40  1911.005  396.144  396.144    0.000   471.721 1126.935 1126.935    0.000     0.000  709.565  395.197  314.368
244.50  1792.244  496.852  496.852    0.000   441.243 1156.634 1156.634    0.000     0.000  638.689  638.689    0.000
244.60  1729.561  584.144  584.144    0.000   358.406 1222.954 1222.954    0.000     0.000  568.014  568.014    0.000
244.70  1916.790  425.044  425.044    0.000   534.446 1077.122 1077.122    0.000     0.000  791.500  791.500    0.000
244.80  1858.698  461.333  461.333    0.000   356.979 1255.082 1255.082    0.000     0.000  598.878  598.878    0.000
244.90  1951.881  376.257  376.257    0.000   349.373 1189.621 1189.621    0.000     0.000  781.044  740.429   40.615
245.00  1896.616  450.357  450.357    0.000   401.076 1161.475 1161.475    0.000     0.000  771.494  395.800  375.694
245.10  1902.900  411.689  411.689    0.000   440.205 1103.933 1103.933    0.000     0.000  689.458  618.381   71.077
245.20  1955.805  458.529  458.529    0.000   383.781 1138.520 1138.520    0.000     0.000  761.541  324.924  436.617
245.30  1845.194  485.253  485.253    0.000   382.920 1227.105 1225.202    1.902     0.000  680.109  314.569  365.540
245.40  1910.695  457.474  457.474    0.000   549.581 1165.626 1165.626    0.000     0.000  669.451  669.451    0.000
245.50  1933.309  320.678  320.678    0.000   485.861 1137.350 1137.350    0.000     0.000  639.292  639.292    0.000
245.60  1874.027  445.867  445.867    0.000   506.308 1213.314 1213.314    0.000     0.000  749.779  476.227  273.552
245.70  1886.576  457.707  457.707    0.000   361.044 1193.773 1193.773    0.000     0.000  700.618  700.618    0.000
245.80  1879.824  411.803  411.803    0.000   546.253 1125.807 1125.807    0.000     0.000  750.984  700.215   50.769
245.90  1801.808  489.071  489.071    0.000   307.736 1325.074 1325.074    0.000     0.000  679.706  649.244   30.462
246.00  1831.258  495.366  495.366    0.000   479.847 1222.476 1222.476    0.000     0.000  771.293  771.293    0.000
246.10  1842.863  517.310  517.310    0.000   554.907 1191.874 1191.874    0.000     0.000  912.442  902.288   10.154
246.20  1808.263  530.100  530.100    0.000   477.472 1177.776 1177.776    0.000     0.000  839.353  759.731   79.623
246.30  1847.798  554.362  554.362    0.000   584.213 1170.214 1170.214    0.000     0.000  888.414  788.885   99.528
246.40  1813.016  524.556  524.556    0.000   609.981 1037.914 1037.914    0.000     0.000  819.951  739.725   80.226
246.50  1824.296  533.084  533.084    0.000   563.033 1181.584 1181.584    0.000     0.000  882.382  832.216   50.166
246.60  1816.252  532.977  532.977    0.000   553.781 1134.759 1134.759    0.000     9.953  890.727  870.620   20.107
246.70  1853.013  531.809  531.809    0.000   568.654 1124.293 1124.293    0.000     0.000  991.260  951.248   40.012
246.80  1901.770  482.089  482.089    0.000   505.139 1252.522 1252.522    0.000    19.906  838.851  749.276   89.575
246.90  1937.042  506.656  506.656    0.000   581.661 1056.678 1056.678    0.000     0.000  739.826  669.352   70.474
247.00  1867.771  529.971  529.971    0.000   562.729 1212.103 1212.103    0.000     0.000  890.928  880.975    9.953
247.10  1874.713  555.953  555.953    0.000   433.161 1216.426 1216.426    0.000     0.000  829.200  819.046   10.154
247.20  1891.111  563.482  563.482    0.000   519.543 1239.167 1239.167    0.000     0.000  919.982  919.982    0.000
247.30  2054.959  466.215  466.215    0.000   551.272 1218.506 1218.506    0.000     0.000 1033.283  770.288  262.995
247.40  1992.558  526.825  526.825    0.000   461.691 1226.328 1226.328    0.000     9.953  900.880  830.809   70.072
247.50  1943.806  458.311  458.311    0.000   546.949 1208.044 1208.044    0.000     0.000  961.603  931.342   30.261
247.60  1889.392  538.493  538.493    0.000   569.777 1240.808 1240.808    0.000     0.000  921.389  871.424   49.965
247.70  1896.832  492.513  492.513    0.000   475.138 1232.855 1232.855    0.000     0.000 1021.420  961.703   59.717
247.80  1976.775  477.845  477.845    0.000   592.820 1219.797 1219.797    0.000     9.953 1073.899 1073.899    0.000
247.90  2059.412  534.226  534.226    0.000   559.228 1361.394 1361.394    0.000     0.000 1053.591  983.117   70.474
248.00  1973.173  527.841  527.841    0.000   586.466 1252.526 1252.526    0.000     0.000 1072.089 1072.089    0.000
248.10  2032.789  394.128  394.128    0.000   527.404 1249.757 1249.757    0.000     0.000  981.106  981.106    0.000
248.20  2019.573  363.555  363.555    0.000   575.914 1204.802 1204.802    0.000     0.000 1174.029 1134.218   39.811
248.30  2053.604  419.538  419.538    0.000   614.132 1188.286 1188.286    0.000     0.000 1094.206 1094.206    0.000
248.40  2099.954  393.277  393.277    0.000   694.505 1099.825 1099.825    0.000    19.906 1089.984 1089.984    0.000
248.50  2140.149  405.349  405.349    0.000   684.738 1136.659 1136.659    0.000     0.000 1012.171 1012.171    0.000
248.60  2042.214  424.855  424.855    0.000   545.431 1184.439 1184.439    0.000     0.000  889.620  889.620    0.000
248.70  2197.369  392.910  392.910    0.000   666.273 1181.668 1181.668    0.000     0.000 1134.420 1083.650   50.769
248.80  2099.246  426.444  426.444    0.000   641.067 1145.136 1145.136    0.000     0.000 1012.573  982.312   30.261
248.90  2030.405  398.193  398.193    0.000   438.383 1180.799 1180.799    0.000     0.000  768.980  768.980    0.000
249.00  1937.704  391.426  391.426    0.000   565.492 1115.995 1115.995    0.000     0.000  708.761  708.761    0.000
249.10  2002.001  420.662  420.662    0.000   621.959 1166.492 1166.492    0.000     0.000  680.109  680.109    0.000
249.20  2038.665  402.292  402.292    0.000   548.981 1170.080 1170.080    0.000     0.000  649.446  649.446    0.000
249.30  2029.559  436.909  436.909    0.000   558.143 1224.905 1224.905    0.000     0.000  954.063  954.063    0.000
249.40  2070.534  343.652  343.652    0.000   582.527 1172.198 1172.198    0.000     0.000  992.967  617.274  375.694
249.50  2013.305  365.559  365.559    0.000   504.572 1161.475 1161.475    0.000     0.000  851.820  587.819  264.001
249.60  2150.155  364.080  364.080    0.000   643.058 1277.947 1277.947    0.000     0.000 1176.041  780.441  395.599
249.70  1992.037  445.978  445.978    0.000   528.663 1291.224 1291.224    0.000     0.000  984.323  740.630  243.693
249.80  2084.147  376.647  376.647    0.000   561.042 1227.715 1227.715    0.000     0.000  861.873  506.488  355.386
249.90  1964.961  407.910  407.910    0.000   553.911 1231.816 1199.477   32.339     0.000 1003.022  465.671  537.351
250.00  1939.017  372.026  372.026    0.000   602.238 1182.923 1120.666   62.257     0.000 1051.981  576.659  475.322
250.10  2079.538  312.829  312.829    0.000   589.277 1123.906 1123.906    0.000     0.000  993.874  608.026  385.847
250.20  1958.210  353.689  353.689    0.000   610.716 1180.112 1180.112    0.000     0.000  982.815  627.429  355.386
250.30  2004.956  269.797  269.797    0.000   499.519 1258.754 1258.754    0.000     0.000 1135.626  629.541  506.086
250.40  1939.658  287.167  287.167    0.000   494.073 1073.755 1073.755    0.000     0.000  851.921  526.996  324.924
250.50  2055.591  247.451  247.451    0.000   589.659 1102.252 1102.252    0.000     0.000  943.306  649.044  294.261
250.60  1940.391  393.308  393.308    0.000   531.982 1217.813 1214.181    3.632     0.000  882.180  486.783  395.398
250.70  1858.635  437.754  437.754    0.000   560.871 1190.402 1186.771    3.632     0.000 1061.935  717.910  344.026
250.80  1906.902  416.307  416.307    0.000   721.526 1053.654 1042.673   10.981     0.000 1054.596  617.979  436.617
250.90  1898.858  403.282  403.282    0.000   640.940 1148.327 1113.653   34.674     0.000  942.600  405.753  536.847
251.00  2019.013  393.035  393.035    0.000   517.239 1278.425 1155.640  122.785     0.000 1154.325  567.009  587.316
251.10  1933.637  450.337  450.337    0.000   464.630 1163.337 1137.656   25.681     0.000 1061.935  426.061  635.874
251.20  1845.395  450.965  450.965    0.000   462.082 1184.433 1180.801    3.632     0.000  769.885  354.582  415.304
251.30  1963.994  436.308  436.308    0.000   496.668 1204.321 1204.321    0.000     0.000  791.097  405.451  385.646
251.40  1948.719  436.214  436.214    0.000   511.887 1165.714 1139.773   25.941     0.000  911.839  658.394  253.445
251.50  1996.911  394.979  394.979    0.000   603.892 1137.310 1120.708   16.602     0.000  942.903  689.056  253.847
251.60  2046.072  452.025  452.025    0.000   583.477 1230.568 1228.665    1.902     0.000  831.613  638.689  192.924
251.70  1921.056  517.106  517.106    0.000   556.805 1237.482 1228.403    9.079     0.000  822.263  649.647  172.616
251.80  1866.882  495.982  495.982    0.000   524.599 1184.472 1184.472    0.000     0.000  669.955  456.724  213.231
251.90  1850.989  532.222  532.222    0.000   489.750 1232.512 1176.394   56.118     0.000  771.695  467.078  304.616
252.00  1969.712  519.815  519.815    0.000   578.511 1233.292 1233.292    0.000     0.000 1024.939  639.091  385.847
252.10  1956.655  391.881  391.881    0.000   516.514 1136.576 1136.576    0.000     0.000  720.322  415.706  304.616
252.20  2005.232  399.994  399.994    0.000   547.645 1132.902 1132.902    0.000     0.000  812.310  345.232  467.078
252.30  2025.633  406.133  406.133    0.000   571.074 1201.079 1161.130   39.948     0.000 1086.163  396.001  690.162
252.40  2014.836  444.903  444.903    0.000   548.855 1228.016 1228.016    0.000     0.000  872.932  335.078  537.854
252.50  1963.825  418.364  418.364    0.000   537.093 1166.403 1166.403    0.000     0.000  700.618  355.386  345.232
252.60  1945.652  471.298  471.298    0.000   462.345 1258.103 1258.103    0.000     0.000  953.660  628.736  324.924
252.70  2004.315  420.076  420.076    0.000   548.159 1131.819 1131.819    0.000     0.000  872.228  456.522  415.706
252.80  1970.015  418.574  418.574    0.000   464.116 1220.144 1220.144    0.000     0.000  851.921  364.534  487.386
252.90  2005.120  444.940  444.940    0.000   474.489 1108.043 1108.043    0.000     0.000  669.955  213.030  456.925
253.00  2010.718  464.694  464.694    0.000   366.018 1359.318 1213.186  146.131     0.000  852.926  264.001  588.925
253.10  1919.798  450.402  450.402    0.000   571.506 1161.432 1161.432    0.000     0.000  832.618  345.232  487.386
253.20  2004.360  421.848  421.848    0.000   459.915 1118.111 1118.111    0.000     0.000  802.157  284.309  517.848
253.30  1921.234  468.849  468.849    0.000   428.966 1020.275 1020.275    0.000     0.000  802.157  436.617  365.540
253.40  1967.001  437.032  437.032    0.000   428.011 1086.291 1086.291    0.000     0.000  619.387  213.231  406.155
253.50  1958.562  412.079  412.079    0.000   438.347 1062.213 1062.213    0.000     0.000  751.387  690.464   60.923
253.60  1995.619  410.836  410.836    0.000   430.955 1072.416 1072.416    0.000     0.000  873.234  396.001  477.232
253.70  1954.628  456.950  456.950    0.000   384.437 1172.630 1172.630    0.000     0.000  720.925  406.155  314.770
253.80  1972.127  380.478  380.478    0.000   334.286 1038.946 1038.946    0.000     0.000  649.848  629.541   20.308
253.90  1963.007  447.230  447.230    0.000   435.273 1026.586 1026.586    0.000     0.000  670.156  670.156    0.000
254.00  1977.014  412.408  412.408    0.000   438.090 1073.236 1073.236    0.000     0.000  578.771  578.771    0.000
254.10  1872.817  446.566  446.566    0.000   380.848 1054.729 1054.729    0.000     0.000  507.493  507.493    0.000
254.20  1952.770  461.914  461.914    0.000   430.134 1071.767 1071.767    0.000     0.000  669.754  669.754    0.000
254.30  1949.839  439.671  439.671    0.000   397.665 1100.865 1100.865    0.000     0.000  548.310  548.310    0.000
254.40  1883.025  468.859  468.859    0.000   422.997 1087.634 1087.634    0.000     0.000  618.381  618.381    0.000
254.50  1890.264  430.638  430.638    0.000   411.843 1084.477 1084.477    0.000     0.000  619.387  619.387    0.000
254.60  1856.498  444.375  444.375    0.000   388.973 1032.811 1032.811    0.000     0.000  812.310  355.386  456.925
254.70  1846.073  458.858  458.858    0.000   405.272 1103.631 1103.631    0.000     0.000  679.908  283.907  396.001
254.80  1956.452  464.367  464.367    0.000   399.610 1061.825 1061.825    0.000     0.000  751.186  233.338  517.848
254.90  1909.233  427.522  427.522    0.000   372.720 1137.092 1125.678   11.414     0.000  801.955  273.954  528.002
255.00  1897.733  436.797  436.797    0.000   436.401 1098.444 1098.444    0.000     0.000  822.062  426.061  396.001
255.10  1860.188  487.303  487.303    0.000   346.865 1060.050 1060.050    0.000     0.000  730.878  375.492  355.386
255.20  2025.286  428.767  428.767    0.000   506.875 1101.167 1101.167    0.000     0.000  731.079  396.001  335.078
255.30  1911.759  450.091  450.091    0.000   281.450 1072.456 1072.456    0.000     0.000  660.002  355.386  304.616
255.40  1910.103  486.472  486.472    0.000   383.787 1070.124 1070.124    0.000     0.000  639.292  324.522  314.770
255.50  1902.279  434.259  434.259    0.000   466.189  994.639  994.639    0.000     0.000  700.417  700.417    0.000
255.60  1934.658  550.835  550.835    0.000   400.123 1029.743 1029.743    0.000     0.000  710.772  426.463  284.309
255.70  1913.581  526.470  526.470    0.000   285.688 1134.975 1134.975    0.000     0.000  517.848  365.540  152.308
255.80  1948.959  488.533  488.533    0.000   323.864 1173.799 1173.799    0.000     0.000  558.463  558.463    0.000
255.90  1860.046  544.255  544.255    0.000   354.988 1154.125 1154.125    0.000     0.000  496.936  496.936    0.000
256.00  1863.965  553.230  553.230    0.000   357.371 1160.139 1160.139    0.000     0.000  619.186  609.032   10.154
256.10  1855.378  626.695  626.695    0.000   347.897 1094.680 1094.680    0.000     0.000  558.262  385.646  172.616
256.20  1913.936  590.665  590.665    0.000   523.949 1044.400 1044.400    0.000     0.000  517.848  517.848    0.000
256.30  1760.811  623.352  623.352    0.000   482.794 1209.289 1209.289    0.000     0.000  558.463  406.155  152.308
256.40  1774.287  610.649  610.649    0.000   379.372 1172.843 1172.843    0.000     0.000  619.387  385.847  233.539
256.50  1824.080  584.654  584.654    0.000   423.385 1175.568 1175.568    0.000     0.000  619.387  619.387    0.000
256.60  1920.601  600.381  600.381    0.000   414.525 1120.536 1071.076   49.460     0.000  456.925  213.231  243.693
256.70  1873.775  599.425  599.425    0.000   492.908 1064.505 1064.505    0.000     0.000  497.540  294.463  203.078
256.80  1962.647  577.961  577.961    0.000   425.071 1168.826 1157.931   10.895     0.000  558.463  223.385  335.078
256.90  1868.148  593.567  593.567    0.000   516.082 1061.434 1061.434    0.000     0.000  426.463  396.001   30.462
257.00  1932.329  511.229  511.229    0.000   417.635 1118.116 1090.359   27.756     0.000  466.877  334.877  132.000
257.10  1932.099  531.990  531.990    0.000   493.555 1169.348 1169.348    0.000     0.000  771.393  568.416  202.977
257.20  1933.537  459.299  459.299    0.000   358.710 1131.217 1131.217    0.000     0.000  822.263  619.186  203.078
257.30  1829.897  529.635  529.635    0.000   396.279 1081.543 1081.543    0.000     0.000  497.540  406.155   91.385
257.40  1854.809  558.090  558.090    0.000   490.399 1123.476 1123.476    0.000     0.000  568.416  395.800  172.616
257.50  1873.574  506.094  506.094    0.000   295.459 1104.062 1088.843   15.219     0.000  405.954  233.338  172.616
257.60  1839.759  598.269  598.269    0.000   361.347 1104.278 1100.474    3.805     0.000  608.126  435.510  172.616
257.70  1860.675  544.120  544.120    0.000   449.112 1150.235 1150.235    0.000     0.000  568.617  396.001  172.616
257.80  1894.167  596.489  596.489    0.000   317.075 1279.331 1217.333   61.997     0.000  607.825  354.984  252.842
257.90  1901.581  533.801  533.801    0.000   377.563 1279.070 1256.675   22.395     0.000  801.553  527.801  273.753
258.00  1995.843  485.497  485.497    0.000   314.180 1350.319 1257.669   92.650     0.000  689.356  354.883  334.473
258.10  2058.338  436.088  436.088    0.000   488.240 1230.564 1230.564    0.000     0.000  617.577  414.701  202.877
258.20  2109.805  386.813  386.813    0.000   413.748 1218.284 1210.675    7.609     0.000  486.179  435.410   50.769
258.30  2121.718  411.208  411.208    0.000   248.461 1235.580 1193.730   41.850     0.000  456.522  212.829  243.693
258.40  2041.343  420.823  420.823    0.000   256.419 1208.773 1117.463   91.310     0.000  456.522  233.137  223.385
258.50  2010.892  429.804  429.804    0.000   310.546 1218.631 1148.765   69.866     0.000  416.108  273.954  142.154
258.60  2079.206  401.820  401.820    0.000   375.139 1283.649 1213.177   70.472     0.000  618.582  334.274  284.309
258.70  2053.992  395.723  395.723    0.000   436.266 1089.622 1074.404   15.218     0.000  741.233  446.771  294.462
258.80  2127.034  412.479  412.479    0.000   470.943 1101.164 1095.457    5.707     0.000  731.079  528.002  203.078
258.90  1972.223  458.515  458.515    0.000   437.569 1244.012 1222.049   21.963     0.000  993.070  405.150  587.920
259.00  2000.622  446.597  446.597    0.000   333.980 1233.204 1195.245   37.959     0.000  812.310  294.463  517.848
259.10  1969.910  486.192  486.192    0.000   414.913 1242.195 1242.195    0.000     0.000  842.067  405.450  436.617
259.20  1971.005  504.687  504.687    0.000   321.833 1238.476 1209.942   28.534     0.000  761.340  243.492  517.848
259.30  1839.768  567.421  567.421    0.000   298.526 1291.263 1221.182   70.081     0.000  770.889  354.882  416.007
259.40  1816.708  501.480  501.480    0.000   346.471 1223.346 1198.703   24.643     0.000  710.369  202.877  507.492
259.50  1898.442  561.723  561.723    0.000   411.713 1250.714 1250.714    0.000     0.000  822.464  264.001  558.463
259.60  1859.887  554.130  554.130    0.000   292.474 1317.636 1257.285   60.352     0.000  913.748  314.770  598.978
259.70  1764.668  571.559  571.559    0.000   337.567 1155.163 1111.974   43.189     0.000  832.618  132.000  700.618
259.80  1708.885  606.431  606.431    0.000   279.157 1238.000 1238.000    0.000     0.000  689.758  223.385  466.373
259.90  1851.400  628.088  628.088    0.000   439.078 1160.482 1160.482    0.000     0.000  893.542  406.155  487.386
260.00  1819.430  606.236  606.236    0.000   404.144 1144.097 1144.097    0.000     0.000  781.849  375.694  406.155
260.10  1880.026  599.213  599.213    0.000   456.418 1072.680 1072.680    0.000     0.000 1005.234  487.386  517.848
260.20  1790.734  571.684  571.684    0.000   540.072 1029.225 1029.225    0.000     0.000  862.979  355.386  507.593
260.30  1799.614  606.767  606.767    0.000   493.339 1021.268 1021.268    0.000     0.000  700.618  700.618    0.000
260.40  1822.541  592.015  592.015    0.000   372.548 1091.438 1091.438    0.000     0.000  548.309  548.309    0.000
260.50  1885.563  597.487  597.487    0.000   348.244 1164.242 1164.242    0.000     0.000  720.220  720.220    0.000
260.60  1916.457  550.420  550.420    0.000   439.729 1219.543 1219.543    0.000     0.000  842.671  578.771  263.900
260.70  1892.634  557.082  557.082    0.000   482.746 1055.167 1055.167    0.000     0.000  680.209  345.232  334.977
260.80  1819.990  561.136  561.136    0.000   397.143 1039.863 1039.863    0.000     0.000  680.310  680.310    0.000
260.90  1947.605  478.724  478.724    0.000   521.959 1082.148 1082.148    0.000     0.000  700.417  669.955   30.462
261.00  1884.943  547.870  547.870    0.000   549.930 1018.463 1018.463    0.000     0.000  913.648  822.263   91.385
261.10  1942.486  549.515  549.515    0.000   535.058 1085.170 1085.170    0.000     0.000  983.720  933.554   50.166
261.20  1925.718  520.864  520.864    0.000   458.359 1003.544 1003.544    0.000     0.000  832.517  832.517    0.000
261.30  1809.986  553.786  553.786    0.000   425.158 1012.187 1012.187    0.000     0.000  862.979  324.924  538.055
261.40  1832.511  561.991  561.991    0.000   431.728 1017.511 1017.511    0.000     0.000  659.801  324.924  334.877
261.50  1871.918  531.371  531.371    0.000   589.530 1030.177 1030.177    0.000     0.000  872.730  375.694  497.036
261.60  1895.772  571.080  571.080    0.000   381.363 1075.226 1075.226    0.000     0.000  619.186  395.800  223.385
261.70  1923.982  571.225  571.225    0.000   333.591 1087.979 1087.979    0.000     0.000  700.618  294.463  406.155
261.80  1836.680  620.703  620.703    0.000   373.668 1057.239 1057.239    0.000     0.000  660.002  264.001  396.001
261.90  1809.021  568.897  568.897    0.000   398.137 1182.059 1174.450    7.609     0.000  770.388  253.847  516.541
262.00  1920.551  489.882  489.882    0.000   434.020 1122.823 1103.800   19.023     0.000  801.553  182.770  618.784
262.10  1816.301  463.995  463.995    0.000   436.398 1083.746 1083.746    0.000     0.000  801.151  264.001  537.150
262.20  1901.251  495.246  495.246    0.000   382.790 1082.490 1082.490    0.000     0.000  710.772  700.618   10.154
262.30  1841.357  540.849  540.849    0.000   404.063 1162.560 1162.560    0.000     0.000  871.223  821.057   50.166
262.40  1909.301  498.660  498.660    0.000   473.583 1018.678 1018.678    0.000     0.000  963.010  639.694  323.316
262.50  2009.627  493.433  493.433    0.000   444.618 1013.143 1013.143    0.000     0.000  922.596  528.002  394.594
262.60  1899.677  511.942  511.942    0.000   391.823 1008.688 1008.688    0.000     0.000  720.422  466.978  253.444
262.70  1844.131  492.602  492.602    0.000   408.340 1000.301 1000.301    0.000     0.000  720.724  385.847  334.877
262.80  1748.587  540.257  540.257    0.000   453.215 1071.293 1071.293    0.000     0.000  810.298  284.309  525.990
262.90  1866.586  559.199  559.199    0.000   373.537 1035.840 1035.840    0.000     0.000  892.937  467.078  425.859
263.00  1853.060  471.884  471.884    0.000   380.238 1051.924 1051.924    0.000     0.000  750.985  264.001  486.984
263.10  1961.411  455.298  455.298    0.000   408.040 1072.634 1072.634    0.000     0.000  832.417  324.924  507.493
263.20  1950.494  491.272  491.272    0.000   461.607 1104.540 1104.540    0.000     0.000  659.801  243.492  416.309
263.30  1914.778  513.388  513.388    0.000   292.820 1184.648 1184.648    0.000     0.000  598.576  547.807   50.769
263.40  1925.451  498.974  498.974    0.000   352.566 1196.110 1150.498   45.612     0.000  699.913  202.675  497.238
263.50  1899.863  506.781  506.781    0.000   295.504 1254.688 1195.717   58.971     0.000  751.387  121.847  629.541
263.60  1853.522  542.072  542.072    0.000   306.875 1151.706 1126.976   24.730     0.000  578.771  152.308  426.463
263.70  1800.531  508.278  508.278    0.000   289.840 1039.385 1039.385    0.000     0.000  528.002  314.770  213.231
263.80  1809.302  494.974  494.974    0.000   244.661 1131.345 1131.345    0.000     0.000  558.463  243.693  314.770
263.90  1836.451  465.790  465.790    0.000   195.634 1186.771 1167.748   19.023     0.000  578.771  223.385  355.386
264.00  1779.647  529.406  529.406    0.000   280.976 1081.493 1081.493    0.000     0.000  588.925  213.231  375.694
264.10  1826.558  511.394  511.394    0.000   271.769 1087.421 1087.421    0.000     0.000  619.387  253.847  365.540
264.20  1765.396  520.984  520.984    0.000   236.315 1081.799 1081.799    0.000     0.000  477.232  274.155  203.078
264.30  1801.839  531.412  531.412    0.000   243.447 1051.275 1051.275    0.000     0.000  477.232  304.616  172.616
264.40  1832.580  426.832  426.832    0.000   153.610 1183.010 1181.107    1.902     0.000  426.463  223.385  203.078
264.50  1889.893  497.451  497.451    0.000   169.865 1228.144 1228.144    0.000     0.000  446.670  345.131  101.539
264.60  1862.343  455.567  455.567    0.000   194.853 1167.567 1167.567    0.000     0.000  467.078  233.539  233.539
264.70  1962.354  494.128  494.128    0.000   255.295 1215.526 1215.526    0.000     0.000  487.185  477.031   10.154
264.80  1919.065  415.443  415.443    0.000   192.218 1273.327 1273.327    0.000     0.000  456.925  385.847   71.077
264.90  1850.749  459.829  459.829    0.000   212.102 1145.351 1145.351    0.000     0.000  548.310  426.463  121.847
265.00  1824.697  487.076  487.076    0.000   200.908 1145.571 1145.571    0.000     0.000  426.463  426.463    0.000
265.10  1892.009  419.440  419.440    0.000   265.455 1164.206 1164.206    0.000     0.000  496.937  293.859  203.078
265.20  1873.570  429.884  429.884    0.000   259.269 1094.769 1094.769    0.000     0.000  446.369  365.138   81.231
265.30  1899.272  372.131  372.131    0.000   245.127 1131.557 1099.218   32.339     0.000  497.339  263.800  233.539
265.40  1915.489  407.487  407.487    0.000   380.329 1125.638 1125.638    0.000     0.000  690.464  365.540  324.924
265.50  1913.680  431.747  431.747    0.000   419.625 1212.801 1212.801    0.000     0.000  730.576  405.652  324.924
265.60  1956.886  469.694  469.694    0.000   323.862 1180.761 1180.761    0.000     0.000  700.618  517.848  182.770
265.70  2051.559  483.759  483.759    0.000   356.763 1182.147 1182.147    0.000     0.000  680.310  355.386  324.924
265.80  2000.247  406.079  406.079    0.000   272.629 1140.297 1140.297    0.000     0.000  548.310  345.232  203.078
265.90  1929.852  435.077  435.077    0.000   300.387 1198.187 1198.187    0.000     0.000  670.156  558.463  111.693
266.00  1890.351  453.851  453.851    0.000   330.867 1235.753 1224.340   11.414     0.000  588.925  294.463  294.463
266.10  1820.575  448.339  448.339    0.000   278.812 1179.422 1179.422    0.000     0.000  760.635  354.480  406.155
266.20  1858.363  523.743  523.743    0.000   391.999 1054.950 1053.048    1.902     0.000  548.310  314.770  233.539
266.30  1889.025  509.191  509.191    0.000   306.830 1176.827 1176.827    0.000     0.000  507.694  355.386  152.308
266.40  1893.486  498.727  498.727    0.000   303.718 1210.939 1210.939    0.000     0.000  618.985  365.138  253.847
266.50  1941.885  475.890  475.890    0.000   371.337 1139.558 1139.558    0.000     0.000  629.541  467.078  162.462
266.60  1857.156  514.037  514.037    0.000   389.144 1183.831 1183.831    0.000     0.000  791.499  629.037  162.462
266.70  1937.956  490.226  490.226    0.000   414.309 1175.960 1175.960    0.000     0.000  649.848  477.232  172.616
266.80  1922.433  466.467  466.467    0.000   326.155 1189.923 1189.923    0.000     0.000  609.233  416.309  192.924
266.90  1832.153  528.166  528.166    0.000   446.776 1161.998 1161.998    0.000     0.000  751.186  324.723  426.463
267.00  1971.454  428.618  428.618    0.000   425.160 1236.663 1236.663    0.000     0.000  670.156  365.540  304.616
267.10  1916.840  435.857  435.857    0.000   381.058 1150.501 1150.501    0.000     0.000  720.925  416.309  304.616
267.20  1967.796  410.614  410.614    0.000   371.596 1238.046 1238.046    0.000     0.000  700.417  375.492  324.924
267.30  1923.809  425.728  425.728    0.000   408.646 1130.958 1130.958    0.000     0.000  781.246  781.246    0.000
267.40  1867.203  502.417  502.417    0.000   476.610 1070.688 1070.688    0.000     0.000  769.282  334.073  435.209
267.50  1914.188  415.413  415.413    0.000   480.412 1041.157 1041.157    0.000     0.000  892.737  577.967  314.770
267.60  1928.480  460.651  460.651    0.000   479.286 1167.880 1167.880    0.000     0.000 1045.044  608.427  436.617
267.70  1854.964  410.723  410.723    0.000   489.927 1058.758 1058.758    0.000     0.000  781.849  436.617  345.232
267.80  1882.196  487.975  487.975    0.000   424.774 1199.694 1118.586   81.107     0.000  842.571  446.570  396.001
267.90  1859.057  448.065  448.065    0.000   554.994 1031.429 1002.894   28.534     0.000  731.079  345.232  385.847
268.00  1853.019  451.270  451.270    0.000   349.892 1178.857 1106.829   72.028     0.000  883.388  355.386  528.002
268.10  1869.411  419.327  419.327    0.000   448.205 1108.084 1043.406   64.678     0.000  893.340  406.155  487.185
268.20  1854.079  428.016  428.016    0.000   558.535 1069.436 1069.436    0.000     0.000  802.156  375.694  426.463
268.30  1855.102  476.090  476.090    0.000   479.768 1148.940 1118.504   30.437     0.000  801.955  416.108  385.847
268.40  1861.728  445.828  445.828    0.000   460.008 1147.859 1077.474   70.385     0.000  842.571  345.232  497.339
268.50  1851.498  518.528  518.528    0.000   313.486 1236.235 1179.252   56.983     0.000  670.156  345.232  324.924
268.60  1835.624  481.215  481.215    0.000   405.058 1114.568 1114.568    0.000     0.000  689.056  223.385  465.671
268.70  1842.912  516.686  516.686    0.000   418.201 1080.672 1080.672    0.000     0.000  731.079  426.463  304.616
268.80  1747.575  555.877  555.877    0.000   466.969 1107.521 1037.655   69.866     0.000  923.802  507.694  416.108
268.90  1782.650  527.872  527.872    0.000   521.223 1070.949 1061.870    9.079     0.000 1083.247  679.304  403.943
269.00  1779.383  526.194  526.194    0.000   450.625 1097.365 1053.266   44.099     0.000  933.051  639.694  293.356
269.10  1851.102  533.940  533.940    0.000   565.108 1121.573 1099.783   21.790     0.000  821.358  578.771  242.587
269.20  1792.976  523.321  523.321    0.000   437.870 1134.802 1089.320   45.482     0.000  680.310  406.155  274.155
269.30  1748.593  555.827  555.827    0.000   395.502 1137.829 1137.829    0.000     0.000  781.648  477.031  304.616
269.40  1853.810  527.673  527.673    0.000   431.168 1155.081 1155.081    0.000     0.000  668.848  375.493  293.355
269.50  1770.871  538.128  538.128    0.000   402.374 1143.018 1143.018    0.000     0.000  862.778  436.416  426.362
269.60  1743.326  589.059  589.059    0.000   369.478 1241.592 1195.937   45.655     0.000  812.310  385.847  426.463
269.70  1739.790  556.499  556.499    0.000   422.046 1182.706 1182.706    0.000     0.000  822.464  456.925  365.540
269.80  1756.769  593.201  593.201    0.000   380.891 1269.562 1269.562    0.000     0.000  710.772  406.155  304.616
269.90  1843.221  563.548  563.548    0.000   407.088 1261.869 1261.869    0.000     0.000  771.494  538.156  233.338
270.00  1818.994  503.863  503.863    0.000   475.398 1209.254 1209.254    0.000     0.000  984.423  659.600  324.823
270.10  1780.677  464.718  464.718    0.000   449.326 1070.084 1070.084    0.000     0.000  741.233  528.002  213.232
270.20  1786.671  493.308  493.308    0.000   472.326 1138.954 1138.954    0.000     0.000  954.364  598.978  355.386
270.30  1764.452  531.169  531.169    0.000   434.758 1167.745 1167.745    0.000     0.000  903.494  720.724  182.770
270.40  1788.523  478.537  478.537    0.000   433.633 1112.710 1112.710    0.000     0.000  761.340  517.647  243.693
270.50  1811.989  444.976  444.976    0.000   363.680 1174.362 1174.362    0.000     0.000  761.541  619.387  142.154
270.60  1836.509  439.089  439.089    0.000   308.298 1132.729 1132.729    0.000     0.000  771.695  385.847  385.847
270.70  1835.922  470.998  470.998    0.000   445.654 1081.495 1081.495    0.000     0.000  832.618  467.078  365.540
270.80  1827.600  457.282  457.282    0.000   425.506 1106.052 1106.052    0.000     0.000  710.772  426.463  284.309
270.90  1827.055  504.074  504.074    0.000   477.082 1133.287 1133.287    0.000     0.000  883.187  456.724  426.463
271.00  1773.150  456.317  456.317    0.000   486.724 1012.625  999.914   12.711     0.000  923.500  497.339  426.161
271.10  1714.287  492.060  492.060    0.000   564.201  984.090  984.090    0.000     0.000  720.724  527.801  192.924
271.20  1664.083  536.142  536.142    0.000   292.217 1223.218 1161.610   61.608     0.000  781.849  375.694  406.155
271.30  1815.167  498.226  498.226    0.000   323.861  986.123  986.123    0.000     0.000  680.310  335.078  345.232
271.40  1836.747  508.421  508.421    0.000   413.530  995.893  974.967   20.925     0.000  771.695  335.078  436.617
271.50  1738.474  518.871  518.871    0.000   361.820 1125.335 1066.408   58.928     0.000  771.091  355.185  415.906
271.60  1818.844  485.160  485.160    0.000   460.699 1072.633 1072.633    0.000     0.000  822.464  568.617  253.847
271.70  1883.015  544.153  544.153    0.000   369.002 1206.487 1206.487    0.000     0.000  628.535  455.919  172.616
271.80  1784.010  551.415  551.415    0.000   471.981 1165.499 1165.499    0.000     0.000  791.700  619.084  172.616
271.90  1725.970  539.948  539.948    0.000   375.573 1172.674 1172.674    0.000     0.000  781.648  680.109  101.539
272.00  1750.812  542.730  542.730    0.000   440.936 1057.628 1057.628    0.000     0.000  780.842  618.683  162.160
272.10  1748.263  498.204  498.204    0.000   240.683 1063.813 1063.813    0.000     0.000  649.446  497.138  152.308
272.20  1819.449  562.361  562.361    0.000   462.861 1054.822 1054.822    0.000     0.000  801.955  690.263  111.693
272.30  1866.722  469.769  469.769    0.000   515.477 1048.855 1048.855    0.000     0.000  781.648  659.801  121.846
272.40  1752.655  550.207  550.207    0.000   461.347 1076.525 1054.735   21.790     0.000  781.648  609.032  172.616
272.50  1722.244  529.380  529.380    0.000   385.731 1130.609 1106.657   23.952     0.000  822.263  598.878  223.385
272.60  1738.253  495.000  495.000    0.000   356.029 1072.893 1067.445    5.448     0.000  751.186  507.493  243.693
272.70  1820.268  523.398  523.398    0.000   382.916 1025.726  975.488   50.238     0.000  741.133  497.540  243.592
272.80  1794.979  538.988  538.988    0.000   296.022 1109.514 1015.912   93.602     0.000  720.926  507.694  213.232
272.90  1757.314  545.740  545.740    0.000   330.391 1120.537 1060.614   59.923     0.000  700.618  538.156  162.462
273.00  1819.027  490.220  490.220    0.000   323.604 1148.291 1089.579   58.712     0.000  649.848  487.386  162.462
273.10  1867.441  500.435  500.435    0.000   358.233 1106.395 1007.303   99.093     0.000  882.682  599.079  283.603
273.20  1750.145  511.988  511.988    0.000   273.409 1171.078 1097.539   73.539     0.000  690.464  507.694  182.770
273.30  1826.089  496.968  496.968    0.000   313.877 1152.356 1040.812  111.544     0.000  609.132  406.155  202.977
273.40  1777.102  468.641  468.641    0.000   271.205 1193.470 1108.213   85.258     0.000  710.570  355.185  355.386
273.50  1715.883  524.598  524.598    0.000   271.115 1114.611 1041.115   73.496     0.000  639.493  487.185  152.308
273.60  1709.921  488.379  488.379    0.000   383.049 1176.652 1100.214   76.438     0.000  751.387  517.848  233.539
273.70  1757.809  498.381  498.381    0.000   401.681 1090.747 1013.834   76.913     0.000  568.215  436.215  132.000
273.80  1732.654  527.684  527.684    0.000   369.430 1221.876 1096.886  124.990     0.000  791.802  619.186  172.616
273.90  1741.435  528.037  524.739    3.298   348.809 1133.333 1029.962  103.371     0.000  771.293  568.215  203.078
274.00  1734.490  498.027  498.027    0.000   359.659 1192.694 1071.379  121.315     0.000  750.482  486.582  263.900
274.10  1773.817  469.915  466.250    3.664   312.362 1092.433 1006.873   85.560     0.000  639.292  497.138  142.154
274.20  1650.353  481.297  481.297    0.000   346.168 1189.841 1037.572  152.269     0.000  699.712  426.061  273.651
274.30  1896.013  412.693  412.693    0.000   319.021 1184.090 1110.075   74.016     0.000  852.323  578.168  274.155
274.40  1839.902  468.732  468.732    0.000   254.343 1326.198 1165.804  160.394     0.000  862.477  527.399  335.078
274.50  1857.678  458.622  458.622    0.000   421.268 1188.547 1123.090   65.457     0.000  802.056  467.078  334.977
274.60  1766.798  464.431  464.431    0.000   323.388 1112.971 1112.971    0.000     0.000  751.387  446.771  304.616
274.70  1872.370  489.695  489.695    0.000   365.324 1112.621 1112.621    0.000     0.000  639.493  568.416   71.077
274.80  1849.631  439.663  439.663    0.000   333.590 1141.589 1141.589    0.000     0.000  578.570  416.108  162.462
274.90  1834.685  409.481  409.481    0.000   387.155 1070.386 1070.386    0.000     0.000  719.920  628.535   91.385
275.00  1797.888  400.387  400.387    0.000   353.217 1059.273 1059.273    0.000     0.000  588.121  527.399   60.722
275.10  1860.837  471.224  471.224    0.000   343.446 1080.930 1080.930    0.000     0.000  699.612  567.612  132.000
275.20  1807.638  472.367  472.367    0.000   322.699 1038.478 1038.478    0.000     0.000  670.156  507.694  162.462
275.30  1767.750  454.064  454.064    0.000   424.425 1079.855 1079.855    0.000     0.000  741.233  680.310   60.923
275.40  1854.198  475.176  475.176    0.000   345.309 1052.746 1052.746    0.000     0.000  761.340  619.186  142.154
275.50  1878.627  384.694  384.694    0.000   347.726 1046.346 1046.346    0.000     0.000  659.801  527.801  132.000
275.60  1963.973  323.618  323.618    0.000   443.447 1051.495 1051.495    0.000     0.000  903.594  670.055  233.539
275.70  1961.409  390.792  390.792    0.000   447.684 1161.520 1156.073    5.448     0.000  731.079  538.156  192.924
275.80  1936.651  419.009  419.009    0.000   464.676 1136.315 1121.788   14.527     0.000  771.695  548.310  223.385
275.90  1823.079  415.622  415.622    0.000   435.927 1088.372 1088.372    0.000     0.000  802.157  710.772   91.385
276.00  1851.183  377.627  377.627    0.000   446.474 1047.685 1047.685    0.000     0.000  659.600  547.907  111.693
276.10  1677.115  377.687  377.687    0.000   368.091 1008.734 1008.734    0.000     0.000  619.387  497.540  121.847
276.20  1885.238  407.874  407.874    0.000   490.403  986.383  984.568    1.816     0.000  933.956  751.186  182.770
276.30  1904.234  428.433  428.433    0.000   562.684 1156.850 1156.850    0.000     0.000  922.797  719.719  203.078
276.40  1814.778  374.362  374.362    0.000   490.225 1075.832 1048.595   27.238     0.000  751.387  497.540  253.847
276.50  1755.839  389.279  389.279    0.000   475.442  932.771  932.771    0.000     0.000  730.878  477.031  253.847
276.60  1801.102  338.959  338.959    0.000   485.037  987.204  987.204    0.000     0.000  791.802  669.955  121.847
276.70  1893.638  367.158  367.158    0.000   396.708 1060.445 1060.445    0.000     0.000  893.139  761.139  132.000
276.80  1996.671  391.100  391.100    0.000   499.870 1067.793 1067.793    0.000     0.000  953.862  740.630  213.231
276.90  1897.505  399.281  399.281    0.000   441.029  954.216  952.400    1.816     0.000  720.523  527.600  192.924
277.00  1779.128  371.613  371.613    0.000   405.966 1000.520 1000.520    0.000     0.000  761.541  629.541  132.000
277.10  1915.643  351.658  351.658    0.000   387.333 1080.802 1080.802    0.000     0.000  893.139  740.831  152.308
277.20  1860.435  432.722  432.722    0.000   478.857 1079.421 1079.421    0.000     0.000  862.879  690.263  172.616
277.30  1924.516  410.938  410.938    0.000   515.343 1134.023 1134.023    0.000     0.000  852.724  629.339  223.385
277.40  1941.577  437.816  437.816    0.000   561.211 1081.627 1081.627    0.000     0.000  842.169  659.399  182.770
277.50  1796.995  407.321  407.321    0.000   490.222 1073.539 1073.539    0.000     0.000  680.310  456.925  223.385
277.60  1738.430  418.823  418.823    0.000   434.540  995.243  995.243    0.000     0.000  791.802  598.878  192.924
277.70  1848.150  435.499  435.499    0.000   391.699 1039.344 1039.344    0.000     0.000  690.263  436.416  253.847
277.80  1844.006  443.506  443.506    0.000   468.697  961.477  961.477    0.000     0.000  720.925  477.232  243.693
277.90  1788.509  401.146  401.146    0.000   485.211 1034.806 1034.806    0.000     0.000  710.571  710.571    0.000
278.00  1811.646  451.451  451.451    0.000   498.270 1056.117 1056.117    0.000     0.000  710.772  710.772    0.000
278.10  1883.053  407.304  407.304    0.000   506.954 1093.041 1093.041    0.000     0.000  962.808  810.499  152.308
278.20  1931.251  393.457  393.457    0.000   358.364 1098.015 1098.015    0.000     0.000  759.933  577.163  182.770
278.30  1863.034  413.236  413.236    0.000   490.789 1035.321 1035.321    0.000     0.000  700.417  507.493  192.924
278.40  1840.019  424.639  424.639    0.000   507.562 1071.552 1071.552    0.000     0.000  680.008  680.008    0.000
278.50  1818.525  446.700  446.700    0.000   485.644 1064.890 1064.890    0.000     0.000  730.576  405.652  324.924
278.60  1846.028  438.384  438.384    0.000   425.027 1080.070 1078.254    1.816     0.000  578.771  355.386  223.385
278.70  2016.382  329.868  329.868    0.000   432.773 1073.495 1048.073   25.422     0.000  720.724  375.492  345.232
278.80  1924.242  367.645  367.645    0.000   324.384 1098.444 1062.127   36.317     0.000  568.617  304.616  264.001
278.90  1886.969  395.032  395.032    0.000   411.929 1090.830 1090.830    0.000     0.000  548.310  284.309  264.001
279.00  1784.145  451.171  451.171    0.000   362.253 1086.125 1086.125    0.000     0.000  629.138  395.599  233.539
279.10  1713.758  434.229  434.229    0.000   454.473 1005.100 1005.100    0.000     0.000  588.421  497.036   91.385
279.20  1807.540  424.168  424.168    0.000   428.535 1105.144 1105.144    0.000     0.000  619.186  436.416  182.770
279.30  1886.724  460.811  460.811    0.000   467.792 1100.428 1089.533   10.895     0.000  628.937  476.629  152.308
279.40  1875.977  443.062  443.062    0.000   473.930 1085.389 1085.389    0.000     0.000  700.417  558.463  141.953
279.50  1910.205  415.966  415.966    0.000   484.909 1132.206 1124.943    7.263     0.000  771.695  578.771  192.924
279.60  1926.272  375.317  375.317    0.000   472.893 1163.152 1110.492   52.659     0.000  933.855  578.469  355.386
279.70  1935.125  400.800  400.800    0.000   517.337 1083.569 1081.753    1.816     0.000  822.162  649.647  172.515
279.80  1967.977  426.623  426.623    0.000   493.861 1133.245 1093.296   39.948     0.000  944.311  639.694  304.616
279.90  1894.457  477.337  477.337    0.000   556.423 1164.420 1146.262   18.158     0.000  852.524  568.215  284.309
280.00  1949.170  455.302  455.302    0.000   463.078 1235.616 1235.616    0.000     0.000  751.387  385.847  365.540
280.10  1919.734  477.163  477.163    0.000   538.909 1109.418 1109.418    0.000     0.000  680.209  304.616  375.593
280.20  1843.494  477.997  477.997    0.000   354.648 1199.742 1199.742    0.000     0.000  680.310  456.925  223.385
280.30  1892.168  459.284  459.284    0.000   439.299 1116.730 1116.730    0.000     0.000  720.724  497.540  223.184
280.40  1843.973  483.255  483.255    0.000   440.250 1159.316 1159.316    0.000     0.000  710.571  578.570  132.000
280.50  1848.303  474.965  474.965    0.000   372.674 1118.974 1118.974    0.000     0.000  670.055  467.078  202.977
280.60  1799.707  433.074  433.074    0.000   441.721 1065.151 1065.151    0.000     0.000  578.771  355.386  223.385
280.70  1788.384  448.290  448.290    0.000   402.379 1003.845 1003.845    0.000     0.000  649.848  497.540  152.308
280.80  1831.514  447.112  447.112    0.000   447.815 1121.576 1121.576    0.000     0.000  730.677  578.771  151.906
280.90  1873.742  429.239  429.239    0.000   479.288 1012.965 1012.965    0.000     0.000  588.321  446.569  141.752
281.00  1893.927  436.542  436.542    0.000   552.874 1062.776 1062.776    0.000     0.000  741.032  609.032  132.000
281.10  1946.522  408.100  408.100    0.000   469.861 1088.590 1088.590    0.000     0.000  670.156  558.463  111.693
281.20  1799.695  480.721  480.721    0.000   450.145 1088.973 1088.973    0.000     0.000  669.652  507.492  162.160
281.30  1997.913  390.002  390.002    0.000   512.669 1040.944 1040.944    0.000     0.000  832.417  822.464    9.953
281.40  2041.100  355.505  355.505    0.000   554.215  934.066  934.066    0.000     0.000  802.156  690.464  111.693
281.50  2097.293  340.055  340.055    0.000   675.830  979.638  979.638    0.000     0.000  942.702  902.087   40.616
281.60  1985.191  411.637  411.637    0.000   607.131  988.717  988.717    0.000     0.000  841.365  800.950   40.414
281.70  2005.458  425.933  425.933    0.000   410.417 1051.535 1051.535    0.000     0.000  760.837  760.837    0.000
281.80  2019.376  451.736  451.736    0.000   570.299  983.788  983.788    0.000     0.000  750.985  750.985    0.000
281.90  1982.470  412.168  412.168    0.000   501.901 1035.797 1035.797    0.000    10.154  750.382  750.382    0.000
282.00  1983.647  375.789  375.789    0.000   631.171  827.973  827.973    0.000     0.000  973.968  831.813  142.154
282.10  1966.910  386.718  386.718    0.000   453.562 1008.000 1008.000    0.000     0.000 1034.087 1034.087    0.000
282.20  1961.529  420.458  420.458    0.000   522.440  970.165  970.165    0.000     0.000  993.070  973.164   19.906
282.30  1918.370  464.641  464.641    0.000   439.946 1061.817 1061.817    0.000     0.000  830.707  659.197  171.509
282.40  1980.224  435.064  435.064    0.000   484.135 1049.113 1049.113    0.000     0.000  913.648  913.648    0.000
282.50  1901.491  400.903  400.903    0.000   508.690  993.815  993.815    0.000     0.000  700.618  568.617  132.000
282.60  1944.746  417.380  417.380    0.000   519.193  948.456  948.456    0.000     0.000  629.541  497.540  132.000
282.70  1953.713  479.005  479.005    0.000   528.703 1017.632 1017.632    0.000     0.000  669.955  517.646  152.308
282.80  1844.991  394.945  394.945    0.000   332.766 1007.739 1007.739    0.000     0.000  598.878  598.878    0.000
282.90  1914.712  385.233  385.233    0.000   411.846 1103.333 1103.333    0.000     0.000  760.938  760.938    0.000
283.00  1892.637  383.406  383.406    0.000   355.986 1086.770 1086.770    0.000     0.000  688.654  688.654    0.000
283.10  1828.398  445.470  445.470    0.000   373.671 1070.422 1070.422    0.000     0.000  669.754  669.754    0.000
283.20  1716.633  447.803  447.803    0.000   323.171 1017.418 1017.418    0.000     0.000  477.232  335.078  142.154
283.30  1787.699  426.311  426.311    0.000   324.470 1027.534 1027.534    0.000     0.000  609.233  477.232  132.000
283.40  1745.622  413.293  413.293    0.000   323.948  991.307  991.307    0.000     0.000  609.031  507.492  101.539
283.50  1764.875  471.010  471.010    0.000   367.704 1010.847 1010.847    0.000     0.000  568.617  568.617    0.000
283.60  1664.379  478.807  478.807    0.000   337.269 1094.551 1094.551    0.000     0.000  629.138  476.830  152.308
283.70  1639.911  539.880  539.880    0.000   305.319 1048.550 1048.550    0.000     0.000  679.506  527.198  152.308
283.80  1752.904  478.782  478.782    0.000   219.154 1056.899 1056.899    0.000     0.000  537.955  537.955    0.000
283.90  1779.470  461.630  461.630    0.000   264.244 1106.181 1106.181    0.000     0.000  588.925  436.617  152.308
284.00  1822.304  448.801  448.801    0.000   256.245 1086.810 1086.810    0.000     0.000  548.310  497.540   50.769
284.10  1832.036  459.734  459.734    0.000   268.741 1096.581 1096.581    0.000     0.000  507.694  467.078   40.616
284.20  1861.000  431.550  431.550    0.000   262.775 1230.389 1230.389    0.000     0.000  568.617  517.848   50.769
284.30  1761.953  502.975  502.975    0.000   322.434 1032.337 1032.337    0.000     0.000  558.463  558.463    0.000
284.40  1797.954  450.693  450.693    0.000   332.727 1059.616 1059.616    0.000     0.000  527.700  527.700    0.000
284.50  1891.881  433.402  433.402    0.000   359.058 1044.528 1044.528    0.000     0.000  516.239  516.239    0.000
284.60  1728.631  378.575  378.575    0.000   282.620  943.488  943.488    0.000     0.000  497.339  436.416   60.923
284.70  1816.873  385.489  385.489    0.000   324.253 1066.840 1066.840    0.000     0.000  618.784  618.784    0.000
284.80  1871.835  344.236  344.236    0.000   393.430 1009.160 1009.160    0.000     0.000  638.890  638.890    0.000
284.90  1841.393  360.070  360.070    0.000   380.200 1004.493 1004.493    0.000     0.000  669.955  669.955    0.000
285.00  1886.680  379.960  379.960    0.000   311.931 1110.416 1110.416    0.000     0.000  658.997  658.997    0.000
285.10  1855.443  413.279  413.279    0.000   315.129 1058.884 1058.884    0.000     0.000  608.630  608.630    0.000
285.20  1825.654  447.789  447.789    0.000   390.140 1050.716 1050.716    0.000     0.000  669.955  669.955    0.000
285.30  1756.413  436.425  436.425    0.000   342.714 1051.064 1051.064    0.000     0.000  638.689  638.689    0.000
285.40  1815.573  462.378  462.378    0.000   396.584 1017.637 1017.637    0.000     0.000  649.647  649.647    0.000
285.50  1809.098  410.380  410.380    0.000   407.654 1007.388 1007.388    0.000     0.000  639.694  639.694    0.000
285.60  1883.474  394.293  394.293    0.000   484.265 1016.643 1016.643    0.000     0.000  670.156  670.156    0.000
285.70  1828.364  442.209  442.209    0.000   310.549 1179.028 1179.028    0.000     0.000  720.925  720.925    0.000
285.80  1885.147  393.285  393.285    0.000   445.826 1095.850 1095.850    0.000     0.000  548.310  385.847  162.462
285.90  1809.545  455.121  455.121    0.000   351.318 1088.842 1088.842    0.000     0.000  639.694  639.694    0.000
286.00  1941.586  435.955  435.955    0.000   399.137 1097.535 1097.535    0.000     0.000  924.003  924.003    0.000
286.10  1847.121  446.964  446.964    0.000   518.154 1099.693 1099.693    0.000     0.000  751.387  497.540  253.847
286.20  1831.439  449.528  449.528    0.000   385.212 1160.739 1160.739    0.000     0.000  598.878  598.878    0.000
286.30  1946.778  406.748  406.748    0.000   391.960 1039.251 1031.988    7.263     0.000  760.335  395.800  364.534
286.40  1796.393  452.953  452.953    0.000   293.689 1104.362 1062.598   41.764     0.000  730.275  345.232  385.043
286.50  1899.620  398.272  398.272    0.000   433.288 1058.839 1044.312   14.527     0.000  598.475  345.232  253.243
286.60  1849.491  388.282  388.282    0.000   444.316  998.917  998.917    0.000     0.000  801.553  538.156  263.398
286.70  1898.286  408.956  408.956    0.000   430.176 1121.999 1121.999    0.000     0.000  659.198  233.539  425.659
286.80  1844.627  403.436  403.436    0.000   564.635 1079.630 1074.182    5.448     0.000  769.483  345.232  424.251
286.90  1845.875  425.254  425.254    0.000   461.911 1045.741 1045.741    0.000     0.000  770.690  538.156  232.534
287.00  1925.469  423.201  423.201    0.000   435.493 1096.197 1096.197    0.000     0.000  710.370  700.216   10.154
287.10  1857.029  398.501  398.501    0.000   404.838 1059.577 1059.577    0.000     0.000  628.736  314.770  313.966
287.20  1912.080  371.100  371.100    0.000   410.505 1079.761 1079.761    0.000     0.000  517.144  284.309  232.835
287.30  1776.090  443.415  443.415    0.000   429.872 1056.937 1056.937    0.000     0.000  466.576  152.308  314.267
287.40  1888.190  391.925  391.925    0.000   454.732  983.355  983.355    0.000     0.000  617.979  294.463  323.517
287.50  1816.404  382.918  382.918    0.000   407.174  961.608  961.608    0.000     0.000  658.193  658.193    0.000
287.60  1788.988  435.554  435.554    0.000   458.494 1064.808 1064.808    0.000     0.000  527.198  527.198    0.000
287.70  1804.387  424.146  424.146    0.000   395.244 1040.813 1040.813    0.000     0.000  668.749  668.749    0.000
287.80  1735.832  435.712  435.712    0.000   388.106  966.018  966.018    0.000     0.000  617.275  617.275    0.000
287.90  1769.299  424.795  424.795    0.000   382.016  984.997  984.997    0.000     0.000  740.429  740.429    0.000
288.00  1748.934  457.965  457.965    0.000   437.786  935.492  935.492    0.000     0.000  588.121  588.121    0.000
288.10  1664.244  454.811  454.811    0.000   460.135  972.545  972.545    0.000     0.000  617.476  617.476    0.000
288.20  1750.586  480.397  480.397    0.000   415.431 1044.573 1044.573    0.000     0.000  679.605  679.605    0.000
288.30  1699.837  544.055  544.055    0.000   411.237 1025.066 1025.066    0.000     0.000  759.126  759.126    0.000
288.40  1659.233  477.361  477.361    0.000   402.244 1032.331 1032.331    0.000     0.000  709.362  709.362    0.000
288.50  1652.921  451.952  451.952    0.000   433.677  983.576  983.576    0.000     0.000  606.016  596.063    9.953
288.60  1671.618  468.898  468.898    0.000   391.092  945.180  945.180    0.000     0.000  648.240  416.309  231.931
288.70  1847.062  417.180  417.180    0.000   317.810 1065.539 1065.539    0.000     0.000  577.464  467.079  110.385
288.80  1913.178  388.279  388.279    0.000   452.747  968.999  968.999    0.000     0.000  760.134  538.156  221.978
288.90  1674.181  432.037  432.037    0.000   359.530  971.899  971.899    0.000     0.000  597.169  547.404   49.764
289.00  1779.069  402.025  402.025    0.000   465.149  855.941  855.941    0.000     0.000  709.062  619.286   89.776
289.10  1742.620  434.652  434.652    0.000   433.416  995.288  995.288    0.000     0.000  668.447  648.541   19.906
289.20  1804.321  411.615  411.615    0.000   429.009  929.358  929.358    0.000     0.000  749.578  629.541  120.037
289.30  1804.035  417.588  417.588    0.000   338.860  990.967  990.967    0.000     0.000  698.806  698.806    0.000
289.40  1679.425  471.996  471.996    0.000   400.950 1028.316 1028.316    0.000     0.000  789.287  619.084  170.203
289.50  1784.899  499.054  499.054    0.000   397.878 1049.929 1049.929    0.000     0.000  728.667  599.079  129.588
289.60  1814.750  481.262  481.262    0.000   429.828 1105.828 1105.828    0.000     0.000  850.311  760.735   89.575
289.70  1749.046  503.189  503.189    0.000   459.445 1026.670 1026.670    0.000     0.000  749.175  659.399   89.776
289.80  1739.396  495.493  495.493    0.000   390.097 1071.586 1071.586    0.000     0.000  739.624  729.671    9.953
289.90  1759.117  472.768  472.768    0.000   381.409 1016.337 1016.337    0.000     0.000  781.044  781.044    0.000
290.00  1811.425  467.537  467.537    0.000   425.164 1085.379 1085.379    0.000     0.000  852.524  771.494   81.030
290.10  1853.869  444.697  444.697    0.000   441.333 1030.428 1030.428    0.000     0.000  872.832  792.003   80.829
290.20  1812.602  419.034  419.034    0.000   360.915 1085.557 1085.557    0.000     0.000  536.145  516.239   19.906
290.30  1884.302  450.824  450.824    0.000   457.021 1104.398 1104.398    0.000     0.000  780.038  780.038    0.000
290.40  1798.050  476.341  476.341    0.000   379.462 1005.571 1005.571    0.000     0.000  649.245  507.694  141.551
290.50  1895.782  474.559  474.559    0.000   439.209 1023.857 1023.857    0.000     0.000  880.873  709.866  171.007
290.60  1851.426  409.344  409.344    0.000   412.538 1053.817 1053.817    0.000     0.000  709.565  538.156  171.410
290.70  1921.747  398.325  398.325    0.000   513.576 1043.876 1043.876    0.000     0.000  829.401  548.310  281.092
290.80  1895.508  481.626  481.626    0.000   486.598 1133.283 1133.283    0.000     0.000  840.862  609.132  231.730
290.90  1848.441  441.475  441.475    0.000   540.120 1041.542 1041.542    0.000     0.000 1012.573  731.079  281.493
291.00  1815.215  426.526  426.526    0.000   316.689 1080.627 1080.627    0.000     0.000  587.115  577.163    9.953
291.10  1937.520  393.457  393.457    0.000   438.736 1056.113 1056.113    0.000     0.000  699.411  619.387   80.025
291.20  1923.110  333.434  333.434    0.000   411.495 1033.938 1033.938    0.000     0.000  820.452  669.551  150.900
291.30  1839.798  439.524  439.524    0.000   500.211  985.565  985.565    0.000     0.000  678.399  436.617  241.782
291.40  1823.930  458.516  458.516    0.000   462.432  967.015  967.015    0.000     0.000  760.536  639.694  120.841
291.50  1864.140  422.192  422.192    0.000   454.476  914.997  914.997    0.000     0.000  729.672  588.925  140.747
291.60  1907.772  375.939  375.939    0.000   494.463 1011.149 1011.149    0.000     0.000  625.920  355.285  270.635
291.70  1918.181  345.604  345.604    0.000   534.367 1016.340 1016.340    0.000     0.000  736.909  466.978  269.931
291.80  1886.660  330.339  330.339    0.000   449.157  989.838  989.838    0.000     0.000  647.838  517.647  130.191
291.90  1769.307  392.653  392.653    0.000   422.912  996.925  996.925    0.000     0.000  587.015  446.570  140.445
292.00  1682.057  488.321  488.321    0.000   295.803 1016.686 1016.686    0.000     0.000  646.027  416.108  229.919
292.10  1883.389  443.561  443.561    0.000   465.413 1081.671 1081.671    0.000     0.000  788.384  668.950  119.434
292.20  1849.840  417.151  417.151    0.000   431.215 1025.416 1025.416    0.000     0.000  759.933  759.933    0.000
292.30  1876.450  442.569  442.569    0.000   403.414 1125.888 1125.888    0.000     0.000  829.700  436.617  393.084
292.40  1945.942  441.683  441.683    0.000   442.457 1100.897 1100.897    0.000     0.000  790.896  690.161  100.735
292.50  1929.255  373.641  373.641    0.000   431.034 1072.675 1072.675    0.000     0.000  608.830  608.830    0.000
292.60  1887.067  415.791  415.791    0.000   483.223 1067.825 1067.825    0.000     0.000  788.986  779.033    9.953
292.70  1981.488  409.733  409.733    0.000   340.295 1095.760 1095.760    0.000     0.000  781.447  720.925   60.521
292.80  1934.994  386.107  386.107    0.000   511.413 1055.594 1055.594    0.000     0.000  779.637  558.463  221.174
292.90  1943.706  388.295  388.295    0.000   424.984 1114.871 1114.871    0.000     0.000  586.814  355.386  231.428
293.00  1920.314  405.236  405.236    0.000   495.895 1047.335 1047.335    0.000     0.000  820.856  781.045   39.811
293.10  1904.406  452.574  452.574    0.000   449.063 1035.798 1035.798    0.000     9.953  749.577  749.577    0.000
293.20  1917.438  405.003  405.003    0.000   557.526  984.436  984.436    0.000     0.000  777.825  767.873    9.953
293.30  1822.561  444.345  444.345    0.000   477.251 1116.079 1116.079    0.000     0.000  809.596  809.596    0.000
293.40  1906.346  488.039  488.039    0.000   534.707 1043.876 1043.876    0.000     0.000  889.216  567.913  321.303
293.50  1984.085  443.337  443.337    0.000   646.387 1043.965 1043.965    0.000     0.000  910.129  497.037  413.092
293.60  1866.747  483.750  483.750    0.000   504.403 1062.000 1062.000    0.000     0.000  788.785  456.221  332.564
293.70  1907.840  430.519  430.519    0.000   489.406  936.405  936.405    0.000     0.000  717.306  304.415  412.891
293.80  1926.928  385.712  385.712    0.000   527.839  972.416  972.416    0.000     0.000  626.926  273.149  353.777
293.90  1884.952  449.600  449.600    0.000   551.744  990.837  990.837    0.000     0.000  767.471  324.120  443.352
294.00  1939.022  494.120  494.120    0.000   585.602 1028.097 1028.097    0.000     0.000  811.908  396.001  415.907
294.10  1841.816  476.953  476.953    0.000   470.248 1039.899 1039.899    0.000     0.000  790.292  790.292    0.000
294.20  1844.862  439.146  439.146    0.000   486.553 1138.735 1138.735    0.000     0.000  790.796  790.796    0.000
294.30  1886.224  443.291  443.291    0.000   405.881 1126.153 1126.153    0.000     0.000  801.151  801.151    0.000
294.40  1960.072  420.312  420.312    0.000   509.208 1026.109 1026.109    0.000     0.000  789.590  719.920   69.670
294.50  1831.223  442.067  442.067    0.000   445.176  990.272  990.272    0.000     0.000  819.447  819.447    0.000
294.60  1884.415  448.372  448.372    0.000   440.638 1097.403 1097.403    0.000     0.000  668.749  668.749    0.000
294.70  1923.633  418.768  418.768    0.000   374.533 1064.677 1064.677    0.000     0.000  769.985  769.985    0.000
294.80  1861.186  463.648  463.648    0.000   377.083 1059.229 1059.229    0.000     0.000  628.635  628.635    0.000
294.90  1815.060  489.732  489.732    0.000   428.749 1011.323 1011.323    0.000     0.000  759.128  598.878  160.250
295.00  1869.891  432.953  432.953    0.000   356.807 1065.115 1065.115    0.000     0.000  527.801  375.694  152.107
295.10  1861.251  455.826  455.826    0.000   359.577 1058.881 1058.881    0.000     0.000  598.878  598.878    0.000
295.20  1846.536  457.901  457.901    0.000   379.159 1013.270 1013.270    0.000     0.000  527.600  527.600    0.000
295.30  1862.467  452.700  452.700    0.000   401.338 1112.538 1112.538    0.000     0.000  619.387  568.617   50.769
295.40  1865.728  438.634  438.634    0.000   386.901 1060.352 1060.352    0.000     0.000  720.322  660.002   60.320
295.50  1972.593  428.187  428.187    0.000   359.358 1165.452 1165.452    0.000     0.000  759.731  759.731    0.000
295.60  1923.077  390.330  390.330    0.000   395.152 1020.882 1020.882    0.000     0.000  608.126  557.357   50.769
295.70  1950.082  418.717  418.717    0.000   464.635 1063.988 1063.988    0.000     0.000  810.501  769.885   40.616
295.80  1822.560  433.479  433.479    0.000   398.358 1137.354 1137.354    0.000     0.000  751.286  730.979   20.308
295.90  1783.515  468.982  468.982    0.000   360.960 1204.755 1204.755    0.000     0.000  599.079  558.463   40.616
296.00  1853.968  407.362  407.362    0.000   415.566 1075.921 1075.921    0.000     0.000  670.156  660.002   10.154
296.10  1778.746  407.866  407.866    0.000   402.984 1062.472 1062.472    0.000     0.000  477.031  426.463   50.568
296.20  1809.032  445.664  445.664    0.000   373.323 1067.315 1067.315    0.000     0.000  465.470  465.470    0.000
296.30  1827.271  427.555  427.555    0.000   454.605  983.654  983.654    0.000     0.000  598.677  598.677    0.000
296.40  1866.486  387.248  387.248    0.000   404.799 1043.319 1043.319    0.000     0.000  578.369  578.369    0.000
296.50  1824.795  369.222  369.222    0.000   341.631 1064.679 1064.679    0.000     0.000  527.297  517.143   10.154
296.60  1786.518  463.331  463.331    0.000   426.066 1058.711 1058.711    0.000     0.000  526.896  516.742   10.154
296.70  1847.919  411.687  411.687    0.000   310.201 1103.458 1103.458    0.000     0.000  578.570  507.493   71.077
296.80  1722.140  474.106  474.106    0.000   383.182 1048.121 1048.121    0.000     0.000  597.269  556.654   40.616
296.90  1904.776  502.608  502.608    0.000   479.287 1040.988 1040.988    0.000     0.000  680.108  436.617  243.491
297.00  1826.332  470.718  470.718    0.000   422.138 1125.589 1125.589    0.000     0.000  619.186  548.108   71.077
297.10  1815.144  418.103  418.103    0.000   475.482 1195.763 1195.763    0.000     0.000  708.860  608.326  100.534
297.20  1752.268  534.281  534.281    0.000   415.862 1128.798 1128.798    0.000     0.000  689.559  689.559    0.000
297.30  1804.826  467.274  467.274    0.000   379.725 1190.186 1190.186    0.000     0.000  710.168  700.216    9.953
297.40  1657.315  520.458  520.458    0.000   367.617 1174.108 1174.108    0.000     0.000  546.500  536.346   10.154
297.50  1695.258  491.014  491.014    0.000   381.711 1119.848 1119.848    0.000     0.000  486.984  426.463   60.521
297.60  1791.109  476.752  476.752    0.000   317.681 1108.779 1108.779    0.000     0.000  649.446  517.848  131.598
297.70  1797.300  471.770  471.770    0.000   351.663 1133.289 1133.289    0.000     0.000  537.552  466.676   70.876
297.80  1676.840  511.721  511.721    0.000   451.363 1110.466 1110.466    0.000     0.000  558.061  456.522  101.539
297.90  1754.435  505.908  505.908    0.000   418.289 1124.129 1124.129    0.000     0.000  618.985  588.925   30.060
298.00  1801.264  508.457  508.457    0.000   450.236 1126.972 1126.972    0.000     0.000  598.576  517.647   80.929
298.10  1831.780  485.781  485.781    0.000   418.894 1132.508 1132.508    0.000     0.000  902.991  831.914   71.077
298.20  1833.510  483.404  483.404    0.000   431.299 1134.019 1130.388    3.632     0.000  780.843  720.523   60.320
298.30  1743.101  487.975  487.975    0.000   363.423 1028.916 1028.916    0.000     0.000  608.630  547.706   60.923
298.40  1806.005  451.157  451.157    0.000   327.758 1089.707 1089.707    0.000     0.000  586.009  535.642   50.367
298.50  1833.317  429.275  429.275    0.000   406.961 1053.477 1053.477    0.000     0.000  607.121  556.754   50.367
298.60  1748.704  433.669  433.669    0.000   373.235 1026.504 1026.504    0.000     0.000  486.582  486.582    0.000
298.70  1712.306  410.196  410.196    0.000   313.313 1016.645 1016.645    0.000     0.000  618.281  568.215   50.065
298.80  1728.958  393.290  393.290    0.000   322.137 1012.710 1012.710    0.000     0.000  568.014  547.706   20.308
298.90  1729.080  401.226  401.226    0.000   335.365 1114.913 1114.913    0.000     0.000  505.482  445.162   60.320
299.00  1757.424  465.077  465.077    0.000   298.181 1019.540 1019.540    0.000     0.000  575.755  575.755    0.000
299.10  1641.895  478.929  478.929    0.000   407.390 1043.925 1043.925    0.000     0.000  586.914  567.009   19.906
299.20  1818.961  443.577  443.577    0.000   475.181 1089.794 1089.794    0.000     0.000  597.168  597.168    0.000
299.30  1663.455  508.998  508.998    0.000   358.150 1007.911 1007.911    0.000     0.000  505.884  505.884    0.000
299.40  1720.553  509.748  509.748    0.000   376.090 1109.768 1109.768    0.000     0.000  677.897  607.423   70.474
299.50  1819.116  531.386  531.386    0.000   407.827 1078.641 1078.641    0.000     0.000  669.352  528.002  141.350
299.60  1744.716  523.794  523.794    0.000   416.946 1078.514 1078.514    0.000     0.000  599.079  528.002   71.077
299.70  1831.058  455.707  455.707    0.000   467.401 1047.813 1047.813    0.000     0.000  588.724  588.724    0.000
299.80  1840.608  480.260  480.260    0.000   567.877 1075.573 1075.573    0.000     0.000  690.262  659.801   30.462
299.90  1781.714  529.077  529.077    0.000   427.540 1102.421 1102.421    0.000     0.000  700.618  700.618    0.000
300.00  1747.095  510.307  510.307    0.000   440.985 1144.921 1144.921    0.000     0.000  680.310  639.694   40.616
300.10  1828.156  488.212  488.212    0.000   433.200 1202.334 1202.334    0.000     0.000  690.263  639.694   50.568
300.20  1796.511  472.281  472.281    0.000   448.855 1208.301 1208.301    0.000     0.000  710.772  690.464   20.308
300.30  1867.503  474.541  474.541    0.000   466.318 1205.794 1205.794    0.000     0.000  801.955  751.387   50.568
300.40  1845.256  420.943  420.943    0.000   336.524 1221.004 1221.004    0.000     0.000  609.233  609.233    0.000
300.50  1829.288  491.621  491.621    0.000   408.641 1191.616 1191.616    0.000     0.000  690.061  690.061    0.000
300.60  1779.448  481.889  481.889    0.000   373.401 1168.391 1168.391    0.000     0.000  517.848  517.848    0.000
300.70  1772.813  440.031  440.031    0.000   357.585 1273.278 1273.278    0.000     0.000  761.340  669.955   91.385
300.80  1863.732  448.443  448.443    0.000   368.610 1209.811 1209.811    0.000     0.000  558.463  467.078   91.385
300.90  1874.628  444.406  444.406    0.000   374.274 1197.097 1197.097    0.000     0.000  599.079  456.925  142.154
301.00  1775.336  457.512  457.512    0.000   298.052 1213.227 1213.227    0.000     0.000  507.694  314.770  192.924
301.10  1762.302  449.974  449.974    0.000   243.751 1185.381 1185.381    0.000     0.000  568.617  568.617    0.000
301.20  1830.475  496.256  496.256    0.000   305.275 1122.518 1122.518    0.000     0.000  507.493  507.493    0.000
301.30  1701.575  547.685  547.685    0.000   176.048 1216.600 1216.600    0.000     0.000  528.002  426.463  101.539
301.40  1724.924  528.890  528.890    0.000   307.565 1189.108 1189.108    0.000     0.000  619.186  405.954  213.231
301.50  1706.881  511.655  511.655    0.000   311.708 1193.254 1193.254    0.000     0.000  639.694  426.463  213.232
301.60  1713.100  517.007  517.007    0.000   332.419 1115.390 1115.390    0.000     0.000  477.232  365.540  111.693
301.70  1739.922  493.923  493.923    0.000   364.113 1180.412 1180.412    0.000     0.000  639.090  527.599  111.492
301.80  1877.224  548.789  548.789    0.000   405.143 1163.159 1163.159    0.000     0.000  700.417  558.262  142.154
301.90  1796.299  528.257  528.257    0.000   505.396 1131.345 1131.345    0.000     0.000  852.019  730.575  121.444
302.00  1863.425  467.948  467.948    0.000   451.320 1047.033 1047.033    0.000     0.000  751.387  660.002   91.385
302.10  1792.214  562.514  562.514    0.000   407.865 1056.032 1056.032    0.000     0.000  709.967  629.541   80.427
302.20  1736.814  468.887  468.887    0.000   435.748 1140.771 1140.771    0.000     0.000  679.707  527.801  151.906
302.30  1808.944  518.669  518.669    0.000   384.086 1142.238 1142.238    0.000     0.000  690.061  568.416  121.645
302.40  1754.375  481.401  481.401    0.000   448.720 1117.985 1117.985    0.000     0.000  619.387  406.155  213.232
302.50  1830.140  474.479  474.479    0.000   434.841 1051.495 1051.495    0.000     0.000  730.677  324.924  405.753
302.60  1908.619  476.089  476.089    0.000   397.705 1118.625 1118.625    0.000     0.000  619.186  548.310   70.876
302.70  1799.439  511.352  511.352    0.000   488.839 1035.797 1035.797    0.000     0.000  547.906  334.776  213.131
302.80  1863.304  498.663  498.663    0.000   482.228 1039.860 1039.860    0.000     0.000  670.156  223.385  446.771
302.90  1842.595  487.312  487.312    0.000   358.929 1132.986 1100.734   32.253     0.000  588.523  121.847  466.676
303.00  1833.656  479.758  479.758    0.000   368.611 1139.908 1139.908    0.000     0.000  720.925  314.770  406.155
303.10  1736.556  480.910  480.910    0.000   358.754 1130.257 1130.257    0.000     0.000  669.954  264.001  405.954
303.20  1926.337  509.570  509.570    0.000   362.297 1185.299 1170.080   15.218     0.000  568.517  121.847  446.670
303.30  2018.038  447.110  447.110    0.000   445.090 1262.985 1201.333   61.652     0.000  761.541  203.078  558.463
303.40  1910.302  546.838  546.838    0.000   464.761 1158.793 1158.793    0.000     0.000  720.019  334.373  385.646
303.50  1924.698  562.267  562.267    0.000   464.977 1169.995 1169.995    0.000     0.000  608.630  324.321  284.309
303.60  2019.011  492.589  492.589    0.000   529.478 1126.804 1124.902    1.902     0.000  811.304  365.138  446.166
303.70  1947.415  523.882  523.882    0.000   456.456 1088.285 1088.285    0.000     0.000  769.079  323.919  445.160
303.80  1900.982  492.870  492.870    0.000   313.097 1171.637 1139.298   32.339     0.000  659.499  283.907  375.593
303.90  2008.104  486.615  486.615    0.000   445.867 1135.364 1131.732    3.632     0.000  800.045  284.309  515.736
304.00  1861.480  532.726  532.726    0.000   434.365 1155.125 1155.125    0.000     0.000  668.346  263.398  404.949
304.10  1974.082  483.777  483.777    0.000   507.908 1082.747 1082.747    0.000     0.000  851.719  790.796   60.923
304.20  1823.901  467.615  467.615    0.000   492.432 1106.956 1106.956    0.000     0.000  678.701  638.689   40.012
304.30  1864.402  476.833  476.833    0.000   393.384 1220.659 1220.659    0.000     0.000  608.026  557.659   50.367
304.40  1917.612  481.574  481.574    0.000   345.610 1259.614 1259.614    0.000     0.000  649.044  638.890   10.154
304.50  1903.224  509.105  509.105    0.000   411.414 1155.891 1155.891    0.000     0.000  800.547  679.203  121.344
304.60  1845.161  513.241  513.241    0.000   372.374 1086.892 1086.892    0.000     0.000  639.292  568.416   70.876
304.70  1854.371  500.226  500.226    0.000   474.612  952.220  952.220    0.000     0.000  729.369  536.546  192.823
304.80  1842.210  496.021  496.021    0.000   327.581 1040.594 1040.594    0.000     0.000  466.475  354.783  111.693
304.90  1783.602  518.513  518.513    0.000   411.454 1134.888 1134.888    0.000     0.000  669.351  669.351    0.000
305.00  1793.138  534.257  534.257    0.000   338.171 1122.221 1122.221    0.000     0.000  801.150  669.350  131.799
305.10  1741.901  478.834  478.834    0.000   384.303 1180.109 1174.661    5.448     0.000  729.370  557.357  172.013
305.20  1777.503  501.999  501.999    0.000   403.848 1085.946 1085.946    0.000     0.000  698.406  688.252   10.154
305.30  1730.096  565.286  565.286    0.000   386.596 1058.966 1058.966    0.000     0.000  535.943  495.529   40.415
305.40  1735.025  577.642  577.642    0.000   347.423 1086.988 1086.988    0.000     0.000  557.055  516.541   40.515
305.50  1814.959  517.636  517.636    0.000   420.362 1133.030 1133.030    0.000     0.000  708.560  667.944   40.616
305.60  1702.222  568.789  568.789    0.000   374.873 1181.977 1181.977    0.000     0.000  667.542  647.637   19.906
305.70  1776.676  558.517  558.517    0.000   426.150 1195.466 1195.466    0.000     0.000  708.257  667.641   40.615
305.80  1798.239  495.210  495.210    0.000   405.705 1122.391 1122.391    0.000     0.000  707.654  697.702    9.953
305.90  1683.032  546.677  546.677    0.000   367.831 1131.517 1131.517    0.000     0.000  536.847  536.847    0.000
306.00  1705.381  489.486  489.486    0.000   368.608 1097.927 1097.927    0.000     0.000  557.458  537.150   20.308
306.10  1767.973  535.073  535.073    0.000   345.781 1101.119 1101.119    0.000     0.000  517.043  517.043    0.000
306.20  1804.520  538.564  538.564    0.000   380.109 1149.412 1149.412    0.000     0.000  577.362  546.901   30.462
306.30  1802.324  453.999  453.999    0.000   332.338 1137.389 1137.389    0.000     0.000  588.724  568.416   20.308
306.40  1748.318  571.151  571.151    0.000   291.484 1211.801 1211.801    0.000     0.000  608.429  567.813   40.616
306.50  1768.397  506.771  506.771    0.000   322.956 1187.974 1187.974    0.000     0.000  556.352  515.736   40.615
306.60  1695.075  503.726  503.726    0.000   376.046 1242.409 1242.409    0.000     0.000  598.476  568.014   30.462
306.70  1708.458  455.564  455.564    0.000   380.415 1112.273 1112.273    0.000     0.000  425.056  414.902   10.154
306.80  1682.946  496.827  496.827    0.000   338.779 1230.087 1230.087    0.000     0.000  578.570  132.000  446.570
306.90  1675.165  493.865  493.865    0.000   310.678 1134.196 1134.196    0.000     0.000  516.641  465.872   50.769
307.00  1750.510  423.319  423.319    0.000   317.680 1171.593 1171.593    0.000     0.000  527.198  496.736   30.462
307.10  1747.842  433.537  433.537    0.000   301.465 1159.139 1159.139    0.000     0.000  527.197  354.581  172.616
307.20  1822.955  434.443  434.443    0.000   392.604 1032.854 1032.854    0.000     0.000  517.044  324.723  192.320
307.30  1802.682  439.479  439.479    0.000   398.052 1094.591 1094.591    0.000     0.000  668.646  628.031   40.615
307.40  1745.627  472.633  472.633    0.000   369.908 1051.061 1051.061    0.000     0.000  730.476  456.724  273.752
307.50  1728.959  454.779  454.779    0.000   375.442  997.879  997.879    0.000     0.000  547.706  517.245   30.462
307.60  1685.113  472.573  472.573    0.000   345.956 1040.594 1040.594    0.000     0.000  576.962  566.808   10.154
307.70  1738.011  480.642  480.642    0.000   421.269 1079.592 1079.592    0.000     0.000  689.157  466.576  222.581
307.80  1767.381  457.465  457.465    0.000   465.280 1050.450 1050.450    0.000     0.000  638.084  496.533  141.551
307.90  1751.204  449.935  449.935    0.000   482.704 1024.030 1024.030    0.000     0.000  576.559  566.607    9.953
308.00  1738.482  470.778  470.778    0.000   535.099 1118.457 1118.457    0.000     0.000  780.439  760.132   20.308
308.10  1792.696  431.483  431.483    0.000   407.738 1084.869 1084.869    0.000     0.000  638.890  628.736   10.154
308.20  1706.266  477.300  477.300    0.000   480.067 1052.655 1052.655    0.000     0.000  507.091  497.138    9.953
308.30  1771.734  473.615  473.615    0.000   425.896  962.734  962.734    0.000     0.000  618.784  598.476   20.308
308.40  1852.929  476.325  476.325    0.000   432.728 1040.377 1040.377    0.000     0.000  598.878  558.463   40.414
308.50  1710.483  477.605  477.605    0.000   447.168  954.734  954.734    0.000     0.000  780.039  749.578   30.462
308.60  1702.710  527.264  527.264    0.000   488.840 1083.268 1083.268    0.000     0.000  739.423  648.440   90.983
308.70  1731.959  515.511  515.511    0.000   388.931 1081.192 1081.192    0.000     0.000  700.618  649.848   50.769
308.80  1748.474  498.189  498.189    0.000   392.128 1093.297 1093.297    0.000     0.000  588.322  578.168   10.154
308.90  1689.304  515.412  515.412    0.000   403.888 1034.759 1034.759    0.000     0.000  578.168  324.723  253.445
309.00  1741.837  496.508  496.508    0.000   464.626 1071.289 1071.289    0.000     0.000  739.320  658.895   80.426
309.10  1790.666  432.981  432.981    0.000   411.933  965.932  965.932    0.000     0.000  547.706  517.446   30.261
309.20  1756.161  478.991  478.991    0.000   385.342  990.446  990.446    0.000     0.000  587.920  577.766   10.154
309.30  1706.802  461.552  461.552    0.000   304.533 1101.249 1101.249    0.000     0.000  466.777  466.777    0.000
309.40  1729.258  423.540  423.540    0.000   371.377 1009.468 1009.468    0.000     0.000  436.415  436.415    0.000
309.50  1736.917  428.773  428.773    0.000   416.991 1098.227 1098.227    0.000     0.000  637.684  627.530   10.154
309.60  1644.386  518.231  518.231    0.000   378.245 1025.725 1025.725    0.000     0.000  557.960  547.807   10.154
309.70  1670.325  547.800  547.800    0.000   360.954 1049.289 1049.289    0.000     0.000  709.161  709.161    0.000
309.80  1681.342  514.346  514.346    0.000   380.668 1028.016 1028.016    0.000     0.000  476.427  476.427    0.000
309.90  1751.378  525.832  525.832    0.000   387.284 1036.878 1036.878    0.000     0.000  598.274  436.617  161.657
310.00  1637.645  545.951  545.951    0.000   330.135  955.774  955.774    0.000     0.000  558.262  345.031  213.231
310.10  1694.337  583.445  583.445    0.000   403.281  990.099  990.099    0.000     0.000  588.623  406.155  182.467
310.20  1703.982  501.604  501.604    0.000   425.677  908.173  908.173    0.000     0.000  598.274  355.386  242.888
310.30  1721.789  510.159  510.159    0.000   380.192  986.341  953.656   32.685     0.000  587.817  192.924  394.894
310.40  1675.234  514.308  514.308    0.000   352.786 1035.580  996.627   38.954     0.000  659.197   71.077  588.120
310.50  1789.858  500.225  500.225    0.000   446.601 1098.187 1098.187    0.000     0.000  617.877  203.078  414.800
310.60  1728.890  565.237  565.237    0.000   393.254 1074.234 1066.971    7.263     0.000  759.830  345.232  414.598
310.70  1612.942  561.967  561.967    0.000   368.393 1081.796 1081.796    0.000     0.000  547.304  253.847  293.457
310.80  1686.509  525.958  525.958    0.000   352.530 1103.936 1073.067   30.869     0.000  548.108  274.155  273.954
310.90  1700.293  528.275  528.275    0.000   350.192 1039.863 1039.863    0.000     0.000  751.387  192.924  558.463
311.00  1683.234  521.842  521.842    0.000   497.233  967.056  967.056    0.000     0.000  790.595  670.156  120.439
311.10  1630.774  574.488  574.488    0.000   400.080 1038.133 1038.133    0.000     0.000  537.552  192.924  344.628
311.20  1624.080  574.557  574.557    0.000   335.018 1171.552 1135.235   36.317     0.000  668.548   71.077  597.470
311.30  1666.312  542.447  542.447    0.000   329.258 1204.150 1118.806   85.344     0.000  728.264  192.723  535.541
311.40  1612.356  565.012  565.012    0.000   322.308 1020.361 1020.361    0.000     0.000  618.784  222.782  396.001
311.50  1718.633  561.510  561.510    0.000   413.917 1050.499 1050.499    0.000     0.000  729.873  355.185  374.688
311.60  1660.409  513.198  513.198    0.000   461.561 1110.721 1110.721    0.000     0.000  628.535  588.522   40.012
311.70  1636.926  492.642  492.642    0.000   445.734 1108.817 1108.817    0.000     0.000  790.696  385.847  404.848
311.80  1705.022  512.824  512.824    0.000   400.650 1096.670 1096.670    0.000     0.000  587.920  233.338  354.582
311.90  1813.317  531.593  531.593    0.000   405.922 1079.550 1079.550    0.000     0.000  710.571  243.492  467.078
312.00  1681.270  528.449  528.449    0.000   459.532 1020.231 1020.231    0.000     0.000  598.476  273.954  324.522
312.10  1762.523  429.754  429.754    0.000   433.765  939.557  939.557    0.000     0.000  669.754  345.232  324.522
312.20  1694.009  515.896  515.896    0.000   409.594 1035.282 1035.282    0.000     0.000  578.771  568.617   10.154
312.30  1703.443  499.922  499.922    0.000   377.431 1007.220 1007.220    0.000     0.000  608.831  263.599  345.232
312.40  1668.032  468.779  468.779    0.000   419.109 1039.296 1039.296    0.000     0.000  598.677  172.616  426.061
312.50  1703.420  433.034  433.034    0.000   332.508 1050.796 1050.796    0.000     0.000  628.334  172.214  456.120
312.60  1797.251  402.310  402.310    0.000   368.388 1070.299 1070.299    0.000     0.000  568.315  324.723  243.592
312.70  1847.702  420.272  420.272    0.000   389.103 1016.600 1016.600    0.000     0.000  618.381  233.539  384.842
312.80  1766.355  463.902  463.902    0.000   323.606 1056.207 1056.207    0.000     0.000  466.475  233.338  233.137
312.90  1745.161  453.944  453.944    0.000   356.765 1080.977 1080.977    0.000     0.000  548.310  517.848   30.462
313.00  1716.808  499.735  499.735    0.000   449.585 1016.035 1016.035    0.000     0.000  476.830  385.847   90.983
313.10  1761.235  478.398  478.398    0.000   415.561 1152.140 1152.140    0.000     0.000  619.084  558.363   60.722
313.20  1735.281  463.278  463.278    0.000   433.375 1112.191 1112.191    0.000     0.000  597.671  527.801   69.871
313.30  1660.150  473.589  473.589    0.000   361.177 1059.877 1059.877    0.000     0.000  497.138  446.369   50.769
313.40  1716.028  503.307  503.307    0.000   365.149  996.196  996.196    0.000     0.000  588.422  527.599   60.823
313.50  1665.926  483.872  483.872    0.000   400.854 1068.952 1068.952    0.000     0.000  669.149  648.842   20.308
313.60  1833.081  392.372  392.372    0.000   457.924 1019.368 1019.368    0.000     0.000  790.190  294.463  495.728
313.70  1881.618  383.916  383.916    0.000   403.109 1119.665 1119.665    0.000     0.000  618.783  334.776  284.007
313.80  1958.882  405.708  405.708    0.000   419.060 1088.891 1088.891    0.000     0.000  649.244  233.539  415.704
313.90  1903.871  467.073  467.073    0.000   446.691 1054.690 1054.690    0.000     0.000  740.630  273.753  466.877
314.00  1841.870  442.537  442.537    0.000   387.931 1065.022 1065.022    0.000     0.000  699.711  638.888   60.823
314.10  1909.365  406.376  406.376    0.000   435.012 1081.144 1081.144    0.000     0.000  821.255  750.480   70.775
314.20  1828.485  401.895  401.895    0.000   391.476 1101.166 1101.166    0.000     0.000  670.156  599.079   71.077
314.30  1927.218  368.318  368.318    0.000   460.957 1008.300 1008.300    0.000     0.000  730.878  680.108   50.769
314.40  1829.765  345.246  345.246    0.000   368.780 1052.394 1052.394    0.000     0.000  618.180  577.564   40.616
314.50  1777.104  423.406  423.406    0.000   373.534 1031.647 1031.647    0.000     0.000  547.504  496.734   50.769
314.60  1791.677  417.755  417.755    0.000   407.907 1022.007 1022.007    0.000     0.000  669.955  588.824   81.130
314.70  1848.299  451.375  451.375    0.000   354.297 1060.438 1060.438    0.000     0.000  791.499  700.114   91.385
314.80  1838.398  436.803  436.803    0.000   274.189 1032.816 1032.816    0.000     0.000  608.630  557.860   50.769
314.90  1861.128  423.587  423.587    0.000   323.949  979.593  979.593    0.000     0.000  598.275  547.505   50.769
315.00  1817.936  388.770  388.770    0.000   252.485  975.014  975.014    0.000     0.000  537.552  467.078   70.474
315.10  1758.588  437.284  437.284    0.000   223.174  956.636  956.636    0.000     0.000  405.954  324.924   81.030
315.20  1792.161  427.314  427.314    0.000   268.178 1026.893 1026.893    0.000     0.000  416.309  335.078   81.231
315.30  1690.221  493.671  493.671    0.000   234.068 1159.268 1159.268    0.000     0.000  537.753  456.521   81.231
315.40  1778.579  460.667  460.667    0.000   249.546  997.705  997.705    0.000     0.000  608.428  577.966   30.462
315.50  1785.652  458.279  458.279    0.000   294.550 1077.733 1077.733    0.000     0.000  537.552  496.937   40.615
315.60  1790.297  433.776  433.776    0.000   171.721 1070.683 1070.683    0.000     0.000  406.155  385.847   20.308
315.70  1857.830  365.654  365.654    0.000   254.087  993.730  993.730    0.000     0.000  426.463  355.386   71.077
315.80  1744.153  387.154  387.154    0.000   247.040 1043.964 1043.964    0.000     0.000  588.724  527.801   60.923
315.90  1896.155  336.794  336.794    0.000   245.350  948.032  948.032    0.000     0.000  497.138  446.369   50.769
316.00  1853.150  377.049  377.049    0.000   264.938  941.109  941.109    0.000     0.000  588.724  487.185  101.539
316.10  1923.369  342.262  342.262    0.000   304.836  933.632  933.632    0.000     0.000  548.108  487.185   60.923
316.20  1910.410  338.895  338.895    0.000   246.995 1083.955 1083.955    0.000     0.000  669.553  628.937   40.616
316.30  1846.609  379.270  379.270    0.000   277.430  988.106  988.106    0.000     0.000  516.843  435.813   81.030
316.40  1870.894  390.770  390.770    0.000   320.231  891.699  891.699    0.000     0.000  608.730  456.522  152.207
316.50  1896.143  366.570  366.570    0.000   324.942 1015.041 1015.041    0.000     0.000  649.245  507.091  142.154
316.60  1927.536  368.213  368.213    0.000   345.567 1054.125 1054.125    0.000    20.308  680.310  680.310    0.000
316.70  1783.485  385.393  385.393    0.000   318.283  966.619  966.619    0.000     0.000  618.784  618.784    0.000
316.80  1841.245  373.113  373.113    0.000   362.166 1101.550 1101.550    0.000     0.000  587.518  404.748  182.770
316.90  1822.092  360.030  360.030    0.000   345.652 1112.837 1112.837    0.000     0.000  680.108  467.078  213.030
317.00  1851.161  366.186  366.186    0.000   289.278 1020.662 1020.662    0.000     0.000  660.002  487.386  172.616
317.10  1951.411  339.975  339.975    0.000   399.220  999.652  999.652    0.000     0.000  588.925  517.848   71.077
317.20  1913.886  419.755  419.755    0.000   293.081 1104.153 1104.153    0.000     0.000  598.677  598.677    0.000
317.30  1800.271  461.253  461.253    0.000   335.710  976.562  976.562    0.000     0.000  618.582  527.197   91.385
317.40  1795.260  513.562  513.562    0.000   352.181 1066.317 1066.317    0.000     0.000  639.091  497.238  141.853
317.50  1839.887  438.771  438.771    0.000   249.285 1136.830 1136.830    0.000     0.000  578.268  547.807   30.462
317.60  1829.768  408.364  408.364    0.000   331.557 1089.103 1089.103    0.000     0.000  608.529  293.859  314.669
317.70  1847.016  471.938  471.938    0.000   337.915 1108.642 1108.642    0.000     0.000  709.866  425.557  284.309
317.80  1837.661  424.777  424.777    0.000   402.938 1190.269 1190.269    0.000     0.000  710.067  425.758  284.309
317.90  1910.214  402.686  402.686    0.000   398.486 1097.619 1097.619    0.000     0.000  669.553  446.168  223.385
318.00  1862.539  413.831  413.831    0.000   319.150 1197.786 1197.786    0.000     0.000  578.570  324.823  253.746
318.10  1903.747  436.201  436.201    0.000   319.582 1179.114 1179.114    0.000     0.000  741.132  253.847  487.285
318.20  1789.495  493.449  493.449    0.000   260.528 1152.217 1152.217    0.000     0.000  669.854  385.545  284.309
318.30  1959.828  484.151  484.151    0.000   412.367 1164.890 1164.890    0.000     0.000  629.138  354.984  274.155
318.40  1819.784  528.271  528.271    0.000   361.264 1163.941 1163.941    0.000     0.000  578.771  284.309  294.463
318.50  1814.972  512.860  512.860    0.000   406.097 1093.553 1093.553    0.000     0.000  618.984  314.368  304.616
318.60  1684.544  583.102  583.102    0.000   330.603 1084.860 1084.860    0.000     0.000  587.315  182.368  404.947
318.70  1734.692  507.842  507.842    0.000   342.495 1144.304 1144.304    0.000     0.000  516.942  192.420  324.522
318.80  1881.896  484.011  484.011    0.000   400.083 1091.954 1091.954    0.000     0.000  608.831  243.492  365.339
318.90  1912.792  387.579  387.579    0.000   318.408 1025.244 1025.244    0.000     0.000  558.161  274.054  284.107
319.00  1772.148  518.974  518.974    0.000   241.757 1095.067 1009.464   85.603     0.000  578.369  182.368  396.001
319.10  1791.789  512.248  512.248    0.000   280.932 1110.113 1064.458   45.655     0.000  568.617  172.616  396.001
319.20  1763.924  497.356  497.356    0.000   320.962 1076.871 1076.871    0.000     0.000  699.813  212.829  486.984
319.30  1890.001  432.365  432.365    0.000   332.721  981.367  981.367    0.000     0.000  608.729  314.368  294.362
319.40  1888.678  486.590  486.590    0.000   381.753 1033.551 1033.551    0.000     0.000  639.694  274.155  365.540
319.50  1845.617  430.539  430.539    0.000   300.515  979.290  979.290    0.000     0.000  537.452  304.013  233.438
319.60  1797.467  448.692  448.692    0.000   263.764 1115.953 1115.953    0.000     0.000  416.309  355.386   60.923
319.70  1778.694  431.500  431.500    0.000   254.644 1097.792 1097.792    0.000     0.000  517.647  324.723  192.924
319.80  1750.295  461.879  461.879    0.000   304.366 1031.430 1031.430    0.000     0.000  416.108  284.309  131.799
319.90  1782.500  422.500  422.500    0.000   325.287  976.479  976.479    0.000     0.000  426.061  375.492   50.568
320.00  1766.842  503.381  503.381    0.000   240.983  997.323  997.323    0.000     0.000  598.878  497.339  101.539
320.10  1828.734  469.041  469.041    0.000   274.015 1045.178 1045.178    0.000     0.000  599.079  507.694   91.385
320.20  1801.855  452.013  452.013    0.000   463.072 1064.899 1064.899    0.000     0.000  578.369  527.599   50.769
320.30  1738.971  540.586  540.586    0.000   359.015 1157.544 1157.544    0.000     0.000  497.540  436.617   60.923
320.40  1736.791  497.230  497.230    0.000   411.455 1037.139 1037.139    0.000     0.000  618.984  335.078  283.906
320.50  1839.520  436.736  436.736    0.000   301.248 1116.301 1116.301    0.000     0.000  517.647  304.616  213.030
320.60  1795.724  434.019  434.019    0.000   306.873  946.130  946.130    0.000     0.000  526.795  182.569  344.227
320.70  1809.678  424.855  424.855    0.000   417.244  979.378  979.378    0.000     0.000  546.801  405.954  140.847
320.80  1773.301  499.008  499.008    0.000   386.681 1163.903 1163.903    0.000     0.000  646.229  525.991  120.238
320.90  1767.508  509.705  509.705    0.000   403.199 1110.505 1110.505    0.000     0.000  607.423  456.522  150.901
321.00  1793.137  466.173  466.173    0.000   407.001 1091.132 1091.132    0.000     0.000  678.097  537.551  140.546
321.10  1798.211  486.169  486.169    0.000   496.280 1086.983 1086.983    0.000     0.000  658.393  537.753  120.640
321.20  1819.764  514.965  514.965    0.000   455.166 1092.437 1092.437    0.000     0.000  668.749  598.476   70.273
321.30  1879.866  482.690  482.690    0.000   368.305 1158.535 1147.640   10.895     0.000  638.588  548.008   90.581
321.40  1894.224  483.461  483.461    0.000   411.584 1125.593 1125.593    0.000     0.000  629.541  599.079   30.462
321.50  1852.756  416.339  416.339    0.000   417.032 1039.561 1039.561    0.000     0.000  667.944  557.458  110.486
321.60  1849.630  458.747  458.747    0.000   434.151 1146.953 1146.953    0.000     0.000  699.612  578.771  120.841
321.70  1866.712  482.975  482.975    0.000   522.611 1169.170 1165.538    3.632     0.000  820.856  659.399  161.457
321.80  1936.756  513.595  513.595    0.000   442.927 1152.094 1152.094    0.000     0.000  578.771  578.771    0.000
321.90  1901.021  492.642  492.642    0.000   538.040 1066.453 1066.453    0.000     0.000  649.044  598.475   50.568
322.00  1846.061  479.372  479.372    0.000   532.034 1101.251 1101.251    0.000     0.000  799.743  699.210  100.533
322.10  1706.569  538.669  538.669    0.000   509.640  975.186  975.186    0.000     0.000  648.039  577.766   70.273
322.20  1810.480  501.263  501.263    0.000   523.857  998.703  998.703    0.000     0.000  607.121  516.541   90.581
322.30  1704.355  520.004  520.004    0.000   460.738 1089.541 1089.541    0.000     0.000  659.097  567.813   91.284
322.40  1739.709  551.216  551.216    0.000   401.207 1079.502 1079.502    0.000     0.000  659.901  527.901  132.000
322.50  1677.102  514.605  514.605    0.000   360.478  995.501  995.501    0.000     0.000  588.623  507.392   81.231
322.60  1735.863  555.106  555.106    0.000   422.565 1027.199 1023.567    3.632     0.000  588.724  395.800  192.924
322.70  1752.814  521.432  521.432    0.000   370.984  976.303  972.671    3.632     0.000  446.066  304.113  141.953
322.80  1764.191  563.152  563.152    0.000   451.924 1022.392 1022.392    0.000     0.000  719.317  497.540  221.777
322.90  1816.160  468.154  468.154    0.000   476.087 1027.930 1026.114    1.816     0.000  618.985  456.925  162.060
323.00  1781.979  450.549  450.549    0.000   458.965  991.700  991.700    0.000     0.000  659.197  517.747  141.450
323.10  1810.457  444.409  444.409    0.000   448.936  938.654  938.654    0.000     0.000  567.913  406.155  161.758
323.20  1811.739  465.603  465.603    0.000   432.856  971.727  969.911    1.816     0.000  608.831  487.386  121.444
323.30  1734.274  474.912  474.912    0.000   422.438  987.422  987.422    0.000     0.000  507.292  426.262   81.030
323.40  1803.336  479.198  479.198    0.000   375.225  976.137  976.137    0.000     0.000  497.339  396.001  101.338
323.50  1841.593  414.234  414.234    0.000   355.254  986.384  986.384    0.000     0.000  659.399  304.616  354.783
323.60  1813.926  424.250  424.250    0.000   432.210  952.352  952.352    0.000     0.000  556.855  496.334   60.521
323.70  1589.318  520.799  520.799    0.000   406.697  933.115  933.115    0.000     0.000  446.570  395.800   50.769
323.80  1728.396  440.254  440.254    0.000   443.099  958.968  958.968    0.000     0.000  659.298  456.321  202.977
323.90  1732.431  465.934  465.934    0.000   371.072  994.334  986.899    7.435     0.000  578.771  548.310   30.462
324.00  1649.036  497.215  497.215    0.000   453.258  976.217  976.217    0.000     0.000  567.511  527.399   40.113
324.10  1700.305  547.952  547.952    0.000   486.296 1000.778 1000.778    0.000     0.000  588.121  547.907   40.213
324.20  1672.063  521.386  521.386    0.000   421.226 1044.405 1044.405    0.000     0.000  598.275  577.967   20.308
324.30  1589.249  477.696  477.696    0.000   383.396 1034.544 1034.544    0.000     0.000  578.369  568.215   10.154
324.40  1707.220  439.010  439.010    0.000   401.340 1050.928 1050.928    0.000     0.000  639.694  517.848  121.847
324.50  1610.164  460.366  460.366    0.000   420.618 1004.671 1004.671    0.000     0.000  791.299  710.671   80.628
324.60  1623.245  482.345  482.345    0.000   383.567 1033.419 1033.419    0.000     0.000  557.659  517.345   40.314
324.70  1734.333  458.179  458.179    0.000   427.495 1016.561 1016.561    0.000     0.000  576.760  435.813  140.948
324.80  1736.303  465.766  465.766    0.000   413.490 1061.217 1061.217    0.000     0.000  657.589  546.902  110.687
324.90  1653.964  456.884  456.884    0.000   370.643  897.924  897.924    0.000     0.000  598.074  598.074    0.000
325.00  1608.754  494.393  494.393    0.000   441.461 1069.518 1069.518    0.000     0.000  739.424  678.903   60.521
325.10  1793.477  453.277  453.277    0.000   367.747 1021.360 1021.360    0.000     0.000  639.292  578.369   60.923
325.20  1678.187  513.909  513.909    0.000   448.114  955.820  955.820    0.000     0.000  700.618  578.771  121.847
325.30  1661.950  508.357  508.357    0.000   428.448  943.840  943.840    0.000    29.858  507.292  507.292    0.000
325.40  1695.076  486.430  486.430    0.000   422.822  956.769  956.769    0.000     0.000  607.725  477.031  130.693
325.50  1666.042  507.985  507.985    0.000   332.382  972.851  972.851    0.000     0.000  497.339  466.877   30.462
325.60  1745.588  473.845  473.845    0.000   394.896  959.144  959.144    0.000     0.000  606.820  556.654   50.166
325.70  1816.472  432.003  432.003    0.000   427.193  986.252  986.252    0.000     0.000  819.851  709.766  110.084
325.80  1645.046  535.606  535.606    0.000   343.964 1069.129 1069.129    0.000     0.000  567.411  517.044   50.367
325.90  1599.586  557.759  557.759    0.000   359.098 1101.037 1101.037    0.000     0.000  608.429  528.002   80.427
326.00  1674.709  506.833  506.833    0.000   347.813 1095.457 1095.457    0.000     0.000  689.056  658.997   30.060
326.10  1710.004  534.467  534.467    0.000   392.596 1032.120 1032.120    0.000     0.000  730.375  689.759   40.616
326.20  1688.034  591.861  591.861    0.000   356.203 1041.288 1041.288    0.000     0.000  547.505  487.185   60.320
326.30  1643.823  594.147  594.147    0.000   313.443 1069.772 1069.772    0.000     0.000  557.257  496.535   60.722
326.40  1702.399  574.273  574.273    0.000   404.968 1099.739 1099.739    0.000     0.000  689.157  668.950   20.207
326.50  1658.412  639.115  639.115    0.000   359.054 1080.717 1080.717    0.000     0.000  557.860  537.753   20.107
326.60  1716.182  542.361  542.361    0.000   314.830 1024.897 1024.897    0.000     0.000  506.689  506.689    0.000
326.70  1716.908  520.122  520.122    0.000   338.477  991.743  991.743    0.000     0.000  709.967  709.967    0.000
326.80  1829.943  471.616  471.616    0.000   336.101 1022.786 1022.786    0.000     0.000  628.736  588.322   40.414
326.90  1818.913  459.020  459.020    0.000   368.439  997.963  997.963    0.000     0.000  690.062  588.523  101.539
327.00  1778.902  494.267  494.267    0.000   441.761 1106.009 1106.009    0.000     0.000  689.056  618.783   70.273
327.10  1751.434  580.860  580.860    0.000   369.606 1092.996 1092.996    0.000     9.953  719.317  618.381  100.936
327.20  1679.279  535.436  535.436    0.000   278.467 1038.351 1038.351    0.000     0.000  689.660  679.707    9.953
327.30  1835.799  502.225  502.225    0.000   382.874 1015.218 1015.218    0.000     0.000  749.578  739.625    9.953
327.40  1710.801  596.037  596.037    0.000   355.728  963.295  963.295    0.000     0.000  649.446  588.724   60.722
327.50  1708.826  572.209  572.209    0.000   421.224  976.652  976.652    0.000     0.000  698.808  628.334   70.474
327.60  1791.014  524.549  524.549    0.000   422.350  948.424  948.424    0.000     0.000  770.287  709.766   60.521
327.70  1759.735  546.559  546.559    0.000   449.113  991.395  991.395    0.000     0.000  698.808  688.855    9.953
327.80  1748.001  502.026  502.026    0.000   537.958  960.400  960.400    0.000     0.000  749.175  739.223    9.953
327.90  1723.800  499.936  499.936    0.000   484.384 1039.599 1039.599    0.000     0.000  708.158  628.133   80.025
328.00  1762.486  560.310  560.310    0.000   433.895 1025.553 1025.553    0.000     0.000  659.198  659.198    0.000
328.10  1675.275  522.089  522.089    0.000   446.949 1044.661 1044.661    0.000     0.000  588.824  588.824    0.000
328.20  1752.950  569.242  569.242    0.000   380.629 1089.619 1089.619    0.000     0.000  628.736  578.168   50.568
328.30  1764.745  591.380  591.380    0.000   392.087 1055.078 1055.078    0.000     0.000  638.086  577.766   60.320
328.40  1743.096  616.349  616.349    0.000   379.419 1082.705 1082.705    0.000     0.000  690.464  649.848   40.616
328.50  1737.300  619.224  619.224    0.000   433.460  954.172  954.172    0.000     0.000  588.925  568.617   20.308
328.60  1742.319  626.597  626.597    0.000   424.423 1041.463 1041.463    0.000     0.000  669.653  599.079   70.574
328.70  1666.156  638.606  638.606    0.000   455.338  978.861  978.861    0.000     0.000  649.848  558.463   91.385
328.80  1704.827  612.616  612.616    0.000   409.337  888.329  888.329    0.000     0.000  669.151  568.617  100.533
328.90  1791.721  560.731  560.731    0.000   429.870  930.388  930.388    0.000     0.000  597.973  477.132  120.841
329.00  1613.331  623.920  623.920    0.000   433.159  869.134  869.134    0.000     0.000  699.411  578.771  120.640
329.10  1549.261  613.279  613.279    0.000   367.829 1007.048 1007.048    0.000     0.000  507.292  467.078   40.213
329.20  1732.435  558.816  558.816    0.000   452.482 1025.983 1025.983    0.000     0.000  669.151  548.310  120.841
329.30  1693.111  569.690  569.690    0.000   355.814  956.161  956.161    0.000     0.000  507.694  436.617   71.077
329.40  1682.500  570.670  570.670    0.000   381.150  946.303  946.303    0.000     0.000  557.257  456.925  100.332
329.50  1640.712  549.803  549.803    0.000   326.502 1027.062 1027.062    0.000     0.000  547.706  131.799  415.907
329.60  1697.008  492.968  492.968    0.000   329.783 1011.713 1011.713    0.000     0.000  485.778   60.722  425.056
329.70  1766.267  506.295  506.295    0.000   340.380 1052.829 1052.829    0.000     0.000  708.761   91.385  617.376
329.80  1695.573  536.724  536.724    0.000   331.865 1026.066 1026.066    0.000     0.000  587.518  496.535   90.983
329.90  1680.311  532.597  532.597    0.000   357.328 1102.808 1102.808    0.000     0.000  618.783  263.800  354.984
330.00  1716.441  522.194  522.194    0.000   266.839 1230.527 1230.527    0.000     0.000  710.772  101.539  609.233
330.10  1759.441  558.955  558.955    0.000   323.043 1125.418 1125.418    0.000     0.000  648.843   71.077  577.766
330.20  1647.690  618.990  618.990    0.000   430.567 1076.914 1076.914    0.000     0.000  578.168  578.168    0.000
330.30  1619.938  546.300  546.300    0.000   403.674 1005.920 1005.920    0.000     0.000  557.056   50.769  506.287
330.40  1750.497  561.256  561.256    0.000   415.171 1008.341 1008.341    0.000     0.000  536.446   40.616  495.831
330.50  1771.470  562.187  562.187    0.000   335.278 1062.767 1062.767    0.000     0.000  658.796  111.693  547.103
330.60  1857.130  555.456  555.456    0.000   281.973 1165.452 1057.885  107.566     0.000  657.388  132.000  525.388
330.70  1855.841  483.126  483.126    0.000   316.818 1115.820 1060.653   55.167     0.000  526.594  101.338  425.257
330.80  1813.334  536.573  536.573    0.000   244.443 1175.572 1031.083  144.489     0.000  526.594  101.539  425.056
330.90  1756.012  551.958  551.958    0.000   357.027 1180.759 1104.667   76.092     0.000  677.897  243.090  434.807
331.00  1711.889  544.764  544.764    0.000   286.076 1115.608 1090.878   24.730     0.000  487.386   71.077  416.309
331.10  1844.383  466.611  466.611    0.000   236.230 1197.924 1168.611   29.313     0.000  657.589  141.752  515.837
331.20  1815.329  543.305  543.305    0.000   304.280 1210.199 1121.829   88.370     0.000  639.091  111.693  527.399
331.30  1809.022  512.844  512.844    0.000   357.668 1107.209 1073.402   33.806     0.000  608.126   71.077  537.049
331.40  1854.218  415.267  415.267    0.000   434.107 1043.756 1040.124    3.632     0.000  567.511  182.770  384.741
331.50  1780.139  483.370  483.370    0.000   351.360  987.505  987.505    0.000     0.000  588.724  101.539  487.185
331.60  1883.496  440.186  440.186    0.000   323.088  960.434  941.411   19.023     0.000  527.197  111.491  415.706
331.70  1888.076  480.304  480.304    0.000   342.198 1058.152 1058.152    0.000     0.000  699.813  132.000  567.813
331.80  1889.006  499.833  499.833    0.000   230.565 1179.160 1112.580   66.580     0.000  567.813   91.385  476.428
331.90  1857.657  405.661  405.661    0.000   306.740  991.957  965.325   26.632     0.000  507.493   91.385  416.108
332.00  1935.496  362.762  362.762    0.000   329.960 1000.518 1000.518    0.000     0.000  446.168  182.770  263.398
332.10  1751.528  483.480  483.480    0.000   300.949 1010.808 1010.808    0.000     0.000  436.114  192.924  243.190
332.20  1767.280  542.823  542.823    0.000   356.767 1050.362 1050.362    0.000     0.000  456.925   91.385  365.540
332.30  1945.551  417.291  417.291    0.000   335.020 1033.811 1033.811    0.000     0.000  495.932  111.693  384.239
332.40  1772.759  485.267  485.267    0.000   378.295 1011.675 1011.675    0.000     0.000  516.038  516.038    0.000
332.50  1737.887  546.760  546.760    0.000   408.470 1020.494 1020.494    0.000     0.000  445.263  152.308  292.954
332.60  1778.608  555.638  555.638    0.000   358.837 1101.944 1101.944    0.000     0.000  566.707  566.707    0.000
332.70  1807.933  515.323  515.323    0.000   295.151 1045.355 1045.355    0.000     0.000  608.528  608.528    0.000
332.80  1809.663  497.633  497.633    0.000   372.720  959.272  959.272    0.000     0.000  720.724  720.724    0.000
332.90  1824.190  516.812  516.812    0.000   382.185 1085.952 1085.952    0.000     0.000  779.838  213.231  566.607
333.00  1767.302  519.701  519.701    0.000   448.202 1117.463 1117.463    0.000     0.000  677.293  202.574  474.719
333.10  1827.698  510.952  510.952    0.000   431.991  962.518  962.518    0.000     0.000  808.590  293.658  514.932
333.20  1709.505  544.403  544.403    0.000   370.599 1079.851 1079.851    0.000     0.000  616.170  566.406   49.764
333.30  1601.102  504.185  504.185    0.000   411.629 1002.593 1002.593    0.000     0.000  699.009  658.595   40.414
333.40  1601.974  490.542  490.542    0.000   308.731 1029.396 1029.396    0.000     0.000  556.252  101.539  454.713
333.50  1597.376  505.375  505.375    0.000   325.724 1017.339 1017.339    0.000     0.000  658.595  374.286  284.309
333.60  1626.697  457.025  457.025    0.000   280.676 1099.782 1099.782    0.000     0.000  575.353  435.209  140.144
333.70  1683.105  482.167  482.167    0.000   354.208 1024.815 1024.815    0.000     0.000  525.488  404.949  120.539
333.80  1646.739  447.141  447.141    0.000   319.539  990.096  990.096    0.000     0.000  464.465  314.167  150.298
333.90  1693.067  463.900  463.900    0.000   252.396  966.233  966.233    0.000     0.000  516.843  162.261  354.582
334.00  1558.970  547.341  547.341    0.000   212.017 1032.424 1032.424    0.000     0.000  527.801  497.339   30.462
334.10  1637.604  530.713  530.713    0.000   288.670  966.105  957.026    9.079     0.000  476.830  172.415  304.415
334.20  1599.555  542.691  542.691    0.000   251.576 1014.486 1014.486    0.000     0.000  507.292  273.954  233.338
334.30  1593.358  518.629  518.629    0.000   256.548 1020.101 1020.101    0.000     0.000  598.074  283.705  314.368
334.40  1670.795  493.975  493.975    0.000   271.983  983.268  983.268    0.000     0.000  516.440  516.440    0.000
334.50  1631.097  483.411  483.411    0.000   223.302  953.523  953.523    0.000     0.000  547.103  547.103    0.000
334.60  1565.466  558.079  558.079    0.000   325.032  989.063  989.063    0.000     0.000  496.535  283.705  212.829
334.70  1673.994  534.112  534.112    0.000   320.534 1072.376 1072.376    0.000     0.000  699.914  324.522  375.392
334.80  1727.760  479.801  479.801    0.000   349.201  945.782  945.782    0.000     0.000  566.808  151.504  415.304
334.90  1691.099  489.566  489.566    0.000   344.786  861.090  861.090    0.000     0.000  425.659  141.551  284.108
335.00  1632.478  470.651  470.651    0.000   334.112 1005.921 1005.921    0.000     0.000  648.441  648.441    0.000
335.10  1713.630  436.744  436.744    0.000   344.053  944.921  944.921    0.000     0.000  568.014  568.014    0.000
335.20  1732.847  431.797  431.797    0.000   328.493  925.637  925.637    0.000     0.000  535.944  535.944    0.000
335.30  1691.071  467.045  467.045    0.000   383.701  975.140  975.140    0.000     0.000  535.140  191.315  343.825
335.40  1810.076  472.003  472.003    0.000   444.569  950.890  950.890    0.000     0.000  556.654  556.654    0.000
335.50  1707.033  433.735  433.735    0.000   390.314  966.582  966.582    0.000     0.000  524.986  524.986    0.000
335.60  1814.494  413.778  413.778    0.000   420.797  903.936  903.936    0.000     0.000  868.810  868.810    0.000
335.70  1543.580  496.395  496.395    0.000   396.930  964.677  964.677    0.000     0.000  557.056  557.056    0.000
335.80  1637.211  451.313  451.313    0.000   362.601  946.563  946.563    0.000     0.000  535.944  535.944    0.000
335.90  1691.256  406.783  406.783    0.000   469.130  970.037  970.037    0.000     0.000  667.944  667.944    0.000
336.00  1722.176  422.606  422.606    0.000   447.080 1069.131 1069.131    0.000     0.000  526.594  526.594    0.000
336.10  1657.781  461.061  461.061    0.000   281.324 1118.417 1118.417    0.000     0.000  700.015  700.015    0.000
336.20  1586.901  452.250  452.250    0.000   359.880  976.612  976.612    0.000     0.000  618.180  618.180    0.000
336.30  1594.406  472.789  472.789    0.000   356.461 1020.235 1020.235    0.000     0.000  707.756  707.756    0.000
336.40  1682.185  463.824  463.824    0.000   458.364  979.030  979.030    0.000     0.000  789.992  789.992    0.000
336.50  1648.073  487.814  487.814    0.000   500.820  903.893  903.893    0.000     0.000  830.708  830.708    0.000
336.60  1672.831  485.274  485.274    0.000   450.238  953.957  953.957    0.000     0.000  646.832  646.832    0.000
336.70  1728.248  450.594  450.594    0.000   500.650  907.220  907.220    0.000    10.154  739.826  729.672   10.154
336.80  1644.780  478.206  478.206    0.000   407.739  946.909  946.909    0.000     0.000  648.441  648.441    0.000
336.90  1698.279  463.065  463.065    0.000   424.472  965.156  965.156    0.000     0.000  708.962  708.962    0.000
337.00  1654.109  433.559  433.559    0.000   436.011 1001.210 1001.210    0.000     0.000  879.165  879.165    0.000
337.10  1565.545  477.918  477.918    0.000   412.365  994.681  994.681    0.000     0.000  617.175  617.175    0.000
337.20  1657.629  511.966  511.966    0.000   444.576  942.844  942.844    0.000     0.000  598.476  426.262  172.214
337.30  1721.345  431.033  431.033    0.000   404.325  951.752  951.752    0.000     0.000  697.803  222.581  475.222
337.40  1716.037  422.527  422.527    0.000   356.633  892.694  890.878    1.816     0.000  618.080  162.261  455.819
337.50  1738.584  431.053  431.053    0.000   368.998  954.691  954.691    0.000     0.000  608.227  273.552  334.676
337.60  1729.731  400.165  400.165    0.000   478.555  842.932  842.932    0.000    19.906  527.198  527.198    0.000
337.70  1738.635  391.183  391.183    0.000   438.951  860.181  860.181    0.000     0.000  627.530  627.530    0.000
337.80  1687.634  431.411  431.411    0.000   369.306  902.164  902.164    0.000     0.000  454.713  454.713    0.000
337.90  1731.943  414.386  414.386    0.000   459.663  924.729  924.729    0.000     0.000  526.594  526.594    0.000
338.00  1817.726  414.233  414.233    0.000   448.292  937.526  937.526    0.000     0.000  567.210  567.210    0.000
338.10  1669.222  386.635  386.635    0.000   360.137  833.029  833.029    0.000     0.000  537.351  537.351    0.000
338.20  1699.443  435.684  435.684    0.000   451.665  893.947  893.947    0.000    19.906  516.038  516.038    0.000
338.30  1720.100  473.005  473.005    0.000   509.900  899.915  899.915    0.000     0.000  638.287  638.287    0.000
338.40  1677.245  439.023  439.023    0.000   450.540  961.086  961.086    0.000    30.060  606.820  606.820    0.000
338.50  1834.827  426.182  426.182    0.000   467.400  984.173  984.173    0.000     9.953  648.441  648.441    0.000
338.60  1649.610  434.052  434.052    0.000   422.782  959.139  959.139    0.000     0.000  597.269  597.269    0.000
338.70  1676.781  411.972  411.972    0.000   351.923 1009.381 1009.381    0.000     0.000  465.872  465.872    0.000
[truncated: 854,592 more chars]
