# Supplementary material for: N-Glycans modulate tilting of HIV-1 envelope glycoprotein
Source: Nat Commun. 2026 Apr 15;17:5206. doi: 10.1038/s41467-026-71874-2 (PMC13254402; doi:10.1038/s41467-026-71874-2)
Supplement: Supplementary file 8 — Source Data [file 41467_2026_71874_MOESM8_ESM.zip › source_data/1_Main_Text_Figures/5_Figure_6/3_raw_data/1_WT_MPER.A.1.txt]

#ASA ANALYSIS
#SIM_TIME  ASA1.4 TotOccl1.4 ShldMem1.4 ShldGly1.4   ASA7.2 TotOccl7.2 ShldMem7.2 ShldGly7.2   ASA18.6 TotOccl18.6 ShldMem18.6 ShldGly18.6

  0.00  1592.798  546.582  546.582    0.000   255.078 1218.657 1086.014  132.643     0.000  947.825  507.190  440.635
  0.10  1522.194  482.415  482.415    0.000   280.673 1092.021 1092.021    0.000     0.000  485.574  334.473  151.100
  0.20  1535.375  448.229  448.229    0.000   283.787  991.676  991.676    0.000     0.000  800.747  568.516  232.231
  0.30  1467.141  474.216  474.216    0.000   262.860 1069.030 1069.030    0.000     0.000  790.995  568.416  222.579
  0.40  1643.991  473.301  473.301    0.000   201.644 1111.835 1111.835    0.000     0.000  578.066  416.108  161.958
  0.50  1540.954  443.496  443.496    0.000   260.571  986.161  986.161    0.000     0.000  709.462  395.800  313.662
  0.60  1556.827  522.806  522.806    0.000   322.174 1062.423 1062.423    0.000     0.000  798.733  506.486  292.248
  0.70  1630.377  509.480  509.480    0.000   364.291 1147.031 1147.031    0.000     0.000  839.051  506.688  332.363
  0.80  1615.087  549.121  549.121    0.000   393.164 1024.279 1024.279    0.000     0.000  920.683  588.421  332.262
  0.90  1598.264  564.190  564.190    0.000   418.590 1055.623 1055.623    0.000     0.000  567.510  345.131  222.378
  1.00  1708.856  553.384  553.384    0.000   339.949 1119.996 1119.996    0.000     0.000  689.860  497.540  192.319
  1.10  1622.268  519.823  519.823    0.000   347.730 1089.772 1089.772    0.000     0.000  688.250  446.569  241.680
  1.20  1672.363  567.599  567.599    0.000   250.368 1095.871 1095.871    0.000     0.000  709.865  588.220  121.645
  1.30  1553.640  544.367  544.367    0.000   259.836 1014.200 1014.200    0.000     0.000  728.864  587.917  140.947
  1.40  1552.550  503.389  503.389    0.000   318.981 1006.292 1006.292    0.000     0.000  606.314  566.000   40.314
  1.50  1612.993  505.898  505.898    0.000   387.810 1027.614 1027.614    0.000     0.000  635.470  585.706   49.764
  1.60  1718.282  538.156  538.156    0.000   296.670 1196.662 1196.662    0.000     0.000  878.660  818.943   59.717
  1.70  1665.468  513.374  513.374    0.000   165.457 1169.681 1169.681    0.000     0.000  717.808  717.808    0.000
  1.80  1639.292  543.730  543.730    0.000   324.644 1134.056 1134.056    0.000     0.000  717.204  687.345   29.858
  1.90  1505.505  563.053  563.053    0.000   239.126 1150.443 1150.443    0.000     0.000  658.492  638.386   20.106
  2.00  1542.623  523.450  523.450    0.000   210.721 1063.444 1063.444    0.000     0.000  507.291  487.185   20.106
  2.10  1571.836  565.463  565.463    0.000   271.465 1059.605 1059.605    0.000     0.000  568.315  568.315    0.000
  2.20  1556.270  538.041  538.041    0.000   189.493 1154.462 1154.462    0.000     0.000  567.610  567.610    0.000
  2.30  1623.501  535.287  535.287    0.000   295.199 1210.497 1210.497    0.000     0.000  780.541  730.074   50.467
  2.40  1658.768  530.467  530.467    0.000   325.293 1005.731 1005.731    0.000     0.000  676.789  627.025   49.764
  2.50  1571.523  524.262  524.262    0.000   258.101 1069.628 1069.628    0.000     0.000  536.645  536.645    0.000
  2.60  1516.167  560.491  560.491    0.000   185.603 1143.749 1143.749    0.000     0.000  506.384  506.384    0.000
  2.70  1541.891  576.922  576.922    0.000   159.444 1132.752 1132.752    0.000     0.000  587.616  587.616    0.000
  2.80  1593.380  576.947  576.947    0.000   202.939 1164.392 1164.392    0.000     0.000  668.140  657.987   10.154
  2.90  1578.380  621.808  621.808    0.000   192.046 1093.151 1093.151    0.000     0.000  566.804  566.804    0.000
  3.00  1514.137  562.340  562.340    0.000   347.556 1047.631 1047.631    0.000     0.000  704.336  624.714   79.623
  3.10  1600.463  577.413  577.413    0.000   245.094 1026.793 1026.793    0.000     0.000  495.226  495.226    0.000
  3.20  1476.008  599.347  599.347    0.000   211.105 1106.429 1106.429    0.000     0.000  597.369  546.902   50.467
  3.30  1531.141  662.247  662.247    0.000   223.691 1088.784 1088.784    0.000     0.000  637.681  537.149  100.532
  3.40  1556.315  649.687  649.687    0.000   243.138 1079.825 1079.825    0.000     0.000  648.236  628.130   20.106
  3.50  1492.650  629.894  629.894    0.000   227.666 1294.952 1294.952    0.000     0.000  699.509  679.403   20.106
  3.60  1536.278  719.218  719.218    0.000   291.865 1097.509 1097.509    0.000     0.000  719.013  497.036  221.976
  3.70  1643.918  675.206  675.206    0.000   215.899 1183.855 1183.855    0.000     0.000  821.960  527.699  294.261
  3.80  1596.480  646.229  646.229    0.000   282.270 1108.925 1108.925    0.000     0.000  789.786  456.824  332.962
  3.90  1714.982  678.646  678.646    0.000   260.825 1239.007 1239.007    0.000     0.000 1013.473  639.191  374.283
  4.00  1572.470  606.281  606.281    0.000   240.593 1225.309 1225.309    0.000     0.000  771.292  629.541  141.751
  4.10  1559.954  643.396  643.396    0.000   213.962 1173.082 1173.082    0.000     0.000  709.663  588.421  121.242
  4.20  1556.099  632.365  632.365    0.000   261.782 1235.246 1235.246    0.000     0.000  850.811  699.209  151.603
  4.30  1538.668  582.951  582.951    0.000   225.332 1211.469 1211.469    0.000     0.000  678.798  678.798    0.000
  4.40  1517.212  591.081  591.081    0.000   272.501 1129.713 1129.713    0.000     0.000  749.071  527.297  221.774
  4.50  1658.391  634.318  634.318    0.000   198.140 1236.113 1236.113    0.000     0.000  790.289  477.232  313.057
  4.60  1588.184  694.647  694.647    0.000   240.247 1318.952 1318.952    0.000     0.000  801.048  416.309  384.739
  4.70  1467.220  674.079  674.079    0.000   219.931 1210.615 1210.615    0.000     0.000  749.877  294.463  455.415
  4.80  1493.928  592.829  592.829    0.000   253.174 1191.507 1191.507    0.000     0.000  637.178  242.889  394.289
  4.90  1492.813  649.668  649.668    0.000   231.215 1137.161 1137.161    0.000     0.000  780.439  506.687  273.752
  5.00  1507.133  677.465  677.465    0.000   222.006 1301.884 1301.884    0.000     0.000  628.432  223.385  405.047
  5.10  1487.120  632.368  632.368    0.000   160.613 1249.568 1226.913   22.655     0.000  658.692  264.001  394.691
  5.20  1446.441  649.888  649.888    0.000   174.752 1102.697 1100.881    1.816     0.000  455.715  162.462  293.253
  5.30  1479.751  603.706  603.706    0.000   250.881 1220.902 1220.902    0.000     0.000  667.035  333.971  333.064
  5.40  1505.628  644.564  644.564    0.000   162.430 1212.043 1212.043    0.000     0.000  506.988  132.000  374.988
  5.50  1418.351  649.848  649.848    0.000   210.203 1165.911 1165.911    0.000     0.000  465.970  223.385  242.584
  5.60  1407.389  653.350  653.350    0.000   205.835 1174.599 1174.599    0.000     0.000  495.827  232.733  263.094
  5.70  1480.880  620.999  620.999    0.000   182.616 1173.041 1173.041    0.000     0.000  536.644  284.006  252.638
  5.80  1631.061  596.200  596.200    0.000   217.208 1186.795 1186.795    0.000     0.000  618.884  264.001  354.883
  5.90  1670.221  648.078  648.078    0.000   186.555 1211.395 1195.053   16.343     0.000  628.331  274.155  354.176
  6.00  1557.828  643.084  643.084    0.000   208.213 1146.157 1146.157    0.000     0.000  729.267  304.616  424.651
  6.10  1586.148  676.604  676.604    0.000   273.065 1132.971 1132.971    0.000     0.000  647.833  223.385  424.447
  6.20  1580.012  696.008  696.008    0.000   237.741 1192.838 1192.838    0.000     0.000  617.976  264.001  353.975
  6.30  1609.782  643.467  643.467    0.000   268.999 1119.519 1119.519    0.000     0.000  465.668  233.539  232.128
  6.40  1577.701  619.804  619.804    0.000   175.785 1160.072 1158.169    1.902     0.000  597.668  395.598  202.070
  6.50  1654.945  630.122  630.122    0.000   286.209 1143.899 1143.899    0.000     0.000  667.438  355.285  312.153
  6.60  1663.502  568.807  568.807    0.000   265.107 1063.016 1061.200    1.816     0.000  739.319  506.989  232.330
  6.70  1705.405  488.504  488.504    0.000   266.228 1087.142 1087.142    0.000     0.000  688.754  344.227  344.527
  6.80  1680.801  488.348  488.348    0.000   296.667 1166.050 1142.444   23.606     0.000  840.557  394.895  445.662
  6.90  1648.172  496.829  496.829    0.000   274.095 1049.182 1025.576   23.606     0.000  638.586  335.078  303.508
  7.00  1680.779  520.391  520.391    0.000   214.871 1166.785 1046.940  119.845     0.000 1019.205  455.818  563.386
  7.10  1764.165  487.104  487.104    0.000   211.368 1020.436  927.828   92.608     0.000  861.167  436.516  424.651
  7.20  1783.907  472.337  472.337    0.000   296.496 1043.520  996.308   47.212     0.000  879.764  375.694  504.070
  7.30  1745.824  497.042  497.042    0.000   240.594 1149.360 1000.374  148.985     0.000  961.298  477.132  484.166
  7.40  1843.675  470.876  470.876    0.000   251.051 1157.663  967.563  190.099     0.000  981.406  406.155  575.251
  7.50  1756.596  493.116  493.116    0.000   239.470 1101.496  958.220  143.276     0.000  900.677  264.001  636.676
  7.60  1797.783  494.939  494.939    0.000   272.676 1045.205  920.517  124.688     0.000  818.442  213.231  605.210
  7.70  1736.797  470.394  470.394    0.000   185.643 1118.794  922.121  196.672     0.000  687.245  132.000  555.245
  7.80  1744.439  517.399  517.399    0.000   261.817 1161.509 1062.503   99.006     0.000  901.983  446.369  455.614
  7.90  1812.518  513.894  513.894    0.000   310.587 1164.095 1058.691  105.405     0.000  900.777  314.770  586.006
  8.00  1691.921  520.800  520.800    0.000   309.850 1076.508 1076.508    0.000     0.000  830.304  375.694  454.610
  8.10  1738.508  511.897  511.897    0.000   375.784 1023.073  995.835   27.238     0.000  758.623  284.309  474.314
  8.20  1791.814  473.924  473.924    0.000   244.001 1296.606 1170.665  125.940     0.000  910.129  385.847  524.281
  8.30  1830.245  504.141  504.141    0.000   292.211 1329.037 1156.362  172.675     0.000 1013.778  355.386  658.392
  8.40  1743.543  541.287  541.287    0.000   232.804 1296.255 1088.175  208.080     0.000  961.499  355.386  606.114
  8.50  1874.547  577.426  577.426    0.000   311.014 1280.681 1066.852  213.829     0.000  807.781  344.426  463.355
  8.60  1837.081  566.805  566.805    0.000   227.312 1278.837 1052.297  226.540     0.000  940.386  446.771  493.615
  8.70  1786.278  560.930  560.930    0.000   270.679 1204.691  995.056  209.636     0.000  667.136  314.669  352.467
  8.80  1823.876  551.432  551.432    0.000   287.583 1218.915 1032.751  186.164     0.000  879.664  446.569  433.095
  8.90  1874.277  534.215  534.215    0.000   280.836 1430.027 1203.742  226.285     0.000  880.670  517.848  362.822
  9.00  1791.662  580.539  580.539    0.000   185.551 1482.727 1253.847  228.880     0.000  941.996  507.493  434.503
  9.10  1880.183  561.964  561.964    0.000   253.946 1377.411 1156.183  221.228     0.000  819.546  456.925  362.621
  9.20  1774.683  545.361  545.361    0.000   319.052 1214.769 1053.938  160.831     0.000  859.457  446.771  412.686
  9.30  1767.964  543.520  543.520    0.000   339.200 1212.951 1109.449  103.503     0.000  799.942  335.078  464.864
  9.40  1722.643  551.550  551.550    0.000   357.574 1197.171 1124.235   72.936     0.000  800.043  334.977  465.066
  9.50  1791.048  572.853  572.853    0.000   306.956 1168.858 1071.538   97.320     0.000  709.966  355.386  354.581
  9.60  1862.651  478.370  478.370    0.000   359.137 1233.271 1213.297   19.974     0.000  891.328  487.386  403.941
  9.70  1820.099  546.803  546.803    0.000   359.477 1230.892 1198.206   32.685     0.000  779.435  324.924  454.511
  9.80  1821.390  604.880  604.880    0.000   401.110 1259.812 1201.360   58.452     0.000  768.674  284.208  484.466
  9.90  1831.733  548.137  548.137    0.000   406.606 1175.209 1175.209    0.000     0.000  850.006  497.339  352.668
 10.00  1813.083  543.446  543.446    0.000   414.566 1135.641 1135.641    0.000     0.000  718.610  476.628  241.982
 10.10  1840.192  482.532  482.532    0.000   439.507 1076.380 1050.958   25.422     0.000  748.369  416.007  332.362
 10.20  1838.678  594.429  594.429    0.000   450.573 1232.092 1224.829    7.263     0.000  939.882  537.954  401.928
 10.30  1801.883  584.985  584.985    0.000   393.683 1207.498 1207.498    0.000     0.000  878.359  598.274  280.085
 10.40  1788.454  553.423  553.423    0.000   440.937 1072.479 1072.479    0.000     0.000  647.533  587.313   60.219
 10.50  1812.506  568.689  568.689    0.000   375.440 1139.316 1139.316    0.000     0.000  787.978  607.923  180.055
 10.60  1716.957  559.896  559.896    0.000   351.915 1140.224 1140.224    0.000     0.000  625.718  455.314  170.404
 10.70  1772.331  565.711  565.711    0.000   427.705 1225.571 1225.571    0.000     0.000  727.659  466.978  260.681
 10.80  1820.570  541.857  541.857    0.000   435.184 1220.425 1207.715   12.711     0.000  707.350  344.829  362.522
 10.90  1876.391  538.538  538.538    0.000   342.580 1201.348 1192.269    9.079     0.000  687.745  365.137  322.609
 11.00  1812.096  550.063  550.063    0.000   315.564 1268.810 1266.995    1.816     0.000  739.320  446.570  292.751
 11.10  1860.249  537.834  537.834    0.000   389.828 1084.114 1062.324   21.790     0.000  484.569  111.693  372.876
 11.20  1871.540  496.300  496.300    0.000   314.516 1137.419 1047.713   89.707     0.000  675.078  131.900  543.178
 11.30  1801.687  537.582  537.582    0.000   276.300 1198.504 1076.411  122.093     0.000  565.197  192.924  372.273
 11.40  1822.302  536.661  536.661    0.000   155.204 1245.892 1070.365  175.527     0.000  505.379  132.000  373.379
 11.50  1919.577  466.504  466.504    0.000   232.118 1203.831 1066.778  137.053     0.000  696.895  274.155  422.741
 11.60  1863.840  488.200  488.200    0.000   319.102 1069.547 1045.941   23.606     0.000  444.054  284.107  159.947
 11.70  1831.603  518.238  518.238    0.000   382.354 1011.525 1011.525    0.000     0.000  495.529  375.392  120.137
 11.80  1991.391  388.873  388.873    0.000   443.956 1027.432 1027.432    0.000     0.000  464.563  294.161  170.402
 11.90  1856.202  559.646  559.646    0.000   394.932 1033.711 1033.711    0.000     0.000  495.126  365.238  129.888
 12.00  1919.784  491.741  491.741    0.000   372.064 1028.903 1028.903    0.000     0.000  668.243  517.445  150.798
 12.10  1861.977  498.600  498.600    0.000   362.292  976.113  976.113    0.000     0.000  434.604  394.792   39.811
 12.20  1839.149  488.261  488.261    0.000   418.366 1005.296 1005.296    0.000     0.000  454.106  404.242   49.864
 12.30  1813.990  578.168  578.168    0.000   376.213 1145.371 1145.371    0.000     0.000  575.651  445.663  129.989
 12.40  1701.469  561.387  561.387    0.000   403.835 1003.912 1003.912    0.000     0.000  424.352  394.493   29.858
 12.50  1913.065  523.094  523.094    0.000   376.264 1047.247 1047.247    0.000     0.000  697.902  557.959  139.943
 12.60  1910.307  534.418  534.418    0.000   361.301 1080.570 1080.570    0.000     0.000  517.546  507.392   10.154
 12.70  1839.910  508.582  508.582    0.000   346.949 1085.582 1085.582    0.000     0.000  456.622  456.622    0.000
 12.80  1896.568  463.166  463.166    0.000   482.612 1071.098 1071.098    0.000     0.000  537.048  537.048    0.000
 12.90  1940.985  400.430  400.430    0.000   422.606  991.293  991.293    0.000     0.000  466.474  466.474    0.000
 13.00  1897.683  413.426  413.426    0.000   449.761 1041.873 1041.873    0.000     0.000  514.527  414.698   99.829
 13.10  2015.207  425.142  425.142    0.000   452.777 1154.411 1154.411    0.000     0.000  546.497  516.639   29.858
 13.20  1947.183  493.250  493.250    0.000   384.651 1142.612 1142.612    0.000     0.000  456.119  456.119    0.000
 13.30  1920.301  457.929  457.929    0.000   484.343 1035.260 1035.260    0.000     0.000  456.219  446.065   10.154
 13.40  1841.327  528.162  528.162    0.000   472.964  991.073  991.073    0.000     0.000  334.574  334.574    0.000
 13.50  1868.674  495.627  495.627    0.000   485.852 1080.400 1080.400    0.000     0.000  557.255  557.255    0.000
 13.60  1732.772  575.440  575.440    0.000   519.577  985.410  985.410    0.000     0.000  444.457  434.504    9.953
 13.70  1832.750  547.594  547.594    0.000   428.356 1089.690 1089.690    0.000     0.000  588.018  588.018    0.000
 13.80  1781.865  551.854  551.854    0.000   398.259 1044.164 1044.164    0.000     0.000  384.537  384.537    0.000
 13.90  1791.696  485.160  485.160    0.000   343.703 1043.052 1043.052    0.000     0.000  314.367  314.367    0.000
 14.00  1870.144  521.225  521.225    0.000   409.496 1037.641 1037.641    0.000     0.000  354.983  354.983    0.000
 14.10  1872.702  442.512  442.512    0.000   438.550 1119.524 1119.524    0.000     0.000  577.663  577.663    0.000
 14.20  1851.150  496.180  496.180    0.000   352.565 1065.614 1065.614    0.000     0.000  497.238  497.238    0.000
 14.30  1819.981  544.141  544.141    0.000   364.068 1053.503 1053.503    0.000     0.000  477.031  477.031    0.000
 14.40  1871.969  487.545  487.545    0.000   391.646 1022.083 1022.083    0.000     0.000  476.729  466.576   10.154
 14.50  1841.047  495.579  495.579    0.000   404.147 1152.433 1152.433    0.000     0.000  497.339  487.185   10.154
 14.60  1842.415  503.422  503.422    0.000   272.979 1203.575 1203.575    0.000     0.000  517.143  517.143    0.000
 14.70  1913.201  457.257  457.257    0.000   388.066 1102.321 1102.321    0.000     0.000  395.296  395.296    0.000
 14.80  1796.323  529.656  529.656    0.000   424.334 1069.850 1069.850    0.000     0.000  426.261  426.261    0.000
 14.90  1837.082  488.863  488.863    0.000   411.061 1008.894 1008.894    0.000     0.000  577.864  577.864    0.000
 15.00  1845.538  508.106  508.106    0.000   400.991 1121.889 1121.889    0.000     0.000  679.000  679.000    0.000
 15.10  1809.021  526.111  526.111    0.000   427.149 1035.606 1035.606    0.000     0.000  374.787  374.787    0.000
 15.20  1787.267  475.284  475.284    0.000   395.547 1155.366 1155.366    0.000     0.000  455.213  455.213    0.000
 15.30  1894.739  494.264  494.264    0.000   357.800 1166.393 1166.393    0.000     0.000  446.267  446.267    0.000
 15.40  1860.254  497.762  497.762    0.000   337.911 1191.596 1191.596    0.000     0.000  587.213  587.213    0.000
 15.50  1893.407  466.516  466.516    0.000   383.089 1075.166 1075.166    0.000     0.000  374.385  374.385    0.000
 15.60  1929.486  408.321  408.321    0.000   407.996 1043.090 1043.090    0.000     0.000  314.166  314.166    0.000
 15.70  1863.619  432.153  432.153    0.000   336.486 1091.464 1091.464    0.000     0.000  243.693  243.693    0.000
 15.80  1843.333  410.603  410.603    0.000   311.195 1134.270 1134.270    0.000     0.000  334.977  334.977    0.000
 15.90  1835.161  473.853  473.853    0.000   344.612 1023.145 1023.145    0.000     0.000  344.025  304.213   39.811
 16.00  1910.712  519.764  519.764    0.000   349.371 1150.964 1150.964    0.000     0.000  324.120  314.167    9.953
 16.10  1971.162  434.711  434.711    0.000   352.349 1027.776 1027.776    0.000     0.000  302.403  262.591   39.811
 16.20  1776.420  450.006  450.006    0.000   279.934 1032.451 1032.451    0.000     0.000  314.367  294.059   20.308
 16.30  1805.764  501.560  501.560    0.000   360.304 1018.362 1018.362    0.000     0.000  192.823  192.823    0.000
 16.40  1861.863  512.140  512.140    0.000   363.627 1123.685 1123.685    0.000     0.000  232.835  212.930   19.906
 16.50  1810.062  468.435  468.435    0.000   343.920 1094.108 1094.108    0.000     0.000  293.557  293.557    0.000
 16.60  1819.240  493.699  493.699    0.000   374.738 1059.652 1059.652    0.000     0.000  212.829  212.829    0.000
 16.70  1789.550  491.625  491.625    0.000   336.260 1082.983 1082.983    0.000     0.000  192.823  192.823    0.000
 16.80  1827.426  493.856  493.856    0.000   291.258 1111.967 1111.967    0.000     0.000  172.616  172.616    0.000
 16.90  1834.657  480.232  480.232    0.000   299.216  976.938  976.938    0.000     0.000  101.236  101.236    0.000
 17.00  1937.787  445.111  445.111    0.000   390.559  948.673  948.673    0.000     0.000   81.231   81.231    0.000
 17.10  1811.278  481.172  481.172    0.000   333.842  985.578  985.578    0.000     0.000   70.976   70.976    0.000
 17.20  1781.537  545.328  545.328    0.000   346.074 1006.041 1006.041    0.000     0.000  101.539  101.539    0.000
 17.30  1973.090  439.939  439.939    0.000   365.792 1052.646 1052.646    0.000     0.000  101.539  101.539    0.000
 17.40  1883.944  518.585  518.585    0.000   339.067 1031.250 1031.250    0.000     0.000   71.077   71.077    0.000
 17.50  1871.093  524.302  524.302    0.000   323.294 1013.563 1013.563    0.000     0.000  253.746  223.285   30.462
 17.60  1888.818  481.125  481.125    0.000   416.976  949.058  949.058    0.000     0.000  314.266  314.266    0.000
 17.70  2046.433  369.865  369.865    0.000   383.775  990.351  990.351    0.000     0.000  294.362  243.592   50.769
 17.80  1907.614  472.398  472.398    0.000   413.084 1086.276 1086.276    0.000     0.000  364.836  182.167  182.669
 17.90  1925.782  427.124  427.124    0.000   368.866  944.738  944.738    0.000     0.000  121.847  121.847    0.000
 18.00  1830.647  468.340  468.340    0.000   338.866 1054.757 1054.757    0.000     0.000  314.267  304.113   10.154
 18.10  1937.094  477.791  477.791    0.000   403.932 1054.365 1054.365    0.000     0.000  213.131  202.977   10.154
 18.20  1907.799  455.549  455.549    0.000   394.722 1059.949 1059.949    0.000     0.000  212.929  212.929    0.000
 18.30  2017.845  486.252  486.252    0.000   346.994 1107.894 1107.894    0.000     0.000  182.770  182.770    0.000
 18.40  1952.782  448.996  448.996    0.000   397.095 1170.705 1170.705    0.000     0.000  273.953  273.953    0.000
 18.50  1943.521  476.870  476.870    0.000   359.260 1122.588 1122.588    0.000     0.000  324.319  294.059   30.260
 18.60  1838.126  507.599  507.599    0.000   403.883 1283.938 1283.938    0.000     0.000  354.681  294.362   60.319
 18.70  1911.867  520.818  520.818    0.000   427.313 1171.883 1171.883    0.000     0.000  435.308  364.634   70.674
 18.80  2003.292  430.548  430.548    0.000   325.542 1137.249 1137.249    0.000     0.000  172.515  162.361   10.154
 18.90  1970.084  475.235  475.235    0.000   338.726 1238.682 1238.682    0.000     0.000  455.717  324.321  131.396
 19.00  1940.498  423.744  423.744    0.000   308.678 1156.059 1154.243    1.816     0.000  324.823  304.616   20.207
 19.10  2048.121  386.375  386.375    0.000   298.603 1117.788 1117.788    0.000     0.000  335.078  223.385  111.693
 19.20  2088.955  360.163  360.163    0.000   302.240 1253.192 1251.376    1.816     0.000  364.935  222.982  141.953
 19.30  1997.744  410.976  410.976    0.000   375.736 1102.577 1102.577    0.000     0.000  293.858  243.089   50.769
 19.40  2053.848  357.378  357.378    0.000   278.974 1127.089 1096.219   30.869     0.000  212.829  162.261   50.568
 19.50  1950.559  419.140  419.140    0.000   371.757 1191.910 1184.647    7.263     0.000  334.876  253.847   81.029
 19.60  1972.829  392.534  392.534    0.000   381.608 1129.043 1112.701   16.343     0.000  344.829  213.231  131.597
 19.70  1980.736  383.222  383.222    0.000   426.189 1187.617 1162.195   25.422     0.000  588.421  406.155  182.266
 19.80  1965.211  424.603  424.603    0.000   388.451 1146.776 1115.906   30.869     0.000  365.540  253.847  111.693
 19.90  1997.896  388.775  388.775    0.000   311.532 1126.626 1108.210   18.416     0.000  202.876  131.799   71.077
 20.00  2003.574  342.013  342.013    0.000   192.556 1213.081 1089.393  123.688     0.000  294.059  121.746  172.314
 20.10  1965.605  476.491  476.491    0.000   263.894 1161.025 1133.012   28.013     0.000  334.574  152.308  182.266
 20.20  1887.469  515.520  515.520    0.000   239.940 1240.500 1240.500    0.000     0.000  436.013  263.800  172.213
 20.30  1933.946  468.726  468.726    0.000   245.561 1214.773 1194.799   19.974     0.000  324.420  212.828  111.592
 20.40  1909.828  444.489  444.489    0.000   262.332 1107.857 1107.857    0.000     0.000  314.468  162.261  152.207
 20.50  1922.537  475.972  475.972    0.000   328.481 1186.280 1186.280    0.000     0.000  455.314  253.043  202.271
 20.60  1960.354  440.453  440.453    0.000   392.464 1195.226 1195.226    0.000     0.000  557.255  304.214  253.041
 20.70  1986.249  455.227  455.227    0.000   455.234 1181.749 1181.749    0.000     0.000  628.031  385.445  242.586
 20.80  2024.128  414.825  414.825    0.000   367.088 1245.777 1187.670   58.107     0.000  687.346  334.676  352.670
 20.90  1931.355  455.815  455.815    0.000   447.755 1029.940 1008.150   21.790     0.000  665.526  263.497  402.029
 21.00  1878.528  458.205  458.205    0.000   471.369 1112.264 1101.110   11.154     0.000  535.238  182.569  352.670
 21.10  1891.157  431.002  431.002    0.000   355.369 1273.785 1242.185   31.600     0.000  416.208  203.078  213.131
 21.20  1955.788  428.517  428.517    0.000   409.750 1227.383 1221.806    5.576     0.000  486.378  192.924  293.455
 21.30  1828.470  474.055  474.055    0.000   383.644 1158.780 1158.780    0.000     0.000  446.771  233.539  213.231
 21.40  1888.903  431.986  431.986    0.000   317.202 1277.964 1199.806   78.158     0.000  414.899  121.646  293.254
 21.50  1878.765  450.977  450.977    0.000   207.428 1461.198 1235.180  226.018     0.000  586.410  162.361  424.049
 21.60  1884.028  538.607  538.607    0.000   191.047 1463.785 1246.028  217.758     0.000  517.244  202.977  314.267
 21.70  1951.548  484.390  484.390    0.000   131.473 1546.330 1273.317  273.013     0.000  628.734  243.391  385.343
 21.80  1949.924  433.094  433.094    0.000   181.577 1479.358 1234.099  245.259     0.000  536.443  202.775  333.668
 21.90  1960.516  399.653  399.653    0.000   211.104 1330.467 1199.902  130.565     0.000  635.167  203.078  432.090
 22.00  1967.645  379.693  379.693    0.000   153.735 1376.595 1197.308  179.286     0.000  605.109  272.948  332.161
 22.10  2019.185  406.842  406.842    0.000   177.603 1472.570 1245.298  227.272     0.000  706.947  324.723  382.224
 22.20  2026.501  424.085  423.902    0.183   166.531 1438.584 1157.443  281.141     0.000  657.185  284.108  373.077
 22.30  2116.454  361.554  361.554    0.000   194.809 1320.464 1122.245  198.219     0.000  575.852  273.449  302.403
 22.40  2052.178  442.952  442.952    0.000   215.387 1304.603 1125.408  179.195     0.000  727.153  344.325  382.828
 22.50  2015.122  422.259  422.259    0.000   209.979 1327.602 1094.448  233.153     0.000  796.021  355.184  440.837
 22.60  2001.808  421.739  421.739    0.000   184.603 1429.549 1189.827  239.723     0.000  677.190  354.581  322.610
 22.70  1890.104  511.069  498.681   12.388   144.481 1441.902 1213.762  228.140     0.000  554.740  243.290  311.450
 22.80  1958.082  480.489  473.160    7.329   212.962 1377.011 1191.409  185.601     0.000  524.279  222.982  301.297
 22.90  2021.045  498.672  498.672    0.000   202.672 1473.169 1265.473  207.695     0.000  525.787  263.699  262.088
 23.00  1887.475  450.796  450.796    0.000   131.296 1335.810 1066.558  269.252     0.000  454.206  182.669  271.537
 23.10  1957.587  519.670  490.031   29.639   151.827 1523.849 1296.224  227.625     0.000  466.474  304.415  162.059
 23.20  1943.248  491.731  491.731    0.000   140.287 1401.701 1165.733  235.968     0.000  415.202  203.078  212.124
 23.30  1834.440  517.529  486.707   30.823   163.848 1355.751 1156.918  198.833     0.000  454.509  213.030  241.479
 23.40  1964.435  509.250  507.051    2.199   101.251 1405.504 1142.948  262.557     0.000  403.739  142.154  261.585
 23.50  1874.604  516.637  516.637    0.000   131.774 1345.238 1107.673  237.565     0.000  555.746  152.308  403.438
 23.60  1933.173  511.055  476.753   34.302    97.017 1448.839 1195.445  253.395     0.000  555.042  203.078  351.965
 23.70  1852.099  522.266  485.854   36.412    79.247 1401.140 1130.501  270.639     0.000  324.319   60.923  263.396
 23.80  1853.331  559.407  545.147   14.261   211.109 1459.814 1242.911  216.903     0.000  463.959  142.154  321.805
 23.90  1803.234  578.808  549.533   29.275   222.006 1405.088 1222.423  182.664     0.000  495.930  233.539  262.390
 24.00  1850.038  578.609  530.217   48.392   178.378 1438.544 1209.275  229.268     0.000  525.886  162.361  363.525
 24.10  1791.966  599.149  547.030   52.119   151.404 1596.170 1336.987  259.182     0.000  831.812  497.540  334.272
 24.20  1847.013  595.779  541.589   54.190   143.662 1573.520 1357.312  216.208     0.000  678.496  334.977  343.519
 24.30  1798.990  614.813  551.099   63.714    60.396 1418.195 1135.789  282.406     0.000  333.067  132.000  201.066
 24.40  1913.105  531.259  530.159    1.099   146.693 1248.664 1054.587  194.076     0.000  131.699   60.923   70.775
 24.50  1901.233  489.869  480.074    9.795   210.763 1317.667 1139.932  177.735     0.000  344.426  142.054  202.373
 24.60  1851.391  546.514  525.008   21.506   206.010 1357.350 1188.824  168.527     0.000  454.811  212.929  241.882
 24.70  1935.745  567.589  556.061   11.529   167.659 1339.932 1139.672  200.261     0.000  385.043  212.628  172.414
 24.80  1865.500  562.917  545.286   17.630   193.427 1273.790 1116.071  157.718     0.000  343.120  121.847  221.273
 24.90  1826.520  526.780  502.245   24.535   144.359 1262.415 1094.277  168.138     0.000  191.918  101.539   90.380
 25.00  1954.787  460.157  446.516   13.642   140.641 1402.148 1196.093  206.054     0.000  473.210  182.167  291.043
 25.10  1816.750  521.226  521.226    0.000    77.258 1364.361 1175.947  188.415     0.000  220.369   30.462  189.908
 25.20  1783.063  557.702  557.702    0.000   178.291 1236.818 1085.412  151.406     0.000  442.849  121.847  321.002
 25.30  1860.268  498.227  498.227    0.000   253.044 1247.494 1093.926  153.568     0.000  393.286  121.847  271.439
 25.40  1816.585  520.620  520.620    0.000   313.616 1179.282 1058.745  120.537     0.000  363.327  101.539  261.788
 25.50  1851.971  440.229  440.229    0.000   351.750 1022.217  943.617   78.600     0.000  424.853  142.154  282.699
 25.60  1832.828  503.805  503.805    0.000   363.165 1054.278  994.268   60.009     0.000  412.286  152.207  260.079
 25.70  1798.943  551.054  551.054    0.000   387.895 1081.827 1078.195    3.632     0.000  463.759  233.438  230.321
 25.80  1845.072  434.437  434.437    0.000   372.975  988.663  939.635   49.028     0.000  453.605  142.154  311.450
 25.90  1912.034  484.132  484.132    0.000   265.285 1198.904 1109.928   88.976     0.000  442.145  121.847  320.299
 26.00  1894.678  522.908  522.908    0.000   222.612 1224.843 1172.184   52.659     0.000  586.610  284.006  302.604
 26.10  1812.537  586.403  586.403    0.000   239.643 1242.131 1207.630   34.501     0.000  504.675  182.367  322.308
 26.20  1729.274  612.496  612.496    0.000   199.220 1332.054 1292.106   39.948     0.000  494.622  273.249  221.373
 26.30  1810.018  560.564  560.564    0.000   218.115 1377.151 1335.386   41.764     0.000  656.781  283.905  372.875
 26.40  1807.410  491.901  491.901    0.000   305.276 1184.298 1175.218    9.079     0.000  646.127  324.924  321.203
 26.50  1870.270  454.684  454.684    0.000   230.219 1274.214 1179.617   94.597     0.000  657.283  263.598  393.685
 26.60  1816.125  514.422  514.422    0.000   294.726 1203.492 1179.886   23.606     0.000  757.015  406.155  350.860
 26.70  1791.378  565.944  565.944    0.000   306.266 1117.070 1107.990    9.079     0.000  738.616  446.468  292.148
 26.80  1834.350  489.337  489.337    0.000   282.101 1135.265 1135.265    0.000     0.000  667.138  324.622  342.515
 26.90  1885.971  537.400  537.400    0.000   422.396 1105.521 1105.521    0.000     0.000  623.808  192.621  431.187
 27.00  1927.153  491.558  491.558    0.000   417.628 1135.736 1135.736    0.000     0.000  783.854  534.531  249.322
 27.10  1906.737  538.549  538.549    0.000   328.621 1112.093 1110.277    1.816     0.000  616.268  273.451  342.817
 27.20  1885.057  527.145  527.145    0.000   394.595 1117.623 1097.303   20.320     0.000  655.877  233.136  422.741
 27.30  1905.661  464.978  464.978    0.000   307.650 1144.907 1130.381   14.527     0.000  666.835  243.592  423.243
 27.40  1994.133  473.925  473.925    0.000   357.587 1152.512 1136.169   16.343     0.000  676.687  313.362  363.325
 27.50  1949.035  493.533  493.533    0.000   274.967 1210.455 1188.665   21.790     0.000  786.572  263.599  522.974
 27.60  1908.482  428.651  428.651    0.000   294.637 1169.165 1163.717    5.448     0.000  574.445  232.634  341.811
 27.70  1810.715  436.151  436.151    0.000   253.177 1216.487 1216.487    0.000     0.000  534.231  364.230  170.002
 27.80  1892.159  473.468  473.468    0.000   321.483 1095.272 1095.272    0.000     0.000  504.473  324.118  180.355
 27.90  1880.957  464.278  464.278    0.000   353.698 1084.507 1084.507    0.000     0.000  613.451  434.099  179.352
 28.00  1825.780  526.050  526.050    0.000   270.732 1222.945 1222.945    0.000     0.000  615.763  555.745   60.018
 28.10  1894.296  461.932  461.932    0.000   459.219 1159.905 1159.905    0.000     0.000  633.760  454.609  179.151
 28.20  1888.528  466.032  466.032    0.000   295.495 1218.140 1218.140    0.000     0.000  693.275  333.969  359.306
 28.30  1790.649  525.475  525.475    0.000   334.201 1277.025 1277.025    0.000     0.000  835.028  685.736  149.292
 28.40  1791.390  534.036  534.036    0.000   410.203 1108.670 1108.670    0.000     0.000  633.659  494.319  139.339
 28.50  1867.354  516.513  516.513    0.000   403.630 1194.577 1194.577    0.000     0.000  807.681  668.141  139.540
 28.60  1847.650  554.410  554.410    0.000   351.752 1201.370 1201.370    0.000     0.000  755.306  445.563  309.743
 28.70  1914.055  453.531  453.531    0.000   245.354 1215.201 1215.201    0.000     0.000  606.818  426.362  180.456
 28.80  1948.048  476.859  476.859    0.000   364.592 1252.465 1252.465    0.000     0.000  696.893  466.272  230.620
 28.90  1950.048  457.602  457.602    0.000   379.897 1167.562 1167.562    0.000     0.000  653.867  494.420  159.446
 29.00  1867.458  515.805  515.805    0.000   294.032 1159.814 1159.814    0.000     0.000  565.296  485.472   79.824
 29.10  1814.606  478.974  478.974    0.000   221.013 1136.682 1136.682    0.000     0.000  394.390  353.976   40.414
 29.20  1912.297  505.637  505.637    0.000   427.315 1056.103 1056.103    0.000     0.000  573.843  314.066  259.777
 29.30  1843.121  448.261  448.261    0.000   409.982  972.882  972.882    0.000     0.000  594.552  304.213  290.339
 29.40  1904.156  403.735  403.735    0.000   464.241 1003.365 1003.365    0.000     0.000  594.552  334.272  260.279
 29.50  1976.146  477.743  477.743    0.000   536.738  972.018  972.018    0.000     0.000  583.194  263.900  319.294
 29.60  1843.315  474.404  474.404    0.000   404.493 1072.105 1072.105    0.000     0.000  462.754  152.107  310.647
 29.70  1909.760  461.781  461.781    0.000   324.253 1151.873 1151.873    0.000     0.000  395.095  273.752  121.343
 29.80  1913.551  455.935  455.935    0.000   268.785 1040.333 1040.333    0.000     0.000  351.866   80.628  271.238
 29.90  1906.577  433.348  433.348    0.000   205.010 1006.032 1006.032    0.000     0.000  212.627   81.231  131.396
 30.00  1848.509  492.463  492.463    0.000   174.749 1111.859 1111.859    0.000     0.000  334.070  152.207  181.863
 30.10  1804.775  515.390  515.390    0.000   187.238 1017.145 1017.145    0.000     0.000  181.965   70.675  111.290
 30.20  1716.017  560.646  560.646    0.000   267.964 1070.318 1070.318    0.000     0.000  383.332  252.941  130.391
 30.30  1783.899  500.970  500.970    0.000   280.977 1006.333 1006.333    0.000     0.000  403.538  202.775  200.763
 30.40  1826.442  466.339  466.339    0.000   286.943 1073.775 1073.775    0.000     0.000  444.455  263.094  181.360
 30.50  1795.458  528.779  528.779    0.000   323.423 1015.234 1015.234    0.000     0.000  435.106  374.786   60.320
 30.60  1753.634  508.897  508.897    0.000   263.546 1080.515 1080.515    0.000     0.000  444.858  364.733   80.124
 30.70  1830.446  507.092  507.092    0.000   261.516 1118.005 1118.005    0.000     0.000  516.135  465.870   50.266
 30.80  1714.972  546.601  546.601    0.000   274.184 1134.170 1134.170    0.000     0.000  547.100  375.391  171.709
 30.90  1768.953  569.732  569.732    0.000   315.474 1166.129 1166.129    0.000     0.000  598.273  264.001  334.272
 31.00  1674.330  600.113  600.113    0.000   346.080 1078.227 1078.227    0.000     0.000  526.592  233.539  293.053
 31.10  1704.268  606.117  606.117    0.000   364.504 1105.857 1105.857    0.000     0.000  415.301  213.131  202.171
 31.20  1680.243  653.034  653.034    0.000   331.082 1270.007 1270.007    0.000     0.000  547.100  314.669  232.431
 31.30  1724.090  623.266  623.266    0.000   369.733 1089.164 1089.164    0.000     0.000  394.792  213.231  181.560
 31.40  1695.202  592.259  592.259    0.000   305.053 1085.844 1085.844    0.000     0.000  374.585  263.799  110.786
 31.50  1664.982  612.889  612.889    0.000   251.829 1058.514 1058.514    0.000     0.000  313.762  283.402   30.361
 31.60  1711.810  601.199  601.199    0.000   191.608 1060.724 1060.724    0.000     0.000  303.609  283.503   20.106
 31.70  1806.083  593.365  593.365    0.000   281.365 1106.243 1106.243    0.000     0.000  494.523  364.935  129.587
 31.80  1742.727  573.665  573.665    0.000   239.948 1177.099 1177.099    0.000     0.000  435.005  344.527   90.478
 31.90  1876.091  506.690  506.690    0.000   325.678 1049.619 1049.619    0.000     0.000  394.089  243.089  150.999
 32.00  1880.593  504.058  504.058    0.000   257.935 1210.474 1210.474    0.000     0.000  273.349  253.041   20.308
 32.10  1762.555  532.860  532.860    0.000   160.442 1275.068 1275.068    0.000     0.000  171.610  141.350   30.260
 32.20  1703.855  595.521  595.521    0.000   198.357 1150.943 1150.943    0.000     0.000  273.048  263.095    9.953
 32.30  1727.613  571.933  571.933    0.000   224.941 1183.186 1183.186    0.000     0.000  131.699  131.699    0.000
 32.40  1849.863  523.570  523.570    0.000   236.485 1139.955 1139.955    0.000     0.000  364.633  294.059   70.573
 32.50  1784.988  589.854  589.854    0.000   227.316 1306.765 1306.765    0.000     0.000  383.330  333.064   50.266
 32.60  1787.393  552.160  552.160    0.000   346.173 1288.734 1288.734    0.000     0.000  473.107  162.361  310.746
 32.70  1690.544  583.523  583.523    0.000   246.000 1188.782 1188.782    0.000     0.000  162.361  132.000   30.361
 32.80  1734.602  573.827  573.827    0.000   303.977 1200.403 1200.403    0.000     0.000  382.828  151.603  231.225
 32.90  1731.261  565.879  565.879    0.000   248.247 1222.887 1222.887    0.000     0.000  323.715  152.207  171.507
 33.00  1759.989  550.962  550.962    0.000   292.779 1321.156 1321.156    0.000     0.000  516.036  284.309  231.728
 33.10  1822.653  481.884  481.884    0.000   164.246 1078.876 1078.876    0.000     0.000  263.598  192.924   70.674
 33.20  1850.783  428.709  428.709    0.000   237.010 1203.474 1203.474    0.000     0.000  293.959  203.078   90.881
 33.30  1916.772  434.049  434.049    0.000   208.907 1186.738 1186.738    0.000     0.000  294.362  274.054   20.308
 33.40  1893.693  479.401  479.401    0.000   250.974 1167.337 1167.337    0.000     0.000  322.309  172.515  149.794
 33.50  1897.065  468.318  468.318    0.000   221.055 1111.826 1108.021    3.805     0.000  202.776  172.515   30.261
 33.60  1875.691  479.662  479.662    0.000   267.705 1106.989 1106.989    0.000     0.000  192.421   91.184  101.237
 33.70  1900.215  427.027  427.027    0.000   270.948 1029.244 1025.612    3.632     0.000  252.336  131.698  120.638
 33.80  1771.796  480.358  480.358    0.000   265.154  932.715  918.016   14.700     0.000  151.705  121.444   30.260
 33.90  1835.756  504.069  504.069    0.000   252.876 1010.573 1003.310    7.263     0.000  344.829  152.207  192.621
 34.00  1771.866  479.937  479.937    0.000   300.088 1075.122 1075.122    0.000     0.000  303.007  162.261  140.746
 34.10  1799.751  487.586  487.586    0.000   221.918 1123.884 1063.530   60.354     0.000  324.019  162.462  161.557
 34.20  1795.093  472.653  472.653    0.000   207.178 1058.285 1048.774    9.511     0.000  162.261   81.231   81.029
 34.30  1815.733  433.540  433.540    0.000   265.933 1125.137 1106.287   18.850     0.000  283.906  141.953  141.953
 34.40  1727.587  459.216  459.216    0.000   263.942 1013.290 1013.290    0.000     0.000  283.906  182.770  101.136
 34.50  1714.077  455.624  455.624    0.000   219.499 1088.161 1088.161    0.000     0.000  263.397  182.568   80.828
 34.60  1756.612  426.912  426.912    0.000   205.578 1155.824 1155.824    0.000     0.000  332.964  182.266  150.698
 34.70  1857.754  465.526  465.526    0.000   271.424 1138.701 1138.701    0.000     0.000  283.102  161.859  121.243
 34.80  1776.540  456.027  456.027    0.000   260.830 1043.803 1043.803    0.000     0.000  212.627  162.261   50.366
 34.90  1785.351  493.672  493.672    0.000   316.992  953.489  953.489    0.000     0.000  263.195  192.521   70.674
 35.00  1829.672  492.194  492.194    0.000   237.182 1036.105 1036.105    0.000     0.000  262.893  182.165   80.728
 35.10  1747.907  493.340  493.340    0.000   225.681 1080.135 1080.135    0.000     0.000  172.113  162.060   10.053
 35.20  1855.008  414.948  414.948    0.000   266.580 1084.158 1084.158    0.000     0.000  313.361  202.876  110.485
 35.30  1750.076  504.137  504.137    0.000   224.470 1184.830 1184.830    0.000     0.000  202.172  171.811   30.361
 35.40  1830.104  448.724  448.724    0.000   260.784 1031.101 1031.101    0.000     0.000  343.420  262.995   80.425
 35.50  1730.189  522.204  522.204    0.000   363.808 1144.102 1144.102    0.000     0.000  474.315  303.911  170.403
 35.60  1751.839  510.499  510.499    0.000   262.944 1133.384 1133.384    0.000     0.000  353.875  273.147   80.727
 35.70  1829.263  476.323  476.323    0.000   276.954 1149.179 1149.179    0.000     0.000  293.355  293.355    0.000
 35.80  1713.564  487.952  487.952    0.000   276.607 1063.709 1063.709    0.000     0.000  425.757  314.669  111.088
 35.90  1788.552  495.862  495.862    0.000   279.200 1105.644 1105.644    0.000     0.000  364.431  192.521  171.910
 36.00  1804.724  466.043  466.043    0.000   178.600 1262.491 1262.491    0.000     0.000  556.952  395.094  161.857
 36.10  1824.663  524.479  524.479    0.000   193.818 1202.961 1202.961    0.000     0.000  506.082  283.603  222.479
 36.20  1769.386  503.032  503.032    0.000   248.812 1176.075 1176.075    0.000     0.000  465.265  313.663  151.603
 36.30  1759.806  525.636  525.636    0.000   270.079 1136.858 1129.595    7.263     0.000  668.342  486.177  182.165
 36.40  1751.083  549.024  549.024    0.000   313.313  990.363  972.205   18.158     0.000  495.326  303.810  191.516
 36.50  1766.375  566.074  566.074    0.000   279.499  960.578  960.578    0.000     0.000  324.118  111.088  213.030
 36.60  1770.687  520.773  520.773    0.000   282.227  941.123  941.123    0.000     0.000  192.218   50.769  141.449
 36.70  1750.692  510.261  510.261    0.000   251.922  991.280  967.674   23.606     0.000  241.783   71.077  170.706
 36.80  1798.202  546.477  546.477    0.000   200.000 1086.951 1064.988   21.963     0.000  273.248   80.929  192.319
 36.90  1724.461  577.529  577.529    0.000   320.530 1093.321 1093.321    0.000     0.000  404.845  100.934  303.911
 37.00  1693.201  554.125  554.125    0.000   300.257 1005.519 1005.519    0.000     0.000  333.869   40.212  293.657
 37.10  1716.223  561.039  561.039    0.000   324.340 1052.587 1052.587    0.000     0.000  351.765   70.472  281.293
 37.20  1737.707  545.634  545.634    0.000   361.386 1100.504 1100.504    0.000     0.000  413.492   80.324  333.167
 37.30  1766.416  493.183  493.183    0.000   205.747 1048.104 1048.104    0.000     0.000  202.574   70.674  131.900
 37.40  1695.725  591.221  591.221    0.000   309.026 1035.398 1035.398    0.000     0.000  364.834  162.261  202.574
 37.50  1714.311  567.271  567.271    0.000   419.145 1112.212 1112.212    0.000     0.000  655.777  324.420  331.357
 37.60  1827.236  514.036  514.036    0.000   301.680 1101.932 1101.932    0.000     0.000  354.277  121.343  232.935
 37.70  1767.143  535.110  535.110    0.000   182.835 1178.140 1178.140    0.000     0.000  202.674  101.539  101.136
 37.80  1818.795  510.583  510.583    0.000   235.751 1030.368 1030.368    0.000     0.000  283.603  273.449   10.154
 37.90  1807.580  503.644  503.644    0.000   276.435 1156.571 1156.571    0.000     0.000  313.160   81.029  232.131
 38.00  1786.868  507.068  507.068    0.000   257.717 1118.000 1118.000    0.000     0.000  252.839  232.733   20.106
 38.10  1807.391  492.537  492.537    0.000   199.741 1047.530 1047.530    0.000     0.000  152.006  101.438   50.568
 38.20  1847.909  441.924  441.924    0.000   245.396 1133.135 1133.135    0.000     0.000  212.728  101.236  111.491
 38.30  1768.612  459.922  459.922    0.000   251.406 1149.863 1149.863    0.000     0.000  231.225   40.212  191.013
 38.40  1839.110  545.195  545.195    0.000   204.152 1155.488 1117.356   38.133     0.000  242.083   40.212  201.871
 38.50  1826.267  496.173  496.173    0.000   225.421 1159.383 1159.383    0.000     0.000  302.805   90.881  211.924
 38.60  1715.536  565.299  565.299    0.000   258.923 1109.225 1109.225    0.000     0.000  313.964   90.881  223.083
 38.70  1859.988  460.600  460.600    0.000   323.990 1073.082 1073.082    0.000     0.000  332.964   90.881  242.083
 38.80  1713.328  584.301  584.301    0.000   347.083 1048.355 1048.355    0.000     0.000  281.691   70.472  211.219
 38.90  1768.916  557.650  557.650    0.000   286.033 1070.496 1070.496    0.000     0.000  172.213   30.361  141.852
 39.00  1715.599  547.792  547.792    0.000   341.937 1070.016 1070.016    0.000     0.000  361.817  111.491  250.326
 39.10  1698.483  619.651  619.651    0.000   334.458 1124.922 1124.922    0.000     0.000  321.904  100.632  221.272
 39.20  1630.425  633.381  633.381    0.000   293.816 1072.653 1072.653    0.000     0.000  191.714   70.573  121.141
 39.30  1769.340  625.312  625.312    0.000   302.161 1038.799 1038.799    0.000     0.000  212.224  111.088  101.136
 39.40  1722.346  633.414  633.414    0.000   310.935 1050.520 1050.520    0.000     0.000  262.692  100.934  161.758
 39.50  1822.554  544.777  544.777    0.000   431.427 1003.785 1003.785    0.000     0.000  454.710  344.123  110.587
 39.60  1788.596  505.564  505.564    0.000   382.015 1072.558 1072.558    0.000     0.000  433.900  293.556  140.344
 39.70  1866.173  496.659  496.659    0.000   377.256 1066.718 1064.902    1.816     0.000  514.326  304.012  210.314
 39.80  1942.010  495.721  495.721    0.000   335.536 1248.511 1248.511    0.000     0.000  545.694  314.066  231.628
 39.90  1923.185  500.335  500.335    0.000   396.319 1051.631 1051.631    0.000     0.000  594.753  405.248  189.505
 40.00  1990.423  466.293  466.293    0.000   346.300 1099.664 1099.664    0.000     0.000  161.556  161.556    0.000
 40.10  1976.798  428.313  428.313    0.000   282.228 1111.253 1111.253    0.000     0.000  120.036   89.876   30.160
 40.20  2002.480  408.962  408.962    0.000   208.169  994.988  994.988    0.000     0.000  110.686  110.686    0.000
 40.30  2012.697  408.824  408.824    0.000   226.150 1056.562 1056.562    0.000     0.000  182.064  182.064    0.000
 40.40  1970.923  477.526  477.526    0.000   279.940 1010.039 1010.039    0.000     0.000  172.515  162.361   10.154
 40.50  2087.341  465.323  465.323    0.000   290.140  999.324  999.324    0.000     0.000  182.467  182.467    0.000
 40.60  1954.598  486.689  486.689    0.000   253.176 1013.459 1013.459    0.000     0.000  232.733  232.733    0.000
 40.70  1851.690  461.874  461.874    0.000   195.937 1029.545 1029.545    0.000     0.000  222.378  192.117   30.260
 40.80  1906.162  462.019  462.019    0.000   246.169  999.149  999.149    0.000     0.000  161.454  141.146   20.308
 40.90  2022.435  385.416  385.416    0.000   188.411 1115.103 1115.103    0.000     0.000  252.839  252.839    0.000
 41.00  2068.050  363.417  363.417    0.000   246.952 1075.718 1075.718    0.000     0.000  334.071  323.917   10.154
 41.10  1915.004  494.599  494.599    0.000   259.271 1201.211 1201.211    0.000     0.000  415.402  374.786   40.616
 41.20  1891.483  549.626  549.626    0.000   268.996 1031.190 1031.190    0.000     0.000  232.733  182.165   50.568
 41.30  1896.537  507.454  507.454    0.000   343.102 1010.477 1010.477    0.000     0.000  394.592  354.580   40.012
 41.40  1868.359  498.201  498.201    0.000   331.213 1042.129 1042.129    0.000     0.000  283.502  253.041   30.462
 41.50  1828.104  503.333  503.333    0.000   268.353 1115.015 1115.015    0.000     0.000  313.863  313.863    0.000
 41.60  1947.236  506.598  506.598    0.000   292.259 1079.466 1079.466    0.000     0.000  394.993  394.993    0.000
 41.70  1916.369  471.142  471.142    0.000   178.858 1026.827 1026.827    0.000     0.000  242.887  242.887    0.000
 41.80  1941.156  472.585  472.585    0.000   175.615 1085.479 1085.479    0.000     0.000  192.319  192.319    0.000
 41.90  1975.446  479.285  479.285    0.000   213.921 1011.847 1011.847    0.000     0.000  273.248  263.094   10.154
 42.00  1934.892  472.302  472.302    0.000   298.229 1061.151 1061.151    0.000     0.000  293.253  232.935   60.319
 42.10  1921.642  512.369  512.369    0.000   232.426 1220.935 1220.935    0.000     0.000  293.556  233.036   60.520
 42.20  1868.262  511.273  511.273    0.000   173.671 1121.240 1121.240    0.000     0.000  283.603  253.444   30.159
 42.30  1954.398  510.343  510.343    0.000   273.623 1046.145 1046.145    0.000     0.000  354.680  354.680    0.000
 42.40  1897.267  457.506  457.506    0.000   320.406 1059.037 1059.037    0.000     0.000  293.657  293.657    0.000
 42.50  1920.333  492.059  492.059    0.000   361.868 1047.883 1047.883    0.000     0.000  465.166  435.308   29.858
 42.60  1915.895  502.435  502.435    0.000   260.267 1074.511 1074.511    0.000     0.000  334.373  334.373    0.000
 42.70  1996.197  414.978  414.978    0.000   268.048 1020.681 1020.681    0.000     0.000  202.070  202.070    0.000
 42.80  1874.708  507.239  507.239    0.000   274.622 1001.276 1001.276    0.000     0.000  212.929  212.929    0.000
 42.90  1845.422  481.503  481.503    0.000   273.326  978.101  978.101    0.000     0.000  404.744  404.744    0.000
 43.00  1947.436  450.978  450.978    0.000   316.733 1042.345 1042.345    0.000     0.000  596.361  536.143   60.219
 43.10  1856.203  453.892  453.892    0.000   303.933 1021.335 1021.335    0.000     0.000  232.632  232.632    0.000
 43.20  1868.525  467.054  467.054    0.000   260.481 1009.097 1009.097    0.000     0.000  253.041  233.035   20.006
 43.30  1968.560  409.273  409.273    0.000   269.517 1028.907 1028.907    0.000     0.000  273.248  273.248    0.000
 43.40  1911.004  422.523  422.523    0.000   263.077 1066.304 1066.304    0.000     0.000  253.041  202.775   50.266
 43.50  1897.126  443.644  443.644    0.000   345.178 1046.329 1046.329    0.000     0.000  293.054  232.734   60.320
 43.60  1916.236  453.259  453.259    0.000   294.723 1053.032 1053.032    0.000     0.000  324.018  293.758   30.260
 43.70  1911.770  397.189  397.189    0.000   213.533 1076.326 1076.326    0.000     0.000  294.261  274.155   20.106
 43.80  1999.245  348.985  348.985    0.000   222.656 1104.371 1104.371    0.000     0.000  394.893  384.739   10.154
 43.90  1897.738  358.987  358.987    0.000   124.082 1020.944 1020.944    0.000     0.000   81.231   81.231    0.000
 44.00  1920.507  359.548  359.548    0.000   218.419 1003.135 1003.135    0.000     0.000   71.077   71.077    0.000
 44.10  1941.611  400.696  400.696    0.000   250.967 1142.046 1142.046    0.000     0.000  171.206  171.206    0.000
 44.20  1919.007  439.650  439.650    0.000   229.784 1054.479 1054.479    0.000     0.000  191.415  191.415    0.000
 44.30  1896.613  472.113  472.113    0.000   191.829 1133.166 1133.166    0.000     0.000  121.847  121.847    0.000
 44.40  1865.968  445.318  445.318    0.000   179.334 1105.368 1105.368    0.000     0.000   20.308   20.308    0.000
 44.50  1872.131  463.465  463.465    0.000   146.736 1039.708 1039.708    0.000     0.000    0.000    0.000    0.000
 44.60  1870.808  471.300  471.300    0.000   219.111 1035.641 1035.641    0.000     0.000   20.107   20.107    0.000
 44.70  1951.856  454.611  454.611    0.000   274.404 1088.220 1088.220    0.000     0.000  364.532  222.378  142.154
 44.80  1954.663  419.681  419.681    0.000   190.922 1163.789 1163.789    0.000     0.000  253.344  253.344    0.000
 44.90  1873.607  499.544  499.544    0.000   242.673 1204.732 1204.732    0.000     0.000  467.078  467.078    0.000
 45.00  1874.069  405.781  405.781    0.000   201.899 1137.625 1137.625    0.000     0.000  152.308  152.308    0.000
 45.10  1938.974  446.581  446.581    0.000   244.791 1240.904 1240.904    0.000     0.000  405.550  395.397   10.154
 45.20  2037.962  393.526  393.526    0.000   340.029 1126.992 1126.992    0.000     0.000  282.196  282.196    0.000
 45.30  2017.730  454.214  454.214    0.000   264.157 1107.391 1107.391    0.000     0.000  161.053  121.242   39.811
 45.40  1982.649  367.176  367.176    0.000   254.473 1141.004 1141.004    0.000     0.000  233.237    0.000  233.237
 45.50  1936.369  418.840  418.840    0.000   240.555 1072.331 1072.331    0.000     0.000   30.462    0.000   30.462
 45.60  1919.069  446.529  446.529    0.000   228.445 1068.364 1068.364    0.000     0.000  141.953    0.000  141.953
 45.70  1926.303  471.602  471.602    0.000   251.879 1007.878 1007.878    0.000     0.000  303.710  131.497  172.213
 45.80  1936.804  442.242  442.242    0.000   295.113 1023.222 1023.222    0.000     0.000  211.822   50.165  161.656
 45.90  1921.842  446.446  446.446    0.000   242.930 1010.345 1010.345    0.000     0.000  181.965  181.965    0.000
 46.00  1939.093  397.780  397.780    0.000   198.918  971.953  971.953    0.000     0.000   91.385   91.385    0.000
 46.10  1856.385  410.985  410.985    0.000   137.182 1026.254 1026.254    0.000     0.000  242.484  242.484    0.000
 46.20  1967.177  432.497  432.497    0.000   198.268  988.896  988.896    0.000     0.000  243.088  202.473   40.616
 46.30  1889.825  443.832  443.832    0.000   202.810 1121.245 1121.245    0.000     0.000  373.179  141.449  231.730
 46.40  1927.330  469.556  469.556    0.000   196.973 1097.928 1097.928    0.000     0.000  232.331  130.994  101.337
 46.50  1894.249  468.775  468.775    0.000   182.967 1147.304 1147.304    0.000     0.000  212.627  131.396   81.231
 46.60  1847.595  454.748  454.748    0.000   228.924 1152.445 1152.445    0.000     0.000  364.029  344.123   19.906
 46.70  1924.937  436.255  436.255    0.000   171.812 1188.034 1188.034    0.000     0.000  282.698  282.698    0.000
 46.80  1961.512  460.636  460.636    0.000   172.935 1236.509 1236.509    0.000     0.000  293.154  202.373   90.782
 46.90  1855.728  471.250  471.250    0.000   183.224 1275.888 1275.888    0.000     0.000  302.905  222.478   80.427
 47.00  1867.425  494.885  494.885    0.000   131.820 1214.029 1214.029    0.000     0.000  141.348  100.733   40.616
 47.10  1838.478  432.429  432.429    0.000   203.719 1110.698 1110.698    0.000     0.000  333.568  181.863  151.705
 47.20  1843.567  497.522  497.522    0.000   216.040 1166.855 1166.855    0.000     0.000  272.544  201.567   70.976
 47.30  1807.851  544.167  544.167    0.000   210.677 1085.283 1085.283    0.000     0.000  221.874  161.353   60.520
 47.40  1942.508  446.915  446.915    0.000   298.787 1068.064 1068.064    0.000     0.000  242.585  192.017   50.568
 47.50  1738.262  570.699  570.699    0.000   231.734 1034.783 1034.783    0.000     0.000  202.072  162.261   39.811
 47.60  1789.501  515.643  515.643    0.000   261.129 1009.559 1009.559    0.000     0.000  211.922  181.461   30.462
 47.70  1830.071  516.045  516.045    0.000   217.637 1067.556 1067.556    0.000     0.000  252.940  242.787   10.154
 47.80  1894.346  457.702  457.702    0.000   247.334 1133.094 1133.094    0.000     0.000  333.165  312.857   20.308
 47.90  1910.173  482.746  482.746    0.000   187.071 1051.510 1051.510    0.000     0.000  161.454  161.454    0.000
 48.00  1929.960  448.768  448.768    0.000   193.168 1076.407 1076.407    0.000     0.000  303.609  303.609    0.000
 48.10  1794.578  497.763  497.763    0.000   179.464 1078.489 1078.489    0.000     0.000  232.331  222.177   10.154
 48.20  1838.724  472.439  472.439    0.000   200.866 1080.779 1080.779    0.000     0.000  152.308  152.308    0.000
 48.30  1817.157  450.588  450.588    0.000   202.941  978.881  978.881    0.000     0.000  121.544  121.544    0.000
 48.40  1895.901  494.288  494.288    0.000   112.623 1117.617 1117.617    0.000     0.000  212.225  161.556   50.669
 48.50  1893.369  502.551  502.551    0.000   228.748  988.392  988.392    0.000     0.000  212.225  212.225    0.000
 48.60  1892.240  503.574  503.574    0.000   198.488 1102.953 1102.953    0.000     0.000  212.829  202.876    9.953
 48.70  1863.189  457.029  457.029    0.000    91.743 1100.576 1100.576    0.000     0.000  101.137  101.137    0.000
 48.80  1900.497  482.257  482.257    0.000   203.156 1092.532 1092.532    0.000     0.000  293.254  293.254    0.000
 48.90  2051.710  373.466  373.466    0.000   171.508 1092.356 1092.356    0.000     0.000  272.945  272.945    0.000
 49.00  1877.656  520.607  520.607    0.000   189.924 1173.081 1173.081    0.000     0.000  455.312  455.312    0.000
 49.10  1821.074  575.611  575.611    0.000   226.586 1160.662 1160.662    0.000     0.000  323.614  323.614    0.000
 49.20  1896.867  524.494  524.494    0.000   189.968 1118.346 1118.346    0.000     0.000  393.986  393.986    0.000
 49.30  1818.176  564.789  564.789    0.000   148.333 1000.404 1000.404    0.000     0.000  262.993  262.993    0.000
 49.40  1773.436  539.175  539.175    0.000   214.959 1230.440 1230.440    0.000     0.000  383.632  383.632    0.000
 49.50  1886.690  509.368  509.368    0.000   221.186 1187.944 1187.944    0.000     0.000  425.254  425.254    0.000
 49.60  1903.177  487.783  487.783    0.000   207.135 1278.255 1278.255    0.000     0.000  565.294  474.413   90.882
 49.70  1964.171  491.942  491.942    0.000   216.602 1183.437 1183.437    0.000     0.000  415.000  415.000    0.000
 49.80  1947.948  469.155  469.155    0.000   222.607 1173.208 1173.208    0.000     0.000  414.697  394.490   20.207
 49.90  1888.541  492.113  492.113    0.000   293.383 1190.319 1190.319    0.000     0.000  544.785  504.974   39.811
 50.00  1983.140  417.205  417.205    0.000   263.942 1092.270 1092.270    0.000     0.000  483.560  483.560    0.000
 50.10  1875.219  464.844  464.844    0.000   257.027 1178.658 1178.658    0.000     0.000  423.542  423.542    0.000
 50.20  1865.155  459.044  459.044    0.000   194.464 1179.172 1179.172    0.000     0.000  313.259  232.733   80.526
 50.30  1868.249  445.910  445.910    0.000   181.236 1239.787 1239.787    0.000     0.000  373.881  283.101   90.780
 50.40  1924.053  427.282  427.282    0.000   233.026 1097.900 1097.900    0.000     0.000  403.334  403.334    0.000
 50.50  1886.701  469.012  469.012    0.000   263.808 1159.895 1159.895    0.000     0.000  443.650  443.650    0.000
 50.60  1919.926  489.445  489.445    0.000   230.306 1147.748 1147.748    0.000     0.000  323.514  323.514    0.000
 50.70  1910.135  460.484  460.484    0.000   234.197 1168.237 1168.237    0.000     0.000  414.496  404.543    9.953
 50.80  1838.650  447.615  447.615    0.000   242.975 1206.333 1206.333    0.000     0.000  525.988  525.988    0.000
 50.90  1892.581  448.459  448.459    0.000   153.870 1230.276 1230.276    0.000     0.000  372.472  372.472    0.000
 51.00  1868.305  414.703  414.703    0.000   143.579 1168.200 1168.200    0.000     0.000  424.046  424.046    0.000
 51.10  1961.937  404.686  404.686    0.000   171.637 1217.862 1217.862    0.000     0.000  303.307  303.307    0.000
 51.20  1853.212  452.603  452.603    0.000   280.760 1171.823 1171.823    0.000     0.000  495.123  495.123    0.000
 51.30  1924.256  423.048  423.048    0.000   252.313 1134.435 1134.435    0.000     0.000  484.264  484.264    0.000
 51.40  1847.171  414.415  414.415    0.000   189.884 1248.310 1248.310    0.000     0.000  423.946  423.946    0.000
 51.50  1955.905  460.168  460.168    0.000   154.734 1340.788 1340.788    0.000     0.000  394.389  394.389    0.000
 51.60  1846.938  486.269  486.269    0.000   225.638 1186.746 1186.746    0.000     0.000  435.106  374.585   60.521
 51.70  1872.040  462.883  462.883    0.000   180.631 1250.759 1250.759    0.000     0.000  423.643  373.276   50.366
 51.80  1927.479  430.715  430.715    0.000   207.391 1316.125 1316.125    0.000     0.000  515.631  394.590  121.040
 51.90  1893.442  470.562  470.562    0.000   252.264 1279.766 1279.766    0.000     0.000  454.607  242.988  211.619
 52.00  1919.647  453.358  453.358    0.000   335.143 1132.655 1132.655    0.000     0.000  617.070  485.775  131.295
 52.10  1957.747  405.651  405.651    0.000   270.817 1162.215 1162.215    0.000     0.000  464.159  403.236   60.923
 52.20  1936.753  387.830  387.830    0.000   285.473 1157.204 1157.204    0.000     0.000  485.069  485.069    0.000
 52.30  1995.960  394.893  394.893    0.000   351.921 1092.805 1092.805    0.000     0.000  463.757  433.899   29.858
 52.40  1974.972  418.889  418.889    0.000   348.633 1071.523 1071.523    0.000     0.000  403.034  372.774   30.260
 52.50  1983.861  414.136  414.136    0.000   339.077 1219.390 1219.390    0.000     0.000  587.212  536.543   50.669
 52.60  2011.873  373.515  373.515    0.000   311.885 1132.964 1132.964    0.000     0.000  535.033  494.820   40.213
 52.70  1901.870  445.661  445.661    0.000   221.963 1198.842 1198.842    0.000     0.000  524.980  504.673   20.308
 52.80  1958.594  406.776  406.776    0.000   259.225 1140.139 1140.139    0.000     0.000  393.986  393.986    0.000
 52.90  1947.344  479.919  479.919    0.000   270.856 1086.139 1086.139    0.000     0.000  495.727  495.727    0.000
 53.00  1962.631  427.070  427.070    0.000   223.516 1175.509 1175.509    0.000     0.000  514.528  514.528    0.000
 53.10  1949.022  440.057  440.057    0.000   184.087 1245.027 1245.027    0.000     0.000  423.141  423.141    0.000
 53.20  1985.645  451.113  451.113    0.000   206.313 1251.899 1251.899    0.000     0.000  485.472  384.437  101.035
 53.30  1890.334  453.844  453.844    0.000   229.700 1167.466 1167.466    0.000     0.000  353.371  181.965  171.407
 53.40  1981.934  442.068  442.068    0.000   171.852 1173.376 1173.376    0.000     0.000  312.354  261.786   50.568
 53.50  1852.416  436.020  436.020    0.000   168.309 1170.276 1170.276    0.000     0.000  141.449  141.449    0.000
 53.60  1940.857  438.374  438.374    0.000   185.422 1165.007 1165.007    0.000     0.000  404.241  404.241    0.000
 53.70  1957.598  443.311  443.311    0.000   219.709 1145.153 1145.153    0.000     0.000  424.145  424.145    0.000
 53.80  1890.969  470.244  470.244    0.000   355.724 1000.535 1000.535    0.000     0.000  341.409  341.409    0.000
 53.90  1930.038  428.305  428.305    0.000   218.892 1122.891 1122.891    0.000     0.000  333.165  333.165    0.000
 54.00  1955.352  403.056  403.056    0.000   346.120 1124.701 1124.701    0.000     0.000  352.365  352.365    0.000
 54.10  1911.863  498.257  498.257    0.000   285.468 1172.738 1172.738    0.000     0.000  413.992  413.992    0.000
 54.20  1880.354  436.670  436.670    0.000   276.523 1040.396 1040.396    0.000     0.000  394.188  394.188    0.000
 54.30  1856.336  448.467  448.467    0.000   264.974 1092.635 1092.635    0.000     0.000  262.086  262.086    0.000
 54.40  1859.564  494.511  494.511    0.000   207.351 1120.817 1120.817    0.000     0.000  293.053  293.053    0.000
 54.50  1807.048  514.172  514.172    0.000   189.106 1278.577 1278.577    0.000     0.000  414.394  414.394    0.000
 54.60  1819.153  536.645  536.645    0.000   190.013 1249.736 1249.736    0.000     0.000  223.184  223.184    0.000
 54.70  1821.435  503.688  503.688    0.000   248.200 1231.360 1231.360    0.000     0.000  171.709  171.709    0.000
 54.80  1831.020  496.250  496.250    0.000   205.747 1260.282 1260.282    0.000     0.000  496.028  496.028    0.000
 54.90  1872.984  417.715  417.715    0.000   254.473 1220.979 1220.979    0.000     0.000  241.381  231.428    9.953
 55.00  1850.767  503.464  503.464    0.000   297.485 1077.491 1077.491    0.000     0.000  363.827  323.514   40.314
 55.10  1899.304  500.849  500.849    0.000   226.761 1121.549 1121.549    0.000     0.000  182.166  172.012   10.154
 55.20  1856.747  482.328  482.328    0.000   228.448 1145.797 1145.797    0.000     0.000  222.378  202.171   20.207
 55.30  1859.241  503.752  503.752    0.000   270.170 1274.034 1272.218    1.816     0.000  343.118  162.059  181.060
 55.40  1886.410  437.477  437.477    0.000   176.047 1233.485 1228.038    5.448     0.000  213.231   50.769  162.462
 55.50  1803.832  488.516  488.516    0.000   184.350 1177.277 1173.645    3.632     0.000  162.261   91.385   70.876
 55.60  1880.356  425.935  425.935    0.000   119.542 1280.040 1280.040    0.000     0.000  314.770  304.616   10.154
 55.70  1813.374  475.891  475.891    0.000    67.445 1250.860 1250.860    0.000     0.000  162.462  152.308   10.154
 55.80  1809.114  464.317  464.317    0.000   101.210 1120.596 1120.596    0.000     0.000   50.467   20.207   30.260
 55.90  1878.738  465.777  465.777    0.000   166.190 1148.566 1137.239   11.327     0.000  152.207   91.385   60.823
 56.00  1821.673  494.109  494.109    0.000   128.146 1223.884 1223.884    0.000     0.000  202.776  182.669   20.107
 56.10  1759.848  478.468  478.468    0.000   188.198 1015.806 1015.806    0.000     0.000  192.119  132.000   60.119
 56.20  1852.422  485.260  485.260    0.000   154.605 1149.823 1149.823    0.000     0.000  182.066  132.000   50.065
 56.30  1776.733  531.004  531.004    0.000   102.292 1112.552 1112.552    0.000     0.000  242.084  172.113   69.971
 56.40  1768.171  495.245  495.245    0.000   135.926 1052.106 1052.106    0.000     0.000  242.685  182.367   60.319
 56.50  1779.118  543.370  543.370    0.000   196.237 1111.762 1111.762    0.000     0.000  252.940  142.054  110.886
 56.60  1797.556  519.367  519.367    0.000   183.524 1077.920 1077.920    0.000     0.000  232.029  111.491  120.538
 56.70  1831.002  475.149  475.149    0.000   171.422 1030.064 1030.064    0.000     0.000  243.290  182.770   60.520
 56.80  1833.436  482.370  482.370    0.000   179.722 1011.556 1011.556    0.000     0.000  252.841  182.066   70.775
 56.90  1848.781  462.451  462.451    0.000   204.842 1015.883 1015.883    0.000     0.000  223.084  182.770   40.314
 57.00  1837.289  489.516  489.516    0.000   179.548 1064.255 1064.255    0.000     0.000  222.479  172.113   50.366
 57.10  1796.419  476.027  476.027    0.000   149.069 1125.388 1125.388    0.000     0.000  202.876  142.154   60.722
 57.20  1840.544  498.526  498.526    0.000   184.045 1067.594 1062.147    5.448     0.000   60.722   20.308   40.414
 57.30  1863.425  515.896  515.896    0.000   195.891 1076.115 1072.397    3.718     0.000  202.674  152.207   50.467
 57.40  1882.986  501.369  501.369    0.000   218.505 1018.521 1018.521    0.000     0.000  111.290   71.077   40.212
 57.50  1854.155  512.387  512.387    0.000   178.859 1116.747 1109.398    7.350     0.000  172.011  121.746   50.265
 57.60  1853.994  459.745  459.745    0.000   193.990 1012.380 1012.380    0.000     0.000   50.367   20.308   30.060
 57.70  1975.685  447.075  447.075    0.000   225.895 1072.002 1072.002    0.000     0.000  161.857   81.130   80.727
 57.80  1901.875  464.038  464.038    0.000   222.263 1134.163 1134.163    0.000     0.000  181.460  121.141   60.319
 57.90  1820.094  466.252  466.252    0.000   204.753 1154.789 1154.789    0.000     0.000  141.450  111.291   30.159
 58.00  1835.135  463.051  463.051    0.000   204.929 1096.080 1096.080    0.000     0.000  232.834  212.728   20.106
 58.10  1811.646  524.561  524.561    0.000   225.502 1145.679 1145.679    0.000     0.000  211.822  121.041   90.781
 58.20  1880.508  506.406  506.406    0.000   153.394 1082.944 1082.944    0.000     0.000  202.876  172.616   30.260
 58.30  1816.686  520.559  520.559    0.000   155.771 1141.401 1141.401    0.000     0.000  152.308  132.000   20.308
 58.40  1901.396  488.094  488.094    0.000   185.815 1204.593 1204.593    0.000     0.000  172.112  121.746   50.366
 58.50  1925.315  463.198  463.198    0.000   214.784 1157.127 1157.127    0.000     0.000  232.633  162.261   70.372
 58.60  1892.008  502.988  502.988    0.000   231.381 1140.962 1140.962    0.000     0.000  192.420  132.000   60.419
 58.70  1889.266  453.308  453.308    0.000   255.898 1140.656 1140.656    0.000     0.000  263.799  213.231   50.568
 58.80  1835.540  507.654  507.654    0.000   195.245  990.379  990.379    0.000     0.000  182.266  141.752   40.515
 58.90  1988.512  477.686  477.686    0.000   268.393 1173.511 1173.511    0.000     0.000  292.449  202.272   90.178
 59.00  1961.468  455.910  455.910    0.000   283.350 1153.194 1153.194    0.000     0.000  395.699  345.131   50.568
 59.10  1991.264  419.644  419.644    0.000   280.021 1027.209 1027.209    0.000     0.000  222.881  172.414   50.467
 59.20  2085.716  445.926  445.926    0.000   252.048 1255.788 1255.788    0.000     0.000  424.953  293.658  131.295
 59.30  1974.565  447.629  447.629    0.000   256.851 1094.820 1094.820    0.000     0.000  353.572  353.572    0.000
 59.40  1903.103  478.838  478.838    0.000   228.014 1063.312 1063.312    0.000     0.000  282.697  262.490   20.207
 59.50  1853.764  465.298  465.298    0.000   232.856 1057.209 1057.209    0.000     0.000  111.189  111.189    0.000
 59.60  1938.589  455.048  455.048    0.000   205.961 1153.004 1153.004    0.000     0.000  273.046  273.046    0.000
 59.70  2022.732  473.341  473.341    0.000   288.108 1083.747 1083.747    0.000     0.000  221.475  171.410   50.065
 59.80  1887.666  505.464  505.464    0.000   182.750 1147.166 1147.166    0.000     0.000   81.130   81.130    0.000
 59.90  1956.168  488.077  488.077    0.000   291.695 1056.687 1056.687    0.000     0.000  161.355  151.403    9.953
 60.00  1798.062  555.454  555.454    0.000   202.076 1141.519 1141.519    0.000     0.000  121.142  121.142    0.000
 60.10  1895.382  497.220  497.220    0.000   207.175 1077.318 1077.318    0.000     0.000  232.633  232.633    0.000
 60.20  1920.076  510.270  510.270    0.000   178.469 1036.803 1036.803    0.000     0.000  121.645  121.645    0.000
 60.30  1917.436  531.010  531.010    0.000   146.434 1088.607 1088.607    0.000     0.000  142.154  142.154    0.000
 60.40  1823.130  541.079  541.079    0.000   184.435 1145.357 1145.357    0.000     0.000  141.348  141.348    0.000
 60.50  1868.032  519.687  519.687    0.000   160.786 1059.898 1059.898    0.000     0.000   40.313   40.313    0.000
 60.60  1835.853  544.600  544.600    0.000   166.665 1128.765 1128.765    0.000     0.000  111.390  111.390    0.000
 60.70  1948.438  432.430  432.430    0.000   174.492 1119.909 1119.909    0.000     0.000  151.906  151.906    0.000
 60.80  1938.569  475.765  475.765    0.000   194.766 1089.987 1089.987    0.000     0.000  182.266  182.266    0.000
 60.90  2010.981  452.629  452.629    0.000   176.480 1163.269 1163.269    0.000     0.000   81.130   81.130    0.000
 61.00  1848.071  494.969  494.969    0.000   159.447 1139.647 1139.647    0.000     0.000  132.000  132.000    0.000
 61.10  1894.449  475.411  475.411    0.000   169.002 1133.906 1133.906    0.000     0.000  111.492  111.492    0.000
 61.20  1861.843  542.870  542.870    0.000   125.725 1213.329 1213.329    0.000     0.000   91.385   91.385    0.000
 61.30  1925.602  539.899  539.899    0.000   103.458 1169.190 1169.190    0.000     0.000   60.923   60.923    0.000
 61.40  1903.801  488.498  488.498    0.000    98.055 1075.587 1075.587    0.000     0.000   40.616   40.616    0.000
 61.50  1812.222  518.657  518.657    0.000    79.464 1101.059 1101.059    0.000     0.000    0.000    0.000    0.000
 61.60  1897.727  470.405  470.405    0.000   172.936 1223.664 1223.664    0.000     0.000   10.154   10.154    0.000
 61.70  1858.171  547.565  547.565    0.000    79.853 1236.073 1236.073    0.000     0.000   20.107   20.107    0.000
 61.80  1869.524  515.907  515.907    0.000   150.108 1160.422 1160.422    0.000     0.000  141.449   60.822   80.626
 61.90  1870.435  486.839  486.839    0.000    91.570 1132.016 1132.016    0.000     0.000   10.154   10.154    0.000
 62.00  1886.192  508.219  508.219    0.000   108.734 1075.681 1075.681    0.000     0.000   50.669   40.515   10.154
 62.10  1809.710  537.235  537.235    0.000   106.183 1066.473 1066.473    0.000     0.000   60.923   60.923    0.000
 62.20  1828.108  542.834  542.834    0.000   116.127 1141.093 1141.093    0.000     0.000  171.509  171.509    0.000
 62.30  1849.722  524.500  524.500    0.000   179.420 1025.790 1025.790    0.000     0.000  111.390  111.390    0.000
 62.40  1829.046  548.559  548.559    0.000    74.103 1011.181 1011.181    0.000     0.000   60.923   60.923    0.000
 62.50  1827.039  622.527  622.527    0.000   120.710 1129.206 1129.206    0.000     0.000  100.935  100.935    0.000
 62.60  1814.498  540.943  540.943    0.000   149.201 1047.155 1047.155    0.000     0.000   80.829   80.829    0.000
 62.70  1834.485  529.445  529.445    0.000    55.340 1091.899 1091.899    0.000     0.000   50.568   50.568    0.000
 62.80  1795.467  582.477  582.477    0.000    93.126 1044.609 1044.609    0.000     0.000   20.308   20.308    0.000
 62.90  1804.434  586.801  586.801    0.000    69.693 1085.065 1085.065    0.000     0.000   50.769   50.769    0.000
 63.00  1823.350  545.664  545.664    0.000    87.376 1109.869 1109.869    0.000     0.000   60.621   60.621    0.000
 63.10  1866.111  537.508  537.508    0.000   106.223 1164.869 1164.869    0.000     0.000  141.852  101.236   40.616
 63.20  1741.758  611.436  611.436    0.000   193.904 1081.987 1081.987    0.000     0.000  201.067  161.256   39.811
 63.30  1879.020  551.115  551.115    0.000   161.393 1072.921 1072.921    0.000     0.000  131.799  131.799    0.000
 63.40  1868.554  550.886  550.886    0.000   208.818 1146.240 1146.240    0.000     0.000  140.546  140.546    0.000
 63.50  1848.346  534.955  534.955    0.000   246.474 1132.702 1132.702    0.000     0.000  121.645  121.645    0.000
 63.60  1921.416  571.676  571.676    0.000   151.275  971.975  971.975    0.000     0.000   20.308   20.308    0.000
 63.70  1882.376  533.420  533.420    0.000   159.576 1043.002 1043.002    0.000     0.000  162.059  162.059    0.000
 63.80  1828.671  538.371  538.371    0.000   179.508 1034.574 1034.574    0.000     0.000  181.865  181.865    0.000
 63.90  1851.627  549.136  549.136    0.000   138.565 1086.052 1086.052    0.000     0.000  141.550  141.550    0.000
 64.00  1861.560  547.189  547.189    0.000   109.209 1050.047 1050.047    0.000     0.000   90.881   90.881    0.000
 64.10  1847.417  595.940  595.940    0.000   150.454 1159.548 1159.548    0.000     0.000  161.959  161.959    0.000
 64.20  1725.667  687.840  687.840    0.000   134.718 1066.120 1066.120    0.000     0.000  170.804  170.804    0.000
 64.30  1807.926  661.775  661.775    0.000   177.649 1131.311 1131.311    0.000     0.000  252.439  252.439    0.000
 64.40  1775.653  606.271  606.271    0.000    69.693 1025.697 1025.697    0.000     0.000   60.923   60.923    0.000
 64.50  1734.118  617.512  617.512    0.000   124.211 1069.107 1069.107    0.000     0.000   50.769   50.769    0.000
 64.60  1816.176  537.092  537.092    0.000   133.247 1104.462 1104.462    0.000     0.000   40.414   40.414    0.000
 64.70  1765.867  580.617  580.617    0.000   187.246 1041.821 1041.821    0.000     0.000  142.054  142.054    0.000
 64.80  1743.820  623.251  623.251    0.000   231.389 1021.628 1021.628    0.000     0.000  100.332  100.332    0.000
 64.90  1691.750  588.184  588.184    0.000   223.694  903.123  903.123    0.000     0.000   79.824   30.060   49.764
 65.00  1761.552  628.144  628.144    0.000   188.802  998.928  998.928    0.000     0.000   81.130   81.130    0.000
 65.10  1745.031  551.149  551.149    0.000   109.555 1039.142 1039.142    0.000     0.000   10.154   10.154    0.000
 65.20  1783.558  529.635  529.635    0.000   185.689 1061.313 1061.313    0.000     0.000   40.112   40.112    0.000
 65.30  1760.269  599.103  599.103    0.000   201.514 1114.017 1114.017    0.000     0.000   90.179   90.179    0.000
 65.40  1726.082  592.552  592.552    0.000   190.313 1106.581 1106.581    0.000     0.000  100.332   70.474   29.858
 65.50  1735.991  549.506  549.506    0.000   192.824 1035.333 1035.333    0.000     0.000  121.042  121.042    0.000
 65.60  1776.957  573.786  573.786    0.000   178.903 1098.971 1098.971    0.000     0.000  140.746  140.746    0.000
 65.70  1689.277  622.092  622.092    0.000   168.873  989.078  989.078    0.000     0.000   50.568   50.568    0.000
 65.80  1758.536  559.895  559.895    0.000   186.682 1143.419 1143.419    0.000     0.000  199.860  109.983   89.876
 65.90  1792.290  496.720  496.720    0.000   184.305 1071.301 1071.301    0.000     0.000   60.722   30.462   30.261
 66.00  1804.568  530.599  530.599    0.000   134.111 1100.617 1100.617    0.000     0.000   91.385   60.923   30.462
 66.10  1664.492  607.413  607.413    0.000   108.862 1007.973 1007.973    0.000     0.000   60.722   20.308   40.414
 66.20  1729.214  615.470  615.470    0.000   192.261 1136.367 1136.367    0.000     0.000  292.853  131.095  161.757
 66.30  1752.462  653.461  653.461    0.000   123.302 1136.628 1136.628    0.000     0.000  182.064   91.385   90.679
 66.40  1670.912  573.174  573.174    0.000    97.363  949.698  949.698    0.000     0.000   50.769   50.769    0.000
 66.50  1728.054  580.096  580.096    0.000   189.539 1046.313 1046.313    0.000     0.000  101.338   81.030   20.308
 66.60  1724.657  555.280  555.280    0.000   167.403 1140.002 1140.002    0.000     0.000   60.119   30.261   29.858
 66.70  1757.339  583.908  583.908    0.000   101.687 1112.549 1112.549    0.000     0.000   30.462   20.308   10.154
 66.80  1772.861  579.329  579.329    0.000   124.428 1157.252 1157.252    0.000     0.000   50.669   10.154   40.515
 66.90  1798.448  544.488  544.488    0.000   187.418 1142.428 1142.428    0.000     0.000   91.083   20.308   70.775
 67.00  1770.578  551.931  551.931    0.000   230.695 1160.497 1160.497    0.000     0.000  191.214   50.769  140.445
 67.10  1745.920  542.573  542.573    0.000   162.429 1187.989 1112.028   75.961     0.000  162.059   71.077   90.982
 67.20  1794.527  544.415  544.415    0.000   167.227 1129.362 1129.362    0.000     0.000   70.172   20.107   50.065
 67.30  1842.983  535.185  535.185    0.000   117.724 1224.000 1224.000    0.000     0.000  192.621   71.077  121.544
 67.40  1772.770  553.324  553.324    0.000   203.585 1302.551 1302.551    0.000     0.000  384.438  162.261  222.177
 67.50  1783.665  557.402  557.402    0.000   199.915 1210.682 1210.682    0.000     0.000  292.651   81.231  211.420
 67.60  1811.542  542.814  542.814    0.000   267.271 1024.479 1024.479    0.000     0.000  241.982   71.077  170.905
 67.70  1869.353  553.449  553.449    0.000   167.440 1180.118 1180.118    0.000     0.000  303.407  101.539  201.868
 67.80  1693.899  598.340  598.340    0.000   101.427 1165.850 1165.850    0.000     0.000  222.278   50.769  171.508
 67.90  1712.698  595.805  595.805    0.000   141.674 1147.878 1147.878    0.000     0.000  120.841   40.616   80.225
 68.00  1834.007  563.528  563.528    0.000   141.203 1168.406 1168.406    0.000     0.000  151.703   91.183   60.520
 68.10  1776.169  616.872  616.872    0.000   144.489 1249.164 1249.164    0.000     0.000  162.462   91.385   71.077
 68.20  1827.787  572.549  572.549    0.000   161.393 1280.295 1280.295    0.000     0.000  202.172  111.693   90.479
 68.30  1760.744  540.928  540.928    0.000   129.703 1170.434 1170.434    0.000     0.000  131.396   50.769   80.626
 68.40  1797.227  542.941  542.941    0.000   145.094 1144.676 1144.676    0.000     0.000  131.396   81.130   50.265
 68.50  1636.418  605.098  605.098    0.000   127.108 1181.946 1181.946    0.000     0.000  202.171   91.385  110.786
 68.60  1737.608  552.272  552.272    0.000   126.935 1143.891 1143.891    0.000     0.000  121.343   50.769   70.573
 68.70  1693.947  596.741  596.741    0.000   207.481 1055.829 1055.829    0.000     0.000   40.213    0.000   40.213
 68.80  1774.064  544.368  544.368    0.000   110.247 1138.664 1138.664    0.000     0.000   30.260    0.000   30.260
 68.90  1726.794  533.367  533.367    0.000   140.684 1124.913 1124.913    0.000     0.000  181.060   10.154  170.906
 69.00  1740.875  571.014  571.014    0.000   166.278 1168.099 1168.099    0.000     0.000  101.136   30.462   70.675
 69.10  1820.808  570.048  570.048    0.000    52.227 1244.147 1244.147    0.000     0.000  181.560   70.775  110.786
 69.20  1740.790  553.473  553.473    0.000    94.337 1227.422 1227.422    0.000     0.000  140.947  130.794   10.154
 69.30  1762.938  527.897  527.897    0.000   169.607 1161.144 1161.144    0.000     0.000  142.054  142.054    0.000
 69.40  1740.902  543.326  543.326    0.000   170.426 1225.169 1225.169    0.000     0.000  253.343  192.924   60.419
 69.50  1739.136  556.231  556.231    0.000   143.883 1270.695 1270.695    0.000     0.000  252.738   81.130  171.608
 69.60  1783.843  500.329  500.329    0.000   169.477 1226.163 1226.163    0.000     0.000  202.372   91.284  111.088
 69.70  1731.037  569.695  569.695    0.000   149.720 1301.000 1301.000    0.000     0.000  192.420  172.314   20.106
 69.80  1786.626  503.518  503.518    0.000   227.671 1263.861 1263.861    0.000     0.000  334.272  304.012   30.260
 69.90  1806.229  521.558  521.558    0.000   132.512 1221.748 1221.748    0.000     0.000  121.847  121.847    0.000
 70.00  1713.389  586.592  586.592    0.000   163.381 1316.819 1316.819    0.000     0.000  201.871  201.871    0.000
 70.10  1710.701  584.376  584.376    0.000   140.424 1320.057 1320.057    0.000     0.000   60.923   60.923    0.000
 70.20  1860.991  502.615  502.615    0.000   190.317 1260.097 1260.097    0.000     0.000  232.031   90.983  141.048
 70.30  1741.178  536.227  536.227    0.000   130.307 1347.690 1347.690    0.000     0.000   81.231   81.231    0.000
 70.40  1805.419  582.258  582.258    0.000   136.620 1364.935 1364.935    0.000     0.000  202.574  172.113   30.462
 70.50  1785.353  569.059  569.059    0.000   154.561 1262.738 1262.738    0.000     0.000  151.704  151.704    0.000
 70.60  1683.093  605.917  605.917    0.000    92.521 1285.564 1285.564    0.000     0.000   50.669   50.669    0.000
 70.70  1682.304  579.869  579.869    0.000   129.357 1257.983 1257.983    0.000     0.000  131.900  131.900    0.000
 70.80  1672.630  605.176  605.176    0.000    87.506 1322.785 1322.785    0.000     0.000  101.338  101.338    0.000
 70.90  1716.924  589.407  589.407    0.000   153.049 1245.916 1245.916    0.000     0.000   30.462   30.462    0.000
 71.00  1693.149  593.482  593.482    0.000   198.011 1308.779 1308.779    0.000     0.000  170.806  140.948   29.858
 71.10  1799.223  577.785  577.785    0.000   182.404 1362.561 1362.561    0.000     0.000  343.522  283.805   59.717
 71.20  1816.352  566.585  566.585    0.000   327.884 1271.428 1269.612    1.816     0.000  311.855  222.279   89.575
 71.30  1701.336  603.370  603.370    0.000   120.060 1304.457 1304.457    0.000     0.000  253.242  212.728   40.515
 71.40  1775.336  548.746  548.746    0.000   164.809 1315.875 1315.875    0.000     0.000  322.209  322.209    0.000
 71.50  1673.515  571.633  571.633    0.000    70.558 1180.249 1180.249    0.000     0.000   81.231   81.231    0.000
 71.60  1743.003  527.538  527.538    0.000    94.164 1182.761 1182.761    0.000     0.000  131.698  131.698    0.000
 71.70  1657.395  576.982  576.982    0.000   190.749 1171.725 1171.725    0.000     0.000  272.142  272.142    0.000
 71.80  1733.624  545.187  545.187    0.000   224.039 1199.704 1199.704    0.000     0.000  401.127  351.363   49.764
 71.90  1647.051  603.590  603.590    0.000   194.381 1231.643 1231.643    0.000     0.000  251.332  251.332    0.000
 72.00  1729.244  508.845  508.845    0.000   208.818 1267.318 1267.318    0.000     0.000  261.487  261.487    0.000
 72.10  1695.115  553.080  553.080    0.000    95.115 1135.081 1135.081    0.000     0.000  210.517  210.517    0.000
 72.20  1703.774  547.562  547.562    0.000   172.850 1081.595 1081.595    0.000     0.000  140.144  140.144    0.000
 72.30  1744.300  533.407  533.407    0.000   183.400 1112.680 1112.680    0.000     0.000  301.298  301.298    0.000
 72.40  1799.203  542.367  542.367    0.000    77.043 1203.255 1203.255    0.000     0.000  352.670  352.670    0.000
 72.50  1852.601  548.478  548.478    0.000   130.264 1179.903 1179.903    0.000     0.000  300.895  300.895    0.000
 72.60  1820.399  567.632  567.632    0.000   175.012 1242.248 1242.248    0.000     0.000  434.505  374.788   59.717
 72.70  1773.647  561.420  561.420    0.000   214.744 1165.415 1165.415    0.000     0.000  313.864  313.864    0.000
 72.80  1875.263  524.991  524.991    0.000   268.830 1187.078 1187.078    0.000     0.000  392.783  382.830    9.953
 72.90  1850.042  563.635  563.635    0.000   330.518 1290.448 1290.448    0.000     0.000  392.782  392.782    0.000
 73.00  1884.110  486.102  486.102    0.000   273.627 1212.973 1212.973    0.000     0.000  454.006  454.006    0.000
 73.10  1821.789  528.827  528.827    0.000   299.092 1164.896 1164.896    0.000     0.000  353.675  353.675    0.000
 73.20  1795.043  522.775  522.775    0.000   177.432 1171.337 1171.337    0.000     0.000  253.243  253.243    0.000
 73.30  1807.164  487.198  487.198    0.000   245.311 1271.386 1271.386    0.000     0.000  323.617  293.557   30.060
 73.40  1764.444  568.074  568.074    0.000   207.178 1061.145 1061.145    0.000     0.000  242.989  242.989    0.000
 73.50  1771.262  530.936  530.936    0.000   200.866 1135.678 1135.678    0.000     0.000  395.195  395.195    0.000
 73.60  1796.053  546.849  546.849    0.000   176.006 1148.011 1148.011    0.000     0.000  373.781  282.999   90.782
 73.70  1798.680  505.961  505.961    0.000   164.463 1262.493 1262.493    0.000     0.000  626.520  505.981  120.539
 73.80  1696.909  495.485  495.485    0.000   122.958 1226.904 1226.904    0.000     0.000  364.431  354.277   10.154
 73.90  1793.845  482.088  482.088    0.000   141.116 1221.550 1221.550    0.000     0.000  445.461  374.383   71.077
 74.00  1742.496  501.667  501.667    0.000   118.634 1136.508 1136.508    0.000     0.000  182.467  121.645   60.822
 74.10  1696.659  550.782  550.782    0.000   101.038 1251.776 1251.776    0.000     0.000  212.929  212.929    0.000
 74.20  1664.370  594.397  594.397    0.000   139.733 1202.880 1202.880    0.000     0.000  182.367  182.367    0.000
 74.30  1722.098  590.505  590.505    0.000    84.912 1155.710 1155.710    0.000     0.000  191.917  191.917    0.000
 74.40  1669.016  564.898  564.898    0.000    65.370 1194.147 1194.147    0.000     0.000  232.834  232.834    0.000
 74.50  1749.133  581.561  581.561    0.000    63.641 1208.582 1208.582    0.000     0.000  111.491  111.491    0.000
 74.60  1765.334  545.404  545.404    0.000    60.528 1303.260 1303.260    0.000     0.000  343.621  343.621    0.000
 74.70  1718.278  525.260  525.260    0.000    90.229 1320.507 1320.507    0.000     0.000  211.822  211.822    0.000
 74.80  1810.516  522.842  522.842    0.000   133.853 1183.807 1183.807    0.000     0.000  222.277  222.277    0.000
 74.90  1757.316  543.282  543.282    0.000   124.945 1342.291 1342.291    0.000     0.000  212.728  212.728    0.000
 75.00  1652.433  580.117  580.117    0.000   112.797 1293.569 1293.569    0.000     0.000  131.497  131.497    0.000
 75.10  1642.884  572.193  572.193    0.000    65.370 1304.814 1304.814    0.000     0.000  213.030  213.030    0.000
 75.20  1821.315  480.993  480.993    0.000   123.001 1325.136 1325.136    0.000     0.000  192.219  192.219    0.000
 75.30  1774.908  504.841  504.841    0.000   121.358 1341.822 1341.822    0.000     0.000  212.023  202.070    9.953
 75.40  1657.283  551.130  551.130    0.000   142.802 1304.596 1304.596    0.000     0.000  212.627  212.627    0.000
 75.50  1701.905  585.394  585.394    0.000   154.000 1328.642 1328.642    0.000     0.000  364.532  364.532    0.000
 75.60  1765.466  579.576  579.576    0.000   188.414 1356.832 1356.832    0.000     0.000  262.491  252.538    9.953
 75.70  1705.028  583.388  583.388    0.000   211.631 1242.348 1242.348    0.000     0.000  222.881  222.881    0.000
 75.80  1748.252  580.686  580.686    0.000    95.807 1369.972 1369.972    0.000     0.000  273.147  192.017   81.130
 75.90  1721.850  596.843  596.843    0.000   104.972 1333.263 1333.263    0.000     0.000  313.762  303.609   10.154
 76.00  1640.782  564.594  564.594    0.000    89.839 1157.561 1157.561    0.000     0.000  222.781  222.781    0.000
 76.10  1709.903  593.345  593.345    0.000   122.436 1274.026 1274.026    0.000     0.000  364.130  343.822   20.308
 76.20  1749.408  537.887  537.887    0.000   134.544 1275.626 1275.626    0.000     0.000  232.633  212.325   20.308
 76.30  1683.554  604.754  604.754    0.000   173.454 1221.322 1221.322    0.000     0.000  486.178  232.734  253.444
 76.40  1726.776  591.309  591.309    0.000   152.184 1144.114 1144.114    0.000     0.000  293.758  192.219  101.539
 76.50  1760.085  549.249  549.249    0.000   175.746 1235.647 1235.647    0.000     0.000  486.278  262.893  223.385
 76.60  1740.158  567.117  567.117    0.000   202.854 1284.843 1284.843    0.000     0.000  797.626  686.236  111.390
 76.70  1758.196  540.241  540.241    0.000   171.725 1265.610 1265.610    0.000     0.000  313.762  293.455   20.308
 76.80  1679.258  598.513  598.513    0.000   163.771 1299.937 1299.937    0.000     0.000  384.941  364.633   20.308
 76.90  1686.957  566.765  566.765    0.000   161.306 1168.374 1168.374    0.000     0.000  162.261  101.438   60.822
 77.00  1764.070  573.365  573.365    0.000   243.407 1354.192 1354.192    0.000     0.000  425.254  425.254    0.000
 77.10  1702.780  599.978  599.978    0.000   242.802 1303.591 1303.591    0.000     0.000  334.776  334.776    0.000
 77.20  1714.019  539.728  539.728    0.000   178.167 1332.817 1332.817    0.000     0.000  222.982  212.828   10.154
 77.30  1717.881  599.002  599.002    0.000   189.538 1359.060 1359.060    0.000     0.000  415.805  415.805    0.000
 77.40  1694.181  550.084  550.084    0.000   136.274 1323.135 1323.135    0.000     0.000  242.988  242.988    0.000
 77.50  1691.657  536.780  536.780    0.000   158.669 1221.791 1221.791    0.000     0.000  121.847  121.847    0.000
 77.60  1661.986  597.973  597.973    0.000   168.829 1300.086 1300.086    0.000     0.000  242.988  242.988    0.000
 77.70  1700.365  552.216  552.216    0.000   138.952 1223.505 1223.505    0.000     0.000  313.359  313.359    0.000
 77.80  1725.355  526.743  526.743    0.000   178.038 1284.714 1284.714    0.000     0.000  313.361  313.361    0.000
 77.90  1749.145  501.790  501.790    0.000   224.515 1279.527 1279.527    0.000     0.000  889.914  889.914    0.000
 78.00  1719.483  585.885  585.885    0.000   159.446 1391.737 1391.737    0.000     0.000 1081.427 1081.427    0.000
 78.10  1746.693  584.324  584.324    0.000   196.672 1370.219 1370.219    0.000     0.000  323.615  323.615    0.000
 78.20  1826.048  534.703  534.703    0.000   225.509 1302.994 1302.994    0.000     0.000  900.572  900.572    0.000
 78.30  1751.089  541.778  541.778    0.000   163.425 1270.441 1270.441    0.000     0.000  870.311  870.311    0.000
 78.40  1712.496  536.174  536.174    0.000   214.614 1280.392 1280.392    0.000     0.000  982.508  982.508    0.000
 78.50  1761.156  491.425  491.425    0.000   157.588 1193.832 1193.832    0.000     0.000  817.929  817.929    0.000
 78.60  1770.079  513.843  513.843    0.000   193.689 1209.008 1209.008    0.000     0.000  454.308  454.308    0.000
 78.70  1627.421  576.053  576.053    0.000   138.997 1072.565 1072.565    0.000     0.000  161.556  161.556    0.000
 78.80  1674.820  567.112  567.112    0.000   184.782 1133.780 1133.780    0.000     0.000  292.952  292.952    0.000
 78.90  1713.659  508.559  508.559    0.000   193.515 1054.148 1054.148    0.000     0.000  838.842  838.842    0.000
 79.00  1754.517  521.299  521.299    0.000   238.995 1273.560 1273.560    0.000     0.000 1091.180 1091.180    0.000
 79.10  1782.179  553.620  553.620    0.000   192.820 1315.601 1315.601    0.000     0.000  272.845  272.845    0.000
 79.20  1752.452  580.557  580.557    0.000   245.523 1271.129 1271.129    0.000     0.000 1211.816 1211.816    0.000
 79.30  1759.103  591.646  591.646    0.000   282.143 1278.609 1278.609    0.000     0.000 1089.973 1089.973    0.000
 79.40  1683.451  619.072  619.072    0.000   272.935 1230.355 1230.355    0.000     0.000  990.547  990.547    0.000
 79.50  1655.517  591.341  591.341    0.000   268.305 1195.073 1195.073    0.000     0.000  425.153  425.153    0.000
 79.60  1685.973  564.552  564.552    0.000   163.379 1193.817 1193.817    0.000     0.000  354.176  354.176    0.000
 79.70  1714.316  559.198  559.198    0.000   211.501 1133.040 1133.040    0.000     0.000 1051.472 1051.472    0.000
 79.80  1648.985  604.817  604.817    0.000   209.165 1149.518 1149.518    0.000     0.000 1018.193 1018.193    0.000
 79.90  1636.016  644.877  644.877    0.000   202.464 1171.127 1171.127    0.000     0.000  927.510  927.510    0.000
 80.00  1684.453  614.281  614.281    0.000   175.400 1235.948 1235.948    0.000     0.000  967.425  967.425    0.000
 80.10  1705.492  615.705  615.705    0.000   223.086 1237.799 1237.799    0.000     0.000  949.125  949.125    0.000
 80.20  1686.560  571.048  571.048    0.000   244.830 1093.708 1093.708    0.000     0.000 1079.217 1079.217    0.000
 80.30  1706.240  563.813  563.813    0.000   220.275 1120.120 1120.120    0.000     0.000  808.884  788.677   20.207
 80.40  1604.834  594.942  594.942    0.000   241.592 1184.765 1184.765    0.000     0.000  908.914  908.914    0.000
 80.50  1725.227  618.845  618.845    0.000   260.742 1150.005 1150.005    0.000     0.000  970.041  838.847  131.194
 80.60  1752.156  510.847  510.847    0.000   219.801 1194.834 1194.834    0.000     0.000  656.680  535.539  121.141
 80.70  1806.546  551.110  551.110    0.000   150.498 1177.097 1177.097    0.000     0.000 1049.154  948.220  100.934
 80.80  1827.958  508.609  508.609    0.000   245.741 1081.587 1081.587    0.000     0.000  969.232  827.783  141.449
 80.90  1742.332  505.617  505.617    0.000   212.882 1058.677 1058.677    0.000     0.000  495.928  405.248   90.679
 81.00  1667.323  529.362  529.362    0.000   196.195 1034.988 1031.356    3.632     0.000  232.432  131.597  100.834
 81.10  1674.193  582.714  582.714    0.000   153.695 1083.534 1083.534    0.000     0.000  989.039  898.057   90.982
 81.20  1653.573  609.921  609.921    0.000   184.478 1207.054 1207.054    0.000     0.000  464.761  293.455  171.307
 81.30  1737.212  564.518  564.518    0.000   196.152 1151.030 1151.030    0.000     0.000  313.161  252.540   60.621
 81.40  1700.630  557.171  557.171    0.000   214.093 1166.840 1166.840    0.000     0.000  161.155  140.948   20.207
 81.50  1720.055  561.972  561.972    0.000   313.358 1142.852 1142.852    0.000     0.000  394.591  273.047  121.544
 81.60  1682.984  599.940  599.940    0.000   250.755 1070.920 1070.920    0.000     0.000  191.515  161.255   30.260
 81.70  1665.196  582.650  582.650    0.000   291.004 1105.339 1105.339    0.000     0.000  767.364  555.745  211.619
 81.80  1753.704  590.334  590.334    0.000   301.639 1102.439 1102.439    0.000     0.000  413.592  231.931  181.661
 81.90  1708.439  548.594  548.594    0.000   294.204 1167.159 1152.200   14.959     0.000  494.218  312.758  181.460
 82.00  1741.170  536.834  536.834    0.000   285.253 1150.085 1150.085    0.000     0.000  333.768  142.154  191.614
 82.10  1766.766  564.191  564.191    0.000   326.240 1169.278 1169.278    0.000     0.000  514.024  222.983  291.041
 82.20  1786.391  549.743  549.743    0.000   349.284 1192.099 1188.468    3.632     0.000  443.148  131.900  311.248
 82.30  1770.883  582.205  582.205    0.000   348.508 1222.408 1153.406   69.002     0.000  644.416  262.996  381.421
 82.40  1782.572  602.474  602.474    0.000   350.883 1110.321 1066.741   43.580     0.000 1109.381  697.799  411.582
 82.50  1738.585  527.095  527.095    0.000   391.224 1133.783 1090.203   43.580     0.000 1330.853  959.988  370.866
 82.60  1813.039  558.690  558.690    0.000   395.115 1067.468 1067.468    0.000     0.000  604.304  374.385  229.919
 82.70  1688.681  556.156  556.156    0.000   360.485 1018.479 1018.479    0.000     0.000 1148.586  958.980  189.606
 82.80  1703.920  540.638  540.638    0.000   356.246 1137.165 1137.165    0.000     0.000  625.315  515.834  109.481
 82.90  1693.604  581.721  581.721    0.000   317.856 1200.579 1200.579    0.000     0.000  553.533  443.952  109.581
 83.00  1755.796  510.505  510.505    0.000   233.810 1241.172 1241.172    0.000     0.000  576.255  374.687  201.568
 83.10  1754.198  584.449  584.449    0.000   208.130 1208.671 1208.671    0.000     0.000  625.820  605.914   19.906
 83.20  1689.721  601.447  601.447    0.000   177.520 1186.915 1186.915    0.000     0.000  525.084  505.178   19.906
 83.30  1749.458  576.094  576.094    0.000   184.956 1234.172 1234.172    0.000     0.000  504.877  444.758   60.119
 83.40  1735.743  573.952  573.952    0.000   194.986 1207.195 1207.195    0.000     0.000 1017.188  877.849  139.339
 83.50  1720.900  585.084  585.084    0.000   228.104 1137.029 1137.029    0.000     0.000  846.986  737.505  109.481
 83.60  1749.465  607.933  607.933    0.000   252.485 1178.882 1178.882    0.000     0.000  704.935  615.360   89.575
 83.70  1743.691  628.174  628.174    0.000   267.572 1216.697 1216.697    0.000     0.000 1142.055 1142.055    0.000
 83.80  1668.824  646.151  646.151    0.000   242.370 1128.251 1128.251    0.000     0.000  403.539  323.515   80.024
 83.90  1627.617  614.627  614.627    0.000   189.366 1195.568 1195.568    0.000     0.000  433.396  283.200  150.196
 84.00  1640.860  645.306  645.306    0.000   147.688 1222.972 1222.972    0.000     0.000  384.336  253.343  130.993
 84.10  1608.760  642.886  642.886    0.000   222.479 1095.089 1095.089    0.000     0.000  736.499  716.593   19.906
 84.20  1601.836  667.266  667.266    0.000   214.873 1012.767 1012.767    0.000     0.000  919.068  848.997   70.071
 84.30  1593.276  670.882  670.882    0.000   176.396 1075.335 1075.335    0.000     0.000  766.661  756.708    9.953
 84.40  1651.241  588.576  588.576    0.000   180.892 1078.265 1078.265    0.000     0.000  303.408  273.349   30.060
 84.50  1629.067  664.694  664.694    0.000   222.310 1122.660 1122.660    0.000     0.000 1100.329  949.831  150.498
 84.60  1570.772  674.425  674.425    0.000   133.421 1077.751 1077.751    0.000     0.000  283.705  233.338   50.367
 84.70  1605.882  667.586  667.586    0.000   213.490 1127.685 1127.685    0.000     0.000  888.507  677.589  210.918
 84.80  1668.650  600.137  600.137    0.000   174.579 1075.840 1075.840    0.000     0.000 1108.369  837.434  270.935
 84.90  1617.578  577.562  577.562    0.000   166.624  975.899  975.899    0.000     0.000  363.728  283.202   80.526
 85.00  1715.934  522.803  522.803    0.000   111.804 1224.874 1172.215   52.659     0.000  928.921  677.490  251.431
 85.10  1716.468  532.914  532.914    0.000   143.019 1189.203 1161.965   27.238     0.000  394.190  152.308  241.882
 85.20  1841.466  501.649  501.649    0.000   213.577 1171.822 1135.505   36.317     0.000  464.361  182.669  281.692
 85.30  1732.110  545.995  545.995    0.000   195.592 1122.783 1122.783    0.000     0.000 1028.446  555.343  473.103
 85.40  1691.054  560.048  560.048    0.000   205.274 1025.313  976.285   49.028     0.000  916.956  494.217  422.739
 85.50  1744.188  545.685  545.685    0.000   191.915 1013.500  978.912   34.587     0.000  988.940  626.519  362.420
 85.60  1703.323  559.768  559.768    0.000   168.008  992.015  992.015    0.000     0.000  738.514  647.129   91.385
 85.70  1640.442  568.440  568.440    0.000   222.091 1123.870 1123.870    0.000     0.000  272.039  131.194  140.845
 85.80  1589.169  595.062  595.062    0.000   204.755 1102.420 1102.420    0.000     0.000  920.377  687.642  232.735
 85.90  1626.878  568.155  568.155    0.000   227.883 1138.402 1138.402    0.000     0.000 1122.244  839.648  282.596
 86.00  1680.015  602.647  602.647    0.000   248.119 1133.027 1133.027    0.000     0.000  575.147  293.253  281.894
 86.10  1714.199  603.496  603.496    0.000   231.473 1105.831 1098.568    7.263     0.000  352.065  101.136  250.930
 86.20  1671.790  631.168  631.168    0.000   209.556 1138.299 1110.975   27.324     0.000  413.492  132.000  281.492
 86.30  1569.848  619.654  619.654    0.000   188.371 1100.638 1080.491   20.147     0.000  502.362  172.113  330.249
 86.40  1668.110  609.119  609.119    0.000   138.998 1127.455 1044.013   83.442     0.000  423.244  121.645  301.599
 86.50  1559.261  650.832  650.832    0.000   113.360 1217.431 1128.195   89.236     0.000  372.275  101.338  270.937
 86.60  1631.745  668.106  668.106    0.000   180.546 1199.088 1157.324   41.764     0.000  573.640  162.462  411.178
 86.70  1591.458  633.395  633.395    0.000   242.630 1120.542 1120.542    0.000     0.000  554.742  324.018  230.724
 86.80  1594.004  676.746  676.746    0.000   227.239 1132.250 1132.250    0.000     0.000  605.711  364.230  241.481
 86.90  1501.507  656.213  656.213    0.000   202.980 1154.601 1154.601    0.000     0.000  596.763  405.450  191.314
 87.00  1651.022  593.849  593.849    0.000   233.202 1114.234 1081.549   32.685     0.000  525.284  274.155  251.129
 87.10  1590.129  629.436  629.436    0.000   235.713 1176.271 1149.033   27.238     0.000  746.558  274.155  472.403
 87.20  1722.469  625.739  625.739    0.000   182.749 1209.434 1102.300  107.135     0.000  766.865  324.521  442.344
 87.30  1650.094  639.725  639.725    0.000   121.272 1110.552 1024.948   85.604     0.000  454.004  141.752  312.252
 87.40  1723.122  675.412  675.412    0.000   160.485 1256.776 1176.879   79.897     0.000  585.302  243.189  342.113
 87.50  1562.710  717.596  717.596    0.000   147.774 1072.039 1012.116   59.923     0.000  413.390  161.958  251.432
 87.60  1647.195  670.762  670.762    0.000   257.153 1108.921 1047.182   61.739     0.000 1107.969  777.318  330.651
 87.70  1726.410  612.691  612.691    0.000   171.034 1043.431  979.704   63.727     0.000  363.427  121.645  241.782
 87.80  1652.370  661.888  661.888    0.000   176.265 1320.894 1257.340   63.554     0.000  586.410  223.385  363.025
 87.90  1666.903  674.791  674.791    0.000   242.630 1139.064 1122.722   16.343     0.000  444.255  202.775  241.480
 88.00  1664.742  676.844  676.844    0.000   145.915 1248.999 1126.214  122.785     0.000  443.449  212.627  230.823
 88.10  1601.057  743.216  743.216    0.000    98.833 1220.424 1103.000  117.424     0.000  372.171  141.449  230.722
 88.20  1583.213  716.042  716.042    0.000   137.917 1262.667 1198.853   63.814     0.000  415.303  264.001  151.302
 88.30  1768.508  649.937  649.937    0.000   179.767 1142.258 1129.547   12.711     0.000  374.083  192.823  181.260
 88.40  1704.448  612.420  612.420    0.000   210.205 1187.476 1161.968   25.508     0.000  482.860  232.834  250.026
 88.50  1852.122  627.250  627.250    0.000    98.833 1388.645 1283.111  105.534     0.000  496.130  223.385  272.744
 88.60  1776.885  615.254  615.254    0.000   185.603 1199.334 1150.091   49.243     0.000  394.692  162.462  232.230
 88.70  1668.458  613.984  613.984    0.000    98.270 1292.028 1237.466   54.562     0.000  232.431   60.822  171.609
 88.80  1689.993  579.844  579.844    0.000   162.042 1163.484 1072.605   90.879     0.000  474.818  162.462  312.356
 88.90  1733.795  636.835  636.835    0.000    75.746 1396.084 1222.542  173.542     0.000  806.877  394.993  411.884
 89.00  1789.075  608.291  608.291    0.000   109.466 1400.282 1233.095  167.186     0.000  674.880  264.001  410.879
 89.10  1797.784  629.430  629.430    0.000   110.028 1418.692 1320.637   98.055     0.000  627.426  263.900  363.526
 89.20  1836.248  570.853  570.853    0.000   156.939 1381.425 1279.394  102.031     0.000  606.516  294.160  312.356
 89.30  1862.114  514.154  514.154    0.000   160.613 1379.683 1247.819  131.864     0.000  645.723  192.924  452.799
 89.40  1849.567  528.558  528.558    0.000   112.582 1392.082 1255.116  136.966     0.000  564.995  233.338  331.658
 89.50  1819.247  557.587  557.587    0.000   156.507 1388.894 1263.861  125.033     0.000  485.171  142.054  343.117
 89.60  1730.302  600.563  600.563    0.000   204.713 1223.821 1158.451   65.370     0.000  585.200  172.616  412.584
 89.70  1776.183  612.330  612.330    0.000   103.416 1364.686 1233.946  130.740     0.000  604.303  141.953  462.350
 89.80  1757.181  670.389  670.389    0.000   176.655 1386.449 1297.473   88.976     0.000  555.646  293.959  261.687
 89.90  1743.177  646.358  646.358    0.000   316.083 1357.205 1315.440   41.765     0.000  706.143  334.070  372.072
 90.00  1800.070  638.546  638.546    0.000   269.521 1316.869 1298.710   18.158     0.000  627.225  425.657  201.568
 90.10  1797.442  621.815  621.815    0.000   231.000 1299.916 1285.130   14.786     0.000  856.638  374.686  481.952
 90.20  1817.563  587.463  587.463    0.000   143.234 1227.511 1149.604   77.908     0.000  454.305  191.714  262.590
 90.30  1784.609  608.328  608.328    0.000   255.468 1319.801 1265.759   54.043     0.000  734.995  464.564  270.431
 90.40  1788.410  597.954  597.954    0.000   146.391 1461.873 1383.878   77.995     0.000  684.930  243.290  441.640
 90.50  1745.901  638.747  638.747    0.000   163.986 1341.812 1275.923   65.889     0.000  575.247  344.022  231.225
 90.60  1754.219  644.030  644.030    0.000    91.397 1425.299 1381.892   43.407     0.000  333.165  101.438  231.727
 90.70  1716.140  677.611  677.611    0.000   124.255 1354.565 1298.965   55.599     0.000  524.077  182.467  341.609
 90.80  1653.041  690.389  690.389    0.000   212.280 1285.781 1245.401   40.381     0.000  352.066  121.443  230.623
 90.90  1674.098  635.881  635.881    0.000   113.706 1291.878 1244.060   47.817     0.000  301.799   70.573  231.226
 91.00  1696.521  651.607  651.607    0.000   110.074 1404.107 1331.560   72.547     0.000  494.320  121.645  372.675
 91.10  1609.362  672.021  672.021    0.000   143.711 1255.434 1175.538   79.897     0.000  483.864  121.645  362.219
 91.20  1644.975  655.740  655.740    0.000    98.055 1345.489 1234.291  111.198     0.000  321.906   60.822  261.083
 91.30  1764.604  572.833  572.833    0.000    93.991 1255.259 1195.596   59.663     0.000  414.598  172.616  241.982
 91.40  1707.944  619.263  619.263    0.000   165.155 1297.228 1297.228    0.000     0.000  383.232  101.539  281.693
 91.50  1763.744  623.922  623.922    0.000   224.991 1235.281 1235.281    0.000     0.000  634.663  303.810  330.853
 91.60  1695.979  666.019  666.019    0.000   212.928 1343.754 1343.754    0.000     0.000  676.386  365.237  311.149
 91.70  1695.972  653.500  653.500    0.000   237.180 1207.396 1207.396    0.000     0.000  524.581  263.598  260.983
 91.80  1701.713  715.197  715.197    0.000   211.845 1328.655 1328.655    0.000     0.000  485.675  294.160  191.515
 91.90  1675.910  701.709  701.709    0.000   245.958 1299.478 1299.478    0.000     0.000  433.496  142.054  291.443
 92.00  1685.394  622.785  622.785    0.000   226.200 1253.563 1253.563    0.000     0.000  464.259  333.466  130.793
 92.10  1787.055  606.551  606.551    0.000   192.435 1217.170 1217.170    0.000     0.000  443.652  353.273   90.380
 92.20  1807.348  596.878  596.878    0.000   177.909 1365.285 1365.285    0.000     0.000  413.894  272.745  141.149
 92.30  1758.926  604.231  604.231    0.000   190.230 1300.731 1295.284    5.448     0.000  363.525  192.521  171.004
 92.40  1852.220  543.159  543.159    0.000   247.688 1165.798 1165.798    0.000     0.000  545.692  232.733  312.959
 92.50  1817.889  490.258  490.258    0.000   234.933 1084.754 1084.754    0.000     0.000  544.385  263.296  281.089
 92.60  1843.790  492.150  492.150    0.000   199.481 1129.938 1124.491    5.448     0.000  352.768  121.544  231.224
 92.70  1837.230  535.578  535.578    0.000   200.045 1262.733 1246.390   16.342     0.000  442.445  121.847  320.599
 92.80  1865.480  520.760  520.760    0.000   273.758 1147.733 1118.680   29.053     0.000  887.100  495.224  391.876
 92.90  1827.151  555.846  555.846    0.000   249.156 1157.466 1157.466    0.000     0.000  493.212  132.000  361.212
 93.00  1865.750  550.309  550.309    0.000   239.948 1219.978 1219.978    0.000     0.000  523.474  523.474    0.000
 93.10  1934.914  520.367  520.367    0.000   333.637 1169.804 1169.804    0.000     0.000 1141.248  880.064  261.184
 93.20  1817.195  564.509  564.509    0.000   278.601 1193.141 1193.141    0.000     0.000  625.416  253.746  371.669
 93.30  1869.420  535.365  535.365    0.000   282.319 1178.705 1178.705    0.000     0.000 1047.752  697.396  350.356
 93.40  1893.166  573.424  573.424    0.000   278.947 1111.877 1111.877    0.000     0.000 1018.598  555.343  463.256
 93.50  1721.266  580.062  580.062    0.000   255.168 1152.887 1152.887    0.000     0.000 1232.533  668.344  564.189
 93.60  1741.950  627.443  627.443    0.000   297.105 1160.053 1160.053    0.000     0.000  868.906  547.404  321.501
 93.70  1764.258  547.285  547.285    0.000   254.736 1118.183 1109.104    9.079     0.000 1058.711  566.804  491.907
 93.80  1722.401  548.796  548.796    0.000   327.195 1120.082 1120.082    0.000     0.000 1070.676  617.073  453.603
 93.90  1750.692  551.112  551.112    0.000   312.107 1098.210 1098.210    0.000     0.000  959.685  556.751  402.934
 94.00  1858.731  547.866  547.866    0.000   260.701 1139.839 1139.839    0.000     0.000  999.594  949.830   49.764
 94.10  1822.831  596.240  596.240    0.000   254.131 1114.832 1114.832    0.000     0.000  393.587  182.770  210.817
 94.20  1780.864  550.673  550.673    0.000   226.893 1218.378 1218.378    0.000     0.000  969.136  899.466   69.670
 94.30  1775.357  525.917  525.917    0.000   185.475 1087.038 1087.038    0.000     0.000  523.273  203.078  320.196
 94.40  1679.513  583.522  583.522    0.000   236.318 1181.954 1181.954    0.000     0.000  474.617  162.462  312.154
 94.50  1792.945  520.381  520.381    0.000   283.701 1211.173 1211.173    0.000     0.000  999.497  496.734  502.763
 94.60  1790.625  597.747  597.747    0.000   283.572 1152.551 1152.551    0.000     0.000  565.197  162.462  402.735
 94.70  1845.865  595.905  595.905    0.000   258.281 1258.471 1245.760   12.711     0.000  505.582  111.693  393.889
 94.80  1826.709  498.483  498.483    0.000   217.382 1105.470 1080.048   25.422     0.000  383.231  132.000  251.230
 94.90  1962.364  490.327  490.327    0.000   250.758 1217.695 1157.772   59.923     0.000  404.344  101.539  302.805
 95.00  1944.209  525.088  525.088    0.000   228.276 1095.178 1042.519   52.659     0.000  484.971  111.693  373.278
 95.10  1935.262  508.984  508.984    0.000   188.069 1239.162 1133.843  105.319     0.000  515.937   81.231  434.706
 95.20  1811.385  566.306  566.306    0.000   211.847 1175.041 1098.690   76.352     0.000  583.595   60.923  522.671
 95.30  1925.940  545.497  545.497    0.000   251.018 1205.364 1152.704   52.659     0.000  504.677  111.693  392.984
 95.40  1868.299  561.578  561.578    0.000   242.152 1193.567 1159.066   34.501     0.000  574.747   91.284  483.463
 95.50  1760.127  590.766  590.766    0.000   190.100 1288.173 1204.471   83.702     0.000  536.042  132.000  404.042
 95.60  1927.039  566.409  566.409    0.000   113.229 1387.472 1176.922  210.550     0.000  404.041  101.539  302.502
 95.70  1793.511  596.377  596.377    0.000    83.096 1346.320 1137.584  208.735     0.000  524.378  152.308  372.070
 95.80  1720.820  600.560  600.560    0.000    53.264 1417.056 1181.387  235.669     0.000  484.667   50.669  433.998
 95.90  1777.890  624.428  624.428    0.000    66.580 1444.715 1157.988  286.728     0.000  383.130   60.923  322.207
 96.00  1764.885  602.985  602.985    0.000    58.539 1355.790 1041.742  314.047     0.000  474.312   81.130  393.181
 96.10  1715.565  667.963  666.864    1.099    89.062 1398.208 1157.698  240.510     0.000  404.544   30.462  374.083
 96.20  1739.805  645.624  645.624    0.000   100.995 1320.209 1091.546  228.663     0.000  383.733   60.923  322.810
 96.30  1713.182  705.361  705.361    0.000    63.770 1402.924 1101.756  301.167     0.000  444.457   50.769  393.688
 96.40  1713.719  682.993  682.993    0.000   122.047 1360.671 1110.046  250.625     0.000  373.378   50.669  322.709
 96.50  1693.288  690.897  690.897    0.000   121.573 1373.045 1159.383  213.663     0.000  533.929   50.769  483.160
 96.60  1706.562  658.852  658.669    0.183   146.084 1310.777 1063.094  247.683     0.000  888.306  344.728  543.578
 96.70  1708.083  595.866  590.540    5.326   139.946 1202.313  975.510  226.803     0.000  452.800   40.616  412.184
 96.80  1758.534  642.507  642.507    0.000   176.999 1188.091 1011.570  176.521     0.000  414.497  121.847  292.650
 96.90  1805.137  552.703  552.703    0.000   161.609 1314.028 1107.979  206.049     0.000  596.964  284.208  312.757
 97.00  1763.981  635.989  635.989    0.000    98.270 1316.407 1066.952  249.455     0.000  613.855   60.923  552.931
 97.10  1819.907  667.729  665.347    2.382    77.259 1428.342 1105.603  322.739     0.000  556.349   40.616  515.733
 97.20  1764.723  604.980  595.087    9.893    51.146 1316.407 1053.242  263.165     0.000  879.659  516.538  363.121
 97.30  1793.303  648.834  648.834    0.000   114.785 1390.987 1107.070  283.917     0.000  990.748  496.029  494.719
 97.40  1750.748  653.955  650.473    3.481    86.770 1435.416 1141.124  294.292     0.000  766.463  111.491  654.972
 97.50  1675.209  678.701  678.701    0.000    39.905 1320.939 1027.383  293.557     0.000  746.258  121.847  624.412
 97.60  1683.443  689.866  689.866    0.000    62.949 1325.482 1066.207  259.275     0.000  565.500  132.000  433.500
 97.70  1762.776  643.061  643.061    0.000   115.954 1276.538 1039.098  237.440     0.000  645.522  182.669  462.853
 97.80  1744.065  628.300  625.002    3.298    59.490 1323.392 1096.413  226.979     0.000  980.095  546.999  433.096
 97.90  1759.235  603.543  603.543    0.000    64.592 1249.894 1009.085  240.808     0.000  992.259  568.114  424.145
 98.00  1688.896  654.439  654.439    0.000    58.539 1339.305 1078.565  260.740     0.000 1132.503  578.166  554.337
 98.10  1605.305  674.318  646.301   28.017    89.840 1236.942  977.798  259.144     0.000 1140.039  636.873  503.167
 98.20  1690.347  640.320  640.320    0.000    90.532 1264.556 1019.505  245.050     0.000  574.646   60.923  513.723
 98.30  1724.732  657.180  657.180    0.000   130.135 1231.758 1001.449  230.308     0.000  463.257   50.769  412.487
 98.40  1659.029  640.567  640.567    0.000    90.532 1196.933  967.058  229.875     0.000  393.282   70.573  322.709
 98.50  1628.116  650.347  646.613    3.734    87.938 1340.745 1050.605  290.141     0.000  818.338  253.645  564.692
 98.60  1644.346  655.543  652.245    3.298    88.889 1273.641  981.383  292.258     0.000  615.662   81.231  534.431
 98.70  1672.612  655.697  655.697    0.000    77.303 1300.542 1059.948  240.594     0.000 1040.610  495.323  545.288
 98.80  1652.555  638.953  638.953    0.000    43.407 1374.592 1072.908  301.684     0.000 1181.157  566.602  614.555
 98.90  1643.234  669.664  669.664    0.000    50.411 1353.273 1084.964  268.310     0.000  544.083   81.231  462.852
 99.00  1695.454  655.046  654.496    0.549    50.065 1480.263 1233.528  246.735     0.000  514.326  142.054  372.272
 99.10  1595.255  691.076  686.129    4.947    72.114 1412.818 1194.398  218.419     0.000 1201.467  809.690  391.777
 99.20  1578.260  658.903  658.903    0.000    43.753 1409.573 1161.366  248.207     0.000  573.740  182.266  391.474
 99.30  1606.676  704.905  685.484   19.421    39.084 1436.855 1199.672  237.183     0.000 1120.638  779.833  340.805
 99.40  1640.040  698.894  694.313    4.581    43.753 1354.712 1139.579  215.132     0.000  999.796  687.541  312.255
 99.50  1581.556  696.064  679.208   16.856    81.668 1378.796 1173.780  205.017     0.000  967.928  637.376  330.551
 99.60  1609.673  729.185  715.627   13.558    39.689 1422.811 1245.723  177.087     0.000  504.273  132.000  372.273
 99.70  1553.711  706.046  680.578   25.467    32.339 1373.866 1141.396  232.470     0.000  613.753  242.887  370.867
 99.80  1737.010  655.685  639.195   16.490    49.200 1475.250 1253.804  221.446     0.000  693.878  232.935  460.944
 99.90  1719.920  642.139  626.749   15.390    15.218 1381.260 1187.010  194.250     0.000  483.863  242.685  241.178
100.00  1726.681  662.024  646.268   15.756    49.287 1362.150 1179.961  182.189     0.000  452.197  161.757  290.440
100.10  1715.907  620.500  604.193   16.306    51.362 1426.852 1240.512  186.340     0.000  554.538  293.959  260.580
100.20  1691.072  712.685  691.798   20.887    41.505 1322.673 1122.196  200.477     0.000 1090.880  809.690  281.190
100.30  1587.364  740.554  705.619   34.936    85.258 1289.605 1118.743  170.862     0.000 1229.816  900.571  329.245
100.40  1633.592  688.593  657.124   31.469    80.415 1283.644 1110.447  173.196     0.000 1098.721  768.671  330.050
100.50  1698.353  659.919  645.403   14.516    62.344 1350.948 1137.631  213.318     0.000 1269.528  779.430  490.098
100.60  1680.471  633.911  625.216    8.695    46.520 1260.199 1039.707  220.492     0.000  989.242  567.206  422.036
100.70  1668.824  613.442  613.442    0.000    80.156 1232.884 1027.653  205.232     0.000 1018.899  627.827  391.071
100.80  1738.892  707.015  707.015    0.000   127.670 1227.814 1083.584  144.229     0.000 1219.862  758.014  461.848
100.90  1739.661  686.342  686.342    0.000    88.457 1244.336 1118.092  126.244     0.000 1130.085  758.417  371.668
101.00  1748.806  703.026  703.026    0.000    87.462 1307.054 1160.879  146.175     0.000 1118.625  767.766  350.858
101.10  1731.756  688.195  688.195    0.000    69.650 1212.809 1071.131  141.678     0.000 1132.200  789.685  342.516
101.20  1783.646  630.953  630.953    0.000    22.828 1336.630 1120.936  215.694     0.000 1040.412  647.833  392.580
101.30  1776.230  670.300  670.300    0.000     7.436 1474.370 1245.317  229.053     0.000  816.728  334.272  482.456
101.40  1723.987  688.938  688.938    0.000    49.242 1367.834 1207.002  160.831     0.000  594.652  213.131  381.521
101.50  1786.287  617.594  617.594    0.000    22.828 1422.318 1203.814  218.504     0.000 1333.365  931.738  401.627
101.60  1729.839  640.420  640.420    0.000    45.568 1341.683 1168.660  173.023     0.000 1221.268  778.624  442.645
101.70  1721.093  722.993  722.993    0.000   114.526 1301.302 1178.819  122.482     0.000 1120.937  849.600  271.337
101.80  1722.742  693.221  693.221    0.000    45.309 1302.818 1111.810  191.009     0.000 1231.122  768.772  462.350
101.90  1665.782  676.663  676.663    0.000   107.998 1268.918 1113.534  155.384     0.000 1121.239  788.979  332.260
102.00  1669.185  729.075  729.075    0.000    39.862 1326.818 1083.583  243.235     0.000 1027.746  556.549  471.198
102.10  1720.525  703.423  703.423    0.000    70.082 1296.074 1099.274  196.800     0.000 1163.565  860.158  303.407
102.20  1781.224  651.100  651.100    0.000   130.826 1366.597 1186.310  180.287     0.000 1233.940  900.773  333.167
102.30  1700.064  712.822  712.822    0.000    68.050 1333.471 1159.843  173.628     0.000  869.807  597.164  272.643
102.40  1644.858  768.616  751.041   17.575    28.534 1356.645 1170.868  185.777     0.000 1031.165  749.271  281.894
102.50  1746.029  697.894  697.894    0.000    46.866 1307.533 1149.859  157.674     0.000 1052.678  779.430  273.248
102.60  1653.498  748.250  748.250    0.000    43.580 1303.119 1135.631  167.488     0.000  971.043  708.252  262.791
102.70  1589.475  765.970  765.970    0.000    26.632 1331.453 1133.613  197.840     0.000  909.921  596.862  313.059
102.80  1674.837  734.994  719.237   15.756    43.753 1317.435 1130.881  186.554     0.000  981.601  739.218  242.383
102.90  1741.503  692.736  683.392    9.344    34.241 1308.533 1141.998  166.535     0.000  870.513  587.716  282.797
103.00  1644.442  725.720  722.972    2.748    41.851 1354.989 1165.192  189.797     0.000 1101.837  799.839  301.999
103.10  1673.160  697.771  697.771    0.000    77.043 1328.102 1157.500  170.602     0.000  928.819  616.363  312.456
103.20  1646.353  685.013  685.013    0.000    79.550 1276.315 1077.222  199.093     0.000 1221.575  779.632  441.944
103.30  1719.090  720.145  720.145    0.000    82.836 1311.983 1141.727  170.256     0.000 1092.392  790.491  301.901
103.40  1675.902  726.213  726.213    0.000    81.453 1348.382 1194.900  153.482     0.000 1029.955  748.162  281.793
103.50  1633.859  734.082  734.082    0.000   100.649 1292.562 1170.339  122.223     0.000 1028.648  727.552  301.096
103.60  1680.626  741.354  741.354    0.000    96.326 1166.219 1051.043  115.176     0.000  828.890  596.559  232.331
103.70  1684.136  698.650  698.650    0.000   121.314 1404.975 1232.773  172.202     0.000  959.183  607.318  351.865
103.80  1697.635  712.476  712.476    0.000   134.328 1249.003 1108.751  140.252     0.000 1223.282  941.287  281.995
103.90  1615.534  730.892  730.892    0.000    75.487 1304.515 1168.586  135.928     0.000  828.588  545.992  282.596
104.00  1630.990  704.811  697.848    6.962    83.527 1341.698 1139.492  202.206     0.000 1283.702  829.292  454.410
104.10  1596.522  718.029  718.029    0.000   104.150 1184.151 1058.080  126.071     0.000 1102.441  799.536  302.905
104.20  1673.021  748.832  748.832    0.000   232.034 1247.111 1152.514   94.596     0.000 1354.378  931.637  422.741
104.30  1677.585  674.397  674.397    0.000   166.450 1178.144 1066.859  111.285     0.000  919.372  556.649  362.722
104.40  1629.776  712.161  712.161    0.000   167.185 1202.186 1125.921   76.265     0.000 1160.851  778.523  382.328
104.50  1661.301  663.065  663.065    0.000   143.621 1244.499 1124.438  120.061     0.000 1011.360  738.915  272.444
104.60  1823.603  624.402  624.402    0.000   169.045 1354.353 1241.079  113.274     0.000 1163.264  901.075  262.189
104.70  1709.298  655.821  655.821    0.000   124.080 1191.399 1063.945  127.455     0.000 1031.163  708.353  322.810
104.80  1752.958  640.530  640.530    0.000   139.127 1308.483 1141.080  167.403     0.000 1212.626  819.240  393.385
104.90  1699.094  676.894  674.329    2.565    58.754 1393.859 1191.181  202.679     0.000 1143.458  860.863  282.595
105.00  1640.139  663.227  663.227    0.000    41.678 1311.674 1165.635  146.040     0.000 1042.625  749.775  292.850
105.10  1624.655  662.908  662.908    0.000    30.437 1282.192 1149.122  133.070     0.000  860.359  557.254  303.105
105.20  1637.652  659.974  659.974    0.000    30.307 1356.038 1141.381  214.656     0.000  747.460  324.521  422.939
105.30  1669.627  651.571  651.571    0.000    98.746 1382.321 1257.895  124.426     0.000  616.968  212.929  404.039
105.40  1620.468  709.095  709.095    0.000   127.195 1303.947 1174.417  129.529     0.000 1085.256  760.634  324.622
105.50  1585.720  724.367  724.367    0.000   128.922 1356.422 1204.760  151.661     0.000  931.335  588.220  343.116
105.60  1597.908  699.797  699.430    0.366    95.028 1283.063 1137.842  145.221     0.000 1113.803  760.029  353.773
105.70  1607.811  744.686  740.838    3.848    43.753 1339.168 1161.740  177.428     0.000 1223.884  748.465  475.418
105.80  1545.554  726.975  726.975    0.000    53.264 1218.986 1089.416  129.570     0.000  950.837  556.448  394.389
105.90  1569.760  784.034  784.034    0.000    36.144 1270.388 1053.704  216.684     0.000 1042.725  577.461  465.264
106.00  1666.808  703.105  700.357    2.748    77.690 1270.476 1124.738  145.738     0.000  992.460  639.191  353.269
106.10  1649.776  706.968  701.684    5.284   100.215 1312.848 1175.929  136.919     0.000  515.431  192.321  323.110
106.20  1564.023  721.714  721.714    0.000    60.874 1315.996 1146.308  169.688     0.000 1031.968  546.396  485.572
106.30  1482.429  797.210  797.026    0.183    17.121 1246.090 1124.516  121.574     0.000  818.937  282.797  536.140
106.40  1607.412  680.514  668.846   11.668     1.902 1264.813 1069.224  195.589     0.000  838.541  283.101  555.440
106.50  1603.455  640.202  631.620    8.582    43.753 1266.193 1081.238  184.955     0.000 1000.699  475.217  525.482
106.60  1609.448  677.122  647.402   29.719    13.316 1306.844 1089.987  216.857     0.000  920.275  293.657  626.618
106.70  1621.303  666.479  599.991   66.488    15.175 1381.198 1079.560  301.638     0.000 1020.106  383.534  636.572
106.80  1695.356  666.620  607.757   58.863    30.393 1385.697 1145.925  239.772     0.000  849.804  252.942  596.862
106.90  1657.837  668.155  602.372   65.782    18.418 1287.550 1088.979  198.571     0.000 1072.482  506.384  566.098
107.00  1605.563  647.390  577.985   69.405    47.298 1235.240 1018.252  216.989     0.000  919.368  465.164  454.204
107.10  1621.550  639.124  577.259   61.865     9.511 1193.654  993.051  200.603     0.000  969.935  525.684  444.252
107.20  1666.576  595.573  544.051   51.522    76.178 1174.688 1011.958  162.730     0.000  899.766  536.241  363.524
107.30  1678.952  603.629  557.195   46.434    46.909 1233.397 1016.237  217.160     0.000  919.871  515.732  404.140
107.40  1675.586  642.533  617.334   25.199    43.148 1248.133 1088.557  159.576     0.000 1019.197  706.542  312.655
107.50  1623.558  611.202  611.202    0.000    61.652 1136.632 1011.297  125.335     0.000  929.521  595.955  333.566
107.60  1687.512  592.033  592.033    0.000    84.435 1092.972 1011.130   81.842     0.000 1089.873  747.660  342.213
107.70  1666.671  616.024  615.108    0.916    54.126 1209.528 1099.109  110.420     0.000 1080.924  798.731  282.193
107.80  1528.033  638.430  635.132    3.298    45.395 1153.226 1075.319   77.906     0.000  728.358  465.970  262.388
107.90  1588.207  610.962  610.962    0.000    63.812 1158.808 1062.742   96.066     0.000  859.150  626.719  232.431
108.00  1590.055  614.751  610.720    4.031    70.124 1188.632 1084.784  103.848     0.000  838.338  606.613  231.725
108.10  1690.774  634.294  632.279    2.015    34.024 1167.111 1079.433   87.678     0.000  858.847  616.968  241.879
108.20  1731.616  617.641  612.694    4.947    58.884 1210.205 1120.452   89.753     0.000  263.094   20.207  242.887
108.30  1569.411  655.122  652.191    2.931    74.060 1118.690 1049.688   69.002     0.000  900.672  577.461  323.211
108.40  1693.353  610.044  607.845    2.198    37.700 1258.721 1142.811  115.911     0.000 1062.731  648.135  414.596
108.50  1697.246  570.211  568.195    2.015    56.118 1236.968 1100.048  136.920     0.000 1022.115  597.769  424.346
108.60  1639.521  638.925  638.192    0.733    58.971 1180.608 1114.546   66.062     0.000  972.051  567.408  404.643
108.70  1583.112  690.237  684.557    5.680    68.050 1356.950 1238.446  118.504     0.000 1062.631  607.923  454.708
108.80  1596.296  651.028  651.028    0.000    35.625 1226.301 1175.284   51.016     0.000 1032.874  648.337  384.538
108.90  1676.893  608.376  608.376    0.000    62.039 1253.592 1182.775   70.818     0.000 1146.078  791.801  354.277
109.00  1734.828  640.053  640.053    0.000    80.977 1287.222 1240.010   47.212     0.000 1134.818  820.854  313.964
109.10  1716.769  611.035  611.035    0.000   107.609 1211.557 1156.132   55.425     0.000  799.939  364.935  435.004
109.20  1770.947  584.339  584.339    0.000   148.332 1148.136 1116.661   31.474     0.000  911.733  649.244  262.489
109.30  1727.106  542.644  542.644    0.000   142.369 1282.239 1161.875  120.364     0.000 1183.269  910.826  272.443
109.40  1645.819  578.806  578.806    0.000   117.769 1387.035 1279.297  107.738     0.000 1185.081  911.833  273.248
109.50  1741.960  611.934  610.468    1.466    64.635 1324.332 1243.703   80.629     0.000 1123.251  749.472  373.779
109.60  1650.674  616.001  609.588    6.413   123.345 1247.350 1121.452  125.898     0.000 1225.395  780.237  445.159
109.70  1725.726  588.559  585.445    3.115   108.257 1275.922 1119.242  156.681     0.000 1122.748  687.944  434.804
109.80  1723.205  584.478  580.080    4.397    24.295 1361.187 1153.232  207.955     0.000 1446.363 1011.460  434.903
109.90  1731.687  597.059  594.677    2.382   116.857 1205.064 1103.075  101.989     0.000 1061.221  646.625  414.596
110.00  1668.442  541.544  540.079    1.466    54.949 1295.291 1131.650  163.641     0.000 1263.797  808.183  455.614
110.10  1825.300  485.630  483.065    2.565    54.558 1204.084 1059.856  144.228     0.000 1181.960  736.903  445.057
110.20  1708.125  588.273  580.550    7.723    28.274 1263.105 1055.322  207.783     0.000 1252.939  728.260  524.680
110.30  1678.616  574.799  573.516    1.282   136.445 1112.548 1055.739   56.809     0.000  505.779  151.804  353.975
110.40  1651.352  561.090  559.991    1.099    69.563 1204.516 1163.790   40.727     0.000 1121.137  757.513  363.625
110.50  1708.138  549.479  549.479    0.000    69.604 1116.143 1053.801   62.343     0.000 1112.392  546.899  565.493
110.60  1634.247  555.524  551.493    4.031    93.039 1134.695 1090.164   44.531     0.000 1081.729  535.738  545.992
110.70  1702.831  545.996  541.232    4.764    52.787 1252.668 1118.081  134.588     0.000 1203.577  636.270  567.307
110.80  1710.758  552.556  551.823    0.733    67.920 1290.293 1186.575  103.718     0.000 1336.080  718.205  617.875
110.90  1648.823  562.120  558.639    3.481    98.052 1133.611 1066.858   66.753     0.000 1264.802  799.839  464.962
111.00  1616.501  549.355  549.172    0.183    70.168 1143.247 1068.885   74.362     0.000 1052.778  698.300  354.479
111.10  1671.078  512.856  512.856    0.000   108.345 1192.271 1137.709   54.562     0.000 1042.322  678.395  363.927
111.20  1652.333  535.427  535.427    0.000   107.911 1193.691 1173.630   20.061     0.000  617.774  182.568  435.206
111.30  1704.052  504.546  497.584    6.962    56.982 1285.660 1154.056  131.605     0.000 1072.281  577.259  495.021
111.40  1684.106  558.572  550.792    7.779    22.568 1239.796 1069.194  170.602     0.000 1253.038  687.440  565.597
111.50  1665.149  603.753  603.753    0.000    90.704 1177.025 1118.140   58.885     0.000 1143.357  768.369  374.988
111.60  1666.893  572.744  572.744    0.000    89.104 1231.278 1129.722  101.556     0.000 1143.760  779.027  364.733
111.70  1651.676  581.661  581.661    0.000   137.309 1134.043 1108.362   25.681     0.000 1214.737 1052.980  161.757
111.80  1730.276  555.989  555.989    0.000   110.117 1262.231 1154.882  107.349     0.000 1346.739  941.894  404.845
111.90  1682.619  579.367  577.168    2.198    65.755 1205.857 1064.612  141.246     0.000 1195.941  577.864  618.077
112.00  1736.613  533.109  533.109    0.000    34.155 1310.224 1131.927  178.297     0.000 1063.537  567.811  495.726
112.10  1721.728  613.014  613.014    0.000    60.483 1231.274 1163.050   68.224     0.000 1184.678  567.105  617.573
112.20  1700.776  550.706  550.706    0.000   146.908 1155.961 1101.399   54.562     0.000 1284.806  707.950  576.856
112.30  1700.041  545.500  545.500    0.000   137.739 1295.670 1244.048   51.622     0.000 1284.604  738.310  546.294
112.40  1696.980  557.737  557.737    0.000   100.475 1248.650 1165.467   83.183     0.000 1426.859  860.258  566.602
112.50  1639.242  610.160  610.160    0.000    87.072 1180.850 1090.145   90.705     0.000 1194.731  719.414  475.317
112.60  1696.115  562.563  562.563    0.000   138.045 1084.528  988.980   95.547     0.000 1293.550  888.806  404.744
112.70  1687.068  522.026  522.026    0.000   189.103 1138.791 1116.958   21.833     0.000 1273.443  778.120  495.323
112.80  1668.861  527.147  527.147    0.000   147.944 1081.366  987.721   93.645     0.000 1252.531  636.370  616.162
112.90  1615.203  560.096  560.096    0.000   122.176 1243.068 1144.495   98.573     0.000 1151.497  616.063  535.435
113.00  1714.221  523.047  522.498    0.550    26.632 1161.916  963.863  198.053     0.000 1222.978  646.323  576.655
113.10  1679.964  556.091  553.893    2.198    80.931 1221.573 1049.028  172.545     0.000 1355.081  575.954  779.128
113.20  1644.328  553.067  552.884    0.183   105.661  997.864  941.314   56.550     0.000 1119.832  574.244  545.588
113.30  1650.135  583.421  583.054    0.366    77.386 1138.325 1044.161   94.164     0.000  929.120  575.246  353.874
113.40  1613.533  535.940  535.024    0.916   149.412 1065.303 1022.761   42.542     0.000 1120.234  857.342  262.892
113.50  1715.170  512.303  512.303    0.000   203.752 1199.028 1134.523   64.505     0.000 1273.043  949.228  323.815
113.60  1712.571  548.845  548.845    0.000   203.366 1128.466 1090.160   38.306     0.000 1283.801 1021.211  262.590
113.70  1718.441  548.405  548.405    0.000   229.485 1194.442 1068.025  126.417     0.000 1466.068 1112.997  353.070
113.80  1675.238  521.541  521.541    0.000   254.039 1128.074 1065.817   62.257     0.000 1396.299 1143.964  252.335
113.90  1659.928  596.787  596.787    0.000   196.538 1144.028 1109.527   34.501     0.000 1364.430 1172.010  192.420
114.00  1639.658  523.207  521.741    1.466   158.150 1143.820 1095.138   48.682     0.000 1293.252 1070.774  222.478
114.10  1675.780  543.597  540.666    2.931   129.698 1217.353 1104.556  112.797     0.000 1162.559  940.182  222.377
114.20  1674.438  599.525  598.976    0.550   146.126 1173.432 1113.293   60.139     0.000 1144.265  921.585  222.680
114.30  1719.442  613.089  610.707    2.382   233.461 1096.545 1056.424   40.121     0.000 1223.077  980.392  242.685
114.40  1716.848  537.767  536.118    1.649   160.610 1110.910 1017.092   93.817     0.000 1212.221  898.358  313.863
114.50  1725.716  556.621  556.621    0.000   190.872 1132.823 1067.453   65.370     0.000  719.313  415.906  303.407
114.60  1653.381  572.784  572.784    0.000   193.037 1123.588 1084.936   38.651     0.000  587.717  374.989  212.728
114.70  1640.013  621.763  621.030    0.733    87.071 1321.194 1222.146   99.048     0.000 1295.061  991.956  303.105
114.80  1581.774  654.067  646.921    7.146    84.823 1272.264 1198.895   73.368     0.000 1204.180  941.287  262.892
114.90  1618.416  631.105  627.624    3.481    79.636 1173.481 1112.132   61.349     0.000 1073.187  830.804  242.383
115.00  1668.666  600.967  600.967    0.000   112.236 1131.280 1106.982   24.298     0.000 1042.725  829.998  212.728
115.10  1607.125  595.704  595.704    0.000    93.769 1240.785 1184.842   55.943     0.000 1193.925  952.147  241.778
115.20  1687.038  534.353  530.139    4.214    62.298 1178.615 1124.530   54.086     0.000 1052.577  799.536  253.041
115.30  1645.142  604.457  604.457    0.000   108.863 1130.323 1112.165   18.158     0.000 1051.468  889.812  161.656
115.40  1612.683  580.583  580.583    0.000   120.623 1103.432 1097.985    5.448     0.000  981.701  799.738  181.964
115.50  1674.714  525.034  525.034    0.000   119.323 1121.589 1083.369   38.219     0.000 1123.150  850.406  272.744
115.60  1681.560  591.393  591.393    0.000   126.414 1140.825 1111.772   29.053     0.000 1102.943  951.038  151.905
115.70  1684.293  546.340  545.790    0.550   115.347 1284.305 1207.306   76.999     0.000 1234.944  971.648  263.295
115.80  1670.938  560.923  560.923    0.000   124.427 1149.070 1132.727   16.343     0.000 1112.291  818.836  293.455
115.90  1651.408  530.372  530.372    0.000   173.193 1257.979 1237.918   20.061     0.000 1123.251  849.701  273.550
116.00  1682.002  590.856  590.856    0.000   151.015 1230.740 1192.608   38.133     0.000 1122.848  819.239  303.608
116.10  1728.903  464.144  461.579    2.565   130.911 1267.321 1188.375   78.946     0.000 1244.997  860.963  384.034
116.20  1723.267  484.991  483.892    1.099   103.933 1198.619 1117.425   81.194     0.000  989.339  635.364  353.975
116.30  1688.664  480.384  480.384    0.000   136.533 1085.045 1037.574   47.471     0.000  919.367  595.955  323.412
116.40  1585.939  544.691  544.691    0.000   161.824 1232.088 1143.458   88.630     0.000  727.955  323.312  404.643
116.50  1673.407  555.667  555.300    0.366   160.658 1198.014 1150.543   47.471     0.000 1081.127  675.778  405.349
116.60  1615.276  539.922  539.190    0.733    75.227 1290.490 1226.676   63.814     0.000  982.104  739.520  242.585
116.70  1635.271  588.056  587.690    0.366   162.733 1207.783 1165.846   41.937     0.000 1122.747  839.648  283.099
116.80  1614.057  579.035  579.035    0.000    99.871 1283.405 1226.336   57.069     0.000 1033.580  699.408  334.171
116.90  1709.519  568.466  567.733    0.733   152.313 1295.418 1249.892   45.526     0.000 1021.511  617.069  404.442
117.00  1676.497  547.801  547.801    0.000   117.163 1223.605 1153.911   69.694     0.000 1123.553  667.838  455.715
117.10  1629.407  526.463  526.463    0.000   150.713 1186.210 1167.792   18.418     0.000  951.542  466.071  485.471
117.20  1690.784  525.054  525.054    0.000   125.119 1365.242 1320.365   44.877     0.000 1338.196  719.313  618.883
117.30  1659.897  583.830  583.830    0.000   115.475 1158.411 1091.226   67.185     0.000  981.802  597.466  384.336
117.40  1685.523  548.064  548.064    0.000    65.972 1346.730 1172.329  174.401     0.000 1253.740  808.884  444.856
117.50  1711.915  580.998  580.998    0.000    84.647 1229.871 1101.079  128.791     0.000 1154.720  699.509  455.211
117.60  1658.615  571.026  571.026    0.000   102.463 1247.087 1156.685   90.402     0.000 1033.580  567.509  466.070
117.70  1638.932  554.392  554.392    0.000    18.503 1212.364 1014.181  198.183     0.000 1164.068  566.904  597.164
117.80  1639.334  578.118  578.118    0.000    75.179 1222.922 1019.469  203.454     0.000 1113.299  567.307  545.992
117.90  1570.820  546.973  545.507    1.466    27.929 1182.150 1010.382  171.768     0.000 1002.614  526.792  475.821
118.00  1706.993  544.222  540.191    4.031   126.716 1244.018 1086.732  157.286     0.000 1114.306  617.976  496.331
118.10  1690.653  604.422  599.645    4.777   120.834 1271.383 1067.235  204.148     0.000 1032.269  476.124  556.145
118.20  1571.044  615.477  613.095    2.382    77.604 1247.384 1059.753  187.631     0.000 1083.542  516.336  567.206
118.30  1694.434  511.074  509.059    2.015    51.189 1273.632 1017.386  256.245     0.000 1143.861  597.265  546.596
118.40  1705.649  558.467  554.958    3.509    69.518 1218.512 1037.754  180.758     0.000 1042.423  435.307  607.116
118.50  1551.005  606.060  604.228    1.832    37.354 1231.400 1019.297  212.103     0.000 1164.473  597.368  567.106
118.60  1604.289  570.839  570.289    0.550    50.497 1334.413 1040.084  294.329     0.000 1143.357  527.397  615.960
118.70  1706.742  524.820  520.789    4.031    37.959 1193.304  876.017  317.287     0.000 1132.699  456.421  676.279
118.80  1631.051  533.065  531.783    1.283    48.551 1271.946 1027.027  244.919     0.000 1293.852  757.914  535.938
118.90  1686.870  468.312  459.336    8.976    56.550 1256.000  946.533  309.467     0.000  900.672  435.105  465.567
119.00  1643.548  546.402  532.620   13.782    27.885 1400.005 1061.442  338.563     0.000 1000.600  526.089  474.511
119.10  1674.457  498.031  494.917    3.115    54.862 1205.154 1005.895  199.259     0.000 1233.332  617.472  615.859
119.20  1642.108  546.614  544.049    2.565   104.192 1254.178 1071.690  182.488     0.000 1283.401  604.804  678.597
119.30  1665.211  508.886  505.589    3.298    83.658 1221.746 1013.881  207.865     0.000 1162.255  615.659  546.596
119.40  1643.003  553.680  548.733    4.947    26.459 1226.732 1077.489  149.242     0.000 1092.688  607.923  484.766
119.50  1707.743  516.283  512.802    3.481    43.492 1288.770 1128.027  160.743     0.000 1102.842  607.116  495.726
119.60  1624.234  553.846  550.732    3.115   126.847 1245.663 1119.550  126.114     0.000 1063.335  688.751  374.585
119.70  1696.684  566.946  566.396    0.550    93.255 1359.620 1213.015  146.605     0.000 1082.434  586.607  495.827
119.80  1698.747  521.419  516.106    5.313    41.243 1272.507 1082.239  190.268     0.000 1235.952  730.475  505.477
119.90  1738.547  520.565  517.633    2.932    43.753 1309.648 1062.571  247.077     0.000 1001.304  506.686  494.617
120.00  1764.728  516.446  514.797    1.649    35.625 1276.891 1071.316  205.575     0.000 1113.198  577.058  536.140
120.10  1733.668  571.778  571.778    0.000    42.629 1271.340 1106.231  165.109     0.000 1002.211  537.047  465.164
120.20  1706.158  512.727  512.727    0.000    30.393 1325.833 1117.272  208.561     0.000 1074.699  588.119  486.580
120.30  1648.872  595.914  591.333    4.580    50.670 1405.752 1199.699  206.054     0.000  639.190  243.492  395.699
120.40  1665.138  543.454  541.621    1.832    70.990 1378.525 1235.420  143.105     0.000 1153.612  728.963  424.649
120.50  1745.007  523.014  518.067    4.947   110.116 1313.662 1241.893   71.769     0.000 1012.264  597.164  415.100
120.60  1625.281  579.924  577.725    2.199   127.799 1326.679 1263.644   63.035     0.000  748.968  354.378  394.590
120.70  1706.639  541.980  537.216    4.764   105.923 1246.354 1174.067   72.287     0.000 1174.222  688.448  485.774
120.80  1637.461  557.864  556.398    1.466   151.101 1211.719 1160.315   51.404     0.000  900.169  617.774  282.395
120.90  1693.191  571.835  570.003    1.832    73.238 1210.743 1159.468   51.275     0.000  891.223  324.521  566.702
121.00  1688.490  541.321  540.405    0.916   105.964 1189.639 1141.651   47.989     0.000  485.572  223.285  262.288
121.10  1671.648  574.878  569.565    5.313   156.376 1319.555 1215.620  103.935     0.000 1174.125  598.071  576.054
121.20  1661.413  573.508  573.508    0.000   171.509 1280.982 1219.244   61.739     0.000  758.520  425.354  333.165
121.30  1648.619  598.590  598.590    0.000   203.716 1172.902 1107.359   65.543     0.000  942.598  598.071  344.526
121.40  1615.506  595.786  595.786    0.000   180.456 1213.591 1167.935   45.655     0.000 1052.778  658.490  394.288
121.50  1620.078  516.644  516.644    0.000   165.197 1162.147 1156.699    5.448     0.000 1032.975  678.597  354.378
121.60  1598.278  624.029  624.029    0.000   138.219 1197.107 1195.291    1.816     0.000 1012.868  658.490  354.378
121.70  1705.376  541.457  541.457    0.000   135.928 1144.464 1144.464    0.000     0.000  759.324  607.620  151.703
121.80  1632.646  571.402  571.402    0.000   186.248 1103.293 1103.293    0.000     0.000 1031.967  880.263  151.704
121.90  1655.057  565.731  565.731    0.000    94.985 1164.638 1153.743   10.895     0.000  951.844  810.093  141.751
122.00  1653.251  554.369  554.369    0.000   220.709 1086.824 1086.824    0.000     0.000 1164.975  678.798  486.177
122.10  1670.378  557.635  557.635    0.000   144.143 1170.657 1135.032   35.625     0.000  598.273  294.463  303.810
122.20  1789.868  557.916  557.916    0.000   134.152 1244.357 1189.407   54.949     0.000 1224.991  658.087  566.904
122.30  1739.220  544.780  544.780    0.000   119.237 1229.137 1151.142   77.994     0.000  930.327  282.998  647.329
122.40  1665.191  529.548  529.548    0.000   122.005 1155.913 1133.648   22.265     0.000  496.532  172.616  323.916
122.50  1801.218  445.364  445.364    0.000   118.803 1223.886 1172.654   51.232     0.000  870.009  668.140  201.869
122.60  1819.624  426.005  426.005    0.000   142.929 1230.004 1209.165   20.839     0.000  718.708  415.704  303.004
122.70  1686.301  527.645  527.645    0.000   113.186 1176.058 1065.038  111.020     0.000 1041.114  636.975  404.139
122.80  1790.110  434.420  434.420    0.000   105.878 1168.110 1160.500    7.609     0.000  899.967  617.372  282.595
122.90  1683.358  529.566  529.566    0.000   165.885 1122.110 1122.110    0.000     0.000  848.593  585.801  262.792
123.00  1673.473  472.459  472.459    0.000    59.144 1104.637 1104.637    0.000     0.000 1021.208  657.382  363.826
123.10  1747.801  450.126  450.126    0.000    64.288 1207.156 1207.156    0.000     0.000  860.056  637.376  222.680
123.20  1678.636  456.874  456.874    0.000    59.056 1190.978 1190.978    0.000     0.000  991.250  688.650  302.601
123.30  1644.089  521.338  521.338    0.000    60.355 1206.837 1206.837    0.000     0.000 1132.296 1091.781   40.515
123.40  1553.998  522.851  522.851    0.000    61.306 1100.109 1100.109    0.000     0.000  881.271  638.082  243.189
123.50  1684.959  444.265  444.265    0.000    16.602 1204.808 1204.808    0.000     0.000  941.791  638.787  303.004
123.60  1655.047  464.966  464.966    0.000    82.232 1053.760 1053.760    0.000     0.000  820.549  719.615  100.934
123.70  1639.613  449.601  449.601    0.000   113.533 1092.353 1092.353    0.000     0.000  910.624  890.316   20.308
123.80  1636.800  546.554  546.554    0.000   114.398 1139.955 1139.955    0.000     0.000  900.672  678.496  222.176
123.90  1611.370  567.893  567.893    0.000   125.466 1023.194 1023.194    0.000     0.000  931.637  921.584   10.053
124.00  1651.280  577.019  577.019    0.000   184.346 1021.018 1021.018    0.000     0.000 1001.001  667.737  333.264
124.10  1618.247  591.741  591.741    0.000   119.757 1118.248 1118.248    0.000     0.000  807.473  474.612  332.861
124.20  1677.743  556.617  556.617    0.000   127.237 1077.538 1077.538    0.000     0.000  950.635  687.944  262.691
124.30  1623.758  577.472  577.472    0.000   120.056 1031.012 1031.012    0.000     0.000  808.884  495.323  313.561
124.40  1559.322  574.530  574.530    0.000    87.893 1109.604 1109.604    0.000     0.000  667.334  647.026   20.308
124.50  1640.142  577.461  577.461    0.000   116.991 1142.725 1142.725    0.000     0.000  939.075  607.419  331.656
124.60  1600.305  613.464  613.464    0.000   113.014 1191.503 1191.503    0.000     0.000  902.486  577.864  324.622
124.70  1667.426  482.439  482.439    0.000   140.637 1205.454 1205.454    0.000     0.000  910.121  668.140  241.981
124.80  1711.925  504.852  504.852    0.000   112.149 1242.338 1238.706    3.632     0.000  959.082  637.276  321.806
124.90  1735.163  533.857  533.857    0.000    97.535 1178.921 1178.921    0.000     0.000  872.327  679.504  192.823
125.00  1648.925  566.661  566.661    0.000   105.058 1225.146 1191.683   33.463     0.000 1205.592  841.462  364.130
125.10  1622.232  534.654  534.654    0.000    90.014 1174.498 1161.528   12.970     0.000  879.659  647.026  232.632
125.20  1729.574  527.726  527.726    0.000    77.431 1147.433 1123.050   24.382     0.000  869.204  606.513  262.691
125.30  1609.755  586.786  586.786    0.000   147.471 1135.758 1122.529   13.230     0.000  849.701  617.371  232.330
125.40  1659.275  512.645  512.645    0.000   120.189 1116.272 1116.272    0.000     0.000  859.250  606.512  252.738
125.50  1760.314  554.215  554.215    0.000   153.087 1244.328 1244.328    0.000     0.000  768.167  526.087  242.081
125.60  1718.082  557.317  557.317    0.000   123.303 1147.624 1147.624    0.000     0.000  706.942  686.635   20.308
125.70  1637.103  546.234  546.234    0.000   197.493 1083.415 1083.415    0.000     0.000  878.753  878.753    0.000
125.80  1644.512  548.550  548.550    0.000   161.868 1128.150 1128.150    0.000     0.000  615.860  615.860    0.000
125.90  1787.407  487.596  487.596    0.000   251.747 1223.392 1223.392    0.000     0.000  949.628  777.516  172.112
126.00  1708.817  551.444  551.444    0.000   140.594 1237.624 1237.624    0.000     0.000 1009.647  767.869  241.778
126.10  1734.363  538.858  538.858    0.000   164.765 1155.779 1155.779    0.000     0.000 1020.001  748.364  271.637
126.20  1713.016  500.749  500.749    0.000   165.670 1015.969 1015.969    0.000     0.000  808.581  505.981  302.601
126.30  1780.008  432.732  432.732    0.000   156.075 1009.921 1009.921    0.000     0.000  839.044  606.110  232.935
126.40  1677.661  575.786  575.786    0.000   136.706 1115.585 1095.610   19.974     0.000  827.985  525.785  302.200
126.50  1677.910  563.270  563.270    0.000   169.780 1173.900 1148.478   25.422     0.000 1010.956  799.435  211.521
126.60  1771.519  552.350  552.350    0.000   223.909 1141.480 1132.401    9.079     0.000  932.746  800.947  131.799
126.70  1822.803  565.841  565.841    0.000   188.630 1185.925 1180.477    5.448     0.000 1073.593  861.971  211.621
126.80  1865.757  574.286  574.286    0.000   199.519 1304.947 1270.446   34.501     0.000  686.339  415.704  270.634
126.90  1845.003  652.436  652.436    0.000   268.567 1182.592 1182.592    0.000     0.000  615.562  293.556  322.006
127.00  1842.125  523.393  523.393    0.000   314.828 1119.215 1119.215    0.000     0.000 1048.554  697.594  350.960
127.10  1668.871  595.529  595.529    0.000   213.837 1166.215 1166.215    0.000     0.000  918.066  506.485  411.581
127.20  1754.831  572.273  572.273    0.000   218.116 1131.105 1131.105    0.000     0.000  695.584  665.726   29.858
127.30  1647.726  558.335  558.335    0.000   199.223 1191.248 1191.248    0.000     0.000 1294.465  952.953  341.512
127.40  1682.529  601.183  601.183    0.000   216.517 1145.988 1145.988    0.000     0.000 1202.275 1042.829  159.446
127.50  1792.625  582.079  582.079    0.000   218.462 1188.783 1188.783    0.000     0.000  962.306  791.700  170.605
127.60  1725.047  548.353  548.353    0.000   221.446 1161.378 1161.378    0.000     0.000 1296.176  852.220  443.956
127.70  1787.200  548.118  548.118    0.000   260.183 1190.032 1175.506   14.527     0.000 1325.228  770.082  555.146
127.80  1629.823  600.874  600.874    0.000   228.448 1174.598 1165.432    9.166     0.000  941.091  456.018  485.074
127.90  1818.550  568.279  568.279    0.000   312.281 1132.664 1132.664    0.000     0.000 1484.771 1033.176  451.595
128.00  1749.561  536.890  536.890    0.000   237.006 1121.211 1121.211    0.000     0.000 1123.761  852.019  271.742
128.10  1725.431  630.813  630.813    0.000   243.920 1075.551 1075.551    0.000     0.000  887.101  394.893  492.209
128.20  1697.036  624.173  624.173    0.000   291.392 1159.119 1159.119    0.000     0.000 1251.533  830.300  421.233
128.30  1744.465  603.482  603.482    0.000   189.971 1239.988 1109.825  130.164     0.000 1341.912  698.300  643.612
128.40  1708.486  588.938  588.938    0.000   247.167 1093.660 1065.864   27.796     0.000 1029.156  586.809  442.347
128.50  1749.381  615.817  615.817    0.000   162.387 1194.858 1111.252   83.605     0.000 1049.562  606.714  442.848
128.60  1808.005  532.725  532.725    0.000   167.315 1282.285 1191.069   91.216     0.000 1100.333  556.347  543.986
128.70  1775.000  571.351  571.351    0.000   145.267 1138.966 1055.490   83.476     0.000  655.272  242.081  413.191
128.80  1756.737  603.742  603.742    0.000   191.828 1202.814 1130.320   72.494     0.000 1059.715  525.786  533.930
128.90  1754.136  574.088  574.088    0.000   182.276 1212.756 1116.049   96.708     0.000  845.479  362.819  482.659
129.00  1780.962  515.265  515.265    0.000   211.070 1178.663 1126.436   52.227     0.000 1080.124  617.069  463.056
129.10  1806.075  575.674  575.674    0.000   198.100 1225.658 1186.401   39.257     0.000  895.847  444.053  451.795
129.20  1727.345  540.820  540.820    0.000   208.389 1213.598 1172.093   41.505     0.000  784.256  331.856  452.400
129.30  1720.451  522.140  522.140    0.000   163.080 1196.136 1194.233    1.902     0.000  644.312  432.488  211.824
129.40  1701.830  582.959  582.959    0.000   141.808 1220.509 1188.257   32.253     0.000  978.785  706.744  272.041
129.50  1708.852  562.462  562.462    0.000   216.645 1161.539 1117.008   44.531     0.000  766.561  425.254  341.307
129.60  1722.421  590.238  590.238    0.000   191.355 1193.843 1151.474   42.370     0.000 1017.291  535.640  481.652
129.70  1702.347  598.515  598.515    0.000   170.818 1221.768 1146.454   75.314     0.000  927.515  535.337  392.178
129.80  1776.985  557.567  557.567    0.000   171.381 1169.674 1141.485   28.189     0.000  887.402  515.230  372.172
129.90  1712.612  587.418  587.418    0.000   138.004 1179.484 1111.952   67.532     0.000  826.379  414.197  412.182
130.00  1748.930  538.367  538.367    0.000   188.755 1211.824 1116.795   95.029     0.000  916.858  405.349  511.509
130.10  1740.370  568.681  568.681    0.000   206.912 1249.048 1153.673   95.374     0.000  906.103  344.428  561.675
130.20  1657.303  649.038  649.038    0.000   122.007 1266.467 1222.282   44.185     0.000  490.802  101.137  389.666
130.30  1728.910  591.561  591.561    0.000    78.081 1289.953 1143.130  146.823     0.000  906.504  273.449  633.055
130.40  1615.743  585.857  585.857    0.000    83.831 1251.030 1104.641  146.390     0.000  704.935  303.810  401.125
130.50  1649.536  663.196  663.196    0.000   114.744 1272.997 1164.912  108.086     0.000  775.511  304.112  471.398
130.60  1581.009  707.357  707.357    0.000   200.953 1265.396 1232.711   32.685     0.000  966.724  546.698  420.027
130.70  1625.965  634.703  634.703    0.000   151.234 1167.852 1125.655   42.197     0.000  673.971  222.982  450.989
130.80  1623.271  633.957  633.957    0.000   214.096 1157.127 1157.127    0.000     0.000  838.341  506.182  332.158
130.90  1665.753  589.978  589.978    0.000   217.901 1138.182 1117.862   20.320     0.000 1007.741  515.832  491.908
131.00  1639.668  571.618  571.618    0.000   208.476 1154.316 1154.316    0.000     0.000  987.234  465.869  521.365
131.10  1709.171  595.873  595.873    0.000   232.860 1178.260 1176.444    1.816     0.000  824.670  292.951  531.720
131.20  1567.592  607.250  607.250    0.000   201.212 1102.955 1102.955    0.000     0.000  666.532  323.110  343.422
131.30  1664.867  501.354  501.354    0.000   226.632 1033.471 1033.471    0.000     0.000  746.756  454.405  292.351
131.40  1659.513  598.027  598.027    0.000   202.682 1086.358 1086.358    0.000     0.000  798.832  506.888  291.944
131.50  1625.117  595.241  595.241    0.000   117.338 1157.829 1157.829    0.000     0.000  899.266  557.355  341.911
131.60  1669.417  549.892  549.892    0.000   176.309 1081.474 1081.474    0.000     0.000 1150.599  728.661  421.939
131.70  1677.859  507.468  507.468    0.000   226.677 1103.845 1103.845    0.000     0.000 1252.838 1051.570  201.268
131.80  1674.798  540.666  540.666    0.000   168.700 1185.532 1141.952   43.580     0.000 1009.651  698.703  310.948
131.90  1728.831  582.567  582.567    0.000   192.176 1204.508 1175.454   29.053     0.000 1020.611  780.236  240.374
132.00  1747.439  550.352  550.352    0.000   240.165 1050.432 1046.800    3.632     0.000 1091.486  921.887  169.600
132.10  1620.754  589.437  589.437    0.000   163.771 1043.991 1043.991    0.000     0.000  899.468  698.602  200.866
132.20  1718.513  535.313  535.313    0.000   220.322 1122.500 1122.500    0.000     0.000  605.409  475.821  129.587
132.30  1678.116  606.142  606.142    0.000   218.851 1207.877 1207.877    0.000     0.000  736.603  566.702  169.900
132.40  1663.228  603.999  603.999    0.000   237.788 1232.783 1232.783    0.000     0.000  715.795  646.125   69.670
132.50  1672.748  635.091  635.091    0.000   226.547 1167.941 1167.941    0.000     0.000  637.281  607.422   29.858
132.60  1612.424  662.294  662.294    0.000   288.199 1124.350 1124.350    0.000     0.000  666.131  556.550  109.581
132.70  1692.048  547.937  547.937    0.000   254.477 1135.165 1135.165    0.000     0.000  736.200  686.436   49.764
132.80  1613.493  606.585  606.585    0.000   260.789 1141.298 1141.298    0.000     0.000  918.567  838.945   79.623
132.90  1696.852  578.071  578.071    0.000   190.316 1147.179 1147.179    0.000     0.000  940.186  910.327   29.858
133.00  1655.026  551.285  551.285    0.000   245.830 1218.374 1218.374    0.000     0.000  998.092  948.328   49.764
133.10  1616.304  547.016  547.016    0.000   210.331 1110.699 1110.699    0.000     0.000  726.651  686.840   39.811
133.20  1578.154  586.345  586.345    0.000   216.906 1157.862 1157.862    0.000     0.000  746.759  627.325  119.434
133.30  1446.050  633.349  633.349    0.000   167.749 1113.164 1113.164    0.000     0.000  411.781  381.923   29.858
133.40  1590.321  669.284  669.284    0.000   227.151 1202.871 1202.871    0.000     0.000  786.771  737.007   49.764
133.50  1499.291  632.103  632.103    0.000   206.098 1232.657 1232.657    0.000     0.000  644.416  624.510   19.906
133.60  1659.505  542.432  542.432    0.000   186.987 1077.058 1077.058    0.000     0.000  675.883  646.025   29.858
133.70  1652.490  583.158  583.158    0.000   253.828 1111.510 1111.510    0.000     0.000 1058.708 1058.708    0.000
133.80  1574.460  625.892  625.892    0.000   176.742 1252.448 1252.448    0.000     0.000  736.304  736.304    0.000
133.90  1535.776  628.757  628.757    0.000   224.256 1195.381 1195.381    0.000     0.000  350.458  320.600   29.858
134.00  1682.496  619.961  619.961    0.000   199.094 1188.816 1188.816    0.000     0.000  322.408  312.455    9.953
134.10  1694.502  616.489  616.489    0.000   144.100 1206.631 1206.631    0.000     0.000  362.420  322.609   39.811
134.20  1657.255  654.430  654.430    0.000   199.742 1139.444 1139.444    0.000     0.000  698.706  688.754    9.953
134.30  1681.044  611.587  611.587    0.000   189.020 1254.319 1254.319    0.000     0.000  545.793  545.793    0.000
134.40  1608.867  638.205  638.205    0.000   251.018 1231.234 1231.234    0.000     0.000  290.842  290.842    0.000
134.50  1667.156  591.796  591.796    0.000   119.845 1181.598 1181.598    0.000     0.000  587.111  587.111    0.000
134.60  1767.714  560.079  560.079    0.000   227.585 1245.793 1245.793    0.000     0.000  351.865  322.006   29.858
134.70  1667.921  558.982  558.982    0.000   181.757 1168.152 1168.152    0.000     0.000  301.701  170.505  131.196
134.80  1731.362  512.826  512.826    0.000   206.789 1242.036 1242.036    0.000     0.000  270.133  240.275   29.858
134.90  1574.411  621.722  621.722    0.000   176.871 1344.059 1344.059    0.000     0.000  785.261  765.356   19.906
135.00  1682.933  653.783  653.783    0.000   173.629 1282.506 1282.506    0.000     0.000  391.175  381.222    9.953
135.10  1626.754  579.928  579.928    0.000   189.193 1198.507 1198.507    0.000     0.000  695.587  685.634    9.953
135.20  1601.701  619.770  619.770    0.000   263.902 1160.155 1160.155    0.000     0.000  835.831  796.020   39.811
135.30  1707.036  563.980  563.980    0.000   217.036 1326.218 1326.218    0.000     0.000  756.812  746.859    9.953
135.40  1821.198  585.073  585.073    0.000   236.143 1359.934 1359.934    0.000     0.000  797.727  797.727    0.000
135.50  1752.343  626.704  626.704    0.000   295.895 1321.494 1321.494    0.000     0.000  907.611  857.847   49.764
135.60  1732.519  586.011  586.011    0.000   225.164 1218.431 1218.431    0.000     0.000  687.142  667.236   19.906
135.70  1757.477  534.009  534.009    0.000   236.144 1219.817 1219.817    0.000     0.000  705.639  685.734   19.906
135.80  1667.686  601.642  601.642    0.000   188.588 1202.480 1202.480    0.000     0.000  634.762  614.857   19.906
135.90  1666.809  591.647  591.647    0.000   275.531 1230.709 1230.709    0.000     0.000  826.682  806.776   19.906
136.00  1638.767  641.145  641.145    0.000   303.628 1333.003 1333.003    0.000     0.000  612.143  602.191    9.953
136.10  1730.319  587.400  587.400    0.000   262.172 1293.495 1293.495    0.000     0.000 1042.330 1042.330    0.000
136.20  1770.964  519.094  519.094    0.000   287.075 1212.430 1212.430    0.000     0.000  877.855  857.949   19.906
136.30  1619.549  559.618  559.618    0.000   229.747 1235.036 1235.036    0.000     0.000  776.414  726.650   49.764
136.40  1688.353  580.876  580.876    0.000   276.699 1228.545 1228.545    0.000     0.000  907.309  897.356    9.953
136.50  1687.829  561.478  561.478    0.000   296.328 1224.009 1224.009    0.000     0.000  855.937  845.984    9.953
136.60  1732.571  505.530  505.530    0.000   292.177 1176.710 1176.710    0.000     0.000  825.979  796.120   29.858
136.70  1634.054  578.558  578.558    0.000   273.456 1317.649 1317.649    0.000     0.000  461.748  431.889   29.858
136.80  1678.484  504.788  504.788    0.000   233.033 1129.246 1129.246    0.000     0.000  726.751  706.846   19.906
136.90  1782.214  551.654  551.654    0.000   172.072 1227.041 1227.041    0.000     0.000  827.286  827.286    0.000
137.00  1622.172  575.973  575.973    0.000   228.536 1235.679 1235.679    0.000     0.000  381.724  361.818   19.906
137.10  1667.828  586.875  586.875    0.000   197.926 1193.787 1193.787    0.000     0.000  372.172  362.219    9.953
137.20  1544.705  665.291  665.291    0.000   188.588 1218.385 1218.385    0.000     0.000  776.213  524.378  251.835
137.30  1638.477  602.085  602.085    0.000   232.341 1144.850 1144.850    0.000     0.000  675.078  675.078    0.000
137.40  1600.912  597.576  597.576    0.000   202.250 1256.034 1256.034    0.000     0.000  774.908  685.332   89.575
137.50  1557.557  649.018  649.018    0.000   204.670 1206.314 1206.314    0.000     0.000  644.715  644.715    0.000
137.60  1610.810  633.636  633.636    0.000   210.291 1208.045 1208.045    0.000     0.000  280.688  280.688    0.000
137.70  1583.566  595.477  595.477    0.000   296.673 1153.929 1153.929    0.000     0.000  241.380  241.380    0.000
137.80  1642.960  534.907  534.907    0.000   267.922 1062.829 1062.829    0.000     0.000  806.069  796.116    9.953
137.90  1576.524  608.376  608.376    0.000   190.490 1108.831 1108.831    0.000     0.000  271.438  261.485    9.953
138.00  1672.174  581.535  581.535    0.000   161.091 1225.681 1225.681    0.000     0.000  644.615  614.757   29.858
138.10  1607.088  605.612  605.612    0.000   177.866 1220.276 1220.276    0.000     0.000  583.891  474.410  109.481
138.20  1636.502  585.111  585.111    0.000   257.676 1193.431 1193.431    0.000     0.000  381.219  141.348  239.871
138.30  1630.898  535.857  535.857    0.000   153.136 1237.747 1237.747    0.000     0.000  767.467  587.111  180.356
138.40  1562.531  591.886  591.886    0.000   183.573 1223.144 1223.144    0.000     0.000  321.403  151.401  170.002
138.50  1576.973  551.656  551.656    0.000   203.806 1224.489 1224.489    0.000     0.000  866.490  576.050  290.440
138.60  1649.419  568.669  568.669    0.000   194.381 1259.245 1259.245    0.000     0.000  766.459  676.884   89.575
138.70  1613.994  566.854  566.854    0.000   166.625 1150.217 1150.217    0.000     0.000  504.471  353.672  150.799
138.80  1681.480  545.659  545.659    0.000   170.429 1246.412 1246.412    0.000     0.000  575.649  333.768  241.881
138.90  1604.594  675.170  675.170    0.000   145.267 1207.937 1207.937    0.000     0.000  586.005  344.023  241.983
139.00  1580.158  633.963  633.963    0.000   157.978 1244.798 1244.798    0.000     0.000  565.595  394.288  171.307
139.10  1583.654  645.834  645.834    0.000   221.619 1204.027 1204.027    0.000     0.000  371.971  101.136  270.835
139.20  1666.610  580.544  580.544    0.000   265.111 1228.877 1228.877    0.000     0.000  626.015  303.407  322.608
139.30  1625.086  604.996  604.996    0.000   283.400 1134.329 1134.329    0.000     0.000  654.868  383.529  271.339
139.40  1595.080  577.158  577.158    0.000   215.738 1096.766 1096.766    0.000     0.000  675.478  454.405  221.073
139.50  1615.996  589.979  589.979    0.000    85.950 1232.605 1232.605    0.000     0.000  272.442  141.146  131.296
139.60  1550.985  679.737  679.737    0.000   173.802 1194.063 1194.063    0.000     0.000  534.734  273.550  261.184
139.70  1563.095  648.122  648.122    0.000   188.069 1237.416 1237.416    0.000     0.000  777.319  435.508  341.811
139.80  1643.581  599.089  599.089    0.000   174.148 1269.846 1269.846    0.000     0.000  513.523  243.391  270.132
139.90  1610.212  590.798  590.798    0.000   180.114 1183.375 1181.560    1.816     0.000  391.575  151.603  239.973
140.00  1665.738  574.259  574.259    0.000   160.399 1210.260 1210.260    0.000     0.000  675.479  334.171  341.308
140.10  1585.230  593.062  593.062    0.000   149.676 1148.394 1102.306   46.088     0.000  422.240  121.847  300.393
140.20  1601.499  590.284  590.284    0.000   180.460 1084.612 1082.796    1.816     0.000  421.532  211.417  210.114
140.30  1698.948  598.699  598.699    0.000   232.860 1232.444 1225.181    7.263     0.000  988.943  648.236  340.707
140.40  1576.471  592.187  592.187    0.000   199.915 1095.386 1095.386    0.000     0.000  918.870  616.968  301.902
140.50  1529.587  556.000  556.000    0.000   213.491 1074.416 1041.731   32.685     0.000  906.905  515.328  391.577
140.60  1585.545  599.759  599.759    0.000   211.589 1123.329 1108.370   14.959     0.000  887.001  515.933  371.068
140.70  1542.366  645.823  645.823    0.000   187.896 1072.516 1031.314   41.202     0.000  351.762  181.560  170.202
140.80  1617.614  629.790  629.790    0.000   217.295 1145.662 1134.767   10.895     0.000  927.817  555.845  371.973
140.90  1540.139  638.998  638.998    0.000   213.404 1163.311 1105.296   58.015     0.000  736.000  242.585  493.415
141.00  1628.501  617.020  617.020    0.000   185.691 1247.555 1167.232   80.323     0.000  745.547  332.962  412.585
141.10  1635.362  610.657  610.657    0.000   165.760 1233.293 1201.388   31.904     0.000  472.905  202.473  270.432
141.20  1625.635  654.296  654.296    0.000   180.243 1331.377 1231.044  100.334     0.000  401.323  151.099  250.224
141.30  1677.783  562.393  562.393    0.000   208.649 1216.878 1116.408  100.469     0.000  767.064  334.272  432.792
141.40  1697.583  576.117  576.117    0.000   206.660 1214.879 1125.044   89.835     0.000  807.174  374.485  432.690
141.50  1700.609  628.148  609.266   18.883   216.690 1315.140 1229.190   85.950     0.000  350.860  101.035  249.825
141.60  1611.349  667.521  667.521    0.000   165.847 1241.515 1196.984   44.531     0.000  404.041  212.929  191.112
141.70  1469.951  684.971  684.971    0.000   181.625 1227.973 1211.025   16.948     0.000  372.876  232.834  140.042
141.80  1604.641  601.107  576.882   24.225    19.023 1333.677 1065.285  268.392     0.000  688.347  232.834  455.514
141.90  1542.218  572.194  566.641    5.553    53.264 1270.087 1085.566  184.521     0.000  809.389  374.485  434.904
142.00  1635.396  483.019  478.622    4.397    32.339 1271.949 1041.217  230.732     0.000 1043.029  547.202  495.827
142.10  1432.634  625.679  625.679    0.000    63.554 1316.682 1196.577  120.105     0.000  373.581   81.231  292.350
142.20  1350.549  696.475  696.475    0.000    98.523 1276.693 1135.923  140.771     0.000  415.404  132.000  283.403
142.30  1365.016  670.763  670.763    0.000   130.825 1357.148 1333.542   23.606     0.000  738.116  456.120  281.996
142.40  1541.644  754.217  754.217    0.000    44.011 1284.526 1129.013  155.513     0.000  405.954   71.077  334.877
142.50  1378.458  761.350  761.350    0.000    47.731 1282.491 1089.019  193.472     0.000  548.108  213.231  334.876
142.60  1297.980  852.494  852.494    0.000    95.244 1209.885 1069.812  140.073     0.000  395.095  132.000  263.094
142.70  1332.717  803.129  803.129    0.000    43.580 1182.999 1101.589   81.410     0.000  583.897  132.000  451.896
142.80  1290.227  829.325  829.325    0.000    18.158 1075.217 1003.361   71.855     0.000  310.648    0.000  310.648
142.90  1309.270  841.833  841.833    0.000    36.317 1237.645 1112.140  125.505     0.000  433.499    0.000  433.499
143.00  1401.315  807.433  807.433    0.000    71.769 1249.583 1138.817  110.766     0.000  362.420    0.000  362.420
143.10  1470.079  836.227  836.227    0.000    52.746 1317.333 1251.619   65.714     0.000  522.370   60.923  461.447
143.20  1371.934  816.343  816.343    0.000    91.181 1321.220 1183.781  137.440     0.000  442.444   30.462  411.982
143.30  1395.993  833.448  833.448    0.000    96.758 1225.197 1149.149   76.048     0.000  382.226   30.462  351.764
143.40  1352.348  840.906  840.906    0.000    78.599 1225.547 1092.606  132.941     0.000  443.351    0.000  443.351
143.50  1364.545  811.858  811.858    0.000    91.007 1287.974 1170.163  117.811     0.000  473.913    0.000  473.913
143.60  1393.183  752.617  752.617    0.000    81.972 1315.647 1162.686  152.961     0.000  440.536    0.000  440.536
143.70  1403.618  796.106  796.106    0.000    55.167 1254.815 1095.325  159.490     0.000  473.108   40.616  432.492
143.80  1359.558  806.532  806.532    0.000    54.908 1112.662 1065.710   46.952     0.000  343.822   71.077  272.745
143.90  1384.622  800.512  800.512    0.000    56.550 1176.693 1095.198   81.496     0.000  395.397  152.308  243.088
144.00  1431.608  768.444  768.444    0.000    63.814 1163.377 1113.486   49.891     0.000  445.562  213.231  232.331
144.10  1451.728  795.911  795.911    0.000    20.234 1276.387 1179.594   96.793     0.000  384.238  132.000  252.237
144.20  1354.623  797.871  797.871    0.000    27.756 1223.559 1145.480   78.078     0.000  323.314  101.539  221.775
144.30  1483.414  756.349  756.349    0.000    82.793 1285.771 1249.455   36.317     0.000  493.517  121.847  371.671
144.40  1338.362  854.799  854.799    0.000    70.255 1190.482 1170.507   19.974     0.000  435.407  111.693  323.715
144.50  1394.257  787.325  787.325    0.000    22.221 1320.874 1147.379  173.495     0.000  382.328    0.000  382.328
144.60  1473.136  819.082  819.082    0.000    16.775 1341.843 1147.853  193.990     0.000  683.724  121.847  561.878
144.70  1462.262  848.818  848.818    0.000    95.846 1262.118 1136.053  126.065     0.000  504.072  132.000  372.072
144.80  1450.208  804.968  804.968    0.000    87.549 1291.093 1248.292   42.801     0.000  532.925  211.621  321.304
144.90  1404.148  821.526  821.526    0.000   112.841 1319.282 1287.981   31.302     0.000  472.003  121.343  350.660
145.00  1353.636  876.251  876.251    0.000   111.371 1240.295 1212.755   27.540     0.000  443.653  182.770  260.883
145.10  1419.338  817.536  817.536    0.000   122.909 1322.820 1278.380   44.440     0.000  423.444   81.231  342.213
145.20  1457.898  814.847  814.847    0.000   132.469 1254.515 1239.600   14.915     0.000  332.563   60.923  271.640
145.30  1389.917  871.317  871.317    0.000   102.811 1321.186 1271.121   50.065     0.000  616.370  203.078  413.292
145.40  1430.759  772.799  772.799    0.000   113.490 1235.148 1222.092   13.057     0.000  422.842  101.539  321.303
145.50  1427.180  792.835  792.835    0.000   114.915 1341.669 1315.210   26.458     0.000  463.558  142.154  321.403
145.60  1423.761  813.821  813.821    0.000    56.378 1316.121 1297.962   18.158     0.000  461.949   81.231  380.718
145.70  1304.576  811.806  811.806    0.000    78.513 1255.551 1249.974    5.576     0.000  403.137  121.847  281.291
145.80  1400.257  755.457  755.457    0.000    78.124 1280.799 1271.720    9.079     0.000  452.901  192.924  259.977
145.90  1416.562  777.235  777.235    0.000    72.634 1152.694 1150.878    1.816     0.000  413.995  223.385  190.610
146.00  1428.265  772.197  772.197    0.000    29.743 1254.036 1239.252   14.785     0.000  293.355  202.675   90.679
146.10  1468.855  693.404  693.404    0.000    91.001 1215.640 1198.911   16.729     0.000  273.248  152.308  120.940
146.20  1347.256  730.836  730.836    0.000   129.917 1252.046 1246.469    5.576     0.000  371.166  100.936  270.230
146.30  1433.558  765.348  765.348    0.000    62.469 1263.763 1254.469    9.294     0.000  412.688  132.000  280.687
146.40  1370.742  765.356  765.356    0.000    94.942 1256.674 1238.515   18.158     0.000  594.049  243.291  350.758
146.50  1369.827  802.645  802.645    0.000    30.869 1229.354 1220.275    9.079     0.000  433.096  182.770  250.326
146.60  1323.162  741.560  741.560    0.000    98.529 1261.212 1238.906   22.306     0.000  633.357  323.816  309.541
146.70  1358.087  766.866  766.866    0.000    94.424 1269.817 1255.291   14.527     0.000  564.191  101.539  462.653
146.80  1403.214  759.873  759.873    0.000    48.114 1304.536 1300.819    3.718     0.000  382.428  121.847  260.581
146.90  1381.920  744.837  744.837    0.000    43.839 1293.810 1271.719   22.091     0.000  462.751  111.693  351.059
147.00  1313.035  811.928  811.928    0.000    68.438 1227.319 1223.601    3.718     0.000  454.911  172.616  282.296
147.10  1333.541  828.400  828.400    0.000    83.529 1133.591 1133.591    0.000     0.000  492.411  101.137  391.274
147.20  1327.038  852.761  852.761    0.000    78.468 1286.164 1286.164    0.000     0.000  453.606   81.231  372.375
147.30  1269.227  907.794  907.794    0.000    38.565 1313.663 1291.873   21.790     0.000  483.766   91.385  392.381
147.40  1377.237  901.283  901.283    0.000    49.801 1386.943 1346.737   40.206     0.000  353.978   50.769  303.208
147.50  1374.269  850.265  850.265    0.000    54.129 1352.483 1227.190  125.293     0.000  442.950    0.000  442.950
147.60  1388.998  843.602  843.602    0.000    87.417 1407.172 1390.701   16.472     0.000  602.899  111.693  491.206
147.70  1364.038  845.707  845.707    0.000    25.768 1367.357 1294.723   72.634     0.000  772.999   81.231  691.768
147.80  1352.381  919.835  919.835    0.000     5.707 1409.900 1291.524  118.375     0.000  475.422   10.154  465.268
147.90  1327.123  892.473  892.473    0.000    71.593 1356.283 1328.959   27.324     0.000  413.393   50.769  362.624
148.00  1313.611  841.839  841.839    0.000    56.550 1250.410 1250.410    0.000     0.000  392.582  121.847  270.736
148.10  1287.353  861.454  861.454    0.000    53.221 1319.970 1298.094   21.876     0.000  343.622  142.154  201.468
148.20  1296.443  931.845  931.845    0.000     7.263 1304.972 1303.156    1.816     0.000  281.393  161.658  119.735
148.30  1300.887  951.899  951.899    0.000    57.623 1316.596 1301.726   14.870     0.000  263.799  152.308  111.491
148.40  1298.002  938.115  938.115    0.000    75.267 1377.387 1373.669    3.718     0.000  253.646  182.770   70.876
148.50  1266.579  877.404  877.404    0.000    23.606 1282.969 1266.626   16.343     0.000  222.179  132.000   90.179
148.60  1280.958  952.828  952.828    0.000    27.324 1176.564 1145.308   31.256     0.000  141.752   71.077   70.675
148.70  1265.524  901.609  901.609    0.000    62.257 1272.242 1241.072   31.170     0.000  233.137  152.308   80.829
148.80  1258.094  898.429  898.429    0.000    73.065 1298.830 1262.040   36.790     0.000  313.463  152.308  161.155
148.90  1200.131  942.497  942.497    0.000    76.611 1224.170 1224.170    0.000     0.000  294.463  162.462  132.000
149.00  1238.181  917.771  917.771    0.000    53.218 1312.020 1299.094   12.926     0.000  293.658  121.847  171.812
149.10  1232.811  911.024  911.024    0.000    67.747 1334.973 1224.600  110.373     0.000  364.534  132.000  232.534
149.20  1171.300  995.362  995.362    0.000    29.313 1216.949 1189.366   27.583     0.000  283.102  132.000  151.102
149.30  1188.238  980.588  980.588    0.000    55.513 1266.364 1257.285    9.079     0.000  304.214  132.000  172.214
149.40  1312.928  903.616  903.616    0.000    80.542 1310.245 1264.376   45.869     0.000  496.233  142.154  354.079
149.50  1316.860  938.666  938.666    0.000    43.753 1246.297 1240.850    5.448     0.000  243.492  101.539  141.953
149.60  1257.603  952.302  952.302    0.000    94.597 1286.685 1263.079   23.606     0.000  353.776  101.539  252.238
149.70  1226.579  942.197  942.197    0.000    33.373 1278.164 1257.803   20.361     0.000  334.676  111.693  222.983
149.80  1278.648  960.443  960.443    0.000    60.267 1245.090 1180.934   64.156     0.000  313.362  101.539  211.824
149.90  1368.005  854.198  854.198    0.000    67.703 1293.641 1271.336   22.306     0.000  191.818   91.385  100.433
150.00  1295.848  977.499  977.499    0.000    27.972 1283.399 1265.069   18.330     0.000  182.569  141.953   40.616
150.10  1287.458  999.254  999.254    0.000    91.830 1257.534 1246.639   10.895     0.000  374.788  203.078  171.710
150.20  1268.470  940.561  940.561    0.000    95.805 1241.633 1226.763   14.870     0.000  555.849  172.616  383.233
150.30  1275.010  909.570  909.570    0.000    69.953 1353.217 1267.357   85.860     0.000  433.299  172.415  260.884
150.40  1250.665  949.821  949.821    0.000    53.221 1373.534 1309.292   64.242     0.000  405.450  162.462  242.988
150.50  1324.874  885.117  885.117    0.000   107.999 1332.380 1277.432   54.948     0.000  283.906  121.847  162.059
150.60  1336.646  849.367  849.367    0.000    66.494 1261.951 1175.961   85.991     0.000  304.113  132.000  172.113
150.70  1214.092  937.643  937.643    0.000   111.189 1356.198 1271.723   84.474     0.000  403.941  172.616  231.325
150.80  1285.070  903.091  903.091    0.000    90.739 1326.890 1292.045   34.845     0.000  314.166  152.308  161.857
150.90  1226.115  962.102  962.102    0.000    75.785 1356.979 1249.242  107.736     0.000  454.210  142.154  312.056
151.00  1145.484  985.923  985.923    0.000    49.629 1409.381 1365.500   43.881     0.000  403.340  172.013  231.328
151.10  1216.750  913.625  913.625    0.000     5.576 1419.234 1390.095   29.139     0.000  324.924  152.308  172.616
151.20  1240.281  885.103  885.103    0.000    29.354 1301.337 1235.708   65.628     0.000  353.878  132.000  221.877
151.30  1209.735  957.809  957.809    0.000    29.139 1416.253 1361.176   55.077     0.000  273.552   81.231  192.321
151.40  1152.605  941.214  941.214    0.000    55.553 1375.530 1337.097   38.434     0.000  364.735  101.539  263.197
151.50  1257.700  889.809  889.809    0.000   100.516 1304.364 1293.212   11.153     0.000  423.849  152.308  271.541
151.60  1292.517  842.138  842.138    0.000    87.332 1200.215 1189.148   11.067     0.000  484.570  152.308  332.262
151.70  1308.418  775.101  775.101    0.000    85.731 1214.786 1180.156   34.630     0.000  353.374   20.308  333.066
151.80  1228.937  883.394  883.394    0.000    59.009 1320.489 1264.069   56.420     0.000  544.688   71.077  473.611
151.90  1188.316  871.889  871.889    0.000    59.011 1318.589 1209.381  109.208     0.000  435.309   40.616  394.694
152.00  1344.473  881.574  881.574    0.000    18.459 1345.569 1226.805  118.764     0.000  452.501   60.923  391.577
152.10  1251.198  822.317  822.317    0.000    32.685 1330.481 1199.135  131.345     0.000  602.194  111.291  490.903
152.20  1199.170  903.719  903.719    0.000    40.251 1351.487 1330.648   20.839     0.000  411.380   60.320  351.060
152.30  1207.525  871.211  871.211    0.000    33.029 1369.296 1283.607   85.689     0.000  583.292  101.539  481.753
152.40  1219.451  873.666  873.666    0.000    27.495 1378.891 1285.854   93.038     0.000  371.067   81.231  289.836
152.50  1322.785  865.054  865.054    0.000    31.170 1347.120 1212.275  134.845     0.000  537.150  142.154  394.996
152.60  1287.417  850.343  850.343    0.000    38.734 1343.234 1180.286  162.949     0.000  405.853   81.231  324.622
152.70  1301.446  876.464  876.464    0.000    56.936 1393.726 1245.780  147.946     0.000  432.996   60.923  372.073
152.80  1272.062  891.807  891.807    0.000    66.445 1307.817 1153.386  154.431     0.000  253.344   60.923  192.420
152.90  1305.590  869.403  869.403    0.000    53.003 1368.474 1221.349  147.124     0.000  324.118  101.438  222.680
153.00  1270.048  819.985  819.985    0.000    57.624 1415.907 1186.466  229.441     0.000  385.847   40.616  345.232
153.10  1234.050  910.502  910.502    0.000    18.416 1385.468 1225.113  160.355     0.000  455.919   30.462  425.458
153.20  1232.694  913.806  913.806    0.000     9.294 1459.910 1254.423  205.488     0.000  304.315   10.154  294.161
153.30  1243.255  892.066  892.066    0.000    38.691 1312.180 1187.538  124.642     0.000  354.582   10.154  344.428
153.40  1298.569  881.341  881.341    0.000    27.882 1329.433 1198.654  130.779     0.000  233.338   10.154  223.184
153.50  1270.378  867.494  867.494    0.000    18.588 1363.196 1242.146  121.050     0.000  385.747   60.822  324.924
153.60  1323.227  812.285  812.285    0.000    24.165 1204.837 1153.521   51.316     0.000  274.155   30.462  243.693
153.70  1282.026  860.805  860.805    0.000     3.675 1359.395 1257.064  102.332     0.000  414.902   10.154  404.748
153.80  1330.524  858.201  858.201    0.000    42.497 1320.531 1207.604  112.927     0.000  284.007   10.053  273.954
153.90  1318.301  893.085  893.085    0.000    40.679 1258.143 1182.961   75.182     0.000  396.001   50.769  345.232
154.00  1290.633  920.079  920.079    0.000    20.404 1302.455 1148.590  153.866     0.000  385.444   10.053  375.391
154.10  1333.955  811.345  811.345    0.000    46.558 1368.519 1202.632  165.887     0.000  678.298  121.645  556.653
154.20  1360.233  854.337  854.337    0.000    40.723 1422.822 1249.714  173.107     0.000  547.002  111.592  435.410
154.30  1260.023  858.641  858.641    0.000    25.637 1322.130 1216.210  105.920     0.000  533.531   10.154  523.377
154.40  1314.191  820.434  820.434    0.000    18.588 1385.596 1221.525  164.070     0.000  736.709   91.385  645.324
154.50  1362.172  778.478  778.478    0.000     5.576 1437.519 1231.211  206.309     0.000  756.413   50.769  705.644
154.60  1251.888  851.762  851.762    0.000    28.144 1303.503 1100.953  202.550     0.000  729.069   30.462  698.607
154.70  1329.454  814.488  814.488    0.000     3.718 1431.121 1207.646  223.474     0.000  818.039  162.462  655.577
154.80  1316.903  766.182  766.182    0.000    24.165 1437.559 1188.840  248.719     0.000  753.896   40.414  713.482
154.90  1211.833  844.183  844.183    0.000    48.808 1297.052 1082.787  214.265     0.000  876.749  101.438  775.311
155.00  1309.603  865.678  855.967    9.711    26.023 1359.178 1114.000  245.178     0.000  684.329   81.029  603.299
155.10  1399.283  846.444  846.444    0.000    48.071 1352.606 1162.854  189.752     0.000  745.451  132.000  613.451
155.20  1351.302  874.540  874.540    0.000    44.657 1383.565 1199.087  184.478     0.000  705.239   81.130  624.108
155.30  1396.937  830.169  830.169    0.000    24.208 1343.575 1078.423  265.152     0.000  714.387   80.828  633.559
155.40  1230.699  884.791  884.791    0.000     0.000 1404.139 1117.328  286.811     0.000  675.180   20.207  654.973
155.50  1317.584  802.918  802.918    0.000     0.000 1325.940  959.099  366.841     0.000  875.241   40.616  834.626
155.60  1352.402  750.234  750.234    0.000     0.000 1353.602  901.079  452.523     0.000  905.601   20.308  885.293
155.70  1386.685  757.676  724.429   33.247     0.000 1402.760  957.154  445.605     0.000  807.482  172.616  634.866
155.80  1320.982  869.362  838.187   31.175     0.000 1322.822  807.650  515.172     0.000  900.778  132.000  768.777
155.90  1326.047  821.251  762.246   59.006     0.000 1310.068  829.356  480.712     0.000  867.500  152.308  715.191
156.00  1257.042  866.022  812.991   53.031     0.000 1297.922  815.175  482.747     0.000  837.945  172.616  665.329
156.10  1347.737  848.714  824.150   24.564     5.707 1362.126  850.368  511.758     0.000  636.578    0.000  636.578
156.20  1202.515  898.667  846.818   51.849     3.805 1398.140  845.441  552.699     0.000  788.684   81.231  707.453
156.30  1257.445  901.511  822.395   79.116     0.000 1324.689  828.923  495.766     0.000  667.440   91.385  576.056
156.40  1284.220  878.993  808.037   70.955     0.000 1497.882  957.676  540.207     0.000  677.092   20.308  656.784
156.50  1280.081  860.078  772.107   87.971     0.000 1406.602  909.725  496.877     0.000  616.770   20.308  596.463
156.60  1280.916  943.202  854.885   88.317     0.000 1496.312 1019.664  476.648     0.000  576.054   60.722  515.332
156.70  1154.877 1014.551  909.178  105.372     0.000 1473.007 1025.758  447.249     0.000  605.913   81.231  524.681
156.80  1225.933  928.576  819.262  109.314     1.902 1387.277  931.211  456.066     0.000  515.232   40.515  474.717
156.90  1266.821  967.131  867.260   99.872     0.000 1389.697  985.987  403.710     0.000  627.125  151.905  475.220
157.00  1267.257  990.054  887.414  102.640     0.000 1392.897  873.970  518.927     0.000  676.787   40.616  636.172
157.10  1247.242  970.781  879.601   91.180     0.000 1316.942  870.170  446.772     0.000  558.061   50.769  507.291
157.20  1265.945  940.187  866.101   74.086     0.000 1347.250  922.352  424.898     0.000  588.119   60.923  527.195
157.30  1199.930  979.463  898.056   81.407     0.000 1355.342 1047.516  307.826     0.000  525.589   20.308  505.281
157.40  1319.218  931.257  836.110   95.148     0.000 1404.185 1047.987  356.198     0.000  737.612  111.693  625.919
157.50  1251.097  937.121  850.687   86.434     0.000 1455.161 1014.180  440.982     0.000  557.155   91.385  465.770
157.60  1188.033  987.269  908.315   78.954     0.000 1483.348 1044.312  439.036     0.000  424.853   10.154  414.700
157.70  1192.502  969.342  879.619   89.723     0.000 1366.620 1001.210  365.410     0.000  648.540  142.154  506.386
157.80  1180.939  988.813  896.974   91.839     0.000 1459.532 1106.703  352.829     0.000  394.895   10.154  384.741
157.90  1187.092  981.313  880.365  100.948     0.000 1475.480 1067.788  407.692     0.000  598.374   91.385  506.989
158.00  1163.963 1005.263  905.568   99.696     0.000 1396.712 1087.895  308.817     0.000  629.037  101.539  527.498
158.10  1197.506 1034.013  939.804   94.208    11.241 1465.025 1090.102  374.923     0.000  669.452  101.539  567.913
158.20  1322.449  929.740  819.047  110.692     7.350 1469.770 1092.776  376.994     0.000  838.948  202.876  636.072
158.30  1272.186  938.121  843.212   94.909     5.534 1406.690 1086.030  320.661     0.000  374.384   60.822  313.562
158.40  1285.440  882.549  790.987   91.562     3.805 1373.400 1034.709  338.691     0.000  585.099   60.822  524.277
158.50  1280.574  888.131  785.961  102.170     5.707 1460.861 1049.714  411.147     0.000  405.147    0.000  405.147
158.60  1325.205  873.261  787.789   85.472     3.805 1479.410 1076.174  403.236     0.000  476.023    0.000  476.023
158.70  1278.307  924.271  826.427   97.844     0.000 1413.087 1068.173  344.914     0.000  414.798   91.083  323.716
158.80  1330.463  862.744  828.613   34.131     0.000 1526.960 1130.428  396.533     0.000  587.313   20.207  567.106
158.90  1281.046  881.104  800.025   81.079     0.000 1416.719 1028.396  388.323     0.000  324.118   10.154  313.964
159.00  1284.182  902.735  801.456  101.279     0.000 1411.016 1008.642  402.374     0.000  577.663  101.539  476.124
159.10  1368.413  895.694  828.851   66.843     0.000 1470.888 1091.127  379.761     0.000  689.053  162.361  526.692
159.20  1412.377  807.581  783.009   24.572     0.000 1316.332 1006.043  310.289     0.000  506.083    0.000  506.083
159.30  1283.965  907.063  833.605   73.458     0.000 1439.377 1009.505  429.872     0.000  496.332    0.000  496.332
159.40  1300.605  919.026  849.499   69.528     0.000 1351.396  967.357  384.039     0.000  393.587    0.000  393.587
159.50  1301.446  932.588  846.938   85.650     0.000 1393.590  962.859  430.732     0.000  404.847    0.000  404.847
159.60  1369.127  823.503  737.843   85.660     0.000 1388.404 1012.362  376.042     0.000  698.404  101.438  596.966
159.70  1365.765  868.536  831.601   36.936     3.632 1532.975 1160.309  372.666     0.000  727.457   50.669  676.789
159.80  1294.567  912.793  849.874   62.920    16.817 1429.388 1031.731  397.657     0.000  647.433  121.645  525.788
159.90  1385.135  914.458  822.956   91.502     7.392 1547.755 1101.590  446.164     0.000  395.699   10.154  385.545
160.00  1429.901  827.460  824.345    3.115     0.000 1498.519 1070.292  428.227     0.000  375.089   10.154  364.935
160.10  1424.372  877.547  877.547    0.000     1.816 1450.445 1131.384  319.062     0.000  507.089   10.053  497.036
160.20  1540.180  808.291  808.291    0.000     0.000 1450.400 1222.734  227.666     0.000  395.095   10.154  384.941
160.30  1484.300  803.015  803.015    0.000     0.000 1431.082 1086.938  344.144     0.000  425.658    0.000  425.658
160.40  1505.934  760.234  760.234    0.000     0.000 1464.712 1032.980  431.732     0.000  708.759    0.000  708.759
160.50  1453.924  815.405  815.405    0.000     7.609 1447.985 1077.904  370.081     0.000  526.490    0.000  526.490
160.60  1431.379  847.990  847.990    0.000    11.370 1498.388 1160.566  337.822     0.000  415.001    0.000  415.001
160.70  1435.013  780.435  780.435    0.000    24.730 1520.007 1209.764  310.243     0.000  455.014    0.000  455.014
160.80  1461.215  827.208  827.208    0.000    19.023 1542.831 1127.532  415.299     0.000  526.594   10.154  516.440
160.90  1437.666  806.384  806.384    0.000     0.000 1502.970 1109.677  393.293     0.000  385.747    0.000  385.747
161.00  1388.833  861.097  861.097    0.000    24.643 1465.836 1172.282  293.554     0.000  546.899   10.053  536.845
161.10  1361.141  845.891  845.891    0.000     1.859 1383.608 1146.687  236.921     0.000  212.829    0.000  212.829
161.20  1422.529  852.152  852.152    0.000    69.086 1398.825 1215.600  183.225     0.000  516.638   81.130  435.508
161.30  1406.755  879.348  879.348    0.000    62.125 1427.226 1248.325  178.901     0.000  242.887   20.308  222.579
161.40  1382.577  844.585  834.354   10.231    20.708 1466.527 1269.210  197.316     0.000  425.354   40.515  384.840
161.50  1377.139  836.993  817.388   19.604    43.448 1471.889 1193.722  278.166     0.000  516.336   91.083  425.254
161.60  1475.924  807.369  796.319   11.050    39.209 1385.511 1171.980  213.531     0.000  496.130  131.799  364.331
161.70  1469.426  873.958  829.481   44.477     1.859 1503.275 1261.385  241.890     0.000  587.413   40.313  547.100
161.80  1377.537  904.356  848.635   55.721    24.426 1372.018 1185.338  186.680     0.000  699.408  151.905  547.503
161.90  1447.028  850.340  820.239   30.101    78.033 1378.163 1244.052  134.111     0.000  780.639  385.243  395.397
162.00  1409.822  868.960  826.640   42.320    27.882 1445.518 1303.798  141.720     0.000  648.136  242.887  405.249
162.10  1484.546  781.236  751.614   29.622    14.743 1489.744 1312.529  177.215     0.000  618.379  294.261  324.118
162.20  1472.166  850.633  841.994    8.639    81.148 1507.043 1350.277  156.767     0.000  679.001  355.184  323.817
162.30  1459.445  804.795  803.146    1.649    36.921 1523.071 1350.481  172.590     0.000  668.947  283.906  385.041
162.40  1491.459  741.849  741.849    0.000    10.895 1426.672 1291.695  134.977     0.000  659.498  111.592  547.906
162.50  1558.848  766.103  759.323    6.779    16.773 1500.511 1279.503  221.009     0.000  649.143  121.544  527.599
162.60  1445.689  795.952  792.470    3.481     3.718 1442.520 1274.174  168.346     0.000  435.609   60.722  374.887
162.70  1487.631  810.204  810.204    0.000    37.395 1483.432 1294.548  188.884     0.000  598.474   91.385  507.089
162.80  1474.036  774.979  774.979    0.000     0.000 1422.691 1174.362  248.329     0.000  627.730   70.976  556.754
162.90  1444.965  787.488  787.488    0.000     9.425 1520.488 1127.883  392.605     0.000  666.435   81.231  585.204
163.00  1400.935  783.236  783.236    0.000     3.718 1522.328 1153.419  368.910     0.000  607.420   60.621  546.799
163.10  1386.971  805.006  805.006    0.000     5.707 1444.213 1088.534  355.678     0.000  638.787   90.982  547.806
163.20  1454.586  722.375  722.375    0.000     5.448 1455.546 1194.074  261.472     0.000  800.947   80.929  720.018
163.30  1374.597  861.581  861.581    0.000     7.435 1375.179 1189.491  185.688     0.000  556.552   60.923  495.628
163.40  1465.686  794.783  794.783    0.000     0.000 1395.493 1085.251  310.242     0.000  537.652   81.130  456.521
163.50  1460.355  843.701  843.701    0.000    10.938 1439.856 1194.505  245.351     0.000  365.137   10.154  354.983
163.60  1444.500  791.356  791.356    0.000     0.000 1388.280 1071.636  316.644     0.000  355.083   20.207  334.876
163.70  1399.901  853.055  853.055    0.000     0.000 1424.237 1204.440  219.797     0.000  493.916   20.106  473.810
163.80  1420.600  817.742  817.742    0.000     0.000 1373.443 1145.558  227.884     0.000  251.434    0.000  251.434
163.90  1429.624  825.540  825.540    0.000    14.871 1385.031 1196.491  188.540     0.000  334.776   20.308  314.468
164.00  1446.618  807.517  807.517    0.000     0.000 1300.385 1162.987  137.398     0.000  384.841    0.000  384.841
164.10  1378.627  821.731  821.731    0.000     0.000 1293.938 1130.644  163.294     0.000  526.591   50.467  476.124
164.20  1430.704  815.815  815.815    0.000    45.741 1318.673 1130.216  188.457     0.000  495.427   50.568  444.859
164.30  1420.787  789.475  789.475    0.000    49.458 1342.965 1217.629  125.336     0.000  545.690  131.295  414.395
164.40  1424.836  748.286  748.286    0.000    53.479 1266.960 1121.564  145.396     0.000  434.905   70.775  364.130
164.50  1401.275  821.614  821.614    0.000    12.969 1360.083 1219.490  140.593     0.000  504.475  131.900  372.576
164.60  1376.876  858.659  858.659    0.000    71.594 1323.424 1185.509  137.915     0.000  494.723  132.000  362.722
164.70  1352.944  890.404  890.404    0.000    33.330 1375.313 1192.737  182.576     0.000  495.529   91.385  404.144
164.80  1385.366  835.565  835.565    0.000     9.338 1366.568 1113.394  253.174     0.000  343.821    0.000  343.821
164.90  1402.490  847.033  847.033    0.000    27.969 1308.938 1079.287  229.651     0.000  455.415   91.385  364.030
165.00  1351.818  842.743  842.743    0.000    11.327 1343.355 1116.205  227.151     0.000  576.256   91.385  484.871
165.10  1393.379  785.204  785.204    0.000    11.110 1264.285 1086.638  177.648     0.000  596.364  132.000  464.363
165.20  1402.027  812.859  812.859    0.000     1.859 1282.180 1086.378  195.802     0.000  595.560   81.231  514.329
165.30  1466.718  775.597  775.597    0.000    13.099 1362.248 1149.798  212.449     0.000  655.678   50.769  604.908
165.40  1498.370  758.246  758.246    0.000     1.859 1413.870 1134.324  279.545     0.000  765.661   40.616  725.045
165.50  1428.525  749.679  749.679    0.000     0.000 1360.997 1077.649  283.348     0.000  636.376   20.308  616.068
165.60  1429.314  763.864  763.864    0.000     0.000 1303.975 1062.991  240.983     0.000  535.743   20.308  515.435
165.70  1377.234  869.243  869.243    0.000    20.447 1432.812 1191.266  241.546     0.000  744.851   81.231  663.620
165.80  1422.662  853.089  853.089    0.000    32.943 1409.859 1183.963  225.897     0.000  655.177  111.693  543.484
165.90  1388.337  823.675  823.675    0.000     0.000 1415.563 1157.977  257.586     0.000  684.331   91.385  592.946
166.00  1414.899  820.041  820.041    0.000     0.000 1349.156 1085.386  263.770     0.000  585.909    0.000  585.909
166.10  1511.121  743.648  743.281    0.366     7.349 1383.785 1105.618  278.167     0.000  655.878   10.154  645.724
166.20  1405.742  806.893  806.893    0.000     0.000 1286.640 1108.128  178.513     0.000  605.211   40.616  564.595
166.30  1464.375  743.337  743.337    0.000     0.000 1358.321 1163.077  195.244     0.000  545.192   30.462  514.731
166.40  1354.001  830.264  830.264    0.000     1.859 1302.116 1101.553  200.563     0.000  513.524   71.077  442.447
166.50  1341.089  792.630  792.630    0.000     0.000 1349.846 1050.237  299.609     0.000  513.523   60.923  452.599
166.60  1381.030  848.571  848.571    0.000     0.000 1399.871 1154.605  245.266     0.000  505.482   81.231  424.251
166.70  1337.166  854.980  854.980    0.000     1.859 1475.961 1247.600  228.361     0.000  668.548  162.462  506.085
166.80  1349.382  840.309  840.309    0.000     5.663 1341.934 1187.071  154.863     0.000  504.175  121.847  382.328
166.90  1350.081  873.961  873.961    0.000    29.829 1473.716 1336.404  137.312     0.000  735.502  213.231  522.271
167.00  1278.609  913.633  913.633    0.000    44.182 1308.170 1260.529   47.642     0.000  625.016  253.746  371.270
167.10  1268.733  812.233  812.233    0.000    29.311 1310.159 1227.583   82.576     0.000  505.884  162.462  343.422
167.20  1269.522  858.299  858.299    0.000    69.647 1260.744 1189.062   71.681     0.000  565.801  162.462  403.339
167.30  1220.512  866.017  866.017    0.000    71.763 1245.656 1158.237   87.418     0.000  445.262  192.924  252.339
167.40  1258.904  906.681  906.681    0.000    31.084 1313.834 1217.508   96.326     0.000  362.724   71.077  291.647
167.50  1200.737  876.644  876.644    0.000    61.953 1269.045 1191.829   77.216     0.000  535.340  304.214  231.125
167.60  1236.378  849.723  849.723    0.000    49.758 1242.545 1153.396   89.149     0.000  434.606  162.462  272.144
167.70  1169.609  894.806  894.806    0.000    20.060 1196.368 1126.719   69.649     0.000  433.802   81.231  352.571
167.80  1238.977  931.689  931.689    0.000    21.790 1323.738 1148.943  174.796     0.000  526.292  121.847  404.445
167.90  1319.848  877.801  877.801    0.000    27.238 1290.448 1156.076  134.371     0.000  515.938   50.769  465.168
168.00  1292.222  852.600  852.600    0.000    25.680 1327.972 1134.069  193.903     0.000  394.392    0.000  394.392
168.10  1293.914  864.172  864.172    0.000    32.772 1324.991 1163.555  161.436     0.000  486.179   71.077  415.102
168.20  1275.963  885.154  866.734   18.420    19.974 1372.204 1155.168  217.036     0.000  524.684   10.154  514.530
168.30  1182.010  918.150  918.150    0.000    47.427 1168.522 1031.817  136.705     0.000  403.238   60.520  342.718
168.40  1261.922  930.817  930.817    0.000    23.606 1184.309 1126.029   58.280     0.000  525.086  111.693  413.393
168.50  1258.233  920.813  920.813    0.000    14.527 1277.911 1196.718   81.194     0.000  524.282   60.923  463.359
168.60  1304.433  927.562  924.180    3.382    65.585 1230.909 1154.472   76.437     0.000  543.885   60.621  483.264
168.70  1229.305  892.086  892.086    0.000    23.864 1294.465 1244.921   49.544     0.000  633.763  274.054  359.709
168.80  1262.739  846.465  846.465    0.000    36.317 1303.592 1228.408   75.184     0.000  605.111  223.285  381.826
168.90  1262.327  876.304  876.304    0.000    49.201 1240.467 1210.203   30.264     0.000  627.126  314.468  312.658
169.00  1270.112  877.849  860.727   17.122    88.149 1202.723 1136.229   66.494     0.000  404.345   40.515  363.830
169.10  1295.535  839.979  826.351   13.628    82.749 1163.553 1099.566   63.986     0.000  426.463   40.616  385.847
169.20  1273.467  901.909  883.519   18.390    87.762 1285.947 1169.432  116.515     0.000  585.606   70.876  514.731
169.30  1320.464  821.349  806.158   15.192    66.230 1296.152 1164.505  131.647     0.000  505.481   70.876  434.606
169.40  1268.521  807.057  795.290   11.767     9.079 1207.048 1094.251  112.798     0.000  554.441  213.030  341.411
169.50  1258.104  831.621  811.088   20.533    23.821 1177.820 1110.851   66.969     0.000  393.286  132.000  261.286
169.60  1252.725  841.202  822.728   18.474    37.005 1294.552 1226.936   67.616     0.000  496.232  273.752  222.480
169.70  1377.760  852.819  832.598   20.221    69.904 1331.123 1255.639   75.484     0.000  524.180  223.184  300.996
169.80  1373.804  887.902  860.576   27.326    84.302 1411.363 1297.400  113.963     0.000  788.785  294.059  494.725
169.90  1280.907  916.341  882.505   33.836    86.032 1298.786 1170.255  128.532     0.000  544.790  111.390  433.399
170.00  1341.803  925.208  916.781    8.427    44.268 1395.414 1267.184  128.230     0.000  706.147  192.823  513.324
170.10  1363.560  864.231  862.033    2.198    91.823 1338.305 1241.288   97.016     0.000  645.625   20.106  625.519
170.20  1321.562  857.949  857.104    0.845    51.488 1282.958 1065.280  217.679     0.000  513.824    0.000  513.824
170.30  1330.247  869.852  840.512   29.341    55.249 1315.130 1124.080  191.050     0.000  654.873   30.462  624.412
170.40  1319.224  893.110  893.110    0.000    52.527 1317.245 1180.069  137.176     0.000  344.427    0.000  344.427
170.50  1293.146  912.764  912.764    0.000    46.170 1287.243 1168.397  118.847     0.000  515.233   40.616  474.617
170.60  1276.616  906.933  878.510   28.424    24.426 1305.363 1176.223  129.140     0.000  405.350   30.462  374.889
170.70  1290.619  842.229  818.935   23.294    73.494 1238.909 1136.577  102.332     0.000  374.486   40.616  333.871
170.80  1187.845  854.614  844.200   10.414    54.991 1204.754 1126.069   78.685     0.000  414.397   71.077  343.320
170.90  1307.540  798.200  787.559   10.640     1.859 1180.236 1000.946  179.290     0.000  344.023   10.053  333.969
171.00  1267.336  843.326  820.566   22.760     1.859 1277.081 1091.957  185.125     0.000  432.796   20.308  412.488
171.10  1326.890  812.791  810.226    2.565     5.576 1327.230 1100.254  226.976     0.000  653.264   40.616  612.649
171.20  1306.840  837.186  837.186    0.000    31.256 1292.202 1149.146  143.056     0.000  502.263   20.308  481.956
171.30  1365.585  806.922  806.922    0.000    51.101 1292.335 1168.042  124.292     0.000  594.050   50.769  543.280
171.40  1288.299  837.708  837.708    0.000    50.235 1360.732 1235.663  125.069     0.000  608.125   90.982  517.143
171.50  1376.380  692.458  692.458    0.000    80.589 1091.395 1082.315    9.079     0.000  365.439  152.308  213.131
171.60  1373.157  637.436  637.436    0.000   115.349 1054.558 1016.771   37.787     0.000  475.320  293.356  181.964
171.70  1394.038  674.813  674.813    0.000   126.936 1055.379 1055.379    0.000     0.000  432.895  212.427  220.468
171.80  1449.132  619.476  619.476    0.000   135.756 1056.548 1051.014    5.534     0.000  483.664  222.882  260.781
171.90  1420.496  602.833  602.833    0.000   130.567 1088.022 1061.822   26.200     0.000  444.054  242.889  201.165
172.00  1460.962  603.309  603.309    0.000    70.818 1130.867 1055.294   75.573     0.000  454.208  191.918  262.290
172.10  1330.112  622.972  622.972    0.000    81.107 1147.938 1080.323   67.615     0.000  455.414  233.539  221.875
172.20  1345.399  645.363  645.363    0.000    95.548 1068.783 1033.029   35.754     0.000  553.938  311.754  242.184
172.30  1323.509  661.824  661.824    0.000    66.754 1049.804 1014.311   35.493     0.000  284.208  121.847  162.361
172.40  1311.508  704.550  704.550    0.000   120.100 1118.627 1075.092   43.535     0.000  404.846  192.723  212.123
172.50  1318.855  642.395  642.395    0.000    93.213 1103.153 1019.452   83.701     0.000  435.207  182.267  252.940
172.60  1220.223  772.833  772.833    0.000   149.673 1061.043 1057.239    3.805     0.000  574.949  252.641  322.308
172.70  1305.443  689.732  689.732    0.000   166.101 1069.907 1015.476   54.431     0.000  667.843  344.227  323.617
172.80  1293.680  766.322  766.322    0.000   184.350 1074.229  993.727   80.501     0.000  646.126  212.628  433.498
172.90  1248.057  748.204  748.204    0.000   113.360 1108.169 1104.537    3.632     0.000  424.553  221.978  202.575
173.00  1323.673  701.778  701.778    0.000   102.552 1119.108 1113.574    5.533     0.000  413.794  272.546  141.248
173.10  1316.050  747.605  747.605    0.000   146.045 1160.913 1151.834    9.079     0.000  535.743  505.884   29.858
173.20  1250.884  718.016  718.016    0.000   175.315 1113.096 1113.096    0.000     0.000  524.281  322.712  201.568
173.30  1252.513  758.275  758.275    0.000   206.220 1107.648 1105.789    1.859     0.000  463.457  463.457    0.000
173.40  1377.186  695.337  695.337    0.000   172.367 1063.726 1063.726    0.000     0.000  494.924  494.924    0.000
173.50  1227.504  755.103  755.103    0.000   167.057 1064.202 1064.202    0.000     0.000  553.636  543.684    9.953
173.60  1193.838  780.688  780.688    0.000   178.200 1189.795 1187.936    1.859     0.000  563.688  543.582   20.106
173.70  1151.269  751.250  751.250    0.000   208.810 1060.828 1058.969    1.859     0.000  433.902  403.742   30.159
173.80  1157.870  780.394  780.394    0.000   141.714 1056.720 1056.720    0.000     0.000  424.250  424.250    0.000
173.90  1219.206  720.730  720.730    0.000   135.020 1084.908 1075.614    9.294     0.000  504.374  504.374    0.000
174.00  1203.533  739.690  739.690    0.000   134.632 1139.206 1116.900   22.306     0.000  512.820  502.867    9.953
174.10  1203.085  729.739  729.739    0.000   115.777 1076.566 1059.837   16.729     0.000  463.861  453.909    9.953
174.20  1283.014  737.951  737.951    0.000   113.274 1156.200 1141.674   14.527     0.000  655.074  605.310   49.764
174.30  1320.389  742.783  742.783    0.000   182.965 1143.143 1120.923   22.220     0.000  664.323  594.654   69.670
174.40  1234.752  771.025  771.025    0.000   134.026 1089.448 1078.510   10.938     0.000  736.003  696.192   39.811
174.50  1247.310  731.804  731.804    0.000   145.953 1159.137 1149.843    9.294     0.000  566.906  537.048   29.858
174.60  1317.391  667.679  667.679    0.000   162.993 1128.051 1118.972    9.079     0.000  625.718  585.907   39.811
174.70  1279.445  733.973  733.973    0.000   186.599 1155.120 1133.072   22.048     0.000  384.941  365.036   19.906
174.80  1262.602  703.948  703.948    0.000    93.990 1111.796 1080.239   31.557     0.000  385.243  385.243    0.000
174.90  1365.894  659.803  659.803    0.000   176.178 1222.043 1201.596   20.447     0.000  624.110  564.393   59.717
175.00  1399.248  673.883  673.883    0.000   143.490 1155.075 1127.193   27.882     0.000  475.019  415.102   59.917
175.10  1366.730  698.231  698.231    0.000   110.246 1170.119 1153.433   16.686     0.000  577.462  557.557   19.906
175.20  1310.617  685.690  685.690    0.000    83.572 1196.452 1176.349   20.103     0.000  303.711  283.806   19.906
175.30  1324.342  680.488  680.488    0.000    98.834 1144.700 1133.804   10.895     0.000  506.788  506.788    0.000
175.40  1349.666  706.056  706.056    0.000   152.227 1161.346 1142.758   18.588     0.000  352.671  332.765   19.906
175.50  1368.366  691.383  691.383    0.000   119.452 1244.052 1219.887   24.165     0.000  503.771  463.760   40.012
175.60  1285.475  725.409  725.409    0.000   121.748 1117.677 1106.782   10.895     0.000  321.506  301.600   19.906
175.70  1293.597  701.674  701.674    0.000   148.421 1199.303 1178.899   20.404     0.000  440.939  381.222   59.717
175.80  1247.592  769.951  769.951    0.000   104.921 1159.609 1146.597   13.012     0.000  410.477  330.553   79.923
175.90  1207.618  735.725  735.725    0.000    81.972 1198.225 1189.017    9.208     0.000  503.772  444.055   59.717
176.00  1266.342  720.972  720.972    0.000   115.390 1149.152 1136.356   12.797     0.000  551.726  472.103   79.623
176.10  1242.448  762.122  762.122    0.000    18.158 1063.207 1057.759    5.448     0.000  293.555  182.770  110.786
176.20  1304.647  736.403  736.403    0.000   109.898  998.831  987.678   11.153     0.000  557.457  557.457    0.000
176.30  1320.416  678.025  678.025    0.000    82.664 1018.113 1007.218   10.895     0.000  476.325  476.325    0.000
176.40  1264.074  741.540  741.540    0.000    78.081 1061.780 1056.333    5.448     0.000  293.656  293.656    0.000
176.50  1234.685  755.967  755.967    0.000    74.968 1026.803 1024.987    1.816     0.000  262.792  262.792    0.000
176.60  1236.205  719.624  719.624    0.000    78.081 1080.587 1075.139    5.448     0.000  293.656  293.656    0.000
176.70  1251.617  738.525  738.525    0.000    34.888 1134.801 1134.801    0.000     0.000  293.153  293.153    0.000
176.80  1143.443  779.100  779.100    0.000   102.070 1209.854 1196.843   13.012     0.000  521.163  441.540   79.623
176.90  1207.677  810.048  810.048    0.000   157.459 1167.054 1146.994   20.060     0.000  511.814  422.238   89.575
177.00  1307.931  719.413  719.413    0.000    69.260 1198.878 1193.387    5.490     0.000  523.779  454.109   69.670
177.10  1337.065  667.008  667.008    0.000   153.568 1144.572 1142.756    1.816     0.000  554.438  534.532   19.906
177.20  1286.765  714.793  714.793    0.000   169.685 1132.855 1123.733    9.122     0.000  481.956  412.286   69.670
177.30  1274.197  740.146  740.146    0.000   112.969 1209.031 1192.301   16.729     0.000  623.505  444.153  179.352
177.40  1282.264  720.823  720.823    0.000   114.398 1146.862 1121.140   25.723     0.000  403.539  323.916   79.623
177.50  1331.677  710.216  710.216    0.000   147.688 1137.915 1117.769   20.146     0.000  452.500  272.746  179.754
177.60  1266.011  709.259  709.259    0.000   135.150 1064.804 1062.988    1.816     0.000  573.339  443.953  129.387
177.70  1193.458  745.991  745.991    0.000   168.873 1109.594 1109.594    0.000     0.000  521.866  372.573  149.292
177.80  1178.821  770.114  770.114    0.000   108.993 1059.229 1059.229    0.000     0.000  471.700  402.030   69.670
177.90  1234.311  741.259  741.259    0.000   166.971 1004.796 1002.980    1.816     0.000  472.504  392.881   79.623
178.00  1187.847  757.991  757.991    0.000   158.238 1021.874 1021.874    0.000     0.000  521.364  511.411    9.953
178.10  1255.203  705.250  705.250    0.000   169.478 1074.965 1071.333    3.632     0.000  522.069  362.824  159.245
178.20  1246.708  747.959  747.959    0.000   120.362 1075.009 1073.150    1.859     0.000  482.559  333.267  149.292
178.30  1290.774  705.241  705.241    0.000    94.424 1180.152 1180.152    0.000     0.000  532.524  353.172  179.352
178.40  1320.599  689.871  689.871    0.000    49.286 1209.849 1165.796   44.053     0.000  460.741  231.826  228.915
178.50  1365.856  673.490  673.490    0.000    68.051 1151.875 1081.057   70.818     0.000  582.186  212.425  369.760
178.60  1366.022  710.505  710.505    0.000    60.700 1174.793 1156.463   18.330     0.000  491.606  232.632  258.974
178.70  1398.769  654.065  654.065    0.000    69.521 1082.704 1030.045   52.659     0.000  532.523  232.935  299.588
178.80  1324.130  676.715  676.715    0.000    27.411 1172.929 1136.613   36.317     0.000  502.663  252.738  249.925
178.90  1370.355  664.180  664.180    0.000    25.465 1308.158 1252.996   55.163     0.000  501.557  191.916  309.641
179.00  1382.813  614.339  614.339    0.000    45.396 1195.026 1191.395    3.632     0.000  663.016  384.136  278.880
179.10  1394.956  681.419  681.419    0.000   115.562 1171.455 1154.725   16.729     0.000  411.581  282.194  129.387
179.20  1367.549  668.255  668.255    0.000   146.431 1160.998 1131.257   29.741     0.000  672.869  443.452  229.417
179.30  1374.509  688.013  688.013    0.000   122.005 1189.840 1186.123    3.718     0.000  531.419  292.350  239.069
179.40  1392.501  732.937  732.937    0.000    69.002 1213.098 1207.651    5.448     0.000  581.885  372.474  209.411
179.50  1229.406  750.202  750.202    0.000    70.818 1199.047 1197.231    1.816     0.000  370.665  171.609  199.056
179.60  1293.595  705.837  705.837    0.000    70.904 1209.162 1205.487    3.675     0.000  522.772  413.291  109.481
179.70  1290.206  767.133  767.133    0.000   173.665 1152.309 1141.156   11.153     0.000  662.613  433.498  229.115
179.80  1280.872  745.986  745.986    0.000   157.581 1279.242 1279.242    0.000     0.000  543.078  413.190  129.888
179.90  1292.619  755.212  755.212    0.000   136.447 1107.952 1107.952    0.000     0.000  450.689  311.350  139.339
180.00  1281.035  738.937  738.937    0.000   104.195 1138.387 1138.387    0.000     0.000  482.256  362.822  119.434
180.10  1267.871  763.821  763.821    0.000   130.741 1169.818 1169.818    0.000     0.000  591.134  352.267  238.868
180.20  1320.746  761.443  761.443    0.000    78.686 1193.471 1188.024    5.448     0.000  481.956  262.994  218.962
180.30  1274.235  713.314  713.314    0.000   131.772 1192.346 1185.082    7.263     0.000  371.671  172.213  199.458
180.40  1301.298  713.147  713.147    0.000    45.396 1304.962 1299.515    5.448     0.000  451.693  262.590  189.104
180.50  1228.443  717.716  717.716    0.000    93.773 1214.784 1214.784    0.000     0.000  520.660  361.415  159.245
180.60  1252.169  745.826  745.826    0.000    18.330 1219.542 1219.542    0.000     0.000  522.974  353.374  169.600
180.70  1284.444  716.082  716.082    0.000    23.778 1250.843 1250.843    0.000     0.000  544.287  364.734  179.553
180.80  1266.120  739.248  739.248    0.000    87.677 1121.527 1121.527    0.000     0.000  322.508  222.277  100.232
180.90  1274.724  739.003  739.003    0.000    96.626 1226.150 1226.150    0.000     0.000  493.717  333.869  159.848
181.00  1247.712  776.488  776.488    0.000   116.687 1221.524 1212.230    9.294     0.000  573.943  484.368   89.575
181.10  1259.750  791.284  791.284    0.000   165.236 1203.842 1201.983    1.859     0.000  634.161  414.194  219.967
181.20  1211.184  734.866  734.866    0.000   100.131 1215.475 1215.475    0.000     0.000  582.588  572.635    9.953
181.30  1226.619  772.776  772.776    0.000   109.769 1201.036 1191.742    9.294     0.000  553.837  504.073   49.764
181.40  1163.310  808.692  808.692    0.000   126.284 1264.720 1264.720    0.000     0.000  634.162  484.870  149.292
181.50  1192.451  813.784  813.784    0.000   192.687 1189.616 1185.898    3.718     0.000  705.239  565.598  139.641
181.60  1209.537  824.516  824.516    0.000   183.659 1246.259 1226.284   19.974     0.000  604.607  505.079   99.528
181.70  1243.914  767.003  767.003    0.000   166.789 1220.528 1211.234    9.294     0.000  574.042  494.419   79.622
181.80  1288.520  781.688  781.688    0.000   126.668 1205.398 1192.386   13.012     0.000  545.996  505.983   40.012
181.90  1298.592  779.973  779.973    0.000   155.378 1240.420 1238.562    1.859     0.000  574.345  435.005  139.339
182.00  1297.892  760.025  760.025    0.000    93.254 1222.303 1214.867    7.435     0.000  542.073  432.592  109.481
182.10  1313.777  721.268  721.268    0.000    88.149 1253.952 1253.952    0.000     0.000  582.085  552.227   29.858
182.20  1314.656  781.283  781.283    0.000   124.638 1172.155 1168.437    3.718     0.000  464.866  424.854   40.012
182.30  1262.354  736.037  736.037    0.000   179.714 1240.763 1235.186    5.576     0.000  585.002  514.930   70.071
182.40  1283.591  744.977  744.977    0.000    86.161 1313.003 1309.286    3.718     0.000  594.550  444.756  149.794
182.50  1274.601  738.965  738.965    0.000    76.739 1244.573 1244.573    0.000     0.000  614.259  455.014  159.245
182.60  1268.718  753.988  753.988    0.000   102.719 1240.847 1237.042    3.805     0.000  622.901  543.279   79.622
182.70  1265.242  790.894  790.894    0.000   164.590 1280.541 1269.389   11.153     0.000  665.025  455.011  210.014
182.80  1265.735  776.271  776.271    0.000   117.246 1230.860 1214.130   16.729     0.000  634.462  414.496  219.965
182.90  1179.773  723.211  723.211    0.000    74.449 1255.035 1247.772    7.263     0.000  402.131  262.590  139.540
183.00  1242.751  728.416  728.416    0.000    19.974 1178.208 1178.208    0.000     0.000  283.603  283.603    0.000
183.10  1233.969  704.091  704.091    0.000    62.556 1182.055 1182.055    0.000     0.000  425.153  374.484   50.669
183.20  1187.927  737.185  737.185    0.000    48.072 1219.449 1200.861   18.588     0.000  435.307  404.946   30.361
183.30  1268.220  734.905  734.905    0.000    68.522 1241.846 1232.552    9.294     0.000  354.378  344.224   10.154
183.40  1218.322  732.694  732.694    0.000    31.471 1168.132 1166.273    1.859     0.000  324.017  324.017    0.000
183.50  1213.379  756.728  756.728    0.000    34.974 1300.813 1274.790   26.023     0.000  344.728  304.112   40.616
183.60  1196.190  777.320  777.320    0.000    40.422 1217.719 1195.413   22.306     0.000  567.106  425.354  141.751
183.70  1249.787  795.785  795.785    0.000    22.263 1287.326 1261.346   25.981     0.000  404.845  344.023   60.823
183.80  1282.331  770.371  770.371    0.000    35.017 1295.843 1282.831   13.012     0.000  404.543  202.171  202.372
183.90  1222.844  790.041  790.041    0.000    64.586 1287.369 1268.781   18.588     0.000  343.620  293.152   50.467
184.00  1246.881  754.130  754.130    0.000    42.324 1238.690 1238.690    0.000     0.000  425.254  384.638   40.616
184.10  1230.684  769.749  769.749    0.000    42.370 1202.805 1195.542    7.263     0.000  252.638  252.638    0.000
184.20  1227.532  791.497  791.497    0.000    72.194 1199.042 1189.748    9.294     0.000  394.792  394.792    0.000
184.30  1285.092  749.509  749.509    0.000    35.275 1372.196 1366.619    5.577     0.000  405.954  405.954    0.000
184.40  1241.126  810.503  810.503    0.000    29.612 1255.463 1255.463    0.000     0.000  404.946  404.946    0.000
184.50  1279.438  733.853  733.853    0.000    33.201 1260.567 1260.567    0.000     0.000  364.431  364.431    0.000
184.60  1300.335  698.406  698.406    0.000    95.671 1304.880 1303.021    1.859     0.000  534.032  524.079    9.953
184.70  1249.870  725.971  725.971    0.000   184.437 1225.418 1225.418    0.000     0.000  634.865  605.007   29.858
184.80  1310.064  714.359  714.359    0.000    90.272 1203.714 1203.714    0.000     0.000  333.467  333.467    0.000
184.90  1219.565  725.085  725.085    0.000    40.679 1258.229 1258.229    0.000     0.000  323.916  323.916    0.000
185.00  1267.639  672.112  672.112    0.000    71.724 1171.547 1171.547    0.000     0.000  404.342  404.342    0.000
185.10  1327.960  753.280  753.280    0.000     1.859 1152.433 1120.833   31.600     0.000  273.550   60.621  212.929
185.20  1369.130  703.435  703.435    0.000     5.576 1171.413 1156.543   14.871     0.000  253.142  161.958   91.183
185.30  1333.308  734.695  734.695    0.000    34.759 1109.678 1109.678    0.000     0.000  131.497   10.053  121.443
185.40  1395.008  725.869  725.869    0.000    34.630 1234.829 1212.780   22.049     0.000  321.504   40.616  280.889
185.50  1393.057  719.778  719.778    0.000    81.968 1249.882 1249.882    0.000     0.000  395.497  162.361  233.136
185.60  1354.640  727.725  727.725    0.000   152.876 1258.744 1258.744    0.000     0.000  283.102  233.338   49.764
185.70  1544.901  710.567  710.567    0.000    18.591 1263.287 1164.280   99.006     0.000  404.142    0.000  404.142
185.80  1479.480  738.283  738.283    0.000    33.331 1218.933 1114.264  104.669     0.000  425.154   71.077  354.077
185.90  1576.039  660.656  660.289    0.366     1.902 1340.372 1086.682  253.690     0.000  515.936   40.414  475.522
186.00  1640.690  572.574  572.574    0.000    56.894 1289.530 1272.713   16.817     0.000  263.498  111.693  151.805
186.10  1632.709  573.232  573.232    0.000    62.859 1225.072 1225.072    0.000     0.000  323.716  142.154  181.561
186.20  1616.511  669.092  669.092    0.000    79.421 1231.684 1229.868    1.816     0.000  405.753  101.539  304.214
186.30  1654.554  641.103  641.103    0.000    85.385 1232.114 1232.114    0.000     0.000  343.824  111.693  232.131
186.40  1542.227  619.964  619.964    0.000    47.471 1250.101 1248.199    1.902     0.000  344.426  152.207  192.219
186.50  1511.409  673.311  673.311    0.000    83.269 1285.288 1262.634   22.655     0.000  232.431  101.539  130.892
186.60  1475.833  643.325  643.325    0.000    59.231 1250.664 1175.523   75.141     0.000  242.887   50.769  192.117
186.70  1479.606  665.193  665.193    0.000    50.844 1167.389 1118.275   49.114     0.000  212.728  121.746   90.982
186.80  1459.355  741.192  741.192    0.000    55.167 1229.568 1180.412   49.156     0.000  201.568   40.616  160.952
186.90  1435.839  648.027  648.027    0.000    77.216 1095.716 1095.716    0.000     0.000  232.834  111.693  121.141
187.00  1331.576  720.197  720.197    0.000    19.974 1245.130 1084.002  161.128     0.000  434.003    0.000  434.003
187.10  1325.565  699.760  699.760    0.000    59.527 1287.922 1144.353  143.569     0.000  343.019   81.231  261.788
187.20  1357.947  699.506  699.506    0.000    27.539 1317.063 1148.204  168.859     0.000  475.620    0.000  475.620
187.30  1451.614  709.712  709.712    0.000    38.651 1402.024 1218.240  183.784     0.000  313.865    0.000  313.865
187.40  1378.223  759.668  759.668    0.000   106.354 1252.961 1106.747  146.214     0.000  353.777  101.539  252.238
187.50  1081.030  847.160  847.160    0.000   110.068 1215.373 1101.323  114.050     0.000  520.963  221.174  299.789
187.60  1774.362  596.039  596.039    0.000   267.746 1436.100 1270.991  165.109     0.000  760.536  232.534  528.002
187.70  1907.589  483.848  483.848    0.000   385.985 1389.015 1364.458   24.557     0.000  962.001  628.535  333.466
187.80  1845.774  478.334  478.334    0.000   366.795 1176.264 1139.688   36.576     0.000  873.234  751.387  121.847
187.90  1792.143  510.359  510.359    0.000   449.797 1094.678 1094.678    0.000     0.000  770.285  669.251  101.035
188.00  1919.557  483.206  483.206    0.000   399.602 1256.636 1254.820    1.816     0.000  801.250  598.777  202.473
188.10  1877.776  627.891  627.891    0.000   508.080 1217.726 1184.912   32.814     0.000  760.737  709.967   50.769
188.20  1788.712  552.068  552.068    0.000   405.915 1201.859 1183.486   18.373     0.000  739.723  638.990  100.732
188.30  1835.817  518.788  518.788    0.000   446.728 1223.473 1159.146   64.328     0.000  789.990  517.044  272.946
188.40  1828.663  559.309  559.309    0.000   440.719 1145.440 1138.177    7.263     0.000  780.037  648.641  131.396
188.50  1816.653  521.484  521.484    0.000   476.819 1302.072 1240.683   61.389     0.000  932.346  820.956  111.390
188.60  2002.869  471.425  471.425    0.000   486.846 1313.491 1289.542   23.950     0.000  892.334  852.020   40.313
188.70  1865.733  519.938  519.938    0.000   517.760 1238.003 1206.574   31.429     0.000  789.888  729.570   60.319
188.80  1901.620  443.588  443.588    0.000   471.414 1233.592 1121.444  112.147     0.000  769.482  699.009   70.472
188.90  1874.624  473.966  473.783    0.183   520.223 1329.398 1236.145   93.254     0.000  971.150  860.163  110.987
189.00  1870.622  441.843  441.843    0.000   504.966 1329.616 1265.243   64.373     0.000  932.044  841.465   90.579
189.10  1853.410  467.675  467.675    0.000   515.592 1340.294 1294.339   45.955     0.000  871.926  811.204   60.722
189.20  1929.647  473.881  473.881    0.000   505.222 1268.270 1268.270    0.000     0.000  810.601  739.625   70.976
189.30  1893.773  449.225  449.225    0.000   417.156 1230.912 1219.845   11.067     0.000  821.257  811.204   10.053
189.40  1899.671  469.267  469.267    0.000   384.950 1247.341 1221.317   26.023     0.000  720.423  679.908   40.515
189.50  1927.318  486.416  486.416    0.000   407.085 1199.266 1197.450    1.816     0.000  820.451  770.085   50.366
189.60  1945.963  450.980  450.980    0.000   447.031 1280.719 1271.640    9.079     0.000  780.842  720.423   60.419
189.70  1804.084  492.745  492.745    0.000   375.352 1290.923 1265.501   25.422     0.000  780.844  770.690   10.154
189.80  1787.303  493.757  493.757    0.000   297.188 1299.311 1292.047    7.263     0.000  699.512  648.843   50.669
189.90  1763.641  472.268  472.268    0.000   359.526 1251.102 1249.286    1.816     0.000  760.132  719.919   40.212
190.00  1824.203  507.519  507.519    0.000   361.037 1251.364 1251.364    0.000     0.000  699.912  639.291   60.621
190.10  1750.093  490.181  490.181    0.000   249.414 1328.537 1328.537    0.000     0.000  790.997  720.121   70.876
190.20  1827.312  484.449  484.449    0.000   352.953 1357.542 1353.910    3.632     0.000  780.240  688.855   91.385
190.30  1836.642  516.376  516.376    0.000   449.754 1188.539 1182.963    5.576     0.000  718.713  566.506  152.207
190.40  1838.316  518.590  518.590    0.000   422.565 1195.763 1183.009   12.754     0.000  710.571  649.647   60.923
190.50  1771.041  507.891  507.891    0.000   418.068 1224.945 1200.950   23.994     0.000  689.861  598.476   91.385
190.60  1700.928  530.164  530.164    0.000   391.128 1173.629 1158.886   14.743     0.000  629.541  578.771   50.769
190.70  1682.625  585.038  585.038    0.000   419.015 1262.944 1231.946   30.998     0.000  647.938  506.086  141.852
190.80  1654.460  557.777  557.777    0.000   351.831 1253.566 1246.303    7.263     0.000  790.795  700.015   90.780
190.90  1678.359  592.139  592.139    0.000   362.118 1221.445 1221.445    0.000     0.000  791.298  619.186  172.112
191.00  1794.297  539.479  539.479    0.000   380.750 1179.291 1179.291    0.000     0.000  657.890  607.523   50.366
191.10  1811.494  557.668  557.668    0.000   404.228 1250.197 1241.117    9.079     0.000  851.718  791.097   60.621
191.20  1789.438  509.467  509.467    0.000   309.767 1274.015 1274.015    0.000     0.000  679.002  598.275   80.727
191.30  1807.128  574.241  574.241    0.000   351.359 1254.651 1251.020    3.632     0.000  648.641  455.919  192.722
191.40  1815.354  541.254  541.254    0.000   396.743 1181.455 1165.112   16.343     0.000  637.481  546.801   90.679
191.50  1880.929  485.660  485.660    0.000   374.785 1235.144 1235.144    0.000     0.000  679.504  588.522   90.982
191.60  1855.212  492.773  492.773    0.000   345.861 1221.142 1221.142    0.000     0.000  668.848  588.121   80.727
191.70  1836.563  510.239  510.239    0.000   366.530 1160.830 1160.830    0.000     0.000  719.215  648.642   70.573
191.80  1738.057  498.678  498.678    0.000   358.055 1160.442 1160.442    0.000     0.000  698.908  628.032   70.876
191.90  1807.774  505.442  505.442    0.000   411.754 1082.616 1080.801    1.816     0.000  739.825  679.002   60.823
192.00  1861.007  507.849  507.849    0.000   338.865 1282.708 1282.708    0.000     0.000  781.246  730.476   50.769
192.10  1723.132  556.342  556.342    0.000   379.758 1228.318 1228.318    0.000     0.000  697.901  627.529   70.372
192.20  1836.816  513.252  513.252    0.000   392.256 1208.038 1208.038    0.000     0.000  801.350  720.522   80.828
192.30  1822.898  600.131  600.131    0.000   466.008 1333.418 1322.523   10.895     0.000  861.168  800.749   60.419
192.40  1790.978  602.742  602.742    0.000   378.026 1401.728 1398.096    3.632     0.000  739.823  639.090  100.733
192.50  1713.789  698.332  698.332    0.000   388.414 1247.510 1247.510    0.000     0.000  822.062  690.062  132.000
192.60  1767.887  638.516  638.516    0.000   307.782 1269.736 1269.736    0.000     0.000  690.062  537.753  152.308
192.70  1828.504  670.351  670.351    0.000   368.570 1242.368 1242.368    0.000     0.000  903.494  781.648  121.847
192.80  1813.391  656.568  656.568    0.000   379.507 1303.155 1283.008   20.147     0.000  852.524  730.677  121.847
192.90  1794.288  664.492  664.492    0.000   352.529 1373.879 1337.562   36.317     0.000  811.807  720.422   91.385
193.00  1770.646  667.109  667.109    0.000   329.788 1354.340 1330.734   23.606     0.000  822.263  700.417  121.847
193.10  1839.208  570.266  570.266    0.000   437.179 1257.502 1242.975   14.527     0.000  851.921  719.920  132.000
193.20  1907.318  573.989  573.989    0.000   479.636 1275.834 1250.412   25.422     0.000  892.938  771.092  121.847
193.30  1815.703  555.862  555.862    0.000   391.913 1371.940 1342.800   29.140     0.000  923.199  801.352  121.847
193.40  1729.193  571.552  571.552    0.000   314.394 1289.884 1289.884    0.000     0.000  964.015  811.707  152.308
193.50  1794.747  540.093  540.093    0.000   285.906 1434.373 1418.030   16.343     0.000  771.293  669.754  101.539
193.60  1814.981  549.616  549.616    0.000   373.191 1290.793 1281.714    9.079     0.000  963.412  811.104  152.308
193.70  1789.126  540.373  540.373    0.000   364.805 1324.557 1313.229   11.327     0.000 1065.353  892.737  172.616
193.80  1817.402  574.443  574.443    0.000   463.469 1213.880 1192.090   21.790     0.000  902.489  750.181  152.308
193.90  1785.934  515.485  515.485    0.000   373.584 1248.640 1241.377    7.263     0.000  933.152  801.151  132.000
194.00  1784.072  550.096  550.096    0.000   384.437 1274.319 1255.728   18.591     0.000  841.968  608.429  233.539
194.10  1790.009  545.177  545.177    0.000   359.572 1327.932 1326.030    1.902     0.000 1004.530  750.784  253.746
194.20  1740.004  610.470  610.470    0.000   380.156 1227.497 1223.865    3.632     0.000  771.293  679.908   91.385
194.30  1796.999  561.769  561.769    0.000   399.912 1270.168 1266.536    3.632     0.000  982.916  820.454  162.462
194.40  1767.549  582.306  582.306    0.000   420.315 1227.973 1227.973    0.000     0.000  851.317  729.471  121.847
194.50  1769.473  588.789  588.789    0.000   501.164 1265.282 1243.491   21.790     0.000  963.110  760.234  202.876
194.60  1672.827  622.187  622.187    0.000   388.025 1246.862 1246.862    0.000     0.000  902.489  719.719  182.770
194.70  1703.110  587.948  587.948    0.000   491.219 1216.086 1214.270    1.816     0.000  842.772  629.541  213.231
194.80  1689.081  571.945  571.945    0.000   458.192 1188.543 1188.543    0.000     0.000  891.933  709.163  182.770
194.90  1827.084  576.649  576.649    0.000   493.553 1211.329 1211.329    0.000     0.000  952.854  699.511  253.343
195.00  1707.587  552.093  552.093    0.000   410.758 1251.146 1238.435   12.711     0.000  779.937  638.387  141.550
195.10  1690.262  591.890  591.890    0.000   410.590 1164.808 1164.808    0.000     0.000  750.985  649.446  101.539
195.20  1757.471  574.054  574.054    0.000   407.174 1261.655 1261.655    0.000     0.000  913.045  771.494  141.551
195.30  1560.310  683.397  683.397    0.000   371.677 1288.587 1288.587    0.000     0.000  779.938  658.193  121.746
195.40  1617.253  628.078  628.078    0.000   433.936 1222.914 1222.914    0.000     0.000  933.353  791.198  142.154
195.50  1561.827  676.256  676.256    0.000   354.258 1235.062 1235.062    0.000     0.000  832.417  690.263  142.154
195.60  1621.974  651.905  651.905    0.000   377.994 1213.273 1213.273    0.000     0.000  933.353  841.968   91.385
195.70  1727.984  672.709  672.709    0.000   454.904 1374.580 1363.685   10.895     0.000  963.513  811.305  152.207
195.80  1702.592  616.704  616.704    0.000   477.430 1221.227 1221.227    0.000     0.000 1005.234  852.926  152.308
195.90  1636.408  575.872  575.872    0.000   442.887 1226.115 1226.115    0.000     0.000 1076.311  903.695  172.616
196.00  1724.587  604.065  604.065    0.000   473.280 1349.893 1349.893    0.000     0.000 1015.287  812.310  202.977
196.10  1686.818  614.316  614.316    0.000   438.694 1261.997 1260.181    1.816     0.000  974.571  873.033  101.539
196.20  1773.377  550.930  550.930    0.000   318.849 1297.970 1297.970    0.000     0.000  903.695  771.695  132.000
196.30  1700.628  549.389  549.389    0.000   352.357 1321.184 1317.552    3.632     0.000 1025.542  883.388  142.154
196.40  1674.905  599.090  599.090    0.000   353.912 1294.598 1294.598    0.000     0.000 1045.648  903.494  142.154
196.50  1690.992  613.170  613.170    0.000   416.903 1326.029 1326.029    0.000     0.000 1035.495  852.725  182.770
196.60  1627.937  587.609  587.609    0.000   339.473 1327.451 1327.451    0.000     0.000  883.086  730.778  152.308
196.70  1644.324  545.208  545.208    0.000   290.443 1428.837 1428.837    0.000     0.000  954.264  710.571  243.693
196.80  1583.207  586.956  586.956    0.000   341.503 1311.546 1311.546    0.000     0.000  973.968  699.813  274.155
196.90  1613.710  591.326  591.326    0.000   330.565 1342.673 1342.673    0.000     0.000 1187.200  892.737  294.462
197.00  1635.820  547.613  547.613    0.000   330.135 1384.998 1384.998    0.000     0.000 1014.785  598.476  416.309
197.10  1565.588  621.743  621.743    0.000   328.786 1311.374 1305.926    5.448     0.000  933.051  587.819  345.232
197.20  1575.734  636.661  636.661    0.000   367.788 1285.002 1285.002    0.000     0.000  922.998  547.304  375.693
197.30  1652.989  622.289  622.289    0.000   359.916 1280.415 1280.415    0.000     0.000 1003.827  678.903  324.924
197.40  1850.020  486.630  486.630    0.000   451.660 1325.028 1321.396    3.632     0.000 1003.625  679.505  324.120
197.50  1822.481  559.875  559.875    0.000   451.659 1304.229 1304.229    0.000     0.000  882.583  618.783  263.800
197.60  1844.265  570.498  570.498    0.000   418.798 1303.277 1303.277    0.000     0.000  974.068  770.990  203.078
197.70  1804.370  452.555  452.555    0.000   362.078 1258.799 1258.799    0.000     0.000 1014.482  903.092  111.390
197.80  1866.057  463.159  463.159    0.000   372.883 1321.868 1321.868    0.000     0.000  902.890  872.730   30.159
197.90  1841.976  501.624  501.624    0.000   411.413 1313.394 1313.394    0.000     0.000  974.269  974.269    0.000
198.00  1739.901  436.019  436.019    0.000   357.923 1202.152 1202.152    0.000     0.000  871.219  841.060   30.159
198.10  1792.534  503.979  503.979    0.000   344.313 1370.677 1370.677    0.000     0.000  862.375  750.682  111.693
198.20  1780.285  481.918  481.918    0.000   285.212 1305.872 1305.872    0.000     0.000  821.861  821.861    0.000
198.30  1794.791  522.909  522.909    0.000   332.553 1362.812 1362.812    0.000     0.000  964.015  964.015    0.000
198.40  1919.627  409.114  409.114    0.000   467.787 1235.886 1235.886    0.000     0.000  964.014  680.109  283.905
198.50  1822.279  496.549  496.549    0.000   445.306 1225.636 1225.636    0.000     0.000  923.500  629.340  294.160
198.60  1787.825  506.331  506.331    0.000   386.425 1250.458 1250.458    0.000     0.000  781.044  781.044    0.000
198.70  1865.053  504.297  504.297    0.000   349.330 1215.607 1215.607    0.000     0.000  792.003  609.233  182.770
198.80  1805.841  496.339  496.339    0.000   411.890 1239.862 1239.862    0.000     0.000  932.951  628.535  304.415
198.90  1808.495  501.660  501.660    0.000   400.039 1176.957 1176.957    0.000     0.000  730.878  609.233  121.645
199.00  1768.798  526.155  526.155    0.000   414.312 1234.630 1234.630    0.000     0.000  862.074  649.446  212.628
199.10  1764.852  552.600  552.600    0.000   379.542 1193.641 1193.641    0.000     0.000  771.092  618.784  152.308
199.20  1810.739  445.143  445.143    0.000   453.134 1092.954 1092.954    0.000     0.000  720.926  649.848   71.077
199.30  1830.529  496.391  496.391    0.000   352.744 1225.378 1225.378    0.000     0.000  801.553  507.091  294.463
199.40  1790.925  467.936  467.936    0.000   368.525 1156.723 1156.723    0.000     0.000  842.772  426.463  416.309
199.50  1745.115  489.357  489.357    0.000   392.563 1273.627 1273.627    0.000     0.000 1054.696  729.772  324.924
199.60  1793.496  483.984  483.984    0.000   316.337 1303.808 1303.808    0.000     0.000  821.861  466.676  355.184
199.70  1899.834  550.013  550.013    0.000   396.886 1331.646 1331.646    0.000     0.000  870.821  860.667   10.154
199.80  1688.772  507.097  507.097    0.000   419.019 1030.955 1030.955    0.000     0.000  738.619  688.654   49.965
199.90  1620.242  553.025  553.025    0.000   319.067 1118.979 1118.979    0.000     0.000  637.684  627.731    9.953
200.00  1691.536  604.133  604.133    0.000   342.327 1097.057 1097.057    0.000     0.000  841.767  801.151   40.616
200.10  1585.589  571.977  571.977    0.000   350.537 1132.030 1132.030    0.000     0.000  719.216  679.204   40.012
200.20  1785.092  483.114  483.114    0.000   358.839 1080.110 1080.110    0.000     0.000  618.582  517.848  100.734
200.30  1749.790  465.750  465.750    0.000   371.591 1089.490 1089.490    0.000     0.000  557.156  466.777   90.380
200.40  1635.990  512.955  512.955    0.000   379.459 1022.001 1022.001    0.000     0.000  486.381  396.001   90.380
200.50  1653.646  513.993  513.993    0.000   312.272 1056.249 1056.249    0.000     0.000  648.641  598.877   49.764
200.60  1658.531  479.632  479.632    0.000   331.817 1111.799 1111.799    0.000     0.000  496.736  446.771   49.965
200.70  1723.194  538.832  538.832    0.000   362.727 1129.182 1129.182    0.000     0.000  740.027  639.493  100.534
200.80  1768.851  498.949  498.949    0.000   382.912 1072.416 1072.416    0.000     0.000  517.044  466.877   50.166
200.90  1761.743  603.996  603.996    0.000   397.012 1105.445 1105.445    0.000     0.000  669.754  639.493   30.260
201.00  1772.297  573.053  573.053    0.000   410.286 1060.613 1060.613    0.000     0.000  710.168  700.015   10.154
201.10  1690.163  574.609  574.609    0.000   341.981 1072.290 1072.290    0.000     0.000  659.600  538.156  121.444
201.20  1604.279  626.494  626.494    0.000   410.720 1025.597 1025.597    0.000     0.000  588.925  558.463   30.462
201.30  1711.169  490.231  490.231    0.000   321.915 1046.257 1046.257    0.000     0.000  567.812  567.812    0.000
201.40  1940.644  429.297  429.297    0.000   491.908 1009.555 1009.555    0.000     0.000  830.001  830.001    0.000
201.50  1773.958  498.813  498.813    0.000   469.431 1008.170 1008.170    0.000     0.000  647.536  647.536    0.000
201.60  1671.331  467.123  467.123    0.000   250.627 1048.456 1048.456    0.000     0.000  528.002  528.002    0.000
201.70  1704.873  433.655  433.655    0.000   305.916 1100.637 1100.637    0.000     0.000  812.210  812.210    0.000
201.80  1710.929  442.934  442.934    0.000   298.004 1085.549 1085.549    0.000     0.000  730.878  558.463  172.414
201.90  1734.158  380.911  380.911    0.000   290.271 1086.584 1086.584    0.000     0.000  730.878  730.878    0.000
202.00  1601.126  385.967  385.967    0.000   271.247  962.332  962.332    0.000     0.000  751.286  710.671   40.616
202.10  1672.994  358.642  358.642    0.000   309.379 1117.368 1117.368    0.000     0.000  873.133  873.133    0.000
202.20  1751.105  288.510  288.510    0.000   293.427  992.130  992.130    0.000     0.000  619.387  619.387    0.000
202.30  1741.202  295.405  295.405    0.000   263.160 1005.180 1005.180    0.000     0.000  609.132  609.132    0.000
202.40  1737.009  348.678  348.678    0.000   240.856 1128.448 1128.448    0.000    10.154  974.772  974.772    0.000
202.50  1723.871  277.444  277.444    0.000   236.266  967.878  967.878    0.000     0.000  751.085  700.417   50.669
202.60  1659.905  303.050  303.050    0.000   277.001 1021.653 1021.653    0.000     0.000  812.210  771.594   40.616
202.70  1760.464  305.278  305.278    0.000   248.115 1048.629 1048.629    0.000     0.000  873.234  863.080   10.154
202.80  1757.271  318.869  318.869    0.000   352.184 1135.266 1135.266    0.000     0.000  994.476  984.322   10.154
202.90  1673.654  346.537  346.537    0.000   318.720 1054.253 1054.253    0.000     0.000  893.441  822.363   71.077
203.00  1827.734  365.527  365.527    0.000   295.068 1162.160 1162.160    0.000     0.000  903.695  792.003  111.693
203.10  1830.238  377.708  377.708    0.000   297.880  980.234  980.234    0.000     0.000  761.339  761.339    0.000
203.20  1885.331  374.886  374.886    0.000   313.787 1089.187 1089.187    0.000     0.000  802.056  731.079   70.976
203.30  1829.593  407.275  407.275    0.000   254.213 1200.119 1200.119    0.000     0.000  649.647  537.955  111.693
203.40  1824.791  324.187  324.187    0.000   187.635 1096.925 1096.925    0.000     0.000  517.848  436.617   81.231
203.50  1873.476  413.950  413.950    0.000   323.168 1163.111 1163.111    0.000     0.000  791.801  659.901  131.900
203.60  1859.259  403.996  403.996    0.000   317.075 1158.310 1158.310    0.000     0.000  649.848  588.925   60.923
203.70  1791.826  377.376  377.376    0.000   298.526 1104.699 1104.699    0.000     0.000  730.878  619.286  111.592
203.80  1610.862  498.073  498.073    0.000   200.730 1142.411 1142.411    0.000     0.000  609.233  162.462  446.771
203.90  1646.170  537.846  537.846    0.000   244.093 1163.845 1163.845    0.000     0.000  659.901  274.155  385.747
204.00  1659.108  503.786  503.786    0.000   228.272 1144.922 1144.922    0.000     0.000  660.002   91.385  568.617
204.10  1740.652  478.068  478.068    0.000   221.875 1163.205 1163.205    0.000     0.000  588.925  314.770  274.155
204.20  1861.345  405.081  405.081    0.000   320.792 1101.899 1101.899    0.000     0.000  680.310  365.540  314.770
204.30  1884.174  374.829  374.829    0.000   283.261 1134.928 1129.481    5.448     0.000  710.571  405.954  304.616
204.40  1909.108  391.799  391.799    0.000   264.803 1233.590 1213.529   20.061     0.000  822.263  314.770  507.492
204.50  1784.795  487.747  487.747    0.000   249.016 1247.387 1206.836   40.551     0.000  719.818  314.167  405.651
204.60  1757.347  454.183  454.183    0.000   238.773 1232.640 1199.869   32.772     0.000  812.109  223.385  588.724
204.70  1764.608  477.298  477.298    0.000   201.333 1297.055 1297.055    0.000     0.000  730.476  283.705  446.771
204.80  1782.061  449.644  449.644    0.000   211.496 1225.159 1225.159    0.000     0.000  800.648  496.334  304.314
204.90  1713.465  536.649  536.649    0.000   181.666 1303.668 1303.668    0.000     0.000  690.263  466.877  223.385
205.00  1774.333  491.664  491.664    0.000   262.205 1289.139 1289.139    0.000     0.000  923.299  649.245  274.054
205.10  1638.816  520.106  520.106    0.000   238.994 1194.984 1194.984    0.000     0.000  791.198  537.351  253.847
205.20  1694.343  513.285  513.285    0.000   304.619 1175.741 1175.741    0.000     0.000  659.700  507.694  152.006
205.30  1797.302  444.430  444.430    0.000   329.004 1202.025 1202.025    0.000     0.000  588.421  264.001  324.420
205.40  1775.009  399.323  399.323    0.000   238.949 1145.649 1140.201    5.448     0.000  557.659  283.504  274.155
205.50  1884.405  450.422  450.422    0.000   313.659 1235.442 1235.442    0.000     0.000  800.950  587.920  213.030
205.60  1830.102  477.208  477.208    0.000   280.544 1162.034 1162.034    0.000     0.000  649.647  528.002  121.646
205.70  1795.616  396.459  396.459    0.000   205.312 1253.951 1253.951    0.000     0.000  649.647  456.925  192.722
205.80  1725.371  502.563  502.563    0.000   170.468 1262.899 1262.899    0.000     0.000  598.978  497.540  101.438
205.90  1685.441  471.121  471.121    0.000   232.118 1133.242 1118.715   14.527     0.000  416.309  365.540   50.769
206.00  1717.685  491.520  491.520    0.000   348.762 1140.855 1140.855    0.000     0.000  730.074  628.736  101.338
206.10  1647.708  602.733  602.733    0.000   285.387 1298.617 1190.921  107.696     0.000  771.293  395.800  375.493
206.20  1691.586  362.475  362.475    0.000   429.356  925.066  919.619    5.448     0.000  973.866  506.788  467.078
206.30  1719.215  410.856  410.856    0.000   330.567 1127.314 1014.258  113.056     0.000  872.027  192.522  679.506
206.40  1727.594  342.285  342.285    0.000   428.317 1012.575 1010.673    1.902     0.000  964.317  416.309  548.008
206.50  1778.614  402.880  402.880    0.000   362.772 1072.359 1059.043   13.316     0.000  771.594  284.309  487.285
206.60  1744.490  390.389  390.389    0.000   348.855 1145.567 1145.567    0.000     0.000 1014.986  527.600  487.386
206.70  1718.355  421.488  421.488    0.000   381.493 1042.448 1042.448    0.000     0.000  954.465  416.309  538.156
206.80  1867.467  370.475  370.475    0.000   399.990 1218.030 1218.030    0.000     0.000 1033.382  597.369  436.013
206.90  1801.861  369.220  369.220    0.000   386.973 1298.182 1298.182    0.000     0.000 1194.536  719.617  474.918
207.00  1870.214  272.105  272.105    0.000   363.289 1183.099 1183.099    0.000     0.000 1111.095  728.063  383.031
207.10  1874.911  353.795  353.795    0.000   386.375 1271.942 1255.126   16.816     0.000  972.761  537.552  435.208
207.20  1831.539  363.325  363.325    0.000   422.816 1119.110 1119.110    0.000     0.000  911.536  444.961  466.576
207.30  1830.756  431.192  431.192    0.000   317.554 1419.057 1345.474   73.583     0.000 1385.651  715.495  670.156
207.40  1784.977  434.540  434.540    0.000   403.365 1267.390 1166.699  100.690     0.000 1316.581  881.576  435.005
207.50  1895.061  393.570  393.570    0.000   308.943 1225.587 1155.720   69.867     0.000 1074.099  718.713  355.386
207.60  1891.685  397.082  397.082    0.000   337.309 1273.102 1155.678  117.424     0.000 1125.974  628.735  497.238
207.70  1684.629  504.983  504.983    0.000   449.848 1150.833 1150.833    0.000     0.000 1184.081  860.163  323.919
207.80  1656.941  512.565  512.565    0.000   448.811 1158.185 1158.185    0.000     0.000 1053.690  739.925  313.765
207.90  1710.676  436.442  436.442    0.000   431.475 1116.339 1116.339    0.000     0.000 1103.956  485.878  618.078
208.00  1644.193  483.181  483.181    0.000   454.000 1111.015 1092.857   18.158     0.000  952.050  282.598  669.452
208.10  1731.940  459.955  459.955    0.000   304.409 1310.187 1160.862  149.325     0.000 1206.198  404.344  801.854
208.20  1688.890  540.838  540.838    0.000   448.289 1159.443 1088.626   70.818     0.000 1052.183  565.501  486.682
208.30  1639.663  522.814  522.814    0.000   408.299 1100.208 1096.577    3.632     0.000 1003.925  425.255  578.670
208.40  1725.167  496.090  496.090    0.000   381.064 1267.608 1196.272   71.337     0.000  973.062  425.356  547.706
208.50  1646.472  483.773  483.773    0.000   338.045 1138.898 1098.950   39.948     0.000  699.611  334.273  365.339
208.60  1654.097  512.068  512.068    0.000   330.308 1244.824 1099.946  144.877     0.000  811.203  304.112  507.091
208.70  1620.467  532.947  532.947    0.000   282.707 1289.747 1146.382  143.365     0.000  831.511  283.805  547.706
208.80  1595.122  564.518  564.518    0.000   381.709 1223.556 1119.062  104.494     0.000  881.979  263.900  618.079
208.90  1679.898  501.653  501.653    0.000   392.559 1205.789 1174.791   30.998     0.000  942.501  353.978  588.523
209.00  1839.098  407.638  407.638    0.000   495.200 1188.407 1179.328    9.079     0.000 1337.193  748.972  588.221
209.10  1787.763  457.383  457.383    0.000   544.055 1075.741 1075.741    0.000     0.000 1255.360  667.239  588.121
209.20  1793.803  402.459  402.459    0.000   268.916 1296.797 1178.812  117.985     0.000 1277.176  647.837  629.340
209.30  1672.541  395.290  395.290    0.000   433.762 1035.138 1035.138    0.000     0.000 1073.594  404.445  669.149
209.40  1685.152  454.525  454.525    0.000   395.849 1200.335 1159.307   41.027     0.000  953.358  314.066  639.292
209.50  1734.982  436.326  436.326    0.000   446.214 1080.499 1080.499    0.000     0.000 1024.536  507.492  517.044
209.60  1845.661  422.629  422.629    0.000   404.967 1317.112 1277.163   39.948     0.000 1216.454  425.457  790.997
209.70  1773.442  364.830  364.830    0.000   342.066 1150.925 1043.446  107.478     0.000 1053.289  416.108  637.181
209.80  1802.356  419.907  419.907    0.000   332.772 1188.885 1097.186   91.699     0.000 1102.952  485.778  617.174
209.90  1840.807  413.016  413.016    0.000   621.909 1005.745 1005.745    0.000     0.000 1000.707  565.297  435.410
210.00  1922.410  258.534  258.534    0.000   678.427  950.840  945.392    5.448     0.000 1183.981  767.873  416.108
210.10  1759.581  385.594  385.594    0.000   522.910 1063.162 1063.162    0.000     0.000 1173.224 1072.087  101.137
210.20  1670.117  440.214  440.214    0.000   450.926 1077.341 1077.341    0.000     0.000 1052.985  992.263   60.722
210.30  1685.234  434.176  434.176    0.000   556.068  992.726  992.726    0.000     0.000  982.713  394.291  588.422
210.40  1705.472  431.519  431.519    0.000   479.116 1103.499 1103.499    0.000     0.000  922.494  831.109   91.385
210.50  1742.388  389.099  389.099    0.000   539.167  967.914  967.914    0.000     0.000  910.732  769.785  140.948
210.60  1699.638  443.536  443.536    0.000   492.691 1147.598 1025.591  122.007     0.000 1061.733  748.571  313.162
210.70  1775.911  476.057  476.057    0.000   496.060 1177.039 1043.057  133.982     0.000 1306.330  891.127  415.203
210.80  1641.961  442.978  442.978    0.000   447.598  998.871  919.969   78.902     0.000  992.667  546.298  446.368
210.90  1693.658  510.028  510.028    0.000   310.842 1347.814 1265.755   82.059     0.000 1295.270 1042.631  252.640
211.00  1724.715  475.767  475.767    0.000   423.773 1107.387 1045.304   62.083     0.000 1054.394  760.535  293.859
211.10  1734.382  478.094  478.094    0.000   422.782 1156.026 1059.008   97.018     0.000 1053.390  679.707  373.683
211.20  1654.750  406.985  406.985    0.000   434.930  952.350  890.092   62.257     0.000  973.766  679.807  293.960
211.30  1861.850  350.598  350.598    0.000   473.146 1034.536  964.759   69.777     0.000 1054.795  791.097  263.698
211.40  1770.171  359.404  359.404    0.000   476.347 1022.909 1012.014   10.895     0.000 1025.341  741.233  284.108
211.50  1620.381  410.686  410.686    0.000   423.087 1040.455 1000.507   39.949     0.000 1085.056  801.150  283.906
211.60  1711.035  338.522  338.522    0.000   363.596 1156.722 1038.520  118.202     0.000 1124.567  628.233  496.334
211.70  1829.147  366.753  366.753    0.000   473.970 1094.850 1023.687   71.163     0.000 1064.549  658.796  405.753
211.80  1735.306  407.857  407.857    0.000   361.002 1082.099  998.009   84.090     0.000 1114.715  566.808  547.907
211.90  1791.650  398.956  398.956    0.000   296.023 1172.149 1012.097  160.052     0.000 1144.171  525.790  618.381
212.00  1695.214  379.789  379.789    0.000   281.540 1147.514  961.393  186.121     0.000 1033.685  465.269  568.416
212.10  1659.838  349.669  349.669    0.000   244.186 1115.429  936.311  179.117     0.000  933.554  294.060  639.493
212.20  1711.960  422.067  422.067    0.000   313.315 1141.026 1024.945  116.082     0.000 1085.157  476.629  608.528
212.30  1827.347  368.110  368.110    0.000   428.966  981.617  930.774   50.844     0.000 1064.447  496.232  568.215
212.40  1733.109  379.973  379.973    0.000   365.235 1144.995 1053.556   91.439     0.000 1094.506  587.013  507.493
212.50  1737.353  373.475  373.475    0.000   483.699 1024.249  991.564   32.685     0.000 1083.850  617.978  465.872
212.60  1728.172  437.977  437.977    0.000   371.854 1140.335 1140.335    0.000     0.000  943.104  496.334  446.771
212.70  1774.622  369.577  369.577    0.000   360.518 1123.549  997.135  126.414     0.000  983.418  425.155  558.262
212.80  1731.604  416.798  416.798    0.000   382.272 1031.983  986.762   45.220     0.000  933.353  283.907  649.446
212.90  1780.272  373.081  373.081    0.000   374.666 1085.335  991.473   93.861     0.000 1104.761  404.947  699.813
213.00  1723.691  393.913  393.913    0.000   400.217 1002.333 1002.333    0.000     0.000  992.968  566.907  426.061
213.10  1700.116  407.839  407.839    0.000   428.658  973.581  973.581    0.000     0.000  953.862  324.522  629.339
213.20  1697.491  410.976  410.976    0.000   482.184  962.471  962.471    0.000     0.000  973.767  648.843  324.924
213.30  1643.063  429.925  429.925    0.000   442.628  898.307  898.307    0.000     0.000  740.228  455.919  284.309
213.40  1716.125  405.585  405.585    0.000   348.422 1016.034 1016.034    0.000     0.000  861.973  608.126  253.847
213.50  1802.967  402.052  402.052    0.000   336.442 1076.222 1054.432   21.790     0.000  932.951  516.843  416.108
213.60  1728.112  419.501  419.501    0.000   354.941 1086.725 1086.725    0.000     0.000  842.570  599.079  243.492
213.70  1797.655  406.133  406.133    0.000   364.806 1043.187 1034.107    9.079     0.000  801.352  456.321  345.031
213.80  1702.114  397.339  397.339    0.000   349.201 1053.739 1053.739    0.000     0.000  881.376  465.469  415.907
213.90  1810.526  363.645  363.645    0.000   382.920 1088.577 1077.682   10.895     0.000  872.027  324.522  547.505
214.00  1757.454  362.404  362.404    0.000   491.528  994.984  994.984    0.000     0.000 1045.045  466.676  578.369
214.10  1737.251  432.345  432.345    0.000   481.755  925.934  925.934    0.000     0.000  933.554  507.493  426.061
214.20  1826.341  355.919  355.919    0.000   469.947  922.084  916.637    5.448     0.000 1054.795  689.255  365.540
214.30  1741.395  364.947  364.947    0.000   479.765  922.912  922.912    0.000     0.000  952.655  567.813  384.842
214.40  1722.686  304.802  304.802    0.000   436.443  926.714  924.898    1.816     0.000 1095.513  689.861  405.652
214.50  1731.865  390.509  390.509    0.000   519.584  983.824  943.876   39.948     0.000 1033.985  587.919  446.067
214.60  1755.645  418.737  418.737    0.000   419.153 1070.031  960.998  109.033     0.000 1024.738  507.292  517.446
214.70  1772.723  468.616  468.616    0.000   344.531 1130.950  967.310  163.640     0.000 1044.340  405.552  638.789
214.80  1863.480  372.290  372.290    0.000   503.367  877.166  871.719    5.448     0.000 1085.258  507.694  577.564
214.90  1812.169  367.449  367.449    0.000   490.316  932.244  914.086   18.158     0.000  922.494  385.143  537.351
215.00  1861.764  338.164  338.164    0.000   312.797 1131.384  961.086  170.298     0.000  882.382  263.197  619.186
215.10  1926.007  317.422  317.422    0.000   333.983 1060.653 1035.232   25.422     0.000  760.737  456.321  304.415
215.20  1880.667  352.343  352.343    0.000   477.908  950.534  950.534    0.000     0.000  934.157  619.387  314.770
215.30  1758.056  402.618  402.618    0.000   424.514  976.774  976.774    0.000    20.308  842.772  842.772    0.000
215.40  1785.363  381.664  381.664    0.000   533.984  961.428  961.428    0.000     0.000 1004.429  527.599  476.830
215.50  1663.914  389.383  389.383    0.000   473.239  972.797  972.797    0.000     0.000  832.015  568.014  264.001
215.60  1684.501  372.820  372.820    0.000   525.984  894.163  894.163    0.000     0.000  791.198  496.937  294.261
215.70  1691.348  394.558  394.558    0.000   495.029 1000.086 1000.086    0.000     0.000  861.371  394.996  466.375
215.80  1726.132  352.689  352.689    0.000   427.018 1034.876 1034.876    0.000     0.000  882.280  547.705  334.575
215.90  1677.574  442.715  442.715    0.000   464.852  956.460  956.460    0.000     0.000  882.583  638.890  243.693
216.00  1878.786  413.371  413.371    0.000   148.033 1155.719  988.967  166.753     0.000  913.045  243.693  669.352
216.10  1779.290  389.163  389.163    0.000    98.487 1170.296  896.025  274.271     0.000  832.618  111.693  720.925
216.20  1728.502  428.362  428.362    0.000   264.591 1066.838  924.644  142.194     0.000  781.849  101.539  680.310
216.30  1855.721  407.312  407.312    0.000   182.966 1222.603 1011.712  210.890     0.000  991.159  364.132  627.027
216.40  1818.992  403.944  403.944    0.000   158.536 1196.742 1096.703  100.039     0.000  790.594  242.688  547.906
216.50  1796.158  431.377  431.377    0.000   162.169 1251.132 1018.930  232.203     0.000  851.013   91.184  759.830
216.60  1825.007  495.813  495.813    0.000   188.582 1270.974 1060.306  210.669     0.000  880.064  344.227  535.838
216.70  1806.248  453.208  453.208    0.000   187.331 1201.159 1047.940  153.219     0.000  881.779  294.463  587.317
216.80  1798.969  456.864  456.864    0.000   231.083 1218.228 1116.895  101.333     0.000 1033.583  566.908  466.675
216.90  1741.460  441.215  441.215    0.000   179.637 1215.980 1107.208  108.773     0.000  881.475  475.723  405.752
217.00  1792.494  396.647  396.647    0.000   282.273 1106.991 1013.395   93.596     0.000  963.713  598.173  365.540
217.10  1757.480  411.408  411.408    0.000   372.022 1045.512  987.279   58.233     0.000  932.546  476.025  456.521
217.20  1831.948  421.809  421.809    0.000   350.062 1278.852 1207.735   71.117     0.000 1125.168  506.286  618.883
217.30  1787.990  419.401  419.401    0.000   373.960 1137.043 1097.832   39.211     0.000  890.823  374.587  516.235
217.40  1818.392  479.115  479.115    0.000   345.177 1087.549 1087.549    0.000     0.000  902.087  445.162  456.925
217.50  1850.564  398.797  398.797    0.000   362.294 1013.146 1013.146    0.000     0.000  923.902  538.156  385.747
217.60  1993.134  359.920  359.920    0.000   440.676  996.370  988.978    7.392     0.000  892.737  476.629  416.108
217.70  1932.959  330.950  330.950    0.000   349.018 1105.523 1105.523    0.000     0.000 1023.327  688.450  334.876
217.80  1919.260  366.387  366.387    0.000   330.734 1116.725 1116.725    0.000     0.000 1004.631  781.246  223.385
217.90  1850.827  383.110  383.110    0.000   368.695 1077.677 1077.677    0.000     0.000  933.151  699.611  233.539
218.00  1858.458  328.281  328.281    0.000   350.878 1105.050 1105.050    0.000     0.000  930.732  839.851   90.881
218.10  1770.378  391.898  391.898    0.000   440.334 1098.520 1098.520    0.000     0.000 1051.573 1021.414   30.159
218.20  1791.536  381.013  381.013    0.000   459.958  963.940  963.940    0.000     0.000  962.004  809.897  152.107
218.30  1849.024  394.879  394.879    0.000   459.002  948.286  948.286    0.000     0.000  780.740  557.959  222.781
218.40  1812.540  368.331  368.331    0.000   436.219 1036.226 1036.226    0.000     0.000 1023.931  587.616  436.314
218.50  1951.379  325.287  325.287    0.000   407.823 1078.065 1078.065    0.000     0.000  954.465  517.848  436.617
218.60  1895.527  314.475  314.475    0.000   422.867  984.941  984.941    0.000     0.000  963.007  749.776  213.231
218.70  1740.423  353.111  353.111    0.000   395.630  991.094  991.094    0.000     0.000  913.346  639.292  274.054
218.80  1861.119  327.962  327.962    0.000   440.289 1058.493 1058.493    0.000     0.000  891.832  567.310  324.522
218.90  1799.396  384.258  384.258    0.000   370.985 1044.395 1033.501   10.895     0.000  862.879  456.724  406.155
219.00  1863.002  365.660  365.660    0.000   375.485 1007.568 1007.568    0.000     0.000  974.370  730.677  243.693
219.10  1852.963  400.953  400.953    0.000   425.595  996.017  996.017    0.000     0.000  913.447  547.907  365.540
219.20  1927.179  367.345  367.345    0.000   447.681 1023.174 1023.174    0.000     0.000  962.005  677.897  284.108
219.30  1863.488  360.528  360.528    0.000   416.944 1081.889 1081.889    0.000     0.000  912.040  688.654  223.385
219.40  1842.210  399.330  399.330    0.000   508.383  986.240  986.240    0.000     0.000 1075.507  872.429  203.078
219.50  1920.707  354.793  354.793    0.000   365.842 1060.684 1060.684    0.000     0.000 1015.388  781.849  233.539
219.60  1924.666  321.450  321.450    0.000   383.652  959.360  959.360    0.000     0.000  944.210  680.310  263.900
219.70  1779.043  397.849  397.849    0.000   356.154 1032.282 1032.282    0.000     0.000  913.849  599.079  314.770
219.80  1816.393  405.922  405.922    0.000   384.393  978.041  978.041    0.000     0.000  943.909  629.138  314.770
219.90  1672.563  386.563  386.563    0.000   364.373  870.330  870.330    0.000     0.000  842.772  629.541  213.231
220.00  1829.919  367.943  367.943    0.000   380.022  948.971  948.971    0.000     0.000  912.943  628.634  284.309
220.10  1850.068  338.069  338.069    0.000   442.364  965.532  965.532    0.000     0.000  983.819  638.587  345.232
220.20  1756.222  387.714  387.714    0.000   389.747  922.304  922.304    0.000     0.000  801.654  406.054  395.599
220.30  1734.139  384.871  384.871    0.000   430.479  846.519  833.290   13.229     0.000  882.784  487.386  395.398
220.40  1671.886  385.492  385.492    0.000   338.388  862.127  862.127    0.000     0.000  628.635  405.250  223.385
220.50  1750.859  353.083  353.083    0.000   441.674  887.753  887.753    0.000     0.000  953.661  781.045  172.616
220.60  1824.576  413.407  413.407    0.000   527.392 1073.013 1073.013    0.000     0.000 1184.380  961.398  222.982
220.70  1819.930  392.526  392.526    0.000   556.309  989.875  989.875    0.000     0.000 1163.366  838.946  324.420
220.80  1739.869  397.578  397.578    0.000   510.481 1008.734 1008.734    0.000     0.000 1093.498  839.853  253.645
220.90  1858.244  417.019  417.019    0.000   475.824 1083.264 1083.264    0.000     0.000 1103.152  920.987  182.165
221.00  1823.834  354.098  354.098    0.000   573.881  876.904  876.904    0.000     0.000 1032.177  778.330  253.847
221.10  1765.527  375.864  375.864    0.000   472.103 1053.813 1053.813    0.000     0.000  921.887  628.231  293.656
221.20  1907.941  391.681  391.681    0.000   619.052 1015.077 1015.077    0.000     0.000 1175.434  840.457  334.977
221.30  1808.174  439.811  439.811    0.000   558.994 1063.493 1063.493    0.000     0.000 1084.248  739.520  344.728
221.40  1885.474  427.384  427.384    0.000   532.077 1052.482 1052.482    0.000     0.000  952.655  820.655  132.000
221.50  1763.744  377.917  377.917    0.000   473.455  988.280  988.280    0.000     0.000  801.754  710.369   91.385
221.60  1645.786  429.289  429.289    0.000   241.244 1033.078 1033.078    0.000     0.000  802.156  599.079  203.078
221.70  1670.568  391.338  391.338    0.000   371.072 1021.750 1021.750    0.000     0.000  841.865  538.055  303.810
221.80  1620.113  410.570  410.570    0.000   373.879 1109.902 1109.902    0.000     0.000  994.074  710.571  283.503
221.90  1660.882  490.139  490.139    0.000   316.342  999.522  999.522    0.000     0.000 1022.224  497.540  524.684
222.00  1703.261  451.180  451.180    0.000   347.078 1036.012 1036.012    0.000     0.000  878.763  596.867  281.896
222.10  1801.736  505.893  505.893    0.000   376.652 1087.459 1087.459    0.000     0.000  981.910  850.312  131.598
222.20  1786.835  486.596  486.596    0.000   379.416 1022.481 1022.481    0.000     0.000  910.230  708.560  201.670
222.30  1754.102  445.984  445.984    0.000   335.622  992.953  992.953    0.000     0.000  789.992  394.795  395.197
222.40  1822.634  482.037  482.037    0.000   371.421  982.186  982.186    0.000     0.000  842.370  639.292  203.078
222.50  1727.035  465.220  465.220    0.000   371.195  996.266  996.266    0.000    10.154  961.797  911.430   50.366
222.60  1727.526  523.130  523.130    0.000   340.680  951.100  951.100    0.000     0.000  670.156  649.848   20.308
222.70  1585.347  346.056  346.056    0.000   295.884 1003.333 1003.333    0.000     0.000  720.121  720.121    0.000
222.80  1642.142  559.398  559.398    0.000   260.825 1316.487 1201.184  115.303     0.000 1286.121 1032.274  253.847
222.90  1605.603  569.018  569.018    0.000   276.516 1253.020 1156.264   96.756     0.000 1109.881  734.188  375.694
223.00  1744.389  444.894  443.795    1.099   287.636 1309.672 1180.402  129.269     0.000 1231.434  815.125  416.309
223.10  1719.384  533.864  533.864    0.000   342.753 1345.854 1205.084  140.770     0.000 1330.859  924.703  406.155
223.20  1653.278  531.845  531.845    0.000   299.914 1280.178 1198.727   81.451     0.000 1272.448  947.826  324.622
223.30  1669.574  478.277  478.277    0.000   283.179 1259.045 1152.603  106.442     0.000 1230.227  935.866  294.362
223.40  1761.976  472.276  472.276    0.000   338.776 1328.689 1241.184   87.506     0.000 1230.228  813.919  416.309
223.50  1684.370  458.807  458.807    0.000   399.394 1247.766 1165.967   81.799     0.000 1210.523  976.984  233.539
223.60  1659.195  549.403  549.403    0.000   299.174 1271.791 1188.437   83.353     0.000 1225.702  971.956  253.746
223.70  1668.284  502.535  500.154    2.382   303.585 1344.345 1202.365  141.980     0.000 1200.068  783.759  416.309
223.80  1622.083  526.379  526.196    0.183   243.268 1270.530 1149.216  121.313     0.000 1068.967  825.576  243.391
223.90  1649.663  471.754  471.204    0.550   248.026 1317.870 1182.894  134.976     0.000 1292.451 1018.498  273.953
224.00  1617.222  525.508  525.325    0.183   251.443 1333.392 1217.352  116.040     0.000 1080.932  776.316  304.616
224.10  1630.590  494.440  494.440    0.000   342.796 1294.569 1179.006  115.564     0.000 1150.300  947.323  202.977
224.20  1622.132  500.235  500.235    0.000   311.020 1220.301 1117.750  102.551     0.000 1251.740 1018.301  233.439
224.30  1586.119  546.245  545.512    0.733   289.927 1263.659 1127.172  136.488     0.000 1208.909 1016.086  192.823
224.40  1647.948  580.725  580.725    0.000   290.490 1322.474 1187.584  134.890     0.000 1321.714 1098.328  223.385
224.50  1686.225  538.802  536.787    2.015   304.625 1359.083 1246.847  112.236     0.000 1478.139 1264.907  213.232
224.60  1675.546  581.309  581.309    0.000   264.203 1362.930 1233.704  129.226     0.000 1327.040 1073.193  253.847
224.70  1599.308  518.825  517.909    0.916   192.738 1381.828 1265.919  115.910     0.000 1264.711  980.402  284.309
224.80  1600.792  567.545  567.545    0.000   257.543 1352.624 1248.085  104.539     0.000 1221.373  937.064  284.309
224.90  1688.609  532.508  532.142    0.366   182.188 1345.356 1232.042  113.314     0.000 1160.046  936.660  223.385
225.00  1679.361  504.243  503.327    0.916   219.326 1405.075 1277.195  127.880     0.000 1301.907  997.593  304.314
225.10  1679.577  529.151  529.151    0.000   228.145 1438.350 1356.725   81.625     0.000 1311.654  864.883  446.771
225.20  1619.881  561.612  561.612    0.000   229.573 1381.734 1287.096   94.638     0.000 1207.003  912.641  294.362
225.30  1599.987  536.968  536.968    0.000   234.502 1298.496 1209.131   89.365     0.000 1291.041  996.579  294.462
225.40  1673.884  555.465  555.282    0.183   336.015 1300.370 1222.678   77.691     0.000 1286.726 1012.672  274.054
225.50  1732.203  603.420  603.420    0.000   269.997 1516.993 1456.119   60.874     0.000 1292.550  967.626  324.924
225.60  1550.863  613.405  608.825    4.580   319.932 1284.646 1244.784   39.862     0.000 1482.352  975.061  507.291
225.70  1525.081  599.116  597.833    1.283   314.656 1251.174 1209.324   41.851     0.000 1221.582  774.811  446.771
225.80  1560.784  641.211  641.211    0.000   370.905 1329.151 1294.909   34.241     0.000 1420.536 1095.612  324.924
225.90  1547.745  586.328  586.328    0.000   253.611 1292.623 1266.596   26.027     0.000 1288.435 1034.588  253.847
226.00  1475.690  630.749  627.635    3.115   272.763 1223.741 1199.185   24.556     0.000 1131.296  867.296  264.001
226.10  1522.145  604.999  600.052    4.947   233.635 1193.438 1144.887   48.551     0.000 1149.392  865.185  284.208
226.20  1491.779  646.483  641.353    5.130   261.782 1261.311 1230.961   30.350     0.000 1272.245 1018.398  253.847
226.30  1479.093  633.794  629.763    4.031   228.055 1271.572 1222.458   49.114     0.000  995.480  813.013  182.468
226.40  1474.104  693.158  689.860    3.298   211.630 1385.519 1344.101   41.417     0.000 1250.627  946.111  304.516
226.50  1602.146  586.538  583.790    2.749   293.991 1357.863 1304.816   53.047     0.000 1398.317 1012.873  385.444
226.60  1639.876  551.000  551.000    0.000   310.161 1307.578 1260.583   46.994     0.000 1348.855 1044.440  304.415
226.70  1546.384  645.810  634.633   11.177   298.530 1340.512 1282.017   58.495     0.000 1311.245 1037.091  274.155
226.80  1478.109  657.445  645.425   12.020   245.870 1377.708 1305.076   72.632     0.000 1429.986 1155.832  274.155
226.90  1640.970  588.312  585.564    2.748   324.768 1400.002 1216.479  183.523     0.000 1565.701 1098.825  466.877
227.00  1525.269  667.181  626.959   40.222   337.093 1303.650 1199.241  104.408     0.000 1172.218  898.063  274.155
227.10  1588.059  564.492  515.732   48.760   256.378 1367.600 1272.658   94.942     0.000 1146.282  821.559  324.723
227.20  1630.313  583.536  537.749   45.787   266.105 1490.328 1385.572  104.756     0.000 1408.470 1012.871  395.598
227.30  1610.507  656.934  596.396   60.538   262.686 1333.412 1143.063  190.349     0.000 1319.796  974.665  345.131
227.40  1614.482  658.878  589.293   69.585   338.778 1505.766 1290.861  214.905     0.000 1512.522 1096.717  415.805
227.50  1645.963  588.737  526.115   62.622   372.151 1422.655 1246.133  176.522     0.000 1470.295 1013.371  456.925
227.60  1735.335  530.444  474.446   55.998   310.331 1452.749 1280.162  172.587     0.000 1430.282 1064.742  365.540
227.70  1699.925  511.489  456.547   54.942   287.116 1379.692 1259.380  120.312     0.000 1450.695 1075.909  374.786
227.80  1711.955  480.543  425.713   54.829   309.419 1328.854 1239.837   89.017     0.000 1320.102  904.095  416.007
227.90  1607.923  537.462  481.645   55.817   256.853 1331.053 1230.666  100.387     0.000 1300.096  924.806  375.290
228.00  1563.284  570.384  516.615   53.769   228.535 1340.602 1253.575   87.027     0.000 1199.057  863.979  335.078
228.10  1627.421  573.139  519.550   53.589   300.259 1333.559 1209.050  124.509     0.000 1291.045  854.730  436.315
228.20  1610.942  625.633  560.516   65.116   307.174 1358.422 1186.226  172.196     0.000 1581.888  973.260  608.628
228.30  1513.832  562.953  505.235   57.718   194.899 1414.912 1277.130  137.783     0.000 1066.951  762.536  304.415
228.40  1597.183  645.399  572.211   73.188   265.455 1383.751 1211.163  172.587     0.000 1456.521 1080.828  375.694
228.50  1591.543  587.917  541.204   46.712   239.517 1315.028 1195.444  119.584     0.000 1264.308  939.384  324.924
228.60  1647.791  570.802  509.587   61.215   224.860 1391.673 1230.673  161.000     0.000 1395.706  999.704  396.001
228.70  1606.607  487.722  449.490   38.232   216.775 1330.072 1136.559  193.512     0.000 1232.741  877.355  355.386
228.80  1589.929  458.581  423.420   35.160   253.390 1401.614 1231.841  169.773     0.000 1294.265  868.507  425.758
228.90  1703.585  493.922  453.859   40.062   334.011 1285.667 1133.745  151.923     0.000 1275.365  879.363  396.001
229.00  1623.364  551.502  494.461   57.042   221.186 1371.625 1215.039  156.586     0.000 1344.836  969.143  375.694
229.10  1562.938  544.319  489.994   54.325   302.284 1305.034 1174.861  130.173     0.000 1143.768  828.998  314.770
229.20  1627.350  507.469  506.834    0.634   251.310 1287.697 1147.796  139.900     0.000 1134.318  840.158  294.160
229.30  1698.087  505.707  502.608    3.099   178.593 1395.694 1206.116  189.578     0.000 1416.717  990.254  426.463
229.40  1679.387  470.460  460.795    9.666   170.167 1513.251 1333.185  180.066     0.000 1396.610  919.378  477.232
229.50  1595.300  569.368  569.368    0.000   215.344 1295.625 1130.471  165.154     0.000 1061.935  757.319  304.616
229.60  1642.034  532.585  532.585    0.000   205.787 1279.574 1190.643   88.930     0.000 1122.557  797.632  324.924
229.70  1588.393  604.299  604.299    0.000   207.350 1201.022 1142.399   58.624     0.000 1183.480  929.633  253.847
229.80  1657.968  560.705  559.239    1.466   288.064 1239.155 1136.866  102.289     0.000 1254.354  899.372  354.983
229.90  1611.335  532.361  532.361    0.000   339.253 1153.639 1093.025   60.614     0.000 1073.094  768.477  304.616
230.00  1610.211  613.503  613.503    0.000   293.462 1259.118 1221.072   38.046     0.000 1143.766  798.736  345.030
230.10  1645.476  547.287  547.287    0.000   292.734 1246.145 1242.340    3.805     0.000 1112.702  879.969  232.733
230.20  1572.513  611.872  611.872    0.000   290.401 1343.766 1328.547   15.218     0.000 1355.592 1010.360  345.232
230.30  1590.582  579.097  579.097    0.000   289.144 1272.050 1270.148    1.902     0.000 1082.844  849.305  233.539
230.40  1618.702  556.226  556.226    0.000   335.926 1248.186 1248.186    0.000     0.000 1255.260  971.053  284.208
230.50  1545.393  613.471  613.471    0.000   382.835 1309.014 1301.405    7.609     0.000 1357.201 1062.738  294.463
230.60  1631.645  560.382  560.382    0.000   291.871 1167.255 1167.255    0.000     0.000 1183.378  980.804  202.574
230.70  1602.906  559.119  558.386    0.733   337.308 1209.979 1179.542   30.437     0.000 1255.261  991.260  264.001
230.80  1515.132  619.276  609.016   10.260   230.005 1256.882 1175.647   81.235     0.000 1285.420  849.106  436.315
230.90  1518.892  578.973  553.466   25.506   189.234 1331.896 1191.299  140.597     0.000 1142.563  736.408  406.155
231.00  1634.657  565.081  560.317    4.764   227.756 1400.333 1279.408  120.925     0.000 1305.226  868.609  436.617
231.10  1594.977  558.534  554.208    4.327   224.858 1334.839 1247.333   87.505     0.000 1153.722  788.182  365.540
231.20  1665.708  538.984  527.808   11.176   215.434 1412.424 1294.828  117.597     0.000 1306.130  819.046  487.084
231.30  1557.202  563.026  552.428   10.598   180.712 1352.854 1249.006  103.848     0.000 1132.811  716.502  416.309
231.40  1589.279  561.794  554.831    6.962   261.648 1394.412 1242.228  152.184     0.000 1254.959  828.496  426.463
231.50  1630.223  529.125  517.555   11.571   318.455 1342.612 1221.687  120.925     0.000 1447.480  990.656  456.824
231.60  1548.773  576.500  575.218    1.282   435.659 1331.801 1259.514   72.287     0.000 1465.978 1069.977  396.001
231.70  1655.138  511.949  502.238    9.711   489.966 1284.804 1256.702   28.102     0.000 1455.421 1120.746  334.675
231.80  1585.040  579.163  552.053   27.110   444.352 1283.032 1229.767   53.264     0.000 1576.666 1200.973  375.694
231.90  1586.153  574.893  554.995   19.897   410.149 1236.950 1179.881   57.069     0.000 1526.701 1080.031  446.670
232.00  1704.336  505.274  486.927   18.347   395.329 1265.395 1198.814   66.580     0.000 1465.876 1059.721  406.155
232.10  1580.402  526.611  510.577   16.034   230.262 1318.014 1262.848   55.167     0.000 1376.604  960.295  416.309
232.20  1616.242  550.017  529.796   20.221   336.574 1302.842 1234.100   68.742     0.000 1324.327  918.775  405.552
232.30  1834.634  359.968  359.968    0.000   399.082 1317.153 1226.534   90.619     0.000 1527.807 1111.498  416.309
232.40  1771.311  401.532  401.532    0.000   355.685 1239.897 1193.550   46.347     0.000 1265.415 1001.414  264.001
232.50  1794.683  449.267  449.267    0.000   402.889 1270.978 1168.686  102.292     0.000 1174.331 1032.378  141.953
232.60  1794.667  383.853  383.853    0.000   441.850 1291.563 1175.955  115.608     0.000 1437.628 1112.703  324.924
232.70  1835.578  422.687  422.687    0.000   348.117 1469.544 1337.680  131.864     0.000 1458.337 1124.265  334.073
232.80  1815.964  414.044  414.044    0.000   353.772 1278.156 1226.621   51.535     0.000 1375.799 1081.337  294.463
232.90  1723.223  471.457  471.457    0.000   418.882 1350.395 1313.560   36.836     0.000 1366.853 1194.237  172.616
233.00  1780.353  456.317  456.317    0.000   303.838 1384.335 1305.217   79.119     0.000 1457.635 1254.557  203.077
233.10  1836.740  404.148  404.148    0.000   300.728 1304.521 1256.185   48.336     0.000 1244.804 1031.573  213.231
233.20  1809.828  459.934  459.934    0.000   352.487 1364.393 1272.736   91.657     0.000 1426.670 1051.378  375.292
233.30  1825.965  487.662  487.662    0.000   305.954 1449.832 1344.773  105.059     0.000 1246.109 1002.416  243.693
233.40  1824.453  487.056  487.056    0.000   416.422 1362.977 1252.297  110.680     0.000 1408.071 1164.378  243.693
233.50  1805.937  460.904  460.904    0.000   390.141 1308.424 1221.696   86.728     0.000 1265.013 1072.089  192.924
233.60  1736.732  481.563  481.563    0.000   412.450 1284.500 1232.187   52.313     0.000 1398.116 1215.346  182.770
233.70  1658.548  533.346  533.346    0.000   390.222 1392.536 1323.448   69.088     0.000 1367.551 1134.011  233.539
233.80  1658.436  572.470  572.470    0.000   354.734 1368.971 1259.762  109.209     0.000 1185.788  789.787  396.001
233.90  1689.660  499.092  499.092    0.000   278.035 1354.795 1305.768   49.027     0.000 1246.813  800.043  446.771
234.00  1716.249  513.356  513.356    0.000   333.418 1460.075 1373.174   86.901     0.000 1216.353  932.045  284.309
234.10  1834.997  493.901  493.901    0.000   303.674 1368.029 1291.591   76.438     0.000 1440.644  770.690  669.955
234.20  1698.944  456.009  456.009    0.000   316.949 1315.860 1225.068   90.792     0.000 1226.408  921.791  304.616
234.30  1694.646  482.083  482.083    0.000   302.288 1350.866 1298.898   51.968     0.000 1185.991  780.239  405.752
234.40  1751.581  480.679  480.679    0.000   358.842 1324.849 1227.312   97.536     0.000 1195.745  850.513  345.232
234.50  1737.242  471.631  471.631    0.000   272.668 1375.771 1311.439   64.333     0.000 1205.896  789.587  416.309
234.60  1717.479  518.575  518.575    0.000   280.757 1400.814 1324.895   75.919     0.000 1355.392 1121.853  233.539
234.70  1735.134  516.935  516.935    0.000   261.566 1469.035 1374.006   95.029     0.000 1146.584  902.891  243.693
234.80  1766.530  555.347  555.347    0.000   337.048 1494.147 1407.853   86.293     0.000 1376.404  980.503  395.901
234.90  1697.874  607.775  607.775    0.000   278.207 1472.974 1403.194   69.780     0.000 1253.853 1060.929  192.924
235.00  1660.568  522.922  522.922    0.000   196.276 1488.488 1451.393   37.095     0.000 1230.128 1057.512  172.616
235.10  1711.554  593.208  593.208    0.000   289.404 1593.107 1539.497   53.610     0.000 1421.038 1187.499  233.539
235.20  1629.154  589.650  589.650    0.000   330.166 1411.996 1329.678   82.318     0.000 1255.359 1021.819  233.539
235.30  1719.823  527.343  527.343    0.000   309.161 1484.364 1377.835  106.529     0.000 1376.501 1133.109  243.391
235.40  1614.489  513.954  513.954    0.000   339.815 1318.752 1237.386   81.367     0.000 1305.627 1041.626  264.001
235.50  1758.613  520.581  520.581    0.000   311.105 1390.603 1315.635   74.968     0.000 1313.470  998.699  314.770
235.60  1693.882  554.754  554.754    0.000   355.293 1438.338 1333.971  104.367     0.000 1355.995 1011.769  344.227
235.70  1674.600  553.537  553.537    0.000   291.303 1513.904 1436.255   77.649     0.000 1414.305 1119.842  294.463
235.80  1701.200  573.572  573.572    0.000   272.629 1618.790 1519.437   99.352     0.000 1495.536 1231.535  264.001
235.90  1770.355  597.331  597.331    0.000   305.187 1671.144 1573.348   97.796     0.000 1555.554 1230.630  324.924
236.00  1695.095  546.923  546.923    0.000   317.672 1452.042 1326.793  125.249     0.000 1315.781 1001.212  314.569
236.10  1734.629  516.864  516.864    0.000   415.600 1419.049 1314.854  104.195     0.000 1375.094 1131.400  243.693
236.20  1642.958  596.101  596.101    0.000   376.689 1391.895 1324.536   67.359     0.000 1417.918 1174.427  243.491
236.30  1732.505  488.995  488.995    0.000   402.419 1346.261 1238.089  108.172     0.000 1456.529 1182.977  273.552
236.40  1699.798  521.599  521.599    0.000   403.710 1480.566 1376.025  104.540     0.000 1287.430 1003.121  284.309
236.50  1737.431  451.446  451.446    0.000   392.387 1276.341 1193.677   82.664     0.000 1367.356 1154.124  213.232
236.60  1769.660  497.495  497.495    0.000   492.517 1344.961 1244.571  100.390     0.000 1467.286 1103.958  363.328
236.70  1759.724  431.850  431.850    0.000   415.206 1295.414 1205.574   89.841     0.000 1398.421 1124.467  273.954
236.80  1911.518  363.596  363.596    0.000   367.345 1385.639 1289.140   96.499     0.000 1406.663 1173.526  233.137
236.90  1818.734  485.895  485.895    0.000   438.855 1264.656 1186.575   78.081     0.000 1315.980 1022.424  293.556
237.00  1765.626  484.523  484.523    0.000   353.950 1383.027 1275.807  107.221     0.000 1297.682  952.450  345.232
237.10  1653.695  479.758  479.758    0.000   255.509 1458.966 1328.226  130.740     0.000 1071.988  686.140  385.847
237.20  1844.455  484.994  484.994    0.000   391.087 1483.502 1375.503  107.999     0.000 1436.820 1030.665  406.155
237.30  1743.645  476.618  476.618    0.000   330.305 1552.278 1433.990  118.288     0.000 1405.248  958.477  446.771
237.40  1718.498  463.917  463.917    0.000   366.060 1411.192 1298.351  112.841     0.000 1455.423 1130.801  324.622
237.50  1786.981  480.119  480.119    0.000   428.577 1418.608 1340.009   78.600     0.000 1385.547 1080.931  304.616
237.60  1793.379  497.324  497.324    0.000   384.683 1493.889 1360.295  133.594     0.000 1537.657 1233.242  304.415
237.70  1680.663  534.290  529.892    4.397   200.388 1493.492 1356.007  137.485     0.000 1438.731 1022.422  416.309
237.80  1833.854  439.617  439.617    0.000   298.954 1476.842 1342.774  134.069     0.000 1367.049 1032.274  334.776
237.90  1722.832  516.237  516.237    0.000   302.247 1552.246 1391.501  160.744     0.000 1366.747 1102.746  264.001
238.00  1775.863  471.038  471.038    0.000   318.710 1502.369 1323.639  178.730     0.000 1375.097 1111.096  264.001
238.10  1789.107  489.464  481.036    8.428   327.788 1450.004 1218.269  231.735     0.000 1335.986  869.310  466.676
238.20  1896.747  437.760  437.760    0.000   311.059 1512.045 1309.795  202.249     0.000 1486.185  988.645  497.540
238.30  1762.522  460.660  460.660    0.000   307.124 1461.564 1176.652  284.913     0.000 1437.427  838.750  598.677
238.40  1761.431  487.070  487.070    0.000   368.134 1397.912 1326.576   71.337     0.000 1527.806 1009.958  517.848
238.50  1736.823  488.100  488.100    0.000   341.147 1435.786 1388.401   47.385     0.000 1375.097  968.942  406.155
238.60  1741.234  531.722  531.722    0.000   329.176 1465.058 1384.815   80.243     0.000 1374.695  918.172  456.523
238.70  1761.757  570.688  570.688    0.000   329.307 1583.779 1379.543  204.236     0.000 1543.288  864.186  679.102
238.80  1813.375  540.988  540.988    0.000   359.778 1644.804 1332.007  312.797     0.000 1548.008  827.284  720.724
238.90  1800.013  502.358  502.358    0.000   267.699 1631.636 1347.804  283.832     0.000 1556.858  703.932  852.926
239.00  1711.239  590.317  590.317    0.000   214.910 1702.492 1401.237  301.255     0.000 1464.571  692.877  771.695
239.10  1758.636  509.631  509.631    0.000   355.253 1565.695 1405.772  159.923     0.000 1487.190  950.040  537.150
239.20  1806.058  507.058  507.058    0.000   355.200 1538.117 1301.281  236.836     0.000 1506.089  704.938  801.151
239.30  1689.808  516.984  516.984    0.000   307.731 1525.450 1308.588  216.862     0.000 1285.518  402.534  882.984
239.40  1739.778  530.268  530.268    0.000   379.933 1389.087 1239.238  149.849     0.000 1386.758  543.986  842.772
239.50  1722.462  487.934  487.934    0.000   522.637 1401.019 1279.359  121.661     0.000 1406.560  655.476  751.085
239.60  1638.843  577.938  577.938    0.000   324.027 1489.783 1352.904  136.879     0.000 1566.110  885.800  680.310
239.70  1582.436  542.594  542.594    0.000   402.419 1362.297 1242.538  119.759     0.000 1314.978  726.656  588.322
239.80  1724.515  491.424  491.424    0.000   450.882 1380.021 1312.748   67.272     0.000 1478.244  991.260  486.984
239.90  1837.261  433.683  433.683    0.000   441.799 1398.693 1346.034   52.659     0.000 1476.032  876.954  599.079
240.00  1738.202  522.215  522.215    0.000   281.058 1514.944 1397.174  117.770     0.000 1465.875  785.767  680.108
240.10  1733.488  568.012  568.012    0.000   330.219 1474.984 1474.984    0.000     0.000 1306.530  595.759  710.772
240.20  1731.606  559.294  559.294    0.000   384.346 1387.261 1387.261    0.000     0.000 1265.511  757.818  507.694
240.30  1683.236  584.584  584.584    0.000   324.899 1446.324 1402.571   43.753     0.000 1427.971  646.828  781.143
240.40  1673.862  556.796  556.796    0.000   446.514 1369.681 1369.681    0.000     0.000 1506.896 1009.356  497.540
240.50  1735.504  568.102  568.102    0.000   477.820 1266.253 1266.253    0.000     0.000 1304.417  878.557  425.859
240.60  1782.200  526.359  526.359    0.000   533.710 1318.132 1314.413    3.718     0.000 1454.812 1028.450  426.362
240.70  1785.677  569.184  569.184    0.000   532.159 1339.268 1339.268    0.000     0.000 1383.632  896.548  487.084
240.80  1673.510  617.212  617.212    0.000   482.486 1420.542 1412.933    7.609     0.000 1425.757  918.164  507.593
240.90  1720.183  583.812  583.812    0.000   383.913 1453.560 1368.907   84.652     0.000 1334.280  917.971  416.309
241.00  1676.604  644.339  644.339    0.000   366.961 1433.050 1320.296  112.754     0.000 1325.932  615.160  710.772
241.10  1830.369  608.788  608.788    0.000   629.218 1352.407 1352.407    0.000     0.000 1475.822  876.743  599.079
241.20  1704.443  624.561  624.561    0.000   531.342 1398.307 1363.806   34.501     0.000 1325.132  858.053  467.078
241.30  1746.911  592.784  592.784    0.000   492.775 1395.258 1395.258    0.000     0.000 1436.113  735.495  700.618
241.40  1711.411  590.257  590.257    0.000   593.640 1324.764 1311.448   13.316     0.000 1385.854  584.100  801.754
241.50  1801.403  590.022  590.022    0.000   463.594 1475.814 1464.919   10.895     0.000 1494.329  764.054  730.275
241.60  1732.154  574.549  574.549    0.000   388.582 1345.814 1268.684   77.130     0.000 1243.897  644.818  599.079
241.70  1856.859  568.219  568.219    0.000   494.455 1324.326 1324.326    0.000     0.000 1225.302  606.116  619.186
241.80  1713.359  549.135  549.135    0.000   475.996 1400.273 1400.273    0.000     0.000 1396.101  776.714  619.387
241.90  1828.193  505.148  505.148    0.000   596.878 1281.943 1281.943    0.000     0.000 1476.731  897.960  578.771
242.00  1790.201  533.210  533.210    0.000   515.809 1361.071 1361.071    0.000     0.000 1577.668  878.860  698.808
242.10  1952.331  555.757  555.757    0.000   543.528 1381.513 1381.513    0.000     0.000 1595.660  804.361  791.299
242.20  1831.865  485.812  485.812    0.000   499.909 1291.470 1291.470    0.000     0.000 1633.766 1240.079  393.687
242.30  1764.321  522.249  522.249    0.000   475.348 1442.968 1442.968    0.000     0.000 1635.879 1280.493  355.386
242.40  1931.162  503.545  503.545    0.000   537.910 1514.455 1514.455    0.000     0.000 1813.509 1368.952  444.557
242.50  1765.153  490.816  490.816    0.000   381.107 1364.622 1364.622    0.000     0.000 1726.757 1543.987  182.770
242.60  1719.369  502.455  502.455    0.000   383.435 1340.069 1340.069    0.000     0.000 1363.234 1363.234    0.000
242.70  1792.732  514.223  514.223    0.000   446.037 1409.624 1409.624    0.000     0.000 1607.224 1029.659  577.565
242.80  1859.374  484.104  484.104    0.000   521.787 1374.308 1374.308    0.000     0.000 1556.657 1263.401  293.256
242.90  1847.295  474.269  474.269    0.000   384.696 1492.558 1492.558    0.000     0.000 1546.909 1546.909    0.000
243.00  1885.043  535.513  535.513    0.000   395.635 1522.293 1522.293    0.000     0.000 1693.484 1277.175  416.309
243.10  1859.234  493.369  493.369    0.000   396.714 1503.834 1503.834    0.000     0.000 1693.083 1134.619  558.463
243.20  1843.479  522.767  522.767    0.000   284.868 1440.975 1385.809   55.166     0.000 1484.577  885.498  599.079
243.30  1806.523  493.793  493.793    0.000   304.150 1386.461 1386.461    0.000     0.000 1436.422 1152.114  284.309
243.40  1829.634  477.534  477.534    0.000   338.040 1559.422 1559.422    0.000     0.000 1757.218 1372.376  384.842
243.50  1736.446  530.414  530.414    0.000   271.068 1428.564 1428.564    0.000     0.000 1404.346 1404.346    0.000
243.60  1788.164  546.843  546.843    0.000   404.272 1384.592 1384.592    0.000     0.000 1503.072 1503.072    0.000
243.70  1760.419  534.242  534.242    0.000   363.633 1462.466 1462.466    0.000     0.000 1497.949 1497.949    0.000
243.80  1849.157  468.280  468.280    0.000   448.852 1362.026 1362.026    0.000     0.000 1375.998 1375.998    0.000
243.90  1790.642  515.957  515.957    0.000   486.423 1476.036 1476.036    0.000     0.000 1456.627 1456.627    0.000
244.00  1774.615  565.317  565.317    0.000   545.388 1458.088 1458.088    0.000     0.000 1529.011 1061.933  467.079
244.10  1805.550  489.891  489.891    0.000   432.470 1364.393 1364.393    0.000     0.000 1427.066  970.746  456.320
244.20  1835.467  530.600  530.600    0.000   427.626 1466.552 1466.552    0.000     0.000 1506.083  948.424  557.659
244.30  1771.876  474.561  474.561    0.000   401.250 1380.658 1380.658    0.000     0.000 1263.599  948.828  314.770
244.40  1721.552  507.626  507.626    0.000   377.905 1372.577 1372.577    0.000     0.000 1222.384  917.767  304.616
244.50  1744.957  491.425  491.425    0.000   272.286 1465.794 1401.202   64.592     0.000 1362.929  855.235  507.694
244.60  1798.559  490.505  490.505    0.000   376.645 1445.782 1348.073   97.709     0.000 1522.276  872.830  649.446
244.70  1646.220  506.139  506.139    0.000   312.749 1318.352 1253.501   64.851     0.000 1283.500  867.191  416.309
244.80  1715.109  517.491  517.491    0.000   374.919 1399.460 1313.683   85.777     0.000 1427.064 1061.725  365.339
244.90  1698.433  510.534  510.534    0.000   438.470 1333.223 1295.091   38.133     0.000 1402.533 1108.070  294.463
245.00  1724.301  537.612  537.612    0.000   399.692 1506.172 1401.891  104.281     0.000 1252.446  907.214  345.232
245.10  1744.530  465.501  465.501    0.000   377.641 1387.916 1338.888   49.028     0.000 1284.609 1071.377  213.231
245.20  1742.410  489.291  489.291    0.000   364.371 1425.571 1360.157   65.413     0.000 1415.906 1172.615  243.291
245.30  1861.444  465.889  465.889    0.000   268.480 1554.760 1483.942   70.818     0.000 1484.668 1129.685  354.984
245.40  1744.685  502.078  502.078    0.000   448.291 1358.148 1358.148    0.000     0.000 1382.838 1169.606  213.231
245.50  1681.741  511.189  511.189    0.000   443.832 1299.262 1288.367   10.895     0.000 1377.309 1225.202  152.107
245.60  1716.500  509.327  509.327    0.000   376.783 1350.602 1310.654   39.948     0.000 1496.432 1232.632  263.800
245.70  1715.562  484.871  484.871    0.000   505.791 1272.280 1268.649    3.632     0.000 1461.452 1197.853  263.599
245.80  1697.754  502.955  502.955    0.000   377.516 1360.949 1360.949    0.000     0.000 1464.570 1008.047  456.522
245.90  1784.753  503.055  503.055    0.000   479.459 1365.345 1361.714    3.632     0.000 1324.722  908.413  416.309
246.00  1922.057  396.212  396.212    0.000   550.795 1264.008 1264.008    0.000     0.000 1284.915  919.476  365.439
246.10  1844.503  472.799  472.799    0.000   515.469 1432.744 1299.281  133.464     0.000 1637.580  979.087  658.493
246.20  1841.604  420.917  420.917    0.000   517.936 1420.832 1340.503   80.329     0.000 1523.384 1117.430  405.954
246.30  1904.521  403.165  403.165    0.000   546.121 1421.217 1357.662   63.555     0.000 1514.636 1170.410  344.227
246.40  1947.397  415.963  415.963    0.000   543.408 1355.874 1332.268   23.606     0.000 1497.136 1344.828  152.308
246.50  1846.182  445.996  445.996    0.000   445.652 1350.908 1332.750   18.158     0.000 1265.612 1042.227  223.385
246.60  1949.715  393.691  393.691    0.000   460.350 1413.848 1384.795   29.053     0.000 1295.567  990.951  304.616
246.70  1840.496  419.172  419.172    0.000   423.685 1406.394 1344.310   62.084     0.000 1343.228  967.534  375.694
246.80  1806.094  427.315  427.315    0.000   424.988 1386.835 1318.958   67.878     0.000 1417.113  929.727  487.386
246.90  1863.227  416.875  416.875    0.000   389.535 1423.886 1329.462   94.424     0.000 1367.049  991.356  375.694
247.00  1806.910  376.226  376.226    0.000   484.393 1344.702 1278.985   65.716     0.000 1403.749  896.859  506.890
247.10  1855.046  350.501  350.501    0.000   479.371 1251.791 1208.211   43.580     0.000 1099.736  866.196  233.539
247.20  1854.356  408.177  408.177    0.000   545.855 1349.525 1310.960   38.565     0.000 1466.474  958.780  507.694
247.30  2038.769  398.364  398.364    0.000   252.691 1243.487 1243.487    0.000     0.000  877.657  725.349  152.308
247.40  2065.364  389.993  389.993    0.000   271.985 1226.964 1226.964    0.000     0.000 1201.372  857.047  344.325
247.50  2009.765  461.140  461.140    0.000   279.328 1323.370 1323.370    0.000     0.000 1098.628  875.243  223.385
247.60  2042.586  447.743  447.743    0.000   283.774 1273.308 1273.308    0.000     0.000 1077.012  631.852  445.160
247.70  2033.982  441.666  441.666    0.000   196.403 1335.379 1285.919   49.460     0.000 1047.754  550.919  496.835
247.80  1941.215  499.071  499.071    0.000   353.338 1210.922 1203.313    7.609     0.000 1088.973  786.070  302.903
247.90  2065.129  407.563  407.563    0.000   351.351 1156.745 1156.745    0.000     0.000 1127.277 1005.531  121.746
248.00  1891.762  447.946  447.946    0.000   324.503 1174.032 1174.032    0.000     0.000  876.346  693.576  182.770
248.10  1949.853  391.482  391.482    0.000   255.242 1115.460 1115.460    0.000     0.000  907.213  886.905   20.308
248.20  2012.492  394.840  394.840    0.000   251.959 1178.266 1178.266    0.000     0.000  918.470  563.084  355.386
248.30  1961.674  425.513  425.513    0.000   204.317 1322.770 1322.770    0.000     0.000 1047.858  946.924  100.934
248.40  1909.595  426.458  426.458    0.000   281.101 1257.925 1257.925    0.000     0.000  897.059  876.752   20.308
248.50  1983.413  402.071  402.071    0.000   216.203 1222.854 1222.854    0.000     0.000 1149.495 1149.495    0.000
248.60  2038.179  382.364  382.364    0.000   311.447 1281.348 1281.348    0.000     0.000 1280.794 1260.486   20.308
248.70  2016.000  408.628  408.628    0.000   204.361 1275.500 1275.500    0.000     0.000 1117.728 1036.497   81.231
248.80  1976.512  326.103  326.103    0.000   252.828 1202.615 1202.615    0.000     0.000 1048.760  997.991   50.769
248.90  2009.301  377.848  377.848    0.000   212.792 1192.759 1192.759    0.000     0.000 1129.892  988.544  141.349
249.00  2076.380  367.359  367.359    0.000   243.917 1227.234 1227.234    0.000     0.000 1238.069 1166.992   71.077
249.10  2131.001  344.196  344.196    0.000   240.593 1243.000 1243.000    0.000     0.000 1199.660  905.198  294.462
249.20  2118.583  327.744  327.744    0.000   251.312 1304.609 1304.609    0.000     0.000 1301.401  935.962  365.439
249.30  2131.340  368.067  368.067    0.000   197.439 1310.751 1310.751    0.000     0.000 1301.305  824.073  477.232
249.40  2183.098  308.490  308.490    0.000   387.236 1128.304 1128.304    0.000     0.000 1171.314 1110.391   60.923
249.50  2115.220  316.008  316.008    0.000   303.968 1332.809 1332.809    0.000     0.000 1443.056 1230.629  212.427
249.60  2196.279  259.573  259.573    0.000   260.995 1289.959 1289.959    0.000     0.000 1049.266  937.574  111.693
249.70  2087.094  313.437  313.437    0.000   370.597 1176.475 1176.475    0.000     0.000  930.034  808.188  121.847
249.80  2096.406  317.523  317.523    0.000   241.669 1153.730 1153.730    0.000     0.000  976.178  895.148   81.030
249.90  2152.228  359.279  359.279    0.000   352.867 1208.977 1208.977    0.000     0.000 1152.111 1050.572  101.539
250.00  2048.821  409.374  409.374    0.000   351.130 1185.596 1185.596    0.000     0.000 1150.103  916.764  233.338
250.10  2158.091  376.817  376.817    0.000   348.243 1184.194 1184.194    0.000     0.000 1079.724 1079.724    0.000
250.20  1990.711  382.351  382.351    0.000   265.749 1145.261 1145.261    0.000     0.000  946.623  824.777  121.847
250.30  1993.505  431.942  431.942    0.000   264.146 1245.677 1245.677    0.000     0.000 1179.856 1179.856    0.000
250.40  1935.957  397.095  397.095    0.000   196.190 1251.902 1251.902    0.000     0.000  960.797  960.797    0.000
250.50  1955.296  415.573  415.573    0.000   320.010 1182.459 1182.459    0.000     0.000 1161.455 1161.455    0.000
250.60  1909.995  439.910  439.910    0.000   258.437 1164.750 1164.750    0.000     0.000  868.506  868.506    0.000
250.70  1933.699  486.696  486.696    0.000   268.814 1139.577 1139.577    0.000     0.000  868.505  868.505    0.000
250.80  1831.165  529.525  529.525    0.000   239.247 1245.847 1245.847    0.000     0.000  939.782  939.782    0.000
250.90  1835.095  530.419  530.419    0.000   169.037 1199.942 1199.942    0.000     0.000  970.147  888.916   81.231
251.00  1884.231  526.911  526.911    0.000   174.480 1208.853 1208.853    0.000     0.000  887.810  847.195   40.616
251.10  1979.134  416.069  416.069    0.000   282.614 1142.744 1142.744    0.000     0.000  757.317  726.855   30.462
251.20  2038.532  407.720  407.720    0.000   302.281 1230.384 1230.384    0.000     0.000  816.532  775.916   40.615
251.30  2007.717  413.912  413.912    0.000   327.614 1145.340 1145.340    0.000     0.000  723.538  652.461   71.077
251.40  1933.106  431.552  431.552    0.000   225.888 1118.230 1118.230    0.000     0.000  734.294  693.679   40.616
251.50  1935.507  360.285  360.285    0.000   195.148 1210.881 1210.881    0.000     0.000  947.123  713.583  233.539
251.60  2017.658  430.629  430.629    0.000   256.542 1259.300 1259.300    0.000     0.000  923.397  771.290  152.107
251.70  1956.626  400.737  400.737    0.000   234.800 1188.182 1188.182    0.000     0.000 1014.581  994.273   20.308
251.80  1839.213  386.534  386.534    0.000   288.534 1070.353 1070.353    0.000     0.000  828.187  828.187    0.000
251.90  2063.778  357.038  357.038    0.000   225.589 1188.654 1188.654    0.000     0.000  937.473  937.473    0.000
252.00  1924.287  353.428  353.428    0.000   212.317 1256.534 1256.534    0.000     0.000  939.083  939.083    0.000
252.10  1973.573  314.867  314.867    0.000   248.328 1102.907 1102.907    0.000     0.000 1091.183 1091.183    0.000
252.20  2060.842  261.495  261.495    0.000   249.156 1058.272 1058.272    0.000     0.000  915.960  915.960    0.000
252.30  1986.159  347.788  347.788    0.000   195.756 1246.102 1246.102    0.000     0.000  899.570  899.570    0.000
252.40  1909.561  365.561  365.561    0.000   248.066 1126.536 1126.536    0.000     0.000  847.698  847.698    0.000
252.50  1892.926  363.830  363.830    0.000   205.014 1206.168 1206.168    0.000     0.000 1080.232 1080.232    0.000
252.60  1957.514  351.635  351.635    0.000   245.517 1115.463 1115.463    0.000     0.000 1142.160 1142.160    0.000
252.70  1822.848  352.226  352.226    0.000   164.976 1198.130 1198.130    0.000     0.000 1031.976 1031.976    0.000
252.80  1968.892  367.639  367.639    0.000   236.392 1230.022 1230.022    0.000     0.000  899.871  899.871    0.000
252.90  2017.475  282.864  282.864    0.000   207.904 1198.152 1198.152    0.000     0.000 1114.209 1114.209    0.000
253.00  1996.501  356.465  356.465    0.000   237.264 1256.230 1256.230    0.000     0.000 1022.927 1022.927    0.000
253.10  2020.106  407.622  407.622    0.000   138.604 1295.919 1295.919    0.000     0.000 1083.046 1083.046    0.000
253.20  1962.126  467.235  467.235    0.000   102.378 1357.427 1357.427    0.000     0.000 1275.265 1275.265    0.000
253.30  1820.785  454.092  454.092    0.000   187.240 1287.618 1287.618    0.000     0.000 1382.938 1362.832   20.107
253.40  1880.189  418.826  418.826    0.000   191.389 1312.736 1312.736    0.000     0.000 1150.103 1150.103    0.000
253.50  1856.135  451.206  451.206    0.000   186.157 1263.842 1263.842    0.000     0.000  805.977  805.977    0.000
253.60  1886.245  422.288  422.288    0.000   171.635 1348.107 1348.107    0.000     0.000 1076.814 1066.660   10.154
253.70  1852.662  429.288  429.288    0.000   137.915 1270.166 1270.166    0.000     0.000 1065.253 1065.253    0.000
253.80  2038.265  406.043  406.043    0.000   159.054 1222.001 1222.001    0.000     0.000 1117.530 1117.530    0.000
253.90  1950.221  412.083  412.083    0.000   178.768 1183.476 1183.476    0.000     0.000 1009.153 1009.153    0.000
254.00  1946.859  468.393  468.393    0.000   136.912 1349.695 1349.695    0.000     0.000  847.693  837.740    9.953
254.10  1935.458  484.758  484.758    0.000   188.670 1308.882 1308.882    0.000     0.000  623.102  613.149    9.953
254.20  1867.083  449.855  449.855    0.000   184.733 1182.274 1182.274    0.000     0.000  764.658  754.705    9.953
254.30  1855.438  524.655  524.655    0.000   129.784 1230.722 1230.722    0.000     0.000 1016.893 1016.893    0.000
254.40  1848.893  431.187  431.187    0.000    88.197 1192.347 1192.347    0.000     0.000  625.318  625.318    0.000
254.50  1881.352  458.570  458.570    0.000    73.582 1183.656 1183.656    0.000     0.000  774.510  754.202   20.308
254.60  1869.990  545.795  545.795    0.000    80.237 1276.739 1276.739    0.000     0.000  775.415  735.000   40.414
254.70  1925.710  465.758  465.758    0.000    92.212 1255.240 1255.240    0.000     0.000  596.465  495.328  101.137
254.80  2028.449  424.813  424.813    0.000   205.097 1280.223 1280.223    0.000     0.000  584.497  493.313   91.184
254.90  1937.563  453.182  453.182    0.000   203.108 1249.442 1249.442    0.000     0.000  678.396  587.011   91.385
255.00  1881.761  531.719  531.719    0.000   212.924 1263.005 1263.005    0.000     0.000  868.904  747.359  121.545
255.10  1779.943  518.207  518.207    0.000   107.217 1278.530 1278.530    0.000     0.000  991.352  991.352    0.000
255.20  1801.004  568.112  568.112    0.000   115.564 1298.757 1298.757    0.000     0.000  727.957  636.572   91.385
255.30  1851.613  553.100  553.100    0.000   101.901 1350.897 1350.897    0.000     0.000  636.371  585.602   50.769
255.40  1841.073  554.307  554.307    0.000   155.118 1230.879 1230.879    0.000     0.000  657.584  312.352  345.232
255.50  1750.025  565.173  565.173    0.000   121.136 1229.759 1229.759    0.000     0.000  626.820  312.352  314.468
255.60  1827.706  512.585  512.585    0.000   141.503 1243.466 1243.466    0.000     0.000  475.418  262.187  213.231
255.70  1874.186  494.330  494.330    0.000   120.578 1192.932 1192.932    0.000     0.000  333.367  262.290   71.077
255.80  1826.377  543.115  543.115    0.000   171.462 1207.061 1207.061    0.000     0.000  635.667  513.820  121.847
255.90  1989.800  473.332  473.332    0.000   125.419 1208.138 1208.138    0.000     0.000  779.331  677.792  101.539
256.00  1852.763  531.482  531.482    0.000    62.212 1220.376 1220.376    0.000     0.000  635.670  220.567  415.103
256.10  1806.630  542.991  542.991    0.000    35.318 1250.340 1203.000   47.340     0.000  595.555  322.003  273.552
256.20  1923.640  444.600  444.600    0.000    74.444 1262.533 1233.998   28.534     0.000 1007.441  521.462  485.979
256.30  1901.975  502.944  502.944    0.000    72.542 1247.963 1247.963    0.000     0.000  948.123  735.093  213.030
256.40  1874.532  523.103  523.103    0.000    90.573 1253.015 1253.015    0.000     0.000  734.993  461.542  273.451
256.50  1783.920  559.986  559.986    0.000    78.383 1347.609 1347.609    0.000     0.000  796.821  401.927  394.894
256.60  1845.578  522.567  522.567    0.000    87.197 1296.591 1296.591    0.000     0.000  695.483  553.831  141.651
256.70  1907.038  514.683  514.683    0.000   124.986 1299.548 1299.548    0.000     0.000  704.229  442.039  262.190
256.80  1999.975  437.924  437.924    0.000    31.471 1328.417 1328.417    0.000     0.000  616.167  180.054  436.113
256.90  2051.385  418.017  418.017    0.000    62.819 1347.060 1347.060    0.000     0.000  415.404   39.811  375.593
257.00  1967.341  432.287  432.287    0.000    75.614 1252.892 1252.892    0.000     0.000  403.541  119.434  284.108
257.10  1952.885  446.503  446.503    0.000    73.842 1240.049 1196.339   43.709     0.000  835.728  490.597  345.131
257.20  1912.790  472.129  472.129    0.000    33.633 1273.295 1273.295    0.000     0.000  674.272  410.875  263.397
257.30  1954.386  457.625  457.625    0.000    34.846 1262.537 1260.721    1.816     0.000  654.468  420.929  233.539
257.40  1976.188  535.873  535.873    0.000    33.676 1333.263 1333.263    0.000     0.000  673.167  520.859  152.308
257.50  1922.528  530.440  530.440    0.000    22.005 1237.109 1237.109    0.000     0.000  643.609  501.455  142.154
257.60  2056.817  459.109  459.109    0.000    57.109 1214.239 1214.239    0.000     0.000  513.822  351.763  162.060
257.70  1946.578  479.688  479.688    0.000    81.187 1129.420 1059.905   69.516     0.000  663.919  481.552  182.367
257.80  2034.467  426.763  426.763    0.000    62.773 1071.461 1060.566   10.895     0.000  494.021  433.400   60.621
257.90  2003.129  397.567  397.567    0.000    59.616 1147.973 1115.980   31.993     0.000  715.393  502.564  212.829
258.00  1940.725  494.270  494.270    0.000    64.502 1217.878 1205.167   12.711     0.000 1039.813  928.924  110.888
258.10  1929.959  470.156  470.156    0.000    81.879 1262.056 1247.529   14.527     0.000 1021.717  706.947  314.770
258.20  1897.169  501.112  501.112    0.000    77.601 1256.433 1252.801    3.632     0.000  970.946  859.756  111.190
258.30  1918.835  522.118  522.118    0.000    64.632 1140.138 1140.138    0.000     0.000  625.613  595.151   30.462
258.40  1853.762  476.938  476.938    0.000    68.046 1162.371 1162.371    0.000     0.000  836.936  836.936    0.000
258.50  2030.468  451.562  451.562    0.000    69.907 1150.732 1145.112    5.620     0.000 1042.628  920.782  121.846
258.60  2039.539  416.805  416.805    0.000    81.017 1185.190 1175.722    9.468     0.000  992.362  900.977   91.385
258.70  1984.189  465.008  465.008    0.000    76.697 1152.769 1137.723   15.046     0.000  901.882  800.343  101.539
258.80  2000.487  492.729  492.729    0.000    33.677 1296.385 1258.687   37.698     0.000 1140.949 1009.149  131.799
258.90  1905.924  486.870  486.870    0.000    58.710 1153.066 1113.205   39.861     0.000  919.675  818.136  101.539
259.00  1924.121  519.992  519.992    0.000   115.214 1118.912 1113.336    5.576     0.000  819.948  708.859  111.089
259.10  1937.114  452.591  452.591    0.000    81.666 1166.312 1160.605    5.707     0.000  800.146  708.761   91.385
259.20  1909.338  436.959  436.959    0.000    64.200 1187.215 1121.891   65.324     0.000  861.268  790.191   71.077
259.30  1914.333  440.558  440.558    0.000   108.811 1116.020 1101.063   14.958     0.000  949.637  788.582  161.055
259.40  2003.409  494.563  494.563    0.000   190.489 1137.346 1135.487    1.859     0.000  980.201  849.608  130.593
259.50  1992.109  396.557  396.557    0.000   120.837 1123.120 1113.826    9.294     0.000  859.461  769.081   90.380
259.60  2004.687  467.355  467.355    0.000   125.584 1073.403 1065.924    7.479     0.000  423.045  341.814   81.231
259.70  1924.282  463.862  463.862    0.000   149.665 1159.429 1152.079    7.350     0.000  537.249  496.633   40.616
259.80  1833.175  597.305  597.305    0.000    91.214 1219.087 1215.456    3.632     0.000  709.562  679.101   30.462
259.90  1810.792  621.874  621.874    0.000    63.504 1133.488 1133.488    0.000     0.000  354.581  314.167   40.414
260.00  1890.340  529.239  529.239    0.000    88.710 1058.830 1058.830    0.000     0.000  557.056  466.475   90.581
260.10  1844.025  524.204  524.204    0.000    21.877 1211.602 1211.602    0.000     0.000  961.700  820.752  140.948
260.20  1839.985  572.216  572.216    0.000    32.858 1129.328 1129.328    0.000     0.000  900.979  850.410   50.568
260.30  1707.221  630.367  630.367    0.000    35.319 1289.431 1289.431    0.000     0.000  931.543  871.625   59.918
260.40  1711.709  709.053  709.053    0.000    69.255 1183.386 1183.386    0.000     0.000  890.325  789.590  100.735
260.50  1757.652  617.615  617.615    0.000    14.829 1220.744 1220.744    0.000     0.000 1069.877  878.562  191.315
260.60  1791.780  610.950  610.950    0.000    39.601 1215.253 1215.253    0.000     0.000  959.190  908.421   50.769
260.70  1713.404  610.365  610.365    0.000    53.825 1176.336 1176.336    0.000     0.000  818.242  737.011   81.231
260.80  1892.281  566.449  566.449    0.000    81.363 1265.339 1265.339    0.000     0.000 1091.387 1000.606   90.782
260.90  1812.461  551.840  551.840    0.000    48.808 1286.989 1266.929   20.060     0.000 1011.565  920.180   91.385
261.00  1785.516  550.061  550.061    0.000    28.016 1190.283 1142.553   47.730     0.000  989.043  715.894  273.149
261.10  1756.241  616.796  616.796    0.000    56.765 1296.894 1237.753   59.141     0.000  695.887  574.443  121.444
261.20  1746.301  610.363  610.363    0.000    33.895 1210.387 1186.306   24.081     0.000  656.680  382.525  274.155
261.30  1654.761  649.043  649.043    0.000   112.576 1261.192 1242.255   18.936     0.000  869.308  676.384  192.924
261.40  1756.160  633.231  633.231    0.000    95.629 1349.065 1345.390    3.675     0.000 1251.936 1181.060   70.876
261.50  1828.311  673.906  673.906    0.000    76.002 1294.722 1078.772  215.950     0.000 1287.432  729.371  558.061
261.60  1796.850  577.512  577.512    0.000    62.775 1275.001 1205.480   69.521     0.000 1258.375  944.610  313.765
261.70  1786.611  625.681  625.681    0.000   151.486 1305.486 1262.383   43.104     0.000  842.270  529.309  312.961
261.80  1853.427  663.768  663.768    0.000   112.405 1424.729 1373.886   50.843     0.000 1562.190 1166.188  396.001
261.90  1771.874  647.474  647.474    0.000   107.215 1386.505 1245.658  140.847     0.000  685.839  360.915  324.924
262.00  1779.832  660.251  660.251    0.000    94.377 1420.185 1412.575    7.609     0.000  924.305  670.659  253.646
262.10  1692.636  721.838  721.838    0.000   102.117 1201.514 1193.905    7.609     0.000  933.655  629.038  304.616
262.20  1758.768  695.702  695.702    0.000    77.861 1311.582 1279.243   32.339     0.000  954.464  508.398  446.066
262.30  1739.782  649.583  649.583    0.000    89.837 1292.983 1211.924   81.060     0.000  825.880  410.277  415.604
262.40  1771.925  650.583  650.583    0.000   107.608 1232.244 1161.385   70.859     0.000  913.947  509.001  404.946
262.50  1828.801  633.420  633.420    0.000    73.886 1237.786 1194.163   43.622     0.000 1137.938  712.079  425.860
262.60  1823.157  667.637  667.637    0.000   142.022 1283.437 1219.411   64.026     0.000  803.263  570.327  232.936
262.70  1812.461  668.049  668.049    0.000   126.713 1266.573 1262.769    3.805     0.000  894.044  660.706  233.338
262.80  1785.744  631.548  631.548    0.000   126.329 1249.758 1247.855    1.902     0.000  783.156  550.019  233.137
262.90  1774.523  620.333  620.333    0.000   113.569 1258.039 1254.234    3.805     0.000 1139.743  794.913  344.830
263.00  1862.697  551.989  551.989    0.000    65.197 1218.882 1207.987   10.895     0.000 1210.620  936.868  273.753
263.10  1734.805  632.664  632.664    0.000   118.066 1375.128 1347.503   27.625     0.000 1399.224 1055.099  344.125
263.20  1784.707  600.085  600.085    0.000    56.203 1405.867 1354.032   51.835     0.000 1286.424  933.252  353.171
263.30  1811.693  622.625  618.960    3.665    71.549 1316.551 1244.614   71.938     0.000 1297.684  953.560  344.124
263.40  1906.031  575.881  573.683    2.198    47.210 1282.261 1170.984  111.277     0.000 1057.109  722.836  334.273
263.50  1769.132  622.271  622.271    0.000   105.100 1260.859 1209.285   51.574     0.000  571.834  450.491  121.344
263.60  1698.790  651.536  638.161   13.375    55.123 1257.529 1172.618   84.911     0.000  979.696  716.299  263.398
263.70  1777.392  590.542  590.542    0.000    54.475 1227.663 1149.195   78.468     0.000  736.206  654.975   81.231
263.80  1794.136  642.096  642.096    0.000    81.320 1363.181 1347.963   15.218     0.000 1078.819  886.399  192.420
263.90  1733.603  572.369  572.369    0.000    61.174 1211.353 1207.721    3.632     0.000 1099.734  998.195  101.539
264.00  1666.335  653.896  653.896    0.000    90.530 1179.489 1179.489    0.000     0.000  987.334  956.872   30.462
264.10  1833.888  535.836  535.836    0.000    72.069 1109.685 1107.783    1.902     0.000  775.817  684.432   91.385
264.20  1831.677  590.083  590.083    0.000    99.651 1200.547 1194.927    5.620     0.000  950.040  807.987  142.053
264.30  1897.734  573.656  573.656    0.000    38.951 1294.922 1294.922    0.000     0.000  908.417  847.493   60.923
264.40  1861.809  571.774  571.774    0.000    48.158 1261.113 1261.113    0.000     0.000  866.695  826.079   40.615
264.50  1834.935  614.382  614.382    0.000    57.284 1184.697 1184.697    0.000     0.000  936.067  895.452   40.615
264.60  1811.489  552.754  552.754    0.000    74.097 1270.898 1249.108   21.790     0.000  804.971  642.710  162.261
264.70  1803.398  556.756  556.756    0.000    71.162 1280.652 1251.599   29.053     0.000  383.033  301.802   81.231
264.80  1665.781  610.771  610.771    0.000    77.558 1191.127 1191.127    0.000     0.000  677.696  535.542  142.154
264.90  1672.753  638.744  638.744    0.000    60.872 1221.598 1221.598    0.000     0.000  582.890  420.428  162.462
265.00  1759.460  596.791  596.791    0.000   128.786 1316.926 1300.584   16.343     0.000 1046.648  792.801  253.847
265.10  1836.624  572.714  572.714    0.000   126.492 1224.101 1224.101    0.000     0.000 1218.863 1087.264  131.598
265.20  1739.885  603.484  603.484    0.000   149.670 1127.971 1127.971    0.000     0.000  655.981  585.105   70.876
265.30  1785.521  552.296  552.296    0.000   103.109 1186.100 1186.100    0.000     0.000  655.076  331.057  324.019
265.40  1747.566  607.357  607.357    0.000    85.819 1127.566 1127.566    0.000     0.000  688.453  344.428  344.026
265.50  1738.959  597.221  597.221    0.000    73.063 1147.107 1135.694   11.414     0.000  929.528  605.408  324.120
265.60  1862.946  528.279  528.279    0.000    67.049 1108.805 1097.522   11.283     0.000  688.250  464.864  223.385
265.70  1845.811  494.443  494.443    0.000    43.882 1214.332 1185.972   28.360     0.000  442.243  330.751  111.492
265.80  1767.688  516.125  516.125    0.000   117.847 1231.863 1220.622   11.241     0.000  789.288  527.499  261.789
265.90  1778.440  560.684  560.684    0.000    58.797 1173.169 1154.320   18.849     0.000 1018.701  714.688  304.013
266.00  1873.751  498.654  498.654    0.000    99.047 1142.520 1140.618    1.902     0.000  938.074  695.587  242.487
266.10  1794.894  504.385  504.385    0.000    72.281 1062.070 1050.831   11.240     0.000 1047.354  895.649  151.705
266.20  1924.522  500.121  500.121    0.000    74.836 1125.447 1098.210   27.238     0.000 1039.614  806.477  233.137
266.30  1717.019  630.379  630.379    0.000    29.397 1233.045 1206.848   26.197     0.000 1100.537  816.430  284.107
266.40  1809.030  520.578  520.578    0.000    29.788 1216.980 1139.423   77.557     0.000  997.393  744.551  252.842
266.50  1880.033  504.290  504.290    0.000    78.423 1181.958 1155.456   26.502     0.000  977.487  449.485  528.002
266.60  1902.082  493.929  493.929    0.000    58.059 1212.358 1199.561   12.797     0.000 1017.700  593.047  424.653
266.70  1893.652  504.382  504.382    0.000    42.797 1146.685 1140.978    5.707     0.000  907.817  431.791  476.026
266.80  1872.474  507.519  507.519    0.000    44.442 1097.124 1095.222    1.902     0.000  826.886  481.855  345.031
266.90  1815.486  438.733  438.733    0.000    42.711 1044.681 1025.658   19.023     0.000  745.754  492.209  253.545
267.00  1872.485  461.935  461.935    0.000    88.407 1090.390 1082.781    7.609     0.000  626.322  352.368  273.953
267.10  1937.335  469.628  469.628    0.000    58.539 1138.891 1110.574   28.318     0.000  949.637  655.577  294.060
267.20  1984.055  457.981  457.981    0.000    54.906 1137.460 1112.904   24.557     0.000  807.685  574.146  233.539
267.30  1907.422  470.980  470.980    0.000    45.396 1195.393 1165.605   29.787     0.000 1080.330  715.796  364.534
267.40  1889.884  489.987  489.987    0.000   101.167 1149.908 1123.752   26.156     0.000  705.339  372.473  332.866
267.50  1859.993  521.590  521.590    0.000    77.172 1231.544 1227.912    3.632     0.000 1037.703  644.517  393.186
267.60  1746.048  484.275  484.275    0.000    84.650 1127.959 1126.143    1.816     0.000  987.538  626.824  360.714
267.70  1823.892  561.799  561.799    0.000    75.052 1171.932 1151.007   20.925     0.000  434.003  130.995  303.008
267.80  1948.398  425.637  425.637    0.000    38.909 1118.963 1072.443   46.520     0.000  413.695   60.521  353.174
267.90  2017.888  412.572  412.572    0.000   119.366 1156.528 1135.776   20.752     0.000  480.547  210.313  270.234
268.00  2056.933  438.080  438.080    0.000    48.119 1229.254 1180.011   49.243     0.000  309.945    0.000  309.945
268.10  1943.032  497.000  497.000    0.000    51.707 1263.638 1208.776   54.862     0.000  403.239   30.462  372.777
268.20  2014.733  518.994  518.994    0.000    61.349 1308.419 1293.201   15.218     0.000 1090.986  567.408  523.578
268.30  1973.461  467.490  467.490    0.000    73.624 1321.211 1263.194   58.017     0.000  724.946  222.681  502.265
268.40  1962.290  473.841  473.841    0.000    74.489 1268.077 1131.068  137.009     0.000  868.504  505.679  362.825
268.50  1988.608  556.788  556.788    0.000   113.955 1333.457 1122.564  210.893     0.000  929.632  506.788  422.844
268.60  1907.021  507.260  507.260    0.000    63.635 1208.198 1076.681  131.517     0.000  361.921   81.231  280.690
268.70  1896.043  497.658  497.658    0.000   107.214 1186.019 1124.021   61.997     0.000  544.288  233.539  310.749
268.80  2071.575  519.618  519.618    0.000   110.629 1355.464 1273.838   81.626     0.000  726.053  344.830  381.223
268.90  1990.448  560.928  560.928    0.000   154.423 1328.012 1284.433   43.579     0.000  483.767  151.906  331.861
269.00  1966.949  542.183  542.183    0.000    80.586 1314.900 1267.691   47.210     0.000  702.222  160.550  541.671
269.10  1973.906  496.394  496.394    0.000   115.089 1330.941 1321.430    9.511     0.000  645.925   40.616  605.310
269.20  1943.391  561.947  561.947    0.000    73.234 1300.514 1251.358   49.155     0.000  382.831   10.154  372.678
269.30  1954.648  552.895  552.895    0.000    97.920 1371.925 1294.496   77.429     0.000  494.725    0.000  494.725
269.40  2011.543  440.397  440.397    0.000    96.706 1275.206 1119.390  155.815     0.000  474.417   20.107  454.310
269.50  2031.140  458.209  458.209    0.000    80.410 1346.151 1195.570  150.580     0.000  535.140   70.273  464.867
269.60  2116.070  493.786  493.786    0.000    57.326 1326.135 1148.620  177.515     0.000  534.333  140.945  393.388
269.70  2024.659  522.591  522.591    0.000   132.418 1159.127 1100.721   58.406     0.000  344.026   60.923  283.102
269.80  2037.294  493.780  493.780    0.000    89.185 1167.383 1048.669  118.714     0.000  633.961  270.633  363.328
269.90  1969.620  445.062  445.062    0.000    48.679 1212.214  971.665  240.549     0.000  604.305  230.119  374.185
270.00  1907.051  506.708  506.708    0.000   101.893 1067.422  932.358  135.063     0.000  354.984   19.906  335.078
270.10  1835.138  565.059  565.059    0.000    69.780 1257.174 1049.397  207.778     0.000  353.375   89.575  263.800
270.20  1843.023  518.472  518.472    0.000    91.222 1239.880 1023.151  216.729     0.000  698.004  322.310  375.694
270.30  1804.963  519.639  519.639    0.000    75.010 1262.098 1137.456  124.642     0.000  876.848  511.610  365.237
270.40  1911.344  537.850  537.850    0.000    95.115 1306.590 1174.425  132.165     0.000  835.329  521.363  313.966
270.50  1873.029  575.939  575.939    0.000   185.429 1309.355 1301.746    7.609     0.000  614.561  350.560  264.001
270.60  1912.001  480.048  480.048    0.000   162.471 1377.449 1329.372   48.076     0.000  869.412  554.945  314.468
270.70  1934.292  504.004  504.004    0.000   120.579 1398.157 1313.332   84.825     0.000 1060.727  504.276  556.451
270.80  1879.445  519.873  519.873    0.000   148.679 1444.205 1289.384  154.821     0.000 1098.526  450.891  647.635
270.90  1930.043  431.493  431.493    0.000    66.621 1451.560 1221.387  230.173     0.000  787.275  321.707  465.568
271.00  1914.525  474.353  474.353    0.000   120.191 1371.919 1269.800  102.119     0.000  866.493  401.930  464.562
271.10  1861.608  486.100  486.100    0.000   123.083 1371.840 1270.154  101.686     0.000 1080.430  522.874  557.556
271.20  1936.906  477.641  477.641    0.000    91.177 1457.044 1309.924  147.120     0.000  809.394  252.641  556.753
271.30  1982.902  497.285  497.285    0.000    47.341 1504.338 1278.321  226.017     0.000  888.312  332.263  556.049
271.40  1973.661  462.564  462.564    0.000    85.038 1449.533 1260.085  189.448     0.000  949.638  302.404  647.235
271.50  2040.248  456.689  456.689    0.000   103.675 1379.320 1271.408  107.912     0.000  698.607  162.462  536.145
271.60  1994.833  467.231  463.172    4.059    47.427 1496.312 1401.588   94.724     0.000  887.104  282.901  604.203
271.70  1951.728  412.096  412.096    0.000    54.430 1414.811 1285.807  129.005     0.000 1163.572  466.877  696.694
271.80  2025.201  402.467  402.467    0.000    24.165 1442.223 1330.809  111.414     0.000  748.268  161.858  586.410
271.90  1997.057  523.174  523.174    0.000    74.276 1480.990 1353.066  127.924     0.000 1221.978  586.813  635.166
272.00  1905.803  551.504  551.504    0.000    79.550 1361.680 1265.790   95.890     0.000  898.966  222.681  676.285
272.10  1921.750  517.602  517.602    0.000   108.424 1374.091 1263.069  111.022     0.000  981.202  334.072  647.130
272.20  1890.521  490.905  490.905    0.000   149.588 1355.280 1275.557   79.724     0.000  929.832  273.149  656.683
272.30  1989.670  516.305  516.122    0.183    85.602 1425.568 1297.167  128.401     0.000  930.837  232.835  698.001
272.40  1963.485  476.695  475.046    1.649    33.894 1415.946 1268.001  147.945     0.000 1022.224  293.457  728.767
272.50  2001.259  523.819  523.819    0.000    28.491 1511.037 1316.967  194.070     0.000  980.603  252.037  728.566
272.60  1953.325  458.250  452.937    5.313    62.944 1450.871 1284.379  166.492     0.000  850.613  111.492  739.121
272.70  1948.751  478.058  474.944    3.115    20.579 1461.771 1304.183  157.588     0.000 1051.781  455.115  596.666
272.80  2031.778  371.357  367.143    4.214    43.882 1484.807 1290.859  193.948     0.000  951.248  354.984  596.264
272.90  1998.295  453.708  443.307   10.401    54.732 1412.004 1173.314  238.690     0.000  960.496  313.363  647.133
273.00  2099.866  375.099  369.547    5.553    62.948 1454.081 1266.664  187.416     0.000 1061.530  657.388  404.142
273.10  2039.262  389.460  384.513    4.947   122.655 1349.973 1157.886  192.088     0.000 1071.082  545.495  525.587
273.20  1954.990  535.009  519.704   15.305    82.445 1405.218 1229.171  176.047     0.000 1172.818  496.534  676.284
273.30  1935.140  502.970  497.473    5.497    94.206 1341.933 1205.919  136.014     0.000  897.057  351.967  545.090
273.40  1832.763  517.685  512.006    5.680   120.359 1349.542 1172.286  177.256     0.000  716.901  141.149  575.752
273.50  1938.391  476.900  471.220    5.680   163.854 1350.190 1124.254  225.935     0.000  926.010  191.114  734.895
273.60  1956.833  486.616  482.586    4.031   169.213 1405.655 1273.792  131.864     0.000  989.345  404.346  584.999
273.70  1926.884  529.915  529.915    0.000   173.282 1534.864 1376.499  158.365     0.000  919.274  323.818  595.456
273.80  1791.844  587.904  587.904    0.000   158.322 1406.509 1222.378  184.131     0.000 1007.441  281.292  726.149
273.90  1812.373  487.576  487.576    0.000   199.822 1357.964 1224.026  133.938     0.000  847.293  181.663  665.630
274.00  1862.814  551.673  551.673    0.000   154.129 1363.801 1287.018   76.783     0.000  987.537  493.617  493.920
274.10  1879.158  548.290  546.458    1.832   123.127 1437.672 1298.203  139.469     0.000  856.438  291.141  565.297
274.20  1892.006  502.394  501.478    0.916    43.796 1322.954 1217.508  105.446     0.000  625.519  343.020  282.499
274.30  1791.252  565.190  563.358    1.832    87.635 1400.848 1270.413  130.435     0.000  878.258  404.244  474.014
274.40  1895.292  544.476  544.476    0.000    56.807 1422.648 1200.039  222.608     0.000  979.395  363.730  615.665
274.50  1892.611  504.240  504.240    0.000    98.006 1407.417 1193.418  214.000     0.000  847.596  433.701  413.896
274.60  1891.803  533.997  531.249    2.748   106.697 1426.060 1264.496  161.564     0.000  927.016  432.594  494.422
274.70  1966.894  495.668  487.599    8.069   116.689 1384.640 1224.680  159.961     0.000  867.804  413.896  453.908
274.80  1945.898  487.275  481.412    5.863   132.977 1260.606 1108.729  151.877     0.000  482.360  251.434  230.925
274.90  1936.702  528.668  515.200   13.468   110.197 1291.520 1139.474  152.047     0.000  545.696  314.167  231.529
275.00  1817.134  518.329  512.748    5.581   105.570 1297.141 1081.320  215.821     0.000  666.335  293.155  373.180
275.10  1848.115  485.812  485.812    0.000   102.761 1206.606 1059.785  146.820     0.000  542.375   89.575  452.800
275.20  1849.551  522.237  509.555   12.682   127.624 1258.310 1194.151   64.159     0.000  350.962  220.973  129.990
275.30  1865.361  536.769  536.219    0.550   131.257 1324.495 1249.095   75.400     0.000  342.617  242.084  100.533
275.40  1805.566  648.767  648.767    0.000   166.014 1216.761 1144.128   72.633     0.000  503.671  403.339  100.332
275.50  1773.726  596.530  595.896    0.634   110.808 1332.181 1178.269  153.912     0.000  412.688  261.990  150.698
275.60  1856.433  541.671  541.671    0.000    85.604 1378.285 1185.852  192.433     0.000  535.843  405.552  130.291
275.70  1737.855  624.050  624.050    0.000    50.277 1385.805 1208.070  177.735     0.000  585.204  424.250  160.954
275.80  1754.310  661.240  658.070    3.171    92.477 1375.815 1241.661  134.153     0.000  392.884  141.953  250.931
275.90  1710.111  685.140  685.140    0.000    59.058 1420.610 1261.812  158.798     0.000  786.170  404.948  381.222
276.00  1842.420  619.259  615.778    3.481    84.565 1405.346 1245.339  160.006     0.000  614.862  334.374  280.488
276.10  1862.102  593.875  592.959    0.916    67.877 1535.607 1354.071  181.536     0.000  697.499  677.191   20.308
276.20  1863.358  593.209  586.980    6.229    98.650 1279.366 1192.898   86.468     0.000  392.583  352.772   39.811
276.30  1845.448  533.792  531.043    2.749   103.755 1332.975 1161.295  171.680     0.000  505.482  465.068   40.414
276.40  1859.739  572.775  572.408    0.366   103.151 1321.727 1223.588   98.139     0.000  433.901  413.593   20.308
276.50  1817.752  539.830  539.830    0.000   117.852 1314.597 1239.111   75.486     0.000  616.471  535.441   81.030
276.60  1988.561  463.429  460.498    2.931   156.325 1261.979 1211.008   50.971     0.000  685.635  675.481   10.154
276.70  1972.839  469.231  465.933    3.298   123.520 1337.858 1259.177   78.680     0.000  767.270  686.038   81.231
276.80  1932.547  545.417  543.951    1.466    70.082 1307.464 1230.033   77.431     0.000  686.843  585.304  101.539
276.90  1823.785  612.245  608.763    3.481    80.976 1361.291 1274.825   86.466     0.000  665.833  554.341  111.492
277.00  1938.801  526.539  524.340    2.199    58.061 1338.720 1265.136   73.584     0.000  705.843  574.043  131.799
277.10  1911.821  565.046  561.748    3.298    86.209 1368.861 1291.864   76.997     0.000  685.839  433.199  252.641
277.20  1853.041  608.917  608.917    0.000   124.123 1307.167 1218.624   88.543     0.000  696.193  524.985  171.208
277.30  1814.744  641.350  636.926    4.425   114.655 1230.856 1185.636   45.220     0.000  636.578  524.885  111.693
277.40  1938.944  595.885  591.487    4.397    96.542 1205.693 1139.808   65.885     0.000  443.956  312.559  131.397
277.50  1844.149  589.970  589.237    0.733   102.766 1325.525 1207.024  118.501     0.000  617.173  505.481  111.693
277.60  1863.600  578.065  573.851    4.214    44.963 1320.346 1244.341   76.005     0.000  513.022  300.394  212.628
277.70  1903.243  508.650  504.253    4.397    33.678 1333.791 1238.763   95.028     0.000  775.814  465.065  310.749
277.80  2039.039  534.857  531.926    2.932    70.467 1391.937 1196.571  195.366     0.000  686.542  404.244  282.298
277.90  1912.879  534.625  529.861    4.764    55.940 1101.813 1036.447   65.366     0.000  452.903  372.678   80.226
278.00  2043.182  552.914  552.548    0.366    73.713 1328.948 1274.736   54.212     0.000  534.435  454.611   79.824
278.10  1868.280  583.458  578.877    4.580   125.420 1300.674 1205.776   94.898     0.000  644.015  483.162  160.854
278.20  1944.379  549.898  540.921    8.978   147.251 1342.748 1221.606  121.142     0.000  532.827  361.819  171.007
278.30  1805.822  629.019  627.497    1.522    29.701 1320.648 1218.918  101.730     0.000  623.909  463.055  160.854
278.40  1811.485  575.753  572.272    3.481    68.952 1253.808 1214.466   39.342     0.000  524.583  504.476   20.107
278.50  1864.392  561.368  555.138    6.229   110.504 1364.711 1315.857   48.854     0.000  705.242  644.519   60.722
278.60  1919.206  558.964  558.231    0.733   109.680 1303.914 1228.558   75.356     0.000  655.377  543.885  111.492
278.70  1915.224  575.001  557.920   17.081    68.307 1248.886 1220.698   28.189     0.000  552.833  441.743  111.089
278.80  1870.297  553.965  553.965    0.000   101.943 1185.460 1155.066   30.393     0.000  541.873  322.308  219.565
278.90  1800.749  558.014  540.515   17.499    80.064 1247.493 1175.205   72.287     0.000  774.105  353.071  421.034
279.00  1864.858  515.286  507.957    7.329    48.463 1345.014 1225.778  119.237     0.000  765.157  384.337  380.819
279.10  1980.222  495.289  488.877    6.413    90.397 1233.792 1150.091   83.701     0.000  705.442  394.291  311.151
279.20  1820.306  547.435  541.023    6.412    68.780 1342.517 1229.244  113.273     0.000  857.649  526.592  331.057
279.30  1952.239  587.491  585.292    2.199   101.723 1325.053 1169.110  155.944     0.000  805.973  304.012  501.961
279.40  1861.261  495.936  475.731   20.206    90.653 1224.975 1085.029  139.946     0.000  625.619  394.292  231.327
279.50  1825.190  397.589  391.909    5.680    60.740 1104.132  988.698  115.433     0.000  372.073  231.729  140.345
279.60  1898.432  444.899  430.705   14.194    89.793 1118.445 1054.332   64.113     0.000  483.566  423.447   60.119
279.70  1884.064  465.583  464.639    0.944   113.743 1108.718 1033.623   75.095     0.000  402.635  281.794  120.841
279.80  1906.257  494.830  488.784    6.046    45.611 1206.589 1172.435   34.154     0.000  666.029  525.285  140.744
279.90  1803.047  615.640  611.609    4.031    71.682 1260.300 1207.122   53.178     0.000  766.161  604.908  161.253
280.00  1920.588  574.822  570.792    4.031   100.604 1300.807 1212.264   88.542     0.000  877.049  665.630  211.419
280.10  1853.564  565.036  564.853    0.183    58.495 1195.532 1103.833   91.699     0.000  635.568  554.942   80.627
280.20  1869.081  526.412  499.735   26.677    78.855 1264.243 1133.806  130.437     0.000  602.598  451.496  151.102
280.30  1827.937  520.385  520.385    0.000    60.096 1172.275 1040.196  132.079     0.000  523.374  381.421  141.953
280.40  1886.589  509.663  509.663    0.000    98.270 1352.918 1226.028  126.890     0.000  592.042  531.722   60.320
280.50  1988.701  425.524  417.829    7.695   108.940 1403.802 1188.929  214.873     0.000  825.983  644.219  181.764
280.60  1880.366  461.707  457.859    3.848    92.082 1343.169 1158.647  184.522     0.000  565.701  495.026   70.675
280.70  1940.265  538.301  532.071    6.229    99.604 1444.655 1259.614  185.041     0.000  503.874  422.844   81.030
280.80  1796.107  547.321  547.321    0.000    85.517 1365.611 1229.856  135.755     0.000  535.140  414.701  120.439
280.90  1870.493  491.605  486.108    5.497   103.762 1394.930 1234.359  160.571     0.000  555.850  363.931  191.918
281.00  1883.138  533.030  533.030    0.000   119.363 1300.623 1212.079   88.544     0.000  527.097  405.250  121.847
281.10  1973.574  541.697  541.697    0.000   123.426 1356.745 1229.118  127.627     0.000  586.813  425.356  161.457
281.20  1837.767  509.965  509.965    0.000   117.248 1281.688 1219.042   62.646     0.000  566.706  465.369  101.338
281.30  1924.775  505.838  505.838    0.000    87.935 1345.846 1250.949   94.897     0.000  495.530  353.777  141.752
281.40  1995.933  504.150  504.150    0.000    82.361 1383.895 1265.478  118.418     0.000  502.666  262.191  240.475
281.50  1948.096  540.075  540.075    0.000    42.283 1480.957 1378.752  102.205     0.000  392.080  181.563  210.516
281.60  2026.536  426.317  426.317    0.000    11.370 1401.108 1315.158   85.950     0.000  363.127  253.043  110.084
281.70  1975.128  426.405  424.291    2.114    46.388 1278.010 1238.494   39.516     0.000  395.297  344.930   50.367
281.80  2010.221  442.132  442.132    0.000    38.694 1218.784 1143.903   74.881     0.000  374.085  333.872   40.213
281.90  1993.007  427.617  427.617    0.000    76.216 1394.313 1290.119  104.194     0.000  402.535  161.658  240.877
282.00  1894.511  476.796  476.796    0.000    78.726 1324.098 1233.956   90.142     0.000  454.914  303.812  151.102
282.10  1905.899  511.584  511.584    0.000    64.028 1399.208 1264.233  134.975     0.000  383.636  303.410   80.226
282.20  1899.489  536.458  536.458    0.000    46.170 1386.801 1199.601  187.199     0.000  394.795  283.504  111.291
282.30  1785.687  539.987  539.987    0.000    40.551 1301.023 1202.537   98.486     0.000  424.854  343.824   81.030
282.40  1913.727  563.591  557.912    5.680    59.181 1377.375 1277.937   99.438     0.000  401.933  300.796  101.137
282.50  1885.746  514.073  514.073    0.000    36.317 1311.311 1177.372  133.939     0.000  596.163  434.405  161.758
282.60  1821.923  539.909  537.161    2.748    38.949 1352.111 1158.034  194.076     0.000  586.613  486.079  100.534
282.70  1747.293  609.901  604.587    5.313    31.600 1357.619 1193.806  163.813     0.000  595.962  464.364  131.598
282.80  1756.940  587.330  583.849    3.481    55.507 1336.951 1183.557  153.394     0.000  494.926  383.837  111.089
282.90  1803.614  604.550  604.001    0.550    36.961 1330.035 1270.244   59.792     0.000  556.654  424.854  131.799
283.00  1867.587  610.378  600.667    9.711    81.188 1346.857 1208.898  137.958     0.000  604.809  373.080  231.730
283.10  1783.083  573.805  573.255    0.550    81.015 1280.883 1158.706  122.177     0.000  475.021  323.316  151.705
283.20  1824.278  539.707  539.707    0.000    58.839 1267.826 1138.946  128.880     0.000  373.482  333.268   40.213
283.30  1845.443  638.911  638.179    0.733    88.364 1505.910 1343.266  162.645     0.000  515.435  333.872  181.563
283.40  1737.535  616.675  615.942    0.733    94.897 1450.321 1262.429  187.892     0.000  454.311  292.653  161.658
283.50  1772.120  616.620  613.139    3.481   102.677 1433.450 1312.014  121.436     0.000  616.773  394.393  222.380
283.60  1877.896  522.928  521.645    1.282   113.012 1397.228 1241.720  155.508     0.000  564.596  453.909  110.687
283.70  1772.075  555.648  554.732    0.916    87.633 1325.318 1193.113  132.205     0.000  587.920  476.629  111.291
283.80  1891.635  561.628  557.231    4.397   144.999 1431.976 1246.594  185.382     0.000  658.393  536.948  121.444
283.90  1944.888  513.488  509.824    3.664    66.058 1492.937 1355.846  137.091     0.000  525.589  434.405   91.184
284.00  1944.794  486.626  481.312    5.313    87.762 1327.573 1205.614  121.959     0.000  717.205  556.352  160.854
284.10  1861.138  489.097  489.097    0.000    87.504 1363.378 1189.148  174.230     0.000  605.614  525.589   80.025
284.20  1920.926  520.740  515.610    5.130    56.291 1374.910 1196.701  178.209     0.000  665.027  534.233  130.794
284.30  1884.227  462.639  462.639    0.000    60.052 1331.942 1128.439  203.503     0.000  483.867  373.582  110.285
284.40  1911.603  438.590  428.696    9.894    60.310 1291.040 1121.354  169.686     0.000  555.748  444.056  111.693
284.50  1946.706  417.836  414.354    3.481   119.234 1203.358 1070.631  132.726     0.000  496.232  394.694  101.539
284.60  1969.104  377.609  377.243    0.366    71.677 1393.203 1206.739  186.464     0.000  636.476  434.204  202.273
284.70  1973.521  400.398  395.127    5.271   112.056 1355.199 1181.445  173.753     0.000  910.229  666.938  243.291
284.80  1990.278  462.823  460.442    2.382    61.126 1325.664 1194.455  131.209     0.000 1021.822  758.022  263.800
284.90  1889.710  531.148  527.850    3.298    94.424 1282.470 1141.272  141.198     0.000  901.281  576.557  324.723
285.00  1983.876  487.797  478.412    9.385   103.235 1291.030 1131.718  159.312     0.000  577.965  192.319  385.646
285.10  1923.543  548.516  543.385    5.130    45.869 1307.249 1144.561  162.688     0.000  911.336  525.488  385.847
285.20  2067.777  504.458  496.763    7.695    75.739 1550.434 1348.497  201.938     0.000  819.546  332.361  487.185
285.30  2032.364  626.304  619.821    6.483    67.616 1473.775 1307.763  166.012     0.000  698.203  444.457  253.746
285.40  2023.328  492.325  483.714    8.611    80.757 1454.366 1277.238  177.128     0.000  787.273  422.539  364.733
285.50  1996.714  472.588  461.821   10.767    73.236 1383.206 1226.530  156.677     0.000  686.641  361.918  324.723
285.60  2046.365  539.827  532.865    6.962   110.112 1444.599 1278.977  165.623     0.000  808.286  453.203  355.083
285.70  2050.986  540.683  525.589   15.094    76.437 1399.904 1208.163  191.741     0.000  654.871  291.245  363.626
285.80  2055.039  478.254  476.576    1.677    95.844 1394.572 1224.061  170.511     0.000  635.265  312.255  323.009
285.90  1958.856  535.500  535.500    0.000    66.445 1315.803 1181.219  134.585     0.000  747.561  322.508  425.052
286.00  1943.316  542.665  542.665    0.000   108.854 1366.304 1233.620  132.684     0.000  688.048  383.633  304.415
286.10  1929.026  559.404  559.404    0.000    79.456 1369.579 1241.222  128.357     0.000  575.754  191.013  384.741
286.20  1871.331  574.042  568.546    5.496    81.359 1406.766 1227.696  179.070     0.000  767.571  332.363  435.208
286.30  1925.391  510.372  509.089    1.283   112.143 1395.344 1236.074  159.270     0.000  514.227  200.464  313.763
286.40  1926.464  555.014  545.487    9.527    78.726 1385.830 1194.914  190.915     0.000  565.699  261.988  303.711
286.50  2011.009  527.955  525.207    2.748   109.296 1394.567 1245.197  149.370     0.000  766.363  323.114  443.249
286.60  1967.303  560.939  557.091    3.848   107.038 1414.228 1254.138  160.090     0.000  658.091  282.599  375.492
286.70  2029.178  576.733  574.901    1.833   152.440 1578.133 1369.143  208.990     0.000  643.009  259.578  383.432
286.80  2077.677  564.452  561.155    3.298   134.497 1498.411 1362.790  135.621     0.000  636.477  382.630  253.847
286.90  1951.260  611.009  608.304    2.706   189.139 1498.910 1355.160  143.750     0.000  705.644  442.749  262.894
287.00  2097.873  571.387  571.387    0.000   170.376 1528.948 1406.819  122.129     0.000  951.348  536.145  415.203
287.10  2049.576  636.681  636.681    0.000   133.284 1629.774 1476.213  153.561     0.000  858.958  717.005  141.953
287.20  1988.726  647.305  638.568    8.738   138.813 1585.802 1443.137  142.665     0.000  991.964  646.832  345.131
287.30  2022.142  563.480  562.198    1.282   109.416 1521.672 1359.555  162.117     0.000  750.180  395.197  354.983
287.40  1955.112  599.205  599.205    0.000   156.162 1473.381 1381.121   92.260     0.000  939.785  686.744  253.041
287.50  2000.038  513.125  513.125    0.000   161.562 1485.617 1385.924   99.693     0.000  797.931  556.051  241.880
287.60  1969.748  509.154  505.856    3.298    88.753 1371.871 1252.764  119.107     0.000  737.411  444.358  293.053
287.70  1970.184  606.969  605.686    1.282   146.464 1398.542 1302.480   96.062     0.000 1032.074  647.536  384.538
287.80  1903.685  583.732  582.083    1.649   117.506 1432.872 1344.028   88.843     0.000 1052.080  616.773  435.307
287.90  1919.204  569.480  567.464    2.015   104.882 1328.515 1235.996   92.519     0.000  770.690  323.919  446.771
288.00  1821.756  609.288  603.975    5.313   142.056 1398.682 1283.163  115.519     0.000  891.028  526.393  364.635
288.10  1789.600  615.263  606.652    8.611   113.619 1277.730 1133.636  144.094     0.000  980.803  505.281  475.522
288.20  1912.005  505.664  498.884    6.779   116.733 1305.008 1180.846  124.162     0.000  950.443  514.229  436.215
288.30  1919.042  519.643  517.444    2.199   143.493 1278.685 1180.286   98.399     0.000 1131.001  736.006  394.995
288.40  1917.677  483.288  476.326    6.962    91.042 1324.058 1186.669  137.389     0.000  748.771  444.558  304.213
288.50  1846.481  548.866  548.866    0.000   118.590 1262.756 1130.116  132.641     0.000  840.761  546.701  294.060
288.60  1852.177  589.641  581.265    8.376   118.149 1337.757 1205.724  132.033     0.000  818.943  394.393  424.550
288.70  1878.004  538.829  536.813    2.016    98.520 1395.438 1205.560  189.878     0.000  796.324  522.774  273.550
288.80  1981.958  539.385  522.060   17.326   104.841 1474.894 1361.798  113.096     0.000  909.224  513.826  395.398
288.90  1894.973  567.722  566.806    0.916   125.983 1390.982 1296.605   94.378     0.000  868.808  494.524  374.285
289.00  1980.860  584.094  580.979    3.115   102.766 1492.062 1394.097   97.965     0.000 1009.151  715.593  293.557
289.10  1919.265  505.535  499.122    6.413   119.538 1351.307 1226.364  124.943     0.000  718.111  423.648  294.462
289.20  2038.849  514.787  510.390    4.397    84.690 1465.733 1335.558  130.175     0.000 1071.583  696.895  374.688
289.30  1979.751  520.858  520.125    0.733   121.833 1363.193 1249.532  113.660     0.000  758.625  373.683  384.942
289.40  1951.498  563.578  555.333    8.245   134.749 1366.542 1251.108  115.434     0.000  981.004  595.358  385.646
289.50  1985.253  589.882  587.233    2.650   110.586 1441.873 1333.790  108.084     0.000  910.127  444.961  465.166
289.60  1934.851  603.454  601.622    1.832   130.690 1371.831 1276.975   94.855     0.000 1192.021  705.943  486.078
289.70  2055.120  548.659  544.445    4.214   144.178 1592.889 1438.116  154.772     0.000 1362.928  785.968  576.960
289.80  1943.991  653.399  652.849    0.550   155.286 1414.990 1291.776  123.214     0.000 1009.554  483.666  525.888
289.90  2003.213  566.392  558.077    8.315   127.576 1400.966 1235.561  165.405     0.000 1200.361  694.581  505.781
290.00  1950.687  586.592  577.771    8.822   119.666 1445.202 1276.639  168.563     0.000 1002.015  677.392  324.622
290.10  2040.917  510.219  510.219    0.000   156.110 1435.520 1297.306  138.214     0.000 1050.571  746.559  304.012
290.20  1998.612  526.268  522.054    4.214   192.901 1423.711 1315.845  107.866     0.000  920.179  607.020  313.159
290.30  2002.310  527.265  523.600    3.665    75.957 1485.624 1343.732  141.891     0.000  809.093  464.465  344.629
290.40  2024.025  508.049  503.285    4.764   137.049 1354.023 1227.959  126.064     0.000  738.820  434.405  304.415
290.50  1914.473  529.158  523.295    5.863    82.661 1307.590 1180.440  127.150     0.000  748.671  423.948  324.723
290.60  1994.650  496.870  492.882    3.988   117.376 1439.749 1282.119  157.630     0.000  658.796  273.149  385.646
290.70  1979.194  561.086  560.903    0.183    81.799 1417.955 1281.817  136.138     0.000 1092.997  656.984  436.014
290.80  1941.266  572.466  570.268    2.198    91.440 1335.879 1198.265  137.614     0.000  990.152  635.872  354.280
290.90  2025.643  507.431  507.431    0.000    89.793 1394.105 1299.597   94.508     0.000  687.548  464.564  222.983
291.00  1927.795  543.447  541.065    2.382    83.788 1325.667 1163.714  161.954     0.000  999.502  634.465  365.036
291.10  1956.701  564.273  560.425    3.847   110.243 1277.592 1159.867  117.725     0.000  668.548  363.931  304.616
291.20  1936.432  571.654  567.257    4.397   123.086 1283.768 1196.306   87.462     0.000  949.634  675.681  273.953
291.30  1962.073  503.693  500.762    2.932   126.326 1235.693 1078.278  157.415     0.000 1012.672  718.209  294.463
291.40  1992.954  525.808  521.594    4.214   104.537 1343.344 1223.934  119.410     0.000  952.352  576.658  375.694
291.50  1906.966  573.292  568.632    4.660   129.048 1295.871 1204.821   91.049     0.000 1002.316  636.777  365.540
291.60  1832.175  584.397  581.282    3.115   112.143 1291.678 1175.810  115.867     0.000  638.386  303.811  334.575
291.70  2025.957  451.180  450.263    0.917   119.795 1326.316 1178.240  148.075     0.000  871.625  435.209  436.416
291.80  1954.147  541.152  541.152    0.000   131.904 1350.694 1244.600  106.094     0.000  840.158  373.883  466.274
291.90  1958.459  564.507  557.911    6.596   117.807 1405.735 1283.038  122.697     0.000  951.146  545.796  405.351
292.00  1845.362  575.001  570.970    4.031    82.188 1381.998 1273.956  108.041     0.000  708.156  323.012  385.143
292.10  1903.085  522.447  520.615    1.832   111.975 1339.062 1227.087  111.975     0.000  778.731  404.244  374.487
292.20  1901.371  568.285  567.735    0.550   105.055 1381.259 1293.926   87.333     0.000  811.404  364.634  446.771
292.30  1896.313  528.146  528.146    0.000   142.443 1361.861 1219.190  142.671     0.000  790.695  496.233  294.463
292.40  1839.542  547.479  541.799    5.680    49.974 1289.521 1204.611   84.911     0.000 1002.217  616.571  385.646
292.50  1902.714  546.766  541.636    5.130   105.877 1288.497 1207.433   81.064     0.000 1022.023  626.826  395.197
292.60  1789.563  640.241  638.592    1.649   141.890 1179.985 1124.905   55.080     0.000  759.933  495.932  264.001
292.70  1827.168  641.657  641.657    0.000   119.924 1321.532 1240.771   80.761     0.000 1010.562  534.335  476.227
292.80  1863.635  511.823  509.258    2.565   106.869 1231.584 1155.579   76.005     0.000  931.943  557.053  374.889
292.90  1839.794  539.284  539.284    0.000   186.898 1299.466 1200.720   98.747     0.000 1021.416  666.533  354.883
293.00  1879.885  562.221  561.305    0.916   103.718 1320.696 1193.936  126.761     0.000  939.582  465.366  474.216
293.10  1898.314  551.332  550.049    1.283   122.049 1324.181 1222.149  102.032     0.000  769.176  424.548  344.628
293.20  1887.728  505.123  500.909    4.214   137.301 1215.609 1132.254   83.355     0.000  918.172  553.236  364.936
293.30  1809.118  599.010  597.911    1.099   129.434 1255.117 1184.819   70.298     0.000  938.279  485.175  453.104
293.40  1921.367  562.602  562.602    0.000   147.162 1375.338 1245.203  130.135     0.000 1109.683  585.805  523.878
293.50  1915.762  575.396  572.648    2.748   126.886 1293.884 1209.145   84.739     0.000  920.480  504.875  415.605
293.60  1926.917  585.159  582.228    2.931   123.945 1281.394 1203.703   77.691     0.000 1040.114  726.249  313.865
293.70  1868.099  563.633  563.633    0.000   112.621 1267.207 1165.952  101.255     0.000 1021.114  595.153  425.960
293.80  1908.778  551.546  551.546    0.000   173.279 1267.212 1246.460   20.752     0.000 1002.317  525.789  476.527
293.90  1968.171  554.658  554.658    0.000   107.390 1277.215 1215.649   61.565     0.000 1039.717  603.301  436.415
294.00  1938.301  474.254  474.254    0.000   109.164 1310.333 1257.328   53.004     0.000  777.726  240.677  537.049
294.10  1931.387  508.101  508.101    0.000   223.082 1279.588 1246.211   33.377     0.000 1170.813  573.745  597.068
294.20  1885.695  494.500  494.500    0.000   152.527 1266.005 1216.545   49.460     0.000 1151.203  725.746  425.457
294.30  1909.005  521.569  521.569    0.000   159.880 1348.879 1268.377   80.502     0.000 1344.528  807.379  537.149
294.40  1858.905  529.121  529.121    0.000   130.041 1325.006 1272.088   52.918     0.000  938.877  614.456  324.421
294.50  1963.854  405.937  405.937    0.000    88.237 1260.117 1203.828   56.289     0.000 1061.025  544.284  516.740
294.60  1986.845  439.448  439.448    0.000    44.096 1342.694 1269.412   73.281     0.000 1070.475  595.254  475.221
294.70  1949.916  477.603  477.603    0.000    98.267 1314.340 1241.881   72.459     0.000 1212.429  574.746  637.683
294.80  1845.404  449.669  449.669    0.000    57.065 1333.572 1224.362  109.209     0.000 1152.712  605.308  547.404
294.90  1864.850  443.160  443.160    0.000    86.033 1339.883 1243.687   96.196     0.000 1070.977  695.586  375.392
295.00  1763.988  584.698  584.698    0.000    74.924 1361.408 1212.124  149.284     0.000 1061.430  584.600  476.830
295.10  1826.844  522.213  522.213    0.000   108.426 1393.671 1244.218  149.454     0.000  939.885  574.747  365.138
295.20  1931.065  512.568  512.568    0.000    56.980 1467.776 1367.257  100.519     0.000  989.445  674.876  314.569
295.30  1875.433  548.544  548.544    0.000   103.675 1381.437 1281.912   99.525     0.000 1040.014  565.296  474.718
295.40  1874.750  531.529  531.529    0.000    83.179 1427.301 1308.452  118.849     0.000  939.281  624.913  314.368
295.50  1838.374  629.162  629.162    0.000   186.068 1293.669 1224.235   69.433     0.000  949.938  554.942  394.996
295.60  1830.871  611.035  611.035    0.000   126.156 1362.934 1306.903   56.031     0.000 1143.565  819.043  324.522
295.70  1913.216  582.371  582.371    0.000    86.424 1295.223 1240.490   54.733     0.000  840.156  352.972  487.185
295.80  1849.719  593.765  593.765    0.000    49.717 1344.076 1232.186  111.890     0.000  990.451  574.746  415.705
295.90  1784.250  662.110  662.110    0.000    86.121 1264.005 1211.260   52.745     0.000  850.611  546.095  304.516
296.00  1853.880  638.668  638.668    0.000   187.070 1231.939 1172.536   59.403     0.000  859.660  444.155  415.505
296.10  1839.249  605.148  605.148    0.000   110.848 1246.681 1194.540   52.140     0.000  867.601  512.417  355.185
296.20  1830.739  614.923  609.602    5.320   101.599 1301.628 1235.526   66.102     0.000  959.991  543.682  416.309
296.30  1830.231  617.540  590.707   26.833   162.471 1304.257 1263.057   41.200     0.000  909.120  513.421  395.699
296.40  1821.864  639.353  630.703    8.649   129.440 1327.953 1291.897   36.057     0.000  868.808  503.470  365.338
296.50  1921.438  490.967  485.253    5.714   194.292 1244.818 1195.229   49.589     0.000  719.015  556.553  162.462
296.60  1952.048  520.462  520.096    0.366   174.617 1325.613 1299.631   25.982     0.000  736.704  524.478  212.226
296.70  1979.733  506.703  490.800   15.902   230.307 1159.135 1134.578   24.556     0.000  749.274  596.966  152.308
296.80  2018.536  455.335  455.335    0.000   147.384 1250.483 1214.945   35.538     0.000  849.706  636.474  213.231
296.90  1804.418  619.319  608.504   10.815   148.761 1321.386 1289.047   32.339     0.000  849.607  606.718  242.889
297.00  1861.358  604.793  604.793    0.000   163.117 1289.389 1268.896   20.492     0.000  657.287  515.132  142.154
297.10  1907.743  599.455  587.436   12.019   201.123 1232.371 1194.717   37.655     0.000  738.014  413.090  324.924
297.20  1862.170  649.294  637.077   12.217   129.702 1291.335 1253.506   37.829     0.000  699.813  446.368  253.445
297.30  1875.095  639.475  606.768   32.708   166.103 1228.610 1183.820   44.790     0.000  616.169  403.138  213.030
297.40  1830.626  643.955  641.940    2.016   216.511 1250.831 1203.533   47.298     0.000  605.915  353.073  252.842
297.50  1946.950  648.547  642.134    6.413   183.132 1257.224 1193.196   64.028     0.000  524.785  352.973  171.812
297.60  1792.824  619.767  619.767    0.000   138.993 1288.701 1224.283   64.418     0.000  565.901  332.765  233.136
297.70  1914.718  590.509  590.509    0.000    85.949 1258.099 1201.030   57.069     0.000  616.672  372.978  243.693
297.80  1841.136  675.757  675.757    0.000   109.682 1253.293 1181.698   71.595     0.000  678.198  343.119  335.078
297.90  1807.877  660.443  660.443    0.000   114.914 1232.369 1166.480   65.889     0.000  727.257  442.948  284.309
298.00  1737.432  702.046  702.046    0.000   111.414 1319.878 1258.400   61.479     0.000  929.632  655.678  273.954
298.10  1739.265  652.804  652.804    0.000    82.015 1282.395 1198.607   83.788     0.000  847.999  563.690  284.309
298.20  1809.763  666.986  666.986    0.000   119.067 1269.209 1223.554   45.655     0.000  698.305  464.766  233.539
298.30  1825.966  591.388  591.388    0.000   168.265 1328.104 1271.251   56.853     0.000  757.118  362.122  394.996
298.40  1831.028  647.041  638.951    8.090   130.133 1288.453 1194.592   93.861     0.000  546.600  211.623  334.977
298.50  1759.589  631.686  624.906    6.779    85.470 1311.793 1195.321  116.472     0.000  614.359  330.050  284.309
298.60  1756.777  585.104  583.455    1.649    87.030 1334.752 1185.551  149.201     0.000  727.158  321.003  406.155
298.70  1782.360  636.834  633.720    3.114    72.285 1398.827 1272.627  126.200     0.000  667.240  222.179  445.062
298.80  1762.549  617.691  614.393    3.298    89.317 1338.942 1205.306  133.636     0.000  727.560  301.499  426.061
298.90  1890.088  550.360  548.894    1.466    88.845 1409.287 1274.137  135.150     0.000  769.885  333.470  436.416
299.00  1848.267  563.605  563.605    0.000   154.169 1441.025 1302.244  138.781     0.000  768.277  181.362  586.914
299.10  1866.177  527.687  527.687    0.000   101.470 1242.065 1173.626   68.439     0.000  576.962  241.884  335.078
299.20  1822.336  580.937  580.937    0.000    83.868 1254.853 1217.412   37.441     0.000  516.641  232.534  284.108
299.30  1748.631  569.178  569.178    0.000    94.375 1195.800 1124.031   71.769     0.000  464.867  180.558  284.309
299.40  1820.599  560.422  556.757    3.664   106.565 1235.620 1148.979   86.641     0.000  596.465  201.067  395.398
299.50  1911.946  497.233  494.668    2.565   111.879 1318.144 1175.949  142.194     0.000  585.705  160.854  424.851
299.60  1720.755  530.755  524.525    6.229    75.956 1245.863 1142.533  103.329     0.000  495.328  201.067  294.261
299.70  1703.686  547.294  547.294    0.000    72.286 1231.553 1151.223   80.329     0.000  444.961  201.268  243.693
299.80  1833.135  588.886  588.886    0.000   132.808 1313.307 1248.542   64.765     0.000  504.678  312.156  192.522
299.90  1789.580  587.257  587.257    0.000   134.410 1252.648 1201.718   50.930     0.000  587.818  253.243  334.575
300.00  1874.873  547.737  547.737    0.000   199.044 1234.919 1186.240   48.679     0.000  587.317  303.410  283.906
300.10  1764.460  603.420  603.420    0.000    99.005 1234.451 1170.509   63.943     0.000  536.949  192.723  344.227
300.20  1732.379  561.061  561.061    0.000   108.819 1259.434 1209.153   50.281     0.000  475.523  263.599  211.924
300.30  1695.518  609.403  609.403    0.000   111.931 1236.906 1188.184   48.722     0.000  435.813  162.462  273.350
300.40  1722.130  641.867  641.867    0.000   131.905 1228.395 1171.848   56.547     0.000  497.138  233.338  263.800
300.50  1703.338  661.988  661.988    0.000   168.653 1271.852 1213.572   58.280     0.000  465.771  131.900  333.872
300.60  1764.257  595.467  595.467    0.000    95.112 1172.670 1114.348   58.322     0.000  485.175  313.363  171.812
300.70  1721.667  627.321  627.321    0.000    78.859 1274.398 1201.768   72.630     0.000  415.103  212.427  202.675
300.80  1773.287  641.387  641.387    0.000    48.330 1375.692 1295.191   80.501     0.000  546.098  353.777  192.321
300.90  1857.907  598.715  598.715    0.000    60.873 1328.008 1275.308   52.701     0.000  515.234  302.807  212.427
301.00  1836.959  506.209  506.209    0.000   132.165 1231.509 1193.463   38.046     0.000  505.784  323.517  182.267
301.10  1790.518  629.005  629.005    0.000   198.313 1353.950 1221.008  132.942     0.000  585.909  262.593  323.316
301.20  1841.711  585.292  585.292    0.000   166.452 1369.601 1259.442  110.159     0.000  566.607  262.996  303.611
301.30  1887.208  599.457  599.457    0.000   105.665 1393.162 1308.467   84.695     0.000  465.269  212.829  252.440
301.40  1922.331  547.978  547.978    0.000   109.555 1361.942 1189.745  172.198     0.000  475.121  233.137  241.984
301.50  1799.757  587.076  587.076    0.000    88.281 1406.995 1258.747  148.248     0.000  464.867  172.616  292.251
301.60  1831.992  540.062  540.062    0.000   107.523 1271.202 1147.857  123.345     0.000  567.411  264.001  303.410
301.70  1824.008  566.985  566.985    0.000    85.904 1364.850 1294.466   70.384     0.000  537.955  253.847  284.108
301.80  1924.423  507.516  507.516    0.000   141.503 1417.933 1254.902  163.031     0.000  666.436  303.611  362.825
301.90  1974.977  472.216  472.216    0.000   161.166 1354.373 1271.970   82.403     0.000  597.068  273.954  323.114
302.00  1889.592  545.467  545.467    0.000   162.859 1391.432 1270.506  120.925     0.000  626.726  304.214  322.511
302.10  1809.518  635.123  635.123    0.000   131.430 1464.667 1336.048  128.618     0.000  555.850  324.924  230.925
302.20  1924.179  543.253  543.253    0.000   179.679 1433.501 1345.651   87.850     0.000  616.370  334.475  281.895
302.30  1926.804  596.739  596.739    0.000    55.120 1512.671 1399.183  113.488     0.000  677.696  264.001  413.695
302.40  1840.339  574.341  574.341    0.000    87.720 1399.048 1250.842  148.206     0.000  516.641  132.000  384.641
302.50  1924.968  571.843  571.843    0.000    98.658 1496.056 1306.951  189.105     0.000  658.193  243.693  414.500
302.60  1820.870  603.836  603.836    0.000    43.881 1424.890 1294.498  130.392     0.000  445.162  162.059  283.102
302.70  1898.247  586.958  586.958    0.000   119.193 1453.123 1354.811   98.312     0.000  797.631  355.083  442.548
302.80  1987.487  558.125  558.125    0.000    91.223 1442.753 1299.994  142.759     0.000  514.631  132.000  382.630
302.90  1860.165  608.258  608.258    0.000    54.991 1491.350 1360.264  131.086     0.000  475.222  172.616  302.606
303.00  1885.227  603.507  603.507    0.000   109.380 1497.230 1369.083  128.146     0.000  757.620  345.031  412.589
303.10  1893.516  560.680  560.680    0.000   130.906 1444.177 1332.071  112.106     0.000  747.265  354.782  392.482
303.20  1919.617  544.750  544.750    0.000   102.505 1354.904 1221.570  133.334     0.000  577.564  121.645  455.919
303.30  1891.840  634.339  634.339    0.000   176.388 1477.769 1331.378  146.391     0.000  615.664  191.816  423.848
303.40  1875.700  639.997  639.997    0.000   108.471 1435.956 1272.790  163.166     0.000  647.133  141.752  505.382
303.50  1789.098  698.910  698.910    0.000   191.563 1408.510 1285.423  123.087     0.000  949.035  414.801  534.234
303.60  1869.179  606.089  606.089    0.000   201.643 1392.335 1279.408  112.928     0.000  728.766  374.989  353.777
303.70  1819.831  616.614  616.614    0.000   211.069 1361.898 1282.953   78.945     0.000  877.254  404.345  472.909
303.80  1908.655  600.599  600.599    0.000   129.962 1384.083 1258.402  125.681     0.000  807.886  303.812  504.074
303.90  1916.905  530.196  530.196    0.000   130.776 1402.456 1244.655  157.802     0.000  678.601  375.593  303.008
304.00  1918.192  579.790  579.790    0.000   151.533 1419.884 1297.359  122.525     0.000  718.714  375.090  343.623
304.10  1796.198  636.477  636.477    0.000   105.314 1449.619 1321.257  128.362     0.000  706.748  333.669  373.080
304.20  1827.448  583.983  583.983    0.000   165.190 1434.141 1262.026  172.115     0.000  686.541  151.704  534.837
304.30  1819.270  566.144  566.144    0.000   104.489 1317.848 1232.288   85.560     0.000  605.913  324.118  281.795
304.40  1873.240  563.365  563.365    0.000   126.538 1420.618 1273.708  146.910     0.000  698.404  324.118  374.286
304.50  1827.179  602.503  602.503    0.000   129.608 1431.641 1300.339  131.302     0.000  748.672  354.882  393.790
304.60  1670.380  596.365  594.900    1.466    81.795 1371.065 1241.536  129.529     0.000  535.941  283.603  252.338
304.70  1780.154  559.461  559.461    0.000   125.463 1407.380 1323.247   84.133     0.000  594.855  222.982  371.872
304.80  1791.806  598.485  598.485    0.000    93.124 1344.480 1298.869   45.612     0.000  686.442  294.161  392.281
304.90  1761.526  633.470  633.470    0.000    72.241 1354.677 1279.407   75.270     0.000  597.169  213.030  384.138
305.00  1738.052  600.867  600.867    0.000   111.196 1295.280 1263.113   32.166     0.000  588.020  274.054  313.966
305.10  1766.933  619.337  619.337    0.000   179.419 1327.315 1243.095   84.220     0.000  706.850  232.935  473.915
305.20  1767.506  599.221  599.221    0.000   202.108 1314.815 1280.573   34.241     0.000  676.588  344.526  332.061
305.30  1766.753  580.671  580.671    0.000   112.666 1311.102 1223.640   87.462     0.000  598.274  263.598  334.676
305.40  1786.280  584.828  584.096    0.733   110.158 1375.392 1244.479  130.913     0.000  910.230  383.736  526.494
305.50  1771.853  641.866  641.866    0.000    95.156 1362.500 1175.213  187.287     0.000  717.002  233.338  483.664
305.60  1752.616  647.205  642.442    4.763    49.806 1421.079 1223.588  197.491     0.000  575.350  292.048  283.302
305.70  1743.135  610.324  607.393    2.932    39.991 1454.936 1254.806  200.130     0.000  626.924  140.947  485.976
305.80  1808.090  612.702  612.702    0.000    82.056 1300.295 1174.225  126.071     0.000  596.465  151.302  445.162
305.90  1838.898  648.264  647.347    0.916    51.751 1546.338 1363.244  183.093     0.000  798.739  303.410  495.328
306.00  1759.713  636.594  636.594    0.000    88.667 1412.177 1357.748   54.429     0.000  737.614  392.382  345.232
306.10  1741.061  611.008  611.008    0.000    73.107 1373.447 1261.172  112.275     0.000  708.962  302.807  406.155
306.20  1729.846  700.719  700.719    0.000   104.008 1350.824 1225.927  124.897     0.000  698.103  202.273  495.830
306.30  1690.511  704.796  704.796    0.000    91.650 1386.242 1309.459   76.782     0.000  678.701  202.072  476.629
306.40  1764.081  668.705  668.705    0.000   164.973 1366.398 1321.997   44.401     0.000  769.181  464.564  304.616
306.50  1692.853  670.872  670.872    0.000   131.124 1326.924 1270.158   56.766     0.000  739.222  383.836  355.386
306.60  1688.178  692.705  692.705    0.000   109.037 1360.297 1305.565   54.732     0.000  768.778  403.238  365.540
306.70  1782.976  616.351  616.351    0.000   123.815 1353.377 1310.792   42.585     0.000  939.684  514.227  425.458
306.80  1783.820  659.999  659.999    0.000   106.137 1394.974 1320.957   74.017     0.000  769.683  242.687  526.996
306.90  1599.388  747.689  747.689    0.000   101.339 1322.812 1294.364   28.448     0.000  689.559  293.759  395.800
307.00  1779.463  748.147  748.147    0.000   122.003 1457.225 1398.949   58.276     0.000  932.347  466.475  465.872
307.10  1739.224  702.171  702.171    0.000    79.548 1313.519 1244.302   69.217     0.000  689.156  212.929  476.227
307.20  1886.806  639.381  639.381    0.000   142.105 1359.131 1310.670   48.461     0.000  941.496  538.156  403.340
307.30  1856.852  660.794  660.794    0.000    95.542 1359.092 1243.704  115.388     0.000  778.833  273.552  505.281
307.40  1713.441  692.941  687.995    4.947    53.737 1319.443 1209.201  110.242     0.000  679.104  202.675  476.428
307.50  1789.565  658.060  654.762    3.298    99.782 1396.830 1263.851  132.979     0.000  811.707  365.540  446.167
307.60  1754.179  738.834  732.788    6.046    98.005 1463.624 1269.509  194.115     0.000  770.489  273.753  496.736
307.70  1843.225  639.076  633.918    5.158    65.972 1417.276 1222.944  194.332     0.000  799.739  182.367  617.372
307.80  1658.203  717.527  715.694    1.832    51.835 1355.281 1193.936  161.345     0.000  708.359  322.914  385.445
307.90  1754.927  692.509  689.211    3.298    62.816 1404.783 1305.437   99.346     0.000  688.453  353.375  335.078
308.00  1742.518  654.721  654.721    0.000    82.702 1358.954 1290.993   67.961     0.000  587.417  192.421  394.996
308.10  1701.006  730.122  730.122    0.000    49.758 1359.999 1271.069   88.930     0.000  728.466  313.162  415.304
308.20  1655.268  810.974  810.974    0.000    31.214 1356.231 1200.811  155.420     0.000  748.572  301.802  446.771
308.30  1688.541  787.624  770.517   17.107    63.200 1312.217 1139.332  172.885     0.000  617.074  302.405  314.669
308.40  1732.852  762.966  758.105    4.861    60.868 1423.463 1236.043  187.420     0.000  780.341  232.534  547.807
308.50  1586.536  818.330  804.165   14.166    55.252 1423.242 1236.262  186.980     0.000  627.932  262.593  365.339
308.60  1593.465  860.975  854.549    6.427    38.607 1345.381 1156.626  188.755     0.000  637.683  252.440  385.244
308.70  1682.027  752.435  747.115    5.320    53.777 1276.550 1087.280  189.269     0.000  638.287  161.055  477.232
308.80  1704.363  690.057  690.057    0.000    83.262 1321.899 1177.374  144.524     0.000  566.605  100.735  465.870
308.90  1709.143  735.239  735.239    0.000   117.071 1391.158 1217.835  173.322     0.000  607.121  110.888  496.233
309.00  1686.646  673.288  673.288    0.000    62.600 1434.821 1253.506  181.315     0.000  605.711   79.824  525.888
309.10  1748.845  694.503  694.503    0.000    79.757 1433.220 1232.535  200.685     0.000  638.386  223.184  415.201
309.20  1781.941  606.546  606.546    0.000    33.333 1428.131 1253.423  174.708     0.000  799.441  292.552  506.889
309.30  1850.706  594.716  594.716    0.000    45.913 1385.241 1247.975  137.266     0.000  537.552  151.906  385.646
309.40  1796.340  650.502  650.502    0.000    29.053 1270.027 1102.713  167.314     0.000  516.340   79.824  436.516
309.50  1874.786  619.507  616.759    2.748    21.963 1343.481 1197.700  145.781     0.000  547.706   70.474  477.232
309.60  1845.770  594.831  588.968    5.863    96.014 1353.076 1203.833  149.243     0.000  536.848  120.640  416.208
309.70  1911.992  538.742  538.009    0.733    55.895 1413.651 1198.648  215.003     0.000  667.240  180.357  486.883
309.80  1816.657  619.565  615.168    4.397    53.734 1434.443 1281.441  153.002     0.000  677.693  232.232  445.461
309.90  2003.329  573.173  569.509    3.664   113.826 1548.283 1424.547  123.736     0.000  911.034  383.033  528.002
310.00  1912.906  652.491  648.827    3.664    98.650 1568.638 1441.358  127.281     0.000  828.897  301.500  527.397
310.10  1885.342  586.103  577.212    8.891    22.350 1446.290 1293.071  153.219     0.000  679.907  243.492  436.415
310.20  1938.735  642.631  639.150    3.481    65.016 1551.952 1442.701  109.251     0.000  689.457  202.373  487.084
310.30  1919.129  606.504  606.504    0.000    42.411 1341.327 1237.912  103.415     0.000  618.683  232.835  385.847
310.40  1966.403  616.809  609.960    6.848    85.853 1447.764 1336.047  111.716     0.000  740.228  354.380  385.847
310.50  1750.004  749.752  744.653    5.099    94.976 1339.199 1202.193  137.006     0.000  649.546  121.646  527.901
310.60  1860.104  648.020  637.001   11.019    62.686 1306.608 1170.510  136.098     0.000  618.985  222.983  396.001
310.70  1887.991  611.696  605.650    6.046    56.463 1256.370 1141.064  115.305     0.000  485.878   59.918  425.960
310.80  1858.110  560.314  555.651    4.663    40.596 1394.802 1294.545  100.257     0.000  485.978  120.841  365.137
310.90  1826.573  686.962  679.817    7.146    80.934 1271.984 1165.714  106.269     0.000  648.240  171.007  477.232
311.00  1842.265  587.706  582.392    5.313    80.675 1295.018 1187.453  107.564     0.000  686.742  301.600  385.142
311.10  1806.800  654.450  647.854    6.596    68.611 1425.030 1319.366  105.664     0.000  709.062  231.931  477.132
311.20  1797.108  590.327  584.281    6.046    53.868 1419.320 1321.784   97.536     0.000  709.766  273.350  436.416
311.30  1859.118  625.078  618.665    6.413    86.596 1325.117 1224.814  100.302     0.000  566.607  171.410  395.197
311.40  1812.652  662.406  646.398   16.009    45.569 1450.318 1370.422   79.896     0.000  658.595  223.184  435.410
311.50  1819.362  707.781  697.120   10.661    60.353 1413.008 1311.019  101.989     0.000  618.985  233.137  385.847
311.60  1701.199  790.650  784.421    6.229    78.469 1425.289 1312.448  112.841     0.000  568.215  233.137  335.078
311.70  1723.060  756.543  750.680    5.863   106.867 1426.843 1326.194  100.649     0.000  679.707  202.877  476.830
311.80  1728.333  785.459  784.713    0.747    87.505 1277.900 1196.448   81.452     0.000  700.618  101.539  599.079
311.90  1594.750  831.593  828.661    2.931    57.408 1429.048 1336.008   93.040     0.000  657.791  272.747  385.043
312.00  1813.830  636.679  633.747    2.932   127.918 1427.535 1318.239  109.296     0.000  586.814  231.529  355.285
312.10  1807.090  623.676  620.011    3.665   110.458 1330.004 1160.093  169.910     0.000  537.754   60.521  477.232
312.20  1694.497  724.230  721.481    2.748   113.444 1314.829 1225.508   89.321     0.000  517.647  182.569  335.078
312.30  1765.316  699.694  695.846    3.848    71.594 1486.634 1382.095  104.540     0.000  659.096  182.266  476.829
312.40  1798.321  717.676  714.378    3.298    72.452 1396.367 1276.262  120.104     0.000  588.724  162.261  426.463
312.50  1807.612  664.299  660.818    3.481    82.100 1432.460 1349.580   82.879     0.000  618.178  354.782  263.396
312.60  1920.847  582.246  575.650    6.596   108.386 1409.340 1347.688   61.652     0.000  547.907  354.984  192.924
312.70  1946.686  526.489  520.443    6.046    72.023 1459.871 1378.245   81.626     0.000  466.373  233.035  233.338
312.80  1737.193  675.459  675.459    0.000    94.199 1351.056 1313.962   37.095     0.000  528.002  314.770  213.232
312.90  1814.006  666.848  659.406    7.441    64.157 1336.010 1292.949   43.061     0.000  588.322  314.167  274.155
313.00  1813.792  642.510  632.562    9.949   124.643 1434.151 1364.328   69.823     0.000  781.446  476.931  304.516
313.10  1965.222  603.476  603.476    0.000   140.462 1427.705 1338.686   89.019     0.000  628.533  405.349  223.184
313.20  1814.515  658.105  653.891    4.214   184.559 1319.963 1250.529   69.434     0.000  567.711  425.758  141.953
313.30  1813.646  708.020  703.990    4.031   174.317 1387.629 1297.616   90.013     0.000  831.814  577.967  253.847
313.40  1802.277  685.735  681.704    4.031   109.036 1459.776 1361.289   98.487     0.000  809.493  505.178  304.314
313.50  1814.788  678.521  671.742    6.779   167.619 1383.781 1296.967   86.814     0.000  871.221  526.090  345.131
313.60  1807.285  676.524  674.875    1.649   142.581 1449.761 1337.526  112.236     0.000  780.843  456.321  324.522
313.70  1791.939  628.280  620.768    7.512    98.315 1345.217 1243.876  101.341     0.000  658.695  181.563  477.132
313.80  1761.292  706.099  704.816    1.282   104.839 1285.209 1277.773    7.436     0.000  403.842  221.776  182.066
313.90  1820.074  696.681  691.693    4.989   139.601 1369.205 1315.682   53.524     0.000  687.648  516.440  171.208
314.00  1793.454  681.441  681.258    0.183   104.021 1314.085 1291.301   22.784     0.000  658.394  526.393  132.000
314.10  1753.003  699.616  694.951    4.665    99.952 1322.218 1299.390   22.828     0.000  505.281  424.452   80.829
314.20  1803.325  670.025  667.094    2.931    94.510 1382.836 1317.639   65.197     0.000  496.736  334.676  162.060
314.30  1779.007  590.156  587.775    2.382    85.690 1213.447 1181.194   32.253     0.000  527.198  374.889  152.308
314.40  1802.277  627.550  627.550    0.000    24.122 1370.768 1350.362   20.406     0.000  537.754  314.569  223.184
314.50  1786.648  673.717  671.352    2.364    33.204 1367.656 1302.113   65.543     0.000  536.748  405.150  131.598
314.60  1654.916  684.067  679.732    4.335    75.916 1302.330 1217.158   85.171     0.000  526.795  323.718  203.078
314.70  1778.347  704.233  704.233    0.000   121.314 1310.066 1242.102   67.964     0.000  577.967  242.889  335.078
314.80  1738.575  708.303  707.515    0.788   123.687 1397.138 1300.380   96.757     0.000  870.215  414.095  456.120
314.90  1802.656  678.931  676.567    2.364    60.741 1394.587 1303.536   91.050     0.000  597.668  293.455  304.213
315.00  1674.803  717.400  717.400    0.000    41.936 1249.582 1188.838   60.744     0.000  354.279  161.959  192.320
315.10  1748.643  685.120  685.120    0.000    91.524 1306.433 1190.825  115.608     0.000  507.091  111.089  396.001
315.20  1799.576  703.615  703.615    0.000   115.039 1432.934 1340.586   92.348     0.000  545.793  221.775  324.019
315.30  1758.404  698.523  698.523    0.000   112.926 1422.304 1284.387  137.917     0.000  384.440  162.462  221.978
315.40  1766.959  640.898  640.898    0.000   133.848 1329.786 1220.966  108.820     0.000  475.624  253.043  222.581
315.50  1725.298  729.633  729.633    0.000    91.912 1454.555 1338.515  116.041     0.000  658.193  313.765  344.428
315.60  1749.686  667.718  667.718    0.000   132.676 1416.463 1255.805  160.658     0.000  597.470  222.178  375.291
315.70  1805.177  664.007  664.007    0.000    96.974 1439.898 1248.803  191.095     0.000  466.475  131.397  335.078
315.80  1745.476  695.688  685.047   10.640    62.428 1390.731 1205.689  185.042     0.000  638.083  120.840  517.243
315.90  1804.618  671.749  670.961    0.788   102.418 1189.395 1049.620  139.776     0.000  263.296   29.959  233.338
316.00  1796.023  600.511  597.358    3.153   126.974 1261.035 1133.970  127.065     0.000  293.758   40.213  253.545
316.10  1803.045  624.789  624.789    0.000   142.110 1281.747 1165.103  116.644     0.000  537.350  131.497  405.853
316.20  1790.153  637.644  637.644    0.000   132.592 1253.822 1156.893   96.929     0.000  557.659  161.658  396.001
316.30  1844.948  669.670  669.670    0.000   135.311 1358.363 1256.290  102.073     0.000  567.813  151.705  416.108
316.40  1770.334  596.486  596.486    0.000    88.672 1285.387 1207.825   77.562     0.000  628.736  192.119  436.617
316.50  1780.647  622.058  617.526    4.532    89.623 1336.571 1232.204  104.367     0.000  546.902  140.847  406.054
316.60  1893.430  594.360  594.360    0.000   112.530 1385.678 1299.038   86.640     0.000  556.350  221.776  334.574
316.70  1822.666  572.353  572.353    0.000   103.624 1406.222 1327.668   78.554     0.000  527.399  151.906  375.492
316.80  1878.333  527.014  527.014    0.000    77.215 1353.387 1258.878   94.510     0.000  648.239  333.569  314.669
316.90  1832.371  642.635  642.635    0.000    42.065 1387.371 1285.557  101.814     0.000  718.513  363.127  355.386
317.00  1775.891  640.477  640.477    0.000   102.378 1338.509 1271.372   67.137     0.000  597.268  262.493  334.776
317.10  1687.697  651.855  651.855    0.000    31.644 1277.645 1224.986   52.659     0.000  597.068  222.179  374.889
317.20  1712.854  668.658  668.658    0.000    31.514 1396.274 1280.841  115.433     0.000  576.560  231.328  345.232
317.30  1659.981  676.395  667.095    9.300    48.509 1300.816 1242.755   58.061     0.000  627.329  180.558  446.771
317.40  1656.561  690.776  667.236   23.540    42.413 1192.509 1134.491   58.018     0.000  537.150  151.705  385.445
317.50  1665.254  770.221  734.296   35.924    52.140 1276.609 1194.810   81.799     0.000  546.902  121.042  425.860
317.60  1690.447  740.000  729.417   10.583    81.401 1367.787 1253.090  114.697     0.000  485.878  141.350  344.528
317.70  1715.377  763.987  739.495   24.492    65.542 1345.477 1253.821   91.656     0.000  515.837  211.221  304.616
317.80  1790.716  658.623  646.150   12.473    35.061 1363.158 1239.250  123.908     0.000  616.671  140.947  475.723
317.90  1827.656  643.812  643.812    0.000    76.221 1446.511 1295.932  150.580     0.000  726.754  221.576  505.178
318.00  1853.670  581.296  581.296    0.000    95.843 1396.799 1285.514  111.285     0.000  648.642  223.385  425.257
318.10  1944.200  588.379  588.181    0.197    36.489 1530.820 1370.768  160.052     0.000  758.222  272.948  485.274
318.20  1810.604  603.361  601.418    1.943    38.133 1409.639 1225.635  184.005     0.000  606.518  110.888  495.630
318.30  1951.249  466.879  466.090    0.788    72.285 1432.838 1249.572  183.266     0.000  798.536  294.161  504.375
318.40  1895.717  545.416  544.037    1.379    50.145 1521.434 1324.894  196.540     0.000  736.909   90.782  646.127
318.50  1844.842  516.572  516.572    0.000    78.985 1489.445 1284.991  204.454     0.000  767.571  212.829  554.742
318.60  1922.332  562.938  561.165    1.773    56.981 1588.972 1320.488  268.484     0.000  717.909  110.888  607.021
318.70  1933.057  560.100  530.993   29.106    44.612 1605.434 1263.071  342.363     0.000  739.020   59.918  679.102
318.80  1634.220  722.164  704.971   17.193    40.894 1549.104 1251.656  297.447     0.000  708.457   90.782  617.675
318.90  1792.061  639.573  639.573    0.000    38.133 1452.653 1194.719  257.935     0.000  607.623   81.030  526.593
319.00  1815.211  602.796  602.613    0.183    35.361 1473.752 1241.586  232.166     0.000  587.920  111.291  476.629
319.10  1735.941  672.441  670.580    1.860    48.288 1446.554 1160.562  285.993     0.000  576.758   50.367  526.391
319.20  1785.548  685.903  681.139    4.764    85.424 1345.170 1185.248  159.922     0.000  505.783  201.770  304.012
319.30  1760.052  667.240  667.240    0.000    33.029 1362.292 1202.027  160.265     0.000  426.161  131.799  294.362
319.40  1678.126  747.942  742.024    5.918    81.016 1442.925 1250.059  192.866     0.000  556.250  171.309  384.941
319.50  1803.126  634.262  629.612    4.650    83.690 1488.965 1285.032  203.932     0.000  506.085  141.149  364.936
319.60  1885.242  657.241  656.818    0.423    33.072 1557.534 1319.143  238.391     0.000  516.138   90.178  425.960
319.70  1887.796  569.570  563.659    5.912    52.960 1455.548 1299.213  156.335     0.000  516.540  232.433  284.107
319.80  1882.561  697.012  675.251   21.761    51.746 1664.072 1471.074  192.997     0.000  769.684  303.410  466.274
319.90  1959.008  584.737  582.766    1.970    75.911 1496.272 1352.909  143.364     0.000  547.304  243.090  304.214
320.00  1924.193  608.327  602.613    5.714    86.982 1472.590 1329.399  143.191     0.000  598.878  284.108  314.770
320.10  1820.624  599.644  590.057    9.587    72.799 1407.607 1263.681  143.926     0.000  475.021  221.174  253.847
320.20  1826.325  652.359  624.171   28.188    33.244 1515.039 1325.588  189.451     0.000  709.061  212.427  496.634
320.30  1863.829  610.215  572.586   37.629    33.459 1465.450 1257.970  207.480     0.000  546.701   99.930  446.771
320.40  1782.908  664.397  653.954   10.443    67.098 1510.415 1333.155  177.260     0.000  567.712  181.965  385.747
320.50  1777.891  685.226  685.043    0.183    97.441 1350.274 1173.016  177.258     0.000  485.878  221.978  263.900
320.60  1954.576  662.712  662.712    0.000    90.445 1363.984 1226.630  137.355     0.000  587.518  222.782  364.735
320.70  1847.423  699.968  699.968    0.000    85.253 1542.363 1351.271  191.092     0.000  627.127  201.268  425.859
320.80  1741.676  679.923  665.439   14.484    63.289 1434.457 1252.354  182.103     0.000  597.873  222.179  375.694
320.90  1810.587  633.532  632.547    0.985   111.022 1330.906 1193.334  137.571     0.000  577.765  222.983  354.783
321.00  1760.271  719.914  696.255   23.659    83.437 1422.693 1222.304  200.389     0.000  567.612  131.598  436.014
321.10  1628.573  746.114  732.853   13.261    55.426 1461.246 1246.900  214.345     0.000  536.446  252.641  283.806
321.20  1653.117  744.388  730.833   13.554    73.152 1374.616 1216.726  157.890     0.000  565.198  231.529  333.670
321.30  1847.494  539.220  535.674    3.547    71.552 1383.914 1222.348  161.566     0.000  719.920  222.983  496.936
321.40  1785.368  638.593  638.396    0.197    51.275 1438.216 1296.927  141.289     0.000  689.257  273.049  416.208
321.50  1841.873  568.181  568.181    0.000    73.103 1424.292 1288.191  136.101     0.000  718.713  464.967  253.746
321.60  1833.562  641.958  641.958    0.000   108.344 1489.402 1292.773  196.629     0.000  830.405  333.770  496.635
321.70  1822.187  585.725  585.134    0.591    68.950 1386.121 1209.597  176.524     0.000  598.677  253.445  345.232
321.80  1846.436  619.551  619.551    0.000    51.618 1479.676 1246.427  233.248     0.000  728.866  263.498  465.368
321.90  1846.052  590.192  590.192    0.000   114.741 1386.594 1228.531  158.063     0.000  577.364  293.457  283.906
322.00  1788.114  628.889  628.889    0.000   119.801 1326.755 1189.314  137.441     0.000  578.168  253.646  324.522
322.10  1848.977  652.012  652.012    0.000    96.755 1383.479 1247.983  135.496     0.000  657.488  343.824  313.664
322.20  1815.935  638.329  638.329    0.000    89.278 1493.464 1362.984  130.480     0.000  688.653  212.828  475.825
322.30  1877.863  646.581  646.581    0.000   114.787 1345.953 1238.905  107.047     0.000  738.317  394.694  343.623
322.40  1820.575  642.842  639.295    3.547    98.745 1402.454 1235.917  166.536     0.000  768.977  394.492  374.485
322.50  1899.187  572.674  572.674    0.000   104.627 1351.785 1170.764  181.021     0.000  616.670  202.675  413.995
322.60  1911.521  636.939  636.939    0.000   170.468 1382.916 1237.044  145.872     0.000  810.701  354.581  456.120
322.70  1881.794  645.000  645.000    0.000   123.596 1440.159 1257.884  182.275     0.000  717.910  222.380  495.530
322.80  2054.212  563.127  563.127    0.000   107.296 1521.004 1339.681  181.324     0.000  838.849  250.730  588.120
322.90  1981.823  578.974  578.974    0.000    98.565 1429.478 1288.621  140.857     0.000  556.855  262.996  293.859
323.00  1977.363  600.402  600.402    0.000   138.554 1438.734 1289.966  148.768     0.000  616.771  303.007  313.764
323.10  1982.949  543.799  542.223    1.576   131.897 1460.352 1286.637  173.715     0.000  737.413  372.678  364.735
323.20  1978.108  595.924  595.924    0.000   151.827 1474.779 1321.688  153.091     0.000  837.138  361.615  475.523
323.30  2016.887  572.227  572.227    0.000   109.202 1514.338 1355.411  158.928     0.000  685.433  300.893  384.540
323.40  1964.303  580.303  579.909    0.394   127.792 1439.640 1316.423  123.217     0.000  675.786  342.618  333.168
323.50  1906.574  522.631  522.631    0.000   149.017 1444.658 1287.416  157.242     0.000  707.352  301.901  405.451
323.60  1919.324  522.277  522.277    0.000   127.574 1433.198 1297.788  135.410     0.000  757.819  252.337  505.481
323.70  1987.984  553.256  553.256    0.000   108.512 1384.258 1253.864  130.394     0.000  566.305  293.759  272.546
323.80  2003.706  553.808  553.808    0.000   127.921 1391.696 1249.542  142.154     0.000  657.689  384.440  273.249
323.90  1956.382  593.877  593.877    0.000   151.310 1460.605 1338.730  121.874     0.000  636.880  283.303  353.576
324.00  1963.086  532.383  532.383    0.000   175.650 1336.961 1235.318  101.643     0.000  566.204  353.878  212.326
324.10  1991.445  484.166  484.166    0.000   124.205 1374.876 1250.967  123.909     0.000  687.247  343.422  343.824
324.20  1867.191  580.967  580.770    0.197   137.817 1393.468 1291.783  101.686     0.000  587.617  324.120  263.497
324.30  1828.152  540.799  540.799    0.000   163.728 1310.933 1186.940  123.994     0.000  496.736  222.983  273.753
324.40  1850.067  584.954  577.072    7.882    76.438 1513.651 1326.319  187.332     0.000  708.055  222.380  485.675
324.50  1918.042  555.855  555.855    0.000   109.242 1413.998 1292.035  121.962     0.000  638.082  263.396  374.686
324.60  1776.857  606.586  606.586    0.000   103.535 1449.105 1291.001  158.105     0.000  516.439  131.397  385.042
324.70  1805.113  579.860  579.860    0.000    77.555 1378.889 1220.052  158.837     0.000  394.492   80.728  313.763
324.80  1858.072  644.048  644.048    0.000    89.493 1443.275 1337.697  105.578     0.000  393.588  211.221  182.367
324.90  1799.574  634.596  634.596    0.000   118.665 1437.000 1315.734  121.266     0.000  657.589  273.552  384.038
325.00  1863.928  643.285  643.285    0.000   136.479 1425.546 1312.618  112.928     0.000  657.790  424.854  232.936
325.10  1854.738  668.180  668.180    0.000   157.529 1437.036 1321.347  115.689     0.000  576.658  273.149  303.509
325.20  1837.051  693.177  693.177    0.000    82.658 1403.360 1279.411  123.948     0.000  587.014  202.876  384.138
325.30  1809.266  666.250  666.250    0.000    96.402 1433.245 1309.121  124.124     0.000  515.636  303.209  212.427
325.40  1677.661  737.688  737.688    0.000   149.490 1316.078 1179.069  137.009     0.000  688.351  233.338  455.014
325.50  1764.641  688.645  688.645    0.000   110.798 1405.614 1259.138  146.476     0.000  557.357  283.504  273.853
325.60  1681.645  735.813  735.813    0.000    94.458 1341.666 1221.129  120.536     0.000  496.432  232.935  263.497
325.70  1746.192  634.626  634.626    0.000    38.649 1458.789 1340.803  117.986     0.000  577.061  303.912  273.149
325.80  1784.382  667.046  667.046    0.000    43.840 1450.968 1295.671  155.297     0.000  537.552  172.616  364.936
325.90  1761.585  693.964  686.452    7.512    20.447 1414.517 1243.831  170.685     0.000  405.954  152.308  253.646
326.00  1695.757  690.684  648.715   41.969    16.729 1393.124 1248.550  144.575     0.000  537.150  223.385  313.765
326.10  1717.294  696.953  646.077   50.876    14.871 1380.625 1203.713  176.912     0.000  537.351  284.309  253.043
326.20  1790.230  644.585  602.431   42.154    55.851 1350.140 1224.808  125.333     0.000  476.729  121.343  355.386
326.30  1633.926  742.291  703.070   39.221    72.238 1346.730 1167.005  179.724     0.000  535.641  162.361  373.280
326.40  1674.903  696.228  639.234   56.993    59.527 1414.607 1208.425  206.182     0.000  535.943  212.829  323.115
326.50  1739.752  692.127  663.799   28.328    49.973 1418.456 1257.798  160.657     0.000  394.996  162.462  232.534
326.60  1661.513  702.254  650.787   51.467    43.580 1372.148 1153.685  218.463     0.000  555.848  202.876  352.972
326.70  1797.535  578.477  578.477    0.000    56.291 1335.528 1128.047  207.480     0.000  476.428  222.581  253.847
326.80  1757.504  595.159  591.219    3.940    94.371 1341.760 1172.282  169.478     0.000  446.168  101.539  344.629
326.90  1821.123  685.733  685.733    0.000    48.200 1365.406 1183.607  181.799     0.000  506.890  182.368  324.522
327.00  1871.015  627.165  623.224    3.941    46.213 1407.299 1280.235  127.064     0.000  528.002  152.308  375.694
327.10  1748.816  659.959  659.959    0.000    44.569 1423.080 1243.491  179.589     0.000  487.185   91.385  395.800
327.20  1741.503  744.420  744.420    0.000    87.324 1417.071 1279.026  138.045     0.000  568.114  273.752  294.362
327.30  1729.471  634.875  634.875    0.000    61.341 1346.385 1216.988  129.397     0.000  304.214   80.829  223.385
327.40  1720.015  606.901  603.237    3.664    35.492 1354.038 1186.549  167.488     0.000  517.043  212.528  304.516
327.50  1734.285  633.228  625.467    7.761    66.961 1223.684 1045.738  177.947     0.000  345.031   30.261  314.770
327.60  1621.914  758.822  724.753   34.069    16.729 1327.314 1172.023  155.291     0.000  395.800  101.338  294.463
327.70  1833.736  624.390  622.026    2.365    42.667 1259.354 1116.553  142.801     0.000  466.877  192.924  273.954
327.80  1831.096  595.382  595.382    0.000    50.102 1245.129 1096.146  148.983     0.000  486.380   50.367  436.013
327.90  1824.975  572.790  542.339   30.450    50.188 1341.705 1152.043  189.661     0.000  436.415   20.308  416.108
328.00  1777.920  575.593  573.944    1.649    19.974 1305.442 1136.227  169.215     0.000  415.504   60.722  354.782
328.10  1825.587  597.535  582.483   15.052    27.882 1381.706 1215.345  166.361     0.000  578.268   40.616  537.653
328.20  1817.539  598.074  598.074    0.000    92.855 1264.886 1112.445  152.441     0.000  486.581   30.462  456.120
328.30  1833.572  559.251  549.005   10.246    45.998 1178.294 1017.896  160.398     0.000  405.753   50.769  354.983
328.40  1741.990  606.046  600.062    5.984    23.993 1292.119 1122.821  169.299     0.000  425.557   10.154  415.403
328.50  1811.688  560.831  549.675   11.156    50.059 1217.032 1070.081  146.950     0.000  486.984   70.675  416.309
328.60  1826.145  591.392  589.224    2.167    30.998 1243.275 1105.661  137.614     0.000  283.907   30.261  253.646
328.70  1861.072  551.462  551.462    0.000    62.772 1306.177 1170.249  135.928     0.000  385.043  132.000  253.043
328.80  1883.658  537.804  537.804    0.000    14.613 1455.300 1249.375  205.924     0.000  507.292  132.000  375.291
328.90  1794.839  581.919  581.919    0.000   108.859 1422.520 1263.118  159.403     0.000  585.708  172.013  413.695
329.00  1785.564  588.183  588.183    0.000    40.035 1343.536 1239.774  103.762     0.000  496.334  182.770  313.564
329.10  1863.829  514.554  514.554    0.000    86.077 1244.308 1083.305  161.003     0.000  485.878  182.669  303.208
329.20  1889.803  564.042  559.644    4.397    64.244 1342.497 1240.724  101.773     0.000  496.937  182.167  314.770
329.30  1855.656  582.630  579.477    3.153    95.025 1398.790 1265.370  133.421     0.000  475.624  162.060  313.564
329.40  1815.780  635.395  635.395    0.000    74.449 1412.794 1233.026  179.768     0.000  446.067  131.397  314.669
329.50  1819.521  583.609  583.609    0.000    87.247 1305.138 1181.315  123.823     0.000  466.375  111.693  354.682
329.60  1773.087  605.237  596.809    8.428   110.328 1260.874 1151.536  109.337     0.000  455.919  142.154  313.765
329.70  1869.492  557.745  557.745    0.000    97.704 1263.552 1159.877  103.676     0.000  293.658  131.598  162.060
329.80  1788.306  621.011  619.828    1.182    65.845 1326.675 1196.626  130.048     0.000  304.616   71.077  233.539
329.90  1807.988  624.416  621.067    3.350    37.047 1340.542 1201.460  139.082     0.000  445.362  100.835  344.527
330.00  1768.646  647.653  647.653    0.000    33.289 1375.389 1186.762  188.627     0.000  354.783   50.367  304.415
330.10  1775.642  655.856  655.659    0.197    99.735 1276.562 1178.507   98.055     0.000  363.529  190.913  172.616
330.20  1788.587  700.579  700.579    0.000   101.204 1395.888 1264.717  131.171     0.000  455.718  151.906  303.812
330.30  1832.676  706.553  706.553    0.000   133.589 1414.699 1324.339   90.359     0.000  495.932  222.782  273.149
330.40  1777.835  684.392  684.392    0.000    86.118 1350.152 1255.902   94.250     0.000  394.996  142.154  252.842
330.50  1840.916  654.377  654.377    0.000    90.008 1429.999 1298.135  131.864     0.000  445.262  121.343  323.919
330.60  1827.327  677.271  677.271    0.000   114.478 1417.854 1293.859  123.996     0.000  445.162  142.154  303.008
330.70  1758.512  704.297  704.297    0.000   112.750 1352.568 1203.325  149.244     0.000  323.918  213.030  110.888
330.80  1806.071  692.665  692.665    0.000    45.396 1238.339 1107.515  130.824     0.000  334.676  222.983  111.693
330.90  1751.309  738.169  738.169    0.000    52.960 1331.123 1172.757  158.366     0.000  314.368  101.338  213.030
331.00  1816.459  696.054  696.054    0.000    82.788 1367.443 1258.320  109.123     0.000  476.026   70.876  405.150
331.10  1821.495  699.654  698.471    1.182    47.471 1397.663 1269.085  128.578     0.000  496.132   19.906  476.226
331.20  1910.755  628.120  627.135    0.985   110.369 1426.240 1309.767  116.473     0.000  414.701  101.137  313.564
331.30  1849.930  657.986  657.986    0.000    56.936 1363.033 1243.620  119.413     0.000  414.701   50.769  363.931
331.40  1802.239  662.039  658.098    3.941    76.695 1368.351 1219.798  148.553     0.000  455.517  111.693  343.825
331.50  1875.768  631.736  628.386    3.350    90.835 1301.808 1156.627  145.180     0.000  293.054   10.154  282.900
331.60  1940.461  586.990  585.610    1.379    36.961 1344.569 1148.848  195.721     0.000  303.912   20.308  283.605
331.70  1879.495  554.093  545.029    9.064    70.506 1329.430 1151.437  177.992     0.000  324.118   60.722  263.397
331.80  1800.604  596.398  582.135   14.262    71.115 1351.218 1149.840  201.378     0.000  333.770   81.029  252.741
331.90  1724.630  632.618  632.618    0.000    38.865 1292.036 1115.687  176.349     0.000  243.391   20.308  223.083
332.00  1781.251  686.091  678.406    7.685    68.175 1328.829 1182.569  146.260     0.000  324.018   40.515  283.503
332.10  1725.762  667.478  657.823    9.655    91.696 1264.894 1149.718  115.176     0.000  222.983   19.906  203.078
332.20  1738.327  722.951  715.317    7.634    63.984 1343.361 1131.472  211.889     0.000  436.617  233.539  203.078
332.30  1818.907  692.144  692.144    0.000    97.143 1337.959 1176.868  161.091     0.000  576.962  243.693  333.268
332.40  1711.756  675.087  665.746    9.341    53.864 1301.468 1107.649  193.818     0.000  446.771  182.770  264.001
332.50  1780.018  708.581  707.595    0.985    82.400 1317.208 1190.532  126.676     0.000  222.581  101.539  121.042
332.60  1810.778  642.352  642.352    0.000   110.502 1273.192 1174.445   98.747     0.000  283.504   91.385  192.119
332.70  1880.213  618.736  618.736    0.000   127.404 1326.152 1193.513  132.639     0.000  304.415   71.077  233.338
332.80  1893.932  642.963  642.963    0.000   136.525 1416.124 1250.280  165.844     0.000  465.671   91.385  374.286
332.90  1823.712  707.128  705.157    1.970   114.647 1371.107 1200.509  170.598     0.000  434.204  151.906  282.298
333.00  1765.673  613.800  610.253    3.547    44.399 1395.367 1221.612  173.755     0.000  253.043   81.231  171.812
333.10  1801.162  619.166  613.452    5.714    40.507 1401.283 1160.955  240.328     0.000  425.860  162.462  263.398
333.20  1814.801  584.413  573.182   11.231    53.435 1367.743 1147.900  219.843     0.000  334.676  132.000  202.675
333.30  1738.243  717.057  717.057    0.000    47.814 1381.663 1257.887  123.776     0.000  436.014  213.231  222.782
333.40  1802.490  610.711  604.997    5.714    77.731 1405.308 1257.015  148.293     0.000  304.415  162.361  142.054
333.50  1825.024  529.604  529.604    0.000    84.563 1367.305 1141.671  225.634     0.000  355.185  152.308  202.877
333.60  1830.783  607.843  604.691    3.153    89.922 1354.641 1140.936  213.704     0.000  415.605  121.646  293.960
333.70  1863.581  566.233  564.065    2.167    95.242 1331.210 1107.992  223.218     0.000  476.830  142.154  334.676
333.80  1848.933  647.118  628.520   18.598    58.923 1380.497 1156.198  224.299     0.000  455.718  202.877  252.842
333.90  1826.755  608.467  586.504   21.963    52.050 1273.409 1084.866  188.543     0.000  476.629  213.030  263.599
334.00  1787.853  681.007  663.274   17.734    48.028 1379.711 1174.874  204.837     0.000  426.060  121.646  304.415
334.10  1810.389  590.448  589.660    0.788    51.532 1254.214 1098.659  155.555     0.000  324.924  101.539  223.385
334.20  1785.682  608.971  608.971    0.000    69.432 1202.021 1074.616  127.405     0.000  466.676  172.616  294.060
334.30  1790.223  679.146  679.146    0.000   111.713 1217.679 1106.741  110.938     0.000  385.244  162.261  222.983
334.40  1781.421  620.086  620.086    0.000    93.124 1427.281 1255.296  171.986     0.000  465.872  222.179  243.693
334.50  1830.277  626.772  620.909    5.863    29.741 1341.152 1113.053  228.099     0.000  536.346  121.646  414.701
334.60  1796.892  602.454  581.405   21.049     0.000 1333.497 1065.106  268.391     0.000  536.849  152.308  384.540
334.70  1855.534  617.163  598.389   18.774     1.902 1345.905 1088.499  257.406     0.000  608.026  192.723  415.304
334.80  1890.661  622.988  599.068   23.920     0.000 1479.671 1172.675  306.996     0.000  668.950  253.445  415.505
334.90  1834.267  627.755  602.610   25.145    10.895 1372.927 1082.057  290.870     0.000  647.033  131.196  515.837
335.00  1878.590  567.783  537.176   30.607     0.000 1336.953 1080.801  256.152     0.000  507.292   30.462  476.830
335.10  1878.188  534.125  510.800   23.325     5.707 1339.890 1087.847  252.043     0.000  445.966   60.923  385.043
335.20  1894.116  534.651  502.486   32.165     3.718 1313.691 1045.866  267.826     0.000  394.592   40.414  354.178
335.30  1886.135  565.522  545.577   19.945    20.190 1351.352 1123.215  228.138     0.000  426.061   91.385  334.676
335.40  1807.538  597.671  571.053   26.618     0.000 1317.160 1058.279  258.881     0.000  576.559   71.077  505.482
335.50  1918.247  611.131  583.728   27.403     3.805 1359.310 1043.320  315.990     0.000  649.044   81.030  568.014
335.60  1878.981  618.658  597.604   21.053     1.902 1301.372 1030.650  270.721     0.000  667.944   91.184  576.761
335.70  1815.311  618.106  598.605   19.501    38.392 1251.958 1014.434  237.524     0.000  628.535  172.616  455.919
335.80  1827.533  595.140  593.761    1.379    98.270 1257.274 1031.467  225.807     0.000  636.979  243.290  393.689
335.90  1954.896  553.427  544.450    8.978   104.323 1187.102  990.994  196.108     0.000  543.882  110.786  433.097
336.00  1920.259  564.054  525.237   38.817    22.306 1328.916 1053.648  275.269     0.000  476.126   70.775  405.351
336.10  1856.625  586.613  572.295   14.318    31.257 1140.204  957.974  182.230     0.000  446.168   81.231  364.937
336.20  1877.568  560.791  555.337    5.454    81.534 1200.041 1049.759  150.281     0.000  414.902  223.385  191.516
336.30  1813.827  585.709  585.709    0.000    79.503 1173.969 1034.236  139.733     0.000  556.453  284.309  272.144
336.40  1842.551  619.637  619.637    0.000   136.403 1194.237 1072.705  121.531     0.000  556.453  304.616  251.836
336.50  1934.552  606.118  606.118    0.000   148.850 1183.737 1065.881  117.856     0.000  517.044  294.463  222.581
336.60  1882.826  610.156  610.156    0.000   115.560 1300.473 1161.691  138.781     0.000  657.187  253.646  403.541
336.70  1818.231  612.533  612.533    0.000    82.143 1366.705 1205.573  161.132     0.000  567.009  263.800  303.209
336.80  1802.456  699.746  699.746    0.000    86.635 1354.732 1206.006  148.726     0.000  504.879  222.380  282.499
336.90  1847.573  626.935  626.935    0.000    57.109 1284.776 1141.412  143.365     0.000  404.949  203.078  201.871
337.00  1986.143  536.316  536.316    0.000    67.964 1259.181 1056.412  202.769     0.000  555.447  152.308  403.139
337.10  1862.389  585.139  571.947   13.192   108.554 1256.674 1038.645  218.029     0.000  627.128  274.155  352.973
337.20  1850.639  623.785  623.785    0.000    26.111 1346.852 1120.440  226.411     0.000  587.317  192.924  394.393
337.30  1812.635  646.113  646.113    0.000    33.505 1333.718 1113.570  220.148     0.000  456.321  172.616  283.705
337.40  1760.447  687.908  661.835   26.073    25.983 1378.815 1122.263  256.552     0.000  455.919  203.078  252.842
337.50  1745.130  709.283  660.240   49.043    27.882 1209.076 1015.647  193.429     0.000  466.475  182.770  283.705
337.60  1707.617  701.967  692.073    9.894     5.448 1296.837 1021.652  275.185     0.000  456.019   81.231  374.788
337.70  1656.009  712.691  669.635   43.055    33.676 1313.184 1098.830  214.354     0.000  323.919  142.154  181.765
337.80  1677.218  759.842  717.718   42.124    48.809 1360.695 1136.487  224.209     0.000  558.262  264.001  294.261
337.90  1607.295  765.081  713.656   51.425    27.839 1342.928 1131.860  211.068     0.000  445.665  152.308  293.356
338.00  1720.394  748.287  744.806    3.481    48.503 1325.023 1124.030  200.992     0.000  476.427  192.621  283.806
338.10  1723.960  719.108  719.108    0.000    87.805 1197.656 1060.820  136.836     0.000  374.084  131.497  242.587
338.20  1739.331  706.684  706.684    0.000    53.261 1230.563 1097.272  133.291     0.000  424.954   91.284  333.670
338.30  1782.810  667.720  667.720    0.000    58.666 1204.278 1091.091  113.187     0.000  375.291  111.693  263.599
338.40  1725.417  717.000  717.000    0.000    64.285 1160.258 1015.036  145.223     0.000  344.829  111.592  233.237
338.50  1817.536  679.319  670.707    8.611    55.379 1105.528 1031.252   74.276     0.000  425.758  182.669  243.089
338.60  1821.408  664.003  664.003    0.000    77.555 1176.130 1047.769  128.361     0.000  385.546  172.616  212.930
338.70  1787.282  728.916  725.618    3.298    53.950 1245.827 1121.832  123.995     0.000  335.078   91.385  243.693
[truncated: 318,247 more chars]
