# Supplementary material for: N-Glycans modulate tilting of HIV-1 envelope glycoprotein
Source: Nat Commun. 2026 Apr 15;17:5206. doi: 10.1038/s41467-026-71874-2 (PMC13254402; doi:10.1038/s41467-026-71874-2)
Supplement: Supplementary file 8 — Source Data [file 41467_2026_71874_MOESM8_ESM.zip › source_data/1_Main_Text_Figures/5_Figure_6/3_raw_data/1_WT_MPER.C.3.txt]

#ASA ANALYSIS
#SIM_TIME  ASA1.4 TotOccl1.4 ShldMem1.4 ShldGly1.4   ASA7.2 TotOccl7.2 ShldMem7.2 ShldGly7.2   ASA18.6 TotOccl18.6 ShldMem18.6 ShldGly18.6

  0.00  2335.887  371.595  350.838   20.757   870.752 1559.565 1424.719  134.846   162.261 2450.096 2096.222  353.874
  0.10  1830.143  589.238  385.444  203.794   536.964 1533.843 1160.780  373.063    71.077 1633.468  872.027  761.440
  0.20  1753.300  600.930  377.973  222.957   492.995 1484.170 1129.960  354.210    10.154 1542.081  720.322  821.759
  0.30  1796.966  679.202  448.474  230.729   549.501 1428.048 1051.658  376.390    10.154 1634.271  893.340  740.931
  0.40  1843.643  619.903  402.313  217.590   538.514 1449.446 1028.394  421.052     0.000 1705.146  669.753 1035.393
  0.50  1875.626  613.659  418.296  195.363   579.507 1550.384 1117.271  433.113   111.089 1511.217  750.180  761.037
  0.60  1843.778  639.948  447.788  192.160   564.809 1619.921 1205.227  414.694     0.000 1715.301  832.417  882.884
  0.70  1805.344  588.671  381.158  207.513   572.848 1459.423 1127.650  331.772    81.231 1634.271  934.056  700.214
  0.80  1785.538  618.589  420.018  198.572   502.850 1481.302 1120.006  361.297    10.154 1491.713  659.398  832.316
  0.90  1836.481  618.070  421.439  196.630   490.529 1507.804 1128.905  378.898    50.769 1512.424  690.162  822.263
  1.00  1843.387  610.515  413.110  197.404   473.191 1576.157 1138.289  437.868     0.000 1693.985  750.077  943.908
  1.10  1726.011  657.084  472.071  185.012   489.191 1476.903 1132.726  344.177   162.462 1583.602  863.080  720.522
  1.20  1717.160  631.560  439.724  191.836   461.823 1466.394 1100.942  365.453    30.261 1603.507  821.961  781.547
  1.30  1821.692  669.938  465.075  204.863   463.856 1659.848 1307.626  352.222     0.000 1732.586  900.270  832.316
  1.40  1806.658  670.989  454.128  216.860   538.475 1484.712 1104.732  379.980    91.385 1651.156  910.527  740.629
  1.50  1839.825  638.094  437.159  200.934   523.128 1567.212 1193.545  373.667   121.847 1491.110  709.362  781.748
  1.60  1736.599  661.339  485.861  175.478   456.763 1560.165 1160.298  399.867    60.923 1441.348  700.216  741.132
  1.70  1716.660  766.189  581.185  185.004   481.410 1637.241 1226.480  410.761    40.616 1693.280  851.012  842.268
  1.80  1682.979  798.990  587.566  211.424   443.537 1516.620 1102.663  413.957    81.231 1581.889  851.616  730.273
  1.90  1641.608  702.085  483.122  218.963   458.275 1408.851 1017.550  391.300    60.923 1460.347  751.387  708.960
  2.00  1767.729  630.035  387.424  242.611   519.797 1486.058 1009.886  476.172     0.000 1794.721  770.789 1023.932
  2.10  1833.674  634.070  408.526  225.544   529.743 1395.262 1055.974  339.288     0.000 1479.648  750.080  729.568
  2.20  1810.085  618.446  404.485  213.961   482.186 1480.738 1121.685  359.053    20.308 1559.270  800.043  759.227
  2.30  1629.505  769.907  547.680  222.228   531.606 1310.234  994.809  315.426    30.462 1511.620  832.417  679.202
  2.40  1746.324  717.067  495.374  221.693   386.510 1533.624 1110.416  423.208     0.000 1480.052  659.198  820.854
  2.50  1728.163  667.192  483.091  184.101   507.654 1474.524 1139.468  335.056    91.385 1467.989  787.981  680.008
  2.60  1812.417  584.842  408.992  175.850   512.104 1540.835 1165.962  374.873   101.539 1522.679  740.931  781.748
  2.70  1768.345  644.861  464.105  180.755   569.651 1555.711 1146.335  409.376   182.770 1643.618  821.759  821.860
  2.80  1842.450  619.747  418.574  201.173   635.754 1387.867 1041.006  346.861    60.923 1418.621  748.566  670.055
  2.90  1786.734  698.379  496.682  201.697   484.261 1480.214 1108.501  371.713   121.847 1347.543  647.631  699.912
  3.00  1841.388  643.104  452.443  190.661   602.722 1393.549  977.647  415.901   111.693 1637.688  796.125  841.564
  3.10  1834.703  704.244  514.580  189.664   621.526 1447.059  981.609  465.449    71.077 1702.829  698.199 1004.629
  3.20  1786.292  652.172  449.343  202.829   527.708 1454.757 1052.641  402.116    20.308 1712.881  839.749  873.133
  3.30  1884.868  623.208  417.791  205.418   579.896 1431.509 1069.909  361.601   162.462 1344.835  654.775  690.061
  3.40  1758.008  718.627  503.102  215.525   534.546 1448.113 1038.433  409.680    71.077 1691.976  809.495  882.481
  3.50  1697.705  688.146  490.366  197.780   489.276 1529.222 1127.536  401.685    81.231 1451.200  659.198  792.002
  3.60  1688.452  701.184  463.824  237.360   495.849 1431.807 1060.390  371.417   101.539 1492.117  852.624  639.493
  3.70  1678.808  616.641  399.706  216.935   500.388 1232.378  913.747  318.631    30.462 1208.211  649.848  558.363
  3.80  1651.620  717.160  486.481  230.679   504.366 1334.015 1022.691  311.324     0.000 1349.360  659.198  690.162
  3.90  1710.130  627.050  401.189  225.861   511.064 1262.588  929.605  332.983    20.308 1336.489  585.405  751.085
  4.00  1719.730  676.998  443.443  233.555   428.794 1458.777 1024.584  434.193    30.462 1366.952  605.511  761.440
  4.10  1520.938  762.464  521.898  240.566   387.592 1452.760 1045.377  407.384    40.616 1591.239  668.344  922.895
  4.20  1717.017  631.864  398.537  233.328   468.610 1374.863  993.846  381.017     0.000 1379.719  679.202  700.517
  4.30  1697.791  666.245  450.721  215.524   424.080 1407.769 1034.706  373.063    19.906 1408.674  697.902  710.771
  4.40  1663.521  602.482  372.052  230.429   444.441 1440.056 1102.707  337.349    40.616 1458.738  707.654  751.085
  4.50  1799.493  535.624  318.054  217.570   491.568 1467.645 1073.529  394.116     0.000 1568.422  735.905  832.518
  4.60  1760.336  614.859  397.349  217.510   555.253 1358.863  999.246  359.617   111.693 1540.974  789.889  751.085
  4.70  1701.770  745.892  528.730  217.162   494.249 1506.114 1140.316  365.799    40.414 1489.598  748.667  740.931
  4.80  1767.969  652.982  427.929  225.053   467.226 1461.983 1058.271  403.713   100.936 1512.021  720.220  791.801
  4.90  1672.999  763.402  540.652  222.750   356.853 1499.019 1142.820  356.200    40.616 1399.220  607.620  791.600
  5.00  1827.929  671.702  464.190  207.512   447.470 1421.119 1081.780  339.339    40.616 1359.108  608.023  751.085
  5.10  1861.979  604.362  410.192  194.170   508.126 1564.607 1197.124  367.483    71.077 1450.897  781.144  669.753
  5.20  1707.731  655.184  437.463  217.720   459.879 1446.423 1027.404  419.019    10.154 1643.721  913.044  730.676
  5.30  1765.494  637.421  445.117  192.305   513.965 1455.636 1063.721  391.914    30.462 1726.160  903.695  822.464
  5.40  1744.783  654.703  442.209  212.494   434.718 1546.638 1101.725  444.913    20.107 1551.129  627.932  923.197
  5.50  1711.104  666.690  449.584  217.106   472.462 1360.946  980.580  380.366     0.000 1603.507  700.417  903.090
  5.60  1809.297  624.333  423.271  201.061   465.803 1449.102  998.438  450.664    40.616 1632.863  800.950  831.913
  5.70  1816.251  729.588  524.663  204.925   477.952 1363.198 1057.622  305.575    91.385 1512.727  791.801  720.926
  5.80  1736.092  667.178  457.023  210.154   485.906 1380.775 1064.045  316.730    10.154 1531.825  780.438  751.387
  5.90  1767.786  681.295  470.836  210.459   436.533 1457.701 1083.777  373.924    20.308 1479.852  748.974  730.878
  6.00  1748.493  654.245  428.588  225.657   490.793 1400.504 1073.185  327.319    70.675 1407.770  656.785  750.985
  6.10  1938.131  558.228  368.764  189.464   492.738 1428.124 1093.023  335.101   132.000 1397.715  748.470  649.245
  6.20  1750.133  570.749  340.288  230.461   432.253 1412.049 1067.699  344.350     0.000 1456.729  756.514  700.215
  6.30  1682.905  657.031  430.252  226.779   464.895 1505.520 1136.391  369.128     0.000 1601.397  739.022  862.375
  6.40  1641.779  691.293  473.926  217.367   433.939 1387.400 1040.452  346.948     0.000 1439.639  667.944  771.695
  6.50  1675.582  711.213  492.599  218.614   489.409 1491.166 1163.457  327.709    10.154 1530.118  749.275  780.843
  6.60  1769.212  654.629  463.361  191.268   463.468 1542.004 1159.691  382.313    30.462 1659.906  787.780  872.126
  6.70  1702.267  699.914  475.713  224.201   473.974 1489.426 1088.442  400.984    60.923 1456.728  726.555  730.173
  6.80  1677.592  670.236  457.457  212.780   390.786 1540.794 1160.170  380.624    39.811 1468.291  707.152  761.138
  6.90  1862.044  566.144  362.197  203.947   491.354 1458.311 1148.158  310.152    40.616 1550.225  799.342  750.883
  7.00  1817.695  687.997  490.421  197.576   613.660 1662.162 1227.664  434.498   182.770 1672.472 1043.434  629.038
  7.10  1736.595  687.898  506.236  181.662   482.871 1626.149 1207.130  419.019    81.231 1509.303  809.189  700.114
  7.20  1864.825  654.670  448.056  206.614   491.959 1567.270 1146.737  420.533    10.154 1439.336  607.020  832.316
  7.30  1823.602  699.825  477.927  221.898   534.802 1558.837 1123.131  435.707    20.308 1630.651  788.283  842.369
  7.40  1822.306  715.041  505.061  209.979   515.471 1545.987 1126.019  419.968    50.769 1620.395  910.227  710.167
  7.50  1836.075  655.663  410.606  245.057   494.766 1580.876 1203.794  377.081    10.154 1693.887  871.826  822.061
  7.60  1842.309  681.522  477.946  203.577   464.586 1601.717 1238.471  363.245    20.308 1733.997  912.036  821.960
  7.70  1833.151  632.370  417.130  215.240   409.944 1664.714 1238.604  426.109    40.616 1753.402  839.956  913.447
  7.80  1684.640  713.039  513.373  199.666   492.522 1507.466 1194.890  312.577   142.154 1500.459  850.812  649.647
  7.90  1781.591  689.075  500.766  188.310   516.038 1467.000 1103.665  363.335   111.693 1551.429  810.801  740.629
  8.00  1832.497  689.596  529.451  160.146   547.896 1587.883 1197.918  389.965    20.308 1852.728  919.578  933.150
  8.10  1864.378  660.463  491.647  168.816   482.317 1507.903 1153.691  354.212    50.769 1498.849  727.960  770.889
  8.20  1770.975  682.545  526.830  155.715   512.796 1401.507 1063.159  338.348   132.000 1338.600  821.256  517.344
  8.30  1711.695  772.193  612.986  159.207   541.976 1437.000 1094.377  342.623   142.154 1215.846  698.905  516.941
  8.40  1781.889  685.525  546.488  139.038   554.559 1397.701 1112.276  285.425   172.616 1408.370  952.453  455.917
  8.50  1819.468  633.691  510.456  123.235   555.079 1360.131 1043.748  316.384   182.770 1459.743  861.167  598.576
  8.60  1825.895  636.164  510.220  125.944   598.788 1489.785 1152.868  336.916   192.924 1673.779 1115.618  558.161
  8.70  1887.279  635.754  517.096  118.658   601.684 1548.848 1232.207  316.641   203.078 1501.063  871.824  629.238
  8.80  1932.396  537.635  452.138   85.497   603.457 1445.306 1165.195  280.111   132.000 1288.436  811.405  477.031
  8.90  1887.798  603.685  526.837   76.848   539.982 1442.150 1139.126  303.023   121.847 1349.258  821.558  527.700
  9.00  1818.492  648.976  555.064   93.911   540.245 1505.954 1165.189  340.765     0.000 1906.414 1074.199  832.215
  9.10  1866.195  540.068  451.558   88.510   623.119 1412.446 1081.322  331.124    30.462 1573.045  872.730  700.315
  9.20  1750.202  633.781  538.794   94.987   596.573 1375.521 1015.214  360.308    40.616 1491.109  811.000  680.108
  9.30  1857.449  550.186  474.408   75.778   607.302 1439.988 1091.481  348.507     0.000 1349.560  730.173  619.387
  9.40  1880.525  558.628  446.242  112.386   659.312 1398.220 1022.823  375.397     0.000 1837.147  964.014  873.133
  9.50  1707.791  726.710  633.624   93.085   535.666 1497.090 1165.018  332.072    10.154 1694.892  913.748  781.143
  9.60  1719.202  648.854  543.838  105.017   487.331 1508.073 1088.238  419.834    30.462 1318.797  689.660  629.137
  9.70  1676.267  740.510  590.800  149.709   558.700 1456.921 1094.242  362.678    40.616 1500.960  720.623  780.337
  9.80  1712.366  672.670  531.561  141.109   581.277 1538.932 1151.306  387.626    40.616 1846.192  912.841  933.351
  9.90  1809.797  623.768  480.141  143.628   577.991 1636.528 1302.808  333.720    60.923 1695.195 1004.731  690.464
 10.00  1697.891  678.903  550.871  128.031   534.061 1609.926 1201.027  408.899   162.462 1439.432  820.549  618.883
 10.10  1747.480  641.246  515.924  125.323   530.862 1491.728 1181.313  310.414   132.000 1408.467  860.661  547.806
 10.20  1668.782  676.888  533.997  142.891   591.826 1393.728 1092.998  300.730   121.847 1592.045 1003.723  588.322
 10.30  1684.084  738.761  589.927  148.834   562.385 1541.322 1149.194  392.128    91.385 1572.945 1035.494  537.451
 10.40  1792.219  686.608  547.269  139.339   541.590 1449.529 1138.203  311.326   132.000 1745.058 1136.731  608.328
 10.50  1789.772  608.993  465.200  143.792   556.508 1477.599 1087.115  390.485   132.000 1502.069  893.441  608.628
 10.60  1708.634  691.912  541.394  150.518   341.459 1599.556 1235.573  363.983     0.000 1502.673  812.310  690.363
 10.70  1710.359  715.739  549.067  166.671   386.727 1534.104 1146.817  387.286    40.616 1369.363  730.172  639.191
 10.80  1758.451  712.246  563.523  148.723   434.014 1471.540 1088.709  382.831    10.154 1602.197  821.154  781.042
 10.90  1675.213  746.727  584.775  161.952   416.815 1518.845 1076.047  442.799    10.154 1308.944  669.754  639.191
 11.00  1666.898  706.105  544.559  161.546   503.114 1477.040 1100.130  376.910    10.154 1428.982  830.809  598.173
 11.10  1713.877  679.539  526.378  153.161   521.921 1333.494 1026.367  307.127    20.308 1289.039  801.855  487.184
 11.20  1600.990  811.182  627.688  183.494   377.903 1543.649 1245.855  297.793    10.154 1326.834  839.750  487.084
 11.30  1766.542  713.788  559.935  153.853   575.485 1523.819 1206.357  317.463   111.693 1359.714  811.908  547.805
 11.40  1670.387  797.996  646.978  151.018   461.260 1475.995 1170.855  305.141   132.000 1266.818  861.166  405.652
 11.50  1840.122  682.027  508.823  173.205   478.856 1446.290 1102.540  343.749   132.000 1215.345  668.343  547.002
 11.60  1758.594  780.401  614.470  165.931   542.413 1523.205 1130.082  393.123   132.000 1215.951  759.529  456.422
 11.70  1907.069  644.822  514.691  130.131   612.532 1452.089 1094.548  357.541     0.000 1509.105  830.203  678.902
 11.80  1780.052  649.985  506.788  143.197   548.634 1504.446 1121.527  382.919    71.077 1277.577  699.409  578.167
 11.90  1757.049  638.782  489.475  149.308   558.232 1444.082 1160.516  283.565   142.154 1236.357  740.025  496.332
 12.00  1769.073  672.792  531.340  141.452   653.730 1557.198 1114.399  442.799   111.693 1500.761  769.984  730.777
 12.10  1756.406  691.994  531.685  160.309   596.839 1540.333 1143.018  397.315    40.616 1573.046  903.092  669.954
 12.20  1731.484  724.619  563.460  161.158   470.946 1528.188 1137.529  390.659    10.154 1368.662  739.424  629.238
 12.30  1745.733  683.557  553.728  129.829   456.356 1572.067 1179.764  392.303     0.000 1338.196  688.852  649.344
 12.40  1660.845  752.923  608.596  144.327   467.260 1553.289 1141.920  411.368    30.462 1468.583  839.950  628.633
 12.50  1657.444  727.174  593.614  133.561   492.686 1494.153 1124.811  369.342   182.770 1376.902  870.417  506.485
 12.60  1694.356  714.262  583.170  131.092   427.183 1611.788 1165.618  446.170   172.616 1174.021  728.359  445.662
 12.70  1532.096  811.350  613.474  197.876   370.946 1567.137 1129.442  437.696   182.770 1074.802  568.416  506.386
 12.80  1533.146  829.765  657.386  172.379   383.129 1504.474 1091.291  413.183    30.261 1296.976  566.198  730.777
 12.90  1574.838  833.038  621.284  211.754   356.765 1556.578 1086.715  469.863   101.539 1264.605  647.531  617.073
 13.00  1524.611  835.227  638.692  196.536   381.577 1455.107 1023.077  432.030   142.154 1335.885  719.718  616.168
 13.10  1585.085  813.025  593.427  219.598   429.481 1580.305 1073.268  507.037   182.770 1407.061  618.481  788.581
 13.20  1621.655  735.959  510.738  225.221   414.434 1582.944 1112.435  470.509     0.000 1426.665  566.401  860.264
 13.30  1691.860  682.897  494.456  188.442   458.742 1408.286 1025.235  383.051     0.000 1205.289  506.081  699.207
 13.40  1647.865  764.970  533.110  231.859   430.554 1427.864 1012.439  415.425   152.308 1072.381  515.631  556.750
 13.50  1686.100  728.615  500.515  228.100   374.315 1523.756 1050.091  473.665    20.308 1428.472  627.726  800.746
 13.60  1643.773  729.689  504.852  224.837   387.804 1517.360 1087.229  430.131     0.000 1298.689  557.758  740.931
 13.70  1631.502  707.137  463.660  243.477   410.202 1446.021 1055.796  390.224   132.000 1345.134  607.422  737.712
 13.80  1613.726  677.068  477.012  200.057   462.463 1474.957 1066.661  408.297    50.769 1266.615  577.259  689.355
 13.90  1551.613  718.936  491.003  227.933   399.350 1516.156 1059.139  457.016   101.338 1277.173  537.250  739.923
 14.00  1589.997  727.129  504.017  223.112   433.721 1486.324 1066.619  419.705    91.385 1142.259  483.968  658.291
 14.10  1572.852  732.913  518.358  214.556   425.372 1506.770 1079.367  427.404   101.539 1285.915  586.910  699.005
 14.20  1669.125  679.562  468.456  211.106   427.059 1471.972 1095.148  376.824   121.847 1154.016  495.626  658.390
 14.30  1615.609  789.934  583.380  206.554   429.519 1579.089 1147.839  431.250    81.231 1438.727  647.833  790.894
 14.40  1534.782  720.069  493.698  226.370   445.825 1623.807 1165.490  458.317    40.616 1348.249  486.177  862.072
 14.50  1643.103  721.961  491.791  230.170   463.019 1566.259 1147.369  418.890   172.616 1417.915  688.952  728.963
 14.60  1524.984  783.884  545.627  238.257   376.391 1524.156 1156.845  367.311    91.385 1195.240  536.044  659.196
 14.70  1539.263  754.017  514.609  239.408   316.208 1570.625 1169.590  401.035   101.539 1286.925  597.065  689.860
 14.80  1513.425  826.466  596.052  230.415   339.641 1569.845 1102.275  467.570    20.308 1540.169  729.569  810.600
 14.90  1603.406  785.439  590.416  195.023   261.431 1503.443 1070.977  432.466    10.154 1145.072  537.349  607.723
 15.00  1630.632  761.103  571.275  189.828   450.359 1511.260 1116.286  394.974    60.923 1326.631  607.923  718.708
 15.10  1483.356  821.539  593.020  228.519   397.955 1576.894 1194.024  382.870     0.000 1346.536  729.266  617.270
 15.20  1476.635  791.853  541.995  249.858   377.516 1488.265 1095.577  392.688   111.693 1165.381  568.113  597.267
 15.30  1626.456  704.656  496.120  208.537   428.313 1365.701 1081.397  284.304   132.000 1012.971  638.183  374.789
 15.40  1498.394  790.000  572.062  217.938   356.028 1447.757 1141.056  306.700    50.568 1131.100  555.245  575.856
 15.50  1593.344  771.320  546.922  224.398   405.613 1385.107 1020.691  364.416   203.078 1183.676  594.953  588.723
 15.60  1661.457  741.397  522.097  219.300   420.186 1486.707 1165.656  321.051   111.693 1048.662  534.133  514.529
 15.70  1698.289  778.177  536.475  241.702   500.604 1363.886  992.383  371.503   243.693 1155.127  677.995  477.131
 15.80  1578.608  778.401  551.427  226.975   382.869 1383.387 1054.032  329.355   111.693  981.501  514.825  466.675
 15.90  1619.666  787.689  604.307  183.382   423.077 1371.841 1037.992  333.849   152.308 1195.538  618.278  577.259
 16.00  1647.050  712.942  546.212  166.730   446.507 1435.227 1105.701  329.526   142.154 1145.071  628.433  516.638
 16.10  1656.295  753.578  567.851  185.726   441.890 1401.799 1093.375  308.424   121.847 1185.688  618.177  567.510
 16.20  1657.842  744.359  570.752  173.606   485.899 1347.977 1054.120  293.857   132.000 1021.014  576.356  444.658
 16.30  1676.848  712.582  520.431  192.151   560.822 1340.279 1059.999  280.280   203.078 1274.357  799.338  475.019
 16.40  1804.019  610.447  417.259  193.188   449.539 1405.695 1118.411  287.283    81.231 1020.715  607.021  413.694
 16.50  1904.545  556.870  408.633  148.238   565.016 1403.312 1089.180  314.132   233.539 1205.292  708.860  496.432
 16.60  1819.182  594.580  414.336  180.244   507.120 1415.589 1132.709  282.880   132.000 1164.270  687.743  476.527
 16.70  1874.781  528.724  360.037  168.687   472.203 1333.577 1045.948  287.629   132.000  949.438  516.038  433.399
 16.80  1812.199  697.781  490.471  207.310   487.846 1420.558 1094.751  325.808   142.154 1113.505  586.609  526.896
 16.90  1848.771  586.194  412.409  173.785   488.789 1367.857 1085.761  282.096   162.261 1112.897  687.643  425.254
 17.00  1752.717  651.782  444.851  206.931   425.539 1447.324 1155.152  292.172   131.598 1152.711  717.303  435.407
 17.10  1811.911  670.484  480.413  190.071   545.085 1388.444 1070.333  318.110   233.539 1134.816  678.698  456.118
 17.20  1836.251  613.274  404.761  208.513   562.293 1405.158 1120.941  284.216   223.184 1240.971  775.303  465.667
 17.30  1755.062  646.293  444.418  201.875   552.003 1389.134 1061.469  327.665   264.001 1202.473  584.800  617.673
 17.40  1740.900  582.508  378.792  203.716   492.995 1370.201 1037.303  332.898   182.770 1105.061  547.102  557.959
 17.50  1838.094  588.437  412.506  175.931   519.710 1480.911 1125.661  355.250   264.001 1304.016  656.079  647.937
 17.60  1830.168  618.472  428.504  189.967   514.308 1403.747 1086.889  316.858   223.385 1292.654  695.288  597.366
 17.70  1726.104  725.574  507.261  218.312   476.782 1426.320 1013.353  412.968   203.078 1151.912  524.986  626.926
 17.80  1875.499  615.507  409.507  206.000   549.025 1464.833 1045.857  418.976   292.854 1192.627  634.567  558.060
 17.90  1820.805  620.640  419.821  200.818   476.950 1529.067 1164.394  364.673   192.924 1163.466  596.158  567.308
 18.00  1724.973  659.735  452.964  206.771   449.843 1556.697 1137.552  419.145    60.923 1203.478  524.880  678.598
 18.10  1757.305  672.541  471.685  200.856   456.118 1470.176 1153.325  316.852   101.539 1193.628  566.405  627.222
 18.20  1821.312  659.429  469.481  189.948   480.755 1564.302 1215.844  348.458   243.693 1223.685  594.850  628.835
 18.30  1752.274  650.749  460.925  189.824   466.925 1528.682 1169.672  359.010   162.462 1417.113  728.160  688.953
 18.40  1778.110  637.256  445.477  191.779   524.812 1490.503 1133.867  356.636   142.154 1305.319  686.637  618.683
 18.50  1630.805  721.291  523.118  198.173   493.855 1534.316 1223.508  310.808   223.385 1198.455  641.099  557.356
 18.60  1868.446  662.892  509.007  153.885   531.773 1440.026 1191.519  248.507    91.385 1194.538  758.927  435.611
 18.70  1823.942  636.967  454.967  182.000   484.565 1544.004 1191.523  352.481     9.953 1413.399  764.256  649.143
 18.80  1842.740  675.490  495.940  179.550   553.177 1464.057 1167.518  296.539   203.078 1336.187  707.552  628.635
 18.90  1921.920  640.378  414.705  225.673   574.709 1582.901 1196.785  386.116    50.769 1388.163  658.393  729.770
 19.00  1854.424  671.146  479.807  191.339   493.728 1493.506 1183.907  309.599   142.154 1104.961  466.475  638.487
 19.10  1931.946  561.857  369.180  192.677   470.383 1449.317 1127.663  321.653    20.308 1297.382  628.635  668.746
 19.20  1962.394  559.464  368.905  190.559   568.564 1460.039 1112.400  347.639   182.368 1286.722  607.521  679.201
 19.30  1880.302  567.696  375.826  191.869   515.565 1506.644 1116.383  390.261    91.385 1335.285  605.413  729.872
 19.40  1974.337  573.931  385.823  188.108   628.434 1339.845 1100.289  239.555   192.924 1235.146  739.016  496.130
 19.50  1780.321  687.060  501.478  185.582   573.064 1410.328 1158.105  252.223   101.539 1318.697  750.382  568.315
 19.60  1849.809  612.799  430.979  181.820   640.462 1506.124 1182.138  323.986   203.078 1439.130  830.805  608.326
 19.70  1842.600  639.362  458.406  180.956   488.710 1574.925 1265.718  309.207   182.770 1479.852  860.666  619.186
 19.80  1800.500  687.140  480.666  206.474   580.242 1491.737 1192.432  299.305   274.155 1378.712  709.261  669.451
 19.90  1731.566  707.419  513.236  194.183   574.103 1518.678 1246.047  272.631   223.385 1324.629  766.668  557.960
 20.00  1799.599  672.382  469.163  203.219   665.579 1536.092 1168.092  368.000   264.001 1469.391  810.598  658.793
 20.10  1841.481  630.051  430.859  199.192   713.997 1481.835 1077.299  404.537   253.847 1275.966  687.946  588.019
 20.20  1943.766  593.634  402.762  190.872   623.596 1594.973 1203.323  391.651   182.770 1428.373  800.544  627.829
 20.30  1795.804  667.821  486.088  181.734   647.110 1587.146 1209.501  377.645   223.385 1305.823  585.904  719.919
 20.40  1831.865  668.002  475.604  192.398   617.115 1528.309 1139.034  389.275   132.000 1368.258  607.019  761.239
 20.50  1751.991  699.152  506.510  192.642   630.825 1386.544 1045.258  341.286   172.616 1156.033  628.333  527.700
 20.60  1912.015  670.893  456.849  214.044   688.833 1519.878 1174.140  345.738   253.847 1458.936  748.769  710.167
 20.70  1794.489  675.391  498.021  177.370   631.340 1536.046 1209.115  326.931   192.924 1439.535  861.267  578.268
 20.80  1822.969  617.151  420.973  196.179   625.671 1579.804 1182.486  397.318   172.616 1531.020  851.213  679.807
 20.90  1758.578  649.943  439.835  210.108   554.901 1549.760 1179.810  369.950   132.000 1286.926  688.551  598.375
 21.00  1787.781  593.490  444.283  149.207   558.364 1566.270 1198.523  367.747   213.231 1459.241  840.457  618.784
 21.10  1808.403  619.783  403.922  215.861   573.799 1596.702 1199.988  396.714   182.770 1419.127  820.652  598.475
 21.20  1830.924  634.127  446.374  187.753   701.120 1499.984 1158.014  341.970   233.539 1641.808  942.197  699.610
 21.30  1812.657  580.529  394.371  186.158   649.197 1572.144 1214.386  357.758   111.693 1510.311  769.279  741.032
 21.40  1835.065  660.880  472.637  188.242   698.787 1550.057 1125.594  424.463    20.308 1671.771  778.230  893.542
 21.50  1827.438  658.888  485.399  173.489   763.120 1522.044 1230.476  291.568   233.539 1571.237  942.099  629.139
 21.60  1758.734  611.172  426.744  184.429   720.268 1524.857 1164.549  360.309   203.078 1703.839  973.363  730.476
 21.70  1894.418  521.944  350.512  171.432   620.441 1406.654 1174.319  232.335   223.385 1114.207  647.330  466.877
 21.80  1868.818  578.714  392.019  186.695   540.414 1505.358 1224.597  280.761    50.769 1307.233  769.781  537.452
 21.90  1906.278  530.182  363.663  166.519   554.461 1455.634 1192.557  263.077   223.285 1143.157  646.020  497.137
 22.00  1891.424  611.765  407.286  204.479   559.134 1609.553 1312.970  296.583   203.078 1499.855  819.948  679.907
 22.10  1801.355  598.977  412.001  186.975   404.887 1560.050 1237.483  322.567   101.539 1365.345  777.224  588.121
 22.20  1793.115  549.062  360.754  188.308   591.437 1437.391 1118.371  319.021   213.231 1360.016  760.937  599.079
 22.30  1929.991  544.814  358.026  186.789   603.276 1478.103 1146.333  331.770   162.462 1356.893  768.975  587.918
 22.40  1943.343  533.686  359.226  174.460   487.199 1547.758 1174.746  373.013   172.616 1175.836  547.202  628.634
 22.50  1988.207  462.098  284.177  177.921   482.664 1335.043  999.514  335.529   182.770 1212.128  605.310  606.818
 22.60  1987.832  479.062  272.741  206.321   555.766 1459.302 1066.008  393.294   274.155 1144.369  607.220  537.149
 22.70  1774.451  550.525  358.266  192.259   425.065 1479.320 1128.003  351.317   253.343 1155.931  536.847  619.085
 22.80  1708.329  650.300  477.219  173.081   499.692 1539.241 1130.639  408.603    50.769 1367.955  607.118  760.837
 22.90  1715.068  676.222  492.851  183.371   528.228 1453.073 1098.342  354.731    40.616 1166.488  466.575  699.913
 23.00  1792.307  597.967  421.968  175.999   481.581 1541.965 1182.173  359.792   243.693 1115.216  536.747  578.469
 23.10  1877.169  583.181  422.172  161.009   614.526 1381.860 1159.641  222.220   284.309 1245.505  758.320  487.185
 23.20  1769.206  629.225  432.266  196.959   575.525 1471.102 1129.817  341.285   213.231 1348.554  607.723  740.831
 23.30  1813.102  572.000  387.808  184.192   622.775 1505.300 1205.693  299.606   264.001 1125.468  587.716  537.753
 23.40  1759.035  629.333  437.743  191.590   494.161 1449.233 1165.618  283.614   182.770 1053.288  597.067  456.220
 23.50  1785.089  604.770  424.144  180.626   448.156 1599.421 1207.162  392.259   233.539 1165.280  607.521  557.759
 23.60  1873.096  647.464  449.804  197.659   520.969 1553.947 1183.607  370.339   243.693  982.714  506.588  476.126
 23.70  1783.017  630.197  443.001  187.195   446.649 1479.962 1222.333  257.629   233.539 1215.043  769.177  445.866
 23.80  1846.473  629.653  415.162  214.491   436.014 1571.673 1226.667  345.006   152.308 1194.838  718.208  476.629
 23.90  1955.346  490.859  323.616  167.244   478.068 1571.619 1171.839  399.780    30.462 1448.983  678.900  770.083
 24.00  2030.521  514.919  360.436  154.483   580.372 1557.100 1136.784  420.316   243.693 1293.662  665.832  627.830
 24.10  1961.522  480.906  333.933  146.973   502.500 1550.227 1117.024  433.203    80.829 1651.157  870.415  780.742
 24.20  1894.986  524.977  370.632  154.345   594.033 1466.650 1026.234  440.417    71.077 1712.280  840.860  871.420
 24.30  2002.059  538.587  366.804  171.783   458.353 1566.518 1102.103  464.415    71.077 1468.687  647.129  821.558
 24.40  1956.741  567.411  394.774  172.637   549.101 1507.285 1052.166  455.119    71.077 1672.369  698.603  973.766
 24.50  1919.808  556.793  405.441  151.352   558.448 1466.181 1109.588  356.593   162.462 1440.240  648.639  791.600
 24.60  1917.186  536.809  389.309  147.500   613.357 1468.814 1096.963  371.851   162.462 1648.743  797.227  851.516
 24.70  1960.706  522.654  382.480  140.174   719.713 1435.170 1071.619  363.551   264.001 1752.998  921.486  831.512
 24.80  1891.890  525.662  391.802  133.861   593.121 1441.955 1079.873  362.082    91.385 1499.853  760.231  739.622
 24.90  1814.184  594.595  443.471  151.124   545.478 1456.527 1112.994  343.533    60.923 1478.038  747.965  730.073
 25.00  1914.940  546.660  386.360  160.299   517.769 1500.078 1063.631  436.447     0.000 1642.214  669.050  973.164
 25.10  1897.878  578.691  421.505  157.187   447.494 1560.155 1089.818  470.338     0.000 1508.195  595.354  912.841
 25.20  1924.510  570.367  419.033  151.334   543.191 1474.010 1108.556  365.454   121.847 1467.687  697.501  770.187
 25.30  1967.907  562.382  419.902  142.480   515.681 1543.314 1182.743  360.570    40.515 1537.254  676.889  860.365
 25.40  1870.692  553.353  424.313  129.040   539.503 1401.070 1017.932  383.137    10.154 1547.507  746.156  801.351
 25.50  1816.229  644.201  463.188  181.014   489.265 1620.166 1182.600  437.566     0.000 1649.846  757.614  892.233
 25.60  1946.872  592.302  410.397  181.906   574.356 1435.476 1084.073  351.403   121.847 1539.061  829.196  709.865
 25.70  1870.269  589.176  444.617  144.559   588.408 1326.749  982.654  344.095     0.000 1355.589  686.340  669.249
 25.80  1859.647  564.413  420.107  144.306   557.671 1546.165 1113.139  433.026     0.000 1559.676  727.259  832.417
 25.90  1841.293  543.272  410.627  132.646   455.117 1561.937 1099.341  462.596     0.000 1591.643  718.711  872.932
 26.00  1753.707  601.006  463.425  137.580   525.670 1501.938 1008.209  493.729     0.000 1631.652  647.028  984.624
 26.10  1747.279  633.315  485.031  148.284   505.829 1388.487 1021.822  366.665   162.462 1224.895  575.249  649.646
 26.20  1736.155  652.344  487.466  164.878   617.019 1392.938  996.096  396.842   192.924 1458.331  677.791  780.540
 26.30  1934.292  580.575  402.670  177.905   548.416 1508.808 1057.618  451.190    60.923 1393.088  522.269  870.819
 26.40  1931.963  520.778  348.946  171.831   530.866 1574.864 1115.422  459.442    81.231 1631.755  830.605  801.150
 26.50  1857.192  591.501  413.799  177.702   503.240 1611.496 1128.274  483.222    50.769 1591.243  759.530  831.713
 26.60  1811.958  585.567  402.045  183.522   487.368 1399.464  925.713  473.751    10.154 1214.842  505.078  709.764
 26.70  1829.019  593.574  419.597  173.977   553.644 1608.160 1113.351  494.809   162.462 1366.850  504.776  862.074
 26.80  1863.256  641.327  469.666  171.661   471.595 1512.299 1058.389  453.909    50.166 1547.103  686.338  860.766
 26.90  1838.143  566.971  414.758  152.213   576.302 1334.274  955.459  378.815   213.231 1368.561  688.251  680.310
 27.00  1880.573  501.321  345.349  155.972   479.158 1358.224 1013.565  344.659   101.539 1275.970  596.867  679.102
 27.10  1914.121  588.737  426.626  162.111   441.288 1556.361 1183.515  372.847    60.923 1395.504  667.140  728.364
 27.20  1879.571  529.644  355.266  174.377   490.230 1445.473 1020.225  425.248    30.462 1494.732  635.271  859.461
 27.30  1833.244  560.087  403.722  156.365   511.538 1555.827 1183.978  371.849    30.462 1701.117  789.585  911.532
 27.40  1863.581  606.945  444.637  162.308   614.870 1564.952 1230.673  334.278    40.616 1690.867 1032.275  658.593
 27.50  1855.039  541.984  350.151  191.833   553.217 1439.067 1023.988  415.079    30.462 1501.968  771.494  730.475
 27.60  1899.649  608.124  422.494  185.630   488.413 1590.239 1106.678  483.561    10.154 1613.058  791.902  821.156
 27.70  1833.166  565.850  456.320  109.530   355.685 1483.735  977.690  506.044     0.000 1276.975  454.914  822.061
 27.80  1868.628  636.255  485.006  151.249   561.128 1570.988 1039.993  530.995    30.462 1631.958  668.950  963.008
 27.90  1862.532  604.469  482.536  121.933   557.314 1549.904 1069.455  480.450     0.000 1540.467  597.164  943.303
 28.00  1863.932  599.155  473.320  125.835   543.052 1519.421 1142.735  376.686    40.616 1487.485  818.236  669.249
 28.10  1822.058  523.378  460.714   62.664   529.471 1492.623 1088.780  403.843     0.000 1668.942  817.325  851.617
 28.20  1942.381  427.348  317.977  109.371   591.096 1517.328 1111.322  406.005    60.923 1876.155 1257.875  618.281
 28.30  1894.430  502.493  485.575   16.918   669.349 1148.096  931.282  216.813    10.154 1491.812 1018.803  473.009
 28.40  1885.558  487.417  471.654   15.763   580.330 1165.951  930.549  235.403    60.923 1428.878 1023.427  405.451
 28.50  1939.840  504.967  479.458   25.510   761.519 1111.561  978.494  133.067   121.847 1631.754 1175.434  456.320
 28.60  1804.593  536.779  504.192   32.587   736.838 1163.877  933.230  230.647     0.000 1634.070 1116.726  517.344
 28.70  1953.299  486.473  448.031   38.441   551.580 1373.173 1069.240  303.932     0.000 1704.441 1095.611  608.830
 28.80  1909.831  484.969  457.497   27.472   443.235 1437.978 1075.338  362.640     0.000 1641.506 1002.316  639.190
 28.90  1956.373  526.913  486.511   40.402   501.169 1490.676 1101.232  389.443    20.308 1752.195 1002.719  749.476
 29.00  1925.527  529.544  450.813   78.731   490.480 1393.095 1067.942  325.153     0.000 1591.743  953.157  638.586
 29.10  1813.087  523.749  486.223   37.526   482.573 1107.059  827.042  280.017    60.923 1350.261  915.056  435.206
 29.20  1929.148  460.114  430.522   29.593   541.937 1267.021  918.999  348.022   152.308 1299.795  752.493  547.302
 29.30  1984.993  449.359  416.789   32.571   520.490 1456.126 1126.479  329.646   132.000 1285.519  738.217  547.302
 29.40  1961.269  461.939  432.592   29.347   595.800 1178.084  912.680  265.404     0.000 1729.774 1193.330  536.443
 29.50  1950.115  456.248  426.024   30.224   514.480 1183.059  848.268  334.791     0.000 1526.095  949.237  576.858
 29.60  1973.621  481.274  447.085   34.189   538.263 1203.595  931.227  272.368     0.000 1471.703  934.152  537.551
 29.70  2018.495  475.069  433.390   41.679   590.658 1256.217  927.003  329.214    60.923 1682.020 1054.595  627.425
 29.80  1957.298  476.892  448.352   28.540   582.880 1274.425  959.254  315.171    20.308 1570.633  961.703  608.930
 29.90  2011.925  440.748  400.382   40.366   537.527 1202.684  947.271  255.413    50.769 1402.540  926.416  476.124
 30.00  1896.798  518.714  500.635   18.079   535.540 1242.160  966.424  275.736    50.769 1461.151 1035.997  425.154
 30.10  1898.771  520.948  398.545  122.403   505.748 1274.461  872.959  401.502    81.130 1340.712  874.742  465.970
 30.20  2002.524  506.747  434.056   72.691   638.002 1255.406  868.644  386.762    40.616 2036.003 1205.296  830.707
 30.30  1667.617  555.052  433.184  121.868   587.620 1419.171 1145.599  273.571     0.000 1509.199 1045.043  464.156
 30.40  1704.056  602.446  483.012  119.434   607.218 1444.163 1179.837  264.326     0.000 1521.170 1116.625  404.546
 30.50  1821.620  493.974  451.006   42.968   579.505 1498.292 1209.195  289.097     0.000 1714.999 1228.217  486.782
 30.60  1837.870  475.216  407.445   67.771   530.089 1577.668 1303.525  274.143     0.000 1632.864 1167.495  465.369
 30.70  1701.635  510.460  391.548  118.912   557.716 1358.994 1120.994  237.999     0.000 1612.455 1218.466  393.990
 30.80  1756.663  467.258  379.311   87.947   484.867 1526.086 1210.058  316.028     0.000 1703.838 1218.466  485.373
 30.90  1806.287  464.972  398.221   66.751   503.069 1384.586 1073.740  310.846     0.000 1582.998 1157.542  425.456
 31.00  1901.332  415.866  359.083   56.783   616.516 1444.725 1210.492  234.233     0.000 1623.714 1218.466  405.248
 31.10  1770.374  441.439  370.858   70.581   524.342 1418.141 1169.463  248.677     0.000 1754.711 1228.519  526.192
 31.20  1738.973  431.748  359.954   71.794   440.033 1421.802 1098.939  322.864     0.000 1501.263 1005.234  496.029
 31.30  1768.888  441.016  412.049   28.967   514.305 1460.622 1242.211  218.410     0.000 1601.694 1185.889  415.805
 31.40  1818.334  438.477  416.632   21.845   471.420 1502.474 1199.153  303.321     0.000 1409.577 1004.128  405.450
 31.50  1576.056  639.823  593.833   45.990   321.488 1607.924 1262.098  345.826     0.000 1542.182  974.772  567.410
 31.60  1691.102  567.588  509.400   58.188   386.166 1389.766 1062.191  327.575     0.000 1664.632 1035.696  628.936
 31.70  1755.651  509.940  463.163   46.777   508.171 1392.758 1131.634  261.124     0.000 1572.944  944.311  628.633
 31.80  1670.863  585.081  557.586   27.495   389.014 1375.292 1075.081  300.211     0.000 1562.791  995.080  567.711
 31.90  1775.749  512.679  492.634   20.045   445.353 1419.855 1093.277  326.578     0.000 1745.661 1198.158  547.503
 32.00  1726.729  526.889  488.749   38.140   472.807 1381.211 1078.366  302.846     0.000 1837.651 1320.004  517.646
 32.10  1834.974  480.279  418.237   62.042   486.036 1358.205 1044.558  313.646     0.000 1846.696 1340.211  506.485
 32.20  1851.097  486.501  432.869   53.632   454.390 1325.132  968.934  356.197     0.000 1653.168 1196.545  456.623
 32.30  2018.776  312.047  292.146   19.901   650.454 1408.321 1153.767  254.554    81.231 1663.928 1136.531  527.397
 32.40  2129.487  363.951  338.481   25.470   735.357 1350.723 1157.862  192.861   260.382 1900.071 1437.419  462.652
 32.50  2113.009  388.834  373.492   15.341   761.296 1409.218 1227.339  181.879   129.387 1760.837 1256.866  503.970
 32.60  2173.820  415.765  394.970   20.794   735.058 1459.770 1278.018  181.753    59.717 1953.463 1440.240  513.223
 32.70  2220.512  353.157  332.376   20.780   800.168 1418.604 1252.332  166.271   100.131 2017.300 1399.423  617.877
 32.80  2288.833  379.989  368.364   11.625   878.377 1205.256 1036.521  168.734   202.675 1465.673  922.495  543.178
 32.90  2138.153  438.927  421.784   17.143   709.550 1409.401 1238.765  170.636   149.292 1545.699 1091.492  454.207
 33.00  2201.004  396.030  379.796   16.234   655.939 1499.813 1274.135  225.678   150.298 1659.804 1074.802  585.002
 33.10  2207.480  320.579  297.662   22.917   756.843 1399.499 1163.881  235.618   170.203 1749.176 1141.455  607.721
 33.20  2133.054  326.761  299.683   27.079   761.382 1396.858 1160.031  236.827   199.458 1739.725 1103.656  636.069
 33.30  2148.016  331.191  303.072   28.119   745.522 1387.528 1145.386  242.141   201.268 1661.414  976.783  684.630
 33.40  2092.837  334.856  308.371   26.485   548.638 1578.526 1302.362  276.164   150.499 1669.556 1146.283  523.273
 33.50  2160.415  357.544  335.510   22.033   747.804 1445.158 1217.709  227.449    89.575 1905.206 1318.094  587.112
 33.60  2278.575  311.415  304.413    7.002   722.001 1383.584 1153.847  229.737   189.104 1559.268 1074.096  485.172
 33.70  2169.299  332.496  313.447   19.048   623.083 1410.615 1137.685  272.929   189.707 1671.868 1044.241  627.627
 33.80  2113.511  326.129  305.247   20.882   660.827 1467.492 1183.279  284.213   169.198 1445.567  870.318  575.249
 33.90  2140.250  329.762  301.358   28.404   605.057 1411.685 1176.717  234.968   199.056 1497.644  942.099  555.545
 34.00  2086.323  378.751  351.784   26.967   749.929 1400.836 1245.201  155.635   100.735 1571.030 1080.730  490.300
 34.10  2054.947  396.330  375.803   20.527   590.693 1437.372 1258.906  178.466   222.782 1450.690 1057.304  393.386
 34.20  2037.045  414.254  389.345   24.909   490.487 1693.036 1303.862  389.174   162.462 1659.297  985.325  673.972
 34.30  2013.281  384.223  367.734   16.489   468.353 1534.949 1224.882  310.067    10.154 1496.642  834.730  661.912
 34.40  2119.583  335.525  321.338   14.188   437.523 1532.176 1215.458  316.719     0.000 1448.684  692.977  755.707
 34.50  1999.031  357.425  347.162   10.263   537.694 1297.204 1029.551  267.653    60.119 1293.461  731.580  561.881
 34.60  2018.865  359.555  342.450   17.105   584.910 1410.306 1166.732  243.575    79.623 1458.638  833.019  625.619
 34.70  2014.751  355.918  346.263    9.655   586.034 1380.860 1134.480  246.380    29.858 1565.503 1002.016  563.487
 34.80  2126.749  371.693  353.565   18.128   604.927 1516.316 1243.692  272.624   100.936 1393.894  840.158  553.735
 34.90  2071.663  395.978  359.793   36.185   528.575 1453.794 1155.396  298.398    60.923 1357.802  841.764  516.038
 35.00  2253.221  325.946  295.229   30.717   705.271 1337.471 1094.370  243.101   139.339 1548.314 1183.983  364.332
 35.10  2128.738  446.297  425.307   20.990   660.529 1423.970 1176.291  247.679   172.616 1669.457 1126.476  542.980
 35.20  2238.502  379.843  368.891   10.952   690.963 1420.905 1162.193  258.711   139.339 1644.722 1151.003  493.719
 35.30  1890.582  481.541  463.595   17.946   714.219 1340.445 1168.766  171.680   181.563 1464.664 1205.690  258.974
 35.40  1939.221  489.333  447.571   41.762   805.968 1338.900 1144.523  194.377   321.204 1554.648 1235.455  319.193
 35.50  1860.177  468.606  451.250   17.355   759.570 1254.800 1126.657  128.142   258.773 1472.409 1140.146  332.263
 35.60  1959.279  494.674  466.711   27.963   831.944 1139.457  997.096  142.361   272.244 1305.526 1002.319  303.207
 35.70  1936.727  475.696  448.833   26.863   762.334 1173.137 1033.887  139.250   273.752 1632.052 1228.010  404.042
 35.80  1986.519  506.867  485.186   21.682   656.978 1313.164 1130.854  182.311   202.877 1678.299 1374.991  303.308
 35.90  2018.000  453.349  406.114   47.235   650.674 1152.980  986.749  166.232   209.009 1618.990 1255.864  363.126
 36.00  2006.786  509.545  473.881   35.664   616.341 1320.286 1083.198  237.088   242.487 1656.285 1205.594  450.691
 36.10  2040.199  512.373  487.393   24.980   683.053 1352.195 1105.374  246.821   111.693 1879.371 1327.744  551.627
 36.20  2179.224  384.990  313.390   71.600   695.975 1105.297  814.599  290.698   300.997 1713.591 1328.550  385.041
 36.30  2057.668  451.542  360.715   90.827   800.896 1108.369  838.771  269.597   371.471 1518.654 1084.052  434.601
 36.40  2095.384  524.928  424.034  100.894   731.557 1150.344  914.034  236.309   303.209 1317.189 1014.584  302.605
 36.50  1945.147  578.359  496.713   81.646   687.067 1210.044  956.266  253.778   201.569 1745.562 1421.342  324.220
 36.60  2051.349  472.093  367.213  104.880   593.247 1288.653 1008.461  280.192   242.989 1702.934 1319.401  383.532
 36.70  2125.784  412.559  393.919   18.640   771.111 1193.530  913.729  279.801   354.179 1650.152 1175.035  475.117
 36.80  2015.576  436.769  400.895   35.874   611.363 1287.258 1065.690  221.569   130.392 1571.436 1177.046  394.390
 36.90  1982.110  429.169  397.700   31.469   666.878 1195.306 1004.435  190.871   230.724 1622.810 1166.490  456.320
 37.00  2031.849  611.917  540.415   71.503   679.802 1263.968 1015.982  247.986   300.193 1599.886 1185.993  413.892
 37.10  2123.463  540.807  465.204   75.602   739.383 1233.697  983.768  249.929   320.300 1622.005 1125.371  496.634
 37.20  2097.926  516.902  420.432   96.470   747.509 1181.381  909.450  271.931   432.998 1793.411 1226.104  567.307
 37.30  2179.696  491.697  433.306   58.391   635.708 1347.092 1066.378  280.714   209.612 1630.447 1154.522  475.925
 37.40  2042.075  494.267  434.494   59.773   614.132 1325.739 1079.698  246.041   324.924 1648.443 1233.041  415.402
 37.50  2085.933  470.961  381.309   89.652   596.839 1343.854 1064.266  279.588   251.032 1468.893 1063.844  405.048
 37.60  2067.522  513.031  402.776  110.254   684.164 1359.944 1108.457  251.487   331.258 1508.498 1073.595  434.904
 37.70  2133.895  546.555  438.804  107.751   765.750 1342.363 1089.624  252.738   423.648 1642.410 1156.636  485.774
 37.80  2114.187  501.444  435.079   66.365   617.242 1371.604 1104.423  267.182   301.399 1527.901 1113.807  414.094
 37.90  2207.804  419.693  381.768   37.924   663.459 1545.959 1293.485  252.475   210.618 1597.671 1214.844  382.828
 38.00  2133.641  479.891  434.273   45.617   613.831 1541.241 1290.929  250.312   249.424 1344.427  961.600  382.827
 38.10  2233.608  401.053  372.573   28.479   662.768 1562.392 1276.581  285.811   281.293 1750.686 1376.502  374.184
 38.20  2215.081  332.374  313.351   19.023   732.904 1421.499 1173.077  248.422   228.915 1396.008 1041.627  354.380
 38.30  2127.640  416.859  394.873   21.986   671.377 1389.110 1116.219  272.891   239.270 1154.422  810.597  343.825
 38.40  2070.384  534.725  516.493   18.231   749.325 1390.229 1168.013  222.216   213.231 1635.874 1210.319  425.556
 38.50  2211.372  530.637  500.142   30.495   810.724 1530.485 1291.798  238.687   432.193 1528.007 1172.924  355.083
 38.60  2105.064  459.943  413.117   46.826   718.841 1499.652 1246.704  252.948   261.889 1465.471 1030.265  435.206
 38.70  2103.573  475.299  426.283   49.016   744.617 1463.770 1214.932  248.838   232.735 1473.416 1078.523  394.893
 38.80  2075.778  401.942  384.721   17.220   672.892 1477.273 1243.339  233.934   232.936 1383.741  998.297  385.444
 38.90  2219.181  443.879  409.147   34.732   724.471 1587.869 1333.099  254.770   278.880 1321.411  838.649  482.762
 39.00  2158.179  420.966  394.125   26.841   819.026 1566.211 1336.640  229.571   299.992 1465.477 1121.451  344.026
 39.10  2108.855  460.966  415.861   45.104   750.322 1474.884 1269.313  205.571   312.055 1509.709 1164.779  344.930
 39.20  2174.098  375.154  320.820   54.334   823.521 1436.931 1209.524  227.408   361.719 1649.551 1385.550  264.001
 39.30  2174.619  458.933  397.822   61.111   732.897 1506.534 1318.814  187.720   280.789 1530.417 1327.339  203.078
 39.40  2203.659  394.580  331.787   62.793   921.481 1417.659 1188.135  229.524   473.613 1519.562 1377.509  142.053
 39.50  2100.572  456.562  370.403   86.159   724.678 1444.160 1197.645  246.515   381.222 1517.751 1223.792  293.959
 39.60  2058.933  498.001  420.230   77.771   776.088 1475.117 1250.432  224.685   300.193 1611.651 1378.312  233.338
 39.70  2175.686  475.699  403.682   72.018   848.929 1333.137 1139.499  193.638   291.445 1531.827 1308.643  223.184
 39.80  2113.378  488.459  432.205   56.254   952.781 1367.206 1159.645  207.562   574.548 1680.013 1467.083  212.930
 39.90  2104.165  526.442  459.701   66.741   903.967 1441.351 1242.092  199.259   340.607 1376.300 1102.750  273.550
 40.00  2115.531  458.271  376.009   82.262   818.279 1344.764 1148.143  196.621   383.033 1275.868 1133.714  142.154
 40.10  2057.624  545.261  457.341   87.920   852.822 1393.925 1145.594  248.331   453.808 1324.929 1040.822  284.107
 40.20  2044.956  539.049  449.432   89.617   840.853 1282.291 1071.748  210.544   388.361 1193.230  950.141  243.089
 40.30  1977.041  516.591  453.466   63.125  1020.756 1256.188 1077.982  178.207   408.669 1396.410 1245.308  151.102
 40.40  2166.425  539.256  453.876   85.380   962.686 1272.697 1078.191  194.506   390.673 1406.058 1243.596  162.462
 40.50  1995.748  507.316  418.912   88.404   917.634 1349.173 1124.535  224.638   362.323 1667.745 1414.402  253.343
 40.60  1998.357  551.996  490.857   61.139   718.581 1393.837 1196.003  197.834   371.973 1317.088 1185.288  131.799
 40.70  2151.395  414.023  389.291   24.732   756.062 1395.521 1255.016  140.505   442.548 1417.115 1255.056  162.059
 40.80  2133.320  449.682  400.084   49.597   797.441 1465.741 1260.944  204.797   273.149 1601.196 1277.077  324.119
 40.90  2014.279  429.385  370.001   59.384   765.832 1343.173 1178.414  164.760   331.559 1660.307 1366.551  293.757
 41.00  2084.599  401.120  353.290   47.830   750.616 1308.457 1167.255  141.202   373.381 1359.312 1247.921  111.390
 41.10  2043.495  420.350  373.191   47.159   825.415 1310.013 1143.781  166.232   392.784 1581.391 1459.645  121.746
 41.20  1975.640  491.942  412.476   79.465   770.247 1375.429 1220.352  155.077   402.837 1610.242 1336.692  273.551
 41.30  2138.744  464.547  395.862   68.685   658.447 1473.960 1287.537  186.423   354.079 1545.400 1263.202  282.197
 41.40  2238.836  448.438  400.731   47.707   711.584 1439.110 1218.751  220.359   249.223 1480.958 1115.821  365.137
 41.50  2111.849  474.643  418.622   56.021   627.323 1409.366 1194.235  215.130   201.871 1539.871 1215.249  324.622
 41.60  2170.897  498.741  426.981   71.760   680.416 1553.625 1339.921  213.704   243.693 1560.073 1225.397  334.676
 41.70  2026.833  533.560  462.637   70.923   771.721 1473.682 1288.344  185.338   355.083 1669.454 1415.808  253.646
 41.80  2058.974  526.047  468.889   57.158   593.856 1562.405 1323.932  238.473   211.422 1336.290 1062.538  273.753
 41.90  2193.212  442.880  405.718   37.162   689.148 1571.739 1321.809  249.929   252.842 1852.124 1547.909  304.214
 42.00  2100.093  485.598  441.354   44.244   713.910 1499.329 1300.672  198.656   241.481 1618.883 1406.054  212.829
 42.10  2146.891  517.200  435.146   82.053   721.394 1505.031 1260.337  244.694   170.203 1996.790 1662.921  333.869
 42.20  2192.286  436.997  365.989   71.008   683.004 1476.623 1214.112  262.511   304.214 1631.552 1347.848  283.704
 42.30  2084.950  490.780  437.678   53.102   742.967 1541.909 1279.531  262.378   484.470 1671.967 1287.429  384.539
 42.40  2129.807  475.324  423.723   51.601   799.000 1546.709 1348.832  197.877   414.900 1711.077 1367.757  343.320
 42.50  2152.677  398.596  374.297   24.299   621.093 1518.125 1317.575  200.550   393.688 1520.161 1155.327  364.834
 42.60  2161.723  374.546  349.518   25.028   638.820 1352.895 1174.257  178.638   232.935 1348.957 1013.879  335.078
 42.70  2116.096  389.242  364.518   24.724   633.245 1381.426 1170.582  210.844   221.375 1561.181 1216.753  344.427
 42.80  2154.181  350.270  338.389   11.880   720.703 1527.432 1326.356  201.076   362.524 1477.740 1063.241  414.498
 42.90  2091.438  390.834  357.224   33.610   693.682 1363.704 1157.526  206.178   414.800 1529.011 1153.820  375.191
 43.00  2031.759  424.740  382.012   42.728   799.647 1306.980 1117.536  189.444   383.133 1599.381 1194.433  404.947
 43.10  2086.807  390.734  369.513   21.221   695.583 1468.633 1224.843  243.790   211.623 1698.510 1253.347  445.162
 43.20  2038.476  399.218  370.270   28.948   686.591 1420.775 1185.636  235.139   231.328 1661.715 1246.212  415.503
 43.30  2119.847  362.793  335.388   27.405   637.481 1492.194 1178.026  314.168   252.037 1682.626 1064.750  617.876
 43.40  2180.468  331.377  314.637   16.740   657.620 1387.225 1188.961  198.264   324.220 1642.411 1237.564  404.847
 43.50  2248.886  397.384  367.598   29.785   715.032 1491.458 1223.328  268.130   364.735 1599.184 1214.343  384.841
 43.60  2180.441  357.693  328.191   29.502   618.322 1481.991 1239.628  242.363   281.092 1420.134 1065.452  354.682
 43.70  2166.422  427.606  394.519   33.087   649.753 1651.122 1359.344  291.778   333.671 1937.074 1399.724  537.349
 43.80  2149.437  388.704  374.957   13.747   652.308 1484.971 1175.472  309.499   345.232 1724.851 1207.406  517.445
 43.90  2168.085  437.274  367.092   70.182   687.368 1513.157 1229.596  283.561   395.398 1530.518 1206.902  323.616
 44.00  2083.209  408.087  352.740   55.348   746.250 1426.525 1158.264  268.261   395.599 1684.637 1400.328  284.309
 44.10  2159.168  424.635  374.929   49.705   717.203 1539.523 1285.706  253.817   342.618 1612.151 1287.831  324.321
 44.20  2082.385  510.886  464.928   45.958   681.405 1290.206 1002.192  288.014   350.560 1487.487 1174.125  313.362
 44.30  2136.539  503.461  451.425   52.037   659.403 1251.340  951.220  300.120   273.149 1812.916 1408.070  404.846
 44.40  2144.144  485.526  426.946   58.580   703.925 1285.013 1006.553  278.460   416.208 1884.796 1540.470  344.326
 44.50  2178.724  396.236  354.302   41.934   806.442 1157.646  929.679  227.967   477.232 1856.551 1440.645  415.906
 44.60  2226.474  361.059  315.010   46.049   764.843 1206.712  954.968  251.744   304.516 2187.999 1722.130  465.870
 44.70  2208.703  404.805  368.842   35.964   856.808 1206.674  923.848  282.826   375.694 2201.479 1623.815  577.663
 44.80  2157.340  448.736  402.609   46.127   750.237 1274.636  983.597  291.039   324.924 2006.342 1530.418  475.924
 44.90  2186.677  443.689  395.759   47.930   685.296 1281.949  966.438  315.510   375.190 1936.471 1491.011  445.461
 45.00  2194.569  444.749  380.104   64.644   625.847 1374.634 1047.752  326.881   294.362 1720.723 1346.138  374.585
 45.10  2153.778  465.620  373.625   91.995   839.342 1328.368  971.260  357.108   528.002 2015.789 1590.332  425.457
 45.20  2116.347  463.041  399.071   63.970   652.223 1212.160  977.706  234.454   345.232 1712.582 1479.043  233.539
 45.30  2143.402  515.057  409.834  105.222   852.733 1395.117 1111.985  283.132   456.622 2022.817 1688.344  334.473
 45.40  2081.712  554.341  449.718  104.623   773.882 1288.221 1014.605  273.616   426.060 2038.112 1764.260  273.852
 45.50  2188.696  507.635  374.498  133.138   821.220 1235.336 1012.737  222.599   504.879 1994.074 1781.044  213.030
 45.60  1998.632  520.873  385.584  135.289   871.414  977.837  752.207  225.630   588.925 1792.905 1457.928  334.977
 45.70  2107.117  484.643  369.679  114.964   863.766 1148.911  883.338  265.572   436.617 1804.067 1570.931  233.137
 45.80  2119.376  472.444  372.919   99.525   781.794 1143.769  892.459  251.311   263.599 1822.664 1498.646  324.018
 45.90  2016.199  540.740  396.081  144.658   750.321 1055.973  791.042  264.931   291.648 1853.130 1397.717  455.414
 46.00  2083.192  515.018  358.094  156.925   864.238 1108.502  791.348  317.154   374.990 1983.724 1497.746  485.978
 46.10  2131.225  502.756  395.867  106.889   751.136 1233.570  959.436  274.135   302.003 2042.227 1606.718  435.509
 46.20  2101.991  507.265  367.993  139.271   769.685 1113.161  861.721  251.439   200.464 1913.344 1549.314  364.029
 46.30  2107.996  456.317  362.671   93.646   730.478 1124.541  818.972  305.569   220.168 2001.317 1445.167  556.150
 46.40  2154.478  420.439  355.099   65.340   754.857 1151.725  877.718  274.008   292.653 2044.739 1467.076  577.664
 46.50  2030.833  443.999  325.833  118.166   770.254 1131.324  842.614  288.710   304.616 2052.286 1606.220  446.067
 46.60  2098.212  451.142  341.904  109.238   808.300 1275.279  973.301  301.978   345.232 2016.897 1732.789  284.108
 46.70  2064.958  498.277  415.388   82.889   809.553 1263.572 1069.542  194.030   240.878 2024.335 1547.907  476.428
 46.80  2142.337  491.617  360.871  130.745   679.594 1256.821  966.126  290.694   352.772 1882.781 1356.590  526.191
 46.90  2090.717  437.721  313.882  123.839   800.776 1188.764  911.907  276.858   320.903 1882.481 1486.883  395.598
 47.00  2133.743  425.417  317.401  108.017   761.952 1121.387  857.841  263.546   351.365 1861.976 1406.460  455.516
 47.10  2055.245  541.998  409.080  132.918   781.271 1256.614  988.310  268.304   292.854 2076.007 1457.627  618.380
 47.20  2088.244  521.690  366.970  154.720   784.913 1161.941  897.530  264.411   251.635 1817.342 1402.240  415.102
 47.30  2075.080  504.460  387.234  117.226   766.870 1036.767  741.356  295.411   324.924 1517.242 1060.619  456.622
 47.40  2100.001  441.478  356.967   84.511   724.585 1233.648  953.288  280.361   345.232 1819.343 1322.205  497.137
 47.50  2048.509  490.842  392.117   98.725   793.416 1087.828  847.150  240.678   284.309 1474.915 1079.014  395.901
 47.60  2155.472  451.092  326.296  124.796   736.130 1039.148  817.151  221.997   274.155 1435.609 1141.146  294.463
 47.70  2129.814  482.490  325.776  156.714   832.368 1024.755  794.455  230.301   446.771 1263.898  969.536  294.362
 47.80  2248.391  356.171  332.112   24.059   764.104 1129.805  842.653  287.153   314.770 1589.022 1142.655  446.368
 47.90  2212.913  362.466  322.976   39.490   785.682 1154.073  882.355  271.718   284.309 1792.712 1133.514  659.198
 48.00  2273.829  371.538  342.190   29.348   738.593 1132.614  855.322  277.292   243.693 1568.014 1041.322  526.692
 48.10  2213.808  397.569  371.165   26.404   746.981 1117.409  850.669  266.740   232.332 1544.589  966.523  578.066
 48.20  2203.644  394.842  381.636   13.205   677.333 1138.802  905.169  233.633   172.515 1563.484 1076.601  486.883
 48.30  2269.247  436.557  399.929   36.628   763.541 1149.259  925.485  223.774   284.309 1574.845 1108.370  466.475
 48.40  2279.091  432.437  386.479   45.958   781.795 1156.655  929.208  227.447   233.539 1657.990  937.668  720.321
 48.50  2238.919  399.068  338.409   60.658   660.389 1127.307  865.490  261.817   213.231 1544.587 1016.686  527.901
 48.60  2136.703  373.692  371.860    1.832   579.889 1085.720  894.499  191.221   232.534 1303.111 1029.258  273.853
 48.70  2307.567  394.583  388.354    6.230   700.255 1187.186  908.722  278.464   161.457 1838.753 1200.166  638.587
 48.80  2157.245  424.143  396.522   27.621   514.997 1257.440  992.553  264.887   132.000 1643.916 1198.051  445.865
 48.90  2177.363  406.397  363.437   42.960   661.995 1278.195  971.070  307.125   182.770 1769.588 1253.149  516.439
 49.00  2247.982  454.870  415.168   39.701   586.722 1379.181 1022.941  356.239    60.822 1891.937 1202.782  689.155
 49.10  2181.886  397.925  356.649   41.275   636.749 1302.012  968.345  333.667   142.054 1917.068 1268.732  648.336
 49.20  2157.156  413.734  383.112   30.622   706.354 1197.238  855.486  341.752   242.889 1688.348 1202.270  486.078
 49.30  2166.871  447.086  416.623   30.463   664.333 1201.225  816.631  384.594   294.261 1734.599 1186.894  547.705
 49.40  2262.604  378.174  361.036   17.138   728.480 1054.797  753.598  301.199   324.924 1533.929 1036.994  496.935
 49.50  2120.412  440.429  392.339   48.091   609.109 1191.713  788.697  403.016   212.324 1604.403 1087.361  517.042
 49.60  2007.983  421.707  403.233   18.474   604.183 1024.625  728.785  295.840   152.308 1558.963 1082.436  476.527
 49.70  1986.645  473.006  447.931   25.075   623.722 1044.980  771.577  273.402   162.261 1478.937 1012.865  466.071
 49.80  1985.871  505.409  455.821   49.588   738.687  944.939  752.172  192.767   264.001 1516.541 1152.211  364.330
 49.90  2045.396  395.256  363.112   32.145   672.502  955.709  764.146  191.564   191.918 1527.300 1081.636  445.664
 50.00  1987.273  452.420  396.705   55.715   544.614  981.471  765.532  215.940   141.953 1267.119 1004.125  262.993
 50.10  2107.276  452.546  413.433   39.113   594.029 1052.331  838.243  214.088   101.137 1396.706 1022.320  374.386
 50.20  2091.062  432.637  410.022   22.615   607.475  981.421  778.138  203.282   131.095 1498.539 1124.355  374.184
 50.30  2097.874  388.776  375.009   13.767   604.354  995.645  832.054  163.591   172.616 1337.286 1063.635  273.651
 50.40  2044.148  423.256  404.089   19.167   626.925  983.944  745.993  237.951   142.154 1504.176 1130.898  373.278
 50.50  1978.479  442.924  413.980   28.944   615.078 1049.816  830.713  219.102   213.231 1507.288 1033.077  474.211
 50.60  1964.394  445.829  421.983   23.846   645.042  926.089  699.810  226.280   213.231 1383.632  988.537  395.095
 50.70  2086.943  432.405  406.759   25.646   676.215 1058.509  783.853  274.656    60.923 1657.487 1018.498  638.989
 50.80  1901.658  432.604  408.709   23.895   594.638 1080.405  779.027  301.378    91.385 1532.530  894.245  638.285
 50.90  2074.695  386.369  354.677   31.692   748.981 1044.993  728.184  316.809   314.770 1693.987 1095.614  598.374
 51.00  2051.378  469.399  430.666   38.733   561.389 1078.414  781.189  297.225   132.000 1361.422  743.144  618.279
 51.10  2095.267  399.258  358.726   40.532   601.639 1187.826  886.580  301.247   264.001 1453.609  926.815  526.794
 51.20  2006.344  378.951  344.639   34.312   526.671 1134.953  795.749  339.204    91.385 1471.801  754.297  717.504
 51.30  1943.872  389.484  358.750   30.734   623.237 1127.417  855.960  271.458   161.757 1550.409 1094.996  455.413
 51.40  2096.981  437.083  353.005   84.078   662.379 1027.138  739.725  287.413   202.473 1564.198 1037.103  527.095
 51.50  1996.084  461.441  359.145  102.296   720.660 1131.412  818.972  312.440   223.385 1637.482 1049.262  588.219
 51.60  2034.958  388.053  342.261   45.792   615.778 1036.247  805.817  230.430   233.539 1506.086 1110.387  395.699
 51.70  1983.073  428.274  380.561   47.713   670.210 1081.960  824.119  257.841   213.231 1553.040 1148.092  404.948
 51.80  1955.511  500.482  446.148   54.333   749.968 1011.134  823.203  187.931   313.966 1433.301 1017.697  415.604
 51.90  1981.319  453.619  405.884   47.735   773.799 1081.565  866.095  215.470   375.694 1590.941 1083.751  507.190
 52.00  2045.437  390.570  361.975   28.595   709.203 1073.299  782.082  291.217   294.463 1658.996 1080.628  578.368
 52.10  2065.268  397.650  373.650   24.000   771.673 1107.855  787.151  320.704   355.083 1598.881  970.447  628.433
 52.20  2003.906  473.530  442.058   31.471   782.314 1146.974  894.019  252.956   243.291 1667.644 1119.536  548.108
 52.30  2132.911  394.547  355.283   39.264   726.365 1127.789  832.118  295.671   263.800 1900.278 1078.518  821.760
 52.40  1992.662  414.082  394.727   19.355   774.663 1123.849  884.688  239.161   345.232 1588.225 1050.776  537.450
 52.50  1855.992  512.182  492.879   19.302   748.235 1040.414  780.106  260.308   233.539 1719.216 1191.717  527.499
 52.60  1912.985  487.903  453.914   33.989   714.471 1101.489  903.140  198.349   142.154 1627.626 1120.738  506.888
 52.70  1927.557  441.244  406.616   34.628   768.641 1043.175  839.161  204.014   282.298 1702.222 1123.652  578.570
 52.80  1876.236  459.816  416.220   43.596   639.329 1133.270  857.489  275.781   345.232 1473.812 1109.279  364.533
 52.90  1863.404  413.793  385.145   28.648   673.491 1143.817  885.977  257.840   294.463 1839.254 1271.644  567.611
 53.00  1960.731  449.549  421.111   28.438   729.603 1190.130  931.468  258.662   374.889 1633.359 1075.903  557.456
 53.10  1880.679  454.975  416.116   38.859   702.506 1120.831  870.171  250.661   324.924 1621.904 1064.146  557.758
 53.20  1866.835  462.847  426.504   36.343   545.743 1183.609  931.734  251.875   313.363 1784.367 1216.355  568.013
 53.30  1972.682  438.621  394.065   44.556   664.660 1105.083  849.185  255.898   222.581 1587.007  998.786  588.221
 53.40  1939.480  481.450  423.346   58.104   638.323 1168.120  891.001  277.119   180.958 1749.271 1181.057  568.214
 53.50  1920.203  476.426  426.964   49.461   655.841 1172.914  912.784  260.130   192.924 1698.199 1130.288  567.912
 53.60  1889.281  461.259  409.723   51.535   452.656 1394.965  963.762  431.204    60.923 1682.724 1104.457  578.267
 53.70  1721.699  594.270  445.622  148.648   506.731 1329.993  873.792  456.202   182.368 1776.415 1066.951  709.464
 53.80  1774.146  635.703  455.871  179.833   578.111 1375.243  972.873  402.369   324.924 1666.427 1119.225  547.201
 53.90  1856.546  480.091  343.415  136.676   537.765 1262.509  812.625  449.884   242.887 1804.571  973.965  830.606
 54.00  1819.994  502.045  368.634  133.411   547.946 1281.660  811.110  470.550   294.463 1644.926  914.854  730.073
 54.10  1877.956  540.612  378.911  161.701   510.102 1280.363  857.628  422.735   201.566 1692.276  972.859  719.417
 54.20  1904.391  470.219  378.646   91.573   565.711 1382.517  900.119  482.398   172.616 1844.781  984.621  860.160
 54.30  1858.667  540.314  374.816  165.499   571.844 1228.442  788.329  440.112   192.722 1711.782  981.609  730.173
 54.40  1873.906  538.267  357.059  181.208   605.864 1251.224  793.904  457.320   274.155 1887.709 1168.394  719.314
 54.50  1701.175  598.469  415.878  182.591   576.034 1265.405  815.478  449.927   202.675 1585.506  865.186  720.321
 54.60  1740.178  581.290  439.612  141.678   596.308 1355.967  918.535  437.432   253.545 1707.652  846.988  860.664
 54.70  1741.035  571.968  398.427  173.541   587.485 1234.148  879.555  354.593   201.767 1542.582  832.718  709.865
 54.80  1759.780  611.627  437.745  173.882   559.386 1229.041  834.890  394.151   181.662 1590.832 1074.193  516.639
 54.90  1772.654  593.620  444.742  148.878   535.385 1197.358  817.901  379.457   192.924 1594.754  945.912  648.842
 55.00  1759.142  575.298  411.820  163.479   554.240 1119.495  716.903  402.592   192.823 1600.687 1033.679  567.009
 55.10  1829.317  606.456  437.918  168.537   466.391 1286.845  840.850  445.994   202.575 1571.128  892.729  678.399
 55.20  1776.127  609.268  460.313  148.955   549.873 1237.905  873.061  364.843   192.522 1542.777 1005.327  537.451
 55.30  1704.854  654.687  472.482  182.205   613.877 1238.431  837.488  400.943   274.155 1610.344 1002.922  607.422
 55.40  1802.741  610.055  456.063  153.992   467.219 1245.871  817.600  428.271   182.569 1530.519  902.688  627.831
 55.50  1741.410  593.875  432.156  161.719   501.204 1268.004  783.878  484.126   171.710 1529.113  952.153  576.961
 55.60  1883.720  531.719  425.916  105.803   527.134 1328.228  883.010  445.218   151.403 1752.394 1124.362  628.032
 55.70  1741.105  580.982  418.929  162.053   526.532 1263.452  842.624  420.828   253.243 1723.940  973.359  750.581
 55.80  1806.535  548.065  435.568  112.497   585.240 1223.556  847.734  375.822   223.285 1847.797 1087.365  760.432
 55.90  1779.417  584.131  449.274  134.856   512.955 1294.334  915.393  378.941   181.865 1641.907  993.669  648.238
 56.00  1797.020  578.369  434.042  144.327   466.616 1251.878  894.514  357.364   160.953 1588.326 1031.172  557.154
 56.10  1849.723  596.495  402.836  193.659   546.284 1128.821  791.004  337.816   221.675 1589.624 1113.501  476.124
 56.20  1812.412  618.798  425.062  193.736   398.561 1211.483  821.826  389.658   131.598 1570.926 1034.383  536.543
 56.30  1774.252  627.088  450.303  176.785   462.123 1193.465  812.670  380.795   130.392 1509.508  861.572  647.936
 56.40  1798.982  550.640  387.755  162.885   566.866 1232.062  879.067  352.995   312.958 1792.100 1093.697  698.403
 56.50  1703.439  598.104  444.292  153.812   455.588 1249.059  849.844  399.215   171.610 1672.669  984.016  688.653
 56.60  1878.727  578.449  419.840  158.609   610.447 1164.541  751.236  413.306   292.250 1633.162  882.782  750.379
 56.70  1812.148  591.757  429.895  161.862   528.173 1129.215  654.992  474.223   233.338 1652.863  983.312  669.551
 56.80  1916.781  570.566  389.734  180.832   585.977 1307.820  789.149  518.670   394.594 1664.927  987.333  677.594
 56.90  1885.263  523.144  377.613  145.531   573.951 1220.135  779.594  440.541   262.087 1642.809  933.549  709.261
 57.00  1757.991  617.989  422.594  195.395   607.548 1200.551  763.074  437.477   202.675 1873.432 1072.685  800.747
 57.10  1714.085  612.659  419.067  193.592   543.568 1194.626  785.902  408.724   273.552 1601.690  922.890  678.800
 57.20  1742.784  595.932  402.667  193.265   552.097 1142.541  732.170  410.371   172.616 1661.615  972.662  688.954
 57.30  1791.060  600.964  444.604  156.361   640.770 1093.337  635.800  457.537   284.309 1661.515  831.110  830.405
 57.40  1831.934  522.150  359.501  162.648   624.080 1172.890  714.789  458.101   264.001 1865.296  952.756  912.541
 57.50  1776.348  575.211  398.892  176.319   634.628 1127.795  681.499  446.296   182.569 1762.249 1012.272  749.978
 57.60  1785.873  582.810  422.907  159.903   670.062 1190.787  733.893  456.894   192.823 1671.161  932.039  739.121
 57.70  1758.278  597.873  405.615  192.258   591.079 1231.690  750.585  481.104   212.829 1774.109  913.644  860.466
 57.80  1776.782  547.984  387.727  160.258   608.375 1214.645  774.445  440.200   273.753 1734.897  914.244  820.653
 57.90  1811.499  583.167  402.455  180.712   608.160 1216.720  783.957  432.763   284.309 1763.251 1063.037  700.215
 58.00  1740.443  676.786  507.893  168.893   584.598 1152.347  707.396  444.951   182.770 1643.317  882.885  760.432
 58.10  1672.389  595.807  457.580  138.227   532.839 1099.597  693.554  406.042   251.934 1400.324  843.772  556.552
 58.20  1805.198  520.696  413.683  107.013   463.197 1149.838  822.911  326.927    60.722 1571.935  893.437  678.499
 58.30  1892.953  463.009  349.745  113.264   499.515 1252.830  851.537  401.293   101.338 1568.521 1011.968  556.553
 58.40  1896.972  503.380  426.088   77.292   469.032 1132.199  783.782  348.417    71.077 1300.694  916.054  384.640
 58.50  1995.286  445.484  410.909   34.576   521.822 1045.118  734.408  310.710    50.769 1398.512 1033.980  364.532
 58.60  1759.683  528.304  427.601  100.703   506.648 1043.699  707.479  336.220   172.013 1329.349  812.508  516.841
 58.70  1789.406  646.025  477.709  168.316   510.810 1207.436  786.169  421.267   223.385 1673.178  933.051  740.127
 58.80  1819.096  547.939  451.117   96.822   517.201 1234.360  795.808  438.552   192.924 1639.698  940.993  698.705
 58.90  1798.600  549.847  416.530  133.318   507.858 1200.416  789.096  411.321   101.539 1666.533  946.917  719.616
 59.00  1780.881  630.858  482.808  148.050   475.260 1167.004  789.276  377.727   121.847 1595.057  956.168  638.888
 59.10  1771.903  665.673  484.105  181.568   513.475 1203.321  797.664  405.657   223.385 1716.099  945.612  770.487
 59.20  1701.048  670.718  498.365  172.353   553.298 1124.629  713.010  411.619    91.385 1596.865  775.408  821.457
 59.30  1722.092  659.578  478.363  181.215   460.428 1167.214  773.017  394.197   152.308 1544.287  915.653  628.634
 59.40  1750.689  616.714  406.273  210.442   400.024 1164.628  814.568  350.060    79.924 1470.394  973.860  496.534
 59.50  1702.986  627.353  428.843  198.510   441.669 1090.429  726.018  364.411   132.000 1633.458  933.847  699.610
 59.60  1783.086  666.432  465.350  201.081   406.259 1223.461  821.309  402.152    90.983 1682.218  973.056  709.162
 59.70  1748.888  594.700  395.116  199.584   516.669 1115.212  689.537  425.675    69.971 1649.646  982.509  667.137
 59.80  1720.665  659.142  473.500  185.642   490.782 1176.950  760.742  416.208    60.119 1786.777  903.994  882.784
 59.90  1784.699  643.168  476.559  166.609   459.480 1142.138  755.200  386.938    40.616 1741.230  981.702  759.528
 60.00  1740.366  717.026  525.653  191.373   382.092 1151.388  719.318  432.070    10.053 1531.721  712.376  819.345
 60.10  1632.963  682.480  502.066  180.415   402.194 1080.527  731.245  349.282    60.218 1439.027  883.179  555.848
 60.20  1753.213  636.361  448.418  187.943   390.477 1130.773  783.955  346.818   151.905 1461.247  924.098  537.149
 60.30  1751.791  657.295  455.188  202.108   451.744 1111.008  696.228  414.780   140.546 1411.080  732.380  678.700
 60.40  1735.781  607.106  440.245  166.861   365.923 1316.461  875.523  440.938    60.018 1795.322  984.621  810.701
 60.50  1810.115  565.015  425.843  139.172   348.982 1177.945  805.796  372.149   100.735 1448.485  870.922  577.563
 60.60  1788.559  538.150  382.516  155.633   514.481 1090.873  704.670  386.203   243.492 1612.556  933.453  679.103
 60.70  1743.532  589.407  398.513  190.894   423.508 1244.002  779.288  464.714   139.541 1766.265  853.926  912.339
 60.80  1787.433  620.685  423.469  197.216   500.519 1170.510  742.113  428.397   192.522 1558.870  899.976  658.895
 60.90  1691.084  657.961  459.236  198.725   498.875 1220.532  788.458  432.074   191.717 1633.769  994.779  638.990
 61.00  1689.114  620.547  427.791  192.756   434.749 1188.790  746.470  442.320    10.154 1665.127  853.723  811.404
 61.10  1598.516  666.632  527.223  139.409   444.694 1136.178  701.552  434.625   121.847 1702.729  921.787  780.942
 61.20  1682.851  678.535  564.164  114.371   555.971 1183.042  755.594  427.448    40.414 2044.842 1132.503  912.339
 61.30  1805.386  604.762  480.786  123.976   505.647 1201.117  763.941  437.176    20.207 1722.534  870.916  851.618
 61.40  1828.535  594.791  452.087  142.704   465.101 1126.709  708.992  417.717    10.154 1811.908 1082.640  729.267
 61.50  1754.330  603.862  469.863  133.999   427.749 1129.642  701.459  428.183     0.000 1684.529  822.959  861.570
 61.60  1823.795  527.555  437.967   89.588   499.301 1179.281  764.286  414.995    10.154 1864.286 1073.593  790.694
 61.70  1706.658  646.661  478.704  167.957   481.877 1286.074  811.374  474.700     0.000 2075.811 1164.479  911.333
 61.80  1703.802  625.471  430.404  195.067   488.364 1127.878  741.892  385.987     0.000 1754.806  862.373  892.433
 61.90  1754.516  568.239  410.442  157.796   467.700 1156.272  744.561  411.711    50.769 1712.579 1003.920  708.659
 62.00  1793.177  545.131  441.416  103.715   449.885 1245.518  830.520  414.998     0.000 1956.074 1165.480  790.595
 62.10  1893.056  547.356  453.800   93.557   392.649 1239.336  764.378  474.958    10.154 1768.382  867.303  901.080
 62.20  1919.071  480.972  450.229   30.743   545.212 1122.385  798.916  323.469   132.000 1672.970  922.188  750.782
 62.30  1846.241  510.543  449.224   61.319   440.453 1355.198  848.027  507.170    40.012 1847.598  873.026  974.571
 62.40  1843.622  510.848  427.374   83.475   557.750 1144.993  793.122  351.870   243.290 1758.929 1090.082  668.846
 62.50  1748.177  518.056  451.106   66.950   490.781 1159.400  764.505  394.895   140.946 1740.432 1061.330  679.103
 62.60  1828.890  481.780  435.981   45.799   575.294 1164.755  764.977  399.778   223.385 1704.034 1025.335  678.698
 62.70  1830.162  501.253  445.764   55.489   606.639 1143.827  778.119  365.708   223.385 1820.953 1162.460  658.493
 62.80  1768.472  564.250  495.461   68.789   607.035 1213.997  889.922  324.075   233.539 1845.283 1155.927  689.356
 62.90  1845.615  506.829  474.638   32.191   497.905 1177.853  880.063  297.791   160.651 1488.691 1012.465  476.226
 63.00  1820.841  483.328  446.196   37.131   546.133 1206.175  876.655  329.521   182.770 1569.427  951.147  618.279
 63.10  1856.925  515.226  487.351   27.875   487.234 1206.291  931.505  274.786    80.024 1718.710 1161.858  556.852
 63.20  1842.997  512.000  475.196   36.804   452.051 1187.793  821.697  366.097   171.812 1588.624  960.694  627.930
 63.30  1931.369  448.353  415.914   32.438   641.846 1118.481  794.536  323.946   131.397 1971.549 1322.607  648.942
 63.40  1895.233  464.060  421.788   42.272   558.008 1184.295  826.716  357.579   243.693 1712.881 1003.017  709.865
 63.50  1904.244  512.683  476.418   36.265   584.607 1104.098  773.842  330.256   274.155 1459.442  800.748  658.694
 63.60  1841.509  527.676  498.659   29.018   608.039 1078.022  818.456  259.566   203.078 1519.661  921.388  598.273
 63.70  1801.708  552.696  518.973   33.723   628.963 1064.058  800.340  263.717   293.055 1540.673  942.501  598.172
 63.80  1833.406  526.070  466.075   59.994   629.042 1130.296  817.336  312.960   242.989 1731.989 1113.207  618.782
 63.90  1773.904  572.397  500.308   72.088   577.424 1218.755  834.200  384.555   182.568 1763.555 1155.632  607.923
 64.00  1842.914  531.258  506.938   24.320   602.458 1118.622  839.165  279.457   253.847 1725.952  996.685  729.267
 64.10  1852.710  554.915  504.749   50.167   541.972 1137.642  842.021  295.621   172.616 1610.034  962.200  647.835
 64.20  1846.289  514.049  480.861   33.188   446.001 1148.632  839.172  309.460   142.154 1656.689 1028.759  627.930
 64.30  1867.288  503.106  463.940   39.167   509.329 1166.687  855.110  311.577   161.454 1854.027 1144.967  709.060
 64.40  1887.404  505.927  474.725   31.202   600.380 1136.649  799.128  337.521   233.539 1712.279  982.106  730.173
 64.50  1898.375  494.879  457.598   37.281   635.491 1079.313  783.211  296.102   274.155 1700.413 1133.105  567.308
 64.60  1886.587  486.992  427.164   59.828   651.657 1008.718  736.738  271.980   274.155 1814.218 1195.838  618.380
 64.70  1928.145  519.814  455.592   64.222   621.253 1137.767  763.151  374.616   251.831 1741.632 1112.897  628.735
 64.80  1985.648  389.055  362.415   26.639   669.730 1070.847  736.705  334.142   182.770 1874.843 1185.991  688.852
 64.90  1784.088  463.798  432.562   31.236   546.155 1076.426  769.990  306.436   151.301 1638.889 1193.327  445.562
 65.00  1869.910  434.324  401.987   32.337   582.822 1007.256  700.084  307.172   172.415 1516.441 1161.759  354.681
 65.10  1826.550  470.002  412.313   57.689   632.470 1087.234  809.898  277.336   294.463 1740.432 1163.172  577.260
 65.20  1933.975  458.432  411.925   46.506   744.987  972.236  749.285  222.951   314.569 1751.385 1214.136  537.249
 65.30  1914.828  472.214  439.170   33.044   740.887 1019.654  759.484  260.171   223.385 1733.088 1124.964  608.124
 65.40  1864.725  480.835  440.230   40.605   689.053 1009.325  766.922  242.403   345.232 1611.647 1105.163  506.485
 65.50  1972.798  461.719  419.916   41.802   636.823 1017.372  740.599  276.774    91.385 1709.163 1182.873  526.290
 65.60  1859.906  568.858  503.274   65.583   704.360 1024.684  728.278  296.406   264.001 1671.970 1054.294  617.676
 65.70  1739.021  514.501  465.862   48.638   629.949 1008.639  746.693  261.946   223.385 1746.056 1168.192  577.864
 65.80  1892.406  506.391  464.550   41.841   664.492 1159.003  796.885  362.118   233.539 1815.120 1084.847  730.273
 65.90  1903.304  490.935  469.881   21.054   637.745 1033.461  729.703  303.758   162.462 1733.297 1114.615  618.682
 66.00  1817.488  505.934  435.457   70.477   730.111  896.280  659.357  236.923   150.998 1657.587 1131.998  525.589
 66.10  1809.870  472.460  422.592   49.868   664.152  951.149  723.133  228.017   172.515 1587.524 1163.675  423.849
 66.20  1927.991  482.520  436.379   46.141   676.993  924.594  677.434  247.160   242.285 1517.349 1122.255  395.094
 66.30  1857.970  481.465  456.954   24.511   602.930  941.404  702.025  239.379   172.616 1523.171 1087.461  435.710
 66.40  1868.949  439.041  403.203   35.838   555.326 1113.177  801.423  311.753   223.385 1747.766 1199.759  548.007
 66.50  1877.010  488.996  459.640   29.356   586.120 1053.474  799.999  253.475   162.462 1530.621 1013.277  517.344
 66.60  1897.845  442.489  418.500   23.989   623.808 1105.218  789.399  315.819   274.155 1772.194 1265.407  506.787
 66.70  1955.431  426.138  409.193   16.945   659.175 1104.572  832.422  272.150   233.539 1888.615 1371.473  517.142
 66.80  1916.231  404.372  390.973   13.399   561.899 1042.836  751.228  291.607   203.078 1600.889 1022.923  577.967
 66.90  1858.931  450.596  441.208    9.389   645.862 1102.025  827.886  274.139   202.775 1788.087 1149.701  638.386
 67.00  1957.419  407.698  391.752   15.946   670.513 1077.293  822.522  254.771   172.616 1861.577 1283.208  578.368
 67.10  1867.517  454.135  420.799   33.336   607.424 1178.769  868.053  310.717   284.309 1803.566 1246.511  557.055
 67.20  1918.490  443.604  407.013   36.591   571.075 1171.377  864.635  306.742   152.107 1669.057 1152.616  516.440
 67.30  1969.011  457.549  432.877   24.672   638.328 1206.305  875.094  331.210   284.006 1933.652 1294.562  639.090
 67.40  1950.208  481.527  442.956   38.572   747.244 1057.880  737.267  320.613   314.770 1680.009 1122.352  557.657
 67.50  1913.764  500.246  483.538   16.708   597.351 1139.381  820.839  318.542   223.385 1739.223 1212.831  526.392
 67.60  1981.402  393.460  374.102   19.358   609.118 1076.604  843.490  233.115   253.847 1659.302 1152.413  506.889
 67.70  1941.239  425.156  393.435   31.721   656.586 1026.416  848.641  177.776   263.900 1629.647 1121.953  507.694
 67.80  2022.037  458.841  425.344   33.497   649.158 1151.227  863.943  287.284   223.385 1620.398 1042.331  578.067
 67.90  1996.268  449.328  433.564   15.764   607.640 1148.457  799.911  348.547   182.569 1649.347  990.553  658.794
 68.00  2004.384  416.437  394.429   22.008   768.307 1069.167  855.512  213.656   273.853 1844.185 1276.071  568.114
 68.10  1962.603  416.760  401.135   15.625   725.103 1124.155  802.070  322.085   274.155 1600.284 1043.329  556.954
 68.20  1900.536  449.009  430.819   18.190   699.906 1063.376  835.449  227.927   223.385 1794.216 1205.593  588.623
 68.30  1971.179  457.291  435.523   21.768   737.255 1107.245  832.157  275.089   213.231 1834.424 1124.559  709.865
 68.40  1950.010  481.539  460.849   20.690   781.135 1152.215  845.734  306.481   253.847 1793.406 1184.979  608.428
 68.50  1903.363  470.287  457.338   12.949   686.664 1096.102  861.864  234.238   101.035 1825.982 1267.619  558.363
 68.60  1963.711  453.047  433.146   19.901   872.189  943.005  742.624  200.381   324.924 1704.940 1157.637  547.302
 68.70  1983.313  443.388  432.354   11.034   830.352  995.628  850.886  144.742   375.694 1628.139 1313.671  314.468
 68.80  1956.165  453.218  428.469   24.749   717.804  955.721  786.855  168.865   365.540 1462.355 1046.751  415.604
 68.90  1959.134  455.894  428.252   27.642   761.644  919.970  741.808  178.161   253.847 1520.967 1226.907  294.059
 69.00  1914.310  448.372  406.005   42.367   672.846 1030.350  811.503  218.848   202.474 1590.037 1205.095  384.942
 69.10  1835.019  493.499  469.867   23.632   683.994 1023.254  790.312  232.943   213.231 1540.467 1084.146  456.321
 69.20  1917.750  446.079  424.959   21.119   599.692 1119.624  864.331  255.293   152.308 1538.058 1040.820  497.238
 69.30  1970.748  486.049  470.834   15.215   636.739 1117.928  861.251  256.677   213.231 1511.314 1003.720  507.593
 69.40  1959.501  461.960  443.310   18.650   645.952 1136.307  895.024  241.283   242.889 1619.888 1011.462  608.426
 69.50  1832.386  463.688  453.722    9.966   621.302 1023.248  786.159  237.089   182.770 1593.245 1096.410  496.835
 69.60  1907.637  413.782  398.144   15.638   690.568 1044.702  743.540  301.163   203.078 1472.713  864.085  608.629
 69.70  1950.280  408.915  376.610   32.305   696.488 1081.305  780.059  301.246   294.463 1723.237 1195.941  527.296
 69.80  1939.140  455.844  438.938   16.906   575.388 1086.337  737.182  349.155   192.924 1532.530  964.416  568.114
 69.90  2024.540  441.819  412.193   29.626   748.114  988.062  750.192  237.870   264.001 1500.358 1033.783  466.575
 70.00  1954.313  419.950  387.403   32.547   703.793 1002.593  729.100  273.493   293.253 1561.484  983.015  578.469
 70.10  1930.947  397.738  379.679   18.059   703.837  972.059  826.019  146.040   192.924 1490.803 1044.335  446.468
 70.20  1954.226  428.448  405.045   23.403   775.187  969.905  800.950  168.954   172.616 1552.336 1126.176  426.160
 70.30  1900.774  453.883  422.283   31.600   739.343 1034.412  824.516  209.897   243.693 1630.451 1143.870  486.581
 70.40  1946.928  414.318  385.109   29.209   803.459  956.199  836.186  120.013   385.847 1726.059 1279.691  446.368
 70.50  1976.970  391.860  371.306   20.555   736.657  967.735  798.435  169.301   223.385 1725.147 1207.501  517.646
 70.60  1942.965  448.536  426.028   22.508   671.974 1045.384  858.663  186.722   132.000 1614.059 1035.691  578.368
 70.70  1927.586  450.392  388.416   61.977   678.814 1003.409  786.989  216.420   203.078 1721.131 1112.805  608.326
 70.80  1902.934  480.961  442.680   38.281   718.026 1074.828  859.232  215.596   243.693 1813.621 1296.982  516.639
 70.90  2014.306  361.485  342.963   18.522   697.954 1118.751  829.436  289.315   152.308 1766.767 1198.552  568.214
 71.00  1986.132  453.472  429.050   24.422   521.521 1185.849  849.628  336.221    10.154 1806.680 1056.300  750.379
 71.10  1953.665  445.415  422.218   23.197   503.747 1199.771  840.203  359.568     0.000 1980.803 1057.404  923.398
 71.20  2084.307  394.706  336.772   57.934   731.029 1165.664  862.770  302.894   182.770 1777.526 1128.583  648.943
 71.30  1936.995  468.241  436.396   31.844   624.210 1164.841  793.732  371.109    70.675 1782.456 1072.793  709.663
 71.40  1863.628  473.581  444.222   29.359   609.728 1123.593  822.955  300.638   121.847 1795.124 1115.620  679.504
 71.50  1923.348  433.002  404.596   28.407   646.514 1161.951  889.539  272.411   152.308 1802.162 1203.385  598.776
 71.60  2009.869  341.377  318.403   22.974   534.844 1156.283  799.267  357.016   121.847 1644.122  984.926  659.196
 71.70  2038.809  362.366  325.573   36.793   587.892 1230.769  907.822  322.947    71.077 1704.543 1197.856  506.686
 71.80  1999.460  359.894  332.466   27.428   563.761 1149.236  785.473  363.763    60.018 1530.822  871.223  659.599
 71.90  1998.846  403.094  376.783   26.311   557.285 1069.175  703.374  365.801    49.764 1617.382  868.911  748.471
 72.00  1962.236  380.363  345.354   35.009   568.828 1073.921  739.817  334.104    40.012 1770.796 1050.877  719.919
 72.10  2017.226  358.345  320.374   37.971   665.005 1027.919  774.880  253.039   131.698 1713.684 1034.282  679.403
 72.20  2064.230  297.186  297.186    0.000   718.418 1068.906  791.220  277.686   264.001 1804.073 1144.071  660.002
 72.30  1867.874  422.207  378.453   43.754   767.954  993.811  709.597  284.213   222.277 1710.173 1020.213  689.960
 72.40  1900.526  438.962  356.899   82.063   530.987 1179.326  801.945  377.380    81.231 1641.806  983.313  658.493
 72.50  1891.851  424.608  385.364   39.244   542.571 1051.790  741.418  310.372   162.462 1591.741  842.063  749.677
 72.60  1859.513  423.297  390.492   32.805   528.776 1111.194  757.415  353.779   111.693 1764.057  963.710  800.347
 72.70  1911.091  431.798  387.942   43.856   506.437 1241.284  844.270  397.015   203.078 1803.066 1084.352  718.714
 72.80  1874.907  439.810  396.417   43.392   554.901 1192.862  783.096  409.767   223.385 1755.009 1036.496  718.513
 72.90  1913.464  482.788  395.732   87.057   472.234 1172.287  727.495  444.792    81.231 1724.849  793.809  931.040
 73.00  1898.525  434.668  398.149   36.519   553.385 1197.837  784.563  413.274   203.078 1674.481  955.164  719.317
 73.10  1823.627  500.691  419.642   81.049   568.298 1200.645  811.931  388.714   203.078 1682.523 1024.732  657.791
 73.20  1850.277  531.399  455.727   75.672   592.989 1231.684  913.441  318.242   182.770 1574.856  906.510  668.346
 73.30  1885.978  478.547  414.233   64.314   537.901 1194.286  795.542  398.744   213.131 1514.731  835.828  678.903
 73.40  1932.435  479.347  392.102   87.245   680.361 1073.193  763.207  309.985   243.693 1573.447  935.060  638.387
 73.50  1836.808  492.949  403.501   89.448   517.801  953.816  680.972  272.844    70.372 1307.133  841.162  465.971
 73.60  1865.677  465.053  354.630  110.423   536.524 1100.035  715.302  384.733   152.308 1501.862  833.415  668.446
 73.70  1867.198  471.920  391.406   80.514   596.966 1092.940  794.418  298.522   152.308 1434.406  947.322  487.084
 73.80  1797.893  463.501  365.794   97.707   503.186 1021.267  744.875  276.392    70.876 1360.613  925.403  435.209
 73.90  1802.311  528.632  447.854   80.778   612.356 1101.760  781.704  320.056   274.155 1411.687  914.951  496.735
 74.00  1899.950  438.039  415.527   22.512   542.225 1046.987  677.731  369.256   141.146 1431.795  823.467  608.328
 74.10  2005.907  426.815  376.802   50.013   643.138 1146.425  734.888  411.537   203.078 1630.444  952.146  678.298
 74.20  1965.569  450.812  408.635   42.177   591.910 1157.354  768.601  388.753   243.693 1464.161  816.424  647.736
 74.30  1827.969  404.532  390.109   14.424   554.771 1112.567  801.336  311.230   162.462 1726.857 1088.069  638.788
 74.40  1800.973  459.117  436.347   22.770   598.392 1047.116  792.777  254.339   232.029 1559.777 1012.573  547.203
 74.50  1846.435  409.588  378.800   30.788   643.614 1137.778  888.673  249.105   222.983 1773.705 1114.610  659.095
 74.60  1863.152  414.249  389.578   24.670   540.589  919.442  718.023  201.419   131.799 1289.538  883.886  405.651
 74.70  1858.304  472.997  457.153   15.844   621.946 1060.041  716.383  343.658   212.627 1639.993  900.974  739.019
 74.80  1812.340  470.123  441.350   28.773   635.608 1180.013  836.960  343.053   202.977 1683.222 1125.464  557.758
 74.90  1890.383  475.933  435.462   40.470   689.016 1092.078  804.324  287.753   213.231 1655.382 1078.724  576.657
 75.00  1926.182  451.819  418.987   32.832   664.334 1166.526  882.404  284.122   271.742 1733.195 1074.200  658.994
 75.10  1884.197  464.753  428.831   35.922   661.639 1136.698  822.696  314.002   111.693 1815.224 1226.904  588.321
 75.20  1829.986  472.285  444.703   27.582   573.304 1135.659  833.243  302.416    60.118 1500.552 1104.954  395.598
 75.30  1924.353  399.248  375.747   23.501   575.051 1055.714  792.258  263.456    50.769 1547.006 1101.443  445.562
 75.40  1816.071  423.947  396.108   27.839   542.865 1158.144  819.584  338.559   172.011 1744.750 1045.642  699.108
 75.50  1837.397  453.160  414.347   38.813   527.571 1150.142  848.939  301.203    30.462 1866.298 1208.007  658.291
 75.60  1731.554  497.149  445.480   51.669   589.704 1197.309  834.838  362.471   172.616 1791.605 1133.412  658.192
 75.70  1802.422  493.966  460.039   33.927   490.303 1238.118  854.635  383.482   100.330 1681.216 1094.202  587.015
 75.80  1742.800  492.706  457.847   34.859   511.227 1260.732  855.334  405.399     0.000 2005.332 1064.844  940.489
 75.90  1792.695  490.174  415.613   74.561   499.211 1124.808  764.676  360.132    10.154 1721.630 1033.380  688.250
 76.00  1849.845  450.475  414.993   35.483   513.140 1205.528  806.529  398.999     0.000 1667.949  851.820  816.129
 76.10  1778.349  464.655  432.866   31.789   508.510 1259.316  931.432  327.883     0.000 1831.818 1144.272  687.546
 76.20  1721.102  487.851  458.206   29.645   486.885 1230.599  872.539  358.059     0.000 1985.828 1016.890  968.939
 76.30  1819.839  486.277  455.027   31.250   540.928 1273.623  860.397  413.226     0.000 2057.209 1044.439 1012.770
 76.40  1869.524  450.510  419.144   31.365   516.631 1267.353  830.261  437.092   132.000 1846.493 1075.201  771.292
 76.50  1897.845  440.002  387.012   52.990   514.730 1283.830  905.926  377.904    10.053 1964.116 1205.394  758.722
 76.60  1893.509  427.707  396.469   31.238   585.124 1276.559  856.378  420.181    60.521 1913.451  951.147  962.304
 76.70  1870.259  416.847  383.313   33.534   612.236 1190.959  847.732  343.228    40.616 2216.761 1081.941 1134.820
 76.80  1888.702  382.221  364.451   17.771   662.718 1107.553  918.064  189.489   121.847 1633.056 1207.801  425.255
 76.90  1823.848  468.214  435.684   32.529   693.536 1191.123  863.070  328.053    80.829 2008.849 1208.102  800.747
 77.00  1932.586  391.896  356.748   35.148   672.543 1157.532  857.846  299.686   132.000 1872.835 1102.249  770.586
 77.10  1879.160  442.378  414.996   27.382   565.188 1248.150  838.774  409.376    30.462 1798.136  844.778  953.358
 77.20  1791.437  470.038  413.369   56.669   516.332 1224.328  850.186  374.141    10.154 1875.543 1004.322  871.221
 77.30  1896.050  505.359  482.201   23.158   666.361 1245.390  895.894  349.496   152.308 1739.127 1018.807  720.321
 77.40  1871.197  444.267  421.881   22.387   640.250 1203.631  921.014  282.616   131.196 1659.807 1031.574  628.232
 77.50  1836.632  472.813  435.650   37.163   667.009 1283.470 1030.732  252.739   213.231 1853.832 1103.955  749.877
 77.60  1952.988  451.303  410.647   40.657   704.614 1218.562  983.723  234.839   152.308 1938.774 1351.259  587.515
 77.70  1823.514  473.053  446.874   26.179   614.483 1142.667  895.980  246.687   120.439 1610.746  992.567  618.179
 77.80  1867.053  483.922  459.662   24.260   634.495 1233.413 1050.712  182.701   172.616 1641.709 1176.742  464.967
 77.90  1884.162  439.788  414.128   25.661   616.812 1248.102  928.919  319.183    90.178 1819.955 1110.593  709.362
 78.00  1860.041  465.309  430.427   34.882   596.844 1176.738  881.452  295.286   180.960 1697.709 1141.859  555.849
 78.10  1829.991  452.320  411.947   40.374   696.974 1117.629  892.950  224.679    71.077 1601.196  963.312  637.884
 78.20  1766.766  540.286  489.646   50.640   656.117 1170.422  945.177  225.245   162.462 1967.338 1369.667  597.671
 78.30  1913.112  476.509  447.889   28.621   601.036 1187.312  965.014  222.298    81.030 1903.192 1264.707  638.485
 78.40  1778.336  468.947  439.796   29.150   608.812 1191.158  945.033  246.125   101.539 1814.417 1095.704  718.713
 78.50  1850.884  436.503  406.593   29.909   617.073 1170.064  943.397  226.667    39.811 1637.889 1192.729  445.160
 78.60  1786.353  440.929  405.120   35.809   663.251 1112.831  876.263  236.568   243.090 1677.098 1139.648  537.451
 78.70  1848.870  474.509  431.930   42.579   613.879 1152.263  923.088  229.175    90.782 1838.555 1281.802  556.753
 78.80  1871.728  487.940  458.117   29.823   726.325 1174.096  918.245  255.851   334.473 1741.138 1214.143  526.995
 78.90  1863.364  470.743  451.213   19.531   663.338 1244.091  960.313  283.778   264.001 1812.013 1173.728  638.285
 79.00  1849.351  506.634  470.650   35.984   520.745 1214.383  920.784  293.599   181.865 1732.185 1115.613  616.572
 79.10  1812.484  430.785  409.096   21.689   531.380 1242.947  974.431  268.516   111.693 1787.269 1169.091  618.178
 79.20  1830.933  463.932  437.269   26.664   598.174 1168.299  902.802  265.497   151.906 1821.458 1234.644  586.814
 79.30  1758.282  439.145  425.292   13.853   621.784 1085.729  846.040  239.690   232.935 1855.848 1073.999  781.849
 79.40  1834.351  454.534  421.645   32.889   644.436 1157.624  860.869  296.755   172.616 1895.352 1045.040  850.312
 79.50  1826.994  435.993  393.223   42.770   662.251 1216.298  887.462  328.836   233.539 1973.170 1234.451  738.720
 79.60  1870.381  476.957  443.231   33.726   629.300 1292.631  902.676  389.954   264.001 1946.519 1146.580  799.940
 79.70  1877.169  403.246  375.534   27.711   575.958 1268.475  949.068  319.407   263.398 1698.010 1029.463  668.547
 79.80  1858.945  388.937  365.761   23.176   521.351 1305.833  927.410  378.424   181.964 1781.754  981.709  800.045
 79.90  1877.145  362.469  333.808   28.660   451.143 1267.824  899.647  368.176     0.000 1881.984 1152.816  729.168
 80.00  1959.819  391.351  346.039   45.313   478.421 1471.580  951.647  519.933     0.000 2080.329 1067.556 1012.774
 80.10  1876.734  421.387  363.730   57.656   535.782 1384.650  923.688  460.962    30.462 2228.116 1307.732  920.384
 80.20  1839.568  463.740  392.053   71.687   515.248 1299.078  887.277  411.801   243.693 1675.887 1046.949  628.937
 80.30  1832.266  452.120  413.100   39.021   477.764 1307.410  958.217  349.193   111.693 1756.506 1016.683  739.823
 80.40  1854.049  449.210  420.160   29.051   458.225 1323.420 1002.152  321.268   142.154 1726.452  996.983  729.470
 80.50  1863.636  429.608  403.022   26.586   479.887 1323.112 1016.802  306.309   161.256 1627.023 1018.394  608.629
 80.60  1957.499  403.330  367.153   36.177   469.813 1320.951  934.053  386.897   253.847 1753.596  963.404  790.193
 80.70  1955.498  411.818  349.424   62.394   568.597 1234.789  884.257  350.532   141.348 1734.393 1065.748  668.646
 80.80  1961.392  404.627  380.317   24.311   528.916 1169.463  869.248  300.215   162.059 1717.409 1149.999  567.410
 80.90  1902.388  441.240  414.694   26.545   458.918 1181.731  866.686  315.045    71.077 1709.058 1182.665  526.393
 81.00  1973.916  360.887  330.868   30.019   521.990 1171.620  816.417  355.203    20.207 1819.743 1132.097  687.646
 81.10  1973.813  420.255  390.227   30.028   487.758 1312.302  900.281  412.021    10.154 2042.125 1152.203  889.922
 81.20  1902.106  403.132  348.116   55.016   415.775 1194.957  814.765  380.192    40.616 1873.530 1174.524  699.006
 81.30  1907.894  414.127  366.506   47.622   518.373 1130.248  782.741  347.508    60.923 1618.889  969.847  649.042
 81.40  1976.665  352.159  340.534   11.625   453.992 1276.285  835.778  440.506    39.811 2005.532 1113.500  892.032
 81.50  1882.220  400.802  393.290    7.512   427.960 1265.566  815.334  450.232    10.154 1782.751  810.393  972.357
 81.60  1848.577  391.726  388.304    3.422   537.818 1119.090  786.192  332.898   132.000 1701.520  840.553  860.966
 81.70  1820.668  445.232  413.352   31.879   434.144 1165.512  821.768  343.744    49.965 1860.559 1203.374  657.184
 81.80  1924.258  431.244  417.057   14.187   525.334 1141.625  828.445  313.180    60.923 1656.388 1099.434  556.954
 81.90  1900.171  442.754  411.442   31.312   434.445 1187.915  854.974  332.941    60.923 1753.089 1114.100  638.989
 82.00  1770.978  500.114  472.951   27.163   552.602 1192.068  792.635  399.433   121.847 1759.326 1100.029  659.297
 82.10  1857.880  441.510  405.554   35.956   478.502 1188.387  806.339  382.048     0.000 1773.398  953.953  819.445
 82.20  1908.301  460.854  411.380   49.474   429.657 1226.401  863.327  363.074     0.000 1742.240 1064.545  677.696
 82.30  1897.529  438.506  383.009   55.497   412.227 1144.757  825.139  319.619     0.000 1668.942 1032.769  636.173
 82.40  1908.201  416.237  374.490   41.747   488.971 1122.027  857.270  264.757    30.159 1781.546 1265.007  516.539
 82.50  1949.289  415.027  390.024   25.003   503.374 1178.492  872.705  305.787    10.154 1649.445 1102.544  546.901
 82.60  1880.551  428.163  371.508   56.655   504.191 1230.676  898.735  331.940   101.539 1743.143 1014.580  728.563
 82.70  1851.129  478.354  416.642   61.713   428.829 1298.119  947.113  351.006    10.154 1752.387 1165.073  587.314
 82.80  1818.854  520.244  478.273   41.971   414.564 1355.828  991.074  364.754    30.462 1743.034 1115.005  628.029
 82.90  1858.443  511.350  456.785   54.566   416.677 1342.777  938.203  404.574     0.000 1769.977 1203.375  566.602
 83.00  1826.510  488.460  405.221   83.239   336.525 1358.387  962.289  396.098     0.000 1973.861 1164.771  809.090
 83.10  1829.078  462.853  410.761   52.092   469.340 1298.122  863.243  434.880     0.000 1993.668 1073.487  920.180
 83.20  1915.721  430.628  376.778   53.849   542.803 1354.294  893.385  460.910     0.000 2282.912 1289.040  993.873
 83.30  1889.303  447.261  395.288   51.973   490.738 1158.345  836.090  322.255   131.900 1724.339 1055.191  669.148
 83.40  1879.375  473.058  408.866   64.192   507.821 1198.299  865.710  332.589    71.077 1835.833 1096.714  739.118
 83.50  1945.152  446.780  398.144   48.637   528.956 1181.002  870.204  310.797    50.366 1770.987 1143.260  627.728
 83.60  1901.185  528.849  478.192   50.657   603.188 1263.101  915.293  347.808   101.539 1771.388 1173.720  597.668
 83.70  1910.978  465.910  398.945   66.964   633.286 1193.983  856.764  337.218   101.539 1869.718 1159.952  709.766
 83.80  1862.315  463.935  418.116   45.820   462.551 1202.880  813.650  389.230    59.717 1781.645 1022.517  759.127
 83.90  1801.691  485.873  433.385   52.489   558.872 1109.750  873.138  236.612    20.106 2013.170 1324.819  688.351
 84.00  1836.502  466.166  399.165   67.000   621.619 1041.066  734.848  306.218     0.000 1932.653 1091.089  841.563
 84.10  1884.064  437.891  397.115   40.776   627.620 1103.309  824.028  279.281   101.539 1984.521 1244.597  739.923
 84.20  1799.933  467.517  425.975   41.542   511.108 1177.925  959.861  218.064    60.923 1655.372 1087.259  568.113
 84.30  1873.392  487.801  422.323   65.478   641.978 1213.121  950.395  262.725   121.847 1935.259 1266.815  668.445
 84.40  1970.615  402.501  352.421   50.080   498.606 1304.387  989.224  315.164    60.923 1945.715 1236.655  709.060
 84.50  1916.312  420.229  361.331   58.898   623.125 1149.869  847.673  302.196    10.154 1775.611  994.769  780.842
 84.60  2011.565  400.922  355.081   45.841   515.558 1255.793  908.761  347.032     0.000 1704.635  965.716  738.919
 84.70  1927.352  408.166  368.332   39.834   602.726 1174.482  829.269  345.213    69.670 2022.631 1242.091  780.540
 84.80  1942.708  402.693  359.381   43.312   596.843 1229.865  904.235  325.630   203.078 1812.516 1092.899  719.616
 84.90  1964.989  405.941  356.404   49.537   593.554 1118.999  845.815  273.185   152.308 1951.546 1404.244  547.302
 85.00  1935.856  406.197  368.730   37.467   653.648 1148.442  906.471  241.971   192.924 1865.891 1308.434  557.456
 85.10  1908.925  466.807  411.341   55.466   637.091 1158.336  866.563  291.773   142.154 1931.938 1181.862  750.077
 85.20  1916.591  461.252  405.554   55.698   622.130 1061.471  833.464  228.007    60.118 1624.417 1078.321  546.096
 85.30  1918.200  416.676  360.578   56.098   597.485 1193.447  965.224  228.223   191.516 1821.151 1436.009  385.142
 85.40  1977.024  356.557  319.624   36.932   743.484 1094.398  884.465  209.933   121.847 1994.168 1386.245  607.923
 85.50  1948.574  367.813  321.694   46.119   663.329  999.978  801.502  198.476    70.273 1758.720 1262.087  496.633
 85.60  2006.049  396.572  343.452   53.120   722.909 1092.619  897.601  195.019    60.923 1815.119 1257.361  557.758
 85.70  1906.208  378.177  352.799   25.379   588.410 1107.154  903.834  203.320   111.693 1663.216 1217.050  446.166
 85.80  1912.218  427.353  380.156   47.197   645.480 1004.696  777.687  227.010   243.693 1567.512 1263.903  303.609
 85.90  1975.082  388.227  360.549   27.677   652.139 1062.275  810.447  251.828   274.155 1421.131 1127.676  293.455
 86.00  1894.264  453.806  411.104   42.702   673.919 1069.712  857.271  212.442   232.936 1529.204 1245.399  283.805
 86.10  1960.398  439.672  380.398   59.274   684.994 1134.425  942.607  191.818   477.232 1672.060 1337.788  334.272
 86.20  1859.825  410.291  358.829   51.462   751.739 1016.141  824.323  191.818   436.617 1541.470 1207.097  334.372
 86.30  1948.309  354.375  299.661   54.713   683.215 1117.394  884.587  232.806   355.184 1732.282 1336.986  395.296
 86.40  1947.800  375.995  341.479   34.516   670.332 1019.605  826.576  193.029   335.078 1589.422 1285.814  303.609
 86.50  1978.881  424.329  368.201   56.128   821.265 1137.460  944.864  192.595   233.539 2088.069 1551.224  536.845
 86.60  1928.170  438.811  390.742   48.069   688.532 1055.274  836.565  218.709   232.333 1689.554 1345.229  344.325
 86.70  1965.284  457.426  430.463   26.963   757.408 1042.519  837.812  204.707   253.646 1739.823 1415.904  323.918
 86.80  1971.069  420.222  410.370    9.852   758.619 1074.298  860.776  213.522   365.138 1560.071 1236.054  324.017
 86.90  1905.641  454.334  412.882   41.452   773.576 1098.596  842.013  256.583   274.155 1665.332 1219.367  445.965
 87.00  1894.782  375.539  326.956   48.583   675.092 1055.284  790.271  265.013   160.652 1539.262 1113.908  425.354
 87.10  1919.822  404.919  363.693   41.226   680.201  973.749  767.015  206.735   201.871 1817.442 1259.886  557.557
 87.20  1872.846  447.528  430.780   16.748   721.081 1124.279  903.536  220.743   182.064 1791.494 1315.068  476.426
 87.30  1780.689  459.112  415.475   43.636   599.652 1035.004  779.584  255.420   213.231 1660.604 1123.555  537.049
 87.40  1915.385  423.934  390.980   32.954   624.548 1066.828  776.906  289.922   223.385 1521.869 1005.429  516.439
 87.50  1963.388  456.733  414.672   42.061   817.499 1061.983  817.761  244.223   203.078 1836.537 1298.985  537.551
 87.60  1842.141  483.799  442.850   40.949   548.931 1085.716  788.146  297.571   132.000 1649.644 1082.738  566.906
 87.70  1979.568  401.152  362.459   38.693   584.987 1135.269  854.515  280.754   142.154 1573.943 1158.239  415.704
 87.80  2020.651  357.047  322.516   34.531   643.574 1148.144  843.090  305.054   192.924 1742.640 1194.834  547.806
 87.90  1918.823  383.489  342.293   41.196   566.619 1194.746  889.997  304.749   111.693 1834.728 1226.804  607.924
 88.00  1918.406  432.386  382.284   50.101   539.937 1239.014  820.733  418.281    30.361 1734.594  944.603  789.991
 88.10  1907.009  378.377  357.943   20.434   505.910 1164.357  812.521  351.836     0.000 1702.421  952.343  750.077
 88.20  1880.598  401.739  382.621   19.118   497.013 1128.904  807.681  321.223     0.000 1538.859 1063.438  475.422
 88.30  1833.429  401.403  377.792   23.611   605.222 1108.536  774.040  334.496    20.308 1994.172 1334.472  659.700
 88.40  1866.111  413.084  393.728   19.356   527.023 1084.284  808.846  275.438     0.000 1592.947  985.123  607.824
 88.50  1876.459  355.909  337.738   18.171   566.146 1078.324  787.018  291.306    10.154 1653.874  963.813  690.061
 88.60  1875.839  386.640  365.754   20.886   580.497 1040.269  731.071  309.198   142.154 1568.113 1082.137  485.976
 88.70  1881.127  421.274  397.432   23.842   551.535 1182.028  795.443  386.584    81.231 1822.462 1295.569  526.893
 88.80  1872.288  432.648  403.578   29.069   560.306 1128.503  794.486  334.017   101.539 1403.036  845.681  557.355
 88.90  1884.400  418.157  381.436   36.721   447.983 1210.179  822.379  387.801     0.000 1562.585  842.365  720.220
 89.00  1804.253  454.023  428.784   25.239   455.336 1189.080  850.435  338.645    10.154 1744.548 1034.481  710.066
 89.10  1860.125  468.731  442.172   26.559   528.388 1094.446  776.637  317.808   161.857 1751.282 1223.683  527.599
 89.20  1903.664  476.410  453.270   23.140   492.939 1178.003  845.757  332.246    71.077 1659.288 1142.750  516.538
 89.30  1825.538  455.734  431.244   24.490   529.555 1244.815  823.417  421.398   233.539 1723.133 1013.569  709.563
 89.40  1943.308  404.001  394.775    9.226   434.451 1247.446  887.531  359.915   121.847 1529.306 1012.063  517.243
 89.50  1885.152  431.630  413.202   18.428   552.774 1244.374  821.595  422.778    29.858 1923.799 1011.158  912.641
 89.60  1790.185  432.856  401.604   31.251   534.498 1139.943  773.797  366.146    71.077 2023.133 1171.414  851.718
 89.70  1898.866  433.772  406.144   27.628   578.765 1161.109  802.315  358.794   142.154 1875.642 1074.190  801.452
 89.80  1826.377  477.135  453.116   24.019   495.366 1268.459  886.320  382.139    91.385 1965.417 1163.966  801.451
 89.90  1858.798  434.990  419.239   15.750   606.483 1075.077  838.462  236.615    81.231 1945.517 1245.202  700.315
 90.00  1844.150  457.258  434.833   22.425   564.542 1135.735  781.565  354.169    30.462 1888.712  904.391  984.322
 90.10  1897.512  429.479  404.263   25.216   548.807 1142.043  802.663  339.380   111.693 1907.814 1086.156  821.658
 90.20  1840.412  458.376  438.803   19.574   462.339 1135.051  794.154  340.896    60.923 1774.112  973.263  800.849
 90.30  1816.665  482.926  450.739   32.188   562.383 1205.862  821.003  384.859    81.231 1972.562 1030.567  941.995
 90.40  1920.637  420.937  397.436   23.501   667.053 1071.158  731.992  339.166   132.000 1747.271  957.380  789.891
 90.50  1881.819  491.240  440.396   50.844   571.720 1160.204  909.799  250.405   132.000 1744.954 1105.864  639.090
 90.60  1874.485  393.596  371.771   21.825   535.409 1161.338  886.033  275.305    81.231 1814.225 1063.745  750.481
 90.70  1881.630  428.898  372.450   56.448   524.168 1214.898  846.815  368.083   192.924 1872.936 1132.408  740.528
 90.80  2014.606  439.202  391.812   47.389   395.374 1418.532  964.022  454.510     0.000 2252.350 1270.340  982.009
 90.90  1922.949  407.827  367.775   40.052   500.001 1242.576  917.030  325.547    50.769 1833.328 1153.722  679.606
 91.00  1996.443  420.100  382.465   37.635   536.491 1351.128 1042.965  308.163   192.924 1904.505 1204.190  700.315
 91.10  1956.875  391.647  364.836   26.811   603.846 1170.321  910.366  259.955   203.078 2073.903 1343.428  730.475
 91.20  2010.269  365.721  354.095   11.625   620.966 1088.224  835.137  253.087   262.593 1761.848 1091.995  669.854
 91.30  2028.443  412.832  412.832    0.000   482.707 1322.297  972.238  350.059   152.308 2057.014 1275.568  781.446
 91.40  2087.350  378.756  368.876    9.881   584.608 1211.265  789.485  421.780   101.539 1791.602  990.555  801.048
 91.50  1969.708  325.336  314.288   11.049   572.673 1266.571  905.962  360.609    81.231 2075.010 1283.209  791.801
 91.60  2057.368  332.797  316.679   16.118   626.845 1169.773  909.033  260.741   264.001 2258.081 1608.535  649.546
 91.70  1974.585  406.922  385.370   21.552   667.963 1163.061  855.456  307.605   152.308 2085.764 1547.911  537.853
 91.80  1959.575  464.873  444.112   20.761   761.389 1164.795  956.241  208.554   243.693 2109.289 1612.455  496.834
 91.90  1937.423  406.587  392.622   13.965   640.288 1094.498  817.462  277.036   182.568 1833.225 1245.006  588.220
 92.00  2016.300  439.225  418.393   20.833   723.991 1120.257  881.050  239.206   203.078 1864.591 1408.070  456.521
 92.10  1993.809  408.516  395.665   12.851   642.795 1157.144  931.554  225.590   192.621 2095.518 1506.895  588.623
 92.20  1984.439  404.684  399.364    5.320   660.351 1233.574 1016.503  217.071   162.059 2248.224 1538.057  710.167
 92.30  1972.179  464.309  445.659   18.651   709.557 1123.803  921.045  202.757    91.385 1946.525 1246.613  699.912
 92.40  2005.785  435.267  417.011   18.257   693.294 1159.648  967.438  192.210   202.876 2178.355 1681.622  496.734
 92.50  1977.724  438.051  405.503   32.548   705.224 1290.300 1039.337  250.964   223.285 2046.858 1550.124  496.734
 92.60  2024.654  418.375  398.878   19.497   779.027 1120.482  962.556  157.926   304.415 1966.130 1540.574  425.556
 92.70  2054.120  397.033  371.016   26.017   723.866 1149.141  928.440  220.701   243.693 2236.366 1668.152  568.214
 92.80  2016.264  424.053  404.220   19.833   781.145 1148.365  901.507  246.858   345.232 1863.586 1296.279  567.307
 92.90  2002.475  400.239  372.184   28.055   682.141 1183.123  935.615  247.508   203.078 2086.366 1690.466  395.901
 93.00  2013.542  417.830  385.047   32.783   621.658 1271.234 1016.638  254.597   223.385 2097.926 1560.879  537.047
 93.10  1989.146  499.346  467.795   31.550   728.442 1336.093 1030.004  306.089   243.592 2542.590 1994.683  547.906
 93.20  1999.163  518.207  465.099   53.107   654.556 1432.057 1098.002  334.055   294.463 2397.917 1668.248  729.668
 93.30  2068.566  454.215  390.569   63.647   620.838 1343.120 1056.579  286.542   172.616 1986.031 1367.954  618.076
 93.40  1987.394  488.960  454.643   34.317   718.153 1128.043  856.370  271.673   152.308 2021.723 1424.055  597.668
 93.50  1960.122  487.378  449.456   37.921   780.932 1093.586  893.855  199.731   243.693 2153.222 1616.074  537.148
 93.60  1969.131  469.893  435.336   34.558   666.407 1160.035  968.520  191.515   233.539 1918.576 1462.962  455.615
 93.70  1992.761  445.423  418.015   27.408   635.620 1171.278  945.647  225.630   192.924 2195.244 1668.653  526.591
 93.80  2071.203  447.246  421.229   26.017   723.951 1239.583  976.296  263.287   121.847 2186.999 1599.383  587.615
 93.90  2016.221  437.043  423.119   13.924   892.350 1089.357  859.833  229.523   274.155 2338.406 1689.967  648.439
 94.00  1991.444  424.253  412.923   11.331   617.292 1257.185  956.456  300.730   111.693 2074.004 1373.588  700.416
 94.10  2092.571  435.586  422.861   12.724   572.196 1356.869 1030.638  326.230    81.231 2233.746 1585.208  648.538
 94.20  2059.449  453.733  414.792   38.940   520.962 1401.656  999.811  401.845   111.693 2026.948 1398.920  628.028
 94.30  2014.064  441.863  386.772   55.091   523.823 1249.228  931.900  317.328    81.231 2122.559 1463.262  659.296
 94.40  2044.234  469.473  414.745   54.727   602.242 1252.593  864.794  387.799   101.539 2232.839 1441.744  791.096
 94.50  1980.059  453.145  384.367   68.778   493.119 1218.094  872.882  345.213    90.679 1995.784 1438.429  557.355
 94.60  2009.018  469.491  396.878   72.613   547.814 1233.575  876.602  356.973    91.385 1980.100 1300.395  679.705
 94.70  2059.574  455.793  434.787   21.006   656.204 1229.148  901.576  327.573    60.923 2431.392 1802.960  628.432
 94.80  2031.534  451.672  404.330   47.342   671.466 1274.675  848.056  426.618    91.385 2291.052 1439.537  851.515
 94.90  2078.252  418.851  371.625   47.226   765.319 1212.557  902.014  310.543   162.261 2412.998 1834.932  578.066
 95.00  2084.431  422.255  384.740   37.515   727.064 1165.818  817.967  347.851   203.078 1830.107 1241.787  588.321
 95.10  2061.553  446.532  412.943   33.589   790.484 1024.797  772.060  252.737   213.231 2101.345 1432.096  669.249
 95.20  2078.313  441.841  408.727   33.114   699.866 1101.009  825.359  275.651   152.107 1945.314 1519.556  425.758
 95.30  2108.145  434.573  410.782   23.791   636.096 1233.057 1001.978  231.079   132.000 2120.950 1675.287  445.663
 95.40  2096.293  415.129  409.612    5.517   639.771 1245.644 1036.352  209.291   101.539 1868.614 1442.856  425.758
 95.50  1990.070  425.754  423.192    2.562   697.277 1288.484  973.878  314.607   101.539 2255.566 1636.683  618.883
 95.60  2134.274  420.574  395.541   25.032   650.015 1185.284  854.808  330.475    30.462 2030.971 1422.745  608.226
 95.70  2154.669  439.615  418.926   20.689   682.830 1206.550  914.734  291.816   172.616 1958.386 1451.700  506.686
 95.80  2033.282  448.438  418.297   30.142   772.237 1104.177  835.615  268.563   192.924 1990.154 1381.425  608.729
 95.90  2020.991  439.805  429.362   10.443   712.142 1137.869  907.346  230.523    50.769 2049.875 1450.998  598.878
 96.00  2098.224  421.534  400.167   21.367   667.177 1254.766 1015.474  239.292    60.923 2161.160 1614.161  546.999
 96.10  1996.507  484.873  459.827   25.045   742.531 1040.582  799.342  241.240    80.626 2023.832 1435.512  588.320
 96.20  2010.146  452.496  425.255   27.241   675.692 1213.691  951.526  262.165    90.982 2377.506 1809.292  568.214
 96.30  2094.317  465.436  439.042   26.393   776.081 1261.558 1018.894  242.664   101.539 2339.510 1751.895  587.615
 96.40  2084.832  451.845  431.801   20.044   855.716 1115.467  918.414  197.053    91.385 2224.699 1839.859  384.840
 96.50  2056.198  507.049  477.435   29.613   873.657 1265.320 1021.658  243.662   223.385 2451.004 1924.008  526.996
 96.60  2084.434  493.209  468.470   24.739   766.310 1273.101 1079.202  193.899   111.592 2426.774 2021.726  405.048
 96.70  2154.052  454.511  428.776   25.735   754.982 1279.972 1013.009  266.964   142.054 2319.203 1864.392  454.811
 96.80  2034.814  457.331  443.735   13.596   728.609 1294.940 1023.091  271.849    60.923 2368.968 1872.938  496.030
 96.90  2062.942  489.021  473.186   15.835   794.800 1250.567 1029.952  220.615   141.350 2386.957 1880.875  506.082
 97.00  2066.376  464.105  445.200   18.905   802.456 1257.363 1021.050  236.313   140.144 2485.485 2010.065  475.421
 97.10  1997.843  491.436  458.831   32.605   775.392 1310.840 1087.633  223.207   120.640 2515.744 2010.968  504.775
 97.20  2134.216  448.556  423.822   24.734   768.827 1221.046  964.075  256.971   242.889 2347.352 1709.572  637.780
 97.30  1998.014  451.409  431.456   19.954   739.597 1184.472  999.611  184.861   201.670 2104.263 1599.286  504.977
 97.40  2067.784  462.627  437.451   25.177   715.986 1224.424  984.089  240.335   212.427 2029.063 1605.316  423.747
 97.50  2060.320  475.394  449.921   25.473   711.880 1252.698  991.784  260.915   201.871 2364.846 1768.382  596.464
 97.60  2038.212  459.900  436.592   23.308   757.925 1149.153  932.642  216.511   181.563 2435.118 1859.868  575.251
 97.70  2031.357  448.844  423.930   24.914   810.456 1153.389  944.833  208.556   243.189 2198.362 1753.505  444.858
 97.80  2005.336  442.726  424.974   17.751   767.265 1198.736 1034.673  164.063   141.953 2234.553 1779.945  454.608
 97.90  1901.026  472.684  449.501   23.183   733.588 1109.196  941.675  167.521   243.391 2226.810 1660.107  566.703
 98.00  2035.531  432.311  401.418   30.894   695.842 1206.130  989.406  216.723   152.308 2187.702 1661.412  526.289
 98.10  2017.907  443.592  409.319   34.273   550.237 1321.476 1063.814  257.662    91.385 2039.720 1493.525  546.195
 98.20  2074.527  432.685  402.090   30.595   727.225 1246.246  966.836  279.411   190.608 2500.462 1862.884  637.578
 98.30  2067.611  394.753  374.768   19.984   695.715 1292.336 1069.734  222.601   201.871 2297.085 1771.499  525.585
 98.40  2072.339  412.429  381.437   30.992   686.803 1270.416 1051.270  219.146   141.752 2325.131 1829.303  495.829
 98.50  2049.760  457.674  434.130   23.544   694.802 1251.955 1032.120  219.836   202.575 2309.148 1762.350  546.798
 98.60  2100.288  429.562  401.617   27.944   716.800 1299.814 1032.679  267.135   141.450 2287.428 1761.944  525.484
 98.70  2144.366  394.662  371.824   22.837   728.306 1359.643 1073.574  286.069    50.769 2611.950 1995.585  616.365
 98.80  2125.956  399.422  374.637   24.785   656.149 1434.659 1123.598  311.061   263.598 2359.914 1722.034  637.881
 98.90  2083.773  443.505  422.380   21.125   760.385 1131.300  901.385  229.915   161.356 2130.605 1645.633  484.972
 99.00  2079.393  482.427  463.973   18.454   686.760 1392.381 1105.314  287.067   202.675 2287.230 1740.834  546.396
 99.10  1943.672  510.877  480.367   30.510   730.117 1133.491  829.093  304.398   264.001 2274.657 1639.189  635.468
 99.20  1916.768  491.445  478.251   13.194   762.595 1068.156  857.356  210.800   263.497 1814.821 1360.514  454.308
 99.30  1950.580  480.094  452.120   27.973   762.289 1157.224  894.974  262.250   252.037 1993.765 1488.488  505.277
 99.40  1952.116  507.301  487.000   20.301   817.502 1182.339  927.093  255.246   182.770 2287.020 1681.410  605.609
 99.50  1934.584  477.306  455.688   21.617   767.958 1133.224  934.094  199.130   355.185 2063.533 1628.326  435.207
 99.60  1853.948  525.370  482.404   42.965   621.440 1238.585  914.078  324.507   152.006 2156.232 1661.610  494.622
 99.70  1919.719  488.927  459.045   29.882   735.224 1172.516  879.310  293.206   203.078 2195.735 1681.107  514.627
 99.80  1972.661  502.617  472.115   30.502   720.140 1165.336  872.607  292.729   181.362 2061.925 1556.144  505.782
 99.90  1960.520  477.690  449.155   28.535   882.568 1183.115  948.143  234.973   283.504 2220.266 1756.004  464.262
100.00  1932.592  513.031  481.984   31.048   823.691 1134.997  918.485  216.513   222.782 2259.777 1804.563  455.214
100.10  1955.205  476.435  454.353   22.081   761.172 1242.429  952.985  289.444   202.675 2126.772 1671.557  455.215
100.20  1847.719  580.048  469.414  110.634   796.710 1133.439  886.364  247.075   263.096 1966.525 1602.193  364.332
100.30  1977.445  559.749  452.541  107.208   790.436 1222.978  947.673  275.305   273.652 2037.502 1674.679  362.824
100.40  1845.586  532.145  416.660  115.485   733.368 1211.173  948.277  262.896   211.522 2149.997 1735.400  414.597
100.50  1922.829  507.549  412.288   95.261   661.388 1158.031  902.739  255.292   241.783 2010.355 1615.763  394.592
100.60  2008.085  544.606  436.575  108.031   752.870 1244.415 1005.600  238.815   262.091 2075.602 1711.774  363.828
100.70  1931.376  533.223  426.545  106.679   744.007 1244.544  972.568  271.976   182.669 2259.782 1836.137  423.645
100.80  1928.701  530.445  418.554  111.891   708.346 1284.758 1011.924  272.834   274.155 2025.443 1601.597  423.846
100.90  1972.879  525.600  414.163  111.437   780.107 1209.701  941.443  268.258   253.042 1942.198 1518.351  423.847
101.00  1884.439  533.197  427.154  106.043   717.073 1213.766  975.813  237.953   152.207 2156.936 1509.001  647.936
101.10  1903.726  538.302  450.718   87.584   672.325 1265.259 1033.797  231.463   263.799 2215.948 1517.245  698.704
101.20  1834.427  583.731  476.660  107.071   666.148 1221.331  934.136  287.195    71.077 2415.906 1808.685  607.221
101.30  1815.862  543.635  461.065   82.570   679.979 1131.019  876.248  254.770   121.847 2088.669 1429.473  659.196
101.40  1961.579  543.623  437.607  106.016   642.584 1263.308  963.016  300.292   181.765 2023.626 1385.341  638.285
101.50  1992.363  490.615  389.050  101.565   688.020 1216.748  963.668  253.080   210.417 2151.903 1432.891  719.013
101.60  2020.081  490.785  400.652   90.133   828.446 1175.260  910.549  264.711   310.347 2319.103 1558.871  760.232
101.70  2148.594  462.768  361.542  101.226   818.194 1182.183  922.307  259.876   298.786 2142.968 1404.852  738.116
101.80  1895.327  545.255  444.210  101.045   679.277 1217.620  932.106  285.514   361.516 2075.396 1438.216  637.181
101.90  1871.979  536.442  463.084   73.357   725.280 1179.956  953.936  226.020   383.332 1789.783 1273.144  516.639
102.00  1828.908  566.311  451.024  115.287   706.575 1093.662  811.700  281.962   444.157 2006.036 1398.313  607.723
102.10  1984.608  522.827  424.634   98.193   735.268 1180.652  893.805  286.846   282.699 2079.520 1461.343  618.177
102.20  1967.181  621.288  507.236  114.053   786.378 1143.211  815.765  327.447   233.438 1960.794 1302.301  658.493
102.30  1976.377  563.837  453.725  110.112   752.308 1163.951  866.558  297.393   241.079 2096.210 1508.998  587.212
102.40  1821.651  583.555  472.279  111.276   650.800 1112.289  847.841  264.448   232.634 1941.995 1546.900  395.094
102.50  1883.225  559.299  445.123  114.176   601.293 1227.038  887.748  339.290   324.521 1924.101 1377.503  546.597
102.60  1930.196  563.282  464.994   98.288   687.844 1173.692  888.790  284.902   303.711 2110.485 1644.717  465.768
102.70  1975.225  564.758  466.604   98.155   706.962 1163.471  871.920  291.552   283.303 2134.008 1567.406  566.602
102.80  1913.590  539.207  440.159   99.048   605.225 1161.099  844.600  316.499   264.001 1889.313 1353.274  536.039
102.90  2016.207  543.836  406.520  137.316   697.271 1257.662  922.308  335.354   252.338 2218.267 1652.167  566.100
103.00  1941.655  527.531  432.426   95.105   567.745 1274.870  871.031  403.839   232.936 2013.080 1325.836  687.244
103.10  2052.347  499.927  422.422   77.506   657.807 1237.726  871.335  366.390   130.593 1903.799 1327.947  575.852
103.20  1889.647  516.105  441.305   74.800   606.442 1228.295  884.775  343.521    49.764 2007.749 1502.572  505.177
103.30  1940.734  513.679  437.662   76.016   620.755 1134.140  776.955  357.185   210.417 1885.804 1351.370  534.433
103.40  1921.650  509.269  451.745   57.525   593.994 1188.957  813.919  375.039   129.588 2020.016 1424.962  595.054
103.50  1891.829  561.137  500.603   60.534   608.996 1236.036  834.628  401.408   139.339 1997.495 1412.998  584.498
103.60  1952.711  569.887  446.639  123.248   596.971 1260.689  850.109  410.580   129.889 1920.487 1302.713  617.774
103.70  1937.835  572.814  459.126  113.688   574.106 1259.385  867.744  391.641   179.151 1828.298 1262.500  565.799
103.80  1937.412  520.500  410.378  110.122   546.307 1298.127  824.085  474.042    89.776 2208.213 1359.615  848.598
103.90  1979.297  572.138  463.064  109.073   685.293 1201.720  838.304  363.416   424.251 2141.460 1421.341  720.119
104.00  2031.856  520.742  471.292   49.451   648.987 1401.885  918.157  483.728   304.415 2211.029 1554.749  656.280
104.10  1950.913  522.132  462.196   59.936   472.288 1317.763  895.509  422.255    59.717 1924.812 1223.493  701.320
104.20  1956.102  508.806  444.656   64.150   496.024 1310.405  861.346  449.060    80.427 2082.447 1288.739  793.708
104.30  1954.126  458.262  435.610   22.653   457.114 1236.478  840.770  395.707   131.799 1781.451 1119.239  662.212
104.40  1887.371  527.474  440.469   87.006   641.421 1141.917  857.012  284.904   203.078 1873.940 1491.914  382.026
104.50  1815.300  499.723  423.504   76.219   564.810 1142.652  889.790  252.861    60.923 1883.691 1461.151  422.540
104.60  1786.825  514.591  434.879   79.713   563.424 1145.345  908.475  236.870   121.847 1794.421 1440.343  354.078
104.70  1981.747  497.636  431.068   66.569   614.223 1105.261  864.070  241.192   121.646 1859.060 1528.307  330.753
104.80  1993.550  444.813  362.544   82.269   616.084 1149.999  845.857  304.142   142.154 1895.751 1350.057  545.694
104.90  1982.627  446.139  384.554   61.584   552.874 1157.914  817.763  340.151   161.859 1816.833 1365.743  451.090
105.00  1913.320  462.806  406.038   56.768   628.840 1059.868  774.920  284.948   141.350 1837.851 1314.978  522.873
105.10  1975.722  537.480  443.935   93.545   615.047 1142.706  812.751  329.955   180.759 1829.104 1386.658  442.446
105.20  2033.997  452.538  419.769   32.768   696.847 1188.393  877.381  311.012   365.540 1955.874 1521.371  434.503
105.30  2066.984  451.811  400.609   51.202   645.441 1248.025  905.233  342.792   162.462 1883.595 1411.289  472.306
105.40  1918.365  461.646  405.389   56.257   571.120 1198.815  874.788  324.027   151.504 1715.702 1201.073  514.629
105.50  1903.740  453.537  408.877   44.660   636.967 1052.735  817.938  234.797   121.847 1867.107 1373.488  493.619
105.60  1929.085  479.104  436.268   42.836   666.535 1153.517  845.872  307.645   203.078 1902.694 1436.623  466.071
105.70  1935.208  503.026  414.830   88.196   582.052 1225.142  935.829  289.313   172.214 1941.694 1497.840  443.854
105.80  1884.713  480.828  410.449   70.379   660.611 1057.305  782.561  274.744   232.333 1685.740 1290.545  395.196
105.90  2023.161  470.225  398.213   72.012   698.053 1179.651  889.780  289.870   213.030 1881.571 1416.910  464.662
106.00  1987.039  487.691  449.216   38.475   612.364 1052.043  758.148  293.895   253.847 1756.315 1264.106  492.210
106.10  1986.798  432.258  405.052   27.206   573.155 1166.659  870.430  296.229    49.764 1786.478 1395.103  391.375
106.20  1953.990  454.134  411.575   42.559   543.799 1168.252  899.307  268.944   140.747 1801.657 1381.229  420.427
106.30  1961.902  452.557  382.070   70.487   587.539 1051.425  787.020  264.405   111.693 1760.330 1406.053  354.277
106.40  2000.781  480.291  414.630   65.661   558.529 1136.676  884.977  251.699    81.030 1850.306 1485.472  364.834
106.50  1964.772  468.662  419.013   49.649   679.938 1112.515  888.878  223.637   141.350 1836.842 1523.784  313.058
106.60  1975.237  494.858  447.519   47.339   688.491 1151.980  902.227  249.753    30.060 2146.776 1731.475  415.301
106.70  1993.245  468.825  425.205   43.620   678.931 1041.995  844.036  197.960   132.000 1842.060 1437.215  404.845
106.80  1938.605  446.761  420.935   25.826   634.882 1028.729  775.040  253.689   192.321 1670.257 1254.149  416.108
106.90  1976.260  458.461  430.667   27.794   707.261 1054.181  856.180  198.001   141.953 1825.675 1491.806  333.869
107.00  2029.549  452.900  426.632   26.268   687.240 1141.535  886.726  254.809   312.960 1737.717 1302.712  435.004
107.10  2083.148  433.990  404.996   28.994   718.793 1108.938  815.602  293.337   161.555 1799.545 1394.899  404.646
107.20  2044.271  486.807  448.559   38.248   740.158 1163.017  955.419  207.597   161.758 2094.711 1730.783  363.927
107.30  1994.169  489.233  433.929   55.304   742.100 1113.091  855.206  257.884   261.688 1854.336 1398.721  455.615
107.40  2018.936  501.740  451.465   50.276   853.298 1142.448  907.954  234.494   140.747 2113.109 1627.738  485.372
107.50  2074.766  407.447  378.260   29.187   893.982 1105.743  875.401  230.342   342.416 2152.821 1677.099  475.722
107.60  1931.044  428.903  397.991   30.913   693.984 1061.768  879.717  182.051   263.598 1793.413 1440.039  353.373
107.70  2042.341  461.114  426.513   34.601   740.798 1128.727  908.845  219.882   284.006 1885.487 1440.529  444.958
107.80  1970.589  463.314  434.889   28.425   640.071 1075.120  862.375  212.745   202.373 1849.004 1384.040  464.964
107.90  2107.511  389.656  363.272   26.384   762.589 1013.777  807.947  205.830   252.439 2043.033 1598.376  444.657
108.00  2062.178  427.646  401.948   25.699   809.148  956.881  771.203  185.678   171.006 2012.675 1577.671  435.004
108.10  2084.619  403.598  375.567   28.031   892.556 1090.123  877.897  212.227   373.481 2002.620 1527.905  474.716
108.20  2105.128  389.245  364.920   24.325   807.038 1094.179  877.416  216.763   324.622 1846.185 1420.931  425.254
108.30  2176.141  419.988  391.028   28.960   836.560 1085.146  838.551  246.595   221.174 2152.907 1717.801  435.106
108.40  2156.089  420.193  386.918   33.275   814.607 1128.819  877.250  251.570   240.174 1874.744 1368.762  505.983
108.50  2060.141  385.360  364.784   20.576   846.858 1058.177  820.574  237.603   443.755 1974.370 1439.337  535.033
108.60  2090.877  412.868  386.451   26.417   764.111 1124.491  867.915  256.576   273.954 1951.651 1496.641  455.010
108.70  2112.014  427.531  388.216   39.315   820.476 1180.391  906.001  274.390   190.109 2165.175 1710.467  454.708
108.80  2100.751  412.408  381.846   30.561   946.031 1131.624  883.000  248.625   341.010 2417.013 1921.388  495.625
108.90  2095.225  397.676  369.239   28.437   844.741 1177.324  910.625  266.699   292.049 2167.093 1681.520  485.573
109.00  2055.792  408.197  383.439   24.758   919.448 1103.435  851.225  252.210   403.541 2219.071 1682.527  536.543
109.10  2120.204  449.946  422.427   27.519   843.573 1138.981  925.071  213.910   289.034 2077.520 1672.675  404.845
109.20  2098.232  424.703  396.105   28.598   847.290 1188.338  961.152  227.186   321.104 2235.147 1801.045  434.102
109.30  2174.249  384.453  359.593   24.860   937.507 1070.658  864.312  206.346   332.362 2216.044 1750.576  465.468
109.40  2076.012  444.881  416.642   28.239   958.138 1102.791  885.592  217.199   392.583 2094.609 1658.899  435.710
109.50  2068.617  458.510  431.148   27.362   830.032 1035.857  832.237  203.620   341.008 1913.843 1550.016  363.826
109.60  2052.811  411.114  385.300   25.814  1024.544  976.588  764.886  211.702   454.914 1879.864 1484.971  394.893
109.70  2095.904  388.250  364.543   23.707  1037.996 1041.145  827.622  213.523   544.690 2011.872 1577.368  434.503
109.80  2057.846  434.063  404.949   29.114  1021.431 1019.219  771.631  247.588   493.921 1982.916 1517.550  465.366
109.90  2075.139  326.413  308.494   17.919   882.223 1010.659  810.193  200.467   269.530 1959.091 1505.788  453.303
110.00  2046.099  409.688  383.816   25.872   865.830 1037.642  787.976  249.666   331.760 1913.349 1518.959  394.390
110.10  2093.951  426.187  385.829   40.358   850.279 1087.631  808.429  279.202   351.566 1933.761 1449.291  484.471
110.20  2098.604  386.414  366.155   20.259   821.953 1078.190  816.117  262.073   279.784 1750.480 1396.505  353.976
110.30  2031.903  449.802  410.402   39.400   718.928 1089.529  815.175  274.354   240.375 1876.051 1421.542  454.509
110.40  2046.519  408.922  393.579   15.343   873.744 1009.115  807.565  201.550   261.688 2003.725 1558.366  445.360
110.50  2059.982  408.613  378.488   30.125   840.844 1081.424  835.134  246.290   271.038 1951.545 1597.570  353.975
110.60  2014.610  429.573  408.208   21.365   816.118 1006.388  825.595  180.794   298.987 1868.811 1524.989  343.822
110.70  2055.926  411.180  377.891   33.289   821.009  982.083  788.491  193.592   271.239 1979.698 1605.616  374.082
110.80  2183.426  364.241  339.613   24.628   877.206  946.466  767.617  178.849   354.380 1778.433 1363.636  414.797
110.90  2159.695  413.811  396.771   17.040   838.635  975.166  753.388  221.779   324.320 1707.148 1312.557  394.590
111.00  2164.084  391.123  341.689   49.433   857.400 1028.729  821.993  206.736   261.286 1790.689 1396.602  394.087
111.10  2087.751  436.104  395.151   40.952   962.769  982.094  780.892  201.202   393.086 2020.619 1636.384  384.236
111.20  2097.435  400.295  372.992   27.303   943.401 1071.275  872.627  198.649   395.599 2206.705 1720.225  486.479
111.30  2147.610  419.835  387.211   32.624   909.422  892.296  686.513  205.783   384.238 1798.441 1433.909  364.532
111.40  2160.368  415.201  375.009   40.192   909.033  987.015  766.621  220.394   435.813 1870.623 1465.677  404.946
111.50  2188.165  445.305  411.863   33.443   809.805 1027.390  841.235  186.155   232.835 1874.842 1520.765  354.076
111.60  2049.289  481.014  428.924   52.090   769.819 1088.088  856.711  231.377   252.037 1561.581 1247.819  313.763
111.70  2069.107  429.427  373.534   55.893   923.549 1095.974  899.049  196.926   545.192 1944.816 1519.159  425.657
111.80  2080.426  415.860  391.626   24.233   745.858 1088.453  858.931  229.522   303.911 1742.043 1427.978  314.065
111.90  2070.777  435.632  405.732   29.899   716.980 1114.685  892.818  221.867   283.704 1964.618 1569.524  395.094
112.00  1936.484  489.230  461.327   27.903   744.040 1094.921  877.334  217.586   384.238 1834.419 1409.668  424.751
112.10  2081.480  420.584  398.326   22.258   981.489 1020.436  799.307  221.129   425.557 2003.025 1618.589  384.436
112.20  1958.550  418.375  390.093   28.282   870.161  993.033  785.215  207.818   411.986 1738.522 1394.599  343.923
112.30  1953.704  454.751  414.245   40.506   858.751 1008.941  789.754  219.187   333.872 1904.199 1570.933  333.266
112.40  2056.256  339.897  314.805   25.093   738.688 1042.319  775.960  266.359   243.090 1711.681 1297.987  413.694
112.50  1953.253  434.023  411.097   22.927   831.892 1017.319  777.426  239.893   374.687 1648.140 1192.425  455.715
112.60  2081.190  368.509  340.560   27.949   813.701 1025.327  704.367  320.959   385.847 1721.030 1165.183  555.847
112.70  1973.037  450.207  394.124   56.083   757.705 1003.150  748.295  254.855   272.848 1696.299 1301.909  394.391
112.80  1978.189  438.522  393.331   45.191   804.492 1029.775  753.219  276.556   355.386 1732.289 1177.147  555.143
112.90  2086.683  405.176  361.411   43.764   901.678 1059.480  768.222  291.259   374.487 1892.339 1437.627  454.712
113.00  2005.721  371.535  326.161   45.374   764.282 1181.010  795.890  385.120   365.339 1913.452 1336.593  576.859
113.10  1927.545  480.324  386.572   93.752   704.623 1127.876  824.596  303.280   405.250 1591.141 1155.330  435.811
113.20  1970.905  468.901  365.918  102.983   683.865 1065.841  806.745  259.095   334.474 1547.208 1233.445  313.763
113.30  1948.132  405.112  359.179   45.934   778.337 1079.528  747.897  331.631   385.143 1590.031 1124.967  465.064
113.40  1950.101  446.919  353.361   93.559   703.716 1124.900  820.193  304.707   251.032 1601.597 1230.429  371.168
113.50  2067.779  396.943  328.808   68.135   666.232 1047.073  795.459  251.614   221.877 1473.216 1109.387  363.829
113.60  1994.039  397.741  320.336   77.406   653.910 1049.884  750.412  299.473   361.517 1504.180 1099.032  405.147
113.70  2033.018  395.323  319.243   76.081   736.218 1122.038  859.832  262.206   354.178 1669.554 1152.613  516.941
113.80  2006.213  413.903  329.378   84.525   777.761 1064.881  813.355  251.526   395.598 1702.124 1246.308  455.816
113.90  2012.432  390.336  336.341   53.995   657.356  970.897  733.027  237.871   251.634 1727.664 1252.143  475.521
114.00  2063.071  421.032  352.894   68.138   692.252 1104.487  843.275  261.212   252.439 1566.708 1121.247  445.462
114.10  1983.112  461.060  369.214   91.846   669.580 1114.300  850.364  263.936   505.376 1540.365 1085.152  455.213
114.20  1994.801  422.927  341.474   81.454   603.147 1131.153  834.358  296.795   142.054 1700.312 1234.744  465.568
114.30  1972.538  393.157  330.387   62.770   686.755 1065.523  821.472  244.051   281.995 1575.550 1151.402  424.148
114.40  2013.979  388.571  332.340   56.231   644.640 1123.239  876.684  246.555   273.348 1798.532 1384.839  413.693
114.50  2077.077  398.836  336.488   62.348   759.858 1137.984  888.271  249.713   251.332 1834.319 1480.946  353.374
114.60  2084.437  371.479  315.716   55.762   720.511 1133.756  908.034  225.722   281.692 1840.255 1466.271  373.984
114.70  1988.832  381.295  349.648   31.647   600.325 1100.210  821.960  278.249   271.037 1634.166 1230.224  403.942
114.80  1972.799  459.977  343.960  116.017   674.822 1158.264  886.205  272.060   131.397 1776.517 1189.909  586.608
114.90  1971.719  405.989  340.338   65.651   630.250 1077.334  771.979  305.355   192.924 1749.676 1212.831  536.845
115.00  2038.552  420.872  362.438   58.435   664.794 1126.579  807.514  319.064   322.709 1725.149 1209.917  515.232
115.10  1989.039  435.460  368.060   67.399   626.922 1131.682  815.603  316.079   222.881 1667.743 1171.713  496.030
115.20  1987.807  391.598  321.376   70.221   774.052  972.709  707.993  264.717   282.900 1525.091 1049.670  475.421
115.30  2040.726  460.230  408.879   51.351   734.304 1056.150  777.251  278.898   483.362 1558.561 1094.099  464.463
115.40  2069.061  358.338  290.591   67.748   816.590 1019.793  720.496  299.297   484.771 1634.771 1067.766  567.005
115.50  1994.751  369.292  323.805   45.487   686.537 1056.236  762.428  293.808   342.316 1623.913 1107.778  516.135
115.60  2036.947  330.155  268.570   61.584   722.597  983.649  700.997  282.652   311.552 1545.296 1039.214  506.081
115.70  1891.197  426.703  344.040   82.663   544.175  994.466  704.065  290.401   261.387 1383.540  979.295  404.245
115.80  1997.224  421.360  344.319   77.041   601.718 1182.091  841.668  340.422   332.463 1585.609 1100.837  484.771
115.90  2055.188  443.646  381.035   62.610   791.890 1060.606  786.379  274.227   299.288 1655.977 1201.167  454.810
116.00  1906.827  487.732  390.500   97.231   715.286 1093.283  828.439  264.845   201.268 1640.998 1175.229  465.768
116.10  2040.559  362.101  307.626   54.474   707.513  968.769  665.800  302.968   300.695 1454.715 1040.320  414.394
116.20  2012.148  502.347  443.351   58.996   757.309 1061.421  768.043  293.378   263.699 1368.258  974.268  393.990
116.30  2003.090  427.844  376.111   51.733   723.252 1187.136  879.665  307.471   354.983 1866.696 1248.115  618.581
116.40  2015.879  453.281  410.460   42.821   657.442 1262.199  879.841  382.357   303.811 1779.733 1152.304  627.429
116.50  1983.967  426.528  415.490   11.038   745.733 1057.837  758.750  299.086   335.078 1823.369 1167.088  656.281
116.60  2049.133  436.402  407.203   29.198   847.847 1058.655  769.125  289.530   304.214 1984.220 1295.266  688.954
116.70  2093.441  444.786  417.911   26.875   798.088 1144.255  881.618  262.638   445.966 1799.640 1252.639  547.001
116.80  2000.062  489.171  467.665   21.506   921.521 1118.106  870.340  247.766   425.056 1662.316 1195.641  466.675
116.90  1986.299  503.137  472.805   30.332   895.622 1138.070  866.957  271.114   487.386 1884.993 1357.495  527.498
117.00  1948.719  424.037  396.175   27.862   711.013 1059.131  833.847  225.284   283.403 1776.522 1269.433  507.089
117.10  2015.081  409.090  376.550   32.540   745.943 1130.472  829.661  300.812   293.356 1817.437 1290.543  526.893
117.20  1993.317  451.562  416.478   35.083   677.721 1112.000  875.260  236.739   250.831 1813.915 1389.768  424.147
117.30  1982.878  445.802  405.647   40.155   654.290 1195.399  884.644  310.755   334.676 1737.109 1150.600  586.510
117.40  1840.033  477.947  448.593   29.354   759.250 1134.443  889.789  244.654   345.232 1689.453 1203.477  485.976
117.50  1944.686  488.763  455.342   33.421   825.182 1124.889  873.709  251.180   416.208 1828.091 1342.014  486.077
117.60  1897.103  441.856  419.686   22.170   641.198 1102.972  836.269  266.704   162.462 1745.962 1209.518  536.444
117.70  2001.996  465.788  417.979   47.809   729.166 1212.912  883.911  329.001   405.752 1982.006 1373.982  608.024
117.80  2045.134  406.695  376.680   30.015   771.627 1130.256  873.451  256.805   233.539 2054.494 1476.629  577.865
117.90  1967.697  435.221  418.658   16.563   692.513 1115.336  885.815  229.521   355.386 1739.824 1202.776  537.048
118.00  1981.420  466.065  439.892   26.173   976.941 1128.990  936.391  192.599   577.965 2123.960 1667.540  456.421
118.10  1997.097  463.122  424.155   38.966   812.407 1149.189  900.211  248.977   335.078 1999.006 1431.999  567.007
118.20  2060.667  397.423  360.655   36.768   807.956 1144.808  851.168  293.640   314.770 2018.301 1441.944  576.357
118.30  2049.905  385.998  361.523   24.475   620.448 1051.990  848.407  203.583   213.231 1652.164 1279.789  372.375
118.40  2052.677  380.353  360.649   19.704   623.992 1165.395  909.328  256.067   151.805 1690.066 1247.217  442.848
118.50  2051.505  428.213  404.490   23.723   682.221 1184.982  883.864  301.119   203.078 1915.764 1329.354  586.410
118.60  2035.472  441.896  417.682   24.214   649.759 1303.393  888.352  415.041   231.328 2198.158 1194.433 1003.724
118.70  1979.492  449.913  417.934   31.979   632.153 1190.301  942.710  247.591   212.427 1909.726 1353.376  556.350
118.80  2033.208  430.663  395.474   35.189   752.830 1220.471  909.023  311.448    90.179 2500.462 1608.229  892.233
118.90  1867.582  411.673  388.302   23.371   707.519 1061.238  887.792  173.446   323.718 1772.798 1246.307  526.492
119.00  2014.750  400.678  376.992   23.687   833.667 1102.352  923.287  179.065   394.594 1775.614 1391.076  384.538
119.10  1938.680  454.569  423.775   30.794   773.746 1152.981  945.162  207.819   189.506 1923.701 1357.900  565.801
119.20  2001.889  404.167  383.192   20.976   888.143 1100.064  848.063  252.001   333.067 2027.749 1379.010  648.740
119.30  1981.828  385.128  350.050   35.079   718.678 1155.874  891.027  264.847   139.339 2209.916 1479.239  730.677
119.40  2009.968  376.513  348.351   28.162   820.487 1170.264  850.903  319.361   159.446 2333.872 1501.859  832.014
119.50  2002.101  385.665  358.702   26.963   725.930 1138.452  851.600  286.852   110.285 2261.689 1551.321  710.369
119.60  2097.104  369.791  351.801   17.990   605.792 1217.832  876.595  341.238   159.245 2111.596 1352.169  759.427
119.70  2025.446  389.985  379.880   10.105   627.022 1173.256  889.428  283.828   199.056 2205.291 1608.425  596.867
119.80  2134.335  416.112  389.828   26.284   872.592 1192.453  841.271  351.182   405.552 1904.402 1265.111  639.291
119.90  1977.766  410.488  373.128   37.360   639.770 1145.107  859.556  285.551   335.078 1934.852 1408.259  526.592
120.00  2015.067  414.360  392.713   21.647   664.284 1133.822  815.584  318.239   304.616 1867.193 1340.601  526.592
120.10  1990.536  374.455  346.331   28.124   635.232 1173.939  900.840  273.099   253.646 1868.902 1352.263  516.639
120.20  2004.661  374.530  348.974   25.555   602.813 1280.478  915.718  364.760   180.357 1965.519 1398.613  566.906
120.30  2065.148  437.659  413.285   24.374   749.286 1143.080  857.134  285.946   271.943 1937.271 1359.708  577.563
120.40  1965.254  372.508  340.154   32.354   588.931 1296.635  917.698  378.937   132.000 1960.085 1321.498  638.586
120.50  1987.623  398.448  383.555   14.894   641.549 1204.467  878.447  326.021   291.246 2040.920 1382.528  658.392
120.60  2097.598  406.472  384.401   22.071   708.770 1206.889  932.361  274.528   150.901 2040.214 1199.857  840.357
120.70  2056.118  303.359  279.694   23.665   677.037 1144.198  842.044  302.154   264.001 1766.258 1067.553  698.705
120.80  1988.451  382.969  355.351   27.618   732.418 1178.051  926.305  251.746   233.539 2129.887 1602.389  527.498
120.90  2088.026  376.493  338.729   37.764   868.745 1084.066  857.658  226.408   273.149 2009.050 1481.754  527.296
121.00  2035.765  340.586  306.560   34.026   833.240 1074.413  862.881  211.532   212.226 2075.803 1188.195  887.607
121.10  2052.166  336.146  302.708   33.438   797.226 1051.499  855.573  195.927   251.032 1721.721  923.490  798.232
121.20  2037.303  361.548  334.877   26.671   889.916 1045.808  846.245  199.562   344.428 2079.222 1118.324  960.898
121.30  2086.375  346.012  322.414   23.598   789.449 1105.760  917.055  188.705   172.415 1986.629  967.026 1019.603
121.40  1982.322  357.347  347.545    9.802   709.544 1183.109  898.810  284.299   111.693 2016.285  814.411 1201.875
121.50  2074.489  341.232  325.984   15.248   853.999 1161.537  886.708  274.829   303.410 2055.495  986.530 1068.965
121.60  2025.207  339.345  318.614   20.732   716.037 1181.860  887.877  293.983   100.332 2206.600  937.072 1269.529
121.70  2056.244  373.648  343.733   29.915   622.912 1163.866  925.049  238.816   203.078 1970.241 1160.952  809.289
121.80  2141.563  356.935  320.606   36.329   769.263 1156.297  959.896  196.401   314.770 2152.004 1252.033  899.971
121.90  2004.889  386.651  339.917   46.734   772.543 1047.879  809.846  238.034   264.001 1939.480 1010.761  928.719
122.00  2101.963  327.523  299.047   28.477   777.555 1062.724  886.033  176.691   162.462 1446.272  830.205  616.067
122.10  1941.242  418.852  340.393   78.458   731.084 1045.258  815.220  230.038   262.996 1695.796 1220.175  475.621
122.20  1993.910  423.204  365.301   57.903   682.666 1038.167  823.520  214.647   152.308 1773.408 1136.933  636.475
122.30  2014.897  394.524  323.259   71.266   757.062 1048.236  826.625  221.611   253.847 1675.685  939.279  736.406
122.40  2032.791  402.156  349.788   52.368   698.916 1103.019  818.071  284.948   132.000 2050.177 1152.918  897.259
122.50  1987.781  421.203  352.610   68.593   721.482 1094.023  818.368  275.656   284.309 1738.925  911.034  827.891
122.60  2021.246  433.612  376.272   57.340   614.048 1133.831  788.445  345.387   203.078 1675.387  987.440  687.947
122.70  1984.766  425.699  373.226   52.474   683.959 1134.358  789.447  344.911   162.462 1856.650 1128.589  728.061
122.80  1991.440  314.402  295.499   18.904   662.513 1018.740  791.381  227.359   233.539 1513.929 1016.993  496.936
122.90  2049.535  415.386  391.859   23.527   652.010 1081.788  814.996  266.792   292.653 1604.613 1006.742  597.871
123.00  1980.010  396.553  330.405   66.148   613.745  960.542  802.790  157.752   169.600 1367.044  941.791  425.253
123.10  2100.277  433.201  381.841   51.360   817.415  998.415  826.221  172.193   200.263 1864.980 1368.850  496.130
123.20  2086.060  378.014  324.140   53.874   810.414  967.811  767.553  200.257   253.847 1798.133 1312.356  485.777
123.30  2008.415  482.665  420.669   61.995   664.370 1119.470  866.299  253.171   264.001 1879.765 1353.273  526.491
123.40  1977.857  450.282  401.682   48.601   789.494 1160.552  913.303  247.250   375.694 2056.306 1631.152  425.154
123.50  1970.182  437.717  386.902   50.815   780.240 1072.613  843.305  229.308   203.078 1889.221 1322.515  566.705
123.60  2092.882  356.581  304.728   51.853   632.210 1051.340  746.811  304.529   293.055 1495.431  958.687  536.745
123.70  2007.365  398.793  344.529   54.265   724.776 1018.662  797.700  220.963   322.511 1597.173 1191.924  405.249
123.80  2102.418  432.927  372.598   60.329   722.915 1138.318  842.995  295.323   252.037 1759.525 1263.093  496.431
123.90  2053.480  398.415  338.914   59.500   721.791 1108.063  828.992  279.070   181.161 1717.708 1192.221  525.487
124.00  2062.067  407.240  357.159   50.081   703.325 1137.254  848.195  289.059   260.985 2101.851 1454.416  647.435
124.10  2029.438  409.008  361.215   47.793   642.623 1190.378  964.398  225.980   203.078 2013.985 1528.911  485.074
124.20  2052.241  390.460  352.944   37.516   885.340 1035.907  845.468  190.439   446.771 1911.640 1496.841  414.799
124.30  1985.145  387.581  344.076   43.505   738.002 1073.480  899.298  174.182   300.997 1751.993 1357.401  394.592
124.40  2027.299  429.530  365.449   64.081   664.980  984.158  790.261  193.896   213.231 1456.225 1021.017  435.208
124.50  2037.116  403.784  331.263   72.521   659.100 1087.279  823.907  263.372   375.694 1684.235  832.216  852.019
124.60  2065.493  389.845  305.334   84.511   713.963 1092.035  854.253  237.782   304.616 2098.635 1520.468  578.167
124.70  2121.743  419.685  339.373   80.312   745.048 1148.026  922.743  225.283   324.924 1852.527 1346.043  506.484
124.80  2033.939  452.444  368.080   84.364   658.625 1165.355  878.288  287.067   263.800 1822.466 1234.447  588.019
124.90  2078.843  414.714  347.889   66.824   788.068 1151.562  878.289  273.273   313.966 1964.721 1407.366  557.355
125.00  2001.046  453.811  402.245   51.566   922.085 1177.720  951.742  225.978   385.847 2238.974 1661.211  577.764
125.10  2099.461  413.012  370.501   42.511   729.008 1120.862  907.037  213.824   223.385 2016.497 1489.805  526.692
125.20  2061.365  395.931  370.125   25.806   666.236 1212.785  965.668  247.117   221.174 1901.891 1465.879  436.012
125.30  2019.313  384.646  341.488   43.157   881.494 1004.875  811.845  193.029   394.192 1809.901 1465.978  343.923
125.40  2021.863  468.677  432.663   36.014   816.169 1033.013  837.518  195.494   233.539 1843.681 1428.681  415.000
125.50  1958.543  436.135  391.023   45.112   823.515 1058.438  873.103  185.335   294.463 1905.206 1550.929  354.277
125.60  2005.517  401.926  373.248   28.678   779.942 1078.804  884.172  194.633   243.693 1743.851 1358.810  385.041
125.70  1949.143  418.304  380.409   37.896   759.794 1052.948  873.578  179.370   270.536 1745.259 1390.578  354.680
125.80  2026.728  354.528  343.019   11.510   759.880 1030.862  861.607  169.256   322.712 1583.302 1329.656  253.646
125.90  1942.080  491.447  455.853   35.593   806.181 1133.269  922.987  210.282   304.616 1874.139 1499.654  374.485
126.00  2038.720  410.847  388.243   22.603   772.117 1078.113  881.882  196.231   264.001 1632.762 1278.483  354.278
126.10  2088.074  399.786  370.182   29.604   821.316 1101.936  909.075  192.861   261.789 1666.844 1322.216  344.628
126.20  2066.037  395.688  362.235   33.454   806.788 1155.547  943.233  212.314   314.368 1939.389 1524.791  414.598
126.30  2102.637  433.636  400.312   33.325   890.520 1047.971  853.472  194.499   355.386 1889.819 1535.743  354.076
126.40  2097.021  387.268  356.498   30.770   775.955 1024.288  848.676  175.613   335.078 1710.070 1366.147  343.923
126.50  2117.941  439.394  400.036   39.358   708.856 1204.658  965.403  239.255   345.232 1961.304 1515.439  445.865
126.60  2163.909  399.928  347.902   52.027   813.491 1117.635  839.087  278.548   355.185 1944.215 1367.155  577.060
126.70  2089.748  425.969  415.738   10.230   685.601 1182.908  939.677  243.231   425.056 1868.811 1442.952  425.859
126.80  2180.907  361.835  339.520   22.315   735.795 1281.956  915.511  366.445   576.761 1758.226 1343.024  415.202
126.90  1997.386  462.809  372.455   90.354   741.407 1183.477  854.166  329.311   406.155 1678.404 1293.561  384.842
127.00  2101.919  373.457  354.219   19.238   649.847 1116.038  833.031  283.007   203.078 1625.325 1291.654  333.671
127.10  2236.425  313.852  294.643   19.209   661.858 1142.406  847.858  294.549   223.385 1639.295 1285.017  354.278
127.20  2161.196  343.802  334.723    9.078   630.512 1208.722  881.622  327.100   192.924 1648.642 1313.967  334.675
127.30  2214.290  371.162  364.933    6.229   838.950 1164.281  893.515  270.766   243.693 2044.950 1660.009  384.941
127.40  2272.398  352.475  349.727    2.748   805.743 1173.644  893.454  280.190   294.261 1994.876 1447.172  547.705
127.50  2098.836  352.672  347.162    5.510   707.208 1083.642  856.108  227.534   162.462 1706.848 1412.587  294.261
127.60  2009.880  409.461  397.368   12.093   622.764 1112.174  864.316  247.859   152.308 1704.734 1349.549  355.185
127.70  2107.480  394.420  393.504    0.916   719.839 1209.799  902.460  307.340   283.907 1644.220 1238.367  405.853
127.80  2169.462  372.219  372.219    0.000   770.239 1027.965  797.625  230.340   264.001 1894.438 1519.753  374.686
127.90  2217.893  375.895  373.530    2.365   827.662 1181.638  966.213  215.425   304.616 2162.663 1767.267  395.396
128.00  2202.690  332.759  328.729    4.030   738.638 1141.097  925.370  215.728   314.770 1674.477 1401.027  273.449
128.10  2181.808  318.763  318.763    0.000   712.879 1010.789  823.292  187.498   233.539 1485.176 1211.626  273.550
128.20  2113.351  373.154  349.229   23.925   719.624 1096.656  892.385  204.271   172.616 1508.100 1194.338  313.762
128.30  2103.399  358.503  335.048   23.455   737.354 1060.956  815.351  245.605   264.001 2127.185 1590.238  536.948
128.40  2164.888  343.557  317.451   26.106   820.189  935.963  729.876  206.088   355.386 1762.249 1315.881  446.368
128.50  2117.101  317.991  294.252   23.739   673.405 1012.363  777.911  234.453   233.438 1759.935 1344.633  415.302
128.60  2152.619  327.322  303.538   23.784   741.574 1096.917  861.384  235.533   213.231 1911.033 1424.755  486.278
128.70  2220.683  321.821  297.492   24.329   842.757 1021.138  799.050  222.088   365.540 1878.262 1350.965  527.297
128.80  2336.493  279.240  257.350   21.889   868.434 1035.487  796.237  239.250   264.001 1947.831 1532.126  415.705
128.90  2367.962  228.589  207.039   21.551   790.308 1154.587  917.759  236.828   132.000 1764.957 1288.430  476.527
129.00  2327.214  285.334  266.697   18.637   704.653 1141.519  919.346  222.173    50.568 2149.586 1612.136  537.450
129.10  2157.711  306.846  285.122   21.723   643.690 1157.219  827.868  329.350   151.303 1903.483 1418.209  485.274
129.20  2203.912  237.449  220.504   16.945   798.821 1112.062  879.899  232.162   264.001 1857.248 1402.439  454.810
129.30  2153.875  269.245  242.927   26.318   746.163 1079.666  863.502  216.164   233.539 1686.842 1312.558  374.284
129.40  2085.596  311.569  289.606   21.963   668.993 1070.293  859.445  210.848   121.847 1979.800 1422.948  556.852
129.50  2255.176  284.562  259.752   24.811   870.633  996.828  813.951  182.877   213.231 1746.862 1352.368  394.493
129.60  2146.523  312.550  293.731   18.819   911.573 1101.580  922.251  179.329   203.078 2190.011 1683.122  506.889
129.70  2143.314  273.960  258.985   14.975   645.296 1247.797  966.742  281.054   182.770 1665.727 1159.242  506.485
129.80  2175.530  280.937  261.036   19.901   765.183  976.996  772.593  204.402   274.155 1519.257 1124.062  395.195
129.90  2044.953  355.835  332.940   22.895   740.714 1079.890  867.054  212.836   202.977 1826.281 1350.357  475.924
130.00  2055.573  379.386  359.568   19.818   690.302 1158.208  914.201  244.007   172.616 1788.574 1352.763  435.812
130.10  2094.868  367.954  345.068   22.886   692.599 1170.486  921.422  249.064   202.474 1945.305 1397.600  547.705
130.20  2107.946  368.707  343.378   25.329   822.953 1239.110  965.616  273.494   203.078 2195.241 1698.204  497.036
130.30  2085.332  410.843  389.861   20.981   698.479 1197.918 1004.147  193.772   172.616 1952.352 1577.665  374.687
130.40  2056.670  427.561  414.556   13.005   847.197 1142.620 1013.572  129.048   426.463 1690.359 1437.016  253.343
130.50  2142.753  418.147  386.526   31.621   756.015 1084.946  946.861  138.085   294.463 1861.365 1638.886  222.479
130.60  2192.176  362.749  335.727   27.022   850.221 1012.989  880.138  132.851   324.924 1654.262 1401.020  253.242
130.70  2122.708  385.947  365.246   20.701   905.727 1074.732  955.021  119.711   212.025 1896.541 1481.542  414.999
130.80  2133.368  359.995  314.144   45.852   930.359 1050.437  873.789  176.647   172.616 1614.146 1228.903  385.243
130.90  2167.863  332.720  292.086   40.634   789.606 1149.036  909.397  239.639   223.385 1836.521 1359.792  476.728
131.00  2188.716  375.856  348.990   26.866   790.172 1091.543  910.398  181.145   192.924 1859.046 1372.163  486.882
131.10  2164.926  369.482  334.827   34.655   728.732 1109.402  875.341  234.061   162.462 1717.797 1210.809  506.988
131.20  2204.019  380.504  343.125   37.378   844.298 1117.961  930.676  187.284   263.497 1898.552 1401.617  496.935
131.30  2097.034  391.409  362.367   29.042   778.591 1084.428  921.527  162.901   213.231 1866.291 1379.609  486.681
131.40  2211.243  375.367  325.928   49.439   794.807 1296.216 1017.625  278.590   294.261 2015.585 1488.490  527.095
131.50  2186.707  410.813  373.001   37.812   866.747 1189.264  946.253  243.011   385.847 1951.545 1403.840  547.705
131.60  2281.217  371.532  340.905   30.627   903.615 1184.799 1004.478  180.320   233.539 2162.352 1635.559  526.793
131.70  2219.862  385.742  355.666   30.076   837.556 1158.904  916.370  242.534   253.847 1803.454 1256.555  546.899
131.80  2136.040  370.446  333.189   37.257   837.340 1112.234  890.015  222.218   294.463 1564.091 1108.072  456.019
131.90  2094.600  347.900  326.968   20.932   849.538  972.662  812.742  159.921   233.539 1817.839 1411.885  405.954
132.00  2059.409  418.950  384.445   34.505   764.660 1012.005  795.537  216.468   182.770 1535.646 1170.711  364.936
132.10  2134.359  408.958  384.635   24.323   789.519  987.010  825.193  161.818   243.693 1564.486 1270.628  293.858
132.20  2131.223  403.222  389.260   13.962   843.183 1068.875  926.077  142.798   324.924 1932.035 1465.561  466.474
132.30  2178.319  353.813  329.321   24.492   785.372 1084.681  851.655  233.026   182.770 1656.481 1231.125  425.356
132.40  2050.289  383.360  360.131   23.229   693.155 1021.262  787.806  233.456   284.006 1697.196 1292.553  404.643
132.50  2031.101  367.829  345.068   22.760   800.034 1003.924  842.406  161.519   284.309 1839.453 1475.223  364.229
132.60  2081.168  422.905  397.674   25.231   758.183 1122.493  952.200  170.293   274.155 1696.283 1290.934  405.349
132.70  2136.050  389.761  370.122   19.640   851.993 1046.807  870.287  176.519   395.297 1737.107 1301.397  435.710
132.80  2014.345  405.415  386.285   19.130   777.723 1031.773  884.869  146.904   294.261 1752.294 1276.573  475.721
132.90  1975.349  433.570  408.875   24.696   748.662 1092.120  823.600  268.520   323.316 1674.172 1187.995  486.177
133.00  2057.142  359.977  347.802   12.175   709.331 1081.147  816.905  264.241   202.474 1616.071 1210.924  405.147
133.10  1995.386  405.792  376.380   29.412   671.628 1065.189  766.319  298.870   252.238 1524.286 1210.019  314.266
133.20  2017.091  422.665  406.536   16.130   584.852 1127.568  811.105  316.463   131.598 1369.560 1045.744  323.815
133.30  1983.651  408.638  391.758   16.880   541.138 1005.262  772.797  232.465   172.616 1328.237 1084.745  243.491
133.40  2051.943  422.389  402.595   19.794   680.007 1182.302  866.441  315.860   304.415 1461.943 1087.358  374.585
133.50  1903.408  497.966  450.355   47.611   609.845 1168.003  852.743  315.259   121.243 1367.249 1145.375  221.875
133.60  1942.492  382.394  363.570   18.824   517.750 1059.004  804.706  254.298   131.900 1409.870 1116.617  293.253
133.70  1875.453  379.483  361.749   17.733   626.440 1107.499  877.332  230.167   171.710 1241.977  847.084  394.893
133.80  1949.202  387.745  368.369   19.375   600.539 1108.287  870.204  238.083   262.493 1368.752 1055.492  313.260
133.90  1919.302  396.378  340.802   55.576   633.618 1108.967  818.697  290.270   272.747 1379.102 1066.947  312.154
134.00  1935.088  370.321  329.343   40.978   682.210 1075.811  798.992  276.819   161.355 1560.468 1226.197  334.272
134.10  1951.042  379.904  320.541   59.363   623.715 1086.496  757.931  328.565    90.882 1147.979  915.851  232.128
134.20  1882.758  448.444  371.243   77.201   683.119 1075.723  805.825  269.898   202.775 1329.037 1036.691  292.346
134.30  1904.125  417.079  352.329   64.750   630.855 1205.160  910.659  294.500   213.231 1562.475 1269.826  292.649
134.40  1923.271  415.273  353.590   61.684   655.670 1159.888  883.857  276.031   213.231 1544.078 1231.022  313.057
134.50  1974.772  356.412  339.373   17.039   541.047 1166.133  837.430  328.702    30.462 1366.535 1074.590  291.945
134.60  1933.186  327.940  307.236   20.704   655.968 1034.397  759.131  275.266   149.694 1507.689 1073.889  433.800
134.70  1940.440  353.364  330.674   22.690   537.334 1117.445  831.549  285.896   149.694 1459.228  974.460  484.768
134.80  1966.795  333.639  307.978   25.661   575.384 1156.712  879.240  277.472   141.149 1843.674 1257.768  585.906
134.90  1972.959  371.708  355.536   16.172   564.709 1124.026  824.982  299.045   132.000 1716.500 1179.150  537.350
135.00  1802.113  396.585  380.033   16.552   606.958 1125.966  860.565  265.401   142.154 1561.075  883.684  677.391
135.10  1853.367  440.148  365.141   75.007   640.063 1190.389  899.268  291.121   162.462 1447.070 1124.363  322.707
135.20  1836.860  437.175  415.948   21.227   658.787 1148.923  863.120  285.803   213.231 1763.955 1238.170  525.785
135.30  1806.463  451.204  426.370   24.834   668.811 1074.607  811.240  263.367   152.308 1529.005 1014.278  514.727
135.40  1755.553  510.830  480.902   29.928   634.879 1114.864  848.681  266.183   132.000 1645.424 1120.343  525.080
135.50  1809.820  475.951  433.869   42.082   564.489 1166.090  957.935  208.155   111.592 1538.153 1164.878  373.275
135.60  1874.950  428.341  398.701   29.640   614.858 1155.634  893.473  262.162   152.308 1579.472 1125.067  454.405
135.70  1798.857  459.097  438.247   20.850   639.328 1080.146  827.624  252.522   152.308 1642.907 1238.667  404.240
135.80  1778.207  489.462  469.277   20.186   592.766 1122.475  848.898  273.578   121.847 1672.165 1236.556  435.609
135.90  1885.090  467.032  439.477   27.555   640.286 1134.660  813.269  321.392   162.462 1724.947 1178.351  546.596
136.00  1795.986  497.112  463.653   33.459   629.951 1161.296  878.341  282.954   132.000 1790.393 1234.752  555.641
136.10  1797.466  490.612  450.690   39.922   455.027 1205.686  904.274  301.413   172.616 1448.979  984.622  464.357
136.20  1862.326  467.529  447.396   20.133   590.473 1159.551  944.861  214.690   101.539 1448.875 1024.831  424.044
136.30  1808.451  506.956  463.289   43.667   561.807 1201.405  941.538  259.867   192.521 1457.422 1145.171  312.251
136.40  1866.686  443.458  421.399   22.058   418.231 1233.227  990.132  243.095   111.492 1577.961 1213.934  364.028
136.50  1880.730  482.557  462.957   19.600   556.276 1186.929  951.443  235.486   335.078 1419.623 1096.110  323.513
136.60  1929.788  436.094  400.511   35.583   588.664 1176.896  915.602  261.294   203.078 1591.335 1186.994  404.341
136.70  1882.086  462.543  443.963   18.579   566.699 1316.842 1057.061  259.781   243.693 1622.299 1218.160  404.140
136.80  1829.955  540.846  470.583   70.262   532.502 1151.137  904.325  246.812   172.616 1485.375 1102.247  383.128
136.90  1796.728  544.476  467.413   77.063   608.248 1191.867  888.678  303.190   264.001 1737.612 1364.437  373.175
137.00  1937.511  497.610  445.472   52.139   850.440 1200.092  952.758  247.334   253.545 1897.042 1299.273  597.769
137.10  2022.996  496.797  464.360   32.436   809.266 1314.330 1050.004  264.327   283.906 1672.952 1420.617  252.335
137.20  1989.459  550.226  497.789   52.437   672.435 1275.081  954.557  320.524   191.617 1827.886 1434.404  393.482
137.30  1910.671  535.669  478.971   56.698   682.119 1268.544 1021.164  247.380   182.770 1612.334 1360.201  252.134
137.40  2013.259  519.997  461.826   58.171   705.386 1284.623 1035.952  248.671   233.137 1854.521 1448.971  405.550
137.50  2043.020  480.297  430.260   50.038   691.200 1339.145 1038.288  300.857   202.775 1831.492 1457.915  373.577
137.60  1983.235  397.458  358.292   39.166   768.623 1069.594  843.963  225.630   172.616 1671.249 1267.613  403.636
137.70  1934.393  450.062  399.321   50.742   653.578 1158.520  923.506  235.015   192.521 1842.451 1499.335  343.116
137.80  1972.791  462.601  424.599   38.002   661.294 1221.125  961.165  259.959   162.462 1862.877 1458.635  404.242
137.90  1944.953  430.888  417.869   13.019   671.705 1213.314 1017.856  195.458   121.847 1728.661 1375.692  352.969
138.00  1981.270  485.285  466.319   18.966   683.778 1150.511  944.331  206.180   152.207 1822.645 1428.356  394.289
138.10  1911.905  472.068  449.193   22.875   676.902 1153.115  901.283  251.831   223.184 1681.608 1248.412  433.197
138.20  1841.231  457.218  433.103   24.115   561.985 1163.317  909.501  253.816    50.769 1560.568 1128.076  432.492
138.30  1962.227  451.674  438.275   13.399   660.819 1102.135  865.563  236.572    30.462 1690.458 1407.761  282.697
138.40  1938.344  486.073  473.857   12.217   628.739 1060.327  847.625  212.703   141.953 1623.297 1269.121  354.176
138.50  1911.435  465.848  440.136   25.712   598.133 1181.424  924.145  257.279   132.000 1623.397 1218.048  405.349
138.60  1983.365  410.713  376.078   34.635   613.686 1132.537  863.323  269.214   192.420 1735.293 1310.643  424.649
138.70  1900.322  493.643  463.479   30.164   583.786 1162.804  903.363  259.441   110.687 1586.615 1201.876  384.739
138.80  1949.511  445.783  392.636   53.147   574.148 1301.760  969.693  332.067   221.576 1647.540 1232.641  414.899
138.90  1987.548  486.352  427.955   58.397   679.798 1271.098  918.014  353.084   140.445 1815.725 1430.382  385.344
139.00  2036.985  465.745  398.918   66.826   634.100 1198.299  862.078  336.222   274.155 1746.656 1392.379  354.277
139.10  1997.162  503.877  450.572   53.305   575.690 1279.401  987.365  292.036    91.385 1636.676 1322.410  314.266
139.20  1976.833  538.584  451.211   87.374   708.116 1187.974  895.462  292.512   101.539 1942.698 1588.925  353.773
139.30  1987.084  495.773  411.116   84.657   649.069 1285.254  949.804  335.450   182.770 1956.477 1551.228  405.250
139.40  2001.193  436.476  361.320   75.156   723.759 1218.046  863.017  355.029   273.753 1945.602 1440.025  505.578
139.50  1938.248  467.617  370.928   96.688   671.880 1203.518  854.542  348.976   239.270 1705.732 1310.940  394.792
139.60  1940.757  473.616  384.828   88.788   677.763 1184.889  870.541  314.348   150.298 1842.463 1427.161  415.302
139.70  2069.874  426.731  402.288   24.443   593.416 1185.418  839.989  345.429   160.854 1744.149 1281.901  462.248
139.80  1951.251  506.511  438.201   68.310   648.633 1147.815  894.469  253.346   243.693 1520.866 1197.049  323.817
139.90  2082.903  461.241  366.816   94.426   650.008 1085.149  856.142  229.007   161.055 1536.746 1232.633  304.113
140.00  2056.803  389.490  314.066   75.424   657.967 1178.809  885.173  293.636   142.154 1636.982 1231.734  405.248
140.10  2128.947  391.109  328.840   62.269   828.819 1151.921  890.965  260.957   180.960 1862.179 1355.189  506.990
140.20  2108.500  428.754  364.275   64.479   567.693 1329.989  992.638  337.350   130.995 1669.147 1294.260  374.887
140.30  2144.467  441.921  384.359   57.562   647.417 1208.767  917.810  290.958    89.776 1571.632 1166.787  404.845
140.40  1996.984  497.198  431.754   65.444   638.636 1217.448  881.357  336.091    80.427 1754.394 1360.006  394.389
140.50  2006.652  475.282  428.334   46.949   718.103 1216.570  944.551  272.019   171.209 1896.745 1563.076  333.668
140.60  2040.036  425.968  393.342   32.626   602.148 1146.033  832.805  313.228    90.782 1638.788 1182.568  456.220
140.70  2069.972  408.801  388.295   20.507   651.699 1257.539  926.936  330.603   111.291 1748.875 1080.029  668.847
140.80  2112.963  428.531  393.988   34.543   692.507 1234.262  883.476  350.786   182.368 1706.243 1038.607  667.637
140.90  2046.843  390.776  365.560   25.216   494.628 1302.997 1038.497  264.499    60.923 1917.961 1390.866  527.095
141.00  2157.338  386.015  372.814   13.202   632.549 1115.760  879.794  235.966   162.462 1616.368 1079.220  537.148
141.10  2085.523  451.311  411.402   39.909   828.047 1155.109  912.787  242.322   220.570 1656.985 1201.169  455.816
141.20  2073.984  453.690  400.533   53.158   737.823 1208.761  883.257  325.504   130.593 1661.509 1194.431  467.079
141.30  2114.617  383.663  336.192   47.471   727.914 1224.232  898.644  325.588   241.280 1766.662 1147.981  618.681
141.40  2103.268  397.470  332.550   64.920   613.607 1264.865  880.914  383.951    19.906 1661.710 1156.631  505.079
141.50  2109.749  355.765  317.731   38.034   531.852 1221.156  886.057  335.099    10.154 1846.683 1411.073  435.609
141.60  2122.471  435.867  409.714   26.153   621.694 1267.000  951.054  315.946    80.628 1701.523 1244.598  456.924
141.70  2100.440  420.977  410.139   10.837   579.022 1384.197  998.595  385.602   121.847 1727.959 1240.573  487.386
141.80  2147.274  389.669  377.141   12.528   683.464 1265.482  975.340  290.142    30.462 2002.210 1616.665  385.545
141.90  2097.640  467.893  441.189   26.704   577.634 1222.469  936.568  285.900    20.308 1789.390 1312.561  476.830
142.00  2009.153  490.501  463.830   26.671   756.975 1125.117  918.896  206.221    20.308 1914.759 1529.012  385.747
142.10  2019.009  488.069  454.686   33.383   686.638 1160.264  914.745  245.518   233.539 1635.174 1239.475  395.699
142.20  2094.287  469.131  445.946   23.185   796.537 1253.865  989.497  264.368   253.847 1745.858 1299.390  446.468
142.30  2075.058  462.805  438.140   24.665   764.712 1127.135  866.440  260.695   274.155 1679.104 1181.866  497.238
142.40  2094.641  481.679  456.319   25.360   721.813 1318.051 1032.498  285.553   243.592 2032.169 1606.009  426.160
142.50  2057.244  478.189  411.482   66.707   773.967 1255.502  945.223  310.279   253.847 1816.132 1339.606  476.527
142.60  2079.358  465.854  413.260   52.594   858.260 1182.253  904.960  277.292   345.232 1909.921 1504.169  405.752
142.70  2002.041  486.765  444.887   41.878   758.305 1218.315  981.355  236.960   253.847 1549.011 1183.774  365.237
142.80  2082.156  457.838  409.645   48.194   775.511 1241.014  955.329  285.685   264.001 1931.235 1526.187  405.048
142.90  2079.043  442.124  396.916   45.208   806.863 1291.355 1066.799  224.556   324.120 1853.030 1446.874  406.155
143.00  2132.866  454.043  436.857   17.186   586.672 1281.916 1016.034  265.883    40.616 1668.348 1292.756  375.593
143.10  2115.793  402.171  386.605   15.566   710.240 1160.477  952.787  207.690   162.462 1625.219 1269.934  355.285
143.20  2041.406  389.781  374.059   15.722   736.864 1151.008  984.996  166.012   192.321 1755.207 1461.047  294.160
143.30  2073.519  411.861  391.296   20.565   683.823 1144.444  942.200  202.244    60.521 1879.570 1392.184  487.386
143.40  2117.020  423.265  399.411   23.854   739.639 1192.867  958.931  233.935   100.533 1850.112 1434.005  416.107
143.50  2048.058  418.308  398.837   19.471   665.259 1213.730  942.139  271.591   152.308 1826.074 1379.505  446.569
143.60  2052.079  368.467  351.647   16.820   622.947 1189.907  937.773  252.134   182.770 1697.403 1179.958  517.445
143.70  2014.160  386.412  370.590   15.822   730.091 1159.301  935.660  223.641   182.770 1806.783 1421.338  385.444
143.80  1944.952  484.880  461.723   23.157   522.643 1268.718 1000.417  268.302    20.107 1604.001 1299.687  304.314
143.90  1988.531  424.910  400.477   24.433   546.423 1086.845  832.766  254.079    60.722 1592.944 1197.648  395.296
144.00  1906.270  415.430  392.036   23.394   451.491 1125.364  946.339  179.026    10.154 1511.617 1015.082  496.535
144.10  1939.344  417.890  398.748   19.142   564.330 1117.115  903.976  213.139   101.338 1530.722 1033.986  496.735
144.20  2024.141  368.888  349.209   19.679   676.693 1132.501  895.193  237.309   132.000 1854.231 1166.786  687.446
144.30  1943.800  405.027  385.280   19.747   571.552 1167.775  945.949  221.826   132.000 1605.113  957.882  647.231
144.40  1895.275  436.350  415.739   20.611   630.698 1232.409 1006.776  225.633   182.770 1868.308 1151.001  717.306
144.50  1924.919  464.817  441.265   23.552   650.102 1161.290  925.024  236.266   182.770 1633.566 1078.320  555.246
144.60  1941.195  418.260  399.172   19.088   688.193 1101.236  885.852  215.385   213.231 1764.654 1480.648  284.006
144.70  1899.024  439.386  405.313   34.073   638.171 1190.996  959.226  231.770    90.983 1771.798 1416.715  355.083
144.80  1907.508  443.886  405.511   38.375   701.641 1229.333  952.477  276.856   192.924 1947.727 1583.195  364.532
144.90  1893.865  435.162  411.277   23.885   713.829 1276.593 1013.999  262.595   161.859 1894.143 1488.794  405.349
145.00  1896.751  474.907  436.453   38.454   756.624 1248.881  996.015  252.866   355.386 1928.925 1492.611  436.314
145.10  1999.511  414.937  393.033   21.904   753.988 1243.915  994.502  249.412   333.671 1776.320 1349.958  426.362
145.20  1895.602  470.105  457.677   12.428   738.123 1174.520  949.579  224.941   313.966 1794.615 1449.686  344.930
145.30  1984.406  369.714  349.062   20.652   721.432 1129.776  897.917  231.859   202.273 1812.311 1518.353  293.959
145.40  1973.064  392.214  366.753   25.461   678.504 1223.194  916.117  307.077   269.731 1673.070 1308.639  364.431
145.50  1891.025  442.637  420.257   22.380   609.149 1325.147 1032.377  292.770   129.788 1652.963 1278.076  374.887
145.60  1950.040  417.223  393.830   23.393   654.595 1138.548  877.984  260.563    20.107 1682.222 1296.778  385.444
145.70  1956.668  371.471  349.796   21.674   804.451 1152.208  933.237  218.971   324.321 1804.569 1358.504  446.065
145.80  1872.681  409.014  392.463   16.552   691.514 1185.462  952.999  232.463   221.777 1531.123 1196.146  334.977
145.90  2029.018  356.859  334.153   22.706   768.810 1123.685  887.287  236.399   260.984 1680.511 1315.576  364.935
146.00  1944.623  394.526  374.681   19.846   711.960 1160.383  920.830  239.553   190.812 1633.959 1329.847  304.113
146.10  1903.258  415.993  398.062   17.931   655.459 1135.440  895.454  239.985   160.049 1562.788 1136.930  425.858
146.20  1923.728  407.520  396.683   10.837   659.050 1197.353  943.747  253.606   263.800 1552.836 1127.179  425.657
146.30  1973.419  376.327  351.161   25.166   701.078 1076.081  826.971  249.109   333.470 1641.605 1185.386  456.219
146.40  1980.554  421.267  398.701   22.566   735.144 1067.260  835.055  232.205   294.261 1470.497 1115.313  355.184
146.50  1887.809  489.896  449.581   40.315   810.631 1142.919  882.097  260.823   395.398 1422.143 1016.088  406.055
146.60  1933.174  450.496  410.080   40.417   761.035 1066.873  792.819  274.054   292.653 1541.472 1095.306  446.166
146.70  1983.221  444.081  421.291   22.791   712.439 1115.905  809.253  306.653   320.903 1521.670  984.623  537.047
146.80  1902.585  413.590  374.572   39.018   693.110 1172.572  863.374  309.199   190.510 1640.997 1124.560  516.437
146.90  1899.929  452.898  406.103   46.795   630.907 1157.577  893.166  264.411   159.245 1619.590 1213.938  405.651
147.00  1957.458  393.520  341.461   52.059   778.937 1258.791  945.268  313.523   384.641 1874.845 1316.784  558.061
147.10  1941.969  395.168  347.702   47.466   812.104 1180.789  880.841  299.948   323.718 1723.639 1226.704  496.935
147.20  1911.071  395.650  351.090   44.559   739.811 1204.618  911.368  293.250   394.393 1741.939 1255.258  486.681
147.30  1960.891  397.925  362.325   35.600   815.166 1142.963  863.506  279.457   323.718 1663.521 1136.123  527.397
147.40  1964.991  376.581  335.121   41.459   842.583 1103.013  857.928  245.085   314.770 1752.293 1286.020  466.274
147.50  2016.197  476.195  422.260   53.935   924.079 1167.653  934.284  233.369   414.097 1876.055 1388.971  487.084
147.60  1947.828  425.129  373.965   51.164   873.793 1010.884  781.017  229.866   434.606 1642.212 1185.791  456.421
147.70  1980.312  348.637  317.985   30.652   860.652  999.344  739.384  259.960   333.671 1650.154 1214.342  435.811
147.80  1954.724  413.246  353.767   59.479   805.009 1037.736  763.684  274.052   274.155 1736.011 1299.696  436.315
147.90  2092.093  326.656  296.599   30.058   902.634 1033.068  730.655  302.412   424.653 1813.422 1316.083  497.338
148.00  2093.600  307.019  290.381   16.638   796.104  903.060  672.457  230.603   212.427 1552.436 1156.737  395.699
148.10  2040.152  359.045  327.037   32.008   743.526 1082.870  801.815  281.055   220.369 1711.881 1326.336  385.545
148.20  2059.241  372.456  326.760   45.696   778.594 1126.436  812.915  313.521   251.836 1662.714 1186.187  476.528
148.30  2049.343  340.326  307.438   32.888   733.458 1098.214  810.934  287.280   303.611 1672.973 1237.262  435.711
148.40  2088.154  365.340  321.453   43.887   747.252 1112.091  825.289  286.802   324.522 1593.251 1177.042  416.208
148.50  2088.333  373.209  315.447   57.762   651.306 1108.122  807.480  300.642   150.499 1580.684 1266.116  314.569
148.60  2217.512  367.697  335.091   32.606   675.254 1160.258  864.114  296.143   130.391 1670.559 1205.394  465.165
148.70  2184.950  348.445  303.285   45.159   779.071 1173.442  903.239  270.203   375.291 1713.189 1074.904  638.285
148.80  2233.599  320.487  298.158   22.328   704.749 1262.587  940.675  321.912   343.623 1823.374 1154.124  669.250
148.90  2240.872  303.400  264.687   38.714   819.520 1242.394  958.830  283.565   261.186 2045.843 1318.687  727.157
149.00  2086.509  321.661  291.209   30.451   828.732 1095.840  848.592  247.248   365.540 1788.382 1270.635  517.747
149.10  2158.546  347.503  317.209   30.294   895.043 1237.731  945.264  292.467   414.699 1783.050 1296.770  486.279
149.20  2268.091  276.988  242.556   34.432   786.058 1214.643  888.109  326.534   374.990 1731.478 1305.821  425.657
149.30  2188.904  335.389  314.191   21.198   900.118 1150.353  883.997  266.355   476.830 1844.783 1367.853  476.930
149.40  2155.303  322.024  300.769   21.255   901.583 1016.854  731.125  285.729   414.902 1590.336 1143.767  446.569
149.50  2124.403  343.970  316.083   27.887   915.458 1017.197  820.532  196.665   414.298 1656.882 1271.135  385.747
149.60  2106.316  326.175  296.445   29.730   847.448 1038.648  772.246  266.402   373.884 1804.668 1368.353  436.315
149.70  2004.693  376.431  359.485   16.946   885.192 1031.422  723.692  307.730   393.790 1542.480 1176.940  365.540
149.80  2098.843  360.138  331.410   28.728   880.572 1163.286  845.480  317.806   394.594 1837.846 1340.407  497.439
149.90  2043.993  388.132  360.640   27.493   805.656 1153.344  873.412  279.932   355.386 1715.603 1116.726  598.877
150.00  2153.080  413.857  378.144   35.713   758.303 1239.988  850.842  389.146   334.274 1590.732 1114.407  476.325
150.10  2161.387  392.139  357.514   34.625   832.790 1202.051  859.045  343.006   314.770 1697.395 1098.518  598.877
150.20  2058.870  384.178  367.036   17.143   699.110 1191.763  916.930  274.834   160.349 1614.853 1230.114  384.739
150.30  2125.103  360.430  333.360   27.070   625.327 1157.010  821.351  335.658   110.486 1515.635  977.881  537.754
150.40  2142.631  369.849  355.013   14.835   632.467 1251.487  840.034  411.453   151.705 1712.789 1012.875  699.914
150.50  2112.396  436.619  387.124   49.495   745.388 1287.367  914.785  372.582   264.001 1760.840 1122.455  638.384
150.60  2030.841  437.004  407.670   29.334   704.355 1154.241  849.708  304.532   284.309 1644.315 1208.201  436.113
150.70  2049.983  348.135  326.091   22.044   658.262 1201.529  904.778  296.751    60.521 1662.507 1327.429  335.078
150.80  2027.609  398.261  378.951   19.310   723.691 1172.241  907.438  264.803   314.770 1609.439 1244.101  365.338
150.90  2088.350  372.895  348.578   24.317   683.037 1110.232  866.092  244.141   162.060 1736.000 1310.142  425.858
151.00  2028.227  411.321  389.013   22.309   789.009 1137.609  867.189  270.421   273.753 1722.136 1296.480  425.657
151.10  2033.283  443.038  412.608   30.430   811.501 1180.656  882.699  297.957   264.001 1605.215 1179.457  425.758
151.20  2005.225  441.445  408.862   32.583   678.544 1453.422  985.506  467.916   243.492 1869.913 1321.805  548.108
151.30  2081.267  363.469  355.390    8.079   748.073 1148.801  883.216  265.585   182.569 1847.997 1299.688  548.309
151.40  1943.952  394.848  372.339   22.509   711.106 1161.945  873.793  288.152   294.463 1597.470 1018.699  578.771
151.50  2000.443  465.119  453.296   11.823   709.937 1194.446  893.801  300.646   273.753 1767.063 1047.145  719.918
151.60  2022.964  393.349  374.630   18.719   710.588 1270.932  892.987  377.944   192.924 2169.609 1378.110  791.499
151.70  1954.779  476.812  431.474   45.338   670.160 1248.354  922.247  326.107   152.308 1907.809 1318.985  588.824
151.80  1937.204  470.586  441.939   28.646   664.548 1285.858  939.303  346.555   192.119 2015.695 1265.013  750.682
151.90  1987.405  450.598  429.453   21.144   717.337 1209.941  917.684  292.257   182.770 1893.145 1304.321  588.824
152.00  2017.746  401.028  395.314    5.714   693.680 1193.115  874.228  318.887   182.066 1671.367 1062.638  608.729
152.10  1955.843  416.319  401.752   14.567   855.471 1080.542  896.629  183.913   233.338 1731.085 1233.646  497.439
152.20  2001.916  462.934  445.439   17.495   775.269 1088.326  902.036  186.290   233.338 1751.996 1295.173  456.824
152.30  1933.744  463.202  447.465   15.736   805.493 1136.528  953.738  182.790   233.539 1958.692 1532.228  426.463
152.40  2023.841  428.006  410.551   17.455   831.519 1196.488  947.076  249.411   243.693 2017.905 1510.714  507.191
152.50  2067.802  453.881  415.844   38.037   752.960 1136.775  903.188  233.587   253.445 1745.159 1288.335  456.824
152.60  2080.577  439.425  399.253   40.172   814.957 1278.100  897.179  380.921   202.675 1692.175 1215.648  476.527
152.70  2047.806  453.823  450.342    3.481   694.638 1254.629  916.200  338.429   233.539 1936.570 1196.344  740.227
152.80  2121.656  414.351  414.351    0.000   692.605 1297.575  946.606  350.969   162.462 1824.381 1062.941  761.440
152.90  2131.426  376.319  369.619    6.699   628.793 1354.975  995.147  359.829   152.308 1958.592 1217.661  740.931
153.00  2040.357  386.205  386.205    0.000   573.714 1331.636  919.019  412.617   121.847 1949.142 1136.932  812.210
153.10  2059.493  349.575  349.575    0.000   606.270 1272.619  913.176  359.443   182.770 1816.739 1005.234  811.505
153.20  2026.115  385.402  384.302    1.099   549.461 1281.661  843.055  438.606    30.060 1996.993  992.363 1004.631
153.30  1955.293  362.286  362.286    0.000   630.304 1142.181  884.776  257.406   111.189 1845.389 1267.826  577.563
153.40  2013.443  392.356  392.356    0.000   612.279 1215.205  896.794  318.412    10.154 1987.644 1328.045  659.600
153.50  2094.834  380.555  380.555    0.000   658.751 1242.347  952.471  289.876    30.462 2046.049 1427.568  618.481
153.60  2044.183  408.075  400.058    8.018   776.567 1143.657  904.406  239.251   142.154 1968.042 1278.484  689.558
153.70  2103.631  390.897  383.330    7.568   770.254 1166.959  935.836  231.123   304.616 1856.952 1329.152  527.800
153.80  2053.631  411.457  411.091    0.366   692.478 1265.752  962.166  303.585   162.462 2069.481 1360.419  709.062
153.90  2027.697  353.577  344.416    9.161   618.506 1252.444  869.217  383.227   152.308 1916.671 1218.064  698.607
154.00  2006.069  379.572  367.663   11.909   775.834 1294.931  926.457  368.474   213.231 2039.621 1299.295  740.326
154.10  2061.835  371.280  363.768    7.512   675.788 1210.628  861.517  349.111   192.924 1917.171 1319.097  598.074
154.20  2042.270  409.825  390.821   19.004   690.743 1215.425  855.729  359.695   203.078 1784.565 1054.998  729.568
154.30  1998.080  432.555  416.558   15.997   627.885 1226.831  864.930  361.901   152.308 1895.954 1125.973  769.982
154.40  2112.703  393.937  361.050   32.887   706.608 1393.198  925.544  467.654   111.693 2228.021 1447.480  780.541
154.50  1970.655  414.112  398.355   15.757   544.829 1350.664  900.215  450.449    40.616 1926.523 1195.644  730.878
154.60  2081.833  430.364  400.831   29.533   580.849 1339.942  938.219  401.723    19.906 2401.643 1509.309  892.334
154.70  2089.632  428.313  379.614   48.699   611.113 1340.678  917.034  423.644   142.154 1855.041 1155.731  699.310
154.80  2113.426  403.749  403.749    0.000   651.098 1136.139  829.877  306.263    90.983 1967.640 1379.118  588.522
154.90  2094.414  392.932  392.932    0.000   711.932 1281.322  935.801  345.521   213.231 2209.927 1428.078  781.849
155.00  2024.128  384.984  379.473    5.510   637.962 1204.226  853.091  351.135   162.462 1997.095 1276.875  720.220
155.10  2093.925  421.620  404.031   17.589   669.607 1264.971  915.907  349.064   152.308 2038.014 1317.190  720.825
155.20  2015.043  408.391  406.027    2.365   785.906 1136.178  859.487  276.691   162.462 1977.995 1399.526  578.469
155.30  2075.229  451.587  436.017   15.570   871.766 1094.067  844.917  249.150   142.154 2063.850 1394.097  669.753
155.40  2175.709  375.423  346.037   29.386   816.645 1162.124  865.633  296.491   223.385 1788.389 1230.530  557.860
155.50  2115.903  348.607  348.607    0.000   746.781 1150.708  851.837  298.871   142.154 1855.243 1327.644  527.599
155.60  2075.228  381.464  374.318    7.146   653.871 1205.359  890.968  314.391   101.539 1872.134 1324.126  548.007
155.70  2123.432  323.860  317.813    6.046   700.000 1335.487  912.320  423.167   182.770 2360.725 1549.220  811.505
155.80  2217.461  306.342  301.810    4.532   753.522 1153.817  858.452  295.365   131.196 1852.929 1366.047  486.882
155.90  2184.636  378.999  360.583   18.417   797.840 1161.731  877.431  284.300   294.060 2107.080 1427.877  679.203
156.00  2116.969  368.391  368.391    0.000   781.062 1112.661  796.760  315.901   313.765 2046.759 1377.510  669.249
156.10  2182.677  345.939  335.112   10.827   864.764 1105.519  833.031  272.489   375.694 1884.296 1255.864  628.432
156.20  2190.434  322.200  287.520   34.680   896.748 1117.288  843.451  273.837   324.723 2001.819 1343.728  658.091
156.30  2135.702  307.604  307.604    0.000   762.343 1070.426  797.410  273.016   171.007 1632.160 1064.750  567.410
156.40  2171.882  333.470  312.096   21.374   722.223 1183.094  844.576  338.518   303.812 1855.445 1145.177  710.268
156.50  2150.273  324.364  323.448    0.916   795.893 1244.003  903.497  340.505   264.001 2027.658 1367.957  659.700
156.60  2143.364  379.181  301.552   77.629   656.547 1232.806  913.836  318.970   233.338 1997.498 1287.230  710.267
156.70  1947.110  390.256  304.756   85.500   607.866 1226.711  864.416  362.295   182.770 1894.251 1254.658  639.594
156.80  2047.061  468.116  339.255  128.861   781.880 1232.030  871.207  360.823   274.155 2082.248 1371.677  710.571
156.90  2086.886  478.162  351.398  126.764   778.379 1213.310  916.730  296.581   335.078 1936.777 1419.332  517.445
157.00  2033.526  421.763  308.013  113.750   815.822 1114.958  816.260  298.698   385.847 2067.371 1529.617  537.754
157.10  2087.674  448.974  377.456   71.518   781.149 1228.052  911.934  316.118   304.616 2007.853 1439.840  568.014
157.20  1965.933  491.775  410.989   80.786   869.650 1291.817  964.632  327.185   192.924 2152.119 1512.727  639.392
157.30  2057.988  498.914  411.036   87.878   734.804 1373.313 1009.725  363.588   172.616 2238.074 1639.801  598.273
157.40  2016.057  507.393  420.732   86.661   717.425 1283.601  963.205  320.396   263.197 1986.738 1449.691  537.047
157.50  2151.092  496.160  438.829   57.331   827.021 1317.236 1005.745  311.491   274.155 2138.746 1540.373  598.374
157.60  2154.148  389.658  349.440   40.219   707.481 1241.887  934.718  307.169   233.338 1874.848 1387.563  487.285
157.70  2085.310  419.277  373.433   45.844   727.102 1309.286  928.620  380.666   294.463 2089.385 1348.555  740.830
157.80  2041.947  448.137  411.737   36.400   813.094 1167.090  927.364  239.726   345.232 1766.473 1360.519  405.954
157.90  2098.954  445.071  394.331   50.740   865.881 1320.869 1027.015  293.854   426.463 1988.851 1440.542  548.310
158.00  2075.454  382.608  370.302   12.306   788.802 1377.859  997.578  380.281   375.694 2008.656 1450.193  558.464
158.10  2082.827  401.992  344.497   57.495   803.676 1265.622  967.487  298.135   365.540 1873.139 1497.646  375.492
158.20  2119.365  336.613  312.756   23.857   719.881 1326.016  923.384  402.631   314.569 2173.831 1666.137  507.694
158.30  2150.785  372.448  294.970   77.479   886.856 1242.275  894.377  347.898   467.078 2178.559 1701.930  476.629
158.40  2133.623  337.211  283.965   53.245   831.640 1267.604  911.324  356.280   345.030 2046.659 1559.877  486.781
158.50  2166.917  321.697  288.545   33.152   757.454 1339.367  933.364  406.003   345.232 2148.800 1580.586  568.214
158.60  2199.150  310.458  259.544   50.915   799.079 1268.601  922.609  345.992   395.296 2115.022 1617.583  497.439
158.70  2109.916  329.751  293.062   36.689   772.107 1211.797  903.714  308.083   426.463 2114.720 1495.736  618.984
158.80  2078.107  397.315  362.041   35.274   776.130 1193.678  876.691  316.987   384.339 1884.299 1285.220  599.079
158.90  2132.072  374.280  329.491   44.789   757.063 1270.550  923.603  346.947   345.232 2066.363 1458.036  608.327
159.00  2179.079  331.707  304.725   26.982   757.802 1171.020  867.007  304.013   283.102 2026.250 1488.397  537.853
159.10  2136.660  354.880  316.458   38.422   732.471 1290.954  927.190  363.764   355.386 1934.463 1447.580  486.883
159.20  2069.374  376.812  343.938   32.874   750.496 1249.619  906.220  343.399   324.924 1804.674 1337.999  466.676
159.30  1982.293  402.812  372.834   29.979   807.395 1187.756  866.188  321.568   517.446 1950.750 1300.902  649.848
159.40  2202.088  330.381  304.104   26.276   801.381 1334.149  995.200  338.949   406.155 2077.121 1305.527  771.594
159.50  2018.901  381.494  354.748   26.746   652.098 1279.020  934.281  344.739   334.274 1961.808 1525.494  436.314
159.60  2025.309  351.039  327.042   23.997   673.715 1250.700  888.062  362.638   304.616 1913.954 1224.597  689.357
159.70  1986.188  411.843  362.177   49.665   713.097 1276.124  928.657  347.467   294.463 1975.781 1306.127  669.653
159.80  1950.610  387.513  359.787   27.726   727.410 1238.649  943.279  295.370   233.539 2198.264 1477.842  720.422
159.90  2003.879  360.377  321.465   38.912   705.320 1355.288 1005.795  349.493   192.924 2343.232 1409.781  933.451
160.00  2019.071  352.898  298.193   54.705   702.721 1269.125  934.891  334.233   304.616 2098.233 1134.822  963.411
160.10  1950.169  447.467  397.413   50.055   785.043 1154.640  850.063  304.576   294.463 1955.675 1468.792  486.882
160.20  1969.419  421.364  364.087   57.276   739.258 1216.239  909.806  306.433   335.078 1945.822 1479.348  466.474
160.30  1963.510  418.107  363.557   54.550   675.876 1227.747  894.419  333.328   264.001 2077.724 1520.569  557.156
160.40  2047.446  336.951  284.719   52.232   691.744 1269.331  909.943  359.388   284.309 1965.929 1367.958  597.971
160.50  2052.331  376.994  343.609   33.385   812.794 1190.307  855.467  334.840   324.120 2001.018 1564.703  436.315
160.60  1950.887  365.662  316.442   49.220   616.078 1125.843  829.480  296.363   121.443 1974.878 1427.173  547.705
160.70  1924.045  435.297  349.445   85.853   631.210 1165.194  811.716  353.478   121.444 2016.600 1348.053  668.547
160.80  1986.813  396.953  335.500   61.453   629.832 1245.906  956.550  289.355   192.723 2097.226 1631.356  465.869
160.90  2065.583  419.549  357.616   61.933   702.294 1335.048 1008.167  326.881   314.770 2159.756 1592.046  567.710
161.00  2110.028  277.727  248.104   29.622   775.912 1116.380  818.244  298.136   293.959 2064.754 1508.201  556.552
161.10  2036.372  360.588  330.525   30.063   877.862 1114.556  844.870  269.686   284.309 2073.600 1525.895  547.705
161.20  1961.493  381.996  340.984   41.012   711.757 1090.043  808.163  281.880   233.137 1792.106 1274.561  517.545
161.30  2007.398  325.155  301.636   23.519   719.672 1143.828  834.928  308.899   294.060 1882.788 1396.006  486.782
161.40  2023.952  370.787  324.696   46.091   702.121 1236.783  875.656  361.126   313.966 1882.891 1314.576  568.315
161.50  1958.974  315.138  275.434   39.704   602.981 1188.926  812.147  376.779   243.693 1930.644 1311.358  619.286
161.60  2007.401  405.422  354.733   50.689   661.214 1284.691  914.183  370.508   222.581 2032.884 1525.593  507.291
161.70  1989.097  357.943  327.219   30.723   562.081 1325.547  946.735  378.811   172.616 1973.471 1314.073  659.398
161.80  1976.786  411.625  374.351   37.274   690.267 1393.297 1017.511  375.786   243.492 2043.945 1516.446  527.499
161.90  1975.638  396.452  358.430   38.022   683.089 1271.163  915.395  355.768   162.462 2083.254 1565.407  517.848
162.00  1978.017  416.532  378.159   38.373   560.269 1347.246  976.519  370.727   162.462 2087.271 1448.281  638.990
162.10  2014.191  396.525  353.048   43.478   634.630 1212.605  851.486  361.120   243.693 1969.750 1483.372  486.378
162.20  1851.831  453.651  426.807   26.844   620.578 1219.104  911.459  307.645   192.924 1912.145 1445.772  466.374
162.30  1938.373  392.709  346.932   45.777   609.509 1107.733  807.999  299.735   131.095 1840.767 1455.624  385.143
162.40  2016.567  375.664  350.536   25.128   645.347 1089.528  844.184  245.344    40.414 1974.675 1498.349  476.326
162.50  1904.910  397.490  373.958   23.532   633.374 1116.681  848.117  268.564    80.628 1972.464 1556.759  415.705
162.60  2076.029  375.689  351.231   24.458   747.942 1183.781  847.256  336.525   294.463 2035.499 1457.231  578.268
162.70  2033.921  378.641  354.602   24.040   755.855 1296.540  939.604  356.936   223.385 1995.890 1356.799  639.092
162.80  2051.278  414.528  391.897   22.631   689.882 1318.245  978.777  339.468   181.765 2234.959 1585.714  649.245
162.90  2122.584  378.491  356.566   21.925   641.287 1392.988 1004.713  388.276   142.154 2245.816 1647.241  598.575
163.00  2154.725  376.837  350.895   25.942   744.490 1377.589  973.362  404.227   223.385 2331.467 1551.128  780.339
163.10  2051.104  376.196  354.476   21.720   760.006 1141.930  830.911  311.019   203.078 1983.525 1395.002  588.522
163.20  2063.631  380.938  344.155   36.783   757.064 1253.426  900.171  353.255   284.309 1895.153 1489.400  405.752
163.30  2047.212  401.080  370.978   30.102   586.034 1257.490  854.169  403.322   182.569 1893.945 1224.293  669.652
163.40  2015.838  408.193  386.753   21.440   741.155 1120.444  862.776  257.669   172.616 1873.439 1315.579  557.860
163.50  1988.104  365.343  338.135   27.207   738.690 1133.159  805.922  327.237   182.770 2082.852 1494.732  588.121
163.60  2039.413  352.720  328.914   23.806   638.124 1192.039  833.852  358.187   132.000 1950.345 1320.805  629.540
163.70  2074.933  466.190  426.565   39.625   656.976 1339.383  983.228  356.155   182.770 2182.581 1492.117  690.464
163.80  1958.870  394.050  365.552   28.498   755.160 1126.320  850.757  275.563   253.847 2211.935 1714.798  497.137
163.90  2035.468  359.306  342.028   17.278   781.834 1077.473  798.188  279.285   264.001 2101.650 1534.039  567.611
164.00  2087.853  357.055  328.018   29.037   762.339 1099.255  882.011  217.245   203.078 2043.442 1597.476  445.965
164.10  2027.333  381.478  337.671   43.807   549.674 1131.166  859.016  272.150   111.492 1948.439 1309.348  639.091
164.20  2154.961  378.718  355.623   23.095   741.455 1135.923  922.916  213.006   162.462 1911.039 1455.222  455.817
164.30  2132.722  348.927  333.382   15.545   757.109 1097.358  806.056  291.302   243.693 1809.802 1282.305  527.498
164.40  2096.648  335.278  320.256   15.022   786.726 1179.539  917.681  261.858   213.231 2206.305 1465.576  740.729
164.50  1886.945  341.877  316.300   25.577   672.503 1227.787  950.450  277.337   253.847 2074.607 1313.469  761.138
164.60  2007.276  376.115  354.674   21.441   707.438 1214.732  832.724  382.008   192.522 1936.775 1196.147  740.628
164.70  1929.389  345.929  332.293   13.636   647.471 1158.443  855.899  302.543   162.462 2133.419 1433.104  700.315
164.80  2071.445  373.725  344.707   29.018   714.135 1254.291  894.680  359.612   152.308 2211.533 1582.396  629.137
164.90  1985.230  347.238  319.518   27.720   601.640 1183.172  879.158  304.014   141.953 1931.146 1322.014  609.132
165.00  2060.455  395.969  353.019   42.950   648.855 1218.148  880.935  337.214   233.539 2028.763 1521.774  506.989
165.10  2023.061  402.315  357.418   44.897   667.359 1240.074  894.512  345.562   264.001 2048.570 1571.640  476.930
165.20  1927.413  419.280  394.570   24.709   645.699 1269.773  990.747  279.026   172.616 1784.970 1328.750  456.220
165.30  2014.421  441.756  397.419   44.338   676.045 1312.264  995.975  316.289   162.462 1994.782 1548.817  445.964
165.40  2100.991  386.886  354.178   32.708   640.379 1188.663  894.941  293.722   242.487 1994.883 1498.049  496.834
165.50  2103.564  364.480  330.302   34.178   742.066 1276.171  958.885  317.285   264.001 2120.149 1602.906  517.243
165.60  2028.639  383.931  332.503   51.427   620.880 1225.015  898.261  326.754   212.226 2026.548 1529.512  497.036
165.70  1951.343  498.875  433.677   65.197   614.743 1362.979 1024.465  338.514   344.428 2032.784 1505.488  527.297
165.80  2082.453  463.221  431.980   31.241   682.620 1338.854  995.022  343.832   355.386 2018.508 1409.477  609.031
165.90  2056.267  451.132  425.875   25.257   698.489 1351.572 1046.522  305.050   284.309 2088.179 1591.142  497.036
166.00  2054.569  339.983  301.261   38.722   603.974 1280.585  938.525  342.060   222.782 2045.050 1446.978  598.072
166.10  2061.838  358.232  317.624   40.608   599.740 1162.286  899.782  262.504   263.800 1905.610 1439.237  466.373
166.20  2066.175  303.570  280.396   23.173   640.379 1152.734  867.531  285.203   223.385 1791.603 1244.201  547.402
166.30  2076.938  404.114  371.831   32.283   659.964 1235.484  847.255  388.229   172.415 2028.964 1308.744  720.220
166.40  2140.886  394.381  369.860   24.521   792.475 1119.101  811.633  307.468   243.693 2258.783 1569.629  689.154
166.50  2097.030  422.940  407.219   15.721   654.948 1245.776  884.046  361.730   132.000 2209.019 1509.006  700.013
166.60  2150.705  366.133  345.339   20.794   640.422 1202.234  804.840  397.394    90.983 2335.891 1514.737  821.154
166.70  2163.069  386.476  366.003   20.473   640.459 1250.010  859.576  390.434   101.539 2219.273 1489.403  729.870
166.80  2130.962  356.625  335.124   21.501   566.313 1230.076  850.233  379.843   121.847 2047.963 1368.561  679.402
166.90  2113.593  368.208  341.234   26.974   643.663 1162.852  824.469  338.383   111.693 2077.722 1418.827  658.894
167.00  2119.250  378.670  359.578   19.092   720.143 1227.056  898.958  328.098    71.077 2313.474 1562.490  750.984
167.10  2010.590  379.536  357.812   21.724   707.694 1260.648  933.805  326.843    20.308 2412.900 1753.604  659.297
167.20  1999.791  363.906  335.503   28.403   765.884 1077.160  883.086  194.074    30.462 2250.135 1641.205  608.931
167.30  1986.573  390.370  346.617   43.752   820.622 1100.035  830.691  269.343   132.000 2075.811 1517.448  558.363
167.40  2036.154  366.025  311.862   54.164   684.000 1107.038  845.475  261.563     0.000 2147.996 1640.805  507.191
167.50  2070.921  359.563  341.094   18.470   807.784 1200.511  892.821  307.690    50.769 2401.741 1610.444  791.297
167.60  2164.305  336.979  315.536   21.444   720.666 1197.180  905.398  291.782    40.616 2280.199 1589.836  690.363
167.70  2125.027  351.502  332.992   18.510   724.426 1206.431 1003.886  202.545    71.077 2064.153 1485.482  578.670
167.80  2114.663  318.797  293.207   25.590   678.121 1060.304  803.804  256.500   111.693 1957.788 1277.679  680.109
167.90  2150.624  318.009  303.256   14.753   639.253 1190.740  863.467  327.273    10.154 2138.946 1337.697  801.250
168.00  2133.247  340.757  311.408   29.349   743.402 1224.079  921.489  302.590   132.000 2207.613 1426.770  780.842
168.10  2137.628  371.400  342.656   28.744   757.276 1188.837  861.521  327.316    81.030 2344.336 1644.122  700.215
168.20  2204.610  262.051  236.304   25.747   733.367 1189.576  866.234  323.342    91.385 2431.299 1661.012  770.287
168.30  2112.899  363.835  328.936   34.899   675.831 1063.633  803.718  259.916   132.000 2105.170 1485.985  619.185
168.40  2139.500  362.191  339.479   22.712   643.574 1114.990  864.068  250.923    40.616 1998.101 1419.934  578.167
168.50  2046.820  372.267  351.563   20.704   722.123 1181.796  898.663  283.133    71.077 2128.292 1559.977  568.315
168.60  2089.386  388.769  372.651   16.117   759.831 1120.529  889.880  230.650    30.462 2209.925 1672.072  537.853
168.70  2057.429  413.334  380.758   32.577   631.211 1241.541  908.685  332.856    50.769 2067.267 1346.644  720.623
168.80  2011.596  447.209  405.720   41.489   766.275 1316.333  936.575  379.758    50.769 2613.065 1882.389  730.676
168.90  2108.602  406.660  381.652   25.009   627.495 1288.750  908.081  380.669    29.858 2339.816 1578.778  761.038
169.00  2063.404  410.658  381.521   29.137   612.536 1368.382  972.885  395.496     9.953 2478.649 1677.097  801.553
169.10  2181.223  367.571  341.047   26.525   599.088 1321.699  915.867  405.832     9.953 2188.110 1397.013  791.097
169.20  1997.785  402.782  336.895   65.887   513.532 1374.957  866.448  508.508     0.000 2355.999 1445.872  910.127
169.30  2147.180  345.151  328.076   17.075   573.581 1332.677  854.905  477.772     9.953 2183.183 1373.286  809.896
169.40  2168.469  369.899  329.089   40.810   654.644 1304.747  878.077  426.670     0.000 2322.020 1419.231  902.790
169.50  2183.073  375.591  323.683   51.909   542.496 1343.793  843.929  499.865     0.000 2308.951 1347.249  961.702
169.60  2158.784  425.502  378.335   47.167   647.122 1332.334  913.833  418.500    39.811 2118.038 1418.024  700.014
169.70  2106.519  407.443  373.555   33.888   638.385 1393.943  970.254  423.689    29.858 2355.799 1422.950  932.849
169.80  2095.955  429.048  398.178   30.869   650.059 1282.044  923.294  358.750    39.811 2336.292 1484.171  852.121
169.90  2077.918  445.457  415.771   29.687   630.952 1140.765  856.637  284.128    49.764 2284.119 1483.975  800.145
170.00  2035.674  486.751  444.724   42.027   671.849 1158.443  818.285  340.157     9.953 1882.891 1329.857  553.034
170.10  2054.547  492.473  445.110   47.363   561.391 1384.297  975.045  409.253    39.811 2064.051 1344.735  719.317
170.20  2038.064  416.809  374.438   42.372   572.151 1419.924  976.134  443.790     0.000 2330.868 1488.800  842.068
170.30  2074.877  390.236  371.430   18.805   644.442 1294.845  947.121  347.724     0.000 2281.504 1520.971  760.534
170.40  2003.433  440.563  417.448   23.115   531.820 1323.772  942.667  381.104     0.000 2268.838 1415.912  852.926
170.50  2047.821  391.922  372.049   19.873   616.335 1369.082  978.901  390.181     9.953 2250.944 1429.083  821.860
170.60  2117.793  390.906  359.901   31.005   589.144 1299.169  928.921  370.248     0.000 2019.817 1288.738  731.079
170.70  2168.493  452.350  417.909   34.441   638.736 1366.707  969.219  397.488     0.000 2304.628 1360.620  944.009
170.80  2137.530  415.125  377.029   38.097   690.227 1362.642 1008.043  354.599    30.462 2313.876 1593.455  720.421
170.90  2144.105  341.106  317.941   23.165   636.657 1187.843  824.637  363.205    60.923 2290.752 1459.241  831.511
171.00  2033.078  413.511  383.781   29.729   689.102 1254.082  905.490  348.592     0.000 2317.596 1576.967  740.630
171.10  2097.394  320.423  299.713   20.710   735.577 1116.554  829.355  287.199    19.906 2387.366 1666.743  720.623
171.20  2108.818  358.322  325.886   32.436   661.430 1243.569  860.612  382.957     0.000 2441.050 1569.024  872.026
171.30  2057.997  394.282  339.541   54.742   651.052 1327.233  958.452  368.782     0.000 2298.395 1404.853  893.542
171.40  2225.831  347.689  306.814   40.875   751.308 1259.825  872.418  387.406    50.769 2532.535 1832.522  700.013
171.50  2190.357  309.762  275.623   34.139   645.693 1354.080  951.362  402.718     9.953 2458.143 1575.258  882.885
171.60  2141.232  327.754  287.294   40.460   653.647 1261.651  914.789  346.862    10.154 2278.187 1466.078  812.109
171.70  2121.839  331.343  292.593   38.750   717.673 1220.618  998.829  221.788    50.769 2375.197 1765.964  609.233
171.80  2164.055  342.552  288.093   54.459   690.918 1267.226  988.933  278.293    30.060 2241.794 1480.556  761.239
171.90  2191.151  359.996  319.316   40.680   534.716 1414.090 1061.651  352.439    29.858 2269.039 1376.202  892.837
172.00  2091.436  400.227  347.198   53.029   599.088 1204.489  972.156  232.332    80.628 2279.795 1620.498  659.297
172.10  2108.703  365.060  330.476   34.583   656.760 1267.271  932.859  334.412     0.000 2206.810 1475.831  730.979
172.20  2115.395  351.193  333.022   18.171   624.468 1275.170  929.176  345.995     0.000 2102.550 1433.500  669.050
172.30  2147.235  350.896  323.366   27.530   717.023 1226.193  897.621  328.572    49.965 2261.998 1531.423  730.575
172.40  2103.497  353.656  304.592   49.064   800.518 1117.857  858.758  259.098    49.764 2274.267 1696.502  577.765
172.50  2159.369  399.503  361.202   38.301   774.664 1265.924  920.060  345.864    89.575 2305.230 1636.785  668.445
172.60  2214.487  321.127  282.355   38.772   880.243 1210.843  899.003  311.841    20.107 2494.532 1867.306  627.227
172.70  2251.729  322.791  295.112   27.679   800.085 1218.445  891.910  326.534   129.789 2382.535 1622.303  760.232
172.80  2120.754  383.704  331.581   52.124   728.361 1175.305  872.415  302.889    49.764 2045.050 1448.685  596.364
172.90  2139.565  421.390  391.517   29.873   598.917 1276.519  853.395  423.124     0.000 2247.323 1467.889  779.434
173.00  2195.138  264.053  241.855   22.198   600.900 1169.554  876.523  293.030   101.539 2328.953 1619.592  709.361
173.10  2113.658  355.709  312.726   42.983   683.830 1288.918  910.676  378.243    49.764 2165.084 1415.611  749.473
173.20  2147.644  349.282  335.884   13.399   600.778 1289.054  948.899  340.154    89.575 2250.842 1531.527  719.315
173.30  2091.105  346.260  307.246   39.013   675.136 1216.084  883.229  332.855    69.670 2021.726 1210.321  811.405
173.40  2210.463  359.885  336.703   23.182   626.367 1358.489 1003.026  355.464     0.000 2328.854 1529.716  799.139
173.50  2257.252  312.732  287.119   25.613   652.139 1246.083  876.523  369.560    60.722 2035.098 1286.325  748.773
173.60  2099.735  354.106  325.814   28.292   664.548 1210.583  855.340  355.243    79.623 2173.029 1473.419  699.611
173.70  2163.132  363.989  286.883   77.106   783.269 1332.106  949.198  382.908    99.528 2296.482 1505.890  790.592
173.80  2174.335  342.785  306.399   36.386   698.307 1222.868  901.729  321.139    90.179 2204.295 1483.671  720.624
173.90  2212.795  344.191  326.285   17.906   801.992 1269.640  897.663  371.977    89.575 2350.068 1569.025  781.043
174.00  2199.938  328.991  313.494   15.497   775.743 1233.544  867.831  365.713    59.717 2400.335 1578.978  821.358
174.10  2182.949  336.795  318.459   18.336   680.752 1261.476  894.079  367.397    81.231 2104.364 1426.466  677.897
174.20  2249.692  355.916  324.051   31.865   661.091 1355.976  985.121  370.855     0.000 2207.210 1599.285  607.925
174.30  2234.164  363.392  336.939   26.453   814.174 1219.757  921.442  298.315    89.776 2429.390 1648.747  780.643
174.40  2038.688  429.183  394.974   34.209   709.852 1211.541  879.032  332.508    10.154 2249.233 1498.250  750.984
174.50  2080.425  401.218  363.628   37.590   656.371 1273.277  917.727  355.550     9.953 2209.622 1438.230  771.392
174.60  2102.092  385.446  374.111   11.334   723.518 1178.030  920.488  257.542    10.154 2037.005 1255.358  781.647
174.70  2186.558  349.843  342.355    7.487   754.863 1177.771  897.965  279.806   100.131 2137.441 1457.734  679.706
174.80  2193.515  356.981  351.661    5.320   673.020 1314.084 1032.507  281.577    69.670 2067.870 1419.329  648.541
174.90  2070.156  389.470  371.052   18.418   586.253 1258.959  966.830  292.130    59.918 2005.337 1346.944  658.394
175.00  2155.863  373.889  362.009   11.881   691.867 1286.933  936.744  350.189    10.154 2390.380 1417.519  972.861
175.10  2127.398  413.625  409.778    3.847   715.472 1268.776  949.844  318.932    60.923 2257.678 1648.848  608.830
175.20  2269.427  331.278  331.278    0.000   692.993 1333.190  959.831  373.359    99.729 2139.049 1246.515  892.534
175.30  2153.919  341.964  330.093   11.871   758.404 1378.722 1021.706  357.017   161.658 2084.860 1458.740  626.120
175.40  2163.264  350.886  350.886    0.000   745.303 1200.293  890.096  310.197   100.131 2216.157 1547.510  668.647
175.50  2149.058  366.914  366.914    0.000   680.970 1289.405  937.442  351.963    59.717 2335.089 1473.418  861.672
175.60  2206.828  289.353  289.353    0.000   787.109 1221.352  900.910  320.442   109.883 2248.126 1448.082  800.044
175.70  2308.162  333.135  333.135    0.000   830.128 1259.830 1014.699  245.130    99.528 2124.873 1580.184  544.689
175.80  2172.276  360.547  360.547    0.000   734.840 1148.027  919.972  228.055    81.231 2183.081 1578.374  604.707
175.90  2182.051  342.705  337.421    5.284   683.352 1190.307  891.309  298.998    81.030 2104.263 1428.077  676.186
176.00  2127.576  331.714  322.302    9.411   697.920 1243.835  948.724  295.111   152.107 2017.908 1401.738  616.169
176.10  2252.243  294.398  287.985    6.413   832.120 1184.727  899.956  284.771    81.231 1969.849 1453.510  516.338
176.20  2234.493  299.089  286.997   12.093   833.767 1175.224  905.495  269.730   119.434 1989.053 1400.934  588.119
176.30  2277.039  350.902  350.508    0.394   745.694 1384.644  984.993  399.651    81.231 2280.698 1408.069  872.629
176.40  2238.108  324.786  318.373    6.413   754.556 1362.414  935.396  427.018    60.923 1993.972 1049.762  944.210
176.50  2186.960  392.073  392.073    0.000   729.833 1342.921  860.824  482.096    91.385 2226.614 1191.422 1035.192
176.60  2246.014  407.879  407.879    0.000   778.641 1257.573  895.669  361.904    39.811 2425.465 1350.362 1075.103
176.70  2156.659  373.669  373.669    0.000   681.835 1349.138  904.921  444.217    59.717 2135.122 1313.765  821.357
176.80  2107.537  470.078  459.721   10.357   566.272 1345.414  941.580  403.835    49.764 1908.012 1127.775  780.237
176.90  2082.737  400.762  395.082    5.680   530.042 1216.851  894.544  322.308   129.588 1859.264 1087.872  771.393
177.00  2043.415  386.890  376.274   10.616   623.557 1356.233  916.122  440.110     0.000 2049.066 1351.164  697.902
177.10  2104.569  430.213  413.044   17.169   622.779 1226.358  857.151  369.207    79.623 1916.260 1249.023  667.237
177.20  2169.437  395.161  378.733   16.428   752.655 1172.842  837.310  335.533   160.653 1955.474 1217.660  737.814
177.30  2085.262  425.710  413.358   12.352   494.467 1398.037 1015.249  382.788    79.623 1912.441 1328.745  583.696
177.40  2136.160  420.746  402.167   18.578   751.927 1219.107  898.963  320.144    19.906 2127.489 1401.336  726.152
177.50  2028.958  412.158  390.934   21.224   617.765 1214.389  906.698  307.691    79.623 1793.110 1228.113  564.998
177.60  2059.835  378.347  354.220   24.127   801.296 1091.913  815.522  276.391   129.588 1998.102 1462.962  535.140
177.70  2073.045  455.247  435.579   19.668   744.318 1322.857  962.941  359.916    71.077 2303.823 1607.126  696.696
177.80  2048.074  445.085  415.855   29.230   650.240 1264.456  987.286  277.171    49.764 1866.705 1279.389  587.316
177.90  2087.121  438.104  429.227    8.877   778.213 1178.334  931.085  247.249    10.154 1958.592 1249.631  708.961
178.00  2146.006  441.212  431.779    9.433   776.006 1301.287  913.443  387.844   181.765 2047.159 1308.240  738.920
178.10  2150.658  439.897  427.862   12.036   745.050 1374.185  973.413  400.772    70.072 2199.873 1419.030  780.843
178.20  2084.153  420.688  419.039    1.649   710.984 1179.672  927.707  251.965   140.948 1776.827 1198.559  578.268
178.30  2212.413  418.032  418.032    0.000   858.405 1229.134  899.354  329.780   446.167 2201.882 1420.840  781.042
178.40  2116.562  394.124  375.909   18.214   775.084 1237.895  916.853  321.042   231.326 1988.541 1350.459  638.082
178.50  2269.652  382.843  367.075   15.768   739.335 1415.345 1077.132  338.214   263.197 2023.334 1384.747  638.587
178.60  2096.510  367.601  360.528    7.073   795.028 1127.012  913.743  213.269   242.889 1777.929 1321.508  456.421
178.70  2219.422  401.063  401.063    0.000   849.023 1123.202  941.022  182.181   223.184 1857.957 1350.766  507.190
178.80  2110.873  436.548  428.303    8.245   801.033 1127.436  944.956  182.480   374.487 1603.000 1106.669  496.331
178.90  2151.403  401.461  398.346    3.115   842.584 1137.301  992.734  144.567   294.261 1746.969 1239.879  507.089
179.00  2208.670  394.106  394.106    0.000   794.334 1083.079  905.057  178.022   332.464 1633.565 1218.667  414.898
179.10  2153.497  409.596  409.596    0.000   911.373 1129.643  928.788  200.855   424.653 1612.550 1187.296  425.254
179.20  2106.067  395.719  395.719    0.000   929.487 1082.526  874.060  208.466   393.388 1632.963 1146.685  486.278
179.30  2109.679  423.643  414.412    9.231   835.841 1088.139  879.411  208.728   363.931 1665.234 1117.328  547.906
179.40  2088.842  412.914  412.914    0.000   730.394 1125.456  885.946  239.511   162.261 1867.808 1259.280  608.528
179.50  2105.171  424.987  414.447   10.540   751.577 1043.222  719.320  323.902   213.030 1577.268  927.924  649.344
179.60  2089.805  435.419  434.292    1.127   812.410 1199.206  819.365  379.841   233.539 1940.895 1363.232  577.663
179.70  2129.402  398.547  398.547    0.000   772.073 1028.003  792.080  235.923   172.415 1715.197 1248.522  466.675
179.80  2102.949  418.768  416.921    1.846   749.415 1170.204  872.457  297.747   324.924 1806.383 1289.442  516.942
179.90  2182.816  394.093  394.093    0.000   718.464 1160.256  837.305  322.950   243.693 1785.774 1258.377  527.397
180.00  2056.060  381.725  381.725    0.000   801.122 1159.357  883.269  276.089   343.422 1957.285 1490.911  466.374
180.10  2071.507  382.454  379.302    3.153   718.894 1230.169  891.695  338.474   253.445 2032.785 1414.104  618.681
180.20  2154.211  405.912  405.912    0.000   691.694 1340.509  980.374  360.135   263.599 2079.031 1318.496  760.535
180.30  2165.365  397.480  397.086    0.394   654.551 1314.955  959.227  355.728   240.677 1888.114 1300.597  587.517
180.40  2053.627  433.289  393.819   39.470   677.170 1225.544  882.442  343.102   274.155 1804.673 1256.867  547.806
180.50  2106.621  428.689  376.016   52.673   570.468 1236.393  828.615  407.779   250.429 1591.442 1043.535  547.907
180.60  1998.292  418.755  397.601   21.154   582.145 1125.718  798.442  327.276   181.563 1724.045 1155.932  568.114
180.70  2092.296  475.850  462.391   13.459   797.101 1131.549  810.974  320.575   335.078 1893.747 1356.497  537.250
180.80  1968.039  483.887  455.956   27.930   726.981 1169.949  867.704  302.245   313.363 1775.620 1248.022  527.599
180.90  2160.024  422.178  399.094   23.084   717.119 1164.412  876.650  287.762   321.707 1501.165  963.714  537.451
181.00  2117.500  474.350  427.695   46.655   729.826 1193.034  859.747  333.287   394.393 1875.449 1257.472  617.977
181.10  2054.453  439.430  400.002   39.428   801.333 1194.976  926.801  268.175   403.944 1973.969 1426.365  547.604
181.20  2029.010  487.513  429.582   57.931   682.875 1189.439  863.457  325.981   223.385 1832.521 1194.136  638.385
181.30  2035.733  499.828  425.041   74.787   778.120 1204.105  946.689  257.416   355.386 1890.731 1405.959  484.772
181.40  1979.603  485.171  397.417   87.753   754.163 1057.411  872.590  184.820   355.386 1829.607 1342.725  486.882
181.50  2040.620  484.488  390.335   94.154   880.804 1050.538  869.128  181.409   335.078 2034.796 1590.640  444.156
181.60  2068.890  465.376  359.907  105.469   986.123 1170.159  927.406  242.753   365.540 2138.546 1651.764  486.781
181.70  2076.250  409.490  347.554   61.936   829.097 1147.938  897.664  250.275   192.924 2038.415 1450.396  588.019
181.80  1950.345  489.456  408.371   81.085   716.938 1229.047  954.822  274.225    90.781 2214.245 1616.476  597.769
181.90  2031.379  401.635  315.431   86.204   746.598 1127.622  875.354  252.267   223.385 1983.623 1547.409  436.214
182.00  2005.086  386.162  349.848   36.314   693.718 1176.683  914.515  262.168   243.693 1860.563 1485.574  374.989
182.10  2071.085  350.990  311.350   39.640   758.791 1123.423  876.347  247.076   121.847 1640.200 1275.265  364.935
182.20  1989.200  362.009  308.898   53.110   564.973 1255.410  952.996  302.414   111.693 1800.143 1435.611  364.532
182.30  2041.027  382.877  349.421   33.457   676.390 1256.274  949.791  306.484   121.847 1804.171 1398.116  406.054
182.40  2005.528  431.063  395.679   35.385   739.297 1206.857  938.120  268.737   203.078 1740.728 1426.361  314.367
182.50  2041.906  372.845  327.598   45.247   745.606 1168.858  907.558  261.300   223.385 1782.050 1447.979  334.070
182.60  2029.284  361.799  343.125   18.674   662.082 1364.756  997.362  367.394   223.285 2017.603 1470.201  547.403
182.70  2176.657  324.432  323.516    0.916   667.269 1331.078 1012.010  319.068   182.770 1995.685 1519.860  475.825
182.80  2054.010  361.444  361.444    0.000   650.666 1231.338  943.357  287.980   132.000 2145.879 1688.955  456.924
182.90  2041.025  336.586  334.025    2.562   744.184 1259.007  920.101  338.906   273.753 2043.134 1536.447  506.687
183.00  1975.965  377.638  363.927   13.710   653.000 1236.646  912.534  324.113   223.184 2014.078 1466.978  547.100
183.10  2047.652  335.654  334.555    1.099   658.928 1262.378  916.382  345.995   274.155 1885.398 1307.434  577.965
183.20  2022.043  344.161  335.536    8.625   830.520 1174.261  914.215  260.046   355.386 2045.447 1528.506  516.941
183.30  2124.082  314.577  301.794   12.783   733.852 1222.206  993.028  229.179   213.231 1931.643 1456.220  475.423
183.40  2155.852  350.112  350.112    0.000   745.650 1253.386  994.939  258.448   223.385 2121.655 1696.098  425.557
183.50  2041.870  341.853  328.662   13.192   762.033 1247.596  882.233  365.363   203.078 2010.362 1524.486  485.876
183.60  2074.311  399.302  382.262   17.039   712.273 1230.679  889.400  341.279   223.385 2104.057 1465.471  638.586
183.70  2090.606  355.281  342.272   13.008   707.482 1205.744  926.455  279.288   294.261 1780.648 1384.748  395.900
183.80  2011.585  403.070  382.071   20.999   715.086 1200.504  890.430  310.073   213.231 1772.401 1367.050  405.351
183.90  2001.881  376.112  365.852   10.260   772.154 1290.814  990.258  300.556   324.924 2237.162 1800.746  436.415
184.00  1971.255  374.220  367.568    6.651   730.178 1201.874  890.293  311.581   274.155 2095.607 1527.695  567.912
184.10  2038.261  348.685  339.524    9.161   823.428 1085.408  804.870  280.538   355.285 2045.443 1426.661  618.782
184.20  2005.417  375.347  343.172   32.176   807.913 1127.614  885.554  242.060   274.155 2032.380 1576.563  455.817
184.30  2010.802  368.314  343.453   24.861   772.971 1222.257  898.739  323.518   274.155 2076.411 1529.509  546.902
184.40  2028.732  398.194  350.916   47.278   818.458 1188.565  877.681  310.884   375.694 2154.425 1709.165  445.261
184.50  2016.649  365.381  295.765   69.617   867.875 1104.617  807.564  297.054   446.771 1956.781 1561.082  395.699
184.60  2014.059  339.433  270.519   68.914   865.586 1027.361  768.397  258.965   385.847 1893.847 1092.294  801.552
184.70  2109.491  365.826  357.899    7.927   820.406 1288.712  888.499  400.213   274.155 2176.246 1497.747  678.499
184.80  2047.347  328.251  314.975   13.276   913.480 1118.241  794.422  323.820   324.924 2124.569 1517.348  607.222
184.90  2106.678  327.275  304.740   22.536   754.727 1216.067  873.450  342.617   243.693 2246.715 1648.845  597.870
185.00  2052.764  403.453  345.597   57.856   902.892 1141.185  812.922  328.263   426.463 2198.054 1671.866  526.188
185.10  2024.214  367.968  358.921    9.047   825.193 1123.208  777.733  345.475   294.463 1982.611 1028.550  954.062
185.20  2120.360  349.746  328.873   20.873   895.852 1090.998  805.185  285.812   355.386 2028.863 1501.867  526.996
185.30  2103.028  333.882  318.143   15.739   851.365 1166.659  899.306  267.353   284.309 2179.563 1622.006  557.557
185.40  2086.809  313.116  300.108   13.008   878.808 1116.075  833.723  282.352   223.385 2129.899 1541.881  588.018
185.50  2133.925  339.765  318.019   21.747   833.755 1167.651  885.858  281.793   396.001 1922.194 1435.714  486.480
185.60  2018.781  278.618  253.604   25.013   733.671 1145.656  880.809  264.847   253.847 2065.459 1487.593  577.866
185.70  2108.090  313.292  311.194    2.098   761.170 1133.147  821.134  312.013   294.463 2148.297 1571.135  577.161
185.80  2078.418  341.420  319.099   22.322   700.032 1237.995  880.591  357.404   121.847 2048.970 1207.105  841.865
185.90  2142.847  340.404  330.694    9.711   776.730 1219.311  929.873  289.438   182.770 2158.445 1388.867  769.578
186.00  2093.453  364.584  344.306   20.279   719.280 1183.395  846.823  336.572   213.231 2087.273 1378.513  708.760
186.10  2140.780  342.072  332.884    9.188   662.158 1106.351  861.562  244.789    81.231 2195.246 1435.316  759.931
186.20  2111.373  348.516  323.430   25.086   619.966 1224.505  970.467  254.038   182.568 1934.060 1306.633  627.426
186.30  2069.919  316.228  297.047   19.181   710.929 1131.296  852.096  279.200    81.231 2116.425 1467.282  649.143
186.40  2144.566  326.487  302.782   23.704   705.180 1177.161  854.601  322.561   132.000 2186.900 1517.450  669.450
186.50  2026.867  327.856  324.703    3.153   652.689 1158.429  841.449  316.981   111.693 2103.050 1484.772  618.278
186.60  2068.322  296.776  296.776    0.000   644.477 1134.886  849.631  285.255     0.000 2177.754 1569.226  608.529
186.70  2111.177  332.578  315.542   17.037   656.670 1323.550  998.394  325.156   152.308 2057.110 1427.973  629.137
186.80  2049.472  391.750  347.250   44.500   613.091 1321.045 1047.379  273.666   132.000 2066.661 1458.234  608.427
186.90  1972.848  422.895  358.642   64.253   661.822 1143.737  845.212  298.524   101.539 1936.268 1459.439  476.829
187.00  1997.410  424.188  380.595   43.593   708.502 1230.862  906.181  324.681   172.616 2082.244 1564.900  517.344
187.10  1985.752  378.458  354.584   23.874   692.384 1260.128  896.409  363.719   172.616 2244.403 1595.765  648.639
187.20  2029.995  353.077  333.135   19.942   757.627 1133.244  837.010  296.234   213.231 2002.524 1516.145  486.380
187.30  2089.715  311.706  286.510   25.196   690.597 1263.110  930.605  332.505   162.462 1921.183 1383.733  537.450
187.40  2178.965  322.655  305.447   17.208   651.442 1237.957  920.972  316.985   162.462 1931.345 1424.256  507.089
187.50  2110.397  351.210  325.052   26.158   648.459 1206.822  888.627  318.195    81.231 1923.002 1415.711  507.291
187.60  2104.985  342.159  330.649   11.510   692.908 1296.136 1028.094  268.042    71.077 2249.230 1793.012  456.219
187.70  2094.551  305.657  304.191    1.466   728.661 1152.776  896.619  256.156   142.154 2088.277 1499.654  588.623
187.80  2010.912  387.989  365.867   22.122   717.595 1172.018  880.023  291.995   121.847 2239.480 1610.745  628.734
187.90  1983.068  369.964  363.734    6.229   725.852 1209.466  920.622  288.843   182.770 2259.187 1741.640  517.546
188.00  1985.664  391.526  384.930    6.595   641.419 1189.747  933.547  256.201   162.462 1965.927 1468.690  497.237
188.10  2091.310  298.478  295.180    3.298   742.025 1258.104 1025.121  232.983   152.308 2198.967 1742.143  456.824
188.20  2063.420  374.592  364.148   10.443   660.728 1234.100  971.199  262.901   212.728 1972.560 1404.245  568.315
188.30  1999.683  395.161  361.384   33.777   570.082 1221.563  943.964  277.599   132.000 1985.934 1377.205  608.729
188.40  2042.296  340.455  328.198   12.257   771.336 1131.154  877.809  253.344   192.924 2247.518 1730.376  517.143
188.50  2014.840  316.857  309.221    7.636   647.771 1123.458  873.357  250.100   111.693 1975.976 1458.834  517.142
188.60  2029.464  316.562  313.606    2.956   623.068 1136.172  829.003  307.169   132.000 2049.759 1431.179  618.580
188.70  2001.772  308.504  297.882   10.622   642.650 1070.205  864.417  205.788    10.154 2054.792 1537.247  517.546
188.80  1968.092  346.235  329.326   16.909   512.514 1182.380  876.638  305.742   101.539 1898.455 1300.081  598.374
188.90  1997.721  311.760  296.118   15.641   663.244 1290.736  963.630  327.106   111.693 2176.340 1628.634  547.706
189.00  1986.519  324.240  311.558   12.682   773.396 1101.147  838.984  262.163   172.515 2022.217 1535.234  486.983
189.10  2001.426  331.519  331.322    0.197   736.973 1091.689  879.327  212.363   121.847 2070.569 1522.360  548.209
189.20  1930.433  319.075  317.301    1.774   561.406 1226.274  956.673  269.600    40.616 1996.680 1489.490  507.190
189.30  1979.117  297.669  288.325    9.344   549.396 1163.313  914.898  248.414    30.361 1958.974 1573.631  385.343
189.40  2112.267  337.529  337.529    0.000   831.059 1149.889  890.881  259.008   202.574 2028.952 1563.081  465.871
189.50  2009.773  334.514  332.741    1.773   691.638 1149.113  892.395  256.718   142.154 2062.842 1505.586  557.256
189.60  2032.605  314.275  276.350   37.925   724.748 1133.393  898.552  234.842   202.977 2101.527 1615.350  486.178
189.70  2026.682  395.498  366.410   29.087   689.124 1191.990  907.646  284.344   101.539 2212.121 1684.523  527.599
189.80  2030.669  307.414  284.810   22.605   701.145 1180.961  952.692  228.269   101.438 2294.055 1857.942  436.113
189.90  2080.714  307.135  307.135    0.000   821.394 1120.214  889.479  230.735   162.462 2224.289 1697.093  527.196
190.00  1947.755  361.340  361.340    0.000   781.294 1194.142 1033.405  160.736   142.054 2028.746 1602.888  425.858
190.10  2119.742  280.333  275.586    4.747   729.933 1061.991  858.451  203.540   111.693 1916.254 1480.040  436.214
190.20  2049.343  308.910  307.444    1.466   711.277 1193.403  944.769  248.634    60.923 2164.368 1657.379  506.989
190.30  2011.407  348.164  348.164    0.000   735.555 1050.103  874.838  175.264   121.645 1856.636 1501.452  355.184
190.40  2000.048  337.632  337.632    0.000   819.839 1170.890  955.593  215.297   162.462 2095.815 1639.394  456.421
190.50  1990.766  316.966  316.966    0.000   728.224 1169.890  935.182  234.708    71.077 2190.107 1652.959  537.148
190.60  2014.721  351.436  351.436    0.000   718.227 1239.976  945.906  294.071    60.923 2213.327 1564.285  649.042
190.70  2125.441  312.583  312.583    0.000   728.329 1201.162  952.270  248.892   182.266 2092.185 1615.759  476.426
190.80  2038.837  308.169  304.819    3.350   648.352 1057.923  797.359  260.564    91.385 2006.631 1377.998  628.633
190.90  1995.709  350.774  350.774    0.000   747.013 1216.114  944.092  272.022   111.592 2314.465 1736.198  578.267
191.00  2075.447  306.653  306.653    0.000   805.956 1139.799  908.459  231.340   132.000 2185.584 1637.778  547.806
191.10  2036.783  362.877  350.407   12.471   679.958 1098.393  824.987  273.406   192.722 1664.922 1106.862  558.060
191.20  2003.943  320.543  299.423   21.119   771.181 1139.641  843.106  296.534   162.361 1934.955 1336.682  598.273
191.30  2031.092  309.979  309.979    0.000   828.184 1188.303  925.709  262.594   253.847 2013.172 1424.952  588.220
191.40  2117.949  290.814  287.432    3.382   785.021 1064.102  814.474  249.628   111.693 2091.983 1362.214  729.769
191.50  2137.250  295.726  286.662    9.064   789.084 1171.114  880.456  290.658    60.722 1980.900 1281.088  699.812
191.60  1998.996  357.823  357.823    0.000   784.863 1205.950  930.600  275.350   121.847 2189.312 1469.092  720.220
191.70  1996.980  346.985  343.321    3.664   875.788 1198.728 1011.745  186.983    81.231 2299.998 1610.038  689.960
191.80  2017.406  373.060  373.060    0.000   804.478 1191.631 1023.890  167.741   121.443 2425.549 1949.023  476.527
191.90  2064.249  322.666  322.666    0.000   798.699 1189.808  965.992  223.816   101.539 2133.705 1534.928  598.777
192.00  2007.259  304.909  300.145    4.763   880.928 1210.791  973.919  236.872   233.237 2270.236 1752.993  517.243
192.10  2002.164  300.453  300.453    0.000   669.342 1208.977 1007.553  201.424    81.231 2117.632 1764.157  353.475
192.20  2038.437  348.652  331.153   17.499   761.518 1133.752  909.376  224.376   121.645 2145.776 1720.321  425.456
192.30  2074.877  339.599  324.155   15.444   972.581 1118.308  957.741  160.567   477.232 2103.146 1870.009  233.137
192.40  2066.603  326.409  326.409    0.000   815.514 1211.392  972.528  238.864   293.356 2245.398 1819.036  426.362
192.50  2113.767  297.528  295.837    1.691   805.401 1147.111  876.816  270.295   294.463 2167.895 1619.687  548.209
192.60  2121.804  312.395  312.395    0.000   878.079 1047.986  824.775  223.211   477.232 2034.087 1597.975  436.113
192.70  2031.958  336.976  300.721   36.255   805.382 1134.614  909.932  224.682   233.136 2122.040 1706.235  415.805
192.80  2050.312  369.832  359.543   10.288   667.858 1317.005 1031.194  285.811   221.272 2120.529 1593.233  527.296
192.90  2119.527  316.852  309.828    7.024   887.885 1274.685  988.226  286.459   446.368 2408.464 1739.215  669.249
193.00  2168.671  326.356  315.913   10.443   923.559 1232.493 1009.974  222.519   517.646 2316.981 1769.277  547.705
193.10  2110.960  271.294  270.744    0.550   811.146 1125.310  902.313  222.997   213.231 2206.291 1780.030  426.261
193.20  2033.450  304.364  298.446    5.918   919.227 1203.262  999.072  204.190   294.059 2336.080 1899.967  436.113
193.30  2047.551  282.674  279.504    3.170   904.541 1140.369  884.301  256.068   528.002 2199.869 1723.644  476.225
193.40  2100.027  295.530  274.210   21.320   678.815 1246.457  978.721  267.736   264.001 2086.966 1611.246  475.720
193.50  2037.285  341.147  331.578    9.569   730.523 1180.364  962.211  218.152   243.693 2118.035 1662.017  456.018
193.60  2111.182  381.227  366.482   14.745   852.351 1283.547 1042.656  240.891   172.616 2316.780 1789.383  527.397
193.70  2040.641  389.963  355.042   34.921   779.670 1331.317 1056.098  275.219   192.823 2356.485 1839.343  517.142
193.80  2160.075  386.863  346.867   39.996   883.164 1150.867  907.899  242.969   283.906 2203.876 1778.119  425.758
193.90  2099.526  358.066  321.481   36.586   824.752 1224.841  970.415  254.426   212.828 2294.253 1766.856  527.397
194.00  2060.826  322.520  293.526   28.995   837.373 1132.879  868.339  264.540   171.810 2151.090 1644.404  506.686
194.10  2101.174  312.472  299.969   12.503   924.052 1040.933  831.729  209.204   333.466 1918.062 1543.074  374.988
194.20  2100.375  328.834  306.762   22.072   952.741 1078.673  839.641  239.031   507.694 2091.388 1615.063  476.325
194.30  2194.888  327.100  311.530   15.570   954.197 1196.961  962.854  234.106   354.378 2357.291 1839.948  517.344
194.40  2111.144  323.757  309.967   13.790   912.653 1044.822  826.498  218.323   375.492 2019.802 1563.684  456.118
194.50  2128.006  265.331  262.216    3.115   961.510 1094.015  907.120  186.895   435.911 2258.671 1842.967  415.704
194.60  2070.794  288.728  286.363    2.365   969.028 1136.297  936.914  199.383   283.603 2192.415 1736.800  455.614
194.70  2124.121  308.412  305.131    3.281   821.821 1108.889  862.419  246.470   415.301 2034.582 1618.877  415.704
194.80  2062.031  313.220  313.220    0.000   752.251 1176.341  941.281  235.059   405.349 2072.482 1616.564  455.918
194.90  2067.383  365.626  365.626    0.000   835.012 1174.826  967.006  207.821   374.585 2234.449 1829.300  405.149
195.00  2072.361  308.391  308.194    0.197   830.905 1238.980 1029.692  209.287   273.550 2329.647 1853.624  476.023
195.10  2066.583  316.377  315.532    0.845   717.154 1164.577  908.335  256.242   292.250 2100.936 1705.539  395.397
195.20  2110.651  335.015  329.920    5.095   732.026 1145.819  914.481  231.339   333.568 1986.837 1560.979  425.858
195.30  2063.172  377.466  377.466    0.000   833.060 1135.226  947.382  187.844   171.709 2349.055 1781.244  567.811
195.40  2093.816  341.283  341.283    0.000  1004.055 1031.242  838.902  192.341   233.438 2288.031 1852.120  435.911
195.50  2093.062  325.576  325.576    0.000   962.506 1123.425  951.920  171.505   253.242 2475.128 2028.861  446.267
195.60  2034.429  365.498  348.459   17.039   798.599 1263.152 1071.371  191.781   242.484 1954.562 1549.112  405.450
195.70  2068.725  372.764  310.414   62.350   726.239 1170.708  930.810  239.898   314.770 1912.940 1497.235  415.705
195.80  2119.715  362.697  342.560   20.137   788.761 1149.362  897.920  251.443   233.539 2195.849 1638.695  557.155
195.90  2027.176  410.084  383.577   26.507   748.680 1192.203  966.358  225.846   294.060 2113.309 1525.795  587.514
196.00  2027.234  341.207  336.627    4.580   689.013 1098.000  913.137  184.863   355.386 1882.584 1527.803  354.782
196.10  2020.873  320.754  305.724   15.031   695.114 1149.533  899.908  249.625   294.261 2113.412 1637.187  476.225
196.20  2175.988  298.813  298.813    0.000   826.542 1050.663  869.909  180.754   375.694 2034.694 1659.706  374.988
196.30  2182.161  353.105  353.105    0.000   892.644 1102.619  882.264  220.355   274.155 1935.362 1570.427  364.935
196.40  1977.549  377.706  377.312    0.394   740.025 1181.575  979.980  201.595   253.242 2123.561 1636.478  487.084
196.50  1986.074  377.862  377.862    0.000   725.108 1196.273  970.421  225.852   252.234 1983.814 1588.417  395.397
196.60  2011.249  393.128  393.128    0.000   848.415 1204.534  992.563  211.971   385.847 2005.741 1529.616  476.125
196.70  1995.063  359.421  359.421    0.000   778.508 1182.785  907.170  275.615   324.924 2015.690 1458.234  557.457
196.80  2006.970  350.636  350.636    0.000   795.406 1093.074  833.934  259.139   284.309 2075.308 1639.295  436.013
196.90  1993.426  404.069  404.069    0.000   782.608 1189.310  904.058  285.252   304.516 2055.906 1528.106  527.800
197.00  1968.133  349.745  349.745    0.000   660.685 1215.427  945.306  270.121   302.500 2117.834 1559.875  557.959
197.10  1990.830  377.410  377.410    0.000   912.355 1122.299  925.892  196.407   424.951 2207.407 1862.477  344.930
197.20  2097.147  368.938  368.938    0.000   820.651 1174.914  946.992  227.922   445.662 1971.152 1576.259  394.893
197.30  2059.809  364.382  364.382    0.000   788.654 1165.324  927.282  238.042   384.940 2251.343 1743.952  507.392
197.40  1915.845  331.541  331.541    0.000   641.235 1214.125  964.845  249.281   212.425 2053.991 1617.878  436.113
197.50  2075.884  361.377  321.483   39.894   779.234 1232.765  966.888  265.877   221.672 2192.124 1736.005  456.118
197.60  2129.305  314.614  289.212   25.402   820.703 1115.642  871.936  243.705   334.876 2037.608 1611.548  426.060
197.70  2141.769  296.535  261.344   35.191   831.029 1142.528  848.243  294.286   241.879 1992.664 1445.463  547.201
197.80  2076.507  342.537  322.183   20.354   821.387 1192.906  930.916  261.990   424.145 1923.001 1395.805  527.196
197.90  2107.273  345.781  297.241   48.540   752.171 1188.569  892.341  296.228   232.330 1962.503 1425.153  537.350
198.00  2068.608  387.777  348.243   39.533   733.184 1279.456  946.820  332.636   171.507 1880.367 1272.041  608.326
198.10  2006.224  330.909  283.782   47.127   587.065 1315.246  917.631  397.615   111.491 2125.970 1304.111  821.860
198.20  1976.247  359.436  294.325   65.111   663.804 1167.702  849.417  318.285   201.670 1983.417 1394.794  588.623
198.30  2036.525  299.716  294.223    5.492   766.700 1268.392  892.434  375.958   253.343 2057.516 1265.916  791.600
198.40  2057.692  332.105  313.883   18.222   693.370 1360.523  955.471  405.052   100.531 2412.697 1509.909  902.788
198.50  1937.403  347.578  325.084   22.495   748.796 1237.908  882.576  355.331   191.614 2318.800 1568.622  750.178
198.60  1980.817  367.492  315.618   51.874   580.789 1255.934  923.473  332.460   171.709 2025.436 1386.850  638.586
198.70  1995.736  325.716  282.651   43.065   535.275 1262.801  877.337  385.464   191.717 1971.451 1180.758  790.693
198.80  1965.905  338.622  274.128   64.493   673.010 1227.663  939.040  288.624   171.107 1943.303 1274.759  668.544
198.90  1806.551  444.318  355.889   88.428   571.717 1214.609  985.255  229.354   141.146 1693.179 1155.225  537.954
199.00  1943.412  380.241  304.379   75.862   682.475 1215.175  929.231  285.945   232.834 2077.722 1428.579  649.143
199.10  1973.265  373.062  305.564   67.499   833.193 1098.557  875.997  222.560   262.892 1941.796 1424.653  517.142
199.20  1954.152  390.434  324.303   66.131   680.710 1193.329  892.859  300.470   272.041 2005.031 1356.792  648.239
199.30  2059.580  368.986  314.101   54.885   790.357 1167.052  865.107  301.944   444.860 2097.630 1438.734  658.896
199.40  1927.440  413.354  343.104   70.250   674.262 1268.050  974.928  293.122   181.762 2215.549 1485.074  730.475
199.50  1910.837  452.311  369.937   82.374   650.660 1256.023  970.947  285.077   191.212 1945.015 1286.222  658.793
199.60  1919.668  474.569  411.270   63.300   703.319 1249.106  977.127  271.979   161.757 2326.436 1677.091  649.345
199.70  1934.142  448.561  402.079   46.481   668.211 1347.071 1035.710  311.362   292.044 2397.312 1667.442  729.870
199.80  1894.867  425.227  372.724   52.503   846.644 1073.407  836.922  236.485   426.463 2118.540 1560.380  558.161
199.90  1920.019  456.880  401.231   55.649   855.414 1166.441  872.240  294.202   395.094 2113.408 1575.857  537.552
200.00  1884.237  441.571  376.810   64.762   674.866 1214.004  965.070  248.934   352.668 1994.076 1365.544  628.533
200.10  1879.354  423.783  357.890   65.893   719.097 1248.541  982.053  266.488   331.358 2049.663 1542.473  507.190
200.20  1970.990  399.922  345.907   54.015   792.509 1092.508  857.845  234.662   242.685 2086.964 1479.142  607.822
200.30  1928.672  408.550  337.684   70.866   776.378 1132.203  901.253  230.950   242.786 2084.961 1446.072  638.888
200.40  1883.368  433.328  373.170   60.158   725.458 1274.958 1021.655  253.303   232.531 2187.899 1639.993  547.906
200.50  1970.598  409.498  345.874   63.624   809.629 1069.249  873.231  196.019   130.993 2260.491 1702.329  558.161
200.60  1991.023  316.870  251.636   65.234   670.117 1191.474  946.340  245.134   223.184 2021.013 1412.585  608.428
200.70  1970.157  399.868  333.447   66.421   826.276 1083.694  874.751  208.943   292.247 1943.708 1385.748  557.960
200.80  1962.143  384.694  328.855   55.840   812.661 1157.280 1013.877  143.403   233.539 2135.628 1729.573  406.055
200.90  1942.944  383.099  317.052   66.047   749.971 1155.763  937.178  218.585   273.651 2205.795 1506.083  699.712
201.00  1894.200  412.449  340.661   71.788   801.113 1179.241  948.075  231.166   172.515 2154.121 1687.445  466.675
201.10  1882.170  417.453  342.573   74.880   655.323 1213.955  973.452  240.503   172.213 1981.503 1251.732  729.770
201.20  1873.230  414.461  351.146   63.314   637.858 1147.502  953.429  194.073   141.852 2071.480 1403.337  668.144
201.30  2022.419  400.034  340.431   59.603   794.584 1188.106  986.122  201.984   151.804 2126.681 1518.354  608.327
201.40  1898.782  435.664  366.207   69.457   563.504 1218.928  955.207  263.722   119.836 2124.261 1506.986  617.274
201.50  1911.722  452.603  386.210   66.394   687.630 1205.598  983.037  222.562   264.001 2103.648 1575.948  527.699
201.60  1886.034  457.283  389.700   67.583   666.401 1155.850  956.028  199.822   232.735 2102.950 1515.232  587.718
201.70  1852.432  441.064  387.996   53.067   770.764 1136.607  933.629  202.978   273.752 1941.191 1293.355  647.836
201.80  1865.066  457.367  408.625   48.742   707.513 1204.661  988.066  216.596   293.757 2077.015 1559.369  517.646
201.90  1947.274  412.902  344.174   68.728   709.632 1167.916  962.515  205.400   343.622 1992.665 1536.043  456.622
202.00  2014.273  386.577  318.809   67.768   686.634 1227.272  980.108  247.164   352.973 1994.880 1426.767  568.114
202.10  1932.919  435.904  370.931   64.973   666.432 1313.561 1024.809  288.753   303.309 2021.009 1432.790  588.219
202.20  1896.611  405.304  341.452   63.852   603.790 1312.102  998.922  313.181   283.202 2021.317 1463.257  558.060
202.30  1974.840  397.454  333.935   63.519   615.553 1319.444  999.302  320.142   233.338 2044.040 1486.080  557.960
202.40  1950.511  421.557  353.268   68.289   648.322 1243.611  958.618  284.993   221.974 1909.927 1331.659  578.268
202.50  2042.191  391.231  322.538   68.693   608.293 1306.265 1019.796  286.469   352.671 1981.303 1261.383  719.920
202.60  1986.075  399.743  353.410   46.333   734.830 1283.306  993.686  289.620   403.339 1991.358 1372.677  618.681
202.70  2074.834  396.199  351.602   44.597   692.077 1305.223 1002.373  302.850   202.070 2102.548 1496.633  605.915
202.80  2029.899  396.709  317.123   79.587   678.153 1265.227  922.385  342.842   303.609 2131.798 1493.008  638.789
202.90  2103.240  377.260  313.476   63.784   671.782 1150.534  844.572  305.962   442.344 1774.902 1146.470  628.432
203.00  2024.906  408.201  316.588   91.612   712.394 1153.723  864.448  289.275   179.352 2138.629 1337.781  800.848
203.10  1995.446  444.906  347.169   97.737   757.404 1194.454  908.857  285.598   270.133 1960.995 1363.527  597.468
203.20  2004.313  390.147  329.648   60.499   693.885 1177.889  863.798  314.091   361.719 1845.876 1237.550  608.326
203.30  2051.370  348.943  290.021   58.923   587.840 1209.720  886.159  323.560   151.102 1852.822 1144.064  708.759
203.40  2026.670  399.329  332.573   66.755   559.597 1166.397  880.926  285.471   100.332 1893.027 1195.126  697.901
203.50  2000.500  395.951  304.625   91.326   757.003 1219.395  888.054  331.341   304.214 2165.170 1536.737  628.433
203.60  2017.169  342.262  274.266   67.997   472.145 1282.830  909.038  373.792   100.332 1902.486 1104.558  797.928
203.70  2060.993  353.555  281.486   72.070   611.409 1217.151  908.636  308.516   202.675 1983.620 1256.563  727.057
203.80  2096.541  305.977  237.279   68.698   630.735 1201.147  866.351  334.796   141.149 1993.866 1296.367  697.499
203.90  2020.528  362.323  285.211   77.113   634.742 1228.050  929.441  298.609    99.829 2009.050 1219.663  789.387
204.00  1988.281  403.336  332.984   70.352   693.673 1196.735  869.202  327.533   223.184 2047.245 1227.297  819.949
204.10  2030.237  385.559  317.763   67.796   702.978 1117.245  863.810  253.435   222.179 1840.862 1162.262  678.600
204.20  2098.163  367.577  304.675   62.903   740.544 1133.543  903.107  230.436   211.020 2230.425 1510.504  719.920
204.30  2024.978  369.301  311.455   57.846   701.460 1147.506  938.346  209.159   211.018 1983.016 1465.671  517.345
204.40  2088.555  400.300  345.458   54.842   794.065 1081.093  878.116  202.977   364.130 1812.307 1467.377  344.930
204.50  2030.900  419.879  377.838   42.040   657.405 1154.762  917.155  237.607   231.427 2070.168 1562.877  507.291
204.60  2144.179  420.162  350.918   69.244   689.658 1268.982 1025.927  243.056   291.446 2042.627 1565.697  476.930
204.70  2090.213  434.074  352.269   81.805   719.359 1157.703  920.095  237.608   404.042 1921.890 1394.290  527.599
204.80  1997.442  441.781  355.988   85.793   661.941 1061.592  843.047  218.545   262.794 1886.191 1470.888  415.303
204.90  1890.776  441.888  371.413   70.475   647.241 1070.580  827.176  243.404   210.014 1914.444 1356.484  557.960
205.00  1994.526  453.365  357.078   96.287   711.083 1153.506  922.857  230.649   301.499 2036.790 1509.292  527.499
205.10  2122.914  393.274  318.330   74.944   728.778 1170.361  839.239  331.122   272.948 2186.282 1598.163  588.119
205.20  2031.601  398.770  317.368   81.402   816.981 1130.942  807.816  323.125   284.108 1927.424 1401.233  526.191
205.30  1958.321  436.844  352.247   84.598   746.420 1122.022  829.768  292.254   263.599 2028.750 1554.434  474.316
205.40  2059.103  408.474  336.003   72.471   602.839 1301.352 1016.056  285.296   202.675 2153.107 1657.176  495.931
205.50  2008.527  440.439  332.986  107.452   794.019 1129.250  881.695  247.555   384.842 2232.535 1848.799  383.735
205.60  2016.357  424.016  330.918   93.098   748.995 1161.386  881.884  279.501   252.440 2121.043 1624.711  496.332
205.70  2101.721  364.462  272.962   91.500   801.800 1051.903  754.159  297.744   354.984 1707.854 1263.196  444.658
205.80  2170.420  381.565  290.356   91.209   757.644 1271.541  985.987  285.554   241.381 2258.566 1690.654  567.912
205.90  1967.466  388.960  337.440   51.520   802.357 1250.008 1003.102  246.906   372.777 2146.272 1608.318  537.954
206.00  2044.487  371.757  368.211    3.547   753.546 1147.794  854.500  293.294   304.315 2106.661 1528.394  578.267
206.10  2032.187  329.108  320.500    8.608   729.002 1094.111  810.544  283.566   301.600 1727.864 1251.035  476.829
206.20  2001.411  404.655  346.574   58.081   766.645 1026.662  758.789  267.873   223.184 1811.094 1315.063  496.030
206.30  2071.070  375.344  333.952   41.392   817.191 1094.406  882.649  211.757   477.232 1874.334 1447.972  426.362
206.40  2116.385  387.775  343.336   44.439   716.681 1161.858  905.312  256.547   260.784 1728.063 1231.530  496.533
206.50  2105.276  317.120  317.120    0.000   756.193 1112.522  899.082  213.441   263.196 1871.320 1384.638  486.682
206.60  1987.979  365.292  344.327   20.966   730.451 1157.091  819.488  337.603   230.120 1862.865 1347.537  515.328
206.70  2044.207  342.177  342.177    0.000   686.007 1191.854  944.170  247.684   331.356 1987.727 1500.744  486.983
206.80  2024.522  333.947  313.590   20.357   800.794 1103.657  856.105  247.551   229.317 2025.226 1487.875  537.350
206.90  2071.285  343.096  326.272   16.824   762.665 1092.672  844.948  247.724   199.458 2006.428 1550.409  456.019
207.00  1996.869  343.151  336.433    6.719   783.798 1099.949  857.972  241.977   202.574 2096.909 1589.920  506.989
207.10  2052.927  347.037  339.646    7.391   704.211 1211.220  887.881  323.339   189.606 2017.286 1490.090  527.195
207.20  2001.919  372.963  350.175   22.789   668.851 1302.276  965.622  336.654   219.564 2083.038 1383.932  699.106
207.30  1972.064  338.009  315.590   22.418   614.026 1217.536  935.786  281.750   228.915 1947.219 1460.739  486.479
207.40  2039.661  339.405  307.668   31.737   725.885 1294.328  970.946  323.382   402.335 1992.561 1414.194  578.368
207.50  2056.387  390.127  340.586   49.540   895.304 1068.695  859.790  208.905   281.293 2216.443 1658.684  557.759
207.60  2055.131  332.419  302.370   30.049   612.213 1239.454  916.069  323.385   240.878 1902.779 1314.761  588.018
207.70  2011.096  365.458  312.949   52.509   771.657 1186.464  884.221  302.243   211.621 2229.519 1468.281  761.238
207.80  1977.871  376.523  340.948   35.574   674.300 1299.676  921.430  378.246   131.799 2328.336 1547.293  781.042
207.90  2064.208  360.084  347.671   12.413   619.778 1242.227  887.671  354.556   141.249 2253.241 1380.713  872.528
208.00  2190.916  266.468  266.468    0.000   771.056 1215.728  829.871  385.857   191.114 2427.067 1777.823  649.244
208.10  1981.213  370.971  370.971    0.000   838.199 1177.021  887.402  289.620   303.410 2327.535 1588.614  738.921
208.20  2028.919  345.327  345.327    0.000   697.654 1127.350  874.434  252.916   140.948 1846.888 1329.543  517.345
208.30  1972.952  332.367  332.367    0.000   782.868  975.606  734.968  240.638   250.630 1714.087 1176.937  537.150
208.40  2103.261  319.901  319.901    0.000   708.030 1168.210  922.475  245.735   252.440 2184.884 1525.486  659.398
208.50  2087.286  318.365  318.365    0.000   839.196 1057.408  827.019  230.390   243.693 2144.568 1515.732  628.836
208.60  2035.171  320.150  320.150    0.000   740.723 1067.176  811.837  255.338   240.476 1847.796 1341.308  506.488
208.70  2004.431  341.558  341.558    0.000   678.373 1121.949  924.980  196.970   200.263 1942.902 1346.237  596.665
208.80  1973.002  366.416  366.416    0.000   702.239 1071.137  828.694  242.442   219.967 1891.924 1408.362  483.562
208.90  2037.213  340.418  340.418    0.000   662.904 1098.033  903.705  194.328   199.458 1793.309 1318.792  474.516
209.00  2043.644  351.831  351.831    0.000   686.163 1130.113  930.335  199.777   281.293 1581.383 1175.732  405.652
209.10  2023.195  305.272  305.272    0.000   684.082 1133.913  900.155  233.757   436.617 1845.982 1369.355  476.627
209.20  2069.402  378.725  378.725    0.000   797.303 1166.739  976.558  190.181   425.758 1918.765 1543.475  375.290
209.30  2071.746  350.510  348.678    1.832   616.126 1337.729 1035.098  302.631   313.966 2012.370 1252.740  759.630
209.40  2036.098  370.819  341.918   28.901   676.397 1253.898  950.056  303.842   414.500 1817.339 1360.516  456.824
209.50  2067.979  414.726  377.749   36.977   643.016 1239.623  953.167  286.456   240.074 1995.675 1448.777  546.898
209.60  1998.348  399.362  377.380   21.982   597.408 1366.220 1021.348  344.872   273.149 2078.521 1439.833  638.688
209.70  2051.207  390.042  322.583   67.459   592.218 1334.352 1057.186  277.166   261.588 1923.397 1406.154  517.243
209.80  2011.262  408.731  316.651   92.081   661.870 1258.178  974.055  284.123   261.990 2068.571 1481.057  587.514
209.90  1954.991  427.903  342.490   85.413   681.271 1231.316  966.645  264.670   374.487 1998.284 1541.762  456.522
210.00  1935.003  431.927  360.561   71.366   684.213 1143.811  911.867  231.945   301.802 1845.175 1388.452  456.723
210.10  1904.201  422.139  328.864   93.275   680.154 1149.265  902.059  247.206   332.866 1921.084 1474.515  446.569
210.20  1996.587  440.864  358.071   82.793   662.597 1146.109  891.468  254.641   342.417 1856.539 1318.988  537.551
210.30  1919.121  431.241  337.775   93.466   639.901 1206.846  956.316  250.530   304.616 1946.116 1277.370  668.746
210.40  1927.309  436.333  347.894   88.439   632.679 1104.428  881.693  222.734   292.854 1705.133 1187.588  517.546
210.50  1978.370  436.206  352.187   84.019   653.646 1197.742  944.914  252.829   200.464 1903.596 1336.086  567.510
210.60  2009.304  441.007  357.257   83.750   817.798 1091.860  877.638  214.222   322.914 1988.645 1440.436  548.209
210.70  2001.272  387.046  305.382   81.665   690.867 1199.593  925.495  274.098   272.144 1905.699 1327.431  578.267
210.80  1932.306  426.779  337.923   88.856   586.316 1153.019  876.423  276.596   251.836 1753.182 1176.326  576.856
210.90  1868.016  450.150  351.944   98.206   577.975 1123.548  850.831  272.717   233.237 1539.761 1144.766  394.995
211.00  1959.458  450.401  379.153   71.248   672.668 1180.005  897.562  282.442   292.050 1987.529 1258.361  729.168
211.10  1932.466  477.352  389.609   87.742   717.844 1105.554  855.666  249.888   341.211 1875.434 1317.172  558.262
211.20  1982.729  477.085  396.040   81.044   804.102 1252.289  992.028  260.261   352.973 2078.418 1662.714  415.705
211.30  1904.291  484.679  352.470  132.209   809.456 1104.873  829.001  275.872   466.877 1796.418 1178.744  617.674
211.40  1942.049  491.742  366.929  124.813   770.842 1019.926  833.418  186.508   415.907 1854.328 1387.853  466.475
211.50  1879.103  503.502  361.218  142.284   816.625 1158.008  878.378  279.630   191.114 2120.540 1433.501  687.039
211.60  1971.304  449.344  380.113   69.231   700.589 1167.690  872.363  295.327   352.772 1956.166 1357.894  598.273
211.70  1986.617  411.889  362.215   49.675   717.931 1097.264  804.313  292.951   393.186 1885.394 1317.380  568.013
211.80  1991.453  372.703  327.240   45.463   671.372 1187.101  891.600  295.501   444.760 1683.121 1195.937  487.185
211.90  1947.952  371.316  309.295   62.021   584.206 1150.703  879.541  271.162   182.167 2088.065 1318.583  769.482
212.00  1935.257  370.865  326.234   44.631   732.622 1085.989  795.072  290.917   181.765 1924.199 1226.198  698.001
212.10  1836.717  405.578  340.023   65.555   671.316 1261.418  927.096  334.322   172.616 2136.418 1196.536  939.881
212.20  2005.001  372.142  322.838   49.304   578.890 1375.331  980.307  395.024    81.030 2104.949 1144.152  960.796
212.30  1890.497  423.733  349.787   73.946   710.744 1196.145  857.498  338.647   260.983 1933.951 1144.563  789.388
212.40  1985.509  437.281  377.224   60.057   654.460 1140.108  838.254  301.854   311.151 1906.001 1328.035  577.965
212.50  1853.668  426.027  348.933   77.094   781.349 1061.586  817.839  243.747   391.980 2046.942 1448.468  598.474
212.60  2082.533  391.772  321.935   69.837   713.349 1133.354  838.552  294.803   299.992 1954.554 1376.690  577.864
212.70  2034.489  367.805  313.581   54.224   580.972 1153.560  857.843  295.717   312.358 1920.088 1351.571  568.516
212.80  2077.466  346.902  317.039   29.862   635.083 1272.792  932.246  340.546   404.445 1946.009 1337.381  608.628
212.90  2015.976  408.482  361.681   46.802   806.981 1158.060  865.025  293.035   534.837 1945.815 1448.879  496.935
213.00  2038.416  341.113  288.169   52.945   677.450 1128.225  825.940  302.285   403.641 1801.143 1273.747  527.397
213.10  1963.333  375.483  334.561   40.922   740.925 1046.680  857.665  189.015   412.891 1936.561 1449.577  486.983
213.20  2104.593  355.259  343.845   11.414   774.389 1046.417  862.029  184.387   423.346 1784.352 1338.086  446.266
213.30  2040.708  352.556  341.002   11.554   710.057 1112.561  905.517  207.044   393.388 1681.708 1204.878  476.830
213.40  2008.629  334.968  322.089   12.879   797.045 1007.989  807.779  200.210   474.518 1844.777 1408.765  436.012
213.50  2086.467  385.545  352.675   32.870   849.930 1103.927  952.827  151.099   352.772 2040.423 1624.316  416.108
213.60  2083.826  321.914  294.549   27.365   843.824 1049.316  891.517  157.799   280.488 2032.978 1576.457  456.522
213.70  2168.385  242.386  222.393   19.993   852.812 1229.418  982.563  246.855   411.685 2213.124 1716.491  496.633
213.80  2073.267  254.669  254.669    0.000   818.962 1123.111  913.952  209.159   371.973 2091.183 1665.425  425.757
213.90  1975.992  293.461  266.956   26.505   798.161  999.903  820.617  179.286   280.891 1832.609 1396.496  436.113
214.00  2033.976  281.193  272.653    8.540   758.349 1044.906  824.462  220.443   240.878 1702.322 1246.103  456.219
214.10  2051.199  286.261  286.261    0.000   892.364 1064.630  876.348  188.282   476.830 1917.659 1481.646  436.013
214.20  2070.281  261.749  261.749    0.000   888.219 1049.958  872.747  177.210   363.931 2107.059 1721.715  385.344
214.30  2005.136  297.378  290.049    7.329   843.307 1019.479  857.486  161.993   473.110 2005.526 1579.265  426.261
214.40  2019.240  302.448  284.127   18.321   777.886 1035.666  829.272  206.394   241.580 2071.683 1605.309  466.374
214.50  2045.467  339.625  330.464    9.161   809.795 1182.734  987.061  195.673   353.576 2167.884 1529.399  638.486
214.60  1970.171  339.554  339.554    0.000   836.040 1131.755  911.010  220.745   294.463 1977.579 1359.601  617.977
214.70  2052.270  336.409  322.667   13.741   702.327 1208.321  967.255  241.066   252.842 2152.507 1625.109  527.397
214.80  2081.791  357.136  337.756   19.380   828.698 1066.171  842.873  223.298   351.968 2131.594 1695.481  436.113
214.90  2043.917  357.584  342.772   14.812   784.596 1112.313  892.864  219.450   310.347 1972.355 1455.413  516.942
215.00  2025.246  364.811  331.891   32.920   963.018  948.966  782.435  166.531   302.303 1955.964 1489.289  466.675
215.10  2058.112  357.438  321.958   35.480   916.804 1025.490  802.537  222.953   301.701 1916.354 1429.169  487.185
215.20  2052.334  379.353  348.468   30.886   840.362 1038.466  857.623  180.843   354.380 1844.174 1316.676  527.498
215.30  2062.746  321.968  304.278   17.689   791.506 1061.851  912.698  149.153   294.261 1873.423 1477.422  396.001
215.40  2014.389  334.012  319.800   14.212   857.789 1074.005  944.005  130.001   230.523 1996.885 1550.215  446.670
215.50  2047.473  341.521  312.585   28.936   836.727 1167.211  929.385  237.825   240.878 2269.021 1822.452  446.569
215.60  2114.675  293.873  293.873    0.000   836.348 1139.277  950.783  188.494   292.452 1957.874 1511.708  446.166
215.70  2109.716  337.155  337.155    0.000   931.711 1081.838  879.897  201.941   332.061 2121.245 1644.517  476.728
215.80  2064.977  317.706  315.213    2.493   851.108 1195.838  986.549  209.289   403.739 2045.842 1640.191  405.651
215.90  2005.384  374.970  374.970    0.000   829.502 1287.576 1084.036  203.540   474.415 2148.081 1701.814  446.267
216.00  2150.184  299.219  299.219    0.000   796.782 1126.221  910.920  215.301   239.671 2026.335 1447.866  578.469
216.10  2018.332  298.267  292.591    5.676   795.664 1071.506  871.121  200.385   240.274 1993.976 1466.277  527.699
216.20  2013.963  338.266  334.926    3.340   753.813 1095.012  907.597  187.415   200.464 2008.547 1490.901  517.646
216.30  1887.716  342.173  324.347   17.826   683.776 1086.494  897.002  189.492   211.221 1884.082 1396.797  487.285
216.40  1946.053  313.874  287.078   26.796   702.797 1122.714  903.136  219.578   282.097 1833.008 1346.428  486.580
216.50  1879.138  343.852  335.894    7.958   723.245 1035.645  832.882  202.763   304.616 1924.092 1416.901  507.191
216.60  1970.346  342.554  334.310    8.245   714.177 1033.497  871.720  161.777   252.238 1671.463 1255.557  415.906
216.70  1963.640  324.212  299.620   24.593   687.065 1104.388  890.862  213.526   200.665 1571.227 1185.682  385.545
216.80  1997.129  347.953  343.372    4.581   592.601 1251.422 1051.642  199.780   199.257 1766.863 1401.524  365.338
216.90  1996.741  366.191  355.952   10.239   732.242 1231.014 1012.690  218.324   199.861 1825.970 1481.545  344.426
217.00  2003.164  331.734  325.225    6.509   705.266 1158.042  963.797  194.245   222.179 1985.020 1549.108  435.911
217.10  2044.447  354.739  340.086   14.654   761.552 1197.815  986.623  211.192   261.588 2170.503 1603.295  567.208
217.20  2017.465  385.481  366.657   18.824   872.226 1068.071  862.328  205.742   300.193 1773.598 1348.444  425.154
217.30  2089.939  320.718  294.149   26.569   865.671 1070.145  917.884  152.260   344.026 1783.355 1269.430  513.925
217.40  1991.523  336.641  307.695   28.946   769.642 1083.555  878.113  205.442   273.552 1564.594 1009.048  555.546
217.50  2083.167  300.476  280.425   20.050   805.569 1084.024  856.494  227.530   333.470 1593.749 1178.146  415.604
217.60  2020.264  360.775  335.583   25.192   819.438 1081.736  868.427  213.309   182.770 2099.223 1502.561  596.662
217.70  2009.206  309.351  302.015    7.335   832.966 1110.796  895.803  214.993   299.791 1904.995 1408.362  496.633
217.80  2105.146  302.562  300.394    2.167   786.383 1068.035  813.524  254.511   310.548 1793.109 1326.332  466.776
217.90  2124.930  291.578  290.198    1.379   775.182 1134.916  903.619  231.297   210.216 1835.329 1328.239  507.090
218.00  2046.981  304.758  302.590    2.167   777.499 1095.436  920.345  175.091   273.753 2119.426 1652.851  466.575
218.10  1978.327  334.501  334.501    0.000   773.300 1097.688  871.193  226.495   342.517 1764.345 1348.539  415.806
218.20  1946.216  351.220  325.710   25.510   856.535  997.820  772.233  225.587   363.730 1714.386 1278.273  436.113
218.30  2022.653  327.572  311.483   16.089   864.701 1080.704  862.808  217.896   260.381 2046.646 1610.532  436.114
218.40  2020.908  351.538  331.112   20.427   825.112  991.251  812.784  178.467   238.868 1630.948 1216.349  414.600
218.50  2059.665  349.939  331.081   18.858   832.239 1030.373  841.968  188.406   212.427 1694.477 1319.691  374.787
218.60  2124.311  333.644  306.610   27.034   729.175 1202.877 1005.304  197.573   192.723 1765.660 1481.654  284.006
218.70  2093.795  324.556  315.212    9.344   916.805 1103.317  882.397  220.921   364.936 2019.407 1704.939  314.468
218.80  2119.443  320.854  293.017   27.837   878.776 1166.442  942.238  224.204   505.884 1917.272 1460.952  456.320
218.90  2114.794  355.912  336.249   19.663   793.896 1190.088 1001.936  188.152   486.984 1876.045 1531.618  344.427
219.00  2068.385  356.534  332.298   24.236   864.466 1147.722  936.748  210.973   524.584 1954.370 1518.156  436.213
219.10  2034.157  353.322  337.603   15.719   840.533 1154.677  918.280  236.397   441.139 1998.192 1541.569  456.623
219.20  1945.608  345.139  332.639   12.500   729.427 1080.398  845.731  234.667   293.658 1742.334 1326.730  415.604
219.30  2013.856  336.100  324.073   12.026   783.735 1152.679  933.664  219.015   423.849 1836.733 1339.697  497.036
219.40  2084.437  308.125  286.698   21.426   928.173 1047.986  842.630  205.356   473.010 1861.872 1405.350  456.521
219.50  2008.320  356.130  327.814   28.316   802.673 1088.349  884.204  204.145   413.092 1693.375 1338.291  355.083
219.60  1934.841  333.514  323.078   10.437   925.710 1036.521  840.286  196.236   537.150 1855.034 1469.891  385.143
219.70  2048.609  302.502  302.502    0.000   956.713 1071.970  846.813  225.158   434.807 1798.941 1403.645  395.297
219.80  1993.461  339.663  335.252    4.411   939.504 1039.382  827.799  211.582   475.624 1806.278 1370.165  436.113
219.90  1949.776  356.127  334.549   21.578   853.507  993.110  770.852  222.258   452.702 1704.735 1268.723  436.012
220.00  2022.793  327.123  311.743   15.380   882.342 1009.892  828.791  181.101   393.186 1735.397 1390.468  344.929
220.10  1944.667  335.601  324.083   11.518   740.541 1048.659  852.514  196.145   484.269 1593.042 1187.491  405.551
220.20  1898.082  345.488  312.035   33.452   789.313 1058.299  845.251  213.047   474.417 1592.138 1257.362  334.776
220.30  1914.620  338.269  306.369   31.901   736.907 1040.534  818.106  222.428   483.363 1529.609 1154.520  375.089
220.40  1871.962  326.958  309.248   17.710   692.464 1013.821  806.996  206.825   433.399 1539.159 1184.075  355.083
220.50  1912.537  347.262  310.422   36.840   696.449 1047.232  801.932  245.300   463.861 1510.711 1094.906  415.805
220.60  2022.834  327.400  322.636    4.764   812.002  991.944  782.700  209.244   494.824 1671.256 1295.966  375.290
220.70  2007.719  351.713  349.332    2.382   643.651 1082.266  836.703  245.563   354.882 1560.372 1134.212  426.161
220.80  2133.102  361.483  347.479   14.004   923.465 1178.675  972.974  205.702   436.516 2201.876 1776.017  425.859
220.90  2056.808  337.585  329.890    7.695   876.341 1138.510  931.253  207.256   310.749 1860.261 1364.634  495.627
221.00  2056.915  343.695  326.849   16.846   858.575  998.269  820.669  177.600   434.003 1886.106 1480.253  405.853
221.10  2195.827  304.302  298.328    5.974   901.639 1132.252  935.196  197.056   462.856 1963.719 1528.510  435.208
221.20  1953.710  354.788  354.422    0.366   882.782 1040.577  861.726  178.852   363.931 1673.768 1178.744  495.024
221.30  2016.884  375.706  352.620   23.086   892.558 1001.294  821.745  179.548   352.973 1727.360 1322.312  405.048
221.40  2078.875  363.692  358.535    5.157   857.272 1110.019  904.448  205.571   274.054 1896.451 1369.758  526.693
221.50  2031.442  395.060  356.585   38.475   743.144 1105.050  828.704  276.345   321.506 1826.389 1288.838  537.551
221.60  2075.877  413.731  373.423   40.308   793.432 1082.012  882.620  199.391   301.198 2129.399 1602.202  527.197
221.70  2135.456  366.953  322.622   44.330   820.710 1263.292 1016.648  246.644   524.986 1934.565 1478.948  455.617
221.80  2036.996  297.600  281.843   15.757   725.495 1088.277  799.524  288.753   279.684 1999.399 1269.629  729.770
221.90  2003.875  345.212  341.914    3.298   756.748 1072.799  806.096  266.703   423.346 1834.826 1267.617  567.209
222.00  2037.612  324.877  324.877    0.000   691.340 1150.998  874.738  276.260   300.796 1682.415 1053.680  628.735
222.10  2084.179  379.433  357.322   22.111   649.673 1099.083  820.014  279.070   310.146 1738.121 1149.598  588.523
222.20  2022.396  357.075  354.876    2.199   777.888 1042.658  855.676  186.982   483.766 1752.587 1204.882  547.705
222.30  1969.623  336.063  336.063    0.000   763.756 1141.701  892.985  248.716   341.210 1853.723 1316.272  537.451
222.40  2029.835  299.644  299.644    0.000   756.919 1008.506  840.112  168.394   352.570 1572.635 1085.550  487.085
222.50  2016.956  336.350  336.350    0.000   773.258 1087.839  863.506  224.334   334.574 1632.950 1115.808  517.143
222.60  2143.584  303.779  303.779    0.000   789.884 1050.404  863.248  187.156   484.772 1802.261 1243.898  558.363
222.70  2167.496  301.824  301.824    0.000   777.661 1137.438  909.296  228.141   341.511 1814.615 1266.709  547.906
222.80  1977.849  301.808  301.808    0.000   739.732 1029.182  834.635  194.547   421.034 1669.961 1040.924  629.037
222.90  1889.896  347.687  346.419    1.268   699.300 1141.762  905.320  236.442   299.992 1713.085 1074.900  638.185
223.00  2002.160  286.313  286.313    0.000   634.226 1202.707  945.254  257.453   269.932 1614.652 1046.136  568.516
223.10  2001.201  340.809  340.386    0.423   777.040 1078.986  861.478  217.508   300.193 1916.061 1367.852  548.208
223.20  2008.892  316.379  316.379    0.000   762.803 1247.164  982.707  264.457   360.714 1960.495 1422.340  538.155
223.30  1991.081  339.315  339.315    0.000   776.773 1187.146  955.243  231.903   320.501 1817.432 1269.123  548.309
223.40  2004.814  314.668  314.668    0.000   728.140 1059.528  890.014  169.514   342.417 1803.265 1265.613  537.652
223.50  1985.285  326.912  326.912    0.000   773.831 1134.925  918.371  216.554   342.216 1959.388 1370.564  588.824
223.60  2042.206  338.852  338.852    0.000   643.912 1200.636  972.669  227.967   240.476 1886.298 1358.800  527.498
223.70  2140.111  265.436  265.436    0.000   770.940 1233.372  990.488  242.884   362.725 2013.680 1364.133  649.546
223.80  2001.609  334.645  334.645    0.000   784.031 1159.392  940.802  218.589   311.955 1968.533 1329.039  639.493
223.90  2017.788  394.726  392.344    2.382   774.687 1162.469  938.090  224.379   331.459 1945.815 1367.447  578.368
224.00  2014.930  348.317  348.317    0.000   772.113 1085.984  872.457  213.526   250.027 1852.627 1325.028  527.599
224.10  1984.027  345.541  345.541    0.000   714.037 1188.396 1020.308  168.088   343.221 1806.673 1299.281  507.392
224.20  1916.664  370.096  370.096    0.000   731.555  943.442  824.510  118.932   383.435 1712.782 1286.520  426.262
224.30  1994.610  369.816  369.422    0.394   767.168 1140.636  931.173  209.462   371.571 1977.487 1399.220  578.267
224.40  1956.417  309.145  309.145    0.000   766.705 1037.259  869.648  167.611   300.997 1884.191 1336.285  547.906
224.50  2000.010  382.617  382.617    0.000   750.578 1113.745  894.815  218.930   281.494 2038.313 1419.329  618.984
224.60  2097.221  327.736  326.159    1.577   769.252 1130.222  921.838  208.384   342.819 1905.208 1407.869  497.339
224.70  2129.888  315.913  312.761    3.153   659.780 1187.235  940.030  247.205   229.920 1921.991 1385.949  536.042
224.80  1946.340  370.054  370.054    0.000   647.933 1044.816  858.919  185.898   271.541 1645.821 1209.809  436.012
224.90  1920.849  300.204  300.204    0.000   570.724 1082.180  837.050  245.130   251.233 1745.355 1258.372  486.983
225.00  1916.874  254.878  254.878    0.000   586.508 1116.552  850.063  266.489   210.819 1856.548 1339.002  517.545
225.10  2013.301  307.754  307.331    0.423   635.826 1122.989  887.153  235.837   271.340 1816.128 1329.044  487.084
225.20  1994.107  299.384  283.209   16.175   661.686 1055.293  855.689  199.604   220.369 1895.654 1368.660  526.994
225.30  2031.697  305.784  297.963    7.821   759.130 1084.435  797.364  287.070   271.742 1887.610 1349.455  538.156
225.40  2038.267  309.858  294.442   15.416   744.823 1077.991  800.739  277.252   220.772 2066.762 1488.696  578.066
225.50  2062.160  302.193  291.836   10.357   844.008 1049.413  832.773  216.640   200.866 2076.919 1529.013  547.906
225.60  2037.732  311.186  294.065   17.121   751.563 1095.317  869.555  225.762   352.769 1726.751 1189.099  537.652
225.70  2012.921  320.169  320.169    0.000   824.756 1112.436  880.321  232.115   433.097 1885.996 1439.829  446.167
225.80  2020.971  277.003  277.003    0.000   731.367 1062.164  825.849  236.314   302.203 1917.864 1318.886  598.978
225.90  2060.561  254.770  246.738    8.032   648.588 1048.464  778.344  270.121   281.293 1783.462 1266.118  517.344
226.00  1994.429  313.528  300.153   13.375   603.876 1135.228  806.570  328.658   262.191 1825.882 1237.461  588.421
226.10  2091.439  320.113  302.990   17.123   714.692 1195.157  864.423  330.735   312.559 1833.930 1214.846  619.084
226.20  2026.745  308.906  302.832    6.074   751.044 1132.849  861.219  271.630   332.363 1815.524 1278.175  537.350
226.30  2032.405  346.587  341.302    5.284   820.565 1000.848  808.334  192.515   342.216 1888.105 1492.104  396.001
226.40  1988.025  353.734  353.734    0.000   852.939 1069.818  849.634  220.184   484.973 1818.032 1331.049  486.983
226.50  2079.422  336.501  336.501    0.000   873.436 1056.494  892.297  164.197   475.624 1777.315 1361.107  416.208
226.60  2072.129  362.803  362.803    0.000   953.046 1054.428  911.288  143.140   402.134 1977.090 1480.054  497.037
226.70  2123.781  358.030  357.227    0.802   880.830 1033.546  845.696  187.850   425.458 1785.663 1330.749  454.914
226.80  1996.716  345.701  339.396    6.305   693.837 1062.771  887.978  174.792   311.852 1819.443 1332.661  486.782
226.90  2063.812  283.900  275.624    8.276   765.093 1037.169  799.952  237.217   312.559 1799.838 1262.186  537.651
227.00  2081.726  317.446  313.304    4.142   801.663 1045.604  804.930  240.673   423.748 1758.014 1210.914  547.100
227.10  2057.289  272.015  272.015    0.000   697.740 1006.776  805.009  201.767   271.742 1617.671 1201.866  415.805
227.20  2016.877  310.013  310.013    0.000   785.245 1069.206  873.621  195.585   472.808 1838.744 1392.477  446.267
227.30  2001.862  307.806  307.806    0.000   808.165 1118.892  930.744  188.148   504.276 1843.480 1417.320  426.161
227.40  2056.900  275.408  275.408    0.000   688.495 1101.726  890.617  211.108   382.630 1802.361 1315.277  487.084
227.50  2063.332  312.926  312.926    0.000   777.153 1093.770  875.657  218.112   432.897 1774.606 1338.592  436.013
227.60  2011.095  345.405  345.405    0.000   734.487 1065.307  873.921  191.386   392.985 1564.686 1179.645  385.041
227.70  2175.951  259.039  259.039    0.000   777.594 1106.009  891.356  214.653   400.927 1794.013 1276.668  517.344
227.80  2082.396  279.128  273.019    6.108   825.486 1041.365  830.305  211.060   403.038 1847.287 1330.245  517.042
227.90  2056.536  286.414  286.414    0.000   810.706 1061.340  891.781  169.559   351.264 1965.718 1540.362  425.356
228.00  1980.375  333.855  333.855    0.000   850.437 1073.617  901.031  172.586   484.370 1874.131 1468.680  405.450
228.10  2006.814  317.733  317.733    0.000   677.635 1274.601 1068.857  205.744   323.215 1936.461 1500.750  435.711
228.20  1976.145  346.480  346.480    0.000   744.478 1177.234  942.911  234.323   271.541 1892.224 1415.696  476.528
228.30  2019.406  288.909  288.909    0.000   756.841 1113.345  858.788  254.557   309.342 1682.216 1235.647  446.569
228.40  1927.722  387.311  367.530   19.781   739.640 1163.332  898.270  265.062   311.754 1723.743 1206.600  517.143
228.50  1980.600  352.033  334.952   17.081   735.746 1140.585  883.042  257.542   331.861 1787.873 1250.622  537.251
228.60  2001.478  359.150  304.702   54.448   843.866 1127.485  917.158  210.327   352.269 1948.725 1532.718  416.007
228.70  2002.101  309.718  297.112   12.606   811.023 1071.289  807.397  263.892   361.317 1789.293 1393.997  395.296
228.80  1937.957  353.147  317.310   35.838   787.840 1031.373  782.263  249.110   289.838 1732.375 1357.084  375.291
228.90  2023.253  350.582  347.215    3.367   786.253 1102.934  857.674  245.260   370.868 1687.152 1301.707  385.445
229.00  1962.053  361.126  344.454   16.673   874.691 1148.622  907.165  241.456   371.270 1994.667 1589.015  405.651
229.10  1949.766  331.969  305.085   26.884   886.593  980.412  782.145  198.267   379.413 1674.887 1319.904  354.983
229.20  1961.904  316.220  300.709   15.511   941.534 1037.353  811.375  225.978   483.062 1901.783 1536.847  364.935
229.30  1832.520  392.121  368.300   23.822   862.413 1002.627  744.524  258.103   402.536 1833.012 1386.745  446.267
229.40  1833.254  389.569  350.907   38.662   892.779  988.326  759.450  228.876   392.583 1929.236 1132.510  796.726
229.50  1809.892  389.009  376.536   12.473   834.752 1041.630  838.304  203.325   312.156 1819.347 1403.541  415.806
229.60  1869.795  395.149  394.755    0.394   877.754  985.772  768.136  217.636   280.387 1893.432 1285.407  608.025
229.70  1812.968  357.274  347.916    9.358   805.602 1080.752  838.648  242.104   289.034 1852.617 1417.007  435.610
229.80  1874.482  387.129  378.535    8.594   855.107 1189.000  965.706  223.295   361.116 1934.147 1457.821  476.325
229.90  1859.315  371.764  360.405   11.359   888.620 1098.387  870.417  227.970   461.851 1904.894 1417.609  487.285
230.00  1881.647  389.267  362.967   26.300   818.533 1284.549 1049.232  235.318   515.133 1964.809 1467.772  497.036
230.10  1859.435  341.635  318.941   22.694   788.707 1173.083  936.262  236.821   311.754 1872.219 1396.196  476.023
230.20  1888.013  358.086  328.232   29.854   800.982 1157.095  935.137  221.958   465.269 1817.832 1330.647  487.185
230.30  1942.540  364.575  344.054   20.521   788.656 1122.348  886.426  235.922   384.641 1774.002 1257.161  516.841
230.40  1952.085  317.308  317.308    0.000   741.575 1126.269  885.246  241.022   271.943 1826.675 1349.946  476.728
230.50  1916.550  311.823  311.823    0.000   750.495 1082.392  881.274  201.119   322.511 1786.272 1299.289  486.983
230.60  1819.238  311.731  311.731    0.000   719.196 1053.079  830.992  222.087   302.405 1765.060 1288.130  476.930
230.70  1904.119  324.923  324.923    0.000   778.117 1058.740  804.184  254.556   313.162 1816.927 1259.068  557.859
230.80  1917.420  332.473  332.473    0.000   868.631 1118.240  916.729  201.511   415.805 1837.638 1401.624  436.014
230.90  1936.332  336.448  319.896   16.551   836.998 1072.586  800.046  272.540   465.671 1924.305 1295.369  628.936
231.00  1901.633  338.531  338.531    0.000   828.062 1078.466  832.855  245.611   354.582 1990.861 1474.823  516.038
231.10  1962.323  282.886  282.886    0.000   805.049 1049.841  844.350  205.491   334.274 1832.611 1377.898  454.713
231.20  1882.510  326.691  326.691    0.000   746.512 1097.738  912.965  184.773   213.231 1826.680 1390.769  435.911
231.30  1907.101  357.696  357.696    0.000   728.439 1115.640  903.193  212.447   313.765 1857.245 1330.250  526.995
231.40  1965.957  259.134  259.134    0.000   789.491 1063.886  822.871  241.015   351.968 1841.565 1396.004  445.561
231.50  1949.763  276.981  276.981    0.000   746.345 1232.450  914.691  317.759   382.429 1916.661 1197.045  719.616
231.60  2004.271  282.575  282.575    0.000   854.546 1074.040  894.193  179.848   313.162 1827.077 1299.680  527.397
231.70  1889.831  325.698  325.698    0.000   790.444 1127.575  876.220  251.355   292.251 1895.152 1226.304  668.849
231.80  1849.030  260.306  260.306    0.000   625.464 1118.576  788.800  329.776   231.126 1834.329 1155.127  679.202
231.90  1888.104  295.315  295.315    0.000   580.409 1145.980  930.073  215.907   212.025 1858.549 1188.493  670.056
232.00  1890.857  311.610  311.610    0.000   605.359 1200.508  919.106  281.402   182.569 1855.744 1125.168  730.576
232.10  1920.324  346.342  346.342    0.000   769.688 1055.843  882.391  173.451   293.457 1766.966 1168.391  598.575
232.20  1974.774  320.051  320.051    0.000   687.927 1209.933  936.528  273.405   220.772 1918.269 1208.001  710.268
232.30  2036.453  288.727  288.727    0.000   823.653 1118.109  864.807  253.301   260.583 2074.907 1435.616  639.292
232.40  1997.236  346.467  346.467    0.000   705.273 1182.211  946.377  235.835   393.186 1623.603 1055.591  568.013
232.50  1816.409  359.103  359.103    0.000   682.398 1113.220  839.383  273.837   362.122 1733.994 1094.703  639.291
232.60  2016.055  316.122  316.122    0.000   895.072 1024.811  806.269  218.542   380.218 1916.970 1277.981  638.989
232.70  1919.144  319.997  318.532    1.466   753.607 1132.378  864.334  268.043   318.892 1814.525 1165.483  649.042
232.80  1867.818  364.837  364.837    0.000   715.988 1130.723  932.675  198.049   319.495 1865.086 1296.871  568.215
232.90  1900.600  309.349  309.349    0.000   749.619 1093.120  814.442  278.678   423.246 1896.254 1318.188  578.066
233.00  1961.713  347.445  347.445    0.000   852.133 1129.858  912.572  217.286   453.708 1948.628 1431.183  517.445
233.10  1954.775  334.832  333.916    0.916   743.052 1239.457  944.995  294.461   442.648 1854.330 1316.476  537.854
233.20  1906.762  357.359  357.359    0.000   841.118 1073.267  871.286  201.981   533.933 2024.939 1376.601  648.338
233.30  1862.496  413.066  413.066    0.000   781.622 1115.167  880.712  234.455   348.751 1870.920 1274.256  596.665
233.40  1966.243  295.314  295.314    0.000   775.352 1049.149  818.633  230.516   288.632 1770.992 1184.281  586.711
233.50  1901.026  287.274  287.274    0.000   775.220 1059.526  856.073  203.453   370.264 1623.212 1014.483  608.729
233.60  1988.122  309.690  309.690    0.000   748.233 1162.592  936.874  225.718   289.436 1846.789 1147.480  699.308
233.70  1982.788  251.681  251.681    0.000   766.788 1194.495  911.537  282.959   413.092 1965.717 1226.095  739.622
233.80  2025.230  275.024  274.291    0.733   746.509 1180.972  877.953  303.019   360.111 1996.385 1439.231  557.154
233.90  1957.727  252.918  244.490    8.427   843.704 1011.367  786.253  225.114   352.370 1843.882 1366.851  477.031
234.00  1941.628  299.120  293.073    6.046   809.208 1106.865  854.990  251.875   390.975 1978.292 1470.698  507.593
234.10  1945.210  301.185  301.185    0.000   810.978 1014.003  813.619  200.383   261.789 1724.144 1288.132  436.012
234.20  1969.163  338.511  338.511    0.000   776.909 1209.555  882.407  327.148   371.672 1953.664 1274.964  678.700
234.30  2006.454  332.759  332.576    0.183   785.903 1077.125  828.233  248.892   300.193 1799.244 1282.101  517.143
234.40  2070.842  316.854  316.854    0.000   735.274 1187.713  799.913  387.799   372.276 2046.759 1234.852  811.907
234.50  1983.480  388.272  388.272    0.000   771.722 1260.563  843.540  417.022   199.458 2087.878 1318.094  769.784
234.60  1914.376  367.641  367.641    0.000   736.137 1190.737  859.486  331.251   289.938 1977.992 1257.368  720.623
234.70  1937.240  341.474  341.474    0.000   703.235 1229.907  875.051  354.856   371.367 1983.318 1374.991  608.327
234.80  1984.236  359.152  358.968    0.183   804.794 1112.403  810.977  301.426   443.452 2156.039 1517.551  638.488
234.90  1879.900  404.960  404.960    0.000   851.828 1167.739  867.137  300.602   370.364 1967.632 1368.956  598.676
235.00  2025.327  348.273  348.273    0.000   888.539 1088.965  797.748  291.217   474.315 2285.021 1524.085  760.936
235.10  1983.184  356.626  356.626    0.000   805.057 1172.539  860.828  311.710   393.388 2261.595 1440.138  821.457
235.20  1982.329  371.599  371.599    0.000  1013.827 1105.179  833.981  271.198   435.811 2267.327 1476.834  790.493
235.30  1952.275  385.107  385.107    0.000   882.392 1073.321  829.833  243.489   588.321 2036.404 1427.976  608.428
235.40  1969.160  361.726  360.993    0.733   980.112 1127.194  885.085  242.109   609.233 2205.302 1475.932  729.370
235.50  1874.390  384.607  384.607    0.000   826.065 1111.786  812.056  299.731   507.694 1894.145 1285.114  609.031
235.60  1895.586  442.390  441.291    1.099   855.029 1151.089  851.960  299.128   425.556 2077.918 1378.106  699.812
235.70  1936.197  362.050  361.867    0.183   883.220 1119.792  845.391  274.401   354.480 2167.800 1529.011  638.789
235.80  1941.059  369.630  369.630    0.000   714.958 1275.318  963.427  311.891   314.770 1904.808 1246.414  658.394
235.90  1924.629  353.941  353.941    0.000   659.133 1294.665  982.698  311.968   294.059 2066.760 1417.516  649.244
236.00  2010.653  361.777  361.777    0.000   691.912 1303.008  944.817  358.191   292.652 2017.292 1277.467  739.825
236.10  1980.253  349.906  343.974    5.933   745.481 1227.970  874.972  352.998   355.386 2024.944 1263.907  761.037
236.20  2011.938  326.877  320.831    6.046   833.279 1227.440  921.613  305.827   455.817 1964.118 1436.821  527.297
236.30  2029.362  313.837  313.837    0.000   700.634 1349.577  968.607  380.970   213.131 2046.452 1448.480  597.972
236.40  2103.878  287.691  287.691    0.000   827.870 1271.235  886.376  384.859   344.026 2166.985 1416.303  750.682
236.50  2030.091  349.864  349.864    0.000   781.131 1223.244  870.335  352.909   333.570 2250.628 1469.082  781.546
236.60  2047.974  379.736  328.550   51.187   864.625 1085.077  789.281  295.796   476.428 1991.464 1382.634  608.830
236.70  2095.022  304.360  304.360    0.000   934.357 1199.908  839.649  360.259   355.386 2200.974 1470.601  730.373
236.80  1989.906  390.387  390.387    0.000   786.975 1217.066  893.128  323.938   304.012 1914.957 1164.376  750.581
236.90  2044.130  351.335  351.335    0.000   893.586 1154.212  903.591  250.621   517.647 1973.066 1333.976  639.090
237.00  2147.962  315.965  315.965    0.000   961.111 1195.880  943.058  252.822   435.407 2260.282 1561.276  699.005
237.10  2138.147  300.937  300.937    0.000   914.213 1239.205  929.400  309.805   434.807 2031.676 1271.244  760.433
237.20  2198.637  278.466  278.466    0.000   956.148 1068.302  827.927  240.375   477.232 2180.163 1560.978  619.185
237.30  2180.854  288.930  288.930    0.000   917.614 1227.921  927.800  300.121   516.439 2263.502 1664.826  598.676
237.40  2077.915  314.389  291.984   22.405   952.302 1144.832  842.719  302.113   534.636 2038.817 1338.603  700.214
237.50  2078.350  376.328  354.374   21.954   991.889 1111.108  779.943  331.165   433.197 2014.682 1335.581  679.101
237.60  2174.985  349.550  345.068    4.482   880.241 1132.844  852.090  280.754   405.150 1957.077 1256.862  700.214
237.70  2127.178  310.071  310.071    0.000   938.593 1069.729  816.473  253.257   426.262 1976.981 1307.530  669.451
237.80  2081.075  286.338  255.420   30.918   864.224 1153.123  784.220  368.903   395.094 2215.043 1446.772  768.272
237.90  2094.619  337.847  287.836   50.011   784.257 1113.077  794.622  318.455   213.030 2158.441 1408.059  750.382
238.00  2071.105  351.499  302.786   48.713   774.173 1147.196  850.836  296.360   314.669 1956.467 1389.059  567.408
238.10  2103.740  335.426  295.067   40.358   911.095  948.638  744.791  203.846   253.847 2077.918 1419.323  658.595
238.20  2031.630  306.212  254.778   51.434   783.171 1087.755  798.569  289.185   333.872 1894.743 1265.807  628.936
238.30  1958.373  328.121  289.624   38.497   847.026 1072.063  815.955  256.108   375.090 1996.289 1367.252  629.037
238.40  1921.848  375.224  342.800   32.424   797.137 1059.701  777.435  282.266   344.427 2124.468 1506.390  618.077
238.50  1880.632  320.790  278.755   42.035   802.837 1021.779  802.415  219.365   365.439 1853.426 1346.335  507.090
238.60  1934.403  307.112  257.580   49.532   860.472 1146.215  931.650  214.564   395.296 2213.543 1605.920  607.623
238.70  1975.758  280.826  280.826    0.000   796.302 1138.770  889.142  249.628   405.853 2045.241 1486.778  558.463
238.80  1992.070  358.573  343.989   14.584   760.557 1121.309  894.812  226.497   375.190 1995.684 1367.653  628.031
238.90  1951.136  384.766  344.523   40.243   856.496 1114.955  884.697  230.258   456.925 1986.133 1377.404  608.729
239.00  1969.061  380.411  330.317   50.094   803.879 1178.511  856.509  322.002   192.320 2339.309 1457.532  881.778
239.10  1969.314  316.595  272.109   44.486   779.418 1151.179  927.663  223.516   405.954 2077.517 1367.751  709.766
239.20  2083.115  337.416  277.825   59.591   739.469 1162.507  850.493  312.014   263.800 2309.853 1325.128  984.725
239.30  1906.669  372.853  314.603   58.251   784.648 1056.841  815.041  241.801   395.800 1723.343 1043.739  679.605
239.40  1902.263  385.063  307.194   77.869   847.377 1093.160  880.026  213.134   344.830 1882.285 1233.746  648.539
239.50  1994.126  346.658  278.796   67.862   925.146 1155.413  927.750  227.664   334.171 2176.645 1385.549  791.096
239.60  1938.176  398.288  318.420   79.869   840.712 1058.961  825.590  233.371   406.155 1845.886 1298.081  547.805
239.70  2026.938  412.241  337.487   74.754   912.485 1052.351  856.206  196.146   517.848 1906.416 1439.337  467.079
239.80  2023.131  392.601  304.648   87.954   919.488 1093.240  868.866  224.374   355.185 2107.577 1539.666  567.912
239.90  1881.149  422.287  336.957   85.331   867.033 1028.226  846.736  181.490   446.368 1885.903 1236.155  649.748
240.00  1852.732  413.008  348.543   64.465   806.310 1102.880  936.434  166.446   263.599 1704.539 1207.502  497.036
240.10  1999.387  373.955  302.652   71.303   897.872 1130.766  906.429  224.336   446.771 2076.203 1487.782  588.421
240.20  1990.249  405.018  317.948   87.071   868.650 1097.517  910.840  186.677   345.232 2037.503 1459.639  577.864
240.30  1909.902  438.391  353.036   85.355   951.824 1142.867  915.374  227.494   415.402 2130.195 1491.909  638.286
240.40  1942.577  387.132  326.917   60.216   691.524 1161.935  956.580  205.355   364.937 1864.688 1408.267  456.421
240.50  2041.753  349.548  281.794   67.753   945.256 1027.955  808.504  219.451   456.220 2242.488 1653.966  588.522
240.60  2117.663  305.257  282.909   22.349   761.728 1211.308  903.664  307.644   365.540 1976.877 1327.835  649.042
240.70  2009.171  332.384  306.131   26.252   797.274 1096.220  806.738  289.483   365.540 1916.060 1328.748  587.312
240.80  2031.770  370.487  327.833   42.655   709.193 1270.755  969.075  301.679   355.386 2199.553 1591.428  608.125
240.90  2038.516  308.914  272.501   36.413   637.208 1130.937  807.511  323.426   231.426 1775.808 1136.718  639.090
241.00  2096.616  279.117  243.325   35.792   653.299 1222.892  970.147  252.746   169.600 1860.254 1386.442  473.812
241.10  2072.021  294.381  262.395   31.987   695.530 1158.648  877.245  281.404   251.233 1856.331 1298.976  557.355
241.20  2076.692  289.487  244.154   45.333   702.588 1098.981  839.719  259.262   330.856 1700.003 1204.781  495.222
241.30  2098.880  283.564  237.076   46.487   712.739 1059.950  815.861  244.089   249.624 1780.632 1365.532  415.100
241.40  2060.418  308.700  259.944   48.757   609.541 1120.906  819.403  301.503   273.350 1579.667 1154.110  425.556
241.50  2010.121  331.408  265.994   65.415   804.134 1041.145  818.974  222.171   169.499 2081.632 1566.704  514.928
241.60  1894.744  356.901  290.140   66.761   867.738 1018.570  829.647  188.923   180.457 2145.971 1418.918  727.052
241.70  2031.406  337.380  292.894   44.486   796.998 1133.346  898.120  235.226   159.949 2005.522 1459.930  545.592
241.80  2029.031  309.105  258.910   50.195   817.533 1145.208  878.199  267.009   290.139 1892.731 1346.635  546.096
241.90  2062.521  331.322  274.350   56.972   887.106 1130.566  864.250  266.316   189.506 2134.927 1538.665  596.262
242.00  2020.204  352.389  312.017   40.372   821.003 1131.685  878.553  253.132   230.522 2051.480 1425.359  626.121
242.10  1969.380  312.298  273.815   38.483   914.422 1082.911  883.306  199.605   170.604 1991.156 1051.473  939.683
242.20  2093.333  240.829  230.824   10.005   858.214 1184.775  970.164  214.611   302.906 2144.264 1318.987  825.277
242.30  1972.817  328.562  278.527   50.035   747.622 1196.360  974.013  222.348   271.539 1771.990 1046.443  725.547
242.40  1911.549  361.650  306.453   55.197   899.864 1113.299  861.379  251.920   240.275 2076.914 1479.546  597.369
242.50  2072.388  299.808  271.765   28.043   937.776 1219.827  944.997  274.829   210.316 2518.151 1677.594  840.558
242.60  1991.229  333.744  303.305   30.439   787.456 1161.157  883.993  277.164    60.319 2164.672 1307.126  857.546
242.70  1963.702  296.842  251.004   45.838   791.768 1171.070  881.759  289.311   281.392 2142.556 1515.635  626.922
242.80  1918.862  317.299  283.184   34.115   885.242 1150.651  850.357  300.294   323.718 2074.991 1367.240  707.751
242.90  1955.206  364.964  364.598    0.366   748.716 1203.095  873.965  329.130   212.829 2065.845 1217.649  848.197
243.00  1960.272  366.303  365.387    0.916   738.997 1285.969  911.356  374.613   396.001 2002.113 1375.894  626.219
243.10  1916.392  394.097  392.392    1.705   721.960 1112.601  864.016  248.585   222.581 1895.748 1502.262  393.486
243.20  1841.350  395.773  395.773    0.000   765.405 1119.688  860.813  258.874   314.569 1794.304 1370.258  424.046
243.30  1938.416  334.376  317.157   17.219   663.461 1196.078  863.795  332.283   284.108 1661.600 1106.159  555.441
243.40  1961.907  326.828  321.112    5.716   617.072 1073.218  817.760  255.458   121.646 1812.610 1246.912  565.697
243.50  1944.802  378.929  370.389    8.540   721.780 1116.412  839.116  277.296   374.989 1860.963 1335.277  525.686
243.60  1982.247  364.718  357.572    7.146   838.033 1101.029  840.113  260.916   385.646 1822.761 1268.520  554.240
243.70  1963.253  319.672  316.740    2.932   837.251 1045.073  845.254  199.819   292.652 1802.848 1327.932  474.916
243.80  2004.743  341.986  338.505    3.481   761.907 1222.534  992.237  230.297   293.457 1914.137 1389.257  524.880
243.90  1975.091  321.487  321.487    0.000   804.524 1183.725  932.287  251.438   385.445 1762.743 1248.518  514.225
244.00  2040.843  359.835  359.835    0.000   874.606 1127.570  892.468  235.102   395.800 1769.779 1295.766  474.013
244.10  2020.711  330.310  330.310    0.000   794.069 1096.440  929.218  167.222   334.877 1709.862 1265.206  444.656
244.20  1959.299  381.051  381.051    0.000   797.605 1079.673  845.259  234.414   282.499 1930.935 1347.542  583.393
244.30  1991.991  328.595  328.595    0.000   742.574 1032.370  835.276  197.094   253.545 1528.503 1084.753  443.750
244.40  2034.090  376.781  373.483    3.298   759.783 1331.846  998.482  333.364   284.309 2060.024 1446.272  613.752
244.50  2017.732  346.767  346.767    0.000   795.574 1173.962  877.732  296.230   384.339 1861.470 1295.370  566.100
244.60  1890.794  400.807  400.807    0.000   857.193 1016.156  853.217  162.939   375.593 1863.787 1459.544  404.244
244.70  2065.771  406.052  401.717    4.335   941.406 1156.891  944.577  212.314   466.877 1923.401 1377.510  545.891
244.80  2086.127  317.823  303.426   14.398   950.183 1028.906  825.975  202.931   434.404 1784.558 1288.328  496.230
244.90  2006.564  344.014  344.014    0.000   871.175 1005.178  815.909  189.268   242.989 1801.345 1336.685  464.660
245.00  2114.125  297.496  297.496    0.000   910.571 1106.937  913.430  193.507   242.285 1857.542 1502.862  354.680
245.10  2114.820  292.000  292.000    0.000   826.492 1179.870  955.492  224.378   263.197 2046.947 1501.656  545.291
245.20  2183.708  297.183  291.503    5.680   778.758 1141.571  938.250  203.321   233.539 1835.826 1410.471  425.354
245.30  2158.842  335.972  333.774    2.198   705.906 1230.241  945.385  284.856   180.960 2067.455 1399.515  667.940
245.40  2094.274  353.813  347.950    5.863   769.160 1323.414 1035.487  287.927   182.167 2267.017 1530.010  737.007
245.50  2105.752  363.821  357.592    6.229   668.504 1355.923  962.204  393.719   273.753 2226.495 1548.603  677.893
245.60  1991.836  379.490  375.459    4.031   661.592 1224.745  951.952  272.794   200.865 1873.923 1135.411  738.513
245.70  1952.045  383.848  383.664    0.183   783.251 1171.183  906.950  264.233   323.516 1941.387 1445.964  495.423
245.80  1946.143  361.655  361.655    0.000   705.357 1215.363  944.642  270.721   253.244 1873.125 1419.018  454.107
245.90  2052.700  323.094  312.426   10.668   769.771 1243.903  878.285  365.619   383.837 2112.595 1567.505  545.090
246.00  1978.818  394.273  375.952   18.322   696.615 1307.724  922.695  385.029   311.352 2104.257 1437.422  666.835
246.10  2101.274  301.688  295.275    6.413   740.017 1246.677  866.185  380.492   240.676 2276.465 1507.390  769.075
246.20  2064.584  330.189  318.154   12.036   655.544 1311.610  992.858  318.752   129.990 2038.401 1230.318  808.083
246.30  2067.169  369.520  364.573    4.947   767.763 1272.793  929.959  342.835   353.777 2022.512 1335.675  686.837
246.40  2040.322  334.268  322.484   11.784   714.885 1162.204  865.800  296.404   281.594 1713.680 1116.414  597.266
246.50  2045.130  329.099  317.373   11.726   740.955 1222.384  927.751  294.634   292.452 1833.314 1114.707  718.608
246.60  2046.453  386.273  372.927   13.346   771.022 1145.157  845.081  300.076   485.175 1773.298 1125.264  648.034
246.70  2005.996  400.731  395.235    5.495   656.625 1304.252  982.603  321.649   353.274 1791.793 1225.091  566.702
246.80  2022.229  330.894  315.182   15.713   658.271 1195.100  950.273  244.826   304.112 1661.710 1156.433  505.277
246.90  2027.864  386.747  373.824   12.923   758.174 1216.539  952.991  263.548   402.837 1924.597 1449.277  475.319
247.00  2031.823  391.802  391.802    0.000   850.035 1214.820  922.785  292.035   444.659 1982.609 1497.037  485.572
247.10  2016.164  376.398  376.032    0.366   808.277 1072.921  857.280  215.640   313.564 1930.125 1415.499  514.626
247.20  1964.143  384.228  358.995   25.233   848.834 1002.538  763.419  239.119   342.215 1870.613 1334.372  536.241
247.30  1956.724  380.489  377.374    3.115   843.392 1047.889  832.678  215.211   402.334 1771.590 1427.769  343.821
247.40  1946.892  365.691  350.553   15.138   838.987 1075.527  803.289  272.238   371.773 1711.479 1215.550  495.929
247.50  2016.750  313.799  303.552   10.247   858.485 1094.113  822.134  271.979   349.855 1915.456 1389.367  526.089
247.60  2022.458  360.469  317.264   43.206   794.062 1142.840  875.053  267.786   423.746 1904.399 1407.967  496.432
247.70  2004.304  378.949  334.414   44.535   866.870 1115.038  821.052  293.986   454.409 2139.343 1571.935  567.408
247.80  1994.021  362.255  316.251   46.004   783.738 1161.805  890.436  271.370   453.606 1723.938 1206.997  516.941
247.90  1990.639  354.904  346.431    8.473   954.946 1077.768  845.265  232.503   392.985 1903.498 1448.084  455.414
248.00  2029.596  364.979  326.045   38.934   673.145 1236.865  941.500  295.366   466.071 1805.370 1238.466  566.905
248.10  2007.673  314.104  313.907    0.197   703.878 1198.957  906.399  292.559   304.213 1673.477 1097.423  576.054
248.20  2002.588  341.692  319.820   21.872   709.626 1095.446  843.145  252.301   352.571 1722.931 1147.080  575.851
248.30  1981.321  357.313  340.102   17.211   725.368 1289.899  970.155  319.744   294.463 1715.387 1067.957  647.430
248.40  2077.498  389.975  362.109   27.866   679.927 1250.615  954.643  295.972   181.966 1837.141 1218.762  618.379
248.50  1989.249  400.426  376.867   23.559   853.679 1233.101  920.397  312.704   352.973 2059.315 1320.298  739.017
248.60  1974.736  374.258  349.582   24.676   725.156 1229.298  842.319  386.978   322.511 1928.427 1056.402  872.025
248.70  2018.768  420.849  383.072   37.777   677.163 1275.034  909.199  365.835   239.871 2076.710 1346.739  729.971
248.80  1953.687  400.376  373.635   26.741   753.076 1313.995  929.823  384.172   443.148 2039.915 1207.700  832.215
248.90  1903.221  320.028  287.306   32.722   806.013 1224.892  967.438  257.454   535.542 2054.599 1506.390  548.209
249.00  1923.813  388.246  357.532   30.713   771.242 1268.123  895.234  372.888   382.529 1988.947 1227.406  761.541
249.10  1939.538  438.382  411.989   26.393   654.521 1456.021 1044.740  411.281   363.730 2155.130 1393.791  761.339
249.20  2049.663  389.521  359.013   30.509   695.198 1394.462 1009.468  384.995   446.570 2227.217 1465.677  761.541
249.30  1833.782  404.700  369.437   35.263   639.773 1293.631 1001.893  291.738   343.824 2049.468 1247.715  801.753
249.40  1910.265  393.625  340.429   53.196   644.175 1302.283  967.137  335.146   371.471 1988.247 1308.642  679.604
249.50  2010.986  415.508  326.109   89.399   611.660 1371.200 1060.220  310.980   243.693 2249.831 1590.434  659.398
249.60  1936.851  474.670  377.811   96.859   720.620 1308.502  929.003  379.499   434.003 2007.343 1267.218  740.125
249.70  1959.380  456.920  364.002   92.917   786.728 1247.902  931.039  316.862   362.122 1977.489 1348.350  629.139
249.80  1981.982  379.281  287.920   91.361   678.852 1296.967  950.664  346.303   169.800 2074.201 1396.003  678.198
249.90  1996.450  479.647  377.463  102.184   709.943 1182.824  905.397  277.427   504.075 1868.509 1330.756  537.753
250.00  1878.124  499.012  381.157  117.855   844.094 1266.094  964.937  301.157   584.703 2115.926 1517.955  597.970
250.10  1957.364  448.633  365.101   83.532   737.050 1381.356 1080.149  301.207   413.896 1959.993 1401.933  558.060
250.20  2019.144  416.557  337.515   79.042   866.874 1314.168 1053.818  260.350   456.724 1962.911 1374.690  588.221
250.30  2052.631  394.393  354.656   39.737   902.114 1271.156 1029.914  241.242   487.185 2095.518 1508.303  587.216
250.40  1963.223  414.876  408.850    6.026   766.235 1286.197 1042.966  243.231   405.552 1985.933 1348.149  637.784
250.50  1982.988  416.861  416.861    0.000   816.475 1346.681 1088.232  258.449   396.001 2411.493 1732.490  679.002
250.60  1877.073  406.041  406.041    0.000   673.154 1346.280 1049.266  297.014   293.658 1966.725 1347.640  619.085
250.70  1925.111  359.265  357.067    2.198   604.061 1451.489 1028.403  423.086   200.866 2095.919 1336.087  759.832
250.80  1898.465  368.729  362.424    6.305   574.181 1222.253  894.153  328.100   172.013 1684.233 1024.532  659.700
250.90  1896.867  370.280  370.280    0.000   654.693 1243.653  950.315  293.338   281.896 1846.193 1044.640  801.552
251.00  1981.647  342.814  342.814    0.000   637.611 1411.966 1053.776  358.189   314.569 2107.579 1255.056  852.523
251.10  1989.610  387.432  387.432    0.000   633.586 1226.790  940.928  285.862   323.115 1835.730 1116.012  719.718
251.20  2006.860  337.908  337.908    0.000   776.869 1248.974  971.679  277.294   455.517 1942.304 1192.930  749.374
251.30  1887.085  366.927  366.927    0.000   869.942 1129.686  946.897  182.790   353.576 1824.870 1085.749  739.121
251.40  1916.310  379.159  379.159    0.000   717.153 1118.059  883.087  234.972   231.126 1722.531 1063.435  659.096
251.50  1924.999  414.417  412.303    2.114   737.301 1105.990  901.111  204.879   334.274 1687.241 1169.796  517.445
251.60  1947.722  391.564  391.564    0.000   796.922 1164.024  900.258  263.766   341.613 1793.716 1124.164  669.552
251.70  1904.494  412.681  412.681    0.000   790.661 1213.957  943.364  270.593   585.708 1694.791 1056.104  638.687
251.80  1871.336  384.173  379.102    5.071   800.727 1196.611  898.389  298.222   525.790 1906.512 1297.581  608.930
251.90  1983.321  358.841  351.944    6.896   818.417 1071.804  781.019  290.785   385.847 1635.176  975.677  659.499
252.00  1844.110  408.369  390.725   17.645   708.342 1213.217  937.006  276.211   374.487 1763.455 1206.402  557.053
252.10  1848.186  503.451  412.409   91.042   725.765 1279.009  978.108  300.901   365.540 1866.895 1239.166  627.729
252.20  1854.691  469.637  412.028   57.610   674.359 1222.951  933.677  289.274   284.309 1761.849 1154.024  607.825
252.30  1950.304  423.920  385.611   38.310   733.232 1276.941  987.455  289.487   375.694 1946.417 1378.606  567.811
252.40  1943.308  412.194  356.948   55.246   739.195 1119.320  884.477  234.844   243.492 1760.031 1456.118  303.912
252.50  1917.089  433.859  399.690   34.169   787.199 1239.412  909.372  330.040   365.540 2021.014 1371.771  649.244
252.60  1905.006  449.913  393.878   56.035   665.528 1184.855  909.768  275.087   202.877 1831.411 1456.524  374.887
252.70  1952.872  432.136  382.652   49.484   686.533 1114.300  850.581  263.719   243.693 1946.012 1470.392  475.620
252.80  1864.075  455.303  388.017   67.286   695.274 1279.585  941.374  338.211   304.616 1824.877 1348.552  476.325
252.90  1904.585  398.386  340.903   57.483   651.223 1228.345  977.161  251.184   294.463 1896.150 1399.013  497.137
253.00  1907.847  422.051  368.720   53.331   653.774 1299.335  985.204  314.131   223.385 1939.078 1431.888  507.190
253.10  1957.440  348.344  319.828   28.516   599.603 1171.282  848.939  322.343   223.385 1853.830 1276.167  577.663
253.20  2013.113  360.075  296.420   63.655   654.590 1177.161  837.479  339.681   182.770 1878.556 1422.337  456.219
253.30  1953.407  392.373  366.457   25.916   576.218 1212.952  917.976  294.976   284.309 1845.685 1227.204  618.480
253.40  2077.951  327.549  297.209   30.340   676.033 1268.647  962.600  306.047   304.616 2005.536 1487.991  517.545
253.50  2067.771  364.636  337.593   27.043   759.958 1238.863  940.167  298.696   263.599 2085.465 1436.322  649.143
253.60  1970.117  386.738  340.008   46.730   682.959 1383.030 1047.365  335.665   304.616 1912.237 1303.205  609.031
253.70  1968.111  405.344  362.293   43.051   587.317 1244.992  901.162  343.830   192.924 1927.015 1308.637  618.378
253.80  1887.874  385.503  329.239   56.265   688.705 1198.436  881.019  317.417   274.155 1847.901 1239.273  608.628
253.90  1922.173  350.078  338.509   11.569   625.028 1339.795  955.625  384.170   233.539 2035.989 1398.909  637.079
254.00  1897.293  345.455  307.409   38.046   721.004 1194.834  885.288  309.546   345.232 1733.885 1176.528  557.357
254.10  1911.350  341.826  300.060   41.766   654.510 1209.672  886.463  323.209   324.522 1594.857 1088.370  506.486
254.20  1943.770  441.195  386.801   54.394   668.084 1193.966  926.183  267.783   324.924 1727.046 1220.259  506.787
254.30  1989.156  407.100  339.005   68.096   674.617 1242.353  970.459  271.894   406.155 1806.475 1239.366  567.109
254.40  1985.778  395.946  355.991   39.955   808.901 1154.382  901.643  252.739   507.694 1828.100 1199.062  629.037
254.50  1887.094  385.528  346.882   38.646   523.245 1243.612  946.558  297.054   241.279 1884.288 1287.825  596.463
254.60  1985.165  366.149  336.469   29.681   599.080 1222.988  920.487  302.501   192.723 1943.100 1235.346  707.754
254.70  2013.646  355.736  344.743   10.993   737.388 1142.785  882.866  259.919   335.078 1880.262 1180.349  699.913
254.80  2001.410  345.502  321.917   23.585   698.782 1224.580  912.396  312.184   355.386 1838.243 1138.028  700.215
254.90  2072.364  363.238  327.504   35.734   815.551 1121.379  867.866  253.513   375.694 1887.101 1198.549  688.552
255.00  2017.071  360.678  327.983   32.695   714.658 1132.465  897.625  234.840   334.675 1857.756 1252.547  605.210
255.10  2140.234  365.536  334.266   31.269   726.112 1158.146  928.320  229.826   283.504 1909.130 1272.653  636.477
255.20  1983.392  390.266  364.276   25.989   671.156 1142.141  911.886  230.255   243.693 1748.778 1264.811  483.967
255.30  2025.806  410.026  387.667   22.358   720.395 1270.022 1065.100  204.922   314.368 1780.940 1365.537  415.403
255.40  2070.979  351.656  334.280   17.376   794.975 1209.879 1030.165  179.713   303.812 1934.248 1448.675  485.574
255.50  1968.825  317.097  296.860   20.237   823.688 1154.343  906.224  248.118   288.632 1938.486 1352.175  586.311
255.60  2106.959  364.073  362.102    1.970   853.253 1062.593  863.382  199.212   381.022 1822.764 1386.853  435.911
255.70  2087.353  334.740  316.075   18.664   893.543  950.875  743.489  207.386   453.205 1591.537 1135.520  456.018
255.80  1984.876  374.211  342.421   31.790   890.766 1134.438  889.745  244.693   452.902 1946.008 1428.865  517.143
255.90  2085.760  315.241  303.522   11.719   944.134 1098.825  862.041  236.784   413.494 1987.538 1531.521  456.017
256.00  2096.443  342.863  328.847   14.016   830.030 1133.670  950.882  182.788   292.854 2161.760 1745.753  416.007
256.10  2041.476  328.059  326.410    1.649   875.704 1088.409  901.559  186.850   344.227 1802.363 1376.806  425.557
256.20  2031.385  368.949  364.144    4.805   871.591 1077.981  895.456  182.525   291.447 1971.961 1495.636  476.325
256.30  2103.864  350.596  320.333   30.263   860.482 1120.620  927.496  193.124   221.375 2095.619 1579.581  516.038
256.40  2049.036  373.436  345.500   27.936   822.254 1156.018  908.209  247.809   321.707 1996.587 1531.120  465.467
256.50  2113.401  360.446  331.581   28.865   917.960 1175.651  945.612  230.039   373.582 2079.022 1663.418  415.604
256.60  2181.533  311.188  285.683   25.505   968.077 1224.245  967.007  257.238   394.594 2353.279 1764.857  588.422
256.70  2077.530  337.250  316.468   20.783   900.777 1274.817 1049.145  225.672   436.617 2195.845 1638.288  557.557
256.80  2082.020  358.899  329.278   29.622   958.612 1198.042  979.587  218.455   335.078 2204.793 1738.017  466.776
256.90  2087.092  385.356  352.093   33.263   888.498 1318.530 1101.503  217.027   528.002 2337.698 1789.691  548.007
257.00  2154.677  310.039  276.244   33.794   798.208 1324.683 1047.429  277.254   424.149 2255.464 1708.865  546.599
257.10  2154.186  288.484  282.331    6.153   768.949 1317.802 1019.753  298.049   375.694 2064.445 1405.451  658.995
257.20  2131.562  311.026  311.026    0.000   791.734 1388.481 1044.649  343.831   322.914 2338.904 1618.785  720.119
257.30  2092.498  361.960  358.578    3.382   730.215 1343.741  950.452  393.290   211.020 2309.853 1437.829  872.024
257.40  2105.026  321.607  320.127    1.479   737.901 1313.393  933.197  380.196   181.563 2311.155 1479.040  832.115
257.50  2145.912  339.815  335.165    4.650   802.751 1440.017 1086.458  353.558   311.151 2327.842 1556.954  770.888
257.60  2179.305  299.476  270.114   29.362   800.554 1284.724  916.938  367.785   261.588 2424.654 1666.934  757.720
257.70  2161.892  345.339  326.040   19.299   764.750 1230.550  818.580  411.970   262.593 2088.571 1276.764  811.807
257.80  2081.835  425.595  374.291   51.304   844.826 1232.441  920.732  311.709   271.139 2260.682 1550.515  710.167
257.90  2074.171  388.131  332.618   55.513   763.162 1224.674  890.006  334.668   385.244 2043.642 1364.439  679.203
258.00  2096.235  382.820  327.264   55.556   897.170 1223.201  900.165  323.036   505.380 2302.105 1622.098  680.008
258.10  2007.094  359.023  303.470   55.553   721.597 1208.234  938.851  269.382   415.103 1874.934 1337.182  537.752
258.20  2065.520  413.481  309.655  103.826   890.982 1228.251  924.196  304.055   391.980 2094.495 1445.856  648.639
258.30  2025.971  430.864  333.508   97.356   883.936 1220.548  970.148  250.400   433.601 1944.199 1468.276  475.923
258.40  1986.573  439.580  335.997  103.583   789.622 1191.300  931.039  260.262   496.535 1871.126 1333.776  537.350
258.50  1976.076  431.918  326.914  105.004   843.405 1246.633  944.003  302.630   446.771 1985.630 1438.227  547.403
258.60  1934.815  407.684  285.945  121.740   830.090 1119.575  826.628  292.946   445.564 1895.153 1286.827  608.326
258.70  1894.063  416.294  301.162  115.133   774.181 1130.201  845.816  284.385   375.694 1781.346 1203.582  577.765
258.80  1965.761  408.984  288.987  119.997   871.029 1173.363  919.111  254.253   365.540 1989.859 1472.614  517.244
258.90  1956.614  398.167  312.892   85.275   755.164 1152.297  850.360  301.936   304.616 1865.093 1337.797  527.296
259.00  1965.379  433.223  306.066  127.157   930.862 1054.725  776.388  278.338   487.386 1862.379 1253.950  608.428
259.10  1952.473  445.475  315.030  130.445   928.916 1186.460  890.228  296.231   517.848 1932.047 1384.140  547.906
259.20  1911.214  481.503  337.180  144.323   921.089 1161.845  838.723  323.122   396.001 2155.526 1365.437  790.089
259.30  1991.158  415.356  304.637  110.719   924.169 1172.874  879.497  293.377   375.694 2124.769 1455.520  669.249
259.40  1936.341  398.216  296.120  102.096   832.422 1151.913  892.127  259.787   456.925 1882.285 1364.941  517.344
259.50  1967.849  395.187  304.024   91.162   943.925 1079.153  824.381  254.772   396.001 2146.486 1507.094  639.392
259.60  2018.920  324.581  268.494   56.087   755.201 1231.553  922.912  308.640   274.155 2164.078 1444.460  719.618
259.70  1944.985  397.870  345.307   52.563   842.181 1194.713  965.103  229.610   415.404 1890.518 1291.842  598.676
259.80  2024.299  382.765  322.254   60.511   876.041 1183.427  961.901  221.525   314.770 2033.082 1364.033  669.049
259.90  2020.567  401.370  350.549   50.821   729.010 1297.856 1060.988  236.868   253.847 2124.663 1506.385  618.278
260.00  1960.510  414.287  367.732   46.555   922.601 1173.312  964.631  208.681   415.907 1984.020 1527.801  456.219
260.10  1919.101  448.398  387.657   60.740   940.971 1139.765  931.643  208.122   406.155 1942.403 1384.846  557.558
260.20  1930.471  439.502  374.502   65.000   919.567 1149.447  899.949  249.498   393.790 2254.551 1615.661  638.890
260.30  1974.735  394.028  334.901   59.128   932.851 1156.760  918.508  238.251   416.309 1924.108 1387.160  536.948
260.40  2017.800  387.720  330.670   57.049   889.757 1177.036  957.025  220.011   416.309 1802.363 1315.782  486.581
260.50  2051.010  354.674  301.266   53.408   942.626 1066.623  832.688  233.934   465.470 2044.346 1516.445  527.901
260.60  2092.521  377.183  310.558   66.625   850.871 1112.095  856.632  255.463   486.582 1979.594 1533.628  445.966
260.70  2115.612  371.120  313.504   57.615  1000.208 1124.459  848.590  275.869   528.002 2044.944 1496.937  548.007
260.80  1934.517  370.419  313.315   57.104   866.704 1056.279  804.317  251.962   466.877 1822.767 1336.086  486.681
260.90  1969.273  347.638  288.084   59.554   789.311 1175.774  876.210  299.564   466.675 1733.897 1246.913  486.984
261.00  1981.575  382.629  328.510   54.119   750.534 1270.934  908.640  362.294   345.232 2065.855 1396.102  669.753
261.10  1992.603  376.015  322.840   53.175   745.522 1230.723  911.491  319.232   284.309 2085.862 1446.772  639.090
261.20  1900.977  362.182  306.290   55.892   745.820 1164.707  870.898  293.809   467.079 1893.238 1315.273  577.964
261.30  1918.213  358.572  301.230   57.342   759.141 1131.677  858.577  273.100   385.847 1795.625 1156.837  638.788
261.40  1990.136  341.378  289.587   51.791   962.377 1099.419  841.409  258.010   467.078 1991.660 1413.594  578.066
261.50  1972.622  326.401  273.760   52.642   810.892 1159.297  914.601  244.696   456.925 1992.866 1455.215  537.651
261.60  1962.215  360.532  299.884   60.648   885.905 1134.353  906.347  228.006   406.155 2073.193 1535.843  537.349
261.70  2075.071  321.115  268.214   52.901   868.518 1070.979  786.290  284.689   465.669 2106.877 1518.456  588.421
261.80  2016.002  307.440  255.491   51.948   883.308 1036.739  786.161  250.579   335.078 1822.666 1284.913  537.753
261.90  2021.903  351.201  301.201   50.000   948.021 1126.053  887.155  238.898   405.853 1902.590 1375.797  526.792
262.00  2033.174  316.110  254.922   61.189   896.497 1127.225  895.889  231.335   334.274 2168.501 1570.329  598.172
262.10  2040.910  378.653  317.461   61.192   821.790 1076.433  810.769  265.664   323.919 1948.839 1299.797  649.042
262.20  2223.576  311.486  247.890   63.595   953.513 1254.333  973.015  281.317   373.281 2500.966 1811.911  689.055
262.30  2207.740  285.020  223.079   61.941   803.750 1188.955  912.180  276.776   435.008 2048.658 1368.953  679.705
262.40  2158.288  323.620  266.273   57.347   899.730 1164.237  895.718  268.519   320.903 2246.516 1607.827  638.688
262.50  2146.892  328.446  266.751   61.694   859.566 1190.522  920.233  270.290   342.417 2281.500 1632.156  649.344
262.60  2154.050  304.509  251.021   53.487   956.012 1104.748  841.892  262.855   261.186 2234.851 1636.276  598.575
262.70  2105.682  287.218  227.486   59.733   915.635 1114.429  857.368  257.061   354.378 2068.669 1409.674  658.995
262.80  2098.132  304.278  248.162   56.116   859.006 1044.393  783.442  260.950   304.214 2102.554 1453.814  648.740
262.90  2090.620  313.907  244.897   69.010   925.422 1133.801  835.497  298.304   324.522 2268.534 1579.884  688.650
263.00  2131.525  290.893  232.047   58.846   895.979 1032.375  733.508  298.868   313.564 1915.663 1215.852  699.811
263.10  2130.341  251.567  193.873   57.694   863.161 1029.650  698.919  330.730   364.735 1958.893 1168.802  790.090
263.20  2172.911  281.691  262.683   19.008   814.255 1073.616  705.747  367.869   365.540 1936.366 1114.909  821.456
263.30  2085.616  214.157  214.157    0.000   876.253 1008.940  702.251  306.689   433.802 1793.008 1164.879  628.129
263.40  2097.145  197.257  196.891    0.366   799.563 1038.212  752.446  285.766   524.182 1828.701 1251.239  577.462
263.50  2085.779  292.333  291.600    0.733   844.013 1090.736  768.869  321.867   542.881 2088.781 1378.816  709.965
263.60  2023.951  296.844  257.029   39.814   725.539 1242.749  932.856  309.893   473.512 2116.426 1263.802  852.624
263.70  2070.127  308.618  255.695   52.924   818.368 1196.747  871.333  325.414   574.348 1956.277 1317.488  638.789
263.80  2073.494  298.568  238.970   59.598   931.560 1181.481  868.779  312.702   495.731 2290.246 1722.435  567.811
263.90  1977.006  319.676  265.362   54.314   978.168 1058.443  841.936  216.507   594.454 2175.240 1576.968  598.272
264.00  1988.215  359.063  290.743   68.320  1025.682 1123.899  862.990  260.909   677.495 1988.349 1410.384  577.965
264.10  1938.257  434.031  368.421   65.610   974.359 1158.093  909.076  249.017   636.276 2028.661 1481.560  547.101
264.20  1914.075  444.559  383.935   60.623   891.521 1203.008  987.019  215.989   495.328 2139.137 1621.793  517.344
264.30  2040.729  401.586  344.029   57.557   943.999 1183.471  910.192  273.279   477.232 2359.705 1731.171  628.534
264.40  2186.165  305.866  273.232   32.634   959.526 1153.853  908.033  245.821   606.016 2110.386 1562.984  547.402
264.50  2133.775  297.019  266.531   30.488   877.465 1184.590  985.247  199.343   483.564 2330.858 1702.123  628.734
264.60  2060.342  314.894  258.561   56.333   837.647 1167.555  898.779  268.776   454.512 2174.331 1474.721  699.610
264.70  2075.689  343.033  285.091   57.942   954.906 1169.981  845.740  324.241   636.880 2255.766 1505.789  749.976
264.80  2066.846  374.496  308.958   65.539   935.885 1040.974  768.307  272.667   648.441 2267.429 1578.375  689.054
264.90  2069.831  356.530  285.819   70.712   795.062 1129.644  837.346  292.298   585.707 2122.658 1453.107  669.552
265.00  2070.582  367.894  313.080   54.814   905.404 1152.464  862.289  290.176   546.902 2184.287 1677.500  506.787
265.10  2072.326  442.554  377.238   65.317   868.078 1246.549  970.115  276.434   514.830 2177.947 1509.500  668.447
265.20  2077.359  443.832  384.717   59.115   943.132 1280.838  995.287  285.551   546.198 2563.595 1823.167  740.427
265.30  2000.530  426.159  359.337   66.822   897.963 1161.820  900.220  261.601   576.559 2195.147 1535.648  659.499
265.40  2000.620  477.383  407.069   70.314   895.401 1235.094  941.070  294.024   375.593 2242.391 1593.551  648.841
265.50  2005.963  394.942  373.711   21.231   787.242 1154.765  892.776  261.988   435.813 2074.103 1475.931  598.172
265.60  2022.988  449.602  392.664   56.938   885.335 1223.461  890.184  333.277   475.021 2349.459 1507.896  841.563
265.70  1896.369  470.497  405.003   65.494   771.155 1178.546  893.944  284.603   445.665 2075.610 1326.134  749.476
265.80  1972.708  475.047  410.276   64.771   901.458 1203.626  920.667  282.959   535.239 2217.362 1518.455  698.907
265.90  2011.737  422.885  373.547   49.338   858.439 1242.970  963.428  279.542   525.185 2133.017 1504.383  628.634
266.00  2041.099  495.070  437.671   57.399   722.295 1341.197  945.613  395.584   272.846 2125.376 1293.864  831.512
266.10  1970.006  527.489  457.052   70.437   836.009 1337.085  942.196  394.889   343.824 2449.897 1547.611  902.286
266.20  1992.369  477.430  422.307   55.123   750.223 1358.086  923.252  434.834   394.493 2412.689 1489.694  922.995
266.30  1866.741  544.697  483.606   61.091   808.375 1244.651  912.625  332.026   524.077 1841.470 1141.658  699.812
266.40  1946.193  447.455  379.089   68.366   749.278 1246.946  940.038  306.909   487.386 1935.570 1225.302  710.267
266.50  2100.518  363.256  303.396   59.860   772.929 1184.261  869.352  314.909   514.729 2015.695 1244.404  771.292
266.60  2049.699  357.370  309.566   47.804   897.301 1142.966  847.775  295.191   505.985 1965.426 1295.673  669.753
266.70  2013.388  390.374  346.112   44.261   906.042 1182.045  916.469  265.576   647.033 1986.035 1316.585  669.450
266.80  2016.998  385.489  333.209   52.281   941.310 1103.794  866.320  237.474   668.144 1909.326 1351.366  557.960
266.90  2090.038  363.816  327.361   36.455   894.706 1249.444  976.776  272.668   595.860 2068.965 1551.520  517.445
267.00  2050.167  348.851  319.634   29.217   882.268 1183.131  921.355  261.776   627.530 1854.940 1226.003  628.936
267.10  2034.944  412.891  382.628   30.263   917.665 1156.666  874.229  282.437   524.481 2059.118 1450.591  608.527
267.20  2125.437  375.183  355.254   19.929   944.220 1188.584  918.807  269.777   668.950 1751.494 1183.480  568.014
267.30  2150.514  379.766  351.820   27.946   879.406 1208.165  927.967  280.198   657.589 1804.166 1187.393  616.773
267.40  2042.703  461.849  413.169   48.679   863.102 1188.411  924.384  264.027   523.979 1978.691 1441.240  537.451
267.50  2060.043  390.427  359.083   31.344   917.856 1204.149  909.257  294.892   473.412 2120.551 1573.148  547.404
267.60  2071.705  394.130  373.783   20.347   899.684 1195.275  916.250  279.025   504.678 1978.086 1419.824  558.262
267.70  2121.230  333.836  320.326   13.510   963.495 1066.227  841.590  224.637   535.341 1694.882 1187.792  507.090
267.80  2215.023  276.914  257.349   19.565   876.851 1137.951  838.131  299.820   565.098 1919.578 1229.315  690.262
267.90  2156.734  342.190  289.595   52.595   829.557 1199.509  899.128  300.381   435.007 1753.496 1195.436  558.060
268.00  2154.426  305.145  286.423   18.723   888.796 1189.125  899.467  289.658   596.465 2078.516 1429.676  648.841
268.10  2154.225  347.019  328.443   18.577   838.167 1213.548  931.412  282.136   505.280 1926.006 1317.781  608.225
268.20  1996.106  375.431  324.734   50.697   926.540 1232.934  937.564  295.369   596.465 2010.064 1411.187  598.877
268.30  1988.852  429.426  374.242   55.184   863.156 1183.474  874.833  308.641   474.115 2117.533 1458.739  658.794
268.40  2053.307  434.827  374.858   59.969   838.206 1287.620  977.083  310.537   403.139 2228.217 1477.938  750.278
268.50  2032.224  453.393  391.799   61.594   937.989 1162.331  906.872  255.459   586.713 2120.642 1421.234  699.409
268.60  2008.657  450.578  387.132   63.447   855.288 1214.865  957.674  257.191   382.228 2066.057 1396.808  669.249
268.70  2004.741  408.874  346.436   62.438   905.953 1206.775  927.192  279.583   535.944 2241.384 1531.922  709.462
268.80  2066.219  443.262  392.522   50.739   861.692 1232.334  900.951  331.383   466.676 2269.441 1498.953  770.488
268.90  2029.300  419.238  368.884   50.354   779.672 1215.807  955.936  259.871   464.262 1898.870 1270.237  628.633
269.00  2069.228  435.992  382.771   53.221   841.456 1202.155  939.124  263.031   528.002 1948.740 1268.430  680.310
269.10  1952.731  438.079  383.534   54.545   756.547 1225.149  954.597  270.552   324.321 1936.365 1337.991  598.374
269.20  2082.904  410.748  346.469   64.280   847.117 1208.000  936.018  271.982   362.926 2097.328 1408.272  689.055
269.30  2076.068  360.298  307.709   52.589   855.507 1314.420 1024.375  290.045   505.482 2150.099 1470.797  679.302
269.40  2065.608  391.929  339.942   51.988   816.080 1289.575  991.956  297.619   453.104 1955.274 1367.254  588.020
269.50  1991.531  412.640  349.307   63.333   842.751 1153.730  870.254  283.476   446.369 1822.166 1203.788  618.379
269.60  2005.697  437.219  373.489   63.731   767.273 1219.698  930.476  289.222   454.311 1916.264 1216.755  699.509
269.70  2003.667  428.094  381.016   47.079   842.491 1173.876  936.312  237.564   465.269 2135.428 1405.355  730.073
269.80  2042.189  465.572  395.329   70.243   915.512 1176.168  896.020  280.148   514.430 2129.292 1115.515 1013.777
269.90  1990.812  387.037  332.406   54.630   804.666 1140.886  926.756  214.130   373.281 1987.942 1328.947  658.994
270.00  2007.097  472.770  414.131   58.638   890.480 1232.928  986.073  246.855   584.100 1975.677 1236.358  739.319
270.10  2055.956  449.509  403.056   46.453   896.672 1209.759  952.354  257.405   496.736 2013.482 1263.706  749.776
270.20  2060.693  396.280  338.781   57.499   982.298 1110.844  877.692  233.152   495.931 2175.138 1346.244  828.894
270.30  2068.332  427.877  368.720   59.156  1008.032 1192.426  935.062  257.364   425.056 2417.421 1538.763  878.658
270.40  1942.394  442.363  393.748   48.615   928.099 1175.259  932.164  243.096   515.033 2293.365 1493.723  799.642
270.50  1977.625  430.314  398.440   31.875   900.247 1182.780  933.072  249.708   420.933 2062.642 1394.701  667.941
270.60  1906.509  453.924  395.997   57.927   927.450 1121.781  885.042  236.739   583.898 1890.631 1373.388  517.243
270.70  2066.150  440.532  382.188   58.344   959.312 1164.709  901.984  262.725   614.762 1972.262 1241.888  730.374
270.80  2014.692  467.911  409.814   58.097   972.501 1139.076  858.754  280.322   636.075 1783.061 1255.563  527.498
270.90  2097.795  390.117  336.421   53.697   930.511 1110.238  832.384  277.855   594.252 2054.600 1427.172  627.427
271.00  1977.076  450.677  398.298   52.378   938.816 1104.875  877.346  227.530   542.278 1754.407 1135.625  618.782
271.10  1952.735  435.531  382.503   53.028   890.478 1110.671  890.749  219.921   588.522 1801.256 1194.136  607.120
271.20  1875.860  426.886  372.652   54.234   780.925 1159.263  929.869  229.394   506.789 1983.820 1344.730  639.090
271.30  1921.867  469.703  413.686   56.018   841.759 1181.090  934.665  246.425   557.657 1944.913 1306.025  638.888
271.40  1966.327  416.025  359.118   56.907   903.542 1144.940  897.218  247.722   466.877 2075.506 1497.943  577.564
271.50  2025.497  438.620  377.390   61.230   835.137 1117.068  899.607  217.462   536.949 1924.708 1295.872  628.836
271.60  2009.238  408.896  350.836   58.059   872.279 1114.387  860.393  253.994   384.440 1836.743 1229.423  607.320
271.70  2030.106  399.597  344.639   54.958   799.306 1148.371  921.265  227.106   466.877 1974.573 1345.636  628.937
271.80  2070.172  368.218  314.055   54.163   851.228 1155.506  875.313  280.192   486.783 1991.465 1271.144  720.321
271.90  1960.370  392.207  332.297   59.910   827.063 1148.191  909.335  238.857   416.309 2123.868 1485.784  638.084
272.00  2026.067  410.467  351.034   59.433   791.918 1152.133  901.817  250.316   456.724 1900.383 1333.074  567.309
272.10  2043.191  345.877  311.354   34.522   692.084 1112.307  892.858  219.449   332.263 1914.651 1397.105  517.546
272.20  1998.844  428.825  369.554   59.271   897.010 1188.615  935.617  252.998   536.547 1946.020 1094.806  851.214
272.30  2060.856  310.910  270.152   40.759   858.281 1108.502  897.786  210.716   467.078 1815.829  934.554  881.275
272.40  1994.889  397.719  345.480   52.239   869.088 1162.414  927.918  234.495   375.291 2099.938 1339.605  760.334
272.50  1991.120  436.099  376.010   60.089   825.804 1228.812  985.802  243.010   374.487 1955.663 1387.952  567.711
272.60  1946.603  388.816  334.283   54.532   719.454 1273.308 1041.757  231.551   374.889 2046.255 1519.361  526.894
272.70  1885.048  416.488  362.534   53.954   815.040 1170.240  942.925  227.314   416.309 2083.853 1566.609  517.244
272.80  1994.927  408.217  378.308   29.909   875.824 1221.813  965.189  256.625   416.108 1962.511 1232.640  729.870
272.90  2190.192  363.238  344.187   19.050   909.422 1193.932  942.839  251.093   497.339 2127.385 1529.112  598.273
273.00  2033.519  364.726  346.764   17.962   815.002 1149.188  890.397  258.790   525.589 1975.074 1336.387  638.687
273.10  1905.762  386.861  368.387   18.474   804.152 1134.053  878.593  255.460   556.252 1811.405 1324.321  487.083
273.20  2047.353  398.336  349.176   49.160   968.829 1082.868  845.005  237.863   522.573 2267.328 1608.434  658.894
273.30  1951.127  378.150  341.355   36.795   945.351 1157.062  893.168  263.894   533.933 2183.281 1524.385  658.896
273.40  2006.926  360.125  336.740   23.385   894.339 1201.457  961.691  239.766   523.176 2164.180 1626.830  537.350
273.50  2007.734  370.547  352.274   18.272   837.055 1117.969  898.221  219.748   382.228 1925.006 1347.142  577.864
273.60  2023.877  372.590  347.634   24.956   907.692 1099.470  856.976  242.494   412.690 2116.525 1396.406  720.120
273.70  1936.146  325.210  300.645   24.564   798.184 1097.094  886.812  210.282   363.328 1922.899 1334.578  588.321
273.80  2026.039  369.019  310.756   58.262   921.746 1123.939  880.365  243.573   561.982 1755.810 1177.844  577.966
273.90  2064.405  283.193  234.562   48.630   951.099 1082.819  849.495  233.325   412.489 2027.453 1307.030  720.422
274.00  1871.802  355.451  300.796   54.655   938.511 1050.269  822.607  227.662   341.814 1956.679 1226.406  730.273
274.10  2057.851  368.775  305.807   62.968   874.190 1124.801  869.123  255.678   430.384 1917.669 1248.521  669.148
274.20  2001.252  384.833  333.759   51.075   898.227 1058.704  836.962  221.743   516.843 1872.532 1284.614  587.919
274.30  2083.784  329.940  251.632   78.309   868.518 1115.938  852.996  262.942   544.087 1985.324 1356.388  628.936
274.40  1969.749  365.737  312.083   53.654   966.234 1060.767  846.680  214.087   687.850 1855.437 1368.756  486.681
274.50  1884.904  400.602  331.513   69.089   874.190 1011.057  805.176  205.881   523.578 1760.840 1246.611  514.228
274.60  1902.131  417.208  369.659   47.549   876.214 1150.696  892.475  258.221   514.832 2144.268 1466.679  677.589
274.70  1874.005  395.395  331.711   63.684   818.417 1045.552  792.986  252.566   526.996 1845.584 1207.199  638.385
274.80  1962.351  422.660  364.880   57.781   879.626 1115.776  865.586  250.189   466.073 2066.159 1336.891  729.268
274.90  1970.495  420.724  372.217   48.507   775.132 1119.922  913.359  206.563   404.949 1773.107 1296.378  476.728
275.00  2152.376  402.884  388.835   14.049   891.823 1166.310  938.472  227.838   547.505 1991.865 1414.200  577.665
275.10  1966.957  417.304  393.996   23.308   893.410 1055.028  815.821  239.207   487.386 1853.731 1306.731  547.000
275.20  1941.909  413.428  394.483   18.945   770.722 1080.315  834.885  245.430   384.239 1873.536 1285.719  587.817
275.30  1993.089  341.337  336.206    5.130   752.776 1140.491  945.382  195.109   402.737 1943.297 1417.008  526.289
275.40  1940.614  408.213  368.920   39.292   729.742 1107.904  913.962  193.942   290.642 1903.195 1466.881  436.315
275.50  2025.140  401.225  401.225    0.000   784.599 1165.526  947.030  218.496   455.718 2076.308 1417.818  658.491
275.60  2110.486  354.029  347.208    6.821   836.905 1091.382  842.145  249.237   372.678 1862.576 1214.641  647.935
275.70  2016.326  364.873  344.460   20.412   829.613  991.122  796.103  195.018   344.227 1688.759 1090.687  598.072
275.80  1953.316  392.920  360.710   32.209   778.635  992.280  795.226  197.054   414.500 1659.998 1103.245  556.753
275.90  2060.281  369.894  331.945   37.949   823.464 1140.404  885.030  255.375   322.712 1791.294 1113.704  677.590
276.00  1924.621  412.385  383.715   28.670   768.177 1080.444  860.044  220.400   403.139 1852.829 1225.201  627.628
276.10  1936.350  392.614  377.876   14.738   781.408 1036.211  797.005  239.207   436.617 1639.391 1144.567  494.824
276.20  1930.291  394.470  382.293   12.177   736.923 1183.034  926.923  256.111   363.127 2049.871 1412.189  637.682
276.30  1909.359  418.198  386.304   31.895   753.612 1104.126  885.762  218.364   385.847 1640.198 1174.026  466.172
276.40  1882.488  423.070  393.081   29.989   706.475 1163.320  941.447  221.873   416.309 1674.479 1128.585  545.894
276.50  1881.981  398.727  372.718   26.010   694.461 1116.583  918.065  198.517   487.386 1765.060 1289.339  475.721
276.60  1884.408  487.283  433.076   54.207   690.483 1170.400  955.408  214.992   404.145 1722.225 1206.796  515.429
276.70  1878.483  487.088  437.987   49.101   718.763 1135.346  927.181  208.165   455.115 1892.131 1345.332  546.799
276.80  1878.643  516.749  475.633   41.116   651.753 1207.257  989.879  217.378   344.026 1831.920 1316.083  515.837
276.90  2010.354  429.196  368.756   60.440   804.368 1148.573  932.932  215.641   656.383 1669.151 1152.512  516.638
277.00  2007.946  387.655  341.586   46.069   721.309 1040.321  781.615  258.706   467.078 1654.070 1045.845  608.225
277.10  1876.185  464.250  408.302   55.948   760.913 1068.074  841.102  226.972   485.979 1741.033 1274.659  466.374
277.20  1951.249  400.490  377.320   23.170   788.451 1149.699  954.246  195.453   403.742 1810.601 1284.111  526.490
277.30  1942.767  355.889  335.135   20.754   730.687 1129.462  903.701  225.761   497.138 1758.727 1252.744  505.982
277.40  2031.397  381.835  358.986   22.849   761.254 1117.140  843.520  273.620   335.078 1832.111 1245.000  587.111
277.50  2023.831  401.193  335.750   65.443   681.404 1156.315  898.000  258.315   343.422 1778.931 1273.453  505.478
277.60  1986.753  361.089  303.411   57.679   683.610 1156.751  859.220  297.531   375.090 2022.930 1384.343  638.587
277.70  2131.003  431.769  357.536   74.233   720.146 1170.586  865.707  304.879   363.730 1929.234 1289.942  639.292
277.80  2086.347  402.648  382.537   20.111   790.999 1137.163  905.176  231.988   301.399 1860.768 1302.506  558.262
277.90  1994.429  381.607  370.233   11.373   721.400 1160.858  928.313  232.545   321.104 2024.436 1476.933  547.503
278.00  2023.944  385.869  358.502   27.368   741.198 1171.236  859.141  312.094   333.671 1900.783 1302.914  597.870
278.10  1944.697  438.496  414.763   23.733   706.786 1224.099  952.554  271.545   414.500 2055.295 1528.703  526.592
278.20  2050.691  337.749  318.409   19.340   742.185 1149.742  831.160  318.582   362.725 2095.808 1417.211  678.598
278.30  2121.054  331.796  308.137   23.659   900.860 1093.799  798.303  295.497   564.797 1883.287 1234.144  649.143
278.40  2047.956  337.793  323.003   14.790   763.235 1171.883  879.803  292.080   432.090 1759.733 1191.822  567.912
278.50  2166.750  339.177  317.517   21.660   761.428 1243.857  952.599  291.258   372.276 1876.549 1338.898  537.652
278.60  2206.842  318.148  296.983   21.166   757.017 1186.049  932.319  253.730   525.086 2005.229 1407.562  597.668
278.70  2198.314  341.577  317.002   24.575   839.769 1143.775  907.336  236.439   545.294 1811.303 1283.906  527.397
278.80  2115.967  379.233  349.207   30.025   808.033 1117.194  847.593  269.601   443.754 1940.996 1303.012  637.984
278.90  2245.283  331.710  331.710    0.000   930.607 1148.492  867.782  280.709   443.956 1952.759 1314.272  638.486
279.00  2058.388  306.780  297.701    9.079   925.512 1033.228  805.000  228.227   471.402 1915.157 1347.243  567.913
279.10  2255.421  299.693  279.575   20.118   861.206 1105.165  897.168  207.996   484.571 1821.352 1304.108  517.245
279.20  2186.280  302.989  265.049   37.939   923.991 1035.044  799.251  235.793   646.028 1702.528 1205.894  496.634
279.30  2206.106  317.413  279.664   37.749   914.651 1089.080  847.715  241.365   562.685 2106.065 1498.041  608.024
279.40  2184.555  379.018  317.688   61.331   912.180 1149.744  909.587  240.158   494.221 2015.991 1245.001  770.990
279.50  2078.098  424.422  367.610   56.812   860.738 1145.593  904.831  240.762   423.246 2011.770 1423.549  588.220
279.60  2076.018  379.396  327.532   51.864   875.227 1192.287  953.815  238.471   432.193 1989.553 1401.535  588.018
279.70  2063.315  407.461  335.685   71.776   940.029 1127.907  857.836  270.072   564.194 2084.153 1355.289  728.865
279.80  2061.107  383.666  329.522   54.144   872.458 1067.257  799.862  267.395   352.169 1702.329 1103.955  598.374
279.90  2285.483  339.459  328.905   10.554   954.728 1220.123  945.420  274.703   534.034 2170.508 1480.950  689.558
280.00  2180.487  354.818  350.012    4.806   904.666 1207.281  883.686  323.595   440.739 2105.060 1425.858  679.201
280.10  2058.682  365.753  347.231   18.522   855.466 1074.639  810.532  264.107   464.465 2004.326 1436.716  567.610
280.20  2003.426  352.053  327.619   24.433   819.067 1079.830  812.871  266.959   536.145 1678.098 1201.974  476.124
280.30  2205.009  327.630  323.966    3.664   877.737 1189.260  971.283  217.977   413.092 2215.351 1607.126  608.225
280.40  2277.893  338.305  312.882   25.424   961.219 1127.778  890.821  236.957   504.276 1977.989 1440.740  537.249
280.50  2141.254  370.950  331.983   38.967   907.911 1140.750  906.297  234.453   667.743 1903.897 1355.588  548.309
280.60  2042.167  434.932  389.906   45.026   902.200 1221.638  964.402  257.236   574.245 2299.396 1660.104  639.292
280.70  2076.936  384.449  358.263   26.186   879.458 1126.473  846.454  280.019   463.157 1895.848 1358.398  537.450
280.80  2099.187  411.407  359.154   52.253   796.926 1303.695  899.853  403.842   302.405 2258.270 1578.867  679.403
280.90  2313.104  336.377  333.855    2.523   858.714 1318.615  953.512  365.103   375.694 2286.532 1494.831  791.700
281.00  2128.588  345.316  321.401   23.915   825.541 1144.547  777.114  367.433   534.234 2134.614 1323.714  810.900
281.10  2117.637  326.207  325.474    0.733   695.410 1202.761  848.944  353.817   312.856 2188.912 1408.474  780.438
281.20  2014.168  383.930  382.873    1.057   729.182 1211.965  887.373  324.591   354.984 2097.127 1315.983  781.144
281.30  1998.976  356.657  345.016   11.641   814.481 1069.416  777.468  291.948   384.038 1897.158 1268.727  628.432
281.40  2088.230  371.566  371.566    0.000   874.874 1104.862  848.753  256.109   445.363 2025.644 1274.963  750.682
281.50  2074.087  334.505  333.025    1.479   814.036 1078.231  756.623  321.608   412.388 1952.752 1334.877  617.875
281.60  2083.125  381.904  381.171    0.733   724.587 1107.510  780.969  326.541   363.124 1823.672 1205.392  618.280
281.70  2101.755  393.996  380.875   13.121   906.693 1020.307  736.225  284.082   475.523 1971.157 1241.085  730.071
281.80  2087.113  401.341  376.510   24.830   938.859 1026.613  724.200  302.413   381.825 2076.716 1468.792  607.924
281.90  2066.267  427.171  379.416   47.755   940.242 1085.766  765.754  320.011   435.612 1993.375 1313.971  679.405
282.00  2105.561  361.875  335.415   26.460   858.842  988.444  696.320  292.124   435.209 1739.830 1019.812  720.018
282.10  2104.010  409.018  322.207   86.812   871.193 1210.092  863.926  346.167   423.447 2317.182 1434.601  882.581
282.20  2175.379  361.631  298.099   63.532   865.695 1046.208  699.261  346.947   384.440 2005.736 1071.680  934.056
282.30  2169.664  386.562  322.203   64.359   877.382 1143.906  750.224  393.682   383.031 2289.545 1377.004  912.540
282.40  2099.428  420.416  363.061   57.355   823.378 1154.095  788.866  365.229   354.682 2347.345 1586.913  760.432
282.50  2087.036  410.121  312.085   98.036   832.239 1118.137  773.353  344.784   272.043 2229.421 1428.071  801.350
282.60  2100.298  357.011  279.654   77.357   888.923 1096.349  830.165  266.185   442.547 2244.401 1453.003  791.398
282.70  2035.127  413.128  358.030   55.098   808.071 1158.314  837.570  320.743   353.672 1999.105 1280.294  718.812
282.80  2033.355  461.903  373.124   88.778   862.726 1158.873  821.353  337.520   432.192 2281.404 1419.030  862.374
282.90  1989.939  431.374  354.741   76.633   755.626 1207.637  856.631  351.006   320.799 2146.886 1264.708  882.178
283.00  1975.573  501.165  444.557   56.607   818.487 1195.844  872.114  323.730   382.125 2175.845 1212.735  963.110
283.10  2108.550  456.184  400.141   56.043   824.333 1219.696  909.411  310.285   391.879 2360.720 1650.552  710.168
283.20  2101.368  434.221  350.333   83.888   784.165 1208.855  879.894  328.961   322.107 1921.798 1110.795  811.003
283.30  1976.080  469.360  393.631   75.729   825.841 1252.520  941.673  310.847   385.747 2192.633 1299.091  893.542
283.40  1949.460  465.415  409.779   55.636   738.948 1194.158  870.424  323.733   363.327 2112.107 1351.673  760.435
283.50  2002.302  500.545  394.080  106.465   697.187 1308.462  961.649  346.813   272.948 2390.885 1457.635  933.250
283.60  2057.812  428.475  369.077   59.398   830.255 1138.379  829.567  308.812   251.533 1894.751 1113.709  781.042
283.70  2017.034  434.736  353.131   81.605   840.211 1254.678  903.712  350.966   373.281 2281.101 1570.733  710.368
283.80  2016.190  481.336  405.098   76.237   692.817 1305.513  971.578  333.935   263.699 2265.915 1576.155  689.760
283.90  2015.414  380.588  324.953   55.635   775.395 1076.992  849.933  227.059   406.155 1826.088 1167.392  658.695
284.00  1944.992  475.231  403.548   71.683   795.843 1016.981  798.051  218.931   233.539 1675.683 1087.060  588.623
284.10  2003.928  488.340  422.364   65.976   889.482 1042.751  869.645  173.105   343.623 1853.124 1355.685  497.439
284.20  1910.167  521.160  438.158   83.003   936.488 1062.560  869.870  192.690   365.339 2179.767 1430.189  749.578
284.30  1949.094  464.016  405.043   58.973   853.643 1182.488  916.517  265.971   455.718 2085.360 1385.751  699.610
284.40  1932.713  420.685  368.307   52.378   833.624 1068.905  849.802  219.103   354.582 1660.202 1042.327  617.875
284.50  1924.467  433.093  345.540   87.554   785.713 1157.324  911.718  245.606   303.209 2022.827 1334.177  688.650
284.60  1901.126  404.411  314.963   89.448   803.708 1055.404  871.281  184.123   395.800 1762.139 1185.081  577.058
284.70  1821.086  473.693  391.775   81.918   676.913 1153.846  944.471  209.375   304.013 2000.406 1402.436  597.970
284.80  1934.149  396.710  337.201   59.509   753.519 1083.191  872.519  210.672   272.948 2143.057 1464.157  678.899
284.90  1917.991  444.933  388.425   56.509   794.723 1131.024  904.608  226.416   334.676 2032.877 1414.496  618.381
285.00  1940.128  448.833  371.466   77.366   823.427 1111.225  920.088  191.137   365.540 1934.957 1377.097  557.860
285.10  2057.037  371.532  342.939   28.593   795.670 1221.082  964.799  256.283   476.830 2044.239 1486.380  557.859
285.20  2059.793  341.978  325.968   16.010   734.752 1183.674  916.191  267.482   406.155 1865.489 1287.826  577.663
285.30  2146.334  428.758  398.375   30.383   831.935 1214.853  980.962  233.891   465.671 2095.799 1629.325  466.474
285.40  1873.921  412.155  352.856   59.299   751.267 1141.579  934.406  207.173   365.339 2022.118 1485.372  536.746
285.50  1984.999  432.593  339.434   93.159   821.222 1087.404  813.828  273.575   344.428 2135.023 1425.661  709.362
285.60  2016.311  455.420  370.834   84.585   827.844 1215.332  917.374  297.958   406.155 1994.777 1275.664  719.114
285.70  1895.246  345.598  296.941   48.657   634.628 1184.772  872.583  312.189   131.799 2054.497 1327.741  726.756
285.80  1939.418  356.313  288.984   67.329   732.643 1064.015  836.349  227.667   324.723 1753.800 1145.673  608.127
285.90  1998.488  367.724  342.767   24.957   611.453 1275.997  937.393  338.604   284.309 1994.679 1244.901  749.778
286.00  1855.716  423.514  341.935   81.579   727.500 1097.659  820.489  277.170   243.492 2066.061 1418.525  647.536
286.10  1833.652  410.941  349.139   61.802   750.672 1086.243  792.343  293.900   274.155 2185.893 1334.678  851.215
286.20  1947.647  405.384  333.275   72.109   743.441 1068.649  768.568  300.081   314.266 2074.706 1212.733  861.973
286.30  1938.995  355.321  291.329   63.992   662.167 1075.556  738.212  337.344   304.616 1840.156 1051.273  788.882
286.40  1906.498  437.667  373.604   64.063   706.947 1154.030  904.447  249.583   364.534 1901.781 1293.253  608.528
286.50  1882.648  470.228  392.337   77.891   733.325 1149.310  849.360  299.950   344.428 1944.808 1295.766  649.042
286.60  1845.000  467.288  373.705   93.583   648.153 1153.596  830.167  323.429   385.243 1721.626 1072.181  649.446
286.70  1922.921  490.631  385.199  105.432   639.894 1203.144  885.166  317.978   416.108 1932.545 1243.088  689.457
286.80  1869.384  442.756  350.946   91.811   704.925 1150.788  867.049  283.739   304.415 1912.644 1183.173  729.470
286.90  1943.397  449.633  371.532   78.101   679.034 1164.365  856.765  307.600   497.540 1790.899 1121.851  669.047
287.00  1885.572  458.230  384.848   73.382   726.633 1045.604  769.948  275.656   365.339 1924.006 1376.803  547.203
287.10  1848.477  479.390  373.195  106.194   747.904 1040.157  740.546  299.612   395.800 1841.769 1144.771  696.998
287.20  1859.550  485.792  353.794  131.998   705.271 1037.163  770.889  266.274   405.552 1781.043 1121.847  659.196
287.30  1951.325  391.485  317.541   73.944   684.598 1156.322  800.332  355.990   304.113 2196.949 1480.548  716.401
287.40  1950.465  429.073  303.559  125.513   685.772 1238.326  870.974  367.352   243.492 2236.157 1559.467  676.689
287.50  1949.930  427.779  282.094  145.685   770.935 1162.936  815.163  347.772   324.522 1963.810 1265.708  698.102
287.60  1966.900  441.120  319.012  122.108   655.715 1140.105  827.096  313.009   344.629 2035.079 1366.031  669.048
287.70  1816.300  439.093  298.722  140.371   727.396 1165.091  844.304  320.787   416.309 1981.400 1342.411  638.989
287.80  1814.577  474.334  334.984  139.350   690.921 1174.605  842.571  332.034   446.369 1863.280 1183.674  679.606
287.90  1951.398  400.670  264.327  136.342   725.287 1100.291  854.682  245.609   404.145 2029.056 1602.593  426.463
288.00  1940.664  415.252  288.347  126.905   771.549 1092.499  785.156  307.343   373.884 1770.088 1161.460  608.628
288.10  1901.612  464.002  335.867  128.135   692.037 1133.238  827.362  305.876   354.783 2050.975 1401.932  649.043
288.20  1981.452  384.446  258.552  125.895   770.813 1195.141  839.768  355.373   383.234 2264.004 1594.351  669.652
288.30  1991.864  409.976  286.292  123.684   859.170 1088.017  744.788  343.229   391.176 2014.478 1324.720  689.758
288.40  1979.437  451.142  318.509  132.633   825.615 1183.095  852.918  330.177   392.481 2026.545 1448.077  578.469
288.50  1968.112  444.350  321.106  123.244   750.479 1242.705  888.021  354.684   474.317 2026.439 1509.095  517.344
288.60  1883.422  531.684  390.138  141.546   739.950 1137.774  831.163  306.610   426.262 1747.263 1168.693  578.570
288.70  1937.617  468.745  348.686  120.059   781.973 1135.188  791.002  344.187   555.246 1921.793 1323.720  598.073
288.80  2017.460  538.859  415.650  123.208   752.691 1248.280  964.369  283.911   361.921 2004.428 1426.664  577.764
288.90  1972.431  525.348  370.617  154.731   823.381 1243.354  906.609  336.745   475.021 2349.359 1639.795  709.564
289.00  2006.954  478.954  344.465  134.489   733.669 1261.248  911.667  349.581   361.819 2044.541 1364.735  679.806
289.10  2066.055  527.858  413.418  114.439   698.866 1304.009  982.913  321.096   273.954 1895.147 1336.683  558.464
289.20  1979.817  460.239  350.955  109.284   737.432 1172.406  866.143  306.262   292.753 1891.532 1292.856  598.676
289.30  1995.392  496.278  374.627  121.651   774.882 1175.465  852.433  323.032   405.954 1995.779 1377.602  618.177
289.40  1925.540  431.059  315.035  116.024   725.886 1075.825  769.303  306.521   344.427 1812.714 1122.553  690.161
289.50  2009.254  438.487  325.679  112.808   841.188 1146.169  839.557  306.612   453.405 2067.565 1499.150  568.416
289.60  1980.769  480.162  354.026  126.136   908.894 1251.086  913.089  337.997   422.743 2280.791 1509.600  771.191
289.70  2021.596  484.114  351.160  132.954   751.661 1214.086  902.070  312.016   321.908 2146.184 1374.690  771.493
289.80  1951.182  458.403  345.238  113.165   777.985 1191.858  911.535  280.323   535.743 1850.407 1262.389  588.018
289.90  1830.397  527.783  386.328  141.455   720.267 1115.028  818.404  296.625   404.145 1911.535 1231.729  679.806
290.00  1953.402  445.310  316.895  128.415   636.698 1131.549  803.064  328.485   283.805 1808.492 1159.450  649.042
290.10  1917.921  473.378  336.959  136.418   685.846 1105.302  842.054  263.248   384.841 1922.486 1323.407  599.079
290.20  1995.970  437.175  328.969  108.207   686.975 1132.099  827.909  304.190   281.494 1922.789 1223.381  699.408
290.30  1998.242  411.083  318.449   92.634   682.099 1165.001  787.317  377.684   382.630 2051.476 1291.547  759.929
290.40  2072.535  446.751  311.226  135.525   582.660 1262.059  859.080  402.978   382.429 1994.272 1284.307  709.965
290.50  1965.100  416.920  275.641  141.279   776.395 1175.677  867.599  308.078   385.646 1818.139 1189.908  628.230
290.60  2010.830  413.922  283.976  129.946   643.833 1191.294  862.852  328.442   416.309 2013.269 1364.328  648.941
290.70  1953.555  399.948  282.259  117.689   687.370 1133.439  849.091  284.347   313.162 1789.888 1109.981  679.907
290.80  1912.221  460.312  355.659  104.654   807.813 1065.827  764.923  300.903   445.363 1893.137 1212.826  680.310
290.90  1966.285  467.430  353.068  114.362   729.466 1096.103  803.062  293.041   372.575 1909.523 1270.935  638.588
291.00  1926.498  537.242  382.844  154.398   841.357 1113.350  833.416  279.935   311.352 2070.980 1421.938  649.042
291.10  1893.025  534.112  417.728  116.384   893.287 1170.239  867.391  302.848   443.956 2121.048 1390.875  730.172
291.20  1960.038  480.072  381.827   98.245   823.248 1246.158  910.538  335.620   373.482 2183.981 1474.216  709.765
291.30  2022.348  497.652  365.946  131.706   765.658 1269.807  925.411  344.397   292.452 2088.771 1388.355  700.416
291.40  1994.659  486.386  351.678  134.708   813.863 1181.224  866.010  315.213   475.221 2003.118 1455.111  548.008
291.50  1874.420  501.945  378.578  123.367   975.238 1144.223  835.713  308.510   475.825 1990.043 1503.563  486.480
291.60  1894.561  507.643  400.115  107.528   899.152 1210.274  906.605  303.670   422.842 2296.872 1596.759  700.113
291.70  1981.132  518.551  395.901  122.650   884.565 1285.123  874.496  410.627   374.085 2279.193 1549.422  729.771
291.80  1869.640  512.685  385.141  127.544   857.696 1091.429  795.798  295.631   353.073 1931.437 1252.336  679.101
291.90  1886.124  473.823  361.199  112.624   853.458 1175.222  868.046  307.176   393.790 2012.265 1383.529  628.736
292.00  2009.191  505.080  382.134  122.946   825.097 1195.202  809.900  385.302   411.783 2175.841 1273.052  902.788
292.10  1879.576  523.405  430.507   92.898   833.480 1258.313  924.074  334.239   524.280 2105.164 1343.824  761.339
292.20  1877.827  485.772  392.190   93.582   828.524 1146.671  831.377  315.294   401.531 1861.967 1152.203  709.763
292.30  1886.402  471.273  373.042   98.231   888.840 1101.743  808.320  293.424   566.003 2061.826 1321.601  740.225
292.40  1857.323  540.929  402.691  138.239   797.789 1138.454  800.064  338.389   505.884 2154.519 1382.824  771.695
292.50  1833.162  574.844  418.724  156.120   846.934 1190.639  853.938  336.701   402.836 2010.956 1371.866  639.090
292.60  1937.975  489.332  392.795   96.538   805.563 1220.208  881.868  338.340   453.708 2041.522 1342.113  699.408
292.70  1895.793  533.144  419.384  113.760   910.102 1179.749  800.766  378.983   411.181 2012.273 1241.384  770.889
292.80  1898.237  489.576  381.157  108.419   886.027 1150.711  762.815  387.896   492.916 1780.044 1009.758  770.286
292.90  1950.825  524.422  401.150  123.271   816.109 1220.658  827.106  393.552   340.908 2111.801 1220.070  891.731
293.00  1942.684  483.736  332.116  151.620   828.741 1314.897  886.939  427.958   439.532 2103.450 1253.042  850.408
293.10  1933.992  477.902  344.777  133.125   940.464 1216.386  853.655  362.731   623.509 2058.725 1277.077  781.648
293.20  1923.448  442.150  312.563  129.586   883.437 1128.571  762.297  366.274   441.342 2015.792 1315.476  700.316
293.30  1910.521  512.151  372.171  139.980   894.852 1268.643  842.840  425.803   495.529 2083.852 1444.661  639.191
293.40  1892.400  511.385  399.596  111.789   857.928 1305.428  953.378  352.050   483.767 2290.142 1569.318  720.824
293.50  1862.875  506.423  395.905  110.518   957.449 1231.035  907.432  323.603   574.043 2426.272 1725.755  700.517
293.60  1957.558  452.682  347.060  105.623   858.135 1280.318  877.082  403.235   440.535 1994.581 1274.160  720.422
293.70  1938.441  484.737  377.406  107.331   811.019 1392.803  958.134  434.670   443.353 2206.199 1454.812  751.387
293.80  1767.583  567.469  427.208  140.261   784.562 1270.457  837.693  432.764   343.522 2441.351 1700.219  741.132
293.90  1832.832  557.441  441.775  115.667   869.684 1418.841 1027.881  390.960   502.464 2320.106 1589.531  730.575
294.00  1811.507  523.718  399.129  124.589   805.221 1228.442  922.779  305.662   494.019 2094.411 1465.072  629.339
294.10  1825.187  471.019  359.006  112.012   759.875 1234.275  920.272  314.003   373.682 2035.798 1375.796  660.002
294.20  1828.463  470.191  346.692  123.499   762.683 1351.398  983.176  368.221   453.505 2188.108 1558.668  629.440
294.30  1886.707  459.632  350.272  109.360   738.002 1295.623  907.906  387.717   516.642 1928.026 1218.059  709.966
294.40  1936.745  449.491  326.998  122.493   889.180 1321.274  946.089  375.185   503.973 2216.761 1537.256  679.505
294.50  1969.588  422.785  325.143   97.642   829.296 1143.362  768.225  375.136   442.544 1921.798 1251.743  670.055
294.60  1943.220  462.014  343.342  118.672   848.982 1206.092  797.796  408.296   444.157 1880.578 1139.849  740.729
294.70  1822.566  489.433  359.466  129.967   794.589 1219.095  816.855  402.240   383.133 1956.073 1175.131  780.942
294.80  1882.112  445.131  324.233  120.898   801.898 1221.740  880.713  341.027   505.281 1928.933 1066.657  862.276
294.90  1851.730  475.776  342.662  133.114   851.138 1146.040  773.579  372.462   351.463 1963.214 1234.950  728.265
295.00  1823.839  497.056  367.186  129.869   844.607 1215.253  850.317  364.936   442.948 2026.248 1277.374  748.874
295.10  1856.603  439.648  300.382  139.266   798.312 1286.589  861.560  425.030   494.524 1833.929 1085.558  748.371
295.20  1761.450  501.876  345.317  156.559   693.898 1343.610  961.077  382.533   413.293 2103.058 1313.669  789.389
295.30  1896.266  463.001  349.386  113.615   767.186 1314.092  908.428  405.664   504.075 1982.017 1172.321  809.697
295.40  1937.561  348.455  250.743   97.711   844.181 1296.652  905.701  390.951   573.341 1862.682 1091.894  770.788
295.50  1962.281  467.483  333.199  134.283   863.489 1436.944 1010.409  426.535   472.604 2138.638 1296.975  841.663
295.60  1796.056  514.453  381.576  132.877   782.090 1492.463  979.850  512.613   350.759 2403.547 1441.447  962.100
295.70  1882.299  485.082  373.896  111.186   839.255 1401.687  936.058  465.629   473.010 2436.328 1513.934  922.394
295.80  1779.313  498.807  381.260  117.546   839.375 1272.323  869.435  402.887   371.268 2198.261 1407.267  790.995
295.90  1712.676  552.454  423.568  128.887   802.632 1282.994  864.459  418.535   361.517 2209.420 1337.094  872.326
296.00  1821.436  487.292  362.248  125.044   743.748 1383.856  874.875  508.981   322.210 2327.146 1373.589  953.558
296.10  1780.177  527.849  386.327  141.522   769.734 1408.838  886.589  522.250   381.826 2257.674 1324.424  933.250
296.20  1730.625  539.767  380.488  159.280   802.151 1288.053  900.599  387.454   442.346 2203.491 1310.554  892.937
296.30  1796.617  505.902  358.530  147.372   919.828 1272.827  884.812  388.015   574.847 1954.765 1184.481  770.284
296.40  1707.933  530.988  378.211  152.777   852.776 1282.261  885.601  396.661   514.731 2023.333 1232.137  791.196
296.50  1839.547  507.389  367.379  140.010   769.549 1304.134  943.704  360.430   302.907 2240.478 1398.814  841.664
296.60  1913.039  472.468  341.070  131.398   843.222 1386.404  973.178  413.226   527.297 2250.935 1235.950 1014.985
296.70  1812.396  513.548  353.319  160.229   878.968 1226.142  846.991  379.151   603.198 1872.327 1172.717  699.610
296.80  1858.740  503.818  347.273  156.546   968.950 1197.824  886.460  311.364   530.715 2206.506 1496.137  710.369
296.90  1920.542  527.490  376.715  150.775   827.231 1377.326  968.648  408.678   527.195 2252.142 1471.704  780.438
297.00  1851.030  544.963  392.567  152.396   772.833 1462.106 1050.613  411.493   557.355 2259.575 1408.061  851.515
297.10  1845.658  543.857  388.113  155.744   740.964 1427.960 1019.668  408.291   556.851 2088.073 1287.729  800.344
297.20  1830.526  551.594  390.087  161.507   769.506 1379.410  996.492  382.918   423.446 2005.033 1264.303  740.729
297.30  1788.695  556.468  381.995  174.473   772.507 1423.472 1010.596  412.875   456.724 2285.727 1352.879  932.848
297.40  1860.751  577.026  413.770  163.257   798.777 1378.803 1017.798  361.005   476.023 2147.587 1206.090  941.496
297.50  1861.392  598.287  450.974  147.314   877.934 1327.927  957.413  370.515   506.485 1944.214 1175.335  768.879
297.60  1920.306  603.441  460.243  143.198   891.983 1375.820 1011.924  363.896   566.503 2120.142 1349.253  770.890
297.70  1806.282  572.410  417.156  155.255   771.802 1311.363  947.205  364.158   597.873 2014.886 1235.048  779.837
297.80  1749.940  566.495  397.223  169.272   789.143 1378.163  981.104  397.059   415.604 2136.334 1357.300  779.034
297.90  1814.798  636.787  459.867  176.920   810.193 1370.275  992.379  377.896   466.676 2098.727 1358.803  739.924
298.00  1789.544  598.625  461.853  136.772   844.353 1331.978  946.942  385.036   497.540 2079.829 1319.696  760.134
298.10  1874.247  554.057  399.721  154.336   793.672 1430.382 1042.058  388.323   476.829 1957.175 1328.138  629.037
298.20  1829.765  500.983  359.650  141.333   738.165 1266.309  909.897  356.412   434.803 1908.724 1239.374  669.350
298.30  1817.210  575.004  443.458  131.546   774.185 1338.411 1008.414  329.997   445.162 1963.508 1334.673  628.835
298.40  1978.354  489.191  374.956  114.235   830.259 1331.185  973.303  357.882   466.877 2015.688 1356.693  658.995
298.50  1848.319  584.985  444.761  140.224   847.671 1331.138  962.621  368.517   384.640 2062.632 1484.869  577.763
298.60  1873.510  491.513  361.886  129.627   823.468 1294.092  884.508  409.585   487.386 2023.829 1375.090  648.740
298.70  1867.104  543.281  382.526  160.755   922.900 1256.456  872.278  384.178   497.540 2038.711 1288.933  749.778
298.80  1852.202  461.813  307.310  154.504   806.908 1259.384  893.023  366.361   324.723 2014.177 1274.655  739.523
298.90  1919.461  493.253  339.687  153.565   772.195 1276.205  924.541  351.664   393.991 1952.650 1414.897  537.754
299.00  1813.761  499.792  369.166  130.626   860.047 1261.200  899.600  361.600   507.191 2056.908 1357.197  699.711
299.10  1874.555  511.946  360.566  151.380   740.896 1291.470  901.979  389.491   446.771 1946.827 1297.683  649.144
299.20  1836.196  442.940  293.544  149.396   744.563 1285.456  918.579  366.877   303.410 1864.988 1154.922  710.067
299.30  1859.745  447.602  315.798  131.804   706.393 1226.318  842.063  384.256   284.108 1935.162 1316.884  618.278
299.40  1771.113  457.008  326.764  130.244   680.973 1220.349  853.775  366.574   365.540 1712.586 1103.857  608.729
299.50  1765.896  460.541  317.309  143.232   621.222 1242.919  886.591  356.328   474.317 1682.524  982.712  699.812
299.60  1831.897  450.012  327.022  122.990   641.412 1331.202  942.971  388.231   433.199 1723.341 1094.909  628.432
299.70  1821.475  453.321  288.739  164.583   680.367 1350.230  957.412  392.818   453.607 1720.226 1121.551  598.676
299.80  1806.336  492.163  323.508  168.654   747.899 1280.537  917.811  362.726   453.305 1831.919 1223.291  608.628
299.90  1866.297  476.851  294.700  182.151   815.950 1256.101  872.929  383.172   381.926 1908.825 1381.529  527.296
300.00  1761.948  503.830  355.253  148.577   756.415 1356.969  974.571  382.398   392.382 1744.953 1197.650  547.303
300.10  1773.504  494.798  335.788  159.010   743.576 1303.023  966.144  336.879   361.518 1793.110 1236.255  556.855
300.20  1782.589  478.983  354.118  124.865   738.081 1315.689  903.847  411.842   383.033 1696.903 1131.704  565.199
300.30  1811.327  455.599  319.708  135.890   679.539 1312.867  955.378  357.490   311.352 1833.218 1296.373  536.846
300.40  1828.480  487.572  359.283  128.289   669.993 1319.059  976.873  342.186   456.925 1921.393 1353.884  567.509
300.50  1833.778  537.865  390.959  146.906   664.366 1337.498  959.475  378.023   362.926 1827.281 1189.300  637.981
300.60  1847.687  525.697  429.818   95.879   713.179 1316.668  905.696  410.972   393.388 1850.410 1181.564  668.846
300.70  1815.559  442.995  329.087  113.908   643.667 1344.381  892.253  452.129   424.854 1834.023 1185.989  648.034
300.80  1841.740  470.095  343.249  126.846   777.770 1298.818  905.961  392.857   433.701 1986.131 1245.804  740.326
300.90  1951.245  440.955  331.936  109.019   864.532 1279.747  882.052  397.695   553.736 2007.542 1318.791  688.750
301.00  1864.810  482.236  364.183  118.053   823.551 1212.698  800.083  412.615   454.311 1942.503 1171.715  770.788
301.10  1914.667  441.867  307.378  134.489   821.696 1261.588  912.271  349.317   516.138 1973.167 1253.350  719.817
301.20  1868.402  485.842  362.380  123.461   805.742 1219.139  810.242  408.896   280.891 1842.772 1112.902  729.870
301.30  1879.739  473.818  359.672  114.146   880.195 1246.329  856.540  389.789   475.423 2134.223 1302.912  831.310
301.40  1886.257  445.369  375.231   70.138   892.555 1327.004  900.644  426.360   535.441 1982.819 1232.440  750.379
301.50  1852.575  497.968  409.573   88.395   912.360 1259.462  894.710  364.752   575.452 1962.409 1191.723  770.687
301.60  1877.789  480.099  394.585   85.514   787.281 1235.869  861.605  374.263   584.400 1804.774 1216.755  588.018
301.70  1708.159  539.194  442.858   96.336   859.828 1124.976  809.035  315.941   534.736 1801.255 1132.510  668.745
301.80  1743.614  549.044  410.483  138.562   764.668 1256.759  886.987  369.772   525.990 1862.682 1132.409  730.273
301.90  1805.918  508.710  394.619  114.092   829.658 1312.527  868.524  444.004   525.388 1893.546 1082.142  811.403
302.00  1702.202  522.701  404.345  118.356   733.931 1281.003  879.930  401.073   512.918 1744.654 1024.635  720.019
302.10  1658.625  581.319  467.125  114.194   761.649 1214.652  867.576  347.075   354.681 1804.172 1134.721  669.450
302.20  1753.080  493.878  413.007   80.871   904.314 1157.569  796.490  361.079   573.741 1619.391 1051.580  567.811
302.30  1773.355  559.259  459.740   99.519   937.084 1104.734  720.355  384.379   677.796 1731.382 1113.104  618.278
302.40  1818.965  490.204  416.266   73.938   767.052 1173.015  842.672  330.343   586.109 1688.357  968.238  720.119
302.50  1819.094  470.902  360.130  110.772   857.581 1071.676  779.552  292.124   633.259 1621.604 1063.644  557.960
302.60  1802.272  476.798  335.426  141.372   795.367 1132.460  769.481  362.980   525.687 1711.680  982.011  729.668
302.70  1756.124  541.855  380.402  161.452   904.662 1139.596  755.424  384.173   578.167 1836.143 1247.620  588.523
302.80  1801.260  523.473  386.185  137.289   912.614 1155.373  801.687  353.686   616.065 2038.213 1359.112  679.101
302.90  1802.288  569.953  403.712  166.240   883.345 1189.095  784.524  404.572   606.317 1813.521 1154.828  658.692
303.00  1736.501  562.214  406.785  155.429   883.390 1224.936  815.997  408.938   615.665 1786.075 1096.720  689.355
303.10  1658.759  592.692  454.817  137.875   895.580 1134.926  801.295  333.631   564.794 1906.917 1186.898  720.019
303.20  1652.918  638.219  475.870  162.349   924.803 1120.487  785.041  335.445   362.923 1873.137 1275.066  598.071
303.30  1682.228  575.767  472.210  103.557   921.991 1250.619  894.855  355.764   613.553 1745.159 1217.963  527.196
303.40  1711.452  578.340  442.102  136.238   880.146 1177.726  832.771  344.955   496.333 1734.001 1074.200  659.801
303.50  1723.750  587.037  446.517  140.520   937.819 1187.761  845.485  342.277   596.666 1922.602 1303.316  619.286
303.60  1713.840  559.355  412.370  146.985   895.024 1176.656  846.350  330.306   455.215 1942.810 1252.346  690.464
303.70  1697.763  574.719  414.026  160.692   932.590 1125.111  763.380  361.730   486.580 1682.628 1094.106  588.522
303.80  1693.799  557.034  399.244  157.790   838.685 1139.427  783.961  355.466   547.605 1725.857 1137.536  588.321
303.90  1670.797  563.365  452.285  111.079   887.104 1186.074  831.300  354.774   495.524 1727.768 1189.914  537.854
304.00  1681.703  540.190  421.829  118.361   814.524 1163.078  840.253  322.825   456.925 1827.397 1289.241  538.155
304.10  1766.872  538.245  407.515  130.730   932.113 1187.238  854.169  333.068   537.450 1832.423 1264.007  568.416
304.20  1771.920  576.411  452.254  124.158   892.558 1201.369  826.498  374.871   497.540 1990.762 1442.755  548.007
304.30  1772.189  552.440  397.678  154.762   979.060 1189.619  843.882  345.737   525.885 1933.257 1294.268  638.989
304.40  1775.305  489.648  372.773  116.875   899.085 1229.391  870.984  358.406   659.196 1817.846 1198.459  619.387
304.50  1830.152  477.384  381.081   96.303   852.257 1209.805  842.629  367.175   576.554 1649.752 1061.734  588.018
304.60  1749.704  453.413  381.240   72.173   883.944 1186.669  828.830  357.838   617.573 1455.924  958.484  497.440
304.70  1742.613  468.977  358.555  110.421   936.561 1126.317  719.793  406.524   525.684 1453.711  865.491  588.219
304.80  1726.336  552.944  467.156   85.788   853.599 1172.884  779.160  393.724   486.177 1744.254  943.004  801.250
304.90  1749.702  564.230  451.905  112.325   758.833 1389.266  894.938  494.328   394.490 2012.978 1151.408  861.570
305.00  1832.391  467.415  412.466   54.949   790.740 1279.062  873.318  405.743   466.172 1834.128 1032.576  801.552
305.10  1719.783  526.835  417.125  109.710   667.050 1321.819  852.873  468.946   355.184 1719.222  896.960  822.263
305.20  1682.441  545.385  446.437   98.949   712.915 1346.894  952.174  394.719   455.212 1805.677 1004.728  800.949
305.30  1727.775  552.553  434.433  118.120   750.703 1451.517  960.307  491.210   415.100 1911.137  927.722  983.415
305.40  1734.944  556.373  456.133  100.240   756.752 1369.557  941.507  428.050   445.057 1994.079 1142.764  851.315
305.50  1693.602  562.310  436.941  125.369   720.912 1349.923  917.291  432.632   303.105 1859.865 1018.905  840.960
305.60  1737.416  549.134  414.644  134.490   807.297 1352.984  863.029  489.954   354.076 2050.778 1209.314  841.463
305.70  1757.235  534.318  398.274  136.044   707.337 1379.020  908.384  470.635   272.744 1788.789 1059.824  728.965
305.80  1826.456  543.435  435.328  108.107   848.241 1266.270  858.928  407.342   406.155 1990.461 1310.756  679.705
305.90  1758.562  560.797  452.070  108.727   800.123 1209.152  871.241  337.911   406.155 1698.311 1079.126  619.185
306.00  1814.588  565.434  439.473  125.961   865.281 1237.773  852.523  385.250   609.233 1634.370  995.783  638.587
306.10  1959.077  493.726  416.064   77.661   891.906 1246.082  875.400  370.682   538.156 1787.686  966.127  821.559
306.20  1852.948  544.232  456.453   87.780   772.745 1188.189  817.376  370.812   310.044 1752.796  829.600  923.197
306.30  1919.299  478.504  448.791   29.713   765.494 1313.397  791.565  521.832   344.930 2149.607 1043.336 1106.271
306.40  1835.701  554.176  475.141   79.035   847.376 1340.038  871.470  468.568   375.694 2219.980 1327.243  892.737
306.50  1867.572  526.495  444.366   82.129   898.909 1345.600  931.517  414.083   507.694 2282.610 1268.129 1014.481
306.60  1794.332  560.079  461.807   98.272   863.722 1136.733  764.629  372.104   446.771 2142.568 1188.104  954.464
306.70  1934.931  456.103  367.770   88.333   774.041 1272.610  867.994  404.616   384.739 1916.661 1014.478  902.183
306.80  2031.254  425.509  387.041   38.469   823.588 1287.611  860.644  426.967   253.242 2097.016 1023.122 1073.894
306.90  2043.880  386.537  370.966   15.571   929.639 1319.223  863.371  455.852   534.736 2176.845 1273.452  903.393
307.00  2033.675  423.853  384.463   39.390   885.499 1263.792  851.264  412.527   452.398 2094.704 1100.833  993.871
307.10  1953.674  409.358  396.774   12.583   824.938 1309.154  947.545  361.609   514.631 1918.879  966.224  952.655
307.20  1828.073  436.283  424.784   11.499   742.789 1421.387  931.164  490.223   319.795 2099.136  993.371 1105.765
307.30  1891.591  432.010  412.154   19.855   836.164 1361.854  998.219  363.635   432.191 1947.926 1095.907  852.019
307.40  2016.153  362.094  352.047   10.048   893.571 1312.610  929.954  382.655   483.866 1965.519 1133.808  831.711
307.50  1929.598  325.767  325.767    0.000   809.112 1181.863  862.935  318.929   485.175 1975.572 1153.914  821.658
307.60  1836.190  413.187  397.081   16.106   808.029 1332.462  910.248  422.215   411.582 1978.395 1065.655  912.740
307.70  1893.268  401.750  357.648   44.102   777.210 1325.070  864.289  460.781   443.755 1917.875  994.578  923.297
307.80  1966.933  380.333  358.791   21.542   777.250 1306.519  917.206  389.313   311.351 1959.697 1056.707  902.990
307.90  2001.573  374.120  337.311   36.809   716.423 1327.483  909.641  417.842   169.801 2030.973 1057.713  973.260
308.00  2005.847  425.261  411.832   13.429   791.952 1365.314  988.234  377.080   355.185 2001.212 1108.175  893.038
308.10  2028.320  359.678  359.678    0.000   857.663 1148.714  800.989  347.724   319.595 1868.815  825.078 1043.737
308.20  1946.133  371.069  370.478    0.591   772.314 1287.409  868.094  419.315   281.392 2020.116 1015.890 1004.226
308.30  1926.075  336.075  336.075    0.000   931.635 1172.115  866.800  305.315   453.907 1895.659  961.502  934.157
308.40  1876.964  377.571  376.288    1.282   773.452 1365.319  928.012  437.307   384.038 1952.155  987.536  964.619
308.50  1819.113  432.339  418.187   14.153   747.884 1398.175  914.871  483.304   283.402 2081.242 1025.944 1055.298
308.60  1913.057  385.280  385.280    0.000   759.700 1176.395  908.348  268.047   261.085 1745.764 1034.992  710.772
308.70  1961.067  401.345  393.852    7.493   754.549 1324.164  901.425  422.739   261.990 2031.077 1086.766  944.311
308.80  1905.213  439.929  435.702    4.227   866.747 1078.068  851.527  226.542   362.926 1767.174 1066.658  700.517
308.90  1793.935  461.835  427.700   34.135   769.727 1253.038  925.980  327.059   312.458 1788.692 1067.867  720.825
309.00  1789.920  484.543  461.317   23.226   737.604 1301.126  888.934  412.192   362.322 1645.834  894.447  751.387
309.10  1946.557  427.438  410.652   16.786   731.596 1377.733  928.018  449.715   312.960 1895.960 1022.828  873.132
309.20  1896.827  408.165  388.931   19.234   722.598 1352.868 1014.998  337.870   301.900 1809.297  906.206  903.092
309.30  1842.360  432.884  432.884    0.000   795.754 1318.276  960.954  357.322   344.829 1636.180  875.143  761.037
309.40  1911.989  409.122  402.993    6.130   928.571 1166.708  926.202  240.505   415.706 1805.078 1155.431  649.647
309.50  1977.069  446.114  446.114    0.000   892.171 1181.319  910.680  270.639   283.705 1654.982  913.950  741.031
309.60  1875.726  457.377  457.377    0.000  1007.515 1127.663  927.369  200.294   354.983 1701.628 1072.793  628.835
309.70  1892.589  442.157  442.157    0.000   965.577 1094.505  899.006  195.498   394.493 1804.977 1053.993  750.984
309.80  1888.149  434.902  423.058   11.844   933.927 1060.081  810.198  249.884   304.616 1686.850  956.173  730.676
309.90  1925.336  467.007  441.438   25.569   658.751 1331.208  883.828  447.380   365.540 1922.098  988.444  933.654
310.00  1978.625  425.022  425.022    0.000   744.397 1251.697  843.969  407.729   294.261 1759.535  836.338  923.197
310.10  1858.145  469.604  453.963   15.641   653.556 1305.005  954.212  350.793   262.994 1803.870  870.419  933.451
310.20  1846.652  448.721  438.364   10.357   626.793 1293.203  866.145  427.058   231.226 1879.370  844.883 1034.486
310.30  1926.506  459.566  442.022   17.543   724.377 1328.046  941.721  386.325   211.221 2029.869 1127.181  902.688
310.40  1917.339  444.013  443.590    0.423   797.094 1190.088  941.415  248.674   273.652 1760.440 1009.456  750.984
310.50  1960.321  388.425  382.506    5.918   814.174 1224.466  996.238  228.228   385.847 1770.495  989.450  781.044
310.60  1959.157  417.747  411.617    6.130   773.580 1294.592  918.764  375.828   414.097 1802.162  939.485  862.677
310.70  1925.145  477.270  461.137   16.132   766.265 1295.533  931.430  364.104   393.284 1859.765 1029.262  830.503
310.80  2018.425  363.894  361.780    2.114   654.119 1522.859 1103.718  419.141   252.941 1930.040 1077.618  852.422
310.90  1974.112  374.556  366.736    7.821   700.629 1353.687  976.733  376.954   262.590 1923.904 1041.525  882.380
311.00  2002.632  421.401  407.874   13.528   752.162 1396.099 1021.355  374.744   365.036 2005.939 1082.844  923.096
311.10  1940.420  469.396  451.219   18.177   699.682 1426.802 1017.201  409.600   332.865 1920.188 1069.775  850.413
311.20  1957.031  489.190  456.259   32.932   805.603 1343.099 1049.764  293.336   444.558 1935.369 1174.432  760.937
311.30  1976.839  401.639  379.925   21.715   843.656 1183.519  946.128  237.391   383.232 2001.619 1250.736  750.883
311.40  1978.322  422.049  420.386    1.663   842.956 1195.714  969.563  226.152   476.024 1537.860 1030.267  507.593
311.50  2092.788  396.707  356.160   40.547   941.360 1260.872  994.555  266.317   534.632 1961.910 1129.795  832.115
311.60  2046.661  384.568  351.017   33.551  1004.784 1160.222  927.844  232.378   536.446 1629.145  969.143  660.002
311.70  1958.549  411.746  366.179   45.567   915.377 1175.178  935.408  239.770   476.225 1744.857 1004.430  740.427
311.80  1957.391  401.819  355.012   46.807   772.539 1218.277  909.637  308.640   426.362 1588.025  796.728  791.298
311.90  1941.932  434.161  391.757   42.405   837.425 1212.793  953.221  259.572   444.856 1918.580 1218.365  700.215
312.00  1902.190  434.771  399.896   34.875   755.151 1273.231 1002.377  270.854   405.047 1762.953 1083.449  679.504
312.10  1960.140  391.618  390.773    0.845   925.443 1091.259  880.153  211.106   546.899 1605.819  956.274  649.546
312.20  2028.935  410.467  404.971    5.496   862.164 1255.814  979.554  276.260   476.830 2030.877 1188.507  842.370
312.30  1883.333  424.655  414.509   10.146   829.523 1268.350 1011.806  256.544   314.569 2066.465 1346.143  720.322
312.40  1986.575  398.317  373.966   24.350   873.096 1139.602  874.752  264.849   445.162 1954.069 1090.989  863.080
312.50  1945.299  422.377  399.020   23.358   883.858 1261.778 1004.713  257.065   364.432 1864.795 1113.408  751.387
312.60  2073.772  413.177  365.418   47.758   800.772 1310.150  965.668  344.482   486.883 1953.164 1171.416  781.748
312.70  1962.756  393.906  361.264   32.642   837.545 1246.680  878.376  368.304   434.602 1996.992 1165.180  831.812
312.80  1898.982  395.983  345.944   50.039   952.694 1166.355  856.244  310.111   436.617 1810.707 1130.498  680.209
312.90  1880.348  387.657  348.551   39.106   771.499 1179.114  859.794  319.321   364.937 2014.388 1273.558  740.830
313.00  1858.391  429.003  352.973   76.030   785.678 1254.773  901.211  353.563   454.006 1919.787 1158.447  761.339
313.10  1828.415  515.093  404.524  110.569   723.987 1272.190  875.355  396.836   323.316 1962.313 1119.842  842.470
313.20  1794.154  515.916  445.505   70.411   755.291 1269.904  925.248  344.656   516.440 1720.730 1050.977  669.753
313.30  1880.231  502.288  411.107   91.181   853.378 1268.691  913.055  355.636   414.196 1883.493 1233.947  649.546
313.40  1967.435  540.459  436.662  103.796   791.212 1358.919 1007.605  351.314   414.197 1945.421 1133.514  811.907
313.50  1895.006  464.422  370.783   93.639   805.218 1329.652  956.592  373.059   545.089 2097.228 1356.196  741.032
313.60  1842.835  472.026  379.730   92.297   858.181 1177.341  822.178  355.163   516.438 1812.920 1091.995  720.925
313.70  1883.782  436.461  357.034   79.427   858.218 1165.801  826.677  339.124   647.734 1781.252 1232.942  548.310
313.80  1942.006  387.716  311.046   76.670   735.226 1236.259  845.301  390.958   454.711 1750.488 1100.740  649.748
313.90  1980.701  440.835  371.916   68.920   717.247 1356.931  991.997  364.934   425.056 1935.772 1306.432  629.339
314.00  1917.833  447.625  365.613   82.012   815.165 1223.642  904.623  319.019   365.439 1898.171 1086.264  811.907
314.10  1856.584  475.885  365.462  110.423   808.886 1237.430  897.789  339.641   414.999 1702.430 1033.079  669.350
314.20  1916.962  488.581  385.489  103.092   821.955 1322.694  954.217  368.477   294.463 1938.486 1218.063  720.422
314.30  1900.509  522.103  413.583  108.520   639.940 1312.140  927.273  384.866   365.137 1733.497 1063.542  669.955
314.40  1986.142  471.795  364.800  106.995   692.551 1369.947  982.661  387.286   393.383 1896.461 1196.951  699.510
314.50  1932.365  449.830  388.679   61.151   837.757 1344.379  910.147  434.232   384.537 1983.009 1171.405  811.605
314.60  1922.728  534.875  460.588   74.287   804.350 1338.462 1002.238  336.224   385.043 2087.070 1244.701  842.369
314.70  1940.867  511.747  467.973   43.773   939.620 1320.216  990.697  329.520   393.085 2113.201 1301.696  811.504
314.80  1952.587  523.946  455.982   67.964   883.546 1402.458 1032.677  369.781   415.906 2104.963 1203.781  901.182
314.90  1877.089  543.219  451.004   92.215   860.294 1211.841  859.317  352.524   436.315 1815.733 1115.922  699.812
315.00  1927.192  479.421  398.298   81.123   867.602 1287.539  968.953  318.587   425.052 1935.067 1244.906  690.161
315.10  1879.031  494.370  408.626   85.744   865.393 1304.181  983.563  320.618   344.428 2120.347 1318.493  801.854
315.20  1999.496  424.236  358.828   65.407   772.534 1255.722  871.682  384.040   304.214 1957.988 1156.436  801.552
315.30  1955.232  450.946  360.859   90.087   823.157 1193.118  861.385  331.733   456.321 1793.815 1063.541  730.274
315.40  1960.000  472.240  384.510   87.730   795.782 1418.626 1031.084  387.542   292.350 2004.429 1234.044  770.385
315.50  1873.317  496.437  413.059   83.378   838.464 1241.231  868.388  372.843   375.593 2132.514 1350.866  781.647
315.60  1887.146  483.719  397.386   86.333   822.294 1219.527  826.584  392.943   355.184 1858.556  986.532  872.024
315.70  1853.045  462.634  409.249   53.386   736.526 1223.501  837.731  385.771   385.847 1979.999 1086.759  893.239
315.80  1944.152  402.194  396.445    5.748   789.829 1195.059  787.588  407.471   342.417 1874.847 1002.319  872.528
315.90  1923.645  413.158  413.158    0.000   822.939 1121.483  811.713  309.769   402.433 1644.422  883.586  760.836
316.00  1953.574  445.047  445.047    0.000   796.923 1089.128  839.673  249.455   353.375 1738.018  966.424  771.594
316.10  2039.197  412.622  412.622    0.000   818.833 1182.689  828.953  353.737   331.458 1899.369  996.780  902.589
316.20  1976.209  434.252  434.252    0.000   951.060 1067.435  734.416  333.019   403.340 1976.686 1013.478  963.208
316.30  1889.793  424.622  423.242    1.379   742.699 1104.701  806.482  298.220   322.410 1727.759  876.245  851.515
316.40  1875.996  405.605  405.605    0.000   646.939 1237.468  767.871  469.597   261.487 1696.797  803.659  893.138
316.50  1923.754  433.730  433.730    0.000   703.668 1159.704  750.193  409.510   331.760 1815.735  975.074  840.661
316.60  1971.940  410.948  400.591   10.357   676.941 1220.474  825.844  394.630   222.782 1858.854  955.865  902.990
316.70  2040.370  359.762  359.762    0.000   747.885 1309.539  919.528  390.011   262.390 1908.415 1026.638  881.777
316.80  1999.056  379.854  367.539   12.316   807.594 1237.517  788.325  449.193   380.618 1904.700 1054.792  849.908
316.90  2016.299  383.041  369.514   13.528   712.696 1404.164  867.389  536.774   249.222 2081.430  986.725 1094.705
317.00  1905.831  441.401  428.085   13.316   733.667 1187.045  824.145  362.900   442.146 1787.976 1026.938  761.037
317.10  1928.402  436.568  433.623    2.945   790.899 1202.832  775.996  426.836   389.567 1859.451 1058.402  801.048
317.20  1876.171  391.711  389.809    1.902   714.259 1223.883  764.443  459.440   434.405 1746.156  873.829  872.327
317.30  1951.061  370.414  367.300    3.115   787.156 1288.607  929.902  358.705   454.914 1999.503  995.377 1004.126
317.40  1870.291  425.702  412.272   13.430   762.108 1145.548  881.870  263.677   330.452 1675.178  985.419  689.759
317.50  1908.834  393.576  391.251    2.325   727.654 1244.329  920.431  323.899   371.771 1733.787  963.402  770.385
317.60  2017.292  338.812  338.812    0.000   697.100 1176.375  763.972  412.403   403.240 1733.492  841.260  892.233
317.70  1978.891  369.174  367.159    2.015   726.832 1322.761  917.580  405.181   380.216 1807.881  823.862  984.019
317.80  1997.284  368.054  358.893    9.161   751.264 1334.088  914.471  419.617   300.997 1847.693  823.763 1023.931
317.90  2041.843  338.793  322.632   16.161   744.090 1222.514  862.299  360.215   363.529 1895.555 1022.927  872.629
318.00  2056.092  331.824  321.747   10.077   742.961 1441.137 1015.074  426.063   311.151 1982.206  917.257 1064.949
318.10  1965.405  332.433  316.029   16.404   647.454 1227.092  838.343  388.749   291.246 1719.312  948.423  770.889
318.20  1885.894  451.927  438.398   13.530   764.308 1215.295  846.946  368.349   319.696 1748.067  926.810  821.257
318.30  1822.554  487.739  472.813   14.925   700.764 1240.142  824.933  415.209   281.293 1769.175  906.599  862.576
318.40  1858.247  470.986  433.493   37.493   711.096 1308.321  900.202  408.119   393.388 1860.764  987.832  872.931
318.50  1802.409  570.669  499.124   71.545   830.588 1135.085  805.305  329.780   370.966 1839.047 1119.129  719.918
318.60  1761.601  535.840  442.504   93.336   776.676 1286.191  864.105  422.086   343.422 2092.189 1168.891  923.298
318.70  1751.046  526.463  429.161   97.302   754.753 1333.705  894.072  439.633   382.225 1777.924  886.196  891.727
318.80  1814.183  528.803  440.592   88.211   734.224 1344.197  948.145  396.052   292.853 2059.917 1106.863  953.054
318.90  1746.530  579.627  475.601  104.026   646.677 1397.293  980.095  417.198   293.155 2100.030 1207.396  892.634
319.00  1811.230  570.250  471.709   98.542   633.797 1438.628 1038.073  400.555   302.102 1820.050  977.378  842.672
319.10  1784.756  575.580  478.105   97.475   801.321 1363.667 1000.075  363.593   334.274 1879.360 1036.991  842.369
319.20  1953.049  434.503  433.221    1.282   712.863 1373.738 1003.014  370.724   382.328 1667.942  837.236  830.706
319.30  1949.573  450.075  445.698    4.378   696.348 1357.392  990.603  366.789   321.404 1646.425  935.956  710.469
319.40  1963.342  482.655  467.843   14.811   692.108 1499.026 1027.309  471.717   271.238 1937.667 1065.743  871.925
319.50  1921.377  469.660  426.326   43.334   565.964 1536.862 1035.485  501.377   189.606 1787.176  925.705  861.470
319.60  1857.170  489.119  484.355    4.764   748.008 1253.461  909.627  343.833   362.220 1676.684  834.819  841.865
319.70  1870.248  493.898  466.123   27.774   734.671 1272.058  920.097  351.961   290.441 1712.889 1034.489  678.399
319.80  1997.495  405.822  382.865   22.957   848.198 1196.348  944.088  252.260   402.536 1662.713  936.462  726.251
319.90  2046.563  403.729  371.513   32.216   744.567 1249.992  866.000  383.992   319.898 1565.997  836.429  729.568
320.00  2026.090  429.665  390.024   39.640   857.873 1257.480  928.341  329.139   463.057 1807.379  967.221  840.158
320.10  2019.312  450.746  412.653   38.093   884.851 1264.129  921.860  342.269   351.365 1796.719  965.512  831.207
320.20  2055.200  419.781  409.183   10.598   854.459 1234.523  868.941  365.582   483.363 1886.196 1045.636  840.560
320.30  1894.228  479.396  439.304   40.092   776.075 1204.402  817.374  387.029   381.524 1815.527  905.498  910.029
320.40  2002.438  448.771  435.791   12.980   817.194 1198.333  873.396  324.937   382.429 1769.577 1009.044  760.533
320.50  1926.628  451.998  443.570    8.428   780.135 1191.460  861.680  329.780   382.329 1669.143  918.461  750.682
320.60  1856.504  485.153  471.117   14.036   829.645 1278.182  983.507  294.675   432.694 1705.941  966.016  739.926
320.70  1958.052  387.848  369.584   18.264   846.378 1230.630 1019.391  211.239   310.648 1796.120 1126.769  669.352
320.80  1901.942  406.270  385.596   20.674   769.975 1368.148  987.528  380.620   363.729 1715.790  986.323  729.467
320.90  1891.727  446.021  433.027   12.993   757.624 1312.223  960.134  352.089   362.725 1713.189 1053.489  659.700
321.00  1817.518  451.449  433.326   18.123   686.363 1306.288  911.831  394.457   373.482 1688.444  958.574  729.871
321.10  1861.717  471.834  448.413   23.422   713.895 1321.681  907.594  414.087   393.084 1766.756  916.346  850.410
321.20  1912.984  441.157  432.814    8.343   719.193 1334.531  932.727  401.805   322.109 1875.348  942.401  932.948
321.30  1871.846  494.691  452.060   42.630   743.786 1333.409  899.743  433.666   352.671 1797.834 1007.242  790.593
321.40  1947.684  470.633  415.328   55.306   691.941 1484.714 1052.860  431.854   311.151 1870.211 1018.092  852.120
321.50  1900.959  514.194  469.353   44.841   638.073 1267.038  884.297  382.741   353.174 1447.068  818.031  629.037
321.60  1884.666  499.013  484.019   14.994   701.246 1281.271  965.412  315.859   333.972 1510.714  608.730  901.984
321.70  1961.394  456.019  423.692   32.327   731.907 1236.654  906.138  330.517   403.340 1612.655  600.587 1012.068
321.80  1777.347  502.328  463.803   38.525   785.634 1348.878  990.348  358.531   404.044 1557.256  644.516  912.740
321.90  1938.115  476.271  452.327   23.944   724.068 1304.012  954.334  349.678   474.820 1818.136  715.689 1102.447
322.00  1835.676  524.209  487.004   37.205   767.158 1308.503  987.236  321.267   374.083 1648.435 1029.451  618.984
322.10  1894.227  506.013  492.063   13.951   830.284 1253.684  952.347  301.337   354.681 1719.713  716.995 1002.718
322.20  1930.326  506.844  460.891   45.953   764.313 1313.564  956.416  357.148   333.470 1766.867  754.297 1012.570
322.30  1895.962  504.346  466.200   38.146   676.990 1318.503  956.508  361.995   272.546 1675.289  732.387  942.903
322.40  1976.410  510.128  453.477   56.651   725.247 1334.710  990.314  344.396   364.132 1826.590  701.925 1124.666
322.50  1948.921  430.705  397.139   33.566   663.671 1340.922  993.889  347.033   243.090 1668.642  584.393 1084.248
322.60  1895.632  461.768  393.918   67.850   620.701 1399.332  997.911  401.421   241.481 1890.924  754.294 1136.630
322.70  1898.774  457.848  398.495   59.353   716.112 1310.267  908.932  401.335   253.646 1949.634  806.170 1143.464
322.80  1924.222  549.024  460.614   88.410   730.422 1349.096  995.879  353.217   321.305 1888.009  763.547 1124.461
322.90  1967.440  508.877  446.267   62.610   716.725 1261.549  983.994  277.555   342.919 1733.998 1125.571  608.427
323.00  2061.668  450.429  388.452   61.978   821.768 1274.817  999.680  275.137   352.068 1788.176  866.088  922.088
323.10  1980.773  483.291  415.186   68.105   756.059 1245.807  934.657  311.150   342.015 1739.620 1191.512  548.108
323.20  2025.131  422.121  376.130   45.991   774.136 1256.361  918.533  337.828   425.458 1789.989 1262.389  527.600
323.30  2048.270  394.169  344.510   49.659   671.067 1295.571  950.096  345.476   363.529 1586.909  886.896  700.013
323.40  2065.455  391.710  355.368   36.342   779.196 1366.428 1018.315  348.113   373.683 1940.284 1179.548  760.736
323.50  1996.486  403.373  376.332   27.041   722.112 1305.165  954.633  350.532   362.724 2002.311 1200.961  801.350
323.60  1981.474  448.794  404.052   44.742   831.710 1151.874  882.316  269.558   362.823 1716.298 1066.954  649.344
323.70  1996.421  488.995  440.435   48.560   811.478 1316.327  965.403  350.924   191.715 1755.105  984.417  770.688
323.80  1967.566  455.040  430.944   24.096   840.273 1306.199 1012.603  293.595   434.504 1686.840  956.568  730.273
323.90  1967.754  457.128  420.842   36.286   860.022 1241.052  954.808  286.244   263.396 1647.025  987.930  659.095
324.00  2069.425  448.580  413.685   34.895   817.504 1395.278  987.811  407.467   414.701 1994.780  981.508 1013.272
324.10  2036.172  414.075  394.206   19.869   784.513 1224.978  883.525  341.453   373.482 1728.365  876.245  852.119
324.20  1978.158  465.395  438.114   27.281   853.462 1223.633  934.404  289.229   332.363 1881.270 1059.310  821.960
324.30  1944.323  464.033  436.975   27.057   756.100 1275.730  981.053  294.677   363.730 1678.195  967.827  710.368
324.40  1811.003  497.624  455.828   41.796   775.292 1365.521 1023.892  341.629   382.528 1465.970  765.957  700.013
324.50  1849.656  470.795  424.772   46.023   750.495 1262.687  892.437  370.250   547.103 1677.199  834.931  842.268
324.60  1891.195  479.496  443.271   36.225   801.464 1228.529  941.070  287.458   362.323 1553.844  934.861  618.984
324.70  1907.111  447.306  420.927   26.379   788.922 1352.732 1071.237  281.495   341.110 1554.046  883.890  670.156
324.80  1997.444  440.465  399.880   40.585   801.153 1338.107 1018.396  319.711   545.897 1555.345  773.799  781.546
324.90  1954.823  428.586  407.900   20.686   797.179 1252.419  967.731  284.688   425.056 1484.065  794.205  689.859
325.00  2064.824  446.958  431.105   15.853   826.960 1352.772  970.771  382.001   537.351 1704.134  873.834  830.300
325.10  2003.215  495.150  471.576   23.575   882.427 1270.765  940.243  330.522   555.146 1532.322  934.853  597.469
325.20  1929.912  472.808  459.434   13.375   906.479 1255.462  986.856  268.606   616.972 1369.362  832.920  536.442
325.30  1923.474  453.533  438.582   14.951   910.930 1162.458  939.724  222.734   727.760 1116.722  681.113  435.609
325.40  1952.954  431.101  401.911   29.190   953.259 1186.615  894.318  292.297   606.216 1196.845  740.828  456.017
325.50  1989.154  477.668  453.849   23.819  1016.980 1156.525  867.814  288.711   557.256 1560.472  933.046  627.426
325.60  1933.938  475.378  457.856   17.522   966.735 1196.295  937.726  258.568   627.025 1308.831  783.147  525.684
325.70  2024.534  468.346  462.639    5.707  1120.518 1056.612  823.156  233.456   719.518 1500.351  821.855  678.496
325.80  1897.261  469.181  456.865   12.317   877.598 1122.985  908.811  214.174   426.161 1346.944  870.921  476.023
325.90  1913.584  528.019  505.826   22.193   869.726 1155.374  878.681  276.693   506.287 1358.101  791.399  566.702
326.00  1970.336  490.467  440.655   49.812   913.091 1233.622 1020.527  213.094   421.637 1316.985  759.631  557.355
326.10  1893.728  496.750  446.558   50.192   844.696 1254.412 1015.294  239.118   605.211 1378.310  770.387  607.923
326.20  1958.021  504.079  450.349   53.730   855.502 1192.113  932.071  260.042   544.084 1257.871  811.907  445.964
326.30  1872.121  510.528  441.320   69.208   925.111 1165.915  951.177  214.738   718.814 1207.202  740.929  466.273
326.40  1873.258  527.908  469.892   58.015   841.586 1288.635 1025.221  263.415   535.441 1389.164  862.371  526.793
326.50  1865.243  513.150  467.648   45.502   814.988 1228.039 1001.457  226.582   405.451 1216.549  781.545  435.004
326.60  1861.658  464.956  406.374   58.582   808.631 1149.140  893.635  255.505   455.918 1045.945  681.514  364.431
326.70  1868.948  443.466  421.664   21.802   805.522 1235.090  980.446  254.644   424.349 1287.731  841.867  445.865
326.80  1948.889  493.115  401.537   91.577   886.935 1111.492  915.777  195.715   333.770 1275.465  710.671  564.795
326.90  1964.639  484.956  432.252   52.704   881.099 1103.843  873.973  229.870   486.480 1297.583  731.582  566.000
327.00  1944.596  506.528  449.061   57.468   852.603 1132.012  923.799  208.213   496.434 1279.180  822.960  456.220
327.10  1914.925  521.218  457.252   63.966   811.273 1217.612  968.890  248.722   424.854 1247.311  751.884  495.427
327.20  1984.463  497.709  471.527   26.182   903.662 1262.276 1040.233  222.043   547.907 1246.807  702.121  544.686
327.30  1888.426  491.844  443.693   48.152   890.739 1309.987 1059.025  250.962   528.002 1574.439  865.381  709.059
327.40  2002.799  466.663  433.602   33.061   872.672 1311.588 1061.443  250.146   527.198 1481.147  802.047  679.101
327.50  1901.968  505.912  439.095   66.817   866.698 1213.031  932.622  280.409   507.493 1441.037  782.243  658.794
327.60  1969.625  476.703  444.025   32.678   790.004 1244.803  984.278  260.524   364.333 1388.766  851.215  537.551
327.70  1948.176  471.715  421.310   50.405   846.383 1309.099 1016.147  292.953   424.854 1524.181  845.080  679.101
327.80  1933.382  505.378  469.359   36.019   692.940 1358.177  999.735  358.443   426.261 1359.106  691.670  667.435
327.90  2003.540  472.577  442.336   30.241   793.240 1205.075  911.913  293.162   476.628 1374.082  745.951  628.131
328.00  1985.556  478.256  429.906   48.350   757.186 1289.767  997.255  292.512   476.026 1451.892  733.083  718.809
328.10  1913.319  532.376  460.435   71.941   695.146 1363.354  999.035  364.319   514.930 1381.926  734.093  647.833
328.20  1893.985  505.560  455.605   49.956   650.746 1159.640  835.260  324.381   393.185 1251.335  592.743  658.592
328.30  1904.925  497.172  440.258   56.914   704.617 1276.991  937.090  339.901   365.137 1390.676  681.215  709.462
328.40  1982.872  508.926  450.274   58.651   786.065 1246.153  957.272  288.881   394.594 1604.907  884.989  719.918
328.50  1916.927  527.018  463.026   63.992   800.199 1357.701 1050.445  307.256   454.913 1329.551  762.747  566.804
328.60  1907.953  470.498  394.399   76.099   855.804 1461.063 1140.709  320.354   434.807 1542.380  834.026  708.354
328.70  1872.300  514.394  458.350   56.044   791.173 1523.192 1176.380  346.813   394.192 1664.529  834.126  830.402
328.80  1927.478  455.575  405.859   49.716   774.397 1475.761 1137.461  338.299   355.185 1523.077  713.182  809.895
328.90  1878.930  462.739  396.701   66.037   745.778 1343.138 1001.244  341.893   343.121 1511.618  752.694  758.924
329.00  1995.665  478.945  423.929   55.016   801.072 1259.125  894.408  364.717   413.494 1572.438  701.822  870.617
329.10  1956.778  469.654  412.595   57.059   844.564 1217.190  894.802  322.388   536.143 1540.166  781.546  758.620
329.20  1894.374  470.043  427.245   42.799   923.296 1202.052  887.320  314.732   524.382 1519.355  730.576  788.779
329.30  1926.543  462.390  403.472   58.918   863.634 1290.855  945.121  345.734   534.134 1421.640  793.106  628.534
329.40  1975.682  489.968  429.865   60.103   863.064 1267.029  915.849  351.179   441.140 1553.534  874.837  678.697
329.50  1971.216  474.773  408.597   66.176   909.248 1312.951  940.583  372.368   559.771 1394.798  675.785  719.013
329.60  1933.660  509.924  428.464   81.461   861.431 1315.837  891.293  424.543   433.400 1542.078  771.492  770.586
329.70  1921.708  463.259  375.694   87.565   894.461 1305.339  923.723  381.615   434.103 1713.988  883.486  830.502
329.80  1940.452  462.410  386.046   76.364   836.563 1405.344  929.172  476.172   393.086 1875.141  922.289  952.852
329.90  1881.580  502.310  407.628   94.682   893.209 1370.100  971.279  398.821   372.477 1877.558 1046.754  830.804
330.00  1841.001  497.505  409.239   88.266   837.956 1359.987  887.366  472.620   433.499 1722.433  740.731  981.702
330.10  1922.989  433.445  360.930   72.515   858.275 1449.434 1075.684  373.750   512.218 1706.247  743.543  962.704
330.20  1931.266  458.186  364.758   93.427   988.447 1173.305  828.048  345.257   536.747 1723.641  903.493  820.147
330.30  1837.071  504.203  397.097  107.106   848.245 1270.623  858.271  412.352   436.215 1944.914  815.628 1129.286
330.40  1876.473  484.568  395.336   89.233   856.806 1418.233  905.963  512.270   395.197 1763.052  826.184  936.868
330.50  1778.556  507.944  403.520  104.424   772.027 1403.738 1009.889  393.849   415.505 1693.885  956.878  737.007
330.60  1732.276  555.973  422.661  133.312   860.008 1221.815  868.865  352.951   364.333 1752.496  913.548  838.948
330.70  1875.621  471.731  397.946   73.785   806.264 1305.296  924.763  380.533   415.706 1783.059 1147.690  635.369
330.80  1858.397  419.317  333.935   85.383   893.767 1274.088  928.875  345.213   354.783 1691.570  833.422  858.148
330.90  1902.370  477.960  395.427   82.533   922.087 1383.638 1057.316  326.322   425.659 1753.201  915.960  837.240
331.00  1881.227  488.053  408.210   79.843   842.669 1399.983 1069.992  329.991   425.659 1561.078  986.435  574.643
331.10  1963.199  453.052  386.300   66.753   831.253 1313.865  997.789  316.076   495.529 1508.501  742.741  765.760
331.20  1897.977  481.832  411.937   69.895   767.226 1485.805 1073.146  412.658   476.227 1538.459  873.033  665.427
331.30  1891.240  508.134  439.016   69.119   657.238 1405.701  960.138  445.563   485.979 1526.095  780.240  745.855
331.40  1929.966  442.999  374.880   68.119   787.112 1177.675  885.595  292.080   434.505 1387.356  822.060  565.296
331.50  1963.939  488.377  399.926   88.452   848.634 1222.467  855.679  366.789   527.600 1861.977 1142.763  719.214
331.60  2017.612  443.322  360.604   82.718   807.207 1206.640  839.720  366.920   394.795 1478.639  793.205  685.434
331.70  2031.234  405.027  342.672   62.355   772.606 1222.071  839.030  383.041   414.701 1842.357 1073.786  768.572
331.80  1995.197  498.745  356.618  142.126   796.920 1188.269  795.883  392.386   494.925 1457.630  879.866  577.764
331.90  2057.404  472.094  373.380   98.714   802.103 1248.541  935.878  312.663   434.908 1447.471  962.802  484.669
332.00  2025.214  520.280  416.776  103.505   790.601 1324.501  998.306  326.195   486.783 1581.578  984.716  596.862
332.10  2019.388  448.278  350.708   97.570   956.446 1216.146  945.421  270.725   535.942 1501.254  994.669  506.586
332.20  1987.671  464.998  371.811   93.187   979.617 1203.493  917.116  286.376   546.596 1592.646 1106.066  486.580
332.30  1931.970  481.346  375.898  105.448   840.061 1200.020  934.660  265.360   485.674 1288.831  822.962  465.869
332.40  2050.818  437.619  354.785   82.835   968.253 1153.988  881.102  272.886   567.510 1683.427 1146.480  536.947
332.50  1913.605  454.497  358.165   96.332   926.321 1212.996  932.111  280.885   526.291 1553.136  956.674  596.462
332.60  2043.781  459.127  363.072   96.055   823.465 1211.780  908.627  303.153   506.587 1429.478  812.507  616.971
332.70  1982.771  463.598  375.701   87.897   881.524 1086.373  820.230  266.143   506.487 1380.723  894.746  485.977
332.80  1887.858  438.526  361.930   76.596   785.540 1045.331  807.508  237.823   374.888 1419.726  903.791  515.934
332.90  2026.714  461.286  381.547   79.738   849.670 1177.332  927.318  250.013   385.545 1666.741 1018.403  648.338
333.00  2002.575  455.760  379.889   75.871   800.472 1123.589  918.661  204.928   374.385 1379.415  894.143  485.273
333.10  1971.527  462.044  372.327   89.717   849.800 1169.376  937.563  231.813   514.930 1457.732  951.248  506.485
333.20  1967.623  492.932  398.473   94.460   803.319 1106.694  908.342  198.351   556.551 1249.124  733.191  515.933
333.30  1955.501  486.194  417.749   68.445   780.878 1015.292  783.820  231.472   497.036 1329.549  742.033  587.516
333.40  1972.865  450.693  382.685   68.008   788.279 1143.438  883.266  260.172   416.108 1430.689  752.493  678.196
333.50  1977.775  484.876  404.093   80.783   690.049 1093.495  802.021  291.474   323.516 1258.473  823.065  435.407
333.60  2082.098  434.498  362.055   72.442   838.255 1204.047  879.369  324.677   456.321 1341.916  775.413  566.503
333.70  2169.563  432.595  362.162   70.434   844.173 1152.940  946.077  206.863   516.741 1458.528  892.733  565.795
333.80  1997.762  493.489  418.603   74.886   785.947 1289.482 1048.677  240.805   434.405 1592.748 1025.139  567.609
333.90  2017.038  516.173  442.591   73.582   820.706 1283.468 1027.361  256.107   516.842 1562.588 1036.400  526.188
334.00  1946.871  451.531  385.598   65.933   839.249 1156.620  845.561  311.060   486.278 1167.391  701.925  465.466
334.10  1886.902  428.173  398.324   29.849   830.383 1079.106  867.140  211.966   394.795 1422.140  916.361  505.780
334.20  1893.155  436.671  420.041   16.629   792.518 1144.859  884.946  259.913   465.972 1363.733  816.532  547.201
334.30  1964.329  468.313  468.313    0.000   725.593 1336.597  973.789  362.809   354.883 1463.161  814.623  648.538
334.40  1983.579  427.839  402.686   25.152   858.055 1121.687  828.482  293.205   443.350 1427.873  901.181  526.692
334.50  2015.115  371.758  345.337   26.421   791.862 1167.768  850.048  317.720   323.818 1479.948  902.185  577.763
334.60  2096.253  371.924  371.727    0.197   673.494 1248.657  885.723  362.934   213.131 1238.568  681.918  556.649
334.70  2056.385  318.460  318.460    0.000   865.107 1172.398  910.494  261.904   497.339 1509.507 1023.229  486.278
334.80  2080.189  331.271  324.177    7.094   866.273 1171.878  895.882  275.997   405.351 1559.069  849.809  709.260
334.90  1986.708  352.330  347.798    4.532   651.010 1255.748  940.323  315.425   323.416 1327.338  740.630  586.708
335.00  1998.788  377.456  375.289    2.167   698.745 1206.036  953.645  252.391   291.849 1257.269  730.275  526.994
335.10  1945.855  420.825  420.825    0.000   673.713 1206.547  990.603  215.944   152.107 1267.925  771.392  496.532
335.20  1905.464  400.934  395.023    5.911   768.392 1135.171  928.437  206.734   321.807 1248.418  732.788  515.631
335.30  1952.101  389.852  388.669    1.182   817.027 1025.310  847.883  177.427   344.527 1244.196  830.003  414.194
335.40  1979.943  427.557  419.741    7.816   811.022 1195.484  932.243  263.240   606.417 1360.013  873.937  486.076
335.50  1977.139  365.393  365.393    0.000   863.243 1159.728  955.844  203.884   516.339 1467.581  982.009  485.572
335.60  2056.089  401.350  401.350    0.000   836.959 1278.797 1020.482  258.315   455.315 1565.200 1039.012  526.188
335.70  1958.240  396.590  396.590    0.000   839.466 1111.405  886.943  224.462   516.440 1435.513  990.758  444.755
335.80  2017.248  426.625  426.625    0.000   800.081 1086.619  852.168  234.451   414.097 1488.996  962.707  526.288
335.90  1954.067  432.175  431.541    0.634   751.268 1140.018  898.171  241.847   476.628 1390.172  894.647  495.525
336.00  1983.743  347.340  346.283    1.057   811.103 1122.294  857.232  265.063   395.197 1398.014  871.725  526.288
336.10  2078.280  338.713  338.347    0.366   934.791  999.637  800.425  199.212   435.208 1538.860 1033.182  505.679
336.20  2001.275  395.884  367.504   28.381   850.059 1169.337  861.385  307.952   392.984 1688.154  888.816  799.338
336.30  2092.889  405.740  405.740    0.000   905.783 1043.958  810.071  233.887   523.679 1436.920  829.602  607.318
336.40  1999.870  421.222  421.222    0.000   772.579 1013.048  803.365  209.683   353.777 1451.700  843.777  607.923
336.50  2022.402  426.397  426.397    0.000   875.129 1013.815  808.373  205.442   301.600 1635.775  926.212  709.562
336.60  1953.153  361.925  361.925    0.000   850.743 1085.536  874.388  211.149   443.554 1593.044  965.419  627.626
336.70  2017.300  448.603  448.603    0.000   833.931 1242.012  999.344  242.667   436.314 1723.240 1155.933  567.307
336.80  1961.535  418.904  409.643    9.261   767.746 1176.249  853.949  322.300   396.001 1592.046  943.004  649.042
336.90  2074.701  422.773  398.993   23.780   863.377 1184.678  897.654  287.024   456.925 1480.453 1014.382  466.071
337.00  1966.095  398.039  354.480   43.559   807.864 1151.517  876.213  275.305   545.293 1476.231  928.828  547.403
337.10  2036.597  385.504  352.883   32.622   834.234 1152.389  881.058  271.331   636.676 1537.555  990.254  547.302
337.20  2040.409  388.202  352.734   35.469   899.640 1113.336  864.837  248.500   402.636 1537.149  970.547  566.602
337.30  2097.432  404.832  399.702    5.130   870.330 1023.594  789.749  233.845   576.659 1204.987  719.516  485.471
337.40  1977.065  375.147  364.521   10.627   827.056 1116.888  857.838  259.050   546.902 1176.640  710.670  465.970
337.50  2054.404  353.795  342.934   10.862   721.698 1206.257  914.006  292.251   393.789 1267.922  681.516  586.406
337.60  1999.849  371.883  351.674   20.209   799.560 1132.969  844.566  288.402   516.239 1370.166  823.368  546.798
337.70  1980.563  390.421  358.097   32.324   812.391 1220.306  881.572  338.734   545.594 1531.716  896.149  635.567
337.80  1981.832  376.025  340.907   35.118   851.402 1083.393  820.277  263.117   565.600 1491.412 1045.548  445.864
337.90  2019.486  359.656  351.411    8.245   729.435 1157.264  811.188  346.076   416.208 1156.831  590.633  566.198
338.00  2098.073  358.939  347.750   11.189   798.349 1226.916  872.977  353.939   515.736 1326.030  749.476  576.554
338.10  2061.466  415.067  411.686    3.382   787.189 1096.496  826.284  270.212   474.618 1347.849  841.664  506.185
338.20  2112.086  379.654  374.441    5.213   728.652 1208.194  946.763  261.431   375.090 1404.044  897.056  506.989
338.30  2018.291  332.636  318.310   14.325   864.109 1089.089  810.449  278.641   426.463 1513.323  944.907  568.416
338.40  2026.456  364.522  347.480   17.042   900.155 1047.142  740.278  306.864   382.831 1470.996  832.108  638.888
338.50  2102.678  395.195  362.966   32.229   949.095 1159.341  869.252  290.089   521.970 1471.097  955.062  516.035
338.60  2042.681  368.338  334.878   33.459   840.725 1099.983  788.147  311.837   451.496 1440.742  781.546  659.197
338.70  2005.481  353.181  352.082    1.099   870.847 1105.218  798.780  306.438   462.052 1408.769  739.720  669.049
[truncated: 1,085,690 more chars]
