# Supplementary material for: N-Glycans modulate tilting of HIV-1 envelope glycoprotein
Source: Nat Commun. 2026 Apr 15;17:5206. doi: 10.1038/s41467-026-71874-2 (PMC13254402; doi:10.1038/s41467-026-71874-2)
Supplement: Supplementary file 8 — Source Data [file 41467_2026_71874_MOESM8_ESM.zip › source_data/1_Main_Text_Figures/5_Figure_6/3_raw_data/1_WT_MPER.C.1.txt]

#ASA ANALYSIS
#SIM_TIME  ASA1.4 TotOccl1.4 ShldMem1.4 ShldGly1.4   ASA7.2 TotOccl7.2 ShldMem7.2 ShldGly7.2   ASA18.6 TotOccl18.6 ShldMem18.6 ShldGly18.6

  0.00  1862.810  412.623  412.623    0.000   338.645 1411.658 1296.052  115.606     0.000 1583.600 1320.908  262.692
  0.10  1764.359  323.121  323.121    0.000   384.044 1401.923 1322.978   78.946     0.000 1352.778 1159.854  192.924
  0.20  1740.626  378.019  378.019    0.000   401.856 1289.701 1204.444   85.257     0.000 1454.417 1200.671  253.746
  0.30  1708.512  367.162  367.162    0.000   420.834 1298.894 1188.820  110.074     0.000 1900.982 1525.692  375.291
  0.40  1739.195  343.131  343.131    0.000   458.880 1176.728 1129.300   47.427     0.000 1749.077 1444.965  304.112
  0.50  1696.897  373.731  373.731    0.000   391.913 1288.743 1203.226   85.517     0.000 1363.936 1140.652  223.285
  0.60  1646.281  398.330  398.330    0.000   429.225 1248.224 1185.664   62.559     0.000 1658.797 1465.974  192.823
  0.70  1687.338  368.508  368.508    0.000   382.750 1276.403 1198.713   77.690     0.000 1900.775 1525.787  374.988
  0.80  1758.879  334.010  334.010    0.000   390.876 1260.331 1216.838   43.493     0.000 1938.180 1725.352  212.828
  0.90  1755.512  337.768  337.768    0.000   456.503 1225.522 1187.650   37.873     0.000 1658.494 1364.234  294.261
  1.00  1746.783  322.034  322.034    0.000   465.153 1286.666 1286.666    0.000     0.000 1838.556 1473.016  365.540
  1.10  1716.161  335.217  335.217    0.000   487.588 1249.571 1188.828   60.744     0.000 1846.797 1481.761  365.036
  1.20  1767.605  332.872  332.872    0.000   503.110 1197.515 1197.515    0.000     0.000 1808.394 1575.157  233.237
  1.30  1763.287  323.933  323.933    0.000   412.019 1358.954 1357.138    1.816    40.616 1643.619 1481.157  162.462
  1.40  1717.315  321.030  321.030    0.000   559.486 1192.805 1190.989    1.816     0.000 1963.313 1801.255  162.059
  1.50  1742.715  376.177  376.177    0.000   518.719 1209.631 1186.803   22.827     0.000 1809.803 1596.572  213.232
  1.60  1632.081  392.464  392.464    0.000   491.829 1182.943 1160.115   22.828     0.000 1827.797 1604.714  223.083
  1.70  1607.531  350.036  350.036    0.000   469.520 1244.738 1212.485   32.253     0.000 2079.936 1775.622  304.314
  1.80  1740.514  324.334  324.334    0.000   412.146 1252.564 1174.570   77.994     0.000 1717.510 1382.735  334.776
  1.90  1785.986  313.665  313.665    0.000   373.885 1258.872 1177.117   81.755     0.000 1981.615 1606.123  375.492
  2.00  1742.497  327.498  327.498    0.000   370.252 1289.260 1203.959   85.301     0.000 1879.070 1615.070  264.001
  2.10  1760.389  349.518  349.518    0.000   408.427 1283.590 1186.918   96.671     0.000 1757.823 1534.438  223.385
  2.20  1714.987  371.602  371.602    0.000   411.197 1344.114 1252.977   91.137     0.000 1951.649 1819.648  132.000
  2.30  1664.828  389.165  389.165    0.000   392.602 1292.115 1216.282   75.833     0.000 1929.335 1756.719  172.616
  2.40  1708.155  383.642  383.642    0.000   435.061 1252.151 1170.352   81.799     0.000 2001.215 1879.369  121.846
  2.50  1728.677  358.615  358.615    0.000   363.937 1386.328 1245.688  140.640     0.000 2008.758 1663.526  345.232
  2.60  1625.011  399.288  399.288    0.000   449.236 1192.580 1156.436   36.144     0.000 1857.550 1684.934  172.616
  2.70  1667.797  388.700  388.700    0.000   458.444 1304.777 1194.789  109.987     0.000 2172.520 1888.211  284.309
  2.80  1622.921  412.599  412.233    0.366   465.150 1239.504 1165.488   74.017     0.000 1958.892 1765.968  192.924
  2.90  1727.492  322.458  322.458    0.000   565.494 1212.732 1108.971  103.762     0.000 2223.390 1949.236  274.155
  3.00  1864.713  276.566  276.566    0.000   583.217 1225.287 1088.365  136.922     0.000 2099.138 1662.723  436.415
  3.10  1851.731  322.385  322.385    0.000   445.175 1309.620 1151.816  157.804     0.000 1635.377 1188.606  446.771
  3.20  1787.655  296.525  296.525    0.000   472.456 1316.072 1213.348  102.724     0.000 1978.195 1653.270  324.924
  3.30  1798.353  355.379  355.379    0.000   506.827 1337.582 1252.151   85.431     0.000 1990.857 1483.163  507.694
  3.40  1830.238  320.180  320.180    0.000   445.606 1413.506 1297.465  116.040     0.000 2031.774 1564.696  467.079
  3.50  1858.395  302.821  302.821    0.000   382.275 1402.884 1271.799  131.086     0.000 2130.504 1673.579  456.925
  3.60  1803.635  331.084  331.084    0.000   631.297 1178.711 1087.401   91.310     0.000 2376.505 1929.735  446.770
  3.70  1816.347  307.590  307.590    0.000   557.454 1376.983 1276.291  100.691     0.000 2354.388 2049.772  304.616
  3.80  1793.513  341.725  341.725    0.000   571.635 1235.992 1118.655  117.337     0.000 2162.168 1908.321  253.847
  3.90  1828.402  359.918  359.918    0.000   508.946 1375.341 1278.324   97.017     0.000 2275.070 2031.377  243.693
  4.00  1807.618  344.914  344.914    0.000   490.141 1273.615 1208.937   64.678    20.308 1949.344 1654.881  294.462
  4.10  1746.223  359.509  359.509    0.000   430.691 1357.530 1230.119  127.410     0.000 2243.098 1776.221  466.877
  4.20  1759.441  350.438  350.438    0.000   499.261 1333.144 1331.242    1.902     0.000 2018.711 1643.018  375.693
  4.30  1749.866  374.421  374.421    0.000   400.473 1478.786 1364.994  113.792    10.154 1948.937 1542.781  406.155
  4.40  1713.280  381.835  381.835    0.000   424.245 1429.512 1255.496  174.016     0.000 2111.802 1624.618  487.185
  4.50  1820.161  338.681  338.681    0.000   454.816 1244.433 1128.393  116.040     0.000 1767.778 1371.777  396.001
  4.60  1751.202  399.544  399.544    0.000   547.811 1249.650 1141.219  108.431     0.000 1909.326 1543.786  365.540
  4.70  1640.993  339.981  339.981    0.000   574.787 1138.679 1054.977   83.701     0.000 2010.464 1665.232  345.232
  4.80  1724.351  392.014  392.014    0.000   614.868 1195.366 1104.056   91.310     0.000 1926.319 1713.088  213.232
  4.90  1669.462  422.547  422.547    0.000   476.522 1215.673 1112.949  102.724     0.000 1789.090 1433.704  355.386
  5.00  1726.675  403.326  403.326    0.000   544.439 1198.132 1083.994  114.138     0.000 2100.745 1664.128  436.617
  5.10  1762.804  407.241  407.241    0.000   496.795 1255.632 1168.343   87.289     0.000 1898.974 1675.689  223.285
  5.20  1733.775  397.206  397.206    0.000   529.525 1305.855 1206.936   98.919     0.000 2131.105 1745.560  385.545
  5.30  1712.826  439.999  439.999    0.000   481.228 1329.374 1200.018  129.356     0.000 1959.996 1513.428  446.569
  5.40  1811.683  364.216  364.216    0.000   553.605 1223.445 1092.403  131.042     0.000 2243.397 1847.497  395.900
  5.50  1714.307  371.071  371.071    0.000   509.897 1207.802 1126.003   81.799     0.000 2221.782 1967.935  253.847
  5.60  1763.862  333.713  333.713    0.000   572.798 1232.323 1148.622   83.701    10.154 2010.464 1787.078  223.385
  5.70  1677.594  337.703  337.703    0.000   581.103 1231.072 1113.130  117.943     0.000 2090.592 1836.946  253.646
  5.80  1870.566  336.835  336.835    0.000   392.518 1388.777 1255.616  133.161     0.000 1857.855 1522.777  335.078
  5.90  1707.606  353.376  353.376    0.000   524.596 1282.857 1197.253   85.604    10.154 2018.506 1693.582  324.924
  6.00  1799.452  303.962  303.962    0.000   582.017 1186.431 1116.046   70.385     0.000 2281.099 1732.790  548.309
  6.10  1710.422  396.472  396.472    0.000   561.083 1250.220 1143.951  106.269    10.154 2220.080 1813.924  406.155
  6.20  1706.323  333.302  333.302    0.000   551.356 1141.523 1057.822   83.701   121.847 1992.465 1718.311  274.155
  6.30  1704.376  374.815  374.815    0.000   565.974 1204.721 1134.682   70.039   101.539 1748.272 1504.579  243.693
  6.40  1746.412  428.905  428.905    0.000   613.443 1329.277 1285.524   43.753    71.077 1855.442 1652.364  203.078
  6.50  1626.622  387.099  387.099    0.000   635.838 1239.060 1208.624   30.437    20.308 1908.524 1735.908  172.616
  6.60  1704.060  397.341  397.341    0.000   702.419 1186.095 1173.039   13.057    20.308 2030.973 1807.588  223.386
  6.70  1770.922  415.827  415.827    0.000   558.966 1179.228 1126.007   53.221     0.000 1887.011 1673.780  213.232
  6.80  1618.657  422.339  422.339    0.000   636.097 1090.390 1065.660   24.730     0.000 1867.509 1552.738  314.770
  6.90  1669.168  424.517  424.517    0.000   523.126 1217.324 1087.882  129.442    30.462 1756.418 1421.441  334.977
  7.00  1742.235  406.537  406.537    0.000   593.246 1208.377 1091.558  116.819    10.154 2169.911 1824.679  345.232
  7.10  1810.333  355.522  355.522    0.000   599.566 1164.316 1149.141   15.175     0.000 2059.426 1825.886  233.539
  7.20  1754.459  367.117  367.117    0.000   548.723 1107.731 1105.915    1.816     0.000 1697.407 1494.330  203.078
  7.30  1675.962  378.438  378.438    0.000   561.255 1282.573 1185.556   97.017    10.154 2198.365 1924.210  274.155
  7.40  1648.535  380.285  380.285    0.000   501.467 1213.217 1122.079   91.137    30.462 1745.561 1369.867  375.694
  7.50  1712.907  359.334  359.334    0.000   476.388 1278.923 1176.632  102.292     0.000 1877.662 1664.431  213.231
  7.60  1756.787  360.078  360.078    0.000   457.455 1281.094 1195.491   85.604     0.000 1878.167 1451.703  426.463
  7.70  1682.907  366.467  366.467    0.000   572.022 1232.108 1173.223   58.885     0.000 1957.989 1653.373  304.616
  7.80  1727.730  402.887  402.887    0.000   373.280 1412.604 1275.639  136.966     0.000 1858.559 1472.711  385.848
  7.90  1730.844  408.836  408.836    0.000   481.316 1285.975 1223.199   62.776     0.000 1697.105 1402.642  294.463
  8.00  1700.723  376.656  376.656    0.000   414.173 1367.345 1247.500  119.845     0.000 1918.677 1583.599  335.078
  8.10  1775.809  311.037  311.037    0.000   436.141 1328.135 1219.704  108.431     0.000 1990.057 1695.595  294.463
  8.20  1785.990  340.170  340.170    0.000   450.922 1436.392 1270.892  165.500     0.000 1907.922 1552.536  355.386
  8.30  1692.459  309.620  309.620    0.000   425.981 1293.111 1196.094   97.017     0.000 1839.057 1361.824  477.232
  8.40  1748.733  369.914  369.914    0.000   453.087 1467.954 1382.351   85.603     0.000 2158.152 1721.535  436.617
  8.50  1749.688  380.255  380.255    0.000   420.277 1355.152 1239.112  116.040     0.000 1958.288 1481.056  477.232
  8.60  1677.679  344.422  344.422    0.000   564.845 1217.503 1122.388   95.115     0.000 1949.340 1522.877  426.463
  8.70  1706.434  348.130  348.130    0.000   508.127 1288.618 1239.158   49.460    10.154 1728.370 1220.676  507.694
  8.80  1694.004  383.135  383.135    0.000   501.330 1205.523 1198.260    7.263    20.308 1667.245 1281.398  385.847
  8.90  1755.681  358.057  358.057    0.000   405.401 1248.503 1242.839    5.664     0.000 1723.745 1510.513  213.232
  9.00  1773.716  333.564  333.564    0.000   478.860 1131.925 1130.023    1.902     0.000 1523.179 1320.102  203.078
  9.10  1771.113  295.527  295.527    0.000   495.373 1209.807 1209.807    0.000     0.000 1464.068 1200.067  264.001
  9.20  1826.415  325.583  325.583    0.000   473.326 1150.394 1150.394    0.000     0.000 1597.878 1354.185  243.693
  9.30  1813.612  362.569  362.569    0.000   518.458 1218.099 1168.639   49.460     0.000 1797.437 1411.590  385.847
  9.40  1909.369  308.093  308.093    0.000   454.903 1289.744 1175.606  114.138     0.000 1818.248 1574.555  243.693
  9.50  1907.844  298.316  298.316    0.000   573.581 1088.954 1077.541   11.414     0.000 1720.628 1517.551  203.078
  9.60  1866.121  341.666  326.642   15.024   516.080 1264.827 1204.299   60.528     0.000 1922.297 1739.527  182.770
  9.70  1923.418  371.856  358.115   13.741   508.602 1329.510 1264.832   64.678     0.000 1921.295 1758.832  162.462
  9.80  2023.682  330.098  330.098    0.000   560.266 1346.033 1283.257   62.776     0.000 1896.464 1571.539  324.924
  9.90  1981.062  309.148  309.148    0.000   702.973 1227.526 1225.623    1.902     0.000 2218.369 2055.907  162.462
 10.00  1926.450  385.907  385.907    0.000   576.814 1351.252 1349.350    1.902     0.000 1847.699 1776.621   71.077
 10.10  1917.568  293.584  293.584    0.000   549.539 1366.083 1352.854   13.230     0.000 1959.694 1817.540  142.154
 10.20  2015.293  276.009  276.009    0.000   529.169 1250.137 1250.137    0.000     0.000 1674.888 1512.426  162.462
 10.30  1913.798  326.778  326.778    0.000   485.989 1356.692 1328.157   28.534     0.000 2285.317 1970.547  314.770
 10.40  1887.914  351.125  351.125    0.000   425.722 1427.165 1427.165    0.000     0.000 1815.127 1672.973  142.154
 10.50  1853.907  306.497  306.497    0.000   443.531 1284.757 1284.757    0.000     0.000 1908.924 1584.000  324.924
 10.60  1882.903  310.714  310.714    0.000   487.155 1446.354 1446.354    0.000     0.000 2224.092 1878.860  345.232
 10.70  1873.426  322.451  322.451    0.000   539.601 1242.724 1217.994   24.730     0.000 2071.488 1695.794  375.693
 10.80  1887.829  378.778  378.778    0.000   628.875 1268.250 1260.641    7.609     0.000 2010.261 1512.721  497.540
 10.90  1860.050  384.933  384.933    0.000   459.619 1384.733 1384.733    0.000     0.000 1779.643 1383.641  396.001
 11.00  1788.446  401.625  401.625    0.000   614.598 1270.763 1270.763    0.000     0.000 2264.614 1980.305  284.309
 11.10  1853.773  385.642  385.642    0.000   491.522 1326.453 1273.189   53.264     0.000 1950.147 1615.069  335.078
 11.20  1815.189  395.995  395.995    0.000   514.740 1286.592 1256.156   30.437     0.000 1817.946 1533.638  284.309
 11.30  1864.513  371.347  371.347    0.000   555.160 1363.326 1252.992  110.333     0.000 1800.251 1404.249  396.001
 11.40  1906.530  393.018  393.018    0.000   568.909 1443.778 1366.044   77.734     0.000 2219.777 1762.852  456.925
 11.50  1876.136  414.309  414.309    0.000   520.182 1429.478 1322.949  106.529     0.000 2058.322 1621.705  436.617
 11.60  1921.368  348.845  348.845    0.000   384.823 1384.447 1291.974   92.473     0.000 1744.953 1450.490  294.463
 11.70  1966.962  331.755  331.755    0.000   391.265 1470.406 1402.011   68.396     0.000 1818.146 1422.144  396.001
 11.80  1857.359  400.790  400.790    0.000   463.075 1387.800 1361.168   26.632     0.000 1825.487 1470.101  355.386
 11.90  1845.011  314.140  314.140    0.000   439.556 1413.653 1329.952   83.701     0.000 2019.817 1583.200  436.617
 12.00  1890.821  346.462  346.462    0.000   397.318 1480.899 1371.261  109.638     0.000 1929.632 1523.477  406.155
 12.10  1895.334  363.024  363.024    0.000   421.789 1449.611 1329.853  119.758     0.000 1987.841 1510.609  477.232
 12.20  1873.069  374.799  374.799    0.000   469.905 1464.783 1352.548  112.235     0.000 1959.594 1583.901  375.693
 12.30  1839.675  402.151  402.151    0.000   448.891 1473.957 1369.375  104.583     0.000 1905.609 1489.300  416.309
 12.40  1778.828  450.685  450.685    0.000   374.879 1333.519 1219.381  114.138     0.000 1857.852 1532.928  324.924
 12.50  1885.263  413.675  413.675    0.000   320.490 1428.094 1300.640  127.454     0.000 1814.830 1449.290  365.540
 12.60  1927.850  311.741  311.741    0.000   417.289 1406.547 1250.559  155.988     0.000 1906.012 1621.704  284.309
 12.70  1920.453  335.835  335.835    0.000   462.982 1391.428 1225.929  165.500    10.154 2118.841 1804.071  314.770
 12.80  1910.671  329.889  329.889    0.000   375.745 1403.143 1247.155  155.988     0.000 1900.485 1494.330  406.155
 12.90  1893.618  335.797  335.064    0.733   479.979 1370.327 1242.874  127.454     0.000 1860.770 1515.538  345.232
 13.00  1920.816  329.285  329.285    0.000   625.031 1348.311 1283.893   64.419     0.000 1961.104 1575.257  385.847
 13.10  1946.889  312.925  312.925    0.000   485.387 1403.682 1308.567   95.115     0.000 2049.969 1674.275  375.694
 13.20  1982.425  326.844  325.928    0.916   456.594 1449.120 1346.744  102.376     0.000 2325.933 1909.624  416.309
 13.30  1925.615  349.127  347.661    1.466   429.141 1278.663 1196.864   81.799     0.000 1856.347 1460.346  396.001
 13.40  1938.881  334.483  326.760    7.723   450.713 1488.128 1354.968  133.161     0.000 1989.349 1633.963  355.386
 13.50  1837.540  456.114  426.563   29.551   498.055 1386.342 1314.055   72.288     0.000 1999.204 1664.126  335.078
 13.60  1877.551  399.327  376.539   22.788   503.198 1481.507 1373.162  108.344    20.308 2383.339 2099.030  284.309
 13.70  2006.357  379.679  358.925   20.754   568.867 1478.569 1419.772   58.797   142.154 1894.048 1731.586  162.462
 13.80  2013.005  275.434  271.036    4.397   384.864 1525.446 1418.918  106.529     0.000 2128.594 1793.617  334.977
 13.90  1931.062  371.270  371.270    0.000   436.878 1386.493 1319.912   66.581     0.000 1901.387 1566.309  335.078
 14.00  1908.877  349.952  349.952    0.000   411.067 1454.403 1336.461  117.943     0.000 2060.227 1684.534  375.693
 14.10  2057.510  370.547  370.547    0.000   453.003 1409.701 1301.270  108.431     0.000 2271.547 1814.622  456.924
 14.20  2068.332  332.798  332.798    0.000   467.490 1399.586 1304.515   95.071     0.000 1999.407 1623.714  375.694
 14.30  1967.554  438.087  437.876    0.211   533.500 1431.289 1332.675   98.615     0.000 1988.250 1602.403  385.848
 14.40  2000.188  403.580  403.580    0.000   481.966 1380.617 1308.547   72.070     0.000 2037.109 1854.339  182.770
 14.50  2025.923  395.674  395.674    0.000   511.891 1450.082 1326.998  123.084     0.000 2200.275 1753.504  446.771
 14.60  2048.029  380.277  364.635   15.641   509.505 1352.986 1191.896  161.090     0.000 2220.775 1997.390  223.385
 14.70  2071.198  346.173  346.173    0.000   571.587 1289.992 1208.237   81.755     0.000 2297.983 2135.521  162.462
 14.80  1984.879  447.815  447.815    0.000   479.723 1430.276 1341.042   89.234     0.000 1999.306 1623.612  375.694
 14.90  1923.908  444.116  444.116    0.000   518.581 1448.518 1330.576  117.943     0.000 1948.637 1633.866  314.771
 15.00  1942.473  399.076  399.076    0.000   518.074 1437.713 1374.937   62.776    10.154 2018.409 1673.177  345.232
 15.10  1928.537  437.901  437.901    0.000   503.718 1509.177 1457.815   51.362    10.154 1929.533 1706.148  223.385
 15.20  2047.697  348.940  348.940    0.000   446.386 1445.213 1332.977  112.235     0.000 2020.923 1614.768  406.155
 15.30  1974.459  425.540  425.540    0.000   393.381 1502.361 1398.387  103.974     0.000 1887.010 1643.317  243.693
 15.40  1970.417  365.109  365.109    0.000   432.379 1334.617 1222.381  112.236    20.308 1756.418 1370.571  385.847
 15.50  1956.526  409.043  409.043    0.000   411.673 1423.726 1295.148  128.578     0.000 2050.782 1868.013  182.770
 15.60  2052.698  370.651  370.651    0.000   479.589 1404.564 1355.105   49.460     0.000 1765.666 1674.281   91.385
 15.70  1971.786  353.983  353.983    0.000   456.804 1442.873 1325.148  117.725     0.000 1767.677 1483.368  284.309
 15.80  2003.951  400.700  400.700    0.000   366.059 1491.033 1341.621  149.412     0.000 1828.401 1422.246  406.155
 15.90  1992.999  377.011  377.011    0.000   413.963 1574.001 1441.493  132.509     0.000 1998.203 1541.278  456.925
 16.00  2017.214  370.730  370.730    0.000   489.319 1574.093 1397.918  176.174     0.000 2328.054 1942.206  385.847
 16.10  1977.635  341.246  341.246    0.000   407.735 1447.727 1339.296  108.431     0.000 2077.422 1732.190  345.232
 16.20  2098.475  265.267  262.885    2.382   452.139 1369.896 1312.828   57.069     0.000 2140.556 1856.248  284.309
 16.30  1964.693  367.139  364.940    2.198   437.051 1468.429 1381.271   87.158     0.000 1959.800 1736.414  223.385
 16.40  1954.259  385.737  385.737    0.000   337.830 1505.309 1397.269  108.040     0.000 1938.989 1563.295  375.694
 16.50  2003.995  328.913  328.913    0.000   426.975 1413.935 1393.358   20.577     0.000 2172.322 1908.322  264.001
 16.60  1938.339  401.730  401.730    0.000   431.431 1366.776 1366.776    0.000     0.000 2099.533 1865.994  233.539
 16.70  1974.487  381.622  381.622    0.000   475.616 1551.552 1485.711   65.841     0.000 2168.699 1864.083  304.616
 16.80  1932.449  416.195  416.195    0.000   447.817 1431.402 1386.399   45.003     0.000 1798.540 1473.616  324.924
 16.90  1959.919  392.168  388.448    3.720   359.102 1483.724 1406.034   77.690     0.000 2148.795 1874.640  274.155
 17.00  1955.407  425.970  425.970    0.000   468.392 1519.658 1462.806   56.852     0.000 1848.907 1595.061  253.847
 17.10  2004.206  355.107  355.107    0.000   473.883 1317.023 1262.379   54.645     0.000 1594.561 1391.483  203.078
 17.20  1926.709  352.492  352.492    0.000   346.255 1492.058 1376.888  115.171     0.000 1667.039 1352.269  314.770
 17.30  2053.854  375.254  375.254    0.000   352.572 1653.283 1570.148   83.136     0.000 2040.825 1685.440  355.386
 17.40  2085.428  382.019  360.528   21.490   528.054 1491.812 1436.689   55.123     0.000 2464.071 2057.915  406.155
 17.50  1980.774  363.370  360.255    3.115   417.985 1505.915 1365.754  140.161     0.000 2189.820 1875.049  314.771
 17.60  2076.322  349.916  349.916    0.000   465.111 1480.132 1459.207   20.925     0.000 2048.662 1754.200  294.462
 17.70  2047.534  346.627  346.627    0.000   481.368 1441.322 1321.477  119.845     0.000 1909.732 1625.424  284.309
 17.80  2014.042  380.458  380.458    0.000   475.788 1423.729 1378.074   45.655     0.000 2217.564 2024.640  192.924
 17.90  2027.993  374.683  374.683    0.000   472.891 1402.200 1360.350   41.851     0.000 1987.848 1734.001  253.847
 18.00  1927.739  461.383  455.901    5.482   480.414 1388.236 1334.972   53.264     0.000 2227.015 1932.553  294.462
 18.10  1986.082  368.576  354.835   13.741   586.898 1271.978 1243.443   28.535     0.000 2332.677 2028.061  304.616
 18.20  1935.630  461.032  452.421    8.611   525.852 1422.991 1373.531   49.460     0.000 2390.283 2075.512  314.770
 18.30  2031.315  412.943  401.950   10.993   528.525 1476.251 1442.053   34.198     0.000 2479.456 2245.917  233.539
 18.40  1931.865  478.335  471.739    6.596   383.912 1555.101 1477.107   77.994     0.000 2157.443 2025.443  132.000
 18.50  2048.961  371.222  371.222    0.000   437.220 1607.942 1520.480   87.462     0.000 2361.228 2036.303  324.924
 18.60  1864.663  482.150  482.150    0.000   355.855 1724.413 1592.165  132.248     0.000 2453.319 2189.317  264.001
 18.70  1971.128  458.229  458.229    0.000   521.954 1515.855 1413.565  102.289     0.000 2099.741 1845.894  253.847
 18.80  1945.238  461.037  461.037    0.000   535.485 1507.601 1422.302   85.299     0.000 2222.189 1887.212  334.977
 18.90  2003.693  457.491  457.491    0.000   393.038 1603.368 1485.425  117.942     0.000 2407.776 2164.083  243.693
 19.00  1975.646  418.564  418.564    0.000   520.013 1381.272 1289.962   91.310     0.000 2289.045 2106.275  182.770
 19.10  2064.670  301.108  301.108    0.000   658.311 1155.331 1088.751   66.580     0.000 2251.443 1936.673  314.770
 19.20  1973.095  354.224  354.224    0.000   533.719 1408.376 1379.842   28.534     0.000 2282.208 2180.669  101.539
 19.30  1916.886  408.572  408.572    0.000   587.541 1283.912 1257.280   26.632     0.000 2298.696 2075.311  223.385
 19.40  1952.359  335.457  335.457    0.000   583.725 1308.040 1260.483   47.557     0.000 1827.898 1472.512  355.386
 19.50  1950.775  350.387  350.387    0.000   527.361 1284.065 1188.950   95.115     0.000 2010.964 1777.425  233.539
 19.60  1980.681  359.643  359.643    0.000   431.463 1455.112 1354.290  100.822     0.000 2173.125 1827.893  345.232
 19.70  1914.730  440.660  440.660    0.000   442.540 1330.004 1267.228   62.776     0.000 1829.307 1484.075  345.232
 19.80  2027.859  386.598  386.598    0.000   565.276 1475.688 1346.332  129.356     0.000 2039.522 1775.521  264.001
 19.90  2015.841  363.714  363.714    0.000   479.118 1324.492 1182.559  141.933     0.000 1907.919 1562.687  345.232
 20.00  1891.763  475.905  470.653    5.252   550.445 1383.344 1253.216  130.128     0.000 1737.420 1371.880  365.540
 20.10  1960.020  474.671  461.666   13.005   587.931 1373.965 1260.001  113.964     0.000 1878.667 1604.512  274.155
 20.20  1988.805  420.204  420.204    0.000   510.198 1432.419 1294.160  138.259     0.000 1969.249 1583.402  385.847
 20.30  1975.950  407.589  407.589    0.000   583.653 1327.530 1213.957  113.573     0.000 1769.891 1404.351  365.540
 20.40  1890.935  400.579  400.579    0.000   492.121 1321.477 1184.729  136.748     0.000 2079.229 1581.689  497.540
 20.50  1892.005  447.050  447.050    0.000   512.361 1307.385 1237.000   70.385     0.000 1668.352 1292.659  375.693
 20.60  1745.680  495.574  495.574    0.000   408.473 1382.487 1262.642  119.845     0.000 1999.912 1674.988  324.924
 20.70  1773.774  499.733  499.733    0.000   445.739 1268.267 1173.152   95.115     0.000 1868.817 1564.201  304.616
 20.80  1855.229  429.076  429.076    0.000   481.145 1301.464 1191.131  110.333     0.000 2069.981 1887.212  182.770
 20.90  1861.750  389.080  389.080    0.000   506.133 1295.807 1137.917  157.891     0.000 1971.159 1676.697  294.463
 21.00  1926.694  367.201  367.201    0.000   544.439 1323.560 1247.468   76.092     0.000 1978.698 1542.081  436.617
 21.10  1962.008  353.632  346.853    6.779   528.781 1404.451 1349.285   55.167     0.000 2401.443 2076.519  324.924
 21.20  1905.577  375.086  365.375    9.711   445.903 1379.593 1332.079   47.514     0.000 2218.975 1782.358  436.617
 21.30  1997.047  335.566  335.566    0.000   406.441 1443.389 1333.055  110.333     0.000 2273.558 1918.172  355.386
 21.40  1813.938  366.928  366.928    0.000   417.677 1401.816 1293.385  108.431     0.000 2189.013 1803.166  385.848
 21.50  1897.862  391.966  391.966    0.000   448.680 1367.307 1279.801   87.506     0.000 2453.013 2036.705  416.309
 21.60  1898.520  385.339  385.339    0.000   336.184 1509.967 1359.686  150.281     0.000 1809.195 1443.655  365.540
 21.70  1953.488  403.725  403.725    0.000   403.889 1419.606 1282.641  136.965     0.000 2031.373 1625.217  406.155
 21.80  1929.434  408.595  408.595    0.000   419.712 1475.857 1356.100  119.758     0.000 1708.968 1424.659  284.309
 21.90  1860.787  464.147  464.147    0.000   385.728 1444.775 1332.626  112.148     0.000 1656.891 1342.121  314.770
 22.00  1937.958  393.211  393.211    0.000   413.962 1518.743 1387.484  131.259     0.000 2173.928 1747.465  426.463
 22.10  1905.116  397.608  395.269    2.340   430.476 1523.417 1443.608   79.810     0.000 2332.674 2028.057  304.616
 22.20  1958.277  423.831  423.831    0.000   401.339 1593.191 1475.987  117.203     0.000 1870.120 1545.195  324.924
 22.30  1817.958  457.423  457.423    0.000   363.423 1596.180 1495.358  100.822     0.000 1819.150 1544.995  274.155
 22.40  1912.391  456.918  456.918    0.000   482.405 1434.791 1385.331   49.460     0.000 2002.022 1555.251  446.771
 22.50  1856.319  483.880  483.880    0.000   338.436 1569.679 1455.541  114.138     0.000 1759.534 1454.918  304.616
 22.60  1898.404  436.058  436.058    0.000   417.637 1474.871 1394.974   79.897     0.000 1728.167 1423.551  304.616
 22.70  2006.237  443.921  443.921    0.000   541.629 1386.365 1319.784   66.581     0.000 2193.437 1888.820  304.616
 22.80  1953.055  426.798  426.798    0.000   440.251 1427.266 1318.835  108.431     0.000 2233.144 1776.219  456.925
 22.90  1936.701  429.225  429.225    0.000   485.944 1448.625 1349.749   98.876     0.000 2041.226 1746.763  294.463
 23.00  1889.072  420.441  420.441    0.000   470.555 1267.955 1212.788   55.167     0.000 1887.814 1573.043  314.770
 23.10  1943.780  432.896  432.896    0.000   424.989 1500.757 1415.154   85.603     0.000 2010.565 1675.486  335.078
 23.20  1925.362  447.925  447.925    0.000   515.432 1542.049 1427.998  114.051     0.000 2434.915 2109.991  324.924
 23.30  1955.625  414.455  407.874    6.582   395.111 1566.912 1416.892  150.021     0.000 2362.934 1987.240  375.693
 23.40  2019.070  436.771  403.163   33.607   398.008 1494.540 1344.389  150.151     0.000 2231.240 1916.469  314.770
 23.50  2005.361  461.345  449.491   11.854   411.974 1570.751 1413.817  156.934     0.000 2261.500 1875.652  385.848
 23.60  2087.704  416.766  405.397   11.369   420.708 1652.297 1520.136  132.161     0.000 2190.019 1895.556  294.463
 23.70  2000.675  403.720  395.688    8.032   399.131 1462.672 1321.902  140.770     0.000 1949.240 1675.085  274.155
 23.80  1923.527  398.696  351.884   46.812   537.309 1401.830 1266.039  135.791     0.000 2253.549 1806.778  446.771
 23.90  1919.528  393.928  372.199   21.729   395.027 1483.720 1348.787  134.933     0.000 2342.723 1987.337  355.386
 24.00  1992.176  442.197  424.489   17.708   413.916 1459.916 1349.930  109.985     0.000 2399.330 2003.329  396.001
 24.10  1900.316  400.647  367.374   33.272   459.056 1355.726 1279.721   76.005     0.000 2056.513 1711.281  345.232
 24.20  1929.247  400.799  400.799    0.000   421.704 1527.699 1402.234  125.465     0.000 2370.976 2106.975  264.001
 24.30  2003.326  363.423  363.423    0.000   499.565 1383.168 1284.249   98.919     0.000 2380.726 2015.186  365.540
 24.40  2044.668  361.613  343.081   18.532   460.310 1496.176 1376.461  119.714     0.000 2383.444 1997.597  385.847
 24.50  1895.211  455.720  432.229   23.491   367.397 1538.772 1407.775  130.998     0.000 2049.575 1724.651  324.924
 24.60  1895.211  423.811  398.474   25.337   462.428 1489.443 1354.554  134.889     0.000 2220.181 1915.565  304.616
 24.70  1997.768  388.750  388.750    0.000   399.086 1433.745 1253.459  180.286     0.000 1869.111 1534.033  335.078
 24.80  1938.268  407.745  407.745    0.000   425.629 1554.979 1355.411  199.567     0.000 2251.945 1845.789  406.155
 24.90  1880.797  404.333  404.333    0.000   533.664 1410.539 1294.716  115.823     0.000 2484.573 2119.034  365.540
 25.00  1844.382  476.054  476.054    0.000   426.847 1518.612 1393.147  125.465     0.000 2049.872 1643.717  406.155
 25.10  2002.254  397.873  397.873    0.000   501.596 1426.674 1316.341  110.333     0.000 2210.329 1753.404  456.925
 25.20  1869.149  406.981  406.981    0.000   420.189 1469.087 1392.995   76.092     0.000 1855.647 1429.184  426.463
 25.30  1944.696  416.752  416.752    0.000   492.213 1512.746 1359.484  153.261     0.000 1857.054 1400.129  456.925
 25.40  1914.579  436.588  436.588    0.000   447.942 1459.091 1299.428  159.663     0.000 1875.954 1429.184  446.771
 25.50  1920.691  444.199  444.199    0.000   457.928 1439.642 1298.915  140.727     0.000 2171.219 1673.679  497.540
 25.60  1868.647  420.567  420.567    0.000   415.473 1452.955 1304.707  148.249     0.000 1997.901 1459.745  538.156
 25.70  1934.746  411.054  411.054    0.000   349.888 1504.706 1335.445  169.261     0.000 2010.365 1563.594  446.771
 25.80  2024.356  322.439  312.716    9.723   403.155 1445.460 1295.178  150.281     0.000 2039.817 1542.277  497.540
 25.90  1902.332  420.194  420.194    0.000   456.379 1649.998 1514.934  135.063     0.000 2471.409 1892.638  578.771
 26.00  1967.734  421.641  421.641    0.000   504.057 1528.313 1353.301  175.011     0.000 2240.789 1662.018  578.771
 26.10  1996.038  388.620  388.620    0.000   523.996 1534.612 1483.250   51.362     0.000 2351.272 1904.501  446.771
 26.20  1987.872  400.414  399.132    1.282   588.840 1460.907 1396.316   64.591     0.000 2555.756 1997.293  558.463
 26.30  1972.659  382.877  382.877    0.000   454.855 1553.044 1412.448  140.596     0.000 2046.357 1609.740  436.617
 26.40  1942.874  426.198  426.198    0.000   508.424 1434.280 1291.608  142.672     0.000 2007.955 1378.414  629.541
 26.50  1875.287  452.762  452.762    0.000   322.177 1622.204 1384.417  237.787     0.000 1869.215 1442.752  426.463
 26.60  1920.371  401.948  383.404   18.545   213.225 1527.841 1375.658  152.184     0.000 1794.120 1469.195  324.924
 26.70  1931.086  347.471  327.391   20.080   323.772 1534.877 1401.716  133.161     0.000 2221.184 1713.490  507.694
 26.80  1864.243  356.953  344.693   12.259   327.098 1500.253 1302.414  197.839     0.000 2139.249 1763.556  375.694
 26.90  1841.917  417.064  398.042   19.023   302.588 1442.540 1237.091  205.448     0.000 1897.166 1470.703  426.463
 27.00  1887.068  399.715  392.740    6.975   357.064 1561.611 1390.404  171.207     0.000 1866.704 1369.164  497.540
 27.10  1856.460  431.946  431.946    0.000   344.790 1431.680 1308.031  123.649     0.000 2043.138 1555.751  487.386
 27.20  1913.414  448.581  429.346   19.235   296.623 1580.156 1443.191  136.966     0.000 1769.087 1403.547  365.540
 27.30  1847.929  427.336  426.603    0.733   376.780 1566.359 1446.515  119.845     0.000 1717.611 1473.918  243.693
 27.40  1915.092  450.452  433.838   16.615   471.636 1424.421 1333.111   91.310     0.000 1986.339 1691.876  294.463
 27.50  1840.307  476.001  457.779   18.222   414.874 1534.789 1405.433  129.356     0.000 2001.617 1646.232  355.386
 27.60  1736.077  525.751  468.796   56.955   427.064 1473.711 1422.349   51.362     0.000 2230.432 1905.508  324.924
 27.70  1764.231  424.343  401.740   22.603   452.870 1442.283 1364.375   77.908     0.000 2178.860 1874.244  304.616
 27.80  1832.190  421.855  382.229   39.626   497.580 1440.935 1380.061   60.873     0.000 2090.793 1765.869  324.924
 27.90  1844.624  452.995  422.696   30.299   478.125 1427.306 1381.651   45.655     0.000 2212.131 1816.130  396.001
 28.00  1826.150  444.309  419.634   24.675   384.351 1539.978 1418.231  121.747     0.000 2234.653 1838.651  396.002
 28.10  1917.140  410.674  377.784   32.890   444.054 1523.205 1410.970  112.236     0.000 2361.526 2067.063  294.463
 28.20  1921.459  398.381  359.618   38.763   492.818 1358.447 1272.843   85.603     0.000 2210.326 1875.248  335.078
 28.30  2000.326  424.813  384.531   40.282   500.123 1405.355 1327.404   77.951     0.000 2148.599 1843.982  304.616
 28.40  1995.444  419.902  366.686   53.216   479.288 1486.075 1400.515   85.560     0.000 2241.292 1885.906  355.386
 28.50  1848.488  411.224  379.955   31.269   431.774 1379.926 1300.030   79.896     0.000 2261.492 1885.799  375.694
 28.60  1982.208  423.186  377.418   45.768   497.567 1406.829 1312.279   94.550     0.000 2137.239 1812.314  324.924
 28.70  1919.056  424.174  423.329    0.845   442.278 1484.559 1359.008  125.552     0.000 2401.237 1964.620  436.617
 28.80  1922.651  440.385  439.962    0.423   395.620 1605.091 1464.321  140.770     0.000 2350.664 1924.201  426.463
 28.90  1908.797  425.084  409.232   15.853   393.900 1588.451 1474.313  114.138     0.000 2159.057 1905.210  253.847
 29.00  1956.088  408.405  408.405    0.000   358.320 1550.930 1393.126  157.804     0.000 2228.927 2036.003  192.924
 29.10  1802.755  422.800  417.938    4.861   312.752 1491.515 1348.886  142.629     0.000 2010.061 1705.444  304.616
 29.20  1967.344  397.201  389.746    7.455   424.558 1482.947 1397.344   85.603     0.000 2222.282 2019.205  203.078
 29.30  1887.003  399.335  396.770    2.565   425.423 1468.297 1344.648  123.649     0.000 2324.933 1928.932  396.001
 29.40  1979.015  402.950  379.180   23.770   457.584 1560.055 1381.239  178.816     0.000 2653.277 2064.351  588.926
 29.50  1852.524  418.219  402.985   15.234   465.458 1470.236 1369.414  100.822     0.000 2150.203 1723.740  426.463
 29.60  1820.228  425.738  391.931   33.806   533.894 1548.022 1428.178  119.845     0.000 2532.836 2248.527  284.309
 29.70  1923.787  374.430  356.421   18.009   566.877 1563.677 1429.179  134.498     0.000 2189.214 1793.213  396.001
 29.80  1994.204  355.214  355.214    0.000   462.729 1593.241 1387.836  205.405     0.000 2010.266 1553.341  456.925
 29.90  1974.641  409.488  409.304    0.183   543.233 1574.863 1460.725  114.138     0.000 2143.874 1666.641  477.232
 30.00  1904.397  391.506  391.506    0.000   536.615 1458.181 1332.630  125.551     0.000 2090.990 1694.989  396.001
 30.10  1875.770  434.205  434.205    0.000   454.381 1500.636 1378.889  121.747     0.000 2040.119 1583.194  456.925
 30.20  1851.292  430.899  430.899    0.000   444.046 1631.166 1488.580  142.586     0.000 1851.622 1496.236  355.386
 30.30  1912.012  429.331  429.331    0.000   476.478 1630.124 1503.275  126.849     0.000 2151.614 1775.920  375.694
 30.40  1867.027  418.096  418.096    0.000   493.124 1582.988 1472.698  110.290     0.000 2079.427 1825.580  253.847
 30.50  1940.729  428.183  428.183    0.000   549.848 1589.126 1517.098   72.028     0.000 2487.996 2122.456  365.540
 30.60  1838.692  472.961  472.961    0.000   385.129 1564.390 1524.441   39.948     0.000 2020.814 1634.966  385.848
 30.70  1995.565  402.800  402.800    0.000   474.060 1535.430 1466.948   68.482     0.000 2082.343 1838.650  243.693
 30.80  1882.578  462.026  462.026    0.000   419.625 1606.434 1562.681   43.753     0.000 1891.032 1627.031  264.001
 30.90  1999.613  377.174  377.174    0.000   476.218 1468.044 1418.584   49.460     0.000 1736.413 1502.874  233.539
 31.00  1979.860  383.153  383.153    0.000   512.926 1458.175 1404.998   53.177     0.000 2124.364 1992.363  132.001
 31.10  2070.824  355.108  349.611    5.497   552.440 1413.115 1371.656   41.459     0.000 2163.365 1879.057  284.309
 31.20  2024.866  339.580  339.213    0.366   603.797 1489.521 1420.049   69.472     0.000 2616.679 2291.755  324.924
 31.30  2032.826  447.416  446.317    1.099   474.445 1439.384 1401.338   38.046     0.000 1668.955 1496.339  172.616
 31.40  2048.664  437.097  418.721   18.376   506.696 1439.771 1418.846   20.925     0.000 2309.455 2086.070  223.385
 31.50  1908.061  407.458  407.458    0.000   433.333 1529.384 1500.849   28.534     0.000 1835.836 1734.297  101.539
 31.60  1910.786  425.296  425.296    0.000   351.706 1712.526 1615.900   96.626     0.000 2088.377 1793.915  294.462
 31.70  1883.757  458.645  458.645    0.000   461.822 1605.291 1531.580   73.711     0.000 1978.995 1725.148  253.847
 31.80  2061.078  397.870  397.870    0.000   506.220 1670.645 1520.451  150.194     0.000 2163.681 1696.603  467.078
 31.90  1942.355  405.234  405.234    0.000   588.537 1556.960 1465.823   91.136     0.000 1990.453 1604.606  385.847
 32.00  1986.623  394.060  394.060    0.000   472.539 1712.862 1560.678  152.184     0.000 2124.160 1697.698  426.463
 32.10  1942.229  423.496  423.496    0.000   530.606 1574.688 1443.430  131.258     0.000 2023.330 1667.944  355.386
 32.20  1944.171  403.145  403.145    0.000   435.361 1732.079 1509.989  222.091     0.000 2138.347 1590.038  548.309
 32.30  1975.562  402.902  398.463    4.439   415.859 1640.937 1501.298  139.639     0.000 2222.190 1816.035  406.155
 32.40  2016.326  453.156  449.858    3.298   429.047 1679.204 1462.342  216.862     0.000 2284.321 1786.781  497.540
 32.50  2083.280  413.868  413.868    0.000   468.133 1590.272 1474.709  115.563     0.000 2150.311 1683.232  467.078
 32.60  2021.921  431.563  431.563    0.000   535.490 1678.897 1555.770  123.127     0.000 2313.676 1907.521  406.155
 32.70  1991.860  407.005  407.005    0.000   526.151 1618.049 1448.146  169.903     0.000 2266.823 1820.052  446.771
 32.80  1870.282  412.819  412.819    0.000   495.454 1613.638 1451.780  161.859     0.000 2336.595 1808.895  527.699
 32.90  1951.627  396.122  396.122    0.000   553.388 1546.761 1429.601  117.160     0.000 2061.430 1624.814  436.617
 33.00  1944.750  454.568  454.568    0.000   586.194 1567.099 1477.865   89.235     0.000 2673.585 2226.814  446.771
 33.10  1914.380  426.985  426.985    0.000   481.664 1464.362 1281.741  182.620     0.000 2260.890 1834.427  426.463
 33.20  1999.996  404.203  404.203    0.000   441.154 1678.018 1444.296  233.722     0.000 2000.708 1533.630  467.078
 33.30  1956.679  372.009  372.009    0.000   424.806 1759.688 1546.760  212.927     0.000 2215.349 1697.501  517.848
 33.40  2054.883  404.001  404.001    0.000   599.996 1643.097 1511.838  131.259     0.000 2052.286 1656.285  396.001
 33.50  1874.763  423.983  423.983    0.000   556.765 1493.153 1411.355   81.799     0.000 2143.169 1818.245  324.924
 33.60  1914.450  445.156  414.231   30.925   549.589 1596.563 1491.990  104.573     0.000 2114.719 1881.180  233.539
 33.70  1960.061  425.337  401.296   24.042   709.546 1521.002 1441.844   79.157     0.000 2165.185 1748.875  416.309
 33.80  2017.309  418.325  418.325    0.000   529.052 1393.065 1309.625   83.440     0.000 2153.521 1777.828  375.694
 33.90  1979.771  405.965  403.798    2.167   579.464 1440.402 1325.710  114.692     0.000 2493.326 2137.940  355.385
 34.00  2072.672  422.605  407.851   14.754   531.634 1568.970 1460.941  108.029     0.000 2131.604 1624.716  506.888
 34.10  1958.388  453.546  453.546    0.000   502.634 1664.830 1565.270   99.561     0.000 2130.604 1734.603  396.001
 34.20  1810.511  487.620  464.989   22.631   477.209 1491.120 1433.060   58.059     0.000 2312.269 1906.114  406.155
 34.30  1859.221  476.370  460.546   15.825   576.819 1468.555 1417.758   50.797    10.154 2253.557 1999.710  253.847
 34.40  1860.535  503.127  486.246   16.881   515.387 1609.572 1540.535   69.037     0.000 2529.420 2133.520  395.901
 34.50  1977.602  433.297  402.838   30.458   487.803 1648.783 1514.118  134.665     0.000 2333.174 1927.220  405.954
 34.60  1950.730  397.257  397.257    0.000   500.987 1595.616 1508.196   87.419     0.000 2516.041 2160.655  355.386
 34.70  1963.556  380.482  368.011   12.471   544.955 1659.421 1585.448   73.973     0.000 2801.860 2395.704  406.155
 34.80  2011.356  377.377  377.377    0.000   439.897 1538.928 1381.211  157.717     0.000 2253.149 1958.686  294.463
 34.90  1959.085  495.171  495.171    0.000   450.056 1689.944 1507.715  182.229     0.000 2638.993 2303.915  335.078
 35.00  1939.869  423.783  422.684    1.100   591.865 1465.278 1358.749  106.529     0.000 2236.969 1800.352  436.617
 35.10  1965.540  524.547  502.485   22.062   491.336 1669.342 1601.032   68.310     0.000 2425.969 1959.395  466.575
 35.20  1907.318  474.636  472.918    1.718   590.299 1428.449 1373.369   55.080     0.000 2250.038 1823.979  426.060
 35.30  1930.922  505.025  498.063    6.962   483.602 1562.117 1511.624   50.492     0.000 2170.011 1814.927  355.083
 35.40  2015.605  414.706  411.775    2.931   450.149 1529.691 1486.373   43.318     0.000 2234.857 1920.087  314.770
 35.50  1887.404  498.639  497.357    1.282   560.519 1503.050 1446.111   56.938     0.000 2333.676 2069.676  264.001
 35.60  1739.939  539.493  536.378    3.115   393.021 1581.665 1529.096   52.569     0.000 2158.854 1955.978  202.876
 35.70  1805.666  563.328  563.328    0.000   464.672 1563.808 1520.055   43.753     0.000 2139.955 1835.338  304.616
 35.80  1912.852  482.485  482.485    0.000   450.834 1471.284 1450.359   20.925     0.000 2453.215 2077.521  375.694
 35.90  1900.076  489.118  489.118    0.000   517.809 1469.119 1440.584   28.534     0.000 2300.604 2036.604  264.001
 36.00  1919.503  479.154  479.154    0.000   510.284 1521.522 1494.890   26.632     0.000 2175.241 1880.778  294.463
 36.10  1855.047  531.359  531.359    0.000   589.752 1505.998 1462.245   43.753     0.000 2147.696 1914.156  233.539
 36.20  1965.706  475.772  475.772    0.000   633.587 1595.442 1553.766   41.677     0.000 2269.844 1995.689  274.155
 36.30  1869.805  533.506  532.957    0.550   590.226 1589.429 1538.068   51.362    10.154 2000.111 1725.956  274.155
 36.40  1963.427  512.564  512.564    0.000   609.206 1594.061 1544.601   49.460     0.000 2173.127 1939.588  233.539
 36.50  1858.504  524.405  524.405    0.000   615.117 1502.156 1477.470   24.686    10.154 2089.185 1713.492  375.694
 36.60  1931.437  501.005  501.005    0.000   625.416 1565.832 1541.102   24.730    50.769 2140.453 1866.298  274.155
 36.70  1865.864  478.509  478.509    0.000   587.490 1434.233 1381.751   52.482     0.000 2188.411 1803.068  385.344
 36.80  1940.975  494.104  494.104    0.000   737.385 1461.501 1448.185   13.316    30.462 2423.655 2129.192  294.463
 36.90  1985.481  477.532  477.532    0.000   799.988 1361.635 1344.514   17.121    10.154 2365.046 1918.275  446.771
 37.00  1850.589  476.244  476.244    0.000   638.250 1589.263 1556.924   32.339     0.000 2032.180 1788.487  243.693
 37.10  1918.694  513.884  513.884    0.000   656.499 1572.050 1525.188   46.862    40.616 2463.263 2219.570  243.693
 37.20  2015.151  452.237  452.237    0.000   688.094 1526.495 1471.805   54.690     0.000 2342.226 1966.533  375.693
 37.30  1858.615  490.017  490.017    0.000   616.715 1548.226 1510.267   37.959     0.000 2243.495 1827.387  416.108
 37.40  1972.196  483.452  483.452    0.000   709.154 1539.961 1467.674   72.287     0.000 2565.503 2139.040  426.463
 37.50  1826.247  525.956  525.956    0.000   611.493 1574.254 1534.393   39.862     0.000 2324.329 1786.173  538.156
 37.60  1952.095  519.622  519.622    0.000   660.052 1500.879 1472.344   28.535     0.000 2273.255 1755.407  517.848
 37.70  1875.863  471.334  471.334    0.000   534.843 1510.272 1468.421   41.851     0.000 2092.195 1736.809  355.386
 37.80  1861.403  482.348  482.348    0.000   579.290 1476.176 1422.911   53.265    10.154 1943.110 1496.340  446.771
 37.90  1841.543  480.823  480.823    0.000   611.065 1533.283 1514.260   19.023    10.154 2440.349 1871.732  568.617
 38.00  1732.566  498.552  498.552    0.000   656.377 1381.820 1358.992   22.828    30.462 2317.790 2206.098  111.693
 38.10  1813.679  502.085  502.085    0.000   538.949 1529.350 1516.034   13.316    10.154 1961.809 1636.885  324.924
 38.20  1833.846  527.900  527.900    0.000   615.779 1478.971 1450.437   28.534     0.000 2144.475 1992.166  152.308
 38.30  1876.751  445.989  445.989    0.000   658.971 1548.539 1521.907   26.632    30.462 2255.164 2092.702  162.462
 38.40  1915.808  488.063  488.063    0.000   659.485 1499.994 1473.362   26.632     0.000 2192.633 1938.786  253.847
 38.50  1985.839  425.120  425.120    0.000   737.339 1337.174 1306.780   30.393     0.000 2242.898 1989.051  253.847
 38.60  1963.559  475.472  475.472    0.000   651.046 1379.417 1348.980   30.437     0.000 2261.699 2139.853  121.847
 38.70  1929.402  459.770  459.770    0.000   681.095 1380.665 1339.684   40.981     0.000 2251.447 1946.831  304.616
 38.80  1941.829  491.990  491.990    0.000   615.295 1436.131 1428.609    7.522     0.000 2689.060 2333.674  355.386
 38.90  1964.966  457.058  457.058    0.000   631.155 1543.400 1494.679   48.721     0.000 2563.703 2309.958  253.746
 39.00  1930.314  471.726  471.726    0.000   705.486 1539.463 1509.244   30.220    20.308 2502.174 2380.328  121.847
 39.10  1966.816  430.033  430.033    0.000   745.127 1506.310 1472.155   34.154    50.769 2275.874 2062.642  213.231
 39.20  1949.013  455.095  455.095    0.000   680.408 1469.990 1451.315   18.675    10.154 2203.091 1949.244  253.847
 39.30  2021.513  466.778  466.778    0.000   654.156 1497.837 1469.780   28.058    20.308 2250.642 1986.641  264.001
 39.40  1968.061  458.929  458.929    0.000   623.426 1528.572 1511.452   17.121     0.000 2333.783 2029.167  304.617
 39.50  1908.310  498.301  498.301    0.000   584.077 1601.549 1568.003   33.546     0.000 2148.096 1741.941  406.155
 39.60  1870.185  559.254  559.254    0.000   677.847 1548.588 1484.997   63.592     0.000 2193.737 1605.316  588.421
 39.70  1909.892  515.379  515.379    0.000   644.437 1554.816 1526.282   28.534     0.000 2164.383 1687.151  477.232
 39.80  1869.849  500.681  500.681    0.000   612.534 1517.456 1440.071   77.385    10.154 2134.122 1403.042  731.080
 39.90  2008.442  459.910  459.910    0.000   589.573 1641.265 1474.472  166.793     0.000 2304.521 1471.903  832.618
 40.00  1854.478  483.758  483.758    0.000   528.920 1694.803 1573.056  121.747     0.000 2104.461 1261.689  842.772
 40.10  2036.247  415.021  415.021    0.000   535.877 1695.228 1442.266  252.962     0.000 2182.372 1410.677  771.695
 40.20  1928.531  511.211  511.211    0.000   514.736 1615.865 1416.515  199.350     0.000 2280.399 1518.859  761.541
 40.30  1999.024  399.461  399.461    0.000   612.395 1507.170 1434.883   72.287     0.000 2079.630 1612.552  467.078
 40.40  2000.306  474.062  474.062    0.000   612.571 1518.329 1402.289  116.040     0.000 2192.835 1532.833  660.002
 40.50  1936.700  522.037  522.037    0.000   497.358 1705.005 1470.076  234.929     0.000 2314.882 1451.802  863.080
 40.60  1954.899  524.150  524.150    0.000   531.117 1722.812 1583.944  138.868    10.154 2394.901 1582.590  812.310
 40.70  2031.444  430.769  430.769    0.000   562.945 1647.769 1560.263   87.506    30.462 2422.953 1722.336  700.617
 40.80  2028.177  421.997  421.997    0.000   698.998 1451.699 1360.388   91.311    20.308 2192.028 1704.642  487.386
 40.90  1991.991  416.182  416.182    0.000   700.121 1467.614 1424.252   43.362    10.154 2240.588 1590.739  649.849
 41.00  2109.584  410.054  410.054    0.000   583.995 1753.171 1607.390  145.781     0.000 2726.262 1822.568  903.695
 41.10  2106.716  408.858  408.858    0.000   555.765 1671.793 1509.239  162.554     0.000 2520.071 1647.039  873.032
 41.20  2016.099  382.123  382.123    0.000   640.582 1601.111 1497.267  103.844    10.154 2463.269 2087.576  375.694
 41.30  2028.429  440.557  440.557    0.000   771.844 1528.314 1503.584   24.730    10.154 2484.482 2037.712  446.770
 41.40  1989.623  421.595  421.595    0.000   724.454 1542.150 1504.322   37.828     0.000 2241.391 1926.621  314.770
 41.50  2016.561  440.685  440.685    0.000   556.113 1474.514 1453.589   20.925     0.000 2245.306 1991.459  253.847
 41.60  1950.529  435.485  435.485    0.000   688.528 1480.175 1457.348   22.828     0.000 2254.457 2112.302  142.154
 41.70  1930.560  451.537  451.537    0.000   557.583 1360.297 1314.642   45.655     0.000 2161.767 1846.997  314.770
 41.80  2015.139  414.810  414.810    0.000   533.587 1554.592 1530.037   24.556     0.000 2214.951 2032.181  182.770
 41.90  2086.718  415.493  415.493    0.000   648.841 1564.844 1517.634   47.209     0.000 2184.189 2062.342  121.847
 42.00  1985.535  437.221  437.221    0.000   673.271 1519.662 1480.105   39.557    10.154 2354.893 2182.278  172.616
 42.10  1990.351  417.821  417.821    0.000   563.544 1561.196 1530.976   30.219     0.000 2294.771 2142.463  152.308
 42.20  2043.527  453.829  453.829    0.000   518.237 1661.100 1599.498   61.602     0.000 2274.662 2030.969  243.693
 42.30  2088.481  417.454  417.454    0.000   579.458 1588.315 1533.888   54.427     0.000 2206.608 1962.915  243.693
 42.40  1947.635  469.117  469.117    0.000   557.023 1577.663 1512.039   65.624     0.000 2155.429 1921.890  233.539
 42.50  1980.394  382.331  382.331    0.000   491.484 1503.527 1457.915   45.612     0.000 2321.312 2067.465  253.847
 42.60  2047.603  401.170  401.170    0.000   556.935 1531.365 1443.859   87.506     0.000 2287.231 1870.922  416.309
 42.70  1945.788  373.983  373.983    0.000   534.757 1459.349 1402.411   56.938     0.000 2033.083 1728.466  304.616
 42.80  2051.434  344.462  344.462    0.000   497.441 1431.382 1362.899   68.483     0.000 1918.980 1594.055  324.924
 42.90  2018.617  377.043  377.043    0.000   636.401 1399.127 1347.765   51.362     0.000 2014.183 1790.797  223.385
 43.00  1939.580  466.302  463.555    2.748   452.399 1500.507 1471.973   28.534    10.154 2013.180 1820.256  192.924
 43.10  2026.616  455.890  455.890    0.000   568.127 1609.494 1567.643   41.851     0.000 2133.518 1950.748  182.770
 43.20  1990.474  446.052  446.052    0.000   505.219 1760.328 1709.967   50.362     0.000 2276.880 1952.258  324.621
 43.30  2114.827  355.334  355.334    0.000   600.687 1517.021 1479.540   37.481     0.000 2103.964 1921.194  182.770
 43.40  2066.769  367.534  367.534    0.000   555.293 1531.299 1495.546   35.753     0.000 1908.929 1320.003  588.925
 43.50  2033.782  374.728  374.728    0.000   610.836 1612.613 1552.305   60.308     0.000 2162.572 1553.339  609.233
 43.60  1988.169  417.240  413.646    3.593   585.468 1444.248 1395.050   49.199    20.308 2035.699 1426.466  609.233
 43.70  1988.325  435.238  435.238    0.000   626.669 1428.977 1359.809   69.168     0.000 2092.799 1849.105  243.693
 43.80  1956.782  422.870  422.870    0.000   493.547 1595.269 1557.919   37.350     0.000 2013.481 1607.326  406.155
 43.90  1967.341  470.670  470.670    0.000   626.369 1497.730 1449.009   48.720     0.000 2183.381 1807.687  375.694
 44.00  2069.851  408.898  408.898    0.000   658.271 1505.782 1467.736   38.046    10.154 2154.327 1839.556  314.770
 44.10  2096.316  389.631  387.728    1.902   635.350 1462.253 1403.282   58.971     0.000 2110.998 1643.920  467.078
 44.20  1998.872  397.254  397.254    0.000   552.307 1429.386 1393.242   36.144     0.000 1919.381 1513.225  406.155
 44.30  1976.699  423.730  423.730    0.000   645.470 1428.905 1390.945   37.960     0.000 2073.901 1647.438  426.463
 44.40  1859.728  416.965  416.965    0.000   596.745 1479.074 1402.982   76.092    20.308 2063.046 1677.199  385.847
 44.50  1962.729  428.694  428.694    0.000   567.005 1571.326 1514.258   57.069     0.000 2117.837 1711.682  406.155
 44.60  1975.813  429.015  429.015    0.000   678.498 1459.646 1420.219   39.427     0.000 2004.531 1771.597  232.934
 44.70  2077.901  349.490  349.490    0.000   601.932 1515.033 1480.792   34.241     0.000 2224.303 1939.994  284.309
 44.80  1936.944  393.924  393.924    0.000   668.853 1412.384 1384.023   28.361     0.000 2227.816 1923.200  304.616
 44.90  1960.301  398.389  398.389    0.000   585.552 1465.359 1416.378   48.981     0.000 2223.899 1716.205  507.694
 45.00  1939.290  412.881  412.881    0.000   550.265 1476.822 1433.069   43.753     0.000 2152.922 1574.554  578.368
 45.10  2029.140  380.485  380.485    0.000   670.668 1511.535 1439.248   72.287     0.000 2388.971 1627.430  761.541
 45.20  2010.173  328.287  328.287    0.000   597.658 1386.354 1295.185   91.169     0.000 2206.698 1536.744  669.954
 45.30  1954.210  438.757  438.757    0.000   629.083 1346.637 1318.103   28.534     0.000 1961.504 1453.810  507.694
 45.40  1884.029  422.386  422.386    0.000   569.036 1398.686 1389.349    9.338     0.000 2145.479 1729.171  416.309
 45.50  1930.638  340.886  340.886    0.000   717.936 1393.763 1357.619   36.144     0.000 2054.598 1678.905  375.693
 45.60  1903.306  449.918  449.918    0.000   577.250 1426.804 1398.313   28.491     0.000 1980.105 1543.489  436.617
 45.70  1880.023  468.313  468.313    0.000   624.251 1389.661 1359.224   30.437    20.308 2125.980 1255.561  870.419
 45.80  1931.253  409.523  409.523    0.000   630.953 1400.193 1367.898   32.296    10.154 2172.323 1715.398  456.925
 45.90  1810.748  491.278  491.278    0.000   597.097 1456.634 1426.197   30.437    10.154 1908.323 1542.783  365.540
 46.00  1864.454  486.057  486.057    0.000   623.512 1434.573 1398.429   36.144     0.000 2185.795 1587.721  598.074
 46.10  1861.151  469.549  469.549    0.000   672.322 1331.081 1306.351   24.730    20.308 1870.525 1354.889  515.636
 46.20  1857.589  460.207  460.207    0.000   580.193 1482.306 1440.455   41.851     0.000 2162.674 1606.422  556.252
 46.30  1811.701  452.195  452.195    0.000   696.064 1240.160 1204.016   36.144     0.000 2129.700 1855.546  274.155
 46.40  1855.831  465.568  465.568    0.000   658.965 1242.402 1204.356   38.046     0.000 2063.851 1698.311  365.540
 46.50  1940.035  471.603  471.603    0.000   674.141 1315.375 1284.938   30.437    40.616 2121.852 1857.851  264.001
 46.60  1916.789  459.790  459.790    0.000   789.833 1233.054 1193.106   39.948    20.308 2304.420 1898.265  406.155
 46.70  1962.283  482.427  482.427    0.000   691.130 1291.807 1242.348   49.460    40.616 2235.556 1971.656  263.900
 46.80  1954.542  479.463  479.463    0.000   713.228 1266.226 1228.224   38.002     0.000 2008.557 1775.018  233.539
 46.90  1958.303  465.287  465.287    0.000   655.638 1364.616 1334.180   30.437     0.000 2175.641 1850.717  324.924
 47.00  1838.654  429.209  429.209    0.000   648.249 1262.366 1230.027   32.339    30.462 2001.219 1686.449  314.770
 47.10  1838.312  495.729  495.729    0.000   705.704 1314.030 1262.668   51.362    10.154 2237.770 2044.846  192.924
 47.20  1851.194  466.338  466.338    0.000   643.872 1348.450 1316.154   32.296     0.000 2106.670 2005.132  101.539
 47.30  1902.754  471.870  471.870    0.000   673.666 1304.272 1275.737   28.534    10.154 2172.623 2020.315  152.308
 47.40  1903.011  526.712  526.712    0.000   643.310 1488.095 1436.950   51.145    40.616 2194.138 1940.493  253.645
 47.50  1965.919  431.985  431.985    0.000   679.672 1353.172 1303.712   49.460    40.616 1878.969 1604.814  274.155
 47.60  2038.974  397.769  397.769    0.000   675.006 1467.009 1427.060   39.948   101.539 2032.079 1889.924  142.154
 47.70  1928.499  345.925  345.925    0.000   552.830 1336.652 1290.997   45.655    20.308 2084.256 1779.640  304.616
 47.80  1955.406  450.041  450.041    0.000   700.559 1357.192 1336.310   20.882    50.769 2243.203 1948.740  294.463
 47.90  1954.861  358.023  358.023    0.000   588.322 1461.726 1414.169   47.558    20.308 2101.848 1878.463  223.385
 48.00  1924.550  465.990  465.990    0.000   606.135 1476.130 1424.768   51.362    10.154 2312.772 2038.617  274.155
 48.10  1907.379  461.438  461.438    0.000   605.227 1451.920 1404.362   47.557    20.308 2188.814 1843.582  345.232
 48.20  1926.243  485.114  485.114    0.000   580.325 1549.971 1504.316   45.655    20.308 2214.950 1849.712  365.237
 48.30  1903.153  449.472  449.472    0.000   534.884 1620.794 1563.725   57.069     0.000 2192.533 1776.224  416.309
 48.40  1929.943  403.739  403.739    0.000   576.390 1426.586 1398.095   28.491     0.000 2032.786 1667.246  365.540
 48.50  2003.890  336.997  336.997    0.000   587.980 1405.080 1367.034   38.046    10.154 2162.674 1736.211  426.463
 48.60  1925.493  372.812  372.812    0.000   680.843 1507.760 1479.226   28.534    30.462 2173.121 1838.144  334.977
 48.70  1923.813  395.867  391.640    4.228   504.753 1563.226 1527.082   36.144    10.154 1891.729 1566.805  324.924
 48.80  1935.173  414.497  414.497    0.000   614.217 1545.086 1463.288   81.799    71.077 2197.760 1811.912  385.847
 48.90  1951.071  422.845  422.845    0.000   555.249 1624.099 1536.594   87.506   101.539 2039.111 1653.264  385.847
 49.00  1944.138  468.289  468.289    0.000   630.390 1548.912 1478.701   70.211    10.154 2224.091 1869.008  355.083
 49.10  1879.140  459.069  459.069    0.000   605.875 1437.203 1385.841   51.362    20.308 2082.744 1717.204  365.540
 49.20  1984.401  461.103  461.103    0.000   658.098 1449.103 1418.884   30.219   111.693 2207.308 2004.230  203.078
 49.30  1917.534  399.076  399.076    0.000   703.278 1467.091 1425.284   41.807    91.385 2119.445 1825.184  294.261
 49.40  1955.651  396.572  396.572    0.000   550.234 1466.739 1400.202   66.537    20.308 2101.648 1888.619  213.030
 49.50  1861.007  484.551  484.551    0.000   598.696 1584.427 1527.358   57.069    20.308 1969.550 1715.703  253.847
 49.60  1778.015  494.195  494.195    0.000   648.201 1483.740 1401.941   81.799     0.000 2274.065 1949.140  324.924
 49.70  1884.467  467.394  467.394    0.000   642.112 1473.656 1433.707   39.948    81.231 2018.405 1805.173  213.231
 49.80  1880.131  473.521  473.521    0.000   629.010 1550.964 1490.090   60.873    40.616 1911.138 1626.829  284.308
 49.90  1994.100  407.297  407.297    0.000   771.161 1513.682 1466.125   47.557    40.616 2144.873 1870.718  274.155
 50.00  1938.765  482.771  482.771    0.000   699.565 1514.193 1449.515   64.678    10.154 2144.576 1799.344  345.232
 50.10  1882.754  473.108  473.108    0.000   728.705 1474.345 1434.742   39.603    30.462 2354.688 2080.533  274.155
 50.20  1987.158  420.422  420.422    0.000   656.151 1404.657 1374.220   30.437     0.000 1882.086 1628.542  253.545
 50.30  1889.369  394.226  394.226    0.000   470.944 1487.910 1451.767   36.144     0.000 1802.154 1588.922  213.232
 50.40  1862.865  448.034  448.034    0.000   508.427 1537.264 1495.414   41.851     0.000 1910.034 1686.649  223.385
 50.50  1909.639  477.485  477.485    0.000   559.875 1604.787 1562.936   41.850     0.000 2031.678 1706.753  324.924
 50.60  1790.201  536.985  534.226    2.759   570.083 1480.791 1444.647   36.144     0.000 1971.256 1737.717  233.539
 50.70  1803.333  520.282  518.999    1.283   487.459 1605.082 1487.183  117.899     0.000 2033.785 1536.245  497.540
 50.80  1849.257  509.329  509.329    0.000   554.040 1545.864 1509.720   36.144    20.308 1920.690 1656.689  264.001
 50.90  1944.479  424.194  424.194    0.000   631.166 1591.596 1513.602   77.994     0.000 2103.662 1595.968  507.694
 51.00  1939.159  461.521  461.521    0.000   635.104 1512.316 1478.074   34.241     0.000 1932.654 1617.884  314.770
 51.10  1854.035  475.532  475.532    0.000   508.986 1499.528 1432.948   66.580     0.000 2009.463 1643.923  365.540
 51.20  1915.734  465.318  463.415    1.902   633.542 1492.454 1412.557   79.896     0.000 2122.757 1767.371  355.386
 51.30  1896.310  425.274  425.274    0.000   652.783 1434.793 1309.760  125.033    10.154 2110.197 1856.350  253.847
 51.40  1844.227  478.195  478.195    0.000   659.787 1472.143 1443.868   28.275    30.462 2190.624 1967.238  223.385
 51.50  1868.490  473.212  473.212    0.000   752.170 1382.952 1328.996   53.956     0.000 2232.744 1938.584  294.160
 51.60  1994.772  400.896  400.896    0.000   667.052 1423.768 1370.676   53.091     0.000 2200.674 1774.211  426.463
 51.70  1897.785  430.094  430.094    0.000   646.037 1469.337 1351.395  117.942     0.000 2432.302 1883.993  548.309
 51.80  1895.003  434.354  434.354    0.000   717.586 1502.934 1436.354   66.580     0.000 2150.713 1785.173  365.540
 51.90  1977.336  412.083  412.083    0.000   641.496 1494.403 1448.921   45.482     0.000 2032.679 1707.755  324.924
 52.00  1969.544  414.087  414.087    0.000   568.090 1543.999 1483.126   60.873     0.000 2314.779 1736.008  578.771
 52.10  2021.934  368.966  368.966    0.000   564.716 1717.493 1590.040  127.454     0.000 2194.743 1687.049  507.694
 52.20  1964.151  415.850  415.850    0.000   545.516 1844.388 1685.373  159.015     0.000 2342.127 1793.818  548.309
 52.30  1953.472  451.716  451.716    0.000   447.119 1891.818 1686.370  205.448     0.000 2395.407 1826.791  568.617
 52.40  1998.596  383.385  379.537    3.847   545.736 1719.060 1520.184  198.877     0.000 2200.473 1642.010  558.463
 52.50  1991.619  442.424  442.424    0.000   663.416 1719.006 1523.848  195.158     0.000 2439.637 1830.405  609.233
 52.60  1865.114  468.584  468.584    0.000   598.343 1751.910 1494.063  257.847     0.000 2566.109 1926.414  639.694
 52.70  1868.483  458.446  457.812    0.634   533.332 1795.562 1600.404  195.158     0.000 2595.362 2077.514  517.848
 52.80  1916.652  422.043  422.043    0.000   424.942 1635.008 1414.342  220.667     0.000 2245.614 1727.866  517.747
 52.90  1917.229  444.192  444.192    0.000   433.633 1707.506 1449.399  258.107     0.000 2504.483 1885.096  619.387
 53.00  1807.869  465.674  465.674    0.000   587.671 1480.838 1380.016  100.822     0.000 2101.747 1614.361  487.386
 53.10  1850.602  494.647  494.647    0.000   541.372 1622.385 1525.368   97.017     0.000 1892.741 1659.201  233.539
 53.20  1847.653  485.658  485.658    0.000   493.167 1491.046 1405.443   85.603     0.000 2172.120 1765.965  406.155
 53.30  1901.437  467.315  464.567    2.748   568.525 1642.912 1498.338  144.574     0.000 2466.081 1938.080  528.002
 53.40  1869.683  476.602  474.037    2.565   686.628 1574.952 1457.009  117.942     0.000 2275.066 1818.141  456.925
 53.50  1877.207  479.923  479.923    0.000   613.310 1640.453 1492.074  148.379     0.000 2303.921 2019.613  284.309
 53.60  1910.720  469.313  469.313    0.000   524.553 1709.969 1526.312  183.657     0.000 2251.944 1825.481  426.463
 53.70  1847.525  414.532  414.532    0.000   617.287 1555.104 1348.229  206.875     0.000 2536.247 2099.630  436.617
 53.80  1875.236  431.775  421.771   10.004   585.819 1459.427 1328.255  131.172     0.000 2364.338 1907.414  456.924
 53.90  1901.105  417.679  399.318   18.361   625.026 1533.269 1413.554  119.714     0.000 2154.124 1697.199  456.925
 54.00  1855.090  446.955  430.680   16.275   591.867 1522.425 1395.189  127.237     0.000 2282.004 1703.233  578.771
 54.10  1916.228  449.526  449.526    0.000   546.647 1485.937 1341.362  144.574     0.000 2109.592 1693.283  416.309
 54.20  1864.154  481.547  481.547    0.000   394.548 1718.446 1509.324  209.123     0.000 2051.584 1645.429  406.155
 54.30  1968.599  463.390  463.390    0.000   522.824 1729.999 1523.513  206.486     0.000 2313.374 1704.141  609.233
 54.40  1885.322  466.703  466.703    0.000   406.312 1749.229 1511.442  237.787     0.000 2022.128 1483.972  538.156
 54.50  1880.713  457.355  457.355    0.000   473.490 1564.716 1311.711  253.005     0.000 2158.954 1691.876  467.079
 54.60  1912.351  449.709  449.709    0.000   467.482 1718.371 1524.337  194.035     0.000 2254.159 1746.465  507.694
 54.70  1918.251  463.894  463.894    0.000   539.678 1757.871 1547.107  210.764     0.000 2154.426 1646.732  507.694
 54.80  1924.872  479.648  479.648    0.000   409.979 1743.792 1496.493  247.299     0.000 2103.561 1545.098  558.464
 54.90  1822.768  445.521  445.521    0.000   427.797 1664.103 1536.736  127.367     0.000 1950.147 1493.222  456.925
 55.00  1877.787  474.402  474.402    0.000   414.135 1741.024 1619.277  121.747     0.000 2503.783 2087.474  416.309
 55.10  1920.468  454.440  454.440    0.000   490.226 1683.175 1513.871  169.304     0.000 2247.927 1760.541  487.386
 55.20  1902.042  418.912  418.912    0.000   411.497 1831.518 1588.024  243.494     0.000 2473.925 1996.693  477.232
 55.30  1928.118  487.993  487.993    0.000   570.245 1764.111 1568.218  195.893     0.000 2051.685 1635.376  416.309
 55.40  1882.580  510.686  510.686    0.000   482.096 1676.649 1505.442  171.207     0.000 1809.803 1454.417  355.386
 55.50  1787.501  498.028  498.028    0.000   537.093 1602.414 1419.793  182.621     0.000 2363.938 1825.783  538.156
 55.60  1828.197  564.378  562.912    1.466   582.438 1588.794 1431.077  157.717     0.000 2293.564 2009.256  284.308
 55.70  1930.839  482.470  482.470    0.000   589.017 1638.296 1478.720  159.576     0.000 2132.513 1797.435  335.078
 55.80  1919.123  454.797  450.659    4.138   597.491 1544.202 1383.419  160.782     0.000 2223.291 1735.905  487.386
 55.90  1959.453  430.084  430.084    0.000   554.341 1677.769 1510.454  167.315    10.154 2052.089 1717.011  335.078
 56.00  1890.108  398.806  398.806    0.000   522.081 1724.724 1532.809  191.915     0.000 2331.771 1834.231  497.540
 56.10  1974.427  352.493  345.165    7.329   605.136 1606.269 1445.179  161.090     0.000 2147.998 1711.381  436.617
 56.20  2056.971  318.210  318.210    0.000   579.107 1595.713 1456.889  138.824     0.000 2333.578 1785.269  548.309
 56.30  1913.493  403.826  402.360    1.466   602.369 1671.072 1537.912  133.161     0.000 2043.241 1484.778  558.463
 56.40  1981.594  410.225  410.225    0.000   525.332 1711.673 1510.117  201.557     0.000 2479.254 1839.560  639.694
 56.50  1979.556  404.903  394.123   10.780   487.159 1650.449 1496.406  154.042     0.000 2262.100 1612.252  649.848
 56.60  1874.882  384.892  383.610    1.282   551.879 1536.661 1335.017  201.644     0.000 2481.766 2004.534  477.232
 56.70  1924.382  439.781  402.564   37.217   514.607 1605.351 1493.115  112.235     0.000 2265.717 1666.638  599.079
 56.80  1826.042  471.298  463.969    7.329   547.683 1640.717 1534.188  106.529     0.000 2494.833 2027.754  467.078
 56.90  1968.240  392.769  390.232    2.537   579.715 1595.849 1418.935  176.914     0.000 2511.023 2023.637  487.386
 57.00  1977.417  399.623  399.623    0.000   640.331 1521.175 1337.085  184.091     0.000 2643.219 2094.910  548.309
 57.10  1992.765  414.785  414.785    0.000   566.923 1611.669 1457.757  153.912     0.000 2099.137 1581.290  517.848
 57.20  1916.382  467.395  467.395    0.000   617.239 1718.978 1580.110  138.867     0.000 2270.447 1722.137  548.309
 57.30  1989.875  466.866  466.866    0.000   759.397 1502.982 1421.183   81.799     0.000 2344.742 1837.048  507.694
 57.40  2010.220  473.490  473.490    0.000   581.783 1625.716 1416.506  209.209     0.000 2327.043 1667.042  660.002
 57.50  2034.410  430.737  430.737    0.000   720.277 1529.736 1354.897  174.838     0.000 2243.300 1705.144  538.155
 57.60  2061.848  388.657  383.373    5.284   614.395 1524.499 1365.139  159.360     0.000 2608.137 1998.905  609.233
 57.70  2150.050  300.776  298.662    2.114   712.581 1682.780 1486.843  195.937     0.000 2887.116 2267.729  619.387
 57.80  2125.415  357.851  349.636    8.215   644.878 1827.911 1650.997  176.914    20.308 2604.011 2157.241  446.771
 57.90  2105.904  300.913  300.913    0.000   650.665 1626.830 1514.940  111.889     0.000 2759.036 2241.188  517.848
 58.00  2048.891  334.575  334.575    0.000   687.935 1614.737 1551.961   62.776     0.000 2082.450 1625.525  456.925
 58.10  2041.757  245.905  245.905    0.000   468.916 1709.118 1560.739  148.379     0.000 2561.089 2002.626  558.463
 58.20  2031.854  263.498  263.498    0.000   691.914 1513.229 1433.332   79.896     0.000 2512.831 2106.676  406.155
 58.30  2082.386  297.785  297.785    0.000   707.045 1409.850 1278.722  131.128    20.308 2257.575 1607.726  649.848
 58.40  2128.375  316.818  316.818    0.000   606.179 1420.002 1277.677  142.325     0.000 1993.673 1607.826  385.847
 58.50  2126.049  271.500  271.500    0.000   612.364 1541.450 1351.220  190.230     0.000 2212.937 1644.320  568.617
 58.60  2018.565  301.182  301.182    0.000   616.644 1532.897 1365.581  167.316     0.000 2191.728 1714.496  477.232
 58.70  2059.198  347.466  347.466    0.000   627.099 1581.664 1391.435  190.230     0.000 2154.127 1555.048  599.079
 58.80  2072.751  315.031  297.388   17.643   611.751 1575.744 1452.095  123.649     0.000 2171.220 1744.757  426.463
 58.90  2065.975  273.104  273.104    0.000   698.222 1552.733 1392.940  159.793     0.000 2141.057 1765.363  375.693
 59.00  2093.834  387.777  387.777    0.000   795.974 1567.002 1470.418   96.584     0.000 2184.891 1799.044  385.847
 59.10  2096.676  383.479  383.479    0.000   629.092 1529.690 1372.794  156.896     0.000 1880.776 1626.929  253.847
 59.20  2008.250  348.566  348.566    0.000   631.473 1572.671 1403.626  169.045     0.000 2231.540 1734.000  497.540
 59.30  2198.342  262.297  262.297    0.000   612.320 1529.474 1351.224  178.250     0.000 2470.606 2094.913  375.693
 59.40  2075.391  323.517  314.006    9.511   692.131 1531.627 1404.304  127.323    40.616 2380.523 2025.137  355.386
 59.50  1983.251  391.146  357.600   33.546   692.472 1524.842 1414.813  110.029     0.000 2374.695 2049.770  324.924
 59.60  2014.949  378.106  356.982   21.124   642.971 1587.758 1456.500  131.259    30.462 2103.359 1788.589  314.770
 59.70  2164.317  345.678  325.333   20.345   590.702 1511.189 1399.214  111.974    10.154 2073.000 1849.614  223.385
 59.80  2034.235  374.927  372.405    2.522   723.728 1546.503 1460.899   85.604     0.000 2218.163 1883.085  335.078
 59.90  2020.467  314.159  313.962    0.197   567.792 1693.673 1568.122  125.552     0.000 2043.036 1616.573  426.463
 60.00  1981.225  375.366  375.366    0.000   451.574 1634.414 1463.207  171.207    10.154 1789.194 1342.424  446.771
 60.10  2018.797  383.584  380.629    2.955   530.430 1738.996 1545.179  193.817     0.000 2102.255 1543.993  558.262
 60.20  2075.382  312.768  312.768    0.000   610.760 1662.018 1476.419  185.599     0.000 2175.236 1586.311  588.925
 60.30  2047.166  301.667  296.938    4.729   580.500 1674.303 1434.486  239.817     0.000 2022.730 1413.497  609.233
 60.40  1967.762  386.939  386.939    0.000   597.923 1680.097 1529.988  150.109    10.154 2186.097 1698.711  487.386
 60.50  2015.519  412.249  411.615    0.634   577.431 1693.850 1562.592  131.258     0.000 2134.926 1515.540  619.386
 60.60  2005.645  363.236  326.161   37.075   671.069 1564.065 1467.092   96.974     0.000 2225.505 1717.811  507.694
 60.70  2092.995  313.028  278.559   34.469   628.403 1607.891 1482.339  125.552    20.308 2045.850 1639.695  406.155
 60.80  2012.410  346.184  346.184    0.000   580.669 1552.788 1429.139  123.650     0.000 2010.468 1584.005  426.463
 60.90  2059.521  317.846  317.846    0.000   590.129 1639.510 1477.814  161.696     0.000 2259.087 1792.008  467.079
 61.00  1968.921  352.568  352.146    0.423   582.444 1583.130 1453.860  129.270    30.462 1981.309 1615.769  365.540
 61.10  2084.698  356.199  350.703    5.496   483.436 1719.881 1499.214  220.667    30.462 2082.952 1707.258  375.693
 61.20  2041.012  365.367  365.367    0.000   580.277 1668.427 1501.717  166.710    10.154 1921.894 1576.662  345.232
 61.30  1991.358  366.414  366.414    0.000   618.797 1701.682 1485.384  216.298    10.154 1971.159 1646.235  324.924
 61.40  2047.819  393.084  382.234   10.850   596.661 1769.166 1545.343  223.822     0.000 2223.998 1838.150  385.847
 61.50  1978.335  342.055  342.055    0.000   670.557 1610.151 1444.738  165.413     0.000 2286.229 1808.996  477.233
 61.60  1941.313  419.167  417.688    1.479   723.388 1588.792 1443.009  145.783    10.154 1982.920 1678.304  304.616
 61.70  2001.582  360.979  360.979    0.000   635.618 1733.966 1527.094  206.872     0.000 2284.620 1878.465  406.155
 61.80  1903.303  414.399  412.074    2.325   664.806 1625.536 1434.834  190.703     0.000 2172.224 1613.761  558.464
 61.90  1934.900  420.488  387.866   32.623   660.351 1510.587 1436.397   74.190     0.000 2232.242 1734.702  497.540
 62.00  1906.542  433.741  407.969   25.773   612.492 1596.319 1490.223  106.096     0.000 2030.676 1594.059  436.617
 62.10  1959.249  406.455  406.455    0.000   595.587 1690.737 1500.507  190.230     0.000 2215.253 1565.405  649.848
 62.20  2025.937  344.108  344.108    0.000   562.816 1733.706 1544.085  189.621     0.000 2533.139 2015.292  517.848
 62.30  2031.445  371.709  371.709    0.000   549.322 1654.278 1462.277  192.001     0.000 2074.903 1597.771  477.131
 62.40  1963.183  385.787  385.787    0.000   528.052 1676.639 1480.876  195.763     0.000 2183.485 1553.944  629.540
 62.50  1998.545  406.885  393.693   13.191   484.520 1748.966 1551.127  197.839     0.000 1901.785 1495.630  406.155
 62.60  1972.260  469.579  436.506   33.073   481.486 1845.770 1665.961  179.810     0.000 2272.855 1846.392  426.463
 62.70  2000.184  348.007  348.007    0.000   482.522 1783.774 1601.803  181.972     0.000 2063.447 1515.137  548.310
 62.80  2019.840  343.416  343.416    0.000   579.587 1634.653 1499.894  134.759     0.000 2213.040 1695.192  517.848
 62.90  2002.257  350.500  350.500    0.000   542.231 1678.852 1527.016  151.836     0.000 2565.008 1854.539  710.469
 63.00  1983.510  437.998  437.998    0.000   564.417 1601.889 1396.873  205.016    10.154 2305.429 1625.119  680.310
 63.10  1979.262  414.899  414.899    0.000   625.498 1719.534 1521.695  197.839    30.462 2473.324 2036.707  436.617
 63.20  1981.173  380.018  380.018    0.000   672.626 1594.919 1461.758  133.161     0.000 2356.094 1960.093  396.001
 63.30  1992.466  434.969  434.969    0.000   672.276 1639.038 1505.877  133.161     0.000 2596.678 2210.831  385.847
 63.40  2048.147  457.476  431.828   25.648   731.725 1660.391 1498.049  162.343    10.154 2200.475 1804.473  396.002
 63.50  1932.773  458.025  418.342   39.683   752.908 1544.738 1483.951   60.787    10.154 2274.668 1919.282  355.386
 63.60  2039.710  354.018  327.779   26.240   678.287 1650.004 1492.806  157.198     0.000 2103.753 1687.746  416.006
 63.70  2016.859  432.783  406.052   26.732   664.798 1517.193 1365.486  151.706    30.462 2014.282 1547.203  467.078
 63.80  1948.484  385.613  363.207   22.406   677.284 1533.613 1360.503  173.109    60.923 2436.820 1797.126  639.694
 63.90  1792.793  519.946  485.632   34.314   679.886 1554.904 1370.554  184.350    30.462 2452.814 1904.505  548.310
 64.00  1964.413  459.524  406.539   52.985   828.432 1421.512 1272.614  148.898    10.154 2367.252 1829.096  538.155
 64.10  1936.413  431.771  371.405   60.366   742.802 1476.458 1336.210  140.248     0.000 2244.003 1756.617  487.386
 64.20  2101.127  328.068  277.666   50.402   747.121 1560.730 1401.937  158.793    71.077 2031.977 1493.821  538.156
 64.30  1931.019  437.881  396.165   41.716   740.509 1456.239 1344.351  111.888    10.154 2503.483 1985.635  517.848
 64.40  1962.086  427.998  403.661   24.337   591.179 1546.369 1392.889  153.479    40.616 1893.238 1517.545  375.693
 64.50  1893.959  503.292  436.050   67.242   670.425 1599.588 1487.353  112.235    10.154 2357.799 1992.259  365.540
 64.60  1832.765  477.071  411.844   65.228   711.931 1507.419 1389.520  117.899    40.616 2275.569 1838.953  436.616
 64.70  1909.076  443.454  387.035   56.419   644.012 1538.040 1426.022  112.018     0.000 2242.800 1877.260  365.540
 64.80  1877.011  462.455  405.448   57.007   804.701 1544.653 1455.245   89.408    20.308 2775.723 2328.953  446.771
 64.90  1901.897  398.511  359.130   39.380   680.363 1529.394 1419.061  110.333    20.308 2541.782 2166.088  375.694
 65.00  1977.449  451.362  404.809   46.553   666.268 1535.278 1326.156  209.122    10.154 2172.728 1817.342  355.386
 65.10  1866.663  394.201  337.030   57.171   720.356 1468.978 1260.374  208.604    40.616 2335.982 1970.443  365.540
 65.20  1988.698  428.802  369.425   59.376   773.010 1489.964 1364.674  125.291    30.462 2214.344 1818.343  396.001
 65.30  2009.825  363.031  309.786   53.245   743.659 1481.322 1380.673  100.649    40.616 1950.851 1605.619  345.232
 65.40  2067.482  291.594  291.383    0.211   770.421 1524.417 1379.842  144.575    40.616 2354.088 1937.779  416.309
 65.50  2013.740  319.850  318.934    0.916   696.189 1546.863 1344.138  202.724    20.308 2265.421 1859.266  406.155
 65.60  1964.921  320.733  301.710   19.023   552.093 1610.668 1458.702  151.966    30.462 2279.896 1954.972  324.924
 65.70  1990.501  392.320  353.300   39.021   666.189 1548.723 1421.268  127.454    40.616 2302.314 1875.851  426.463
 65.80  2052.790  312.589  270.438   42.151   599.736 1524.548 1412.529  112.019    40.616 1900.984 1586.214  314.770
 65.90  2030.580  346.227  333.122   13.105   592.385 1549.096 1391.205  157.891     0.000 2196.949 1831.410  365.540
 66.00  2059.479  314.175  314.175    0.000   654.044 1635.833 1498.868  136.965    10.154 2294.473 1928.934  365.539
 66.10  2042.766  296.280  296.280    0.000   661.213 1590.912 1393.073  197.839     0.000 2507.199 2060.428  446.771
 66.20  2008.764  313.162  313.162    0.000   648.549 1556.968 1391.814  165.154    10.154 2035.093 1598.476  436.617
 66.30  2030.886  304.729  304.729    0.000   648.636 1378.248 1226.586  151.662    20.308 1891.837 1485.681  406.155
 66.40  2072.913  269.889  269.889    0.000   583.008 1565.670 1417.725  147.945    10.154 2112.409 1625.023  487.386
 66.50  1955.932  430.759  430.759    0.000   655.035 1490.041 1330.983  159.058    30.462 2074.200 1688.352  385.847
 66.60  2076.041  365.548  365.548    0.000   804.749 1512.386 1385.237  127.149    10.154 2357.198 2011.966  345.232
 66.70  2004.422  352.098  331.438   20.659   712.347 1472.414 1352.656  119.758    40.616 2093.002 1757.924  335.078
 66.80  1982.170  380.425  343.222   37.203   725.586 1481.445 1350.445  130.999    10.154 2143.171 1777.631  365.540
 66.90  1992.836  400.899  398.884    2.015   646.342 1531.638 1341.580  190.057     0.000 1993.575 1597.573  396.001
 67.00  1997.289  317.739  317.739    0.000   591.391 1535.346 1375.553  159.793     0.000 2082.240 1737.008  345.232
 67.10  1993.732  393.386  393.386    0.000   639.684 1505.780 1353.769  152.011    40.616 2102.853 1859.160  243.693
 67.20  1909.903  421.780  421.780    0.000   585.594 1497.356 1364.195  133.161    10.154 2082.444 1757.520  324.924
 67.30  1947.341  419.804  419.804    0.000   606.564 1466.743 1307.383  159.360    20.308 2092.096 1665.734  426.362
 67.40  1939.193  421.595  421.595    0.000   763.154 1477.038 1329.005  148.033     0.000 2303.722 1877.259  426.463
 67.50  1886.551  465.247  465.247    0.000   588.151 1700.592 1512.264  188.327     0.000 1953.561 1496.637  456.925
 67.60  1910.684  506.849  506.849    0.000   633.891 1529.078 1377.330  151.749     0.000 1792.109 1385.953  406.155
 67.70  2001.784  386.048  386.048    0.000   725.758 1533.315 1381.131  152.184     0.000 2398.924 1911.537  487.386
 67.80  2078.521  366.609  363.311    3.298   615.168 1651.056 1480.283  170.773     0.000 2183.385 1736.615  446.771
 67.90  1953.832  380.908  380.908    0.000   610.977 1557.055 1369.859  187.197    20.308 2113.711 1677.094  436.617
 68.00  2000.101  399.089  399.089    0.000   649.804 1548.844 1402.367  146.477     0.000 2229.227 1924.610  304.617
 68.10  1999.996  398.838  398.471    0.367   630.436 1700.808 1569.550  131.259    10.154 2300.003 1853.233  446.771
 68.20  2044.704  366.382  347.188   19.194   644.442 1574.814 1451.338  123.477     0.000 2144.576 1575.959  568.617
 68.30  1937.461  424.191  416.975    7.216   651.526 1606.215 1473.227  132.988    20.308 2353.889 1825.887  528.002
 68.40  2028.665  448.375  445.246    3.128   687.930 1608.632 1471.666  136.965    10.154 2357.602 1870.216  487.386
 68.50  2001.392  384.344  382.878    1.466   726.455 1584.807 1475.944  108.864    40.616 2602.905 2227.211  375.694
 68.60  1994.667  447.199  446.776    0.423   783.780 1519.192 1416.468  102.724     0.000 2222.693 1735.307  487.386
 68.70  1947.392  419.185  404.867   14.318   823.544 1554.251 1427.402  126.849    40.616 2633.070 2308.146  324.924
 68.80  2041.665  398.089  388.943    9.146   906.422 1467.097 1355.294  111.803    10.154 2757.832 2321.216  436.617
 68.90  1936.677  425.426  388.800   36.625   727.747 1580.440 1453.247  127.193     0.000 2596.966 2190.811  406.155
 69.00  1957.326  406.784  385.392   21.392   764.494 1539.021 1392.630  146.391    30.462 2375.694 1939.077  436.617
 69.10  2019.368  393.500  362.172   31.328   811.448 1693.806 1561.771  132.035    81.231 2590.344 2356.805  233.539
 69.20  1956.700  386.074  371.701   14.373   810.331 1655.759 1492.680  163.079    10.154 2748.679 2413.601  335.078
 69.30  1942.903  419.681  419.681    0.000   749.410 1539.921 1364.093  175.829    20.308 2514.834 2149.295  365.540
 69.40  1951.749  436.099  427.671    8.428   789.917 1573.875 1380.492  193.383     0.000 2479.250 2062.941  416.309
 69.50  1917.228  417.860  388.167   29.693   783.177 1534.740 1400.542  134.198    20.308 2430.789 2065.250  365.539
 69.60  1967.709  454.264  415.563   38.701   832.768 1542.315 1403.798  138.517    10.154 2594.364 2046.054  548.310
 69.70  1840.194  475.033  430.774   44.258   815.952 1537.029 1421.772  115.257     0.000 2081.844 1726.458  355.386
 69.80  1858.487  434.746  423.966   10.780   738.252 1453.642 1368.039   85.603    20.308 2073.201 1656.891  416.309
 69.90  1930.824  458.756  436.843   21.913   700.647 1503.055 1411.745   91.310     0.000 2051.984 1625.521  426.463
 70.00  1973.009  452.506  406.170   46.335   757.842 1526.669 1401.378  125.291     0.000 2152.723 1746.568  406.155
 70.10  2024.211  394.695  384.759    9.936   647.729 1564.607 1412.554  152.053     0.000 2064.249 1566.709  497.540
 70.20  1897.930  422.185  386.743   35.442   784.600 1517.281 1433.797   83.484    10.154 2451.003 2126.080  324.924
 70.30  1915.401  440.976  420.759   20.217   749.320 1398.415 1313.637   84.777    10.154 2383.539 2048.460  335.078
 70.40  1927.412  460.391  423.432   36.959   771.104 1590.391 1484.775  105.615     0.000 2437.931 2062.237  375.694
 70.50  1919.241  500.076  470.482   29.594   771.451 1535.912 1456.276   79.636    40.616 2273.160 2080.237  192.924
 70.60  1927.390  465.338  453.345   11.993   739.598 1580.040 1502.046   77.994     0.000 2224.299 1757.220  467.079
 70.70  1888.698  476.096  429.170   46.926   749.934 1467.290 1364.566  102.724    10.154 2202.584 1806.583  396.001
 70.80  1960.267  435.065  401.991   33.074   690.785 1675.371 1570.962  104.409     0.000 2396.209 1908.822  487.387
 70.90  1906.724  451.849  427.752   24.097   764.760 1595.916 1474.601  121.315     0.000 2610.041 2163.270  446.770
 71.00  1985.162  478.256  431.500   46.756   736.696 1626.741 1449.958  176.783     0.000 2314.576 1888.113  426.463
 71.10  1927.242  443.318  443.318    0.000   576.907 1735.787 1547.460  188.328    20.308 2149.405 1682.327  467.079
 71.20  1950.401  413.541  413.541    0.000   558.398 1686.548 1513.439  173.109     0.000 2391.993 1914.760  477.233
 71.30  2003.972  333.527  330.779    2.748   731.639 1539.763 1411.015  128.748     0.000 2475.836 2079.834  396.001
 71.40  2007.095  438.864  438.864    0.000   560.043 1671.323 1499.036  172.286     0.000 2316.589 1849.511  467.079
 71.50  2013.711  365.210  365.210    0.000   545.131 1588.092 1453.807  134.285     0.000 2183.682 1736.911  446.771
 71.60  1902.449  383.599  383.599    0.000   515.688 1702.533 1430.426  272.107     0.000 2151.414 1684.336  467.079
 71.70  1955.123  415.867  415.867    0.000   446.209 1821.909 1589.959  231.950     0.000 2110.699 1735.006  375.693
 71.80  1995.468  414.963  414.963    0.000   701.763 1541.279 1424.980  116.300     0.000 2242.194 1937.577  304.617
 71.90  1988.019  453.567  453.567    0.000   731.852 1522.945 1396.096  126.849    20.308 2300.704 1965.626  335.078
 72.00  2026.214  394.439  394.439    0.000   798.008 1621.483 1500.860  120.623     0.000 2473.221 2046.759  426.463
 72.10  2042.767  415.272  415.272    0.000   703.239 1729.330 1642.517   86.814    20.308 2447.278 2000.507  446.771
 72.20  1972.864  388.971  388.971    0.000   801.419 1451.079 1333.365  117.714    40.616 2285.826 1910.133  375.694
 72.30  1970.495  430.168  430.168    0.000   835.180 1543.120 1445.853   97.267    10.154 2515.745 2099.435  416.310
 72.40  2020.441  399.376  399.376    0.000   804.435 1580.322 1470.594  109.728    10.154 2357.006 1961.004  396.002
 72.50  1925.130  428.886  405.943   22.943   752.170 1385.642 1268.996  116.646    20.308 2372.891 1976.889  396.001
 72.60  2037.037  411.945  394.767   17.178   744.816 1619.576 1457.967  161.609    10.154 2311.460 1986.536  324.924
 72.70  1970.113  445.568  435.323   10.245   771.314 1702.716 1531.770  170.946     0.000 2521.578 2064.654  456.925
 72.80  1933.702  423.859  397.070   26.789   763.099 1620.701 1484.644  136.057    10.154 2382.541 2149.002  233.539
 72.90  1956.701  434.234  421.848   12.387   848.318 1583.604 1488.489   95.115    10.154 2262.003 1805.079  456.925
 73.00  2139.708  374.666  346.961   27.705   734.925 1577.037 1470.768  106.269    20.308 2545.305 2159.457  385.848
 73.10  2125.050  324.595  307.672   16.923   764.743 1603.390 1499.542  103.848    20.308 2383.739 2160.354  223.385
 73.20  2039.242  364.615  343.111   21.504   684.853 1626.688 1484.707  141.980     0.000 2567.212 2008.749  558.463
 73.30  1978.380  432.858  401.016   31.842   779.576 1515.727 1405.523  110.203     0.000 2394.505 1957.888  436.617
 73.40  2049.433  389.379  383.658    5.722   818.008 1528.038 1365.045  162.993     0.000 2383.937 1977.782  406.155
 73.50  2058.110  449.209  434.074   15.135   742.737 1610.274 1398.255  212.019    20.308 2382.135 1732.488  649.647
 73.60  1875.123  460.298  441.346   18.953   760.986 1518.323 1415.599  102.724     0.000 2322.221 1916.066  406.155
 73.70  2004.697  436.090  397.148   38.942   783.547 1695.756 1570.031  125.725     0.000 2434.513 1997.997  436.516
 73.80  1949.436  437.964  423.839   14.124   749.396 1584.547 1427.955  156.592     0.000 2457.735 2021.118  436.617
 73.90  1871.149  424.624  421.904    2.719   681.820 1554.596 1448.327  106.269     0.000 2192.628 1857.752  334.876
 74.00  2004.003  439.689  429.795    9.894   624.058 1664.056 1455.755  208.302     0.000 2276.071 1991.762  284.308
 74.10  1950.756  410.770  410.587    0.183   590.124 1642.478 1461.846  180.632     0.000 2286.022 2011.867  274.155
 74.20  2025.595  398.408  397.492    0.916   630.810 1637.903 1462.978  174.924    10.154 2193.333 1949.640  243.693
 74.30  1983.361  471.250  428.817   42.433   739.838 1582.945 1389.775  193.170    10.154 2214.440 2021.617  192.823
 74.40  2006.258  455.981  440.507   15.474   728.994 1546.640 1395.451  151.189     0.000 2453.816 2169.507  284.309
 74.50  1990.474  477.766  446.244   31.522   699.939 1675.217 1544.132  131.085     0.000 2325.132 2071.386  253.746
 74.60  1982.622  434.207  418.286   15.921   632.922 1590.895 1432.010  158.884     0.000 2335.784 1970.446  365.338
 74.70  1944.519  501.026  476.421   24.604   656.108 1623.402 1507.362  116.040     0.000 2206.499 1871.420  335.078
 74.80  1964.145  485.758  481.868    3.889   589.835 1530.661 1451.721   78.940     0.000 2212.938 1806.782  406.155
 74.90  1847.828  511.146  504.411    6.736   744.215 1600.871 1468.580  132.292     0.000 2274.559 1756.711  517.848
 75.00  1978.931  463.368  426.812   36.555   609.850 1594.563 1450.076  144.488    10.154 2195.642 1819.948  375.694
 75.10  1924.124  500.289  466.650   33.639   630.033 1660.019 1531.229  128.791     0.000 2166.189 1861.573  304.616
 75.20  2008.310  421.748  386.125   35.623   662.330 1611.208 1533.257   77.951     0.000 2164.879 1911.032  253.847
 75.30  1928.928  377.910  356.223   21.687   492.290 1644.638 1504.128  140.510     0.000 2101.745 1756.513  345.232
 75.40  2055.134  353.398  350.466    2.931   515.426 1727.574 1557.235  170.339     0.000 2210.729 1835.036  375.693
 75.50  2002.440  371.243  344.834   26.408   459.653 1545.691 1407.169  138.522     0.000 2168.605 1894.450  274.155
 75.60  1943.184  515.266  484.885   30.382   571.363 1742.514 1559.764  182.750     0.000 2113.407 1788.483  324.924
 75.70  2026.975  403.244  403.244    0.000   576.731 1718.395 1479.008  239.386     0.000 2234.948 1727.254  507.694
 75.80  2019.057  432.060  429.129    2.932   571.153 1622.289 1415.414  206.875     0.000 2234.649 1615.263  619.387
 75.90  1967.489  419.573  419.573    0.000   451.699 1659.947 1434.655  225.292     0.000 2060.124 1593.046  467.078
 76.00  1983.601  388.754  372.184   16.571   583.746 1574.119 1387.183  186.936     0.000 2311.860 1783.859  528.002
 76.10  2009.280  439.735  439.735    0.000   476.388 1615.799 1362.497  253.302     0.000 2111.097 1755.812  355.285
 76.20  1989.891  480.688  465.554   15.134   501.770 1561.028 1380.142  180.887     0.000 1980.505 1594.657  385.848
 76.30  1997.665  382.681  379.528    3.153   507.653 1600.212 1477.168  123.044     0.000 2068.174 1702.635  365.540
 76.40  2065.680  376.019  376.019    0.000   525.159 1643.732 1508.669  135.063     0.000 2141.958 1715.495  426.463
 76.50  2103.923  396.516  396.516    0.000   510.551 1604.396 1415.768  188.628     0.000 1989.354 1715.199  274.155
 76.60  2009.691  402.620  402.620    0.000   571.078 1647.846 1513.563  134.283     0.000 1888.419 1512.725  375.694
 76.70  1966.624  422.441  422.441    0.000   584.739 1612.305 1481.956  130.349     0.000 2033.486 1718.715  314.770
 76.80  1994.716  436.744  436.744    0.000   491.095 1611.231 1525.628   85.603     0.000 1817.142 1542.987  274.155
 76.90  1978.573  442.507  442.507    0.000   391.566 1786.002 1694.691   91.310     0.000 1908.817 1604.200  304.616
 77.00  1975.655  417.099  417.099    0.000   484.654 1764.792 1635.652  129.140     0.000 2081.339 1685.338  396.001
 77.10  2019.368  425.343  425.343    0.000   508.298 1833.113 1600.696  232.417     0.000 2152.410 1776.717  375.694
 77.20  2027.504  429.645  429.645    0.000   463.815 1631.535 1464.220  167.315     0.000 2020.716 1634.869  385.847
 77.30  1877.035  431.866  431.866    0.000   408.258 1771.258 1528.066  243.191     0.000 2033.986 1678.600  355.386
 77.40  1934.440  451.375  451.375    0.000   555.210 1744.251 1554.194  190.057     0.000 2385.649 1938.879  446.771
 77.50  2030.494  473.623  473.623    0.000   525.671 1699.922 1495.735  204.188     0.000 2385.145 1958.682  426.463
 77.60  2020.885  409.439  409.439    0.000   635.877 1673.777 1580.738   93.039     0.000 2374.692 1877.152  497.540
 77.70  2093.641  392.895  392.895    0.000   631.038 1594.263 1525.780   68.483     0.000 2064.450 1719.219  345.232
 77.80  2042.469  400.959  400.959    0.000   757.577 1599.444 1552.104   47.340     0.000 2385.748 1928.823  456.925
 77.90  2084.826  433.929  433.929    0.000   813.820 1578.918 1552.286   26.632     0.000 2243.598 1857.751  385.848
 78.00  2073.099  482.418  482.418    0.000   830.294 1530.760 1530.760    0.000    10.154 2159.852 1977.082  182.770
 78.10  2109.426  464.116  464.116    0.000   892.778 1526.581 1517.502    9.079     0.000 2182.179 1989.255  192.924
 78.20  1888.862  464.867  464.867    0.000   774.528 1596.092 1562.197   33.896     0.000 2394.302 2201.378  192.924
 78.30  2076.118  401.809  401.809    0.000   649.450 1686.629 1622.729   63.900    10.154 2151.715 1908.022  243.693
 78.40  2013.886  463.759  463.759    0.000   666.787 1632.409 1554.414   77.994    10.154 2031.774 1859.158  172.616
 78.50  2055.173  491.817  491.817    0.000   672.190 1584.602 1422.647  161.955    10.154 2100.443 1877.057  223.385
 78.60  2057.989  518.320  500.142   18.177   629.171 1759.615 1583.479  176.136     0.000 2269.742 1954.972  314.770
 78.70  1977.776  523.899  523.899    0.000   613.442 1719.300 1492.926  226.373     0.000 2040.824 1604.207  436.617
 78.80  2006.120  555.025  554.602    0.422   608.775 1637.386 1438.336  199.050     0.000 2039.722 1684.337  355.386
 78.90  2017.236  550.109  550.109    0.000   718.506 1683.464 1542.953  140.510    10.154 2202.986 1878.062  324.924
 79.00  2039.929  500.036  500.036    0.000   756.679 1497.386 1448.185   49.200    30.462 1971.961 1606.421  365.540
 79.10  2027.654  512.848  512.848    0.000   663.810 1728.343 1570.452  157.891     0.000 2200.368 1895.752  304.616
 79.20  2015.208  529.003  529.003    0.000   781.273 1733.224 1572.826  160.399     0.000 2325.434 1909.125  416.309
 79.30  2062.714  496.884  496.884    0.000   812.796 1693.583 1568.637  124.946    20.308 2323.928 2039.619  284.309
 79.40  1901.533  505.107  505.107    0.000   777.169 1688.045 1515.196  172.850     0.000 2101.444 1776.520  324.924
 79.50  1980.612  502.485  502.485    0.000   763.420 1683.938 1539.364  144.574     0.000 2212.934 1715.394  497.540
 79.60  2082.451  466.439  466.439    0.000   784.988 1680.784 1527.174  153.609     0.000 1993.875 1638.489  355.386
 79.70  1977.593  482.167  482.167    0.000   697.562 1548.974 1382.653  166.321     0.000 1891.134 1596.672  294.463
 79.80  2039.335  476.406  476.406    0.000   679.757 1653.768 1466.527  187.241     0.000 1899.076 1492.920  406.155
 79.90  1982.351  580.016  580.016    0.000   712.010 1598.943 1407.941  191.002     0.000 1832.724 1538.261  294.463
 80.00  1911.662  551.781  545.870    5.911   619.841 1539.234 1387.974  151.260     0.000 1696.803 1524.188  172.616
 80.10  2101.004  489.918  489.918    0.000   782.877 1611.219 1469.199  142.020     0.000 1899.376 1757.221  142.154
 80.20  2013.519  490.206  490.206    0.000   629.609 1543.226 1413.956  129.269     0.000 2014.590 1831.820  182.770
 80.30  2062.346  482.427  482.427    0.000   710.100 1430.633 1312.691  117.942     0.000 2149.699 1855.237  294.462
 80.40  2078.537  526.047  526.047    0.000   906.117 1503.649 1421.981   81.668    10.053 2239.072 2056.403  182.669
 80.50  2013.474  531.682  531.682    0.000   733.371 1679.010 1559.166  119.844    40.616 2038.512 1906.512  132.000
 80.60  1958.846  517.307  517.307    0.000   687.716 1576.728 1493.027   83.701    50.769 2237.268 2105.268  132.000
 80.70  2021.305  393.574  393.574    0.000   659.691 1656.627 1525.413  131.215     0.000 1884.498 1711.882  172.616
 80.80  2008.654  419.984  419.984    0.000   641.066 1571.029 1474.012   97.017    10.154 2245.615 2072.999  172.616
 80.90  2066.197  482.137  482.137    0.000   802.022 1572.450 1511.576   60.874    71.077 2336.898 2204.897  132.001
 81.00  2039.266  493.035  493.035    0.000   760.595 1520.474 1461.589   58.885    10.154 2360.219 2106.372  253.847
 81.10  2160.120  410.415  410.415    0.000   750.217 1562.246 1418.017  144.229    20.308 2008.054 1764.361  243.693
 81.20  2020.229  416.415  416.415    0.000   821.775 1436.873 1336.486  100.387    30.260 2402.649 2230.033  172.616
 81.30  2180.077  392.365  389.857    2.508   938.174 1379.797 1265.409  114.388    40.616 2626.135 2534.750   91.385
 81.40  2096.480  429.665  429.665    0.000   746.731 1609.880 1444.912  164.967    30.159 2442.157 2239.583  202.574
 81.50  2116.262  356.614  340.747   15.866   918.928 1384.237 1291.982   92.256    10.154 2705.750 2391.686  314.064
 81.60  2149.152  395.027  395.027    0.000   846.556 1533.493 1398.136  135.356    10.154 2560.381 2388.168  172.213
 81.70  2134.402  415.949  398.197   17.751   910.407 1520.891 1397.253  123.638    81.029 2540.571 2358.708  181.863
 81.80  2053.862  451.783  448.040    3.744   796.537 1490.273 1337.630  152.643    30.462 2553.237 2330.859  222.378
 81.90  2104.841  448.865  428.038   20.827   840.672 1475.584 1406.545   69.039    60.923 2823.072 2671.167  151.905
 82.00  2184.282  397.366  393.426    3.941   746.256 1556.996 1429.727  127.269    40.616 2702.932 2520.565  182.367
 82.10  2151.719  456.621  456.621    0.000   895.356 1638.568 1436.717  201.851   142.154 2724.749 2491.210  233.539
 82.20  2138.254  425.814  425.814    0.000   756.237 1628.033 1524.184  103.848    50.769 2914.453 2731.683  182.770
 82.30  1923.485  398.435  398.435    0.000   793.979 1485.118 1367.915  117.203     0.000 2732.298 2569.836  162.462
 82.40  2048.147  475.762  457.377   18.385   763.155 1615.819 1485.516  130.303    10.154 2659.612 2436.226  223.385
 82.50  1937.435  474.019  464.167    9.852   701.727 1637.370 1534.951  102.420     0.000 2346.044 2142.966  203.078
 82.60  2005.660  558.617  528.503   30.114   769.348 1588.165 1493.268   94.897    30.462 2385.251 2050.173  335.078
 82.70  1951.765  463.514  429.862   33.652   644.615 1542.781 1404.823  137.958    10.154 2599.389 2345.542  253.847
 82.80  2037.238  483.006  461.729   21.277   719.932 1531.658 1394.692  136.966    81.231 2543.386 2269.232  274.155
 82.90  1919.132  508.388  480.330   28.057   810.539 1386.881 1228.386  158.495   132.000 2454.013 2352.474  101.539
 83.00  2015.720  490.302  451.104   39.199   649.407 1570.900 1407.561  163.338   101.539 2281.808 2099.038  182.770
 83.10  2068.069  532.099  468.701   63.398   715.696 1580.408 1462.813  117.595     0.000 2473.023 2036.406  436.617
 83.20  1881.887  503.115  464.024   39.091   767.960 1543.751 1418.763  124.988    10.154 2503.083 2218.774  284.309
 83.30  1969.472  477.041  455.396   21.645   745.180 1531.291 1390.997  140.294    30.462 2669.760 2466.682  203.078
 83.40  1983.949  509.708  473.745   35.963   652.564 1708.335 1550.923  157.413    10.154 2328.858 2075.011  253.847
 83.50  1868.939  505.308  492.456   12.852   518.112 1616.320 1473.648  142.673     0.000 2232.541 1958.386  274.155
 83.60  1849.913  582.629  550.316   32.313   673.067 1629.063 1497.891  131.172     0.000 2392.085 2199.161  192.924
 83.70  1866.704  570.793  499.854   70.939   646.260 1452.640 1380.353   72.287     0.000 2533.839 2249.531  284.309
 83.80  1942.604  490.358  424.713   65.645   625.592 1469.797 1319.559  150.238     0.000 2388.566 2073.796  314.770
 83.90  1984.101  448.739  389.468   59.271   597.955 1485.103 1350.039  135.063     0.000 1978.395 1694.086  284.309
 84.00  1860.313  521.610  471.136   50.474   685.551 1506.647 1365.964  140.683     0.000 2151.211 1795.825  355.386
 84.10  1850.451  499.644  447.366   52.278   613.789 1511.132 1355.835  155.297    10.154 2082.646 1798.338  284.309
 84.20  1855.369  477.162  423.069   54.093   706.648 1440.405 1309.146  131.259     0.000 2387.766 2062.842  324.924
 84.30  1840.558  529.926  470.250   59.676   776.860 1540.630 1396.056  144.574    20.308 2506.800 2161.568  345.232
 84.40  1872.204  550.083  494.748   55.336   655.246 1568.589 1389.341  179.248     0.000 2451.605 2065.758  385.847
 84.50  1888.306  564.988  502.987   62.001   663.847 1490.992 1330.080  160.913     0.000 2282.407 2008.252  274.155
 84.60  1906.750  530.234  476.687   53.547   690.825 1439.199 1298.430  140.770     0.000 2152.720 1817.642  335.078
 84.70  1945.579  527.617  491.938   35.678   681.357 1511.658 1357.701  153.957     0.000 2102.455 1848.608  253.847
 84.80  1744.662  518.212  497.921   20.291   620.878 1451.217 1287.620  163.597    10.154 2388.669 2053.591  335.078
 84.90  1821.479  515.697  510.017    5.680   709.165 1394.883 1233.188  161.695    20.308 2240.387 1844.385  396.002
 85.00  1790.816  597.423  563.982   33.440   686.895 1482.911 1363.066  119.845     0.000 2282.408 1906.714  375.694
 85.10  1855.758  488.292  454.710   33.582   766.749 1298.251 1156.876  141.375     0.000 2168.903 1864.287  304.616
 85.20  1904.984  499.898  444.501   55.397   692.383 1393.417 1267.519  125.898     0.000 2141.562 1776.022  365.540
 85.30  1858.259  440.180  413.348   26.832   602.767 1504.523 1363.320  141.203     0.000 2186.399 1831.013  355.386
 85.40  1891.884  442.322  405.331   36.992   733.497 1441.191 1329.128  112.063     0.000 2332.273 1895.656  436.617
 85.50  1855.233  472.966  422.290   50.677   569.299 1520.780 1337.036  183.745     0.000 2352.277 1864.891  487.386
 85.60  2006.698  439.406  380.036   59.370   631.986 1397.267 1291.301  105.966    10.154 2301.308 1884.999  416.309
 85.70  1948.802  420.078  398.560   21.517   690.700 1497.576 1311.323  186.252     0.000 2402.042 1914.656  487.386
 85.80  2001.565  447.356  405.391   41.966   732.682 1462.595 1272.452  190.143     0.000 2466.284 1887.513  578.771
 85.90  1945.090  385.511  385.511    0.000   650.367 1597.095 1337.394  259.701     0.000 2248.932 1690.469  558.463
 86.00  2057.979  338.380  338.380    0.000   707.213 1495.622 1270.029  225.594     0.000 2640.208 1929.739  710.469
 86.10  2025.420  400.266  400.266    0.000   625.545 1552.768 1302.184  250.585     0.000 2246.512 1647.534  598.978
 86.20  1962.887  420.481  420.481    0.000   756.158 1440.105 1220.742  219.363     0.000 2636.586 2139.348  497.238
 86.30  1961.346  390.951  390.951    0.000   764.501 1410.147 1210.710  199.437     0.000 2316.889 1830.508  486.381
 86.40  2055.397  367.036  367.036    0.000   720.965 1504.652 1258.176  246.476     0.000 2317.696 1749.078  568.617
 86.50  1920.947  420.347  420.347    0.000   705.448 1357.824 1310.353   47.471     0.000 2005.639 1701.022  304.616
 86.60  1929.863  384.366  384.366    0.000   808.128 1322.558 1299.731   22.827     0.000 2424.562 2048.969  375.593
 86.70  1900.134  463.759  463.759    0.000   831.299 1356.401 1305.731   50.670     0.000 2167.396 1720.625  446.771
 86.80  1956.367  391.290  391.290    0.000   678.253 1445.803 1294.311  151.492     0.000 2116.829 1517.750  599.079
 86.90  1958.843  420.802  420.802    0.000   822.777 1431.502 1334.485   97.017     0.000 2097.124 1518.453  578.670
 87.00  1902.048  424.473  424.473    0.000   863.592 1376.984 1278.411   98.573     0.000 2232.745 1735.205  497.540
 87.10  1944.733  419.806  419.806    0.000   852.482 1350.047 1255.970   94.076     0.000 2212.338 1684.336  528.002
 87.20  2011.496  396.124  396.124    0.000   920.617 1408.357 1254.152  154.204     0.000 2363.235 1916.464  446.771
 87.30  1965.684  440.390  440.390    0.000   854.779 1457.301 1259.081  198.219     0.000 2442.554 1955.168  487.386
 87.40  1955.523  428.065  428.065    0.000   853.814 1325.157 1182.876  142.281     0.000 2094.613 1637.689  456.925
 87.50  1925.869  486.598  486.598    0.000   974.402 1296.091 1268.162   27.929     0.000 2348.455 1901.684  446.771
 87.60  1856.518  483.103  483.103    0.000   789.015 1341.617 1326.398   15.219     0.000 2271.951 1825.181  446.771
 87.70  1938.241  434.528  434.528    0.000   867.051 1315.724 1315.724    0.000    71.077 2406.264 2121.955  284.309
 87.80  1921.887  419.578  419.578    0.000   787.673 1376.988 1351.307   25.681     0.000 2476.640 2121.254  355.386
 87.90  1954.469  344.802  344.802    0.000   688.969 1445.471 1324.242  121.229     0.000 2395.607 1807.086  588.522
 88.00  1847.755  423.759  423.759    0.000   787.026 1437.683 1422.465   15.218     0.000 2158.146 1691.068  467.078
 88.10  1938.691  437.116  437.116    0.000   793.725 1440.278 1411.916   28.362     0.000 2341.922 1885.199  456.723
 88.20  1809.195  472.350  472.350    0.000  1023.209 1303.235 1303.235    0.000     0.000 2269.542 1711.078  558.464
 88.30  1860.584  473.874  473.874    0.000   876.344 1313.827 1236.698   77.130     0.000 2317.994 1850.916  467.078
 88.40  1853.842  437.356  437.356    0.000   809.375 1397.316 1323.126   74.189     0.000 2341.624 1884.699  456.924
 88.50  1804.545  443.527  443.527    0.000   776.050 1360.907 1360.907    0.000    81.231 2077.117 1752.193  324.924
 88.60  1810.469  494.696  494.696    0.000   825.285 1459.046 1358.224  100.822   152.308 2111.097 1796.327  314.770
 88.70  1842.219  516.582  516.582    0.000   802.456 1540.713 1481.915   58.798   101.539 2189.814 1712.582  477.232
 88.80  1863.030  485.328  485.328    0.000   863.592 1429.082 1429.082    0.000    40.616 2208.312 1883.389  324.924
 88.90  1772.177  506.342  506.342    0.000   914.480 1354.638 1354.638    0.000   172.616 2177.249 2014.787  162.462
 89.00  1803.743  489.398  489.398    0.000   839.728 1373.222 1373.222    0.000    81.231 1927.223 1906.915   20.308
 89.10  1840.687  470.651  470.651    0.000   873.967 1328.218 1328.218    0.000    30.462 1926.822 1906.515   20.308
 89.20  1823.677  450.240  450.240    0.000   639.939 1478.023 1478.023    0.000    40.616 2149.906 2149.906    0.000
 89.30  1816.990  495.571  495.571    0.000   804.706 1417.839 1416.023    1.816   162.462 1854.437 1854.437    0.000
 89.40  1847.209  482.593  482.593    0.000   827.060 1445.728 1445.728    0.000   142.154 2117.833 2117.833    0.000
 89.50  1908.461  507.014  507.014    0.000   749.754 1445.642 1445.642    0.000     0.000 2015.390 1964.621   50.769
 89.60  1898.545  481.558  481.558    0.000   922.349 1426.960 1426.960    0.000    30.462 2116.424 2055.501   60.923
 89.70  1932.722  453.088  453.088    0.000   948.371 1343.262 1339.544    3.718    71.077 2252.350 2028.964  223.385
 89.80  1866.290  433.331  433.331    0.000   930.732 1408.837 1375.378   33.459    20.308 2340.214 1934.058  406.155
 89.90  1854.984  440.602  440.602    0.000   826.973 1527.871 1476.857   51.014     0.000 2220.177 1682.022  538.156
 90.00  1924.192  468.930  468.930    0.000  1005.134 1418.406 1384.165   34.241    30.462 2372.988 1976.987  396.001
 90.10  2031.728  416.809  416.809    0.000   952.824 1360.249 1360.249    0.000    71.077 2573.448 2187.601  385.847
 90.20  1958.411  377.675  377.675    0.000   942.879 1343.655 1343.655    0.000    81.231 2531.431 2155.737  375.693
 90.30  2009.967  415.394  415.394    0.000   985.629 1400.946 1389.532   11.414    10.154 2334.686 1928.531  406.155
 90.40  2069.432  375.257  375.257    0.000  1040.839 1290.088 1246.335   43.753    60.923 2767.080 2208.617  558.463
 90.50  1896.455  468.948  468.948    0.000   758.538 1508.511 1381.058  127.454     0.000 2460.855 1922.699  538.156
 90.60  1946.732  466.069  466.069    0.000  1038.679 1369.889 1326.136   43.753     0.000 2285.723 1625.721  660.002
 90.70  1915.969  440.419  440.419    0.000   940.341 1378.201 1224.720  153.481    10.154 2899.281 2391.587  507.694
 90.80  1840.424  471.305  471.305    0.000   750.539 1548.150 1421.043  127.107    50.769 2316.891 1951.351  365.540
 90.90  1854.026  494.191  494.191    0.000   796.750 1471.963 1422.504   49.460    71.077 2145.982 1678.904  467.079
 91.00  1920.209  437.764  437.764    0.000   918.538 1353.504 1285.022   68.483    20.308 2441.649 1842.570  599.079
 91.10  1901.760  436.058  436.058    0.000   871.162 1280.441 1280.441    0.000   101.539 2158.752 1996.290  162.462
 91.20  1896.019  482.383  482.383    0.000   887.845 1345.600 1345.600    0.000   142.154 2018.310 1947.233   71.077
 91.30  1873.148  482.114  482.114    0.000   952.778 1386.277 1386.277    0.000   233.539 2358.910 2237.064  121.846
 91.40  1906.127  470.693  470.693    0.000   947.034 1376.419 1376.419    0.000   111.693 2188.109 2086.570  101.539
 91.50  2033.494  425.521  425.521    0.000   918.154 1376.333 1376.333    0.000   274.155 2086.166 1913.650  172.515
 91.60  1857.277  466.625  466.625    0.000   926.501 1354.848 1354.848    0.000   284.309 2345.441 2223.594  121.847
 91.70  1877.994  545.166  545.166    0.000   792.911 1510.088 1510.088    0.000   324.924 2031.371 1929.832  101.539
 91.80  1840.457  490.717  490.717    0.000   764.373 1405.692 1405.692    0.000   192.924 1895.957 1875.649   20.308
 91.90  1743.375  534.848  534.848    0.000   835.536 1373.041 1373.041    0.000   213.231 1816.134 1765.364   50.769
 92.00  1789.658  581.813  581.813    0.000   948.191 1479.752 1479.752    0.000   203.078 2099.437 2068.975   30.461
 92.10  1814.485  481.495  481.495    0.000   881.362 1345.595 1345.595    0.000   162.462 2117.836 2087.374   30.462
 92.20  1768.917  502.909  502.909    0.000   827.408 1381.266 1381.266    0.000   192.924 2193.435 1970.050  223.385
 92.30  1847.465  460.308  460.308    0.000   830.223 1458.595 1458.595    0.000   142.154 2020.614 1919.076  101.539
 92.40  1825.804  506.729  506.729    0.000   738.392 1393.614 1393.614    0.000   142.154 1988.846 1978.692   10.154
 92.50  1768.891  542.522  542.522    0.000   772.452 1438.507 1438.507    0.000   162.462 1946.022 1844.483  101.539
 92.60  1922.965  527.692  527.692    0.000   753.223 1477.108 1477.108    0.000   172.616 2024.940 1649.246  375.693
 92.70  1786.774  543.752  543.752    0.000   732.379 1401.404 1401.404    0.000   152.308 1836.437 1451.094  385.344
 92.80  1687.080  647.115  647.115    0.000   720.363 1534.177 1534.177    0.000    40.616 2067.466 1732.388  335.078
 92.90  1632.779  672.452  672.452    0.000   823.735 1357.650 1357.650    0.000   101.539 1966.528 1793.912  172.616
 93.00  1757.682  563.801  563.801    0.000   679.072 1544.248 1544.248    0.000   101.539 1987.741 1906.510   81.231
 93.10  1785.397  523.501  523.501    0.000   788.236 1553.502 1553.502    0.000   223.385 2229.627 2229.627    0.000
 93.20  1875.714  404.798  404.798    0.000   898.181 1359.813 1359.813    0.000   142.154 2008.755 1947.832   60.923
 93.30  1804.182  461.389  461.389    0.000   895.626 1290.725 1290.725    0.000   284.309 1896.959 1886.806   10.154
 93.40  1839.922  502.343  502.343    0.000   933.416 1276.116 1276.116    0.000   375.694 1995.586 1934.662   60.923
 93.50  1917.506  461.155  461.155    0.000   929.571 1341.178 1341.178    0.000    60.923 2136.632 1933.554  203.078
 93.60  1917.372  460.228  460.228    0.000   896.052 1294.057 1294.057    0.000    40.616 2072.492 1899.876  172.616
 93.70  1998.965  406.803  406.803    0.000   823.595 1335.647 1335.647    0.000    50.769 2030.971 1797.432  233.539
 93.80  1904.369  375.256  375.256    0.000   877.426 1353.164 1349.359    3.805     0.000 2154.224 1727.761  426.463
 93.90  1923.179  393.748  393.748    0.000   846.344 1328.301 1326.399    1.902     0.000 2174.235 1646.233  528.002
 94.00  1851.455  437.341  437.341    0.000   828.699 1528.951 1504.221   24.730     0.000 2275.472 1666.240  609.233
 94.10  1881.185  365.897  365.897    0.000   815.245 1453.333 1409.580   43.753     0.000 2115.217 1749.677  365.540
 94.20  1852.525  408.793  408.793    0.000   775.184 1442.823 1344.335   98.487     0.000 2140.149 1825.379  314.770
 94.30  1917.724  398.427  398.427    0.000   797.391 1445.986 1383.211   62.776     0.000 2396.413 2173.028  223.385
 94.40  1969.168  405.067  405.067    0.000   576.433 1631.069 1432.451  198.617     0.000 2124.269 1900.883  223.385
 94.50  1963.917  390.194  390.194    0.000   691.387 1535.487 1360.562  174.925    10.154 2195.953 1810.105  385.847
 94.60  1879.950  463.186  463.186    0.000   835.834 1343.700 1240.976  102.724    20.308 2215.354 1778.738  436.617
 94.70  1901.916  423.271  423.271    0.000   860.656 1317.156 1254.812   62.344   101.539 2134.023 1758.330  375.694
 94.80  1896.983  414.442  414.442    0.000   888.710 1406.902 1332.885   74.017     0.000 2435.923 1796.229  639.694
 94.90  1829.323  452.902  452.902    0.000   874.397 1324.847 1302.106   22.741    50.769 2263.505 1776.119  487.386
 95.00  1875.687  404.666  404.666    0.000   970.677 1340.246 1332.636    7.609   182.770 2182.178 1755.715  426.463
 95.10  1818.349  473.293  473.293    0.000   838.775 1393.468 1378.509   14.959    20.308 2468.094 2112.708  355.386
 95.20  1754.340  534.412  534.412    0.000   783.093 1398.782 1396.879    1.902   142.154 2077.722 1844.182  233.539
 95.30  1815.824  515.073  515.073    0.000   839.252 1352.010 1342.845    9.166    81.231 2047.666 1824.280  223.385
 95.40  1917.540  387.804  387.804    0.000   857.666 1356.894 1349.458    7.437     0.000 2241.192 1946.730  294.462
 95.50  1868.342  438.913  438.730    0.183   775.394 1392.124 1344.567   47.557    10.154 2235.460 1880.074  355.386
 95.60  1952.392  384.688  384.688    0.000   810.018 1437.997 1321.052  116.946     0.000 2041.834 1655.987  385.848
 95.70  1935.965  400.084  400.084    0.000   792.392 1407.477 1314.524   92.953     0.000 2364.246 1643.320  720.926
 95.80  1860.206  487.078  487.078    0.000   757.582 1550.701 1407.943  142.759     0.000 2225.203 1615.970  609.233
 95.90  1792.161  531.506  531.506    0.000   733.156 1305.530 1286.766   18.764     0.000 2014.992 1537.760  477.232
 96.00  1897.464  443.740  443.740    0.000   884.211 1424.981 1336.006   88.975    10.154 2250.139 1752.800  497.339
 96.10  1916.476  433.575  433.575    0.000   707.342 1543.873 1328.007  215.866     0.000 2251.844 1713.688  538.156
 96.20  1976.787  421.828  421.828    0.000   755.208 1461.044 1238.562  222.482    30.462 2117.436 1528.511  588.925
 96.30  1971.460  370.819  370.819    0.000   844.134 1517.110 1313.825  203.285     0.000 2264.612 1645.427  619.185
 96.40  1940.245  390.053  390.053    0.000   712.397 1489.958 1307.510  182.447     0.000 2104.865 1404.248  700.618
 96.50  1927.885  422.581  422.581    0.000   849.364 1530.985 1439.675   91.310     0.000 2296.680 1778.833  517.848
 96.60  1800.928  490.259  490.259    0.000   671.249 1491.083 1380.923  110.160     0.000 2114.818 1424.354  690.464
 96.70  1914.748  402.148  402.148    0.000   816.420 1443.705 1287.716  155.989     0.000 2396.716 1655.482  741.234
 96.80  1917.341  453.653  453.653    0.000   695.280 1481.663 1432.203   49.460     0.000 2019.314 1379.620  639.694
 96.90  1923.674  398.966  398.966    0.000   698.654 1353.416 1336.295   17.120     0.000 2032.180 1473.716  558.463
 97.00  1964.250  440.390  440.390    0.000   689.359 1533.146 1448.451   84.695     0.000 2125.675 1689.361  436.314
 97.10  1813.502  511.306  511.306    0.000   666.099 1471.677 1291.263  180.414     0.000 2072.897 1352.576  720.321
 97.20  1872.158  505.566  505.566    0.000   721.566 1504.150 1283.484  220.666     0.000 2202.890 1542.887  660.002
 97.30  1921.446  398.489  398.489    0.000   641.503 1530.897 1344.472  186.425     0.000 2172.824 1736.207  436.617
 97.40  1983.160  413.282  413.282    0.000   605.053 1668.681 1401.581  267.100     0.000 2219.974 1570.125  649.849
 97.50  1917.318  467.726  467.726    0.000   573.879 1566.915 1355.675  211.240     0.000 2073.196 1616.271  456.925
 97.60  1974.230  374.569  374.569    0.000   715.431 1608.291 1446.639  161.652     0.000 2478.947 2062.637  416.309
 97.70  1949.626  433.866  433.866    0.000   751.406 1407.600 1343.139   64.461     0.000 2248.928 1710.773  538.156
 97.80  1906.100  401.810  401.810    0.000   610.197 1529.428 1348.927  180.501    10.154 2216.457 1668.148  548.310
 97.90  1910.379  453.175  453.175    0.000   645.865 1520.871 1345.860  175.011     0.000 2214.147 1655.684  558.463
 98.00  1933.840  387.997  387.997    0.000   539.296 1652.775 1399.769  253.006     0.000 2236.062 1413.597  822.465
 98.10  1926.561  456.716  456.716    0.000   436.962 1668.848 1397.645  271.203     0.000 2178.755 1335.983  842.772
 98.20  1822.290  495.771  484.425   11.346   625.113 1524.157 1381.961  142.196    60.923 2244.406 1878.866  365.540
 98.30  1859.631  429.779  429.779    0.000   397.533 1822.429 1586.717  235.712     0.000 2223.998 1716.303  507.694
 98.40  1865.857  428.201  428.201    0.000   543.442 1820.961 1556.888  264.073     0.000 2080.834 1339.601  741.233
 98.50  1887.112  444.237  431.555   12.682   555.809 1761.948 1562.812  199.136    30.462 2276.676 1900.982  375.694
 98.60  1912.840  394.920  394.920    0.000   566.820 1650.835 1418.150  232.685     0.000 2075.911 1771.295  304.616
 98.70  1846.046  465.428  453.885   11.543   466.705 1879.878 1643.090  236.788     0.000 2192.829 1746.058  446.771
 98.80  1935.320  483.967  483.967    0.000   556.247 1810.797 1616.849  193.948     0.000 2120.448 1389.368  731.079
 98.90  1799.396  494.696  494.696    0.000   586.857 1606.300 1408.548  197.753     0.000 2441.245 1852.321  588.925
 99.00  1921.339  495.510  495.510    0.000   621.997 1663.067 1513.003  150.064     0.000 2210.624 1754.304  456.320
 99.10  1974.253  443.607  443.607    0.000   666.698 1609.327 1429.127  180.199     0.000 2264.008 1847.699  416.309
 99.20  1988.760  426.704  426.704    0.000   644.565 1596.399 1383.341  213.057     0.000 2250.837 1692.373  558.464
 99.30  1813.470  473.272  473.272    0.000   643.404 1542.744 1521.818   20.925    10.154 2184.084 1828.699  355.386
 99.40  1843.079  490.666  490.666    0.000   616.596 1633.719 1548.980   84.739    30.462 2153.324 1818.246  335.078
 99.50  1930.272  452.371  452.371    0.000   732.858 1548.532 1522.678   25.854    20.308 2202.980 1837.440  365.540
 99.60  1839.490  473.804  473.804    0.000   774.398 1551.146 1545.439    5.707    20.308 2179.766 1743.150  436.617
 99.70  1852.282  484.951  484.951    0.000   643.923 1655.985 1568.480   87.506     0.000 2021.928 1504.080  517.848
 99.80  1971.994  401.453  401.453    0.000   782.661 1470.967 1444.595   26.373     0.000 1990.857 1625.317  365.540
 99.90  1923.062  425.124  425.124    0.000   736.402 1466.042 1422.289   43.753     0.000 2179.054 1620.591  558.464
100.00  1957.747  355.408  355.408    0.000   830.861 1417.747 1417.747    0.000     0.000 1786.871 1401.427  385.444
100.10  1952.322  357.210  357.210    0.000   761.250 1545.694 1545.694    0.000     0.000 2220.180 1874.948  345.232
100.20  1913.550  427.275  427.275    0.000   626.805 1471.801 1416.634   55.167     0.000 2005.336 1589.027  416.309
100.30  1984.739  381.678  381.678    0.000   741.285 1367.210 1350.089   17.121    10.154 2222.688 1765.763  456.925
100.40  1974.837  328.291  328.291    0.000   839.205 1455.163 1432.595   22.568    50.769 1966.735 1469.195  497.540
100.50  1860.760  431.956  431.956    0.000   822.989 1399.463 1378.970   20.493    10.154 2059.516 1561.976  497.540
100.60  1935.360  397.533  397.533    0.000   863.160 1338.288 1334.483    3.805    30.462 2178.352 1528.605  649.748
100.70  2020.375  374.411  374.411    0.000   687.457 1508.294 1363.892  144.402     0.000 2136.837 1436.219  700.618
100.80  1975.567  378.271  378.271    0.000   731.213 1456.576 1365.698   90.878     0.000 2127.986 1589.830  538.156
100.90  1970.755  392.393  392.393    0.000   692.599 1497.958 1422.039   75.919     0.000 1857.552 1319.396  538.156
101.00  1877.286  395.864  395.864    0.000   639.254 1515.947 1508.598    7.349     0.000 1854.737 1377.505  477.232
101.10  1916.822  444.168  444.168    0.000   652.484 1470.551 1451.529   19.023     0.000 2081.744 1634.973  446.771
101.20  1906.430  433.096  433.096    0.000   689.184 1491.782 1488.150    3.632     0.000 1977.493 1540.877  436.617
101.30  1855.515  441.834  441.834    0.000   736.220 1459.479 1459.479    0.000     0.000 1695.693 1177.845  517.848
101.40  1915.593  430.789  430.789    0.000   852.866 1452.524 1410.673   41.851     0.000 2300.707 1874.244  426.463
101.50  1932.581  390.483  390.483    0.000   760.738 1603.843 1533.458   70.385     0.000 1992.772 1302.308  690.464
101.60  1838.838  419.424  419.424    0.000   765.407 1441.825 1424.878   16.947     0.000 2563.594 2035.592  528.002
101.70  1824.552  425.932  425.932    0.000   832.636 1353.738 1351.836    1.902     0.000 2325.740 2000.816  324.924
101.80  1876.428  425.146  425.146    0.000   769.942 1516.039 1502.810   13.229     0.000 2025.146 1771.299  253.847
101.90  1821.089  467.493  467.493    0.000   816.240 1330.781 1323.172    7.609    10.154 2156.441 1882.286  274.155
102.00  1872.250  479.600  479.600    0.000   816.156 1458.226 1458.226    0.000     0.000 1873.339 1517.953  355.386
102.10  1847.063  495.525  495.525    0.000   696.883 1478.185 1457.260   20.925     0.000 1907.311 1643.311  264.001
102.20  1839.828  514.905  514.905    0.000   573.930 1577.494 1449.178  128.316     0.000 2031.271 1645.424  385.847
102.30  1793.922  521.800  521.800    0.000   599.470 1668.980 1600.671   68.309     0.000 2041.020 1746.557  294.463
102.40  1733.422  545.139  545.139    0.000   656.805 1670.895 1488.578  182.317     0.000 1960.300 1483.068  477.232
102.50  1773.218  502.908  502.908    0.000   552.126 1646.347 1425.724  220.623     0.000 1916.870 1571.638  345.232
102.60  1776.313  511.293  511.293    0.000   406.911 1642.083 1469.756  172.327     0.000 1684.229 1470.997  213.231
102.70  1773.572  503.574  503.391    0.183   540.074 1658.744 1478.242  180.502     0.000 2080.128 1755.204  324.924
102.80  1755.642  498.564  491.617    6.948   647.160 1657.568 1524.752  132.815     0.000 2040.519 1614.056  426.463
102.90  1868.855  473.346  471.697    1.649   662.805 1637.998 1493.597  144.401     0.000 2109.896 1774.818  335.078
103.00  1782.744  475.961  475.961    0.000   628.188 1629.567 1423.951  205.616    10.154 2149.001 1651.461  497.540
103.10  1924.529  394.359  394.359    0.000   612.966 1667.656 1480.372  187.284    20.308 2377.617 1941.000  436.617
103.20  1885.334  438.351  438.351    0.000   684.297 1609.727 1414.266  195.461     0.000 2331.673 1773.209  558.463
103.30  1829.139  483.858  483.858    0.000   630.216 1502.276 1337.123  165.153     0.000 2368.359 1952.050  416.309
103.40  1927.331  412.835  412.835    0.000   670.900 1571.766 1474.880   96.886     0.000 2377.214 1940.597  436.617
103.50  1931.979  404.019  402.049    1.970   704.316 1538.078 1399.221  138.857    10.154 2285.827 1951.353  334.473
103.60  1863.574  382.015  382.015    0.000   649.762 1496.714 1377.129  119.585     0.000 2361.833 2077.524  284.309
103.70  1927.873  412.407  410.152    2.255   658.018 1594.032 1440.684  153.348    10.154 2164.888 1829.810  335.078
103.80  1850.577  442.509  442.509    0.000   666.613 1589.108 1418.031  171.077     0.000 2363.038 1906.113  456.924
103.90  1819.830  515.441  515.441    0.000   651.531 1608.111 1459.862  148.249     0.000 2345.035 1745.956  599.079
104.00  1773.870  467.437  467.437    0.000   610.586 1565.066 1405.316  159.749     0.000 2137.340 1670.261  467.078
104.10  1809.049  479.160  479.160    0.000   590.658 1745.506 1556.274  189.232     0.000 2207.704 1750.780  456.925
104.20  1749.884  531.442  531.442    0.000   672.497 1622.074 1452.082  169.992     0.000 2274.462 1868.307  406.155
104.30  1748.121  484.742  484.742    0.000   527.408 1595.616 1371.968  223.648     0.000 2333.877 1694.183  639.694
104.40  1745.536  499.677  472.288   27.389   559.708 1654.876 1485.929  168.947     0.000 1860.464 1383.232  477.232
104.50  1814.687  494.090  494.090    0.000   584.434 1635.000 1492.760  142.240     0.000 2249.831 1671.060  578.771
104.60  1846.114  458.708  458.708    0.000   529.436 1737.680 1483.335  254.345     0.000 2322.917 1906.607  416.309
104.70  1938.207  421.556  418.403    3.153   538.259 1774.592 1545.588  229.004     0.000 2584.000 1995.075  588.925
104.80  1793.590  483.070  470.460   12.611   578.682 1677.813 1479.071  198.741     0.000 2125.679 1668.755  456.924
104.90  1855.447  475.599  472.447    3.153   594.812 1713.297 1494.880  218.417     0.000 2133.211 1645.825  487.386
105.00  1785.681  472.246  472.246    0.000   488.533 1816.254 1641.503  174.750     0.000 2249.536 1721.535  528.001
105.10  1815.841  418.506  418.506    0.000   628.009 1676.437 1486.812  189.625     0.000 2259.991 1853.836  406.155
105.20  1868.053  446.673  446.490    0.183   659.782 1663.333 1507.736  155.597     0.000 2055.105 1689.565  365.540
105.30  1901.914  422.428  422.428    0.000   758.833 1569.800 1432.846  136.955     0.000 2173.826 1737.310  436.516
105.40  1768.918  478.667  455.016   23.651   705.357 1606.849 1491.472  115.377     0.000 2070.782 1624.616  446.166
105.50  1850.227  524.778  477.215   47.563   742.019 1467.123 1355.072  112.051     0.000 2452.508 1640.197  812.310
105.60  1867.661  453.751  453.751    0.000   662.253 1535.017 1388.541  146.477     0.000 2373.794 1754.407  619.387
105.70  1827.437  487.331  487.331    0.000   646.906 1548.661 1400.935  147.727     0.000 2201.573 1622.802  578.771
105.80  1893.163  470.093  469.543    0.550   623.865 1496.061 1396.370   99.691     0.000 2018.510 1632.663  385.848
105.90  1900.321  436.388  436.388    0.000   528.486 1660.442 1523.476  136.966     0.000 1966.434 1174.432  792.002
106.00  1881.391  462.370  462.370    0.000   402.979 1826.241 1581.148  245.093     0.000 2077.323 1600.091  477.232
106.10  1769.308  502.178  502.178    0.000   478.424 1765.668 1596.364  169.304     0.000 2045.050 1435.818  609.233
106.20  1755.271  492.752  492.752    0.000   453.213 1652.699 1470.122  182.577     0.000 2016.197 1467.887  548.310
106.30  1811.551  480.430  454.617   25.812   591.958 1730.597 1592.730  137.868     0.000 1928.832 1278.983  649.848
106.40  1795.187  459.573  436.451   23.122   502.503 1694.196 1496.922  197.275     0.000 2146.186 1638.492  507.694
106.50  1697.990  467.180  467.180    0.000   482.176 1525.077 1361.479  163.598     0.000 2025.547 1660.007  365.540
106.60  1792.480  462.282  455.940    6.342   585.640 1673.953 1522.030  151.923     0.000 2305.222 1706.144  599.079
106.70  1829.005  451.273  446.509    4.764   614.435 1696.914 1521.903  175.011     0.000 2284.011 1542.777  741.233
106.80  1762.286  454.958  454.958    0.000   642.927 1618.548 1428.578  189.970     0.000 2432.306 1965.227  467.078
106.90  1827.597  416.257  416.257    0.000   499.475 1608.337 1437.131  171.207     0.000 2107.278 1589.431  517.848
107.00  1839.216  404.868  404.868    0.000   557.887 1713.233 1502.252  210.981     0.000 2170.719 1500.562  670.156
107.10  1838.751  436.986  436.986    0.000   546.214 1701.813 1548.119  153.695     0.000 2287.537 1688.458  599.079
107.20  1854.857  405.539  405.539    0.000   465.927 1709.121 1500.128  208.994     0.000 2048.872 1531.024  517.848
107.30  1803.829  456.710  421.861   34.849   667.659 1600.308 1489.976  110.333     0.000 2359.320 1709.471  649.848
107.40  1796.060  488.328  451.084   37.245   522.004 1559.917 1426.930  132.987     0.000 2036.503 1518.655  517.848
107.50  1747.516  456.740  421.595   35.145   486.250 1543.215 1417.663  125.552     0.000 2317.789 1749.171  568.618
107.60  1776.280  449.497  425.372   24.125   493.080 1667.779 1501.673  166.106     0.000 2237.965 1689.857  548.108
107.70  1819.534  476.510  474.312    2.198   461.606 1588.871 1459.515  129.356     0.000 2186.794 1699.408  487.386
107.80  1878.962  441.624  413.440   28.184   637.004 1557.740 1425.011  132.729     0.000 2247.819 1537.047  710.772
107.90  1834.624  417.552  372.740   44.812   676.731 1524.976 1379.104  145.872     0.000 2250.340 1509.106  741.233
108.00  1798.106  478.734  445.998   32.736   621.178 1616.721 1435.745  180.976     0.000 2329.560 1507.095  822.464
108.10  1851.266  457.191  452.977    4.214   630.041 1531.069 1301.497  229.572     0.000 2432.499 1823.266  609.233
108.20  1713.676  445.053  438.274    6.779   664.972 1468.517 1268.776  199.741     0.000 2287.337 1627.335  660.002
108.30  1800.545  449.475  445.261    4.214   580.886 1473.149 1273.753  199.395     0.000 2176.044 1708.966  467.078
108.40  1817.512  465.215  435.227   29.988   768.911 1555.034 1408.557  146.477     0.000 2651.671 1961.207  690.464
108.50  1838.654  478.856  450.010   28.846   621.697 1648.336 1515.175  133.161     0.000 2501.273 1831.117  670.156
108.60  1747.940  405.509  371.830   33.679   655.294 1504.881 1331.945  172.936     0.000 2999.817 2126.583  873.234
108.70  1804.158  459.048  424.537   34.511   648.680 1487.528 1386.706  100.822     0.000 2479.850 1758.924  720.926
108.80  1790.717  460.493  419.246   41.247   615.515 1660.265 1489.276  170.989     0.000 2485.388 1693.386  792.002
108.90  1936.579  461.937  460.669    1.268   685.468 1629.351 1483.005  146.346     0.000 2339.312 1740.233  599.079
109.00  1738.921  518.972  484.546   34.427   691.810 1459.091 1352.563  106.529     0.000 2362.631 1712.782  649.849
109.10  1777.907  472.836  444.455   28.381   763.453 1447.987 1293.987  154.000     0.000 2446.983 1654.981  792.003
109.20  1759.651  459.321  451.500    7.820   481.364 1706.093 1402.159  303.934     0.000 2376.911 1432.600  944.311
109.30  1918.567  404.680  404.680    0.000   573.575 1695.461 1463.641  231.821     0.000 2491.519 1567.516  924.003
109.40  1884.670  409.445  409.445    0.000   440.763 1625.437 1439.444  185.993     0.000 2057.309 1508.999  548.310
109.50  1880.644  393.627  393.627    0.000   545.993 1715.775 1522.089  193.687     0.000 2678.111 2089.186  588.925
109.60  1837.818  418.790  415.308    3.481   547.816 1689.773 1557.650  132.123     0.000 2489.295 2022.418  466.877
109.70  1826.002  410.320  410.320    0.000   605.661 1645.714 1527.945  117.770     0.000 2222.382 1643.610  578.771
109.80  1871.257  384.884  384.884    0.000   472.196 1785.987 1603.497  182.490     0.000 2471.212 1771.098  700.114
109.90  1900.941  360.055  360.055    0.000   538.816 1728.419 1518.956  209.464     0.000 2374.287 1815.823  558.463
110.00  1873.020  425.167  425.167    0.000   577.341 1698.481 1485.425  213.057     0.000 2530.627 1789.394  741.233
110.10  1802.670  408.167  408.167    0.000   473.535 1597.918 1447.939  149.979     0.000 2097.631 1346.244  751.387
110.20  1813.810  418.201  418.201    0.000   361.344 1800.429 1578.034  222.395     0.000 1986.340 1488.901  497.439
110.30  1913.015  354.608  354.608    0.000   413.269 1796.859 1532.099  264.760     0.000 2210.319 1479.340  730.979
110.40  1949.596  377.131  377.131    0.000   562.811 1787.002 1583.715  203.287     0.000 2392.177 1672.158  720.019
110.50  1806.812  405.228  399.044    6.185   406.140 1645.869 1470.901  174.968     0.000 2185.696 1535.848  649.848
110.60  1901.381  375.491  361.218   14.273   466.319 1576.733 1392.384  184.349     0.000 2134.525 1153.118  981.407
110.70  1833.279  423.284  415.402    7.882   460.052 1824.128 1608.261  215.867     0.000 2359.722 1518.558  841.163
110.80  1813.531  444.609  436.789    7.820   459.617 1741.959 1539.278  202.681     0.000 2274.357 1392.981  881.377
110.90  1816.632  496.208  460.964   35.244   592.214 1616.122 1460.307  155.815     0.000 2411.698 1500.261  911.436
111.00  1857.438  480.200  467.249   12.951   474.746 1781.253 1578.314  202.939     0.000 2171.112 1592.542  578.570
111.10  1798.551  439.981  400.453   39.528   638.174 1533.015 1455.020   77.994     0.000 2221.179 1672.870  548.310
111.20  1858.349  441.085  416.129   24.956   581.532 1642.017 1468.908  173.109     0.000 2098.331 1328.647  769.684
111.30  1713.826  480.177  478.161    2.015   595.759 1635.089 1454.803  180.286     0.000 2315.075 1766.766  548.310
111.40  1824.299  403.710  399.863    3.848   551.490 1711.005 1507.719  203.286     0.000 2454.013 1712.780  741.233
111.50  1811.045  440.209  422.211   17.998   545.568 1608.020 1452.031  155.989     0.000 2392.790 1529.710  863.080
111.60  1836.454  453.469  451.764    1.706   447.943 1654.101 1439.707  214.394     0.000 1973.062 1343.522  629.541
111.70  1795.136  475.285  473.819    1.466   524.165 1483.434 1325.934  157.500     0.000 2648.655 1968.345  680.310
111.80  1854.432  426.670  426.670    0.000   588.629 1496.195 1353.522  142.672     0.000 2278.290 1801.057  477.233
111.90  1764.492  446.366  444.533    1.833   452.527 1569.889 1370.580  199.309     0.000 2519.457 1960.994  558.463
112.00  1831.700  430.154  428.688    1.466   563.854 1466.058 1306.438  159.620     0.000 2549.225 2000.916  548.309
112.10  1874.905  420.199  416.961    3.239   589.661 1538.044 1376.479  161.565    10.154 2486.897 1979.203  507.694
112.20  1897.176  455.762  455.762    0.000   531.168 1707.566 1496.411  211.155     0.000 2448.292 2042.137  406.155
112.30  1702.507  561.186  532.832   28.354   508.688 1593.668 1416.754  176.914     0.000 2468.892 2042.429  426.463
112.40  1768.380  494.494  451.373   43.121   513.006 1596.126 1400.494  195.632     0.000 2033.380 1728.764  304.616
112.50  1808.530  481.527  471.288   10.240   522.911 1674.815 1464.958  209.857     0.000 1959.792 1543.483  416.309
112.60  1774.577  442.606  391.584   51.023   637.221 1518.665 1417.929  100.736    10.154 2081.338 1695.491  385.847
112.70  1755.505  484.024  450.072   33.952   655.592 1562.977 1401.628  161.349     0.000 2179.255 1762.946  416.309
112.80  1705.736  505.673  467.682   37.991   639.252 1565.347 1434.435  130.913     0.000 2266.817 1860.662  406.155
112.90  1739.394  548.090  487.382   60.708   505.965 1520.227 1414.217  106.010     0.000 1972.062 1577.468  394.594
113.00  1783.323  455.418  445.934    9.484   482.616 1563.421 1399.823  163.598     0.000 1862.080 1355.995  506.086
113.10  1734.027  493.306  492.390    0.916   568.736 1497.199 1286.620  210.579     0.000 2122.555 1503.370  619.185
113.20  1748.514  435.118  381.075   54.043   532.513 1500.918 1358.992  141.926     0.000 2139.139 1551.925  587.214
113.30  1816.373  399.088  397.439    1.649   427.666 1593.488 1437.336  156.151     0.000 2106.972 1690.865  416.108
113.40  1820.297  430.032  420.321    9.710   506.871 1562.623 1346.108  216.515     0.000 2672.268 1951.745  720.524
113.50  1742.892  501.699  495.653    6.046   428.401 1735.142 1477.864  257.278     0.000 2167.100 1618.790  548.310
113.60  1769.184  463.312  454.701    8.611   536.435 1559.574 1352.528  207.047     0.000 2374.400 1643.321  731.079
113.70  1807.572  449.364  437.582   11.782   559.566 1531.384 1319.710  211.674     0.000 2189.216 1701.830  487.386
113.80  1702.126  521.095  486.513   34.582   624.154 1489.473 1338.068  151.405     0.000 2151.808 1603.498  548.309
113.90  1789.199  429.068  429.068    0.000   557.535 1480.974 1300.300  180.675     0.000 2068.677 1571.137  497.540
114.00  1780.792  441.732  441.732    0.000   567.307 1509.334 1289.494  219.840     0.000 2175.243 1525.797  649.446
114.10  1907.883  406.498  392.306   14.191   435.577 1626.892 1375.789  251.103     0.000 2205.704 1548.315  657.388
114.20  1822.513  401.627  401.627    0.000   455.463 1614.006 1355.293  258.712     0.000 2189.720 1357.303  832.417
114.30  1838.938  373.393  367.079    6.314   477.083 1666.912 1440.721  226.191     0.000 2555.157 1774.213  780.944
114.40  1798.510  409.726  383.783   25.943   479.070 1605.437 1405.443  199.994     0.000 2424.767 1726.361  698.406
114.50  1796.441  429.423  381.102   48.321   544.823 1442.046 1293.112  148.935     0.000 2206.198 1576.960  629.238
114.60  1782.086  424.720  371.505   53.215   499.908 1522.687 1384.732  137.955     0.000 2153.628 1656.088  497.540
114.70  1809.382  458.805  396.950   61.855   577.039 1501.332 1382.791  118.541     0.000 2116.530 1477.037  639.493
114.80  1796.566  444.956  384.109   60.847   589.576 1527.474 1368.725  158.749     0.000 2239.774 1691.868  547.906
114.90  1799.383  488.704  444.219   44.486   598.003 1515.502 1369.804  145.699     0.000 2159.953 1530.412  629.541
115.00  1794.182  474.138  409.982   64.157   611.148 1452.653 1291.697  160.956     0.000 2260.093 1711.783  548.309
115.10  1748.869  476.137  409.091   67.046   616.763 1563.831 1391.760  172.071     0.000 1966.423 1519.653  446.771
115.20  1763.025  448.372  411.380   36.992   774.604 1426.489 1259.864  166.624     0.000 1956.171 1438.324  517.848
115.30  1698.686  503.175  450.644   52.531   656.493 1551.301 1405.170  146.130     0.000 2047.359 1478.742  568.617
115.40  1690.352  452.469  399.120   53.349   672.313 1523.475 1369.518  153.956     0.000 2156.040 1496.038  660.002
115.50  1790.168  438.360  377.218   61.142   727.483 1536.293 1372.695  163.597     0.000 2182.569 1522.969  659.599
115.60  1806.232  406.944  346.420   60.524   736.689 1483.093 1298.916  184.177    30.462 2146.187 1709.570  436.617
115.70  1812.075  430.434  374.533   55.901   711.792 1664.795 1487.674  177.121     0.000 2307.543 1810.205  497.339
115.80  1723.269  487.345  443.182   44.163   659.561 1546.083 1422.780  123.303     0.000 2077.221 1589.835  487.386
115.90  1810.847  436.542  356.042   80.500   767.863 1548.910 1450.771   98.138     0.000 2682.618 2276.463  406.155
116.00  1833.802  436.010  413.364   22.646   761.945 1611.177 1470.711  140.466     0.000 2343.826 1897.056  446.771
116.10  1812.929  338.597  324.520   14.077   641.670 1708.992 1502.507  206.485    10.154 2263.512 1887.818  375.694
116.20  1858.188  366.671  337.021   29.650   698.905 1500.678 1330.733  169.946     0.000 2316.489 1890.026  426.463
116.30  1806.812  364.774  335.706   29.068   679.972 1558.359 1441.461  116.899    50.769 2405.765 1877.964  527.801
116.40  1706.019  493.236  440.352   52.885   652.606 1595.707 1460.264  135.444    30.462 2466.889 1939.593  527.296
116.50  1756.453  449.142  414.672   34.470   678.115 1628.330 1484.713  143.618    30.462 2529.612 2103.149  426.463
116.60  1703.060  512.497  473.351   39.146   541.928 1565.601 1388.916  176.685    10.154 2005.231 1700.614  304.616
116.70  1736.967  470.437  405.163   65.274   751.181 1412.137 1278.727  133.411    10.154 2363.240 1672.776  690.464
116.80  1770.292  436.790  374.462   62.328   545.393 1471.752 1289.270  182.482     0.000 2129.198 1702.735  426.463
116.90  1667.972  503.121  440.509   62.612   623.124 1458.659 1319.671  138.987     0.000 2221.388 1673.078  548.310
117.00  1786.710  452.319  391.160   61.159   588.924 1556.376 1423.911  132.465     0.000 2501.072 1962.916  538.156
117.10  1821.531  464.005  403.930   60.075   640.674 1432.463 1356.371   76.092     0.000 2370.679 1903.600  467.079
117.20  1824.029  409.538  357.144   52.394   574.300 1545.778 1408.856  136.922     0.000 2378.018 1911.040  466.978
117.30  1766.353  463.814  391.859   71.955   625.710 1443.040 1323.541  119.499     0.000 2403.646 1835.029  568.617
117.40  1724.608  490.534  431.303   59.230   528.135 1428.073 1321.545  106.529     0.000 2060.422 1573.036  487.386
117.50  1719.249  498.082  452.649   45.433   599.380 1557.008 1414.422  142.585     0.000 2553.139 1852.521  700.618
117.60  1839.732  432.685  402.295   30.390   547.377 1559.711 1413.897  145.814    20.308 2370.065 1833.321  536.745
117.70  1884.817  411.856  366.100   45.755   627.315 1481.260 1365.221  116.040    10.154 2532.126 2024.432  507.694
117.80  1771.760  490.107  439.589   50.518   546.987 1567.763 1451.256  116.508     0.000 2330.154 1742.034  588.120
117.90  1833.512  434.807  381.768   53.039   729.092 1500.776 1370.081  130.695    40.616 2276.480 1870.325  406.155
118.00  1803.554  454.070  398.506   55.564   602.154 1497.169 1374.384  122.785    10.154 2096.916 1700.914  396.001
118.10  1773.821  456.371  438.600   17.770   710.102 1461.046 1364.202   96.844    10.154 2365.854 2000.315  365.540
118.20  1780.657  479.411  479.411    0.000   472.755 1478.168 1267.964  210.204     0.000 1811.412 1476.334  335.078
118.30  1823.079  459.447  430.024   29.424   742.664 1446.939 1369.988   76.951    71.077 2576.872 2100.445  476.428
118.40  1865.190  374.936  338.832   36.104   641.368 1468.300 1355.554  112.746    30.462 2361.932 2017.405  344.527
118.50  1781.171  432.511  410.147   22.364   625.370 1497.400 1357.151  140.248    71.077 2485.388 2170.819  314.569
118.60  1751.310  513.372  480.862   32.510   631.246 1554.379 1401.897  152.482    81.231 2314.080 2009.464  304.616
118.70  1781.272  466.959  429.996   36.963   666.616 1397.161 1317.526   79.636    71.077 2508.396 2033.175  475.222
118.80  1806.307  464.362  454.356   10.006   738.383 1468.161 1303.353  164.808    50.769 2370.567 2066.353  304.214
118.90  1794.310  479.168  449.335   29.833   582.314 1499.071 1308.841  190.230    60.923 2158.344 1663.216  495.127
119.00  1738.468  508.819  488.667   20.151   624.540 1477.625 1336.899  140.726    40.616 2138.333 1742.533  395.800
119.10  1811.691  509.685  464.731   44.954   628.264 1436.991 1269.675  167.316     0.000 2085.457 1902.888  182.569
119.20  1848.892  499.263  468.739   30.523   717.445 1414.110 1319.517   94.593    20.308 2086.258 1862.973  223.285
119.30  1868.781  497.169  462.151   35.018   668.641 1513.082 1331.418  181.664     0.000 2460.752 1733.998  726.754
119.40  1898.353  457.885  417.093   40.792   644.916 1500.559 1381.926  118.632    10.154 2076.016 1801.862  274.155
119.50  1754.617  491.434  449.158   42.276   687.192 1370.288 1261.085  109.204    40.616 2136.437 1882.590  253.847
119.60  1777.590  506.711  506.711    0.000   560.515 1482.911 1282.832  200.079    40.616 1974.174 1679.812  294.362
119.70  1856.971  460.692  460.692    0.000   687.834 1533.195 1366.359  166.837    30.462 2315.385 1919.485  395.900
119.80  1800.338  487.717  453.700   34.017   751.139 1365.448 1232.678  132.770    10.154 2249.134 1863.286  385.847
119.90  1815.735  466.923  424.562   42.361   695.184 1478.852 1352.781  126.071    40.616 2305.529 1850.816  454.713
120.00  1786.150  513.659  481.289   32.370   616.623 1484.479 1374.146  110.333    50.769 2345.644 1811.511  534.133
120.10  1850.962  459.647  437.777   21.871   648.662 1508.297 1407.606  100.691    30.462 2298.495 1723.644  574.850
120.20  1799.983  513.530  490.391   23.139   627.875 1452.346 1322.213  130.133     0.000 2208.919 1914.456  294.463
120.30  1774.218  502.288  481.151   21.137   625.628 1501.715 1355.411  146.303     0.000 2154.726 1479.644  675.082
120.40  1837.554  528.250  497.037   31.213   643.522 1507.279 1363.269  144.009     0.000 2082.443 1676.288  406.155
120.50  1730.414  519.282  471.637   47.645   638.079 1505.459 1380.646  124.813     0.000 1999.099 1633.560  365.540
120.60  1843.275  432.043  402.859   29.184   660.773 1421.717 1300.143  121.574     0.000 2051.578 1665.730  385.847
120.70  1779.409  472.259  439.270   32.989   697.131 1392.823 1253.999  138.824    40.616 2055.808 1639.499  416.309
120.80  1690.581  538.553  499.927   38.626   673.957 1356.483 1257.563   98.920    30.462 2087.770 1833.923  253.847
120.90  1726.530  514.095  461.703   52.392   738.804 1365.780 1259.252  106.529    81.231 1877.654 1613.653  264.001
121.00  1709.981  546.406  498.593   47.813   724.841 1313.377 1176.585  136.792    60.923 1995.277 1640.395  354.882
121.10  1741.578  553.982  518.105   35.877   630.166 1442.819 1319.429  123.390   101.539 2310.147 1832.915  477.232
121.20  1736.567  525.167  484.582   40.585   733.320 1372.301 1287.130   85.171    10.154 2248.820 1964.512  284.308
121.30  1839.755  421.111  408.641   12.471   674.692 1431.294 1281.056  150.238    50.769 2390.079 1994.077  396.001
121.40  1836.770  447.130  408.447   38.683   637.859 1455.988 1368.482   87.506    10.154 2234.356 2000.817  233.539
121.50  1730.348  477.835  438.082   39.753   659.252 1443.226 1316.120  127.106     0.000 2244.610 2021.225  223.385
121.60  1749.929  442.540  435.466    7.074   639.458 1514.696 1346.430  168.267    20.308 2294.072 2009.763  284.309
121.70  1726.810  488.548  446.526   42.022   654.890 1380.146 1226.060  154.086     0.000 2115.219 1881.680  233.539
121.80  1747.260  533.440  499.336   34.103   635.049 1522.424 1377.375  145.050    20.308 2005.638 1532.225  473.412
121.90  1727.849  516.394  481.445   34.949   613.951 1443.967 1280.542  163.425     0.000 2065.862 1852.630  213.232
122.00  1771.397  519.417  499.095   20.322   697.606 1472.755 1323.555  149.200    20.308 2401.039 2025.346  375.693
122.10  1801.839  556.472  529.091   27.380   662.938 1399.342 1266.572  132.770     0.000 2109.393 1693.084  416.309
122.20  1715.787  530.884  502.446   28.438   679.620 1345.173 1214.002  131.172    30.462 1987.043 1570.734  416.309
122.30  1883.760  475.469  446.243   29.226   680.145 1439.700 1286.306  153.394    71.077 2311.760 2057.913  253.847
122.40  1773.025  499.617  473.998   25.619   673.837 1388.413 1257.414  130.999     0.000 2125.781 1780.548  345.232
122.50  1824.917  442.972  411.786   31.185   734.187 1442.826 1334.482  108.344     0.000 2482.367 1984.827  497.540
122.60  1820.004  440.689  437.391    3.298   648.710 1530.729 1344.304  186.425    10.154 2366.653 1828.497  538.156
122.70  1665.826  521.732  483.388   38.344   667.210 1352.870 1212.273  140.597     0.000 2226.206 1779.838  446.367
122.80  1733.946  514.003  493.838   20.165   628.693 1512.398 1356.669  155.729    10.154 2041.532 1726.762  314.770
122.90  1692.565  489.514  457.201   32.313   644.516 1495.645 1339.786  155.858     0.000 2197.349 1882.579  314.770
123.00  1882.373  431.629  416.845   14.783   678.328 1452.956 1276.648  176.308     0.000 2115.323 1688.860  426.463
123.10  1717.089  506.930  456.835   50.095   649.316 1433.145 1326.703  106.442    10.154 2106.672 1690.363  416.309
123.20  1723.541  486.041  486.041    0.000   572.974 1541.910 1321.981  219.928    20.308 2228.715 1822.560  406.155
123.30  1758.155  487.863  483.466    4.397   578.368 1571.265 1383.629  187.636     0.000 2068.663 1743.739  324.924
123.40  1797.016  526.614  511.606   15.009   638.159 1558.473 1324.361  234.112     0.000 2279.385 1873.229  406.155
123.50  1729.755  526.592  502.524   24.068   624.672 1593.444 1447.227  146.218     0.000 2550.924 2195.538  355.386
123.60  1727.192  519.962  482.901   37.062   728.086 1467.373 1355.224  112.149     0.000 2119.136 1712.981  406.155
123.70  1674.623  537.916  509.986   27.930   647.194 1441.540 1272.236  169.304    30.462 2166.093 1699.115  466.978
123.80  1709.776  530.282  495.967   34.315   603.102 1532.198 1399.988  132.210     0.000 2054.400 1688.861  365.540
123.90  1881.756  478.628  445.597   33.031   640.321 1475.348 1338.382  136.965    81.231 2084.358 1810.203  274.155
124.00  1850.137  452.968  418.528   34.440   667.125 1529.392 1367.697  161.695    20.308 2402.344 2067.266  335.078
124.10  1736.749  553.824  519.088   34.737   622.203 1469.208 1297.006  172.201   162.462 1793.110 1539.263  253.847
124.20  1843.214  466.886  448.523   18.363   574.051 1467.604 1342.484  125.119   101.539 2062.742 1879.972  182.770
124.30  1854.377  442.332  426.055   16.276   619.406 1506.949 1363.023  143.926     0.000 2295.274 1919.581  375.694
124.40  1743.602  443.783  421.827   21.956   575.169 1614.303 1359.224  255.079     0.000 2094.815 1830.814  264.001
124.50  1735.063  431.400  422.972    8.428   565.057 1554.719 1374.001  180.718    10.154 2275.569 2011.568  264.001
124.60  1740.727  502.577  473.590   28.987   641.100 1585.598 1368.822  216.776    20.308 2396.316 2102.457  293.859
124.70  1780.267  459.132  428.553   30.579   684.335 1403.198 1239.904  163.294     0.000 2280.803 1915.263  365.540
124.80  1774.963  447.649  429.851   17.798   562.715 1676.902 1506.173  170.729     0.000 2202.886 1918.578  284.309
124.90  1747.288  461.561  437.562   23.999   549.015 1571.462 1373.883  197.579    60.923 2004.232 1750.384  253.847
125.00  1667.955  474.028  446.788   27.240   647.024 1504.760 1320.496  184.264    10.154 2291.760 2078.528  213.231
125.10  1732.457  461.930  434.253   27.676   623.673 1546.692 1421.141  125.551    10.154 2523.086 2309.855  213.231
125.20  1813.291  422.693  400.639   22.054   623.721 1530.437 1401.427  129.011    10.154 2263.107 1958.491  304.616
125.30  1779.396  401.482  385.881   15.601   617.190 1503.868 1329.073  174.795    91.385 2328.348 1962.809  365.540
125.40  1820.307  439.492  439.492    0.000   595.446 1631.274 1395.735  235.538    40.515 2357.198 2001.813  355.386
125.50  1808.719  404.004  404.004    0.000   669.114 1408.837 1298.892  109.944     0.000 2117.125 1812.509  304.616
125.60  1697.159  448.368  448.368    0.000   637.601 1584.342 1411.233  173.109     0.000 2134.425 1819.655  314.770
125.70  1759.638  417.587  417.587    0.000   598.988 1397.665 1284.047  113.619     0.000 2237.371 1851.523  385.847
125.80  1722.844  414.572  414.572    0.000   613.506 1410.372 1222.045  188.328     0.000 2165.583 1718.913  446.670
125.90  1817.196  365.759  365.759    0.000   543.040 1558.319 1313.184  245.135     0.000 2212.235 1491.712  720.524
126.00  1704.014  399.316  399.316    0.000   572.405 1435.404 1232.031  203.373     0.000 2152.719 1523.580  629.139
126.10  1701.813  451.594  451.594    0.000   729.773 1245.732 1164.538   81.194     0.000 2284.514 1888.513  396.001
126.20  1684.702  453.766  453.766    0.000   615.804 1379.873 1292.497   87.376     0.000 2104.461 1738.922  365.540
126.30  1828.992  456.207  456.207    0.000   702.190 1476.029 1276.646  199.383    30.260 2275.166 1586.315  688.851
126.40  1783.180  440.767  440.767    0.000   562.162 1379.537 1194.851  184.686    10.154 2174.836 1636.782  538.055
126.50  1713.066  508.793  508.793    0.000   528.222 1501.025 1256.075  244.951     0.000 2253.253 1634.673  618.580
126.60  1751.227  507.548  507.548    0.000   490.743 1437.081 1233.503  203.579     0.000 2064.250 1445.870  618.380
126.70  1784.411  458.082  458.082    0.000   502.237 1578.498 1383.125  195.373     0.000 2410.284 1912.744  497.540
126.80  1830.739  405.380  405.380    0.000   616.111 1451.318 1354.733   96.585     0.000 2295.277 1878.968  416.309
126.90  1743.302  470.686  470.686    0.000   643.961 1407.126 1388.277   18.849    10.154 2110.901 1745.362  365.540
127.00  1724.892  477.170  477.170    0.000   623.244 1478.855 1279.114  199.741     0.000 2083.154 1443.460  639.695
127.10  1711.417  460.507  460.507    0.000   572.836 1422.731 1238.641  184.090     0.000 1953.664 1385.047  568.617
127.20  1720.245  435.883  435.883    0.000   609.762 1410.545 1324.942   85.603     0.000 2232.646 1816.337  416.309
127.30  1772.449  417.962  417.962    0.000   569.726 1578.372 1358.965  219.407     0.000 2428.284 1737.820  690.464
127.40  1766.042  423.774  423.774    0.000   775.687 1454.812 1369.209   85.603     0.000 2471.210 2136.132  335.078
127.50  1852.023  389.609  389.609    0.000   720.002 1353.097 1273.200   79.896     0.000 1981.513 1605.920  375.593
127.60  1757.814  413.598  413.598    0.000   629.167 1558.790 1359.049  199.741     0.000 2405.665 1908.125  497.540
127.70  1870.115  383.417  383.417    0.000   716.548 1374.395 1279.281   95.115    10.154 2197.458 1781.149  416.309
127.80  1763.804  391.126  391.126    0.000   629.384 1458.659 1312.182  146.477    10.154 2103.659 1667.042  436.617
127.90  1828.292  398.142  398.142    0.000   602.368 1424.809 1248.895  175.914     0.000 2234.054 1848.207  385.847
128.00  1801.512  444.590  444.590    0.000   742.695 1473.063 1347.512  125.552     0.000 2372.990 1824.681  548.310
128.10  1832.547  415.996  415.996    0.000   699.162 1438.084 1263.246  174.838    30.462 2214.350 1726.963  487.386
128.20  1836.868  422.051  422.051    0.000   795.006 1377.723 1303.533   74.190    91.385 2619.595 2233.747  385.847
128.30  1852.757  379.298  379.298    0.000   561.250 1513.136 1312.488  200.647     0.000 2133.317 1747.470  385.847
128.40  1792.810  436.957  436.957    0.000   650.011 1496.185 1378.721  117.465    10.154 2035.802 1619.492  416.309
128.50  1737.813  476.297  476.297    0.000   574.519 1437.216 1210.842  226.373     0.000 2076.516 1406.360  670.156
128.60  1778.059  478.417  478.417    0.000   631.155 1329.531 1202.423  127.108     0.000 1995.791 1599.789  396.001
128.70  1793.890  428.244  428.244    0.000   649.917 1522.171 1326.321  195.850     0.000 2319.506 1821.966  497.540
128.80  1771.927  468.756  468.756    0.000   660.464 1462.599 1287.588  175.011     0.000 2362.837 1845.090  517.747
128.90  1742.682  455.348  455.348    0.000   583.552 1465.018 1242.449  222.569     0.000 2397.921 1798.842  599.079
129.00  1794.442  425.866  425.866    0.000   654.033 1476.006 1271.252  204.754     0.000 2426.274 1928.734  497.540
129.10  1795.169  448.083  448.083    0.000   584.344 1537.740 1314.353  223.387     0.000 2195.249 1677.401  517.848
129.20  1781.727  488.866  462.403   26.463   621.912 1419.535 1272.329  147.205    20.308 2054.904 1587.826  467.078
129.30  1761.336  461.036  428.582   32.454   661.985 1439.683 1344.959   94.724    30.462 2362.833 1926.217  436.617
129.40  1820.036  460.058  431.312   28.746   619.227 1517.413 1396.231  121.182     0.000 2360.624 1863.084  497.540
129.50  1806.692  467.198  436.393   30.805   647.109 1419.100 1304.189  114.911    10.154 2159.556 1946.425  213.131
129.60  1788.892  490.274  459.454   30.820   669.898 1367.390 1302.973   64.417     0.000 2337.300 2002.222  335.078
129.70  1851.481  428.792  394.425   34.367   617.071 1400.124 1278.812  121.312    10.154 2198.566 1822.872  375.694
129.80  1828.639  421.175  376.175   45.000   653.728 1449.077 1329.283  119.795     0.000 2290.947 1986.432  304.516
129.90  1747.640  513.455  472.855   40.600   602.676 1507.423 1399.426  107.997     0.000 2146.284 1709.668  436.617
130.00  1826.121  459.525  459.525    0.000   554.720 1589.725 1387.869  201.856     0.000 2266.616 1769.580  497.036
130.10  1654.837  494.361  494.361    0.000   605.965 1477.927 1289.860  188.067     0.000 2167.494 1720.723  446.771
130.20  1767.458  481.475  442.525   38.950   717.633 1420.393 1284.726  135.666     0.000 2248.427 1730.579  517.848
130.30  1716.935  466.568  420.208   46.360   731.340 1355.067 1225.722  129.345    10.154 2499.161 1890.231  608.930
130.40  1689.405  549.400  514.948   34.453   656.072 1392.972 1237.647  155.325     0.000 2183.281 1574.753  608.527
130.50  1683.706  529.447  514.085   15.362   544.741 1471.624 1227.189  244.436     0.000 2191.025 1622.407  568.617
130.60  1762.715  537.505  523.820   13.686   591.957 1441.015 1262.297  178.718     0.000 2009.260 1582.898  426.362
130.70  1764.037  546.345  543.047    3.298   614.080 1389.264 1215.032  174.233     0.000 2099.436 1540.972  558.464
130.80  1689.925  566.790  566.790    0.000   518.193 1431.416 1247.024  184.392     0.000 1953.962 1355.185  598.776
130.90  1808.309  491.137  491.137    0.000   426.369 1559.961 1331.859  228.103     0.000 2028.062 1459.445  568.617
131.00  1779.798  451.600  451.600    0.000   595.971 1466.747 1250.450  216.297     0.000 2188.312 1629.849  558.463
131.10  1742.403  468.841  468.841    0.000   601.196 1457.286 1295.634  161.652     0.000 2186.099 1658.097  528.001
131.20  1778.450  496.253  496.253    0.000   667.346 1379.591 1174.273  205.318     0.000 2313.374 1815.834  497.540
131.30  1772.980  482.265  482.265    0.000   603.024 1470.940 1254.904  216.036    10.154 2149.505 1540.273  609.233
131.40  1852.792  502.587  502.587    0.000   673.752 1406.431 1222.298  184.133     0.000 2260.594 1885.102  375.492
131.50  1865.366  474.149  474.149    0.000   645.560 1510.710 1295.451  215.259     0.000 2484.379 1895.756  588.623
131.60  1779.973  500.916  500.916    0.000   672.999 1318.613 1204.606  114.007     0.000 2288.535 1963.711  324.823
131.70  1759.959  522.442  522.442    0.000   655.060 1323.903 1196.449  127.454     0.000 2269.435 1802.356  467.079
131.80  1730.871  509.369  509.369    0.000   791.721 1238.340 1211.708   26.632     0.000 2260.590 1895.050  365.540
131.90  1772.765  489.222  489.222    0.000   723.199 1376.688 1236.090  140.598    20.207 2548.417 2020.416  528.001
132.00  1725.426  498.717  498.717    0.000   602.491 1397.787 1227.618  170.169    10.154 2304.324 1745.861  558.463
132.10  1803.762  496.050  496.050    0.000   663.574 1358.575 1183.737  174.839     0.000 2204.692 1747.768  456.925
132.20  1846.884  460.426  460.426    0.000   732.015 1262.211 1198.224   63.987     0.000 2119.144 1784.066  335.078
132.30  1800.360  490.751  490.751    0.000   751.087 1343.083 1276.502   66.580     0.000 2198.759 1863.681  335.078
132.40  1800.501  451.307  451.307    0.000   710.793 1421.212 1339.932   81.280    20.308 2266.620 1982.312  284.309
132.50  1744.537  503.997  503.997    0.000   638.723 1496.385 1359.679  136.706    40.616 2463.160 2057.005  406.155
132.60  1843.971  480.633  480.633    0.000   699.653 1368.953 1297.270   71.682    30.462 2147.695 1792.309  355.386
132.70  1800.001  478.002  478.002    0.000   611.274 1488.965 1355.204  133.761     0.000 2457.740 2031.276  426.463
132.80  1778.697  487.329  487.329    0.000   728.653 1402.240 1356.672   45.568    60.923 2278.790 1974.174  304.616
132.90  1687.904  541.271  541.271    0.000   632.766 1371.030 1276.089   94.941     0.000 2201.681 1795.526  406.155
133.00  1823.618  432.401  432.401    0.000   588.063 1516.111 1386.841  129.269     0.000 2434.511 1957.278  477.232
133.10  1835.741  453.239  453.239    0.000   737.781 1506.932 1409.920   97.011     0.000 2434.107 2048.562  385.545
133.20  1762.285  471.255  471.255    0.000   746.678 1400.382 1329.222   71.159     0.000 2183.284 1726.360  456.925
133.30  1702.390  508.686  508.686    0.000   639.116 1411.881 1299.906  111.975     0.000 2267.428 1617.580  649.848
133.40  1786.240  527.388  527.388    0.000   564.057 1480.143 1286.935  193.208     0.000 2174.236 1554.849  619.387
133.50  1849.022  467.692  467.692    0.000   726.660 1460.119 1335.177  124.941     0.000 2172.224 1847.300  324.924
133.60  1856.788  480.234  480.234    0.000   767.700 1265.268 1184.034   81.234     0.000 2217.866 1700.019  517.848
133.70  1862.132  497.512  497.512    0.000   802.062 1393.852 1324.032   69.820    10.154 2249.636 1955.375  294.261
133.80  1825.651  467.561  467.561    0.000   727.614 1395.064 1318.973   76.092    30.462 1989.959 1665.035  324.924
133.90  1783.243  508.365  508.365    0.000   598.653 1440.028 1298.005  142.022     0.000 1984.128 1628.943  355.184
134.00  1819.314  498.748  498.748    0.000   702.583 1289.991 1229.722   60.268     0.000 2115.720 1679.304  436.415
134.10  1698.172  514.046  514.046    0.000   597.533 1352.849 1319.731   33.117     0.000 1934.659 1650.350  284.309
134.20  1793.153  518.114  518.114    0.000   690.396 1338.432 1313.702   24.730     0.000 2066.665 1782.357  284.308
134.30  1728.891  479.609  479.609    0.000   555.419 1397.999 1364.668   33.331     0.000 1816.034 1643.418  172.616
134.40  1819.396  492.395  492.395    0.000   798.471 1250.622 1245.045    5.576    10.154 1898.574 1594.461  304.113
134.50  1911.601  544.335  544.335    0.000   712.961 1521.562 1448.801   72.761    60.923 2237.269 1902.191  335.078
134.60  1902.151  439.053  439.053    0.000   684.559 1315.813 1308.334    7.479    10.154 2069.984 1795.829  274.155
134.70  1792.096  493.558  493.558    0.000   761.212 1282.437 1254.380   28.057    40.616 1994.784 1740.937  253.847
134.80  1751.419  526.376  526.376    0.000   631.164 1473.193 1454.169   19.023     0.000 1986.843 1722.842  264.001
134.90  1721.182  548.113  548.113    0.000   555.203 1516.468 1394.764  121.703     0.000 2225.206 1778.435  446.770
135.00  1621.370  583.848  583.848    0.000   644.054 1438.473 1347.595   90.878     0.000 2063.046 1636.583  426.463
135.10  1654.615  526.811  526.811    0.000   709.156 1312.700 1288.316   24.384     0.000 1939.893 1604.815  335.078
135.20  1596.385  540.758  540.758    0.000   592.424 1405.260 1337.209   68.051     0.000 1996.994 1651.762  345.232
135.30  1713.090  562.780  562.780    0.000   612.011 1351.442 1304.922   46.520     0.000 1981.715 1646.838  334.876
135.40  1701.485  494.676  494.676    0.000   634.186 1400.819 1389.664   11.154     0.000 1947.936 1663.929  284.006
135.50  1667.943  539.976  539.976    0.000   662.034 1402.757 1328.567   74.190     0.000 2041.028 1614.565  426.463
135.60  1728.241  567.609  567.609    0.000   370.686 1677.537 1502.525  175.011     0.000 1969.344 1532.727  436.617
135.70  1798.686  495.122  495.122    0.000   476.868 1482.075 1312.770  169.305     0.000 2001.415 1534.337  467.078
135.80  1778.628  523.050  523.050    0.000   528.788 1514.933 1383.847  131.086     0.000 2043.337 1576.259  467.078
135.90  1838.668  515.921  515.921    0.000   541.073 1422.992 1286.113  136.879     0.000 1812.718 1345.640  467.079
136.00  1695.222  607.247  607.247    0.000   512.491 1595.017 1471.800  123.217     0.000 1928.531 1420.837  507.694
136.10  1893.543  550.189  550.189    0.000   693.248 1457.670 1382.011   75.660     0.000 2042.739 1616.276  426.463
136.20  1839.266  492.354  492.354    0.000   550.534 1461.632 1327.912  133.720     0.000 2022.529 1575.759  446.771
136.30  1883.672  498.099  498.099    0.000   650.786 1499.653 1430.698   68.955     0.000 2034.495 1648.850  385.646
136.40  1904.625  448.171  448.171    0.000   593.377 1484.810 1411.533   73.277     0.000 1926.319 1581.087  345.232
136.50  1850.060  489.295  489.295    0.000   660.997 1683.996 1522.865  161.130     0.000 2055.105 1598.181  456.925
136.60  1892.432  439.969  439.969    0.000   824.685 1402.145 1336.087   66.059     0.000 2022.730 1626.729  396.001
136.70  1824.223  439.074  439.074    0.000   827.058 1360.559 1337.731   22.828     0.000 1992.872 1454.716  538.156
136.80  1789.710  466.343  466.343    0.000   785.686 1359.268 1349.756    9.511     0.000 2089.286 1774.516  314.770
136.90  1733.508  491.607  491.607    0.000   782.172 1282.725 1282.725    0.000    10.154 1843.175 1548.713  294.463
137.00  1805.317  468.188  468.188    0.000   786.503 1252.328 1223.880   28.448    30.462 1780.543 1313.465  467.078
137.10  1855.294  461.221  461.221    0.000   616.028 1493.750 1328.251  165.500    20.308 1842.173 1273.556  568.617
137.20  1828.191  436.335  436.335    0.000   863.631 1243.925 1169.736   74.189     0.000 1858.763 1310.453  548.309
137.30  1875.035  442.142  442.142    0.000   735.265 1247.424 1182.746   64.678     0.000 1731.889 1285.118  446.771
137.40  1874.150  450.982  450.982    0.000   792.987 1256.068 1235.143   20.925    30.462 1939.391 1452.005  487.386
137.50  1749.365  532.851  532.851    0.000   814.043 1285.336 1258.704   26.632     0.000 2001.518 1514.132  487.386
137.60  1756.176  482.581  482.581    0.000   723.374 1361.811 1295.317   66.494    30.462 1935.368 1549.521  385.847
137.70  1811.786  471.917  471.917    0.000   772.281 1285.496 1263.187   22.309     0.000 1736.206 1380.820  355.386
137.80  1846.486  484.310  484.310    0.000   812.747 1302.482 1232.616   69.866    50.769 1968.640 1400.023  568.617
137.90  1806.121  516.286  516.286    0.000   726.230 1301.848 1260.041   41.807     0.000 1880.576 1393.290  487.286
138.00  1896.040  485.213  485.213    0.000   696.053 1558.910 1447.713  111.197     0.000 2182.475 1695.492  486.983
138.10  1788.514  497.275  497.275    0.000   800.776 1293.159 1144.779  148.379     0.000 1991.967 1565.504  426.463
138.20  1895.132  432.400  432.400    0.000   678.887 1454.152 1262.760  191.393     0.000 1812.718 1325.634  487.084
138.30  1794.990  529.135  529.135    0.000   608.683 1536.295 1304.443  231.852     0.000 1881.782 1364.237  517.545
138.40  1894.581  440.320  440.320    0.000   645.690 1432.974 1294.971  138.003     0.000 1768.277 1169.400  598.877
138.50  1766.473  458.005  458.005    0.000   590.525 1557.188 1342.799  214.389     0.000 2014.086 1506.392  507.694
138.60  1807.921  512.765  512.765    0.000   580.581 1526.746 1329.773  196.973     0.000 1881.581 1353.579  528.002
138.70  1787.141  515.846  515.846    0.000   589.576 1459.094 1295.583  163.511    10.154 1749.481 1373.787  375.694
138.80  1848.329  485.566  485.566    0.000   697.652 1512.514 1305.558  206.956     0.000 1681.923 1285.922  396.001
138.90  1817.102  475.766  475.766    0.000   468.176 1563.967 1427.523  136.443     0.000 1829.704 1413.395  416.309
139.00  1792.574  486.074  486.074    0.000   589.919 1388.017 1226.322  161.695     0.000 1715.603 1177.447  538.156
139.10  1717.324  525.766  525.766    0.000   586.593 1431.333 1321.260  110.072     0.000 1708.766 1190.918  517.848
139.20  1783.257  515.946  515.552    0.394   563.419 1564.143 1388.707  175.435     0.000 1721.333 1274.562  446.771
139.30  1796.224  577.772  577.772    0.000   568.261 1556.884 1386.678  170.207     0.000 1962.916 1282.606  680.310
139.40  1698.587  587.709  587.709    0.000   553.738 1540.363 1351.739  188.624     0.000 1929.638 1259.482  670.156
139.50  1811.853  509.321  509.321    0.000   661.737 1326.049 1113.523  212.526     0.000 1920.288 1250.132  670.156
139.60  1703.100  558.125  558.125    0.000   676.603 1303.918 1136.048  167.870     0.000 1952.056 1332.670  619.387
139.70  1795.745  578.190  578.190    0.000   602.187 1480.142 1261.552  218.590     0.000 1853.133 1193.131  660.002
139.80  1811.315  555.091  554.245    0.845   729.251 1412.870 1211.530  201.339     0.000 1932.253 1059.019  873.234
139.90  1815.775  539.632  527.584   12.048   706.216 1399.045 1218.804  180.242     0.000 2011.371 1473.216  538.156
140.00  1780.850  486.123  482.742    3.382   757.527 1299.477 1179.633  119.845     0.000 1900.481 1423.249  477.232
140.10  1825.787  473.293  466.952    6.341   774.142 1327.489 1188.621  138.868     0.000 2003.528 1455.219  548.310
140.20  1772.038  475.771  466.259    9.512   686.330 1382.221 1212.959  169.261     0.000 2012.276 1392.889  619.387
140.30  1890.543  419.773  416.180    3.593   821.568 1250.568 1117.407  133.161    20.308 1981.412 1443.256  538.156
140.40  1792.604  500.357  496.327    4.031   793.117 1315.379 1143.400  171.979    30.462 1939.892 1279.890  660.002
140.50  1784.034  479.343  479.343    0.000   667.481 1367.002 1207.947  159.054     0.000 1657.594 1038.208  619.387
140.60  1899.108  462.342  462.342    0.000   785.679 1263.853 1190.186   73.668     0.000 1900.283 1240.583  659.700
140.70  1895.231  408.155  408.155    0.000   711.057 1395.362 1216.892  178.470     0.000 2040.124 1258.476  781.648
140.80  1910.450  404.858  398.604    6.254   697.058 1378.446 1187.399  191.047     0.000 1892.437 1151.204  741.233
140.90  1902.135  380.395  380.395    0.000   509.293 1499.250 1315.119  184.131     0.000 1838.455 1341.217  497.238
141.00  1948.267  428.227  427.494    0.733   657.586 1493.401 1335.857  157.545     0.000 1794.518 1124.362  670.156
141.10  1902.498  402.042  402.042    0.000   526.631 1488.387 1334.388  154.000     0.000 1545.798  977.181  568.617
141.20  1923.477  402.803  402.803    0.000   594.636 1479.779 1277.145  202.634     0.000 1601.698  880.773  720.925
141.30  1926.178  441.676  414.642   27.033   585.724 1533.126 1373.600  159.526     0.000 1924.708 1274.860  649.848
141.40  1893.790  420.616  411.749    8.867   665.361 1434.042 1198.210  235.832     0.000 2134.518 1352.670  781.848
141.50  1821.414  461.819  438.750   23.069   798.526 1398.805 1227.345  171.459     0.000 1982.913 1302.603  680.310
141.60  1791.362  497.672  469.615   28.057   677.606 1412.100 1204.837  207.264     0.000 1849.814  986.735  863.080
141.70  1946.303  522.497  522.103    0.394   539.128 1359.035 1178.965  180.069     0.000 1833.326 1234.247  599.079
141.80  2149.286  332.446  332.446    0.000   790.260 1408.073 1267.822  140.251     0.000 2112.705 1473.412  639.292
141.90  1931.256  410.676  410.676    0.000   655.600 1415.635 1272.496  143.140     0.000 2083.756 1141.255  942.501
142.00  1927.529  391.588  387.647    3.941   704.800 1505.682 1377.716  127.967     0.000 2212.533 1341.713  870.820
142.10  1817.413  561.232  506.060   55.171   834.305 1527.385 1423.712  103.673     0.000 2193.429 1746.860  446.569
142.20  1806.219  570.260  516.315   53.945   700.516 1536.442 1453.346   83.096     0.000 2093.205 1575.559  517.646
142.30  1939.420  440.581  358.097   82.484   696.864 1634.660 1438.249  196.412     0.000 1981.710 1627.937  353.773
142.40  1790.525  632.805  615.684   17.121   404.708 1490.080 1283.121  206.959     0.000 1791.699 1273.851  517.848
142.50  1792.192  471.302  447.736   23.566   458.489 1613.818 1413.606  200.212     0.000 1657.592 1190.514  467.079
142.60  1705.373  479.657  394.633   85.024   601.283 1312.560 1174.301  138.259     0.000 1956.573 1438.725  517.848
142.70  1670.026  466.229  409.772   56.458   561.852 1354.301 1181.539  172.761     0.000 1910.837 1372.983  537.853
142.80  1621.374  457.937  403.872   54.065   561.466 1284.431 1166.924  117.508     0.000 1710.677 1253.752  456.925
142.90  1660.857  494.152  437.588   56.563   589.744 1326.588 1188.503  138.085     0.000 2233.650 1685.542  548.108
143.00  1724.948  436.342  365.335   71.007   499.516 1414.267 1279.204  135.063    10.154 2162.776 1533.236  629.540
143.10  1722.695  419.712  384.200   35.511   438.468 1435.140 1277.249  157.891     0.000 1834.128 1336.891  497.238
143.20  1676.317  447.635  384.900   62.735   528.655 1323.864 1187.029  136.835     0.000 2074.105 1454.719  619.386
143.30  1749.952  455.503  391.692   63.811   594.063 1362.300 1214.008  148.292     0.000 2035.297 1304.318  730.979
143.40  1726.757  461.560  395.653   65.907   620.349 1306.739 1100.475  206.263    30.462 2016.901 1468.793  548.108
143.50  1713.704  467.253  428.451   38.802   612.441 1238.383 1088.927  149.456     0.000 1995.284 1376.401  618.883
143.60  1728.590  407.013  361.831   45.182   567.167 1302.499 1146.641  155.858    10.154 1742.540 1317.488  425.052
143.70  1710.510  474.635  417.997   56.637   620.483 1220.012 1093.297  126.715    10.154 1854.139 1397.214  456.925
143.80  1735.451  487.738  421.579   66.158   661.939 1252.993 1105.006  147.988     0.000 1956.276 1306.528  649.747
143.90  1842.101  421.200  379.845   41.355   670.937 1241.062 1121.348  119.714     0.000 2129.794 1632.254  497.540
144.00  1909.594  419.757  362.828   56.929   630.124 1250.076 1084.837  165.239    10.154 2308.433 1709.354  599.079
144.10  1830.621  375.614  334.286   41.327   639.721 1235.665 1085.384  150.281    20.308 2095.918 1517.147  578.771
144.20  1789.907  449.100  409.380   39.720   591.469 1317.680 1138.908  178.772     0.000 1913.353 1344.937  568.416
144.30  1890.810  457.197  380.289   76.908   449.148 1397.043 1232.543  164.500     0.000 2074.200 1445.063  629.137
144.40  1804.769  485.630  445.715   39.916   610.155 1387.928 1259.398  128.530     0.000 2023.035 1464.571  558.463
144.50  1805.269  447.225  410.872   36.354   634.495 1341.385 1203.604  137.781     0.000 1987.234 1469.386  517.848
144.60  1885.548  437.282  392.205   45.077   577.299 1235.901 1153.026   82.875     0.000 2047.456 1641.300  406.155
144.70  1720.482  505.939  430.490   75.449   557.751 1307.560 1210.586   96.974     0.000 1873.240 1456.931  416.309
144.80  1842.899  428.232  372.082   56.149   629.172 1259.269 1160.567   98.702     0.000 1962.412 1464.872  497.540
144.90  1820.844  410.717  377.224   33.493   620.829 1308.771 1200.732  108.039     0.000 1914.861 1457.936  456.925
145.00  1805.409  436.454  389.872   46.582   618.492 1288.063 1197.231   90.832     0.000 1864.494 1539.570  324.924
145.10  1739.571  414.142  365.757   48.385   638.209 1212.447 1136.442   76.005     0.000 1934.565 1416.717  517.848
145.20  1813.921  409.537  368.378   41.160   607.516 1274.483 1151.138  123.345     0.000 1937.881 1491.110  446.771
145.30  1770.297  406.905  368.917   37.988   628.261 1213.780 1137.949   75.831     0.000 1641.810 1134.116  507.694
145.40  1745.477  454.460  406.302   48.158   680.920 1174.314 1094.809   79.505     0.000 1682.025 1214.947  467.078
145.50  1696.921  472.041  420.110   51.931   600.506 1224.539 1131.327   93.212     0.000 1728.459 1322.606  405.853
145.60  1637.117  508.496  472.143   36.353   513.094 1174.770 1091.069   83.701     0.000 1474.510 1038.295  436.215
145.70  1706.267  480.790  449.210   31.580   617.848 1187.020 1090.220   96.800     0.000 1674.281 1186.894  487.386
145.80  1779.319  419.595  388.976   30.618   590.609 1123.452 1028.424   95.028     0.000 1715.685 1351.153  364.532
145.90  1760.988  510.539  473.876   36.662   515.905 1283.806 1156.612  127.193     0.000 1483.354 1188.891  294.463
146.00  1724.009  473.441  434.425   39.016   644.438 1219.385 1139.662   79.723     0.000 1745.745 1268.512  477.232
146.10  1794.608  433.523  396.207   37.316   554.383 1247.986 1162.383   85.604     0.000 1688.860 1333.474  355.386
146.20  1882.329  455.082  419.104   35.978   486.541 1344.091 1247.204   96.887     0.000 1804.073 1458.841  345.232
146.30  1892.270  416.589  375.941   40.648   550.964 1228.052 1146.253   81.799     0.000 1661.517 1407.670  253.847
146.40  1869.910  426.689  389.915   36.774   555.031 1255.727 1151.101  104.626     0.000 1963.318 1506.394  456.925
146.50  1788.480  459.138  416.379   42.759   510.671 1266.589 1129.885  136.705     0.000 1877.751 1258.365  619.387
146.60  1799.084  434.823  391.084   43.739   568.643 1212.573 1085.119  127.454     0.000 1793.414 1275.567  517.848
146.70  1755.408  476.714  434.782   41.932   473.915 1382.834 1169.777  213.057     0.000 1761.446 1041.124  720.322
146.80  1820.937  443.090  404.371   38.719   464.883 1408.863 1256.679  152.184     0.000 1942.809 1435.115  507.694
146.90  1831.076  466.588  429.651   36.936   406.139 1410.576 1188.181  222.395     0.000 1919.278 1198.353  720.926
147.00  1832.986  403.060  364.018   39.042   614.211 1278.244 1131.767  146.477     0.000 1887.413 1247.719  639.695
147.10  1830.681  427.918  386.467   41.451   495.883 1390.823 1265.314  125.508     0.000 1820.057 1221.179  598.878
147.20  1863.145  409.891  375.049   34.842   621.000 1205.045 1113.735   91.310     0.000 1730.178 1171.916  558.262
147.30  1814.249  425.670  387.908   37.762   544.434 1303.610 1181.863  121.747     0.000 1867.001 1460.845  406.155
147.40  1880.085  374.901  339.578   35.323   529.994 1305.197 1162.525  142.672     0.000 1737.003 1361.309  375.694
147.50  1760.096  494.487  449.090   45.397   610.357 1361.332 1232.019  129.313     0.000 1774.714 1510.713  264.001
147.60  1792.414  420.270  388.511   31.760   504.745 1346.069 1273.869   72.200     0.000 1803.063 1437.524  365.540
147.70  1868.126  405.712  365.971   39.741   598.774 1261.254 1185.162   76.092     0.000 1784.063 1215.446  568.617
147.80  1862.964  385.802  348.139   37.663   624.801 1254.685 1129.133  125.552     0.000 1813.120 1214.041  599.079
147.90  1844.770  377.812  335.616   42.196   598.865 1251.698 1164.323   87.375    10.154 1684.136 1277.980  406.155
148.00  1815.891  417.889  379.579   38.310   519.575 1350.487 1276.297   74.189     0.000 1851.826 1344.132  507.694
148.10  1892.352  395.386  361.862   33.523   498.083 1409.847 1280.491  129.356     0.000 1585.311 1026.948  558.363
148.20  1837.287  408.930  366.395   42.535   629.955 1245.219 1134.929  110.290     0.000 1971.964 1423.654  548.310
148.30  1826.553  465.849  431.370   34.479   403.107 1362.984 1260.304  102.680     0.000 1669.354 1192.122  477.232
148.40  1797.956  376.473  342.531   33.942   516.038 1287.067 1127.274  159.793     0.000 1649.049 1141.557  507.493
148.50  1827.441  424.804  374.447   50.357   422.691 1400.768 1221.952  178.816     0.000 1691.068 1153.417  537.652
148.60  1835.266  409.155  370.862   38.293   395.934 1344.888 1120.721  224.167     0.000 1572.029 1013.767  558.262
148.70  1785.163  474.476  433.153   41.323   445.608 1326.403 1179.926  146.477     0.000 1720.826 1244.398  476.428
148.80  1853.778  425.318  388.445   36.873   543.226 1413.701 1240.897  172.805     0.000 1913.152 1303.919  609.233
148.90  1698.845  526.156  486.579   39.577   490.785 1298.133 1136.438  161.695     0.000 1954.871 1406.663  548.209
149.00  1767.657  429.917  387.440   42.477   469.211 1303.534 1103.793  199.741     0.000 1794.118 1296.578  497.540
149.10  1816.080  476.370  439.083   37.287   438.562 1221.203 1053.800  167.402     0.000 1634.160 1136.620  497.540
149.20  1803.321  462.519  423.538   38.980   364.375 1244.983 1064.873  180.109     0.000 1565.299  935.758  629.540
149.30  1856.437  461.479  426.040   35.439   501.247 1264.545 1087.632  176.914     0.000 1530.924 1053.691  477.232
149.40  1848.787  438.995  412.550   26.445   428.575 1406.296 1189.521  216.775     0.000 1850.214 1160.755  689.458
149.50  1814.892  465.976  431.780   34.196   437.439 1365.429 1141.088  224.341     0.000 1374.080  978.280  395.800
149.60  1953.107  424.825  382.681   42.144   440.553 1470.564 1260.191  210.372     0.000 1868.203 1390.971  477.232
149.70  1904.928  443.904  404.620   39.284   336.489 1479.523 1304.511  175.011     0.000 1742.839 1296.068  446.771
149.80  1988.556  423.374  385.829   37.545   506.299 1365.227 1203.531  161.695     0.000 1731.586 1315.277  416.309
149.90  1924.345  447.860  408.857   39.003   445.397 1430.549 1289.779  140.770     0.000 1592.851 1085.157  507.694
150.00  1935.035  392.885  358.136   34.749   592.300 1359.789 1177.169  182.621     0.000 1761.646 1142.461  619.186
150.10  1968.784  417.400  376.244   41.157   514.168 1434.687 1238.750  195.937     0.000 1925.907 1113.698  812.210
150.20  1950.748  403.140  366.719   36.421   640.932 1337.971 1170.874  167.098     0.000 1826.182 1237.256  588.925
150.30  1927.585  425.457  378.241   47.217   440.246 1426.428 1221.546  204.883     0.000 1504.177 1026.944  477.232
150.40  1856.824  453.907  406.015   47.892   499.865 1341.523 1142.130  199.393     0.000 1837.440 1268.823  568.617
150.50  1878.065  433.782  394.743   39.039   508.729 1486.511 1275.356  211.155     0.000 1619.996  899.070  720.926
150.60  1860.656  453.579  417.842   35.738   492.859 1302.066 1155.675  146.390     0.000 1589.935 1051.779  538.156
150.70  1866.742  438.691  396.037   42.654   417.420 1540.080 1272.987  267.093     0.000 1514.428  955.964  558.463
150.80  1915.527  445.835  402.440   43.396   361.994 1533.433 1288.732  244.701     0.000 1613.252 1075.097  538.156
150.90  1905.842  412.982  375.765   37.217   355.333 1448.525 1279.917  168.609     0.000 1597.066 1028.448  568.617
151.00  1751.446  527.146  484.923   42.223   366.883 1450.113 1255.655  194.458     0.000 1656.986  956.369  700.618
151.10  1741.021  466.871  432.287   34.584   314.397 1524.633 1302.281  222.351     0.000 1688.353 1038.505  649.848
151.20  1718.901  433.214  394.969   38.245   288.154 1461.363 1271.481  189.882     0.000 1486.781  918.164  568.617
151.30  1822.187  431.235  394.487   36.747   338.868 1421.715 1194.004  227.711     0.000 1748.669 1220.668  528.002
151.40  1844.048  445.749  403.761   41.988   337.355 1452.545 1232.053  220.492     0.000 1382.531  895.345  487.185
151.50  1907.699  426.407  379.435   46.972   419.283 1502.126 1296.808  205.318     0.000 1857.947 1208.099  649.848
151.60  1749.990  482.269  434.877   47.392   347.641 1485.937 1229.126  256.810     0.000 1579.880  940.286  639.593
151.70  1744.467  494.014  449.708   44.306   265.196 1502.840 1362.244  140.596     0.000 1524.489  874.741  649.748
151.80  1720.154  525.785  481.000   44.785   247.428 1644.678 1389.770  254.908     0.000 1647.028 1088.565  558.463
151.90  1686.820  524.004  485.178   38.826   275.872 1596.399 1305.999  290.399     0.000 1767.175 1086.865  680.310
152.00  1766.990  497.562  477.496   20.065   313.833 1598.435 1408.510  189.925     0.000 1703.942 1074.401  629.541
152.10  1761.506  524.070  493.966   30.104   145.180 1676.473 1424.337  252.136     0.000 1561.385 1033.484  527.901
152.20  1624.775  569.319  547.895   21.424   219.024 1559.412 1353.192  206.220     0.000 1514.025 1046.947  467.078
152.30  1730.927  542.670  489.833   52.837   454.211 1434.490 1286.372  148.118     0.000 1922.601 1374.291  548.309
152.40  1730.213  527.639  500.436   27.204   524.891 1393.636 1211.015  182.621     0.000 1974.474 1334.780  639.695
152.50  1738.053  579.831  541.493   38.339   503.200 1413.311 1358.232   55.080     0.000 2001.519 1778.133  223.385
152.60  1746.505  551.125  526.969   24.156   517.722 1316.426 1289.793   26.632     0.000 1900.684 1667.145  233.539
152.70  1645.713  594.057  551.691   42.365   420.277 1409.286 1342.836   66.450     0.000 1536.148 1222.785  313.363
152.80  1742.235  499.071  483.990   15.081   460.826 1455.290 1261.561  193.730     0.000 1587.021 1099.635  487.386
152.90  1766.644  556.996  499.546   57.450   495.417 1539.225 1271.740  267.485     0.000 1598.269 1161.652  436.617
153.00  1875.299  449.558  429.690   19.869   659.312 1328.791 1121.571  207.220     0.000 1727.366 1179.056  548.309
153.10  1788.678  528.138  466.989   61.149   462.380 1459.091 1309.201  149.890     0.000 1531.926 1115.617  416.309
153.20  1822.573  521.159  453.904   67.254   494.852 1518.415 1255.985  262.430     0.000 1886.913 1358.911  528.002
153.30  1869.674  445.385  385.612   59.773   409.334 1642.659 1287.147  355.512     0.000 2047.162 1407.467  639.695
153.40  1819.106  481.064  426.208   54.856   310.031 1582.734 1274.137  308.596     0.000 1815.734 1216.655  599.079
153.50  1794.143  499.014  442.087   56.928   458.925 1445.377 1216.851  228.526     0.000 1793.214 1255.058  538.156
153.60  1827.656  461.458  414.650   46.808   538.511 1450.493 1232.076  218.416     0.000 1833.226 1213.839  619.387
153.70  1773.561  516.116  456.720   59.396   597.004 1368.476 1136.787  231.689     0.000 1842.576 1274.060  568.516
153.80  1825.692  433.506  360.616   72.890   448.720 1359.964 1183.224  176.740     0.000 2022.230 1352.073  670.156
153.90  1726.009  497.777  432.473   65.303   503.972 1413.911 1206.996  206.916     0.000 2164.083 1686.851  477.232
154.00  1795.636  435.733  383.486   52.247   462.597 1419.445 1271.110  148.336     0.000 1754.908 1328.646  426.262
154.10  1831.358  425.254  394.181   31.073   395.201 1409.492 1247.796  161.695     0.000 2149.194 1885.193  264.001
154.20  1798.123  425.704  383.940   41.764   394.165 1450.135 1277.461  172.674     0.000 1743.543 1499.850  243.693
154.30  1839.100  412.270  374.516   37.754   558.752 1346.578 1192.492  154.086     0.000 2041.519 1472.902  568.617
154.40  1908.100  442.821  407.018   35.803   352.784 1522.655 1265.976  256.680     0.000 1825.185 1449.492  375.694
154.50  1899.047  432.300  430.329    1.971   383.134 1456.722 1238.045  218.677     0.000 1856.248 1328.246  528.002
154.60  1887.558  424.202  420.853    3.350   524.161 1317.424 1146.435  170.989     0.000 1811.911 1476.833  335.078
154.70  1905.226  435.129  400.611   34.518   403.243 1466.275 1236.401  229.874     0.000 2123.971 1626.431  497.540
154.80  1718.568  556.078  529.600   26.477   376.520 1461.239 1258.172  203.068     0.000 1456.921 1162.458  294.463
154.90  1822.590  461.911  430.243   31.668   442.493 1437.543 1274.424  163.119     0.000 1596.158 1301.696  294.462
155.00  1860.684  489.131  453.527   35.605   557.539 1348.548 1173.537  175.011     0.000 1725.053 1329.052  396.001
155.10  1770.685  554.081  524.915   29.167   479.981 1489.405 1365.755  123.649     0.000 1697.105 1473.720  223.385
155.20  1897.165  512.417  479.853   32.565   460.565 1403.239 1226.543  176.696     0.000 1786.979 1370.670  416.309
155.30  1821.403  510.969  464.509   46.460   399.736 1505.790 1241.370  264.420     0.000 1735.609 1126.377  609.233
155.40  1802.721  542.014  469.155   72.858   335.403 1519.841 1242.714  277.127     0.000 1421.241 1045.548  375.694
155.50  1901.660  491.655  474.323   17.332   347.421 1637.435 1306.566  330.869     0.000 1665.337 1005.335  660.002
155.60  1903.697  509.914  467.433   42.481   474.445 1484.995 1272.025  212.970     0.000 2095.517 1516.746  578.771
155.70  1980.207  460.771  417.272   43.499   479.027 1464.588 1183.352  281.236     0.000 1927.929 1298.388  629.541
155.80  1855.034  488.521  448.206   40.315   496.099 1416.950 1209.730  207.220     0.000 1824.884 1388.669  436.215
155.90  1744.420  562.635  506.143   56.492   351.742 1492.220 1298.403  193.817     0.000 1783.664 1358.408  425.256
156.00  1844.444  481.317  455.332   25.985   385.208 1597.304 1319.569  277.736     0.000 1639.489 1182.564  456.925
156.10  1894.228  429.168  394.405   34.763   392.083 1537.263 1301.378  235.885     0.000 1786.479 1390.477  396.001
156.20  1849.007  486.594  431.067   55.527   293.987 1676.956 1349.760  327.195     0.000 1653.776 1075.206  578.570
156.30  1868.687  430.265  398.519   31.746   340.857 1454.449 1285.754  168.696     0.000 1685.935 1279.779  406.155
156.40  1887.245  433.525  404.526   28.999   421.006 1430.344 1215.384  214.960     0.000 1631.354 1143.968  487.386
156.50  1772.852  508.167  450.077   58.089   283.736 1586.077 1264.632  321.445     0.000 1643.117  983.115  660.002
156.60  1828.747  454.102  417.411   36.691   355.857 1519.087 1237.895  281.192     0.000 1596.058  905.695  690.363
156.70  1813.595  460.805  419.490   41.314   289.234 1596.479 1315.200  281.279     0.000 1629.336  949.026  680.310
156.80  1760.112  511.828  481.970   29.858   429.310 1430.541 1225.180  205.361     0.000 1484.764  886.089  598.676
156.90  1765.621  461.324  416.880   44.443   327.799 1433.393 1161.713  271.681     0.000 1436.006  816.619  619.387
157.00  1855.387  403.761  369.943   33.818   518.673 1409.368 1177.635  231.733     0.000 1777.721 1036.488  741.233
157.10  1767.798  493.323  444.624   48.698   280.630 1524.594 1308.080  216.514     0.000 1454.414  936.566  517.848
157.20  1860.804  467.358  427.282   40.075   524.332 1400.600 1212.404  188.197     0.000 1793.315 1184.082  609.233
157.30  1743.400  500.080  446.210   53.870   419.455 1357.649 1215.585  142.064     0.000 1525.985  887.196  638.789
157.40  1685.986  473.094  418.532   54.562   478.945 1264.125 1160.021  104.105     0.000 1424.146  835.824  588.322
157.50  1800.484  404.890  365.674   39.216   285.431 1452.836 1208.223  244.614     0.000 1233.536  655.569  577.967
157.60  1727.502  452.373  394.049   58.323   336.312 1390.742 1041.372  349.371     0.000 1509.308  629.138  880.171
157.70  1807.428  452.815  410.909   41.906   452.566 1461.771 1151.958  309.813     0.000 1690.168  900.177  789.991
157.80  1805.024  447.811  411.161   36.650   376.395 1416.929 1261.158  155.771     0.000 1468.991  962.101  506.890
157.90  1755.357  461.278  421.597   39.681   370.292 1384.444 1135.548  248.896     0.000 1330.545  854.822  475.723
158.00  1764.731  413.801  372.304   41.498   450.452 1324.318 1150.046  174.272     0.000 1508.803  991.157  517.647
158.10  1767.317  453.212  388.026   65.186   371.507 1282.426 1100.110  182.316     0.000 1318.792  862.873  455.919
158.20  1769.465  409.615  356.998   52.617   419.973 1307.679 1163.278  144.401     0.000 1466.777  870.513  596.264
158.30  1638.783  506.286  435.520   70.766   359.532 1386.049 1161.578  224.471     0.000 1355.179  766.756  588.422
158.40  1727.055  432.729  353.005   79.724   440.244 1365.784 1084.288  281.497     0.000 1404.943  735.895  669.048
158.50  1682.938  436.063  367.440   68.623   392.343 1357.132 1108.670  248.462     0.000 1645.019 1309.941  335.078
158.60  1675.026  451.989  413.907   38.082   369.476 1360.854 1079.150  281.703     0.000 1652.568  871.724  780.844
158.70  1765.801  412.169  368.627   43.542   324.075 1465.922 1173.143  292.780     0.000 1396.708  919.979  476.729
158.80  1813.679  420.937  374.171   46.766   398.052 1404.569 1142.704  261.865     0.000 1543.088 1066.861  476.227
158.90  1723.353  442.558  373.862   68.696   452.743 1364.023 1097.832  266.191     0.000 1774.717 1226.609  548.108
159.00  1747.344  435.547  394.362   41.186   305.314 1588.141 1233.107  355.034     0.000 1817.846 1046.352  771.494
159.10  1788.232  434.452  398.378   36.074   348.206 1500.634 1200.767  299.867     0.000 1310.452  823.065  487.386
159.20  1734.736  444.175  413.048   31.127   369.775 1351.871 1161.641  190.230     0.000 1621.403 1134.821  486.582
159.30  1746.132  510.892  453.893   56.999   389.015 1447.714 1216.155  231.559     0.000 1502.469  995.580  506.890
159.40  1681.880  503.887  472.703   31.184   340.511 1492.506 1221.216  271.289     0.000 1775.722 1167.092  608.630
159.50  1669.948  484.021  410.652   73.369   294.508 1567.338 1329.943  237.396     0.000 1755.812 1127.076  628.736
159.60  1665.442  515.168  450.728   64.440   259.923 1646.071 1346.551  299.520     0.000 1636.280 1027.249  609.032
159.70  1712.237  447.057  408.929   38.127   338.305 1528.388 1217.193  311.194     0.000 1836.039 1299.090  536.949
159.80  1748.328  474.890  440.424   34.466   380.804 1561.557 1257.494  304.063     0.000 1915.261 1224.797  690.464
159.90  1651.487  504.361  432.341   72.020   365.887 1494.616 1206.119  288.497     0.000 1412.492  935.260  477.233
160.00  1681.516  466.661  389.695   76.966   336.187 1457.613 1176.246  281.366     0.000 1554.949 1077.717  477.233
160.10  1663.469  482.903  425.805   57.098   375.874 1465.920 1216.893  249.027     0.000 1796.228 1237.765  558.463
160.20  1654.115  523.990  461.748   62.241   280.675 1585.022 1337.940  247.082     0.000 1705.546 1035.390  670.156
160.30  1747.954  499.746  466.743   33.003   278.340 1592.592 1345.597  246.994     0.000 1640.805 1092.495  548.310
160.40  1717.648  480.453  450.678   29.775   330.219 1544.083 1342.918  201.165     0.000 1709.166 1161.862  547.304
160.50  1671.546  492.682  443.517   49.164   251.058 1545.009 1309.428  235.581     0.000 1439.338  932.247  507.091
160.60  1671.846  496.253  462.223   34.031   168.005 1635.876 1305.093  330.783     0.000 1427.877  630.144  797.733
160.70  1691.162  480.157  445.844   34.312   214.224 1542.218 1262.841  279.377     0.000 1590.429  992.659  597.770
160.80  1784.012  453.463  385.416   68.047   252.393 1601.572 1306.890  294.682     0.000 1765.656 1300.188  465.467
160.90  1812.413  462.025  439.931   22.094   257.757 1699.754 1410.604  289.149     0.000 1315.572  838.340  477.232
161.00  1893.174  491.868  419.702   72.166   337.999 1600.918 1363.435  237.483     0.000 1698.200 1241.276  456.925
161.10  1849.681  481.094  410.573   70.522   321.826 1573.476 1343.298  230.178     0.000 1738.020 1118.633  619.387
161.20  1859.187  417.486  357.767   59.719   363.982 1585.450 1401.101  184.349     0.000 1649.145 1202.375  446.771
161.30  1843.679  429.189  368.994   60.196   287.591 1609.687 1375.792  233.896     0.000 1656.181 1250.026  406.155
161.40  1776.544  482.597  407.899   74.698   247.337 1538.650 1356.377  182.273     0.000 1921.698 1495.235  426.463
161.50  1766.459  434.100  376.015   58.084   287.459 1568.778 1325.631  243.146     0.000 1740.636 1234.751  505.885
161.60  1735.193  451.159  401.900   49.259   276.392 1560.952 1395.930  165.022     0.000 1731.486 1233.946  497.540
161.70  1743.604  409.160  375.989   33.170   311.669 1554.295 1373.577  180.718     0.000 1742.243 1356.396  385.847
161.80  1703.141  476.285  444.720   31.565   282.228 1558.603 1342.871  215.732     0.000 1726.759 1239.373  487.386
161.90  1791.958  449.080  394.490   54.590   371.500 1470.237 1320.130  150.108     0.000 1835.133 1540.670  294.463
162.00  1762.780  436.473  384.561   51.912   339.083 1402.493 1210.622  191.871     0.000 1752.495 1346.340  406.155
162.10  1762.169  450.496  419.848   30.648   518.366 1422.866 1382.917   39.948     0.000 1842.577 1680.115  162.462
162.20  1693.030  477.192  442.359   34.832   504.362 1313.021 1239.266   73.755     0.000 1846.180 1622.795  223.385
162.30  1706.867  454.123  420.755   33.368   462.990 1377.448 1294.443   83.005     0.000 1785.272 1612.656  172.616
162.40  1679.027  463.352  419.937   43.415   428.399 1430.748 1318.904  111.844     0.000 1617.066 1393.681  223.385
162.50  1662.792  502.073  443.824   58.249   390.311 1413.042 1280.186  132.856     0.000 1844.789 1540.173  304.616
162.60  1694.642  473.756  427.059   46.698   432.207 1436.545 1282.894  153.651     0.000 1785.967 1420.427  365.540
162.70  1648.119  518.210  462.311   55.900   301.556 1488.485 1380.445  108.040     0.000 1507.898 1274.359  233.539
162.80  1584.650  566.179  517.649   48.530   345.135 1432.240 1287.882  144.357     0.000 1303.816 1060.123  243.693
162.90  1598.917  583.159  516.170   66.989   437.394 1399.248 1287.013  112.235     0.000 1426.266 1121.851  304.415
163.00  1641.266  552.509  486.143   66.366   540.898 1407.299 1321.695   85.603     0.000 2001.520 1556.759  444.760
163.10  1575.781  591.813  524.081   67.732   514.347 1394.275 1245.939  148.335     0.000 1844.185 1510.916  333.269
163.20  1598.213  604.896  520.559   84.336   421.055 1496.407 1391.868  104.539     0.000 1822.572 1710.879  111.693
163.30  1606.288  578.473  527.956   50.517   338.261 1585.717 1360.170  225.547     0.000 1843.280 1477.740  365.540
163.40  1745.078  505.298  479.934   25.364   339.598 1620.305 1364.321  255.984     0.000 1735.609 1310.655  424.955
163.50  1676.274  518.509  503.924   14.584   381.362 1516.380 1321.096  195.285     0.000 1731.689 1416.919  314.770
163.60  1697.443  524.799  503.028   21.771   296.971 1620.327 1409.737  210.590     0.000 1555.948 1149.793  406.155
163.70  1716.758  477.560  443.007   34.553   331.605 1500.659 1260.285  240.374     0.000 1957.583 1490.505  467.078
163.80  1600.467  565.283  536.874   28.409   329.223 1535.049 1290.696  244.353     0.000 1715.904 1370.672  345.232
163.90  1686.609  520.340  490.226   30.114   375.611 1511.727 1238.013  273.714     0.000 1454.810 1008.443  446.368
164.00  1755.481  521.246  499.687   21.560   411.800 1444.979 1301.056  143.923     0.000 1486.580 1181.964  304.616
164.10  1777.906  429.509  408.160   21.348   301.122 1615.234 1311.780  303.454     0.000 1756.209 1299.285  456.925
164.20  1769.688  482.372  480.469    1.902   326.023 1542.709 1288.062  254.647     0.000 1755.212 1135.826  619.387
164.30  1835.809  384.530  378.400    6.130   301.210 1704.355 1356.669  347.686     0.000 1884.195 1255.258  628.938
164.40  1739.993  487.926  476.469   11.457   257.624 1684.370 1400.971  283.399     0.000 1537.448  918.868  618.580
164.50  1743.757  446.043  444.774    1.268   271.596 1502.884 1199.300  303.585     0.000 1664.231 1044.844  619.387
164.60  1752.251  522.521  521.238    1.282   398.747 1435.919 1166.749  269.170     0.000 1683.232 1084.153  599.079
164.70  1862.153  405.224  405.224    0.000   272.847 1565.021 1274.186  290.834     0.000 1491.816  874.239  617.577
164.80  1850.142  443.701  432.381   11.321   323.477 1561.510 1252.001  309.509     0.000 1806.283 1257.973  548.310
164.90  1767.498  502.632  494.813    7.819   356.197 1563.283 1223.206  340.077     0.000 1682.822 1114.607  568.215
165.00  1642.542  575.973  541.346   34.626   383.908 1525.274 1221.776  303.498     0.000 1956.367 1519.751  436.617
165.10  1594.253  592.589  538.482   54.106   452.870 1456.929 1233.110  223.819     0.000 1592.347 1155.731  436.617
165.20  1674.287  453.994  389.318   64.676   375.044 1392.855 1187.972  204.883     0.000 1305.622 1031.467  274.155
165.30  1688.230  456.841  441.309   15.532   507.604 1386.061 1217.756  168.304     0.000 1605.315 1300.698  304.616
165.40  1732.303  483.369  481.596    1.773   472.758 1465.402 1245.648  219.753     0.000 1855.847 1358.408  497.439
165.50  1648.619  507.665  507.665    0.000   325.205 1516.466 1205.141  311.325     0.000 1700.825 1304.824  396.001
165.60  1662.603  521.975  521.975    0.000   409.895 1507.554 1215.818  291.736     0.000 1825.584 1429.583  396.001
165.70  1749.339  489.947  489.947    0.000   422.217 1446.589 1194.323  252.266     0.000 1967.031 1540.568  426.463
165.80  1785.056  431.730  431.730    0.000   356.590 1543.092 1271.672  271.420     0.000 1832.520 1294.566  537.955
165.90  1755.725  407.344  407.344    0.000   309.120 1477.971 1176.941  301.030     0.000 1528.204  919.172  609.032
166.00  1870.685  431.050  431.050    0.000   433.243 1388.389 1258.087  130.302     0.000 1406.863  909.523  497.339
166.10  1801.153  423.352  423.352    0.000   459.917 1468.084 1318.150  149.934     0.000 1304.419  847.495  456.924
166.20  1875.687  407.690  407.690    0.000   456.634 1489.114 1378.781  110.333     0.000 1457.225  959.685  497.540
166.30  1798.620  397.770  397.770    0.000   459.141 1407.883 1311.605   96.278     0.000 1394.991 1090.375  304.616
166.40  1840.458  390.677  390.677    0.000   538.039 1424.878 1259.683  165.195     0.000 1698.602 1211.216  487.386
166.50  1863.299  418.010  418.010    0.000   503.109 1451.868 1351.133  100.735     0.000 1523.383 1015.689  507.694
166.60  1774.977  385.160  385.160    0.000   450.021 1514.479 1375.872  138.607     0.000 1663.125 1115.218  547.907
166.70  1740.009  425.842  425.842    0.000   422.390 1423.420 1301.716  121.704     0.000 1764.057 1357.902  406.155
166.80  1874.913  414.100  414.100    0.000   536.916 1516.416 1389.136  127.280     0.000 1686.850 1138.540  548.310
166.90  1674.222  430.109  430.109    0.000   464.069 1337.175 1216.080  121.095     0.000 1396.108  971.052  425.056
167.00  1774.235  383.745  383.745    0.000   528.702 1374.015 1233.244  140.770     0.000 1968.848 1413.601  555.247
167.10  1755.019  387.560  387.560    0.000   440.939 1317.655 1205.550  112.105     0.000 1561.270 1175.824  385.446
167.20  1687.868  395.205  395.205    0.000   473.408 1417.439 1275.114  142.324     0.000 1944.903 1377.291  567.612
167.30  1700.610  414.023  414.023    0.000   400.213 1389.012 1246.340  142.672     0.000 1808.093 1281.298  526.795
167.40  1835.457  378.772  378.772    0.000   472.891 1430.938 1301.712  129.226     0.000 1482.857 1005.625  477.232
167.50  1844.068  386.997  386.997    0.000   507.475 1550.250 1352.933  197.317     0.000 1901.578 1203.675  697.903
167.60  1677.984  439.413  439.413    0.000   566.144 1233.647 1146.142   87.505     0.000 1524.676 1098.213  426.463
167.70  1725.913  380.686  380.686    0.000   559.964 1331.148 1192.281  138.868     0.000 1533.423  966.012  567.411
167.80  1783.190  390.957  390.957    0.000   524.333 1367.590 1215.407  152.184     0.000 1684.723 1188.591  496.133
167.90  1744.452  416.222  416.222    0.000   442.660 1424.810 1287.931  136.879     0.000 1537.557 1040.821  496.736
168.00  1723.484  442.086  442.086    0.000   535.743 1378.895 1308.510   70.385     0.000 1762.448 1366.447  396.001
168.10  1712.807  414.799  414.799    0.000   461.856 1395.243 1302.074   93.169     0.000 1818.650 1191.120  627.530
168.20  1751.205  367.980  367.980    0.000   396.582 1406.051 1242.453  163.598     0.000 1518.558  719.418  799.141
168.30  1819.640  338.234  338.234    0.000   452.302 1339.854 1151.874  187.979     0.000 1398.720  871.422  527.298
168.40  1774.229  408.518  408.518    0.000   429.131 1402.462 1221.787  180.675     0.000 1901.389 1323.221  578.168
168.50  1729.213  395.175  395.175    0.000   458.181 1373.193 1190.790  182.403     0.000 1536.855  910.129  626.726
168.60  1759.143  383.568  383.568    0.000   468.344 1380.149 1188.278  191.871     0.000 1479.748  781.845  697.903
168.70  1765.243  425.003  425.003    0.000   437.258 1355.053 1197.162  157.891     0.000 2004.925 1346.330  658.595
168.80  1908.782  402.183  402.183    0.000   466.579 1307.322 1267.591   39.731     0.000 1774.807 1399.113  375.694
168.90  1804.910  455.997  455.997    0.000   544.909 1377.292 1352.562   24.730     0.000 2107.681 1742.142  365.540
169.00  1767.385  419.818  419.818    0.000   484.515 1262.164 1169.256   92.908     0.000 1626.330 1211.026  415.303
169.10  1805.067  406.588  406.588    0.000   490.743 1325.888 1168.737  157.151     0.000 1779.639 1142.156  637.483
169.20  1842.083  413.617  413.617    0.000   528.868 1284.410 1188.132   96.278     0.000 1750.271 1325.015  425.256
169.30  1903.138  464.725  464.725    0.000   581.870 1375.203 1274.599  100.604    19.906 1914.841 1338.182  576.659
169.40  1747.458  445.331  445.331    0.000   541.922 1271.362 1189.737   81.625     0.000 1762.436 1266.606  495.831
169.50  1867.262  448.526  448.526    0.000   608.676 1308.938 1246.162   62.776     0.000 1803.456 1366.840  436.617
169.60  1844.979  385.589  385.589    0.000   712.182 1105.034 1103.132    1.902   203.078 1695.784 1563.783  132.000
169.70  1893.034  410.242  410.242    0.000   626.928 1143.490 1143.490    0.000   142.154 1666.341 1615.572   50.769
169.80  1931.697  403.219  403.219    0.000   765.575 1245.521 1239.944    5.576   172.616 1847.001 1725.155  121.847
169.90  1930.011  402.732  402.732    0.000   812.134 1101.943 1088.627   13.316   111.693 1541.076 1368.460  172.616
170.00  1766.517  464.753  464.753    0.000   570.203 1277.601 1193.901   83.701   132.000 1768.384 1514.537  253.847
170.10  1818.345  458.400  458.400    0.000   472.839 1277.821 1157.976  119.845    71.077 1727.064 1310.755  416.309
170.20  1850.845  414.107  414.107    0.000   578.549 1223.086 1101.513  121.573    81.231 1640.304 1102.148  538.156
170.30  1783.794  437.356  437.356    0.000   570.067 1352.048 1194.287  157.760    30.462 2033.489 1444.564  588.925
170.40  1692.202  500.901  500.901    0.000   522.991 1371.680 1272.760   98.920    10.154 1981.614 1484.074  497.540
170.50  1729.294  481.088  481.088    0.000   424.945 1352.995 1261.684   91.311     0.000 1468.790 1123.558  345.232
170.60  1721.610  469.110  469.110    0.000   506.038 1410.670 1332.980   77.690    40.212 1771.498 1365.544  405.954
170.70  1753.180  449.488  449.488    0.000   490.526 1448.056 1324.504  123.552    20.308 1830.708 1273.555  557.153
170.80  1729.018  471.601  471.601    0.000   623.335 1407.215 1289.837  117.377    20.308 1743.450 1377.911  365.540
170.90  1689.208  456.023  456.023    0.000   430.303 1344.823 1237.522  107.301     0.000 1861.676 1456.125  405.550
171.00  1698.994  464.239  464.239    0.000   403.533 1528.010 1354.901  173.109     0.000 2002.524 1535.445  467.079
171.10  1665.994  479.597  479.597    0.000   605.562 1310.408 1211.489   98.919     0.000 1511.919 1207.302  304.616
171.20  1754.500  496.816  496.816    0.000   560.171 1341.068 1264.976   76.092     0.000 1776.024 1349.561  426.463
171.30  1904.269  417.276  417.276    0.000   594.974 1356.581 1215.811  140.770    10.154 1752.395 1112.701  639.694
171.40  1860.983  438.951  438.951    0.000   606.643 1292.104 1292.104    0.000    60.923 1836.434 1643.812  192.621
171.50  2032.199  385.284  385.284    0.000   843.790 1152.911 1152.911    0.000     0.000 1961.808 1281.498  680.310
171.60  1896.525  384.659  384.659    0.000   663.766 1277.984 1190.478   87.506    10.154 1621.101 1123.560  497.540
171.70  1919.264  374.604  374.604    0.000   512.366 1376.302 1199.823  176.479     0.000 1765.970 1055.199  710.772
171.80  2057.629  316.592  316.592    0.000   460.308 1444.265 1228.444  215.821     0.000 1825.184 1124.767  700.417
171.90  2059.572  301.382  301.382    0.000   608.557 1261.293 1230.943   30.350     0.000 1709.568 1212.028  497.540
172.00  2079.822  314.562  314.562    0.000   555.766 1305.701 1260.567   45.133     0.000 1619.293 1112.604  506.689
172.10  1911.257  406.398  406.398    0.000   553.479 1290.958 1285.510    5.448     0.000 1459.946 1023.329  436.617
172.20  1812.180  395.908  395.908    0.000   669.778 1255.590 1221.999   33.591     0.000 1551.734 1165.886  385.847
172.30  1968.447  364.165  364.165    0.000   689.624 1258.010 1178.940   79.070    20.308 1976.486 1692.177  284.309
172.40  1950.949  340.709  340.709    0.000   707.044 1234.217 1172.094   62.124   132.000 1600.488 1448.180  152.308
172.50  1902.907  362.530  362.530    0.000   600.515 1244.298 1154.118   90.180     0.000 1265.816 1032.277  233.539
172.60  1962.379  385.653  385.653    0.000   610.808 1246.680 1201.719   44.961   162.462 1826.792 1542.483  284.309
172.70  1892.201  357.115  357.115    0.000   680.284 1273.400 1232.288   41.112   152.308 1933.661 1842.276   91.385
172.80  1920.674  351.362  351.362    0.000   637.871 1250.020 1250.020    0.000   142.154 1713.996 1581.995  132.000
172.90  2036.904  348.135  348.135    0.000   721.004 1131.473 1118.244   13.229    10.154 2017.103 1610.948  406.155
173.00  1944.577  362.788  362.788    0.000   664.328 1297.858 1203.176   94.682    40.616 1877.352 1684.428  192.924
173.10  1911.356  388.500  388.500    0.000   661.781 1310.879 1257.918   52.961    71.077 1787.173 1533.326  253.847
173.20  1980.303  366.265  366.265    0.000   604.712 1251.205 1225.526   25.680   111.693 1549.515 1387.053  162.462
173.30  1996.231  358.492  358.492    0.000   685.898 1398.328 1283.715  114.613     0.000 2118.323 1539.754  578.570
173.40  1917.471  419.664  419.664    0.000   629.913 1359.502 1267.590   91.913     0.000 1995.978 1346.230  649.748
173.50  1932.042  470.635  469.169    1.466   521.660 1454.582 1317.188  137.394     0.000 2055.904 1609.234  446.670
173.60  1848.582  512.794  512.794    0.000   475.872 1449.061 1292.597  156.464     0.000 2198.562 1497.945  700.618
173.70  1890.452  401.890  401.890    0.000   594.326 1341.207 1155.387  185.820     0.000 1613.762 1014.885  598.877
173.80  1979.680  421.814  421.814    0.000   584.339 1285.902 1140.768  145.134     0.000 2080.739 1583.401  497.339
173.90  1919.663  445.431  445.431    0.000   633.366 1220.228 1161.735   58.493     0.000 1961.507 1453.813  507.694
174.00  1929.875  382.308  382.308    0.000   742.840 1099.348 1092.084    7.263     0.000 1783.564 1296.178  487.386
174.10  1973.396  388.597  388.597    0.000   610.630 1387.018 1280.015  107.003     0.000 1833.830 1417.521  416.309
174.20  1875.470  424.918  424.918    0.000   554.898 1378.426 1201.342  177.085     0.000 1831.317 1242.392  588.925
174.30  2046.136  372.597  372.597    0.000   462.645 1494.364 1294.017  200.347     0.000 1748.374 1108.679  639.694
174.40  2056.390  348.815  348.815    0.000   479.977 1551.832 1204.196  347.637     0.000 2085.364 1395.101  690.263
174.50  1961.253  388.785  388.785    0.000   517.680 1451.668 1276.744  174.924     0.000 2148.199 1570.232  577.967
174.60  1967.195  380.269  380.269    0.000   411.801 1538.967 1187.958  351.009     0.000 1864.283 1295.866  568.416
174.70  1964.736  417.738  417.738    0.000   469.132 1589.206 1283.758  305.448     0.000 2030.863 1218.552  812.310
174.80  1993.082  382.849  382.849    0.000   497.404 1596.059 1289.574  306.485     0.000 2124.569 1424.354  700.215
174.90  1913.375  454.037  454.037    0.000   484.253 1567.695 1390.093  177.601     0.000 1902.596 1384.949  517.647
175.00  1994.931  371.674  371.674    0.000   482.444 1413.815 1229.212  184.604     0.000 2138.941 1459.637  679.304
175.10  1938.616  442.646  442.646    0.000   512.354 1445.256 1208.682  236.575     0.000 2011.171 1453.714  557.457
175.20  1981.238  360.610  360.610    0.000   434.191 1397.408 1187.160  210.247     0.000 1982.419 1465.677  516.742
175.30  1996.349  369.373  369.373    0.000   365.238 1587.734 1248.140  339.594     0.000 2055.397 1355.384  700.013
175.40  2004.235  386.256  386.256    0.000   422.609 1708.368 1291.169  417.198     0.000 1986.337 1245.909  740.428
175.50  1968.606  429.976  429.976    0.000   392.998 1817.582 1377.248  440.334     0.000 2055.908 1233.644  822.263
175.60  1992.233  444.184  444.184    0.000   368.005 1750.493 1322.134  428.359     0.000 1806.285  974.069  832.216
175.70  1919.484  458.138  445.680   12.458   449.285 1695.575 1330.985  364.590     0.000 2379.422 1365.844 1013.578
175.80  1990.776  434.071  415.849   18.222   298.875 1737.687 1347.850  389.837     0.000 1895.254 1072.891  822.364
175.90  1967.635  403.633  393.260   10.373   272.892 1733.410 1317.847  415.562     0.000 1998.401 1308.942  689.458
176.00  2064.905  355.900  348.586    7.314   291.093 1791.386 1311.449  479.937     0.000 2149.604 1388.163  761.440
176.10  1830.655  551.426  486.151   65.275   299.439 1735.532 1267.875  467.657     0.000 1871.330 1191.423  679.908
176.20  1825.886  562.125  495.090   67.035   310.850 1665.148 1225.504  439.644     0.000 1973.774 1354.387  619.387
176.30  1858.932  612.981  538.405   74.576   303.546 1680.842 1199.047  481.795     0.000 1812.216 1001.917  810.300
176.40  1860.497  571.936  502.745   69.191   212.711 1828.951 1350.487  478.464     0.000 2127.288 1457.333  669.955
176.50  1838.942  567.778  495.205   72.573   300.692 1659.007 1289.491  369.516     0.000 1953.165 1211.931  741.233
176.60  1872.209  543.391  476.284   67.107   286.509 1768.426 1298.778  469.648     0.000 2054.196 1394.395  659.801
176.70  1772.803  622.141  558.981   63.161   354.865 1668.210 1344.389  323.821     0.000 1931.548 1423.854  507.694
176.80  1722.615  601.931  535.543   66.388   413.878 1586.457 1252.911  333.546     0.000 1946.828 1550.826  396.001
176.90  1824.968  553.353  482.611   70.742   499.911 1482.869 1119.272  363.597     0.000 2040.423 1512.421  528.002
177.00  1851.182  580.598  514.801   65.797   624.596 1498.315 1168.872  329.443     0.000 2098.234 1539.771  558.463
177.10  1832.206  564.333  500.708   63.626   532.384 1520.950 1212.220  308.731     0.000 2199.566 1530.214  669.352
177.20  1855.618  548.801  493.573   55.228   520.317 1587.915 1255.237  332.678     0.000 2060.829 1451.596  609.233
177.30  1883.872  516.660  440.919   75.740   319.195 1607.674 1258.734  348.940     0.000 1780.440 1293.053  487.386
177.40  1875.974  526.194  469.900   56.294   341.548 1717.067 1296.446  420.620     0.000 1557.463  978.692  578.771
177.50  1898.034  515.571  444.054   71.517   407.347 1610.842 1258.703  352.139     0.000 1873.842 1417.119  456.724
177.60  1879.805  546.077  464.567   81.510   454.992 1610.369 1245.909  364.460     0.000 2119.042 1621.502  497.540
177.70  2075.067  421.766  389.070   32.696   491.477 1530.299 1167.739  362.560     0.000 2154.732 1535.345  619.387
177.80  1956.562  460.045  415.525   44.520   370.385 1574.264 1188.187  386.077     0.000 2106.574 1406.761  699.814
177.90  2058.345  430.067  365.186   64.881   465.932 1669.241 1238.122  431.119     0.000 2215.353 1505.084  710.269
178.00  1971.527  449.770  356.256   93.514   524.209 1617.103 1221.993  395.110     0.000 2156.638 1497.340  659.298
178.10  2020.059  364.181  364.181    0.000   523.252 1477.516 1371.419  106.096     0.000 1756.017 1319.401  436.617
178.20  2015.590  384.667  384.667    0.000   521.438 1562.292 1504.923   57.369     0.000 1928.230 1512.123  416.108
178.30  2120.646  350.301  350.301    0.000   682.959 1402.722 1300.128  102.594     0.000 1884.398 1316.384  568.014
178.40  2034.465  359.541  359.541    0.000   550.705 1525.325 1333.497  191.829     0.000 1764.862 1267.322  497.540
178.50  1927.710  461.343  461.343    0.000   619.626 1310.182 1306.551    3.632     0.000 1606.517 1190.208  416.309
178.60  1957.586  392.290  392.290    0.000   625.327 1298.272 1294.598    3.675     0.000 1894.453 1772.606  121.847
178.70  2035.214  357.307  357.307    0.000   621.356 1360.162 1354.585    5.576     0.000 1806.074 1663.920  142.154
178.80  1992.885  401.155  401.155    0.000   581.273 1316.250 1261.734   54.516     0.000 1846.796 1461.049  385.747
178.90  2034.328  361.178  361.178    0.000   553.386 1337.828 1273.150   64.678     0.000 1865.698 1347.850  517.848
179.00  2039.044  466.993  466.993    0.000   591.299 1389.403 1237.480  151.923     0.000 1925.312 1559.873  365.439
179.10  2062.174  400.056  400.056    0.000   505.089 1359.792 1219.282  140.510     0.000 1662.924 1145.076  517.848
179.20  1930.950  426.591  426.591    0.000   587.146 1365.405 1268.735   96.670     0.000 1827.292 1421.136  406.155
179.30  2097.338  352.665  352.665    0.000   538.728 1404.154 1336.017   68.137     0.000 2116.330 1689.866  426.463
179.40  2005.433  471.859  471.859    0.000   569.729 1396.006 1381.178   14.828     0.000 1765.859 1542.676  223.184
179.50  2012.832  388.444  388.444    0.000   562.072 1272.847 1191.440   81.407     0.000 1832.021 1304.120  527.901
179.60  1993.148  356.290  356.290    0.000   580.489 1340.167 1213.580  126.587     0.000 1650.860 1072.190  578.670
179.70  1993.612  388.672  388.672    0.000   580.357 1283.914 1101.342  182.572     0.000 1677.701 1100.136  577.564
179.80  1873.312  399.769  399.769    0.000   621.959 1249.246 1133.509  115.736     0.000 1834.836 1235.858  598.978
179.90  1881.589  443.518  443.518    0.000   507.607 1394.964 1258.648  136.316     0.000 1726.044 1116.811  609.233
180.00  1967.039  392.139  392.139    0.000   700.296 1252.504 1200.411   52.094     0.000 1767.366 1401.826  365.540
180.10  1944.347  442.525  442.525    0.000   422.824 1408.461 1310.627   97.833     0.000 1678.199 1241.582  436.617
180.20  1901.198  472.156  472.156    0.000   614.735 1222.311 1167.750   54.561     0.000 1793.216 1356.599  436.617
180.30  1939.904  402.511  402.511    0.000   600.905 1290.551 1239.017   51.535     0.000 1848.396 1472.703  375.694
180.40  1938.270  403.044  403.044    0.000   568.608 1236.358 1212.752   23.606     0.000 1550.729 1276.574  274.155
180.50  2000.788  377.972  377.972    0.000   717.896 1257.109 1215.432   41.677     0.000 1872.936 1588.628  284.309
180.60  1980.909  389.140  389.140    0.000   631.680 1267.936 1223.797   44.139     0.000 1800.647 1587.818  212.829
180.70  2067.913  451.665  451.665    0.000   661.169 1248.269 1239.104    9.165     0.000 1697.096 1402.633  294.463
180.80  1879.874  441.071  441.071    0.000   527.965 1224.278 1215.156    9.122     0.000 1571.935 1409.473  162.462
180.90  1935.903  442.252  442.252    0.000   555.597 1380.368 1353.131   27.238     0.000 1783.764 1590.840  192.924
181.00  2042.559  472.768  472.768    0.000   548.153 1535.703 1403.847  131.855     0.000 1985.434 1721.835  263.599
181.10  2158.359  382.999  382.999    0.000   473.319 1589.557 1453.638  135.919     0.000 2005.031 1700.415  304.616
181.20  2004.977  405.948  405.948    0.000   563.630 1382.515 1244.087  138.428     0.000 1798.634 1565.095  233.539
181.30  2087.236  367.728  367.728    0.000   467.086 1490.606 1370.468  120.138     0.000 1754.610 1592.450  162.160
181.40  2098.003  325.603  325.603    0.000   540.026 1467.553 1312.782  154.771     0.000 1958.685 1664.223  294.463
181.50  2120.285  431.540  431.540    0.000   488.707 1521.985 1356.495  165.490     0.000 1972.256 1698.504  273.751
181.60  2025.605  345.884  345.884    0.000   424.943 1453.288 1328.605  124.683     0.000 1773.703 1652.058  121.646
181.70  2054.202  363.366  363.366    0.000   508.205 1396.569 1286.029  110.541     0.000 1936.071 1692.680  243.391
181.80  2069.064  345.379  345.379    0.000   536.403 1381.233 1325.115   56.118     0.000 1688.258 1424.257  264.001
181.90  2011.013  344.823  344.823    0.000   578.986 1330.592 1287.790   42.802     0.000 1864.388 1651.157  213.232
182.00  2032.707  364.055  364.055    0.000   651.576 1298.978 1271.396   27.582     0.000 1805.471 1572.134  233.338
182.10  2036.204  384.860  384.860    0.000   584.780 1447.224 1272.693  174.531     0.000 1991.557 1535.034  456.523
182.20  1977.737  406.237  406.237    0.000   543.923 1355.184 1236.771  118.414     0.000 1742.237 1397.005  345.232
182.30  1984.529  375.771  375.771    0.000   493.256 1371.527 1250.473  121.054     0.000 1664.220 1379.912  284.309
182.40  2060.074  334.974  334.974    0.000   714.438 1310.613 1246.109   64.504     0.000 1967.929 1511.005  456.925
182.50  1995.015  336.322  336.322    0.000   673.493 1205.163 1107.809   97.354     0.000 1875.041 1448.578  426.463
182.60  2031.069  393.976  393.976    0.000   664.026 1302.294 1205.277   97.017     0.000 1966.133 1438.332  527.801
182.70  2044.368  441.925  441.925    0.000   655.892 1362.833 1258.087  104.746     0.000 1639.085 1131.492  507.593
182.80  2163.179  354.553  354.553    0.000   723.898 1312.863 1206.812  106.050     0.000 2168.197 1691.065  477.131
182.90  2084.504  342.752  342.752    0.000   666.691 1316.799 1190.302  126.497     0.000 2005.428 1549.008  456.421
183.00  2063.407  362.568  362.568    0.000   580.502 1417.275 1316.888  100.387     0.000 1519.556 1204.786  314.770
183.10  2147.970  326.806  326.806    0.000   701.718 1442.807 1309.646  133.161     0.000 2117.235 1680.618  436.617
183.20  2139.152  338.253  338.253    0.000   539.294 1514.869 1227.932  286.937     0.000 2200.375 1611.450  588.925
183.30  2095.027  391.372  391.372    0.000   601.682 1539.061 1238.592  300.469     0.000 2403.547 1743.545  660.002
183.40  2053.247  362.170  362.170    0.000   742.961 1255.792 1207.028   48.764     0.000 1934.953 1468.782  466.171
183.50  1992.707  406.528  406.528    0.000   751.309 1120.580 1091.008   29.572     0.000 1963.117 1435.115  528.002
183.60  2034.652  389.463  389.463    0.000   630.169 1446.557 1291.004  155.552     0.000 2163.781 1463.163  700.618
183.70  2061.570  358.370  358.370    0.000   544.476 1600.768 1237.997  362.771     0.000 2068.069 1326.835  741.234
183.80  2104.917  333.864  333.864    0.000   648.677 1413.964 1274.490  139.474     0.000 1842.879 1152.616  690.263
183.90  2007.114  338.808  338.808    0.000   432.124 1575.032 1305.728  269.304     0.000 2159.649 1489.493  670.156
184.00  2108.524  300.661  300.661    0.000   687.843 1381.786 1280.618  101.168     0.000 2227.610 1709.762  517.848
184.10  1983.098  374.890  374.890    0.000   546.343 1460.416 1327.949  132.468     0.000 2192.324 1390.269  802.056
184.20  2037.839  326.212  326.212    0.000   686.811 1291.589 1195.827   95.762     0.000 1846.988 1237.755  609.233
184.30  2023.577  339.006  339.006    0.000   557.495 1481.013 1176.911  304.102     0.000 1907.217 1277.677  629.541
184.40  2088.516  327.231  327.231    0.000   661.686 1395.793 1243.701  152.093     0.000 1859.160 1280.691  578.469
184.50  2069.357  313.858  313.858    0.000   540.933 1563.626 1291.264  272.363     0.000 1948.536 1329.350  619.186
184.60  1995.299  425.917  425.917    0.000   415.565 1702.094 1324.581  377.513     0.000 2391.180 1710.870  680.310
184.70  1997.909  476.726  476.726    0.000   551.099 1574.811 1293.574  281.237     0.000 2075.198 1173.715  901.484
184.80  1988.801  451.122  451.122    0.000   534.193 1645.292 1312.909  332.382     0.000 2238.369 1263.998  974.370
184.90  2025.469  384.030  372.404   11.625   595.752 1518.480 1247.922  270.558     0.000 2147.484 1457.221  690.262
185.00  1997.744  393.930  393.930    0.000   513.827 1582.854 1236.593  346.260     0.000 1956.364 1235.641  720.724
185.10  1976.948  343.269  343.269    0.000   542.666 1186.159 1129.436   56.723     0.000 2046.053 1457.128  588.925
185.20  2011.089  339.187  339.187    0.000   627.183 1198.523 1140.590   57.933     0.000 1925.414 1377.104  548.310
185.30  2000.619  375.448  375.448    0.000   553.565 1221.047 1108.812  112.236     0.000 2113.817 1585.815  528.002
185.40  1885.983  535.903  417.248  118.655   427.539 1754.885 1422.944  331.941     0.000 2029.968 1573.043  456.925
185.50  1838.622  588.044  363.672  224.372   373.887 1480.525 1210.831  269.694     0.000 1777.827 1321.305  456.522
185.60  1745.393  546.709  399.281  147.427   407.907 1499.298 1211.534  287.764     0.000 2042.035 1524.187  517.848
185.70  1762.196  527.657  400.457  127.200   519.325 1508.250 1121.265  386.985    10.154 2345.443 1686.647  658.796
185.80  1760.195  569.120  451.599  117.521   439.943 1655.140 1282.346  372.794     0.000 2329.152 1700.013  629.138
185.90  1832.869  489.855  351.115  138.741   411.026 1557.646 1183.979  373.667     0.000 2178.551 1519.755  658.796
186.00  1674.237  569.947  447.898  122.050   317.678 1570.202 1176.218  393.984     0.000 1926.925 1348.355  578.570
186.10  1675.672  551.391  414.504  136.888   321.355 1521.991 1190.391  331.599     0.000 1898.869 1370.867  528.002
186.20  1659.374  549.526  424.196  125.330   415.780 1451.087 1085.332  365.754    10.154 1816.134 1521.672  294.463
186.30  1685.293  540.708  415.603  125.105   414.995 1480.581 1187.502  293.079     0.000 1876.957 1450.494  426.463
186.40  1788.378  528.751  411.137  117.614   460.647 1541.272 1158.917  382.355     0.000 2069.577 1450.291  619.286
186.50  1761.732  508.234  387.958  120.276   381.272 1592.977 1208.072  384.905     0.000 1839.356 1240.277  599.079
186.60  1774.000  524.623  402.332  122.291   387.333 1566.371 1187.568  378.803     0.000 2043.937 1607.421  436.516
186.70  1850.587  474.517  365.658  108.859   307.567 1464.868 1100.888  363.981     0.000 1959.792 1472.406  487.386
186.80  1696.475  605.563  473.014  132.549   218.073 1659.028 1182.942  476.086     0.000 1837.741 1198.147  639.594
186.90  1692.926  609.010  489.363  119.647   362.343 1515.941 1160.654  355.287     0.000 1865.094 1215.448  649.647
187.00  1874.101  431.735  306.094  125.641   394.548 1413.091 1092.044  321.047     0.000 1626.327 1018.502  607.825
187.10  1777.946  513.663  376.031  137.632   485.168 1484.515 1154.084  330.431     0.000 2212.740 1654.276  558.464
187.20  1760.005  487.535  355.746  131.789   404.193 1575.323 1175.936  399.387     0.000 1785.965 1329.040  456.925
187.30  1909.914  448.707  311.278  137.428   406.746 1456.867 1062.492  394.375     0.000 2357.199 1687.847  669.352
187.40  1903.850  446.409  329.322  117.087   405.184 1418.922 1074.788  344.135     0.000 2192.130 1481.761  710.369
187.50  1646.736  582.470  460.366  122.104   237.614 1805.030 1386.575  418.455     0.000 1860.669 1081.636  779.033
187.60  1882.809  374.427  346.017   28.410   365.627 1032.059  975.681   56.378     0.000  842.470  801.854   40.615
187.70  1757.197  427.483  376.300   51.183   333.717 1004.006  906.904   97.103     0.000  727.359  625.821  101.539
187.80  1855.801  396.717  351.182   45.534   496.612 1067.988 1008.066   59.923     0.000  941.795  870.718   71.077
187.90  2034.818  294.552  265.070   29.483   452.306 1046.032 1018.794   27.238     0.000  838.749  767.672   71.077
188.00  2003.938  328.934  277.694   51.240   553.685 1072.404 1010.665   61.739     0.000 1010.962  950.039   60.923
188.10  1905.858  361.083  329.864   31.219   468.089 1035.602  986.488   49.114     0.000  941.795  880.872   60.923
188.20  1968.536  388.351  350.828   37.523   432.719  979.967  938.202   41.764     0.000  675.685  655.378   20.308
188.30  1910.235  389.656  373.958   15.698   436.611 1154.078 1086.892   67.186     0.000  857.349  806.580   50.769
188.40  1853.184  386.849  359.833   27.016   456.504 1087.741 1036.897   50.844     0.000 1061.828  929.827  132.000
188.50  1952.274  356.394  322.048   34.346   444.346 1040.027 1010.974   29.053     0.000 1010.762  939.684   71.077
188.60  1941.476  485.104  451.428   33.676   478.935 1064.058 1002.320   61.739     0.000  800.044  779.736   20.308
188.70  1793.735  484.632  439.874   44.758   418.363 1085.059 1028.768   56.291     0.000  798.838  788.684   10.154
188.80  1756.863  456.955  426.545   30.410   443.350 1040.527  978.445   62.082     0.000  767.872  717.103   50.769
188.90  1952.067  476.810  440.855   35.956   492.729  974.952  944.082   30.869    10.154 1113.507 1113.507    0.000
189.00  1963.450  499.549  451.486   48.062   549.972 1125.312 1065.390   59.923    30.462  942.902  942.902    0.000
189.10  1862.294  474.194  438.601   35.593   577.033 1028.853  976.193   52.659    10.154  839.954  768.877   71.077
189.20  1912.266  445.958  407.027   38.931   577.335  979.351  904.685   74.665    20.308 1001.311  930.234   71.077
189.30  1794.926  464.807  433.656   31.150   483.818  992.494  928.939   63.555    50.769  838.144  827.990   10.154
189.40  1908.196  398.021  370.721   27.300   558.051  932.870  874.417   58.453    10.154  788.378  788.378    0.000
189.50  1923.337  440.877  411.493   29.384   693.196  831.673  773.047   58.626    10.154  868.204  868.204    0.000
189.60  1838.920  439.238  399.296   39.942   588.095  853.886  846.622    7.263     0.000  787.876  787.876    0.000
189.70  1945.606  464.581  428.487   36.094   468.423 1079.139 1051.642   27.497     0.000 1070.780 1070.780    0.000
189.80  1840.626  472.322  440.231   32.092   533.407 1083.637  954.326  129.311     0.000  981.405  961.097   20.308
189.90  1936.015  451.021  451.021    0.000   478.328 1223.790 1116.699  107.091     0.000 1001.611  950.842   50.769
190.00  1852.761  457.711  456.978    0.733   308.470  982.719  931.443   51.276     0.000  676.188  655.880   20.308
190.10  1820.049  421.248  413.186    8.062   445.086 1017.869  953.104   64.765     0.000  776.718  756.410   20.308
190.20  1808.559  468.138  444.195   23.943   416.984  986.140  969.798   16.343     0.000  941.998  931.844   10.154
190.30  1784.030  495.651  475.737   19.914   537.818 1067.807 1025.783   42.024     0.000 1073.595 1073.595    0.000
190.40  1761.739  465.393  420.843   44.550   421.351  977.145  903.388   73.757    10.154  849.204  849.204    0.000
190.50  1749.705  492.529  492.529    0.000   490.393  981.166  920.465   60.701     0.000  906.307  835.230   71.077
190.60  1748.394  487.302  484.737    2.565   382.742 1117.660 1031.884   85.776     0.000  948.229  826.382  121.847
190.70  1803.968  430.498  430.498    0.000   467.956 1005.384  954.454   50.930     0.000  849.306  839.152   10.154
190.80  1772.755  460.921  452.860    8.062   446.387  959.641  888.737   70.904    10.154  727.157  706.849   20.308
190.90  1899.893  409.205  399.128   10.077   540.200 1040.241  921.261  118.980     0.000  949.940  919.478   30.462
191.00  1911.157  458.876  438.694   20.182   527.097 1002.321  880.487  121.834     0.000  766.768  726.153   40.615
191.10  1881.638  396.847  392.449    4.397   496.317 1138.417 1028.692  109.725     0.000  829.501  768.578   60.923
191.20  1901.289  354.378  335.873   18.505   436.400 1007.289  916.756   90.533     0.000  740.126  618.280  121.847
191.30  1949.916  285.313  283.298    2.015   390.918 1085.509 1002.412   83.096     0.000  870.117  748.271  121.846
191.40  1872.740  349.124  312.114   37.010   464.497  979.834  900.673   79.161     0.000  826.887  684.733  142.154
191.50  1867.771  319.490  306.665   12.825   362.817  990.258  931.805   58.453     0.000  656.783  494.321  162.462
191.60  1759.289  346.410  346.410    0.000   231.254  960.466  921.988   38.478     0.000  476.629  334.474  142.154
191.70  1821.364  341.163  341.163    0.000   375.181  922.945  879.193   43.752     0.000  740.026  547.103  192.924
191.80  1694.263  385.261  372.802   12.459   386.070  948.407  917.237   31.170     0.000  909.023  777.224  131.799
191.90  1783.004  373.581  373.581    0.000   413.223 1061.690  995.887   65.803     0.000  852.524  710.370  142.154
192.00  1810.705  384.562  384.562    0.000   453.214 1039.895  960.994   78.901     0.000  769.785  587.015  182.770
192.10  1807.780  343.260  329.335   13.925   378.677 1002.189  938.290   63.899     0.000  852.423  649.345  203.078
192.20  1752.685  472.530  472.530    0.000   402.200 1099.066 1021.676   77.389     0.000 1012.170  748.170  264.001
192.30  1822.062  426.584  400.905   25.678   444.996 1029.540  947.309   82.232     0.000  931.641  718.409  213.231
192.40  1797.232  462.255  453.827    8.428   315.944  980.314  926.661   53.653     0.000  677.897  616.973   60.923
192.50  1802.728  482.214  459.861   22.353   373.061 1266.851 1170.439   96.412     0.000 1112.299  939.683  172.616
192.60  1853.070  418.178  399.124   19.054   362.113 1134.009 1062.845   71.164     0.000  930.135  767.673  162.462
192.70  1881.176  464.485  443.754   20.731   374.698 1037.032  930.548  106.484     0.000  780.842  689.659   91.183
192.80  1819.418  417.817  408.840    8.978   419.487 1099.460 1034.090   65.370     0.000  867.101  745.556  121.544
192.90  1801.068  455.297  441.922   13.375   391.386 1009.796  951.646   58.150     0.000  861.873  689.257  172.616
193.00  1894.627  431.068  426.305    4.764   453.041 1118.531 1072.963   45.569     0.000  807.585  736.507   71.077
193.10  1949.006  394.099  379.076   15.024   500.297 1088.608 1028.340   60.269     0.000  862.879  680.109  182.770
193.20  1855.967  449.867  422.910   26.957   512.922 1050.776  996.301   54.475     0.000  960.793  910.024   50.769
193.30  1954.379  474.075  447.875   26.200   540.851 1088.008 1013.559   74.449     0.000 1021.316  838.546  182.770
193.40  1884.641  403.147  369.379   33.768   499.731 1112.339 1054.232   58.107     0.000  920.483  747.867  172.616
193.50  1935.823  481.967  442.026   39.941   388.624 1157.561 1075.805   81.756     0.000  788.179  646.025  142.154
193.60  1834.089  457.732  417.678   40.053   355.245 1034.343  938.017   96.326     0.000  767.571  635.571  132.000
193.70  1774.888  511.368  474.373   36.996   330.945 1059.725  993.836   65.889     0.000  607.121  576.659   30.462
193.80  1787.406  497.323  461.779   35.544   411.885 1039.151  961.848   77.303     0.000  788.484  717.407   71.077
193.90  1807.218  441.013  403.837   37.177   484.729  914.768  882.083   32.685     0.000  628.836  578.067   50.769
194.00  1726.552  491.943  459.912   32.031   423.468 1033.742 1006.505   27.238     0.000  928.225  877.657   50.568
194.10  1796.294  476.460  443.792   32.668   476.123 1022.855  990.084   32.771     0.000  758.223  748.069   10.154
194.20  1684.830  521.024  483.903   37.121   397.530 1122.639 1069.980   52.659     0.000  857.750  817.135   40.616
194.30  1694.254  482.888  459.198   23.689   447.982 1011.951  988.345   23.606     0.000  989.448  938.679   50.769
194.40  1707.623  486.558  451.806   34.752   475.959 1057.215  973.168   84.047     0.000  830.002  769.079   60.923
194.50  1828.798  469.980  436.987   32.993   408.900 1238.320 1169.318   69.002     0.000  958.486  938.178   20.308
194.60  1866.310  411.928  378.526   33.401   433.847 1085.783 1058.416   27.367     0.000  836.536  826.382   10.154
194.70  1907.905  367.769  348.097   19.673   414.126 1038.031  986.930   51.101     0.000  887.609  887.609    0.000
194.80  1831.986  449.317  428.502   20.814   440.024 1211.488 1147.934   63.554     0.000  787.879  767.772   20.106
194.90  1779.149  464.587  427.157   37.430   479.539 1186.059 1091.376   94.683     0.000  960.295  929.833   30.462
195.00  1787.732  436.189  402.477   33.711   414.094 1078.932 1009.887   69.045     0.000  798.938  788.784   10.154
195.10  1817.310  500.451  465.360   35.091   582.048 1146.246 1099.034   47.212     0.000  950.946  950.946    0.000
195.20  1765.486  469.141  438.475   30.666   454.684 1135.649 1081.174   54.475     0.000  766.164  766.164    0.000
195.30  1737.174  506.252  467.994   38.258   449.189 1173.343 1129.720   43.623     0.000  648.841  628.534   20.308
195.40  1782.462  454.749  412.175   42.574   402.497 1137.893 1065.260   72.634     0.000  537.753  537.753    0.000
195.50  1744.077  476.894  438.760   38.134   423.689 1119.017 1071.805   47.212     0.000  628.837  628.837    0.000
195.60  1778.907  469.557  426.731   42.825   384.820 1138.204 1072.705   65.499     0.000  466.675  466.675    0.000
195.70  1725.806  464.860  428.023   36.836   438.814 1108.937 1068.902   40.035     0.000  628.635  628.635    0.000
195.80  1794.075  437.537  401.643   35.894   402.500 1071.791  984.631   87.160     0.000  558.363  527.901   30.462
195.90  1710.813  456.419  428.319   28.101   313.221 1188.437 1115.717   72.720     0.000  456.622  456.622    0.000
196.00  1835.875  455.829  423.556   32.272   395.411 1199.976 1140.053   59.923     0.000  598.073  598.073    0.000
196.10  1771.420  440.972  415.198   25.773   432.034 1156.140 1068.980   87.160     0.000  719.718  689.256   30.462
196.20  1759.569  402.381  365.796   36.585   418.411 1124.064 1025.749   98.315     0.000  740.427  679.504   60.923
196.30  1773.032  440.608  405.787   34.821   419.277 1083.506 1019.780   63.726     0.000  931.241  880.472   50.769
196.40  1723.424  535.448  510.941   24.507   423.551 1116.241 1048.622   67.618     0.000  891.128  850.613   40.515
196.50  1682.890  483.029  465.540   17.489   369.603 1121.810 1069.151   52.659     0.000  893.239  872.931   20.308
196.60  1727.857  488.454  455.363   33.091   269.301 1053.681  979.232   74.449     0.000  546.600  546.600    0.000
196.70  1826.473  415.112  392.029   23.083   347.898 1154.922 1118.605   36.317     0.000  810.801  760.031   50.769
196.80  1824.335  407.313  386.316   20.997   355.205 1170.625 1128.860   41.764     0.000  913.447  903.293   10.154
196.90  1809.445  444.616  420.743   23.873   449.064 1168.237 1117.394   50.844     0.000  811.706  750.782   60.923
197.00  1820.640  420.510  391.015   29.495   456.673 1126.478 1086.529   39.948    10.154  850.612  850.612    0.000
197.10  1849.268  422.586  388.072   34.514   472.622 1095.864 1050.382   45.482     0.000  801.552  760.937   40.616
197.20  1804.145  380.780  358.853   21.927   387.331 1153.195 1120.423   32.771     0.000  649.848  629.541   20.308
197.30  1789.266  489.572  456.862   32.709   452.173 1137.728 1094.148   43.580     0.000  770.789  720.322   50.467
197.40  1797.187  427.282  395.732   31.550   420.181 1144.204 1111.519   32.685     0.000  806.780  776.520   30.260
197.50  1745.332  444.074  416.622   27.452   398.306 1150.259 1090.336   59.923     0.000  971.957  931.341   40.616
197.60  1845.448  412.937  386.626   26.311   477.473 1058.823 1013.341   45.482     0.000  910.431  849.507   60.923
197.70  1865.647  440.710  400.954   39.756   471.759 1197.683 1102.222   95.461     0.000  903.091  832.014   71.077
197.80  1862.446  357.857  357.857    0.000   384.214 1264.305 1188.040   76.265     0.000  850.512  820.051   30.462
197.90  1890.579  415.165  415.165    0.000   560.743 1192.883 1103.906   88.976     0.000  994.274  933.351   60.923
198.00  1864.082  345.140  342.776    2.365   448.812 1169.236 1118.047   51.189     0.000 1004.329  933.251   71.077
198.10  1821.778  389.073  389.073    0.000   431.430 1199.710 1134.167   65.543     0.000  821.760  791.298   30.462
198.20  1900.437  359.956  359.956    0.000   448.855 1212.505 1155.350   57.156     0.000  901.382  891.229   10.154
198.30  1986.470  325.181  325.181    0.000   530.002 1108.194 1026.352   81.842    20.308  832.316  761.239   71.077
198.40  1886.868  383.097  359.265   23.832   385.387 1229.255 1176.596   52.659     0.000  992.667  982.513   10.154
198.50  1798.030  491.463  465.843   25.620   382.014 1291.592 1216.755   74.838     0.000  741.032  741.032    0.000
198.60  1787.744  455.388  432.670   22.718   420.190 1173.176 1118.701   54.475    10.154  771.191  771.191    0.000
198.70  1862.168  473.420  447.193   26.227   514.527 1098.726 1055.146   43.580    10.154 1042.230 1032.076   10.154
198.80  1779.112  490.573  460.036   30.538   339.640 1059.984 1043.641   16.343     0.000  657.387  657.387    0.000
198.90  1783.920  514.265  482.909   31.356   466.668 1050.479 1014.162   36.317    10.154  821.157  821.157    0.000
199.00  1848.604  435.554  414.345   21.209   433.983 1041.612  988.693   52.919    10.154  790.393  790.393    0.000
199.10  1818.445  404.898  378.588   26.310   458.533  992.535  981.640   10.895     0.000  669.451  669.451    0.000
199.20  1811.642  423.442  386.095   37.346   464.502 1022.118  969.459   52.659    20.308  731.079  690.464   40.615
199.30  1875.998  430.129  406.102   24.027   405.924  935.376  919.033   16.343     0.000  698.102  698.102    0.000
199.40  1734.261  436.903  392.229   44.674   355.122 1039.668 1028.773   10.895     0.000  811.505  801.351   10.154
199.50  1779.141  469.767  430.842   38.924   378.771 1067.249 1058.170    9.079     0.000  870.519  850.211   20.308
199.60  1820.973  476.107  422.168   53.939   392.779 1080.006 1058.130   21.876     0.000  766.866  766.866    0.000
199.70  1723.460  302.516  294.272    8.244   370.039 1142.273 1124.114   18.158     0.000  973.665  953.357   20.308
199.80  2009.728  344.321  344.321    0.000   430.822 1249.179 1249.179    0.000     0.000 1271.948 1079.025  192.924
199.90  2078.233  358.917  358.917    0.000   469.335 1329.039 1329.039    0.000     0.000 1174.934 1053.088  121.846
200.00  2029.374  353.322  353.322    0.000   615.937 1166.131 1158.608    7.523     0.000 1358.307 1236.461  121.847
200.10  1905.259  345.727  345.727    0.000   498.263 1210.150 1210.150    0.000     0.000 1083.750 1002.520   81.231
200.20  2026.715  351.190  351.190    0.000   567.559 1307.642 1303.837    3.805     0.000 1376.102 1223.794  152.308
200.30  2025.049  370.112  370.112    0.000   628.346 1263.576 1263.576    0.000     0.000 1329.354 1045.146  284.208
200.40  1978.535  386.433  386.433    0.000   494.631 1347.675 1347.675    0.000     0.000 1379.419 1257.573  121.847
200.50  1859.006  424.181  424.181    0.000   441.236 1354.544 1354.544    0.000     0.000 1277.778 1105.263  172.515
200.60  1838.320  433.390  433.390    0.000   506.169 1174.094 1174.094    0.000     0.000 1126.980 1086.465   40.515
200.70  1843.184  433.104  433.104    0.000   569.372 1239.071 1239.071    0.000     0.000 1106.471 1045.547   60.923
200.80  1965.614  381.501  381.501    0.000   569.721 1198.778 1198.778    0.000     0.000 1237.868 1166.791   71.077
200.90  1908.647  430.801  430.801    0.000   751.182 1303.097 1303.097    0.000     0.000 1602.504 1521.272   81.231
201.00  1822.411  464.361  464.361    0.000   651.835 1178.073 1178.073    0.000     0.000 1338.704 1318.597   20.107
201.10  1985.178  372.920  372.920    0.000   615.651 1251.478 1251.478    0.000    10.154 1318.697 1218.163  100.533
201.20  1825.105  345.077  345.077    0.000   504.193 1177.164 1177.164    0.000     0.000 1156.135 1156.135    0.000
201.30  2026.334  353.293  353.293    0.000   613.831 1164.497 1164.497    0.000    20.308 1255.462 1255.462    0.000
201.40  1974.798  346.206  346.206    0.000   575.960 1177.158 1177.158    0.000    10.154 1104.359 1104.359    0.000
201.50  2078.708  331.182  331.182    0.000   772.801 1106.432 1106.432    0.000    20.308 1215.048 1215.048    0.000
201.60  1882.943  363.164  363.164    0.000   476.782 1036.705 1036.705    0.000    29.858  603.200  583.294   19.906
201.70  1921.109  394.859  394.859    0.000   528.748 1150.285 1150.285    0.000     0.000  919.579  919.579    0.000
201.80  1918.003  488.483  488.483    0.000   513.519 1088.802 1088.802    0.000    10.053  645.322  645.322    0.000
201.90  1889.294  468.684  468.684    0.000   521.526 1030.266 1030.266    0.000     0.000  725.450  725.450    0.000
202.00  2003.991  394.630  394.630    0.000   577.861 1042.792 1042.792    0.000    10.154 1030.869  980.804   50.065
202.10  1984.342  362.025  362.025    0.000   605.274 1133.796 1133.796    0.000    30.060 1059.923 1029.864   30.059
202.20  1992.371  353.208  353.208    0.000   600.733 1218.138 1218.138    0.000    40.616  900.979  799.440  101.539
202.30  2172.766  244.680  244.680    0.000   673.456 1119.827 1119.827    0.000    71.077 1092.999 1072.691   20.308
202.40  2052.111  307.197  307.197    0.000   741.934 1080.827 1080.827    0.000    91.184 1039.114 1009.255   29.858
202.50  2175.562  240.287  240.287    0.000   652.309 1082.657 1082.657    0.000    29.858  916.060  916.060    0.000
202.60  2048.259  303.665  303.665    0.000   428.838 1161.518 1161.518    0.000    29.858  708.761  698.808    9.953
202.70  2056.906  231.841  231.841    0.000   623.217 1047.587 1047.587    0.000     9.953  777.726  777.726    0.000
202.80  2152.696  268.048  268.048    0.000   701.255 1069.464 1069.464    0.000    40.616  979.598  889.218   90.380
202.90  2100.493  293.117  293.117    0.000   813.662 1052.526 1052.526    0.000    40.414 1092.999  943.304  149.694
203.00  1980.991  317.618  317.618    0.000   781.148 1046.504 1046.504    0.000    10.154 1029.463  879.567  149.895
203.10  2075.116  361.095  361.095    0.000   701.728 1192.280 1192.280    0.000   121.243 1031.170 1031.170    0.000
203.20  2003.450  298.022  298.022    0.000   678.769 1051.479 1051.479    0.000     0.000  977.285  977.285    0.000
203.30  1897.266  384.873  384.873    0.000   517.545 1173.311 1173.311    0.000     0.000  840.560  840.560    0.000
203.40  2030.805  360.535  360.535    0.000   692.726 1202.403 1202.403    0.000     0.000 1023.531 1023.531    0.000
203.50  1923.361  397.688  397.688    0.000   608.942 1279.401 1279.401    0.000    30.059 1012.372 1012.372    0.000
203.60  1889.950  431.276  431.276    0.000   489.448 1247.852 1247.852    0.000    19.906  958.788  958.788    0.000
203.70  1888.350  446.250  446.250    0.000   640.288 1107.128 1107.128    0.000    19.906  920.786  920.786    0.000
203.80  2034.545  356.537  356.537    0.000   411.624 1283.438 1230.779   52.659     0.000  676.288  625.920   50.367
203.90  2096.385  393.125  393.125    0.000   523.905 1326.750 1257.748   69.002    10.154  907.815  827.790   80.025
204.00  2088.912  351.006  351.006    0.000   355.038 1257.544 1186.727   70.818     0.000  797.934  688.051  109.883
204.10  2090.800  314.879  314.879    0.000   433.248 1343.102 1243.231   99.871    20.308  888.615  768.980  119.635
204.20  2032.575  387.974  387.974    0.000   301.903 1257.156 1164.548   92.608     0.000  627.932  507.091  120.841
204.30  1994.821  384.354  384.354    0.000   334.977 1247.167 1199.955   47.212     0.000  667.542  607.624   59.918
204.40  2044.731  256.428  256.428    0.000   357.892 1188.235 1119.233   69.002     0.000  607.322  516.742   90.581
204.50  2036.795  337.258  337.258    0.000   318.808 1226.197 1182.617   43.580     0.000  705.845  685.537   20.308
204.60  1991.027  347.123  347.123    0.000   378.254 1299.949 1223.684   76.265     0.000  677.493  617.374   60.119
204.70  2119.253  276.263  276.263    0.000   366.970 1220.487 1211.408    9.079     0.000  822.464  700.618  121.847
204.80  1950.783  382.029  382.029    0.000   385.344 1229.351 1200.297   29.053     0.000  740.931  730.777   10.154
204.90  2068.589  334.447  334.447    0.000   495.894 1260.509 1226.008   34.501     0.000  881.576  760.735  120.841
205.00  2047.000  371.973  371.973    0.000   457.845 1270.469 1194.204   76.265     0.000  728.162  616.771  111.390
205.10  2013.002  380.059  369.519   10.541   343.365 1224.898 1219.451    5.448    10.154  768.074  768.074    0.000
205.20  2091.524  324.760  324.760    0.000   362.085 1267.607 1242.185   25.422     0.000  748.772  738.819    9.953
205.30  2084.088  328.790  328.790    0.000   401.298 1195.720 1168.483   27.238     0.000  737.614  737.614    0.000
205.40  2049.778  375.537  375.537    0.000   524.342 1276.085 1227.057   49.028     0.000  931.945  830.808  101.137
205.50  1967.992  384.917  384.917    0.000   419.628 1322.646 1260.735   61.911     0.000 1173.628 1062.337  111.291
205.60  1995.256  356.411  356.411    0.000   484.913 1269.507 1260.428    9.079     0.000  992.765  830.303  162.462
205.70  2018.850  324.216  324.216    0.000   507.739 1264.973 1239.465   25.508     0.000 1103.152  900.074  203.078
205.80  2011.130  373.883  373.883    0.000   431.822 1218.325 1176.561   41.764     0.000  809.897  718.713   91.184
205.90  2044.813  368.204  368.204    0.000   399.092 1217.542 1179.409   38.133     0.000  900.979  810.600   90.380
206.00  2035.857  345.760  345.760    0.000   443.711 1170.511 1150.537   19.974     0.000  778.128  748.270   29.858
206.10  2029.012  436.400  436.400    0.000   381.238 1115.988 1115.988    0.000     0.000  585.104  534.938   50.166
206.20  2024.467  329.036  329.036    0.000   346.078  816.766  816.766    0.000     0.000  473.306  473.306    0.000
206.30  1913.656  423.676  423.676    0.000   278.379 1000.291 1000.291    0.000     0.000  499.549  499.549    0.000
206.40  1926.635  394.705  394.705    0.000   283.134  899.206  899.206    0.000     0.000  579.573  569.419   10.154
206.50  1928.711  388.608  388.608    0.000   302.200  934.648  932.746    1.902     0.000  732.178  732.178    0.000
206.60  1958.044  422.283  422.283    0.000   203.282  982.088  982.088    0.000     0.000  508.599  508.599    0.000
206.70  1921.916  397.007  397.007    0.000   238.864  925.061  925.061    0.000     0.000  410.577  390.269   20.308
206.80  2017.574  300.319  300.319    0.000   291.949  989.298  989.298    0.000     0.000  595.254  595.254    0.000
206.90  2003.748  291.645  291.645    0.000   231.128  997.006  997.006    0.000     0.000  712.782  712.782    0.000
207.00  2121.875  343.203  343.203    0.000   257.585 1021.465 1021.465    0.000     0.000  793.607  753.293   40.314
207.10  2069.983  302.987  302.987    0.000   289.147 1014.682 1014.682    0.000     0.000  763.449  733.390   30.060
207.20  2030.730  387.840  387.840    0.000   306.875  972.484  968.679    3.805     0.000  713.984  703.930   10.053
207.30  2112.326  335.757  335.757    0.000   334.021  994.193  994.193    0.000     0.000  855.134  835.027   20.106
207.40  1917.450  312.908  312.908    0.000   342.105 1025.741 1025.741    0.000     0.000  742.641  742.641    0.000
207.50  1695.467  395.262  395.262    0.000   347.036  954.034  954.034    0.000     0.000  744.752  734.799    9.953
207.60  1629.969  406.406  406.406    0.000   305.922 1053.675 1053.675    0.000     0.000  725.444  725.444    0.000
207.70  1784.967  403.562  403.562    0.000   340.886 1210.485 1210.485    0.000     0.000  704.938  654.571   50.366
207.80  1776.588  398.305  398.305    0.000   385.290 1001.800 1001.800    0.000     0.000  695.689  685.535   10.154
207.90  1747.906  422.034  422.034    0.000   386.800 1004.438 1004.438    0.000     0.000  521.968  521.968    0.000
208.00  1706.471  351.540  351.540    0.000   288.283 1041.790 1041.790    0.000     0.000  491.205  491.205    0.000
208.10  1760.133  352.826  352.826    0.000   377.422  997.647  997.647    0.000     0.000  402.433  362.019   40.414
208.20  1801.757  305.249  305.249    0.000   403.150  963.975  963.975    0.000     0.000  583.193  543.081   40.112
208.30  1762.572  313.307  313.307    0.000   335.924  935.649  935.649    0.000     0.000  503.166  493.113   10.053
208.40  1766.725  325.048  325.048    0.000   258.753  966.606  966.606    0.000     0.000  596.059  565.597   30.462
208.50  1867.061  258.840  258.840    0.000   290.310 1091.851 1091.851    0.000     0.000  442.948  442.948    0.000
208.60  1804.679  326.197  326.197    0.000   270.810 1104.771 1104.771    0.000     0.000  584.496  584.496    0.000
208.70  1938.688  237.114  237.114    0.000   298.269 1106.769 1106.769    0.000     0.000  572.840  572.840    0.000
208.80  1784.531  346.234  346.234    0.000   296.319 1010.568 1010.568    0.000     0.000  432.994  432.994    0.000
208.90  1748.363  292.772  292.772    0.000   288.620  932.880  932.880    0.000     0.000  473.305  473.305    0.000
209.00  1810.045  294.389  294.389    0.000   338.218  951.035  951.035    0.000     0.000  706.645  706.645    0.000
209.10  1791.663  339.492  339.492    0.000   378.802  929.899  929.899    0.000     0.000  514.124  514.124    0.000
209.20  1785.005  367.684  367.684    0.000   375.826 1015.973 1015.973    0.000     0.000  723.937  723.937    0.000
209.30  1765.823  381.616  381.616    0.000   335.666  998.940  998.940    0.000     0.000  511.614  511.614    0.000
209.40  1715.376  413.574  413.574    0.000   370.592 1067.169 1067.169    0.000     0.000  632.152  612.046   20.106
209.50  1798.659  326.836  326.836    0.000   342.409 1062.112 1062.112    0.000     0.000  662.915  662.915    0.000
209.60  1718.969  354.166  354.166    0.000   331.854 1119.697 1119.697    0.000     0.000  662.812  662.812    0.000
209.70  1704.394  379.759  379.759    0.000   240.550 1158.730 1158.730    0.000     0.000  532.421  532.421    0.000
209.80  1771.379  360.979  360.979    0.000   328.053 1167.334 1167.334    0.000     0.000  683.222  683.222    0.000
209.90  1682.734  412.071  412.071    0.000   228.053 1120.950 1120.950    0.000     0.000  872.427  872.427    0.000
210.00  1627.503  407.880  407.880    0.000   314.434 1009.562 1009.562    0.000     0.000  803.756  803.756    0.000
210.10  1874.146  448.000  448.000    0.000   352.138 1076.367 1076.367    0.000     0.000  813.612  813.612    0.000
210.20  1847.831  378.632  378.632    0.000   374.691 1070.803 1070.803    0.000     0.000  703.529  703.529    0.000
210.30  1667.993  365.698  365.698    0.000   356.507 1123.320 1123.320    0.000     0.000  805.570  775.411   30.160
210.40  1808.744  356.477  356.477    0.000   379.549 1090.078 1090.078    0.000     0.000  985.125  985.125    0.000
210.50  1836.336  320.945  320.945    0.000   363.421 1070.319 1070.319    0.000     0.000  844.578  844.578    0.000
210.60  1642.629  341.060  341.060    0.000   313.273 1052.891 1052.891    0.000     0.000  683.622  653.463   30.159
210.70  1644.245  421.031  421.031    0.000   324.512 1143.043 1143.043    0.000     0.000  824.172  824.172    0.000
210.80  1769.164  347.493  347.493    0.000   296.617 1069.203 1069.203    0.000     0.000  713.683  643.512   70.171
210.90  1840.384  276.822  276.822    0.000   302.934  963.870  963.870    0.000     0.000  851.811  851.811    0.000
211.00  1846.220  287.023  287.023    0.000   405.569  917.260  917.260    0.000     0.000  843.669  843.669    0.000
211.10  1781.130  282.132  282.132    0.000   366.656  906.938  906.938    0.000     0.000  854.930  854.930    0.000
211.20  1736.698  268.933  268.933    0.000   433.367  890.687  890.687    0.000     0.000  730.269  730.269    0.000
211.30  1786.301  210.219  210.219    0.000   393.593  858.473  858.473    0.000     0.000  530.912  530.912    0.000
211.40  1783.747  244.928  244.928    0.000   461.215  930.932  930.932    0.000     0.000  843.168  843.168    0.000
211.50  1702.547  252.386  252.386    0.000   359.874  941.774  941.774    0.000     0.000  522.163  522.163    0.000
211.60  1725.292  271.790  271.790    0.000   327.794  905.850  905.850    0.000     0.000  571.928  571.928    0.000
211.70  1657.455  227.296  227.296    0.000   361.950  815.933  815.933    0.000     0.000  681.007  681.007    0.000
211.80  1791.897  279.128  279.128    0.000   419.790  886.488  886.488    0.000     0.000  799.335  799.335    0.000
211.90  1801.125  249.005  249.005    0.000   483.691  935.559  935.559    0.000     0.000  861.467  861.467    0.000
212.00  1678.643  240.944  240.944    0.000   557.839  887.134  887.134    0.000     0.000  848.999  848.999    0.000
212.10  1749.175  228.493  228.493    0.000   492.247  807.891  807.891    0.000     0.000  790.486  770.279   20.207
212.20  1816.819  223.079  223.079    0.000   477.117  898.075  898.075    0.000     0.000  822.961  802.854   20.106
212.30  1791.708  223.277  223.277    0.000   464.240  984.611  984.611    0.000     0.000  872.117  831.703   40.415
212.40  1771.956  219.280  219.280    0.000   508.330  872.484  872.484    0.000     0.000  852.417  822.257   30.160
212.50  1688.967  235.988  235.988    0.000   428.913  899.932  899.932    0.000     0.000  831.300  831.300    0.000
212.60  1817.378  212.566  212.566    0.000   463.720  807.806  807.806    0.000     0.000  891.324  891.324    0.000
212.70  1781.136  270.534  270.534    0.000   488.019  884.972  884.972    0.000     0.000  731.476  731.476    0.000
212.80  1774.971  237.403  237.403    0.000   480.795  893.752  893.752    0.000     0.000  729.368  729.368    0.000
212.90  1843.553  304.926  304.926    0.000   430.521 1007.803 1007.803    0.000     0.000  782.749  782.749    0.000
213.00  1839.618  241.418  241.418    0.000   440.889  966.044  966.044    0.000     0.000  881.574  881.574    0.000
213.10  1831.632  267.851  267.851    0.000   421.438 1081.986 1081.986    0.000     0.000  873.933  823.868   50.065
213.20  1710.034  291.824  291.824    0.000   308.250  966.176  966.176    0.000     0.000  621.194  601.088   20.106
213.30  1811.652  221.388  221.388    0.000   387.541  991.639  991.639    0.000     0.000  834.120  793.807   40.314
213.40  1804.280  222.735  222.735    0.000   397.098  949.694  949.694    0.000     0.000  622.398  542.474   79.924
213.50  1727.927  254.086  254.086    0.000   375.694  927.818  927.818    0.000     0.000  693.473  613.048   80.425
213.60  1817.710  250.185  250.185    0.000   437.600 1005.081 1005.081    0.000     0.000  804.765  794.611   10.154
213.70  1865.947  261.084  261.084    0.000   487.532  946.711  946.711    0.000     0.000  863.476  863.476    0.000
213.80  1846.765  237.572  237.572    0.000   510.583  973.207  973.207    0.000     0.000  833.415  833.415    0.000
213.90  1855.958  215.197  215.197    0.000   484.115  941.532  941.532    0.000     0.000  833.414  773.196   60.218
214.00  1941.477  211.763  211.763    0.000   422.557 1011.381 1011.381    0.000     0.000  864.077  753.694  110.383
214.10  1763.417  258.271  258.271    0.000   394.506  826.967  826.967    0.000     0.000  719.316  669.552   49.764
214.20  1769.605  259.963  259.963    0.000   425.189  889.811  889.811    0.000     0.000  741.526  611.137  130.389
214.30  1798.575  247.798  247.798    0.000   409.592  997.381  997.381    0.000     0.000  790.190  660.201  129.988
214.40  1774.982  229.151  229.151    0.000   523.641  916.191  916.191    0.000     0.000  690.862  600.685   90.177
214.50  1742.601  319.560  319.560    0.000   538.424  971.321  971.321    0.000     0.000  893.436  773.098  120.337
214.60  1803.978  244.758  244.758    0.000   457.924  963.310  936.678   26.632     0.000  900.874  800.745  100.130
214.70  1798.033  290.535  290.535    0.000   488.233  912.561  891.680   20.882     0.000  878.057  758.623  119.434
214.80  1757.675  294.378  294.378    0.000   462.031  929.290  914.071   15.219     0.000  908.616  808.787   99.829
214.90  1745.190  282.608  282.608    0.000   428.004  905.732  903.830    1.902     0.000  739.420  689.155   50.266
215.00  1885.394  264.943  264.943    0.000   457.881  952.946  925.103   27.843     0.000  862.373  792.402   69.970
215.10  1853.978  276.638  276.638    0.000   452.522  989.953  957.614   32.339     0.000  923.799  843.876   79.923
215.20  1893.215  253.920  253.920    0.000   457.573  946.407  929.635   16.773     0.000  865.986  765.555  100.431
215.30  1864.075  221.131  221.131    0.000   368.776  976.885  938.969   37.916     0.000  791.592  711.167   80.425
215.40  1833.459  233.536  233.536    0.000   464.277  880.051  880.051    0.000     0.000  693.372  623.100   70.272
215.50  1886.016  208.328  208.328    0.000   492.815  924.580  922.677    1.902     0.000  723.836  663.416   60.419
215.60  1793.190  254.189  254.189    0.000   444.138 1028.673  996.334   32.339     0.000  639.086  579.169   59.917
215.70  1897.559  245.775  245.775    0.000   460.739  907.969  884.363   23.606     0.000 1012.163  952.045   60.118
215.80  1762.889  260.447  260.447    0.000   414.906  911.690  886.961   24.730     0.000  824.062  753.690   70.372
215.90  1771.565  300.348  300.348    0.000   435.869  894.524  892.622    1.902     0.000  730.871  640.493   90.378
216.00  1769.891  371.874  371.874    0.000   362.207 1031.356 1025.649    5.707     0.000  772.392  722.227   50.165
216.10  1884.031  344.401  344.401    0.000   423.643 1122.840 1120.937    1.902     0.000 1033.278  953.254   80.024
216.20  1953.121  229.524  229.524    0.000   447.282 1050.043 1050.043    0.000     0.000 1005.325  914.947   90.378
216.30  1795.407  304.096  304.096    0.000   432.152  971.531  967.899    3.632     0.000  780.636  720.619   60.018
216.40  1868.708  326.744  326.744    0.000   381.485 1096.430 1090.723    5.707     0.000 1102.643  992.561  110.083
216.50  1802.642  365.961  365.961    0.000   369.857 1088.168 1078.744    9.424     0.000 1022.419  892.531  129.888
216.60  1880.744  347.673  347.673    0.000   396.446 1093.899 1093.899    0.000     0.000  924.807  805.273  119.534
216.70  1814.514  327.279  327.279    0.000   423.201 1013.819 1013.819    0.000     0.000 1185.683 1075.501  110.183
216.80  1800.654  379.161  379.161    0.000   478.061 1005.990 1005.990    0.000     0.000 1086.659  986.128  100.531
216.90  1789.337  366.339  366.339    0.000   409.277 1037.898 1035.996    1.902     0.000 1086.158 1076.205    9.953
217.00  1753.312  276.611  276.611    0.000   472.274  987.274  976.379   10.895     0.000 1026.038  955.967   70.071
217.10  1766.636  288.286  288.286    0.000   396.271 1047.500 1040.237    7.263     0.000 1097.619 1057.507   40.112
217.20  1700.970  345.844  345.844    0.000   483.298  953.893  950.088    3.805     0.000  956.468  926.510   29.959
217.30  1762.222  317.011  317.011    0.000   425.794  974.089  941.750   32.339     0.000  926.108  885.896   40.212
217.40  1760.680  322.409  322.409    0.000   490.168  921.346  908.030   13.316     0.000 1029.155 1019.102   10.053
217.50  1720.182  276.979  276.979    0.000   505.431  958.265  949.013    9.252     0.000 1075.502 1025.437   50.065
217.60  1673.917  319.050  319.050    0.000   398.086 1019.655 1019.655    0.000     0.000 1036.294  966.324   69.971
217.70  1735.152  292.595  292.595    0.000   463.153 1003.965  982.002   21.963     0.000 1004.325  954.059   50.266
217.80  1651.892  313.912  313.912    0.000   404.016 1084.545 1054.109   30.437     0.000  944.109  894.345   49.764
217.90  1694.801  354.845  354.845    0.000   417.979  958.221  958.221    0.000     0.000  833.121  701.322  131.799
218.00  1798.930  313.816  313.816    0.000   416.024  957.352  953.548    3.805     0.000  884.689  884.689    0.000
218.10  1678.740  370.419  370.419    0.000   462.504 1010.263 1010.263    0.000     0.000 1107.970 1097.917   10.053
218.20  1743.545  290.448  290.448    0.000   425.365 1045.506 1045.506    0.000     0.000  968.031  957.977   10.053
218.30  1642.133  296.690  296.690    0.000   441.142  955.842  955.842    0.000     0.000  996.482  976.576   19.906
218.40  1729.680  291.573  291.573    0.000   340.413 1051.565 1030.640   20.925     0.000 1064.748 1024.636   40.112
218.50  1705.761  371.542  371.542    0.000   431.889  953.329  940.143   13.186     0.000  817.026  796.919   20.106
218.60  1724.976  379.093  379.093    0.000   395.318 1022.769 1018.964    3.805     0.000 1085.857 1065.751   20.106
218.70  1742.782  445.264  445.264    0.000   423.771  954.930  954.930    0.000     0.000 1016.792 1006.839    9.953
218.80  1686.927  378.907  378.907    0.000   310.845 1034.395 1022.981   11.414     0.000 1015.383  975.471   39.912
218.90  1737.937  415.488  415.488    0.000   357.535 1066.732 1051.773   14.959     0.000 1026.643  976.779   49.864
219.00  1765.833  291.240  291.240    0.000   510.715 1019.654 1019.654    0.000     0.000  913.245  883.387   29.858
219.10  1798.377  342.093  342.093    0.000   430.561 1016.450 1016.450    0.000     0.000 1066.553  996.381   70.172
219.20  1682.026  401.007  401.007    0.000   423.164 1027.913 1027.913    0.000     0.000 1024.330  994.271   30.059
219.30  1700.932  298.551  298.551    0.000   409.551 1004.347 1000.543    3.804     0.000  814.720  734.495   80.224
219.40  1757.307  327.932  327.932    0.000   432.373 1034.954 1034.954    0.000     0.000  885.191  845.079   40.112
219.50  1709.407  381.466  381.466    0.000   519.825 1010.448  991.425   19.023     0.000  924.498  814.115  110.384
219.60  1783.373  364.936  364.936    0.000   438.899  990.517  981.006    9.511     0.000  844.576  764.352   80.224
219.70  1681.462  352.244  352.244    0.000   522.685 1023.231 1008.013   15.218     0.000  843.366  803.153   40.212
219.80  1803.027  348.375  348.375    0.000   526.873  968.943  959.432    9.511     0.000  833.518  753.394   80.124
219.90  1772.749  353.766  353.766    0.000   488.058 1031.799 1022.287    9.511     0.000  905.801  855.334   50.467
220.00  1707.004  345.201  345.201    0.000   505.692  932.845  917.972   14.873     0.000  873.125  802.954   70.172
220.10  1768.876  355.156  355.156    0.000   454.850  983.717  976.108    7.609     0.000  895.342  855.029   40.313
220.20  1850.695  324.711  324.711    0.000   483.990 1019.440 1013.733    5.707     0.000 1005.426  945.308   60.118
220.30  1795.131  303.876  303.876    0.000   464.069 1006.630  981.900   24.730     0.000  935.056  834.322  100.734
220.40  1828.135  239.987  239.987    0.000   456.069  982.983  981.081    1.902     0.000  874.331  854.225   20.106
220.50  1835.048  225.419  225.419    0.000   346.042  972.699  972.699    0.000     0.000  793.708  773.602   20.106
220.60  1838.867  294.823  294.823    0.000   326.370  973.350  973.350    0.000     0.000  702.023  681.917   20.106
220.70  1825.024  306.094  306.094    0.000   338.429 1093.670 1068.940   24.730     0.000  783.855  743.643   40.212
220.80  1908.659  268.320  268.320    0.000   363.464 1028.518 1022.811    5.707     0.000  824.773  794.613   30.159
220.90  1813.572  301.075  301.075    0.000   297.527 1052.985 1051.082    1.902     0.000  835.426  795.214   40.212
221.00  1732.405  359.249  359.249    0.000   307.735 1090.257 1086.453    3.805     0.000  753.597  733.491   20.106
221.10  1680.016  378.064  378.064    0.000   374.876 1079.315 1077.412    1.902     0.000  815.622  785.463   30.159
221.20  1794.893  278.686  278.686    0.000   322.211 1051.990 1013.944   38.046     0.000  834.926  794.612   40.313
221.30  1821.321  351.998  351.998    0.000   425.323 1080.611 1040.663   39.948     0.000 1026.039  975.672   50.366
221.40  1863.619  252.793  252.793    0.000   322.256  940.272  936.467    3.805     0.000  744.646  704.434   40.212
221.50  1814.672  326.842  326.842    0.000   341.016 1025.456 1021.651    3.805     0.000 1003.521  973.663   29.858
221.60  1809.354  330.430  330.430    0.000   518.189  982.947  969.717   13.230     0.000 1106.969 1066.655   40.314
221.70  1798.555  294.650  294.650    0.000   496.614  961.809  959.906    1.902     0.000 1105.862 1065.850   40.012
221.80  1723.449  297.541  297.541    0.000   515.548  940.895  935.188    5.707     0.000 1135.822 1125.869    9.953
221.90  1660.257  401.319  401.319    0.000   408.381 1105.693 1075.256   30.437     0.000 1066.556  965.822  100.734
222.00  1704.405  344.208  344.208    0.000   503.274  929.590  923.883    5.707     0.000 1015.881  975.769   40.112
222.10  1643.453  364.974  364.974    0.000   426.146 1030.075 1022.552    7.523     0.000 1014.178  953.960   60.219
222.20  1632.982  378.984  378.984    0.000   470.854  982.179  972.667    9.511     0.000  855.637  835.430   20.207
222.30  1669.440  399.225  399.225    0.000   362.077 1114.645 1109.111    5.534     0.000 1065.047 1015.283   49.764
222.40  1752.390  387.961  387.961    0.000   361.343 1118.450 1084.296   34.155     0.000  906.207  845.786   60.420
222.50  1662.981  391.585  391.585    0.000   407.865 1057.346 1047.835    9.511     0.000 1027.344  997.386   29.959
222.60  1715.343  372.106  372.106    0.000   387.238 1111.098 1101.587    9.512     0.000 1005.331  935.059   70.272
222.70  1708.176  362.867  362.867    0.000   295.110 1068.540 1031.964   36.576     0.000  755.100  724.840   30.260
222.80  1728.868  445.424  445.424    0.000    83.782  890.652  799.169   91.483     0.000  121.242    0.000  121.242
222.90  1551.012  484.756  484.756    0.000    95.714  863.245  813.179   50.065     0.000   60.923    0.000   60.923
223.00  1572.790  497.779  497.779    0.000   105.877  786.200  749.365   36.836     0.000   91.284   30.462   60.822
223.10  1662.012  492.119  492.119    0.000    95.672  849.102  838.164   10.938     0.000  101.237    0.000  101.237
223.20  1493.777  535.221  535.221    0.000    52.006  818.137  784.372   33.765     0.000  171.608   30.260  141.348
223.30  1622.764  523.635  523.635    0.000    49.329  845.729  789.918   55.811     0.000   91.385   30.462   60.923
223.40  1562.644  521.139  521.139    0.000    49.286  807.506  748.148   59.358     0.000   80.929    0.000   80.929
223.50  1593.528  473.067  473.067    0.000    59.790  938.629  869.934   68.694     0.000  182.065   10.154  171.911
223.60  1564.856  440.964  440.964    0.000    86.549  787.840  785.981    1.859     0.000  100.733    0.000  100.733
223.70  1520.753  459.788  459.788    0.000    78.420  726.276  711.749   14.527     0.000   40.515    0.000   40.515
223.80  1572.005  499.688  499.688    0.000    85.727  820.347  759.563   60.784     0.000  100.934    0.000  100.934
223.90  1470.557  560.270  560.270    0.000    51.273  783.166  749.921   33.245     0.000  101.035   10.053   90.982
224.00  1561.370  499.931  499.931    0.000   120.099  769.160  761.810    7.350     0.000   80.828    0.000   80.828
224.10  1459.044  563.891  563.891    0.000   100.388  894.888  862.203   32.685     0.000  200.764    0.000  200.764
224.20  1545.636  525.824  525.824    0.000    24.469  838.547  777.290   61.257     0.000  121.141    0.000  121.141
224.30  1597.659  550.938  550.938    0.000    66.102  911.312  860.039   51.273     0.000  141.550    0.000  141.550
224.40  1537.720  518.353  518.353    0.000    27.928  909.579  836.387   73.192     0.000   70.373    0.000   70.373
224.50  1527.134  538.246  538.246    0.000    55.337  933.913  896.779   37.134     0.000  131.093   10.053  121.040
224.60  1556.429  531.264  531.264    0.000    26.502  943.296  874.340   68.957     0.000   70.472    0.000   70.472
224.70  1454.636  545.672  545.672    0.000    60.047  807.294  803.662    3.632     0.000  110.786    0.000  110.786
224.80  1524.698  562.636  562.636    0.000    31.645  936.242  900.922   35.320     0.000   90.478   10.053   80.425
224.90  1538.573  523.585  523.585    0.000    87.847  930.030  891.854   38.176     0.000  121.141   10.154  110.987
225.00  1589.975  521.190  521.190    0.000   103.154  966.267  923.120   43.147     0.000   80.727    0.000   80.727
225.10  1589.492  527.065  527.065    0.000    75.872  893.537  852.468   41.069     0.000  131.093   10.053  121.040
225.20  1548.700  617.307  617.307    0.000    80.107  831.889  795.184   36.705     0.000  171.709    0.000  171.709
225.30  1542.764  604.121  604.121    0.000   100.167  886.633  868.388   18.245     0.000  101.035   30.462   70.573
225.40  1605.909  524.893  524.893    0.000    71.550  925.218  906.584   18.634     0.000  141.247   10.053  131.194
225.50  1639.623  572.871  572.871    0.000    74.183  866.557  840.663   25.894     0.000   90.579    0.000   90.579
225.60  1596.231  504.694  504.694    0.000    82.179  996.819  952.594   44.225     0.000  201.667   40.414  161.253
225.70  1638.421  474.698  474.698    0.000    73.192  923.151  884.717   38.434     0.000  171.407   10.053  161.353
225.80  1693.902  453.862  453.862    0.000    61.950  871.662  841.921   29.741     0.000  141.247   10.154  131.093
225.90  1640.688  447.447  447.447    0.000    77.385  962.664  866.006   96.659     0.000  201.667   10.053  191.614
226.00  1651.087  482.970  482.970    0.000   111.453  897.518  837.338   60.181     0.000  110.385    0.000  110.385
226.10  1662.469  496.277  496.277    0.000   174.916  844.902  830.032   14.871     0.000  292.247   80.929  211.319
226.20  1629.208  476.010  476.010    0.000   104.277  867.685  867.685    0.000     0.000  161.656   20.308  141.349
226.30  1564.674  556.042  556.042    0.000   138.299  960.246  960.246    0.000     0.000  211.419   20.308  191.111
226.40  1623.535  468.199  468.199    0.000    87.590  893.875  868.454   25.422     0.000  131.194    0.000  131.194
226.50  1586.619  469.534  469.534    0.000   136.352  808.796  795.912   12.884     0.000  160.851    0.000  160.851
226.60  1722.638  459.566  459.566    0.000   135.362  963.958  929.457   34.501     0.000  150.497   49.965  100.532
226.70  1739.671  510.910  510.910    0.000    56.808 1087.080  942.264  144.816     0.000  211.922   50.769  161.153
226.80  1636.214  553.026  553.026    0.000   106.700  988.822  875.992  112.830     0.000  149.996    0.000  149.996
226.90  1620.850  449.505  449.505    0.000    86.335  898.123  849.095   49.028     0.000   90.882   40.414   50.468
227.00  1705.532  394.835  394.835    0.000    27.668  895.834  855.155   40.679     0.000   70.976   20.308   50.669
227.10  1605.911  414.128  414.128    0.000    94.636  800.109  770.280   29.828     0.000   70.472   10.154   60.319
227.20  1658.667  462.338  462.338    0.000    97.059  818.917  792.763   26.154     0.000  251.432   20.207  231.225
227.30  1728.922  454.737  454.737    0.000    93.124  808.410  791.981   16.429     0.000  171.407   30.159  141.247
227.40  1653.628  434.829  434.829    0.000    35.971  858.567  836.604   21.963     0.000   90.680    0.000   90.680
227.50  1749.007  392.655  392.655    0.000    53.696  907.530  858.416   49.114     0.000  201.163   30.159  171.003
227.60  1718.961  461.901  461.901    0.000    55.166 1046.358  985.700   60.657     0.000  302.298  110.584  191.714
227.70  1819.743  364.780  364.780    0.000   107.474 1051.553  992.028   59.526     0.000  201.364   40.313  161.051
227.80  1763.475  437.118  437.118    0.000    74.574 1015.899  981.097   34.802     0.000  232.129   40.212  191.916
227.90  1768.761  467.404  467.404    0.000    67.485  984.465  958.913   25.551     0.000  361.614  119.835  241.779
228.00  1670.419  517.446  517.446    0.000    44.571 1083.159 1050.473   32.685     0.000  211.216   60.319  150.897
228.10  1741.594  418.161  418.161    0.000    59.746  998.852  962.235   36.618     0.000  271.938  160.950  110.987
228.20  1760.825  404.462  404.462    0.000    76.174 1039.275 1008.406   30.869     0.000  281.991   70.372  211.619
228.30  1798.606  459.682  459.682    0.000   142.537 1053.943  991.644   62.299     0.000  202.271   50.769  151.502
228.40  1806.390  415.745  415.745    0.000    76.781  986.964  936.732   50.232     0.000  322.006   99.930  222.076
228.50  1761.135  445.766  445.766    0.000   114.087  984.904  936.353   48.551     0.000  212.124   10.154  201.970
228.60  1734.512  453.549  453.549    0.000    89.533 1036.262 1010.453   25.809     0.000  161.053   30.462  130.591
228.70  1731.497  449.081  449.081    0.000    24.469 1050.829  999.083   51.746     0.000  120.537    0.000  120.537
228.80  1802.451  470.864  470.864    0.000    44.182 1077.068 1027.223   49.844     0.000  191.614   30.361  161.253
228.90  1611.342  539.743  539.743    0.000    56.635  985.806  969.335   16.472     0.000   50.065    0.000   50.065
229.00  1623.794  509.207  509.207    0.000    68.606  998.044  947.074   50.971     0.000  180.756   10.154  170.602
229.10  1694.442  520.651  520.651    0.000    46.301 1026.451  969.988   56.463     0.000  250.026    0.000  250.026
229.20  1616.792  442.617  442.617    0.000    44.487  941.060  889.872   51.189     0.000  180.054   29.858  150.195
229.30  1745.007  494.866  494.866    0.000    81.792  968.600  929.905   38.694     0.000  250.427   49.764  200.663
229.40  1579.482  528.811  528.811    0.000   106.956 1040.107  983.646   56.460     0.000  470.794  189.506  281.288
229.50  1648.328  500.013  500.013    0.000    72.456 1009.404  977.843   31.560     0.000  251.127   40.313  210.814
229.60  1667.483  490.655  490.655    0.000    46.171 1016.320  987.267   29.054     0.000  210.915   50.366  160.549
229.70  1575.441  548.560  548.560    0.000   109.888  841.834  808.417   33.416     0.000  370.260   19.906  350.355
229.80  1688.724  450.268  450.268    0.000    38.867  923.987  850.795   73.192     0.000   59.917    0.000   59.917
229.90  1706.880  452.394  452.394    0.000    45.826  867.951  836.738   31.213     0.000  160.851    0.000  160.851
230.00  1709.367  456.178  456.178    0.000    59.099 1002.965  978.801   24.165     0.000  140.544    0.000  140.544
230.10  1606.254  499.307  499.307    0.000    68.482  993.276  938.935   54.341     0.000  170.804    0.000  170.804
230.20  1565.692  476.371  476.371    0.000    77.342  970.706  937.247   33.459     0.000  240.774    0.000  240.774
230.30  1699.947  491.729  491.729    0.000     7.609  999.839  924.443   75.396     0.000  330.148    0.000  330.148
230.40  1622.553  525.678  525.678    0.000    46.779 1018.610  962.497   56.112     0.000  100.733   10.154   90.579
230.50  1699.755  436.156  436.156    0.000    50.496  999.594  889.052  110.541     0.000  141.147   50.568   90.579
230.60  1634.023  478.554  478.554    0.000    11.241 1072.917  986.368   86.549     0.000  170.903   10.154  160.749
230.70  1724.618  526.638  526.638    0.000    50.238  981.478  878.758  102.720     0.000  110.886   20.308   90.579
230.80  1537.219  558.032  558.032    0.000    36.920 1018.874  925.325   93.550     0.000   70.876   30.462   40.414
230.90  1545.231  457.564  457.564    0.000    47.817 1022.802  884.592  138.211     0.000  140.845   20.308  120.537
231.00  1559.436  510.192  510.192    0.000    40.337  928.553  831.242   97.311     0.000  100.632   10.154   90.478
231.10  1600.878  529.970  529.970    0.000    70.511 1020.913  941.060   79.853     0.000  120.637    0.000  120.637
231.20  1521.024  547.859  547.859    0.000    90.703  999.767  910.753   89.014     0.000  100.330    0.000  100.330
231.30  1543.843  557.126  557.126    0.000    77.689  977.720  908.853   68.868     0.000  100.531    0.000  100.531
231.40  1669.145  518.979  518.979    0.000   165.279 1007.805  952.639   55.166     0.000  261.482   40.314  221.168
231.50  1605.142  536.464  536.464    0.000    93.251  950.264  894.235   56.029     0.000  161.253    0.000  161.253
231.60  1535.132  561.252  561.252    0.000    95.025  952.730  857.361   95.369     0.000  161.152   40.515  120.637
231.70  1675.585  591.638  591.638    0.000   117.332 1061.284  966.777   94.507     0.000  271.938   30.361  241.577
231.80  1610.989  550.209  550.209    0.000    89.272  940.355  877.065   63.290     0.000  370.360  209.511  160.850
231.90  1588.813  530.154  530.154    0.000    91.693  954.589  904.742   49.847     0.000  191.714    0.000  191.714
232.00  1619.727  559.219  559.219    0.000    60.223  981.558  898.594   82.964     0.000  181.057    0.000  181.057
232.10  1570.347  565.537  565.537    0.000    33.678  943.218  878.414   64.804     0.000  171.608    0.000  171.608
232.20  1659.383  494.350  494.350    0.000   108.602  891.733  829.651   62.082     0.000  181.762   30.462  151.300
232.30  1706.077  468.673  468.673    0.000   142.275  841.878  790.948   50.930     0.000  341.204  180.354  160.850
232.40  1756.666  521.469  521.469    0.000   123.684  936.285  847.534   88.751     0.000  361.510  120.537  240.973
232.50  1986.232  411.428  411.428    0.000   167.130 1022.150  929.294   92.856     0.000  502.555  200.962  301.593
232.60  1821.697  449.441  449.441    0.000   233.358  795.094  726.271   68.823     0.000  352.161   70.472  281.688
232.70  1799.517  461.337  461.337    0.000   155.762  891.681  819.144   72.537     0.000  362.718   50.669  312.049
232.80  1707.239  512.904  512.904    0.000   121.697 1024.532  903.622  120.911     0.000  291.741    0.000  291.741
232.90  1823.422  457.924  457.924    0.000   108.727  959.650  849.667  109.983     0.000  221.269   20.006  201.264
233.00  1768.358  470.802  470.802    0.000   213.088  968.981  851.090  117.891     0.000  362.415   50.669  311.747
233.10  1786.317  466.837  466.837    0.000   204.921  987.882  885.420  102.461     0.000  394.187   30.462  363.726
233.20  1875.721  427.031  427.031    0.000   151.444  925.967  818.144  107.823     0.000  301.897   50.467  251.430
233.30  1831.211  394.703  394.703    0.000   121.569 1041.757  955.379   86.378     0.000  322.909   20.107  302.802
233.40  1868.375  357.327  357.327    0.000   206.174  929.569  871.291   58.279     0.000  332.762   20.308  312.454
233.50  1874.711  412.105  412.105    0.000   125.330 1023.679  923.206  100.473     0.000  363.222   80.727  282.495
233.60  1820.612  434.545  434.545    0.000   123.560 1033.620  957.924   75.696     0.000  252.234    0.000  252.234
233.70  1850.290  426.032  426.032    0.000   139.817  962.159  836.048  126.110     0.000  382.022   20.207  361.815
233.80  1711.595  517.365  517.365    0.000   124.340  954.454  843.133  111.321     0.000  241.378   40.616  200.763
233.90  1779.991  492.111  492.111    0.000   103.366  902.056  820.526   81.530     0.000  271.837    0.000  271.837
234.00  1771.601  469.183  469.183    0.000   111.929  900.937  797.957  102.980     0.000  342.010   20.106  321.904
234.10  1807.926  457.648  457.648    0.000   125.978 1068.158  955.060  113.098     0.000  312.654   50.568  262.086
234.20  1711.588  495.256  495.256    0.000   144.136 1030.761  904.959  125.802     0.000  331.955  120.940  211.016
234.30  1782.617  434.043  434.043    0.000   120.358 1018.398  892.159  126.239     0.000  262.388   80.828  181.560
234.40  1750.078  457.516  457.516    0.000   166.832  994.791  885.376  109.415     0.000  252.134   50.669  201.465
234.50  1677.474  506.547  506.547    0.000   130.862  998.982  915.336   83.647     0.000  191.412   30.361  161.051
234.60  1804.464  436.286  436.286    0.000    88.236 1017.085  929.806   87.279     0.000  231.322   60.319  171.003
234.70  1732.983  430.476  430.476    0.000   130.218 1063.316  935.140  128.176     0.000  302.500   50.669  251.831
234.80  1790.965  376.957  376.957    0.000   107.214  940.150  838.302  101.848     0.000  221.974   20.308  201.667
234.90  1689.098  454.029  454.029    0.000   229.690  872.536  846.856   25.681     0.000  211.619   20.308  191.311
235.00  1685.729  470.423  470.423    0.000   183.694  972.104  870.683  101.421     0.000  211.821   30.361  181.460
235.10  1613.325  524.062  524.062    0.000   160.173  966.398  933.670   32.728     0.000  140.945    0.000  140.945
235.20  1710.067  495.508  495.508    0.000   118.971 1034.783  984.638   50.146     0.000  412.983  181.460  231.524
235.30  1688.297  508.136  508.136    0.000   134.967 1008.154  935.356   72.798     0.000  363.020  171.608  191.412
235.40  1672.189  571.212  571.212    0.000   106.608 1054.013  953.332  100.680     0.000  352.262  130.791  221.470
235.50  1660.880  502.593  502.593    0.000   161.296 1049.827  982.866   66.961     0.000  402.930  201.667  201.263
235.60  1632.972  490.242  490.242    0.000   126.757 1010.145  943.399   66.746     0.000  312.453  100.935  211.518
235.70  1583.500  538.603  538.603    0.000    95.626 1022.728  959.528   63.200     0.000  171.810   81.231   90.579
235.80  1701.095  465.606  465.606    0.000   115.644  980.917  953.035   27.882     0.000  273.046  142.054  130.993
235.90  1566.256  539.813  539.813    0.000    84.692  944.764  849.964   94.800     0.000  332.155  141.146  191.009
236.00  1692.973  499.442  499.442    0.000   111.062 1015.663  922.636   93.028     0.000  332.055   80.626  251.428
236.10  1645.187  487.731  487.731    0.000   106.354  906.676  857.998   48.679     0.000  292.145   80.626  211.518
236.20  1515.820  495.553  495.553    0.000    80.934  850.609  774.738   75.872     0.000  151.200   20.207  130.993
236.30  1606.163  450.852  450.852    0.000    34.025  896.304  830.328   65.975     0.000  140.844   20.207  120.637
236.40  1644.146  482.612  482.612    0.000    41.159  859.810  804.126   55.684     0.000  160.850   10.053  150.796
236.50  1597.043  447.306  447.306    0.000    76.391  857.790  828.090   29.700     0.000  100.833   10.154   90.679
236.60  1577.819  520.334  520.334    0.000    34.716  968.980  913.944   55.036     0.000  140.544   10.154  130.390
236.70  1395.618  557.064  557.064    0.000    46.087  883.863  832.632   51.231     0.000   90.277    0.000   90.277
236.80  1544.399  560.535  560.535    0.000    52.746  919.270  855.672   63.597     0.000  171.608   20.308  151.300
236.90  1523.249  571.856  571.856    0.000   105.532  954.707  877.579   77.129     0.000  241.476   70.473  171.003
237.00  1597.838  550.040  550.040    0.000   129.872  937.505  868.029   69.476     0.000  271.033   80.426  190.608
237.10  1513.415  531.488  531.488    0.000   141.588  863.757  805.522   58.236     0.000  262.086   70.775  191.311
237.20  1534.430  576.917  576.917    0.000    92.651  968.388  859.572  108.815     0.000  293.054   40.616  252.439
237.30  1516.413  621.974  621.974    0.000    84.479  960.157  905.035   55.122     0.000  201.062   20.106  180.956
237.40  1627.443  503.103  503.103    0.000   230.087  826.062  767.135   58.926     0.000  303.105   91.183  211.921
237.50  1530.747  569.163  569.163    0.000   171.072  934.403  878.632   55.771     0.000  271.737   29.858  241.879
237.60  1519.637  591.450  591.450    0.000    60.872  888.915  829.773   59.142     0.000   90.478   10.053   80.425
237.70  1719.724  496.508  496.508    0.000    27.799 1039.917  916.670  123.247     0.000   70.472   10.053   60.419
237.80  1567.418  468.915  468.915    0.000    48.636  859.951  819.142   40.809     0.000   50.265    0.000   50.265
237.90  1685.620  518.506  518.506    0.000    63.943 1063.836  999.723   64.114     0.000  150.898   10.154  140.744
238.00  1680.722  500.578  500.578    0.000    70.727 1062.625  985.242   77.383     0.000  150.796   20.106  130.690
238.10  1736.026  505.707  505.707    0.000    58.971 1052.363  961.281   91.082     0.000  180.956    0.000  180.956
238.20  1616.852  460.957  460.957    0.000    95.070  963.970  906.473   57.497     0.000  161.051   10.154  150.897
238.30  1673.326  456.804  456.804    0.000   164.245 1042.229  965.928   76.300     0.000  159.747   19.906  139.842
238.40  1625.692  478.893  478.893    0.000   158.317 1089.335 1016.754   72.581     0.000  323.010   50.367  272.643
238.50  1740.340  493.577  493.577    0.000   121.915 1121.717 1037.677   84.040     0.000  393.482  141.247  252.234
238.60  1574.140  470.591  470.591    0.000   121.958 1086.575 1042.001   44.574     0.000  271.837   40.314  231.524
238.70  1595.708  460.668  460.668    0.000    45.828 1030.672  937.121   93.552     0.000  191.210   30.361  160.850
238.80  1642.672  469.897  469.897    0.000    60.182 1072.129  939.498  132.631     0.000  290.739   10.154  280.585
238.90  1680.238  414.184  414.184    0.000   135.057 1007.936  965.396   42.540     0.000  281.992   60.621  221.371
239.00  1652.499  473.189  473.189    0.000    82.876 1016.016  968.332   47.685     0.000  220.566    0.000  220.566
239.10  1621.200  444.767  444.767    0.000   125.634 1008.023  954.933   53.089     0.000  261.785   40.313  221.471
239.20  1648.914  472.158  472.158    0.000    73.539 1023.934  983.470   40.464     0.000  180.857   40.313  140.544
239.30  1621.897  492.558  492.558    0.000    47.471 1155.999 1071.139   84.861     0.000  291.540   70.472  221.068
239.40  1702.494  427.607  427.607    0.000    51.792  925.150  855.804   69.346     0.000  161.253   30.462  130.791
239.50  1688.822  482.091  482.091    0.000   115.344 1018.057  947.196   70.861     0.000  272.139   50.669  221.470
239.60  1611.017  489.541  489.541    0.000   131.979 1043.470  993.325   50.145     0.000  301.694   80.526  221.168
239.70  1563.658  490.890  490.890    0.000    85.814 1028.475  902.753  125.722     0.000  372.571   50.366  322.205
239.80  1667.471  442.508  442.508    0.000    74.751 1056.355  925.790  130.565     0.000  261.583   40.212  221.370
239.90  1723.106  410.826  410.826    0.000    41.633 1043.000  989.049   53.951     0.000  191.412   40.414  150.998
240.00  1670.910  452.541  452.541    0.000    52.658 1050.295  957.309   92.986     0.000  312.049   50.265  261.784
240.10  1680.999  415.907  415.907    0.000    95.408  998.334  964.876   33.459     0.000  150.796   30.159  120.637
240.20  1687.932  445.874  445.874    0.000    58.016  957.049  953.331    3.718     0.000  160.950   10.053  150.897
240.30  1669.220  355.353  355.353    0.000   117.677 1040.344  960.415   79.929     0.000  310.643   69.770  240.873
240.40  1626.159  452.252  452.252    0.000    57.716  922.110  884.629   37.481     0.000  110.584   10.053  100.531
240.50  1659.850  394.056  394.056    0.000   167.653  946.192  873.437   72.755     0.000  201.063    0.000  201.063
240.60  1645.850  431.841  431.841    0.000   119.367  961.536  887.305   74.231     0.000  241.175   10.053  231.121
240.70  1737.068  393.589  393.589    0.000   110.680  969.206  865.578  103.628     0.000  200.763   39.912  160.852
240.80  1734.493  358.702  358.702    0.000    46.258  907.240  836.604   70.636     0.000  110.585    9.953  100.632
240.90  1659.415  425.876  425.876    0.000    62.645  967.253  837.995  129.258     0.000  192.117   10.053  182.064
241.00  1672.063  437.959  437.959    0.000    50.237  842.037  793.403   48.634     0.000  140.743   10.053  130.690
241.10  1644.312  469.545  469.545    0.000   109.332  934.180  867.262   66.917     0.000  130.892   10.154  120.738
241.20  1716.938  444.165  444.165    0.000    98.137  947.925  863.105   84.820     0.000  221.168   10.053  211.115
241.30  1578.935  466.190  466.190    0.000    95.417  932.147  849.310   82.837     0.000  191.311   20.207  171.104
241.40  1695.164  427.028  427.028    0.000   100.125  811.827  773.393   38.434     0.000  201.264   10.154  191.110
241.50  1663.206  477.885  477.885    0.000    92.689  897.774  838.592   59.182     0.000  332.055  100.733  231.322
241.60  1615.939  500.448  500.448    0.000    99.821  926.919  881.221   45.697     0.000  170.903   60.319  110.584
241.70  1575.076  484.464  484.464    0.000    90.357  939.723  899.646   40.077     0.000  131.194   30.361  100.833
241.80  1575.909  476.370  476.370    0.000   139.772  845.520  788.408   57.112     0.000  211.921   81.029  130.892
241.90  1512.193  485.517  485.517    0.000    79.073  859.436  721.694  137.742     0.000  130.792   20.308  110.484
242.00  1596.207  450.193  450.193    0.000    64.418  889.091  788.234  100.857     0.000  170.804   20.308  150.496
242.10  1565.702  496.315  496.315    0.000   104.626 1093.579  986.794  106.785     0.000  371.265   60.419  310.845
242.20  1640.621  502.779  502.779    0.000   134.669  974.678  946.274   28.404     0.000  351.357   10.053  341.304
242.30  1576.284  496.900  496.900    0.000   147.167 1125.629 1079.975   45.654     0.000  292.350   30.462  261.888
242.40  1644.494  486.755  486.755    0.000   128.185 1020.564  952.515   68.050     0.000  281.992   40.515  241.477
242.50  1588.690  386.516  386.516    0.000    60.225  923.425  798.914  124.511     0.000  119.936    0.000  119.936
242.60  1591.677  445.815  445.815    0.000    51.232  918.057  859.173   58.885     0.000  270.130   79.723  190.408
242.70  1586.472  480.867  480.867    0.000    51.189  979.142  930.204   48.938     0.000  271.235   40.515  230.720
242.80  1651.028  466.566  466.566    0.000    49.719 1028.571  985.643   42.928     0.000  141.047   40.213  100.833
242.90  1612.326  489.573  489.573    0.000    99.521 1015.723  987.449   28.274     0.000  221.473   30.462  191.011
243.00  1649.266  460.432  460.432    0.000    45.784  989.952  973.436   16.516     0.000  211.518   40.212  171.306
243.10  1639.503  458.953  458.953    0.000    46.216 1012.867 1007.420    5.448     0.000  141.046   30.361  110.685
243.20  1701.779  462.780  462.780    0.000    94.423  880.009  819.049   60.960     0.000  181.560    0.000  181.560
243.30  1646.987  501.998  501.998    0.000    57.198  907.377  901.929    5.448     0.000  120.940   10.154  110.786
243.40  1658.434  454.128  454.128    0.000    33.030  963.314  939.621   23.692     0.000  251.327   50.265  201.062
243.50  1617.888  514.046  514.046    0.000   149.324  971.179  963.916    7.263     0.000  261.383   60.621  200.762
243.60  1577.959  526.007  526.007    0.000    73.064  907.374  896.479   10.895     0.000  211.519   50.266  161.253
243.70  1599.812  511.217  511.217    0.000    37.181  913.431  895.014   18.417     0.000   70.473   30.261   40.212
243.80  1649.295  511.258  511.258    0.000   179.291  901.481  892.402    9.079     0.000  351.859  100.531  251.328
243.90  1679.923  469.288  469.288    0.000   130.215 1065.612 1028.392   37.221     0.000  252.134   50.669  201.465
244.00  1679.291  509.180  509.180    0.000   147.510 1013.520  983.993   29.527     0.000  160.952   29.858  131.093
244.10  1686.348  425.349  425.349    0.000   179.846  984.072  978.624    5.448     0.000  221.773   80.929  140.844
244.20  1691.490  419.001  419.001    0.000   159.051  988.093  988.093    0.000     0.000  232.028   50.568  181.460
244.30  1762.215  480.789  480.789    0.000   152.871 1037.039 1037.039    0.000     0.000  161.958   20.308  141.650
244.40  1594.983  540.370  540.370    0.000   103.195  845.992  840.544    5.448     0.000  141.046   10.154  130.892
244.50  1677.932  498.402  498.402    0.000    64.371  932.273  913.685   18.588     0.000  110.584    0.000  110.584
244.60  1501.452  583.208  583.208    0.000    97.572  954.584  945.116    9.468     0.000   60.319    0.000   60.319
244.70  1660.177  570.363  570.363    0.000    92.471 1072.001 1049.695   22.306     0.000  141.247  111.088   30.159
244.80  1567.726  526.085  526.085    0.000    79.592  985.066  972.270   12.797     0.000  172.213  121.746   50.467
244.90  1508.086  607.518  607.518    0.000    55.424 1141.012 1076.507   64.505     0.000  121.746   50.769   70.976
245.00  1517.112  583.027  583.027    0.000    40.899  981.780  935.693   46.088     0.000  100.733   20.308   80.425
245.10  1518.064  564.358  564.358    0.000    45.352 1098.852 1035.775   63.077     0.000  241.778   30.361  211.417
245.20  1667.576  515.063  515.063    0.000    15.002 1053.583  986.140   67.442     0.000  161.152   10.053  151.099
245.30  1533.729  556.154  556.154    0.000    22.610  904.874  863.327   41.547     0.000   60.520    0.000   60.520
245.40  1547.062  655.795  655.795    0.000    33.634 1065.390 1002.229   63.161     0.000  161.152   10.154  150.998
245.50  1555.365  560.333  560.333    0.000    75.787 1040.411  984.467   55.945     0.000  141.046    0.000  141.046
245.60  1658.063  576.659  576.659    0.000    63.163 1119.002 1055.189   63.813     0.000  191.009   40.213  150.796
245.70  1632.392  527.127  527.127    0.000    70.815  966.863  933.314   33.550     0.000  100.531    0.000  100.531
245.80  1607.437  581.031  581.031    0.000    63.724  987.999  935.773   52.226     0.000  241.476   80.626  160.850
245.90  1593.845  567.556  567.556    0.000    63.377  912.393  871.886   40.507     0.000  100.531    0.000  100.531
246.00  1548.668  590.878  590.878    0.000    50.755  979.609  952.242   27.367     0.000  120.839    0.000  120.839
246.10  1625.207  531.469  531.469    0.000    65.581  939.680  939.680    0.000     0.000  161.656    0.000  161.656
246.20  1603.549  558.547  558.547    0.000   104.101  778.457  778.457    0.000     0.000   60.319    0.000   60.319
246.30  1549.238  585.131  585.131    0.000    61.950  911.179  903.744    7.435     0.000  151.200   40.616  110.584
246.40  1625.493  529.025  529.025    0.000    81.963  844.861  828.132   16.729     0.000  100.531    0.000  100.531
246.50  1659.661  561.906  561.906    0.000    58.885  914.167  878.935   35.232     0.000  141.046    0.000  141.046
246.60  1632.179  491.945  491.945    0.000    82.529  886.450  823.163   63.287     0.000  130.993   30.462  100.531
246.70  1656.469  475.944  475.944    0.000    78.809  852.603  811.881   40.722     0.000  110.584   30.159   80.425
246.80  1589.047  535.182  535.182    0.000    89.789  802.409  774.437   27.972     0.000  161.152   60.621  100.531
246.90  1582.945  543.352  543.352    0.000    55.986  764.833  753.420   11.414     0.000  110.887   40.414   70.473
247.00  1559.842  580.625  580.625    0.000    97.052  828.216  807.551   20.665     0.000  100.531    0.000  100.531
247.10  1604.597  576.765  576.765    0.000   115.516  877.853  876.037    1.816     0.000  120.738   10.053  110.685
247.20  1573.116  538.064  538.064    0.000    78.163  956.489  952.858    3.632     0.000  231.927   81.029  150.897
247.30  2059.066  369.954  295.561   74.393   500.815 1692.160 1295.105  397.055     0.000 1409.273  933.250  476.023
247.40  2074.853  421.194  331.469   89.724   368.222 1852.290 1395.925  456.365     0.000 1360.318 1066.157  294.160
247.50  2052.512  386.813  315.086   71.727   451.964 1741.363 1282.871  458.492     0.000 1570.630 1104.358  466.272
247.60  2093.949  391.055  314.890   76.165   459.443 1639.538 1279.449  360.089     0.000 1439.432 1034.688  404.744
247.70  1973.424  426.493  329.558   96.935   410.287 1678.972 1269.769  409.203     0.000 1389.167  812.008  577.159
247.80  2057.895  387.298  294.164   93.134   530.089 1633.962 1229.948  404.013     0.000 1377.604  972.154  405.450
247.90  2028.667  410.604  341.229   69.375   407.690 1624.544 1242.622  381.922     0.000 1895.050 1419.531  475.519
248.00  1972.192  438.488  341.445   97.043   548.459 1479.357 1164.754  314.603     0.000 1593.051 1086.465  506.586
248.10  1910.562  431.160  329.212  101.948   467.009 1533.530 1168.735  364.795     0.000 1370.169  944.311  425.858
248.20  1951.832  382.988  344.761   38.228   493.423 1562.409 1180.618  381.791     0.000 2337.093 1648.745  688.348
248.30  2076.886  368.559  303.962   64.597   464.411 1662.712 1277.851  384.862     0.000 2311.357 1784.968  526.389
248.40  1948.050  355.351  336.117   19.234   466.663 1588.515 1167.813  420.702     0.000 1326.634  870.516  456.118
248.50  2022.595  363.922  363.922    0.000   572.667 1491.818 1193.593  298.225     0.000 1398.517  932.647  465.870
248.60  1982.122  316.646  316.646    0.000   467.052 1516.451 1226.183  290.267     0.000 1823.569 1347.647  475.922
248.70  1901.354  423.938  373.696   50.242   463.117 1555.357 1187.659  367.698     0.000 1337.894  781.245  556.649
248.80  1849.157  464.106  401.460   62.646   357.106 1607.119 1140.327  466.792     0.000 1217.058  597.671  619.387
248.90  1899.341  403.812  358.289   45.523   404.396 1465.137 1174.135  291.003     0.000 1176.641  953.256  223.385
249.00  1959.538  353.312  352.678    0.634   415.334 1516.288 1285.902  230.386     0.000 1185.888  790.189  395.699
249.10  1954.220  358.586  346.229   12.357   521.220 1702.105 1418.239  283.866     0.000 1978.296 1602.603  375.693
249.20  1975.339  356.818  334.760   22.058   430.595 1579.403 1260.126  319.277     0.000 1285.917  890.117  395.800
249.30  1987.116  378.001  339.752   38.249   311.185 1654.635 1295.716  358.919     0.000 1319.299  994.476  324.823
249.40  1870.148  394.079  347.627   46.451   394.450 1650.008 1332.936  317.072     0.000 1469.694 1094.000  375.693
249.50  1871.115  342.387  295.844   46.544   407.636 1568.853 1278.718  290.135     0.000 1833.726 1194.334  639.392
249.60  1881.010  394.133  349.219   44.914   367.997 1647.507 1331.858  315.648     0.000 1166.992  618.683  548.310
249.70  1907.497  423.618  365.906   57.712   380.141 1639.283 1296.486  342.797     0.000 1318.898  811.606  507.292
249.80  1954.654  348.154  329.646   18.508   251.092 1746.144 1358.086  388.058     0.000 1123.151  454.607  668.545
249.90  1894.650  379.355  336.576   42.779   259.397 1627.590 1294.395  333.195     0.000 1022.116  616.868  405.248
250.00  1892.673  440.439  394.400   46.039   402.973 1630.891 1362.407  268.484     0.000 1165.278  719.313  445.964
250.10  2020.472  412.112  412.112    0.000   528.920 1506.172 1227.531  278.641     0.000 1156.135  699.210  456.925
250.20  1999.272  481.144  478.213    2.932   376.688 1765.643 1445.769  319.874     0.000 1217.458  801.249  416.208
250.30  1907.311  472.819  472.608    0.211   354.382 1750.809 1408.801  342.008     0.000 1196.444  811.303  385.142
250.40  2020.911  399.442  399.442    0.000   358.317 1646.153 1280.191  365.963     0.000 1388.565  912.239  476.326
250.50  2045.420  389.490  385.643    3.848   286.682 1825.866 1389.212  436.654     0.000 1458.735 1033.582  425.153
250.60  2020.621  380.037  380.037    0.000   348.197 1775.637 1423.466  352.172     0.000 1975.881 1356.897  618.984
250.70  2107.337  355.375  355.375    0.000   385.852 1704.647 1342.711  361.935     0.000 1411.087  893.340  517.747
250.80  1985.567  359.139  354.827    4.312   271.974 1713.983 1376.643  337.340     0.000 1559.669 1133.912  425.757
250.90  2028.359  366.639  362.172    4.468   475.477 1720.430 1360.652  359.778     0.000 1928.131 1562.591  365.540
251.00  2061.267  330.970  330.970    0.000   482.611 1457.571 1141.198  316.373     0.000 1518.055 1233.847  284.208
251.10  2045.104  362.262  362.262    0.000   410.497 1605.770 1241.755  364.015     0.000 1568.517 1214.039  354.479
251.20  1859.467  433.681  433.681    0.000   338.122 1574.822 1166.361  408.461     0.000 1529.013 1051.781  477.232
251.30  1951.019  384.834  384.834    0.000   328.304 1546.888 1126.494  420.394     0.000 1013.575  607.521  406.054
251.40  1967.823  462.768  452.949    9.820   308.720 1819.392 1348.805  470.587     0.000 1195.339  718.813  476.527
251.50  1887.410  419.893  419.893    0.000   325.108 1809.179 1341.753  467.427     0.000 2027.254 1468.992  558.262
251.60  2040.672  355.206  355.206    0.000   426.321 1772.993 1433.283  339.710     0.000 2181.673 1837.147  344.526
251.70  1908.504  435.156  435.156    0.000   401.419 1671.311 1351.613  319.698     0.000 2108.787 1571.437  537.349
251.80  1977.656  408.635  408.635    0.000   319.619 1842.256 1437.042  405.215     0.000 2150.607 1704.844  445.763
251.90  1943.395  385.466  383.084    2.382   336.348 1801.185 1427.138  374.047     0.000 1987.644 1643.016  344.627
252.00  1891.596  416.842  416.842    0.000   403.017 1607.508 1314.602  292.906     0.000 1782.551 1478.942  303.609
252.10  1902.878  398.360  398.360    0.000   342.447 1725.663 1386.074  339.589     0.000 1733.699 1327.544  406.155
252.20  1906.730  404.308  404.308    0.000   181.838 1913.415 1501.973  411.443     0.000 1935.866 1398.819  537.047
252.30  1951.546  363.006  359.708    3.298   312.009 1862.135 1381.128  481.006     0.000 1893.540 1417.013  476.527
252.40  1985.473  353.976  353.976    0.000   297.096 1808.965 1351.910  457.055     0.000 1889.418 1382.933  506.484
252.50  1831.889  397.773  397.773    0.000   357.404 1738.148 1357.402  380.747     0.000 1972.055 1556.855  415.201
252.60  1940.880  386.669  386.669    0.000   297.139 1866.042 1483.990  382.052     0.000 1936.872 1612.351  324.521
252.70  1857.627  387.710  387.710    0.000   278.681 1737.324 1408.497  328.828     0.000 1824.978 1429.884  395.094
252.80  1901.643  445.070  445.070    0.000   391.602 1703.875 1405.352  298.523     0.000 1852.021 1487.086  364.935
252.90  1865.697  418.963  418.963    0.000   333.065 1748.749 1452.000  296.749     0.000 1905.006 1489.100  415.906
253.00  2108.427  368.125  368.125    0.000   286.932 1810.226 1481.225  329.000     0.000 1937.479 1592.347  345.131
253.10  1900.769  398.355  398.355    0.000   452.171 1674.512 1319.358  355.155     0.000 1965.723 1621.398  344.325
253.20  2060.604  372.020  372.020    0.000   372.013 1767.985 1430.035  337.950     0.000 1967.033 1550.926  416.107
253.30  2001.334  355.462  355.462    0.000   426.368 1608.966 1324.110  284.856     0.000 1961.801 1546.601  415.201
253.40  1919.548  383.311  383.311    0.000   427.053 1621.420 1319.268  302.152     0.000 1699.813 1395.398  304.415
253.50  2011.739  390.433  390.433    0.000   324.543 1732.884 1449.667  283.217     0.000 1976.785 1733.092  243.693
253.60  2036.446  399.823  399.823    0.000   413.474 1712.263 1381.831  330.431     0.000 2054.293 1759.931  294.362
253.70  1898.942  411.826  411.826    0.000   374.177 1719.913 1391.908  328.005     0.000 1733.499 1499.960  233.539
253.80  1940.695  410.223  410.223    0.000   438.945 1814.560 1462.296  352.263     0.000 2039.019 1703.941  335.078
253.90  2048.184  399.422  399.422    0.000   497.305 1849.880 1454.556  395.324     0.000 1580.783 1245.705  335.078
254.00  1984.139  408.613  408.613    0.000   289.096 1929.166 1559.608  369.557     0.000 1609.837 1245.104  364.733
254.10  1890.820  426.842  426.842    0.000   229.479 1871.707 1462.856  408.851     0.000 1638.287 1182.673  455.614
254.20  1908.008  405.989  405.989    0.000   354.251 1957.647 1419.133  538.514     0.000 2246.612 1689.459  557.153
254.30  1870.450  426.810  426.810    0.000   241.364 1975.598 1479.799  495.799     0.000 2209.818 1713.487  496.331
254.40  1843.938  399.537  399.537    0.000   336.349 1799.855 1349.495  450.359     0.000 1964.920 1580.080  384.840
254.50  1871.984  427.371  425.906    1.466   296.095 1956.702 1445.469  511.233     0.000 2299.494 1742.039  557.455
254.60  1871.370  471.526  419.894   51.632   416.071 1794.669 1318.885  475.784     0.000 2357.405 1991.865  365.540
254.70  1898.075  460.991  433.260   27.732   283.258 1885.845 1387.459  498.386     0.000 2170.513 1764.963  405.550
254.80  1778.473  526.705  482.487   44.218   405.994 1771.409 1239.250  532.159     0.000 2047.563 1539.970  507.593
254.90  1687.463  536.132  469.006   67.125   417.581 1687.452 1302.028  385.424     0.000 2351.275 1914.658  436.617
255.00  1765.935  566.121  491.958   74.163   377.372 1719.050 1323.423  395.627     0.000 2238.270 1812.009  426.261
255.10  1799.798  526.681  461.157   65.524   274.094 1786.491 1373.956  412.535     0.000 2036.100 1630.247  405.853
255.20  1717.767  533.619  468.241   65.377   275.175 1725.491 1296.277  429.215     0.000 2148.798 1662.016  486.781
255.30  1713.633  608.777  550.228   58.549   261.080 1872.008 1427.965  444.043     0.000 2117.432 1630.651  486.781
255.40  1773.645  548.073  480.859   67.215   282.264 1857.045 1422.861  434.184     0.000 2055.706 1720.729  334.977
255.50  1842.619  520.185  492.919   27.266   252.995 1818.698 1387.750  430.948     0.000 1985.128 1518.755  466.373
255.60  1898.991  496.296  461.266   35.031   330.554 1883.041 1507.556  375.485     0.000 2333.578 1927.625  405.953
255.70  1805.437  520.547  480.811   39.737   296.356 1852.207 1370.290  481.917     0.000 2098.428 1591.843  506.585
255.80  1778.172  501.122  463.287   37.835   340.326 1818.874 1387.239  431.635     0.000 2261.396 1733.596  527.800
255.90  1819.236  463.943  428.644   35.299   389.701 1773.217 1280.796  492.421     0.000 2189.414 1732.490  456.924
256.00  1742.182  464.408  427.842   36.566   379.625 1693.323 1222.474  470.849     0.000 2138.137 1763.351  374.786
256.10  1743.050  523.762  464.692   59.070   247.244 1939.411 1515.949  423.462     0.000 2182.883 1908.728  274.155
256.20  1826.036  462.244  407.500   54.744   262.854 1921.721 1498.644  423.077     0.000 1734.701 1410.079  324.622
256.30  1869.565  433.920  414.474   19.446   276.214 1984.456 1471.024  513.432     0.000 2294.173 1816.940  477.232
256.40  1834.897  506.765  450.303   56.462   250.875 2008.461 1511.623  496.838     0.000 2212.842 1806.888  405.954
256.50  1821.167  439.215  439.215    0.000   171.761 1950.873 1436.528  514.345     0.000 2162.374 1664.834  497.540
256.60  1860.072  454.860  448.067    6.793   226.319 1924.536 1434.703  489.833     0.000 2107.877 1631.149  476.729
256.70  1845.530  423.111  423.111    0.000   243.701 1923.378 1425.934  497.444     0.000 2313.574 1785.572  528.002
256.80  1818.370  462.556  428.341   34.214   350.830 1714.206 1237.000  477.206     0.000 2027.050 1550.422  476.628
256.90  1870.351  478.700  441.796   36.905   404.005 1765.917 1278.378  487.539     0.000 2169.005 1793.614  375.391
257.00  1992.083  447.689  400.766   46.923   398.428 1798.390 1260.915  537.474     0.000 2321.916 1896.158  425.757
257.10  1992.573  449.840  409.922   39.918   283.736 1914.807 1416.243  498.564     0.000 2373.187 1947.328  425.858
257.20  1859.513  512.794  475.171   37.623   449.924 1703.099 1259.616  443.483     0.000 2500.058 1963.212  536.845
257.30  1789.181  466.331  448.577   17.755   353.253 1713.521 1238.993  474.528     0.000 2160.161 1490.307  669.854
257.40  1793.305  521.704  518.223    3.481   309.977 1775.043 1251.789  523.253     0.000 2099.641 1612.255  487.386
257.50  1789.577  482.480  463.668   18.812   358.439 1758.916 1237.784  521.132     0.000 2049.072 1521.171  527.901
257.60  1766.158  526.397  481.164   45.232   349.186 1735.653 1167.436  568.217     0.000 2218.967 1711.777  507.190
257.70  1765.331  532.017  469.888   62.128   326.576 1916.282 1340.287  575.995     0.000 2521.771 1923.398  598.373
257.80  1846.675  466.239  413.706   52.533   380.613 1759.166 1263.584  495.582     0.000 2208.816 1792.708  416.107
257.90  1922.559  479.821  429.756   50.065   373.437 1867.170 1428.656  438.514     0.000 2382.537 1875.045  507.492
258.00  1897.007  459.111  418.318   40.793   421.299 1813.600 1368.340  445.259     0.000 2501.768 2126.478  375.290
258.10  1889.413  473.076  426.786   46.289   435.822 1683.729 1303.018  380.711     0.000 2218.969 1904.299  314.669
258.20  1873.282  459.218  405.981   53.237   326.054 1739.635 1265.364  474.271     0.000 2250.135 1823.672  426.463
258.30  1773.086  460.734  401.261   59.473   325.708 1776.202 1383.865  392.337     0.000 2348.053 1942.200  405.853
258.40  1885.928  527.188  471.591   55.598   381.394 1905.071 1462.281  442.790     0.000 2331.868 2007.247  324.621
258.50  1844.574  541.815  482.561   59.254   342.142 1832.971 1394.541  438.430     0.000 2098.434 1722.740  375.694
258.60  1882.876  495.871  447.934   47.937   334.011 1821.256 1379.503  441.754     0.000 2168.904 1803.465  365.439
258.70  1903.966  467.170  426.602   40.568   434.790 1746.493 1303.442  443.051     0.000 2240.384 1783.661  456.723
258.80  1833.556  455.255  437.445   17.810   517.969 1615.067 1194.026  421.041     0.000 2219.171 1863.987  355.184
258.90  1867.811  433.003  433.003    0.000   445.423 1785.279 1301.241  484.038     0.000 2188.605 1651.256  537.349
259.00  1865.365  460.615  429.332   31.282   512.131 1647.490 1235.439  412.051     0.000 2288.738 1943.608  345.131
259.10  1919.791  415.799  415.799    0.000   407.679 1836.428 1329.907  506.521     0.000 2331.867 1773.706  558.161
259.20  1830.846  457.882  431.250   26.632   487.314 1711.400 1290.868  420.532     0.000 2594.157 2036.097  558.060
259.30  1833.012  437.737  430.762    6.975   339.022 1913.947 1447.416  466.531     0.000 2625.123 2016.293  608.830
259.40  1844.341  451.393  402.779   48.614   363.448 1747.500 1352.477  395.024     0.000 2561.183 1861.472  699.711
259.50  1777.191  448.490  357.646   90.844   360.121 1845.467 1304.790  540.677     0.000 2502.972 1904.296  598.676
259.60  1875.318  465.245  396.974   68.271   421.082 1785.719 1333.153  452.566     0.000 2484.276 1865.091  619.185
259.70  1884.194  414.703  389.669   25.035   426.441 1859.428 1405.220  454.208     0.000 2696.300 2027.051  669.249
259.80  1935.895  426.159  406.080   20.080   369.589 1928.991 1371.758  557.233     0.000 2393.901 1683.331  710.570
259.90  1938.982  422.718  369.594   53.124   373.568 1837.814 1342.965  494.849     0.000 2310.755 1702.327  608.428
260.00  1843.681  430.684  379.745   50.939   511.827 1681.004 1254.076  426.927     0.000 2439.634 1912.036  527.598
260.10  1820.035  464.396  397.393   67.003   407.070 1845.951 1374.745  471.206     0.000 2372.485 1733.796  638.688
260.20  1836.716  561.874  393.762  168.112   320.054 1979.103 1467.342  511.761     0.000 2390.172 1852.824  537.349
260.30  1953.165  515.423  351.598  163.825   420.999 2088.222 1542.924  545.298     0.000 2299.396 1670.461  628.936
260.40  1766.493  600.707  430.508  170.199   391.428 1914.638 1479.497  435.141     0.000 1975.575 1448.681  526.894
260.50  1818.460  528.502  364.360  164.143   338.938 1896.136 1312.274  583.862     0.000 2392.087 1833.925  558.161
260.60  1817.969  526.009  388.312  137.697   242.961 1953.638 1450.537  503.101     0.000 2455.730 1917.776  537.954
260.70  1754.140  583.337  424.963  158.375   332.282 1864.444 1334.183  530.261     0.000 2297.281 1719.114  578.167
260.80  1864.891  552.159  403.049  149.111   373.787 1904.042 1396.526  507.516     0.000 2247.317 1628.736  618.581
260.90  1833.987  533.548  444.109   89.439   341.098 1905.569 1366.316  539.253     0.000 2259.484 1630.447  629.037
261.00  1794.561  548.904  417.790  131.114   281.824 1945.811 1513.218  432.593     0.000 2245.710 1697.602  548.108
261.10  1892.603  499.444  395.709  103.735   232.541 1972.440 1455.973  516.466     0.000 2036.701 1295.568  741.132
261.20  1688.200  538.977  425.236  113.741   291.381 1782.954 1266.402  516.552     0.000 1975.475 1234.544  740.931
261.30  1826.765  493.266  391.467  101.799   347.843 1787.879 1317.844  470.034     0.000 2086.972 1406.762  680.209
261.40  1777.122  462.680  420.148   42.532   478.363 1578.804 1222.435  356.368     0.000 2074.403 1576.863  497.540
261.50  1719.021  515.685  413.741  101.944   376.427 1691.164 1437.778  253.387     0.000 1996.586 1712.478  284.108
261.60  1779.333  512.759  388.421  124.338   400.245 1727.657 1350.537  377.120     0.000 2358.306 1892.233  466.073
261.70  1769.268  518.267  397.626  120.640   404.787 1755.977 1370.900  385.077     0.000 2286.424 1931.744  354.680
261.80  1810.485  521.718  385.473  136.245   459.908 1705.163 1283.082  422.080     0.000 2449.995 2155.734  294.261
261.90  1766.907  556.290  398.361  157.930   561.551 1661.591 1265.577  396.014     0.000 2136.630 1701.321  435.309
262.00  1823.377  499.798  391.030  108.768   491.294 1690.334 1278.026  412.309     0.000 2370.976 1934.359  436.617
262.10  1750.095  503.572  430.074   73.498   395.363 1639.198 1293.895  345.303     0.000 2280.093 1924.707  355.386
262.20  1846.470  528.861  404.921  123.940   529.082 1658.179 1263.076  395.103     0.000 2518.458 2234.149  284.309
262.30  1881.571  520.158  402.692  117.465   518.964 1819.095 1373.707  445.388     0.000 2575.557 1926.313  649.245
262.40  1760.481  530.682  393.002  137.680   616.243 1609.709 1250.836  358.873     0.000 2281.501 1623.812  657.690
262.50  1781.873  538.856  410.440  128.417   507.677 1643.128 1368.861  274.266     0.000 1980.602 1363.529  617.074
262.60  1857.433  516.777  399.796  116.981   478.672 1709.064 1436.952  272.113     0.000 2082.238 1301.596  780.642
262.70  1855.367  528.301  410.532  117.768   541.841 1763.627 1368.303  395.324     0.000 2156.539 1689.461  467.078
262.80  1870.100  456.396  341.633  114.763   653.204 1366.433 1042.665  323.769    60.319 2202.178 1806.277  395.900
262.90  1774.723  545.701  430.224  115.478   602.584 1681.303 1332.413  348.890     0.000 2342.016 1905.601  436.415
263.00  1866.102  498.333  389.470  108.863   489.738 1598.903 1303.711  295.192     0.000 2091.593 1848.101  243.492
263.10  1825.853  536.785  468.092   68.693   438.333 1783.899 1405.052  378.847     0.000 2525.597 2190.520  335.078
263.20  1839.544  490.286  395.370   94.916   574.691 1476.551 1236.437  240.115     0.000 2215.548 1951.648  263.900
263.30  1802.791  508.422  407.845  100.576   500.849 1651.312 1372.329  278.983     0.000 2337.898 2033.382  304.516
263.40  1864.044  559.780  440.456  119.324   599.039 1627.699 1303.753  323.946     0.000 2222.489 1836.843  385.646
263.50  1814.685  582.950  449.420  133.530   355.023 1739.409 1425.626  313.782     0.000 2066.658 1690.965  375.694
263.60  1800.736  594.302  470.917  123.386   438.552 1783.080 1447.247  335.832     0.000 2039.314 1633.159  406.155
263.70  1892.197  582.694  477.181  105.513   462.717 1778.020 1427.793  350.227     0.000 2090.890 1735.906  354.984
263.80  1822.310  557.321  406.822  150.499   581.867 1560.168 1246.037  314.131     0.000 2127.884 1843.575  284.309
263.90  1864.164  457.218  369.638   87.580   639.759 1426.999 1147.840  279.159     0.000 2034.383 1729.867  304.516
264.00  1912.608  473.420  384.236   89.185   668.040 1481.270 1144.092  337.178     0.000 2139.151 1702.534  436.617
264.10  1876.076  520.961  413.704  107.256   635.694 1605.431 1306.387  299.044     0.000 2178.051 1873.435  304.616
264.20  1921.013  484.870  361.246  123.624   607.768 1546.944 1292.126  254.819     0.000 2436.727 2162.572  274.155
264.30  1797.802  490.328  371.363  118.966   520.178 1532.148 1224.506  307.642     0.000 2167.996 1894.244  273.752
264.40  1835.761  413.460  318.468   94.992   529.038 1591.338 1314.044  277.294     0.000 2119.337 1906.207  213.130
264.50  1824.313  480.796  358.185  122.611   610.835 1595.278 1304.193  291.085     0.000 2220.177 1986.638  233.539
264.60  1855.367  437.884  304.427  133.458   592.288 1600.548 1338.426  262.122     0.000 2456.834 2192.833  264.001
264.70  1850.357  493.240  369.760  123.480   520.566 1649.498 1381.583  267.915     0.000 2420.241 2146.086  274.155
264.80  1831.838  526.231  392.931  133.300   507.120 1661.948 1380.890  281.058     0.000 2603.312 2379.927  223.385
264.90  1844.920  520.025  376.114  143.911   535.614 1646.332 1374.400  271.931     0.000 2449.797 2175.642  274.155
265.00  1880.969  461.487  335.171  126.316   476.640 1710.795 1398.911  311.884     0.000 2445.672 2130.902  314.770
265.10  1925.490  493.334  370.352  122.982   582.266 1645.196 1427.434  217.761     0.000 2603.703 2380.318  223.385
265.20  1972.541  498.440  380.466  117.973   583.255 1724.118 1468.266  255.852     0.000 2316.693 2001.923  314.771
265.30  1937.819  413.400  323.205   90.195   563.841 1572.588 1273.973  298.614     0.000 2296.785 2042.938  253.847
265.40  1895.251  426.464  333.917   92.547   654.546 1429.378 1147.327  282.051    30.159 2236.054 1992.361  243.693
265.50  1956.884  441.501  352.116   89.385   664.750 1437.727 1198.481  239.246     0.000 2128.790 1935.866  192.924
265.60  1967.217  422.982  334.667   88.315   569.852 1530.415 1304.268  226.147     0.000 2364.240 2130.700  233.539
265.70  1890.457  404.175  318.564   85.611   543.396 1654.980 1335.101  319.879     0.000 2260.288 1996.287  264.001
265.80  1922.059  427.967  338.713   89.254   499.946 1682.523 1397.050  285.472     0.000 2442.357 2239.280  203.077
265.90  1971.524  335.683  255.598   80.085   475.217 1628.425 1344.084  284.341     0.000 2140.452 1906.913  233.539
266.00  1992.993  364.785  308.789   55.997   503.229 1562.973 1214.823  348.150     0.000 1854.936 1631.651  223.285
266.10  1899.921  445.359  345.178  100.181   484.640 1571.920 1225.582  346.337     0.000 2350.063 2116.524  233.539
266.20  1871.210  452.790  357.226   95.563   545.818 1588.228 1259.703  328.525     0.000 2034.194 1658.702  375.492
266.30  1854.171  520.108  404.368  115.740   469.466 1684.980 1374.654  310.326     0.000 2124.068 1717.913  406.155
266.40  1898.585  545.638  388.504  157.134   446.899 1745.771 1417.588  328.183     0.000 2084.054 1708.763  375.292
266.50  1802.635  548.215  407.319  140.896   505.001 1654.634 1316.639  337.996     0.000 2199.269 1782.960  416.309
266.60  1857.533  529.460  395.901  133.559   531.763 1602.577 1349.537  253.040     0.000 2043.036 1677.898  365.137
266.70  1900.864  523.589  400.176  123.413   584.941 1550.007 1234.881  315.126     0.000 2122.354 1756.814  365.540
266.80  1863.481  559.326  401.860  157.466   456.020 1739.628 1466.055  273.573     0.000 2243.597 2010.158  233.438
266.90  1846.447  474.336  356.225  118.111   544.049 1533.320 1327.709  205.610     0.000 2044.750 1811.211  233.539
267.00  1859.488  528.788  396.600  132.189   514.164 1538.549 1300.901  237.647     0.000 2021.920 1737.611  284.309
267.10  1847.777  480.563  340.576  139.987   613.388 1476.990 1197.962  279.027     0.000 2265.615 1981.307  284.308
267.20  1819.550  511.479  378.157  133.323   530.339 1571.978 1320.277  251.701     0.000 2135.833 1881.986  253.847
267.30  1864.526  475.285  340.543  134.741   633.487 1424.975 1144.350  280.625     0.000 2070.881 1796.827  274.054
267.40  1834.793  521.493  385.797  135.696   691.382 1454.071 1216.294  237.777     0.000 2127.288 1842.980  284.308
267.50  1773.106  550.343  408.202  142.140   648.016 1453.989 1232.251  221.738     0.000 2518.356 2264.509  253.847
267.60  1753.751  525.332  382.222  143.110   694.144 1395.359 1157.928  237.432     0.000 2442.455 2087.069  355.386
267.70  1960.750  476.207  381.195   95.012   742.010 1399.522 1191.783  207.739     0.000 2533.340 2177.954  355.386
267.80  1751.588  509.921  360.761  149.161   567.563 1489.782 1216.724  273.058     0.000 2278.481 1882.480  396.002
267.90  1846.688  493.518  374.668  118.850   756.791 1323.988 1133.287  190.701     0.000 2472.515 2117.130  355.385
268.00  1817.533  516.446  383.425  133.020   569.506 1503.394 1273.830  229.564     0.000 1992.663 1677.893  314.770
268.10  1788.694  489.235  350.966  138.269   508.415 1649.273 1360.260  289.013     0.000 2501.368 2186.598  314.770
268.20  1762.448  474.323  350.139  124.183   532.150 1566.344 1350.139  216.204     0.000 2352.074 1996.689  355.385
268.30  1738.998  482.265  361.163  121.102   398.428 1798.901 1432.934  365.967     0.000 2392.691 2067.767  324.924
268.40  1770.617  505.017  393.351  111.666   607.463 1592.984 1313.265  279.719     0.000 2494.229 2179.459  314.770
268.50  1776.464  522.925  378.192  144.733   520.697 1628.126 1335.741  292.385     0.000 2388.265 2134.418  253.847
268.60  1771.232  505.249  381.415  123.834   542.788 1556.709 1222.774  333.935     0.000 2197.352 1852.221  345.131
268.70  1789.620  566.499  426.033  140.466   597.051 1595.792 1259.701  336.091     0.000 2380.430 2014.891  365.540
268.80  1837.832  518.069  365.862  152.207   610.749 1516.632 1172.152  344.480     0.000 2539.269 2214.345  324.924
268.90  1834.558  465.771  343.588  122.183   530.035 1515.244 1183.431  331.814     0.000 2346.040 2031.370  314.669
269.00  1813.669  460.913  326.505  134.408   653.379 1486.367 1166.184  320.182     0.000 2297.987 2003.524  294.463
269.10  1843.014  539.344  418.666  120.678   624.466 1544.045 1259.526  284.519     0.000 2530.426 2154.732  375.694
269.20  1873.256  508.277  377.245  131.031   595.834 1517.760 1234.024  283.736     0.000 2641.916 2266.222  375.694
269.30  1865.968  455.540  330.052  125.488   607.334 1466.576 1249.847  216.729     0.000 2390.479 2004.632  385.847
269.40  1863.679  385.941  317.458   68.483   587.358 1528.439 1164.111  364.327     0.000 2505.988 2130.295  375.693
269.50  1709.707  446.746  357.142   89.604   561.028 1627.571 1283.828  343.743     0.000 2417.221 1839.256  577.965
269.60  1898.123  425.456  365.112   60.344   612.824 1572.106 1162.862  409.244     0.000 2364.237 1805.774  558.463
269.70  1931.377  421.171  369.790   51.382   693.158 1597.916 1185.041  412.875     0.000 2436.628 1766.874  669.754
269.80  1958.045  395.693  364.834   30.859   581.912 1529.734 1069.989  459.745     0.000 2324.531 1746.766  577.766
269.90  1979.977  366.160  322.618   43.542   498.815 1664.670 1238.823  425.847     0.000 2164.384 1617.080  547.304
270.00  2032.168  372.312  334.478   37.834   538.418 1541.624 1174.876  366.748     0.000 2186.698 1801.052  385.646
270.10  2061.035  315.803  315.803    0.000   538.895 1482.614 1215.130  267.484    20.308 1823.375 1447.882  375.493
270.20  2158.824  327.879  303.203   24.677   627.792 1529.644 1221.395  308.249     0.000 2355.498 2061.035  294.463
270.30  2091.959  315.002  315.002    0.000   681.873 1522.991 1152.831  370.160     0.000 2107.278 1802.661  304.616
270.40  2074.483  339.260  339.260    0.000   473.755 1581.317 1251.749  329.568   111.693 2013.383 1627.938  385.446
270.50  2037.082  331.523  331.523    0.000   562.973 1523.554 1288.972  234.582     0.000 2219.068 1812.913  406.155
270.60  2125.466  343.968  343.968    0.000   848.104 1315.256 1062.903  252.353     0.000 2364.747 1897.668  467.078
270.70  2028.859  322.049  322.049    0.000   740.273 1282.050 1144.617  137.433     0.000 2002.220 1575.757  426.463
270.80  2097.773  305.090  305.090    0.000   922.639 1220.440 1117.073  103.367     0.000 2290.050 1802.663  487.386
270.90  2159.149  331.590  331.590    0.000   681.143 1455.504 1119.625  335.880     0.000 2525.501 1663.225  862.276
271.00  2081.899  328.306  328.306    0.000   692.070 1342.442 1055.503  286.939     0.000 2158.549 1589.931  568.617
271.10  2061.608  392.884  392.884    0.000   875.691 1275.818  983.563  292.255     0.000 2344.038 1714.497  629.541
271.20  2021.167  360.755  360.755    0.000   890.832 1241.709  931.295  310.414     0.000 2205.000 1555.353  649.647
271.30  2067.621  360.416  360.416    0.000   937.212 1242.578 1049.329  193.249    10.154 2445.774 1928.128  517.647
271.40  2001.250  369.325  369.325    0.000   781.835 1328.220 1050.318  277.903    60.923 2071.492 1563.999  507.493
271.50  2023.793  359.617  359.617    0.000   953.736 1221.127  977.295  243.832    10.154 2577.678 2130.907  446.771
271.60  1974.822  408.258  408.258    0.000   852.739 1228.827 1004.450  224.377    10.154 2472.822 2107.282  365.540
271.70  2029.119  302.919  302.735    0.183   846.254 1263.150 1109.849  153.301    10.154 2171.422 1846.497  324.924
271.80  2113.389  337.043  337.043    0.000   957.531 1058.964  932.334  126.630     0.000 2178.256 1863.485  314.770
271.90  2050.259  312.021  312.021    0.000   802.145 1274.569 1135.831  138.738     0.000 2321.309 2097.924  223.385
272.00  1957.572  305.105  299.792    5.313   757.231 1350.016 1248.459  101.557     0.000 2453.114 2128.190  324.924
272.10  2095.799  278.931  278.931    0.000   643.306 1401.593 1258.229  143.364    10.154 2414.106 2129.797  284.308
272.20  1993.330  300.354  300.354    0.000   623.644 1340.540 1130.296  210.244    10.154 2315.079 1848.000  467.078
272.30  2125.870  282.612  282.612    0.000   749.099 1293.552 1094.938  198.613     0.000 2538.969 2021.121  517.848
272.40  2136.059  287.820  287.820    0.000   780.798 1244.260 1063.506  180.754     0.000 2392.596 1976.287  416.309
272.50  2088.229  268.642  268.642    0.000   955.883 1120.610  975.391  145.219    40.212 2173.431 1655.583  517.848
272.60  2049.951  272.811  272.811    0.000   931.503 1081.054  969.860  111.193     0.000 2402.547 2006.545  396.001
272.70  2089.724  279.506  279.506    0.000   892.598 1198.998 1056.543  142.455     0.000 2234.054 1919.283  314.770
272.80  2093.419  328.339  328.339    0.000   874.035 1228.783 1121.651  107.132     0.000 2263.909 1878.062  385.847
272.90  2123.795  270.613  270.613    0.000   818.221 1279.493 1142.745  136.747    20.106 2152.923 1909.230  243.693
273.00  2062.461  299.805  299.805    0.000   855.326 1296.830 1097.570  199.259     0.000 2307.644 1779.643  528.002
273.10  2083.792  298.734  298.734    0.000   935.045 1221.345 1185.634   35.711    10.154 2192.632 1989.554  203.078
273.20  2087.517  300.162  300.162    0.000   818.876 1214.560 1128.352   86.209     0.000 2086.166 1883.088  203.078
273.30  2054.057  322.452  322.452    0.000   896.049 1209.375 1100.169  109.206     0.000 2284.522 1918.982  365.540
273.40  2095.903  313.920  313.920    0.000  1054.968 1122.820 1047.119   75.701     0.000 2544.693 2412.692  132.000
273.50  2126.482  331.927  331.927    0.000  1113.075 1131.598 1011.107  120.490     0.000 2628.343 2344.135  284.208
273.60  2024.768  319.467  319.467    0.000   909.401 1138.422 1052.691   85.731     0.000 2055.502 1842.271  213.232
273.70  2061.264  325.715  325.715    0.000  1055.452 1187.362 1097.999   89.363     0.000 2433.107 2240.184  192.923
273.80  1985.773  319.208  318.109    1.100  1026.951 1252.085 1130.860  121.224     0.000 2401.031 2299.493  101.539
273.90  2103.005  324.221  324.221    0.000  1061.502 1170.975 1031.592  139.383     0.000 2456.129 2202.383  253.746
274.00  2105.035  283.224  283.224    0.000   982.292 1154.464 1085.941   68.523     0.000 2634.470 2310.755  323.715
274.10  2030.559  334.156  334.156    0.000  1114.336 1109.503 1096.620   12.884     0.000 2735.310 2562.997  172.313
274.20  2087.467  266.204  266.204    0.000   894.140 1180.964 1131.592   49.373     0.000 2470.403 2277.883  192.520
274.30  2063.988  277.542  277.542    0.000   971.920 1244.991 1146.636   98.355    10.154 2483.173 2189.012  294.160
274.40  2067.202  272.964  272.964    0.000   949.953 1153.591 1037.209  116.382    30.462 2452.505 2209.013  243.492
274.50  2048.550  272.406  272.406    0.000   771.921 1398.903 1276.812  122.091    20.308 2603.808 2299.595  304.213
274.60  2048.106  285.494  285.494    0.000   890.682 1240.404 1133.490  106.914    40.616 2452.002 2188.001  264.001
274.70  2114.158  230.228  230.228    0.000  1082.299 1055.801  958.439   97.362    30.462 2611.246 2387.861  223.385
274.80  1995.594  288.089  288.089    0.000  1049.780 1099.213 1039.118   60.095    20.308 2520.263 2398.416  121.846
274.90  2075.119  338.423  338.423    0.000   928.960 1281.016 1142.148  138.868    10.154 2500.467 2247.022  253.444
275.00  1986.335  318.320  318.320    0.000   988.950 1150.315 1028.007  122.308    10.154 2319.804 2005.134  314.669
275.10  1954.238  295.620  295.620    0.000   971.803 1214.345 1128.441   85.904    30.462 2703.038 2561.186  141.852
275.20  2068.761  271.164  271.164    0.000   980.573 1246.202 1139.113  107.089    91.385 2381.629 2239.474  142.154
275.30  2048.291  301.429  301.429    0.000   955.535 1250.046 1101.716  148.330    30.462 2491.010 2369.365  121.645
275.40  1956.811  317.601  317.601    0.000   809.622 1406.427 1230.338  176.090    70.573 2421.438 2218.663  202.775
275.50  1957.276  310.987  310.987    0.000   782.424 1323.680 1161.123  162.557    20.308 2188.807 1975.576  213.231
275.60  1941.862  364.395  364.395    0.000   839.275 1355.969 1217.409  138.560    60.722 2300.800 2158.847  141.953
275.70  1917.458  350.759  350.759    0.000   823.412 1281.610 1148.585  133.026    20.308 2268.531 2085.963  182.568
275.80  2005.531  313.648  313.648    0.000   749.964 1465.005 1352.856  112.149    40.616 2313.571 2059.725  253.847
275.90  2030.303  304.850  304.850    0.000   757.702 1404.701 1213.262  191.438   111.693 2167.794 1954.562  213.231
276.00  2010.214  321.134  321.134    0.000   839.677 1383.249 1213.690  169.559   152.308 2239.379 2056.609  182.770
276.10  2023.547  339.315  339.315    0.000   839.586 1424.977 1288.920  136.057    81.231 2513.326 2391.580  121.746
276.20  2062.440  346.027  346.027    0.000   983.677 1378.361 1253.635  124.727    20.308 2540.766 2419.121  121.645
276.30  1947.836  351.797  351.797    0.000   864.492 1356.960 1213.342  143.618    30.462 2514.132 2392.286  121.846
276.40  1985.279  328.773  328.773    0.000   861.894 1358.306 1232.457  125.849    30.361 2630.053 2376.307  253.746
276.50  2029.544  321.542  321.542    0.000   873.687 1299.077 1239.674   59.403    20.308 2464.665 2373.280   91.385
276.60  2051.844  297.578  297.578    0.000   869.065 1281.739 1132.670  149.068    10.154 2286.424 2093.601  192.823
276.70  2046.071  314.349  314.349    0.000   971.268 1220.045 1108.810  111.235    10.154 2401.738 2168.703  233.035
276.80  2048.464  324.377  324.377    0.000  1091.722 1169.119 1119.919   49.200    10.053 2602.099 2338.099  264.001
276.90  2119.516  263.383  263.383    0.000   991.503 1283.431 1235.096   48.335    20.308 2542.285 2319.404  222.881
277.00  2085.867  246.365  246.365    0.000   898.252 1393.114 1325.887   67.227     0.000 2757.226 2574.557  182.669
277.10  2156.180  286.108  286.108    0.000  1059.766 1309.668 1280.486   29.182   182.165 2612.955 2420.536  192.420
277.20  1989.524  362.432  362.432    0.000  1054.929 1313.520 1216.764   96.757   303.810 2500.764 2328.148  172.616
277.30  1987.920  304.640  304.640    0.000  1030.242 1272.495 1177.209   95.286   273.752 2347.148 2164.378  182.770
277.40  2079.798  325.896  325.896    0.000  1103.735 1178.805 1076.256  102.549    81.029 2548.311 2396.003  152.308
277.50  2059.563  321.768  321.768    0.000   971.228 1194.067 1089.315  104.752   182.568 2335.284 2203.284  132.000
277.60  2015.441  368.604  360.542    8.062  1156.911 1119.451 1013.142  106.310   161.958 2345.942 2274.865   71.077
277.70  2142.367  350.546  350.546    0.000   978.140 1204.359 1122.822   81.538   182.568 2230.732 1865.293  365.439
277.80  1999.511  360.464  360.464    0.000  1138.113 1160.564 1104.273   56.291    30.260 2765.162 2257.468  507.694
277.90  2064.595  348.177  348.177    0.000  1100.072 1055.467 1033.677   21.790    71.077 2678.507 2445.471  233.036
278.00  2077.381  334.158  334.158    0.000   935.529 1165.580 1102.762   62.819   142.154 2345.844 2112.305  233.539
278.10  1998.271  338.393  338.393    0.000   875.863 1086.288 1046.125   40.164   121.847 2059.224 1866.300  192.923
278.20  2101.494  308.406  308.406    0.000   892.732 1072.321  985.680   86.641    30.462 2059.926 1714.694  345.232
278.30  2053.186  327.549  327.549    0.000   857.102 1078.687 1045.872   32.815   111.693 1928.635 1664.634  264.001
278.40  2047.840  366.265  366.265    0.000   997.749 1129.123 1092.460   36.663   243.693 2261.293 1946.523  314.770
278.50  2025.216  356.044  356.044    0.000   915.040 1095.928 1040.977   54.950    10.154 2161.765 1857.350  304.415
278.60  2022.575  328.257  328.257    0.000   818.843 1163.329 1102.500   60.829    10.154 2312.367 1936.673  375.694
278.70  1996.169  376.078  376.078    0.000   977.466 1067.439 1036.051   31.388    50.769 2183.987 1899.679  284.309
278.80  2060.804  351.391  351.391    0.000   941.798 1080.006 1005.602   74.404    30.462 2044.143 1729.373  314.770
278.90  1939.801  384.883  384.883    0.000   720.231 1172.756 1118.023   54.733    20.308 2080.032 1785.771  294.261
279.00  1936.424  399.497  399.497    0.000  1026.581 1050.826 1039.931   10.895    40.616 2309.551 2137.137  172.415
279.10  1966.740  384.259  384.259    0.000   869.212 1217.756 1201.413   16.343    30.462 2283.911 2162.064  121.846
279.20  2018.085  343.945  343.945    0.000   821.736 1082.871 1064.713   18.158    40.616 2122.058 1929.536  192.521
279.30  1979.333  355.742  355.742    0.000   844.310 1244.776 1235.696    9.079     0.000 2441.751 2147.289  294.462
279.40  2025.407  354.628  354.628    0.000   842.579 1156.105 1074.999   81.105    10.154 2207.206 1943.407  263.799
279.50  1967.442  364.081  364.081    0.000   917.372 1127.401 1045.821   81.580    10.154 2212.840 1826.992  385.848
279.60  2047.492  377.686  377.686    0.000   979.312 1080.452 1022.562   57.890    20.308 2420.233 2126.878  293.355
279.70  2027.753  311.427  311.427    0.000  1147.972 1104.745 1042.576   62.169    40.616 2449.390 2165.786  283.603
279.80  2028.594  283.448  283.448    0.000   955.799 1034.404  899.038  135.366    50.769 2268.426 1893.438  374.988
279.90  2028.543  313.365  313.365    0.000  1084.071  980.141  933.971   46.169    71.077 2157.943 1762.849  395.094
280.00  2040.971  346.714  346.714    0.000  1099.894  991.426  991.426    0.000    60.923 2170.910 1968.437  202.473
280.10  2110.086  320.322  320.322    0.000  1068.895 1080.627 1080.627    0.000   101.539 2150.808 1988.345  162.462
280.20  2057.533  312.419  312.419    0.000   971.102 1111.189 1111.189    0.000    30.462 2281.901 2099.232  182.669
280.30  1897.288  353.983  353.983    0.000   987.014 1119.621 1119.621    0.000    60.923 2306.534 2255.765   50.769
280.40  1978.390  333.195  333.195    0.000   902.281 1196.665 1196.665    0.000   131.597 2288.240 2217.163   71.077
280.50  1912.745  360.456  360.456    0.000   965.446 1066.016 1066.016    0.000   111.693 2237.271 2196.856   40.415
280.60  1951.781  300.170  300.170    0.000   933.019  997.096  997.096    0.000    91.385 2235.056 2113.210  121.846
280.70  1970.875  304.422  304.422    0.000  1016.022 1005.054 1005.054    0.000   152.107 2174.636 2174.636    0.000
280.80  1987.004  336.649  336.649    0.000  1051.390  955.505  955.505    0.000   132.000 2192.730 2192.730    0.000
280.90  1938.429  345.247  345.247    0.000  1139.416  979.108  979.108    0.000   243.592 2193.734 2082.142  111.592
281.00  1919.688  306.353  306.353    0.000  1099.898  941.926  941.926    0.000   131.799 2332.468 2322.314   10.154
281.10  1948.957  344.476  344.476    0.000  1191.027  926.928  926.928    0.000   142.154 2277.976 2054.893  223.083
281.20  2143.844  294.718  294.718    0.000  1247.370  957.233  957.233    0.000   101.539 2488.896 2246.311  242.585
281.30  2007.926  302.520  302.520    0.000  1230.638  979.760  957.969   21.790     0.000 2533.338 2137.336  396.001
281.40  2008.813  327.338  327.338    0.000  1112.258  947.201  938.122    9.079    20.308 2521.872 2278.582  243.290
281.50  2062.610  311.067  311.067    0.000  1077.282 1003.580 1003.580    0.000    20.308 2592.946 2329.650  263.295
281.60  2031.388  342.097  342.097    0.000  1073.653 1052.176 1029.956   22.220     0.000 2567.819 2222.587  345.232
281.70  1999.051  309.140  309.140    0.000  1086.710 1128.698 1128.698    0.000    50.769 2364.539 2090.485  274.054
281.80  2083.502  289.085  289.085    0.000   935.443 1159.944 1130.202   29.743     0.000 2339.203 2035.393  303.810
281.90  2129.205  276.001  276.001    0.000   940.010 1210.803 1210.803    0.000     0.000 2719.422 2577.973  141.449
282.00  2030.147  282.249  282.249    0.000  1153.768 1064.545 1064.545    0.000    30.462 2652.269 2480.157  172.112
282.10  2043.140  290.528  290.528    0.000  1059.781 1128.433 1128.433    0.000    60.923 2505.990 2333.677  172.313
282.20  2042.134  321.243  321.243    0.000  1016.842 1225.023 1225.023    0.000     0.000 2476.033 2162.271  313.762
282.30  2083.115  313.345  313.345    0.000   912.390 1277.980 1277.980    0.000     0.000 2382.837 1997.595  385.243
282.40  2077.319  297.402  297.402    0.000   951.954 1306.608 1306.608    0.000     0.000 2649.754 2416.618  233.136
282.50  2000.261  350.151  350.151    0.000   885.379 1415.817 1410.370    5.448    10.154 2858.265 2502.880  355.386
282.60  2108.123  310.365  310.365    0.000   962.760 1225.795 1188.705   37.090    10.154 2788.689 2302.310  486.378
282.70  2154.259  291.995  291.995    0.000  1136.741 1111.047 1061.289   49.758     0.000 2545.702 2129.595  416.107
282.80  2037.488  299.354  299.354    0.000  1063.152 1168.387 1168.387    0.000     0.000 2802.366 2457.235  345.131
282.90  2054.900  352.686  352.686    0.000  1133.616 1134.579 1118.237   16.343     0.000 2582.197 2288.439  293.757
283.00  2041.167  357.769  357.769    0.000  1144.082 1023.759 1023.759    0.000    10.154 2677.700 2342.723  334.978
283.10  2174.082  313.362  313.362    0.000  1217.676 1182.354 1171.458   10.895    71.077 2673.484 2287.838  385.646
283.20  2099.816  306.463  306.463    0.000  1014.983 1117.499 1117.499    0.000   101.337 2597.877 2374.694  223.184
283.30  2075.848  295.626  295.626    0.000  1076.510 1144.430 1144.430    0.000    10.154 2738.826 2292.761  446.065
283.40  2125.411  283.128  283.128    0.000  1109.062 1060.300 1042.142   18.158   162.261 2410.080 2065.252  344.828
283.50  2125.378  293.567  293.567    0.000  1029.769 1149.495 1129.348   20.147    60.923 2332.470 1725.555  606.915
283.60  2122.883  307.875  307.875    0.000  1057.402 1204.010 1204.010    0.000   101.539 2687.758 2129.496  558.262
283.70  2069.844  294.698  294.698    0.000  1000.076 1254.242 1254.242    0.000    50.769 2548.818 2224.095  324.723
283.80  2110.638  301.400  301.400    0.000   942.614 1308.159 1308.159    0.000    10.154 2699.517 2334.481  365.036
283.90  2144.103  346.708  346.708    0.000  1006.347 1421.045 1421.045    0.000    60.923 2503.777 2169.505  334.272
284.00  2081.122  335.774  335.774    0.000   885.417 1258.136 1256.320    1.816    40.616 2808.496 2545.301  263.195
284.10  2111.421  258.337  258.337    0.000  1003.193 1185.938 1185.938    0.000   223.385 2416.319 2203.087  213.231
284.20  2140.466  255.561  255.561    0.000  1054.630 1141.359 1141.359    0.000   172.314 2658.297 2475.628  182.669
284.30  2089.357  292.915  292.915    0.000  1015.163 1183.255 1177.808    5.448    50.669 2698.812 2465.273  233.539
284.40  2073.115  278.782  278.782    0.000   936.434 1260.394 1260.394    0.000    30.462 2740.938 2477.441  263.497
284.50  2041.409  297.241  297.241    0.000   942.918 1239.891 1238.075    1.816    10.154 2557.862 2304.821  253.041
284.60  1951.812  328.478  328.478    0.000   973.869 1178.710 1178.710    0.000   111.693 2453.210 2372.080   81.130
284.70  2016.636  381.619  381.619    0.000  1017.360 1189.483 1189.483    0.000   142.054 2368.255 2317.586   50.669
284.80  1971.084  353.411  353.411    0.000  1018.272 1164.794 1164.794    0.000    70.876 1493.420 1402.337   91.083
284.90  1904.534  351.659  351.659    0.000  1086.148 1065.489 1065.489    0.000   334.675 2169.809 2058.318  111.491
285.00  1953.749  370.718  370.718    0.000  1004.567 1214.902 1214.902    0.000   223.285 2285.316 2224.493   60.823
285.10  1909.596  389.213  389.213    0.000  1004.439 1230.078 1230.078    0.000    60.923 2505.790 2394.299  111.491
285.20  2019.194  321.566  321.566    0.000  1030.502  990.946  990.946    0.000   162.160 2270.339 2148.896  121.443
285.30  1941.769  314.653  314.653    0.000   978.753 1082.518 1082.518    0.000    10.154 2422.140 2219.264  202.876
285.40  1998.838  314.207  314.207    0.000  1106.504 1108.468 1108.468    0.000   131.799 2593.553 2390.980  202.573
285.50  1953.781  376.345  376.345    0.000  1018.743 1101.545 1101.545    0.000   283.603 2420.136 2318.699  101.438
285.60  1863.166  423.924  423.924    0.000  1074.124 1121.214 1121.214    0.000   233.035 2390.874 2258.974  131.900
285.70  1957.788  450.057  450.057    0.000  1095.489 1288.749 1288.749    0.000    60.520 2887.918 2725.758  162.160
285.80  1910.070  408.967  408.967    0.000  1012.778 1167.816 1111.958   55.858    10.154 2429.580 2227.409  202.171
285.90  1948.171  411.946  411.946    0.000  1115.457 1041.703 1011.353   30.350   121.242 2343.929 2202.077  141.852
286.00  2029.595  408.456  408.456    0.000  1097.175 1212.177 1125.450   86.727   101.136 2524.789 2362.528  162.261
286.10  2006.290  391.719  391.719    0.000   978.752 1230.677 1148.317   82.360    91.284 2608.029 2385.147  222.881
286.20  2015.645  358.553  358.553    0.000   904.707 1318.575 1238.030   80.545    10.154 2307.339 2124.569  182.770
286.30  2086.600  306.056  306.056    0.000   849.663 1285.803 1179.491  106.311   101.539 2240.882 2058.414  182.468
286.40  1961.102  397.562  397.562    0.000   826.100 1400.934 1289.436  111.498   162.462 2427.973 2265.813  162.160
286.50  2054.489  392.951  392.951    0.000   870.551 1366.000 1239.674  126.326    71.077 2345.238 2162.670  182.568
286.60  2055.153  345.891  345.891    0.000   836.956 1315.815 1234.189   81.626    40.515 2488.599 2306.131  182.468
286.70  1986.257  370.676  370.676    0.000   914.770 1280.711 1203.495   77.216    60.822 2413.899 2292.556  121.343
286.80  2016.644  384.368  384.368    0.000   787.013 1334.275 1231.855  102.420    10.053 2193.633 1940.190  253.444
286.90  1948.404  408.752  408.752    0.000   912.734 1233.965 1113.344  120.620    30.462 2453.808 2119.738  334.070
287.00  2010.440  387.319  387.319    0.000   860.727 1302.328 1144.568  157.760   101.539 2358.505 2084.351  274.155
287.10  2035.828  341.317  341.317    0.000   930.296 1172.530 1087.057   85.473   172.616 2152.215 1878.061  274.155
287.20  2140.668  282.869  282.869    0.000   896.912 1262.286 1128.264  134.022    91.284 2294.872 2112.103  182.770
287.30  1942.344  318.753  318.753    0.000   850.999 1182.392 1064.839  117.553    60.923 2162.065 1979.295  182.770
287.40  2012.326  313.308  313.308    0.000   948.270 1175.769 1076.030   99.739   121.847 2089.381 1896.457  192.924
287.50  2011.520  275.530  275.530    0.000  1115.708 1097.471 1036.209   61.262   314.770 1997.693 1794.615  203.078
287.60  1972.157  315.128  315.128    0.000  1018.447 1156.087 1049.735  106.351   223.385 2273.556 2040.016  233.539
287.70  2022.801  301.704  301.704    0.000  1002.711 1155.010  972.823  182.187    81.231 2312.764 2079.224  233.539
287.80  2032.033  305.092  305.092    0.000   979.528 1101.704 1001.360  100.344   192.924 2141.349 1857.443  283.905
287.90  2072.911  300.905  300.905    0.000   895.393 1237.206 1185.284   51.923   294.362 2129.291 1825.481  303.810
288.00  2033.801  308.669  308.669    0.000   963.837 1216.620 1095.784  120.836    50.769 2554.545 2260.284  294.261
288.10  2051.380  340.288  340.288    0.000   799.585 1300.716 1156.188  144.528   324.319 2121.347 1898.062  223.285
288.20  2100.080  340.413  337.299    3.115   851.472 1273.305 1094.450  178.855   294.160 2087.470 1843.878  243.592
288.30  2053.201  331.010  331.010    0.000   985.317 1088.175 1002.011   86.164   111.290 2293.759 2111.190  182.568
288.40  1939.065  313.833  313.833    0.000  1057.947 1053.508 1000.589   52.919    91.385 2325.429 2234.044   91.385
288.50  1996.389  340.742  340.742    0.000   989.821 1233.697 1093.491  140.206   303.609 2133.511 1991.458  142.053
288.60  2033.262  298.422  298.422    0.000   951.822  995.055  903.831   91.224    81.130 2285.818 2174.528  111.290
288.70  2067.824  360.123  360.123    0.000  1008.106 1223.891 1134.224   89.667   121.040 2454.715 2282.502  172.213
288.80  2086.822  302.417  302.417    0.000   951.557 1233.614 1099.073  134.542   152.107 2536.042 2231.930  304.112
288.90  2020.922  304.340  304.340    0.000   922.810 1188.664 1046.339  142.325   344.627 1823.171 1701.526  121.645
289.00  2081.047  239.556  239.556    0.000   999.247 1142.577 1090.436   52.140    81.231 2229.526 2097.726  131.799
289.10  2014.624  271.649  271.649    0.000   876.765 1262.157 1194.842   67.315   132.000 2237.467 2166.692   70.775
289.20  2135.769  319.431  319.431    0.000   901.449 1362.035 1288.364   73.671   212.929 2076.217 2035.601   40.616
289.30  2034.563  348.656  348.656    0.000   956.615 1263.803 1136.611  127.192   121.343 2156.940 2065.857   91.083
289.40  2062.944  349.116  349.116    0.000   833.227 1364.717 1280.238   84.479    70.775 2398.420 2205.799  192.621
289.50  1984.249  306.140  306.140    0.000   959.382 1152.557 1107.075   45.482    70.775 2257.778 2105.469  152.309
289.60  2084.651  270.771  270.771    0.000   943.728 1190.516 1186.884    3.632    50.568 2268.933 2147.691  121.242
289.70  2100.476  324.560  324.560    0.000   978.097 1245.297 1177.333   67.964    30.159 2306.132 2133.616  172.515
289.80  2116.447  308.287  308.287    0.000   799.631 1330.594 1181.700  148.894    20.106 2257.374 2095.214  162.160
289.90  2027.902  330.790  330.790    0.000   942.698 1328.791 1223.991  104.800   111.290 2438.029 2356.797   81.231
290.00  2029.970  294.283  294.283    0.000  1029.034 1159.822 1062.589   97.233   101.035 2347.453 2185.192  162.260
290.10  2023.445  318.111  318.111    0.000   850.133 1292.893 1198.039   94.854    60.923 2177.855 2086.470   91.385
290.20  2021.768  275.796  275.796    0.000   683.009 1248.634 1195.587   53.047     0.000 2111.304 2030.073   81.231
290.30  2117.865  279.182  279.182    0.000   839.992 1355.680 1224.077  131.603    50.769 2309.656 2228.425   81.231
290.40  2122.376  284.039  284.039    0.000   766.103 1279.893 1169.734  110.158    20.308 2110.901 1979.102  131.799
290.50  2039.209  298.221  297.305    0.916   858.496 1222.255 1113.353  108.903    30.462 2116.129 2045.052   71.077
290.60  2059.509  289.892  280.365    9.527   732.253 1127.536 1043.145   84.392    40.616 1721.334 1701.026   20.308
290.70  2073.552  289.721  278.544   11.177   762.900 1256.410 1170.808   85.602    60.923 2276.273 2255.965   20.308
290.80  2125.675  279.907  279.907    0.000   825.377 1240.198 1181.702   58.495    71.077 2108.384 1986.538  121.846
290.90  2121.275  324.639  324.639    0.000   844.782 1300.774 1182.270  118.505   192.924 2129.897 2089.281   40.615
291.00  2103.041  313.056  313.056    0.000   822.519 1291.597 1198.430   93.166    30.462 2367.959 2276.574   91.385
291.10  2067.506  272.573  272.573    0.000   869.682 1042.665  977.210   65.454    20.308 2041.529 1970.452   71.077
291.20  2001.816  310.766  310.766    0.000   833.544 1125.713 1048.238   77.475    10.154 2094.810 1963.011  131.799
291.30  1936.446  340.948  340.948    0.000   832.675 1090.143 1039.040   51.103     0.000 2012.679 1982.217   30.461
291.40  1962.393  322.462  322.462    0.000   913.834 1110.024 1049.410   60.614    30.462 2125.475 2044.243   81.231
291.50  1975.476  303.451  299.237    4.214   913.180 1115.945 1022.561   93.384   101.539 2135.325 2054.095   81.231
291.60  2007.053  334.921  334.921    0.000   858.148 1223.932 1125.661   98.271     0.000 2135.626 1993.472  142.154
291.70  1982.589  326.970  326.970    0.000   882.701 1129.952 1040.544   89.408     0.000 2427.578 2244.808  182.770
291.80  2066.437  328.263  328.263    0.000   838.686 1208.891 1126.360   82.531     0.000 2123.662 1981.508  142.154
291.90  2062.224  326.139  326.139    0.000   848.669 1129.303 1057.535   71.769     0.000 2204.292 2092.801  111.491
292.00  1964.602  298.639  298.639    0.000   858.529 1102.030 1017.810   84.220     9.953 2352.881 2231.235  121.646
292.10  2046.806  280.639  280.639    0.000   809.589 1213.514 1134.395   79.118     0.000 2181.971 1989.248  192.723
292.20  2022.198  318.427  318.427    0.000   855.636 1269.512 1195.582   73.930     0.000 2384.950 2232.843  152.107
292.30  1999.208  352.082  352.082    0.000   846.342 1259.873 1163.418   96.455    30.462 2295.879 2113.109  182.770
292.40  2016.051  354.523  354.523    0.000   820.142 1190.131 1099.253   90.878   111.291 2160.764 1927.225  233.539
292.50  2154.546  346.212  346.212    0.000   943.615 1172.921 1086.066   86.855    81.231 2185.997 1972.765  213.232
292.60  2016.624  342.480  342.480    0.000   900.598 1130.641 1040.327   90.314   111.693 2083.252 1941.097  142.154
292.70  2103.143  348.189  348.189    0.000   953.641 1165.666 1134.538   31.128    20.308 2064.552 1963.013  101.539
292.80  2135.467  380.777  380.777    0.000  1020.490 1102.411 1054.854   47.558   111.693 2525.194 2393.194  132.000
292.90  2092.610  369.550  369.550    0.000   892.428 1297.187 1213.486   83.701   142.154 2276.678 2144.678  132.000
293.00  2103.514  357.149  357.149    0.000   927.660 1197.226 1132.591   64.635    30.462 2271.449 2061.032  210.417
293.10  2035.879  369.340  369.340    0.000   959.743 1252.596 1151.304  101.292    40.414 2405.959 2233.544  172.415
293.20  2045.272  345.578  345.578    0.000   942.665 1229.564 1104.704  124.860   264.001 2164.279 2001.817  162.462
293.30  1924.184  392.294  392.294    0.000  1027.014 1230.080 1118.363  111.717    91.385 2275.666 2103.050  172.616
293.40  2068.662  330.848  330.848    0.000   879.628 1171.409 1089.610   81.799   101.539 2389.370 2136.126  253.244
293.50  2028.974  334.417  334.417    0.000   875.435 1166.613 1100.032   66.580    91.385 2246.615 1952.353  294.261
293.60  2017.966  315.812  315.812    0.000   840.629 1150.623 1110.675   39.948    10.154 2138.446 1874.546  263.900
293.70  1973.060  324.736  324.736    0.000   755.378 1192.679 1137.512   55.167    40.616 2347.850 2064.144  283.706
293.80  2015.635  342.083  342.083    0.000   776.478 1158.478 1128.042   30.437    10.154 2256.365 1962.305  294.060
293.90  2062.786  307.318  307.318    0.000   794.548 1070.541 1053.420   17.121    81.231 2063.540 1870.818  192.723
294.00  1990.330  334.696  334.696    0.000   861.988 1105.315 1071.074   34.241   101.539 2284.115 1969.546  314.569
294.10  1941.380  335.537  335.537    0.000   825.493 1108.761 1091.640   17.121    40.616 2182.774 1949.637  233.137
294.20  2003.701  348.863  348.863    0.000   892.940 1132.288 1084.731   47.557    71.077 2085.363 1801.054  284.309
294.30  2021.875  328.922  328.922    0.000   902.099 1256.887 1203.623   53.264   262.892 2148.495 1975.879  172.616
294.40  2080.403  345.454  345.454    0.000  1037.509 1076.686 1051.956   24.730   233.539 2425.162 2211.930  213.231
294.50  1982.256  368.262  368.262    0.000  1024.576 1137.085 1127.573    9.511   141.650 2219.871 2057.510  162.361
294.60  1963.536  363.710  363.710    0.000  1068.976 1031.510 1012.487   19.023   121.141 2526.503 2343.834  182.669
294.70  2058.666  301.481  301.481    0.000  1127.938 1138.206 1055.461   82.745    70.372 2611.347 2307.335  304.012
294.80  2012.096  363.270  363.270    0.000   929.942 1224.552 1192.256   32.296   111.693 2455.730 2222.191  233.539
294.90  2022.748  344.628  344.628    0.000   922.414 1298.173 1277.248   20.925   406.054 2210.426 1976.886  233.539
295.00  1998.004  317.254  317.254    0.000  1018.173 1141.974 1124.854   17.121    20.106 2551.631 2115.317  436.314
295.10  2037.700  334.754  334.754    0.000  1088.602 1169.593 1148.755   20.838   182.669 2383.142 2129.497  253.646
295.20  2106.615  337.414  337.414    0.000  1194.131 1163.754 1159.950    3.804   172.314 2320.105 2097.224  222.881
295.30  2068.644  325.250  325.250    0.000  1187.993  972.797  970.895    1.902   303.709 2321.914 2088.475  233.438
295.40  1963.284  349.930  349.930    0.000  1077.191 1093.378 1091.519    1.859   213.231 2101.550 1979.704  121.847
295.50  2006.677  343.519  343.519    0.000  1092.754 1083.255 1004.620   78.635   273.449 2304.223 2080.938  223.285
295.60  2037.377  336.905  336.905    0.000  1161.498 1040.842 1016.977   23.865   263.799 2289.245 1995.385  293.860
295.70  2116.404  341.868  341.868    0.000  1144.204 1049.445  952.601   96.844   162.462 2337.696 2023.127  314.569
295.80  2060.363  322.569  322.569    0.000  1138.065  969.604  961.995    7.609   213.231 2139.649 1815.228  324.421
295.90  2078.792  350.170  350.170    0.000  1100.580 1016.987 1005.574   11.414   334.473 2166.691 2075.609   91.083
296.00  2023.343  351.630  351.630    0.000  1138.595 1058.490  992.601   65.889   223.385 2340.518 2066.363  274.155
296.10  2048.667  317.804  317.804    0.000  1312.171  937.611  916.685   20.925   324.924 2349.461 2156.538  192.924
296.20  1956.118  343.586  343.586    0.000  1205.553  941.281  893.809   47.471   274.155 2494.933 2241.187  253.746
296.30  2034.093  359.115  359.115    0.000  1269.937 1023.642  997.010   26.632   426.463 2403.856 2119.547  284.309
296.40  1925.194  355.169  355.169    0.000  1169.977 1044.482  970.379   74.103   264.001 2677.904 2383.543  294.362
296.50  2029.659  337.012  337.012    0.000  1192.984 1080.153  954.775  125.378   435.812 2371.582 2107.782  263.799
296.60  1963.969  361.578  361.578    0.000  1269.540 1037.133  948.203   88.931   314.569 2658.302 2384.752  273.550
296.70  2051.099  362.195  362.195    0.000  1238.978 1010.718 1006.913    3.805   416.007 2206.906 1993.876  213.030
296.80  2068.309  318.836  318.836    0.000  1306.367  896.062  892.257    3.805   426.060 2368.464 2125.376  243.088
296.90  2071.942  349.765  349.765    0.000  1332.280  856.457  848.847    7.609   609.233 2107.481 1863.787  243.693
297.00  2057.896  383.511  383.511    0.000  1159.948 1075.001 1037.214   37.787   587.917 2155.534 1952.557  202.977
297.10  2080.600  339.964  339.964    0.000  1308.288  953.301  931.079   22.222   476.629 2285.022 2072.294  212.728
297.20  2108.557  355.028  355.028    0.000  1261.499  966.534  962.903    3.632   385.344 2315.981 2123.662  192.319
297.30  2071.274  337.119  337.119    0.000  1252.234 1041.322 1022.299   19.023   415.503 2158.151 1924.612  233.539
297.40  2087.824  324.782  324.782    0.000  1259.105 1078.762  960.563  118.199   404.946 2441.855 2198.263  243.592
297.50  2038.791  348.649  348.649    0.000  1148.388 1134.147 1092.992   41.155   426.060 2086.468 1863.284  223.184
297.60  2161.103  315.836  315.836    0.000  1287.465  978.460  920.098   58.363   525.885 2143.062 1910.329  232.733
297.70  2180.190  297.549  297.549    0.000  1284.931 1009.497  962.678   46.818   527.901 2284.120 1999.912  284.208
297.80  2203.697  280.442  280.442    0.000  1217.344 1013.740  964.540   49.200   395.598 2361.322 2138.339  222.982
297.90  1926.152  298.302  298.302    0.000  1029.889  935.272  865.104   70.168   242.484 2054.291 1882.179  172.112
298.00  2104.178  306.099  306.099    0.000  1147.664 1138.418 1018.280  120.138   465.970 2054.094 1770.693  283.401
298.10  1993.835  334.738  334.738    0.000  1091.157 1174.777 1058.526  116.251   323.412 2298.491 2075.610  222.882
298.20  2013.636  302.703  302.703    0.000  1074.602 1045.259  979.504   65.754   182.669 2431.194 2258.780  172.414
298.30  1941.030  307.548  307.548    0.000   974.945 1233.800 1114.607  119.193   334.574 2131.709 1918.579  213.131
298.40  2158.158  347.537  347.537    0.000  1044.126 1156.667 1023.861  132.806   273.147 2037.108 1854.439  182.669
298.50  2069.307  319.447  319.447    0.000  1110.045 1059.223 1051.613    7.609    60.722 2333.379 2171.019  162.361
298.60  2030.559  342.159  342.159    0.000   939.447 1067.569  999.216   68.353   120.940 2265.218 2092.703  172.515
298.70  1987.629  330.147  330.147    0.000  1151.646 1013.181 1011.365    1.816   263.900 2088.382 1936.174  152.208
298.80  1936.048  319.095  319.095    0.000  1076.721 1056.540 1054.638    1.902    60.520 2384.144 2181.067  203.078
298.90  1920.589  348.589  348.589    0.000  1094.402 1074.525 1074.525    0.000    91.083 2108.483 1946.222  162.261
299.00  2077.537  307.269  307.269    0.000  1179.954 1066.527 1064.625    1.902   273.348 2200.776 2028.462  172.314
299.10  1983.863  314.819  314.819    0.000  1159.161  982.392  973.313    9.079   100.934 2273.963 2111.501  162.462
299.20  2036.286  303.564  303.564    0.000  1093.015 1122.338 1099.510   22.827    20.207 2220.577 2068.571  152.006
299.30  2052.500  376.946  376.946    0.000  1150.214 1191.515 1110.627   80.888    30.159 2815.532 2399.928  415.604
299.40  2089.615  285.816  285.816    0.000  1078.494 1099.121 1067.302   31.819    30.462 2514.642 2199.871  314.770
299.50  2152.161  264.772  264.772    0.000  1134.432 1038.984  996.011   42.973   384.840 2310.456 1853.531  456.925
299.60  2123.490  330.819  330.819    0.000  1097.727 1067.907 1045.685   22.222   162.462 2306.637 2022.429  284.208
299.70  2128.231  323.148  323.148    0.000  1216.021 1064.367 1064.367    0.000    60.923 2566.821 2373.897  192.924
299.80  2033.225  309.799  309.799    0.000  1056.404 1097.995 1017.327   80.668   283.704 2160.862 1937.779  223.083
299.90  2067.626  307.970  307.970    0.000  1065.565 1226.309 1118.530  107.779   132.000 2413.100 2027.253  385.848
300.00  2090.839  327.718  327.718    0.000   882.218 1220.390 1130.036   90.354    50.769 2315.283 2152.821  162.462
300.10  1985.627  376.330  376.330    0.000   980.786 1269.420 1165.098  104.322     0.000 2588.134 2385.056  203.078
300.20  1952.474  327.002  327.002    0.000   966.036 1144.815  985.717  159.097   202.775 2167.295 1994.678  172.616
300.30  1952.587  327.745  327.745    0.000   958.812 1168.721 1042.441  126.280   354.378 2204.787 2073.089  131.698
300.40  2013.199  364.084  364.084    0.000  1053.939 1186.245 1101.207   85.038   253.746 2461.159 2227.620  233.539
300.50  2014.316  431.319  431.319    0.000  1098.112 1309.671 1288.745   20.925   243.189 2219.172 2107.479  111.693
300.60  1954.514  385.291  385.291    0.000  1018.865 1151.738 1151.738    0.000   161.757 2265.813 2144.270  121.544
300.70  1971.844  376.266  376.266    0.000  1216.188 1027.315 1027.315    0.000    81.029 2499.459 2245.713  253.746
300.80  1903.883  344.983  344.983    0.000  1030.629 1026.966 1019.357    7.609     0.000 2603.309 2288.538  314.771
300.90  1976.108  317.253  317.253    0.000  1113.940 1036.826 1036.826    0.000    40.616 2395.006 2192.129  202.876
301.00  2026.956  355.419  355.419    0.000  1146.624 1042.795 1039.163    3.632    60.923 2309.452 2136.836  172.616
301.10  1949.328  336.548  336.548    0.000  1009.925 1099.171  995.543  103.628     0.000 2405.662 2141.661  264.001
301.20  2047.657  307.149  307.149    0.000   934.743 1277.895 1152.516  125.379     0.000 2260.189 2067.265  192.924
301.30  1983.321  304.009  304.009    0.000   898.378 1189.697 1112.613   77.084   151.603 1236.258 1094.103  142.154
301.40  1968.766  316.446  316.446    0.000   987.746 1124.162 1059.916   64.246    81.130 2293.064 2110.596  182.467
301.50  2053.365  312.536  312.536    0.000   945.035 1268.688 1181.874   86.814    40.414 1502.070 1298.993  203.078
301.60  2045.534  311.412  311.412    0.000   918.922 1396.055 1311.922   84.133    40.616 1411.389 1320.004   91.385
301.70  2062.840  309.956  309.956    0.000   972.750 1302.147 1207.423   94.724   132.000 1297.686 1145.378  152.308
301.80  1964.601  238.447  238.447    0.000  1056.268 1020.356  958.144   62.213   172.314 2148.500 1986.038  162.462
301.90  1897.142  286.602  286.602    0.000   845.048 1299.512 1152.263  147.249   111.693 1388.166 1195.242  192.924
302.00  1901.399  267.537  267.537    0.000   883.292 1185.068 1089.655   95.413    90.780 2258.280 2075.510  182.770
302.10  1913.157  329.166  329.166    0.000   996.298 1253.934 1091.075  162.860   151.704 2168.601 1965.523  203.078
302.20  1849.638  326.571  326.571    0.000   876.117 1352.462 1173.258  179.205   162.462 2362.532 2169.608  192.924
302.30  1864.080  390.943  390.943    0.000   884.213 1404.597 1244.549  160.048     0.000 1553.141 1309.448  243.693
302.40  1923.300  355.225  355.225    0.000   868.981 1261.762 1156.876  104.886     0.000 2484.375 2250.836  233.539
302.50  1944.095  272.445  272.445    0.000   967.636 1182.254 1086.060   96.195    20.106 2364.235 2191.821  172.414
302.60  1946.549  287.499  287.499    0.000   899.422 1258.350 1157.788  100.562     0.000 1541.577 1236.961  304.616
302.70  2048.689  240.061  240.061    0.000   852.379 1209.710 1068.772  140.939   121.443 2139.240 1916.056  223.184
302.80  2041.028  284.479  284.479    0.000   998.482 1123.982 1000.077  123.904     0.000 2379.623 2054.698  324.924
302.90  1981.298  278.397  278.397    0.000   769.462 1252.077 1129.469  122.608   141.650 1530.119 1113.910  416.208
303.00  2020.783  278.498  278.498    0.000   900.672 1254.853 1153.774  101.080     0.000 1531.827 1338.904  192.924
303.10  2057.241  280.488  280.488    0.000   958.129 1196.819 1036.510  160.308   121.242 1438.330 1306.329  132.000
303.20  2010.195  277.601  277.601    0.000   895.395 1215.329 1099.463  115.866   131.698 1242.786 1080.324  162.462
303.30  2067.569  319.467  319.467    0.000  1053.634 1036.345  908.162  128.183   232.531 1294.966 1153.215  141.751
303.40  2015.459  289.349  289.349    0.000   942.876 1188.952 1078.150  110.802   101.539 1419.030 1246.514  172.515
303.50  2065.746  288.240  288.240    0.000  1051.036 1199.340 1118.192   81.148    50.467 1650.049 1457.629  192.420
303.60  2063.555  268.401  268.401    0.000  1056.649 1144.214 1070.414   73.800    60.923 1305.622 1214.338   91.284
303.70  2102.478  277.476  277.476    0.000   872.831 1334.995 1227.650  107.345    30.462 2503.870 2372.575  131.295
303.80  2064.571  307.441  307.441    0.000   851.090 1204.091 1099.125  104.965     0.000 2122.354 1950.343  172.011
303.90  2075.031  287.143  287.143    0.000   958.184 1167.343 1107.296   60.048    40.616 2428.078 2225.505  202.574
304.00  2027.558  298.148  298.148    0.000   996.785 1142.871 1077.073   65.798    91.385 2472.810 2128.989  343.821
304.10  1958.515  302.492  302.492    0.000   946.343 1205.085 1080.661  124.423    30.462 2567.219 2323.526  243.693
304.20  2023.374  291.083  291.083    0.000   848.963 1079.912  998.113   81.799    10.154 2497.130 2152.704  344.426
304.30  2046.117  322.041  322.041    0.000   909.539 1065.966 1022.213   43.753   121.847 2081.035 1899.071  181.964
304.40  2083.251  330.752  330.752    0.000   984.990 1147.481 1047.573   99.908    20.308 2591.542 2308.040  283.503
304.50  2077.464  320.336  320.336    0.000   921.086 1102.831 1034.653   68.178     0.000 2334.679 2009.856  324.823
304.60  2200.016  256.967  256.967    0.000   829.429 1188.833 1051.395  137.438     0.000 2361.221 1894.647  466.574
304.70  2099.489  312.160  312.160    0.000   816.767 1188.923 1056.453  132.469     0.000 2491.916 2004.630  487.286
304.80  2119.109  265.507  265.507    0.000   800.462 1275.292 1124.059  151.233    81.231 2561.982 2074.898  487.084
304.90  2145.916  311.960  311.960    0.000   849.232 1239.677 1039.292  200.385    40.616 2525.395 1877.058  648.336
305.00  2083.454  334.810  334.810    0.000   914.469 1262.793 1097.821  164.971   111.693 2467.181 1910.230  556.951
305.10  2070.669  311.702  311.702    0.000   880.665 1297.088 1110.364  186.724    50.769 2683.633 2034.591  649.042
305.20  2063.172  314.705  314.705    0.000   801.415 1305.690 1119.831  185.858    10.154 2505.987 1877.757  628.230
305.30  2017.873  351.405  351.405    0.000   920.783 1158.261 1046.246  112.015   101.236 2351.468 1946.320  405.147
305.40  2180.078  259.038  259.038    0.000   854.373 1164.962 1014.556  150.406    40.616 1413.795  826.583  587.212
305.50  2222.999  270.885  270.885    0.000  1094.756 1132.762 1097.094   35.667   192.823 2522.580 2198.663  323.916
305.60  2093.071  315.525  315.525    0.000   980.230 1147.063  976.992  170.071    40.616 2656.086 2058.317  597.769
305.70  2209.313  235.073  235.073    0.000  1089.177 1248.800 1064.151  184.648   101.539 2606.827 1988.650  618.177
305.80  2193.690  298.578  298.578    0.000   989.007 1255.884 1050.744  205.140   182.467 2550.623 2115.820  434.803
305.90  2106.902  264.268  264.268    0.000   967.988 1262.545 1093.763  168.782    50.769 2695.998 2017.401  678.596
306.00  2041.952  290.200  290.200    0.000  1057.787 1254.326 1139.369  114.957    20.308 2750.183 2202.580  547.604
306.10  2135.800  304.266  304.266    0.000  1051.644 1217.965 1052.250  165.715   121.847 2713.787 2268.125  445.662
306.20  2132.814  302.477  302.477    0.000  1051.299 1181.560 1107.543   74.017   192.924 2363.226 2099.426  263.799
306.30  2183.438  250.832  250.832    0.000  1103.215 1034.224  947.630   86.594   213.231 2233.240 2020.714  212.526
306.40  2119.489  259.789  259.789    0.000   871.055 1191.764 1106.248   85.516   142.154 2198.754 1986.329  212.425
306.50  2061.727  306.072  306.072    0.000   924.113 1143.851 1037.453  106.398   121.847 2211.014 1977.979  233.035
306.60  2148.647  280.783  280.783    0.000  1019.700 1153.498 1026.131  127.367   111.693 2468.685 2245.400  223.285
306.70  2142.270  272.480  272.480    0.000   885.153 1129.425 1000.242  129.183    60.923 2183.472 1797.625  385.848
306.80  2141.740  246.487  246.487    0.000   916.449 1067.937 1018.737   49.200    60.822 2319.295 2177.140  142.154
306.90  2133.003  241.674  241.674    0.000   913.952 1187.439 1055.709  131.729     0.000 2337.395 2144.471  192.924
307.00  2228.768  234.014  234.014    0.000   872.573 1276.108 1157.909  118.199    50.669 2348.353 2114.915  233.438
307.10  2068.174  292.333  292.333    0.000  1004.348 1183.202 1115.454   67.748    40.616 2479.045 2144.571  334.474
307.20  2084.042  299.884  299.884    0.000  1050.565 1219.826 1132.279   87.547    40.616 2523.888 2037.811  486.077
307.30  2042.471  296.805  296.805    0.000  1052.773 1173.694 1074.602   99.092   101.438 2515.842 2090.387  425.455
307.40  2052.780  295.431  295.431    0.000   926.957 1166.727 1076.324   90.402   172.616 2292.246 1756.610  535.637
307.50  2069.894  322.374  322.374    0.000  1014.694 1254.630 1171.274   83.356   172.616 2756.821 2421.944  334.877
307.60  1996.101  280.384  280.384    0.000  1053.770 1069.902  976.473   93.429   132.000 2184.487 1920.486  264.001
307.70  2111.582  286.361  283.063    3.298   904.605 1226.693 1102.225  124.468   101.539 2346.139 2173.725  172.414
307.80  2103.419  277.463  277.463    0.000  1025.450 1097.738  998.560   99.178   132.000 2528.310 2335.386  192.924
307.90  2098.181  258.480  258.480    0.000  1030.840 1210.010 1024.282  185.728    30.260 2592.344 2318.189  274.155
308.00  2072.525  262.456  262.456    0.000   988.614 1127.784  980.317  147.468    71.077 2586.717 2383.739  202.977
308.10  2112.968  273.069  273.069    0.000  1118.534 1142.270  985.117  157.153    71.077 2547.511 2395.203  152.308
308.20  2145.899  267.934  267.934    0.000  1089.617 1170.370 1062.631  107.739   121.847 2344.537 2080.536  264.001
308.30  2072.813  311.611  311.611    0.000   993.367 1181.695 1043.823  137.872    60.722 2181.874 1948.738  233.136
308.40  2023.885  355.546  355.546    0.000  1004.606 1264.742 1168.376   96.366   101.539 2331.668 2118.436  213.231
308.50  2031.279  337.574  337.574    0.000   856.406 1289.471 1179.790  109.682     0.000 2344.937 2091.190  253.747
308.60  2037.936  326.405  326.405    0.000   923.927 1232.061 1120.303  111.758    70.372 2127.380 1721.427  405.953
308.70  1953.426  351.075  351.075    0.000   946.231 1186.049 1024.184  161.864   172.515 2171.516 1562.888  608.629
308.80  1992.167  345.755  345.755    0.000   875.043 1355.477 1283.410   72.068    30.462 2322.621 1886.407  436.215
308.90  2003.534  396.176  396.176    0.000   889.598 1389.202 1280.040  109.162    10.154 2449.992 1983.316  466.676
309.00  1984.539  374.167  374.167    0.000   922.977 1293.480 1170.443  123.037    60.923 2294.371 2040.726  253.645
309.10  2001.882  342.273  342.273    0.000   970.746 1303.984 1231.353   72.631   121.847 2221.577 2038.908  182.669
309.20  2061.762  316.746  316.746    0.000  1028.111 1284.873 1194.519   90.354   202.876 2345.434 2041.523  303.911
309.30  2153.718  300.597  300.597    0.000   937.079 1397.241 1301.567   95.674   213.231 2342.426 2068.272  274.155
309.40  2008.535  346.904  346.904    0.000   994.451 1177.197 1152.813   24.384   264.001 2337.399 2114.013  223.385
309.50  2042.960  329.820  329.820    0.000   898.040 1334.986 1254.142   80.843    20.308 2401.842 2117.534  284.309
309.60  2114.328  349.745  349.745    0.000   995.572 1269.156 1188.396   80.759   101.539 2493.327 2158.451  334.876
309.70  2044.580  387.454  387.454    0.000   971.193 1337.625 1195.951  141.674    20.308 2520.262 2195.338  324.924
309.80  2071.103  321.379  321.379    0.000   980.517 1269.318 1176.842   92.476   243.088 2369.561 2055.294  314.266
309.90  2028.370  370.815  370.815    0.000   959.896 1288.373 1233.942   54.431   223.285 2268.525 2095.909  172.616
310.00  1970.354  341.927  341.927    0.000   938.495 1211.675 1191.096   20.579   141.449 2197.345 2075.700  121.645
310.10  2031.340  323.092  323.092    0.000  1087.991 1104.382 1104.382    0.000   233.438 2157.244 2035.397  121.847
310.20  1966.220  351.372  351.372    0.000  1006.290 1198.884 1182.155   16.729   294.463 2077.109 1914.648  162.462
310.30  1910.807  390.146  390.146    0.000  1085.703 1247.490 1247.490    0.000   182.064 2178.452 1995.682  182.770
310.40  1971.226  318.457  318.457    0.000  1065.682 1202.616 1191.289   11.327   152.308 2343.131 2109.592  233.539
310.50  2016.812  367.107  367.107    0.000  1071.871 1195.053 1181.823   13.229   232.330 2257.677 2074.907  182.770
310.60  2075.259  296.400  296.400    0.000  1123.538 1074.169 1047.798   26.371   213.231 2320.308 2107.076  213.232
310.70  2059.956  286.286  286.286    0.000  1085.879  967.907  966.005    1.902   242.585 2223.592 1980.904  242.688
310.80  1945.054  334.279  334.279    0.000   971.697 1089.508 1049.821   39.688   131.698 2267.319 2034.385  232.934
310.90  2138.155  336.063  336.063    0.000  1157.132  995.875  995.875    0.000   182.770 2181.370 2079.831  101.539
311.00  2126.290  262.561  262.561    0.000  1020.296  933.668  933.668    0.000   243.693 1853.334 1751.795  101.539
311.10  2062.728  311.227  311.227    0.000  1067.676 1120.569 1107.253   13.316   406.155 2150.806 2039.114  111.693
311.20  1913.240  336.330  336.330    0.000   936.860 1086.757 1086.757    0.000   223.385 1814.728 1713.189  101.539
311.30  1950.116  333.181  333.181    0.000  1099.152 1175.895 1175.895    0.000   142.154 2424.561 2251.945  172.616
311.40  2050.289  283.484  283.484    0.000   940.049 1247.618 1130.501  117.118   192.117 2255.559 2032.476  223.083
311.50  2078.160  345.251  345.251    0.000  1043.078 1222.111 1200.321   21.790    91.284 2562.992 2329.452  233.539
311.60  2070.969  348.495  348.495    0.000   999.802 1175.897 1080.227   95.670   233.539 2279.388 2015.890  263.497
311.70  2083.942  338.550  338.550    0.000  1003.032 1141.181 1078.838   62.344   303.709 2188.503 1985.526  202.977
311.80  2064.631  266.620  266.620    0.000  1022.112 1172.747 1078.586   94.162   182.064 2095.313 1912.644  182.669
311.90  2119.636  270.696  270.696    0.000  1122.630 1148.830 1050.437   98.393   121.645 2388.868 2165.987  222.881
312.00  2073.210  312.524  312.524    0.000   984.884 1263.214 1153.313  109.901   203.078 2478.840 2123.454  355.386
312.10  2160.247  266.973  266.973    0.000  1129.718 1114.679 1092.630   22.050   223.385 2379.222 2196.452  182.770
312.20  2074.183  297.086  297.086    0.000   968.677 1172.353 1119.522   52.832   131.698 2462.358 2289.843  172.515
312.30  2066.719  278.783  278.783    0.000  1103.734 1137.375 1120.255   17.121   142.154 2461.554 2268.731  192.823
312.40  2036.916  346.923  346.923    0.000  1048.924 1062.850 1049.793   13.057   243.693 2310.255 2157.947  152.308
312.50  2050.909  322.576  322.576    0.000  1122.847 1179.539 1115.513   64.026    50.467 2379.925 2136.736  243.189
312.60  2120.823  257.468  257.468    0.000  1046.675 1209.308 1130.367   78.941   121.847 2511.623 2257.776  253.847
312.70  2025.588  297.984  297.984    0.000   980.952 1219.996 1089.388  130.608    60.621 2549.923 2275.768  274.155
312.80  2115.370  289.793  289.793    0.000   997.388 1266.773 1187.528   79.244    50.769 2471.308 2258.178  213.131
312.90  2061.709  333.965  333.965    0.000  1025.833 1217.395 1134.605   82.790   264.001 2217.564 2014.486  203.078
313.00  1983.288  337.749  337.749    0.000  1055.700 1092.021 1052.073   39.948   152.006 2173.823 2031.668  142.154
313.10  2094.604  358.567  358.567    0.000  1176.756 1108.583 1053.417   55.167   233.539 2652.668 2449.590  203.078
313.20  2013.033  341.726  341.726    0.000  1036.777 1096.827 1047.540   49.287   264.001 2116.630 1903.399  213.231
313.30  2090.448  369.652  369.652    0.000  1091.602 1095.573 1037.553   58.020   182.770 2410.487 2166.794  243.693
313.40  1990.647  387.895  387.895    0.000  1125.743 1068.456 1051.595   16.861   142.054 2664.229 2450.998  213.231
313.50  1960.314  370.241  370.241    0.000  1086.316 1127.613 1016.200  111.413   151.704 2353.182 2099.537  253.645
313.60  1979.582  354.772  354.772    0.000  1020.244 1107.257 1043.790   63.468    50.265 2305.829 2173.828  132.000
313.70  2023.514  375.499  375.499    0.000  1151.855 1098.988 1072.356   26.632    40.515 2312.468 2150.006  162.462
313.80  2030.370  323.954  323.954    0.000  1127.467 1055.842 1054.026    1.816   172.616 2368.562 2175.638  192.924
313.90  1997.764  371.715  371.715    0.000  1035.340 1088.476 1077.409   11.068    71.077 2340.612 2178.150  162.462
314.00  1926.013  373.709  373.709    0.000  1114.024 1051.685 1051.685    0.000    30.462 2450.294 2328.448  121.847
314.10  1941.298  361.007  361.007    0.000  1150.207 1050.086 1050.086    0.000   132.000 2583.000 2430.691  152.308
314.20  1960.017  330.277  330.277    0.000  1170.660 1015.892 1015.892    0.000   284.309 2257.875 2125.875  132.000
314.30  1929.430  381.468  381.468    0.000  1143.904 1001.494  999.679    1.816   121.141 2323.022 2120.247  202.775
314.40  2096.648  308.542  308.542    0.000  1146.062 1149.272 1149.272    0.000   162.462 2525.401 2322.323  203.078
314.50  2039.901  319.517  319.517    0.000  1077.658 1121.986 1120.170    1.816   162.160 2498.649 2305.725  192.924
314.60  2071.833  268.096  268.096    0.000  1042.470 1110.398 1024.795   85.603   293.354 2314.068 2101.139  212.929
314.70  2047.171  295.954  295.954    0.000  1173.857 1039.457 1037.641    1.816   293.455 2427.980 2194.542  233.438
314.80  2094.471  299.111  299.111    0.000  1202.909 1072.136 1026.740   45.396   355.386 2349.662 2146.584  203.078
314.90  2024.970  359.091  359.091    0.000  1199.240  956.053  950.606    5.448   303.004 2273.154 2151.509  121.645
315.00  1972.708  329.446  329.446    0.000  1089.431 1019.472 1019.472    0.000   243.391 2206.601 2054.293  152.308
315.10  1947.005  358.576  358.576    0.000  1089.334 1162.968 1162.968    0.000   232.632 2307.437 2135.023  172.415
315.20  2056.292  330.640  330.640    0.000  1150.552 1034.438 1025.359    9.079   233.438 2411.385 2188.101  223.285
315.30  1976.467  338.599  338.599    0.000  1145.066 1011.305 1007.674    3.632   333.566 2426.663 2244.398  182.266
315.40  1995.187  307.115  307.115    0.000  1132.530  967.211  967.211    0.000   385.847 2173.928 1970.951  202.977
315.50  2066.692  284.028  284.028    0.000  1195.864  997.167  997.167    0.000   182.467 2379.822 2156.436  223.385
315.60  2087.366  287.981  287.981    0.000  1177.750 1079.176 1066.465   12.711   425.354 2486.281 2293.358  192.924
315.70  2030.840  266.066  266.066    0.000  1022.979 1100.851 1068.166   32.685   120.738 2112.003 1858.358  253.645
315.80  2083.188  312.608  312.608    0.000  1110.395 1097.696 1065.011   32.685   444.957 1955.875 1803.668  152.207
315.90  1946.769  325.521  325.521    0.000  1178.655  946.323  946.323    0.000   151.805 2541.774 2268.022  273.751
316.00  1965.688  318.612  318.612    0.000  1057.301 1071.870  988.218   83.653   212.526 2497.843 2203.784  294.060
316.10  2096.999  342.761  342.761    0.000  1079.568 1090.720  962.410  128.310   192.319 2648.442 2344.430  304.012
316.20  2054.115  356.521  356.521    0.000   951.809 1096.520  995.873  100.647   171.709 2354.484 2192.022  162.462
316.30  2063.471  361.867  361.867    0.000   971.788 1152.674 1012.429  140.245   222.781 2462.254 2249.325  212.929
316.40  2029.307  356.399  356.399    0.000  1103.607 1105.814 1009.360   96.453   232.834 2592.144 2328.546  263.599
316.50  2064.021  372.230  372.230    0.000  1172.821 1070.966  929.852  141.114   141.348 2719.319 2466.278  253.041
316.60  1978.234  336.592  336.592    0.000  1046.752 1046.015  962.273   83.741   212.627 2381.831 2097.522  284.308
316.70  2025.412  338.433  338.433    0.000  1167.284 1075.504 1059.161   16.343   121.141 2611.147 2276.773  334.374
316.80  2084.292  311.774  311.774    0.000  1286.864  934.220  930.588    3.632   486.479 2163.370 1990.855  172.515
316.90  1970.529  348.519  348.519    0.000  1074.633 1001.494  964.658   36.835   415.704 2275.061 2012.471  262.591
317.00  2037.000  282.258  282.258    0.000  1089.387 1021.550 1007.023   14.527   638.084 2276.972 2095.409  181.563
317.10  1979.256  343.570  343.570    0.000  1012.422 1203.785 1150.132   53.653   465.567 2408.070 2286.527  121.544
317.20  2079.582  371.581  371.581    0.000  1130.970 1068.274 1027.460   40.813   507.291 2501.160 2207.503  293.657
317.30  2051.931  365.056  365.056    0.000  1183.062 1111.946 1102.867    9.079   435.811 2408.572 2246.814  161.758
317.40  2012.231  402.060  402.060    0.000  1080.688 1159.199 1142.424   16.775   465.869 2257.465 2125.666  131.800
317.50  2069.037  342.585  342.585    0.000  1248.900 1027.084  976.154   50.930   374.887 2345.636 2142.660  202.977
317.60  2034.447  314.052  314.052    0.000  1111.559 1177.018 1160.676   16.343   415.906 2680.714 2477.939  202.775
317.70  2086.575  293.603  293.603    0.000  1135.678 1113.589 1039.832   73.758   364.733 2574.448 2381.927  192.521
317.80  2038.800  356.162  356.162    0.000  1087.831 1131.323 1072.352   58.971   548.310 2251.540 2028.959  222.581
317.90  2063.015  296.648  296.648    0.000  1151.212 1172.137 1139.279   32.858   577.864 2178.349 2005.733  172.616
318.00  2114.564  278.648  278.648    0.000  1002.917 1110.537 1029.170   81.367   222.982 2585.511 2332.168  253.344
318.10  2107.589  238.984  238.984    0.000  1138.453 1152.091 1079.371   72.720   202.775 2311.261 2108.184  203.078
318.20  2016.871  270.690  270.690    0.000   974.900 1139.851 1093.418   46.434   243.492 2467.492 2254.260  213.231
318.30  1982.274  324.776  324.776    0.000  1160.758 1151.353 1103.362   47.990   293.757 2531.329 2318.198  213.131
318.40  1924.029  313.542  313.542    0.000   994.011 1229.213 1194.367   34.846   202.775 2582.400 2359.116  223.284
318.50  1964.382  326.939  326.939    0.000  1111.485 1245.554 1198.300   47.255   365.540 2534.343 2342.224  192.120
318.60  1880.140  307.671  307.671    0.000   919.044 1288.057 1222.084   65.973   415.100 2330.361 2127.687  202.674
318.70  1939.645  325.125  325.125    0.000   963.444 1205.348 1151.738   53.610   202.473 2419.537 2165.892  253.646
318.80  1930.634  335.111  335.111    0.000   979.659 1266.474 1188.612   77.862   243.088 2452.608 2209.117  243.491
318.90  2010.546  295.788  295.788    0.000  1072.742 1258.828 1134.965  123.863   294.059 2440.850 2197.559  243.291
319.00  2048.803  288.282  288.282    0.000   944.991 1333.707 1280.615   53.092   456.320 2327.749 2085.061  242.688
319.10  2033.148  247.389  247.389    0.000   858.697 1301.967 1226.006   75.961   223.385 2407.669 2012.371  395.297
319.20  2010.810  282.778  282.778    0.000   986.881 1209.540 1096.527  113.013   345.232 2432.506 2168.907  263.599
319.30  1944.760  311.147  311.147    0.000  1030.974 1194.755 1126.186   68.569   161.253 2440.446 2207.209  233.237
319.40  1995.255  290.325  290.325    0.000   936.634 1266.343 1182.340   84.003   364.633 2390.777 2157.439  233.338
319.50  1980.384  309.802  309.802    0.000   938.841 1270.965 1144.290  126.675   344.426 2338.801 2085.256  253.545
319.60  2039.986  241.692  241.692    0.000   977.294 1252.077 1164.918   87.159   284.309 2432.300 2127.684  304.616
319.70  1997.454  306.452  306.452    0.000   986.286 1266.734 1175.596   91.138   385.847 2292.259 2007.951  284.308
319.80  2004.083  274.343  274.343    0.000  1040.258 1258.604 1133.270  125.334   354.680 2481.256 2278.179  203.077
319.90  2098.756  282.665  282.665    0.000   934.914 1207.373 1103.308  104.064   365.439 2277.077 2084.154  192.924
320.00  2049.777  285.408  285.408    0.000   967.851 1127.479 1073.436   54.043   335.078 2403.044 2180.061  222.983
320.10  1910.782  287.967  287.967    0.000  1076.452 1158.995 1047.019  111.977   263.094 2519.760 2286.322  233.438
320.20  1960.870  310.498  310.498    0.000  1065.266 1162.021 1061.546  100.476   426.463 2429.889 2145.580  284.309
320.30  1928.741  246.430  246.430    0.000  1020.429 1101.019 1054.845   46.174   243.693 2360.922 2157.844  203.078
320.40  1940.529  305.415  305.415    0.000  1025.746 1036.169  974.258   61.911   314.468 2257.873 1983.719  274.155
320.50  1979.285  267.649  267.649    0.000  1168.323 1055.016 1034.869   20.147   486.782 2206.505 2013.581  192.924
320.60  1894.009  309.260  309.260    0.000  1101.274 1029.989 1029.989    0.000   436.113 2227.817 2045.550  182.267
320.70  1985.383  293.406  293.406    0.000  1106.812 1071.193 1058.396   12.797   487.185 2326.443 1860.170  466.272
320.80  1932.742  319.036  319.036    0.000   995.824 1142.738 1089.820   52.918   415.301 2346.547 1950.848  395.699
320.90  1890.479  315.085  315.085    0.000  1163.654 1021.251 1006.724   14.527   323.916 2448.486 2194.841  253.645
321.00  1927.234  345.093  345.093    0.000  1015.968 1124.535 1120.904    3.632   364.532 2327.744 2114.916  212.828
321.10  1948.790  336.635  336.635    0.000  1092.408  990.683  977.367   13.316   345.232 2295.674 2021.520  274.155
321.20  1956.070  300.977  300.977    0.000  1027.516 1163.664 1118.441   45.223   436.415 2259.487 2097.024  162.462
321.30  1927.489  328.012  328.012    0.000  1089.647 1171.917 1128.769   43.148   568.617 2168.902 1965.824  203.078
321.40  1940.294  305.291  305.291    0.000  1109.874 1085.280 1034.350   50.930   405.752 2481.060 2258.078  222.983
321.50  1919.330  338.702  338.702    0.000  1167.902 1075.466 1052.898   22.568   567.710 2172.623 1969.545  203.078
321.60  1904.882  327.631  327.631    0.000  1098.548 1139.542 1047.065   92.476   304.516 2339.711 2085.964  253.746
321.70  2003.572  322.110  322.110    0.000  1041.322 1159.729 1120.645   39.084   355.386 2421.647 2147.493  274.155
321.80  1871.144  304.716  304.716    0.000  1051.381 1104.693 1104.693    0.000   304.415 2430.289 2085.259  345.030
321.90  1945.377  291.991  291.991    0.000  1102.177 1100.238 1077.410   22.828   324.924 2470.904 2004.733  466.171
322.00  1938.609  315.782  315.782    0.000  1186.650 1075.077 1005.298   69.780   202.775 2491.214 2177.349  313.865
322.10  1909.015  301.548  301.548    0.000  1064.566 1057.782 1046.714   11.068    91.385 2500.966 2247.220  253.746
322.20  1903.861  372.380  372.380    0.000  1033.958 1096.266 1096.266    0.000   273.852 2445.673 2192.027  253.646
322.30  1919.010  421.008  421.008    0.000  1069.062 1145.116 1095.699   49.417   233.035 2552.537 2177.650  374.887
322.40  1860.869  374.016  374.016    0.000   992.701 1158.392 1079.145   79.248    80.828 2421.342 2106.673  314.669
322.50  1872.513  409.966  409.966    0.000  1016.500 1254.758 1176.289   78.469   263.799 2484.176 2179.661  304.515
322.60  1893.823  410.999  410.999    0.000   941.482 1155.065 1139.846   15.219   101.438 2515.344 2170.314  345.030
322.70  1988.549  356.015  356.015    0.000   909.871 1265.125 1212.120   53.005   283.603 2361.317 2097.720  263.598
322.80  1950.556  408.943  408.943    0.000   964.827 1245.075 1168.205   76.870    91.284 2752.601 2468.696  283.906
322.90  1996.488  348.546  348.546    0.000  1012.903 1101.797 1096.350    5.448   101.236 2605.317 2341.820  263.498
323.00  1991.130  379.483  379.483    0.000   918.018 1166.436 1140.150   26.286   264.001 2332.574 2068.775  263.800
323.10  1971.404  337.674  337.674    0.000  1020.176 1135.870 1042.484   93.386   131.900 2563.697 2279.589  284.108
323.20  1888.876  372.606  372.606    0.000   920.045 1143.264 1065.356   77.908   111.693 2547.111 2191.926  355.185
323.30  1921.020  393.624  393.624    0.000  1005.984 1181.180 1129.128   52.052   334.373 2259.485 1965.123  294.362
323.40  1878.750  396.237  396.237    0.000  1057.558 1147.634 1107.642   39.992   151.502 2405.761 2192.730  213.030
323.50  1957.734  375.940  375.940    0.000   960.723 1286.841 1151.654  135.188   344.426 2544.799 2260.792  284.007
323.60  1991.415  361.567  361.567    0.000  1099.343 1106.724 1086.750   19.974   223.385 2360.318 2117.631  242.688
323.70  2008.553  379.178  379.178    0.000  1044.648 1205.047 1121.605   83.442   182.770 2536.755 2252.647  284.107
323.80  2011.177  350.441  350.441    0.000  1029.722 1172.015 1093.634   78.382   294.160 2357.601 2002.719  354.882
323.90  2031.957  343.680  343.680    0.000  1089.867 1179.105 1132.758   46.347   253.746 2428.883 2185.191  243.693
324.00  2061.563  341.365  341.365    0.000  1175.937 1159.388 1068.855   90.532   304.314 2818.445 2544.492  273.954
324.10  1983.759  353.397  353.397    0.000  1083.168 1116.712 1015.286  101.426   203.078 2669.358 2374.896  294.463
324.20  2049.322  309.542  309.542    0.000   951.781 1148.275 1098.383   49.892   233.539 2477.339 2304.722  172.616
324.30  2021.397  330.361  330.361    0.000   956.585 1228.432 1116.070  112.363   121.847 2603.310 2319.001  284.309
324.40  1999.121  334.275  334.275    0.000   994.357 1189.731 1091.893   97.838   243.189 2390.173 2157.237  232.936
324.50  1997.841  360.470  360.470    0.000   975.161 1226.386 1103.089  123.297   182.467 2533.335 2249.328  284.006
324.60  1927.287  313.452  313.452    0.000   955.542 1221.386 1175.990   45.396   253.847 2329.657 2065.857  263.800
324.70  1964.737  377.679  377.679    0.000   992.331 1276.549 1254.758   21.790    30.462 2635.884 2270.345  365.540
324.80  1889.309  333.267  333.267    0.000  1094.546 1156.396 1125.354   31.042   111.693 2729.276 2384.647  344.629
324.90  1933.060  307.662  307.662    0.000  1012.913 1215.500 1165.824   49.676   203.078 2452.608 2189.009  263.599
325.00  1981.629  258.100  258.100    0.000  1054.682 1185.193 1170.666   14.527   233.539 2576.567 2312.567  264.000
325.10  2066.003  260.931  260.931    0.000   902.013 1239.498 1193.410   46.088   162.160 2589.736 2346.245  243.491
325.20  2018.528  297.034  297.034    0.000   996.827 1310.795 1259.951   50.844   131.597 2734.705 2511.723  222.983
325.30  2070.661  344.727  344.727    0.000  1087.173 1301.274 1259.467   41.807    60.419 2755.211 2492.116  263.095
325.40  1986.174  331.963  331.963    0.000   967.858 1191.283 1174.898   16.385   172.213 2485.180 2271.949  213.231
325.50  2048.083  270.840  270.840    0.000  1133.612 1180.483 1153.203   27.280   263.598 2662.821 2348.857  313.964
325.60  1998.887  294.191  294.191    0.000  1104.386 1120.556 1105.943   14.613   192.319 2575.760 2119.339  456.421
325.70  2035.430  305.711  305.711    0.000  1041.836 1083.634 1079.915    3.718   284.309 2392.989 1733.894  659.095
325.80  1972.755  334.375  334.375    0.000   992.586 1155.018 1149.484    5.534    50.769 2607.832 2404.754  203.078
325.90  2060.857  306.523  306.523    0.000   985.452 1194.671 1114.688   79.983    20.308 2546.811 2283.012  263.800
326.00  2104.540  305.305  305.305    0.000  1162.356 1196.360 1116.291   80.069   182.770 2552.540 2228.019  324.521
326.10  2064.343  317.434  317.434    0.000  1171.885 1083.608 1060.953   22.655   132.000 2776.533 2360.224  416.309
326.20  2046.427  316.228  316.228    0.000  1094.575 1160.640 1117.752   42.888   131.597 2700.423 2467.085  233.338
326.30  2074.432  328.503  328.503    0.000  1189.957 1168.854 1112.130   56.723   213.231 2719.425 2496.240  223.184
326.40  1986.225  292.179  292.179    0.000  1034.475 1157.916 1084.851   73.064    70.876 2697.105 2464.170  232.935
326.50  1948.182  351.919  351.919    0.000  1019.130 1115.031 1061.593   53.438    70.976 2516.547 2243.197  273.351
326.60  1897.050  348.380  348.380    0.000  1090.287 1183.515 1102.062   81.453    40.313 2718.212 2474.821  243.391
326.70  2037.156  286.600  286.600    0.000  1114.500 1089.691 1056.487   33.204   141.852 2621.503 2266.721  354.781
326.80  2017.916  303.848  303.848    0.000  1084.100 1183.072 1148.356   34.716   111.592 2634.064 2411.183  222.881
326.90  2015.903  274.064  274.064    0.000   967.812 1204.695 1172.010   32.685    60.923 2401.340 2157.848  243.492
327.00  2028.688  277.714  277.714    0.000  1043.349 1166.390 1155.495   10.895   182.770 2604.919 2351.274  253.646
327.10  2080.150  295.000  295.000    0.000   975.201 1174.426 1080.263   94.163   202.372 2687.952 2414.402  273.550
327.20  2087.141  278.481  278.481    0.000  1087.877 1215.758 1111.093  104.666   192.924 2436.522 2192.829  243.693
327.30  2036.342  317.679  317.679    0.000   973.562 1335.688 1213.471  122.218   121.544 2715.901 2523.380  192.521
327.40  2070.061  285.255  285.255    0.000  1003.825 1199.425 1157.661   41.764   161.958 2685.843 2391.783  294.059
327.50  2035.649  333.274  333.274    0.000  1084.326 1233.577 1153.336   80.241    81.130 2648.347 2364.441  283.906
327.60  2134.900  317.571  317.571    0.000  1056.964 1194.060 1184.808    9.252   131.396 2657.093 2332.471  324.622
327.70  2065.699  345.136  345.136    0.000  1003.655 1167.818 1122.422   45.396   344.829 2356.998 2164.376  192.622
327.80  2133.154  255.614  255.614    0.000  1094.353 1283.557 1231.895   51.661   303.709 2721.329 2417.519  303.810
327.90  2079.197  354.994  354.994    0.000  1051.651 1308.883 1210.185   98.698   132.000 2652.872 2277.582  375.291
328.00  1974.941  377.248  377.248    0.000   961.543 1356.438 1170.669  185.769   151.905 2514.534 2128.989  385.545
328.10  1925.532  378.151  378.151    0.000   962.890 1231.452 1146.803   84.649   233.539 2714.495 2430.388  284.107
328.20  2019.044  315.766  315.766    0.000  1047.153 1257.857 1190.804   67.053   223.083 2911.534 2566.403  345.131
328.30  2017.412  312.374  312.374    0.000  1108.969 1195.474 1195.474    0.000    71.077 2830.912 2505.988  324.924
328.40  2014.192  388.863  388.863    0.000  1110.524 1207.922 1204.291    3.632   111.693 2776.824 2310.249  466.575
328.50  2019.632  308.243  308.243    0.000  1020.697 1238.244 1238.244    0.000   182.770 2759.331 2434.407  324.925
328.60  2012.654  297.771  297.771    0.000  1104.876 1200.159 1200.159    0.000   487.386 2481.259 2309.046  172.214
328.70  2096.169  278.558  278.558    0.000  1165.919 1141.658 1141.658    0.000   274.155 2382.535 2118.937  263.599
328.80  2030.054  387.096  387.096    0.000  1134.217 1172.922 1169.203    3.718   314.166 2461.957 2198.761  263.196
328.90  2022.151  362.406  362.406    0.000  1235.046 1099.031 1095.399    3.632   233.539 2646.736 2362.830  283.906
329.00  1988.777  362.162  362.162    0.000  1060.695 1191.562 1187.931    3.632   142.154 2552.844 2228.524  324.320
329.10  1973.658  385.234  385.234    0.000  1113.949 1163.627 1143.653   19.974   223.385 2563.398 2259.585  303.812
329.20  2005.540  356.930  356.930    0.000  1095.527 1191.946 1104.354   87.593   223.385 2382.136 2098.130  284.007
329.30  2026.416  292.307  292.307    0.000   957.266 1161.249 1080.834   80.415   182.770 2240.381 1925.913  314.468
329.40  2054.392  332.273  332.273    0.000  1107.331 1220.856 1144.420   76.436   243.492 2825.585 2480.655  344.929
329.50  2045.487  318.842  318.842    0.000  1138.590 1246.196 1151.081   95.115   355.386 2515.137 2140.047  375.090
329.60  1995.103  365.959  365.959    0.000  1008.549 1297.820 1186.710  111.110   304.616 2522.982 2198.259  324.723
329.70  1983.259  308.405  308.405    0.000  1180.471 1103.616 1020.954   82.662   435.508 2484.278 2200.573  283.705
329.80  2044.816  347.459  347.459    0.000  1211.267 1183.382 1064.404  118.978   456.925 2330.160 2137.941  192.220
329.90  1950.904  362.802  362.802    0.000  1021.939 1219.902 1086.095  133.807   344.426 2474.620 2210.820  263.800
330.00  2071.115  287.571  287.571    0.000  1096.652 1160.028 1145.501   14.527   467.078 2221.784 1988.647  233.137
330.10  2033.419  311.081  311.081    0.000  1124.579 1151.215 1122.162   29.053   374.786 2470.500 2156.736  313.763
330.20  1988.081  270.808  270.808    0.000  1112.336 1192.164 1155.675   36.490   314.770 2492.822 2320.710  172.113
330.30  2028.726  252.278  252.278    0.000  1099.712 1143.606 1143.606    0.000   283.200 2563.191 2421.238  141.953
330.40  2081.719  291.605  291.605    0.000  1078.656 1217.102 1198.943   18.158   436.113 2248.226 1954.166  294.060
330.50  2091.979  257.265  257.265    0.000  1151.418 1106.901 1043.608   63.293   395.397 2460.549 1680.616  779.934
330.60  1945.714  355.036  355.036    0.000  1060.488 1259.039 1167.948   91.091   344.426 2529.412 1679.711  849.701
330.70  2025.912  408.495  408.495    0.000  1129.624 1280.044 1165.307  114.737   445.461 2449.285 1690.664  758.620
330.80  1963.137  348.179  348.179    0.000  1073.725 1235.518 1144.641   90.878   374.383 2383.140 1784.666  598.474
330.90  1931.124  316.470  316.470    0.000  1177.784 1077.849 1059.691   18.158   334.473 2400.329 1723.340  676.989
331.00  2028.424  320.109  320.109    0.000  1139.749 1080.610 1055.189   25.422   506.989 2397.719 1538.061  859.658
331.10  1976.181  312.338  312.338    0.000  1034.244 1190.294 1124.320   65.974   374.182 2277.576 1559.068  718.508
331.20  1955.413  342.237  342.237    0.000  1126.593 1143.991 1132.882   11.110   385.243 2176.948 1488.599  688.349
331.30  1987.885  280.368  280.368    0.000  1105.973 1162.845 1162.845    0.000   404.946 2441.651 1714.094  727.558
331.40  2037.832  329.215  329.215    0.000  1166.980 1147.532 1134.821   12.711   375.593 2391.986 1645.129  746.857
331.50  2072.796  232.211  232.211    0.000  1149.415 1093.935 1081.181   12.754   394.993 2369.568 1660.710  708.858
331.60  2016.443  261.773  261.773    0.000  1043.026 1091.550 1025.966   65.584   293.555 2479.445 1690.866  788.579
331.70  2017.318  271.494  271.494    0.000  1106.839 1072.698 1050.606   22.092   425.556 2374.288 1768.074  606.213
331.80  2056.045  306.888  306.888    0.000  1088.978 1158.119 1042.557  115.562   314.065 2395.905 1830.510  565.396
331.90  2085.014  244.479  244.479    0.000  1044.936 1163.415  983.823  179.592   313.662 2380.732 1703.439  677.293
332.00  2041.346  228.978  228.978    0.000  1115.356 1132.231 1060.423   71.808   263.094 2487.389 1871.523  615.867
332.10  2033.478  271.328  271.328    0.000  1086.664 1061.421 1011.530   49.891   436.415 2190.119 1603.005  587.115
332.20  1934.043  352.839  352.839    0.000   971.952 1118.018 1103.491   14.527   445.662 2175.741 1669.858  505.883
332.30  2090.364  338.374  338.374    0.000  1113.458 1115.548 1111.874    3.675   536.039 2213.335 2091.993  121.342
332.40  1997.425  346.174  346.174    0.000  1015.899 1071.148 1069.333    1.816   425.860 2133.317 1991.364  141.953
332.50  1974.735  327.721  327.721    0.000  1040.911 1093.502 1046.075   47.427   598.071 2052.990 1830.208  222.781
332.60  1957.758  317.962  317.962    0.000  1092.580 1031.807 1020.826   10.981   446.468 2176.447 2004.032  172.415
332.70  2011.095  293.507  293.507    0.000  1114.450  998.348  962.031   36.317   324.723 2572.341 2228.519  343.823
332.80  1986.443  268.215  268.215    0.000  1082.256  884.690  875.611    9.079   283.704 2450.500 2197.056  253.444
332.90  2034.243  261.926  261.926    0.000  1102.485 1007.638  963.670   43.969   436.617 2226.009 1982.316  243.693
333.00  2025.518  258.367  258.367    0.000  1085.737 1053.723 1026.270   27.453   385.041 2184.384 1981.810  202.574
333.10  1935.990  353.750  353.750    0.000  1024.964 1101.368 1097.737    3.632   426.362 2256.669 2043.438  213.232
333.20  2045.732  303.343  303.343    0.000  1113.809 1055.967 1043.256   12.711   385.847 2389.875 2136.834  253.041
333.30  2041.759  230.452  230.452    0.000  1079.879  990.607  990.607    0.000   324.723 2229.827 2108.584  121.243
333.40  1999.793  290.207  290.207    0.000  1049.345 1086.099 1086.099    0.000   384.639 2268.430 2157.140  111.290
333.50  1976.150  260.644  260.644    0.000  1085.059 1096.308 1092.677    3.632   538.156 2166.595 1973.873  192.722
333.60  2031.992  274.357  274.357    0.000  1136.474 1099.513 1099.513    0.000   609.233 2378.118 2205.905  172.213
333.70  2052.126  253.835  253.835    0.000  1129.893 1067.945 1057.007   10.938   568.416 2378.314 2196.350  181.964
333.80  2063.764  275.557  275.557    0.000  1110.311 1071.405 1071.405    0.000   527.901 2254.961 2123.363  131.597
333.90  2199.201  235.080  235.080    0.000  1184.624 1025.962 1016.883    9.079   598.777 2376.705 2214.344  162.361
334.00  2144.285  263.245  263.245    0.000  1107.058 1080.657 1044.255   36.403   547.806 2401.740 2178.354  223.385
334.10  2140.876  286.712  286.712    0.000  1257.639 1092.803 1065.480   27.323   526.792 2394.900 2070.782  324.118
334.20  2103.579  266.300  266.300    0.000  1159.887 1054.797 1038.455   16.343   485.774 2195.645 2073.899  121.746
334.30  2115.812  291.818  291.818    0.000  1275.535 1082.858 1071.963   10.895   456.118 2619.995 2398.120  221.875
334.40  2053.001  252.102  252.102    0.000  1200.660 1080.964 1060.990   19.974   425.556 2472.719 2249.636  223.083
334.50  2112.282  264.766  264.766    0.000  1158.422 1176.538 1176.538    0.000   426.463 2480.756 2267.726  213.030
334.60  2021.552  281.261  281.261    0.000  1098.678 1158.220 1110.489   47.731   507.089 2310.557 2016.195  294.362
334.70  2075.840  307.633  307.633    0.000  1133.387 1025.534 1023.676    1.859   445.259 2503.178 2239.983  263.195
334.80  2068.507  315.642  315.642    0.000  1118.475 1139.236 1113.814   25.422   507.694 2177.652 1944.415  233.238
334.90  1960.506  312.347  312.347    0.000  1104.425 1119.356 1091.772   27.583   497.137 2227.313 1983.620  243.693
335.00  2089.099  283.365  283.365    0.000  1134.642 1031.115 1027.440    3.675   394.792 2469.097 2215.854  253.243
335.10  2102.440  271.101  271.101    0.000  1121.072 1037.380 1029.771    7.609   537.652 2337.903 2114.517  223.385
335.20  2043.131  207.755  207.755    0.000   973.959 1093.278  999.244   94.034   406.155 2289.346 1933.960  355.386
335.30  1962.982  280.951  280.951    0.000  1026.386 1145.811 1041.488  104.323   527.195 2260.786 1935.862  324.924
335.40  2004.869  319.478  319.478    0.000  1050.561 1074.824  993.069   81.755   669.551 2099.231 1825.680  273.551
335.50  1986.978  314.761  314.761    0.000  1142.991 1085.550 1005.178   80.372   578.771 2154.533 1911.142  243.391
335.60  1989.437  295.797  295.797    0.000   987.446 1120.260 1028.002   92.258   304.516 2448.792 2073.199  375.593
335.70  2044.855  297.535  297.535    0.000  1002.524 1085.628 1016.886   68.742   394.893 2549.521 2245.911  303.610
335.80  2069.522  271.824  271.824    0.000  1073.461 1092.197 1055.102   37.095   365.540 2217.862 1984.524  233.338
335.90  1979.255  394.966  394.966    0.000  1071.987 1117.101 1075.770   41.331   415.906 2316.389 2103.359  213.030
336.00  2087.200  266.327  266.327    0.000  1004.556 1244.378 1120.777  123.601   466.675 2289.244 1944.113  345.131
336.10  2081.812  284.838  284.838    0.000  1144.455 1136.900 1037.379   99.521   536.745 2304.827 2030.873  273.953
336.20  2042.128  308.484  308.484    0.000  1037.328 1185.067 1087.575   97.493   495.524 2305.730 2153.422  152.308
336.30  2063.990  281.640  281.640    0.000  1068.375 1126.140 1017.061  109.079   345.232 2559.777 2275.468  284.309
336.40  1989.260  284.917  284.917    0.000   958.127 1249.957 1127.520  122.437   313.259 2489.606 2286.529  203.078
336.50  2046.746  301.430  301.430    0.000  1184.970 1172.437 1076.762   95.675   405.752 2479.650 2185.288  294.362
336.60  2038.095  253.534  253.534    0.000  1089.436 1182.215 1081.522  100.692   416.309 2390.279 2126.278  264.001
336.70  2040.097  256.438  256.438    0.000  1059.067 1360.633 1274.641   85.992   283.502 2633.769 2369.869  263.900
336.80  2011.949  264.627  264.627    0.000  1079.048 1161.893 1102.057   59.836   324.319 2601.699 2358.107  243.592
336.90  2004.204  276.306  276.306    0.000   984.014 1206.852 1135.429   71.423   172.314 2666.037 2381.728  284.309
337.00  2012.080  335.082  335.082    0.000  1113.939 1186.143 1182.425    3.718   273.852 2480.455 2236.963  243.492
337.10  2038.342  282.890  282.890    0.000  1101.925 1030.761 1023.152    7.609   375.694 2388.468 2144.775  243.693
337.20  2049.097  308.016  308.016    0.000  1184.500 1086.018 1069.675   16.343   394.490 2517.653 2162.871  354.782
337.30  2086.198  261.956  261.956    0.000  1109.265 1087.179 1054.365   32.814   294.261 2579.678 2265.511  314.167
337.40  2047.867  248.459  248.459    0.000  1094.605 1087.821 1058.682   29.139   354.781 2589.222 2234.037  355.184
337.50  2043.445  235.192  235.192    0.000  1171.995  997.257  977.110   20.146   496.935 2164.379 1931.645  232.734
337.60  1994.889  280.530  280.530    0.000  1208.189 1063.658 1058.210    5.448   517.646 2376.495 2052.175  324.321
337.70  2089.027  275.000  275.000    0.000  1156.817 1058.172 1016.321   41.850   497.137 2255.764 2022.929  232.835
337.80  2061.692  272.621  272.621    0.000  1105.166 1056.272 1039.929   16.343   406.054 2341.922 2129.496  212.426
337.90  2118.503  262.012  262.012    0.000  1245.408 1100.797 1034.519   66.278   497.540 2411.489 2127.180  284.309
338.00  2058.156  293.255  293.255    0.000  1287.674  974.868  927.656   47.212   323.715 2450.893 2167.491  283.402
338.10  2111.552  282.080  282.080    0.000  1137.463 1125.919 1046.500   79.419   446.771 2308.846 2105.970  202.876
338.20  2141.239  251.299  251.299    0.000  1225.084 1091.592 1022.203   69.390   486.378 2528.004 2314.773  213.232
338.30  2079.349  237.006  237.006    0.000  1150.383 1028.297 1024.665    3.632   466.071 2236.360 2064.148  172.213
338.40  1995.893  275.708  275.708    0.000  1045.196 1125.922 1089.605   36.317   355.184 2369.165 2166.289  202.876
338.50  2060.003  288.567  288.567    0.000  1095.127 1130.589 1071.577   59.012   588.724 2186.597 1993.875  192.722
338.60  2125.882  258.974  258.974    0.000  1146.017 1186.403 1098.729   87.674   446.670 2165.186 1931.748  233.438
338.70  2074.314  289.525  289.525    0.000  1116.229 1102.530 1061.934   40.596   496.734 2245.611 2052.688  192.924
[truncated: 318,247 more chars]
