# Supplementary material for: N-Glycans modulate tilting of HIV-1 envelope glycoprotein
Source: Nat Commun. 2026 Apr 15;17:5206. doi: 10.1038/s41467-026-71874-2 (PMC13254402; doi:10.1038/s41467-026-71874-2)
Supplement: Supplementary file 8 — Source Data [file 41467_2026_71874_MOESM8_ESM.zip › source_data/1_Main_Text_Figures/5_Figure_6/3_raw_data/1_WT_MPER.A.3.txt]

#ASA ANALYSIS
#SIM_TIME  ASA1.4 TotOccl1.4 ShldMem1.4 ShldGly1.4   ASA7.2 TotOccl7.2 ShldMem7.2 ShldGly7.2   ASA18.6 TotOccl18.6 ShldMem18.6 ShldGly18.6

  0.00  1560.930  656.516  656.516    0.000    74.353 1215.811 1215.811    0.000     0.000  192.319   91.385  100.934
  0.10  1694.463  718.738  718.738    0.000    88.450 1443.769 1189.135  254.634     0.000  992.461  461.248  531.214
  0.20  1697.501  671.355  671.355    0.000    44.269 1473.561 1309.672  163.889     0.000 1004.124  440.940  563.184
  0.30  1742.250  628.844  628.844    0.000    56.291 1432.880 1203.227  229.653     0.000  978.992  395.197  583.795
  0.40  1693.820  730.444  730.444    0.000    57.408 1452.437 1208.819  243.618     0.000 1053.372  522.062  531.310
  0.50  1657.127  721.561  721.561    0.000    57.067 1433.486 1312.217  121.269     0.000 1076.310  623.107  453.204
  0.60  1688.467  725.040  725.040    0.000   107.041 1418.872 1267.859  151.013     0.000 1003.823  620.794  383.030
  0.70  1477.801  741.875  741.875    0.000    64.973 1293.284 1139.027  154.257     0.000 1116.624  582.491  534.133
  0.80  1420.349  846.046  846.046    0.000    85.377 1254.510 1097.354  157.156     0.000  982.916  601.190  381.725
  0.90  1428.477  816.346  816.346    0.000    29.699 1261.769 1133.666  128.103     0.000  901.886  499.651  402.234
  1.00  1454.073  832.641  832.641    0.000    94.800 1276.995 1131.685  145.310     0.000  920.484  580.681  339.802
  1.10  1586.071  812.644  812.644    0.000    79.929 1292.806 1130.079  162.727     0.000 1051.978  580.983  470.995
  1.20  1504.088  795.917  795.917    0.000    97.182 1349.792 1180.017  169.776     0.000  970.649  580.983  389.666
  1.30  1715.698  730.309  730.309    0.000    75.698 1368.511 1180.448  188.063     0.000 1012.166  592.243  419.924
  1.40  1671.691  736.034  736.034    0.000    96.057 1334.705 1139.936  194.769     0.000  951.246  551.426  399.820
  1.50  1613.891  737.218  737.218    0.000    59.310 1371.368 1169.207  202.161     0.000  922.897  572.538  350.359
  1.60  1638.678  719.141  719.141    0.000    55.507 1381.907 1214.290  167.617     0.000  901.985  531.720  370.265
  1.70  1621.394  762.908  762.908    0.000    42.753 1309.800 1173.310  136.490     0.000 1072.792  652.562  420.230
  1.80  1562.783  823.422  823.422    0.000    62.942 1404.648 1253.246  151.402     0.000 1053.687  623.508  430.178
  1.90  1525.546  829.846  829.846    0.000    75.573 1419.610 1301.932  117.677     0.000 1014.078  654.370  359.708
  2.00  1588.749  785.590  785.590    0.000    52.090 1394.864 1276.285  118.579     0.000 1084.642  673.066  411.576
  2.10  1567.410  782.069  782.069    0.000    52.005 1329.712 1207.499  122.213     0.000 1024.530  603.100  421.430
  2.20  1594.271  768.945  768.945    0.000    71.027 1397.252 1273.914  123.339     0.000 1034.688  683.426  351.262
  2.30  1575.115  770.048  770.048    0.000   113.998 1376.066 1264.489  111.577     0.000  995.782  593.248  402.534
  2.40  1500.569  828.065  828.065    0.000    41.198 1468.507 1275.695  192.812     0.000  988.137  525.686  462.450
  2.50  1550.530  852.118  852.118    0.000    53.562 1447.309 1380.647   66.662     0.000  825.572  495.323  330.249
  2.60  1573.395  769.390  769.390    0.000    75.524 1410.305 1375.417   34.888     0.000  825.369  494.920  330.449
  2.70  1509.121  741.015  741.015    0.000    68.825 1492.808 1433.409   59.399     0.000 1051.680  709.967  341.713
  2.80  1573.181  727.211  727.211    0.000    29.527 1391.460 1313.514   77.945     0.000  890.726  578.369  312.357
  2.90  1557.043  716.121  716.121    0.000    77.984 1389.820 1300.891   88.929     0.000  901.380  588.018  313.361
  3.00  1620.050  640.176  640.176    0.000    42.366 1363.353 1256.786  106.567     0.000  836.630  424.347  412.283
  3.10  1477.743  831.461  831.461    0.000    79.370 1436.250 1394.271   41.980     0.000  766.259  505.376  260.883
  3.20  1580.342  814.911  814.911    0.000    61.255 1465.258 1384.716   80.542     0.000  878.654  587.111  291.543
  3.30  1532.234  787.077  787.077    0.000    70.205 1318.259 1272.820   45.439     0.000  725.542  404.341  321.201
  3.40  1576.423  757.482  757.482    0.000    38.648 1281.763 1265.248   16.516     0.000  735.191  484.060  251.130
  3.50  1549.892  744.590  744.590    0.000    53.692 1364.015 1347.587   16.428     0.000  736.706  526.491  210.215
  3.60  1521.301  734.420  734.420    0.000    29.483 1343.903 1286.752   57.151     0.000  663.817  373.076  290.742
  3.70  1576.076  791.938  791.938    0.000    49.804 1422.598 1408.028   14.570     0.000  675.179  434.099  241.079
  3.80  1674.544  700.737  700.737    0.000    75.997 1320.171 1297.690   22.481     0.000  722.026  382.626  339.399
  3.90  1659.810  720.318  720.318    0.000    81.530 1304.037 1249.089   54.948     0.000  732.279  362.721  369.558
  4.00  1685.544  732.799  732.799    0.000    49.071 1358.952 1301.370   57.582     0.000  683.423  353.472  329.951
  4.10  1577.256  751.869  751.869    0.000    72.151 1203.356 1169.462   33.894     0.000  674.677  404.845  269.832
  4.20  1622.225  667.801  667.801    0.000    79.931 1286.824 1218.046   68.778     0.000  834.818  413.088  421.730
  4.30  1690.463  771.654  771.654    0.000    44.612 1496.624 1366.157  130.467     0.000 1038.395  565.998  472.397
  4.40  1618.453  739.667  739.667    0.000    55.550 1356.030 1176.152  179.877     0.000  927.707  262.691  665.016
  4.50  1510.854  914.389  914.389    0.000    49.889 1499.666 1352.202  147.463     0.000  959.579  435.811  523.769
  4.60  1555.141  862.216  862.216    0.000    47.513 1392.219 1276.794  115.425     0.000  977.872  394.288  583.584
  4.70  1614.332  845.905  845.905    0.000   103.581 1402.510 1291.106  111.404     0.000 1056.490  554.336  502.153
  4.80  1589.528  845.391  845.391    0.000    88.407 1240.349 1154.665   85.684     0.000  834.818  402.834  431.984
  4.90  1584.503  810.438  810.438    0.000    66.488 1327.210 1275.460   51.750     0.000  844.171  523.573  320.598
  5.00  1684.934  795.334  795.334    0.000    61.387 1369.193 1306.505   62.689     0.000  753.896  443.249  310.647
  5.10  1607.448  733.708  733.708    0.000    16.643 1459.805 1351.079  108.726     0.000  774.600  392.479  382.121
  5.20  1628.621  731.407  731.407    0.000    29.311 1291.146 1200.707   90.438     0.000  732.578  392.076  340.503
  5.30  1800.748  691.172  691.172    0.000    38.823 1404.711 1295.382  109.328     0.000  954.449  412.684  541.765
  5.40  1653.318  782.331  782.331    0.000    85.248 1290.631 1235.683   54.948     0.000  833.114  413.190  419.924
  5.50  1702.213  819.240  819.240    0.000    34.889 1303.478 1209.149   94.328     0.000  782.546  351.564  430.982
  5.60  1698.185  740.841  740.841    0.000    69.260 1317.870 1258.553   59.317     0.000  784.957  454.508  330.450
  5.70  1720.825  707.552  707.552    0.000    64.415 1325.181 1232.882   92.299     0.000 1036.894  513.624  523.271
  5.80  1717.598  718.407  718.407    0.000    68.089 1262.565 1175.803   86.763     0.000  824.463  383.230  441.233
  5.90  1617.545  764.047  764.047    0.000    56.936 1284.012 1223.570   60.442     0.000  742.327  462.144  280.183
  6.00  1676.571  753.742  753.742    0.000   108.213 1342.027 1294.556   47.471     0.000  894.932  563.479  331.453
  6.10  1731.422  712.531  712.531    0.000    85.334 1391.878 1321.713   70.164     0.000  994.060  592.538  401.522
  6.20  1682.101  803.230  803.230    0.000    84.689 1379.348 1314.848   64.500     0.000 1044.433  673.370  371.062
  6.30  1773.217  725.486  725.486    0.000    70.377 1445.966 1361.273   84.693     0.000 1085.542  633.151  452.391
  6.40  1797.453  691.364  691.364    0.000   114.904 1329.969 1276.579   53.390     0.000  998.690  445.263  553.428
  6.50  1683.094  759.529  759.529    0.000   133.840 1227.067 1186.990   40.077     0.000 1047.640  504.772  542.867
  6.60  1636.557  765.434  765.434    0.000   123.771 1196.420 1187.255    9.165     0.000  906.999  444.657  462.342
  6.70  1644.465  814.836  814.836    0.000    94.940 1297.290 1262.789   34.501     0.000  907.904  555.844  352.060
  6.80  1627.684  887.230  887.230    0.000   135.577 1262.611 1231.741   30.869     0.000  877.241  605.907  271.334
  6.90  1556.857  821.444  821.444    0.000   117.895 1321.979 1298.373   23.606     0.000  856.935  535.838  321.097
  7.00  1569.521  891.028  891.028    0.000   178.937 1266.415 1228.283   38.133     0.000  865.080  695.381  169.699
  7.10  1681.720  765.888  765.888    0.000   142.750 1301.781 1254.526   47.255     0.000  957.566  635.665  321.902
  7.20  1755.582  699.473  699.473    0.000    95.932 1261.877 1223.140   38.737     0.000  998.285  716.193  282.092
  7.30  1833.693  704.540  704.540    0.000   125.549 1304.172 1283.897   20.275     0.000 1047.649  695.387  352.263
  7.40  1820.228  708.612  708.612    0.000   126.973 1326.574 1262.375   64.199     0.000 1139.840  665.930  473.911
  7.50  1725.101  790.712  790.712    0.000   136.092 1221.379 1206.809   14.570     0.000  919.977  637.482  282.495
  7.60  1612.870  815.501  815.501    0.000    58.236 1186.104 1145.726   40.378     0.000  831.914  578.771  253.143
  7.70  1667.682  777.066  777.066    0.000   112.273 1265.648 1218.135   47.513     0.000  899.463  597.467  301.996
  7.80  1724.543  805.468  805.101    0.366   107.990 1447.066 1322.471  124.595     0.000 1131.098  655.780  475.318
  7.90  1566.085  898.233  898.233    0.000    49.932 1310.569 1229.165   81.405     0.000 1053.787  689.961  363.826
  8.00  1647.456  879.163  879.163    0.000    90.052 1388.437 1342.482   45.955     0.000 1003.622  660.002  343.619
  8.10  1673.652  880.391  880.391    0.000   119.924 1329.810 1280.396   49.414     0.000  911.935  557.860  354.076
  8.20  1748.998  944.144  944.144    0.000   143.450 1332.434 1301.478   30.956     0.000  966.913  644.407  322.506
  8.30  1705.643  816.856  816.856    0.000   176.254 1456.255 1439.826   16.429     0.000  979.081  666.528  312.553
  8.40  1730.886  838.549  838.549    0.000    97.529 1297.344 1291.897    5.448     0.000  807.178  587.313  219.865
  8.50  1718.729  833.408  833.408    0.000    40.550 1491.743 1433.942   57.801     0.000 1110.276  605.706  504.570
  8.60  1538.568  805.426  805.426    0.000    62.685 1322.574 1248.994   73.580     0.000  776.811  363.927  412.884
  8.70  1665.295  833.188  833.188    0.000    50.972 1322.201 1276.199   46.001     0.000  779.334  436.012  343.322
  8.80  1676.635  837.660  837.660    0.000   143.494 1483.706 1408.741   74.965     0.000  887.097  505.780  381.317
  8.90  1738.129  848.252  848.252    0.000    61.825 1387.656 1212.219  175.436     0.000  910.224  425.354  484.870
  9.00  1579.465  793.802  793.802    0.000    66.445 1404.728 1255.181  149.547     0.000  655.174  313.863  341.311
  9.10  1639.427  860.305  860.305    0.000    35.189 1412.550 1237.541  175.009     0.000  875.742  313.763  561.979
  9.20  1502.661  898.638  898.638    0.000    33.373 1412.250 1240.486  171.764     0.000  748.769  435.508  313.261
  9.30  1533.593  907.531  907.348    0.183    38.865 1395.752 1231.202  164.550     0.000  750.080  466.173  283.906
  9.40  1499.857  963.265  963.265    0.000    27.367 1544.381 1306.689  237.692     0.000  798.132  363.428  434.704
  9.50  1583.568  893.989  893.989    0.000    94.467 1449.215 1283.759  165.456     0.000  864.987  242.185  622.802
  9.60  1593.735  973.735  973.735    0.000    86.376 1391.636 1302.617   89.019     0.000  877.352  455.818  421.534
  9.70  1583.779  880.566  880.566    0.000    70.248 1366.338 1223.972  142.366     0.000  776.918  373.983  402.935
  9.80  1518.849  910.835  910.835    0.000    66.187 1246.230 1184.104   62.126     0.000  756.204  373.479  382.725
  9.90  1660.393  837.032  837.032    0.000    71.721 1301.737 1208.570   93.167     0.000  866.990  413.591  453.399
 10.00  1613.436  816.755  816.755    0.000    51.101 1256.570 1214.417   42.153     0.000  705.240  413.091  292.149
 10.10  1712.839  761.555  761.555    0.000    53.605 1347.007 1293.530   53.477     0.000  825.068  483.763  341.305
 10.20  1748.390  741.089  741.089    0.000    30.912 1426.036 1317.483  108.553     0.000  990.246  497.238  493.008
 10.30  1602.178  881.009  881.009    0.000    44.440 1222.111 1149.047   73.064     0.000  848.601  565.802  282.798
 10.40  1671.290  875.784  875.784    0.000    41.936 1370.923 1330.889   40.034     0.000  754.900  494.723  260.178
 10.50  1617.486  839.034  839.034    0.000    36.489 1569.363 1516.574   52.788     0.000  817.636  546.600  271.036
 10.60  1567.653  862.795  862.795    0.000    71.419 1461.503 1396.133   65.370     0.000  876.149  575.051  301.098
 10.70  1634.092  893.500  893.500    0.000    66.920 1513.583 1416.956   96.626     0.000  687.442  364.532  322.910
 10.80  1635.906  815.840  815.840    0.000    52.090 1406.843 1321.069   85.774     0.000  827.186  484.270  342.916
 10.90  1646.089  854.570  854.570    0.000    56.850 1407.144 1363.349   43.795     0.000  845.980  525.785  320.195
 11.00  1586.554  837.375  837.375    0.000    35.318 1394.785 1306.977   87.808     0.000  786.871  525.084  261.787
 11.10  1584.772  869.173  869.173    0.000    55.421 1472.692 1437.976   34.716     0.000  787.170  464.963  322.207
 11.20  1500.507  922.900  922.900    0.000    42.667 1384.766 1304.869   79.897     0.000  746.558  483.361  263.197
 11.30  1558.607  906.908  906.908    0.000    83.606 1450.951 1375.854   75.097     0.000  837.036  504.273  332.763
 11.40  1539.480  896.072  896.072    0.000    33.373 1364.308 1285.539   78.769     0.000  675.379  434.100  241.279
 11.50  1462.642  894.214  894.214    0.000    74.138 1307.330 1245.505   61.825     0.000  676.784  384.134  292.650
 11.60  1590.410  928.077  928.077    0.000   126.530 1356.793 1298.514   58.279     0.000  969.438  666.935  302.503
 11.70  1659.297  867.600  867.600    0.000    57.239 1324.269 1248.616   75.654     0.000  768.873  465.567  303.306
 11.80  1546.282  880.279  880.279    0.000    96.401 1266.253 1205.727   60.526     0.000  667.236  424.649  242.587
 11.90  1560.177  889.589  888.123    1.466   105.094 1272.864 1221.029   51.835     0.000  778.023  476.225  301.798
 12.00  1524.614  829.390  829.390    0.000    74.181 1358.130 1268.031   90.099     0.000  816.930  353.773  463.157
 12.10  1597.513  817.517  817.334    0.183   163.674 1377.242 1328.042   49.201     0.000  856.741  626.418  230.322
 12.20  1589.757  829.567  829.567    0.000   125.455 1318.752 1281.916   36.835     0.000  955.264  494.219  461.046
 12.30  1491.147  922.358  922.358    0.000    56.807 1392.982 1338.292   54.690     0.000  716.800  404.946  311.854
 12.40  1574.944  901.903  901.903    0.000    52.004 1496.859 1410.612   86.247     0.000  725.842  343.115  382.726
 12.50  1592.409  772.520  772.520    0.000    95.587 1304.892 1238.491   66.402     0.000  947.716  535.437  412.279
 12.60  1690.467  760.128  760.128    0.000    72.065 1348.162 1296.588   51.574     0.000  908.509  616.766  291.743
 12.70  1526.830  837.401  837.401    0.000   110.412 1247.443 1231.057   16.385     0.000  798.429  576.252  222.177
 12.80  1532.332  843.345  843.345    0.000   106.050 1336.191 1310.683   25.508     0.000  937.259  595.249  342.010
 12.90  1510.245  894.215  894.215    0.000   100.120 1363.995 1300.182   63.813     0.000  950.637  657.384  293.253
 13.00  1559.628  865.153  865.153    0.000    66.660 1449.851 1424.429   25.422     0.000  918.563  616.968  301.595
 13.10  1591.855  830.022  830.022    0.000    71.334 1419.763 1335.805   83.958     0.000  959.077  697.494  261.582
 13.20  1665.914  787.256  787.256    0.000    86.204 1366.761 1321.279   45.482     0.000  867.391  565.292  302.099
 13.30  1581.539  813.539  813.539    0.000   111.358 1377.402 1306.283   71.119     0.000  948.220  596.057  352.163
 13.40  1622.141  856.814  856.814    0.000   124.203 1430.315 1282.931  147.384     0.000 1083.136  633.956  449.180
 13.50  1642.909  862.289  862.289    0.000    83.779 1327.163 1173.771  153.392     0.000  775.405  433.092  342.313
 13.60  1548.249  934.177  934.177    0.000   103.804 1342.204 1225.991  116.214     0.000  855.228  504.570  350.658
 13.70  1633.106  970.405  970.405    0.000    20.189 1406.989 1330.724   76.265     0.000  975.071  496.030  479.040
 13.80  1687.653  887.745  887.745    0.000    67.315 1342.957 1259.429   83.529     0.000 1082.943  564.895  518.048
 13.90  1765.885  893.866  893.866    0.000    23.993 1412.506 1302.910  109.597     0.000 1103.245  583.693  519.552
 14.00  1770.456  922.345  922.345    0.000    74.793 1320.008 1154.593  165.414     0.000 1024.838  456.321  568.517
 14.10  1658.669  937.027  937.027    0.000    61.739 1300.295 1157.795  142.500     0.000 1069.073  507.694  561.379
 14.20  1603.305  887.370  887.370    0.000    42.366 1379.842 1060.214  319.628     0.000 1117.128  293.759  823.369
 14.30  1689.318  903.430  903.430    0.000    89.707 1415.294 1237.213  178.082     0.000 1177.046  497.439  679.606
 14.40  1746.844  894.558  894.558    0.000   118.882 1427.573 1244.131  183.443     0.000 1256.165  456.925  799.241
 14.50  1691.678  913.967  913.967    0.000   120.878 1434.061 1305.050  129.011     0.000 1307.337  648.240  659.097
 14.60  1683.068  847.371  847.371    0.000    92.863 1397.391 1203.492  193.898     0.000 1150.503  466.978  683.525
 14.70  1667.151  855.820  855.820    0.000   107.212 1281.528 1082.737  198.791     0.000 1184.986  435.813  749.174
 14.80  1604.401  911.098  911.098    0.000   107.168 1355.847 1117.804  238.044     0.000  988.341  253.142  735.200
 14.90  1734.653  883.181  883.181    0.000   101.461 1459.564 1320.308  139.256     0.000 1042.831  486.582  556.249
 15.00  1537.339  963.424  963.424    0.000   103.664 1295.792 1155.714  140.078     0.000  940.387  446.771  493.616
 15.10  1617.480  892.422  892.422    0.000    80.885 1405.692 1311.095   94.597     0.000 1085.156  486.582  598.575
 15.20  1561.589  941.475  941.475    0.000    60.739 1490.465 1372.270  118.195     0.000  982.209  568.014  414.195
 15.30  1633.644  917.959  917.959    0.000   103.062 1463.701 1353.760  109.941     0.000  951.139  506.888  444.252
 15.40  1608.397  952.651  952.651    0.000    68.046 1422.552 1302.707  119.845     0.000 1021.015  638.888  382.127
 15.50  1605.105  909.216  909.216    0.000   123.641 1349.796 1269.899   79.897     0.000 1149.901  649.647  500.254
 15.60  1728.432  889.290  889.290    0.000   126.027 1402.847 1300.900  101.947     0.000 1335.386  787.780  547.606
 15.70  1695.220  886.863  886.863    0.000    96.541 1420.657 1327.963   92.694     0.000 1195.142  707.253  487.889
 15.80  1635.694  888.166  888.166    0.000    52.917 1312.143 1231.901   80.243     0.000  990.657  648.240  342.417
 15.90  1589.541  892.500  892.500    0.000    92.608 1311.799 1213.743   98.056     0.000 1158.045  618.985  539.061
 16.00  1656.088  843.436  843.436    0.000    83.915 1268.779 1157.667  111.112     0.000 1167.495  667.643  499.852
 16.10  1550.929  891.289  891.289    0.000    42.454 1240.844 1147.804   93.040     0.000  971.352  568.013  403.340
 16.20  1694.542  916.485  916.485    0.000    33.459 1317.875 1224.188   93.687     0.000 1112.196  668.745  443.450
 16.30  1643.456  947.777  947.777    0.000    45.826 1192.337 1097.958   94.380     0.000  973.464  588.723  384.741
 16.40  1541.444  931.781  931.781    0.000     7.479 1227.612 1128.007   99.605     0.000 1064.647  629.239  435.409
 16.50  1666.133  920.323  920.323    0.000    38.262 1278.856 1164.466  114.390     0.000 1148.574  726.344  422.230
 16.60  1736.367  786.845  786.845    0.000    57.240 1510.598 1352.242  158.356     0.000 1150.185  607.217  542.968
 16.70  1651.554  826.308  826.308    0.000    82.658 1466.030 1273.475  192.555     0.000 1111.687  446.066  665.621
 16.80  1737.710  866.010  862.529    3.481    40.899 1359.773 1102.499  257.273     0.000 1326.232  444.860  881.372
 16.90  1671.947  797.721  797.721    0.000    39.035 1397.236 1219.163  178.073     0.000 1090.977  425.455  665.522
 17.00  1550.429  870.129  870.129    0.000    21.876 1375.108 1211.304  163.804     0.000 1033.677  562.082  471.595
 17.10  1624.439  898.726  872.246   26.480     5.490 1359.286 1194.575  164.711     0.000 1045.439  583.094  462.345
 17.20  1609.438  893.717  871.440   22.276    27.796 1326.473 1123.636  202.837     0.000 1045.037  453.004  592.033
 17.30  1642.918  851.021  846.257    4.764     5.490 1315.861 1174.573  141.288     0.000 1064.549  520.663  543.886
 17.40  1554.785  871.100  859.347   11.754    18.201 1261.469 1077.553  183.916     0.000  952.755  490.703  462.052
 17.50  1593.311  850.965  850.965    0.000    28.056 1346.682 1235.921  110.761     0.000  981.206  538.457  442.748
 17.60  1619.059  760.371  760.371    0.000    35.232 1244.471 1150.139   94.332     0.000 1005.833  570.929  434.904
 17.70  1568.568  805.268  801.787    3.481    49.286 1215.633 1119.440   96.193     0.000  965.622  491.005  474.617
 17.80  1551.692  879.940  879.940    0.000    64.458 1411.184 1312.958   98.226     0.000 1125.571  701.321  424.250
 17.90  1588.489  843.602  843.602    0.000    33.287 1309.022 1222.858   86.164     0.000  943.204  560.574  382.630
 18.00  1590.392  906.400  906.400    0.000    51.488 1293.271 1127.694  165.577     0.000 1004.622  400.323  604.299
 18.10  1528.485  922.357  922.357    0.000    80.928 1242.947 1137.681  105.266     0.000 1047.852  533.731  514.122
 18.20  1611.288  896.815  896.815    0.000    95.928 1337.937 1167.596  170.341     0.000  996.585  562.485  434.101
 18.30  1439.006  961.016  961.016    0.000    54.905 1386.218 1132.834  253.384     0.000 1188.791  453.703  735.088
 18.40  1534.608  969.623  969.623    0.000    56.549 1273.345 1096.783  176.562     0.000 1082.945  521.668  561.277
 18.50  1613.551  927.494  927.494    0.000    62.727 1350.513 1165.436  185.077     0.000 1124.357  541.269  583.088
 18.60  1528.010  930.400  930.400    0.000    47.771 1362.066 1175.556  186.510     0.000 1104.459  570.829  533.630
 18.70  1605.095  933.927  933.927    0.000    47.942 1285.286 1178.497  106.789     0.000 1113.206  601.993  511.213
 18.80  1593.264  957.526  957.526    0.000    61.341 1314.337 1221.084   93.253     0.000 1038.205  654.069  384.136
 18.90  1635.290  871.441  871.441    0.000    62.856 1272.658 1170.758  101.900     0.000  975.873  511.914  463.959
 19.00  1615.620  894.628  894.628    0.000    50.102 1376.596 1270.502  106.094     0.000 1064.447  631.250  433.197
 19.10  1469.061  968.503  968.503    0.000    77.213 1251.224 1172.883   78.340     0.000 1074.401  723.037  351.364
 19.20  1529.422  914.559  914.559    0.000    16.730 1262.067 1184.073   77.994     0.000  886.100  613.353  272.747
 19.30  1495.520  954.098  954.098    0.000    51.230 1362.158 1243.005  119.154     0.000 1051.881  641.202  410.679
 19.40  1548.427  905.048  901.567    3.481    53.433 1375.086 1273.659  101.427     0.000 1093.302  732.588  360.714
 19.50  1535.473  950.912  950.912    0.000    49.887 1350.485 1254.678   95.807     0.000  980.403  479.545  500.858
 19.60  1499.995  889.435  889.435    0.000    27.839 1338.504 1200.457  138.047     0.000  961.500  460.442  501.058
 19.70  1606.346  911.088  911.088    0.000    16.686 1376.504 1161.376  215.128     0.000 1032.676  520.863  511.812
 19.80  1550.980  935.223  935.223    0.000    31.170 1404.731 1156.530  248.201     0.000 1092.090  389.467  702.624
 19.90  1518.956  978.511  972.282    6.229    63.243 1408.549 1238.301  170.249     0.000 1123.359  539.965  583.393
 20.00  1457.680 1010.927  994.250   16.677    46.818 1408.846 1258.354  150.492     0.000  992.767  590.734  402.033
 20.10  1572.328  943.575  931.949   11.625    52.093 1365.926 1170.467  195.459     0.000 1012.071  529.309  482.762
 20.20  1541.392  869.463  866.618    2.845    48.374 1367.393 1272.455   94.938     0.000  901.382  469.290  432.092
 20.30  1582.670  904.846  892.754   12.092    50.666 1311.751 1212.145   99.606     0.000 1077.516  532.325  545.191
 20.40  1676.661  880.977  870.167   10.810    79.844 1388.079 1284.489  103.589     0.000 1363.221  741.124  622.097
 20.50  1641.044  930.146  930.146    0.000    59.876 1396.048 1342.092   53.956     0.000  962.205  630.143  332.062
 20.60  1723.362  879.298  879.298    0.000   103.105 1343.089 1271.109   71.980     0.000 1207.404  723.539  483.864
 20.70  1565.222  924.041  924.041    0.000    67.224 1388.993 1304.686   84.307     0.000 1155.325  762.038  393.286
 20.80  1596.877  905.938  905.938    0.000   105.824 1346.926 1253.979   92.947     0.000 1184.673  761.031  423.642
 20.90  1630.422  890.290  890.290    0.000    97.702 1350.015 1278.981   71.033     0.000 1220.577  753.498  467.078
 21.00  1680.202  905.868  905.868    0.000   109.931 1349.489 1283.258   66.231     0.000 1218.158  794.213  423.944
 21.10  1676.047  904.556  904.556    0.000   116.686 1358.616 1278.246   80.370     0.000 1144.372  801.654  342.718
 21.20  1631.286  897.515  897.515    0.000    69.604 1324.420 1239.162   85.258     0.000 1005.737  732.990  272.747
 21.30  1660.191  957.184  957.184    0.000    85.636 1248.872 1188.604   60.268     0.000 1133.002  811.397  321.605
 21.40  1701.304  943.437  943.437    0.000   128.476 1365.009 1287.491   77.518     0.000 1274.556  831.608  442.948
 21.50  1587.920  906.934  906.934    0.000    94.757 1254.832 1170.615   84.217     0.000 1137.218  774.399  362.820
 21.60  1549.888  911.262  911.262    0.000    95.628 1243.935 1173.770   70.164     0.000 1064.637  671.155  393.482
 21.70  1616.654  884.790  884.790    0.000   100.209 1355.949 1306.233   49.715     0.000 1153.806  811.597  342.209
 21.80  1560.862  976.526  972.862    3.664   118.921 1330.329 1253.981   76.348     0.000 1035.590  580.378  455.212
 21.90  1535.779  908.457  908.457    0.000    89.056 1301.752 1239.409   62.344     0.000 1087.266  743.040  344.226
 22.00  1553.066  952.664  952.664    0.000   107.770 1290.065 1229.454   60.611     0.000 1175.023  640.595  534.427
 22.10  1399.102  936.333  936.333    0.000   114.688 1337.768 1282.605   55.163     0.000 1073.492  639.091  434.401
 22.20  1543.949  954.851  954.851    0.000    88.536 1341.220 1257.955   83.265     0.000 1123.156  669.351  453.805
 22.30  1474.590  937.019  937.019    0.000    70.724 1223.805 1165.698   58.107     0.000  952.856  440.136  512.721
 22.40  1591.155  886.569  886.569    0.000    60.782 1333.173 1307.751   25.422     0.000 1105.258  662.512  442.747
 22.50  1495.606 1012.406 1012.406    0.000    83.260 1218.519 1147.355   71.163     0.000 1073.789  560.471  513.317
 22.60  1524.400  940.241  933.250    6.990   107.511 1241.217 1188.428   52.788     0.000 1296.263  811.799  484.464
 22.70  1438.558  967.342  962.395    4.947    89.180 1208.065 1130.983   77.082     0.000 1041.421  670.556  370.865
 22.80  1488.170  942.689  942.689    0.000    63.200 1257.085 1187.091   69.994     0.000 1041.923  649.745  392.178
 22.90  1459.802  936.364  936.364    0.000    79.456 1289.161 1229.110   60.052     0.000  851.305  481.246  370.059
 23.00  1512.653  941.730  941.730    0.000    74.529 1229.987 1154.589   75.397     0.000  801.549  471.400  330.150
 23.10  1592.029  887.830  887.830    0.000    88.324 1310.920 1228.691   82.229     0.000 1063.235  633.960  429.275
 23.20  1477.355  921.574  921.574    0.000    29.399 1265.477 1183.120   82.358     0.000  921.785  501.660  420.125
 23.30  1541.850  921.612  921.612    0.000    20.751 1283.944 1221.904   62.039     0.000  747.667  577.766  169.901
 23.40  1547.047  914.248  914.248    0.000    31.343 1148.877 1090.297   58.580     0.000  802.856  502.765  300.091
 23.50  1571.219  871.656  871.656    0.000    42.583 1136.689 1074.693   61.997     0.000  785.262  494.821  290.441
 23.60  1420.405  992.125  992.125    0.000   119.665 1123.075 1058.916   64.159     0.000  771.993  572.032  199.961
 23.70  1453.962  991.246  986.665    4.581    99.564 1218.012 1146.287   71.725     0.000  849.604  556.549  293.055
 23.80  1455.011  966.040  966.040    0.000    81.537 1151.744 1109.979   41.764     0.000  808.286  485.774  322.511
 23.90  1585.259  944.490  944.490    0.000   102.235 1203.211 1127.036   76.174     0.000  987.931  586.103  401.828
 24.00  1524.852  913.245  913.245    0.000    94.802 1163.283 1084.944   78.339     0.000  839.048  505.780  333.268
 24.10  1590.825  890.281  885.334    4.947   115.256 1197.088 1118.276   78.812     0.000  848.195  485.673  362.522
 24.20  1697.626  815.408  811.744    3.664    59.310 1324.275 1201.324  122.951     0.000  838.443  465.567  372.876
 24.30  1580.638  860.924  853.778    7.145    34.759 1262.672 1105.005  157.667     0.000  748.871  405.047  343.824
 24.40  1550.844  869.144  869.144    0.000    44.355 1211.268  998.951  212.317     0.000  858.953  413.793  445.161
 24.50  1576.108  860.375  851.990    8.386    46.601 1309.965 1113.520  196.446     0.000  917.761  313.662  604.099
 24.60  1616.255  803.725  803.725    0.000    62.125 1299.762 1099.854  199.908     0.000  958.882  333.567  625.316
 24.70  1510.014  843.322  843.322    0.000    58.408 1191.380 1007.809  183.571     0.000  839.955  323.514  516.440
 24.80  1548.042  866.068  865.885    0.183    72.494 1207.249  995.402  211.846     0.000  879.362  262.691  616.671
 24.90  1523.180  856.263  848.201    8.062    92.298 1166.047  915.679  250.368     0.000  758.521   90.579  667.942
 25.00  1630.403  799.808  799.808    0.000    69.906 1197.133  958.398  238.735     0.000  737.008  171.608  565.400
 25.10  1564.757  875.192  875.192    0.000    81.747 1173.701  972.229  201.471     0.000  667.237  201.868  465.369
 25.20  1473.016  904.974  898.745    6.229    60.912 1197.699  993.116  204.584     0.000  868.104  241.881  626.223
 25.30  1592.571  807.701  807.701    0.000    78.988 1188.964  981.613  207.351     0.000  777.822  211.821  566.002
 25.40  1618.349  833.999  831.618    2.382    60.696 1232.463 1022.518  209.945     0.000  858.754  192.017  666.738
 25.50  1606.843  865.187  844.652   20.534    61.341 1218.621  955.155  263.466     0.000  779.836  182.064  597.772
 25.60  1570.890  859.223  830.768   28.455    72.537 1333.367 1061.901  271.466     0.000 1076.307  373.781  702.526
 25.70  1515.470  894.218  894.218    0.000    49.844 1299.810 1099.639  200.171     0.000  796.826  342.314  454.512
 25.80  1547.777  936.288  934.515    1.773    45.998 1255.358 1053.552  201.807     0.000  850.508  354.277  496.231
 25.90  1583.691  904.820  904.820    0.000    73.625 1208.247 1002.108  206.139     0.000 1041.021  434.402  606.619
 26.00  1453.948  957.306  948.414    8.891    85.167 1253.077 1071.410  181.667     0.000  868.304  333.265  535.039
 26.10  1478.381  955.548  949.944    5.604    56.112 1273.308 1026.099  247.209     0.000  920.481  333.667  586.814
 26.20  1465.957  971.247  971.247    0.000    68.519 1163.889  982.609  181.280     0.000  735.700  272.543  463.157
 26.30  1424.331  960.722  949.537   11.185    31.471 1163.975  994.455  169.521     0.000  748.871  282.597  466.274
 26.40  1485.066  934.629  927.850    6.779    93.727 1243.958 1035.483  208.475     0.000  738.415  262.389  476.026
 26.50  1547.510  838.548  838.548    0.000    99.474 1233.359 1047.153  186.206     0.000  959.185  392.580  566.606
 26.60  1652.502  807.014  807.014    0.000    68.303 1148.623  995.532  153.092     0.000  789.284  282.898  506.386
 26.70  1601.558  797.117  797.117    0.000    60.998 1291.379 1017.235  274.144     0.000  871.119  272.744  598.375
 26.80  1609.540  793.955  789.196    4.759    25.723 1162.156  919.009  243.147     0.000  769.579  282.797  486.782
 26.90  1624.730  846.015  836.749    9.267   109.071 1343.222 1068.902  274.319     0.000  920.681  292.951  627.730
 27.00  1540.581  866.849  860.949    5.900    62.858 1207.555  979.280  228.274     0.000  860.363  283.100  577.263
 27.10  1457.599  901.547  901.124    0.423    57.323 1390.002 1115.597  274.405     0.000  880.468  272.643  607.825
 27.20  1509.272  905.899  904.209    1.690    80.019 1338.030 1073.398  264.632     0.000 1021.616  292.649  728.967
 27.30  1564.295  789.668  789.668    0.000    86.462 1242.139 1070.067  172.071     0.000  738.113  282.898  455.215
 27.40  1535.877  892.759  892.759    0.000    57.195 1373.877 1148.454  225.423     0.000  705.743  160.852  544.891
 27.50  1458.595  952.564  952.564    0.000    81.319 1317.459 1141.496  175.963     0.000  775.313  250.328  524.986
 27.60  1587.140  872.179  872.179    0.000    51.232 1361.901 1175.649  186.253     0.000  727.759  191.815  535.944
 27.70  1538.345  942.423  942.423    0.000    50.844 1300.639 1107.297  193.342     0.000  797.129  131.598  665.532
 27.80  1550.125  818.634  818.634    0.000   111.276 1316.295 1070.812  245.483     0.000  817.938  192.118  625.820
 27.90  1538.467  864.351  864.351    0.000    85.511 1317.414 1127.529  189.884     0.000  708.256  202.271  505.984
 28.00  1449.445 1000.238  978.323   21.915    27.710 1430.769 1199.943  230.827     0.000  867.199  221.774  645.425
 28.10  1530.324  985.108  953.665   31.443    27.882 1303.700 1036.086  267.614     0.000  767.367  252.537  514.830
 28.20  1643.992  758.670  758.670    0.000    78.081 1208.710 1128.727   79.983     0.000 1258.776  420.329  838.446
 28.30  1356.577  963.599  963.599    0.000    52.222 1309.101 1067.948  241.153     0.000 1326.433  292.550 1033.883
 28.40  1355.826  970.978  970.978    0.000     1.859 1380.008 1107.251  272.757     0.000 1365.543  291.747 1073.795
 28.50  1358.071  942.698  942.698    0.000     5.620 1359.431 1160.730  198.701     0.000 1254.052  300.494  953.559
 28.60  1288.292 1002.129 1002.129    0.000     5.490 1284.799 1051.515  233.284     0.000 1039.711  343.019  696.692
 28.70  1261.095 1002.707 1002.707    0.000    25.937 1339.013 1082.894  256.119     0.000 1428.675  334.475 1094.200
 28.80  1374.803  911.308  911.308    0.000    46.127 1225.925  956.576  269.349     0.000 1255.557  394.289  861.268
 28.90  1379.313  878.968  878.968    0.000    49.930 1360.335 1114.334  246.001     0.000 1346.938  203.078 1143.861
 29.00  1416.259  880.710  880.710    0.000    73.063 1218.193  934.924  283.269     0.000 1449.088  223.385 1225.702
 29.10  1436.241  861.569  861.569    0.000   104.578 1231.205  944.049  287.157     0.000 1358.203  151.905 1206.298
 29.20  1430.069  839.399  839.399    0.000   121.568 1280.276  981.533  298.743     0.000 1517.952  293.959 1223.993
 29.30  1395.685  875.598  872.117    3.481   114.817 1304.347 1036.775  267.572     0.000 1298.280  263.598 1034.682
 29.40  1403.048  830.665  830.665    0.000    89.494 1232.717  948.069  284.648     0.000 1358.604  272.644 1085.960
 29.50  1500.203  812.657  812.657    0.000    45.221 1418.662 1138.035  280.627     0.000 1276.771  192.320 1084.452
 29.60  1413.346  805.433  797.189    8.244    26.458 1324.283 1000.079  324.204     0.000 1241.180  292.550  948.630
 29.70  1512.666  819.023  796.342   22.681    75.527 1382.043 1052.215  329.828     0.000 1417.719  343.419 1074.299
 29.80  1520.990  761.797  761.797    0.000    60.051 1390.985 1088.483  302.502     0.000 1381.323  313.359 1067.964
 29.90  1542.228  776.017  776.017    0.000   195.491 1241.494  956.281  285.213     0.000 1328.743  454.911  873.832
 30.00  1577.120  782.453  780.550    1.902    66.537 1274.471 1028.815  245.656     0.000 1259.274  495.223  764.051
 30.10  1525.213  833.091  833.091    0.000   156.015 1278.336  952.740  325.596     0.000 1294.365  252.440 1041.926
 30.20  1720.433  754.579  742.333   12.247   110.979 1388.271 1023.210  365.061     0.000 1166.085  253.343  912.742
 30.30  1434.354  826.934  826.934    0.000    52.570 1156.150  948.501  207.649     0.000 1256.567  161.055 1095.512
 30.40  1556.453  883.075  883.075    0.000    31.644 1346.633 1227.442  119.190     0.000 1458.034  403.340 1054.693
 30.50  1546.921  826.206  826.206    0.000    18.677 1229.646 1098.311  131.335     0.000 1219.970  263.398  956.572
 30.60  1535.646  848.355  848.355    0.000    75.614 1223.210 1102.031  121.179     0.000 1179.256  394.393  784.864
 30.70  1536.724  810.873  810.873    0.000    52.918 1186.204 1042.583  143.621     0.000 1094.307  232.333  861.974
 30.80  1550.167  903.924  903.924    0.000    55.684 1323.638 1136.831  186.807     0.000 1294.768  171.611 1123.158
 30.90  1492.180  863.245  863.245    0.000    24.165 1263.322 1159.084  104.238     0.000 1289.741  323.416  966.325
 31.00  1458.077  873.802  873.802    0.000     5.576 1225.739 1099.714  126.025     0.000 1196.642  201.871  994.770
 31.10  1429.024  898.496  898.496    0.000    16.602 1228.129 1074.047  154.082     0.000 1163.373   90.078 1073.295
 31.20  1470.833  829.227  829.227    0.000    16.472 1323.457 1214.726  108.730     0.000 1317.584  211.321 1106.263
 31.30  1449.266  842.052  842.052    0.000    44.661 1273.355 1185.032   88.323     0.000 1190.113  343.623  846.490
 31.40  1598.417  763.707  763.707    0.000    43.924 1313.431 1126.409  187.023     0.000 1116.120  281.293  834.828
 31.50  1520.604  764.854  764.854    0.000     0.000 1360.153 1178.019  182.134     0.000  994.172  119.635  874.537
 31.60  1467.056  820.990  820.990    0.000     0.000 1316.544 1140.456  176.089     0.000 1032.478  160.250  872.228
 31.70  1433.831  850.217  850.217    0.000    10.895 1378.203 1154.211  223.992     0.000 1082.946  101.137  981.810
 31.80  1437.189  877.393  877.393    0.000     5.448 1403.354 1190.481  212.873     0.000 1147.682  191.516  956.166
 31.90  1438.037  840.662  840.662    0.000    11.153 1273.042 1060.168  212.874     0.000 1056.000   10.154 1045.847
 32.00  1497.328  755.739  755.739    0.000     3.675 1373.911 1040.929  332.982     0.000 1356.094  101.539 1254.555
 32.10  1249.112 1045.811  972.286   73.525     7.435 1371.096  971.493  399.603     0.000 1066.356  140.746  925.610
 32.20  1272.260  988.218  930.255   57.963     0.000 1384.503 1026.313  358.190     0.000 1063.442   99.729  963.713
 32.30  1365.092  861.161  787.743   73.418     0.000 1426.477 1078.923  347.554     0.000 1292.453  343.519  948.935
 32.40  1488.849  849.855  764.357   85.498    46.818 1443.645  944.864  498.781     0.000 1612.755  314.770 1297.984
 32.50  1455.319  859.488  770.319   89.169    22.306 1408.497  961.073  447.424     0.000 1322.615  293.858 1028.757
 32.60  1349.036  985.666  905.217   80.449    63.287 1368.600  966.570  402.031     0.000 1200.266  202.271  997.994
 32.70  1348.036  881.288  814.102   67.185    42.667 1330.555  900.380  430.175     0.000 1190.213  293.455  896.758
 32.80  1471.111  871.928  831.377   40.551    42.840 1354.203 1016.331  337.871     0.000 1320.001  374.484  945.517
 32.90  1352.189  947.886  872.767   75.119    52.092 1297.048  919.444  377.603     0.000 1409.274  242.685 1166.589
 33.00  1327.036  963.993  875.752   88.241    31.600 1399.288  948.755  450.533     0.000 1252.443  273.550  978.893
 33.10  1358.969  906.973  810.131   96.842    18.588 1343.992  903.317  440.674     0.000 1219.466  212.224 1007.242
 33.20  1345.147  962.688  862.553  100.135    29.741 1425.276  949.881  475.395     0.000 1472.209  303.709 1168.499
 33.30  1408.574  878.422  782.849   95.572    48.329 1365.748  944.865  420.882     0.000 1409.074  273.046 1136.028
 33.40  1459.012  816.969  741.623   75.346    59.356 1396.054  986.849  409.205     0.000 1301.704  222.982 1078.722
 33.50  1459.965  915.476  820.805   94.671    92.990 1401.632  979.495  422.137     0.000 1460.748  222.277 1238.471
 33.60  1414.105  865.054  802.678   62.375    66.917 1334.311  961.336  372.974     0.000 1389.972  293.858 1096.114
 33.70  1457.949  899.731  847.902   51.829    78.070 1458.912 1050.535  408.377     0.000 1299.793  233.539 1066.254
 33.80  1474.227  865.229  795.707   69.522    57.972 1442.621 1009.636  432.985     0.000 1435.115  334.475 1100.640
 33.90  1444.810  928.223  857.608   70.615    61.558 1491.771 1091.304  400.467     0.000 1324.124  172.616 1151.508
 34.00  1426.138  872.984  804.489   68.495    72.885 1431.766  986.461  445.305     0.000 1438.431  233.539 1204.892
 34.10  1414.824  925.739  851.951   73.788    52.047 1369.590  956.239  413.351     0.000 1510.712  273.449 1237.263
 34.20  1395.482  964.305  880.848   83.457    22.306 1461.335 1023.424  437.911     0.000 1307.638  233.539 1074.099
 34.30  1462.922  882.347  798.781   83.566    37.263 1430.291 1004.054  426.236     0.000 1239.373  274.155  965.219
 34.40  1417.512  902.549  831.210   71.339    35.020 1552.938 1088.877  464.061     0.000 1413.197  314.569 1098.629
 34.50  1525.980  841.532  765.967   75.566    21.833 1499.373 1006.432  492.941     0.000 1699.913  384.638 1315.275
 34.60  1503.002  848.827  775.831   72.996    53.092 1473.009  986.372  486.637     0.000 1622.909  355.083 1267.825
 34.70  1417.193  938.040  840.396   97.644    65.147 1453.509 1015.597  437.913     0.000 1511.619  436.315 1075.304
 34.80  1516.182  846.512  777.034   69.477    49.760 1431.030 1039.031  391.999     0.000 1469.295  405.853 1063.442
 34.90  1503.613  872.638  790.916   81.722    81.791 1372.617  991.645  380.971     0.000 1449.488  304.314 1145.174
 35.00  1678.169  829.165  792.833   36.332    81.273 1449.700 1056.149  393.551     0.000 1520.458  313.259 1207.200
 35.10  1647.618  867.876  818.436   49.439    57.581 1443.093 1057.061  386.032     0.000 1523.784  436.315 1087.469
 35.20  1689.064  789.901  742.702   47.199   126.370 1446.855 1076.000  370.855     0.000 1593.051  436.314 1156.736
 35.30  1477.640  909.185  899.744    9.442    96.229 1356.265 1101.488  254.777     0.000 1617.576  688.650  928.926
 35.40  1622.865  833.973  813.625   20.348    77.469 1464.652 1173.472  291.181     0.000 1586.206  596.156  990.050
 35.50  1532.588  830.209  813.214   16.994    78.029 1348.652 1031.572  317.079     0.000 1799.339  688.146 1111.193
 35.60  1557.157  894.881  837.215   57.665    32.857 1442.672 1125.173  317.500     0.000 1548.004  688.047  859.957
 35.70  1540.121  893.419  831.921   61.498    33.459 1440.656 1156.049  284.607     0.000 1746.662  729.569 1017.093
 35.80  1538.726  894.590  842.870   51.719    42.753 1479.868 1162.062  317.806     0.000 1583.997  555.945 1028.052
 35.90  1525.570  901.878  879.514   22.363   103.623 1463.793 1167.081  296.713     0.000 1555.346  616.970  938.376
 36.00  1409.346  969.299  920.017   49.281    96.702 1419.051 1157.619  261.431     0.000 1646.732  719.214  927.518
 36.10  1505.116  921.541  908.406   13.135    70.679 1396.866 1119.692  277.174     0.000 1623.504  565.191 1058.313
 36.20  1516.055  934.638  919.247   15.391    87.539 1454.355 1063.095  391.260     0.000 1795.717  657.584 1138.133
 36.30  1550.412  893.585  885.594    7.991    80.712 1367.449 1073.559  293.891     0.000 1563.983  664.419  899.564
 36.40  1525.641  896.429  872.104   24.325    74.874 1498.580 1128.632  369.948     0.000 1525.882  636.772  889.111
 36.50  1463.747  944.969  939.261    5.708    63.461 1335.718 1036.597  299.120     0.000 1648.730  657.082  991.649
 36.60  1415.885  990.221  981.610    8.611    57.623 1403.031 1171.000  232.031     0.000 1592.838  712.775  880.063
 36.70  1382.116  964.263  958.034    6.229     5.620 1413.732 1109.206  304.526     0.000 1380.215  312.053 1068.162
 36.80  1392.348 1038.818 1027.501   11.317    56.764 1342.396 1121.133  221.263     0.000 1482.964  653.766  829.198
 36.90  1422.586  976.968  968.089    8.879    45.396 1434.985 1136.863  298.121     0.000 1577.158  688.148  889.010
 37.00  1446.432 1032.989 1026.633    6.356    29.741 1479.131 1219.912  259.219     0.000 1627.026  758.624  868.402
 37.10  1431.535  958.013  958.013    0.000    16.558 1376.665 1197.037  179.628     0.000 1411.583  593.447  818.137
 37.20  1515.858  975.226  975.226    0.000    42.280 1448.565 1213.643  234.922     0.000 1656.079  737.110  918.969
 37.30  1636.566  889.051  889.051    0.000    45.828 1546.446 1292.461  253.985     0.000 1874.641 1084.553  790.087
 37.40  1472.138  989.454  979.602    9.852     7.263 1546.813 1262.489  284.324     0.000 1736.800 1025.938  710.862
 37.50  1507.189  945.503  936.343    9.160    71.509 1402.259 1150.177  252.082     0.000 1401.928  471.804  930.125
 37.60  1547.450  938.825  936.077    2.748    73.966 1510.565 1203.321  307.245     0.000 1805.870  634.867 1171.003
 37.70  1486.539  966.779  966.779    0.000    53.650 1491.371 1286.584  204.787     0.000 1706.947  916.863  790.084
 37.80  1459.278  979.987  977.056    2.931    64.331 1458.470 1167.089  291.380     0.000 1664.522  545.692 1118.830
 37.90  1460.352  990.829  983.500    7.329    58.885 1499.972 1256.278  243.694     0.000 1758.823  928.421  830.402
 38.00  1537.113  978.160  971.931    6.229   119.839 1482.637 1275.427  207.210     0.000 1637.279  885.998  751.281
 38.10  1494.905 1013.052 1008.654    4.397   103.542 1381.941 1089.304  292.637     0.000 1817.230  776.417 1040.813
 38.20  1574.623  924.106  920.625    3.481    81.624 1432.526 1093.288  339.238     0.000 1688.046  597.570 1090.476
 38.30  1599.880  878.297  876.465    1.832    84.951 1420.428 1130.170  290.258     0.000 1675.380  604.807 1070.574
 38.40  1642.311  821.720  818.788    2.931    57.156 1475.675 1109.065  366.610     0.000 1495.828  485.070 1010.757
 38.50  1595.260  835.188  833.723    1.466    27.926 1492.282 1175.951  316.331     0.000 1566.606  556.953 1009.653
 38.60  1630.616  862.383  854.251    8.132   105.963 1476.496 1117.715  358.782     0.000 1708.955  557.959 1150.996
 38.70  1557.914  885.623  885.623    0.000    63.202 1511.464 1070.456  441.008     0.000 1665.425  405.651 1259.773
 38.80  1536.949  850.514  819.862   30.653    38.306 1507.881 1029.952  477.930     0.000 1666.732  314.669 1352.063
 38.90  1576.256  798.098  790.390    7.709    60.697 1409.434 1075.420  334.014     0.000 1431.082  242.383 1188.699
 39.00  1561.645  863.516  845.472   18.044    53.906 1401.568 1013.175  388.393     0.000 1509.299  251.434 1257.866
 39.10  1621.480  827.900  822.037    5.863    38.133 1433.688 1017.880  415.807     0.000 1667.534  456.824 1210.710
 39.20  1594.785  846.724  836.098   10.626     3.718 1550.500 1080.650  469.850     0.000 1516.133  445.765 1070.368
 39.30  1724.235  771.643  756.563   15.080    31.600 1426.342  959.870  466.471     0.000 1471.399  313.162 1158.237
 39.40  1596.775  925.036  850.314   74.722    36.876 1411.173  930.127  481.046     0.000 1453.606  283.907 1169.700
 39.50  1627.505  856.494  787.959   68.535    20.146 1509.657 1020.220  489.438     0.000 1759.627  628.635 1130.992
 39.60  1542.059  865.590  799.627   65.963    53.605 1472.336  927.662  544.674     0.000 1687.944  477.132 1210.812
 39.70  1650.973  786.912  752.541   34.371   118.320 1424.922  950.011  474.911     0.000 1411.784  172.214 1239.570
 39.80  1631.725  861.120  823.323   37.796    40.293 1521.718  994.373  527.345     0.000 1735.801  334.877 1400.924
 39.90  1696.065  772.279  770.546    1.733   112.917 1468.365  938.078  530.287     0.000 1655.273  142.154 1513.119
 40.00  1775.630  739.927  700.314   39.613    77.858 1465.206  928.657  536.549     0.000 1594.950  202.877 1392.073
 40.10  1681.448  815.444  797.237   18.207    74.268 1496.293 1020.178  476.115     0.000 1434.097   60.722 1373.375
 40.20  1689.090  832.895  776.853   56.042   127.874 1387.691  921.346  466.345     0.000 1644.413  243.693 1400.720
 40.30  1825.299  746.931  704.599   42.333   154.158 1366.378  853.079  513.299     0.000 1714.687  284.309 1430.378
 40.40  1687.338  768.665  706.638   62.027   105.093 1333.695  822.385  511.311     0.000 1632.150  202.674 1429.476
 40.50  1677.454  711.586  672.385   39.201    60.049 1404.685  853.990  550.695     0.000 1624.208  253.645 1370.563
 40.60  1651.113  827.009  783.266   43.743    53.349 1379.475  827.226  552.249     0.000 1724.642  263.699 1460.943
 40.70  1725.440  802.592  785.841   16.751   100.341 1355.910  920.997  434.912     0.000 1614.453  394.793 1219.660
 40.80  1648.782  777.749  735.084   42.665    50.018 1427.691  958.406  469.285     0.000 1664.623  233.539 1431.084
 40.90  1653.172  797.011  752.279   44.732    82.491 1485.131  962.243  522.887     0.000 1727.044  273.550 1453.494
 41.00  1636.756  828.062  731.778   96.284    61.083 1436.543  905.994  530.549     0.000 1593.041  232.834 1360.207
 41.10  1602.286  744.334  681.043   63.291    38.779 1320.113  891.251  428.862     0.000 1433.998  263.497 1170.501
 41.20  1652.231  791.781  703.284   88.497   102.064 1350.516  883.649  466.867     0.000 1614.559  344.629 1269.930
 41.30  1689.968  687.847  630.936   56.911    64.328 1352.542  942.660  409.883     0.000 1415.905  324.924 1090.981
 41.40  1724.479  706.921  661.686   45.235    68.776 1351.713  862.548  489.165     0.000 1645.923  365.540 1280.384
 41.50  1767.235  710.684  704.821    5.863    61.083 1384.056  975.558  408.498     0.000 1606.616  436.416 1170.201
 41.60  1677.294  770.112  705.216   64.896    20.447 1415.576  918.015  497.562     0.000 1385.545  274.054 1111.491
 41.70  1523.317  857.041  773.729   83.312    42.066 1457.333  901.933  555.400     0.000 1637.279  365.540 1271.739
 41.80  1556.362  761.461  670.497   90.964    46.471 1321.195  843.610  477.584     0.000 1514.929  273.954 1240.975
 41.90  1572.346  796.182  698.871   97.311    68.389 1350.506  900.684  449.822     0.000 1687.337  284.208 1403.129
 42.00  1634.124  812.336  692.160  120.177    27.796 1393.471  935.129  458.342     0.000 1637.173  304.516 1332.657
 42.10  1649.392  824.675  762.334   62.341    53.691 1372.984  941.666  431.319     0.000 1495.725  324.321 1171.404
 42.20  1724.484  781.977  725.878   56.099    59.966 1334.383  831.329  503.054     0.000 1613.855  274.155 1339.700
 42.30  1563.929  752.062  690.638   61.424    42.194 1354.491  865.532  488.959     0.000 1622.401  222.983 1399.418
 42.40  1575.302  835.345  738.199   97.146    37.176 1399.836  882.563  517.273     0.000 1683.825  454.712 1229.113
 42.50  1627.237  746.778  672.899   73.880    41.936 1473.409  900.852  572.557     0.000 1754.993  232.935 1522.059
 42.60  1570.762  819.883  748.967   70.916    61.169 1411.500  806.646  604.854     0.000 1684.024  223.184 1460.840
 42.70  1524.007  861.551  752.158  109.392    37.133 1472.901  931.422  541.479     0.000 1321.302   80.628 1240.675
 42.80  1455.062  927.828  822.739  105.088    35.060 1465.256  905.868  559.389     0.000 1456.021  253.444 1202.577
 42.90  1449.400  938.173  849.326   88.848    40.894 1397.014  855.844  541.171     0.000 1666.229  324.119 1342.110
 43.00  1540.156  963.046  877.760   85.287    33.459 1438.612  958.176  480.437     0.000 1703.026  434.303 1268.723
 43.10  1462.321  908.501  879.865   28.637     0.000 1385.178 1026.487  358.691     0.000 1251.332  312.659  938.674
 43.20  1417.542  926.109  882.733   43.375     5.576 1478.902 1051.778  427.125     0.000 1502.863  483.664 1019.199
 43.30  1473.938  888.723  872.785   15.938    22.306 1403.036 1025.142  377.895     0.000 1504.375  445.162 1059.213
 43.40  1553.046  861.155  849.246   11.909    48.286 1482.881 1142.550  340.331     0.000 1564.485  463.855 1100.629
 43.50  1550.567  880.568  873.423    7.146    35.275 1357.424 1093.828  263.595     0.000 1470.290  522.264  948.026
 43.60  1518.749  866.840  861.160    5.680    37.177 1464.660 1125.758  338.903     0.000 1577.770  606.317  971.454
 43.70  1606.430  808.750  797.616   11.134    16.729 1458.123 1123.769  334.354     0.000 1738.515  637.280 1101.235
 43.80  1609.238  772.827  760.994   11.833    50.188 1407.333 1083.606  323.727     0.000 1455.417  463.055  992.362
 43.90  1558.605  821.211  821.211    0.000    43.881 1286.143 1038.329  247.815     0.000 1436.011  616.670  819.342
 44.00  1526.068  819.953  814.640    5.313    77.211 1284.535 1000.281  284.254     0.000 1373.075  443.953  929.122
 44.10  1579.619  827.839  824.724    3.115   139.368 1232.443 1017.966  214.477     0.000 1425.147  585.098  840.049
 44.20  1569.729  800.980  800.980    0.000    98.389 1324.787 1065.518  259.270     0.000 1412.583  423.241  989.342
 44.30  1630.898  781.903  780.437    1.466    89.528 1354.284 1144.382  209.902     0.000 1614.960  765.559  849.402
 44.40  1678.219  727.970  727.970    0.000    52.047 1380.773 1119.429  261.344     0.000 1633.960  705.941  928.019
 44.50  1758.317  733.963  711.682   22.281    83.002 1403.997 1131.064  272.932     0.000 1352.566  453.402  899.164
 44.60  1741.397  787.153  784.588    2.565    92.339 1443.948 1250.302  193.646     0.000 1451.894  693.675  758.220
 44.70  1839.575  750.083  749.237    0.845   151.403 1327.900 1111.480  216.419     0.000 1431.784  552.627  879.157
 44.80  1668.267  718.683  716.851    1.832   105.913 1342.038 1144.294  197.745     0.000 1302.299  422.941  879.358
 44.90  1599.725  815.047  812.553    2.494   116.937 1363.005 1153.980  209.026     0.000 1355.577  423.844  931.732
 45.00  1554.260  769.337  757.766   11.571    94.721 1356.754 1102.285  254.468     0.000 1412.591  452.699  959.892
 45.10  1617.388  836.007  808.464   27.544    83.260 1413.942 1141.016  272.926     0.000 1273.149  303.107  970.043
 45.20  1679.800  750.587  726.786   23.802    99.259 1335.287 1062.148  273.139     0.000 1584.492  614.054  970.438
 45.30  1541.826  816.798  809.286    7.512    37.047 1328.277 1115.061  213.216     0.000 1464.554  653.964  810.590
 45.40  1624.232  832.633  808.167   24.466   101.419 1316.753 1089.822  226.931     0.000 1451.696  603.701  847.996
 45.50  1561.683  844.486  816.279   28.207    51.962 1385.780 1116.710  269.069     0.000 1420.925  461.043  959.883
 45.60  1582.438  830.554  807.174   23.380    52.659 1427.386 1102.152  325.234     0.000 1436.613  495.127  941.486
 45.70  1638.664  816.311  791.028   25.283    37.090 1333.041  965.747  367.294     0.000 1284.307  304.415  979.892
 45.80  1518.048  831.367  773.438   57.929    48.286 1402.988  950.395  452.592     0.000 1573.740  404.744 1168.995
 45.90  1589.846  850.797  808.957   41.840    60.181 1336.676  960.171  376.505     0.000 1313.359  343.722  969.637
 46.00  1561.491  841.392  816.900   24.493    87.364 1275.285  897.171  378.114     0.000 1642.707  454.810 1187.897
 46.10  1509.430  898.319  831.987   66.332    36.618 1417.686  948.057  469.629     0.000 1666.223  384.739 1281.484
 46.20  1607.448  839.906  777.175   62.731    57.323 1377.574  891.904  485.670     0.000 1653.967  433.195 1220.771
 46.30  1632.877  814.844  774.934   39.910    47.513 1345.759  857.753  488.006     0.000 1290.841  231.525 1059.316
 46.40  1605.972  773.488  731.882   41.606    39.948 1304.874  869.040  435.834     0.000 1352.673  222.680 1129.993
 46.50  1608.864  823.068  761.136   61.932    42.280 1384.327  945.950  438.377     0.000 1556.757  395.096 1161.661
 46.60  1534.027  903.210  849.497   53.713    81.057 1368.504  938.774  429.730     0.000 1635.370  435.509 1199.861
 46.70  1688.039  818.483  733.119   85.364    18.588 1400.275  854.115  546.160     0.000 1551.225  192.218 1359.007
 46.80  1716.597  830.969  761.279   69.690    44.699 1333.231  860.952  472.279     0.000 1420.934  141.449 1279.485
 46.90  1711.607  839.673  714.814  124.859    67.265 1412.206  886.196  526.010     0.000 1582.687  333.869 1248.819
 47.00  1635.244  819.745  731.328   88.417    20.490 1382.544  887.453  495.091     0.000 1410.878  221.272 1189.605
 47.10  1544.467  873.932  797.850   76.082    20.447 1369.056  888.356  480.700     0.000 1471.401  242.285 1229.116
 47.20  1633.015  799.209  707.533   91.676    37.093 1396.692  852.521  544.171     0.000 1483.969  273.852 1210.117
 47.30  1631.198  817.904  713.527  104.377    35.019 1468.097  865.318  602.779     0.000 1470.090  121.343 1348.748
 47.40  1752.952  741.975  687.288   54.687    55.163 1385.138  937.777  447.361     0.000 1379.312  290.238 1089.074
 47.50  1724.669  731.581  712.020   19.561   124.026 1374.434  986.678  387.756     0.000 1341.013  311.050 1029.962
 47.60  1664.353  745.205  737.143    8.061    89.484 1253.414 1014.340  239.074     0.000 1421.334  612.347  808.988
 47.70  1649.041  857.472  823.505   33.967   135.483 1391.895 1108.205  283.690     0.000 1544.290  531.820 1012.470
 47.80  1595.494  689.281  680.501    8.780   109.203 1278.328  978.681  299.647     0.000 1536.652  496.232 1040.420
 47.90  1498.078  829.964  755.037   74.926     9.338 1304.952  880.668  424.284     0.000 1391.782  272.143 1119.639
 48.00  1511.679  845.060  758.554   86.506    29.053 1358.677  923.599  435.078     0.000 1452.701  383.836 1068.865
 48.10  1497.473  855.238  785.869   69.369     7.263 1357.504  827.573  529.931     0.000 1404.040  263.096 1140.944
 48.20  1569.107  817.191  739.341   77.851    36.317 1339.911  883.432  456.479     0.000 1392.378  252.640 1139.738
 48.30  1616.918  828.778  781.336   47.443    36.403 1336.017  946.983  389.033     0.000 1514.324  415.200 1099.123
 48.40  1551.654  871.884  797.422   74.461    62.863 1345.713  989.747  355.966     0.000 1502.264  434.304 1067.960
 48.50  1606.381  861.643  811.971   49.672    18.588 1445.196 1079.934  365.262     0.000 1584.801  444.457 1140.344
 48.60  1660.876  793.133  755.242   37.891    42.710 1342.471  954.426  388.045     0.000 1505.779  435.913 1069.866
 48.70  1602.105  771.759  718.053   53.705    57.537 1378.194  989.835  388.359     0.000 1564.998  476.427 1088.571
 48.80  1653.687  779.027  714.681   64.346    26.023 1369.378  964.411  404.966     0.000 1396.908  375.391 1021.517
 48.90  1587.854  811.613  746.786   64.827    52.659 1359.001  943.097  415.904     0.000 1588.019  546.900 1041.120
 49.00  1648.535  710.238  695.363   14.875    50.188 1294.538  974.660  319.878     0.000 1457.026  475.322  981.705
 49.10  1666.367  760.800  732.854   27.946    44.526 1381.906 1002.718  379.188     0.000 1305.520  303.108 1002.412
 49.20  1718.130  757.883  729.974   27.909    18.632 1435.731 1081.184  354.547     0.000 1423.947  474.113  949.834
 49.30  1706.651  706.873  664.725   42.148    57.710 1329.720 1021.254  308.466     0.000 1503.071  415.304 1087.767
 49.40  1521.793  827.542  796.444   31.098    25.895 1262.529  973.690  288.839     0.000 1411.482  313.964 1097.518
 49.50  1688.266  770.326  735.133   35.193    40.894 1450.037  960.557  489.480     0.000 1329.949   90.679 1239.270
 49.60  1615.052  793.049  715.088   77.961    24.079 1461.195  995.404  465.791     0.000 1400.827  171.910 1228.916
 49.70  1598.644  784.472  699.317   85.155    39.037 1403.748  794.503  609.245     0.000 1447.678  192.723 1254.955
 49.80  1717.640  700.454  650.498   49.956    45.396 1462.765  916.898  545.867     0.000 1576.763  324.723 1252.040
 49.90  1620.007  784.385  674.921  109.464    43.924 1467.815  907.472  560.342     0.000 1737.616  365.339 1372.277
 50.00  1661.612  827.911  703.563  124.348    55.206 1506.147  954.726  551.421     0.000 1567.103  304.214 1262.889
 50.10  1617.031  870.699  779.140   91.559     9.079 1468.351  978.374  489.977     0.000 1618.776  576.157 1042.619
 50.20  1611.912  776.340  720.521   55.819    47.642 1437.838 1179.619  258.219     0.000 1498.642  677.093  821.549
 50.30  1628.353  853.339  737.446  115.893     7.263 1511.849 1197.823  314.026     0.000 1466.771  675.886  790.886
 50.40  1566.743  866.834  762.495  104.339    19.974 1372.073 1056.879  315.194     0.000 1457.520  595.760  861.759
 50.50  1520.099  946.278  826.896  119.382    16.343 1437.098 1105.258  331.840     0.000 1567.907  637.481  930.426
 50.60  1494.031  961.753  834.283  127.470    10.895 1387.334 1017.580  369.753     0.000 1617.468  586.511 1030.957
 50.70  1512.399  888.060  782.292  105.768    19.974 1344.934 1043.610  301.324     0.000 1425.554  505.784  919.771
 50.80  1567.003  916.282  798.703  117.579    12.797 1559.489 1185.019  374.469     0.000 1455.609  363.125 1092.484
 50.90  1655.503  808.328  715.802   92.526    11.153 1427.070 1108.192  318.878     0.000 1415.302  436.315  978.987
 51.00  1556.422  874.398  768.860  105.538    21.962 1450.114 1108.276  341.838     0.000 1602.595  564.393 1038.202
 51.10  1551.201  921.366  820.896  100.470    18.158 1439.651 1071.097  368.553     0.000 1665.826  595.859 1069.967
 51.20  1543.010  912.512  812.259  100.253    18.806 1396.120  996.185  399.935     0.000 1503.270  385.747 1117.523
 51.30  1498.190  939.702  784.702  155.000     0.000 1331.283  836.874  494.410     0.000 1524.790  445.363 1079.426
 51.40  1449.074 1025.614  870.038  155.576     0.000 1387.350  910.715  476.635     0.000 1482.564  332.060 1150.504
 51.50  1388.401 1061.948  910.899  151.050    10.938 1481.075 1014.342  466.734     0.000 1482.360  283.704 1198.656
 51.60  1458.278  967.177  833.427  133.750    16.729 1389.460  946.122  443.337     0.000 1333.971  192.321 1141.651
 51.70  1459.277  952.780  821.943  130.837     3.718 1480.115  935.051  545.064     0.000 1362.624  212.829 1149.795
 51.80  1424.486 1031.656  841.370  190.286     7.263 1490.792  896.060  594.732     0.000 1586.807  426.061 1160.746
 51.90  1314.419 1071.854  879.671  192.183     1.816 1504.519  903.323  601.196     0.000 1537.048  355.386 1181.662
 52.00  1419.610 1007.599  838.185  169.413     0.000 1456.296  929.091  527.204     0.000 1576.254  446.168 1130.086
 52.10  1416.416 1040.603  889.255  151.348     0.000 1464.604  910.889  553.715     0.000 1577.461  466.676 1110.785
 52.20  1434.181 1066.598  876.433  190.165     0.000 1441.953  889.316  552.638     0.000 1365.643  304.013 1061.630
 52.30  1465.672 1018.549  833.474  185.075     3.632 1566.115  929.782  636.332     0.000 1596.663  354.179 1242.483
 52.40  1402.673 1018.562  852.729  165.833     0.000 1472.899  945.477  527.422     0.000 1422.237  233.137 1189.100
 52.50  1382.073 1013.793  842.765  171.028     0.000 1507.647  966.609  541.038     0.000 1582.184  393.084 1189.100
 52.60  1383.941 1114.839  926.608  188.231     9.079 1515.022  889.921  625.101     0.000 1654.980  314.770 1340.209
 52.70  1351.814 1113.856  937.804  176.052     3.632 1594.963 1030.644  564.319     0.000 1678.098  435.208 1242.890
 52.80  1304.303 1182.381  981.695  200.685     0.000 1486.000  924.156  561.845     0.000 1725.342  484.970 1240.372
 52.90  1394.812 1109.378  913.850  195.528     0.000 1579.738  942.451  637.288     0.000 1687.848  435.813 1252.035
 53.00  1399.027 1065.506  896.625  168.880     0.000 1525.123  973.182  551.941     0.000 1573.638  313.663 1259.975
 53.10  1430.481 1060.010  876.964  183.045    35.275 1469.748  850.578  619.171     0.000 1657.385  345.131 1312.254
 53.20  1390.190 1032.891  870.393  162.499     1.816 1433.992  902.108  531.884     0.000 1384.034  272.143 1111.891
 53.30  1351.872 1074.071  912.629  161.442    18.158 1481.852  956.714  525.138     0.000 1646.123  444.457 1201.666
 53.40  1457.313 1030.611  849.788  180.822     1.859 1546.704  980.581  566.122     0.000 1501.260  311.955 1189.305
 53.50  1290.877 1075.719  888.149  187.570     9.079 1460.238  940.199  520.039     0.000 1512.314  232.634 1279.681
 53.60  1354.871 1116.943  911.730  205.213    46.174 1476.535  916.072  560.463     0.000 1686.136  405.551 1280.586
 53.70  1373.757 1144.714  965.947  178.768     0.000 1490.070  948.416  541.654     0.000 1452.400  263.398 1189.003
 53.80  1311.553 1169.216  988.566  180.650     3.805 1546.052  979.712  566.340     0.000 1585.002  323.616 1261.386
 53.90  1369.554 1136.542  975.491  161.051     7.263 1507.983  968.868  539.114     0.000 1554.143  331.861 1222.282
 54.00  1331.702 1124.432  975.211  149.221     0.000 1513.316  942.317  571.000     0.000 1473.305  203.078 1270.228
 54.10  1283.170 1100.401  907.049  193.351     0.000 1473.119  907.737  565.382     0.000 1514.427  223.385 1291.041
 54.20  1450.087 1011.343  841.639  169.704     1.859 1493.128  886.028  607.099     0.000 1421.735  172.616 1249.119
 54.30  1365.448 1029.133  888.718  140.415     0.000 1433.132  846.945  586.187     0.000 1501.763  213.231 1288.531
 54.40  1411.741 1042.946  898.724  144.222     1.859 1408.413  845.085  563.328     0.000 1380.924  233.137 1147.787
 54.50  1445.369 1022.974  842.071  180.903     0.000 1446.796  845.218  601.578     0.000 1564.292  264.001 1300.291
 54.60  1389.924 1009.370  853.414  155.957    22.306 1481.248  943.566  537.681     0.000 1492.413  253.847 1238.566
 54.70  1310.474 1063.481  891.740  171.741    45.740 1387.662  924.673  462.990     0.000 1311.255  273.651 1037.605
 54.80  1305.525 1128.862  956.769  172.094     1.816 1397.514  833.025  564.490     0.000 1330.760  181.966 1148.794
 54.90  1281.759 1123.992  980.194  143.798     0.000 1375.334  840.938  534.396     0.000 1292.658  223.385 1069.273
 55.00  1361.826 1083.062  943.918  139.143     3.718 1424.741  840.591  584.150     0.000 1392.584  213.231 1179.353
 55.10  1232.816 1161.648  968.283  193.365     0.000 1355.483  841.239  514.244     0.000 1442.549  162.261 1280.288
 55.20  1369.506 1075.177  896.556  178.621     0.000 1439.996  945.562  494.433     0.000 1604.805  354.783 1250.022
 55.30  1321.366 1154.130  961.750  192.380    26.023 1463.693  909.071  554.623     0.000 1441.745  243.291 1198.454
 55.40  1411.776 1089.341  924.348  164.992    16.860 1469.263  898.738  570.526     0.000 1600.684  253.243 1347.441
 55.50  1333.965 1100.290  940.270  160.020     3.718 1441.335  898.567  542.768     0.000 1570.420  171.209 1399.212
 55.60  1272.614 1097.773  932.783  164.990     7.263 1454.910  869.555  585.355     0.000 1539.056  111.291 1427.766
 55.70  1309.740 1128.007  974.428  153.579     0.000 1445.444  909.248  536.196     0.000 1561.876  282.298 1279.578
 55.80  1385.307 1050.474  878.576  171.898     0.000 1394.174  881.234  512.940     0.000 1490.801  201.871 1288.930
 55.90  1405.228 1043.388  865.260  178.128     0.000 1443.157  903.671  539.486     0.000 1559.866  280.891 1278.975
 56.00  1316.543 1004.799  838.605  166.194     0.000 1340.315  855.034  485.282     0.000 1582.491  252.641 1329.850
 56.10  1400.190  989.261  859.908  129.353    18.588 1426.391  805.531  620.860     0.000 1572.940  151.705 1421.235
 56.20  1343.876  981.030  863.780  117.251    18.588 1391.490  828.791  562.699     0.000 1601.991  202.877 1399.115
 56.30  1312.754 1058.262  877.664  180.598    22.306 1465.081  830.136  634.944     0.000 1773.804  202.675 1571.129
 56.40  1327.674 1038.080  877.329  160.751     0.000 1324.869  776.520  548.349     0.000 1443.047  161.256 1281.791
 56.50  1275.578 1088.861  891.319  197.542     0.000 1378.562  872.630  505.932     0.000 1643.911  322.914 1320.998
 56.60  1340.372  999.378  856.986  142.392     0.000 1387.601  933.199  454.401     0.000 1620.891  322.109 1298.782
 56.70  1363.267  939.501  817.404  122.097     0.000 1357.424  922.481  434.944     0.000 1381.523  262.392 1119.130
 56.80  1343.726  974.809  830.336  144.473     0.000 1374.103  882.573  491.530     0.000 1432.188  233.137 1199.051
 56.90  1373.770  978.290  850.021  128.270     7.306 1323.048  865.797  457.250     0.000 1403.033  242.487 1160.547
 57.00  1498.151  926.707  802.226  124.481     0.000 1381.331  917.026  464.305     0.000 1480.747  291.948 1188.799
 57.10  1508.625  903.614  797.275  106.340     0.000 1465.929  991.735  474.194     0.000 1510.303  311.352 1198.951
 57.20  1455.568  869.301  725.411  143.891    16.729 1343.802  901.030  442.772     0.000 1362.120  253.244 1108.876
 57.30  1374.796  923.273  789.621  133.653     1.859 1373.898  889.751  484.146     0.000 1299.792  232.333 1067.459
 57.40  1429.945  948.811  766.929  181.882     5.576 1440.170  938.388  501.781     0.000 1432.091  301.600 1130.490
 57.50  1427.079  964.599  838.197  126.402    16.729 1405.414  840.984  564.430     0.000 1440.537  141.551 1298.986
 57.60  1483.503  874.023  767.453  106.570     0.000 1371.599  864.672  506.927     0.000 1433.598  262.392 1171.206
 57.70  1491.817  850.633  749.360  101.273     5.576 1315.461  883.613  431.848     0.000 1249.730  222.581 1027.149
 57.80  1514.453  924.032  797.857  126.175     7.263 1356.610  853.778  502.831     0.000 1469.996  252.037 1217.959
 57.90  1565.327  866.743  742.275  124.468    21.790 1406.111  852.395  553.717     0.000 1542.681  172.616 1370.065
 58.00  1556.878  858.495  720.582  137.913     0.000 1450.162  885.079  565.083     0.000 1520.359  302.405 1217.955
 58.10  1531.137  878.181  761.778  116.403    30.869 1329.547  774.753  554.794     0.000 1604.807  264.001 1340.806
 58.20  1476.341  917.207  774.756  142.452     0.000 1317.742  871.248  446.494     0.000 1360.716  243.492 1117.224
 58.30  1491.571  970.016  819.630  150.386     0.000 1315.333  812.363  502.969     0.000 1411.787  213.231 1198.555
 58.40  1471.373  954.947  820.402  134.545     3.718 1286.700  808.990  477.709     0.000 1349.757  191.516 1158.241
 58.50  1474.550  866.302  734.405  131.897    14.871 1301.586  824.730  476.856     0.000 1180.464  192.723  987.741
 58.60  1435.348  943.676  783.501  160.175     7.263 1375.111  869.079  506.032     0.000 1310.748  162.462 1148.286
 58.70  1496.054  977.200  799.288  177.912     1.859 1414.114  793.424  620.690     0.000 1514.028  213.231 1300.797
 58.80  1422.759  971.321  771.928  199.393     5.448 1330.714  821.273  509.441     0.000 1412.893  203.078 1209.816
 58.90  1447.856  991.352  805.452  185.900     0.000 1275.863  836.491  439.372     0.000 1452.002  252.842 1199.160
 59.00  1482.721  953.309  807.704  145.606     0.000 1389.992  937.003  452.989     0.000 1464.166  364.735 1099.431
 59.10  1396.188 1018.416  878.074  140.343     0.000 1357.039  895.968  461.071     0.000 1443.152  233.539 1209.613
 59.20  1437.920  954.778  833.655  121.124     0.000 1296.184  910.891  385.293     0.000 1271.848  284.309  987.539
 59.30  1372.935 1062.133  858.305  203.828     5.448 1422.319  915.083  507.237     0.000 1373.884  314.167 1059.717
 59.40  1394.508 1007.847  862.716  145.131     0.000 1446.271  952.307  493.965     0.000 1401.932  233.137 1168.795
 59.50  1373.849  999.936  847.715  152.220     0.000 1337.637  926.411  411.226     0.000 1595.362  516.843 1078.519
 59.60  1361.745 1001.780  867.601  134.178     0.000 1335.219  885.989  449.230     0.000 1313.265  423.246  890.019
 59.70  1327.161 1019.567  886.602  132.965     7.435 1354.369  832.853  521.516     0.000 1402.437  242.085 1160.352
 59.80  1298.242  965.566  818.606  146.960     0.000 1366.698  790.400  576.299     0.000 1367.050  152.107 1214.943
 59.90  1352.371 1006.590  843.683  162.907     0.000 1392.709  889.704  503.005     0.000 1423.348  253.244 1170.104
 60.00  1375.777 1008.658  840.018  168.640     3.718 1366.465  876.818  489.647     0.000 1497.240  415.806 1081.434
 60.10  1307.201 1075.454  910.910  164.544     7.435 1445.488  966.834  478.655     0.000 1706.043  516.843 1189.201
 60.20  1399.508  978.730  810.208  168.523     0.000 1340.224  788.062  552.161     0.000 1386.550  233.539 1153.011
 60.30  1424.218  949.132  809.302  139.830     1.859 1284.291  829.264  455.027     0.000 1345.033  304.415 1040.618
 60.40  1346.738  988.966  819.287  169.679     0.000 1335.859  814.088  521.771     0.000 1312.961  192.924 1120.037
 60.50  1355.470  965.456  807.634  157.822     3.718 1287.228  764.502  522.727     0.000 1253.346  233.338 1020.008
 60.60  1328.740  968.856  840.893  127.963     0.000 1407.585  869.823  537.762     0.000 1648.340  456.522 1191.818
 60.70  1171.403 1095.620  927.401  168.219     0.000 1376.235  911.496  464.738     0.000 1383.834  344.026 1039.809
 60.80  1279.191 1032.378  846.993  185.385     0.000 1325.016  889.187  435.829     0.000 1295.872  273.954 1021.918
 60.90  1222.245 1026.538  854.871  171.667     0.000 1414.811  890.097  524.714     0.000 1476.834  396.001 1080.832
 61.00  1278.005  985.203  811.574  173.629     0.000 1327.608  829.395  498.213     0.000 1344.835  324.924 1019.911
 61.10  1284.830  960.086  806.083  154.004     0.000 1314.466  887.457  427.009     0.000 1221.480  263.197  958.284
 61.20  1361.258  985.038  844.971  140.067    13.012 1333.102  869.950  463.152     0.000 1454.715  314.770 1139.945
 61.30  1440.092  982.176  870.524  111.652    32.078 1245.981  897.963  348.018     0.000 1358.606  538.156  820.451
 61.40  1393.913  909.233  803.785  105.448    50.449 1311.184  898.533  412.651     0.000 1256.363  355.386  900.978
 61.50  1352.196  960.667  798.963  161.704     7.435 1342.523  890.833  451.690     0.000 1313.366  284.108 1029.258
 61.60  1434.430  927.566  770.797  156.769     1.859 1424.360  903.541  520.819     0.000 1488.497  375.694 1112.803
 61.70  1429.670  928.974  748.243  180.730     0.000 1282.729  809.248  473.480     0.000 1368.259  507.292  860.967
 61.80  1423.039  916.621  755.823  160.799     7.609 1332.021  846.342  485.680     0.000 1208.210  274.155  934.056
 61.90  1415.656  896.599  763.606  132.993     5.620 1308.159  818.328  489.831     0.000 1308.942  314.770  994.172
 62.00  1446.077  901.616  759.573  142.043     9.294 1382.559  882.918  499.641     0.000 1571.435  426.463 1144.972
 62.10  1468.381  900.944  776.843  124.101    51.832 1272.403  875.918  396.484     0.000 1317.690  396.001  921.689
 62.20  1434.414  919.004  799.597  119.407    24.165 1355.621  887.626  467.995     0.000 1308.641  304.616 1004.024
 62.30  1414.183  901.594  817.400   84.194    27.839 1265.528  830.860  434.668     0.000 1236.659  274.155  962.505
 62.40  1463.983  930.020  830.519   99.501    11.153 1260.767  839.898  420.870     0.000 1245.707  233.539 1012.168
 62.50  1412.650  985.556  877.546  108.010    44.612 1318.918  860.387  458.531     0.000 1285.819  233.539 1052.280
 62.60  1413.687  971.478  878.378   93.100    43.059 1225.530  767.218  458.312     0.000 1208.306  203.078 1005.229
 62.70  1444.627  916.893  798.969  117.925    95.408 1269.801  782.309  487.493     0.000 1213.033  111.592 1101.441
 62.80  1432.495 1009.167  898.190  110.977    33.547 1253.079  820.832  432.247     0.000 1292.658  202.877 1089.781
 62.90  1413.546  968.874  819.263  149.611    35.578 1422.112  881.746  540.367     0.000 1534.036  405.954 1128.082
 63.00  1527.709  839.746  708.579  131.167     9.294 1228.424  790.135  438.288     0.000 1414.503  415.505  998.998
 63.10  1478.295  810.005  687.615  122.390     0.000 1269.324  718.068  551.256     0.000 1424.957  274.155 1150.802
 63.20  1394.614  895.539  748.893  146.646     1.859 1273.438  795.065  478.373     0.000 1301.908  253.445 1048.463
 63.30  1447.170  861.775  739.071  122.704     1.859 1285.029  822.866  462.163     0.000 1090.486  101.539  988.948
 63.40  1551.430  754.629  611.458  143.171    13.186 1254.591  821.049  433.542     0.000 1323.221  314.569 1008.652
 63.50  1600.858  773.614  663.401  110.213     0.000 1270.283  850.229  420.054     0.000 1436.824  507.091  929.733
 63.60  1540.520  808.182  706.682  101.500     5.620 1326.529  881.011  445.518     0.000 1324.125  294.463 1029.663
 63.70  1518.046  737.545  659.704   77.841    11.153 1242.788  797.142  445.647     0.000 1191.220  162.060 1029.160
 63.80  1484.029  854.220  737.802  116.418     7.435 1293.884  834.015  459.869     0.000 1405.759  496.937  908.822
 63.90  1577.711  832.238  715.383  116.855     9.381 1183.901  757.879  426.022     0.000 1271.746  222.982 1048.764
 64.00  1623.717  766.888  677.417   89.471     0.000 1342.691  967.780  374.911     0.000 1704.237  565.599 1138.638
 64.10  1543.051  822.371  713.376  108.995    25.594 1334.265 1015.905  318.360     0.000 1583.703  795.119  788.583
 64.20  1586.112  838.042  704.743  133.299     0.000 1304.311  988.063  316.247     0.000 1565.005  717.306  847.698
 64.30  1544.759  858.562  730.476  128.086     0.000 1245.894  983.735  262.159     0.000 1401.934  523.376  878.559
 64.40  1513.235  894.024  746.663  147.361     0.000 1243.607  906.911  336.696     0.000 1640.704  598.677 1042.027
 64.50  1555.719  950.959  797.719  153.241     0.000 1353.459  954.598  398.861     0.000 1557.060  495.932 1061.129
 64.60  1457.869  944.767  820.577  124.190     0.000 1423.882 1061.559  362.323     0.000 1458.936  445.363 1013.573
 64.70  1515.930  882.476  763.370  119.106     0.000 1300.754  916.725  384.029     0.000 1494.525  394.594 1099.931
 64.80  1473.737  928.708  816.406  112.302     0.000 1324.191  969.298  354.893     0.000 1485.579  435.109 1050.470
 64.90  1537.315  928.432  798.878  129.555     0.000 1223.065  879.891  343.174     0.000 1367.049  385.445  981.604
 65.00  1457.111  948.902  845.297  103.605     0.000 1262.658  948.668  313.991     0.000 1407.361  424.653  982.708
 65.10  1445.909  940.750  803.818  136.932     0.000 1208.487  863.845  344.642     0.000 1436.618  446.369  990.250
 65.20  1472.238  898.743  789.300  109.443     0.000 1306.799  929.213  377.585     0.000 1343.222  223.184 1120.037
 65.30  1477.601  878.184  782.180   96.004     5.448 1249.213  929.297  319.916     0.000 1333.471  313.162 1020.309
 65.40  1424.827  931.988  805.689  126.300    12.711 1288.897  922.946  365.951     0.000 1424.649  373.582 1051.067
 65.50  1353.129  903.954  765.824  138.129     9.079 1231.235  898.267  332.969     0.000 1546.199  537.250 1008.949
 65.60  1470.737  903.629  772.873  130.757     0.000 1150.436  816.643  333.793     0.000 1435.411  485.175  950.237
 65.70  1454.899  946.535  817.464  129.070     1.816 1256.967  927.192  329.776     0.000 1331.864  474.116  857.748
 65.80  1454.914  967.579  855.150  112.428     5.620 1322.921  971.844  351.077     0.000 1475.622  434.908 1040.714
 65.90  1474.672  961.846  837.731  124.115    34.501 1295.345  944.998  350.347     0.000 1496.333  385.143 1111.190
 66.00  1476.764  911.092  785.893  125.199     0.000 1331.323  926.199  405.124     0.000 1759.128  608.630 1150.498
 66.10  1491.874  897.660  776.482  121.178     0.000 1325.350  881.455  443.896     0.000 1413.896  303.410 1110.486
 66.20  1388.639  944.957  831.564  113.393     0.000 1282.028  904.707  377.321     0.000 1535.643  444.760 1090.883
 66.30  1363.183 1007.978  880.450  127.528     7.263 1296.163  917.282  378.881     0.000 1467.381  466.475 1000.905
 66.40  1323.768 1007.783  877.324  130.459     0.000 1295.400  866.832  428.568     0.000 1722.033  517.646 1204.387
 66.50  1418.839  943.398  825.395  118.003     0.000 1287.136  899.607  387.529     0.000 1649.345  547.505 1101.840
 66.60  1413.406 1028.185  890.659  137.526     1.859 1318.316  890.701  427.615     0.000 1438.931  435.712 1003.219
 66.70  1415.303  976.373  865.801  110.573     0.000 1378.493 1025.115  353.378     0.000 1527.499  515.938 1011.561
 66.80  1485.251  942.399  815.955  126.443     0.000 1306.760  906.177  400.583     0.000 1422.541  363.126 1059.415
 66.90  1484.095  865.496  750.845  114.651     0.000 1305.596  902.542  403.055     0.000 1577.064  516.740 1060.324
 67.00  1421.677  870.661  757.943  112.718     7.306 1320.514  940.376  380.138     0.000 1677.196  597.670 1079.525
 67.10  1407.961  913.072  829.921   83.150     9.079 1284.719  935.099  349.620     0.000 1556.858  536.446 1020.412
 67.20  1380.637  891.864  795.333   96.531     0.000 1317.134  912.831  404.303     0.000 1444.864  436.214 1008.650
 67.30  1459.220  917.800  815.659  102.141    18.158 1288.303  884.691  403.612     0.000 1645.427  506.990 1138.437
 67.40  1562.060  902.375  788.921  113.455    20.447 1346.787  929.822  416.966     0.000 1636.475  567.005 1069.469
 67.50  1488.330  918.676  825.656   93.020     9.251 1372.208  919.231  452.977     0.000 1585.207  445.965 1139.242
 67.60  1490.997  878.860  805.474   73.386     9.079 1286.927  933.328  353.599     0.000 1446.776  446.469 1000.307
 67.70  1493.572  936.720  868.254   68.466     5.448 1277.196  926.019  351.177     0.000 1554.445  455.817 1098.628
 67.80  1468.603  898.484  800.574   97.910     1.816 1349.306  943.316  405.990     0.000 1526.096  547.907  978.189
 67.90  1536.778  873.383  799.962   73.421     0.000 1323.066 1003.493  319.573     0.000 1386.555  556.754  829.801
 68.00  1451.261  889.516  817.970   71.546     0.000 1230.804  933.626  297.179     0.000 1325.833  496.936  828.896
 68.10  1498.393  823.707  755.719   67.988     0.000 1208.612  826.711  381.902     0.000 1333.971  444.961  889.010
 68.20  1516.631  877.758  814.920   62.838     0.000 1263.839  941.672  322.167     0.000 1446.672  487.084  959.588
 68.30  1404.254  901.450  828.451   72.999     0.000 1279.177  940.975  338.202     0.000 1598.877  647.935  950.943
 68.40  1491.537  858.317  784.906   73.412     1.816 1284.411  941.671  342.740     0.000 1485.176  545.394  939.782
 68.50  1554.219  797.275  723.610   73.665     3.675 1350.996  927.272  423.724     0.000 1515.640  547.103  968.537
 68.60  1444.600  887.518  799.675   87.844     1.816 1329.808  966.181  363.627     0.000 1526.496  667.540  858.956
 68.70  1497.463  852.079  766.742   85.337    23.606 1370.401 1001.725  368.676     0.000 1547.006  506.185 1040.820
 68.80  1542.555  925.568  859.580   65.988    10.895 1329.068  948.156  380.912     0.000 1435.008  426.362 1008.646
 68.90  1415.390  906.813  820.051   86.762     3.632 1414.412 1013.746  400.665     0.000 1596.768  507.090 1089.678
 69.00  1529.551  948.878  875.300   73.578    30.869 1371.349 1010.238  361.111     0.000 1538.559  637.985  900.575
 69.10  1446.950  957.942  885.352   72.590    18.158 1436.029 1042.407  393.623     0.000 1728.466  699.109 1029.358
 69.20  1305.677 1061.565  978.570   82.995    23.606 1500.318 1063.291  437.027     0.000 1584.605  465.771 1118.834
 69.30  1334.698 1031.717  956.404   75.313    30.956 1332.145  971.242  360.903     0.000 1475.325  517.143  958.183
 69.40  1358.494  990.650  926.649   64.001     7.263 1361.930 1007.906  354.023     0.000 1660.809  821.357  839.452
 69.50  1264.355 1061.501  970.137   91.364     5.448 1301.450  876.042  425.408     0.000 1417.821  527.699  890.122
 69.60  1411.295  981.516  903.468   78.047    23.606 1371.614 1013.050  358.564     0.000 1738.018  679.102 1058.916
 69.70  1362.929 1037.478  962.639   74.839     3.632 1347.445  971.286  376.159     0.000 1717.410  679.102 1038.307
 69.80  1470.665  924.921  863.829   61.092    18.158 1342.772  999.646  343.126     0.000 1575.957  587.114  988.843
 69.90  1341.912  961.863  881.425   80.438    18.158 1380.433 1021.394  359.038     0.000 1716.102  648.339 1067.763
 70.00  1329.617  930.705  864.594   66.112    35.318 1336.640  957.194  379.446     0.000 1506.893  588.321  918.572
 70.10  1294.037  946.781  889.425   57.356    25.422 1374.687  989.441  385.245     0.000 1406.862  435.811  971.050
 70.20  1239.176 1029.186  954.219   74.966     3.718 1408.002  958.788  449.214     0.000 1590.832  608.529  982.303
 70.30  1260.649 1004.809  939.264   65.545    18.158 1448.959 1049.195  399.764     0.000 1636.880  637.784  999.097
 70.40  1284.078  972.964  914.981   57.983    14.871 1298.604  959.871  338.733     0.000 1346.342  426.362  919.979
 70.50  1314.981  961.903  887.815   74.088     0.000 1341.579  969.125  372.455     0.000 1528.005  506.689 1021.316
 70.60  1200.240 1044.965  961.482   83.482    12.711 1297.773  955.334  342.439     0.000 1406.156  355.386 1050.770
 70.70  1293.683  979.174  925.699   53.475    10.895 1221.689  918.237  303.452     0.000 1326.437  496.031  830.405
 70.80  1296.757 1046.876  994.905   51.971    37.176 1315.409  928.181  387.228     0.000 1266.715  354.984  911.731
 70.90  1318.718  955.618  926.490   29.128    25.422 1343.088 1001.595  341.493     0.000 1507.895  708.056  799.839
 71.00  1331.793  939.559  911.098   28.461     3.632 1314.730  949.842  364.888     0.000 1165.280  555.849  609.431
 71.10  1370.980  955.614  895.269   60.345     5.576 1233.796  889.920  343.876     0.000 1225.802  455.718  770.084
 71.20  1327.125  935.392  875.360   60.032     0.000 1316.716  919.927  396.789     0.000 1528.005  587.920  940.085
 71.30  1415.921  900.653  854.617   46.036     1.859 1320.295  903.710  416.585     0.000 1354.380  354.379 1000.001
 71.40  1361.348  982.772  869.052  113.720     5.576 1398.026  940.765  457.261     0.000 1656.885  528.002 1128.883
 71.50  1423.114  958.117  919.032   39.085     7.522 1398.424  976.909  421.514     0.000 1596.264  596.666  999.598
 71.60  1338.373  979.105  916.386   62.719     0.000 1307.974  896.362  411.612     0.000 1516.947  566.807  950.139
 71.70  1397.684  972.670  914.646   58.024     0.000 1381.211 1014.085  367.125     0.000 1735.400  755.303  980.097
 71.80  1388.754 1007.904  943.134   64.770     0.000 1378.261 1033.757  344.504     0.000 1437.117  596.564  840.552
 71.90  1343.466  999.137  926.938   72.199    12.754 1395.298  920.742  474.555     0.000 1437.824  444.959  992.864
 72.00  1346.292  956.570  888.257   68.313     0.000 1338.932  904.534  434.398     0.000 1327.040  544.790  782.250
 72.10  1347.692  929.055  885.278   43.777    18.589 1342.777  906.651  436.126     0.000 1306.428  496.434  809.994
 72.20  1384.460  805.161  804.611    0.550    25.809 1420.422 1051.557  368.865     0.000 1423.651  593.649  830.002
 72.30  1443.590  848.775  838.092   10.683    21.790 1348.492  960.003  388.489     0.000 1597.775  608.026  989.749
 72.40  1379.653  855.196  855.196    0.000    20.447 1302.281 1013.481  288.800     0.000 1639.699  659.198  980.501
 72.50  1356.673  902.840  895.511    7.329    81.834 1329.735 1036.310  293.425     0.000 1567.517  415.706 1151.811
 72.60  1325.038  957.975  945.535   12.440    37.176 1473.078 1122.249  350.829     0.000 1473.711  302.803 1170.908
 72.70  1337.196  958.422  954.391    4.031    26.023 1400.676 1069.380  331.296     0.000 1527.202  466.475 1060.727
 72.80  1320.549  915.344  910.214    5.130    61.602 1365.487 1122.255  243.232     0.000 1344.129  404.745  939.383
 72.90  1330.874  904.894  899.031    5.863    81.487 1242.659  988.366  254.294     0.000 1573.848  576.459  997.390
 73.00  1252.360  955.435  949.022    6.413    24.079 1383.068 1075.213  307.855     0.000 1510.105  392.681 1117.424
 73.10  1320.558  926.875  924.493    2.382     0.000 1380.817 1075.903  304.913     0.000 1635.171  506.287 1128.884
 73.20  1222.368 1055.194 1053.729    1.466     0.000 1442.043 1107.731  334.312     0.000 1554.142  496.032 1058.110
 73.30  1288.196 1046.392 1040.713    5.680    16.729 1379.647 1112.695  266.952     0.000 1475.422  546.097  929.325
 73.40  1390.242  967.073  956.053   11.021    12.840 1253.241  988.836  264.405     0.000 1344.430  475.825  868.605
 73.50  1327.576  958.231  952.917    5.313    27.581 1317.867 1167.204  150.663     0.000 1204.584  535.037  669.547
 73.60  1244.985  967.193  965.544    1.649     1.859 1352.163 1149.354  202.809     0.000 1271.744  574.445  697.299
 73.70  1268.468 1009.638 1002.859    6.779    18.588 1337.154 1116.325  220.829     0.000 1403.642  504.979  898.663
 73.80  1376.971  975.741  962.592   13.149    29.741 1381.698 1138.554  243.144     0.000 1362.024  573.339  788.684
 73.90  1333.006  960.166  949.723   10.443    31.600 1344.521 1035.919  308.603     0.000 1324.628  435.209  889.419
 74.00  1305.547  958.498  945.631   12.867    14.785 1349.319 1115.516  233.803     0.000 1233.846  384.842  849.004
 74.10  1311.402  938.246  935.131    3.115    52.309 1234.493  993.641  240.851     0.000 1333.071  412.889  920.182
 74.20  1332.602  896.891  886.927    9.964    15.044 1313.523 1058.057  255.466     0.000 1384.344  544.286  840.058
 74.30  1247.329 1030.106  983.318   46.788    18.588 1374.167  997.435  376.732     0.000 1302.409  454.812  847.597
 74.40  1260.777  996.115  948.579   47.536    11.153 1334.996  982.480  352.516     0.000 1254.353  474.517  779.836
 74.50  1311.309  913.027  892.254   20.774    22.306 1262.454  961.813  300.641     0.000 1214.440  302.904  911.536
 74.60  1239.988  998.843  941.862   56.980     7.435 1346.791  935.956  410.835     0.000 1433.800  414.193 1019.607
 74.70  1210.739  979.630  934.432   45.198    29.872 1315.111  969.944  345.167     0.000 1175.734  292.952  882.782
 74.80  1263.889 1026.365  975.659   50.707     9.338 1300.626  950.741  349.884     0.000 1228.816  291.142  937.674
 74.90  1335.063  973.707  946.774   26.933    20.447 1320.207  964.708  355.499     0.000 1293.660  494.522  799.138
 75.00  1327.652  985.079  925.721   59.359    40.808 1282.108  903.611  378.497     0.000 1262.591  292.146  970.445
 75.10  1340.081 1020.901  981.016   39.885    33.072 1334.170  958.261  375.909     0.000 1311.855  271.839 1040.016
 75.20  1362.900 1018.492  924.770   93.722    39.035 1417.872  922.551  495.321     0.000 1608.934  395.699 1213.235
 75.30  1263.695  996.338  947.125   49.213    31.600 1354.233  953.290  400.943     0.000 1477.333  445.763 1031.571
 75.40  1343.358  954.559  906.974   47.584    59.700 1404.236 1024.093  380.143     0.000 1708.950  536.140 1172.810
 75.50  1348.977  948.779  909.573   39.206    64.543 1374.312  987.650  386.662     0.000 1503.661  352.868 1150.793
 75.60  1368.825  944.584  877.826   66.758    31.428 1423.784  960.682  463.103     0.000 1463.459  353.976 1109.483
 75.70  1287.192  973.693  867.165  106.529    27.238 1312.736  903.359  409.377     0.000 1291.951  303.004  988.947
 75.80  1402.240  943.339  874.016   69.323    46.214 1354.505  936.913  417.591     0.000 1456.728  404.041 1052.686
 75.90  1399.121  952.670  906.197   46.473    64.673 1478.010 1058.566  419.444     0.000 1536.650  424.350 1112.300
 76.00  1320.823 1015.382  971.177   44.205    52.527 1398.809 1037.514  361.295     0.000 1663.821  493.012 1170.809
 76.10  1450.551  881.696  862.418   19.278    66.360 1402.912 1038.804  364.108     0.000 1584.902  412.685 1172.217
 76.20  1447.143  910.589  894.353   16.236    34.630 1437.315 1094.351  342.964     0.000 1644.206  523.569 1120.637
 76.30  1455.844  889.073  877.347   11.726    25.982 1430.286 1043.782  386.504     0.000 1393.188  512.214  880.974
 76.40  1425.937  910.842  888.532   22.310    69.475 1392.572 1036.110  356.463     0.000 1494.519  503.162  991.356
 76.50  1403.580  965.099  918.650   46.450    87.064 1363.608 1046.359  317.249     0.000 1594.951  644.513  950.439
 76.60  1475.179  926.862  896.772   30.090   143.129 1394.439 1089.558  304.881     0.000 1694.178  693.573 1000.605
 76.70  1350.591  972.176  952.826   19.350   100.376 1328.717 1042.039  286.677     0.000 1663.414  643.609 1019.805
 76.80  1285.827 1045.855 1008.762   37.094   100.420 1385.021 1054.627  330.394     0.000 1632.760  462.048 1170.711
 76.90  1336.217  995.871  985.075   10.795    72.322 1378.916 1103.085  275.831     0.000 1454.210  644.416  809.794
 77.00  1292.151 1029.990 1011.224   18.766    95.758 1304.427 1001.580  302.847     0.000 1674.980  644.416 1030.564
 77.10  1367.939  987.800  951.374   36.425    67.705 1326.608  932.931  393.678     0.000 1634.365  514.728 1119.637
 77.20  1359.683  992.086  952.298   39.787    42.753 1416.143 1045.251  370.892     0.000 1515.534  492.008 1023.527
 77.30  1406.394  961.272  928.068   33.203   129.128 1310.172  974.430  335.743     0.000 1627.729  564.695 1063.033
 77.40  1335.975  981.493  951.616   29.877   115.464 1386.094 1080.052  306.041     0.000 1593.045  593.446  999.599
 77.50  1368.720 1006.981  996.005   10.976    82.139 1305.168  999.725  305.443     0.000 1487.891  595.457  892.434
 77.60  1357.900  980.976  948.026   32.949   120.823 1251.991  953.765  298.226     0.000 1593.549  534.935 1058.615
 77.70  1261.512 1051.466  980.630   70.836    68.994 1363.922  988.183  375.739     0.000 1505.886  495.224 1010.662
 77.80  1284.579 1066.439  986.832   79.607    74.570 1373.686 1003.832  369.853     0.000 1674.577  634.061 1040.516
 77.90  1281.592 1036.215  991.657   44.557   106.606 1325.378 1054.879  270.499     0.000 1615.954  673.970  941.985
 78.00  1257.657 1120.132 1069.303   50.828    61.212 1432.692 1084.326  348.366     0.000 1625.514  635.871  989.643
 78.10  1305.656 1068.564 1036.549   32.016    76.126 1516.991 1205.544  311.446     0.000 1788.369  746.555 1041.815
 78.20  1319.134 1012.800  982.486   30.314    86.462 1380.167 1104.644  275.523     0.000 1537.647  636.576  901.071
 78.30  1332.060 1064.560 1006.925   57.636    50.275 1306.070  968.118  337.951     0.000 1386.048  493.414  892.634
 78.40  1330.633 1110.691 1079.760   30.932    45.740 1393.085 1051.511  341.574     0.000 1519.049  566.504  952.545
 78.50  1321.133 1063.395 1043.025   20.370    47.341 1310.128  941.967  368.161     0.000 1345.230  394.994  950.236
 78.60  1294.338 1009.251  994.871   14.381    53.866 1340.266  999.205  341.061     0.000 1496.934  586.910  910.024
 78.70  1175.891 1114.324 1061.522   52.802    24.165 1345.190 1010.613  334.578     0.000 1483.765  525.685  958.080
 78.80  1318.726 1046.636 1011.180   35.456    33.115 1395.890 1037.588  358.302     0.000 1645.819  764.753  881.066
 78.90  1409.836  930.506  914.449   16.057    35.061 1453.325 1113.649  339.676     0.000 1891.128  829.198 1061.930
 79.00  1288.940 1010.394  991.596   18.798    52.047 1452.717 1080.529  372.188     0.000 1906.611  829.398 1077.213
 79.10  1341.254  954.928  941.370   13.558    61.341 1285.542  979.190  306.352     0.000 1476.333  615.767  860.566
 79.20  1307.207  969.212  948.213   20.999   104.181 1326.568 1041.877  284.692     0.000 1587.218  637.581  949.638
 79.30  1370.092  924.859  907.412   17.447    81.745 1354.870 1020.122  334.748     0.000 1585.002  535.941 1049.061
 79.40  1247.791  965.330  934.142   31.188    46.470 1358.461  975.987  382.474     0.000 1487.989  486.582 1001.407
 79.50  1288.150 1016.283  984.644   31.639    65.059 1376.791 1079.961  296.829     0.000 1527.194  596.564  930.630
 79.60  1341.274  980.654  961.060   19.594    72.755 1486.578 1108.596  377.982     0.000 1520.062  616.068  903.994
 79.70  1355.655  859.516  848.016   11.500    42.753 1400.827 1102.915  297.911     0.000 1675.275  535.640 1139.636
 79.80  1324.250  963.563  927.302   36.262    40.894 1399.532 1120.378  279.154     0.000 1626.419  526.995 1099.424
 79.90  1279.927  980.856  922.907   57.949    48.329 1385.404  969.510  415.895     0.000 1572.036  462.955 1109.080
 80.00  1314.882  880.891  862.119   18.772    57.623 1385.134 1123.152  261.982     0.000 1573.639  684.729  888.911
 80.10  1300.671  903.968  867.455   36.512    57.623 1417.778 1030.979  386.799     0.000 1593.245  503.974 1089.271
 80.20  1343.623  860.951  851.100    9.851    96.659 1413.500 1068.724  344.776     0.000 1705.139  626.523 1078.616
 80.30  1300.783  934.326  914.475   19.852    78.070 1388.167 1030.423  357.744     0.000 1624.009  604.407 1019.602
 80.40  1328.215  860.830  825.600   35.230    56.591 1291.249  912.273  378.976     0.000 1667.745  535.441 1132.304
 80.50  1331.431  911.998  899.666   12.331    97.745 1323.153  999.127  324.026     0.000 1536.245  665.127  871.118
 80.60  1272.278  919.133  893.474   25.659    48.677 1367.076 1010.498  356.579     0.000 1495.329  534.536  960.793
 80.70  1351.249  940.050  889.457   50.593    11.153 1425.693  937.824  487.869     0.000 1888.511  596.264 1292.247
 80.80  1319.883  976.646  905.582   71.065     9.294 1441.605  970.337  471.268     0.000 1556.852  516.239 1040.613
 80.90  1224.350  966.877  915.116   51.761    14.871 1288.571  867.390  421.181     0.000 1457.229  525.285  931.944
 81.00  1247.207  953.890  934.412   19.477    68.994 1269.673  968.775  300.897     0.000 1505.282  605.111  900.172
 81.10  1250.204  984.955  932.283   52.673     5.576 1369.069  946.165  422.904     0.000 1494.525  606.113  888.412
 81.20  1345.527  938.434  895.533   42.901    13.012 1334.655  971.283  363.372     0.000 1405.356  625.016  780.340
 81.30  1316.197  905.342  838.260   67.082     9.294 1446.397  982.309  464.088     0.000 1486.680  565.199  921.481
 81.40  1398.127  884.333  841.531   42.802    46.731 1357.365  952.134  405.231     0.000 1549.219  476.126 1073.093
 81.50  1398.364  932.783  862.033   70.750     0.000 1406.449  893.637  512.811     0.000 1676.988  536.145 1140.843
 81.60  1291.777  972.658  895.738   76.920    26.067 1408.269  957.835  450.434     0.000 1628.930  435.508 1193.422
 81.70  1194.675 1059.123  973.041   86.083    22.306 1403.690  963.585  440.105     0.000 1596.365  505.482 1090.883
 81.80  1277.092  966.961  902.922   64.039    59.482 1353.409  906.083  447.326     0.000 1629.138  496.535 1132.604
 81.90  1309.258  951.353  906.853   44.500    26.023 1376.574 1031.799  344.776     0.000 1576.755  626.924  949.832
 82.00  1280.839  938.365  853.098   85.266    20.447 1236.209  815.511  420.698     0.000 1486.684  434.503 1052.181
 82.10  1229.326 1013.609  943.594   70.015    20.447 1307.372  908.770  398.603     0.000 1334.276  404.344  929.932
 82.20  1210.382  940.033  888.277   51.756    24.165 1345.359  932.627  412.732     0.000 1625.617  576.258 1049.359
 82.30  1182.373 1011.015  963.739   47.276    11.153 1383.796  969.468  414.328     0.000 1627.725  537.552 1090.172
 82.40  1162.785  972.599  923.126   49.473    13.012 1411.077  982.995  428.082     0.000 1596.262  526.693 1069.569
 82.50  1114.595 1019.302  950.558   68.744     0.000 1353.840  988.699  365.141     0.000 1458.729  527.196  931.533
 82.60  1169.619  972.148  934.087   38.061     3.718 1366.970  927.264  439.706     0.000 1495.927  405.250 1090.677
 82.70  1254.704 1022.132  950.893   71.239     3.632 1408.736 1011.308  397.427     0.000 1570.215  466.172 1104.043
 82.80  1219.870 1001.853  914.588   87.265    16.429 1305.389  911.535  393.853     0.000 1506.693  426.061 1080.632
 82.90  1189.391  959.108  881.321   77.787    22.306 1262.373  886.974  375.399     0.000 1367.354  426.362  940.992
 83.00  1166.311 1004.031  929.857   74.175     5.576 1281.440  898.519  382.921     0.000 1417.018  406.155 1010.863
 83.10  1170.016 1019.082  937.960   81.122    20.447 1366.643  934.660  431.984     0.000 1435.314  385.747 1049.567
 83.20  1185.050 1042.444  960.718   81.727    16.729 1415.881  923.030  492.851     0.000 1546.400  425.758 1120.642
 83.30  1224.278  968.675  898.892   69.782    27.882 1377.023  916.075  460.948     0.000 1487.085  415.906 1071.179
 83.40  1116.052  994.035  919.782   74.253    48.329 1350.658  898.609  452.049     0.000 1404.552  415.604  988.948
 83.50  1180.111 1010.687  916.330   94.357     3.718 1296.098  815.600  480.498     0.000 1558.166  537.753 1020.413
 83.60  1195.168 1029.744  976.078   53.666    27.882 1308.465  966.532  341.933     0.000 1488.899  568.315  920.584
 83.70  1193.567  973.665  957.038   16.627    37.176 1375.518  995.930  379.588     0.000 1477.036  577.966  899.070
 83.80  1251.833 1029.101  984.623   44.478    40.894 1349.398  995.229  354.169     0.000 1629.744  658.491  971.253
 83.90  1269.718  920.854  889.962   30.892    61.298 1306.984  991.124  315.861     0.000 1626.425  686.340  940.084
 84.00  1253.174  940.964  909.540   31.424    18.588 1347.280  971.888  375.392     0.000 1568.618  485.977 1082.641
 84.10  1226.172  982.258  947.519   34.739    16.773 1395.484 1075.735  319.750     0.000 1628.133  648.540  979.594
 84.20  1287.921  889.192  854.526   34.666    24.165 1425.884  988.145  437.739     0.000 1651.260  517.546 1133.714
 84.30  1191.706  984.061  936.875   47.186    33.459 1333.226  933.281  399.945     0.000 1521.364  375.391 1145.973
 84.40  1236.227  945.385  931.844   13.541    20.447 1308.450  947.201  361.248     0.000 1594.954  353.975 1240.978
 84.50  1273.721  962.192  939.371   22.820    52.134 1328.427  995.622  332.805     0.000 1666.636  525.886 1140.749
 84.60  1211.793 1040.396 1011.646   28.750    44.829 1321.343  960.521  360.822     0.000 1580.985  547.604 1033.381
 84.70  1300.049  946.963  917.564   29.398    27.882 1381.200 1022.712  358.488     0.000 1542.678  557.355  985.323
 84.80  1319.844  963.994  941.221   22.773    37.176 1370.761 1085.984  284.776     0.000 1490.103  568.013  922.090
 84.90  1301.451  938.987  917.402   21.585    14.871 1385.836  991.517  394.320     0.000 1518.247  455.716 1062.531
 85.00  1375.620  890.395  882.150    8.244    31.600 1387.646 1100.760  286.886     0.000 1716.998  516.739 1200.259
 85.10  1294.947  971.579  953.162   18.418    66.917 1333.260  988.873  344.387     0.000 1474.515  425.255 1049.261
 85.20  1189.973 1044.723 1025.416   19.306    35.275 1385.370 1061.340  324.029     0.000 1585.506  465.367 1120.140
 85.30  1327.600  897.422  879.011   18.411    42.753 1338.501  999.121  339.380     0.000 1659.502  517.142 1142.359
 85.40  1314.681  932.415  906.673   25.742    40.765 1406.313 1064.225  342.088     0.000 1767.864  486.279 1281.584
 85.50  1390.173  927.091  925.005    2.086    70.635 1344.885 1087.222  257.663     0.000 1817.531  657.989 1159.543
 85.60  1357.993  881.792  856.678   25.114    33.416 1369.105 1026.790  342.315     0.000 1718.412  527.095 1191.318
 85.70  1394.080  880.970  863.367   17.603    33.459 1402.830 1144.041  258.789     0.000 1638.791  595.759 1043.032
 85.80  1375.718  894.893  883.243   11.650    24.165 1462.742 1069.852  392.890     0.000 1577.662  476.326 1101.336
 85.90  1391.689  848.383  839.405    8.978    66.917 1319.479  997.217  322.261     0.000 1466.777  565.698  901.079
 86.00  1292.741  983.408  971.938   11.470     9.251 1451.158 1102.185  348.973     0.000 1557.354  535.840 1021.514
 86.10  1445.919  911.467  899.981   11.486    87.886 1367.774 1052.437  315.337     0.000 1485.879  415.001 1070.878
 86.20  1354.728  974.932  967.956    6.976    46.470 1438.108 1139.235  298.873     0.000 1629.237  647.330  981.906
 86.30  1336.917  908.506  875.458   33.048    35.318 1286.363  986.625  299.738     0.000 1559.268  586.712  972.556
 86.40  1379.192  901.264  867.551   33.712   103.970 1296.611  979.975  316.636     0.000 1510.810  526.994  983.816
 86.50  1338.533  881.250  868.918   12.332    13.012 1388.435 1065.612  322.823     0.000 1567.714  545.894 1021.820
 86.60  1312.640  916.048  913.299    2.748    55.765 1344.650 1073.485  271.164     0.000 1385.450  523.878  861.572
 86.70  1357.127  928.550  917.924   10.626    46.557 1350.573 1119.444  231.130     0.000 1719.221  787.678  931.543
 86.80  1291.578  940.859  940.676    0.183    65.059 1294.882 1021.299  273.582     0.000 1606.020  807.885  798.134
 86.90  1368.047  902.984  900.236    2.748    29.741 1413.201 1065.868  347.333     0.000 1685.839  636.878 1048.961
 87.00  1447.939  878.908  873.961    4.947    63.417 1413.339 1120.696  292.643     0.000 1729.470  798.535  930.935
 87.10  1472.442  900.441  872.072   28.369    53.906 1380.133 1064.574  315.559     0.000 1485.476  665.025  820.451
 87.20  1317.979  888.514  867.402   21.112    42.753 1318.435 1002.490  315.945     0.000 1505.482  726.653  778.830
 87.30  1345.438  917.819  908.841    8.978    57.623 1351.727 1079.054  272.673     0.000 1483.869  583.493  900.376
 87.40  1389.135  868.422  855.668   12.754    48.329 1354.453 1062.153  292.300     0.000 1579.576  576.256 1003.320
 87.50  1418.161  864.234  864.234    0.000    48.157 1388.772 1143.038  245.734     0.000 1264.601  505.177  759.423
 87.60  1365.405  885.591  870.553   15.038    74.353 1367.497 1103.996  263.501     0.000 1538.148  606.211  931.937
 87.70  1402.297  847.089  822.327   24.761    48.329 1369.541 1075.208  294.334     0.000 1761.037  739.320 1021.717
 87.80  1282.046  919.964  894.825   25.139    56.377 1290.545  987.481  303.064     0.000 1385.241  453.905  931.336
 87.90  1318.765  894.550  874.171   20.379    63.809 1316.944 1012.056  304.887     0.000 1591.041  750.179  840.862
 88.00  1308.232  907.510  843.827   63.683    46.470 1291.459  990.598  300.861     0.000 1337.994  476.527  861.467
 88.10  1415.790  843.352  833.966    9.386    20.447 1369.058 1085.710  283.349     0.000 1344.627  434.604  910.022
 88.20  1464.707  901.104  898.539    2.565    74.353 1517.517 1249.988  267.529     0.000 1696.390  686.033 1010.357
 88.30  1360.917  943.085  933.557    9.527    98.517 1372.617 1112.656  259.962     0.000 1307.231  424.049  883.181
 88.40  1349.287  946.423  945.690    0.733    66.917 1360.076 1131.286  228.790     0.000 1344.026  474.114  869.912
 88.50  1376.524  851.547  838.097   13.450    71.163 1314.288 1006.604  307.684     0.000 1236.250  333.769  902.481
 88.60  1380.689  877.120  857.450   19.670    79.983 1373.688 1087.406  286.283     0.000 1474.816  444.857 1029.959
 88.70  1287.131  962.238  915.249   46.989    29.828 1451.086 1115.257  335.829     0.000 1496.733  664.323  832.411
 88.80  1356.819  901.887  873.657   28.229    67.874 1305.864 1000.686  305.178     0.000 1448.176  555.946  892.229
 88.90  1336.410  874.094  844.907   29.187    54.471 1321.119 1004.830  316.289     0.000 1620.188  677.591  942.597
 89.00  1303.874  975.203  931.813   43.389   105.953 1355.195  995.318  359.877     0.000 1682.121  607.420 1074.701
 89.10  1338.919  896.165  884.750   11.416    63.200 1304.309  959.529  344.780     0.000 1566.709  506.487 1060.223
 89.20  1313.407  873.622  849.071   24.551    44.655 1333.319  995.669  337.649     0.000 1457.129  496.230  960.899
 89.30  1278.446  948.150  934.268   13.882   107.811 1284.986  961.078  323.908     0.000 1508.702  515.733  992.969
 89.40  1287.667  971.467  936.446   35.021    52.047 1307.032 1026.360  280.672     0.000 1337.495  476.325  861.169
 89.50  1307.219  929.435  914.101   15.333    87.712 1350.048 1008.034  342.014     0.000 1571.333  638.989  932.344
 89.60  1335.707  931.717  899.038   32.680    83.690 1362.112 1054.546  307.567     0.000 1523.881  596.360  927.521
 89.70  1308.705  924.835  913.109   11.726    57.623 1336.472 1041.361  295.111     0.000 1510.209  536.745  973.465
 89.80  1280.050  891.181  876.905   14.276    20.447 1265.613  924.804  340.809     0.000 1466.980  476.426  990.554
 89.90  1287.472  899.956  840.468   59.487    39.035 1302.189  972.659  329.530     0.000 1467.684  486.278  981.406
 90.00  1400.774  894.824  850.971   43.853    18.287 1350.032  956.793  393.239     0.000 1578.465  496.734 1081.731
 90.10  1278.143  932.439  863.819   68.620    13.142 1352.205  918.278  433.927     0.000 1549.011  455.715 1093.296
 90.20  1239.434  934.588  874.414   60.174     9.079 1381.159  971.579  409.580     0.000 1374.882  353.572 1021.310
 90.30  1276.381  902.629  846.521   56.108     3.632 1296.301  921.653  374.647     0.000 1335.580  375.190  960.390
 90.40  1397.069  906.143  884.497   21.646    40.894 1397.492 1043.731  353.762     0.000 1463.853  464.056  999.796
 90.50  1409.934  926.167  914.399   11.768    61.515 1327.180  991.003  336.177     0.000 1243.494  364.532  878.962
 90.60  1326.017  852.276  834.971   17.305    63.591 1403.955 1083.690  320.265     0.000 1559.672  506.888 1052.784
 90.70  1295.108  901.452  900.395    1.057    39.035 1262.675 1033.452  229.223     0.000 1346.944  566.404  780.540
 90.80  1257.875  909.628  908.895    0.733    22.306 1391.897 1093.591  298.306     0.000 1236.156  384.638  851.518
 90.90  1378.150  778.245  763.024   15.221    22.091 1379.972 1053.907  326.065     0.000 1449.487  395.296 1054.191
 91.00  1300.152  827.378  827.378    0.000     9.294 1418.604 1138.333  280.271     0.000 1357.593  435.508  922.085
 91.10  1249.083  926.064  913.166   12.898    20.447 1409.188 1083.001  326.187     0.000 1398.010  404.745  993.265
 91.20  1274.761  867.302  850.219   17.083    22.306 1403.385 1063.279  340.106     0.000 1329.041  445.763  883.278
 91.30  1355.457  847.953  847.037    0.916    16.729 1308.361 1088.259  220.101     0.000 1227.911  455.917  771.993
 91.40  1296.869  843.764  843.764    0.000    67.265 1313.255 1080.833  232.422     0.000 1380.015  413.592  966.423
 91.50  1338.934  888.349  881.937    6.412    61.341 1375.154 1086.141  289.013     0.000 1575.046  333.369 1241.677
 91.60  1314.815  803.693  790.496   13.197    27.926 1361.469 1070.640  290.828     0.000 1270.338  375.694  894.644
 91.70  1362.873  853.360  853.360    0.000    76.777 1318.015 1049.537  268.478     0.000 1449.288  556.852  892.435
 91.80  1339.218  815.369  809.337    6.031    42.927 1355.500 1052.654  302.846     0.000 1439.533  628.634  810.899
 91.90  1353.312  868.796  807.370   61.426    57.884 1389.176 1010.452  378.724     0.000 1744.251  588.119 1156.132
 92.00  1322.641  874.899  846.488   28.411    67.091 1367.380 1046.812  320.568     0.000 1451.293  567.308  883.985
 92.10  1294.500  852.763  827.635   25.128    24.165 1340.533 1008.766  331.767     0.000 1377.402  507.089  870.312
 92.20  1296.923  910.251  906.953    3.298    22.306 1319.772 1035.560  284.212     0.000 1477.933  475.822 1002.111
 92.30  1384.174  846.163  814.739   31.424    61.558 1392.758 1063.581  329.177     0.000 1469.088  506.082  963.006
 92.40  1272.600  967.547  933.995   33.552    52.525 1359.216 1024.507  334.710     0.000 1768.980  567.309 1201.672
 92.50  1354.646  847.622  801.112   46.510    70.679 1385.675  943.529  442.146     0.000 1529.916  486.580 1043.336
 92.60  1312.058  836.178  816.591   19.587    42.753 1295.054  960.217  334.837     0.000 1448.381  506.787  941.594
 92.70  1299.869  874.141  850.087   24.055    35.318 1296.428  956.925  339.503     0.000 1563.186  434.806 1128.381
 92.80  1283.921  882.233  856.436   25.798    53.906 1313.818  920.702  393.116     0.000 1454.212  434.805 1019.407
 92.90  1363.224  811.484  811.484    0.000   110.326 1325.098  983.212  341.886     0.000 1457.626  536.043  921.584
 93.00  1451.745  794.639  787.241    7.398   103.105 1305.865  998.260  307.605     0.000 1396.102  495.728  900.374
 93.10  1467.839  807.934  807.934    0.000    52.047 1424.313 1112.904  311.409     0.000 1426.060  525.283  900.777
 93.20  1429.969  820.307  816.079    4.228   103.061 1288.395  990.519  297.876     0.000 1545.494  626.419  919.075
 93.30  1477.423  825.146  815.014   10.132    29.828 1461.415 1099.466  361.949     0.000 1436.318  526.490  909.828
 93.40  1481.144  887.792  860.270   27.522    37.176 1521.971 1087.017  434.954     0.000 1867.194  576.354 1290.840
 93.50  1349.028  856.723  836.768   19.956    40.937 1399.027 1081.741  317.286     0.000 1519.656  566.703  952.952
 93.60  1350.510  881.886  847.724   34.162    37.176 1397.129 1073.096  324.033     0.000 1488.696  646.026  842.671
 93.70  1360.355  830.610  784.053   46.558    93.463 1352.204  968.261  383.942     0.000 1522.068  486.882 1035.186
 93.80  1339.879  923.901  873.517   50.384   150.956 1396.777 1039.589  357.188     0.000 1737.308  769.881  967.427
 93.90  1283.762  913.472  861.426   52.045    66.917 1374.088 1036.695  337.394     0.000 1463.460  566.503  896.956
 94.00  1328.700  880.831  869.356   11.475    53.906 1381.563 1126.532  255.031     0.000 1511.514  486.278 1025.237
 94.10  1319.570  875.819  840.349   35.470    52.047 1335.742 1059.435  276.307     0.000 1549.619  476.023 1073.596
 94.20  1352.525  909.890  818.808   91.082    44.612 1459.423 1095.232  364.191     0.000 1740.731  668.545 1072.186
 94.30  1304.996  885.663  823.859   61.804    40.894 1375.280 1101.663  273.617     0.000 1705.638  767.163  938.475
 94.40  1328.338  845.958  797.329   48.630     9.338 1317.962  917.405  400.558     0.000 1498.346  487.084 1011.262
 94.50  1356.428  813.194  782.135   31.059    59.482 1249.127  921.554  327.573     0.000 1497.637  486.076 1011.561
 94.60  1383.909  787.670  766.223   21.447    40.894 1368.143  986.234  381.910     0.000 1737.909  567.206 1170.703
 94.70  1303.017  859.958  837.507   22.451    61.341 1246.274  888.655  357.619     0.000 1500.455  436.113 1064.342
 94.80  1294.303  878.649  858.806   19.844    14.871 1274.676  872.015  402.661     0.000 1422.542  446.468  976.074
 94.90  1272.476  961.108  915.289   45.819    31.643 1349.257  948.106  401.151     0.000 1411.383  364.633 1046.751
 95.00  1286.016  911.777  863.490   48.287    59.613 1360.293  952.564  407.729     0.000 1542.880  424.850 1118.029
 95.10  1233.796  930.961  901.845   29.116    44.571 1265.055  962.203  302.852     0.000 1290.443  404.543  885.901
 95.20  1304.204  874.295  855.057   19.238    79.973 1320.130  980.619  339.511     0.000 1663.820  577.763 1086.057
 95.30  1375.434  820.425  816.028    4.397   100.681 1288.234 1041.713  246.522     0.000 1392.486  506.787  885.699
 95.40  1318.126  908.642  880.060   28.582    65.059 1255.462  961.729  293.733     0.000 1392.989  506.888  886.101
 95.50  1317.765  925.182  918.220    6.962    89.223 1326.686 1058.248  268.438     0.000 1619.785  687.944  931.840
 95.60  1343.614  915.970  889.235   26.735    76.212 1357.990 1043.345  314.645     0.000 1662.008  648.538 1013.470
 95.70  1231.187  936.202  916.755   19.448    52.047 1348.312 1010.746  337.566     0.000 1500.557  404.744 1095.813
 95.80  1350.859  802.175  775.735   26.440    68.776 1241.228  899.685  341.543     0.000 1301.503  375.089  926.414
 95.90  1292.226  851.327  839.968   11.359    57.623 1202.367  879.886  322.481     0.000 1381.025  486.479  894.546
 96.00  1333.199  815.618  809.755    5.863    94.843 1254.759  972.188  282.571     0.000 1613.554  678.798  934.756
 96.10  1340.929  896.455  871.525   24.931    63.200 1197.810  898.250  299.560     0.000 1459.838  527.095  932.743
 96.20  1356.134  878.121  858.376   19.744    72.494 1288.949  936.767  352.182     0.000 1380.017  455.715  924.302
 96.30  1410.780  890.507  878.964   11.543    48.286 1346.496 1034.392  312.104     0.000 1432.093  688.347  743.746
 96.40  1415.324  847.537  843.451    4.086    82.615 1315.374 1004.522  310.852     0.000 1522.875  586.909  935.966
 96.50  1404.385  837.475  835.460    2.016    92.469 1284.328  950.137  334.191     0.000 1509.605  496.734 1012.871
 96.60  1318.855  890.674  863.009   27.665    54.123 1260.593  907.683  352.910     0.000 1431.994  425.657 1006.338
 96.70  1375.335  896.043  880.653   15.390    76.258 1320.474 1020.741  299.733     0.000 1423.547  567.206  856.341
 96.80  1440.940  830.567  826.170    4.397   110.062 1255.793  973.397  282.396     0.000 1350.963  536.946  814.017
 96.90  1356.140  885.649  885.649    0.000   126.314 1275.816  965.832  309.984     0.000 1448.381  547.705  900.676
 97.00  1272.969  878.408  864.020   14.388    70.635 1286.051 1010.058  275.992     0.000 1519.356  547.604  971.752
 97.10  1294.819  918.821  882.387   36.434    73.450 1311.427  931.463  379.964     0.000 1579.374  487.084 1092.290
 97.20  1382.678  868.430  862.567    5.863   109.415 1157.186  901.114  256.072     0.000 1533.734  558.262  975.472
 97.30  1357.817  908.145  908.145    0.000    85.506 1258.468  960.419  298.049     0.000 1581.182  517.142 1064.040
 97.40  1331.303  921.767  907.280   14.487   104.009 1291.156  941.665  349.492     0.000 1592.544  568.113 1024.431
 97.50  1311.198  913.979  894.477   19.501    85.078 1196.340  895.405  300.935     0.000 1383.839  456.723  927.116
 97.60  1331.578  881.910  855.515   26.395    64.285 1370.913  991.977  378.936     0.000 1591.237  487.285 1103.952
 97.70  1387.545  843.653  818.765   24.888    60.610 1376.968  982.645  394.323     0.000 1631.248  456.723 1174.525
 97.80  1319.839  854.701  828.432   26.269    51.789 1406.250  935.270  470.980     0.000 1548.616  395.901 1152.715
 97.90  1387.647  817.493  767.960   49.533    63.812 1366.634  948.274  418.360     0.000 1586.210  466.978 1119.233
 98.00  1385.598  792.088  773.443   18.645    22.263 1386.122  964.611  421.511     0.000 1589.324  487.285 1102.039
 98.10  1362.383  852.114  814.626   37.487    64.070 1334.556  940.274  394.282     0.000 1656.382  476.225 1180.157
 98.20  1310.756  839.188  800.884   38.304    42.022 1276.971  908.455  368.517     0.000 1447.777  385.646 1062.131
 98.30  1278.682  914.787  863.390   51.397    57.623 1329.587  979.272  350.314     0.000 1476.328  396.001 1080.326
 98.40  1314.503  844.467  825.288   19.179    62.727 1378.217  992.458  385.759     0.000 1647.433  506.686 1140.747
 98.50  1344.369  833.391  796.414   36.977    49.586 1367.061  959.776  407.284     0.000 1516.337  466.171 1050.166
 98.60  1277.970  888.724  850.801   37.922    61.213 1395.472  960.636  434.835     0.000 1640.196  568.315 1071.881
 98.70  1304.467  884.202  821.140   63.062    42.710 1375.363  943.433  431.930     0.000 1709.561  528.002 1181.559
 98.80  1354.113  887.458  846.323   41.135    82.573 1331.826  955.140  376.687     0.000 1696.895  567.509 1129.386
 98.90  1330.442  841.519  785.514   56.005    70.861 1441.518 1024.665  416.853     0.000 1625.718  526.693 1099.025
 99.00  1372.914  814.014  769.410   44.604    58.365 1460.626 1087.743  372.883     0.000 1666.034  687.246  978.788
 99.10  1362.924  790.673  755.131   35.542    42.108 1341.856 1003.349  338.507     0.000 1666.834  577.059 1089.775
 99.20  1330.940  833.199  793.372   39.827    20.447 1466.276 1103.520  362.755     0.000 1745.550  656.381 1089.169
 99.30  1321.843  844.863  804.825   40.038    53.563 1346.184  976.508  369.677     0.000 1705.036  576.155 1128.881
 99.40  1402.474  823.541  785.970   37.570    62.900 1405.027 1060.245  344.782     0.000 1797.328  707.350 1089.978
 99.50  1392.728  842.779  783.850   58.930    33.459 1433.975 1020.038  413.937     0.000 1881.669  709.564 1172.104
 99.60  1322.273  863.594  784.859   78.736    33.459 1408.801 1010.148  398.653     0.000 1778.335  558.162 1220.174
 99.70  1361.948  860.106  763.325   96.781    37.047 1385.582  970.897  414.686     0.000 1709.066  497.439 1211.627
 99.80  1295.447  968.125  867.819  100.306    40.595 1427.817 1019.571  408.247     0.000 1674.679  505.377 1169.302
 99.90  1258.765  928.605  880.932   47.673    18.244 1437.012 1053.982  383.030     0.000 1567.805  405.150 1162.656
100.00  1348.267  884.375  851.131   33.244    33.330 1449.553 1191.242  258.310     0.000 1593.447  794.915  798.532
100.10  1353.266  830.971  783.990   46.981     3.718 1465.597 1105.824  359.772     0.000 1650.049  588.422 1061.627
100.20  1295.007  936.634  911.973   24.660    26.023 1452.620 1167.248  285.372     0.000 1858.550  567.711 1290.839
100.30  1350.201  879.634  843.884   35.751    22.263 1395.473 1058.178  337.294     0.000 1726.250  526.693 1199.558
100.40  1376.102  876.707  837.291   39.416    33.504 1356.439 1094.755  261.684     0.000 1767.269  607.423 1159.846
100.50  1380.371  913.643  861.632   52.011    20.447 1470.307 1118.665  351.642     0.000 1646.328  567.309 1079.019
100.60  1494.822  812.653  767.516   45.137    13.012 1548.127 1217.357  330.769     0.000 1656.685  658.594  998.092
100.70  1415.203  845.220  828.746   16.474     3.632 1496.023 1115.412  380.611     0.000 1908.211  717.706 1190.505
100.80  1425.689  799.938  767.152   32.786    48.329 1513.220 1141.385  371.835     0.000 1794.404  584.999 1209.405
100.90  1523.608  810.397  793.247   17.150    60.739 1466.974 1186.790  280.184     0.000 1855.535  616.370 1239.164
101.00  1502.655  850.102  802.978   47.124    91.082 1370.787 1067.246  303.540     0.000 1744.847  656.981 1087.866
101.10  1420.664  886.318  855.399   30.919    27.882 1486.560 1113.723  372.837     0.000 1817.131  577.864 1239.267
101.20  1435.835  866.647  831.632   35.015    14.871 1362.701 1046.289  316.413     0.000 1876.142  606.315 1269.827
101.30  1339.649  951.510  916.509   35.001    34.802 1360.320 1097.606  262.714     0.000 1695.991  646.531 1049.460
101.40  1429.546  837.682  825.168   12.514    27.882 1348.785 1068.642  280.143     0.000 1616.472  535.237 1081.235
101.50  1388.404  877.118  844.437   32.681    33.459 1420.216 1037.043  383.173     0.000 1556.256  455.819 1100.437
101.60  1401.232  906.409  855.496   50.913    13.012 1390.952  993.035  397.917     0.000 1667.849  667.240 1000.609
101.70  1393.296  893.952  878.140   15.812    55.765 1335.645  988.143  347.502     0.000 1537.151  425.556 1111.595
101.80  1413.403  883.766  810.193   73.573    61.950 1439.709  978.332  461.376     0.000 1573.144  485.978 1087.166
101.90  1444.550  904.500  835.834   68.666     1.859 1450.983 1033.490  417.493     0.000 1607.924  393.381 1214.543
102.00  1408.275  898.699  869.808   28.891    24.686 1466.499 1077.107  389.391     0.000 1688.141  485.572 1202.569
102.10  1398.824  912.099  863.860   48.239    30.263 1500.312 1072.057  428.255     0.000 1659.899  404.240 1255.659
102.20  1368.590  896.916  831.806   65.111     0.000 1521.104 1008.072  513.032     0.000 1631.850  364.532 1267.319
102.30  1396.388  882.818  837.467   45.351     0.000 1520.369 1091.810  428.559     0.000 1436.616  474.716  961.901
102.40  1370.517  911.195  861.148   50.047    46.557 1501.960 1094.800  407.161     0.000 1548.106  414.999 1133.107
102.50  1372.951  971.891  897.378   74.513    46.470 1480.692 1078.629  402.063     0.000 1653.065  587.111 1065.954
102.60  1246.392  985.725  912.151   73.574    31.301 1437.021  984.772  452.249     0.000 1748.468  485.574 1262.893
102.70  1394.190  898.866  796.620  102.246    30.869 1362.052  932.714  429.338     0.000 1467.679  353.572 1114.107
102.80  1384.422  921.855  818.170  103.685    14.527 1430.450  913.477  516.973     0.000 1489.597  394.792 1094.805
102.90  1351.784  858.583  762.953   95.630    13.013 1389.797  918.056  471.741     0.000 1318.186  385.041  933.145
103.00  1407.609  941.457  856.844   84.613    22.222 1414.966  944.647  470.318     0.000 1479.440  426.261 1053.179
103.10  1443.993  859.708  812.953   46.755    32.858 1437.010 1027.080  409.930     0.000 1413.692  333.466 1080.226
103.20  1423.592  792.000  712.109   79.892     1.902 1365.849  907.295  458.554     0.000 1711.470  677.793 1033.676
103.30  1367.266  857.404  753.869  103.535     0.000 1363.171  876.381  486.790     0.000 1448.175  293.253 1154.921
103.40  1480.982  751.344  715.775   35.569    40.894 1315.198 1018.095  297.102     0.000 1498.248  618.682  879.566
103.50  1316.130  901.582  840.109   61.473    37.176 1308.496  926.232  382.264     0.000 1299.795  365.338  934.457
103.60  1326.432  885.115  775.477  109.637    16.860 1309.437  883.432  426.006     0.000 1438.324  496.633  941.691
103.70  1366.355  830.265  745.569   84.697     0.000 1401.306  940.629  460.677     0.000 1726.351  466.776 1259.574
103.80  1316.697  900.372  808.242   92.130    26.197 1395.984  888.055  507.929     0.000 1336.582  263.598 1072.984
103.90  1320.701  931.640  871.930   59.710     5.576 1434.553 1012.176  422.377     0.000 1388.157  303.810 1084.347
104.00  1355.073  864.159  801.319   62.840    28.013 1356.312  979.801  376.511     0.000 1318.893  314.468 1004.425
104.10  1326.021  917.126  864.974   52.151    33.546 1309.397  958.571  350.826     0.000 1364.133  476.024  888.109
104.20  1339.844  935.530  833.445  102.084    26.023 1390.761  945.166  445.595     0.000 1530.415  406.155 1124.260
104.30  1298.456  932.069  876.844   55.225    37.350 1364.989  985.501  379.489     0.000 1698.099  456.219 1241.880
104.40  1265.858  925.465  876.437   49.028    33.459 1363.999  989.045  374.954     0.000 1416.106  343.922 1072.184
104.50  1347.342  930.874  875.427   55.447    56.112 1461.917 1051.172  410.745     0.000 1323.711  282.696 1041.015
104.60  1304.045  909.286  851.117   58.169    67.091 1418.165 1023.246  394.919     0.000 1378.000  253.041 1124.959
104.70  1197.041  989.658  910.164   79.494    22.349 1397.371 1023.844  373.527     0.000 1365.032  292.549 1072.483
104.80  1421.407  940.227  867.230   72.997    35.491 1474.255 1043.177  431.078     0.000 1383.535  312.051 1071.484
104.90  1298.127  994.470  927.940   66.530    14.914 1428.384 1070.288  358.096     0.000 1396.502  312.757 1083.745
105.00  1354.868  929.301  852.380   76.921    11.196 1430.798 1027.445  403.353     0.000 1383.330  312.657 1070.673
105.10  1387.510  958.489  885.075   73.414    31.600 1463.125 1068.553  394.573     0.000 1636.869  514.123 1122.746
105.20  1457.660  867.068  833.090   33.977    33.546 1396.296 1080.355  315.941     0.000 1432.091  433.397  998.694
105.30  1409.067  973.904  905.603   68.301    18.588 1541.007 1071.331  469.676     0.000 1766.464  534.435 1232.029
105.40  1473.022  896.899  832.205   64.694    24.165 1523.837 1073.529  450.309     0.000 1513.623  402.834 1110.789
105.50  1424.950  905.672  831.026   74.646    26.154 1547.393 1094.752  452.641     0.000 1795.412  393.082 1402.330
105.60  1477.326  889.595  829.068   60.527    48.503 1375.582  936.739  438.843     0.000 1542.976  333.065 1209.911
105.70  1498.793  869.141  807.534   61.607    27.882 1478.170 1039.543  438.627     0.000 1836.429  555.745 1280.683
105.80  1459.392  835.623  789.681   45.942    20.447 1384.923  984.764  400.159     0.000 1572.532  333.566 1238.966
105.90  1456.433  839.980  762.648   77.333    14.871 1542.084 1092.388  449.697     0.000 1486.982  324.421 1162.562
106.00  1436.878  844.045  792.015   52.030    26.023 1435.073 1024.791  410.282     0.000 1503.768  373.980 1129.788
106.10  1368.182  940.003  869.251   70.751    14.871 1489.550  978.198  511.352     0.000 1611.441  293.152 1318.289
106.20  1347.444  895.429  864.050   31.379    48.634 1368.256 1015.040  353.216     0.000 1299.793  252.738 1047.055
106.30  1364.519  884.951  843.665   41.286    24.730 1461.905 1003.281  458.624     0.000 1438.934  304.012 1134.922
106.40  1466.073  864.592  820.042   44.549    22.306 1474.728 1011.407  463.321     0.000 1562.485  374.887 1187.598
106.50  1377.260  983.433  928.692   54.741    52.047 1413.725  981.832  431.893     0.000 1438.022  272.845 1165.178
106.60  1374.974  866.898  813.092   53.806    46.470 1420.861 1007.300  413.561     0.000 1364.533  273.449 1091.084
106.70  1447.571  806.559  753.133   53.426    48.329 1451.260 1043.226  408.034     0.000 1574.045  364.028 1210.017
106.80  1514.696  780.547  754.319   26.228    35.318 1565.480 1148.369  417.111     0.000 1515.434  283.099 1232.334
106.90  1502.079  784.376  760.737   23.639    43.926 1503.377 1233.177  270.200     0.000 1481.043  626.517  854.526
107.00  1401.887  911.643  858.089   53.554    29.313 1467.969 1102.838  365.131     0.000 1499.946  585.100  914.846
107.10  1487.615  842.291  789.559   52.732    14.527 1418.407 1066.527  351.880     0.000 1492.315  495.928  996.387
107.20  1456.929  819.483  781.324   38.159    20.577 1489.386 1124.549  364.837     0.000 1474.821  536.947  937.874
107.30  1377.314  869.095  829.184   39.911    14.871 1433.836 1154.423  279.413     0.000 1504.378  697.396  806.982
107.40  1410.219  939.397  884.534   54.863    14.828 1350.381  999.164  351.217     0.000 1543.785  567.008  976.777
107.50  1377.861  908.558  861.813   46.745    13.012 1404.479 1079.499  324.980     0.000 1474.721  638.283  836.438
107.60  1364.771  948.647  919.659   28.988    95.539 1307.808 1021.044  286.764     0.000 1674.580  697.095  977.485
107.70  1472.816  938.320  908.684   29.636    42.581 1424.567 1133.658  290.909     0.000 1760.529  576.154 1184.375
107.80  1383.875  971.166  891.415   79.750    22.309 1413.325 1010.623  402.703     0.000 1682.114  576.256 1105.858
107.90  1411.423  874.235  828.446   45.789    18.588 1337.321  987.617  349.705     0.000 1433.296  426.060 1007.237
108.00  1593.046  845.799  808.285   37.514    93.767 1434.093 1094.625  339.468     0.000 1814.618  617.875 1196.743
108.10  1433.872  915.327  862.174   53.152    61.384 1399.814 1074.658  325.156     0.000 1644.123  516.642 1127.482
108.20  1418.980  931.978  875.913   56.065    27.882 1471.744 1076.251  395.494     0.000 1556.654  545.291 1011.364
108.30  1511.153  908.455  854.341   54.114    48.329 1420.003 1043.785  376.218     0.000 1655.682  505.479 1150.202
108.40  1499.164  929.556  888.114   41.441    40.593 1428.346 1110.193  318.153     0.000 1717.108  627.025 1090.083
108.50  1454.704  909.179  879.900   29.279    56.025 1356.925 1089.785  267.139     0.000 1898.570  840.054 1058.516
108.60  1513.795  849.322  820.280   29.042    65.406 1461.672 1082.821  378.851     0.000 1545.296  485.975 1059.320
108.70  1351.929  986.135  945.091   41.044    63.504 1377.375 1059.694  317.681     0.000 1584.504  535.940 1048.564
108.80  1418.905  939.294  885.495   53.798    31.600 1442.219  993.329  448.890     0.000 1454.212  364.129 1090.083
108.90  1312.300  915.782  857.015   58.767    42.753 1373.345  977.334  396.011     0.000 1582.590  354.076 1228.515
109.00  1303.748 1003.399  945.417   57.982    46.384 1470.504 1100.078  370.427     0.000 1633.466  475.824 1157.642
109.10  1421.726  905.848  852.244   53.604    29.440 1393.975 1043.658  350.317     0.000 1584.705  477.031 1107.674
109.20  1336.016  989.585  949.102   40.482    37.134 1403.789 1066.139  337.650     0.000 1426.665  425.758 1000.907
109.30  1317.157 1046.920 1005.179   41.741    59.613 1371.063 1030.517  340.546     0.000 1568.017  536.848 1031.169
109.40  1400.109  994.420  926.218   68.202    98.264 1385.983 1048.715  337.268     0.000 1601.999  455.918 1146.081
109.50  1416.348  889.418  859.724   29.693    51.964 1307.119 1001.761  305.358     0.000 1453.610  506.184  947.427
109.60  1408.047  914.694  890.026   24.669   102.713 1340.146  995.233  344.913     0.000 1432.292  303.205 1129.087
109.70  1411.100  922.877  904.868   18.009    67.265 1344.395 1019.104  325.292     0.000 1490.507  466.171 1024.335
109.80  1489.781  872.144  801.055   71.089    72.197 1396.439 1062.807  333.632     0.000 1491.409  556.649  934.760
109.90  1496.568  829.700  786.611   43.090   138.604 1292.639 1011.883  280.756     0.000 1545.797  697.799  847.997
110.00  1422.295  904.645  875.651   28.994    84.130 1429.689 1109.633  320.057     0.000 1534.236  485.975 1048.261
110.10  1440.444  909.339  843.101   66.238    93.508 1395.409 1050.880  344.529     0.000 1385.047  385.747  999.300
110.20  1518.192  893.367  839.730   53.637   111.878 1423.590 1101.546  322.045     0.000 1628.536  659.196  969.340
110.30  1406.394  887.484  843.518   43.966   128.612 1418.970 1079.848  339.122     0.000 1633.964  597.568 1036.396
110.40  1427.825  879.168  832.487   46.680   127.667 1347.803 1001.938  345.865     0.000 1507.394  547.302  960.092
110.50  1493.643  933.719  858.265   75.454    43.144 1469.589 1074.999  394.590     0.000 1579.878  618.278  961.600
110.60  1536.759  870.912  844.969   25.943    80.148 1351.430 1049.143  302.287     0.000 1457.829  586.809  871.020
110.70  1456.915  897.474  848.371   49.103    50.494 1428.868 1120.482  308.386     0.000 1703.537  819.446  884.091
110.80  1629.424  886.290  844.802   41.488   122.730 1437.428 1172.366  265.061     0.000 1612.954  578.066 1034.888
110.90  1488.898  846.552  800.413   46.139   109.978 1383.426 1113.824  269.602     0.000 1574.549  557.556 1016.992
111.00  1362.231  950.369  898.983   51.386    85.426 1411.875 1071.022  340.853     0.000 1597.674  445.964 1151.710
111.10  1366.859  882.396  824.599   57.798    96.623 1326.919 1010.321  316.598     0.000 1405.453  404.845 1000.608
111.20  1461.549  852.807  785.281   67.526   107.819 1398.124 1071.542  326.582     0.000 1568.916  607.923  960.994
111.30  1428.599  917.359  847.483   69.876    64.890 1318.108  949.667  368.441     0.000 1463.060  465.768  997.292
111.40  1456.253  924.394  849.516   74.877    93.208 1442.791 1104.487  338.305     0.000 1624.216  537.047 1087.169
111.50  1425.031  880.530  816.868   63.662   136.309 1352.820 1090.263  262.557     0.000 1442.149  445.461  996.689
111.60  1431.861  834.261  776.104   58.157    84.346 1379.716 1061.559  318.157     0.000 1586.819  456.421 1130.398
111.70  1480.904  849.092  783.404   65.688    89.875 1418.188 1105.656  312.532     0.000 1416.612  497.238  919.374
111.80  1432.932  860.216  797.237   62.979    68.696 1401.586 1092.380  309.206     0.000 1558.664  486.076 1072.588
111.90  1435.658  890.689  833.822   56.867   103.324 1394.281 1062.336  331.945     0.000 1435.212  436.012  999.200
112.00  1526.737  842.276  764.264   78.012    76.562 1467.995 1155.026  312.969     0.000 1470.902  556.551  914.352
112.10  1458.836  842.296  780.298   61.998    54.475 1364.238 1010.069  354.169     0.000 1557.161  527.599 1029.562
112.20  1437.463  881.954  808.610   73.344    70.509 1469.591 1138.342  331.249     0.000 1706.852  618.984 1087.869
112.30  1440.274  819.757  771.213   48.544    52.438 1452.518 1131.553  320.965     0.000 1665.536  668.647  996.889
112.40  1422.384  798.211  733.956   64.255    52.267 1443.692 1127.309  316.382     0.000 1593.349  596.863  996.486
112.50  1405.728  855.347  791.815   63.532   104.920 1370.628  996.012  374.615     0.000 1708.361  547.201 1161.160
112.60  1354.793  904.779  840.408   64.371    54.124 1404.915  986.976  417.938     0.000 1718.111  435.911 1282.200
112.70  1502.250  806.574  747.765   58.810   104.617 1363.582 1060.129  303.453     0.000 1587.316  506.182 1081.133
112.80  1458.676  840.314  776.900   63.413   136.696 1306.126 1025.155  280.971     0.000 1637.885  658.692  979.193
112.90  1423.610  822.143  761.199   60.944    85.339 1369.504 1054.245  315.258     0.000 1620.796  515.230 1105.565
113.00  1528.460  820.720  775.268   45.452   102.846 1420.735 1094.801  325.935     0.000 1687.448  556.851 1130.598
113.10  1503.195  786.194  718.427   67.767    89.745 1315.554 1002.718  312.836     0.000 1617.380  527.398 1089.982
113.20  1447.650  811.377  753.483   57.894   104.275 1346.333 1080.230  266.102     0.000 1385.246  576.857  808.388
113.30  1467.495  836.300  776.442   59.858   129.782 1351.735  998.001  353.734     0.000 1664.628  707.352  957.277
113.40  1482.289  821.933  766.731   55.202   122.349 1386.588 1042.015  344.573     0.000 1706.351  527.296 1179.055
113.50  1533.606  780.674  718.464   62.210    78.680 1380.013  999.472  380.541     0.000 1637.385  587.716 1049.669
113.60  1607.492  800.986  736.053   64.934    52.047 1510.273 1157.316  352.957     0.000 1683.731  800.143  883.588
113.70  1528.865  788.583  722.299   66.284    60.699 1467.265 1216.769  250.496     0.000 1753.805  930.335  823.470
113.80  1516.158  805.061  745.316   59.745    57.538 1427.008 1095.881  331.127     0.000 1592.748  586.911 1005.837
113.90  1416.474  831.410  783.796   47.614    57.196 1513.564 1158.357  355.207     0.000 1624.517  677.593  946.924
114.00  1381.610  885.009  831.575   53.434     7.435 1396.305 1072.538  323.767     0.000 1698.005  789.890  908.116
114.10  1473.112  885.561  840.887   44.675    66.878 1394.281 1090.999  303.282     0.000 1622.103  718.210  903.893
114.20  1556.169  804.654  756.943   47.711    66.531 1475.692 1132.114  343.578     0.000 1632.461  628.434 1004.027
114.30  1491.960  875.373  831.453   43.919    51.789 1524.107 1195.878  328.229     0.000 1752.796  657.888 1094.908
114.40  1455.011  880.435  810.806   69.629    65.276 1457.532 1131.291  326.241     0.000 1687.050  606.918 1080.131
114.50  1320.872  936.578  867.981   68.597    47.384 1470.108 1114.345  355.763     0.000 1724.546  567.509 1157.037
114.60  1334.953  917.359  848.372   68.987    53.737 1389.608 1072.965  316.642     0.000 1464.569  405.651 1058.918
114.70  1332.454  925.204  851.595   73.608    70.852 1450.699 1139.074  311.625     0.000 1749.076  617.173 1131.903
114.80  1421.115  887.362  815.027   72.335    30.437 1427.738 1052.085  375.653     0.000 1553.440  313.863 1239.577
114.90  1427.644  908.613  862.485   46.128    57.756 1395.881 1107.122  288.759     0.000 1652.064  547.201 1104.863
115.00  1480.976  852.996  797.411   55.584    95.716 1408.712 1083.303  325.410     0.000 1453.405  464.865  988.540
115.10  1444.488  920.032  872.530   47.503    67.186 1513.695 1129.998  383.697     0.000 1703.236  446.268 1256.968
115.20  1462.989  884.776  830.580   54.197   110.453 1424.547 1103.368  321.179     0.000 1503.877  506.889  996.988
115.30  1352.004  909.714  867.586   42.128    80.800 1285.378 1042.709  242.669     0.000 1483.569  618.681  864.888
115.40  1327.428  901.192  876.962   24.230   123.074 1259.951 1011.795  248.156     0.000 1454.210  445.259 1008.951
115.50  1394.729  867.313  839.597   27.716   120.356 1315.111 1002.928  312.183     0.000 1523.278  465.266 1058.012
115.60  1386.898  893.598  878.224   15.374    97.137 1338.806 1109.675  229.131     0.000 1503.672  547.504  956.168
115.70  1377.082  933.159  880.648   52.510    85.855 1385.382 1094.419  290.963     0.000 1735.710  658.193 1077.517
115.80  1341.693  928.776  882.927   45.849   102.115 1382.693 1140.152  242.540     0.000 1581.890  738.515  843.375
115.90  1295.496  903.073  865.986   37.088    80.714 1353.860 1071.372  282.488     0.000 1687.551  719.615  967.935
116.00  1341.695  950.563  907.239   43.324   127.574 1368.644 1081.486  287.157     0.000 1866.700  911.231  955.469
116.10  1278.855  964.972  903.995   60.977    57.623 1451.819 1141.363  310.456     0.000 1763.753  698.001 1065.752
116.20  1331.851  937.239  880.318   56.921    60.612 1360.819 1085.251  275.568     0.000 1446.370  526.893  919.477
116.30  1270.512  950.122  897.713   52.408    26.023 1373.861 1091.509  282.352     0.000 1618.176  506.686 1111.490
116.40  1316.189  923.922  863.747   60.175    23.606 1438.037 1130.907  307.130     0.000 1630.146  546.900 1083.247
116.50  1315.062  915.433  881.493   33.940     9.294 1349.963 1002.279  347.684     0.000 1555.451  425.556 1129.895
116.60  1353.907  900.930  880.932   19.998    69.168 1369.159 1116.286  252.874     0.000 1613.456  699.005  914.450
116.70  1408.432  821.987  789.265   32.722    74.571 1340.069 1062.249  277.820     0.000 1561.988  587.115  974.873
116.80  1376.447  821.359  788.589   32.770    70.553 1446.160 1229.433  216.728     0.000 1579.881  788.583  791.298
116.90  1429.315  822.389  778.403   43.985    75.784 1409.330 1139.033  270.297     0.000 1381.529  456.019  925.510
117.00  1356.193  927.086  889.473   37.614    46.384 1377.681 1067.224  310.457     0.000 1668.754  484.873 1183.881
117.10  1291.878  877.513  826.828   50.684    63.071 1380.097 1082.653  297.444     0.000 1502.267  516.639  985.628
117.20  1369.996  851.651  797.615   54.036    50.188 1414.126 1113.481  300.645     0.000 1684.939  526.896 1158.044
117.30  1345.710  895.444  831.231   64.213    33.459 1425.059 1086.115  338.944     0.000 1511.615  446.065 1065.550
117.40  1346.193  928.723  842.282   86.441    29.741 1451.254 1107.078  344.176     0.000 1554.138  496.030 1058.107
117.50  1378.425  901.035  839.648   61.387    55.851 1383.170 1116.206  266.965     0.000 1491.411  497.036  994.375
117.60  1466.994  818.369  759.155   59.214    38.994 1324.627 1035.314  289.313     0.000 1703.734  597.769 1105.966
117.70  1407.219  853.534  775.604   77.930    23.865 1368.938 1035.567  333.371     0.000 1617.577  576.957 1040.620
117.80  1359.033  912.328  873.008   39.320    80.148 1312.570 1001.032  311.538     0.000 1537.151  496.332 1040.819
117.90  1330.689  934.192  871.360   62.832    60.005 1402.322 1100.944  301.378     0.000 1651.054  689.758  961.296
118.00  1379.327  918.719  870.532   48.187   132.935 1410.152 1077.123  333.029     0.000 1653.068  547.201 1105.867
118.10  1309.248  934.027  904.473   29.554    87.546 1477.474 1225.768  251.707     0.000 1683.431  749.173  934.258
118.20  1333.326  895.205  865.780   29.425    94.206 1402.242 1134.628  267.614     0.000 1720.928  699.912 1021.016
118.30  1453.010  879.956  847.906   32.050   135.183 1381.961 1106.693  275.268     0.000 1716.003  759.931  956.072
118.40  1381.868  923.585  892.445   31.139    90.359 1349.280 1096.278  253.002     0.000 1514.938  577.866  937.072
118.50  1350.933  894.274  869.007   25.267    82.005 1343.219 1076.600  266.619     0.000 1310.954  485.877  825.077
118.60  1254.113  991.548  951.929   39.619    87.455 1370.766 1066.188  304.578     0.000 1583.398  485.574 1097.824
118.70  1399.991  870.223  827.462   42.761    81.880 1365.701 1047.377  318.325     0.000 1517.547  506.485 1011.062
118.80  1422.877  880.810  825.150   55.661    33.546 1501.928 1176.854  325.074     0.000 1350.163  344.325 1005.837
118.90  1400.695  907.101  849.554   57.547    29.741 1437.332 1140.194  297.138     0.000 1285.517  375.191  910.327
119.00  1396.658  880.453  816.132   64.320    71.070 1345.939 1057.143  288.797     0.000 1366.344  404.543  961.801
119.10  1424.519  912.734  860.930   51.805    37.176 1474.474 1101.544  372.930     0.000 1444.562  344.426 1100.136
119.20  1458.632  870.989  822.550   48.439    33.287 1465.480 1083.556  381.924     0.000 1392.785  262.388 1130.397
119.30  1409.681  866.663  825.715   40.948    46.819 1324.584  985.375  339.208     0.000 1587.922  547.806 1040.117
119.40  1449.149  897.962  850.631   47.332    57.152 1426.618 1098.174  328.444     0.000 1459.038  444.556 1014.482
119.50  1463.330  860.810  840.362   20.448    67.135 1383.611 1138.737  244.873     0.000 1381.531  536.346  845.185
119.60  1453.959  889.507  855.434   34.073    68.909 1400.120 1126.930  273.190     0.000 1536.450  456.522 1079.928
119.70  1450.149  934.197  863.987   70.210    46.736 1367.052 1073.671  293.381     0.000 1506.493  507.292  999.201
119.80  1455.797  912.677  848.872   63.806    57.410 1395.412 1125.121  270.290     0.000 1375.094  528.002  847.092
119.90  1544.232  809.804  765.942   43.862    69.037 1366.407 1055.599  310.808     0.000 1283.109  406.155  876.953
120.00  1479.889  802.915  742.671   60.244    65.233 1334.264 1036.478  297.786     0.000 1141.450  323.816  817.634
120.10  1573.904  774.381  721.267   53.114    52.351 1468.504 1126.877  341.627     0.000 1476.228  587.816  888.411
120.20  1512.180  813.130  743.679   69.451    68.953 1414.035 1123.203  290.832     0.000 1382.430  485.270  897.160
120.30  1452.116  870.089  815.077   55.013    65.059 1433.658 1142.872  290.785     0.000 1535.040  617.374  917.666
120.40  1427.718  887.867  824.433   63.434    42.753 1435.603 1100.373  335.230     0.000 1314.468  302.903 1011.565
120.50  1456.661  801.401  751.772   49.629    60.999 1385.201 1081.745  303.456     0.000 1373.282  435.206  938.076
120.60  1389.030  895.539  827.117   68.422    58.058 1359.869 1034.754  325.115     0.000 1465.374  426.463 1038.911
120.70  1545.321  799.188  729.794   69.394    65.408 1356.662 1041.493  315.169     0.000 1486.684  557.254  929.430
120.80  1465.127  877.474  828.432   49.042   102.628 1337.001 1029.049  307.953     0.000 1415.107  507.392  907.716
120.90  1469.944  851.533  779.840   71.692    85.810 1356.622 1017.455  339.167     0.000 1453.007  476.325  976.681
121.00  1492.857  868.628  802.797   65.831    97.051 1389.346 1058.565  330.781     0.000 1686.142  516.135 1170.007
121.10  1479.686  872.501  821.116   51.385    63.116 1409.533 1059.820  349.714     0.000 1505.682  444.957 1060.725
121.20  1517.740  829.034  773.579   55.454    37.176 1421.423  967.777  453.646     0.000 1523.578  314.468 1209.110
121.30  1548.191  775.062  715.227   59.835    56.375 1397.350 1016.815  380.535     0.000 1382.230  404.845  977.385
121.40  1554.895  770.701  718.721   51.980    65.146 1361.245 1023.160  338.085     0.000 1656.482  586.607 1069.875
121.50  1547.274  765.164  721.662   43.502   121.910 1384.717 1117.065  267.652     0.000 1416.006  465.264  950.742
121.60  1482.566  799.331  752.820   46.511    47.036 1318.015  986.544  331.470     0.000 1493.820  526.288  967.531
121.70  1510.894  857.904  803.017   54.886    66.746 1354.108 1120.519  233.589     0.000 1573.240  476.426 1096.814
121.80  1411.368  949.832  862.066   87.767    41.285 1404.385 1089.475  314.910     0.000 1313.459  597.063  716.396
121.90  1532.326  874.393  807.896   66.497   110.415 1465.398 1186.887  278.510     0.000 1616.774  659.196  957.578
122.00  1558.667  885.559  815.559   69.999    50.232 1348.827 1023.723  325.104     0.000 1290.541  425.153  865.388
122.10  1389.404  911.256  846.708   64.548    27.882 1331.063  960.212  370.850     0.000 1271.943  273.046  998.896
122.20  1334.184  915.524  855.862   59.662    79.897 1376.031 1057.832  318.199     0.000 1403.141  455.212  947.929
122.30  1377.686  930.274  877.975   52.299    31.600 1443.251 1087.792  355.458     0.000 1402.938  282.696 1120.242
122.40  1485.274  896.198  823.242   72.956     7.435 1435.686 1041.054  394.632     0.000 1339.700  252.437 1087.263
122.50  1415.422  961.970  888.947   73.024    49.630 1389.866 1068.900  320.966     0.000 1281.596  303.306  978.289
122.60  1416.389  890.302  796.942   93.361    16.729 1348.100  987.015  361.085     0.000 1283.303  332.962  950.342
122.70  1418.332  926.981  846.620   80.361    31.600 1322.676 1007.548  315.128     0.000 1251.735  363.423  888.312
122.80  1493.047  920.369  847.720   72.649    18.502 1403.518 1089.346  314.173     0.000 1290.940  394.389  896.551
122.90  1404.262  930.209  871.487   58.722    20.103 1406.375 1067.780  338.595     0.000 1142.456  334.070  808.386
123.00  1317.723  935.233  870.680   64.553    34.974 1332.105 1039.805  292.300     0.000 1160.754  354.176  806.578
123.10  1371.452  923.588  867.513   56.075    68.776 1364.952 1077.714  287.237     0.000 1314.264  434.803  879.462
123.20  1335.332  968.109  892.718   75.390    67.091 1365.908 1051.688  314.219     0.000 1291.441  364.129  927.312
123.30  1419.385  935.917  876.104   59.813    27.882 1432.488 1096.222  336.266     0.000 1203.177  373.981  829.196
123.40  1439.242  968.975  924.679   44.296    18.502 1381.174 1105.908  275.266     0.000 1228.915  465.164  763.751
123.50  1433.570  977.842  913.415   64.427    27.882 1387.223 1029.773  357.449     0.000 1203.682  362.922  840.759
123.60  1464.528  893.936  841.129   52.807    24.165 1325.152 1051.442  273.710     0.000 1316.685  374.789  941.896
123.70  1416.961  846.649  816.985   29.664    44.872 1252.297 1020.610  231.687     0.000 1076.411  283.805  792.605
123.80  1370.007  965.033  907.132   57.901    57.539 1419.347 1124.324  295.023     0.000 1336.887  404.142  932.745
123.90  1451.565  925.969  858.476   67.493    65.493 1448.873 1123.027  325.846     0.000 1556.453  383.832 1172.620
124.00  1365.847  994.086  907.799   86.287    52.659 1422.244 1136.129  286.115     0.000 1264.404  444.657  819.747
124.10  1379.779  946.228  885.135   61.093    50.844 1414.296 1033.066  381.230     0.000 1181.769  243.089  938.680
124.20  1401.082  970.813  921.896   48.917    33.459 1327.130  984.987  342.143     0.000 1137.834  324.219  813.615
124.30  1393.446  933.905  873.113   60.792    65.319 1265.918  973.055  292.862     0.000 1073.495  344.326  729.169
124.40  1452.038  901.038  845.105   55.933    81.918 1358.383 1071.011  287.372     0.000 1328.640  464.861  863.779
124.50  1376.439  969.317  930.879   38.438    55.727 1235.481  939.549  295.932     0.000 1108.781  374.888  733.893
124.60  1408.876  938.535  883.856   54.680    69.037 1249.712  952.393  297.318     0.000 1217.962  345.031  872.931
124.70  1474.805  923.392  880.392   43.000    69.346 1320.657  995.454  325.203     0.000 1390.277  416.309  973.968
124.80  1427.880  936.154  895.725   40.428    74.572 1373.479 1025.058  348.421     0.000 1376.300  313.762 1062.537
124.90  1472.353  897.667  855.126   42.541    87.846 1361.721 1049.662  312.059     0.000 1457.027  313.764 1143.263
125.00  1503.781  891.887  823.560   68.327    48.329 1373.648  998.169  375.479     0.000 1364.333  425.959  938.374
125.10  1577.683  893.719  846.129   47.590    61.041 1364.224 1054.764  309.460     0.000 1241.285  436.314  804.970
125.20  1525.809  890.261  824.511   65.750    56.199 1437.418 1102.234  335.185     0.000 1294.064  486.882  807.182
125.30  1483.146  929.764  869.884   59.881    43.580 1436.902 1140.409  296.493     0.000 1292.757  496.734  796.023
125.40  1444.997  932.512  865.236   67.275    33.459 1445.247 1112.693  332.554     0.000 1312.461  435.508  876.953
125.50  1424.531  887.959  845.666   42.293    68.909 1356.316 1051.996  304.319     0.000 1204.086  374.787  829.299
125.60  1448.460  862.321  809.359   52.961    67.396 1342.909 1079.447  263.462     0.000 1223.686  354.176  869.510
125.70  1418.817  909.920  860.337   49.583    55.940 1397.293 1061.890  335.403     0.000 1354.682  465.768  888.913
125.80  1398.682  945.828  869.033   76.795    33.459 1432.446 1003.571  428.875     0.000 1392.587  293.555 1099.031
125.90  1524.410  885.978  851.884   34.093    80.107 1404.738 1120.739  283.999     0.000 1420.937  456.219  964.717
126.00  1388.389  921.413  876.275   45.139    72.537 1366.340 1058.694  307.646     0.000 1345.637  537.451  808.186
126.10  1442.983  935.416  868.535   66.880    60.960 1437.947 1080.021  357.926     0.000 1303.716  395.901  907.815
126.20  1452.115  879.296  826.856   52.439    89.485 1376.465 1077.420  299.045     0.000 1342.721  547.605  795.117
126.30  1412.036  912.657  855.624   57.033    31.817 1411.176 1088.915  322.261     0.000 1283.304  516.638  766.666
126.40  1426.998  900.768  837.130   63.638    71.811 1360.426 1051.219  309.207     0.000 1366.348  527.599  838.749
126.50  1402.409  938.731  873.852   64.879    57.667 1399.015 1045.593  353.422     0.000 1494.623  567.408  927.215
126.60  1479.779  936.680  886.391   50.289   106.565 1367.473 1039.719  327.754     0.000 1395.301  476.426  918.875
126.70  1481.714  884.583  827.723   56.861    24.165 1412.350 1066.696  345.654     0.000 1404.549  668.644  735.905
126.80  1370.925  894.991  880.604   14.387    91.084 1401.231 1106.381  294.850     0.000 1352.070  496.633  855.437
126.90  1471.921  840.798  825.850   14.949    57.195 1419.051 1150.224  268.827     0.000 1471.808  557.657  914.151
127.00  1507.309  842.810  793.774   49.036    50.018 1384.846 1143.475  241.371     0.000 1445.564  709.562  736.002
127.10  1458.199  906.804  849.450   57.354    40.509 1406.340 1073.181  333.159     0.000 1422.546  547.604  874.942
127.20  1496.090  866.363  806.134   60.229    57.667 1461.415 1148.406  313.009     0.000 1387.657  596.963  790.694
127.30  1428.189  892.640  842.091   50.550     9.294 1414.245 1092.720  321.525     0.000 1421.138  537.148  883.990
127.40  1437.104  922.818  856.741   66.078    78.382 1376.384 1010.364  366.020     0.000 1412.693  536.745  875.948
127.50  1392.928  966.909  900.948   65.961    25.980 1399.467 1066.218  333.249     0.000 1232.538  415.503  817.036
127.60  1417.826  988.760  922.544   66.216    53.950 1423.805 1122.117  301.688     0.000 1261.691  546.596  715.095
127.70  1428.099  911.685  841.490   70.195    14.871 1432.968 1116.972  315.996     0.000 1332.568  445.662  886.906
127.80  1418.516  880.706  849.048   31.657    22.049 1421.471 1167.342  254.128     0.000 1312.057  607.116  704.941
127.90  1552.947  811.382  755.744   55.639    29.741 1481.162 1173.776  307.386     0.000 1283.304  435.509  847.796
128.00  1447.520  908.393  835.455   72.938    31.084 1487.188 1117.018  370.170     0.000 1351.469  354.277  997.192
128.10  1360.940  976.253  923.220   53.032    35.318 1387.348 1079.399  307.949     0.000 1415.705  556.952  858.753
128.20  1458.510  877.307  816.125   61.182    27.452 1445.424 1047.975  397.450     0.000 1605.416  587.716 1017.701
128.30  1508.953  918.508  844.473   74.035    39.079 1451.080 1110.750  340.330     0.000 1656.080  799.035  857.045
128.40  1468.708  873.938  816.600   57.338    56.286 1364.447 1088.879  275.568     0.000 1595.965  618.984  976.981
128.50  1534.392  824.980  768.530   56.450   112.660 1318.447 1056.669  261.778     0.000 1475.123  679.202  795.921
128.60  1486.260  822.044  776.338   45.706    95.542 1275.644  994.714  280.929     0.000 1588.626  699.713  888.914
128.70  1544.854  867.940  800.315   67.625    61.993 1389.518 1116.762  272.756     0.000 1300.092  536.644  763.448
128.80  1365.169  941.546  888.552   52.995    63.635 1315.334 1018.147  297.187     0.000 1574.148  678.296  895.853
128.90  1423.755  878.959  812.313   66.646    37.176 1427.218 1147.714  279.504     0.000 1424.958  628.533  796.425
129.00  1434.917  815.731  747.211   68.520    39.035 1404.871 1118.319  286.552     0.000 1416.012  476.427  939.585
129.10  1423.522  841.736  810.339   31.397    93.289 1450.645 1086.929  363.716     0.000 1420.230  445.360  974.870
129.20  1424.905  793.111  765.718   27.393   119.014 1263.754  976.078  287.676     0.000 1360.917  454.910  906.007
129.30  1450.058  829.758  769.933   59.824    80.972 1383.730 1059.782  323.948     0.000 1484.874  577.259  907.615
129.40  1399.472  910.361  846.756   63.606    96.401 1454.842 1123.204  331.638     0.000 1484.872  546.597  938.275
129.50  1410.763  909.615  826.113   83.502    77.770 1505.910 1201.283  304.626     0.000 1582.294  597.569  984.725
129.60  1425.499  898.444  837.560   60.884    69.082 1450.880 1143.229  307.651     0.000 1573.045  556.451 1016.594
129.70  1467.494  865.819  823.819   42.000   101.465 1348.278 1112.442  235.836     0.000 1514.232  719.215  795.017
129.80  1405.841  949.324  867.018   82.306    40.982 1456.532 1072.534  383.998     0.000 1688.959  588.018 1100.941
129.90  1401.512  867.935  819.252   48.682    87.671 1327.519 1087.315  240.204     0.000 1498.145  699.509  798.636
130.00  1581.890  750.752  701.903   48.848    27.581 1446.333 1175.607  270.726     0.000 1527.400  709.663  817.737
130.10  1554.356  768.304  705.317   62.987    11.110 1355.101 1063.880  291.220     0.000 1474.218  708.555  765.662
130.20  1557.998  770.648  745.131   25.517    24.165 1382.120 1079.966  302.154     0.000 1424.450  536.342  888.108
130.30  1540.776  742.642  701.317   41.326    57.798 1404.084 1117.664  286.421     0.000 1636.476  627.827 1008.649
130.40  1492.230  771.698  700.521   71.177    72.979 1456.451 1094.804  361.647     0.000 1443.657  395.800 1047.858
130.50  1446.407  816.174  790.850   25.324    68.003 1371.104 1101.245  269.860     0.000 1423.952  548.108  875.844
130.60  1435.433  856.018  785.568   70.450    74.054 1313.471 1014.904  298.568     0.000 1476.429  537.551  938.878
130.70  1514.444  861.873  817.862   44.010    61.384 1448.358 1069.594  378.764     0.000 1511.821  445.665 1066.156
130.80  1462.071  848.516  794.208   54.309    91.609 1432.325 1111.103  321.223     0.000 1685.336  616.668 1068.668
130.90  1434.549  870.652  831.760   38.892    67.136 1487.229 1172.317  314.912     0.000 1782.757  715.695 1067.062
131.00  1400.532  905.152  852.419   52.732    66.273 1440.196 1153.776  286.421     0.000 1652.666  585.805 1066.861
131.10  1335.447  895.946  867.821   28.125   111.877 1413.690 1120.915  292.776     0.000 1555.650  576.958  978.692
131.20  1415.341  882.150  833.129   49.021    63.202 1352.904 1003.012  349.892     0.000 1755.009  556.650 1198.359
131.30  1296.690  949.922  886.701   63.220    61.087 1415.763 1067.432  348.332     0.000 1564.497  485.472 1079.025
131.40  1348.271  914.452  868.254   46.198    26.023 1413.776 1083.432  330.344     0.000 1375.394  385.142  990.252
131.50  1492.512  766.414  724.060   42.354    67.135 1286.807  996.233  290.573     0.000 1332.268  395.397  936.870
131.60  1393.763  841.264  784.472   56.792    65.146 1303.959  953.255  350.704     0.000 1473.112  536.344  936.769
131.70  1440.802  766.408  713.472   52.936   101.246 1334.962 1028.954  306.008     0.000 1401.032  455.214  945.819
131.80  1456.896  740.255  710.069   30.186    70.722 1279.231 1035.009  244.223     0.000 1220.173  423.748  796.425
131.90  1412.703  756.684  733.713   22.970    44.483 1355.719 1060.605  295.114     0.000 1482.263  576.759  905.504
132.00  1434.215  876.149  790.877   85.272    37.176 1416.321 1076.079  340.242     0.000 1372.579  493.415  879.164
132.10  1394.756  892.115  807.267   84.848    37.176 1353.330 1026.620  326.709     0.000 1355.086  537.350  817.736
132.20  1419.737  857.698  748.855  108.844    37.176 1446.236 1082.604  363.632     0.000 1483.266  435.508 1047.758
132.30  1497.505  811.423  697.271  114.153    50.145 1388.480 1009.282  379.197     0.000 1583.400  588.019  995.381
132.40  1300.254  895.949  789.766  106.183    44.569 1266.127  906.857  359.270     0.000 1540.469  526.591 1013.877
132.50  1449.878  902.017  797.764  104.252    25.895 1346.372  985.195  361.177     0.000 1612.352  617.473  994.879
132.60  1382.108  916.731  816.932   99.799    44.612 1396.778  990.475  406.304     0.000 1601.595  475.823 1125.773
132.70  1415.313  896.494  811.630   84.864    52.047 1420.646 1054.893  365.753     0.000 1645.828  486.581 1159.247
132.80  1485.492  876.379  758.823  117.556    54.297 1461.983 1013.009  448.974     0.000 1785.872  639.091 1146.781
132.90  1601.159  767.409  681.658   85.751    57.841 1437.125 1048.761  388.364     0.000 1685.139  537.150 1147.989
133.00  1340.828  846.223  760.178   86.045    24.122 1291.338  927.663  363.674     0.000 1594.255  648.238  946.017
133.10  1426.483  875.480  766.043  109.438    25.981 1376.809 1031.212  345.598     0.000 1544.190  526.191 1017.999
133.20  1439.333  832.042  741.785   90.257    40.765 1329.772 1003.280  326.492     0.000 1571.334  586.712  984.622
133.30  1452.677  844.305  767.647   76.658    42.495 1329.262 1027.494  301.768     0.000 1645.530  790.595  854.935
133.40  1377.201  844.201  752.055   92.146    61.169 1307.208 1011.537  295.672     0.000 1611.548  788.179  823.369
133.50  1342.486  846.404  753.569   92.834    35.535 1230.854  973.618  257.236     0.000 1522.474  698.203  824.271
133.60  1472.027  811.544  727.049   84.495    28.318 1467.769 1107.726  360.043     0.000 1742.843  667.942 1074.901
133.70  1416.292  887.154  792.201   94.954    31.904 1350.299  958.227  392.072     0.000 1723.438  769.482  953.956
133.80  1291.925  900.732  815.194   85.538    20.925 1324.974 1006.866  318.108     0.000 1646.735  740.428  906.307
133.90  1310.787  957.777  854.876  102.901     7.435 1379.054 1083.515  295.539     0.000 1573.142  637.481  935.661
134.00  1328.561  844.291  751.050   93.241     5.576 1283.555  969.512  314.043     0.000 1363.933  577.663  786.270
134.10  1406.482  905.431  810.987   94.443    11.153 1375.036 1035.094  339.943     0.000 1543.083  588.523  954.560
134.20  1361.509  849.046  745.048  103.998    20.447 1373.913 1000.811  373.102     0.000 1523.580  516.641 1006.939
134.30  1431.545  940.808  823.646  117.162    46.299 1420.915 1005.179  415.735     0.000 1387.059  273.652 1113.407
134.40  1402.460  858.196  751.322  106.874    24.165 1385.327  984.385  400.943     0.000 1595.263  527.498 1067.765
134.50  1446.960  796.206  693.703  102.504    37.263 1355.623  951.138  404.485     0.000 1696.696  426.463 1270.233
134.60  1468.673  777.322  680.171   97.151    13.012 1315.799  946.466  369.334     0.000 1525.389  506.888 1018.501
134.70  1430.079  840.456  734.851  105.605     0.000 1380.347  961.296  419.051     0.000 1522.274  385.847 1136.427
134.80  1379.701  842.804  730.296  112.508     0.000 1376.242  943.915  432.327     0.000 1578.871  487.084 1091.787
134.90  1469.479  789.502  684.614  104.889    24.165 1292.634  942.232  350.402     0.000 1715.401  497.540 1217.861
135.00  1492.671  830.332  737.373   92.959    45.912 1298.162  969.339  328.823     0.000 1666.537  507.694 1158.843
135.10  1523.439  824.250  730.706   93.543    44.786 1275.894  946.116  329.778     0.000 1574.149  527.498 1046.651
135.20  1407.974  897.652  793.921  103.731    43.838 1299.375  961.686  337.689     0.000 1391.076  314.368 1076.708
135.30  1475.144  810.139  722.556   87.583    23.864 1330.109  961.724  368.385     0.000 1450.794  416.208 1034.586
135.40  1467.952  848.703  753.594   95.109    57.623 1364.915 1025.710  339.205     0.000 1541.576  344.729 1196.847
135.50  1428.807  890.887  797.132   93.755    40.894 1398.722 1071.927  326.795     0.000 1442.548  465.064  977.484
135.60  1475.534  851.159  770.073   81.085    22.134 1426.220 1058.571  367.649     0.000 1432.497  425.355 1007.143
135.70  1423.741  821.833  718.047  103.787    46.514 1399.463 1010.362  389.101     0.000 1565.298  546.999 1018.299
135.80  1379.492  888.512  765.575  122.938    28.056 1334.955  983.214  351.741     0.000 1363.934  375.089  988.845
135.90  1425.157  848.149  743.602  104.548    18.158 1351.169  987.922  363.248     0.000 1549.518  577.562  971.955
136.00  1341.346  859.607  737.032  122.575    23.821 1353.892  969.643  384.248     0.000 1536.146  618.782  917.364
136.10  1486.049  871.807  774.495   97.312    42.410 1344.509  995.367  349.142     0.000 1462.557  699.711  762.846
136.20  1411.090  936.376  832.746  103.630    43.188 1304.645  982.390  322.254     0.000 1694.387  750.380  944.007
136.30  1405.184  920.210  821.214   98.996    76.347 1291.203 1002.066  289.136     0.000 1423.349  607.924  815.425
136.40  1368.863  881.993  778.474  103.519    31.600 1385.750 1050.486  335.264     0.000 1392.785  314.770 1078.015
136.50  1388.633  880.786  770.429  110.357    27.799 1353.241  972.063  381.178     0.000 1674.883  577.764 1097.118
136.60  1417.699  899.349  799.181  100.167    46.470 1356.013  972.102  383.912     0.000 1697.602  486.984 1210.618
136.70  1447.987  898.784  800.987   97.797    44.358 1428.912 1015.902  413.010     0.000 1543.087  395.800 1147.287
136.80  1416.315  883.231  790.534   92.697    24.165 1368.842  975.948  392.895     0.000 1575.252  588.320  986.932
136.90  1473.124  843.808  753.918   89.890    16.343 1382.653 1030.776  351.878     0.000 1433.603  405.147 1028.456
137.00  1432.884  858.526  769.751   88.775     9.079 1364.150  968.562  395.588     0.000 1252.542  344.325  908.217
137.10  1400.105  848.981  762.306   86.675     3.718 1431.150  983.171  447.979     0.000 1328.145  334.272  993.873
137.20  1441.347  874.306  788.584   85.722    12.711 1387.665  973.402  414.263     0.000 1435.011  476.930  958.081
137.30  1341.256  893.931  802.827   91.104    22.306 1383.202  967.735  415.467     0.000 1399.525  335.078 1064.447
137.40  1291.328  889.044  791.255   97.789    27.538 1441.051 1066.087  374.965     0.000 1278.077  263.699 1014.379
137.50  1447.626  848.687  744.830  103.856    27.882 1406.280  970.235  436.045     0.000 1423.548  233.539 1190.009
137.60  1362.939  914.634  803.427  111.207    10.895 1429.762 1059.690  370.072     0.000 1200.863  363.828  837.035
137.70  1411.865  882.175  789.675   92.500    13.012 1476.024 1088.356  387.669     0.000 1279.688  344.526  935.161
137.80  1271.894  948.134  846.290  101.844     5.576 1419.777 1076.554  343.222     0.000 1312.060  446.267  865.793
137.90  1233.099 1030.515  933.636   96.879     0.000 1514.156 1234.309  279.847     0.000 1342.522  537.450  805.072
138.00  1398.395  864.660  758.872  105.788     0.000 1358.734  979.321  379.413     0.000 1352.170  435.710  916.460
138.10  1327.493  934.119  831.162  102.957     0.000 1397.557 1022.603  374.954     0.000 1239.473  264.001  975.472
138.20  1368.748  881.763  783.684   98.080     1.859 1526.646 1155.195  371.451     0.000 1281.595  354.580  927.016
138.30  1413.886  891.305  808.361   82.944     0.000 1487.869 1150.874  336.995     0.000 1230.422  475.016  755.406
138.40  1489.530  800.701  701.502   99.199    16.729 1445.547 1141.708  303.839     0.000 1280.492  555.947  724.545
138.50  1355.269  927.497  880.520   46.976    40.940 1479.445 1215.165  264.280     0.000 1366.748  556.651  810.097
138.60  1411.574  897.650  837.598   60.052    35.318 1387.912 1067.040  320.872     0.000 1352.271  455.615  896.656
138.70  1372.229  906.595  848.355   58.239    62.555 1481.000 1234.703  246.298     0.000 1412.793  526.188  886.604
138.80  1436.692  852.077  835.364   16.713    69.648 1370.151 1119.010  251.141     0.000 1372.581  425.154  947.427
138.90  1425.773  908.596  891.954   16.643    61.518 1351.860 1181.304  170.556     0.000 1413.094  515.431  897.663
139.00  1447.828  887.391  887.391    0.000   122.988 1464.572 1236.993  227.579     0.000 1455.416  455.314 1000.103
139.10  1463.527  850.812  848.980    1.832   108.123 1355.455 1123.075  232.380     0.000 1331.663  394.390  937.273
139.20  1506.768  799.447  798.390    1.057   106.474 1403.260 1149.397  253.863     0.000 1402.938  485.975  916.962
139.30  1471.209  794.587  789.331    5.256   115.856 1327.088 1123.201  203.887     0.000 1381.023  476.527  904.496
139.40  1485.230  797.426  769.917   27.508   121.911 1326.176 1063.836  262.339     0.000 1649.247  587.817 1061.430
139.50  1510.845  780.902  767.588   13.314    67.483 1300.066 1042.263  257.802     0.000 1320.204  385.444  934.760
139.60  1564.172  775.743  761.006   14.736    95.025 1463.928 1184.596  279.331     0.000 1444.161  466.877  977.284
139.70  1617.475  822.540  808.997   13.543   115.856 1446.116 1176.340  269.776     0.000 1531.624  577.160  954.464
139.80  1490.576  850.245  819.805   30.440    52.004 1437.581 1096.303  341.278     0.000 1549.715  344.023 1205.692
139.90  1389.871  970.829  888.176   82.653    29.268 1559.109 1152.900  406.209     0.000 1429.477  353.874 1075.603
140.00  1387.523  926.428  833.914   92.515    45.396 1502.103 1111.531  390.572     0.000 1571.031  476.023 1095.009
140.10  1409.941  919.435  821.037   98.398    67.179 1432.922 1053.549  379.373     0.000 1677.697  649.042 1028.655
140.20  1386.623  943.220  853.748   89.472    44.612 1407.932 1025.707  382.225     0.000 1575.352  536.644 1038.708
140.30  1414.234  943.417  844.223   99.195    62.300 1496.036  987.277  508.759     0.000 1584.503  527.397 1057.106
140.40  1374.501  949.565  836.995  112.569    20.449 1397.073 1066.306  330.767     0.000 1646.030  598.475 1047.555
140.50  1388.278  916.505  811.673  104.832    46.514 1376.029 1079.063  296.966     0.000 1291.145  476.124  815.022
140.60  1437.227  917.168  805.716  111.452    16.643 1447.528 1036.608  410.920     0.000 1330.253  374.889  955.364
140.70  1328.462  933.308  836.695   96.613     7.479 1410.732 1063.668  347.064     0.000 1473.311  445.259 1028.052
140.80  1381.530  962.401  853.057  109.344     5.490 1432.645 1028.819  403.826     0.000 1306.725  262.389 1044.336
140.90  1375.882  990.783  899.821   90.962    37.176 1459.987 1089.390  370.597     0.000 1266.315  262.087 1004.228
141.00  1358.204  968.892  851.005  117.887    16.600 1448.300 1043.307  404.993     0.000 1358.704  291.946 1066.757
141.10  1238.672  974.376  868.928  105.448    24.252 1369.105  984.811  384.295     0.000 1388.262  362.118 1026.144
141.20  1401.120  927.557  822.260  105.297    70.768 1471.703 1098.520  373.183     0.000 1520.062  564.292  955.770
141.30  1370.917  962.793  868.701   94.093    50.319 1515.099 1146.376  368.723     0.000 1643.914  656.482  987.432
141.40  1358.546  990.675  878.557  112.118    39.253 1500.626 1088.186  412.440     0.000 1582.593  516.136 1066.457
141.50  1405.004  883.368  782.332  101.035    35.622 1465.167 1048.882  416.285     0.000 1450.092  283.302 1166.790
141.60  1435.771  973.432  872.705  100.728    27.410 1489.072 1095.012  394.060     0.000 1446.465  391.371 1055.093
141.70  1377.900  950.342  850.797   99.545    51.832 1460.417 1068.172  392.245     0.000 1298.988  282.095 1016.893
141.80  1487.141  967.096  874.016   93.080    22.177 1482.502 1087.575  394.927     0.000 1512.721  414.697 1098.024
141.90  1419.124 1009.615  886.465  123.149    50.188 1464.295 1015.933  448.362     0.000 1556.448  414.697 1141.751
142.00  1559.546  991.177  881.115  110.062    47.513 1439.953 1096.251  343.701     0.000 1370.964  442.040  928.924
142.10  1499.866  928.521  817.918  110.604    66.058 1419.208 1019.479  399.729     0.000 1314.270  283.604 1030.666
142.20  1467.233  988.765  867.426  121.339    73.923 1490.283 1106.243  384.040     0.000 1434.000  343.721 1090.278
142.30  1410.099 1070.154  918.951  151.203    57.623 1465.240 1094.608  370.632     0.000 1613.146  554.133 1059.013
142.40  1448.794  943.359  799.365  143.993    59.482 1419.717  984.373  435.344     0.000 1416.700  293.153 1123.548
142.50  1491.076  933.990  812.754  121.235    37.004 1457.938 1000.980  456.958     0.000 1524.580  424.450 1100.130
142.60  1480.939  945.984  841.303  104.681     5.576 1490.318 1098.027  392.291     0.000 1512.518  373.178 1139.340
142.70  1445.892 1052.624  932.744  119.879    66.316 1406.878 1061.324  345.554     0.000 1447.367  556.146  891.220
142.80  1448.948 1021.530  879.346  142.184    58.838 1461.971 1131.847  330.124     0.000 1545.391  414.697 1130.694
142.90  1451.711  952.878  826.603  126.275    48.243 1466.891 1070.746  396.145     0.000 1716.396  535.738 1180.658
143.00  1458.353  911.045  794.243  116.802    25.465 1361.192  967.036  394.156     0.000 1456.118  424.649 1031.469
143.10  1442.393  943.265  824.913  118.352    53.906 1415.186 1034.650  380.536     0.000 1461.445  301.899 1159.546
143.20  1443.578 1027.443  894.030  133.413    50.188 1473.859 1118.616  355.244     0.000 1272.446  342.716  929.730
143.30  1465.108  956.325  839.888  116.437    39.035 1422.322 1052.508  369.814     0.000 1304.012  364.229  939.782
143.40  1432.031  993.010  843.516  149.494    55.765 1471.747 1128.913  342.834     0.000 1364.235  374.185  990.050
143.50  1530.375  964.263  834.284  129.979    27.625 1536.500 1132.104  404.397     0.000 1466.070  344.025 1122.045
143.60  1528.706  917.976  821.531   96.445    65.059 1404.165 1080.221  323.944     0.000 1564.392  413.490 1150.903
143.70  1552.411  911.115  813.380   97.735    54.475 1449.784 1056.017  393.767     0.000 1473.814  394.390 1079.424
143.80  1511.900  888.216  787.642  100.574    40.894 1481.641 1044.084  437.557     0.000 1404.247  404.043 1000.203
143.90  1510.067  918.672  823.865   94.807    46.427 1579.304 1244.898  334.407     0.000 1739.525  778.833  960.692
144.00  1381.545  997.756  879.936  117.819    65.102 1512.554 1200.542  312.012     0.000 1534.739  543.082  991.657
144.10  1453.822  974.700  859.279  115.421    39.035 1546.616 1148.661  397.954     0.000 1667.434  484.870 1182.564
144.20  1527.798 1043.986  924.822  119.164    39.035 1636.763 1186.148  450.615     0.000 1564.194  545.492 1018.702
144.30  1492.532  929.273  808.906  120.367    16.729 1533.523 1141.183  392.340     0.000 1516.845  486.178 1030.667
144.40  1440.981  984.659  891.398   93.260    16.729 1556.995 1142.306  414.689     0.000 1376.402  455.114  921.288
144.50  1462.698 1023.549  925.471   98.077    24.122 1543.334 1157.439  385.895     0.000 1285.218  475.120  810.098
144.60  1459.111 1020.768  902.364  118.404    40.894 1621.974 1257.570  364.404     0.000 1333.673  413.392  920.280
144.70  1457.053 1044.397  940.040  104.357    39.035 1451.637 1126.097  325.540     0.000 1222.886  302.204  920.682
144.80  1552.427  978.603  871.853  106.750    42.753 1595.433 1196.874  398.559     0.000 1184.079  171.912 1012.167
144.90  1583.689  988.488  890.822   97.666     7.435 1628.495 1251.334  377.161     0.000 1495.127  352.568 1142.558
145.00  1518.587 1036.125  927.191  108.934    31.600 1530.848 1210.925  319.923     0.000 1272.649  342.213  930.435
145.10  1527.904 1022.319  905.563  116.757     9.294 1534.267 1141.107  393.160     0.000 1273.556  363.427  910.129
145.20  1481.275 1070.305  966.786  103.519    53.777 1580.217 1228.950  351.267     0.000 1383.336  523.074  860.262
145.30  1476.003 1064.998  951.620  113.378    57.710 1615.536 1192.938  422.598     0.000 1394.094  432.996  961.098
145.40  1458.119 1025.594  933.584   92.010    44.786 1541.223 1160.862  380.361     0.000 1341.819  344.026  997.793
145.50  1473.151  981.471  879.760  101.712    37.176 1523.354 1103.520  419.834     0.000 1309.040  330.250  978.790
145.60  1506.128 1039.737  954.931   84.806    63.374 1611.508 1208.492  403.016     0.000 1509.199  550.918  958.281
145.70  1488.266  988.718  871.574  117.145    61.341 1576.444 1201.009  375.435     0.000 1342.719  422.741  919.979
145.80  1578.722  903.850  789.985  113.865    44.612 1538.441 1205.338  333.103     0.000 1352.469  473.408  879.062
145.90  1460.032 1043.594  958.439   85.155    18.545 1509.061 1153.511  355.550     0.000 1412.187  423.343  988.844
146.00  1482.488 1034.758  934.945   99.813    25.981 1470.960 1083.680  387.280     0.000 1250.734  332.261  918.473
146.10  1428.439 1077.230  980.914   96.316    44.829 1413.115 1012.651  400.464     0.000 1383.338  414.599  968.739
146.20  1505.571  957.417  870.105   87.312    50.059 1521.420 1112.043  409.377     0.000 1319.500  352.269  967.231
146.30  1531.485 1009.609  940.444   69.166    44.612 1588.198 1200.788  387.410     0.000 1429.178  351.967 1077.211
146.40  1449.077 1091.184  998.220   92.964    43.580 1564.725 1245.108  319.618     0.000 1430.686  552.729  877.957
146.50  1405.932 1044.986  939.153  105.832    38.992 1533.986 1153.108  380.878     0.000 1386.152  439.732  946.420
146.60  1398.317 1101.630  964.938  136.692    25.723 1574.420 1184.370  390.050     0.000 1538.454  560.871  977.583
146.70  1422.890 1036.500  922.449  114.051    50.147 1557.356 1186.412  370.943     0.000 1427.574  549.314  878.260
146.80  1389.457 1053.828  954.546   99.282    38.133 1511.777 1187.965  323.813     0.000 1299.694  462.050  837.644
146.90  1319.744 1121.918 1000.856  121.062     7.306 1537.280 1118.053  419.227     0.000 1158.346  349.755  808.591
147.00  1263.442 1209.809 1098.964  110.845    53.691 1539.871 1170.445  369.426     0.000 1342.718  502.060  840.659
147.10  1367.906 1073.154  991.704   81.451    21.790 1596.287 1224.660  371.627     0.000 1321.409  513.724  807.685
147.20  1406.330 1067.653 1002.238   65.415    57.451 1632.346 1307.229  325.117     0.000 1563.187  655.172  908.015
147.30  1377.695 1127.025 1023.188  103.838    58.709 1593.999 1214.368  379.632     0.000 1419.527  372.172 1047.355
147.40  1436.214 1036.623  962.192   74.431    40.894 1548.809 1167.971  380.838     0.000 1523.475  535.034  988.441
147.50  1448.901  988.480  910.236   78.244    67.745 1496.479 1244.560  251.919     0.000 1487.389  626.523  860.867
147.60  1385.326 1022.139  933.308   88.831    33.459 1439.152 1123.635  315.517     0.000 1312.766  452.802  859.964
147.70  1473.235 1006.909  920.399   86.510    18.632 1493.155 1126.449  366.706     0.000 1553.442  544.589 1008.853
147.80  1457.730 1020.086  933.707   86.380    44.483 1508.758 1177.078  331.680     0.000 1419.128  521.166  897.963
147.90  1581.707  899.733  839.936   59.797    55.765 1454.239 1092.378  361.860     0.000 1501.867  452.903 1048.964
148.00  1519.202  911.021  894.407   16.614    31.041 1391.935 1111.180  280.755     0.000 1204.187  414.699  789.488
148.10  1453.065 1006.326  905.401  100.925    29.269 1513.194 1200.150  313.043     0.000 1563.086  663.113  899.973
148.20  1337.090 1019.935  929.248   90.686    38.863 1464.595 1139.919  324.676     0.000 1515.232  615.661  899.571
148.30  1316.866 1057.396  949.550  107.846    12.754 1485.979 1142.408  343.571     0.000 1494.931  484.067 1010.864
148.40  1350.332 1042.009  961.203   80.805    55.206 1368.042 1109.722  258.320     0.000 1365.042  585.305  779.737
148.50  1361.594 1029.932  946.078   83.854    49.500 1412.381 1107.896  304.484     0.000 1400.726  623.504  777.222
148.60  1335.561 1062.315  964.465   97.849    31.600 1446.247 1119.019  327.228     0.000 1367.857  617.274  750.582
148.70  1462.225  994.883  887.531  107.352    39.948 1422.508 1142.189  280.318     0.000 1423.452  604.507  818.944
148.80  1468.729 1001.198  875.109  126.089    38.262 1440.661 1114.127  326.534     0.000 1374.893  563.387  811.506
148.90  1380.198 1088.894  978.139  110.755    36.876 1481.298 1125.972  355.326     0.000 1412.591  573.742  838.849
149.00  1366.765 1076.345  963.717  112.627    49.417 1533.441 1161.427  372.014     0.000 1547.810  647.837  899.974
149.10  1375.954 1052.726  940.525  112.201    52.395 1440.010 1081.391  358.619     0.000 1413.796  493.616  920.180
149.20  1338.226 1062.384  938.967  123.417    52.221 1464.641 1190.980  273.661     0.000 1503.871  654.566  849.305
149.30  1395.199 1020.657  924.461   96.196    63.374 1362.190 1045.254  316.936     0.000 1238.469  299.992  938.477
149.40  1243.346 1086.466  983.875  102.591    35.275 1409.048 1046.466  362.582     0.000 1434.905  372.576 1062.329
149.50  1373.852 1069.576  955.191  114.385    64.805 1428.900 1095.453  333.447     0.000 1381.327  612.247  769.080
149.60  1355.850 1090.668  970.101  120.567    22.306 1459.383 1165.224  294.159     0.000 1512.718  683.621  829.098
149.70  1371.578 1042.156  942.962   99.194    25.465 1486.155 1155.853  330.302     0.000 1434.309  543.584  890.726
149.80  1386.908  971.768  933.078   38.690    66.017 1466.265 1152.650  313.614     0.000 1344.131  461.246  882.885
149.90  1359.127  981.279  941.963   39.315    90.396 1403.316 1062.251  341.066     0.000 1134.219  291.447  842.772
150.00  1331.443  987.859  929.809   58.050    35.146 1473.530 1144.223  329.308     0.000 1096.618  383.736  712.882
150.10  1388.451  955.536  888.291   67.245    59.397 1474.568 1168.262  306.306     0.000 1369.968  554.744  815.224
150.20  1396.125  934.667  881.829   52.837    98.523 1446.599 1123.302  323.297     0.000 1259.078  464.966  794.113
150.30  1452.846  877.803  839.985   37.818    90.437 1403.404 1087.933  315.470     0.000 1318.393  474.818  843.575
150.40  1404.008  879.204  820.302   58.901   103.320 1481.701 1170.336  311.365     0.000 1549.017  606.015  943.002
150.50  1501.493  907.208  852.500   54.708    90.910 1416.200 1101.855  314.345     0.000 1520.666  442.748 1077.918
150.60  1390.681  917.448  850.895   66.553   127.576 1462.247 1121.744  340.504     0.000 1570.028  485.575 1084.453
150.70  1472.021  870.972  831.431   39.541    92.769 1384.340 1097.746  286.594     0.000 1387.962  483.565  904.397
150.80  1428.231  873.128  832.570   40.558   111.495 1409.155 1087.761  321.394     0.000 1413.496  455.013  958.482
150.90  1492.631  892.741  829.207   63.535    61.782 1447.984 1079.679  368.306     0.000 1428.879  363.327 1065.552
151.00  1418.876  916.831  846.716   70.115    56.506 1475.345 1150.665  324.680     0.000 1389.469  454.813  934.656
151.10  1465.964  879.799  813.567   66.231    74.311 1387.068 1041.500  345.569     0.000 1335.285  293.356 1041.929
151.20  1434.215  899.984  840.700   59.284   140.329 1378.934 1067.221  311.713     0.000 1216.953  242.787  974.166
151.30  1550.115  821.741  770.545   51.196   102.584 1473.577 1132.248  341.329     0.000 1439.035  344.829 1094.205
151.40  1457.980  856.032  802.084   53.948   101.763 1346.987 1042.668  304.318     0.000 1481.860  445.966 1035.894
151.50  1411.624 1007.709  937.999   69.709    66.918 1394.282 1096.321  297.961     0.000 1313.267  499.048  814.219
151.60  1511.477  833.541  786.103   47.438    69.904 1408.115 1137.171  270.944     0.000 1294.066  491.709  802.358
151.70  1472.947  884.622  849.820   34.802   102.757 1422.384 1135.444  286.940     0.000 1418.023  574.849  843.174
151.80  1423.863  932.710  886.838   45.872   100.464 1426.706 1121.179  305.527     0.000 1497.745  544.890  952.855
151.90  1389.313  888.950  854.321   34.629   107.470 1399.297 1078.075  321.223     0.000 1446.978  525.890  921.087
152.00  1485.378  846.885  806.299   40.587    79.673 1403.746 1096.923  306.824     0.000 1320.001  434.403  885.598
152.10  1527.878  832.146  776.202   55.944    63.200 1358.401 1051.487  306.913     0.000 1409.779  404.145 1005.635
152.20  1354.239  955.208  897.003   58.205    70.636 1410.364 1110.325  300.039     0.000 1365.646  351.666 1013.980
152.30  1490.584  886.298  825.072   61.227    81.616 1442.099 1107.345  334.754     0.000 1400.229  446.167  954.062
152.40  1430.223  956.995  889.545   67.451    63.028 1424.715 1096.968  327.747     0.000 1348.349  344.526 1003.823
152.50  1399.619  952.310  903.799   48.511    72.624 1368.472 1026.413  342.059     0.000 1452.504  385.043 1067.461
152.60  1445.498  911.212  846.434   64.778    78.070 1431.380 1097.837  333.543     0.000 1400.831  353.876 1046.955
152.70  1373.714  943.438  891.569   51.869    85.205 1392.384 1090.918  301.466     0.000 1197.956  293.859  904.097
152.80  1473.128  951.561  884.821   66.740   110.412 1440.152 1021.353  418.799     0.000 1228.516  192.522 1035.995
152.90  1378.180  930.134  874.829   55.305    86.763 1343.316 1020.705  322.610     0.000 1324.026  321.104 1002.922
153.00  1384.555  968.686  902.664   66.022   102.976 1285.167  974.880  310.287     0.000 1187.903  212.628  975.275
153.10  1370.761  970.604  929.476   41.127    88.881 1417.580 1130.774  286.806     0.000 1422.846  456.521  966.325
153.20  1342.266  969.257  913.681   55.577    67.483 1405.266 1122.390  282.876     0.000 1370.370  405.349  965.021
153.30  1330.951  959.480  928.674   30.807    76.126 1411.541 1154.210  257.330     0.000 1155.630  354.580  801.051
153.40  1284.255  948.945  926.244   22.701    66.917 1341.487 1106.943  234.543     0.000 1144.571  303.107  841.464
153.50  1422.125  858.186  815.114   43.073    42.753 1368.730 1119.190  249.540     0.000 1052.081  342.416  709.666
153.60  1362.666  856.855  821.103   35.752    65.543 1350.745 1117.801  232.944     0.000 1096.114  323.313  772.801
153.70  1293.883  996.748  942.648   54.100    84.043 1376.982 1061.770  315.212     0.000 1349.151  444.253  904.898
153.80  1364.583  991.701  933.592   58.108    95.324 1390.870 1075.308  315.562     0.000 1329.653  374.284  955.369
153.90  1371.153  942.588  920.817   21.771   151.395 1409.977 1136.914  273.063     0.000 1158.948  384.439  774.509
154.00  1321.428 1012.266  980.043   32.224    87.160 1459.215 1116.029  343.186     0.000 1315.577  384.538  931.040
154.10  1368.708 1002.463  950.893   51.570    81.402 1415.812 1098.868  316.945     0.000 1459.644  527.196  932.448
154.20  1324.940 1004.734  974.914   29.821   124.681 1379.618 1148.581  231.037     0.000 1228.111  476.124  751.988
154.30  1309.555  998.057  957.780   40.278   111.405 1366.998 1078.718  288.280     0.000 1267.021  374.083  892.938
154.40  1267.682 1013.817  950.610   63.208    86.291 1462.409 1138.504  323.905     0.000 1340.205  435.407  904.798
154.50  1368.656  938.859  845.820   93.039    82.230 1448.152 1125.630  322.522     0.000 1470.599  587.113  883.486
154.60  1332.770  911.506  850.265   61.241    52.047 1404.958 1086.457  318.501     0.000 1470.501  496.332  974.169
154.70  1291.784  948.167  884.653   63.515    81.842 1423.035 1102.241  320.795     0.000 1531.726  547.402  984.323
154.80  1378.062  908.923  855.580   53.343    96.143 1380.486 1027.961  352.525     0.000 1371.773  425.053  946.720
154.90  1331.594  950.569  872.865   77.704    92.823 1376.033 1036.348  339.685     0.000 1390.976  515.634  875.342
155.00  1328.467 1016.995  935.727   81.268   115.294 1479.881 1130.297  349.583     0.000 1369.361  544.789  824.572
155.10  1391.789  900.261  854.191   46.070    85.723 1410.053 1072.273  337.780     0.000 1371.370  454.811  916.559
155.20  1356.714  951.278  871.952   79.326   122.041 1312.441  986.720  325.721     0.000 1207.606  383.031  824.575
155.30  1424.717  917.820  856.038   61.782    85.594 1291.780  952.309  339.471     0.000 1349.359  494.925  854.434
155.40  1453.799  913.044  854.571   58.472   109.457 1315.509  982.916  332.593     0.000 1247.115  444.959  802.156
155.50  1416.831  943.566  886.919   56.647    90.910 1411.393 1045.036  366.357     0.000 1418.116  495.426  922.690
155.60  1342.114  914.888  863.321   51.567    55.167 1357.921 1046.813  311.108     0.000 1309.748  476.125  833.623
155.70  1439.855  867.689  790.716   76.973    91.224 1372.188  989.960  382.228     0.000 1420.032  466.071  953.961
155.80  1393.798  898.032  846.843   51.189    80.190 1332.017  966.870  365.147     0.000 1107.474  365.036  742.438
155.90  1495.289  909.575  840.947   68.628   103.582 1405.906 1055.240  350.667     0.000 1398.216  505.983  892.233
156.00  1513.914  823.165  753.746   69.419   151.132 1260.428  930.428  330.001     0.000 1368.457  434.906  933.551
156.10  1484.470  839.705  747.994   91.711    59.097 1391.121 1023.809  367.312     0.000 1229.220  354.680  874.539
156.20  1504.969  766.736  709.432   57.303   102.890 1365.566  905.566  460.000     0.000 1372.078  374.888  997.190
156.30  1474.180  750.192  683.654   66.537   103.578 1321.518  954.727  366.792     0.000 1395.201  232.030 1163.171
156.40  1486.969  782.412  725.516   56.896    70.596 1291.260  932.813  358.447     0.000 1177.146  294.463  882.683
156.50  1492.533  815.378  785.619   29.759    80.151 1292.078  957.279  334.799     0.000 1237.565  304.616  932.949
156.60  1439.520  821.208  785.314   35.893    46.514 1378.808 1053.131  325.677     0.000 1291.854  416.108  875.746
156.70  1550.604  760.502  722.468   38.034    42.710 1311.582  992.909  318.673     0.000 1248.222  253.646  994.576
156.80  1466.489  735.105  703.453   31.652   106.432 1262.846  979.323  283.522     0.000 1271.945  304.616  967.329
156.90  1476.805  743.067  716.081   26.986    37.220 1311.963 1024.074  287.889     0.000 1283.306  274.155 1009.151
157.00  1481.082  763.491  722.154   41.337    82.223 1245.866  956.934  288.932     0.000 1218.264  304.616  913.648
157.10  1414.640  854.682  823.408   31.275    42.753 1368.077  989.008  379.069     0.000 1432.196  345.232 1086.964
157.20  1413.441  817.838  768.222   49.616   111.707 1275.695  961.990  313.705     0.000 1136.028  284.108  851.920
157.30  1427.291  936.577  875.047   61.530    85.340 1365.666 1052.569  313.097     0.000 1247.419  345.232  902.187
157.40  1522.309  831.884  774.186   57.698    58.102 1415.992 1049.240  366.753     0.000 1238.572  274.155  964.418
157.50  1457.643  832.099  784.914   47.185   102.065 1377.771 1026.584  351.188     0.000 1388.970  436.014  952.956
157.60  1504.395  851.277  785.598   65.679   109.802 1362.852 1014.608  348.243     0.000 1356.798  496.334  860.464
157.70  1499.573  843.844  784.114   59.729    87.713 1380.710 1059.871  320.839     0.000 1178.855  334.877  843.978
157.80  1401.301  915.911  852.719   63.192    68.776 1376.386 1016.514  359.872     0.000 1248.925  344.428  904.497
157.90  1481.153  825.236  792.655   32.582    80.542 1321.739 1023.342  298.397     0.000 1242.793  345.232  897.561
158.00  1422.953  875.862  804.420   71.442    78.114 1382.743  990.312  392.431     0.000 1323.220  294.463 1028.757
158.10  1358.141  884.028  842.239   41.790   119.401 1391.135 1081.368  309.767     0.000 1223.289  345.232  878.057
158.20  1419.705  944.151  873.990   70.161   115.468 1435.571 1113.438  322.133     0.000 1263.805  355.386  908.419
158.30  1405.285  842.250  791.992   50.258   123.899 1364.760 1018.157  346.603     0.000 1142.361  284.309  858.052
158.40  1494.252  888.569  808.102   80.467    85.552 1362.603 1046.434  316.169     0.000 1120.847  243.693  877.154
158.50  1464.360  928.343  879.261   49.082    55.982 1428.564 1100.294  328.270     0.000 1183.579  375.694  807.885
158.60  1461.407  959.256  918.406   40.850    66.874 1406.044 1073.316  332.728     0.000 1092.496  304.616  787.880
158.70  1445.539  970.291  925.557   44.734    33.330 1457.969 1129.394  328.575     0.000 1133.112  304.616  828.496
158.80  1428.339  947.075  859.421   87.654    57.623 1411.103 1042.757  368.346     0.000 1019.508  253.847  765.661
158.90  1505.792  853.479  815.363   38.116    91.612 1412.319 1106.397  305.922     0.000 1251.037  294.463  956.575
159.00  1438.220  846.137  791.830   54.307    48.377 1361.346 1070.597  290.749     0.000 1179.559  365.540  814.020
159.10  1459.304  882.599  804.385   78.214    66.574 1350.273 1020.185  330.088     0.000 1191.925  375.694  816.231
159.20  1340.852  913.685  852.636   61.049    63.200 1377.295 1087.459  289.837     0.000 1173.527  294.463  879.064
159.30  1375.798  916.357  858.579   57.779    74.139 1260.311  941.070  319.241     0.000 1204.894  416.309  788.585
159.40  1415.924  914.506  847.261   67.245    58.581 1333.283 1023.686  309.598     0.000 1200.570  314.770  885.800
159.50  1425.508  889.267  821.030   68.238    76.352 1304.838  972.108  332.730     0.000 1184.686  314.770  869.916
159.60  1314.255  918.042  866.017   52.025    68.952 1238.078  930.597  307.481     0.000 1072.491  335.078  737.413
159.70  1306.287  913.659  866.541   47.118    71.892 1269.205  961.986  307.219     0.000 1181.368  355.386  825.983
159.80  1392.599  852.258  815.125   37.133    69.475 1279.330  982.830  296.500     0.000 1048.363  274.155  774.208
159.90  1362.910  835.757  791.864   43.893    75.957 1281.318  946.426  334.891     0.000 1090.988  172.616  918.372
160.00  1437.287  832.813  814.621   18.192    59.744 1312.749 1031.728  281.022     0.000 1163.172  203.078  960.095
160.10  1415.029  870.416  818.292   52.124   122.814 1286.895  968.692  318.203     0.000  998.498  192.924  805.574
160.20  1368.270  944.030  877.470   66.560    63.200 1336.825  974.229  362.597     0.000 1323.923  192.924 1130.999
160.30  1235.582 1083.868 1009.181   74.687    53.906 1368.210 1014.474  353.736     0.000 1264.509  284.309  980.200
160.40  1236.124 1045.878  954.615   91.262    69.002 1320.226  922.995  397.231     0.000 1244.001  172.616 1071.385
160.50  1284.917 1006.716  911.207   95.510    77.469 1371.237  989.012  382.225     0.000 1375.699  365.540 1010.160
160.60  1336.732 1026.956  981.159   45.797    55.765 1415.034 1095.886  319.148     0.000 1295.774  456.925  838.849
160.70  1302.833 1046.385  984.630   61.755    22.306 1463.235 1155.373  307.862     0.000 1158.647  262.996  895.652
160.80  1255.078 1018.047  945.058   72.989    51.918 1376.813 1110.195  266.617     0.000 1303.114  456.522  846.591
160.90  1350.257  996.382  940.155   56.227    14.871 1415.772 1177.815  237.956     0.000 1264.610  618.582  646.027
161.00  1373.297  951.100  894.540   56.560    24.165 1361.552 1134.537  227.016     0.000 1394.496  628.133  766.363
161.10  1364.362 1001.207  949.980   51.227    14.871 1448.540 1203.495  245.044     0.000 1245.307  597.872  647.434
161.20  1314.001 1027.058  966.109   60.949    81.705 1411.403 1136.311  275.091     0.000 1515.240  800.849  714.391
161.30  1345.217  887.260  826.432   60.828    56.850 1429.051 1147.557  281.495     0.000 1365.445  629.339  736.106
161.40  1461.375  860.873  809.278   51.594    18.287 1454.253 1197.837  256.416     0.000 1293.463  619.387  674.076
161.50  1481.066  860.020  793.653   66.367    44.096 1388.229 1111.448  276.781     0.000 1446.072  679.907  766.165
161.60  1504.925  867.298  818.121   49.177    51.531 1420.224 1129.134  291.091     0.000 1274.161  537.955  736.206
161.70  1519.381  840.732  792.361   48.371    35.405 1376.899 1089.789  287.110     0.000 1332.768  446.168  886.601
161.80  1545.505  805.037  756.454   48.583    37.176 1495.311 1125.453  369.858     0.000 1351.265  506.788  844.477
161.90  1412.878  895.280  833.454   61.826    18.287 1421.957 1147.075  274.881     0.000 1142.161  405.552  736.609
162.00  1333.215  920.522  843.999   76.523    42.753 1332.203  996.670  335.534     0.000 1160.857  416.309  744.547
162.10  1426.176  918.936  855.185   63.751    85.506 1434.407 1054.296  380.110     0.000 1151.409  355.386  796.023
162.20  1403.080  920.411  851.275   69.136    93.071 1368.690 1050.928  317.762     0.000 1254.453  395.800  858.653
162.30  1431.636  887.834  823.012   64.822    81.491 1358.749  985.774  372.975     0.000 1436.218  496.736  939.482
162.40  1384.077  894.675  815.802   78.873    44.483 1405.188 1007.089  398.099     0.000 1099.736  324.924  774.812
162.50  1455.838  839.430  794.949   44.481    40.723 1345.432  994.286  351.145     0.000 1072.993  293.859  779.134
162.60  1373.877  857.700  819.148   38.552    91.214 1292.820  941.544  351.276     0.000 1090.988  375.694  715.295
162.70  1427.175  907.979  862.932   45.047    94.630 1449.930 1069.865  380.065     0.000 1373.285  426.262  947.023
162.80  1432.609  912.561  869.766   42.795   101.720 1338.732 1018.757  319.975     0.000 1292.156  425.257  866.900
162.90  1468.651  812.089  752.225   59.865    81.619 1345.221 1018.720  326.501     0.000 1296.178  496.937  799.241
163.00  1439.965  802.537  762.300   40.237   107.384 1324.167  980.240  343.927     0.000 1161.865  324.522  837.343
163.10  1486.047  825.704  787.267   38.437   123.427 1371.553 1007.955  363.597     0.000 1264.208  395.197  869.011
163.20  1334.050  885.187  856.337   28.850    57.237 1324.945 1002.983  321.962     0.000 1182.575  274.155  908.420
163.30  1422.931  892.731  841.130   51.601    70.549 1354.940 1017.369  337.570     0.000 1129.493  242.487  887.006
163.40  1447.373  786.459  750.472   35.987    40.679 1356.631 1013.831  342.801     0.000 1352.476  517.848  834.628
163.50  1431.936  856.011  788.160   67.851    80.497 1325.756  983.044  342.713     0.000 1328.748  446.570  882.178
163.60  1441.325  851.486  800.279   51.207   121.217 1409.497 1084.208  325.289     0.000 1611.348  740.730  870.617
163.70  1370.705  853.315  805.096   48.219    98.695 1378.418 1039.945  338.473     0.000 1451.094  517.848  933.246
163.80  1387.085  847.921  808.007   39.914    38.863 1319.584  980.067  339.516     0.000 1106.772  304.616  802.156
163.90  1330.253  923.995  872.891   51.104    42.495 1388.391 1082.512  305.879     0.000 1347.337  606.109  741.229
164.00  1318.191  963.674  898.757   64.917    90.867 1364.349 1053.717  310.632     0.000 1519.447  747.759  771.688
164.10  1402.823  899.032  866.634   32.398    59.396 1421.588 1102.914  318.674     0.000 1449.986  526.893  923.092
164.20  1346.011  925.460  893.401   32.059    77.684 1353.071 1014.377  338.694     0.000 1285.714  374.484  911.230
164.30  1482.226  812.185  767.019   45.166    55.550 1347.271 1026.303  320.968     0.000 1204.783  444.253  760.530
164.40  1453.626  831.449  771.146   60.303    68.346 1397.255  990.122  407.133     0.000 1356.691  354.176 1002.515
164.50  1428.116  911.119  883.513   27.606    68.561 1429.245 1074.944  354.302     0.000 1377.505  395.296  982.209
164.60  1408.255  957.338  894.828   62.510    91.256 1398.439 1014.915  383.524     0.000 1342.823  396.001  946.821
164.70  1419.522  917.591  818.693   98.898   105.953 1350.623  944.656  405.967     0.000 1392.991  507.694  885.297
164.80  1395.686  828.897  745.812   83.084    49.802 1466.104 1030.480  435.625     0.000 1177.247  232.735  944.512
164.90  1442.724  799.408  677.810  121.598    85.206 1339.083  934.845  404.239     0.000 1199.867  314.569  885.297
165.00  1434.052  846.778  732.214  114.564    85.337 1447.162  997.142  450.020     0.000 1348.957  253.847 1095.110
165.10  1584.317  780.949  710.712   70.237    78.418 1375.391  967.440  407.951     0.000 1242.191  314.368  927.823
165.20  1414.214  887.035  804.701   82.334    59.572 1351.319  952.790  398.529     0.000 1181.670  283.705  897.965
165.30  1534.516  777.830  721.354   56.476    81.703 1301.079  937.742  363.337     0.000 1123.361  253.646  869.715
165.40  1494.543  801.527  740.679   60.848    95.017 1239.814  889.924  349.890     0.000 1192.126  233.137  958.989
165.50  1458.786  755.198  724.668   30.530    49.629 1398.171 1058.746  339.424     0.000 1161.963  203.078  958.885
165.60  1470.204  749.780  718.172   31.608    66.874 1298.563 1005.569  292.995     0.000 1080.332  274.155  806.177
165.70  1419.433  813.507  765.692   47.815    76.169 1274.187  965.409  308.777     0.000 1064.046  335.078  728.968
165.80  1476.950  785.816  733.983   51.833    40.894 1268.521  913.482  355.039     0.000 1028.960  294.463  734.497
165.90  1395.731  840.977  784.688   56.290    70.635 1341.454  969.125  372.330     0.000 1112.100  355.386  756.715
166.00  1460.320  802.336  735.561   66.774    65.493 1289.622  915.906  373.716     0.000 1182.172  456.925  725.248
166.10  1441.947  854.667  805.811   48.856    68.733 1323.601  991.781  331.819     0.000 1150.706  416.309  734.397
166.20  1447.005  786.687  723.979   62.708    48.329 1356.114  968.261  387.852     0.000 1059.824  284.309  775.515
166.30  1458.296  742.908  711.526   31.382    52.395 1315.911 1029.009  286.902     0.000  969.545  274.155  695.390
166.40  1529.832  719.453  672.992   46.461    92.341 1233.808  925.981  307.827     0.000  978.693  264.001  714.692
166.50  1531.321  841.210  807.010   34.200    81.575 1285.732 1016.643  269.089     0.000  949.438  354.582  594.857
166.60  1401.102  840.934  806.435   34.499    85.291 1276.740 1012.884  263.857     0.000 1278.283  516.641  761.642
166.70  1412.118  876.538  841.434   35.104    90.956 1220.841  929.961  290.880     0.000 1008.552  324.924  683.628
166.80  1385.473  875.258  834.925   40.333    65.146 1253.005  925.809  327.195     0.000 1139.949  396.001  743.948
166.90  1457.843  874.977  813.181   61.795    76.126 1312.104 1010.330  301.773     0.000 1404.654  527.801  876.853
167.00  1399.258  835.577  785.519   50.058    88.837 1250.058  904.884  345.174     0.000 1282.704  284.309  998.395
167.10  1431.316  872.096  815.203   56.894    68.733 1337.566  952.572  384.994     0.000 1162.669  365.540  797.130
167.20  1461.418  828.340  771.745   56.595    96.488 1348.983  965.152  383.831     0.000 1173.628  223.385  950.242
167.30  1490.291  888.255  828.180   60.075    61.300 1296.884  958.837  338.047     0.000 1164.077  426.463  737.614
167.40  1410.516  911.794  863.719   48.075   118.322 1350.927 1022.350  328.577     0.000 1457.232  477.232  980.000
167.50  1407.291  872.477  822.728   49.749   127.790 1362.079  982.876  379.203     0.000 1387.161  436.215  950.946
167.60  1352.569  933.894  881.252   52.642   130.208 1367.611 1029.224  338.386     0.000 1416.816  548.310  868.506
167.70  1320.453  928.749  899.634   29.115    85.076 1377.907 1007.045  370.863     0.000 1403.548  436.617  966.931
167.80  1272.613  930.572  892.142   38.430   101.641 1260.398  990.532  269.866     0.000 1244.805  507.694  737.111
167.90  1362.255  908.039  872.547   35.491    75.525 1328.698 1016.296  312.402     0.000 1264.910  436.617  828.293
168.00  1366.890  912.771  856.712   56.059    54.992 1298.701  898.182  400.519     0.000 1122.255  335.078  787.177
168.10  1436.672  808.655  768.746   39.909    89.268 1299.434  885.556  413.877     0.000 1180.364  456.522  723.841
168.20  1424.366  794.806  761.891   32.915    57.667 1269.862  932.766  337.095     0.000 1242.593  486.984  755.609
168.30  1485.353  752.695  734.740   17.955    66.316 1264.585  981.966  282.618     0.000 1093.100  446.168  646.932
168.40  1419.566  858.692  839.358   19.334    14.828 1262.166  902.892  359.275     0.000 1231.836  385.847  845.988
168.50  1350.229  819.992  799.924   20.069    55.982 1225.982  943.666  282.317     0.000  930.337  335.078  595.259
168.60  1499.050  808.327  801.139    7.188    97.659 1218.498  969.255  249.243     0.000 1041.023  304.616  736.406
168.70  1380.484  833.228  813.118   20.110    76.951 1220.230  888.325  331.905     0.000  909.426  223.184  686.241
168.80  1422.229  836.787  807.684   29.103   127.448 1173.495  858.103  315.392     0.000 1030.669  304.616  726.053
168.90  1348.253  892.463  870.105   22.357   177.342 1239.811  907.781  332.029     0.000 1070.377  273.954  796.423
169.00  1380.653  814.345  812.572    1.773   104.488 1165.020  913.658  251.362     0.000 1374.091  467.078  907.013
169.10  1442.784  771.691  756.944   14.747   130.947 1208.423  963.157  245.266     0.000 1062.337  396.001  666.336
169.20  1357.786  824.686  823.504    1.182   140.287 1181.620  927.923  253.697     0.000 1182.776  436.617  746.160
169.30  1358.479  893.515  870.235   23.280   111.625 1182.531  840.117  342.414     0.000 1101.143  253.847  847.296
169.40  1456.881  813.911  785.467   28.443   104.704 1287.538  898.046  389.492     0.000 1103.655  182.770  920.885
169.50  1411.579  839.448  822.154   17.293   126.750 1296.316  957.926  338.391     0.000 1325.835  426.463  899.372
169.60  1437.240  790.771  756.400   34.371   127.792 1224.293  877.082  347.212     0.000 1254.457  406.155  848.301
169.70  1458.821  851.056  837.540   13.516   127.488 1195.409  872.588  322.821     0.000 1182.572  375.694  806.878
169.80  1451.598  791.332  777.411   13.920   122.997 1189.404  887.371  302.033     0.000 1184.083  396.001  788.082
169.90  1391.591  857.578  822.298   35.280    94.979 1169.433  814.481  354.952     0.000 1172.623  355.386  817.237
170.00  1331.637  941.967  883.753   58.215    78.160 1308.429  909.769  398.661     0.000 1242.795  304.616  938.178
170.10  1402.622  911.305  868.097   43.208    65.151 1292.815  944.225  348.590     0.000 1255.360  324.924  930.436
170.20  1372.792  887.663  847.989   39.674    57.971 1302.845  907.388  395.457     0.000 1283.711  385.847  897.864
170.30  1376.453  887.136  837.838   49.298    87.109 1304.618  933.761  370.858     0.000 1173.426  284.309  889.117
170.40  1378.851  902.513  865.818   36.695    78.202 1310.675  937.696  372.979     0.000 1243.096  385.847  857.249
170.50  1358.859  900.537  841.166   59.371   111.920 1354.644  954.472  400.172     0.000 1453.110  446.771 1006.340
170.60  1326.481  841.118  818.470   22.648    91.175 1324.898 1001.984  322.914     0.000 1422.548  567.210  855.339
170.70  1407.533  871.671  855.988   15.683    67.182 1314.395  945.350  369.045     0.000 1392.690  446.771  945.919
170.80  1454.338  888.663  869.623   19.040    54.039 1269.651  943.666  325.985     0.000 1292.660  426.463  866.197
170.90  1403.004  881.672  841.266   40.406    87.028 1256.027  894.073  361.954     0.000 1376.001  396.001  980.000
171.00  1424.127  957.897  912.443   45.454    88.970 1336.353  933.676  402.677     0.000 1424.859  467.078  957.780
171.10  1435.945  928.522  884.842   43.680    74.184 1383.432 1029.695  353.737     0.000 1338.399  467.078  871.321
171.20  1423.297  881.901  838.322   43.579    79.929 1287.886  864.417  423.470     0.000 1224.597  324.924  899.673
171.30  1535.130  831.240  777.416   53.823    98.865 1296.619  873.667  422.952     0.000 1366.349  365.540 1000.809
171.40  1472.458  840.106  778.186   61.919   121.001 1352.303  915.128  437.175     0.000 1419.127  355.386 1063.742
171.50  1510.746  860.134  840.024   20.110    97.010 1361.777  930.389  431.389     0.000 1232.540  345.232  887.308
171.60  1437.452  958.404  905.623   52.781    90.050 1379.363  955.162  424.201     0.000 1427.268  426.463 1000.805
171.70  1365.103  977.216  938.004   39.212    90.613 1361.021  917.064  443.957     0.000 1391.872  274.155 1117.717
171.80  1394.030  909.333  870.250   39.084    94.072 1400.346  930.738  469.608     0.000 1395.002  426.463  968.539
171.90  1339.705  939.323  894.839   44.485   110.890 1331.772  914.611  417.161     0.000 1394.901  467.078  927.823
172.00  1320.423  938.602  883.479   55.122    73.103 1412.578  950.539  462.040     0.000 1251.843  335.078  916.765
172.10  1389.491  956.507  900.466   56.041    72.537 1416.889  952.525  464.365     0.000 1448.986  375.694 1073.292
172.20  1365.760  952.697  910.172   42.525    86.288 1419.360  995.543  423.817     0.000 1340.111  406.155  933.956
172.30  1382.299  827.556  810.137   17.418   111.666 1274.140  943.623  330.517     0.000 1254.453  416.309  838.144
172.40  1524.312  886.236  833.046   53.190    65.580 1335.957  917.936  418.021     0.000 1486.585  517.848  968.737
172.50  1488.284  901.488  839.365   62.123    74.964 1341.056  923.339  417.717     0.000 1515.237  487.386 1027.850
172.60  1446.171  919.671  876.436   43.235    50.108 1308.250  934.281  373.969     0.000 1413.801  365.540 1048.261
172.70  1477.345  943.259  880.988   62.272    72.885 1295.321  890.010  405.311     0.000 1435.315  456.925  978.390
172.80  1411.894  877.666  853.724   23.943   102.938 1221.657  882.663  338.994     0.000 1351.773  456.724  895.049
172.90  1366.493  973.626  879.369   94.257    46.779 1374.303  888.540  485.763     0.000 1353.676  365.540  988.136
173.00  1479.870  895.186  808.127   87.059    35.665 1390.611  937.871  452.740     0.000 1373.788  436.617  937.171
173.10  1455.859  932.509  892.719   39.790    58.102 1321.527  904.366  417.162     0.000 1427.574  497.540  930.034
173.20  1494.779  882.224  839.637   42.587   148.631 1400.348  914.876  485.473     0.000 1351.974  435.813  916.162
173.30  1487.629  914.395  877.500   36.895   121.697 1382.018  997.192  384.825     0.000 1433.808  516.641  917.167
173.40  1437.259  929.902  854.333   75.569    56.199 1341.319  910.461  430.858     0.000 1354.182  416.309  937.873
173.50  1621.224  875.465  847.422   28.043    43.362 1358.015  916.859  441.157     0.000 1365.144  477.031  888.113
173.60  1507.482  859.880  819.767   40.114   113.225 1282.527  846.217  436.310     0.000 1403.042  324.924 1078.118
173.70  1572.512  863.702  848.834   14.868   164.402 1304.357  962.601  341.756     0.000 1505.885  597.671  908.214
173.80  1505.332  858.937  836.247   22.691   105.056 1334.535  952.786  381.749     0.000 1589.832  588.121 1001.711
173.90  1559.758  885.064  853.904   31.160   109.507 1345.565  914.742  430.823     0.000 1281.600  344.227  937.373
174.00  1606.878  893.605  838.504   55.102   195.839 1303.997  894.671  409.327     0.000 1472.802  455.313 1017.489
174.10  1457.659  918.571  856.405   62.166   159.785 1383.473  984.690  398.783     0.000 1446.372  385.847 1060.524
174.20  1369.868  932.143  856.393   75.750    71.200 1348.287  858.970  489.317     0.000 1507.398  517.848  989.550
174.30  1393.497  954.301  911.465   42.835    84.473 1379.194  939.512  439.682     0.000 1344.836  396.001  948.834
174.40  1387.248  928.434  891.707   36.727   136.613 1262.254  853.350  408.904     0.000 1355.392  324.924 1030.468
174.50  1440.225  903.291  887.338   15.953   133.630 1342.694 1014.598  328.095     0.000 1412.485  557.254  855.231
174.60  1382.942  957.956  931.809   26.147   131.857 1364.717  978.552  386.165     0.000 1466.482  568.617  897.865
174.70  1503.194  915.858  900.133   15.726   126.582 1259.184  889.882  369.302     0.000 1486.085  568.617  917.468
174.80  1544.536  942.588  889.549   53.039   108.638 1414.595  969.599  444.995     0.000 1477.234  446.771 1030.464
174.90  1555.303  845.805  807.312   38.493   151.138 1383.993  992.907  391.086     0.000 1605.513  538.156 1067.357
175.00  1551.588  886.663  864.834   21.829   179.972 1265.629  940.553  325.075     0.000 1475.027  487.386  987.641
175.10  1442.318  941.747  919.157   22.590   171.765 1227.149  944.400  282.749     0.000 1261.896  355.386  906.510
175.20  1432.990  986.020  939.078   46.942   108.427 1418.101  979.115  438.986     0.000 1457.330  375.694 1081.637
175.30  1428.889  998.452  935.206   63.246    86.375 1348.414  918.157  430.257     0.000 1406.261  375.694 1030.567
175.40  1378.786 1012.905  926.459   86.447    48.938 1435.973 1011.675  424.297     0.000 1454.317  436.617 1017.700
175.50  1481.652  967.947  899.817   68.130    89.615 1388.873  946.817  442.055     0.000 1383.238  274.155 1109.083
175.60  1479.413  939.034  896.838   42.196   173.923 1324.724  917.678  407.046     0.000 1545.501  436.617 1108.884
175.70  1431.467  932.761  902.449   30.312   105.053 1360.565  957.625  402.940     0.000 1331.968  324.924 1007.044
175.80  1460.332  930.862  918.277   12.585   137.565 1309.241  920.058  389.183     0.000 1302.406  314.770  987.636
175.90  1383.907  944.824  924.156   20.668   121.523 1251.920  873.800  378.121     0.000 1244.000  243.693 1000.306
176.00  1349.827  971.684  931.192   40.492   139.292 1338.174  920.578  417.595     0.000 1303.819  253.847 1049.972
176.10  1376.183  949.533  928.321   21.211   112.355 1329.738  875.653  454.085     0.000 1336.994  264.001 1072.993
176.20  1390.290  869.651  860.307    9.344   104.920 1267.008  945.438  321.570     0.000 1264.610  314.770  949.839
176.30  1362.578  938.029  925.462   12.566    55.895 1304.962  929.829  375.133     0.000 1324.123  182.770 1141.353
176.40  1478.616  871.945  864.906    7.040    74.961 1359.207  908.255  450.953     0.000 1380.015  253.847 1126.168
176.50  1413.077  975.911  954.106   21.805    71.070 1433.061  895.374  537.687     0.000 1476.633  213.231 1263.401
176.60  1390.810  966.202  960.410    5.792    87.585 1313.778  880.627  433.151     0.000 1270.031  162.462 1107.569
176.70  1436.971  941.179  937.332    3.848   100.557 1264.806  912.798  352.008     0.000 1342.925  283.907 1059.019
176.80  1465.171  854.764  837.229   17.536    27.238 1387.806  908.559  479.247     0.000 1361.826  264.001 1097.825
176.90  1397.485  888.308  849.079   39.229     1.859 1383.131  979.636  403.495     0.000 1294.367  243.492 1050.875
177.00  1354.551  933.131  866.286   66.845    11.153 1376.425  923.863  452.562     0.000 1356.088  284.309 1071.779
177.10  1429.894  857.376  764.093   93.283     3.805 1366.562  858.925  507.637     0.000 1560.372  192.924 1367.448
177.20  1421.915  904.114  829.958   74.156     1.859 1406.460  849.323  557.137     0.000 1381.319  172.616 1208.703
177.30  1460.092  936.591  869.976   66.615     5.576 1408.790  922.085  486.705     0.000 1369.154  182.770 1186.384
177.40  1448.113  912.064  872.622   39.441    35.926 1339.583  944.865  394.718     0.000 1318.789  263.295 1055.494
177.50  1444.102  924.109  899.655   24.455    91.213 1243.403  880.628  362.775     0.000 1273.457  264.001 1009.456
177.60  1397.925 1004.054  930.337   73.718    35.318 1275.259  868.352  406.907     0.000 1306.426  304.616 1001.810
177.70  1408.017  948.714  897.343   51.371    48.894 1278.970  864.587  414.383     0.000 1362.021  253.847 1108.174
177.80  1373.957  910.867  857.688   53.179    39.296 1301.630  846.778  454.852     0.000 1343.122  233.539 1109.583
177.90  1476.037  907.529  875.514   32.016    80.191 1243.905  805.350  438.555     0.000 1402.934  213.131 1189.803
178.00  1404.701  955.427  892.955   62.472    59.526 1276.363  845.419  430.944     0.000 1414.191  394.691 1019.499
178.10  1505.273  847.706  818.774   28.931    31.687 1329.070  897.388  431.682     0.000 1480.644  333.466 1147.178
178.20  1403.438  870.142  817.128   53.014    37.351 1235.864  864.663  371.201     0.000 1317.377  343.619  973.758
178.30  1467.064  849.800  792.177   57.623    48.938 1210.181  807.297  402.884     0.000 1398.810  223.184 1175.627
178.40  1525.181  839.347  784.500   54.848    66.917 1225.144  858.091  367.053     0.000 1430.984  424.850 1006.134
178.50  1450.505  879.226  799.301   79.925    84.256 1258.359  865.068  393.292     0.000 1425.360  304.214 1121.146
178.60  1425.172  884.002  799.165   84.837    71.113 1256.708  828.489  428.219     0.000 1594.454  365.540 1228.914
178.70  1525.441  869.840  802.621   67.219    50.275 1299.637  903.534  396.103     0.000 1391.074  293.557 1097.517
178.80  1485.518  919.947  861.314   58.633    63.548 1287.199  884.179  403.019     0.000 1375.899  294.463 1081.437
178.90  1412.648  952.613  870.195   82.418    29.915 1343.145  912.670  430.475     0.000 1445.567  345.232 1100.335
179.00  1336.223  968.633  894.311   74.322    44.612 1259.913  845.135  414.777     0.000 1423.049  314.770 1108.279
179.10  1443.151  860.888  800.846   60.042    76.472 1257.844  869.609  388.235     0.000 1359.614  355.386 1004.228
179.20  1463.258  863.584  787.128   76.456    23.735 1361.940  880.201  481.740     0.000 1443.759  416.309 1027.450
179.30  1447.993  853.386  801.599   51.787    55.851 1298.352  895.161  403.191     0.000 1363.433  223.385 1140.047
179.40  1462.724  842.543  822.630   19.913    75.180 1118.848  762.689  356.158     0.000 1080.433  233.539  846.893
179.50  1423.708  902.511  819.305   83.206    63.243 1295.671  844.274  451.397     0.000 1153.218  284.309  868.909
179.60  1454.679  874.378  831.707   42.671    81.746 1249.026  846.349  402.678     0.000 1213.639  274.155  939.484
179.70  1570.133  849.595  816.531   33.065   143.872 1194.377  863.426  330.951     0.000 1325.130  345.232  979.898
179.80  1533.425  893.765  858.685   35.080   112.791 1231.775  877.734  354.042     0.000 1374.092  365.540 1008.552
179.90  1484.943  926.184  889.137   37.048    84.342 1256.059  889.356  366.702     0.000 1270.937  314.770  956.166
180.00  1468.784  851.734  804.255   47.479    39.079 1202.896  764.767  438.130     0.000 1306.130  304.616 1001.513
180.10  1396.132  866.574  813.443   53.131    48.373 1192.556  755.341  437.215     0.000 1304.720  192.924 1111.796
180.20  1376.278  837.902  789.059   48.843    52.047 1268.220  869.523  398.697     0.000 1284.314  243.693 1040.621
180.30  1477.631  858.604  796.866   61.739    44.655 1251.745  868.182  383.563     0.000 1315.276  213.231 1102.044
180.40  1536.951  807.762  755.966   51.796    74.744 1280.756  885.563  395.193     0.000 1252.344  182.770 1069.574
180.50  1432.626  861.095  786.118   74.977    39.122 1207.953  795.765  412.189     0.000 1253.149  203.078 1050.071
180.60  1470.041  823.335  766.989   56.347    41.242 1211.712  813.835  397.877     0.000 1302.812  182.770 1120.042
180.70  1426.760  878.048  820.952   57.096    52.395 1276.566  917.813  358.753     0.000 1140.653  233.539  907.113
180.80  1469.955  880.079  846.249   33.830    54.297 1306.399  931.521  374.878     0.000 1425.162  294.463 1130.700
180.90  1414.520  900.231  837.023   63.208    42.796 1293.858  936.621  357.237     0.000 1436.621  375.694 1060.928
181.00  1467.273  894.030  843.929   50.102   100.594 1334.014  913.664  420.351     0.000 1613.456  314.770 1298.685
181.10  1349.707  872.837  830.304   42.532    87.799 1254.598  858.798  395.800     0.000 1353.079  304.616 1048.463
181.20  1346.582  913.240  862.773   50.467    65.363 1276.509  873.277  403.232     0.000 1370.970  294.463 1076.508
181.30  1413.765  931.808  873.290   58.518    65.585 1295.575  878.298  417.276     0.000 1365.745  304.616 1061.129
181.40  1387.191  856.872  793.312   63.560    41.764 1224.515  850.714  373.801     0.000 1069.274  243.693  825.581
181.50  1308.160  901.587  822.524   79.063    50.536 1285.085  905.665  379.421     0.000 1173.025  365.540  807.485
181.60  1522.075  855.241  791.576   63.665    61.776 1325.410  914.350  411.060     0.000 1356.296  385.847  970.448
181.70  1403.585  811.704  754.875   56.830    22.349 1297.961  854.775  443.187     0.000 1446.676  365.540 1081.137
181.80  1376.399  839.203  787.515   51.688    31.730 1288.967  888.887  400.080     0.000 1325.832  324.924 1000.908
181.90  1343.300  846.166  791.821   54.345    28.013 1267.349  803.071  464.278     0.000 1395.604  294.463 1101.142
182.00  1361.327  852.656  821.810   30.846    74.483 1276.645  866.235  410.410     0.000 1447.276  264.001 1183.275
182.10  1383.057  788.857  735.373   53.484    46.384 1225.546  850.063  375.483     0.000 1406.160  385.847 1020.313
182.20  1329.490  852.168  816.945   35.223    65.667 1228.141  832.727  395.414     0.000 1344.333  243.693 1100.640
182.30  1393.801  881.366  844.046   37.320    67.613 1230.690  849.806  380.884     0.000 1296.880  396.001  900.879
182.40  1428.924  850.607  790.746   59.861    88.277 1270.978  858.101  412.877     0.000 1387.559  365.540 1022.020
182.50  1456.562  757.865  735.355   22.510    88.104 1259.827  930.127  329.700     0.000 1351.873  375.694  976.180
182.60  1415.053  862.104  786.139   75.965    72.972 1320.180  888.974  431.206     0.000 1506.088  365.540 1140.549
182.70  1449.048  832.901  761.954   70.947    82.484 1219.141  825.980  393.161     0.000 1346.542  365.540  981.002
182.80  1423.119  819.219  773.550   45.668    65.493 1294.019  879.505  414.514     0.000 1336.487  355.386  981.101
182.90  1318.226  869.424  810.230   59.194    50.449 1200.126  798.314  401.811     0.000 1079.629  192.924  886.705
183.00  1366.501  838.036  779.668   58.368    50.362 1255.543  793.728  461.815     0.000 1445.567  324.924 1120.643
183.10  1364.626  866.386  804.516   61.870    69.602 1182.354  739.082  443.272     0.000 1121.952  233.539  888.413
183.20  1389.275  806.901  741.223   65.678    42.883 1204.230  778.165  426.065     0.000 1334.380  243.693 1090.686
183.30  1368.415  836.198  735.370  100.829    22.306 1281.696  742.238  539.457     0.000 1244.701  264.001  980.700
183.40  1345.302  841.874  798.936   42.938    71.026 1153.608  785.951  367.657     0.000 1080.633  213.231  867.402
183.50  1384.585  793.102  746.937   46.164    50.275 1223.815  873.539  350.276     0.000 1224.194  284.309  939.885
183.60  1401.725  802.542  745.240   57.302    93.506 1210.412  795.719  414.693     0.000 1334.881  274.155 1060.726
183.70  1435.971  778.812  716.700   62.112    65.580 1362.333  926.720  435.613     0.000 1134.518  243.693  890.825
183.80  1403.385  803.018  737.093   65.926    37.350 1240.629  803.288  437.340     0.000 1210.219  233.539  976.679
183.90  1419.511  787.779  733.752   54.028    24.165 1282.392  832.684  449.708     0.000 1341.016  223.385 1117.630
184.00  1404.578  815.957  736.448   79.509    54.210 1213.649  790.873  422.775     0.000 1365.036  233.539 1131.497
184.10  1440.646  785.135  718.581   66.554    42.927 1176.687  754.952  421.735     0.000 1306.229  274.155 1032.074
184.20  1403.541  824.686  763.957   60.729     9.511 1342.355  820.365  521.990     0.000 1345.337  294.463 1050.875
184.30  1526.992  776.770  722.408   54.362    56.026 1207.859  797.622  410.237     0.000 1395.098  314.770 1080.327
184.40  1478.295  777.597  753.743   23.854    54.080 1093.255  693.039  400.216     0.000 1202.078  264.001  938.077
184.50  1477.876  837.489  786.347   51.142    59.482 1213.081  735.189  477.892     0.000 1530.916  243.693 1287.223
184.60  1479.722  841.969  803.637   38.332    68.820 1172.740  794.803  377.938     0.000 1401.629  304.616 1097.013
184.70  1450.294  893.395  820.837   72.558    63.591 1281.031  821.739  459.292     0.000 1614.150  335.078 1279.072
184.80  1508.099  862.145  800.771   61.374    91.778 1277.633  814.221  463.412     0.000 1483.364  385.847 1097.517
184.90  1489.575  809.056  757.929   51.127    24.252 1277.457  793.772  483.685     0.000 1253.148  294.463  958.685
185.00  1345.684  902.249  807.696   94.552     0.000 1274.060  766.539  507.521     0.000 1345.338  294.463 1050.876
185.10  1411.036  875.471  779.871   95.600     1.859 1332.805  870.862  461.944     0.000 1376.601  345.232 1031.369
185.20  1496.715  838.638  732.109  106.529     5.707 1320.437  815.173  505.264     0.000 1334.076  314.770 1019.306
185.30  1455.598  823.457  708.219  115.238     0.000 1269.287  774.750  494.537     0.000 1316.182  375.694  940.488
185.40  1374.576  810.615  703.617  106.999     5.448 1213.643  708.385  505.258     0.000 1282.102  264.001 1018.101
185.50  1384.879  805.677  691.811  113.866     5.576 1256.096  732.338  523.758     0.000 1322.813  162.462 1160.351
185.60  1369.691  794.440  696.697   97.743     0.000 1265.793  770.300  495.494     0.000 1171.616  294.463  877.154
185.70  1352.678  829.600  721.241  108.358     0.000 1312.865  855.685  457.180     0.000 1385.651  385.847  999.804
185.80  1463.246  783.629  712.343   71.285     3.632 1319.171  778.988  540.183     0.000 1334.778  203.078 1131.700
185.90  1369.835  864.250  753.336  110.914     1.816 1232.966  711.067  521.899     0.000 1128.685  142.154  986.531
186.00  1334.567  883.067  803.965   79.102     1.816 1315.754  789.146  526.608     0.000 1274.353  264.001 1010.353
186.10  1203.545  917.312  811.216  106.096     5.576 1281.829  764.718  517.111     0.000 1361.523  294.463 1067.061
186.20  1298.161  896.412  801.869   94.543     3.632 1248.834  718.808  530.026     0.000 1243.193  182.770 1060.423
186.30  1256.669  952.050  847.825  104.226     0.000 1282.986  829.442  453.544     0.000 1307.835  284.309 1023.527
186.40  1288.184  888.194  802.805   85.389     5.448 1334.661  780.849  553.812     0.000 1423.553  274.155 1149.398
186.50  1311.868  880.843  807.973   72.870     0.000 1285.716  748.032  537.683     0.000 1179.459  172.616 1006.843
186.60  1248.234  927.807  821.661  106.146     0.000 1303.832  793.601  510.231     0.000 1343.327  253.847 1089.480
186.70  1286.148  900.936  811.572   89.365     1.816 1290.563  765.675  524.888     0.000 1311.459  243.693 1067.766
186.80  1411.103  884.585  797.707   86.879    10.895 1377.985  833.203  544.781     0.000 1354.588  345.232 1009.356
186.90  1381.708  878.902  789.800   89.102     7.263 1374.217  889.322  484.896     0.000 1342.724  294.463 1048.262
187.00  1387.404  848.867  764.826   84.041     1.859 1276.676  751.751  524.925     0.000 1220.876  182.770 1038.107
187.10  1336.330  863.137  769.129   94.008     3.632 1305.860  805.318  500.543     0.000 1222.384  243.693  978.690
187.20  1341.380  848.624  772.035   76.589     1.816 1306.769  799.784  506.986     0.000 1414.203  233.539 1180.663
187.30  1403.780  852.429  786.264   66.165    10.895 1433.485  879.938  553.547     0.000 1354.385  274.155 1080.230
187.40  1323.552  847.390  744.311  103.079     3.718 1307.759  755.081  552.679     0.000 1337.191  243.693 1093.498
187.50  1261.422  886.448  793.762   92.686    12.754 1320.604  837.094  483.510     0.000 1534.844  497.540 1037.304
187.60  1350.852  875.165  771.424  103.741     0.000 1426.096  894.207  531.889     0.000 1497.343  345.232 1152.111
187.70  1340.359  889.916  828.665   61.250     5.448 1227.860  795.933  431.927     0.000 1126.775  264.001  862.774
187.80  1317.768  878.027  808.108   69.919     1.859 1267.037  801.641  465.396     0.000 1232.841  304.616  928.225
187.90  1336.838  904.573  806.953   97.620     5.448 1290.259  780.893  509.366     0.000 1270.843  274.155  996.689
188.00  1403.720  837.069  762.735   74.334    12.711 1276.025  737.831  538.194     0.000 1198.456  233.539  964.916
188.10  1453.532  708.818  632.832   75.986     0.000 1222.325  798.049  424.276     0.000 1118.733  274.155  844.579
188.20  1420.168  811.517  729.753   81.764     5.448 1256.392  749.195  507.197     0.000 1136.930  233.539  903.390
188.30  1360.594  831.069  722.316  108.753     3.718 1225.916  729.915  496.001     0.000 1436.016  416.309 1019.707
188.40  1518.753  741.249  655.475   85.773     5.448 1258.428  731.256  527.172     0.000 1336.087  335.078 1001.009
188.50  1290.265  892.070  805.310   86.760    10.895 1311.570  766.106  545.464     0.000 1292.256  304.616  987.639
188.60  1316.438  876.872  796.488   80.385     3.632 1270.755  793.299  477.456     0.000 1240.682  274.155  966.527
188.70  1393.881  932.908  857.518   75.390     0.000 1338.677  841.548  497.128     0.000 1273.256  355.386  917.870
188.80  1251.996  991.896  895.083   96.813     1.816 1287.139  768.394  518.745     0.000 1434.209  446.570  987.640
188.90  1335.191  872.202  780.441   91.761     5.448 1265.168  777.425  487.744     0.000 1455.822  446.267 1009.555
189.00  1323.326  852.676  774.129   78.547     7.263 1301.008  786.376  514.633     0.000 1393.790  192.924 1200.866
189.10  1256.600  882.951  779.538  103.413     5.448 1210.958  720.226  490.732     0.000 1192.829  233.137  959.692
189.20  1251.210  900.745  831.182   69.562     1.816 1306.920  781.314  525.605     0.000 1392.681  304.013 1088.668
189.30  1259.386  878.211  793.834   84.377     0.000 1288.523  797.137  491.386     0.000 1288.437  253.645 1034.791
189.40  1240.559  869.681  779.584   90.098     0.000 1253.771  738.170  515.602     0.000 1243.295  284.309  958.986
189.50  1308.842  886.749  804.306   82.443     7.435 1303.578  773.539  530.039     0.000 1206.095  192.924 1013.171
189.60  1320.990  855.998  760.483   95.515     5.448 1335.788  831.951  503.837     0.000 1512.627  385.847 1126.779
189.70  1250.070  958.939  875.798   83.141     5.448 1343.257  831.559  511.698     0.000 1177.145  223.385  953.760
189.80  1183.640  973.117  910.914   62.202     0.000 1315.129  856.503  458.627     0.000 1098.931  121.847  977.085
189.90  1295.888  928.513  855.121   73.392     3.632 1325.482  816.080  509.402     0.000 1202.576  172.616 1029.960
190.00  1401.938  794.756  722.594   72.163     7.263 1328.992  818.981  510.012     0.000 1243.800  345.232  898.568
190.10  1318.379  866.407  779.670   86.738     3.632 1285.457  745.699  539.757     0.000 1392.990  243.693 1149.297
190.20  1377.208  835.424  774.144   61.281    10.895 1336.472  859.577  476.894     0.000 1261.392  253.847 1007.545
190.30  1532.569  725.454  660.288   65.167     9.294 1282.131  857.763  424.368     0.000 1172.722  294.060  878.662
190.40  1396.368  835.750  761.081   74.669    16.343 1317.058  775.877  541.181     0.000 1200.265  131.397 1068.868
190.50  1436.332  827.859  740.705   87.154     3.718 1301.885  828.839  473.047     0.000 1201.374  201.469  999.905
190.60  1382.251  790.963  725.938   65.024    10.895 1264.964  827.326  437.638     0.000 1069.876  221.576  848.300
190.70  1443.588  801.271  723.301   77.971     3.675 1237.298  762.562  474.736     0.000 1092.195  162.060  930.135
190.80  1407.516  801.812  726.158   75.654    12.711 1292.600  805.319  487.281     0.000 1159.754  192.522  967.232
190.90  1286.811  889.927  775.041  114.886     7.306 1295.132  774.969  520.163     0.000 1129.890  121.444 1008.446
191.00  1372.172  858.572  761.697   96.875     7.263 1390.777  862.128  528.648     0.000 1270.341  192.924 1077.417
191.10  1412.917  765.163  674.701   90.462     3.718 1311.759  786.080  525.679     0.000 1061.130  141.953  919.177
191.20  1370.898  852.146  759.074   93.072     3.675 1354.846  826.937  527.910     0.000 1350.565  241.682 1108.883
191.30  1467.760  761.750  683.983   77.768     5.448 1276.375  763.339  513.036     0.000 1212.733  192.924 1019.809
191.40  1482.675  759.163  680.843   78.320     0.000 1266.997  804.628  462.369     0.000 1285.117  202.474 1082.643
191.50  1407.471  788.915  722.907   66.007     0.000 1252.255  806.139  446.116     0.000 1101.143  221.777  879.366
191.60  1267.550  882.373  772.657  109.716     0.000 1322.730  839.172  483.559     0.000 1210.523  161.658 1048.866
191.70  1305.977  900.854  796.357  104.497     1.816 1308.587  736.142  572.445     0.000 1183.982  172.616 1011.366
191.80  1376.937  857.524  786.192   71.333     9.294 1261.431  786.859  474.573     0.000 1171.215  171.611  999.604
191.90  1297.564  919.755  820.703   99.052     5.448 1300.890  804.539  496.351     0.000 1341.920  292.653 1049.267
192.00  1367.672  850.101  751.791   98.310     7.435 1384.168  821.829  562.339     0.000 1286.022  253.847 1032.175
192.10  1393.264  830.615  735.678   94.937     0.000 1391.725  859.318  532.406     0.000 1254.353  202.474 1051.879
192.20  1352.053  850.053  755.015   95.039     5.448 1371.273  852.746  518.527     0.000 1172.417  172.415 1000.002
192.30  1329.796  828.153  747.331   80.822     5.448 1373.089  882.104  490.985     0.000 1401.431  181.765 1219.666
192.40  1279.830  936.864  846.219   90.645     0.000 1342.649  837.613  505.036     0.000 1255.157  152.308 1102.849
192.50  1279.087  980.757  862.445  118.312     1.859 1404.352  841.115  563.237     0.000 1212.132  171.007 1041.124
192.60  1351.774  882.780  802.752   80.028     9.079 1398.599  855.080  543.519     0.000 1341.719  213.231 1128.487
192.70  1372.107  899.568  798.448  101.120    10.895 1342.182  836.792  505.391     0.000 1373.488  333.872 1039.616
192.80  1419.330  910.192  815.613   94.579    16.343 1390.989  876.352  514.637     0.000 1270.339  222.179 1048.160
192.90  1464.910  907.933  794.607  113.325    14.527 1374.215  834.675  539.541     0.000 1406.560  253.646 1152.914
193.00  1298.427 1036.954  889.940  147.014     3.632 1281.265  759.751  521.514     0.000 1183.379  203.078  980.301
193.10  1429.890  891.592  786.144  105.448    10.895 1243.434  710.334  533.099     0.000 1189.711  121.243 1068.468
193.20  1417.061  886.161  797.766   88.395    11.153 1234.490  728.147  506.342     0.000 1068.670  161.859  906.812
193.30  1443.432  934.738  851.218   83.520     9.079 1316.891  868.613  448.277     0.000 1279.590  243.693 1035.897
193.40  1419.144  933.389  838.157   95.232    10.895 1256.280  767.535  488.745     0.000 1269.636  192.321 1077.315
193.50  1356.191  927.456  845.941   81.515     9.294 1325.918  805.965  519.953     0.000 1262.196  263.398  998.799
193.60  1324.609  939.225  850.348   88.877    10.981 1265.827  764.637  501.190     0.000 1172.016  151.906 1020.110
193.70  1277.145 1014.627  932.082   82.544     0.000 1373.089  880.502  492.587     0.000 1210.320  213.231  997.089
193.80  1256.179 1050.546  959.486   91.059     1.859 1288.229  772.981  515.248     0.000 1313.268  243.693 1069.575
193.90  1338.348  931.077  862.437   68.640     0.000 1280.618  795.376  485.242     0.000 1199.764  202.877  996.887
194.00  1304.033  984.194  904.806   79.388     0.000 1237.634  734.546  503.088     0.000 1439.935  253.646 1186.289
194.10  1253.050 1017.459  929.197   88.262     0.000 1302.834  810.980  491.854     0.000 1423.853  243.291 1180.562
194.20  1265.478 1072.757  964.968  107.788     0.000 1274.820  815.047  459.772     0.000 1379.317  252.239 1127.079
194.30  1350.750  977.697  893.298   84.398     0.000 1288.609  821.748  466.861     0.000 1350.964  213.030 1137.934
194.40  1246.852  977.523  881.223   96.301     5.448 1220.003  703.544  516.459     0.000 1269.033  100.936 1168.098
194.50  1244.603 1026.477  954.083   72.393     3.632 1186.587  747.949  438.639     0.000 1149.801  192.924  956.877
194.60  1264.266  988.335  897.210   91.125     0.000 1148.187  654.562  493.624     0.000 1171.714  211.824  959.890
194.70  1397.801  916.614  844.614   72.000     5.576 1261.121  785.822  475.299     0.000 1137.335  182.770  954.565
194.80  1337.939  910.204  806.689  103.515     0.000 1144.518  738.739  405.779     0.000 1188.806  261.588  927.218
194.90  1282.519  913.758  827.806   85.952     0.000 1176.435  692.652  483.783     0.000  978.592  142.154  836.438
195.00  1321.637  937.561  841.922   95.639     1.816 1247.889  738.479  509.410     0.000 1097.221  213.030  884.190
195.10  1333.380  945.609  856.898   88.710     1.859 1227.615  736.881  490.734     0.000 1188.105  212.427  975.678
195.20  1383.396  875.529  809.886   65.643     0.000 1286.487  794.164  492.323     0.000 1239.873  203.078 1036.796
195.30  1315.327  882.738  818.288   64.450     1.816 1286.800  766.626  520.174     0.000 1208.008  172.616 1035.392
195.40  1334.088  884.467  813.851   70.615     0.000 1220.603  730.740  489.863     0.000 1026.343  111.693  914.650
195.50  1324.181  956.785  869.099   87.686     1.859 1243.952  758.151  485.801     0.000 1026.143  120.841  905.302
195.60  1298.254  966.631  889.011   77.620     0.000 1259.390  735.669  523.721     0.000 1004.730  152.308  852.422
195.70  1320.069  931.304  857.202   74.103     3.632 1251.220  757.070  494.149     0.000 1136.430  213.231  923.198
195.80  1308.691  981.197  864.480  116.717     0.000 1350.685  798.443  552.241     0.000 1295.765  182.770 1112.995
195.90  1260.094  998.699  906.911   91.788     3.632 1295.870  751.405  544.465     0.000 1248.620  151.906 1096.714
196.00  1247.488  945.086  856.648   88.438     0.000 1231.292  728.580  502.712     0.000 1119.439  141.551  977.888
196.10  1257.011  972.870  871.960  100.909     3.632 1365.230  886.511  478.719     0.000 1300.099  323.919  976.180
196.20  1331.305  948.890  857.152   91.738     1.816 1318.186  850.975  467.211     0.000 1339.704  223.385 1116.319
196.30  1375.020  909.824  823.575   86.250     0.000 1351.128  822.050  529.078     0.000 1237.665  192.723 1044.943
196.40  1289.316  918.599  843.211   75.388     5.620 1345.820  964.161  381.659     0.000 1135.421  232.936  902.485
196.50  1327.068  898.234  855.820   42.414    41.850 1354.549 1015.948  338.601     0.000 1377.904  323.517 1054.387
196.60  1371.706  960.023  882.882   77.141    50.107 1375.559  924.816  450.744     0.000 1289.641  313.765  975.876
196.70  1243.661  913.875  855.874   58.002    53.949 1283.563  913.920  369.643     0.000 1200.671  264.001  936.670
196.80  1318.915  935.906  869.951   65.955    50.666 1276.124  918.806  357.317     0.000 1348.653  242.889 1105.765
196.90  1385.842  807.268  759.861   47.407    35.232 1273.875  891.268  382.608     0.000 1250.733  223.184 1027.549
197.00  1331.082  894.279  834.672   59.607    46.905 1198.780  813.361  385.418     0.000 1157.639  233.137  924.502
197.10  1447.278  868.147  822.589   45.558    14.871 1314.768  889.752  425.016     0.000 1331.964  354.380  977.583
197.20  1447.481  794.705  761.932   32.773    22.349 1288.836  924.945  363.891     0.000 1341.618  334.676 1006.942
197.30  1361.648  838.235  792.963   45.272    14.871 1255.148  859.271  395.877     0.000 1175.735  192.522  983.213
197.40  1385.030  824.186  766.297   57.889    33.502 1368.639  969.994  398.645     0.000 1309.444  273.351 1036.093
197.50  1353.490  851.287  770.557   80.730     1.816 1356.788  847.989  508.800     0.000 1351.767  324.924 1026.843
197.60  1307.039  883.873  812.597   71.276    42.496 1304.086  886.119  417.967     0.000 1234.644  243.090  991.554
197.70  1335.693  846.720  771.112   75.608    37.176 1239.489  828.397  411.092     0.000 1110.685  162.261  948.424
197.80  1352.339  854.248  765.756   88.492     0.000 1231.235  756.028  475.207     0.000 1195.639  171.812 1023.827
197.90  1205.498  942.400  865.342   77.059    22.306 1373.342  937.694  435.648     0.000 1256.462  233.338 1023.124
198.00  1258.718 1050.289  953.713   96.576     1.859 1339.059  880.106  458.953     0.000 1314.271  212.427 1101.844
198.10  1184.060  988.242  866.233  122.010     7.263 1221.251  679.464  541.786     0.000 1246.613   70.474 1176.139
198.20  1243.253  990.793  856.874  133.918     3.675 1334.090  791.961  542.129     0.000 1169.200  161.055 1008.145
198.30  1154.914 1078.907  955.840  123.067     0.000 1282.474  752.443  530.031     0.000 1198.961   91.385 1107.576
198.40  1255.719  946.528  822.494  124.034     1.859 1275.642  799.308  476.333     0.000 1147.288  182.770  964.518
198.50  1171.939 1013.549  878.531  135.018     0.000 1255.280  706.874  548.406     0.000 1217.158  141.752 1075.406
198.60  1237.436 1022.683  897.068  125.615     0.000 1322.684  767.705  554.979     0.000 1167.696  141.149 1026.547
198.70  1232.421  954.911  817.438  137.473     0.000 1296.657  751.623  545.035     0.000 1197.855  152.308 1045.547
198.80  1255.618  912.211  780.663  131.548     3.632 1241.098  758.064  483.034     0.000 1097.321   70.273 1027.049
198.90  1376.523  871.306  752.750  118.556     7.263 1330.245  804.021  526.225     0.000 1147.386   80.628 1066.758
199.00  1278.572  967.979  835.047  132.933     1.816 1332.323  840.684  491.639     0.000 1125.470  140.747  984.723
199.10  1302.993  880.123  748.124  132.000     0.000 1217.581  778.468  439.113     0.000 1098.227  152.107  946.120
199.20  1348.396  895.326  767.818  127.508     1.859 1216.024  760.398  455.625     0.000 1157.542  191.114  966.428
199.30  1376.304  912.847  771.788  141.059     3.632 1273.528  836.621  436.907     0.000 1179.960  223.385  956.574
199.40  1268.769 1030.666  919.650  111.016     0.000 1308.716  879.549  429.167     0.000 1129.693  182.368  947.326
199.50  1220.042  986.995  859.459  127.535     0.000 1217.758  775.965  441.793     0.000 1077.517  131.799  945.718
199.60  1293.594  898.678  767.923  130.755     0.000 1353.679  834.847  518.832     0.000 1231.836  182.569 1049.267
199.70  1202.778  917.450  783.856  133.594     0.000 1257.401  803.546  453.855     0.000 1289.944  152.308 1137.636
199.80  1209.625  969.039  833.683  135.357     7.263 1304.437  821.659  482.777     0.000 1098.629  232.936  865.693
199.90  1381.908  919.734  787.798  131.936     5.448 1290.645  810.118  480.527     0.000 1078.119  141.752  936.367
200.00  1363.125  939.272  808.662  130.610     0.000 1360.292  779.380  580.912     0.000 1180.562  101.137 1079.425
200.10  1272.883  944.852  821.507  123.345     0.000 1299.143  781.452  517.691     0.000 1259.875  152.308 1107.567
200.20  1350.327  963.001  849.495  113.506     3.632 1322.284  784.608  537.677     0.000 1136.827  141.953  994.874
200.30  1245.729 1020.643  918.228  102.415     0.000 1275.856  736.143  539.713     0.000 1065.651  121.847  943.805
200.40  1271.082 1013.783  907.344  106.439     0.000 1349.740  886.599  463.141     0.000 1180.758  142.154 1038.604
200.50  1305.898  956.953  851.912  105.040     0.000 1343.261  803.028  540.233     0.000 1210.723  132.000 1078.722
200.60  1458.339  816.895  722.539   94.356     5.448 1318.545  836.579  481.966     0.000 1153.115  121.646 1031.469
200.70  1430.621  854.449  754.652   99.797     5.448 1306.943  838.652  468.291     0.000 1169.704  132.000 1037.704
200.80  1354.844  941.647  846.174   95.473     5.448 1373.435  851.536  521.899     0.000 1159.951  121.847 1038.104
200.90  1300.629  988.105  860.710  127.395     5.448 1361.854  847.819  514.035     0.000 1279.791  142.154 1137.636
201.00  1368.570  861.526  745.556  115.969     7.263 1215.631  752.271  463.360     0.000 1347.546  142.154 1205.392
201.10  1387.043  832.543  727.081  105.462     9.079 1254.722  738.090  516.632     0.000 1160.759  152.308 1008.451
201.20  1396.694  903.733  795.296  108.437     0.000 1311.010  774.493  536.517     0.000 1202.681  121.847 1080.834
201.30  1306.884  950.257  849.711  100.546     0.000 1461.331  877.173  584.158     0.000 1363.635  152.308 1211.327
201.40  1372.616  921.417  828.241   93.176     7.435 1381.607  883.356  498.251     0.000 1270.840  142.154 1128.686
201.50  1266.363  947.152  855.282   91.870    16.343 1305.522  779.162  526.359     0.000 1127.081  121.847 1005.234
201.60  1264.015  963.052  867.469   95.584     7.263 1285.415  777.649  507.765     0.000 1038.610  162.462  876.148
201.70  1326.731  938.786  845.695   93.092     0.000 1366.308  896.671  469.637     0.000 1198.459  162.261 1036.198
201.80  1198.486  989.899  896.012   93.887     5.576 1302.876  819.715  483.162     0.000 1404.952  162.462 1242.490
201.90  1233.027  994.757  890.676  104.082     1.816 1333.223  862.855  470.368     0.000 1341.709  192.723 1148.987
202.00  1381.799  970.387  869.648  100.740     0.000 1407.972  936.873  471.098     0.000 1376.401  334.877 1041.525
202.10  1353.117  977.637  901.496   76.140     3.632 1370.798  887.200  483.598     0.000 1152.812  162.261  990.551
202.20  1408.617  871.502  787.538   83.964    25.422 1370.759  955.341  415.417     0.000 1423.147  314.770 1108.377
202.30  1306.129  871.103  795.450   75.652    25.422 1286.108  849.071  437.037     0.000 1142.864  152.308  990.556
202.40  1330.815  928.668  848.701   79.966    19.974 1275.257  790.358  484.899     0.000 1232.138  152.308 1079.830
202.50  1414.229  891.258  799.029   92.229     5.448 1376.332  911.200  465.132     0.000 1254.050  192.924 1061.126
202.60  1378.660  835.963  770.905   65.058    23.606 1294.970  863.816  431.154     0.000 1266.016  264.001 1002.016
202.70  1413.463  879.113  762.235  116.877    10.981 1302.238  803.030  499.208     0.000 1281.198  213.231 1067.967
202.80  1380.896  910.956  806.093  104.863     1.859 1366.350  872.114  494.236     0.000 1341.619  203.078 1138.541
202.90  1437.962  886.178  788.975   97.203     9.079 1345.900  891.097  454.803     0.000 1322.918  243.492 1079.426
203.00  1419.122  906.031  826.375   79.656    14.613 1340.489  894.943  445.546     0.000 1354.987  273.954 1081.033
203.10  1488.971  845.735  746.958   98.777    13.099 1402.832  931.994  470.838     0.000 1458.434  353.777 1104.657
203.20  1446.704  820.778  725.008   95.770     1.816 1423.370  905.489  517.881     0.000 1354.687  202.072 1152.615
203.30  1360.236  884.967  787.911   97.055     0.000 1410.186  898.442  511.744     0.000 1249.027  181.362 1067.665
203.40  1440.485  847.464  759.637   87.827    10.895 1475.990  995.503  480.488     0.000 1291.855  212.829 1079.025
203.50  1533.099  814.090  745.477   68.613    16.429 1475.504 1042.497  433.007     0.000 1622.703  455.919 1166.783
203.60  1406.540  902.382  806.956   95.426     5.534 1413.287  992.083  421.204     0.000 1409.271  294.463 1114.808
203.70  1468.705  874.985  774.357  100.628     3.632 1431.754  962.085  469.669     0.000 1519.758  223.385 1296.372
203.80  1317.921  936.604  856.223   80.382     5.534 1449.405 1026.503  422.902     0.000 1526.296  284.309 1241.988
203.90  1347.971  946.794  844.182  102.613     9.079 1426.832  932.727  494.105     0.000 1301.802  263.800 1038.003
204.00  1336.288  957.016  865.468   91.548     7.263 1468.904 1044.835  424.069     0.000 1289.542  273.954 1015.588
204.10  1386.057  933.782  869.223   64.559    10.895 1498.469 1072.593  425.876     0.000 1531.623  394.594 1137.029
204.20  1431.093  967.215  874.363   92.852     9.381 1447.984  940.384  507.600     0.000 1423.650  243.693 1179.956
204.30  1384.473 1001.800  918.542   83.258    14.527 1401.795  927.623  474.172     0.000 1322.911  203.078 1119.834
204.40  1400.173  965.087  878.119   86.968     5.448 1426.660  954.218  472.442     0.000 1393.695  243.492 1150.203
204.50  1430.479  900.326  806.957   93.370    10.981 1345.379  910.682  434.698     0.000 1178.854  182.368  996.487
204.60  1424.034  788.866  697.124   91.742     0.000 1363.456  962.864  400.593     0.000 1217.661  233.539  984.122
204.70  1513.518  772.639  709.013   63.626    16.386 1427.571  939.735  487.836     0.000 1341.217  303.611 1037.605
204.80  1403.835  901.794  793.016  108.778    12.970 1389.222  927.671  461.551     0.000 1343.026  264.001 1079.025
204.90  1448.597  803.628  735.832   67.796     1.816 1395.696  994.419  401.277     0.000 1439.731  314.569 1125.162
205.00  1443.133  833.070  739.872   93.198     5.576 1272.189  829.316  442.874     0.000 1394.700  253.244 1141.456
205.10  1378.798  826.874  732.675   94.199     0.000 1345.253  917.900  427.353     0.000 1332.470  222.983 1109.487
205.20  1456.190  790.355  716.676   73.679    20.017 1403.575  989.627  413.948     0.000 1505.888  355.386 1150.503
205.30  1415.513  847.761  746.422  101.339     7.263 1370.024  876.396  493.628     0.000 1298.590  162.462 1136.128
205.40  1386.252  899.552  787.205  112.347     9.122 1353.767  862.648  491.119     0.000 1415.409  192.723 1222.687
205.50  1387.176  883.598  800.624   82.974    11.153 1423.026  891.917  531.109     0.000 1472.813  182.770 1290.043
205.60  1428.243  852.544  751.377  101.167    31.514 1291.082  807.348  483.734     0.000 1255.357  151.805 1103.552
205.70  1443.401  938.548  844.119   94.429    25.551 1450.478 1008.690  441.788     0.000 1291.050  253.646 1037.404
205.80  1449.281  930.544  836.140   94.404    30.998 1320.564  863.209  457.355     0.000 1318.395  172.616 1145.779
205.90  1456.643  900.511  813.616   86.896    13.055 1345.901  863.167  482.734     0.000 1300.098  213.030 1087.068
206.00  1344.614  950.359  865.012   85.347     5.448 1421.209  950.715  470.495     0.000 1310.051  192.924 1117.127
206.10  1455.779  877.751  807.241   70.510     1.902 1360.247  874.750  485.497     0.000 1489.198  243.090 1246.108
206.20  1443.563  962.471  867.998   94.474     0.000 1431.589  931.952  499.638     0.000 1511.117  182.368 1328.749
206.30  1472.945  888.154  808.741   79.414    42.753 1418.890  986.254  432.636     0.000 1209.215  263.599  945.617
206.40  1446.332  868.534  808.286   60.248    18.632 1404.739  995.030  409.710     0.000 1301.706  304.616  997.089
206.50  1437.819  876.218  811.044   65.174     3.805 1392.376  921.445  470.931     0.000 1289.439  242.688 1046.752
206.60  1469.392  922.220  853.225   68.994     5.707 1500.724 1030.954  469.769     0.000 1464.571  334.877 1129.694
206.70  1442.878  900.329  840.351   59.978    52.438 1308.641  927.842  380.798     0.000 1375.095  344.830 1030.266
206.80  1410.182  854.272  806.948   47.324    54.514 1420.793 1004.065  416.728     0.000 1421.141  383.837 1037.304
206.90  1398.357  893.383  855.771   37.612    95.321 1343.011 1020.927  322.084     0.000 1252.343  314.368  937.975
207.00  1447.057  897.613  860.175   37.438    37.263 1379.633  999.441  380.193     0.000 1462.660  375.493 1087.168
207.10  1476.674  861.718  804.353   57.365    82.527 1289.528  988.110  301.418     0.000 1229.323  273.552  955.771
207.20  1321.980  967.125  912.454   54.670    92.856 1268.266  937.573  330.694     0.000 1288.034  283.906 1004.127
207.30  1396.988  889.732  847.317   42.416    80.625 1369.560  987.679  381.881     0.000 1442.856  253.646 1189.210
207.40  1548.261  800.257  773.482   26.775    84.648 1354.863 1008.002  346.861     0.000 1230.327  313.765  916.562
207.50  1509.488  808.926  779.573   29.353    86.466 1371.285 1031.345  339.939     0.000 1400.025  506.287  893.739
207.60  1455.126  845.532  798.331   47.201    95.843 1333.199 1020.799  312.400     0.000 1377.407  412.891  964.516
207.70  1477.280  840.236  781.054   59.182    50.536 1368.956  979.770  389.186     0.000 1235.858  242.085  993.773
207.80  1407.052  924.390  845.154   79.236    55.808 1305.606  866.537  439.069     0.000 1291.551  150.700 1140.851
207.90  1479.030  860.499  832.737   27.762   125.628 1293.806 1007.652  286.154     0.000 1322.716  453.808  868.908
208.00  1386.327  894.620  839.971   54.649    75.222 1258.605  932.074  326.531     0.000 1343.621  192.119 1151.501
208.10  1474.566  866.130  832.871   33.259    89.745 1354.846  990.916  363.930     0.000 1340.706  351.968  988.739
208.20  1396.250  957.452  871.137   86.315    54.514 1285.034  826.290  458.744     0.000 1151.407  192.119  959.288
208.30  1509.927  847.786  802.935   44.851    70.983 1344.786  969.177  375.609     0.000 1353.179  191.717 1161.462
208.40  1568.719  752.303  699.097   53.206    82.663 1357.135  955.852  401.283     0.000 1361.214  242.286 1118.928
208.50  1576.298  783.684  736.391   47.293   127.011 1276.630  934.883  341.746     0.000 1422.839  353.475 1069.364
208.60  1462.411  896.569  844.296   52.273    64.500 1310.745  919.885  390.860     0.000 1411.478  271.340 1140.138
208.70  1556.692  849.429  820.073   29.356    65.801 1403.003 1097.519  305.484     0.000 1289.535  431.387  858.148
208.80  1509.897  835.999  764.413   71.586    48.460 1314.150  844.348  469.801     0.000 1542.771  131.698 1411.073
208.90  1468.656  961.327  834.162  127.165     5.533 1339.601  836.828  502.773     0.000 1432.689  142.154 1290.535
209.00  1463.377 1006.691  864.352  142.338     3.632 1556.667 1020.910  535.757     0.000 1814.908  403.237 1411.672
209.10  1440.680  933.096  774.667  158.430     5.448 1493.815 1009.200  484.615     0.000 1562.878  302.706 1260.172
209.20  1445.802  992.321  839.967  152.354     5.448 1404.675  837.688  566.986     0.000 1400.822  131.698 1269.124
209.30  1511.132  832.286  694.438  137.849     9.294 1382.942  885.210  497.732     0.000 1533.827  323.718 1210.109
209.40  1559.012  855.170  714.871  140.299     1.816 1332.697  786.635  546.062     0.000 1421.839  192.723 1229.116
209.50  1440.314  939.518  780.807  158.711     9.294 1311.701  787.888  523.813     0.000 1314.469  182.770 1131.700
209.60  1404.016 1002.905  853.384  149.521     0.000 1425.203  883.041  542.162     0.000 1686.128  402.434 1283.694
209.70  1419.904  965.182  803.079  162.103     1.816 1398.676  871.675  527.001     0.000 1527.993  203.078 1324.915
209.80  1415.531  911.329  779.513  131.816     9.166 1327.260  810.671  516.589     0.000 1406.554  151.906 1254.648
209.90  1495.976  927.032  780.147  146.885    13.012 1355.056  855.680  499.375     0.000 1393.489  243.090 1150.399
210.00  1465.278  998.546  859.200  139.345    16.729 1418.520  904.795  513.725     0.000 1445.161  202.474 1242.687
210.10  1527.308  924.901  842.572   82.329    50.102 1394.580  968.777  425.804     0.000 1597.169  344.427 1252.742
210.20  1564.133  910.388  847.139   63.249    59.616 1382.258  891.219  491.039     0.000 1524.582  182.770 1341.812
210.30  1478.821  946.654  869.859   76.795    30.132 1419.570  919.499  500.071     0.000 1599.682  202.877 1396.805
210.40  1471.116 1002.506  942.497   60.009    48.592 1331.593  841.637  489.956     0.000 1383.534  220.973 1162.561
210.50  1475.058  946.249  902.673   43.576    43.231 1291.166  842.715  448.451     0.000 1333.065  171.611 1161.454
210.60  1511.467  943.551  893.478   50.073    48.852 1306.263  834.934  471.329     0.000 1466.979  172.616 1294.363
210.70  1525.651  918.688  888.391   30.296    88.191 1340.026  971.984  368.041     0.000 1335.784  284.309 1051.475
210.80  1524.792  894.753  857.434   37.318    45.134 1304.260  928.265  375.995     0.000 1477.028  273.953 1203.075
210.90  1569.321  866.050  856.706    9.344    65.368 1281.651  995.313  286.338     0.000 1354.681  394.391  960.290
211.00  1586.021  833.774  830.631    3.142    89.489 1313.860  971.370  342.489     0.000 1243.392  274.155  969.237
211.10  1596.350  883.722  878.042    5.680    86.246 1364.824  976.387  388.437     0.000 1469.582  273.249 1196.333
211.20  1598.886  814.466  777.056   37.411    78.072 1306.478  949.202  357.276     0.000 1289.941  182.770 1107.171
211.30  1541.964  842.164  812.417   29.748   102.844 1310.634  937.312  373.322     0.000 1386.355  182.770 1203.585
211.40  1579.286  854.151  820.742   33.410   111.108 1349.544  986.077  363.467     0.000 1406.763  152.308 1254.454
211.50  1480.209  921.747  868.230   53.517    90.402 1303.613  877.511  426.102     0.000 1484.469  223.385 1261.084
211.60  1518.582  946.052  876.069   69.983    22.436 1369.900  954.432  415.468     0.000 1308.844  223.385 1085.459
211.70  1441.462  892.326  846.178   46.148    73.148 1280.803  890.706  390.097     0.000 1337.799  182.770 1155.029
211.80  1605.978  872.718  821.560   51.158    29.226 1373.193 1005.665  367.528     0.000 1477.236  233.539 1243.697
211.90  1601.465  756.056  725.993   30.064    62.555 1304.833  996.625  308.208     0.000 1318.596  223.184 1095.412
212.00  1461.770  942.511  897.811   44.700    37.176 1417.149 1109.897  307.252     0.000 1445.066  344.729 1100.337
212.10  1452.742  897.059  856.365   40.694    95.886 1391.368 1093.459  297.909     0.000 1534.428  313.664 1220.764
212.20  1479.772  893.349  875.102   18.247    85.422 1370.532 1028.562  341.970     0.000 1493.413  242.988 1250.425
212.30  1525.594  879.226  837.387   41.838    54.908 1306.996  887.720  419.276     0.000 1393.693  172.616 1221.077
212.40  1526.953  882.011  831.324   50.688    63.463 1249.188  897.059  352.129     0.000 1264.906  182.770 1082.136
212.50  1462.457  924.477  888.203   36.274    33.676 1257.352  876.770  380.582     0.000 1384.740  263.497 1121.243
212.60  1515.205  869.801  828.793   41.008    61.384 1264.920  881.532  383.388     0.000 1506.687  323.919 1182.768
212.70  1467.059  849.249  793.728   55.521    55.938 1271.609  873.144  398.465     0.000 1212.929  213.231  999.697
212.80  1621.766  795.814  726.270   69.543    53.907 1327.248  891.992  435.256     0.000 1384.736  182.569 1202.167
212.90  1562.509  837.259  773.479   63.779    72.021 1265.395  831.643  433.752     0.000 1323.820  191.114 1132.706
213.00  1635.845  799.729  753.498   46.231    66.746 1292.907  919.543  373.364     0.000 1329.051  279.282 1049.769
213.10  1567.153  809.696  756.500   53.196    50.016 1252.641  882.793  369.848     0.000 1169.702  170.605  999.097
213.20  1565.038  890.060  838.506   51.555    76.213 1346.337  934.069  412.268     0.000 1259.883  149.694 1110.188
213.30  1598.904  809.831  777.263   32.568   109.154 1290.648  936.390  354.258     0.000 1317.892  428.775  889.116
213.40  1510.592  903.847  861.431   42.417    46.647 1271.455  860.141  411.314     0.000 1229.220  268.927  960.293
213.50  1532.559  907.978  846.958   61.020    72.367 1264.965  899.956  365.009     0.000 1389.166  228.915 1160.251
213.60  1589.570  836.235  748.566   87.669   106.350 1371.560  999.810  371.749     0.000 1552.119  459.334 1092.784
213.70  1489.777  940.830  871.653   69.177    59.484 1366.935  951.572  415.363     0.000 1529.904  319.294 1210.610
213.80  1538.210  913.681  845.326   68.355    63.116 1378.261  962.334  415.927     0.000 1529.701  408.668 1121.033
213.90  1506.998  950.086  878.936   71.151   110.587 1352.975  983.217  369.758     0.000 1471.390  329.247 1142.143
214.00  1496.113  880.415  812.075   68.340    92.212 1420.021 1013.092  406.929     0.000 1411.974  269.430 1142.545
214.10  1588.752  869.220  798.757   70.463    75.955 1351.497  929.388  422.109     0.000 1391.267  220.167 1171.099
214.20  1579.064  828.789  772.858   55.931    98.133 1345.641  942.231  403.410     0.000 1380.318  271.641 1108.677
214.30  1592.501  856.264  796.742   59.522    86.854 1283.826  926.462  357.364     0.000 1219.368  259.980  959.388
214.40  1665.544  835.936  783.552   52.383    91.650 1343.226  950.067  393.158     0.000 1470.401  388.160 1082.241
214.50  1468.220  923.020  862.497   60.523    75.655 1325.284  913.017  412.267     0.000 1313.867  259.980 1053.888
214.60  1463.136  895.612  826.214   69.397    67.526 1296.775  876.046  420.729     0.000 1461.343  221.576 1239.767
214.70  1473.905  978.190  920.406   57.784    54.036 1375.253  916.430  458.822     0.000 1504.879  202.072 1302.807
214.80  1535.268  866.021  814.050   51.971   137.996 1231.601  915.611  315.990     0.000 1312.765  290.843 1021.922
214.90  1557.611  966.464  910.293   56.171    57.754 1269.730  878.690  391.041     0.000 1361.120  300.394 1060.726
215.00  1506.308  923.258  875.582   47.677    87.886 1291.175  905.450  385.725     0.000 1301.305  319.495  981.810
215.10  1570.550  815.785  755.860   59.925   108.644 1308.646  910.076  398.570     0.000 1279.085  179.553 1099.532
215.20  1661.954  798.762  740.366   58.396    57.237 1252.722  846.994  405.729     0.000 1381.520  180.759 1200.761
215.30  1600.993  857.006  773.156   83.850    48.329 1317.983  881.153  436.831     0.000 1311.560  190.712 1120.848
215.40  1525.190  865.825  808.724   57.101    55.078 1324.670  930.220  394.450     0.000 1347.542  248.820 1098.722
215.50  1552.083  785.863  709.704   76.159    42.110 1307.503  870.684  436.819     0.000 1300.188  159.245 1140.943
215.60  1558.765  848.303  788.626   59.677   104.529 1332.923  923.687  409.235     0.000 1468.280  209.009 1259.271
215.70  1444.600  936.019  832.056  103.963    20.447 1338.712  853.654  485.058     0.000 1257.066  179.151 1077.916
215.80  1575.315  810.557  718.443   92.114    25.938 1311.163  880.574  430.589     0.000 1349.549  371.164  978.384
215.90  1592.179  851.725  779.338   72.387    26.067 1302.914  966.443  336.471     0.000 1320.694  240.876 1079.818
216.00  1576.561  866.778  767.772   99.006    26.154 1362.013  911.453  450.560     0.000 1459.535  210.316 1249.219
216.10  1432.034  955.274  824.245  131.029    46.644 1325.095  858.021  467.074     0.000 1368.251  189.104 1179.147
216.20  1488.573  904.383  815.105   89.277    39.035 1400.616  991.469  409.147     0.000 1428.167  289.535 1138.632
216.30  1459.822  886.917  792.129   94.789    57.754 1359.160  921.052  438.107     0.000 1408.965  159.848 1249.117
216.40  1411.978  927.837  847.844   79.992    55.852 1236.118  837.480  398.638     0.000 1358.701  189.104 1169.597
216.50  1431.702  895.640  797.106   98.534    22.091 1337.885  881.659  456.226     0.000 1368.453  229.718 1138.735
216.60  1487.417  864.694  772.696   91.998    27.796 1308.356  891.906  416.450     0.000 1209.807  220.065  989.742
216.70  1363.080 1001.202  901.104  100.098    56.463 1308.795  918.582  390.213     0.000 1359.905  241.278 1118.626
216.80  1418.503  964.103  871.497   92.606    31.299 1348.474  975.213  373.262     0.000 1369.954  400.820  969.134
216.90  1409.412  964.562  871.452   93.110    44.397 1273.220  914.519  358.701     0.000 1358.700  299.388 1059.312
217.00  1495.715  900.248  802.463   97.784    72.581 1227.916  798.443  429.473     0.000 1358.299  229.719 1128.580
217.10  1490.714  887.411  810.233   77.178   111.019 1322.150  909.720  412.430     0.000 1468.981  318.590 1150.391
217.20  1425.586  954.227  861.752   92.476   113.657 1327.125  937.390  389.735     0.000 1660.093  278.779 1381.314
217.30  1451.812  930.032  836.770   93.262    68.994 1267.464  918.235  349.229     0.000 1438.225  448.077  990.148
217.40  1461.880  882.300  791.820   90.480    94.801 1298.526  934.372  364.153     0.000 1517.649  318.490 1199.159
217.50  1464.271  933.243  851.093   82.150    78.418 1409.999 1006.212  403.787     0.000 1718.202  379.310 1338.892
217.60  1504.017  865.118  762.981  102.137    57.798 1399.750  917.801  481.948     0.000 1319.289  189.505 1129.785
217.70  1474.362  835.012  745.519   89.493    53.993 1324.143  870.638  453.505     0.000 1257.869   99.930 1157.938
217.80  1469.736  847.997  758.605   89.392    85.039 1175.596  860.774  314.822     0.000 1268.019  409.068  858.951
217.90  1469.242  801.048  718.003   83.045   104.269 1224.440  854.074  370.366     0.000 1402.024  250.528 1151.497
218.00  1452.661  858.708  755.392  103.316    61.777 1332.780 1024.193  308.587     0.000 1500.651  521.762  978.888
218.10  1487.646  861.913  753.886  108.027    61.217 1311.384  930.770  380.614     0.000 1358.097  369.859  988.239
218.20  1499.533  865.371  769.523   95.849    37.742 1387.479  998.038  389.441     0.000 1187.999  318.992  869.007
218.30  1435.835  878.077  757.776  120.300    54.301 1329.846  915.072  414.774     0.000 1289.330  240.474 1048.856
218.40  1430.133  833.188  730.311  102.877   115.693 1263.621  844.528  419.093     0.000 1329.548  209.009 1120.539
218.50  1502.015  836.623  736.112  100.511    94.332 1270.750  935.699  335.051     0.000 1290.636  369.860  920.776
218.60  1495.505  811.158  707.076  104.082    80.886 1274.889  855.021  419.868     0.000 1329.844  230.822 1099.022
218.70  1519.100  788.591  684.062  104.529   114.605 1333.624  934.626  398.998     0.000 1157.641  199.861  957.780
218.80  1455.667  871.281  786.953   84.328   158.575 1238.733  741.373  497.360     0.000 1268.630   80.025 1188.606
218.90  1457.847  785.801  695.189   90.612   147.722 1185.169  738.002  447.167     0.000 1277.780   90.581 1187.200
219.00  1502.279  863.239  763.608   99.632    63.423 1238.730  781.322  457.408     0.000 1086.464  169.198  917.266
219.10  1505.220  848.089  772.639   75.450    70.635 1309.420  867.229  442.191     0.000 1196.849  170.002 1026.846
219.20  1432.659  861.196  784.968   76.228    80.974 1200.427  749.676  450.751     0.000 1297.984  139.742 1158.243
219.30  1466.421  836.571  787.436   49.135    93.508 1256.584  921.661  334.923     0.000 1147.485  160.250  987.235
219.40  1565.056  736.713  638.747   97.966    70.081 1282.123  868.728  413.395     0.000 1389.063  331.557 1057.506
219.50  1614.463  831.450  720.184  111.266    58.712 1340.397  898.303  442.095     0.000 1459.836  270.635 1189.200
219.60  1607.899  836.348  731.148  105.201    59.052 1297.941  942.921  355.020     0.000 1529.303  431.184 1098.119
219.70  1629.662  803.130  700.264  102.866    41.068 1342.040 1007.205  334.835     0.000 1510.903  422.035 1088.868
219.80  1558.703  877.162  763.627  113.535    86.591 1344.676  956.972  387.704     0.000 1419.120  520.558  898.562
219.90  1589.075  765.572  668.058   97.514    44.012 1338.666  940.544  398.122     0.000 1318.688  220.368 1098.321
220.00  1726.389  774.359  675.655   98.704    55.812 1326.953  946.992  379.961     0.000 1318.086  229.719 1088.367
220.10  1673.643  834.670  731.486  103.184    50.188 1315.107 1014.642  300.464     0.000 1462.351  512.113  950.238
220.20  1641.359  770.013  694.845   75.169    63.940 1382.326 1044.719  337.606     0.000 1682.709  753.381  929.328
220.30  1543.588  933.635  797.999  135.636    27.839 1389.108  992.327  396.781     0.000 1603.888  542.369 1061.518
220.40  1577.992  793.715  695.747   97.968    44.655 1420.956 1065.886  355.070     0.000 1357.096  373.281  983.815
220.50  1585.982  847.321  770.119   77.202    57.541 1296.911 1000.598  296.313     0.000 1208.004  299.690  908.314
220.60  1571.340  782.843  693.763   89.080    60.440 1313.686 1033.238  280.448     0.000 1389.969  440.938  949.030
220.70  1550.003  838.005  753.226   84.778    35.448 1359.893 1041.499  318.394     0.000 1319.692  339.903  979.789
220.80  1455.812  954.698  851.755  102.944    53.739 1287.300  965.227  322.073     0.000 1380.615  532.118  848.497
220.90  1452.908  849.087  756.876   92.211    71.028 1298.587  982.695  315.891     0.000 1237.661  250.025  987.635
221.00  1497.096  941.301  852.313   88.987    80.325 1291.840  923.679  368.162     0.000 1419.120  251.231 1167.889
221.10  1599.703  855.043  761.357   93.686    50.452 1268.282  825.806  442.476     0.000 1237.159  189.104 1048.055
221.20  1501.602  924.633  809.154  115.479    50.710 1311.354  918.806  392.549     0.000 1301.903  240.979 1060.924
221.30  1456.201  849.271  749.087  100.183    35.840 1336.172  944.614  391.557     0.000 1234.046  250.228  983.818
221.40  1468.930  860.448  754.339  106.108    48.637 1315.287  926.500  388.786     0.000 1053.990  229.920  824.070
221.50  1453.129  929.250  824.291  104.959    40.767 1307.598  918.160  389.438     0.000 1328.144  332.464  995.680
221.60  1411.536 1007.884  899.686  108.198    30.045 1350.496  996.546  353.950     0.000 1235.254  302.003  933.251
221.70  1387.057  906.382  795.549  110.833    33.591 1301.203  923.348  377.855     0.000 1265.413  320.501  944.912
221.80  1382.681  869.554  772.402   97.152    20.621 1312.179  970.772  341.407     0.000 1203.283  299.791  903.492
221.90  1359.139  892.234  776.668  115.566    44.699 1261.076  917.941  343.135     0.000 1010.663  280.287  730.375
222.00  1336.634  976.214  873.853  102.361    30.089 1294.890  924.298  370.592     0.000 1133.414  191.315  942.099
222.10  1394.714  888.542  799.055   89.487    46.732 1184.434  831.346  353.087     0.000 1265.715  230.724 1034.991
222.20  1382.360  912.615  814.181   98.434    37.440 1280.225  853.953  426.271     0.000 1266.218  212.025 1054.192
222.30  1501.921  912.013  822.866   89.147    52.569 1360.835  961.061  399.774     0.000 1633.647  653.150  980.496
222.40  1496.058  901.623  834.146   67.477    65.972 1191.326  885.755  305.571     0.000 1128.984  380.214  748.770
222.50  1453.803  917.853  842.254   75.599    31.645 1301.611  925.876  375.735     0.000 1193.523  430.779  762.743
222.60  1449.027  895.390  792.183  103.207    53.867 1330.313  978.023  352.290     0.000 1433.794  562.177  871.617
222.70  1379.034  916.391  824.391   92.000    50.580 1197.454  871.879  325.575     0.000 1290.635  361.010  929.625
222.80  1455.222  913.284  817.514   95.770    41.024 1229.673  914.252  315.421     0.000 1260.878  341.910  918.968
222.90  1338.973  951.890  854.521   97.369    57.673 1340.482  986.713  353.769     0.000 1261.284  331.858  929.426
223.00  1364.449  902.425  808.454   93.971    33.502 1273.003  945.391  327.612     0.000 1029.358  170.605  858.753
223.10  1375.129  942.117  835.831  106.286    50.319 1272.446  886.990  385.456     0.000 1107.473  279.282  828.191
223.20  1287.274  935.704  793.166  142.538    39.170 1232.410  908.467  323.944     0.000  987.940  290.240  697.700
223.30  1348.984  950.235  833.751  116.485    35.622 1219.522  866.575  352.946     0.000  937.873  179.754  758.119
223.40  1498.234  891.020  806.175   84.845    33.937 1307.327  953.124  354.202     0.000 1127.579  340.003  787.576
223.50  1506.826  855.223  759.254   95.969    56.548 1277.546  916.296  361.250     0.000 1111.898  190.310  921.588
223.60  1511.259  879.455  781.241   98.213    45.265 1323.889  917.071  406.818     0.000 1190.008  211.421  978.586
223.70  1453.667  960.010  867.748   92.261    44.960 1300.667  891.434  409.233     0.000 1220.469  180.960 1039.509
223.80  1508.250  896.515  810.790   85.725    69.780 1381.612  982.227  399.385     0.000 1178.852  160.653 1018.200
223.90  1551.657  796.673  696.318  100.355    20.190 1339.316  887.502  451.814     0.000 1098.625  180.759  917.866
224.00  1516.498  895.914  806.853   89.061    33.202 1379.477  887.936  491.540     0.000 1223.487  131.598 1091.889
224.10  1502.573  891.030  785.928  105.102     5.576 1321.080  808.215  512.864     0.000 1210.822   90.782 1120.040
224.20  1547.808  791.968  681.325  110.643     9.381 1274.598  875.565  399.033     0.000  990.152  120.640  869.512
224.30  1510.392  801.456  716.129   85.328    57.887 1298.726  948.110  350.616     0.000 1129.388  232.131  897.258
224.40  1518.338  824.738  713.737  111.001    27.970 1314.206  892.214  421.992     0.000 1017.096  239.873  777.223
224.50  1541.715  790.240  690.753   99.487    42.540 1321.846  862.765  459.081     0.000 1147.887  190.109  957.778
224.60  1508.858  793.242  677.554  115.688    35.405 1308.576  880.360  428.216     0.000 1157.035  179.854  977.181
224.70  1490.766  808.848  707.387  101.462     9.294 1353.368  848.462  504.907     0.000 1139.042  171.812  967.230
224.80  1496.902  825.458  734.956   90.503    67.050 1229.465  814.047  415.418     0.000 1163.572  281.896  881.676
224.90  1519.994  776.515  693.005   83.510    81.404 1361.272  937.820  423.452     0.000 1488.891  250.831 1238.060
225.00  1504.864  810.797  720.196   90.601    29.873 1331.673  893.077  438.595     0.000 1388.564  179.754 1208.810
225.10  1554.174  799.089  705.504   93.584    37.048 1358.416  911.144  447.272     0.000 1431.083  331.959 1099.123
225.20  1536.720  778.213  692.621   85.592    67.746 1329.115  857.629  471.486     0.000 1247.416  260.382  987.035
225.30  1478.901  790.068  713.768   76.300    72.624 1288.910  885.207  403.703     0.000 1231.830  282.197  949.634
225.40  1531.263  839.320  734.381  104.939    42.930 1346.107  973.362  372.745     0.000 1310.651  282.097 1028.554
225.50  1520.735  831.696  688.196  143.501    14.527 1401.275  926.542  474.733     0.000 1300.197  292.452 1007.745
225.60  1525.079  800.802  707.951   92.851    29.226 1342.917  932.987  409.930     0.000 1385.748  344.026 1041.722
225.70  1371.885  852.251  731.674  120.577    26.154 1284.294  890.315  393.979     0.000 1222.686  242.487  980.200
225.80  1390.094  828.510  733.024   95.487    18.288 1303.328  935.410  367.918     0.000 1298.289  355.185  943.104
225.90  1455.845  837.846  745.462   92.385    46.557 1327.125  976.647  350.478     0.000 1299.888  293.959 1005.929
226.00  1461.999  878.954  787.065   91.888    59.530 1285.285  901.732  383.553     0.000 1289.942  293.457  996.485
226.10  1446.651  830.345  730.135  100.210    49.025 1315.762  957.629  358.133     0.000 1422.744  466.475  956.269
226.20  1472.604  877.714  770.812  106.902    74.399 1274.834  938.652  336.182     0.000 1368.960  445.162  923.798
226.30  1474.469  856.426  764.688   91.739    92.429 1271.279  934.670  336.609     0.000 1296.973  383.736  913.238
226.40  1473.999  863.777  757.692  106.085    48.503 1286.104  936.486  349.618     0.000 1416.409  493.719  922.690
226.50  1434.429  843.337  741.719  101.618    49.888 1301.437  899.769  401.668     0.000 1331.954  271.739 1060.215
226.60  1527.618  798.552  714.279   84.273    89.528 1208.849  893.427  315.422     0.000 1294.063  341.010  953.054
226.70  1615.842  791.519  682.199  109.319    44.961 1333.957  918.889  415.068     0.000 1384.341  432.897  951.444
226.80  1556.400  795.803  688.783  107.020    29.872 1330.899  897.015  433.884     0.000 1234.952  321.305  913.647
226.90  1554.052  832.583  727.726  104.857    77.302 1302.747  904.925  397.821     0.000 1316.384  362.323  954.062
227.00  1523.217  819.744  705.895  113.849    60.916 1299.722  922.391  377.330     0.000 1288.235  455.014  833.220
227.10  1542.753  779.351  676.112  103.239    65.147 1310.803  974.274  336.529     0.000 1472.915  435.209 1037.705
227.20  1564.564  768.511  671.583   96.927    20.577 1234.614  831.689  402.925     0.000 1353.280  384.440  968.840
227.30  1488.269  781.776  678.468  103.308    39.296 1251.999  890.097  361.902     0.000 1290.446  424.050  866.395
227.40  1472.326  872.349  779.711   92.638    53.949 1282.354  983.223  299.131     0.000 1460.952  527.096  933.855
227.50  1461.740  883.761  798.087   85.674    42.024 1296.104  960.438  335.666     0.000 1188.506  314.066  874.440
227.60  1485.432  859.530  748.972  110.557    66.746 1307.648  968.569  339.078     0.000 1412.392  445.162  967.229
227.70  1538.262  808.756  713.563   95.193    68.261 1393.422 1040.683  352.739     0.000 1422.344  365.339 1057.005
227.80  1551.880  809.789  714.161   95.627    55.940 1390.917  969.259  421.658     0.000 1481.259  354.582 1126.677
227.90  1455.082  873.694  781.053   92.641    41.590 1314.348  966.579  347.769     0.000 1472.916  476.729  996.186
228.00  1501.605  901.707  814.974   86.733    49.199 1261.349  932.471  328.877     0.000 1280.696  385.445  895.250
228.10  1358.125  925.638  826.021   99.618    89.661 1328.834 1010.940  317.895     0.000 1296.579  403.541  893.038
228.20  1455.182  878.523  794.922   83.600    56.288 1319.924  974.746  345.178     0.000 1410.081  434.304  975.776
228.30  1366.095  887.213  777.149  110.064    58.189 1416.637 1009.939  406.698     0.000 1522.172  566.101  956.071
228.40  1430.783  867.769  783.295   84.474    43.102 1332.121 1000.001  332.120     0.000 1308.443  475.423  833.020
228.50  1468.209  846.600  762.781   83.820    64.070 1316.203  939.554  376.649     0.000 1197.852  334.675  863.178
228.60  1489.993  873.730  804.187   69.542    66.059 1309.462  960.096  349.365     0.000 1410.683  344.830 1065.853
228.70  1452.383  861.720  798.994   62.725   107.648 1298.746  938.480  360.266     0.000 1174.834  284.108  890.726
228.80  1495.645  892.968  862.742   30.226   110.975 1256.763  943.883  312.880     0.000 1200.872  232.735  968.137
228.90  1454.116  847.165  812.586   34.579   105.225 1252.213  921.223  330.990     0.000 1430.886  263.598 1167.287
229.00  1402.771  850.722  814.434   36.288   101.507 1235.789  957.198  278.591     0.000 1026.947  294.060  732.887
229.10  1476.400  839.554  804.352   35.201    57.670 1336.059 1069.954  266.104     0.000 1287.331  353.576  933.755
229.20  1552.917  803.968  759.228   44.740   149.800 1266.754 1001.125  265.629     0.000 1166.993  334.475  832.518
229.30  1489.059  886.263  816.259   70.004    60.182 1279.203  979.206  299.997     0.000 1258.275  373.482  884.793
229.40  1531.864  823.879  723.696  100.183    36.918 1271.725  848.508  423.216     0.000 1257.071  202.877 1054.194
229.50  1525.115  858.159  768.497   89.662    12.884 1302.631  941.418  361.212     0.000 1086.161  353.777  732.384
229.60  1476.934  933.008  833.711   99.297    18.158 1253.090  945.830  307.259     0.000 1057.611  343.824  713.786
229.70  1497.694  894.581  794.531  100.050    28.230 1306.650  969.823  336.827     0.000 1136.428  202.877  933.552
229.80  1493.552  877.144  780.071   97.073    46.905 1272.837  916.299  356.538     0.000 1086.966  333.268  753.697
229.90  1504.810  871.253  781.060   90.193    50.536 1291.778  961.608  330.170     0.000 1039.918  202.675  837.242
230.00  1534.674  854.798  754.210  100.588    70.812 1358.562  931.857  426.705     0.000 1447.672  293.055 1154.617
230.10  1550.418  867.940  764.708  103.232    99.954 1276.952  902.595  374.358     0.000 1380.623  274.155 1106.469
230.20  1473.952  886.732  810.552   76.180    64.113 1221.834  884.436  337.398     0.000 1108.281  213.231  895.049
230.30  1676.393  742.496  698.025   44.472    80.842 1291.556  971.848  319.708     0.000 1175.733  263.397  912.336
230.40  1595.438  819.670  771.703   47.967    69.385 1226.789  896.618  330.171     0.000 1032.072  212.628  819.444
230.50  1511.048  810.741  773.648   37.093    72.672 1288.828  960.254  328.574     0.000 1092.291  202.876  889.415
230.60  1506.709  890.577  831.951   58.626   125.936 1287.569  949.699  337.870     0.000 1382.524  403.334  979.190
230.70  1535.571  791.536  748.087   43.449    84.908 1212.664  929.656  283.009     0.000 1337.897  313.966 1023.931
230.80  1542.927  922.213  867.463   54.750   140.072 1328.576  961.910  366.665     0.000 1243.900  192.723 1051.177
230.90  1539.927  839.257  800.022   39.236   131.511 1156.200  866.575  289.625     0.000 1215.447  223.385  992.062
231.00  1578.123  872.108  851.757   20.350   126.970 1276.979  946.635  330.345     0.000 1513.723  404.141 1109.581
231.10  1513.339  864.657  836.746   27.911   104.236 1170.556  896.367  274.189     0.000 1299.194  335.078  964.116
231.20  1479.894  906.640  849.224   57.416    88.495 1186.674  826.890  359.784     0.000 1339.705  324.924 1014.781
231.30  1556.113  882.166  803.976   78.190    80.625 1286.657  948.797  337.860     0.000 1385.642  384.940 1000.702
231.40  1533.896  825.359  750.095   75.264    60.265 1281.218  913.349  367.870     0.000 1356.089  414.999  941.089
231.50  1565.076  880.858  790.140   90.718    74.744 1335.097  888.328  446.769     0.000 1299.393  273.149 1026.244
231.60  1552.085  831.620  735.514   96.106    48.721 1299.734  913.057  386.677     0.000 1348.050  233.539 1114.511
231.70  1577.371  797.633  729.412   68.220    67.526 1303.492  923.564  379.928     0.000 1123.258  223.385  899.873
231.80  1588.840  798.929  723.986   74.942    26.069 1383.006  954.824  428.182     0.000 1194.638  313.363  881.275
231.90  1516.379  847.859  753.703   94.156    22.393 1402.877  998.087  404.790     0.000 1423.345  343.822 1079.522
232.00  1602.830  824.794  733.497   91.297    28.143 1334.305  965.701  368.605     0.000 1424.850  415.100 1009.750
232.10  1673.328  807.396  724.005   83.391    13.142 1368.805 1000.638  368.166     0.000 1351.764  382.829  968.934
232.20  1569.220  877.379  765.396  111.984    26.023 1337.932 1042.092  295.841     0.000 1413.890  524.378  889.513
232.30  1656.967  796.083  701.876   94.207    54.340 1285.840 1012.916  272.923     0.000 1320.095  411.079  909.016
232.40  1660.910  819.284  731.996   87.288    37.437 1379.622 1057.064  322.558     0.000 1251.335  391.477  859.858
232.50  1616.960  815.316  703.129  112.187    31.687 1288.996  974.958  314.039     0.000 1331.557  502.565  828.992
232.60  1587.380  848.951  740.367  108.584    39.297 1329.815 1011.886  317.930     0.000 1239.575  440.337  799.238
232.70  1568.155  850.959  745.332  105.627    46.601 1383.205  972.065  411.140     0.000 1430.885  371.670 1059.214
232.80  1541.380  862.264  753.241  109.023    31.861 1319.523  961.296  358.226     0.000 1362.625  462.352  900.272
232.90  1636.813  795.924  685.630  110.294    58.146 1428.135 1043.453  384.682     0.000 1381.931  380.620 1001.311
233.00  1508.938  839.984  727.010  112.974    89.962 1445.776 1023.693  422.083     0.000 1557.958  654.973  902.985
233.10  1495.479  933.538  816.332  117.205    43.146 1378.154  974.192  403.962     0.000 1454.316  451.697 1002.619
233.20  1535.247  934.585  831.707  102.878    79.072 1374.346 1013.015  361.331     0.000 1665.732  544.087 1121.645
233.30  1608.989  852.644  768.389   84.255    70.722 1418.997 1055.625  363.372     0.000 1503.659  542.072  961.588
233.40  1634.898  821.251  734.568   86.683    13.012 1415.056  900.542  514.514     0.000 1603.489  453.096 1150.392
233.50  1511.642  875.308  776.017   99.291    65.190 1472.812 1027.688  445.124     0.000 1554.025  594.041  959.985
233.60  1537.498  841.719  740.535  101.184    39.035 1336.436  877.776  458.659     0.000 1357.196  252.239 1104.957
233.70  1473.085  980.436  838.999  141.436    26.023 1285.206  859.794  425.412     0.000 1315.980  242.688 1073.292
233.80  1593.072  856.936  745.698  111.238    24.295 1335.964  917.817  418.147     0.000 1434.710  332.665 1102.045
233.90  1453.646  979.295  864.704  114.591    55.765 1286.972  875.698  411.275     0.000 1334.371  293.356 1041.016
234.00  1647.964  799.354  706.506   92.848    31.600 1286.973  898.138  388.836     0.000 1403.842  383.332 1020.510
234.10  1599.179  787.137  697.600   89.537    59.656 1240.112  849.978  390.134     0.000 1339.502  314.770 1024.732
234.20  1534.635  923.489  808.317  115.172    36.877 1303.580  945.479  358.100     0.000 1426.865  495.728  931.137
234.30  1428.855  985.267  867.449  117.818    20.447 1349.666  994.459  355.207     0.000 1346.637  586.406  760.231
234.40  1524.903  945.593  845.078  100.515    16.729 1262.368  850.402  411.966     0.000 1437.115  404.745 1032.370
234.50  1506.359 1009.062  884.898  124.164    24.252 1389.293  949.144  440.149     0.000 1414.287  312.556 1101.731
234.60  1510.501 1048.788  919.907  128.881    11.240 1379.922  856.551  523.372     0.000 1437.820  232.534 1205.286
234.70  1476.579 1009.717  891.117  118.600    50.405 1428.116  868.302  559.814     0.000 1483.255  212.829 1270.426
234.80  1524.604  947.865  815.849  132.016    82.138 1295.958  772.717  523.240     0.000 1444.653  213.231 1231.422
234.90  1551.178  896.016  799.033   96.983    39.210 1397.335  812.103  585.232     0.000 1534.325  192.924 1341.402
235.00  1546.514  912.990  801.447  111.543    97.882 1253.624  761.297  492.328     0.000 1593.540  222.380 1371.160
235.10  1492.190  994.022  884.052  109.970    29.741 1308.660  715.816  592.844     0.000 1413.190  121.847 1291.344
235.20  1436.487  996.108  884.188  111.920     0.000 1342.299  824.807  517.492     0.000 1361.612  211.623 1149.989
235.30  1372.991  975.202  855.523  119.680    20.447 1191.809  711.061  480.748     0.000 1112.699  192.924  919.776
235.40  1406.450  985.700  863.889  121.811     9.294 1337.890  727.403  610.487     0.000 1230.826  152.308 1078.518
235.50  1380.575  970.160  848.540  121.619    42.753 1322.804  718.756  604.048     0.000 1321.608  182.167 1139.441
235.60  1437.906  941.047  839.614  101.432    39.079 1243.003  757.019  485.984     0.000 1220.774  232.333  988.442
235.70  1389.747 1029.375  918.367  111.008    38.608 1273.217  763.933  509.283     0.000 1354.582  213.231 1141.351
235.80  1437.908 1057.074  927.459  129.615    26.415 1291.985  752.345  539.640     0.000 1333.470  222.982 1110.488
235.90  1481.379 1052.547  913.249  139.298    15.001 1346.548  784.991  561.557     0.000 1162.768  182.770  979.998
236.00  1391.873 1067.277  970.652   96.624    13.099 1263.697  741.536  522.161     0.000 1253.748  324.319  929.428
236.10  1427.123 1042.384  916.745  125.639    63.204 1193.756  702.978  490.778     0.000 1192.423  172.616 1019.807
236.20  1518.415  955.998  868.671   87.327    56.113 1360.934  896.138  464.797     0.000 1320.698  382.125  938.574
236.30  1491.174 1052.449  893.017  159.433    11.153 1329.106  857.392  471.715     0.000 1386.244  424.850  961.394
236.40  1567.707 1042.215  918.928  123.287    76.951 1310.437  894.232  416.205     0.000 1664.315  663.211 1001.104
236.50  1483.604 1051.453  898.376  153.078    79.027 1377.192  822.121  555.071     0.000 1699.002  717.499  981.503
236.60  1507.367  964.186  850.170  114.016    70.855 1261.162  774.012  487.150     0.000 1327.339  419.122  908.216
236.70  1500.657  978.107  870.628  107.479   106.000 1239.806  767.266  472.540     0.000 1319.495  359.105  960.391
236.80  1557.269  991.035  873.074  117.961    87.586 1331.630  829.565  502.065     0.000 1488.893  420.128 1068.765
236.90  1451.752 1066.822  910.995  155.827    91.346 1302.615  820.913  481.702     0.000 1559.965  551.218 1008.747
237.00  1395.984 1041.904  897.492  144.412    89.142 1183.595  758.446  425.150     0.000 1369.459  419.424  950.035
237.10  1403.721 1039.623  901.232  138.391    16.557 1299.380  810.629  488.751     0.000 1108.578  299.188  809.391
237.20  1424.241  999.315  871.459  127.856    25.937 1320.273  790.659  529.614     0.000 1136.932  427.971  708.961
237.30  1416.480  956.287  851.569  104.717    26.110 1245.808  800.505  445.303     0.000 1158.138  459.334  698.805
237.40  1400.946  954.347  792.364  161.983    14.871 1250.293  809.193  441.100     0.000 1249.521  400.522  848.999
237.50  1343.796 1044.106  879.481  164.625    24.252 1341.570  909.156  432.414     0.000 1309.440  309.440 1000.000
237.60  1385.670 1039.402  921.634  117.768    54.299 1307.797  887.703  420.094     0.000 1339.598  501.455  838.144
237.70  1280.234 1002.802  927.365   75.438     5.577 1228.602  820.012  408.590     0.000 1017.998  239.471  778.527
237.80  1336.587 1041.590  894.001  147.589    73.190 1218.362  809.248  409.115     0.000 1249.122  369.660  879.462
237.90  1430.217  991.163  862.752  128.412    65.756 1323.547  942.492  381.055     0.000 1491.104  561.174  929.929
238.00  1498.975 1011.870  905.206  106.664    31.774 1295.438  866.827  428.611     0.000 1198.851  379.511  819.341
238.10  1539.380  980.499  894.258   86.241    49.112 1370.283  929.564  440.720     0.000 1437.822  418.720 1019.101
238.20  1401.547  986.909  876.815  110.094    59.963 1374.516  916.982  457.534     0.000 1387.255  389.767  997.488
238.30  1494.653  909.335  828.290   81.045    58.190 1267.568  858.672  408.896     0.000 1227.712  329.448  898.264
238.40  1483.877  934.411  868.322   66.090    56.505 1238.390  838.569  399.821     0.000 1281.297  359.910  921.387
238.50  1538.086  857.894  787.677   70.217    69.300 1171.333  773.240  398.093     0.000 1300.097  370.265  929.832
238.60  1510.723  872.357  802.707   69.650    80.669 1233.114  807.612  425.502     0.000 1290.647  251.836 1038.810
238.70  1580.195  836.844  766.819   70.025    98.050 1228.744  877.307  351.437     0.000 1299.392  419.627  879.765
238.80  1489.744  865.961  776.311   89.650     5.576 1230.991  857.029  373.962     0.000 1199.564  388.964  810.600
238.90  1507.375  932.463  841.744   90.719    85.082 1306.396  969.396  337.000     0.000 1338.298  428.373  909.925
239.00  1574.184  880.773  748.931  131.842    69.863 1368.600  992.612  375.988     0.000 1443.153  562.786  880.367
239.10  1484.305  890.589  787.356  103.233    76.177 1270.452  878.550  391.903     0.000 1399.418  259.376 1140.041
239.20  1379.464  964.088  830.744  133.344    23.864 1298.469  826.546  471.923     0.000 1317.787  179.352 1138.435
239.30  1389.091  983.084  849.307  133.777    29.741 1334.385  835.620  498.764     0.000 1417.512  159.446 1258.066
239.40  1423.167  904.090  810.241   93.850    42.453 1311.573  873.234  438.339     0.000 1127.377  109.481 1017.896
239.50  1416.783  920.290  807.438  112.852    50.492 1313.472  922.433  391.039     0.000 1317.586  250.027 1067.559
239.60  1502.715  950.855  857.006   93.849    78.680 1317.414  849.542  467.873     0.000 1391.074  290.640 1100.434
239.70  1466.761  873.780  762.325  111.455    57.754 1227.362  814.226  413.136     0.000 1371.173  269.329 1101.844
239.80  1428.057  903.743  795.731  108.012    52.092 1294.466  832.603  461.863     0.000 1414.403  249.424 1164.980
239.90  1519.963  853.459  755.443   98.016    37.051 1278.226  862.547  415.679     0.000 1492.602  382.324 1110.279
240.00  1493.302  917.616  807.890  109.726    38.649 1309.097  841.625  467.472     0.000 1457.423  359.304 1098.119
240.10  1485.959  933.565  827.116  106.449    37.481 1234.107  724.474  509.633     0.000 1198.257  159.647 1038.610
240.20  1478.620  967.609  841.449  126.160    51.708 1242.229  769.783  472.445     0.000 1206.802  308.738  898.064
240.30  1494.922  925.535  838.885   86.651    23.822 1208.424  852.702  355.723     0.000  938.478  419.827  518.651
240.40  1515.613  898.451  806.352   92.099    27.667 1243.915  868.007  375.908     0.000 1148.996  418.622  730.375
240.50  1567.373  940.615  852.498   88.116    33.116 1304.579  930.959  373.619     0.000 1378.814  539.161  839.653
240.60  1608.103  901.494  817.450   84.043    49.632 1341.500  944.355  397.146     0.000 1427.973  639.591  788.382
240.70  1430.662  859.662  762.275   97.387    66.831 1298.832  917.299  381.533     0.000 1493.922  520.965  972.958
240.80  1461.015  936.309  833.534  102.776    68.089 1318.717  906.101  412.617     0.000 1491.912  521.166  970.746
240.90  1426.949 1007.724  889.324  118.400    44.225 1312.897  918.837  394.059     0.000 1409.065  469.689  939.376
241.00  1447.725  998.689  881.668  117.021    42.195 1392.848  939.201  453.647     0.000 1449.981  510.705  939.277
241.10  1447.768  948.925  831.049  117.876    97.918 1264.546  908.176  356.370     0.000 1373.183  451.295  921.888
241.20  1461.987  920.887  789.797  131.089    32.772 1324.774  901.691  423.083     0.000 1502.673  520.763  981.909
241.30  1496.685  878.982  753.589  125.392    29.698 1310.411  870.298  440.113     0.000 1314.770  281.494 1033.276
241.40  1343.236  950.614  840.973  109.641    20.103 1262.083  835.758  426.325     0.000 1211.929  228.915  983.014
241.50  1409.365  960.928  853.610  107.319    53.778 1263.899  749.463  514.436     0.000 1248.221  179.151 1069.070
241.60  1373.475 1039.927  927.519  112.408    40.679 1332.080  973.892  358.188     0.000 1242.895  388.160  854.735
241.70  1343.411  969.674  854.760  114.914    59.526 1266.531  820.107  446.424     0.000 1379.818  351.968 1027.850
241.80  1434.753  958.615  831.679  126.936    20.361 1256.113  872.160  383.952     0.000 1346.039  330.454 1015.586
241.90  1391.179  946.957  823.503  123.454    59.009 1268.487  900.740  367.747     0.000 1191.724  358.704  833.020
242.00  1322.103  961.606  850.144  111.461    40.722 1241.064  872.335  368.729     0.000 1256.865  371.069  885.796
242.10  1390.798  991.811  867.829  123.981     3.718 1314.049  939.216  374.833     0.000 1345.838  340.607 1005.230
242.20  1421.152  948.889  830.418  118.471    32.944 1264.932  856.943  407.989     0.000 1255.159  341.412  913.747
242.30  1390.914  962.404  842.833  119.571     9.294 1245.602  852.878  392.724     0.000 1183.780  401.933  781.847
242.40  1504.522  931.509  805.107  126.402    43.667 1293.086  890.407  402.679     0.000 1292.257  409.875  882.382
242.50  1329.735  986.607  867.152  119.455    42.840 1379.160  984.570  394.590     0.000 1317.591  411.685  905.906
242.60  1381.097 1032.689  921.495  111.194    71.287 1271.292  899.874  371.418     0.000 1153.219  359.709  793.510
242.70  1335.177 1057.403  939.035  118.368    24.165 1285.043  909.992  375.051     0.000 1272.653  420.431  852.222
242.80  1363.275 1026.064  923.884  102.180    42.840 1314.436  913.796  400.640     0.000 1275.768  310.749  965.019
242.90  1502.431  954.212  838.972  115.240    24.295 1304.452  856.553  447.899     0.000 1263.202  280.488  982.713
243.00  1389.921  970.312  852.597  117.715    63.809 1331.951  896.114  435.837     0.000 1222.789  299.188  923.601
243.10  1320.608 1047.514  925.480  122.033    24.382 1345.912  952.877  393.035     0.000 1276.973  402.636  874.336
243.20  1329.114  973.373  854.155  119.218    57.971 1333.585  940.988  392.597     0.000 1329.350  481.153  848.197
243.30  1425.232 1030.279  910.763  119.515    55.814 1332.904  905.755  427.149     0.000 1266.117  320.501  945.616
243.40  1431.411  946.263  838.653  107.610    27.969 1322.433  917.947  404.486     0.000 1185.087  299.188  885.899
243.50  1452.079  988.535  882.392  106.143    42.538 1289.886  908.953  380.932     0.000 1192.930  289.436  903.494
243.60  1445.009 1008.468  910.969   97.499    40.852 1325.982  964.853  361.129     0.000 1304.623  351.365  953.258
243.70  1435.875 1012.282  896.686  115.596    42.710 1365.192 1036.016  329.176     0.000 1354.988  461.650  893.338
243.80  1415.265  980.245  884.727   95.518    44.917 1300.344  970.433  329.911     0.000 1324.227  451.094  873.133
243.90  1581.801  865.827  784.522   81.305    96.844 1232.645  888.894  343.751     0.000 1131.806  409.272  722.534
244.00  1430.906  958.986  887.662   71.324   112.443 1275.136  872.724  402.411     0.000 1193.431  269.932  923.499
244.10  1465.487  889.260  828.319   60.941    91.391 1151.150  862.867  288.284     0.000 1284.416  380.620  903.796
244.20  1510.735  927.993  851.927   76.066    81.626 1209.210  926.031  283.179     0.000 1224.598  502.466  722.131
244.30  1481.708  942.257  879.002   63.256   103.795 1168.761  853.727  315.034     0.000 1351.056  470.192  880.864
244.40  1464.179  938.951  876.515   62.436    77.040 1319.106  970.085  349.021     0.000 1416.315  471.603  944.712
244.50  1479.526  877.392  838.411   38.980    77.038 1218.156  919.978  298.178     0.000 1138.741  364.333  774.407
244.60  1520.608  922.701  876.267   46.434    78.161 1287.504  956.382  331.122     0.000 1305.024  462.655  842.369
244.70  1557.751  907.557  843.755   63.802    42.753 1295.069  954.175  340.894     0.000 1242.994  240.878 1002.115
244.80  1505.317  896.504  827.083   69.421    76.219 1304.534  960.445  344.089     0.000 1334.480  400.525  933.955
244.90  1431.203  882.213  820.403   61.810    85.984 1273.318  955.559  317.760     0.000 1183.778  380.017  803.762
245.00  1492.073  915.460  857.421   58.040    59.353 1382.924 1053.959  328.965     0.000 1464.974  512.017  952.957
245.10  1506.822  839.506  767.673   71.833    55.636 1333.158  982.708  350.450     0.000 1398.018  401.531  996.488
245.20  1526.471  837.740  777.335   60.405    90.489 1254.301  944.880  309.421     0.000 1255.058  361.719  893.339
245.30  1431.509  921.382  838.870   82.512    55.808 1273.234  948.253  324.981     0.000 1253.652  410.478  843.174
245.40  1552.662  877.127  801.410   75.717    64.157 1298.354  969.048  329.306     0.000 1305.728  472.608  833.120
245.50  1526.346  958.517  890.194   68.323    53.178 1314.657  993.433  321.224     0.000 1185.589  371.471  814.118
245.60  1404.620  947.673  896.879   50.793    63.243 1315.388  969.824  345.564     0.000 1334.179  450.893  883.287
245.70  1351.885 1017.490  944.760   72.729    67.178 1213.481  935.884  277.597     0.000 1186.390  300.193  886.197
245.80  1414.244  869.813  840.489   29.324    48.243 1229.871  984.653  245.217     0.000 1108.079  382.228  725.850
245.90  1435.636  901.457  869.059   32.398    95.720 1252.183 1004.759  247.424     0.000 1348.856  503.070  845.787
246.00  1462.529  905.819  845.745   60.075    92.082 1256.506  976.053  280.453     0.000 1155.027  350.158  804.869
246.10  1431.953  882.539  800.872   81.667    90.096 1294.722  970.949  323.773     0.000 1276.372  381.223  895.149
246.20  1362.558  961.039  891.976   69.063    72.711 1209.857  942.890  266.967     0.000 1215.349  391.377  823.973
246.30  1431.231  925.140  844.826   80.314    95.498 1211.802  882.364  329.438     0.000 1327.443  381.223  946.220
246.40  1565.827  866.427  802.438   63.990    50.232 1248.809  887.077  361.732     0.000 1225.201  360.915  864.286
246.50  1482.654  877.831  797.986   79.845    50.104 1237.219  884.439  352.780     0.000 1199.964  330.856  869.108
246.60  1560.039  815.863  740.759   75.104    29.140 1182.101  815.481  366.620     0.000 1164.176  228.915  935.261
246.70  1498.089  830.582  753.050   77.533    37.004 1122.085  798.742  323.343     0.000 1055.898  239.470  816.428
246.80  1577.458  801.953  725.355   76.599    75.357 1166.142  838.177  327.965     0.000 1207.202  278.880  928.322
246.90  1584.323  796.499  729.635   66.864    76.429 1204.581  899.918  304.663     0.000 1207.204  321.305  885.899
247.00  1523.411  866.310  783.264   83.046    62.343 1201.293  852.791  348.502     0.000 1229.822  300.796  929.026
247.10  1581.295  810.470  748.259   62.211    39.253 1245.569  927.414  318.154     0.000 1337.295  391.176  946.119
247.20  1528.260  837.330  787.655   49.675    74.572 1252.568  911.937  340.632     0.000 1217.057  370.466  846.591
247.30  1545.368  800.937  741.124   59.814    50.666 1189.839  841.767  348.071     0.000 1094.508  280.690  813.818
247.40  1528.958  794.117  745.891   48.226    84.300 1270.082  939.132  330.950     0.000 1191.221  309.141  882.081
247.50  1527.427  800.299  767.569   32.730   121.262 1255.688  932.603  323.085     0.000 1213.740  350.560  863.180
247.60  1512.741  776.669  739.499   37.170   154.899 1217.940  953.008  264.932     0.000 1093.301  349.756  743.545
247.70  1537.830  792.595  757.349   35.245   122.341 1217.632  896.327  321.305     0.000 1280.091  412.288  867.803
247.80  1565.328  801.599  771.978   29.621   136.052 1260.052  957.634  302.418     0.000 1286.526  381.424  905.102
247.90  1554.502  797.255  757.643   39.611   162.985 1154.263  852.619  301.643     0.000 1283.612  459.036  824.576
248.00  1504.656  790.309  753.480   36.828   126.232 1189.023  909.689  279.333     0.000 1152.416  420.230  732.186
248.10  1637.692  812.655  776.397   36.258   129.476 1196.625  871.123  325.502     0.000 1001.614  269.329  732.285
248.20  1581.994  809.039  742.770   66.269   104.572 1281.615  967.791  313.824     0.000 1212.729  390.271  822.459
248.30  1717.766  721.900  666.533   55.366   147.194 1232.420  925.641  306.779     0.000 1191.820  400.424  791.396
248.40  1596.871  745.855  705.202   40.653   164.404 1191.955  918.721  273.233     0.000 1141.957  380.419  761.538
248.50  1543.776  784.895  743.311   41.585   136.825 1173.584  895.247  278.337     0.000  981.609  330.051  651.558
248.60  1517.932  736.154  696.697   39.456   114.042 1218.785  920.567  298.218     0.000 1313.158  461.142  852.015
248.70  1544.712  818.318  810.709    7.609   120.573 1178.902  945.097  233.805     0.000 1054.897  391.779  663.118
248.80  1536.244  794.425  771.414   23.011   144.390 1212.366  959.019  253.347     0.000 1152.516  399.520  752.996
248.90  1648.155  756.004  718.735   37.269   103.157 1173.020  877.738  295.282     0.000 1104.761  330.253  774.509
249.00  1588.624  752.001  732.925   19.076   121.920 1135.798  851.278  284.520     0.000  963.211  229.719  733.492
249.10  1517.304  818.278  734.872   83.406   116.077 1218.008  878.158  339.851     0.000 1338.491  383.131  955.360
249.20  1607.806  753.330  688.420   64.910    71.763 1214.367  859.256  355.111     0.000 1192.521  399.819  792.702
249.30  1567.320  779.643  739.200   40.443   112.658 1225.406  932.028  293.378     0.000 1345.130  491.104  854.026
249.40  1549.721  840.416  785.415   55.000    98.517 1216.705  910.833  305.872     0.000 1351.863  399.918  951.945
249.50  1601.747  816.347  787.332   29.015   111.014 1242.266  970.157  272.108     0.000 1363.526  521.765  841.761
249.60  1550.743  794.365  754.316   40.049    79.929 1155.060  849.623  305.438     0.000 1282.498  419.926  862.572
249.70  1532.657  862.695  791.560   71.136    90.525 1161.601  830.387  331.214     0.000  973.163  278.880  694.283
249.80  1650.503  798.647  768.660   29.987   141.014 1183.127  883.648  299.479     0.000 1191.319  380.317  811.002
249.90  1675.862  809.099  760.368   48.730   104.051 1257.785  942.184  315.601     0.000 1433.097  439.631  993.467
250.00  1683.237  914.522  889.073   25.449   156.449 1250.477  982.905  267.572     0.000 1392.076  680.703  711.373
250.10  1591.443  851.898  812.497   39.401   208.075 1155.640  854.263  301.378     0.000 1154.524  338.798  815.727
250.20  1519.754  814.099  787.523   26.575   125.324 1241.630  962.346  279.284     0.000 1055.297  349.555  705.743
250.30  1560.311  864.870  857.541    7.329   127.014 1202.942  961.310  241.631     0.000 1272.653  539.262  733.391
250.40  1510.555  872.851  828.812   44.039   107.083 1219.196  989.628  229.568     0.000 1134.420  429.982  704.438
250.50  1588.342  822.665  785.730   36.936   133.109 1212.144  958.493  253.651     0.000 1228.515  527.800  700.715
250.60  1562.970  822.268  816.954    5.313   105.868 1203.584  994.983  208.601     0.000 1163.671  610.538  553.133
250.70  1526.567  851.751  822.919   28.832   140.889 1202.206  986.948  215.258     0.000 1106.169  409.674  696.495
250.80  1401.945  902.775  838.549   64.226    95.936 1264.194  963.985  300.208     0.000 1120.237  229.115  891.122
250.90  1417.301  905.403  846.224   59.179   102.498 1210.333  916.692  293.641     0.000 1145.377  290.441  854.936
251.00  1407.535  950.954  877.490   73.464   143.918 1177.382  909.687  267.696     0.000 1185.788  389.165  796.623
251.10  1367.814  942.797  873.979   68.818    89.443 1287.238 1024.124  263.114     0.000 1211.826  447.877  763.950
251.20  1447.438  884.124  835.237   48.887   138.349 1277.950  941.033  336.917     0.000 1294.066  480.349  813.717
251.30  1488.538  847.557  771.464   76.093   125.068 1268.728  976.003  292.724     0.000 1211.020  378.911  832.110
251.40  1475.799  899.410  827.361   72.050   111.236 1335.881 1001.948  333.932     0.000 1304.921  479.946  824.975
251.50  1475.886  842.812  789.476   53.336    99.042 1295.050  944.821  350.229     0.000 1245.292  441.638  803.654
251.60  1511.878  885.074  802.954   82.120    69.038 1294.460  974.191  320.269     0.000 1263.200  458.835  804.365
251.70  1484.633  864.889  808.371   56.518    91.477 1197.132  919.102  278.030     0.000 1222.877  430.279  792.598
251.80  1403.535  900.815  821.946   78.869    95.496 1248.754  953.606  295.147     0.000 1135.617  350.359  785.259
251.90  1375.290  936.425  820.707  115.718    24.253 1267.870  893.560  374.310     0.000 1353.880  467.983  885.897
252.00  1345.686  949.731  859.055   90.677    37.524 1346.123  985.474  360.649     0.000 1315.776  388.461  927.315
252.10  1443.886  887.625  837.395   50.229    63.200 1141.589  860.786  280.803     0.000 1063.442  248.820  814.622
252.20  1437.629  905.309  815.315   89.995    77.990 1210.936  896.068  314.867     0.000 1162.768  398.515  764.253
252.30  1386.678  879.345  797.340   82.006    55.985 1188.672  857.677  330.995     0.000 1133.715  331.258  802.457
252.40  1392.532  920.377  848.641   71.736    73.104 1187.414  868.138  319.276     0.000 1085.560  311.754  773.805
252.50  1395.966  975.787  900.828   74.959    58.145 1178.253  825.120  353.132     0.000 1131.504  258.773  872.731
252.60  1500.503  795.221  775.972   19.249   111.843 1179.338  871.383  307.954     0.000 1222.687  280.086  942.601
252.70  1395.676  881.672  812.376   69.295   103.108 1181.198  845.355  335.843     0.000 1221.884  268.726  953.158
252.80  1380.834  860.546  798.829   61.716   121.693 1159.535  844.923  314.613     0.000 1203.787  249.424  954.363
252.90  1493.510  854.210  822.055   32.155    82.440 1199.513  821.056  378.457     0.000 1184.983  260.583  924.400
253.00  1612.730  749.927  703.757   46.170   125.025 1154.391  856.770  297.621     0.000 1102.248  251.032  851.216
253.10  1471.827  810.874  783.058   27.816   165.744 1129.312  870.470  258.841     0.000 1093.601  280.488  813.112
253.20  1409.736  860.299  821.730   38.569    78.685 1178.339  869.133  309.206     0.000 1192.226  278.679  913.547
253.30  1405.098  846.925  796.261   50.664   114.957 1165.326  854.648  310.678     0.000 1280.595  318.490  962.105
253.40  1440.209  873.470  844.076   29.394   149.275 1219.544  962.823  256.721     0.000 1372.382  487.889  884.493
253.50  1487.994  802.259  786.644   15.615   152.220 1159.531  897.623  261.908     0.000 1073.896  220.168  853.728
253.60  1476.176  848.592  814.872   33.719   100.730 1194.379  934.545  259.834     0.000 1230.528  409.071  821.457
253.70  1488.229  861.988  811.883   50.105    80.494 1261.435  929.488  331.947     0.000 1271.748  418.018  853.730
253.80  1415.800  878.083  851.010   27.073    93.421 1263.726  922.699  341.027     0.000 1210.723  398.113  812.611
253.90  1444.461  905.181  866.569   38.612   117.423 1197.536  911.719  285.816     0.000 1353.179  467.782  885.397
254.00  1480.265  792.462  763.817   28.646   166.131 1156.757  923.429  233.328     0.000 1262.796  498.343  764.453
254.10  1348.032  932.330  897.412   34.917   130.903 1210.594  915.740  294.854     0.000 1162.569  409.674  752.895
254.20  1377.283  981.132  963.502   17.630    89.572 1165.023  824.993  340.030     0.000 1132.609  169.801  962.807
254.30  1366.090  977.353  953.924   23.430    81.877 1269.169  800.781  468.388     0.000 1286.626  191.717 1094.909
254.40  1440.323  913.249  894.548   18.702    80.409 1245.822  823.782  422.041     0.000 1221.381  219.163 1002.218
254.50  1367.594  991.336  975.261   16.074   107.608 1223.384  899.871  323.512     0.000 1302.811  268.927 1033.884
254.60  1357.095  974.820  951.741   23.080    52.047 1287.622  914.614  373.009     0.000 1402.035  437.924  964.111
254.70  1356.071  959.923  925.520   34.403    76.690 1274.614  876.312  398.302     0.000 1290.545  239.069 1051.477
254.80  1323.672  953.722  945.661    8.062   140.022 1133.894  899.397  234.498     0.000 1183.580  288.632  894.948
254.90  1424.088  922.807  913.805    9.002   149.316 1164.504  856.206  308.298     0.000 1162.267  288.632  873.635
255.00  1463.733  927.579  897.887   29.692   184.476 1182.272  871.814  310.458     0.000 1241.284  390.372  850.913
255.10  1463.890  930.062  925.665    4.397   142.066 1232.212  913.449  318.763     0.000 1244.101  180.357 1063.744
255.20  1421.049  954.277  913.913   40.365   140.196 1199.783  827.326  372.457     0.000 1172.119  159.245 1012.874
255.30  1464.381  953.676  914.175   39.500    76.821 1285.471  845.916  439.556     0.000 1301.203  209.009 1092.194
255.40  1469.107  966.611  896.035   70.577   115.995 1360.268  867.790  492.478     0.000 1350.265  318.490 1031.775
255.50  1546.515  916.082  833.763   82.319    76.212 1282.356  793.385  488.970     0.000 1251.340  129.387 1121.953
255.60  1465.635  950.662  887.348   63.314    60.441 1199.700  790.101  409.599     0.000  940.692  189.305  751.387
255.70  1434.388  857.978  794.967   63.011    13.012 1286.717  852.747  433.971     0.000 1112.805  111.089 1001.715
255.80  1415.514  918.926  859.653   59.273    39.035 1267.738  859.749  407.989     0.000 1145.378  261.387  883.991
255.90  1464.799  929.664  854.067   75.597    41.850 1348.295  863.684  484.611     0.000 1152.013  200.464  951.550
256.00  1390.058  918.797  832.743   86.054     9.122 1283.010  796.369  486.641     0.000 1144.272  100.332 1043.940
256.10  1504.031  810.231  726.774   83.457    61.341 1275.139  750.239  524.899     0.000 1051.580  120.238  931.342
256.20  1556.150  858.673  786.057   72.616    69.821 1334.406  780.933  553.473     0.000 1264.205   80.427 1183.778
256.30  1524.659  858.153  797.351   60.802    24.295 1266.830  767.490  499.340     0.000 1264.107   30.261 1233.846
256.40  1541.089  862.722  830.184   32.538    46.215 1214.093  810.034  404.059     0.000 1062.436  169.399  893.037
256.50  1542.124  802.224  769.672   32.552    72.582 1232.322  830.178  402.143     0.000 1113.403  109.883 1003.520
256.60  1603.581  722.318  669.021   53.297    13.057 1265.137  750.974  514.164     0.000 1227.705   40.616 1187.090
256.70  1521.884  784.021  719.422   64.599     9.339 1413.640  967.833  445.807     0.000 1323.218  318.691 1004.527
256.80  1467.992  839.960  770.362   69.598     5.576 1348.742  872.848  475.894     0.000 1295.265  288.632 1006.633
256.90  1427.381  857.907  819.442   38.465    57.711 1287.462  869.609  417.853     0.000 1063.141  149.493  913.648
257.00  1440.450  881.236  840.401   40.835   110.714 1266.104  794.122  471.981     0.000 1425.263  199.257 1226.005
257.10  1464.834  904.377  852.238   52.139    52.221 1404.322  919.890  484.432     0.000 1263.906  298.585  965.322
257.20  1482.853  910.236  857.544   52.692    40.727 1379.070  926.505  452.565     0.000 1153.722  298.585  855.137
257.30  1506.654  842.140  776.226   65.914    59.613 1341.453  876.181  465.271     0.000 1196.850  150.097 1046.753
257.40  1430.814  909.122  843.541   65.581    24.252 1295.763  774.710  521.053     0.000 1242.694  218.962 1023.732
257.50  1464.359  894.287  831.584   62.703    12.926 1322.209  804.455  517.754     0.000 1223.290  199.257 1024.032
257.60  1403.450  991.940  897.938   94.002    29.356 1439.936  829.142  610.794     0.000 1284.615  300.394  984.221
257.70  1470.974  953.026  869.506   83.521    33.589 1351.352  798.445  552.907     0.000 1324.227  220.570 1103.656
257.80  1602.305  889.277  862.883   26.394    69.211 1369.075  962.604  406.471     0.000 1211.323  229.719  981.604
257.90  1475.074  870.195  847.091   23.104    85.940 1282.312  833.465  448.847     0.000 1438.231  221.375 1216.856
258.00  1659.244  816.162  769.161   47.000    67.483 1387.464  923.954  463.510     0.000 1342.423  379.816  962.608
258.10  1469.392  936.341  915.615   20.727   104.702 1344.353  902.941  441.412     0.000 1113.106  220.369  892.736
258.20  1388.503  982.445  903.523   78.921    81.574 1303.107  781.366  521.741     0.000 1324.223  169.198 1155.025
258.30  1455.552  903.155  862.441   40.714    85.387 1337.141  820.583  516.558     0.000 1374.694  129.990 1244.704
258.40  1424.470  883.830  832.943   50.887    59.743 1347.686  782.364  565.322     0.000 1199.666  149.493 1050.173
258.50  1391.194  864.797  842.760   22.037    87.582 1277.434  843.151  434.283     0.000 1179.358  238.868  940.491
258.60  1382.755  893.329  856.338   36.991    63.029 1294.076  843.929  450.147     0.000 1260.988  189.506 1071.482
258.70  1318.745  895.960  843.268   52.691   126.105 1256.889  799.485  457.405     0.000 1346.844  179.754 1167.090
258.80  1325.490  918.098  879.458   38.640   108.681 1284.742  825.252  459.490     0.000 1474.525  209.210 1265.314
258.90  1311.580  908.756  885.720   23.036   159.566 1291.003  839.259  451.744     0.000 1392.385  189.104 1203.281
259.00  1361.187  866.409  840.058   26.352    76.646 1294.958  801.767  493.191     0.000 1414.292  199.056 1215.236
259.10  1395.653  895.755  874.914   20.841   111.790 1255.196  896.191  359.005     0.000 1148.289  159.245  989.044
259.20  1401.288  875.519  855.692   19.826   100.390 1282.100  823.650  458.451     0.000 1251.742  149.292 1102.450
259.30  1333.725  943.825  888.914   54.912    96.232 1391.875  858.151  533.724     0.000 1381.129  150.700 1230.429
259.40  1344.386  925.194  884.702   40.492    93.028 1389.784  897.103  492.681     0.000 1238.871  258.773  980.098
259.50  1338.263  928.543  892.609   35.934   122.904 1261.132  858.063  403.070     0.000 1120.144  180.357  939.787
259.60  1337.391  960.199  933.029   27.170    86.201 1325.554  945.443  380.111     0.000 1143.367  241.481  901.886
259.70  1350.136  911.135  891.886   19.249   123.510 1343.885  973.804  370.081     0.000 1199.565  268.726  930.839
259.80  1321.759  959.786  928.585   31.201    80.019 1342.305  929.213  413.092     0.000 1297.480  200.062 1097.419
259.90  1469.964 1009.754  959.192   50.562    84.304 1325.489  976.940  348.549     0.000 1587.114  349.654 1237.460
260.00  1420.622 1002.627  941.467   61.160    82.527 1410.487  977.858  432.629     0.000 1669.450  369.058 1300.391
260.10  1329.783  963.891  902.404   61.486   123.508 1287.032  927.500  359.533     0.000 1431.798  400.123 1031.675
260.20  1459.089  844.081  811.937   32.145    96.659 1329.050  974.881  354.169     0.000 1360.517  329.247 1031.270
260.30  1426.813  958.237  899.246   58.990   108.601 1275.010  921.617  353.393     0.000 1399.022  331.258 1067.764
260.40  1349.735 1020.702  971.226   49.477    59.701 1380.272  927.280  452.992     0.000 1222.385  191.315 1031.070
260.50  1467.217  904.402  853.246   51.156   144.388 1310.265  911.364  398.901     0.000 1359.705  190.310 1169.395
260.60  1449.094  903.073  844.621   58.452    87.151 1281.430  881.404  400.025     0.000 1388.862  279.081 1109.781
260.70  1400.591 1066.222 1005.976   60.246   122.087 1378.019  957.923  420.096     0.000 1488.592  370.365 1118.227
260.80  1444.276  947.223  888.979   58.243    94.974 1329.765  931.412  398.353     0.000 1447.472  338.997 1108.474
260.90  1429.749  922.930  862.796   60.134   113.431 1318.932  902.422  416.510     0.000 1480.253  308.939 1171.314
261.00  1431.426  923.305  874.178   49.127    82.440 1293.343  881.196  412.146     0.000 1260.488  240.476 1020.012
261.10  1437.497  920.749  855.838   64.910    87.843 1274.480  857.371  417.109     0.000 1119.137  309.744  809.393
261.20  1425.640  884.368  813.252   71.115   109.421 1321.823  816.086  505.737     0.000 1369.263  239.471 1129.793
261.30  1364.374  949.581  881.289   68.292   109.373 1263.919  760.480  503.439     0.000 1288.130  220.168 1067.961
261.40  1351.986  936.650  898.332   38.318   137.513 1209.643  794.294  415.349     0.000 1275.667  139.339 1136.328
261.50  1377.781  897.250  865.789   31.461    87.237 1264.201  777.565  486.636     0.000 1267.627  159.245 1108.382
261.60  1341.301  950.377  866.494   83.883   120.921 1303.019  722.872  580.147     0.000 1347.949   39.811 1308.138
261.70  1358.714  938.279  882.375   55.905    87.756 1252.701  732.515  520.186     0.000 1359.010  179.151 1179.860
261.80  1497.588  903.341  893.224   10.117    85.941 1260.875  810.986  449.889     0.000 1498.452  199.056 1299.395
261.90  1500.051  877.269  874.733    2.536    96.448 1256.679  947.346  309.333     0.000 1236.661  218.962 1017.699
262.00  1461.305  917.724  902.391   15.333   115.727 1352.700  904.412  448.288     0.000 1333.476  213.231 1120.244
262.10  1481.839  876.317  853.711   22.605   113.216 1245.092  854.043  391.049     0.000 1238.069  203.078 1034.991
262.20  1455.822  928.434  909.733   18.701   156.365 1285.424  927.973  357.452     0.000 1349.154  253.847 1095.307
262.30  1550.555  859.385  832.131   27.254   179.578 1250.434  918.751  331.684     0.000 1609.626  323.917 1285.709
262.40  1483.708  921.854  897.940   23.914   112.743 1344.758  961.018  383.740     0.000 1654.866  292.548 1362.317
262.50  1548.077  945.721  910.759   34.963   134.316 1338.759  866.399  472.360     0.000 1617.972  101.539 1516.433
262.60  1564.428  840.650  830.082   10.568   141.325 1194.111  808.073  386.038     0.000 1273.755  130.693 1143.061
262.70  1612.246  867.155  855.910   11.245   203.092 1234.831  861.343  373.488     0.000 1527.192  152.308 1374.883
262.80  1492.311  844.444  833.945   10.499   156.099 1196.699  801.676  395.024     0.000 1405.954  142.154 1263.800
262.90  1526.069  827.414  827.414    0.000   199.765 1213.258  934.140  279.118     0.000 1415.903  293.757 1122.146
263.00  1530.463  809.113  809.113    0.000   157.656 1203.324  930.646  272.678     0.000 1284.613  233.539 1051.074
263.10  1583.727  778.798  778.798    0.000   187.226 1113.783  876.169  237.615     0.000 1362.523  322.609 1039.913
263.20  1642.906  788.680  788.680    0.000   211.090 1145.512  903.014  242.498     0.000 1242.886  374.082  868.805
263.30  1556.548  826.476  826.476    0.000   203.663 1163.107  931.112  231.995     0.000 1327.031  505.477  821.555
263.40  1549.330  805.464  805.464    0.000   160.477 1202.063  903.922  298.142     0.000 1315.173  395.095  920.078
263.50  1526.293  799.656  799.656    0.000   154.900 1180.096  917.405  262.691     0.000 1294.059  424.951  869.108
263.60  1522.289  800.934  800.934    0.000   159.738 1180.367  913.699  266.669     0.000 1251.036  393.185  857.851
263.70  1554.596  806.375  806.375    0.000   138.601 1206.426  827.955  378.472     0.000 1254.145  343.015  911.129
263.80  1467.325  861.720  853.475    8.245    80.625 1248.655  861.981  386.674     0.000 1316.175  364.129  952.046
263.90  1588.002  849.478  849.478    0.000   111.404 1261.639  902.800  358.839     0.000 1363.329  324.521 1038.808
264.00  1550.724  817.778  809.716    8.062    95.278 1353.852  951.005  402.847     0.000 1385.647  273.551 1112.097
264.10  1510.441  871.068  853.607   17.461    55.896 1329.207  875.392  453.815     0.000 1172.418  264.001  908.417
264.20  1525.735  823.498  814.887    8.611    59.960 1335.345  945.727  389.618     0.000 1195.842  233.438  962.403
264.30  1504.365  871.254  859.344   11.909    47.384 1324.601  954.564  370.036     0.000 1196.650  202.675  993.975
264.40  1524.452  904.272  890.996   13.276    64.113 1294.502  879.249  415.253     0.000 1317.287  162.462 1154.825
264.50  1484.065  902.542  876.568   25.974    28.056 1255.296  742.977  512.318     0.000 1197.253   30.462 1166.792
264.60  1414.880  896.541  884.663   11.878    20.751 1365.490  845.572  519.918     0.000 1213.838   50.769 1163.069
264.70  1426.320  921.250  904.937   16.313     9.381 1260.697  807.438  453.259     0.000 1276.171  131.799 1144.371
264.80  1436.176  913.320  875.604   37.716    46.949 1314.393  851.797  462.595     0.000 1314.675  181.362 1133.312
264.90  1438.282  943.435  922.945   20.491   108.768 1234.103  853.178  380.924     0.000 1314.671  192.924 1121.747
265.00  1387.439  930.140  911.987   18.152   146.993 1199.563  867.834  331.730     0.000 1439.535  233.539 1205.996
265.10  1383.659  917.773  906.400   11.373   101.246 1327.196  962.258  364.938     0.000 1155.230  233.338  921.892
265.20  1430.951  909.119  901.045    8.074    73.407 1286.511  889.020  397.491     0.000 1165.484  213.231  952.253
265.30  1510.184  863.470  806.230   57.240    97.702 1346.991  981.455  365.536     0.000 1316.784  243.492 1073.292
265.40  1501.803  894.066  770.765  123.301    13.099 1420.629  914.297  506.332     0.000 1395.893  243.290 1152.603
265.50  1427.257  935.105  829.049  106.056    13.055 1482.330  989.787  492.543     0.000 1424.548  212.728 1211.821
265.60  1498.468  881.731  812.250   69.482    89.445 1394.793  937.912  456.880     0.000 1312.661  201.670 1110.990
265.70  1348.741  896.024  794.962  101.062    48.808 1403.345  896.709  506.636     0.000 1456.517  213.231 1243.286
265.80  1461.035  863.172  769.118   94.054    93.034 1368.284  884.081  484.203     0.000 1183.776   30.261 1153.515
265.90  1453.925  889.068  817.792   71.276    88.408 1386.395  905.355  481.040     0.000 1422.740  181.966 1240.774
266.00  1511.355  878.614  797.264   81.350    57.452 1344.204  920.663  423.541     0.000 1291.245  212.226 1079.019
266.10  1412.081  862.770  773.511   89.259    61.429 1385.413  889.021  496.392     0.000 1364.735  152.107 1212.628
266.20  1475.475  839.125  746.458   92.667    83.518 1287.359  822.649  464.710     0.000 1278.983   80.628 1198.355
266.30  1519.475  852.601  779.334   73.267   107.429 1360.206  914.915  445.290     0.000 1250.830  201.871 1048.959
266.40  1534.631  787.245  747.293   39.952    55.077 1475.254 1058.628  416.626     0.000 1263.299  392.382  870.917
266.50  1583.255  720.425  713.806    6.620    70.551 1387.793  976.485  411.308     0.000 1221.377  211.824 1009.553
266.60  1552.701  713.242  713.242    0.000   101.901 1340.719  967.275  373.444     0.000 1231.129  111.492 1119.638
266.70  1659.932  729.010  729.010    0.000   159.963 1355.142  940.664  414.479     0.000 1421.629  271.636 1149.993
266.80  1616.232  771.053  770.687    0.366   142.055 1292.717  964.662  328.055     0.000 1433.800  313.762 1120.038
266.90  1550.166  758.974  728.786   30.189    73.320 1411.167  966.447  444.720     0.000 1391.874  120.640 1271.234
267.00  1517.517  718.746  718.746    0.000   125.628 1307.814  955.766  352.048     0.000 1263.598  232.733 1030.865
267.10  1524.022  706.540  706.540    0.000   162.459 1158.269  946.902  211.367     0.000 1133.108  343.823  789.285
267.20  1619.001  676.717  676.717    0.000   217.014 1251.952  975.688  276.264     0.000 1525.985  525.081 1000.905
267.30  1512.489  790.917  790.917    0.000   170.855 1243.557  985.969  257.589     0.000 1275.254  363.322  911.932
267.40  1550.014  806.959  806.959    0.000    98.650 1270.280  932.931  337.349     0.000 1233.439  172.214 1061.225
267.50  1469.390  800.919  800.736    0.183   110.149 1333.917  915.290  418.627     0.000 1173.824  101.539 1072.285
267.60  1479.038  948.690  946.675    2.015   112.312 1408.918  946.284  462.634     0.000 1366.342   40.616 1325.726
267.70  1445.689  918.871  918.871    0.000   153.119 1317.657  963.798  353.859     0.000 1634.962  161.757 1473.205
267.80  1324.023  900.176  900.176    0.000    80.364 1306.346  952.570  353.776     0.000 1136.427   81.231 1055.196
267.90  1422.357  802.726  802.726    0.000    70.939 1301.755  860.692  441.063     0.000 1092.997   10.154 1082.843
268.00  1413.044  892.006  892.006    0.000    84.430 1388.050  919.407  468.643     0.000 1318.088    0.000 1318.088
268.10  1431.529  834.961  834.961    0.000   128.608 1209.326  846.258  363.068     0.000  919.073   59.717  859.356
268.20  1460.763  794.727  762.256   32.471   178.583 1332.244  856.971  475.273     0.000 1295.875    9.953 1285.922
268.30  1507.863  824.567  810.826   13.741   137.085 1253.462  826.491  426.971     0.000 1197.952   89.575 1108.376
268.40  1584.881  809.526  773.123   36.402   107.991 1250.263  785.813  464.450     0.000 1097.720   19.906 1077.815
268.50  1377.890  872.103  849.018   23.085   109.241 1190.187  813.705  376.481     0.000  997.291   29.858  967.432
268.60  1440.767  866.742  844.517   22.225   169.026 1179.884  800.333  379.551     0.000 1240.679  140.244 1100.435
268.70  1489.163  861.500  859.484    2.016   140.808 1200.376  896.959  303.418     0.000 1077.213  209.611  867.602
268.80  1528.462  827.837  827.837    0.000   193.986 1157.277  896.142  261.135     0.000 1157.641  260.179  897.462
268.90  1483.372  839.241  823.317   15.924   187.804 1220.110  975.707  244.403     0.000 1239.377  432.193  807.183
269.00  1529.783  820.106  812.708    7.398   150.265 1165.585  866.105  299.480     0.000 1201.170  150.598 1050.571
269.10  1510.024  812.850  812.850    0.000   160.169 1228.455  957.073  271.381     0.000 1296.679  388.863  907.816
269.20  1508.046  777.686  777.686    0.000   145.735 1236.453  978.777  257.676     0.000  956.574  199.056  757.518
269.30  1578.459  747.575  747.575    0.000   102.202 1160.485  893.085  267.400     0.000 1077.516  179.151  898.365
269.40  1645.428  721.221  720.798    0.423    87.289 1364.467 1048.211  316.257     0.000 1049.268  189.506  859.762
269.50  1641.721  771.415  771.415    0.000   194.635 1283.574  999.183  284.391     0.000 1255.863  308.738  947.125
269.60  1637.817  779.414  779.414    0.000   243.221 1198.232  974.106  224.127     0.000 1178.351  260.784  917.567
269.70  1623.931  759.139  759.139    0.000   109.078 1331.769  957.199  374.570     0.000 1167.993  120.238 1047.755
269.80  1578.249  753.143  753.143    0.000   116.858 1273.284  913.234  360.050     0.000  917.066  119.434  797.632
269.90  1461.359  821.886  818.588    3.298    65.929 1307.744  917.470  390.273     0.000 1030.468  161.055  869.413
270.00  1565.094  799.646  799.646    0.000   141.634 1223.339  803.852  419.487     0.000 1208.308   49.965 1158.342
270.10  1614.333  850.190  848.358    1.832   148.456 1295.499  902.767  392.732     0.000 1356.593  139.440 1217.153
270.20  1517.973  885.535  853.699   31.836   161.892 1332.536  993.333  339.203     0.000 1360.407  279.281 1081.126
270.30  1534.806  869.660  867.152    2.508   156.062 1312.523 1021.693  290.830     0.000 1408.262  358.903 1049.359
270.40  1556.219  848.380  810.524   37.856   135.960 1305.402  940.904  364.498     0.000 1198.357  159.245 1039.112
270.50  1449.195  892.999  883.627    9.372   152.647 1211.455  909.728  301.727     0.000 1087.568  159.647  927.921
270.60  1473.770  891.264  874.986   16.278    82.485 1274.777  932.202  342.575     0.000 1238.565  249.121  989.444
270.70  1546.191  784.851  759.991   24.860    39.122 1255.790  835.224  420.566     0.000 1057.306  209.410  847.896
270.80  1550.268  809.239  780.545   28.694    72.668 1245.589  870.284  375.305     0.000 1047.956  249.623  798.333
270.90  1622.178  744.259  712.972   31.287   104.746 1340.968 1035.485  305.483     0.000 1399.115  469.587  929.527
271.00  1507.956  796.698  770.584   26.114    90.268 1199.307  930.525  268.781     0.000  998.697  209.512  789.186
271.10  1649.737  778.583  756.218   22.366    86.769 1315.819  940.948  374.871     0.000 1090.687  229.116  861.571
271.20  1658.838  797.861  769.520   28.340    63.461 1264.536  952.612  311.924     0.000 1037.301  199.157  838.145
271.30  1632.025  773.822  715.686   58.136   103.802 1268.609  874.367  394.242     0.000 1228.216  248.820  979.395
271.40  1514.892  848.676  778.401   70.275    74.017 1314.480  849.464  465.016     0.000 1400.830  218.962 1181.868
271.50  1489.806  855.958  758.923   97.035    69.559 1336.694  803.202  533.492     0.000 1358.603  139.339 1219.263
271.60  1620.734  804.396  732.546   71.850    73.239 1332.460  897.670  434.790     0.000 1196.946  199.056  997.890
271.70  1587.563  853.251  796.423   56.828    58.016 1420.766 1015.164  405.602     0.000 1250.926  229.416 1021.510
271.80  1546.518  830.818  778.468   52.350    41.372 1335.950  861.646  474.304     0.000 1307.934  258.974 1048.960
271.90  1515.591  919.511  807.649  111.862    47.385 1369.937  915.303  454.634     0.000 1167.793  260.181  907.613
272.00  1547.070  922.314  822.827   99.487    61.733 1362.960  867.743  495.216     0.000 1500.146  210.917 1289.228
272.10  1478.591  973.536  894.604   78.932    50.449 1345.545  881.356  464.189     0.000 1326.936  179.151 1147.785
272.20  1606.722  841.121  806.607   34.514    39.080 1343.383  907.999  435.384     0.000 1207.805  209.612  998.192
272.30  1579.341  869.063  862.017    7.046    76.385 1318.225 1030.118  288.107     0.000 1221.075  299.188  921.888
272.40  1450.090  879.842  869.512   10.331    74.578 1187.985  909.387  278.598     0.000 1028.558  269.329  759.229
272.50  1453.544  968.110  932.797   35.313    88.757 1296.200  975.276  320.924     0.000 1178.353  288.632  889.721
272.60  1494.995  934.861  912.849   22.012    70.636 1269.894  935.185  334.710     0.000 1297.683  329.448  968.235
272.70  1582.722  859.373  812.318   47.055    41.893 1300.507  895.715  404.792     0.000 1257.972  229.317 1028.655
272.80  1431.944 1007.484  922.526   84.958    50.930 1276.086  823.438  452.649     0.000 1387.356  288.632 1098.725
272.90  1396.244 1040.676  954.586   86.090    52.092 1308.475  930.226  378.249     0.000 1217.760  248.820  968.940
273.00  1402.413 1005.842  921.373   84.469    49.932 1214.134  911.462  302.672     0.000 1098.327  228.915  869.412
273.10  1451.203 1013.490  913.385  100.104    40.981 1305.220  903.766  401.455     0.000 1238.569  268.726  969.843
273.20  1368.413  968.476  879.634   88.842    31.643 1347.503  979.902  367.601     0.000 1276.269  278.679  997.590
273.30  1397.426  957.477  894.244   63.233    91.734 1263.638  953.958  309.679     0.000 1277.577  278.679  998.898
273.40  1451.118 1004.017  945.194   58.823    88.060 1397.318 1006.144  391.174     0.000 1247.016  298.585  948.432
273.50  1475.776 1001.429  914.804   86.625    47.166 1296.712  876.615  420.097     0.000 1198.256  209.009  989.247
273.60  1459.855  949.360  877.004   72.356    67.615 1340.339  887.769  452.569     0.000 1157.139  179.151  977.988
273.70  1459.933  912.400  850.269   62.130   107.647 1266.792  922.095  344.697     0.000 1298.286  259.577 1038.709
273.80  1514.147  899.110  851.523   47.587   113.134 1191.949  940.679  251.271     0.000 1138.335  319.696  818.640
273.90  1533.243  843.593  795.123   48.469   121.997 1295.020 1017.991  277.029     0.000 1317.989  318.892  999.097
274.00  1450.676  960.169  895.016   65.152   102.808 1245.654  932.041  313.613     0.000 1189.510  269.731  919.779
274.10  1568.193  873.647  829.177   44.470    99.213 1287.884 1005.231  282.653     0.000 1230.524  299.790  930.734
274.20  1548.606  906.749  848.218   58.531    86.027 1331.522  985.392  346.130     0.000 1361.422  249.424 1111.999
274.30  1583.441  856.141  815.600   40.541    73.279 1304.145 1018.850  285.296     0.000 1480.350  540.466  939.884
274.40  1576.230  904.282  833.813   70.469    63.330 1426.150 1071.425  354.725     0.000 1430.890  269.932 1160.957
274.50  1579.094  900.668  824.808   75.859    87.669 1354.941 1040.815  314.126     0.000 1390.171  369.260 1020.911
274.60  1466.058  923.652  851.179   72.473    59.701 1334.714  969.870  364.844     0.000 1421.138  229.518 1191.620
274.70  1476.309  917.893  866.199   51.693    48.808 1280.400  974.827  305.573     0.000 1046.750  229.216  817.535
274.80  1605.557  836.966  762.136   74.831    94.203 1354.633  966.273  388.360     0.000 1357.899  209.009 1148.890
274.90  1609.919  839.442  736.834  102.609    77.431 1357.964  973.235  384.729     0.000 1250.331  239.672 1010.659
275.00  1541.348  834.077  756.831   77.247    71.070 1318.086  873.492  444.594     0.000 1270.431  160.854 1109.577
275.10  1582.729  812.555  710.327  102.228    63.765 1333.614  952.004  381.610     0.000 1289.534  299.991  989.543
275.20  1608.797  829.565  769.360   60.205    31.730 1320.198  875.349  444.850     0.000 1290.036  230.322 1059.714
275.30  1628.227  804.994  775.726   29.268    65.630 1340.614 1035.783  304.831     0.000 1278.676  379.613  899.063
275.40  1516.541  846.160  779.998   66.162    54.080 1285.745  893.121  392.624     0.000 1209.911  319.294  890.617
275.50  1502.837  890.442  822.619   67.824    69.168 1298.335  926.973  371.362     0.000 1199.858  300.394  899.464
275.60  1539.623  855.203  799.643   55.560    50.188 1253.496  919.838  333.658     0.000 1351.863  341.412 1010.451
275.70  1513.874  914.515  867.208   47.308    46.470 1289.291  952.692  336.599     0.000 1350.855  300.595 1050.261
275.80  1480.891  924.648  867.670   56.977    53.906 1276.951  938.603  338.348     0.000 1108.983  289.637  819.346
275.90  1400.018 1034.246  919.062  115.184    44.655 1331.970  920.795  411.175     0.000 1288.529  199.056 1089.473
276.00  1488.639  964.280  860.941  103.339    76.342 1250.209  869.035  381.175     0.000 1449.980  330.150 1119.830
276.10  1381.058 1021.887  923.773   98.115    50.188 1293.488  918.626  374.862     0.000 1411.276  361.014 1050.262
276.20  1439.736  985.198  887.098   98.101    61.128 1254.582  838.260  416.322     0.000 1228.613  189.506 1039.108
276.30  1405.449  983.267  843.890  139.378    33.202 1272.341  783.570  488.771     0.000 1448.173  209.009 1239.164
276.40  1466.847  991.988  879.548  112.440    59.482 1307.275  919.491  387.784     0.000 1319.291  218.962 1100.329
276.50  1471.897  955.823  861.717   94.106    49.758 1362.327  964.803  397.524     0.000 1249.226  189.506 1059.720
276.60  1567.700  956.285  900.003   56.282    51.961 1361.885  983.172  378.713     0.000 1317.786  249.424 1068.363
276.70  1486.031  899.968  819.408   80.560    42.280 1343.725  966.009  377.715     0.000 1340.001  239.471 1100.531
276.80  1596.588  899.454  849.656   49.798    66.621 1391.979  974.882  417.097     0.000 1417.714  218.962 1198.753
276.90  1517.864  958.086  892.656   65.430    37.221 1329.293 1002.762  326.530     0.000 1209.010  279.684  929.326
277.00  1465.200  926.444  847.071   79.373    40.894 1289.354  867.793  421.560     0.000 1088.474  209.009  879.464
277.10  1497.817  837.643  809.232   28.411    84.259 1295.795  948.370  347.425     0.000 1039.211  209.210  830.001
277.20  1496.111  885.449  840.405   45.044   104.617 1323.086 1004.199  318.887     0.000 1198.158  328.845  869.313
277.30  1526.651  939.403  897.888   41.516    57.884 1297.569  978.428  319.141     0.000 1138.135  248.820  889.315
277.40  1467.244  972.932  936.857   36.075   102.757 1227.969  898.617  329.351     0.000 1158.747  189.104  969.643
277.50  1530.189  902.245  858.475   43.770    66.963 1310.715  981.885  328.830     0.000 1247.918  219.967 1027.951
277.60  1529.620  966.226  937.804   28.422    86.158 1277.083  957.460  319.622     0.000 1159.049  278.679  880.371
277.70  1395.914 1000.059  977.990   22.069    68.907 1253.422  923.861  329.561     0.000 1256.864  268.726  988.138
277.80  1466.512 1016.823  987.143   29.680    94.634 1248.675  891.962  356.713     0.000 1068.468  189.104  879.364
277.90  1478.868  909.275  889.939   19.335    74.874 1273.272  969.649  303.623     0.000 1158.344  288.933  869.411
278.00  1464.208  896.087  873.470   22.616   138.118 1106.704  825.943  280.760     0.000 1161.059  302.505  858.554
278.10  1445.835  894.442  878.097   16.346    82.397 1226.022  898.793  327.228     0.000 1177.948  268.927  909.021
278.20  1473.116  980.335  940.810   39.526    55.679 1263.360  875.129  388.231     0.000 1320.096  269.929 1050.167
278.30  1671.615  917.671  872.693   44.978    82.143 1292.155  982.994  309.162     0.000 1399.516  490.095  909.421
278.40  1622.610  938.317  895.025   43.291    59.053 1355.532 1000.546  354.986     0.000 1148.087  190.710  957.377
278.50  1445.586 1023.752  980.123   43.629    24.165 1361.067  980.619  380.447     0.000 1107.774  229.718  878.057
278.60  1474.470  946.214  891.411   54.803    20.447 1415.793  998.340  417.453     0.000 1228.311  190.107 1038.204
278.70  1397.018 1016.107  944.994   71.113    31.600 1417.060  926.105  490.956     0.000 1225.301  228.915  996.386
278.80  1559.864  923.367  887.023   36.344    37.047 1347.971  954.640  393.331     0.000 1337.992  309.440 1028.552
278.90  1572.589  952.651  910.897   41.754    38.863 1304.924  970.686  334.237     0.000 1218.060  238.868  979.193
279.00  1496.747 1016.694  963.509   53.185    33.459 1383.429 1010.890  372.539     0.000 1105.866  288.632  817.235
279.10  1569.492  904.432  843.385   61.046    13.012 1427.729  996.096  431.633     0.000 1096.515  159.245  937.270
279.20  1468.550  957.066  919.880   37.186    35.361 1301.921  941.142  360.779     0.000 1167.791  199.860  967.931
279.30  1582.944  903.927  885.509   18.418    97.354 1363.120 1011.758  351.363     0.000 1249.529  281.393  968.136
279.40  1523.423  985.128  954.974   30.155    91.691 1280.258  953.460  326.799     0.000 1298.684  350.055  948.629
279.50  1499.580  972.419  939.810   32.609    99.387 1328.874  992.608  336.266     0.000 1391.780  401.831  989.949
279.60  1524.540  952.151  904.422   47.729    39.426 1294.461  916.992  377.469     0.000 1261.289  199.861 1061.429
279.70  1455.495  953.842  930.351   23.491    63.461 1340.415  988.449  351.967     0.000 1189.208  280.186  909.022
279.80  1443.488 1017.252  939.626   77.626    13.055 1381.009  943.064  437.945     0.000 1262.996  189.908 1073.088
279.90  1330.849 1042.045  971.978   70.067    15.218 1318.769  887.120  431.650     0.000 1109.789  179.754  930.035
280.00  1471.327  947.873  912.673   35.200    24.252 1319.625  945.485  374.140     0.000 1038.006  199.861  838.146
280.10  1422.877  939.274  875.382   63.892    31.817 1330.265  954.996  375.269     0.000 1128.690  159.245  969.445
280.20  1415.156  993.924  906.781   87.143    24.382 1350.489  924.471  426.018     0.000 1117.728  109.481 1008.247
280.30  1311.535 1041.050  945.325   95.725     5.663 1291.087  835.931  455.156     0.000  966.528   79.824  886.705
280.40  1435.197  988.321  919.974   68.347    16.990 1285.417  857.201  428.216     0.000 1027.750  149.895  877.854
280.50  1419.353  961.504  932.630   28.874    26.589 1351.190  945.919  405.272     0.000 1228.519  150.097 1078.423
280.60  1321.934  990.397  956.352   34.045    33.980 1357.625  971.035  386.590     0.000 1288.033  189.305 1098.728
280.70  1466.983  964.639  917.615   47.024    31.904 1442.539 1027.934  414.605     0.000 1528.208  338.396 1189.812
280.80  1394.459 1041.309 1006.304   35.005    29.741 1390.818  993.676  397.142     0.000 1207.905  209.109  998.795
280.90  1447.656  997.108  970.869   26.239    59.700 1361.072  965.051  396.021     0.000 1227.609  269.629  957.980
281.00  1418.230  993.081  924.260   68.821    15.001 1345.392  877.782  467.610     0.000 1198.156  179.151 1019.006
281.10  1380.111  960.748  896.385   64.362    16.773 1356.448  932.979  423.470     0.000 1238.662  249.923  988.739
281.20  1399.016  992.727  917.540   75.188    29.915 1447.512  940.083  507.429     0.000 1027.552  149.493  878.058
281.30  1451.172  908.777  869.215   39.562    43.144 1284.564  886.039  398.525     0.000  987.941  139.339  848.602
281.40  1528.918  905.759  859.408   46.351    48.677 1240.586  849.896  390.690     0.000 1128.283  289.436  838.847
281.50  1488.696  975.853  944.936   30.917    89.876 1266.531  937.609  328.922     0.000 1290.039  390.066  899.973
281.60  1443.493 1027.472  986.590   40.881    82.658 1239.042  920.193  318.849     0.000 1087.870  218.962  868.909
281.70  1462.005  944.986  901.003   43.982    67.570 1215.728  922.134  293.594     0.000 1186.893  318.891  868.001
281.80  1435.293  965.381  942.144   23.237   111.705 1125.801  830.298  295.502     0.000 1198.153  319.594  878.559
281.90  1502.586  992.243  946.515   45.729    87.451 1299.424  955.590  343.834     0.000 1167.491  429.275  738.216
282.00  1453.640  933.797  886.080   47.717   104.224 1326.188  983.605  342.582     0.000 1377.706  629.235  748.471
282.10  1462.824  953.646  906.550   47.095   117.453 1189.010  909.678  279.332     0.000 1219.869  331.054  888.815
282.20  1504.660  875.147  846.892   28.255    80.108 1176.167  828.134  348.033     0.000 1078.418  221.070  857.348
282.30  1508.123  914.638  877.746   36.891    92.727 1123.898  882.309  241.589     0.000 1188.199  399.817  788.382
282.40  1468.801  882.988  848.732   34.256    95.582 1205.216  869.249  335.966     0.000 1057.105  259.275  797.830
282.50  1474.989  875.469  847.074   28.395    73.537 1280.271  926.063  354.208     0.000 1460.040  481.653  978.387
282.60  1367.686  892.021  865.134   26.887    97.745 1148.976  903.537  245.439     0.000  947.424  259.375  688.050
282.70  1464.811  893.032  860.817   32.215    98.651 1187.961  898.862  289.099     0.000 1278.577  379.913  898.664
282.80  1477.903  915.010  873.383   41.627    61.341 1190.640  909.195  281.446     0.000 1140.044  331.356  808.688
282.90  1514.406  901.636  861.445   40.190    78.029 1181.662  844.014  337.648     0.000 1158.445  270.536  887.910
283.00  1492.628  936.084  887.540   48.544    27.882 1235.233  907.739  327.494     0.000 1169.506  290.240  879.266
283.10  1427.697  911.648  867.357   44.291    70.679 1169.897  907.648  262.249     0.000 1129.892  291.044  838.849
283.20  1470.873  920.106  874.421   45.685    33.502 1205.652  901.201  304.451     0.000 1078.020  390.372  687.648
283.30  1471.311  942.977  886.492   56.485    58.408 1191.872  886.774  305.098     0.000 1268.228  418.219  850.009
283.40  1555.266  919.981  861.600   58.381    86.726 1184.173  916.001  268.173     0.000 1197.452  328.644  868.808
283.50  1523.018  937.470  886.898   50.572    71.164 1212.192  956.422  255.770     0.000 1210.824  392.080  818.743
283.60  1543.265  916.340  879.029   37.312    65.711 1267.355  992.525  274.830     0.000 1077.818  258.974  818.844
283.70  1519.489  897.146  860.631   36.515    57.797 1322.292 1057.968  264.324     0.000 1246.409  388.762  857.648
283.80  1445.215  984.965  936.822   48.144    42.883 1337.481 1061.658  275.823     0.000 1129.794  320.300  809.494
283.90  1508.088  913.641  877.004   36.637    53.994 1344.905 1028.831  316.074     0.000 1138.633  359.605  779.028
284.00  1396.604  955.787  908.991   46.795   112.270 1301.202  998.059  303.143     0.000 1250.131  369.461  880.671
284.10  1450.703  910.606  873.218   37.387    82.441 1314.177 1034.461  279.716     0.000 1017.397  218.962  798.435
284.20  1495.154  931.275  885.813   45.462    46.471 1364.173 1062.714  301.459     0.000 1341.707  462.649  879.058
284.30  1481.268  945.675  895.091   50.584    78.766 1281.583  947.303  334.281     0.000 1163.172  259.577  903.595
284.40  1369.400  934.610  852.978   81.632    75.571 1177.733  827.370  350.364     0.000 1052.082  218.962  833.120
284.50  1332.779  922.886  865.545   57.341    40.894 1262.865  885.781  377.084     0.000 1231.836  119.635 1112.201
284.60  1387.517  964.259  912.020   52.239    58.232 1230.826  894.687  336.139     0.000 1086.565  141.752  944.813
284.70  1459.241  900.340  844.812   55.527    30.176 1320.014  947.517  372.497     0.000 1142.461  219.163  923.298
284.80  1358.819  948.751  884.195   64.557    48.721 1235.196  905.063  330.133     0.000 1112.000  199.056  912.944
284.90  1458.487  907.123  846.392   60.731    63.809 1239.040  883.403  355.637     0.000 1185.992  199.257  986.735
285.00  1429.451  996.288  942.343   53.945    46.949 1273.060  894.124  378.936     0.000 1062.937  120.238  942.699
285.10  1409.580  990.447  915.734   74.713    79.027 1343.356  938.395  404.960     0.000 1164.576  199.458  965.118
285.20  1286.223  989.210  947.231   41.979    59.011 1214.663  902.383  312.280     0.000 1014.081  119.434  894.647
285.30  1357.786  959.489  919.415   40.074    52.656 1207.173  891.228  315.945     0.000 1044.139  228.915  815.224
285.40  1394.963  954.011  882.905   71.106    43.318 1220.699  891.308  329.391     0.000 1011.664  209.511  802.153
285.50  1372.441  943.367  896.085   47.281    31.600 1265.100  947.466  317.634     0.000 1036.795  250.831  785.964
285.60  1357.316  954.495  918.925   35.570    29.915 1140.549  874.792  265.757     0.000  944.807  189.505  755.302
285.70  1353.303  922.903  851.826   71.077    28.056 1232.121  881.845  350.276     0.000 1124.263  161.055  963.208
285.80  1365.954  938.189  872.838   65.351    26.328 1220.139  851.279  368.860     0.000 1014.480  149.895  864.585
285.90  1486.753  853.558  808.877   44.681    63.895 1166.799  889.672  277.127     0.000 1022.828  209.612  813.215
286.00  1431.191  891.902  847.786   44.116    68.910 1237.267  932.603  304.664     0.000 1143.867  250.630  893.237
286.10  1415.838  882.275  842.277   39.998    46.601 1244.267  926.895  317.372     0.000 1266.416  260.583 1005.833
286.20  1406.234  882.239  823.407   58.832    46.905 1229.957  882.495  347.463     0.000 1003.926  240.677  763.249
286.30  1337.168  996.628  930.455   66.172    52.264 1271.942  976.572  295.370     0.000 1133.916  299.389  834.527
286.40  1393.740  914.645  875.538   39.107    35.796 1276.355  956.512  319.843     0.000 1064.951  210.417  854.534
286.50  1469.693  903.664  860.713   42.951    33.763 1297.752  992.569  305.183     0.000 1113.810  290.843  822.966
286.60  1393.227  948.723  891.948   56.775    57.886 1220.542  886.559  333.982     0.000 1101.646  319.898  781.748
286.70  1381.990  996.699  952.426   44.273    64.243 1221.315  892.352  328.963     0.000 1133.716  258.974  874.742
286.80  1321.109  986.669  924.553   62.115    46.863 1269.134  959.798  309.336     0.000 1193.031  328.443  864.588
286.90  1394.427  894.070  839.376   54.693    82.485 1230.087  928.063  302.025     0.000 1073.794  289.838  783.956
287.00  1365.048  949.844  908.080   41.764    49.587 1295.376 1011.765  283.611     0.000 1194.136  390.372  803.764
287.10  1321.619 1007.460  955.688   51.772   109.421 1171.161  846.827  324.335     0.000 1094.908  272.747  822.161
287.20  1434.077  985.794  909.444   76.350    60.395 1174.970  841.596  333.374     0.000 1214.845  219.967  994.878
287.30  1367.870 1045.162  968.685   76.477    58.536 1253.136  912.499  340.636     0.000 1142.260  330.655  811.606
287.40  1315.406 1015.127  952.139   62.987    84.343 1217.250  896.805  320.445     0.000 1306.933  200.464 1106.470
287.50  1445.057  955.368  904.730   50.638    75.181 1271.334  945.876  325.458     0.000 1095.310  140.345  954.966
287.60  1438.795  954.553  895.922   58.631    63.461 1210.805  860.619  350.187     0.000 1074.599  120.037  954.562
287.70  1485.620  869.970  810.774   59.196    72.156 1307.049  924.172  382.876     0.000 1195.945  120.640 1075.304
287.80  1519.679  860.361  809.578   50.783   110.540 1215.134  882.927  332.207     0.000 1308.241  332.665  975.576
287.90  1467.226  935.728  877.036   58.692    91.778 1272.508  907.831  364.677     0.000 1132.007  119.836 1012.171
288.00  1529.879  922.220  859.549   62.672    89.572 1249.332  961.960  287.373     0.000 1133.414  230.322  903.091
288.10  1522.739  866.598  825.997   40.601    85.898 1231.302  981.414  249.887     0.000 1257.170  302.204  954.966
288.20  1567.126  832.905  783.636   49.270   104.963 1226.115  960.576  265.539     0.000  992.064  229.719  762.345
288.30  1436.689  886.377  847.704   38.673    63.114 1284.090 1030.355  253.734     0.000 1247.317  282.298  965.019
288.40  1460.325  925.894  887.031   38.863    76.472 1293.214  977.956  315.258     0.000 1293.463  269.530 1023.932
288.50  1360.826  996.629  929.933   66.696    57.928 1235.846  984.355  251.491     0.000 1162.368  278.880  883.488
288.60  1387.908  902.436  875.397   27.039    70.680 1206.401  986.127  220.274     0.000  981.609  249.625  731.984
288.70  1391.137 1020.914  953.711   67.203    63.504 1161.784  885.218  276.566     0.000 1167.395  202.675  964.719
288.80  1430.259  955.162  885.233   69.928    95.843 1161.744  877.566  284.178     0.000 1187.501  203.078  984.424
288.90  1403.726  935.321  866.967   68.354    82.831 1197.797  884.484  313.313     0.000  966.127  192.924  773.203
289.00  1452.059  858.589  819.265   39.325    46.428 1178.681  879.208  299.473     0.000 1130.897  223.385  907.512
289.10  1427.130  942.939  881.653   61.286    70.335 1252.180  964.292  287.888     0.000 1222.685  233.539  989.146
289.20  1495.537  931.484  871.988   59.497    57.366 1260.219  966.452  293.767     0.000 1271.846  324.723  947.123
289.30  1550.720  852.190  794.659   57.531    27.969 1339.509  975.273  364.237     0.000 1372.982  264.001 1108.981
289.40  1645.197  854.115  808.157   45.958    75.913 1304.842  953.009  351.833     0.000 1382.534  283.907 1098.628
289.50  1530.776  863.615  811.375   52.239    67.266 1233.331  941.422  291.909     0.000 1254.153  304.415  949.738
289.60  1554.513  830.594  789.675   40.919    71.592 1246.653  934.895  311.759     0.000 1290.548  253.445 1037.103
289.70  1466.975  901.661  864.082   37.578    83.865 1199.952  921.011  278.941     0.000 1171.415  243.693  927.722
289.80  1508.142  871.392  827.345   44.047    89.615 1281.233  991.357  289.877     0.000 1202.278  283.907  918.372
289.90  1515.040  863.500  800.525   62.975   118.841 1237.619  888.936  348.683     0.000 1313.369  253.244 1060.125
290.00  1500.674  813.537  740.269   73.269    44.569 1248.811  871.210  377.601     0.000 1049.771  121.444  928.326
290.10  1603.552  752.945  706.684   46.261    57.623 1254.345  859.881  394.465     0.000 1200.068  203.078  996.991
290.20  1453.863  865.515  771.923   93.592    70.679 1184.740  816.475  368.265     0.000 1188.909  172.214 1016.695
290.30  1443.688  867.933  789.433   78.500   100.639 1195.852  895.594  300.258     0.000 1141.960  223.184  918.775
290.40  1545.169  856.556  796.947   59.609   106.695 1140.640  810.938  329.702     0.000 1190.815  273.450  917.365
290.50  1497.794  891.987  841.383   50.604   106.649 1151.363  853.657  297.706     0.000 1199.465  273.954  925.511
290.60  1491.835  924.929  852.666   72.263   117.888 1096.408  755.557  340.851     0.000 1039.814  182.569  857.245
290.70  1467.339  934.584  888.318   46.267   127.400 1140.378  828.235  312.143     0.000 1131.602  242.889  888.713
290.80  1385.931  933.953  849.140   84.813    93.121 1187.288  826.635  360.653     0.000 1152.011  192.924  959.087
290.90  1358.925  981.991  900.057   81.934   116.161 1192.088  796.156  395.932     0.000 1264.306  253.646 1010.660
291.00  1372.685 1041.656  958.692   82.964    70.685 1249.159  852.231  396.928     0.000 1120.847  273.552  847.295
291.10  1381.286 1027.557  977.959   49.598    84.566 1234.113  879.425  354.688     0.000 1051.377  182.569  868.808
291.20  1401.983 1001.170  936.651   64.519    90.615 1186.903  852.792  334.111     0.000 1141.055  304.415  836.639
291.30  1517.482  870.912  825.066   45.846    61.689 1192.559  867.318  325.241     0.000 1223.690  314.770  908.919
291.40  1522.516  850.391  800.641   49.750    54.340 1257.281  945.140  312.142     0.000 1144.469  385.847  758.622
291.50  1523.904  872.868  851.153   21.715   110.325 1142.417  868.270  274.147     0.000 1148.394  334.877  813.517
291.60  1495.713  906.502  843.694   62.808    97.146 1188.332  858.802  329.530     0.000 1245.509  355.386  890.123
291.70  1425.649  911.090  869.435   41.655    83.952 1129.577  875.880  253.698     0.000 1070.078  314.167  755.911
291.80  1476.050  904.533  852.515   52.019   129.830 1210.591  943.713  266.878     0.000 1325.834  496.937  828.897
291.90  1493.819  904.165  859.309   44.856   133.980 1164.681  885.694  278.987     0.000 1190.015  415.907  774.108
292.00  1435.852  914.834  855.918   58.917    56.330 1212.494  846.221  366.273     0.000 1364.035  436.617  927.418
292.10  1462.142  911.992  863.761   48.231    83.866 1142.109  862.606  279.503     0.000 1020.010  294.463  725.548
292.20  1434.287  939.194  887.075   52.119    53.949 1239.511  919.890  319.621     0.000 1293.361  426.463  866.898
292.30  1520.370  910.681  867.048   43.633    77.904 1203.978  920.281  283.697     0.000 1271.747  323.919  947.829
292.40  1461.315  875.972  837.745   38.226    81.833 1149.895  859.104  290.791     0.000 1241.789  355.386  886.404
292.50  1470.415  912.204  863.583   48.621    90.828 1229.357  958.802  270.556     0.000 1139.446  375.090  764.355
292.60  1514.877  906.298  847.196   59.102    53.820 1273.489  956.160  317.330     0.000 1296.373  385.546  910.828
292.70  1479.334  924.154  881.208   42.946    31.471 1274.405  981.672  292.733     0.000 1202.580  334.475  868.105
292.80  1422.732  930.956  888.957   41.999    66.533 1203.502  895.421  308.081     0.000 1192.928  345.232  847.696
292.90  1364.203  998.110  942.097   56.013    90.310 1309.555  953.912  355.643     0.000 1373.486  405.853  967.633
293.00  1401.991  916.989  846.661   70.328    31.687 1313.319  963.601  349.718     0.000 1294.469  385.847  908.621
293.10  1475.066  919.601  849.469   70.132    29.785 1332.639 1016.993  315.646     0.000 1343.527  476.629  866.897
293.20  1472.073  876.775  805.821   70.953    31.600 1403.541 1001.949  401.592     0.000 1456.426  444.358 1012.068
293.30  1517.945  842.534  818.294   24.240    68.005 1279.637  937.703  341.934     0.000 1374.894  405.954  968.940
293.40  1477.992  877.554  815.971   61.583    22.306 1297.657  970.382  327.275     0.000 1310.450  436.215  874.235
293.50  1476.128  935.336  880.994   54.342    69.300 1231.694  901.820  329.875     0.000 1057.713  313.162  744.551
293.60  1430.570  961.731  886.245   75.485    33.030 1325.208  978.430  346.778     0.000  986.534  264.001  722.533
293.70  1378.295  917.350  874.559   42.792    38.863 1235.972  931.997  303.975     0.000 1180.865  334.274  846.592
293.80  1455.918  910.433  857.879   52.553    87.372 1342.368 1046.523  295.845     0.000 1089.580  264.001  825.579
293.90  1404.830  910.022  856.076   53.947    72.800 1288.759  969.392  319.367     0.000 1017.197  203.078  814.119
294.00  1523.787  854.664  822.279   32.385   128.740 1261.515  988.151  273.364     0.000 1197.148  324.622  872.527
294.10  1520.581  830.606  778.492   52.114    83.951 1314.914 1001.211  313.703     0.000 1118.434  264.001  854.434
294.20  1490.084  949.071  890.972   58.099   106.561 1304.020  960.833  343.187     0.000 1140.351  243.291  897.060
294.30  1466.510  883.713  823.541   60.172   102.552 1323.773 1010.636  313.137     0.000 1203.080  293.859  909.221
294.40  1425.172  960.401  911.476   48.926    98.654 1271.596  933.250  338.347     0.000 1170.712  284.309  886.403
294.50  1376.376  947.108  890.756   56.351    72.624 1285.600  980.720  304.880     0.000 1312.565  385.847  926.717
294.60  1476.858  866.184  823.467   42.717    85.640 1239.774  925.901  313.873     0.000 1210.422  335.078  875.344
294.70  1338.559  984.478  934.828   49.649    62.729 1311.714  977.216  334.498     0.000 1271.646  345.232  926.414
294.80  1464.534  929.272  892.986   36.287   102.031 1259.965  927.455  332.510     0.000 1106.471  314.569  791.901
294.90  1406.054  905.473  861.243   44.230    91.998 1245.486  942.892  302.594     0.000 1187.903  395.197  792.706
295.00  1447.247  902.267  863.113   39.154    88.148 1183.354  882.880  300.474     0.000 1091.290  304.616  786.674
295.10  1415.706  919.435  871.182   48.253    72.582 1214.824  911.069  303.755     0.000 1110.388  294.261  816.127
295.20  1463.612  929.050  899.801   29.250    61.132 1218.503  962.129  256.374     0.000  995.784  324.120  671.664
295.30  1454.885  936.061  877.491   58.569    70.295 1277.344  975.446  301.898     0.000 1180.764  364.936  815.828
295.40  1487.019  886.097  844.869   41.228   121.475 1200.991  892.265  308.726     0.000 1210.220  396.001  814.219
295.50  1432.900  878.197  847.645   30.552   119.837 1204.496  895.031  309.464     0.000 1149.297  345.232  804.065
295.60  1359.607  901.056  859.706   41.350   142.405 1217.250  935.584  281.666     0.000 1140.451  385.847  754.603
295.70  1419.017  917.033  878.232   38.801   118.112 1204.666  907.435  297.231     0.000 1332.370  465.671  866.698
295.80  1397.481  999.549  938.256   61.293    82.484 1408.561 1044.576  363.985     0.000 1454.719  436.617 1018.102
295.90  1433.101  984.484  925.762   58.721    85.768 1297.014  957.244  339.770     0.000 1161.762  243.693  918.069
296.00  1522.262  871.017  824.104   46.913   112.616 1311.830  976.555  335.275     0.000 1227.505  374.081  853.424
296.10  1547.492  902.775  861.671   41.104   110.627 1194.638  895.982  298.656     0.000 1008.853  253.646  755.207
296.20  1454.514  965.012  911.708   53.304   119.454 1183.014  862.174  320.839     0.000 1138.743  243.291  895.452
296.30  1547.995  903.478  845.993   57.485   112.833 1255.941  927.804  328.138     0.000 1239.676  293.859  945.816
296.40  1428.752  978.215  910.944   67.270   116.247 1259.095  901.990  357.105     0.000 1100.236  294.463  805.773
296.50  1479.800  880.450  830.937   49.513    50.536 1208.778  860.487  348.291     0.000 1037.807  223.385  814.422
296.60  1438.940  933.493  847.401   86.092    50.579 1311.848  946.480  365.368     0.000 1005.938  273.753  732.185
296.70  1543.859  853.581  808.334   45.247   132.722 1230.829  916.171  314.658     0.000 1089.079  274.155  814.924
296.80  1430.020  991.142  938.232   52.909    68.869 1258.017  926.938  331.079     0.000 1131.301  385.043  746.258
296.90  1412.676  967.288  920.224   47.064    67.091 1285.979  942.239  343.740     0.000 1119.739  303.812  815.926
297.00  1502.097  930.625  870.652   59.972    71.026 1234.407  900.562  333.845     0.000 1096.817  294.261  802.556
297.10  1367.127 1039.642  973.055   66.588    82.353 1248.547  915.869  332.678     0.000 1119.939  344.428  775.512
297.20  1434.635  917.215  858.410   58.805    86.245 1248.290  922.699  325.591     0.000 1360.215  364.936  995.279
297.30  1445.333  933.678  877.209   56.469    55.680 1244.917  921.359  323.558     0.000 1131.903  324.924  806.978
297.40  1337.871 1014.685  951.289   63.396    44.829 1273.281  945.443  327.838     0.000 1058.816  223.184  835.632
297.50  1501.329  917.991  868.948   49.042   100.685 1286.963  967.296  319.667     0.000 1197.544  414.193  783.351
297.60  1469.439  923.152  886.724   36.428    64.973 1258.864  975.294  283.570     0.000 1026.141  393.787  632.354
297.70  1387.757  970.317  933.541   36.776   105.013 1166.196  877.695  288.500     0.000  987.641  233.338  754.303
297.80  1490.496  960.958  907.964   52.994   170.595 1229.311  896.545  332.766     0.000 1340.912  314.569 1026.343
297.90  1519.278  968.505  899.127   69.377    87.497 1337.742  999.875  337.868     0.000 1119.741  314.569  805.172
298.00  1500.684  937.801  859.695   78.105    89.398 1300.905  978.300  322.605     0.000 1159.954  273.954  886.000
298.10  1525.620  919.030  858.689   60.341    80.670 1289.188  951.237  337.952     0.000 1170.812  345.232  825.580
298.20  1461.068  973.657  916.061   57.596   129.476 1296.447 1021.577  274.870     0.000 1274.661  456.925  817.736
298.30  1582.752  897.279  837.118   60.162   147.427 1306.096  998.230  307.865     0.000 1318.897  443.353  875.544
298.40  1548.295  932.996  882.834   50.163    98.655 1268.520  976.221  292.299     0.000 1284.612  416.309  868.303
298.50  1452.102  984.868  919.243   65.625   132.715 1344.186 1032.948  311.238     0.000 1310.956  425.860  885.096
298.60  1497.822  930.706  864.180   66.526   114.389 1240.292  955.990  284.302     0.000  979.094  242.889  736.205
298.70  1576.404  879.930  815.272   64.657    96.669 1387.853 1038.396  349.457     0.000 1362.025  396.001  966.023
298.80  1567.987  826.801  769.565   57.236   101.298 1394.465 1095.332  299.132     0.000 1383.439  456.522  926.916
298.90  1514.044  888.222  855.171   33.051    62.949 1421.401 1120.540  300.861     0.000 1099.232  313.765  785.467
299.00  1437.389  945.842  887.911   57.931    30.219 1320.796  976.961  343.836     0.000 1116.726  393.991  722.735
299.10  1498.326  856.209  806.121   50.088    54.123 1425.119 1092.353  332.766     0.000 1351.569  425.458  926.111
299.20  1456.141  921.535  876.938   44.596    83.050 1378.082 1047.951  330.132     0.000 1217.259  323.718  893.541
299.30  1434.145  947.851  897.582   50.269    63.985 1353.957 1007.916  346.041     0.000 1321.713  384.239  937.474
299.40  1509.355  926.727  857.348   69.379    52.395 1438.262 1072.767  365.495     0.000 1249.932  322.712  927.220
299.50  1406.485  928.929  876.295   52.633    50.406 1313.571  958.498  355.074     0.000 1106.370  233.539  872.831
299.60  1396.513 1062.095 1000.635   61.460    76.647 1404.148 1086.471  317.677     0.000 1303.817  354.984  948.834
299.70  1377.396 1014.561  947.643   66.918    76.559 1426.541 1046.091  380.450     0.000 1270.842  314.167  956.675
299.80  1384.993 1013.519  953.473   60.047    82.055 1365.492 1043.107  322.385     0.000 1413.398  445.765  967.632
299.90  1498.015  981.090  931.480   49.610    66.666 1434.929 1102.513  332.417     0.000 1319.703  345.031  974.672
300.00  1454.208  931.681  884.522   47.159    65.673 1323.477 1014.358  309.118     0.000 1068.367  284.309  784.059
300.10  1389.697  996.077  943.532   52.545   102.247 1263.332  979.681  283.650     0.000 1256.363  436.617  819.747
300.20  1402.721  949.052  903.839   45.213   104.233 1321.919  986.558  335.361     0.000 1245.810  379.413  866.397
300.30  1503.581  925.883  863.102   62.781    34.587 1395.027 1020.366  374.661     0.000 1313.769  368.857  944.911
300.40  1458.700  921.861  848.335   73.526    94.506 1294.595  950.328  344.267     0.000 1165.684  339.200  826.484
300.50  1485.140  898.483  823.743   74.740    52.699 1308.644  970.819  337.824     0.000 1224.596  348.751  875.845
300.60  1555.940  919.616  862.978   56.638    84.084 1374.841 1041.768  333.073     0.000 1313.068  398.113  914.955
300.70  1517.117  883.881  831.806   52.075    73.149 1289.147  958.456  330.691     0.000 1092.194  318.490  773.704
300.80  1414.989  945.517  892.563   52.955    61.519 1311.932  892.481  419.452     0.000 1284.515  288.632  995.883
300.90  1463.880  861.831  806.635   55.196    39.170 1282.661  890.406  392.255     0.000 1152.112  308.537  843.575
301.00  1425.593  906.707  847.237   59.469    86.296 1281.887  933.337  348.550     0.000 1313.268  439.130  874.138
301.10  1560.476  792.444  741.230   51.214    82.397 1277.344  959.278  318.066     0.000 1280.194  428.172  852.021
301.20  1453.631  891.499  840.810   50.689    88.884 1288.364 1005.278  283.085     0.000 1366.347  408.669  957.678
301.30  1487.189  851.937  816.469   35.468    76.474 1322.953 1005.755  317.198     0.000 1304.823  330.856  973.967
301.40  1316.161  932.237  885.370   46.866    78.159 1309.639  990.406  319.233     0.000 1473.818  497.641  976.177
301.50  1355.499  887.979  836.916   51.063    41.764 1296.540  926.247  370.294     0.000 1311.759  289.034 1022.725
301.60  1302.213  975.663  933.495   42.167    57.754 1254.516  966.757  287.759     0.000 1074.601  268.927  805.674
301.70  1279.957  968.396  932.789   35.607    85.422 1296.152 1022.616  273.536     0.000 1142.864  439.130  703.734
301.80  1371.021  944.724  894.784   49.939    85.725 1276.479  960.921  315.557     0.000 1124.364  279.282  845.081
301.90  1350.021  996.616  953.813   42.802    87.714 1330.386  987.292  343.094     0.000 1424.052  478.741  945.311
302.00  1362.962 1003.548  931.412   72.136    61.906 1345.006  994.773  350.233     0.000 1152.918  298.987  853.931
302.10  1298.835 1031.129  978.065   53.063   100.813 1359.749 1049.637  310.111     0.000 1185.289  390.372  794.918
302.20  1319.252  972.027  911.738   60.289    87.674 1356.597 1014.705  341.891     0.000 1356.196  491.106  865.090
302.30  1439.551  914.516  867.218   47.298    98.737 1261.999  965.677  296.322     0.000 1113.608  268.726  844.882
302.40  1401.932  963.297  887.529   75.768    91.430 1306.527  956.382  350.145     0.000 1283.711  440.739  842.972
302.50  1416.764  891.600  844.595   47.004    78.593 1212.794  867.666  345.129     0.000 1182.473  308.939  873.534
302.60  1433.240  829.030  773.036   55.994   106.564 1297.057 1001.346  295.711     0.000 1241.889  428.976  812.913
302.70  1395.804  893.911  841.650   52.261    82.092 1311.499  990.840  320.659     0.000 1273.859  358.905  914.954
302.80  1474.783  837.791  789.418   48.373   111.580 1260.398  938.786  321.612     0.000 1210.926  388.763  822.163
302.90  1447.772  879.233  826.512   52.721   114.431 1210.590  939.174  271.416     0.000 1194.637  338.798  855.840
303.00  1499.544  855.268  807.444   47.823   121.652 1270.559  982.280  288.279     0.000 1080.031  388.763  691.268
303.10  1408.826  911.058  855.443   55.614    86.770 1236.320  922.961  313.359     0.000 1053.591  258.974  794.616
303.20  1455.512  910.027  867.378   42.649    94.890 1324.338  998.059  326.279     0.000 1174.530  268.927  905.603
303.30  1431.154  873.628  829.773   43.855   128.743 1204.233  900.869  303.364     0.000 1088.071  238.868  849.203
303.40  1513.664  808.470  761.198   47.273    29.785 1299.043  955.733  343.310     0.000 1122.356  288.632  833.724
303.50  1466.054  803.794  749.631   54.163    72.670 1284.651  963.516  321.136     0.000 1214.243  249.223  965.021
303.60  1514.600  830.606  781.368   49.238    97.009 1211.888  904.328  307.560     0.000 1184.886  339.803  845.083
303.70  1530.034  852.669  796.916   55.753   114.951 1343.361 1022.918  320.443     0.000 1264.910  450.491  814.419
303.80  1468.464  831.918  776.858   55.060    87.539 1220.491  910.338  310.153     0.000 1224.094  390.170  833.923
303.90  1561.693  851.260  796.527   54.733   128.009 1221.704  875.663  346.041     0.000 1169.203  302.003  867.201
304.00  1536.531  847.148  800.024   47.124    66.962 1328.094  950.718  377.377     0.000 1336.489  399.118  937.371
304.10  1594.356  800.389  745.250   55.140    95.151 1261.820  886.386  375.434     0.000 1295.572  358.301  937.270
304.20  1483.146  882.319  828.432   53.887    73.671 1320.097  922.225  397.872     0.000 1193.527  328.443  865.084
304.30  1414.404  915.326  855.929   59.396    81.972 1299.008  963.473  335.536     0.000 1101.947  328.443  773.504
304.40  1463.546  871.344  815.584   55.760    83.350 1338.817  962.434  376.383     0.000 1164.076  230.322  933.754
304.50  1513.658  855.006  790.385   64.621    54.471 1374.527 1018.378  356.149     0.000 1233.541  319.495  914.046
304.60  1381.317  900.544  836.609   63.935    44.700 1287.979  945.833  342.146     0.000 1224.698  420.230  804.468
304.70  1458.195  865.427  804.904   60.523    72.237 1371.981 1025.167  346.814     0.000 1317.590  392.181  925.409
304.80  1436.216  879.886  813.585   66.302    40.937 1294.334  934.117  360.216     0.000 1020.514  248.820  771.693
304.90  1544.434  845.427  796.438   48.989    52.048 1339.299 1014.013  325.286     0.000 1101.143  399.721  701.422
305.00  1474.574  931.812  880.389   51.423    51.877 1360.656 1009.949  350.707     0.000 1295.673  349.354  946.319
305.10  1347.806  956.862  896.717   60.145    59.483 1350.404  982.405  367.999     0.000 1257.270  431.791  825.479
305.20  1380.134  962.441  904.825   57.616    70.852 1280.754  934.373  346.381     0.000 1145.475  361.819  783.655
305.30  1302.859 1039.932  979.952   59.980    33.459 1291.046  927.196  363.850     0.000  931.442  238.868  692.575
305.40  1492.486  921.564  851.565   69.999    25.551 1450.666 1036.319  414.347     0.000 1284.114  331.459  952.655
305.50  1406.191  962.868  909.842   53.026    50.405 1362.255 1027.457  334.798     0.000 1164.076  390.372  773.704
305.60  1565.672  887.281  821.124   66.157    23.864 1447.211 1105.540  341.671     0.000 1264.809  359.709  905.100
305.70  1495.484  904.642  847.306   57.336    61.471 1342.581 1002.642  339.939     0.000 1355.489  359.709  995.781
305.80  1497.337  908.942  854.825   54.117    99.343 1349.198 1023.653  325.545     0.000 1205.193  471.603  733.590
305.90  1399.744  971.858  914.800   57.058    53.524 1330.179 1000.610  329.569     0.000 1235.153  372.074  863.079
306.00  1444.962  998.719  960.681   38.038    80.586 1336.361 1048.038  288.323     0.000 1273.960  440.538  833.422
306.10  1512.068  883.221  840.912   42.309    92.082 1319.713 1037.403  282.311     0.000 1337.898  551.627  786.271
306.20  1424.093  957.777  887.192   70.585    31.560 1443.355 1073.978  369.378     0.000 1205.495  380.620  824.875
306.30  1415.343  886.818  838.498   48.320    64.592 1299.956 1010.813  289.143     0.000 1217.158  391.980  825.178
306.40  1485.603  867.240  816.434   50.805    95.626 1352.174 1019.762  332.412     0.000 1265.512  379.011  886.501
306.50  1378.006  937.043  864.125   72.918    50.497 1315.346  966.670  348.676     0.000 1091.992  359.709  732.283
306.60  1439.108  922.963  855.644   67.318    54.340 1356.541  990.276  366.265     0.000 1297.984  401.732  896.252
306.70  1537.612  866.169  793.505   72.665    67.184 1283.784  927.718  356.066     0.000 1203.084  349.957  853.126
306.80  1542.141  889.332  828.494   60.838    71.075 1347.946 1006.491  341.455     0.000 1164.680  331.861  832.819
306.90  1503.074  890.534  831.575   58.960    61.393 1263.209  926.938  336.271     0.000 1245.408  400.727  844.682
307.00  1507.288  918.492  840.677   77.815    60.221 1423.683 1014.142  409.541     0.000 1286.424  432.797  853.628
307.10  1445.399  896.982  853.195   43.787    75.658 1231.559  952.534  279.026     0.000 1245.105  360.915  884.190
307.20  1456.153  968.519  902.172   66.347    57.674 1331.559  992.741  338.818     0.000 1213.841  410.076  803.764
307.30  1470.552  933.748  853.594   80.154    32.035 1370.719  999.788  370.931     0.000 1165.280  309.744  855.537
307.40  1425.182  930.793  864.743   66.050    62.428 1312.239 1035.890  276.349     0.000 1284.918  492.111  792.807
307.50  1487.544  908.233  835.189   73.044    43.622 1323.042  971.255  351.787     0.000 1345.438  379.011  966.427
307.60  1469.451  901.415  852.076   49.339    97.104 1304.535  975.145  329.390     0.000 1206.400  351.566  854.835
307.70  1458.780  919.815  864.859   54.956    61.911 1305.658  947.433  358.225     0.000 1225.301  349.957  875.344
307.80  1560.573  880.626  828.886   51.740    81.191 1398.046 1030.482  367.564     0.000 1152.112  289.034  863.078
307.90  1524.017  892.019  860.964   31.054    84.125 1326.026  973.978  352.048     0.000 1335.687  309.543 1026.144
308.00  1474.587  894.566  860.160   34.406   115.906 1275.355  934.981  340.373     0.000 1164.676  218.962  945.714
308.10  1547.438  818.556  775.388   43.167    72.195 1268.224  988.375  279.849     0.000 1175.135  310.950  864.185
308.20  1493.230  924.311  867.238   57.073    35.404 1361.870  996.460  365.410     0.000 1144.170  291.044  853.125
308.30  1477.260  895.267  847.944   47.323    81.190 1351.705  980.549  371.156     0.000 1164.277  321.104  843.174
308.40  1352.246  940.096  882.678   57.419    91.042 1243.883  989.370  254.514     0.000 1192.729  308.537  884.191
308.50  1408.928  963.901  902.909   60.992    53.519 1274.535  964.467  310.068     0.000 1143.066  318.892  824.173
308.60  1461.491  861.778  832.806   28.972    81.409 1269.602  967.967  301.635     0.000 1034.184  298.987  735.197
308.70  1370.816  930.842  882.570   48.273    81.877 1249.250  950.027  299.223     0.000 1160.961  279.483  881.478
308.80  1475.157  935.164  890.290   44.874    63.417 1307.651 1012.067  295.584     0.000 1255.258  320.501  934.758
308.90  1535.170  905.984  860.792   45.192    91.132 1362.599 1046.436  316.163     0.000 1274.759  339.602  935.157
309.00  1486.328  909.980  862.740   47.240    79.628 1340.076 1048.729  291.347     0.000 1124.966  270.938  854.028
309.10  1502.641  887.477  841.265   46.213    89.615 1356.586 1053.656  302.930     0.000 1297.379  410.679  886.699
309.20  1508.917  866.634  833.140   33.494    81.533 1310.507 1033.424  277.083     0.000 1244.302  431.590  812.712
309.30  1386.815  994.179  937.106   57.074    77.942 1300.170 1021.535  278.634     0.000 1168.398  402.335  766.063
309.40  1404.865  949.454  896.328   53.125    66.789 1367.918 1005.279  362.639     0.000 1263.303  358.905  904.399
309.50  1545.955  877.913  830.672   47.241    59.482 1395.629 1079.468  316.161     0.000 1346.141  460.846  885.296
309.60  1450.182  910.368  856.988   53.380    60.783 1350.534 1038.825  311.709     0.000 1205.795  380.620  825.175
309.70  1498.252  911.340  871.334   40.006    46.514 1360.911 1059.102  301.809     0.000 1214.742  389.064  825.677
309.80  1493.183  866.143  822.449   43.694    93.072 1400.129 1101.127  299.002     0.000 1195.343  381.826  813.517
309.90  1458.221  915.295  871.935   43.360    57.451 1297.059 1042.716  254.344     0.000 1064.449  281.092  783.357
310.00  1537.088  880.955  851.928   29.027    53.993 1294.808 1029.056  265.752     0.000 1164.478  431.188  733.290
310.10  1516.844  903.536  853.856   49.679    78.028 1289.708 1011.332  278.376     0.000 1084.453  271.340  813.114
310.20  1438.518  919.399  870.060   49.339    48.329 1355.723 1079.554  276.169     0.000 1274.862  439.532  835.330
310.30  1493.685  877.497  820.705   56.792    70.033 1399.223 1084.180  315.043     0.000 1111.799  249.424  862.376
310.40  1499.081  887.653  830.333   57.319    67.573 1296.676  985.002  311.674     0.000 1206.201  312.760  893.441
310.50  1465.339  901.584  828.125   73.459    75.441 1255.209  956.942  298.267     0.000 1185.588  311.754  873.834
310.60  1511.334  904.509  832.861   71.648    57.323 1423.517 1027.154  396.363     0.000 1314.676  280.690 1033.986
310.70  1560.175  822.017  763.440   58.576    97.186 1349.152  997.842  351.310     0.000 1175.032  268.726  906.306
310.80  1514.810  834.324  771.430   62.894   110.584 1341.240  997.454  343.786     0.000 1218.162  312.156  906.005
310.90  1572.959  858.131  802.806   55.326    83.864 1378.166  987.467  390.698     0.000 1444.866  421.235 1023.631
311.00  1495.634  890.234  836.264   53.970   121.655 1355.638 1030.311  325.326     0.000 1298.589  433.400  865.189
311.10  1463.664  923.850  845.051   78.799    75.653 1380.408 1026.680  353.728     0.000 1214.642  330.051  884.590
311.20  1505.178  903.729  858.003   45.726    99.736 1329.612 1015.265  314.347     0.000 1276.068  352.571  923.497
311.30  1545.413  897.485  851.689   45.796    83.692 1276.653  978.993  297.659     0.000 1175.839  280.488  895.350
311.40  1537.630  858.966  788.799   70.167    50.232 1452.268 1112.326  339.942     0.000 1385.753  371.069 1014.683
311.50  1533.558  858.047  792.208   65.840    72.494 1437.565 1136.059  301.506     0.000 1256.866  371.270  885.596
311.60  1509.098  889.660  824.736   64.925    61.558 1414.742 1110.555  304.187     0.000 1193.633  340.406  853.226
311.70  1509.332  905.065  855.438   49.627    45.871 1403.849 1107.874  295.975     0.000 1184.584  308.939  875.645
311.80  1472.308  897.992  835.872   62.120    20.319 1377.512 1034.852  342.660     0.000 1133.213  349.354  783.859
311.90  1513.100  818.122  770.165   47.957    60.438 1397.231 1121.446  275.785     0.000 1243.096  348.952  894.145
312.00  1455.727  883.245  816.996   66.249    38.605 1399.988 1059.663  340.325     0.000 1256.064  360.915  895.149
312.10  1506.561  921.698  872.963   48.735    48.287 1377.386 1021.361  356.026     0.000 1303.818  398.917  904.901
312.20  1501.610  900.556  833.295   67.261    48.373 1358.150  989.800  368.350     0.000 1383.843  468.386  915.458
312.30  1485.439  900.777  838.727   62.051    99.609 1359.835  988.937  370.898     0.000 1053.389  318.490  734.899
312.40  1573.314  871.624  829.312   42.313    53.949 1397.573 1035.065  362.508     0.000 1124.666  378.810  745.856
312.50  1506.270  901.573  843.791   57.782    85.422 1343.966 1011.720  332.246     0.000 1190.919  368.455  822.464
312.60  1571.003  788.963  737.403   51.560    39.035 1420.662 1129.445  291.218     0.000 1132.507  390.170  742.337
312.70  1500.637  919.281  868.997   50.283   132.636 1359.186  997.236  361.950     0.000 1319.095  422.140  896.955
312.80  1558.602  843.444  782.112   61.332    87.849 1440.033 1085.001  355.031     0.000 1328.948  463.660  865.287
312.90  1462.612  952.711  890.924   61.787    47.212 1499.487 1144.060  355.427     0.000 1353.281  440.538  912.743
313.00  1472.758  904.246  858.953   45.293   103.793 1413.581 1111.763  301.817     0.000 1151.410  480.751  670.659
313.10  1463.427  924.656  901.125   23.531    70.947 1437.837 1137.446  300.391     0.000 1261.695  510.207  751.488
313.20  1368.928  917.458  901.801   15.657    42.710 1333.202 1055.119  278.082     0.000 1059.020  249.625  809.395
313.30  1615.679  800.626  788.507   12.119    11.110 1356.206 1064.853  291.354     0.000 1136.833  398.917  737.916
313.40  1435.754  998.411  959.768   38.642    64.887 1447.821 1127.673  320.148     0.000 1163.674  463.258  700.416
313.50  1494.512  912.352  878.009   34.344    59.482 1419.881 1102.764  317.117     0.000 1274.963  351.566  923.398
313.60  1488.339  873.344  808.578   64.766    93.768 1299.740  999.698  300.042     0.000 1253.850  343.221  910.629
313.70  1438.369  940.943  843.498   97.446   112.399 1419.020 1014.919  404.101     0.000 1386.356  331.660 1054.696
313.80  1521.838  902.673  810.162   92.511    48.115 1497.134 1074.488  422.646     0.000 1282.604  411.484  871.120
313.90  1487.825  968.540  864.640  103.899    78.070 1459.313 1068.957  390.356     0.000 1381.830  520.763  861.067
314.00  1454.484 1019.599  924.253   95.346    40.894 1480.019 1104.840  375.179     0.000 1153.319  399.721  753.598
314.10  1518.767  984.019  870.488  113.530   117.453 1306.873  934.894  371.979     0.000  980.603  279.483  701.120
314.20  1497.476  989.344  928.495   60.849    92.124 1378.815 1027.675  351.141     0.000 1242.794  349.555  893.239
314.30  1498.184  966.007  893.246   72.760   106.523 1249.544  907.440  342.104     0.000 1091.490  298.585  792.905
314.40  1431.077 1019.159  920.133   99.026    39.035 1363.332  969.090  394.242     0.000 1082.141  300.595  781.546
314.50  1504.525  897.552  817.997   79.555    72.155 1329.226 1005.280  323.946     0.000 1202.078  469.190  732.888
314.60  1450.209  921.201  839.629   81.572    37.307 1251.790  902.728  349.062     0.000  972.359  270.536  701.824
314.70  1414.881  978.485  899.663   78.822    47.212 1378.512  980.894  397.618     0.000 1071.784  329.448  742.336
314.80  1412.628 1025.104  929.029   96.074    35.106 1383.268 1000.783  382.485     0.000 1204.086  370.466  833.620
314.90  1449.766  975.743  865.914  109.828    34.975 1360.271  955.777  404.494     0.000 1192.929  341.211  851.719
315.00  1505.670  909.838  815.408   94.429    29.700 1345.613  982.236  363.378     0.000 1071.989  279.081  792.908
315.10  1457.478  973.137  890.885   82.252    38.951 1336.221  958.498  377.723     0.000 1204.990  362.122  842.868
315.20  1459.358  924.801  838.576   86.225    73.450 1247.254  947.085  300.169     0.000 1080.835  329.247  751.588
315.30  1443.205 1037.257  904.048  133.208    71.070 1306.226  885.736  420.490     0.000 1264.912  329.850  935.062
315.40  1644.102  944.056  838.267  105.790    70.249 1307.386  916.729  390.657     0.000 1100.538  299.188  801.350
315.50  1563.994  980.932  873.174  107.759    95.626 1444.018 1020.585  423.433     0.000 1207.709  319.294  888.414
315.60  1576.943  965.616  864.071  101.546    52.960 1360.343  943.396  416.947     0.000 1217.356  388.862  828.495
315.70  1559.447  922.389  845.757   76.632    65.370 1268.056  925.815  342.241     0.000  876.451  269.128  607.323
315.80  1512.093  960.951  859.094  101.857    81.406 1195.378  822.314  373.064     0.000  947.427  298.585  648.843
315.90  1550.492  955.457  855.352  100.105   101.035 1283.910  918.247  365.663     0.000 1097.622  358.804  738.818
316.00  1508.803  911.776  830.860   80.916    82.181 1271.071  904.630  366.441     0.000 1019.609  359.508  660.101
316.10  1585.426  913.354  841.431   71.923   102.461 1312.101  938.871  373.231     0.000 1219.670  418.822  800.848
316.20  1569.572  933.713  820.242  113.471    53.906 1262.516  924.430  338.086     0.000 1029.562  321.707  707.855
316.30  1434.515 1002.711  948.444   54.267    55.638 1319.577  968.565  351.012     0.000 1108.979  390.570  718.409
316.40  1540.519  931.583  861.095   70.488    90.482 1266.448  892.953  373.495     0.000 1118.534  308.939  809.594
316.50  1609.365  845.654  794.078   51.576    66.361 1323.387  976.526  346.861     0.000 1057.710  339.200  718.510
316.60  1453.207  900.322  824.757   75.564    50.188 1146.736  767.838  378.898     0.000  910.431  199.660  710.771
316.70  1578.834  872.442  801.921   70.521    61.341 1221.004  898.619  322.386     0.000 1098.227  439.130  659.096
316.80  1498.053  882.280  822.826   59.454    44.526 1189.816  896.354  293.462     0.000 1099.425  380.416  719.010
316.90  1470.190  905.551  863.781   41.770     9.252 1345.243 1014.084  331.159     0.000 1168.290  298.986  869.305
317.00  1503.876  923.554  866.067   57.486    29.612 1376.088  954.866  421.222     0.000  926.818  218.962  707.856
317.10  1522.874  884.459  835.404   49.055    35.318 1352.468 1035.788  316.680     0.000 1267.922  379.011  888.911
317.20  1518.153  916.523  832.112   84.411    54.124 1278.977  905.445  373.532     0.000 1199.558  309.342  890.217
317.30  1480.529  903.831  854.025   49.805    46.470 1395.284 1060.056  335.228     0.000 1358.104  558.162  799.942
317.40  1489.178  884.134  844.427   39.707    64.543 1250.492  962.128  288.364     0.000 1159.248  269.530  889.718
317.50  1517.811 1005.390  929.547   75.843    93.900 1444.591 1099.206  345.384     0.000 1608.623  619.984  988.639
317.60  1742.418  845.743  770.917   74.826    95.199 1463.832 1127.478  336.354     0.000 1439.525  520.156  919.370
317.70  1602.580  903.534  826.802   76.732    91.830 1402.626 1045.563  357.064     0.000 1318.890  379.310  939.580
317.80  1705.225  865.413  808.468   56.945   110.715 1398.118 1049.317  348.801     0.000 1519.552  519.856  999.696
317.90  1656.716  842.054  776.682   65.373    91.175 1300.813  979.205  321.608     0.000 1390.674  319.093 1071.580
318.00  1529.790  867.746  795.344   72.402   109.801 1296.965  962.732  334.233     0.000 1329.953  409.875  920.078
318.10  1487.761  915.197  828.215   86.982    65.235 1333.802  943.323  390.480     0.000 1331.963  339.803  992.160
318.20  1579.860  893.043  819.497   73.546    59.526 1327.137  953.176  373.961     0.000 1454.614  503.572  951.042
318.30  1595.418  934.024  894.483   39.541    88.580 1327.188  986.597  340.592     0.000 1431.492  389.768 1041.723
318.40  1491.141  954.491  897.422   57.069   101.204 1286.111  941.501  344.610     0.000 1329.446  399.821  929.625
318.50  1594.948  882.668  809.939   72.729    96.794 1349.321  962.084  387.238     0.000 1281.294  289.235  992.059
318.60  1468.519  894.323  830.182   64.141    50.362 1356.631  915.698  440.933     0.000 1409.777  408.065 1001.712
318.70  1516.522  858.793  796.611   62.182   102.938 1302.512  986.733  315.779     0.000 1209.820  358.301  851.518
318.80  1502.441  907.134  841.452   65.682    75.398 1353.240  993.380  359.860     0.000 1318.988  258.773 1060.215
318.90  1629.748  908.460  846.355   62.105    98.865 1363.664 1020.654  343.010     0.000 1381.720  351.163 1030.557
319.00  1670.647  926.631  872.501   54.129   136.958 1457.516 1086.834  370.682     0.000 1551.514  662.101  889.413
319.10  1469.022  898.689  881.055   17.634   140.763 1351.393  986.989  364.404     0.000 1434.709  419.024 1015.686
319.20  1406.508  907.911  876.718   31.194    51.961 1301.626  989.534  312.092     0.000 1246.911  338.396  908.515
319.30  1492.055  899.784  867.752   32.032    68.907 1373.773 1045.593  328.180     0.000 1269.929  219.364 1050.565
319.40  1464.551  916.298  881.631   34.668    48.329 1379.836 1072.790  307.046     0.000 1198.251  209.612  988.639
319.50  1481.531  970.859  928.542   42.317    76.298 1288.299  954.460  333.839     0.000 1440.428  440.032 1000.396
319.60  1495.608  911.094  849.523   61.571    68.950 1350.427 1020.258  330.169     0.000 1331.252  441.440  889.812
319.70  1469.026  923.795  876.036   47.758    99.126 1324.540  977.857  346.683     0.000 1369.760  420.028  949.732
319.80  1525.488  889.026  854.768   34.259    52.612 1267.816  962.078  305.738     0.000 1218.255  308.838  909.417
319.90  1477.603  938.162  910.329   27.833    76.566 1286.941  956.939  330.002     0.000 1159.453  440.940  718.513
320.00  1535.094  955.966  900.696   55.270    66.961 1344.214  980.445  363.769     0.000 1360.110  341.010 1019.100
320.10  1518.862  985.704  947.093   38.611    33.504 1416.283 1045.475  370.808     0.000 1310.649  361.719  948.929
320.20  1460.136  998.906  953.263   45.643    62.985 1259.559  985.112  274.447     0.000 1261.388  311.151  950.236
320.30  1403.419 1028.438 1001.989   26.448    67.091 1420.818 1119.139  301.679     0.000 1432.191  423.848 1008.343
320.40  1493.511  965.675  911.337   54.338    48.244 1386.893 1051.491  335.402     0.000 1511.719  420.230 1091.489
320.50  1570.935  892.031  857.267   34.764    22.306 1378.443 1089.646  288.797     0.000 1297.580  369.461  928.119
320.60  1464.485  897.964  849.074   48.890    83.823 1311.530 1018.976  292.554     0.000 1268.827  418.420  850.407
320.70  1452.015  879.002  829.693   49.309    35.318 1386.894 1083.483  303.411     0.000 1240.077  368.656  871.420
320.80  1529.071  938.356  886.256   52.100    63.200 1387.052 1134.270  252.782     0.000 1381.726  452.300  929.426
320.90  1445.786  915.857  857.150   58.707    70.635 1360.287 1070.974  289.314     0.000 1219.563  360.311  859.252
321.00  1516.472  853.304  804.531   48.773    57.928 1401.098 1079.620  321.478     0.000 1440.833  561.174  879.659
321.10  1460.159  956.692  912.427   44.265   111.964 1414.461 1099.638  314.823     0.000 1550.519  601.891  948.627
321.20  1411.438  967.999  904.017   63.982   117.671 1336.177 1049.803  286.374     0.000 1379.717  480.751  898.965
321.30  1430.970  934.973  871.412   63.561   112.442 1277.898  959.919  317.979     0.000 1361.419  361.719  999.700
321.40  1502.961  904.482  846.182   58.300    85.463 1358.036 1026.352  331.684     0.000 1350.053  380.014  970.039
321.50  1507.314  870.832  812.264   58.568    96.620 1262.068  956.885  305.183     0.000 1353.072  363.729  989.343
321.60  1338.592  969.854  899.782   70.072    73.149 1262.460  913.226  349.234     0.000 1151.001  218.962  932.039
321.70  1464.154  989.549  945.361   44.188    57.886 1410.839 1046.131  364.709     0.000 1280.792  340.607  940.184
321.80  1418.993  944.889  900.050   44.839    41.764 1455.670 1096.014  359.656     0.000 1478.439  358.402 1120.038
321.90  1454.946  910.075  861.189   48.886    40.982 1414.509 1025.491  389.017     0.000 1178.852  269.932  908.919
322.00  1432.735  965.397  923.797   41.600    46.470 1429.369 1079.958  349.411     0.000 1307.731  319.192  988.539
322.10  1396.486  937.727  872.269   65.458    55.637 1415.242 1091.512  323.730     0.000 1328.945  258.773 1070.171
322.20  1587.098  891.082  846.949   44.133    70.766 1408.597 1099.090  309.507     0.000 1399.422  459.036  940.386
322.30  1512.427  951.175  900.304   50.871    44.829 1446.461 1111.148  335.313     0.000 1348.448  359.206  989.242
322.40  1513.213  868.770  825.876   42.894    91.737 1455.724 1150.152  305.573     0.000 1442.048  440.940 1001.108
322.50  1521.136  904.646  863.949   40.698    13.273 1493.104 1124.159  368.945     0.000 1539.561  420.128 1119.433
322.60  1620.116  872.662  808.813   63.850    35.884 1449.623 1049.588  400.035     0.000 1462.054  411.785 1050.269
322.70  1616.925  861.977  806.981   54.997    76.435 1343.739 1014.136  329.603     0.000 1450.290  371.270 1079.020
322.80  1428.559  836.564  765.865   70.699    57.754 1311.393  930.221  381.172     0.000 1300.593  251.434 1049.158
322.90  1482.738  855.778  769.755   86.023    76.429 1317.328  969.474  347.854     0.000 1129.387  199.458  929.928
323.00  1550.185  810.746  713.068   97.678    59.656 1318.965  987.717  331.249     0.000 1260.480  270.737  989.744
323.10  1577.370  814.312  742.001   72.310    76.603 1299.223  955.862  343.361     0.000 1261.394  202.273 1059.120
323.20  1578.513  797.273  726.462   70.811    65.059 1424.471 1063.816  360.655     0.000 1525.696  374.487 1151.209
323.30  1505.722  857.788  764.318   93.470    53.993 1385.474 1053.827  331.647     0.000 1334.984  332.665 1002.319
323.40  1540.045  786.740  727.545   59.194    61.341 1348.315 1057.313  291.001     0.000 1383.536  424.150  959.387
323.50  1450.654  864.167  778.935   85.233    36.704 1272.509  943.325  329.185     0.000 1252.346  331.459  920.887
323.60  1522.070  883.841  826.038   57.803    55.765 1310.843  991.824  319.020     0.000 1339.807  440.538  899.269
323.70  1528.891  825.205  758.097   67.108    63.200 1343.870 1012.010  331.860     0.000 1259.078  339.200  919.878
323.80  1480.851  902.009  840.353   61.656    53.906 1386.488 1057.740  328.748     0.000 1348.548  348.951  999.597
323.90  1539.574  856.614  811.096   45.518    65.060 1331.501 1051.565  279.936     0.000 1359.106  489.597  869.509
324.00  1597.073  884.501  834.953   49.548    63.114 1341.273 1039.158  302.115     0.000 1347.141  468.987  878.154
324.10  1523.340  803.217  765.029   38.188    98.561 1267.088  943.441  323.647     0.000 1226.804  328.644  898.161
324.20  1485.104  838.294  804.728   33.567    65.233 1299.895  975.993  323.902     0.000 1249.623  339.499  910.124
324.30  1631.549  706.860  672.503   34.357    79.544 1360.681 1059.816  300.865     0.000 1268.221  349.753  918.469
324.40  1458.139  845.661  793.577   52.084    76.385 1284.670  981.301  303.369     0.000 1228.410  360.007  868.403
324.50  1553.175  848.409  808.675   39.735    85.506 1278.450 1000.590  277.860     0.000 1357.496  449.382  908.113
324.60  1570.730  899.436  840.462   58.974    74.483 1327.612 1032.291  295.321     0.000 1387.758  499.449  888.308
324.70  1523.014  839.639  812.091   27.548    25.980 1309.892 1093.901  215.991     0.000 1177.244  368.455  808.788
324.80  1650.479  860.338  838.186   22.152    50.275 1266.362 1008.822  257.541     0.000 1228.719  428.172  800.546
324.90  1431.071  936.243  880.274   55.969    48.329 1289.046 1019.795  269.251     0.000 1229.315  360.010  869.305
325.00  1532.061  884.517  856.417   28.100    85.466 1281.015 1010.376  270.639     0.000 1196.947  398.515  798.432
325.10  1512.315  875.964  822.210   53.754    69.037 1270.817  990.708  280.109     0.000 1097.121  348.349  748.772
325.20  1549.478  858.633  833.379   25.254    91.343 1298.129 1022.130  275.998     0.000 1129.691  269.128  860.563
325.30  1447.225  929.339  879.289   50.050    85.680 1296.147  994.814  301.332     0.000 1258.777  388.562  870.215
325.40  1475.469  906.377  871.148   35.229    74.267 1359.088 1054.980  304.108     0.000 1178.050  429.982  748.068
325.50  1482.771  933.181  891.370   41.811    52.047 1341.580 1052.651  288.929     0.000 1218.161  369.460  848.701
325.60  1462.449  964.425  917.374   47.051    59.353 1291.990 1007.429  284.561     0.000 1218.560  358.903  859.657
325.70  1469.979  881.614  839.169   42.445    37.090 1281.538  974.446  307.092     0.000 1098.730  209.009  889.721
325.80  1554.381  906.224  850.926   55.298    53.906 1306.308  986.119  320.188     0.000 1028.255  218.962  809.293
325.90  1570.999  882.583  839.940   42.644    47.255 1333.803 1024.076  309.726     0.000 1240.780  329.447  911.333
326.00  1471.665  901.646  853.055   48.591    56.026 1388.744 1079.014  309.730     0.000 1130.587  350.956  779.631
326.10  1557.795  821.351  783.376   37.976   125.546 1220.009  937.996  282.013     0.000 1168.698  319.394  849.305
326.20  1664.465  872.462  827.332   45.130   100.509 1323.351 1046.827  276.524     0.000 1298.691  439.331  859.360
326.30  1515.506  897.968  861.731   36.237    63.245 1277.987  953.828  324.159     0.000 1288.231  278.679 1009.552
326.40  1529.578  864.810  804.170   60.640    92.600 1280.786  979.360  301.426     0.000 1290.135  551.519  738.615
326.50  1560.527  893.639  849.643   43.996    65.059 1261.328  939.281  322.047     0.000 1210.108  410.673  799.435
326.60  1585.969  846.632  801.663   44.969    70.594 1299.422  967.863  331.559     0.000 1199.962  439.831  760.131
326.70  1537.497  877.690  808.062   69.629    72.494 1232.878  907.980  324.898     0.000 1520.660  480.144 1040.516
326.80  1629.354  879.038  854.827   24.210    83.864 1387.000  974.478  412.521     0.000 1591.229  481.652 1109.577
326.90  1517.118  946.129  903.149   42.981    78.114 1307.899  975.958  331.940     0.000 1391.677  511.110  880.567
327.00  1406.375 1021.898  977.235   44.663    67.136 1322.978 1022.127  300.850     0.000 1419.218  519.352  899.866
327.10  1537.110  841.772  813.334   28.438    57.537 1335.381 1107.542  227.839     0.000 1550.915  681.610  869.305
327.20  1472.842  923.106  867.907   55.199    37.176 1332.746 1014.118  318.628     0.000 1337.488  479.340  858.148
327.30  1536.821  961.352  901.670   59.682    61.384 1351.956 1007.694  344.262     0.000 1359.004  308.638 1050.367
327.40  1513.648  858.500  824.551   33.948    96.963 1355.319 1054.853  300.466     0.000 1511.810  460.440 1051.369
327.50  1492.535  895.402  858.536   36.866    85.464 1189.129  908.808  280.321     0.000 1378.103  358.703 1019.401
327.60  1491.213  820.509  799.921   20.588    89.357 1231.028  915.249  315.779     0.000 1247.513  239.369 1008.144
327.70  1504.312  844.699  811.483   33.216    97.050 1222.595  905.478  317.117     0.000 1351.058  369.959  981.099
327.80  1591.072  851.645  809.650   41.994    87.538 1288.133  988.790  299.343     0.000 1429.876  419.222 1010.654
327.90  1691.571  783.492  744.795   38.697    74.701 1339.273 1018.574  320.699     0.000 1319.790  320.095  999.695
328.00  1623.883  813.266  772.143   41.123   110.453 1278.534  952.169  326.365     0.000 1390.064  280.186 1109.879
328.10  1483.738  854.542  799.822   54.720    96.540 1180.097  899.947  280.150     0.000 1259.675  129.387 1130.288
328.20  1465.962  896.848  847.735   49.113    84.133 1277.032  981.103  295.928     0.000 1291.545  310.144  981.401
328.30  1425.934  926.460  873.051   53.410    89.364 1243.530  894.028  349.503     0.000 1280.287   89.575 1190.712
328.40  1498.508  913.619  849.200   64.419   106.051 1280.483  964.407  316.077     0.000 1262.083  139.742 1122.342
328.50  1539.093  890.569  844.923   45.645    35.318 1254.372  886.377  367.995     0.000 1247.011   89.575 1157.435
328.60  1496.855  927.194  917.427    9.767     0.000 1292.552  857.290  435.262     0.000 1097.821   79.623 1018.199
328.70  1515.119  901.936  877.824   24.113     5.707 1352.635  910.885  441.750     0.000 1249.821   50.166 1199.655
328.80  1510.813  884.481  862.581   21.900    20.448 1238.641  856.036  382.605     0.000 1039.009   59.717  979.292
328.90  1550.183  853.829  832.620   21.209     0.000 1377.112  831.565  545.547     0.000 1329.652  139.742 1189.910
329.00  1651.108  845.984  812.276   33.708     0.000 1349.502  796.805  552.697     0.000 1401.434   79.623 1321.812
329.10  1516.044  895.039  830.276   64.763     0.000 1301.037  801.041  499.996     0.000 1070.379   90.179  980.200
329.20  1514.686  925.317  878.914   46.403     0.000 1343.126  793.649  549.477     0.000 1348.244   99.528 1248.715
329.30  1582.819  846.093  794.069   52.024     7.609 1401.092  815.653  585.439     0.000 1568.010  189.305 1378.705
329.40  1440.761  924.905  872.848   52.057     0.000 1332.360  845.487  486.874     0.000 1241.276   20.308 1220.968
329.50  1491.072  887.185  850.335   36.850     5.576 1318.705  905.929  412.776     0.000 1307.938  119.434 1188.505
329.60  1438.794  871.412  839.924   31.488    11.196 1210.914  741.594  469.321     0.000 1098.523   79.623 1018.901
329.70  1529.641  808.291  758.769   49.522    26.371 1304.788  835.802  468.987     0.000 1191.823  140.345 1051.478
329.80  1529.633  844.058  791.323   52.735     7.263 1320.264  982.268  337.996     0.000 1277.772  119.434 1158.338
329.90  1396.629  944.341  889.034   55.308     3.718 1339.884  856.507  483.377     0.000 1242.285   89.575 1152.710
330.00  1506.455  876.430  817.439   58.992     1.859 1304.302  829.356  474.946     0.000 1350.257  239.471 1110.786
330.10  1438.015  938.178  876.312   61.866    23.606 1372.882 1006.437  366.445     0.000 1261.585  179.553 1082.033
330.20  1377.743  983.286  906.131   77.156     7.566 1419.493 1015.050  404.442     0.000 1150.100   69.670 1080.430
330.30  1418.933  947.661  899.746   47.915    22.697 1407.029 1024.855  382.174     0.000 1289.335  289.838  999.497
330.40  1513.054  944.710  908.201   36.509    26.241 1379.368  996.631  382.737     0.000 1250.433  209.813 1040.619
330.50  1370.872 1011.494  963.904   47.590    57.974 1262.904  959.150  303.754     0.000 1186.998  159.446 1027.552
330.60  1360.119  974.796  945.936   28.860    20.447 1360.144  918.749  441.395     0.000 1404.336  140.445 1263.891
330.70  1367.396 1056.664 1009.712   46.952    80.456 1254.772  950.798  303.974     0.000 1176.639  288.632  888.007
330.80  1339.161 1026.761  961.983   64.779    40.638 1389.303 1058.531  330.772     0.000 1579.168  488.291 1090.877
330.90  1395.638 1015.025  983.063   31.961    24.208 1391.152  994.759  396.393     0.000 1359.804  249.323 1110.481
331.00  1340.909  973.051  931.462   41.589    58.102 1245.911  908.263  337.648     0.000 1147.286  308.537  838.749
331.10  1387.767  957.934  911.575   46.359    96.191 1208.517  911.462  297.055     0.000 1288.233  259.175 1029.058
331.20  1362.727 1039.005  973.296   65.708    68.653 1296.017  977.092  318.925     0.000 1227.812  328.644  899.168
331.30  1406.782 1012.752  945.513   67.239    84.307 1299.780  953.702  346.079     0.000 1249.427  329.046  920.380
331.40  1433.440  989.309  898.569   90.740    50.188 1360.644 1024.777  335.867     0.000 1159.148  308.939  850.208
331.50  1299.889 1019.429  948.168   71.261    63.727 1305.400  950.027  355.373     0.000 1196.144  298.786  897.359
331.60  1399.047  964.626  954.240   10.386    50.536 1329.354 1015.353  314.001     0.000 1197.553  318.490  879.063
331.70  1443.314  994.189  956.277   37.911    96.710 1281.881  955.258  326.624     0.000 1338.598  368.254  970.344
331.80  1489.682  976.066  957.575   18.491    99.259 1371.628 1028.711  342.918     0.000 1449.182  398.113 1051.069
331.90  1504.028 1015.172  964.856   50.315    67.526 1403.921 1083.002  320.919     0.000 1239.567  289.133  950.434
332.00  1406.867 1067.975 1000.018   67.957    52.134 1362.689 1051.496  311.193     0.000 1138.541  228.915  909.626
332.10  1535.577  975.183  914.810   60.373    93.641 1394.851 1051.409  343.441     0.000 1359.008  318.490 1040.518
332.20  1491.362  970.850  930.007   40.843   110.587 1436.096 1055.386  380.710     0.000 1248.421  189.104 1059.318
332.30  1461.078  960.505  914.705   45.801   120.183 1235.619  876.914  358.705     0.000 1281.194  218.962 1062.232
332.40  1364.493 1020.791  919.037  101.754    82.227 1278.983  980.849  298.134     0.000 1200.570  278.679  921.891
332.50  1487.907  840.601  761.360   79.241    61.558 1361.127  977.954  383.173     0.000 1213.336  269.128  944.207
332.60  1489.676  862.182  789.489   72.693    31.643 1342.493  988.332  354.162     0.000 1182.071  298.585  883.486
332.70  1445.489  931.170  890.269   40.901    59.569 1300.211  933.684  366.527     0.000 1264.204  258.974 1005.229
332.80  1498.526  869.579  856.220   13.358    41.459 1365.924  983.919  382.005     0.000 1314.872  298.585 1016.287
332.90  1492.068  927.705  900.772   26.933    44.699 1230.652  853.874  376.778     0.000 1204.189  229.719  974.470
333.00  1473.294  887.313  879.704    7.609    94.291 1248.329  970.776  277.553     0.000 1276.166  339.803  936.363
333.10  1520.559  887.795  879.975    7.821    86.077 1300.865  989.239  311.625     0.000 1312.562  298.987 1013.576
333.20  1472.951  879.241  872.773    6.468    94.593 1264.071 1000.957  263.114     0.000 1281.801  298.585  983.216
333.30  1451.795  887.341  879.393    7.948   122.778 1287.939 1017.213  270.726     0.000 1221.080  348.751  872.329
333.40  1463.786  917.711  864.533   53.178    37.698 1356.808  935.501  421.307     0.000 1200.469  199.257 1001.212
333.50  1367.335  864.252  817.676   46.576    35.405 1286.243  868.012  418.231     0.000 1132.508  199.257  933.250
333.60  1518.460  840.731  818.020   22.711    78.897 1297.491 1010.814  286.677     0.000 1141.656  219.163  922.493
333.70  1387.505  935.910  888.557   47.353    87.930 1259.231  916.218  343.013     0.000 1050.776  228.915  821.861
333.80  1560.666  836.955  803.566   33.389    73.152 1252.098  982.885  269.213     0.000 1149.901  278.679  871.222
333.90  1445.381  909.847  867.076   42.771    89.354 1356.981 1022.096  334.885     0.000 1360.818  288.632 1072.186
334.00  1507.231  849.804  817.850   31.954    93.767 1246.519  895.379  351.140     0.000 1161.964  238.868  923.096
334.10  1421.203  868.276  830.099   38.177    87.756 1265.148  904.631  360.517     0.000 1143.665  189.104  954.562
334.20  1499.371  788.349  752.341   36.008    95.800 1299.520  896.763  402.757     0.000 1321.810  228.915 1092.895
334.30  1533.934  830.422  775.547   54.875    92.299 1281.497  921.665  359.831     0.000 1181.669  199.056  982.612
334.40  1477.907  860.351  811.011   49.339    82.577 1327.325  955.042  372.284     0.000 1243.698  199.458 1044.239
334.50  1590.300  830.809  773.839   56.970    78.549 1338.348 1015.742  322.607     0.000 1333.476  269.128 1064.348
334.60  1582.123  872.969  828.838   44.131    63.206 1346.436  997.280  349.156     0.000 1232.741  219.163 1013.578
334.70  1498.441  899.890  846.584   53.306    51.923 1249.286  895.379  353.907     0.000 1341.921  258.974 1082.947
334.80  1513.856  899.665  862.398   37.267    18.675 1287.198  874.973  412.225     0.000 1191.119  209.009  982.109
334.90  1494.690  952.936  904.891   48.045    90.529 1307.653  955.215  352.437     0.000 1220.275  218.962 1001.313
335.00  1456.862  921.023  856.347   64.676    73.755 1294.166  951.065  343.101     0.000 1078.322  209.009  869.313
335.10  1514.488  929.831  867.284   62.548    61.739 1301.597  965.331  336.266     0.000 1292.656  238.868 1053.789
335.20  1512.809  884.757  843.475   41.282   111.674 1259.664  959.711  299.953     0.000 1179.760  278.679  901.081
335.30  1467.699  911.673  870.446   41.227   126.194 1208.476  950.892  257.585     0.000 1170.612  348.349  822.263
335.40  1480.562  895.493  882.881   12.612    94.030 1255.470 1024.000  231.470     0.000  929.733  269.128  660.604
335.50  1467.162  948.713  905.803   42.910   110.976 1252.875  971.125  281.750     0.000 1202.981  469.391  733.590
335.60  1568.051  885.304  849.124   36.180    58.493 1321.707 1060.230  261.477     0.000 1221.079  537.452  683.627
335.70  1463.247  902.312  866.261   36.052    70.679 1389.064 1066.196  322.867     0.000 1469.900  477.735  992.165
335.80  1461.697  890.127  833.034   57.093    72.195 1308.777 1015.916  292.862     0.000 1250.434  418.621  831.813
335.90  1473.016  816.880  789.753   27.126   101.246 1331.903 1058.630  273.273     0.000 1292.758  460.242  832.516
336.00  1438.499  901.686  867.147   34.538    80.103 1332.209  990.493  341.716     0.000 1334.279  291.246 1043.034
336.10  1445.561  936.211  898.772   37.439    97.536 1315.349  998.276  317.073     0.000 1273.859  319.495  954.363
336.20  1507.189  898.963  855.213   43.750    93.463 1290.489 1010.424  280.065     0.000 1252.043  400.324  851.719
336.30  1466.377  974.347  915.337   59.010    63.635 1345.824 1041.251  304.573     0.000 1071.787  239.873  831.914
336.40  1495.229  937.299  899.416   37.883    93.727 1278.163 1018.855  259.308     0.000 1203.686  481.555  722.131
336.50  1435.039  949.563  906.556   43.007    73.148 1260.054  931.523  328.532     0.000 1293.764  269.932 1023.832
336.60  1416.040  925.285  876.193   49.092    82.049 1273.885  877.610  396.275     0.000 1319.902  259.175 1060.727
336.70  1393.283  970.820  933.246   37.574    50.362 1235.663  873.717  361.946     0.000  964.214  250.027  714.188
336.80  1430.618  920.072  892.561   27.511    42.667 1173.455  853.701  319.754     0.000 1122.354  209.210  913.144
336.90  1354.425  970.622  959.297   11.325    78.027 1280.029 1007.656  272.373     0.000 1103.052  189.908  913.145
337.00  1341.733  931.692  897.329   34.363   115.689 1268.397  945.012  323.385     0.000 1243.197  249.424  993.773
337.10  1327.550  968.349  944.194   24.156    83.615 1294.598  942.848  351.750     0.000 1313.470  251.434 1062.036
337.20  1373.900  976.770  946.722   30.049    55.468 1294.685 1011.808  282.878     0.000 1243.599  302.003  941.597
337.30  1339.033  951.997  903.370   48.626    63.243 1279.116  941.163  337.953     0.000 1213.739  249.223  964.517
337.40  1366.244  943.179  884.841   58.338    80.190 1253.775  876.398  377.377     0.000 1314.974  210.618 1104.357
337.50  1361.378  895.626  854.506   41.119    62.600 1288.027  946.566  341.462     0.000 1355.895  339.602 1016.293
337.60  1375.252  957.110  900.258   56.853    68.652 1309.252  983.057  326.195     0.000 1306.331  320.702  985.629
337.70  1330.303  896.528  839.599   56.929    57.408 1341.590 1000.609  340.982     0.000 1343.729  358.704  985.026
337.80  1345.519  911.691  874.342   37.349    46.471 1254.952  916.520  338.432     0.000 1203.184  279.483  923.701
337.90  1308.813  934.745  880.267   54.478   130.953 1321.057  976.875  344.183     0.000 1301.908  299.188 1002.721
338.00  1384.229  861.255  798.419   62.836    70.679 1284.048  937.098  346.950     0.000 1212.433  240.074  972.359
338.10  1417.086  869.173  807.507   61.666    99.044 1301.728  969.737  331.991     0.000 1315.782  230.523 1085.259
338.20  1383.806  872.998  819.361   53.636    70.809 1351.186  979.078  372.108     0.000 1284.414  210.618 1073.797
338.30  1341.920  860.262  796.095   64.167    72.537 1339.423  968.092  371.331     0.000 1426.167  311.754 1114.413
338.40  1389.509  870.801  824.449   46.352    92.898 1285.430  900.522  384.908     0.000 1324.024  221.174 1102.850
338.50  1410.284  927.731  868.265   59.466    87.625 1296.800  951.235  345.564     0.000 1201.575  200.866 1000.709
338.60  1316.147  939.384  876.659   62.725    82.659 1281.709  934.975  346.734     0.000 1291.252  190.109 1101.143
338.70  1387.405  927.259  861.076   66.183    89.310 1318.978  954.172  364.806     0.000 1334.280  261.990 1072.290
[truncated: 1,085,690 more chars]
