# Supplementary material for: N-Glycans modulate tilting of HIV-1 envelope glycoprotein
Source: Nat Commun. 2026 Apr 15;17:5206. doi: 10.1038/s41467-026-71874-2 (PMC13254402; doi:10.1038/s41467-026-71874-2)
Supplement: Supplementary file 8 — Source Data [file 41467_2026_71874_MOESM8_ESM.zip › source_data/1_Main_Text_Figures/5_Figure_6/3_raw_data/1_WT_MPER.A.2.txt]

#ASA ANALYSIS
#SIM_TIME  ASA1.4 TotOccl1.4 ShldMem1.4 ShldGly1.4   ASA7.2 TotOccl7.2 ShldMem7.2 ShldGly7.2   ASA18.6 TotOccl18.6 ShldMem18.6 ShldGly18.6

  0.00  1715.266  626.938  626.938    0.000   195.804 1152.532 1109.908   42.624     0.000 1120.336  606.613  513.723
  0.10  1582.286  618.562  618.562    0.000   179.592 1170.095 1170.095    0.000     0.000  391.976  372.070   19.906
  0.20  1739.109  558.583  558.583    0.000   200.953 1181.209 1181.209    0.000     0.000  422.942  422.942    0.000
  0.30  1598.785  618.043  618.043    0.000   141.549 1230.183 1230.183    0.000     0.000  585.905  585.905    0.000
  0.40  1672.195  556.277  556.277    0.000   152.053 1228.423 1228.423    0.000     0.000  696.994  696.994    0.000
  0.50  1739.069  569.688  569.688    0.000   204.368 1259.887 1259.887    0.000     0.000  805.370  795.417    9.953
  0.60  1635.421  607.581  607.581    0.000   222.916 1236.459 1236.459    0.000     0.000  756.510  716.699   39.811
  0.70  1658.347  592.964  592.964    0.000   200.650 1229.540 1229.540    0.000     0.000  330.050  290.239   39.811
  0.80  1640.849  612.425  612.425    0.000   224.818 1218.214 1218.214    0.000     0.000  360.813  311.049   49.764
  0.90  1559.753  650.859  644.884    5.975   171.121 1249.118 1174.496   74.622     0.000  311.653  131.598  180.054
  1.00  1498.032  645.087  645.087    0.000   217.468 1222.051 1170.689   51.362     0.000  370.766  131.597  239.168
  1.10  1537.959  633.486  633.486    0.000   139.993 1156.951 1155.049    1.902     0.000  312.557  172.515  140.041
  1.20  1542.409  635.458  635.458    0.000   153.136 1168.226 1147.906   20.320     0.000  352.368  222.781  129.587
  1.30  1573.626  642.230  642.230    0.000   191.960 1209.044 1190.454   18.590     0.000  471.903  212.628  259.275
  1.40  1491.714  720.963  720.963    0.000   181.497 1230.225 1230.225    0.000     0.000  332.964  222.580  110.385
  1.50  1653.291  702.750  702.750    0.000   197.752 1299.407 1277.617   21.790     0.000  431.388  182.467  248.921
  1.60  1459.233  771.409  771.409    0.000   171.767 1243.198 1235.848    7.350     0.000  382.326  222.478  159.847
  1.70  1507.525  691.408  691.408    0.000   203.893 1169.739 1156.553   13.186     0.000  501.760  192.218  309.542
  1.80  1507.456  708.810  708.810    0.000   148.985 1276.743 1271.295    5.448     0.000  462.151  182.367  279.783
  1.90  1589.925  693.621  693.621    0.000    82.059 1205.104 1186.081   19.023     0.000  442.949  141.953  300.996
  2.00  1677.325  637.185  637.185    0.000   129.357 1186.663 1156.313   30.350     0.000  332.061  162.160  169.901
  2.10  1597.156  668.845  668.845    0.000   152.616 1212.328 1189.803   22.524     0.000  452.902  162.361  290.541
  2.20  1661.702  609.204  609.204    0.000   126.330 1146.318 1118.087   28.232     0.000  331.357  121.544  209.812
  2.30  1650.479  632.784  632.784    0.000    95.331 1285.781 1276.356    9.425     0.000  450.791  251.333  199.458
  2.40  1662.981  579.317  579.317    0.000   179.336 1197.074 1176.798   20.277     0.000  471.601  212.527  259.074
  2.50  1637.612  608.552  608.552    0.000   166.365 1170.309 1164.602    5.707     0.000  220.469   70.775  149.694
  2.60  1627.400  632.083  632.083    0.000   167.360 1225.603 1225.603    0.000     0.000  309.744   90.782  218.962
  2.70  1585.807  599.484  599.484    0.000   111.024 1211.163 1183.839   27.324     0.000  320.500  131.296  189.204
  2.80  1676.089  621.965  621.965    0.000   114.872 1266.850 1195.688   71.163     0.000  360.513  111.693  248.820
  2.90  1688.769  623.453  623.453    0.000    87.418 1189.864 1163.880   25.983     0.000  656.075  414.697  241.379
  3.00  1650.688  665.906  665.906    0.000   116.387 1166.580 1132.684   33.896     0.000  121.344   91.385   29.959
  3.10  1638.020  690.196  690.196    0.000   105.492 1167.500 1118.040   49.460     0.000  685.836  455.715  230.121
  3.20  1617.076  705.722  705.722    0.000   136.966 1198.839 1141.511   57.328     0.000  230.322   71.077  159.245
  3.30  1635.923  720.239  720.239    0.000   141.117 1108.449 1054.753   53.697     0.000  181.161   91.385   89.776
  3.40  1615.455  707.140  706.957    0.183   125.985 1190.279 1155.345   34.933     0.000  312.256  101.539  210.717
  3.50  1702.820  619.393  619.393    0.000   139.214 1210.657 1182.643   28.015     0.000  556.348  324.219  232.130
  3.60  1595.269  730.788  730.788    0.000    43.667 1328.201 1301.700   26.502     0.000  181.964   20.308  161.656
  3.70  1684.659  688.659  688.659    0.000   104.454 1261.178 1247.906   13.273     0.000  526.188  192.319  333.869
  3.80  1609.113  659.081  659.081    0.000    85.690 1270.050 1255.005   15.045     0.000  534.931  252.033  282.898
  3.90  1699.628  632.718  632.718    0.000    38.306 1164.179 1152.765   11.414     0.000  303.911  142.054  161.857
  4.00  1827.135  552.456  552.456    0.000   104.973 1142.221 1130.807   11.414     0.000  515.933  172.112  343.821
  4.10  1697.952  630.516  630.516    0.000    70.126 1215.546 1196.610   18.936     0.000  222.277  101.136  121.141
  4.20  1751.659  611.071  611.071    0.000    84.480 1128.568 1098.131   30.437     0.000  517.848  426.463   91.385
  4.30  1758.500  657.831  657.831    0.000    77.562 1176.501 1155.576   20.925     0.000  172.314   50.769  121.544
  4.40  1711.824  624.145  624.145    0.000   105.232 1158.304 1133.574   24.730     0.000  284.309   10.154  274.155
  4.50  1730.744  654.560  654.560    0.000    73.930 1153.194 1113.332   39.862     0.000  506.081  152.107  353.975
  4.60  1684.951  636.218  636.218    0.000    90.187 1204.606 1165.264   39.342     0.000  273.551   50.769  222.781
  4.70  1630.938  673.339  673.339    0.000    53.178 1191.280 1174.203   17.077     0.000  283.099  141.953  141.146
  4.80  1695.058  628.026  628.026    0.000    99.006 1202.050 1198.246    3.805     0.000  414.899  152.308  262.591
  4.90  1589.768  687.021  687.021    0.000   112.841 1199.107 1199.107    0.000     0.000  313.864  182.568  131.295
  5.00  1544.173  652.466  652.466    0.000   104.883 1118.005 1116.146    1.859     0.000  222.983  132.000   90.983
  5.10  1521.517  740.411  740.411    0.000   140.079 1224.879 1223.063    1.816     0.000  404.040  162.261  241.780
  5.20  1573.834  776.655  776.655    0.000    77.389 1240.226 1240.226    0.000     0.000  202.574  172.314   30.260
  5.30  1582.341  763.428  763.428    0.000    79.248 1156.959 1156.959    0.000     0.000  355.386  213.231  142.154
  5.40  1618.858  721.992  721.992    0.000    76.870 1249.982 1249.982    0.000     0.000  313.259  202.574  110.685
  5.50  1582.305  691.500  691.500    0.000    60.614 1266.507 1266.507    0.000     0.000  231.427  141.751   89.676
  5.60  1541.410  709.394  709.394    0.000    76.092 1212.238 1212.238    0.000     0.000  233.035  152.308   80.727
  5.70  1588.017  700.577  700.577    0.000   109.729 1242.242 1242.242    0.000     0.000  212.224  151.906   60.319
  5.80  1607.108  657.300  657.300    0.000   216.258 1138.491 1136.676    1.816     0.000  401.729  141.651  260.078
  5.90  1582.723  703.800  703.800    0.000   132.037 1240.338 1240.338    0.000     0.000  293.052  202.473   90.579
  6.00  1536.386  770.838  770.838    0.000    87.506 1247.556 1247.556    0.000     0.000  222.277  141.852   80.425
  6.10  1594.200  692.117  692.117    0.000    73.930 1088.384 1088.384    0.000     0.000  252.739  132.000  120.739
  6.20  1646.742  716.315  716.315    0.000    86.468 1193.137 1191.235    1.902     0.000  304.213  213.231   90.982
  6.30  1554.595  706.578  706.578    0.000    52.139 1132.313 1132.313    0.000     0.000  243.391  182.770   60.621
  6.40  1647.878  659.763  659.763    0.000   149.676 1191.021 1191.021    0.000     0.000  384.338  293.859   90.479
  6.50  1635.383  623.771  623.771    0.000   135.449 1157.385 1138.795   18.591     0.000  203.078  182.770   20.308
  6.60  1613.084  616.777  616.777    0.000   103.330 1068.103 1068.103    0.000     0.000  242.686  202.474   40.212
  6.70  1556.013  673.745  673.745    0.000   106.918 1096.935 1093.130    3.805     0.000  324.319  243.693   80.626
  6.80  1553.822  662.666  662.666    0.000   104.973 1154.791 1154.791    0.000     0.000  273.248  243.088   30.159
  6.90  1575.035  617.591  617.591    0.000   113.360 1085.614 1085.614    0.000     0.000  213.030  202.977   10.053
  7.00  1626.924  625.231  625.231    0.000    62.687 1047.576 1038.065    9.511     0.000  202.775  142.154   60.621
  7.10  1550.521  612.348  612.348    0.000   106.442 1154.878 1120.637   34.241     0.000  243.391  172.616   70.775
  7.20  1548.410  639.754  639.754    0.000    96.326 1118.340 1038.660   79.679     0.000  223.083  172.616   50.467
  7.30  1591.187  651.908  651.908    0.000   126.325 1236.931 1153.317   83.614     0.000  344.325  243.592  100.733
  7.40  1586.379  640.471  640.471    0.000   122.130 1083.791 1026.722   57.069     0.000  242.887  202.674   40.212
  7.50  1646.211  668.452  668.452    0.000   113.523 1192.567 1164.119   28.448     0.000  223.083  162.462   60.621
  7.60  1777.071  574.189  574.189    0.000   127.362 1208.137 1132.132   76.005     0.000  727.856  475.823  252.033
  7.70  1623.990  590.586  590.586    0.000    40.208 1096.552 1054.962   41.590     0.000  293.354  192.621  100.733
  7.80  1638.559  624.179  624.179    0.000    97.319 1148.647 1108.829   39.818     0.000  372.874  332.661   40.212
  7.90  1618.621  697.344  697.344    0.000    77.649 1209.071 1145.262   63.808     0.000  191.714  191.714    0.000
  8.00  1659.168  714.453  714.453    0.000    73.758 1264.941 1179.338   85.603     0.000  283.402  233.035   50.366
  8.10  1585.544  662.053  662.053    0.000   150.023 1194.044 1167.411   26.632     0.000  242.787  222.681   20.106
  8.20  1619.446  667.182  654.683   12.499    78.470 1213.919 1178.467   35.452     0.000  243.290  233.237   10.053
  8.30  1573.493  684.791  674.714   10.076    62.603 1144.530 1097.837   46.693     0.000   81.130   81.130    0.000
  8.40  1586.835  661.237  661.237    0.000   114.657 1177.446 1102.305   75.141     0.000  161.958  131.799   30.159
  8.50  1628.182  648.938  648.938    0.000    72.115 1149.559 1078.568   70.990     0.000  223.083  132.000   91.083
  8.60  1571.622  660.579  660.579    0.000   103.459 1212.631 1207.010    5.620     0.000  192.521  192.521    0.000
  8.70  1562.091  668.936  668.936    0.000    70.861 1202.454 1192.942    9.512     0.000  151.905  121.746   30.159
  8.80  1639.180  623.586  623.586    0.000    89.969 1130.617 1107.876   22.741     0.000  222.881  121.847  101.035
  8.90  1543.096  747.322  747.322    0.000    34.587 1351.110 1231.784  119.326     0.000  253.545  162.462   91.083
  9.00  1584.643  730.983  730.983    0.000    96.499 1271.253 1176.061   95.192     0.000  202.776  162.261   40.515
  9.10  1678.952  604.888  604.888    0.000    58.885 1295.724 1249.079   46.644     0.000  222.680  152.308   70.372
  9.20  1637.014  629.974  629.974    0.000    90.660 1177.869 1157.379   20.491     0.000  233.035  212.828   20.207
  9.30  1561.921  635.268  635.268    0.000    76.265 1141.733 1111.905   29.828     0.000  172.515  172.515    0.000
  9.40  1588.792  616.799  616.799    0.000    97.535 1177.440 1177.440    0.000     0.000  121.746  121.746    0.000
  9.50  1479.800  663.703  663.703    0.000    53.740 1175.746 1164.594   11.153     0.000   81.130   81.130    0.000
  9.60  1497.968  643.188  643.188    0.000     5.707 1151.769 1138.540   13.229     0.000   91.385   91.385    0.000
  9.70  1549.593  722.024  722.024    0.000    81.713 1213.276 1213.276    0.000     0.000  261.588  201.871   59.717
  9.80  1637.299  642.665  642.665    0.000    94.424 1265.210 1265.210    0.000     0.000  181.563  121.847   59.717
  9.90  1588.438  573.641  573.641    0.000   110.853 1205.812 1205.812    0.000     0.000  161.858  141.953   19.906
 10.00  1519.156  640.664  640.664    0.000    40.813 1206.710 1199.231    7.479     0.000  414.596  242.585  172.011
 10.10  1572.352  650.497  650.497    0.000   100.131 1244.801 1244.801    0.000     0.000  361.215  131.396  229.819
 10.20  1538.009  645.790  645.790    0.000    49.633 1194.564 1188.944    5.620     0.000  323.513  192.722  130.791
 10.30  1593.927  611.076  611.076    0.000    90.792 1285.482 1283.579    1.902     0.000  321.806  271.742   50.065
 10.40  1507.388  694.646  694.646    0.000   116.300 1287.595 1250.331   37.264     0.000  323.817  263.699   60.118
 10.50  1620.304  595.234  595.234    0.000   155.037 1255.256 1232.992   22.264     0.000  253.042  223.184   29.858
 10.60  1650.053  631.636  631.636    0.000   149.286 1154.056 1152.154    1.902     0.000  282.797  232.531   50.265
 10.70  1574.728  642.725  642.725    0.000    18.158 1249.299 1232.524   16.775     0.000  141.953  141.953    0.000
 10.80  1544.466  637.485  637.485    0.000   137.052 1167.708 1130.402   37.307     0.000  222.982  202.876   20.106
 10.90  1565.141  656.416  656.416    0.000    90.964 1134.594 1123.526   11.068     0.000  424.850  293.959  130.892
 11.00  1578.865  650.256  650.256    0.000    65.889 1303.041 1289.941   13.100     0.000  292.449  272.141   20.308
 11.10  1628.386  588.515  588.515    0.000    93.818 1154.518 1145.007    9.511     0.000  294.060  263.800   30.260
 11.20  1742.858  521.515  521.515    0.000   100.304 1123.661 1121.758    1.902     0.000  394.088  343.520   50.568
 11.30  1627.705  575.496  575.496    0.000    45.655 1261.820 1258.015    3.805     0.000  191.714  171.608   20.106
 11.40  1709.564  551.104  551.104    0.000    62.517 1156.948 1151.241    5.707     0.000  242.282  211.921   30.361
 11.50  1617.240  584.070  584.070    0.000    67.964 1158.552 1158.552    0.000     0.000  201.767  191.614   10.154
 11.60  1672.316  611.943  611.943    0.000    31.215 1290.837 1287.033    3.805     0.000  262.993  252.839   10.154
 11.70  1620.284  571.225  571.225    0.000    48.334 1181.665 1181.665    0.000     0.000  202.070  202.070    0.000
 11.80  1655.877  545.925  545.925    0.000    58.453 1174.116 1172.213    1.902     0.000  394.389  374.182   20.207
 11.90  1573.425  597.612  597.612    0.000    48.161 1231.685 1231.685    0.000     0.000  384.235  384.235    0.000
 12.00  1580.922  556.300  556.300    0.000    75.055 1172.854 1172.854    0.000     0.000  272.241  192.117   80.124
 12.10  1668.258  541.523  541.523    0.000   104.754 1139.312 1131.703    7.609     0.000  301.497  281.591   19.906
 12.20  1601.725  544.272  544.272    0.000   108.169 1140.387 1140.387    0.000     0.000  291.844  291.844    0.000
 12.30  1686.973  481.952  481.952    0.000    84.649 1148.505 1148.505    0.000     0.000  262.288  262.288    0.000
 12.40  1789.271  499.051  499.051    0.000    38.693 1170.318 1168.415    1.902     0.000  212.728  192.521   20.207
 12.50  1634.076  539.530  539.530    0.000    96.278 1124.825 1121.021    3.805     0.000  272.341  252.134   20.207
 12.60  1632.937  562.044  562.044    0.000    13.013 1218.471 1218.471    0.000     0.000  263.094  253.041   10.053
 12.70  1575.937  558.819  558.819    0.000    73.756 1256.769 1256.769    0.000     0.000  261.988  261.988    0.000
 12.80  1559.432  604.534  604.534    0.000    27.756 1222.964 1222.964    0.000     0.000  242.586  242.586    0.000
 12.90  1558.745  617.051  617.051    0.000   100.819 1147.953 1147.953    0.000     0.000  302.704  292.651   10.053
 13.00  1517.424  597.863  597.863    0.000    60.570 1171.984 1164.549    7.435     0.000  222.277  222.277    0.000
 13.10  1594.836  577.891  577.891    0.000   127.671 1126.548 1109.819   16.729     0.000  352.568  262.692   89.876
 13.20  1645.299  648.264  648.264    0.000   140.598 1205.320 1194.123   11.196     0.000  291.944  281.992    9.953
 13.30  1664.238  546.148  546.148    0.000    55.208 1151.187 1127.023   24.165     0.000  221.170  211.117   10.053
 13.40  1569.459  551.673  551.673    0.000    56.291 1126.460 1122.743    3.718     0.000  231.826  221.773   10.053
 13.50  1620.153  562.479  562.479    0.000    79.075 1105.663 1090.748   14.914     0.000  281.690  261.584   20.106
 13.60  1613.057  646.801  646.801    0.000    73.540 1085.216 1055.475   29.741     0.000  282.495  262.388   20.106
 13.70  1682.269  611.544  611.544    0.000    71.595 1182.792 1141.898   40.894     0.000  222.378  202.271   20.106
 13.80  1559.013  617.779  617.779    0.000    20.060 1155.295 1146.001    9.294     0.000  201.767  201.767    0.000
 13.90  1671.728  585.884  585.884    0.000    31.042 1151.503 1140.264   11.240     0.000  232.128  232.128    0.000
 14.00  1606.808  623.269  623.269    0.000    38.738 1188.596 1175.411   13.186     0.000  222.579  222.579    0.000
 14.10  1624.692  569.456  569.456    0.000    97.796 1081.764 1081.764    0.000     0.000  222.680  212.627   10.053
 14.20  1619.177  647.879  647.879    0.000    80.934 1165.731 1148.611   17.121     0.000  293.858  283.805   10.053
 14.30  1526.534  573.496  573.496    0.000    93.732 1108.482 1087.905   20.577     0.000  253.041  242.988   10.053
 14.40  1659.506  551.224  551.224    0.000    63.035 1163.697 1141.435   22.263     0.000  354.278  304.112   50.165
 14.50  1562.097  625.998  625.998    0.000   107.221 1216.524 1194.001   22.523     0.000  283.201  263.095   20.106
 14.60  1603.923  640.311  640.311    0.000   104.583 1128.241 1111.511   16.729     0.000  283.805  263.699   20.106
 14.70  1593.160  584.720  584.720    0.000   124.860 1048.301 1048.301    0.000     0.000  354.781  304.314   50.467
 14.80  1565.609  664.025  664.025    0.000    51.362 1193.528 1180.386   13.142     0.000  354.781  304.314   50.467
 14.90  1511.190  663.219  663.219    0.000    50.281 1190.498 1166.334   24.165     0.000  395.195  314.266   80.929
 15.00  1563.050  674.175  674.175    0.000    98.703 1177.746 1177.746    0.000     0.000  405.248  334.776   70.472
 15.10  1516.388  648.725  648.725    0.000    81.496 1188.374 1180.895    7.479     0.000  556.347  475.922   80.425
 15.20  1580.068  608.913  608.913    0.000   124.947 1161.258 1123.864   37.394     0.000  373.478  263.094  110.384
 15.30  1626.336  645.323  645.323    0.000   121.748 1159.975 1159.975    0.000     0.000  394.490  343.821   50.669
 15.40  1588.760  648.255  648.255    0.000   140.422 1117.571 1117.571    0.000     0.000  293.555  273.449   20.106
 15.50  1665.725  636.813  636.813    0.000   107.605 1199.368 1199.368    0.000     0.000  293.757  293.757    0.000
 15.60  1667.204  576.414  576.414    0.000    77.389 1152.499 1152.499    0.000     0.000  354.277  324.118   30.159
 15.70  1645.386  638.991  638.991    0.000   106.270 1178.812 1173.149    5.663     0.000  344.023  313.662   30.361
 15.80  1533.199  686.759  686.759    0.000    78.600 1202.049 1196.342    5.707     0.000  414.798  384.438   30.361
 15.90  1581.140  668.527  668.527    0.000    84.263 1291.054 1262.563   28.491     0.000  465.668  395.094   70.573
 16.00  1576.873  665.393  665.393    0.000   124.772 1220.941 1220.941    0.000     0.000  384.237  343.924   40.314
 16.10  1638.447  652.015  652.015    0.000   155.211 1222.232 1214.623    7.609     0.000  303.409  141.852  161.557
 16.20  1500.673  697.493  697.493    0.000   105.792 1203.166 1193.655    9.511     0.000  324.017  243.189   80.828
 16.30  1550.837  703.060  703.060    0.000    95.933 1222.922 1219.118    3.805     0.000  323.918  303.812   20.106
 16.40  1535.228  700.589  700.589    0.000   115.471 1268.793 1263.086    5.707     0.000  243.391  243.391    0.000
 16.50  1582.234  671.405  671.405    0.000    93.119 1274.843 1265.331    9.511     0.000  354.479  324.219   30.260
 16.60  1549.286  712.178  712.178    0.000   171.890 1247.099 1245.196    1.902     0.000  283.202  273.148   10.053
 16.70  1546.882  666.942  666.942    0.000    88.583 1294.857 1292.955    1.902     0.000  231.829  231.829    0.000
 16.80  1551.465  671.340  671.340    0.000   131.168 1152.414 1150.512    1.902     0.000  414.900  385.042   29.858
 16.90  1551.082  679.834  679.834    0.000    57.154 1214.063 1206.454    7.609     0.000  394.993  364.733   30.260
 17.00  1562.171  678.206  678.206    0.000   118.808 1184.655 1184.655    0.000     0.000  293.355  283.201   10.154
 17.10  1655.243  592.226  592.226    0.000   125.812 1117.650 1102.431   15.218     0.000  283.201  222.982   60.219
 17.20  1652.758  565.406  565.406    0.000    82.491 1067.457 1061.750    5.707     0.000  313.863  273.550   40.313
 17.30  1752.143  534.652  534.652    0.000    56.637 1194.129 1192.313    1.816     0.000  192.521  192.521    0.000
 17.40  1702.618  540.242  540.242    0.000    97.536 1184.227 1182.325    1.902     0.000  303.709  273.449   30.260
 17.50  1723.223  566.317  566.317    0.000    66.404 1162.055 1152.673    9.382     0.000  243.391  111.592  131.799
 17.60  1667.575  587.643  587.643    0.000   108.128 1220.501 1214.794    5.707     0.000  353.373  273.248   80.124
 17.70  1725.050  539.444  539.444    0.000   128.403 1177.010 1175.107    1.902     0.000  463.356  383.633   79.723
 17.80  1743.751  540.171  540.171    0.000   116.559 1100.518 1091.007    9.511     0.000  434.299  373.376   60.923
 17.90  1666.245  583.928  583.928    0.000    79.292 1161.703 1161.703    0.000     0.000  333.667  323.513   10.154
 18.00  1734.396  598.399  598.399    0.000    66.321 1131.573 1125.866    5.707     0.000  262.489  242.282   20.207
 18.10  1728.547  608.921  608.921    0.000   148.161 1078.227 1078.227    0.000     0.000  414.197  364.332   49.864
 18.20  1654.453  595.006  595.006    0.000   105.620 1092.885 1085.363    7.522     0.000  616.666  565.997   50.669
 18.30  1650.779  651.669  651.669    0.000   104.713 1104.297 1102.394    1.902     0.000  324.118  313.964   10.154
 18.40  1559.323  671.380  671.380    0.000   112.755 1158.464 1152.930    5.534     0.000  292.749  272.441   20.308
 18.50  1481.609  654.166  654.166    0.000    78.686 1142.042 1136.335    5.707     0.000  272.643  272.643    0.000
 18.60  1591.033  692.308  692.308    0.000    73.238 1290.102 1288.199    1.902     0.000  302.097  271.837   30.260
 18.70  1568.563  701.383  701.383    0.000    93.083 1180.288 1178.386    1.902     0.000  272.038  272.038    0.000
 18.80  1561.003  674.698  674.698    0.000    92.867 1144.412 1142.510    1.902     0.000  353.874  333.566   20.308
 18.90  1496.364  694.782  694.782    0.000   147.987 1222.281 1214.672    7.609     0.000  232.330  222.176   10.154
 19.00  1592.986  666.251  666.251    0.000   112.668 1106.062 1100.355    5.707     0.000  242.283  242.283    0.000
 19.10  1612.418  543.543  543.543    0.000   135.842 1051.326 1049.423    1.902     0.000  140.644  140.644    0.000
 19.20  1636.831  567.828  567.828    0.000   147.256 1158.632 1156.730    1.902     0.000  323.616  303.710   19.906
 19.30  1626.858  579.727  579.727    0.000   180.979 1092.968 1087.261    5.707     0.000  665.226  614.456   50.769
 19.40  1597.708  604.535  604.535    0.000    88.111 1130.134 1128.232    1.902     0.000  171.910  171.910    0.000
 19.50  1611.229  562.473  562.473    0.000    65.889 1114.540 1103.127   11.414     0.000  252.335  252.335    0.000
 19.60  1536.969  621.158  621.158    0.000    65.024 1037.757 1030.147    7.609     0.000  282.192  261.884   20.308
 19.70  1615.101  591.249  591.249    0.000    93.213 1090.676 1071.653   19.023     0.000  373.879  343.418   30.462
 19.80  1662.116  557.493  557.493    0.000    90.878 1054.783 1045.358    9.425     0.000  353.169  322.707   30.462
 19.90  1608.805  605.118  605.118    0.000    84.739 1046.743 1046.743    0.000     0.000  252.537  252.537    0.000
 20.00  1675.953  542.163  542.163    0.000   121.748 1070.786 1065.079    5.707     0.000  597.063  485.371  111.693
 20.10  1638.424  554.051  554.051    0.000   132.642 1088.382 1088.382    0.000     0.000  586.002  525.079   60.923
 20.20  1664.462  616.123  616.123    0.000    83.442 1201.258 1197.453    3.805     0.000  252.738  242.585   10.154
 20.30  1679.316  586.295  586.295    0.000    90.143 1155.652 1146.141    9.511     0.000  222.277  222.277    0.000
 20.40  1805.286  581.668  581.668    0.000   121.829 1187.214 1177.876    9.339     0.000  191.817  191.817    0.000
 20.50  1842.014  522.046  522.046    0.000    89.408 1261.450 1255.744    5.707     0.000  293.959  263.497   30.462
 20.60  1806.198  498.092  498.092    0.000    85.517 1279.658 1262.624   17.034     0.000  253.343  213.131   40.212
 20.70  1671.974  532.641  532.641    0.000    62.645 1186.863 1177.351    9.511     0.000  242.887  222.579   20.308
 20.80  1755.996  512.097  512.097    0.000   164.158 1189.634 1189.634    0.000     0.000  371.370  371.370    0.000
 20.90  1683.192  492.179  492.179    0.000   208.647 1173.118 1163.606    9.511     0.000  421.435  331.457   89.977
 21.00  1680.967  489.374  489.374    0.000   174.615 1174.115 1166.506    7.609     0.000  603.600  401.327  202.273
 21.10  1619.155  564.942  564.942    0.000   100.519 1160.758 1158.856    1.902     0.000  301.598  281.290   20.308
 21.20  1681.335  539.332  539.332    0.000   117.596 1134.460 1126.851    7.609     0.000  412.886  362.117   50.769
 21.30  1653.574  535.835  535.835    0.000   142.197 1182.245 1167.027   15.218     0.000  526.288  445.057   81.231
 21.40  1718.139  571.708  571.708    0.000    70.124 1223.522 1210.466   13.057     0.000  192.722  182.669   10.053
 21.50  1625.069  520.525  520.525    0.000    67.402 1160.535 1152.926    7.609     0.000  131.196  131.196    0.000
 21.60  1686.551  578.779  578.779    0.000    99.179 1181.029 1173.507    7.523     0.000  617.169  556.649   60.520
 21.70  1755.138  545.883  545.883    0.000   108.731 1051.070 1049.168    1.902     0.000  213.131  192.924   20.207
 21.80  1695.639  585.994  585.994    0.000   121.748 1145.792 1140.085    5.707     0.000  283.805  263.699   20.106
 21.90  1684.449  591.241  591.241    0.000   119.196 1034.818 1034.818    0.000     0.000  607.016  526.188   80.828
 22.00  1690.773  510.631  510.631    0.000    66.146 1099.408 1078.915   20.493     0.000   91.385   91.385    0.000
 22.10  1651.256  576.772  576.772    0.000   121.229 1059.078 1049.567    9.511     0.000  131.799  131.799    0.000
 22.20  1747.538  572.776  572.776    0.000   114.571 1098.546 1090.937    7.609     0.000  222.279  222.279    0.000
 22.30  1647.271  604.269  604.269    0.000   117.943 1110.404 1100.980    9.425     0.000  192.522  192.522    0.000
 22.40  1625.042  683.965  683.965    0.000   138.948 1180.356 1170.844    9.511     0.000  313.363  313.363    0.000
 22.50  1589.673  674.112  674.112    0.000   100.944 1148.492 1135.435   13.057     0.000  182.770  182.770    0.000
 22.60  1619.993  605.418  605.418    0.000   157.972 1143.556 1141.654    1.902     0.000  242.788  232.634   10.154
 22.70  1535.000  678.807  678.807    0.000    94.770 1169.804 1169.804    0.000     0.000  263.196  253.042   10.154
 22.80  1655.122  653.147  653.147    0.000   154.865 1171.277 1171.277    0.000     0.000  372.375  322.008   50.367
 22.90  1702.787  582.831  582.831    0.000    53.134 1134.913 1123.499   11.414     0.000  192.521  162.160   30.361
 23.00  1638.711  624.984  624.984    0.000    58.625 1162.583 1147.365   15.218     0.000  262.290  212.125   50.165
 23.10  1645.796  596.625  596.625    0.000    38.521 1257.783 1242.565   15.218     0.000  192.722  182.568   10.154
 23.20  1645.372  668.038  668.038    0.000    33.290 1186.234 1165.309   20.925     0.000  212.224  181.762   30.462
 23.30  1592.507  689.632  689.632    0.000    12.711 1097.560 1091.853    5.707     0.000  353.874  211.720  142.154
 23.40  1613.151  640.378  640.378    0.000   112.056 1072.880 1057.661   15.218     0.000  351.864  311.852   40.012
 23.50  1574.618  659.239  659.239    0.000    94.942 1069.416 1048.491   20.925     0.000  201.970  191.917   10.053
 23.60  1553.122  661.673  661.673    0.000   118.847 1101.020 1099.118    1.902     0.000  322.107  291.948   30.159
 23.70  1566.213  661.843  661.843    0.000    83.615 1155.192 1151.388    3.805     0.000  271.338  251.332   20.006
 23.80  1599.393  657.360  657.360    0.000    98.661 1098.858 1096.955    1.902     0.000  222.580  222.580    0.000
 23.90  1577.648  658.426  658.426    0.000   117.165 1003.872  998.166    5.707     0.000  252.337  222.077   30.260
 24.00  1603.455  670.894  670.894    0.000   153.568 1083.593 1077.886    5.707     0.000  695.183  543.680  151.503
 24.10  1570.182  646.462  646.462    0.000    89.840 1087.180 1075.767   11.414     0.000  293.456  273.148   20.308
 24.20  1601.624  657.386  657.386    0.000   153.481  940.798  936.994    3.805     0.000  151.503  111.491   40.012
 24.30  1541.099  662.392  662.392    0.000   105.272 1118.662 1107.248   11.414     0.000  272.946  222.479   50.467
 24.40  1614.842  655.649  655.649    0.000   109.296 1105.732 1092.416   13.316     0.000  362.120  312.055   50.065
 24.50  1690.147  635.363  635.363    0.000   117.640 1038.939 1025.969   12.970     0.000  342.819  332.866    9.953
 24.60  1755.907  619.102  619.102    0.000   136.100  965.179  953.765   11.414     0.000  222.882  212.829   10.053
 24.70  1673.385  670.161  670.161    0.000   145.827  959.815  957.912    1.902     0.000  696.589  525.885  170.704
 24.80  1582.281  670.020  670.020    0.000   102.033 1117.490 1109.881    7.609     0.000  140.746  110.888   29.858
 24.90  1594.224  641.333  641.333    0.000   142.629 1035.436 1029.729    5.707     0.000  281.896  222.179   59.717
 25.00  1521.568  645.080  645.080    0.000   121.913 1077.503 1069.894    7.609     0.000  291.947  262.089   29.858
 25.10  1588.274  637.350  637.350    0.000    69.867 1019.871 1019.871    0.000     0.000  253.343  253.343    0.000
 25.20  1513.402  679.214  679.214    0.000   134.804 1034.611 1032.709    1.902     0.000  829.494  768.974   60.520
 25.30  1600.812  639.984  639.984    0.000   118.678 1125.918 1122.114    3.805     0.000  504.375  464.464   39.912
 25.40  1548.474  639.751  639.751    0.000    79.119 1009.234 1009.234    0.000     0.000  283.603  253.242   30.361
 25.50  1599.568  620.628  620.628    0.000    95.071 1157.997 1157.997    0.000     0.000  415.202  394.995   20.207
 25.60  1567.226  687.699  687.699    0.000   103.070 1096.216 1084.802   11.414     0.000  293.254  252.940   40.313
 25.70  1571.778  671.206  671.206    0.000   141.722  991.770  984.161    7.609     0.000  726.850  666.431   60.419
 25.80  1592.829  679.103  679.103    0.000   121.747 1030.591 1015.372   15.218     0.000  728.056  677.791   50.265
 25.90  1585.510  657.100  657.100    0.000    92.781 1042.828 1042.828    0.000     0.000  273.450  243.391   30.059
 26.00  1607.280  661.865  661.865    0.000    95.375 1101.499 1101.499    0.000     0.000  293.053  262.793   30.260
 26.10  1596.136  662.291  662.291    0.000   139.383 1021.600 1019.698    1.902     0.000  272.948  262.996    9.953
 26.20  1607.418  637.061  637.061    0.000    95.764 1045.766 1045.766    0.000     0.000  627.928  506.787  121.141
 26.30  1606.765  654.997  654.997    0.000    51.189  997.648  986.753   10.895     0.000  172.112  131.900   40.212
 26.40  1542.681  668.728  668.728    0.000    64.289  977.807  974.002    3.805     0.000  373.678  272.845  100.833
 26.50  1603.824  648.425  648.425    0.000    40.078 1081.862 1074.253    7.609     0.000  384.235  313.662   70.573
 26.60  1573.645  618.443  618.443    0.000    80.848 1137.162 1121.944   15.218     0.000  172.616  172.616    0.000
 26.70  1544.464  635.767  635.767    0.000   139.387 1135.000 1133.098    1.902     0.000  151.303  151.303    0.000
 26.80  1643.047  586.911  586.911    0.000   109.944 1088.523 1084.718    3.805     0.000  202.675  202.675    0.000
 26.90  1568.583  632.205  632.205    0.000    99.092 1185.106 1181.302    3.805     0.000  101.338   91.385    9.953
 27.00  1487.781  620.161  620.161    0.000    84.393 1136.297 1132.492    3.805     0.000  152.308  152.308    0.000
 27.10  1506.879  697.010  697.010    0.000    76.524 1136.892 1134.990    1.902     0.000   81.231   81.231    0.000
 27.20  1603.018  637.471  637.471    0.000    70.558 1148.659 1135.862   12.797     0.000   60.923   60.923    0.000
 27.30  1454.589  720.770  720.770    0.000    22.309 1130.891 1123.368    7.523     0.000   71.077   71.077    0.000
 27.40  1519.030  693.018  693.018    0.000    16.472 1173.563 1167.856    5.707     0.000   81.231   81.231    0.000
 27.50  1577.914  634.229  634.229    0.000    35.193 1206.815 1177.502   29.313     0.000  182.266  142.154   40.112
 27.60  1681.536  585.519  585.519    0.000    23.865 1223.762 1218.055    5.707     0.000   81.231   81.231    0.000
 27.70  1598.284  615.223  615.223    0.000    46.347 1146.152 1144.249    1.902     0.000  162.059  162.059    0.000
 27.80  1626.642  584.060  584.060    0.000    62.386 1186.708 1182.903    3.805     0.000  151.503  151.503    0.000
 27.90  1497.651  675.319  675.319    0.000    20.666 1155.749 1148.140    7.609     0.000  111.592  111.592    0.000
 28.00  1505.357  646.281  646.281    0.000    51.059 1154.369 1154.369    0.000     0.000  444.856  353.672   91.183
 28.10  1607.278  677.658  677.658    0.000    52.659 1189.604 1183.897    5.707     0.000  394.590  303.609   90.982
 28.20  1534.136  716.538  716.538    0.000    51.967 1238.019 1234.387    3.632     0.000  101.338   91.385    9.953
 28.30  1590.096  665.900  665.900    0.000    84.480 1225.575 1225.575    0.000     0.000  131.799  131.799    0.000
 28.40  1566.590  651.123  651.123    0.000    16.343 1097.732 1092.025    5.707     0.000  131.698  121.645   10.053
 28.50  1545.706  663.421  663.421    0.000    31.647 1120.556 1114.936    5.620     0.000  444.654  373.779   70.876
 28.60  1549.550  653.709  653.709    0.000    16.948 1144.423 1142.607    1.816     0.000  101.236  101.236    0.000
 28.70  1587.102  653.835  653.835    0.000    64.332 1080.785 1068.074   12.711     0.000  202.675  192.722    9.953
 28.80  1475.166  654.191  654.191    0.000    28.534 1116.018 1112.213    3.805     0.000  323.916  252.839   71.077
 28.90  1510.029  645.015  645.015    0.000    11.327 1191.202 1180.307   10.895     0.000  293.152  252.738   40.414
 29.00  1559.771  669.247  669.247    0.000    50.411 1134.863 1134.863    0.000     0.000  384.537  303.508   81.029
 29.10  1548.324  666.504  666.504    0.000    50.584 1100.627 1095.093    5.534     0.000  474.814  414.092   60.722
 29.20  1620.300  555.401  555.401    0.000    14.527 1115.403 1115.403    0.000     0.000  150.897  150.897    0.000
 29.30  1606.232  555.519  555.519    0.000    72.415 1130.500 1130.500    0.000     0.000  344.123  252.738   91.385
 29.40  1706.984  581.371  581.371    0.000    69.694 1145.379 1145.379    0.000     0.000  111.190  111.190    0.000
 29.50  1651.738  577.375  577.375    0.000   114.916 1116.841 1115.026    1.816     0.000  121.847  121.847    0.000
 29.60  1628.477  619.234  619.234    0.000   110.852 1268.459 1268.459    0.000     0.000  142.154  142.154    0.000
 29.70  1643.083  578.790  578.790    0.000    61.047 1223.521 1221.705    1.816     0.000  152.107  152.107    0.000
 29.80  1680.587  569.247  569.247    0.000    56.291 1210.612 1206.980    3.632     0.000   81.231   81.231    0.000
 29.90  1695.649  561.163  561.163    0.000    95.634 1226.478 1207.714   18.764     0.000  131.497  111.390   20.107
 30.00  1729.728  535.734  535.734    0.000   159.534 1179.655 1166.771   12.884     0.000  293.859  273.953   19.906
 30.10  1626.376  549.316  549.316    0.000   153.741 1234.820 1232.918    1.902     0.000  231.929  161.958   69.971
 30.20  1675.732  554.205  554.205    0.000   118.980 1169.114 1150.437   18.677     0.000  253.445  223.385   30.060
 30.30  1655.790  600.555  600.555    0.000    88.025 1253.186 1247.479    5.707     0.000  162.261  162.261    0.000
 30.40  1686.592  594.038  594.038    0.000   113.446 1249.596 1238.182   11.414     0.000  142.154  142.154    0.000
 30.50  1547.787  637.187  637.187    0.000   178.644 1235.300 1225.788    9.511     0.000  312.557  292.651   19.906
 30.60  1556.012  628.927  628.927    0.000   106.789 1194.308 1194.308    0.000     0.000  223.285  223.285    0.000
 30.70  1538.113  678.065  678.065    0.000   139.474 1267.461 1265.559    1.902     0.000  283.604  283.604    0.000
 30.80  1578.663  684.503  684.503    0.000   130.049 1315.663 1302.347   13.316     0.000  172.113  172.113    0.000
 30.90  1542.806  683.060  683.060    0.000   152.572 1239.788 1232.179    7.609     0.000  141.752  141.752    0.000
 31.00  1619.840  619.811  619.811    0.000   172.332 1237.285 1229.676    7.609     0.000  282.397  192.118   90.279
 31.10  1609.020  665.457  665.457    0.000    84.220 1187.826 1185.924    1.902     0.000  121.847  121.847    0.000
 31.20  1602.013  689.169  689.169    0.000    32.858 1281.118 1275.411    5.707     0.000  182.669  172.616   10.053
 31.30  1589.855  666.537  666.537    0.000    29.183 1168.928 1163.221    5.707     0.000  192.823  192.823    0.000
 31.40  1608.041  708.647  708.647    0.000   125.161 1255.958 1250.252    5.707     0.000  182.266  172.213   10.053
 31.50  1541.953  752.343  752.343    0.000    78.513 1265.736 1265.736    0.000     0.000  182.367  172.213   10.154
 31.60  1593.512  684.269  684.269    0.000   116.646 1271.875 1256.657   15.218     0.000  505.377  485.069   20.308
 31.70  1570.729  683.273  683.273    0.000    67.186 1242.164 1242.164    0.000     0.000  222.579  222.579    0.000
 31.80  1660.217  669.775  669.775    0.000    80.156 1241.613 1235.906    5.707     0.000  192.420  192.420    0.000
 31.90  1634.930  638.384  638.384    0.000   145.957 1267.758 1265.855    1.902     0.000  233.136  233.136    0.000
 32.00  1598.155  651.064  651.064    0.000    67.921 1186.351 1186.351    0.000     0.000  192.621  192.621    0.000
 32.10  1593.827  696.410  696.410    0.000    26.373 1220.027 1204.808   15.218     0.000  273.449  273.449    0.000
 32.20  1644.210  661.099  661.099    0.000    83.528 1299.188 1283.970   15.218     0.000  202.876  202.876    0.000
 32.30  1540.045  630.442  630.442    0.000    32.080 1207.009 1195.855   11.154     0.000  142.154  142.154    0.000
 32.40  1485.599  666.578  666.578    0.000    17.121 1151.330 1143.720    7.609     0.000   81.231   81.231    0.000
 32.50  1518.246  682.571  682.571    0.000    20.839 1072.989 1069.185    3.805     0.000  121.242  121.242    0.000
 32.60  1509.798  660.854  660.854    0.000    20.839 1183.678 1183.678    0.000     0.000  101.236  101.236    0.000
 32.70  1589.720  639.581  639.581    0.000    41.851 1161.193 1155.486    5.707     0.000  263.396  243.189   20.207
 32.80  1557.587  645.646  645.646    0.000    37.095 1179.336 1162.215   17.121     0.000  222.982  222.982    0.000
 32.90  1635.773  563.788  563.788    0.000    38.046 1045.026 1039.319    5.707     0.000   91.385   91.385    0.000
 33.00  1663.505  597.796  597.796    0.000    46.088 1176.314 1151.584   24.730     0.000  131.799  131.799    0.000
 33.10  1645.154  618.717  618.717    0.000    88.716 1150.942 1143.333    7.609     0.000  162.059  162.059    0.000
 33.20  1563.531  593.679  593.679    0.000    70.039 1144.289 1140.484    3.805     0.000  213.231  213.231    0.000
 33.30  1583.944  632.343  632.343    0.000    78.340 1139.837 1137.935    1.902     0.000  111.592  111.592    0.000
 33.40  1572.081  628.702  628.702    0.000    56.896 1110.912 1105.205    5.707     0.000  192.521  192.521    0.000
 33.50  1531.249  626.962  626.962    0.000    73.494 1097.334 1080.518   16.816     0.000  283.704  283.704    0.000
 33.60  1500.399  664.136  664.136    0.000    38.046 1077.661 1077.661    0.000     0.000  202.876  202.876    0.000
 33.70  1575.197  682.804  682.804    0.000    77.561 1161.660 1161.660    0.000     0.000  263.497  263.497    0.000
 33.80  1440.117  672.148  672.148    0.000    50.670 1070.217 1070.217    0.000     0.000  232.935  232.935    0.000
 33.90  1525.338  654.624  654.624    0.000    52.486 1056.687 1054.784    1.902     0.000  233.136  233.136    0.000
 34.00  1501.336  638.231  638.231    0.000    61.564 1163.608 1163.608    0.000     0.000  626.114  514.421  111.693
 34.10  1500.663  669.296  669.296    0.000    69.779 1189.901 1176.757   13.143     0.000  414.295  262.993  151.302
 34.20  1481.702  612.175  612.175    0.000    58.193 1135.906 1124.493   11.414     0.000  606.512  515.933   90.579
 34.30  1508.682  627.313  627.313    0.000    26.459 1071.486 1067.682    3.805     0.000  636.973  536.039  100.934
 34.40  1520.137  619.656  619.656    0.000    52.313 1182.806 1164.042   18.764     0.000  233.338  233.338    0.000
 34.50  1531.004  619.113  619.113    0.000    32.166 1206.369 1195.042   11.327     0.000  192.924  192.924    0.000
 34.60  1615.024  574.009  574.009    0.000    28.059 1139.627 1120.863   18.764     0.000  485.572  404.845   80.727
 34.70  1551.773  644.428  644.428    0.000    36.576 1142.858 1131.531   11.327     0.000  536.543  435.004  101.539
 34.80  1491.253  615.960  615.960    0.000    37.441 1093.270 1083.931    9.339     0.000  495.424  434.500   60.923
 34.90  1560.574  558.812  558.812    0.000    62.733 1056.389 1046.877    9.511     0.000  505.477  464.861   40.616
 35.00  1525.516  594.962  594.962    0.000    78.946 1109.909 1106.104    3.805     0.000  606.411  565.997   40.414
 35.10  1605.424  551.403  551.403    0.000    74.882 1115.572 1111.768    3.805     0.000  425.959  344.728   81.231
 35.20  1558.757  591.434  591.434    0.000     5.707 1175.209 1165.697    9.511     0.000  394.389  343.619   50.769
 35.30  1565.637  547.639  547.639    0.000    33.204 1087.012 1087.012    0.000     0.000  626.819  616.666   10.154
 35.40  1564.321  562.730  562.730    0.000    15.132 1136.907 1129.298    7.609     0.000  657.180  616.867   40.313
 35.50  1548.107  642.851  642.851    0.000    91.311 1150.213 1142.604    7.609     0.000  525.785  495.524   30.260
 35.60  1556.433  627.855  627.855    0.000    10.981 1202.605 1191.537   11.068     0.000  526.389  445.561   80.828
 35.70  1580.523  611.140  611.140    0.000    86.595 1145.964 1134.637   11.327     0.000  333.466  313.359   20.106
 35.80  1468.000  715.278  715.278    0.000    23.779 1266.583 1260.876    5.707     0.000  333.768  272.845   60.923
 35.90  1471.417  676.324  676.324    0.000    29.745 1253.461 1247.755    5.707     0.000  667.939  576.957   90.982
 36.00  1575.251  627.435  627.435    0.000    72.807 1204.991 1199.284    5.707     0.000  424.750  344.023   80.727
 36.10  1654.991  635.387  635.387    0.000    58.971 1280.871 1229.509   51.362     0.000  243.088  243.088    0.000
 36.20  1533.792  593.125  593.125    0.000    11.110 1194.965 1178.363   16.602     0.000  273.752  273.752    0.000
 36.30  1632.751  627.927  627.927    0.000    26.632 1182.773 1164.009   18.764     0.000  294.362  294.362    0.000
 36.40  1611.858  662.388  662.388    0.000     7.436 1249.786 1227.218   22.568     0.000  748.565  657.382   91.183
 36.50  1544.135  658.974  658.974    0.000    26.632 1195.613 1186.274    9.339     0.000  132.000  132.000    0.000
 36.60  1571.403  601.910  601.910    0.000    18.849 1154.847 1154.847    0.000     0.000  213.231  213.231    0.000
 36.70  1533.816  630.219  630.219    0.000    61.738 1121.296 1106.078   15.218     0.000  182.770  182.770    0.000
 36.80  1606.445  665.266  665.266    0.000    68.135 1186.058 1178.449    7.609     0.000  202.977  202.977    0.000
 36.90  1577.735  621.150  621.150    0.000    43.709 1117.574 1081.603   35.971     0.000  546.395  424.951  121.443
 37.00  1598.373  667.180  667.180    0.000   168.786 1231.223 1218.339   12.884     0.000  243.290  233.338    9.953
 37.10  1711.542  566.351  566.351    0.000   151.925 1220.469 1209.401   11.068     0.000  182.468  172.515    9.953
 37.20  1708.778  646.649  646.649    0.000    90.965 1182.856 1180.953    1.902     0.000  182.669  182.669    0.000
 37.30  1607.953  643.297  643.297    0.000     5.534 1043.678 1037.972    5.707     0.000  485.270  424.548   60.722
 37.40  1652.796  671.563  671.563    0.000    38.478 1117.666 1115.763    1.902     0.000  182.770  182.770    0.000
 37.50  1624.778  599.778  599.778    0.000    37.263 1147.880 1138.368    9.512     0.000  586.909  506.283   80.626
 37.60  1504.834  684.570  684.570    0.000    41.937 1113.193 1113.193    0.000     0.000  596.962  505.880   91.083
 37.70  1627.882  626.601  626.601    0.000   129.138 1172.037 1172.037    0.000     0.000  202.273  182.368   19.906
 37.80  1647.907  628.748  628.748    0.000    73.758 1178.694 1176.792    1.902     0.000  142.154  142.154    0.000
 37.90  1608.387  629.092  629.092    0.000     0.000 1165.768 1163.865    1.902     0.000  545.790  454.808   90.982
 38.00  1631.347  651.567  651.567    0.000    12.711 1250.892 1248.990    1.902     0.000  616.262  505.477  110.786
 38.10  1658.344  610.360  610.360    0.000    12.797 1090.673 1083.150    7.523     0.000  576.352  465.365  110.987
 38.20  1625.307  637.444  637.444    0.000    44.531 1198.975 1187.562   11.414     0.000  101.539  101.539    0.000
 38.30  1574.139  586.432  586.432    0.000    44.315 1110.130 1096.988   13.142     0.000  687.441  556.146  131.295
 38.40  1615.154  641.948  641.948    0.000    53.351 1151.150 1143.541    7.609     0.000  526.087  424.951  101.136
 38.50  1653.705  613.746  613.746    0.000    53.524 1097.892 1092.185    5.707     0.000  688.247  607.520   80.727
 38.60  1626.217  608.205  608.205    0.000     3.718 1160.715 1137.974   22.741     0.000  142.154  142.154    0.000
 38.70  1708.100  560.595  560.595    0.000     5.534 1078.442 1057.863   20.579     0.000  758.518  677.589   80.929
 38.80  1658.963  628.088  628.088    0.000    18.807 1151.839 1119.500   32.339     0.000  788.878  677.186  111.693
 38.90  1621.197  642.305  642.305    0.000    13.143 1099.791 1088.377   11.414     0.000  678.193  576.755  101.438
 39.00  1670.593  605.919  605.919    0.000    91.051 1214.915 1197.794   17.121     0.000  616.263  525.180   91.083
 39.10  1643.521  587.845  587.845    0.000    56.896 1261.394 1235.627   25.768     0.000  161.958  161.958    0.000
 39.20  1590.664  611.805  611.805    0.000    84.479 1215.224 1186.862   28.361     0.000  162.462  162.462    0.000
 39.30  1628.336  606.142  606.142    0.000   126.763 1130.364 1107.709   22.655     0.000  131.396  131.396    0.000
 39.40  1644.977  573.428  573.428    0.000   114.744 1100.494 1096.689    3.805     0.000  131.698  131.698    0.000
 39.50  1591.690  531.205  531.205    0.000    70.731 1124.535 1113.208   11.327     0.000  121.443  121.443    0.000
 39.60  1649.527  593.722  593.722    0.000    80.416 1166.261 1156.923    9.339     0.000  192.924  192.924    0.000
 39.70  1636.205  568.228  568.228    0.000    69.261 1122.240 1120.424    1.816     0.000  162.361  162.361    0.000
 39.80  1666.760  499.483  499.483    0.000    59.144 1060.673 1058.857    1.816     0.000  182.266  182.266    0.000
 39.90  1618.680  524.911  524.911    0.000    46.347 1056.006 1056.006    0.000     0.000  151.603  151.603    0.000
 40.00  1617.029  608.012  608.012    0.000    18.418 1018.654 1018.654    0.000     0.000  152.308  152.308    0.000
 40.10  1584.920  652.124  652.124    0.000    45.828 1118.940 1108.045   10.895     0.000  152.006  152.006    0.000
 40.20  1549.320  592.041  592.041    0.000    75.400 1084.745 1084.745    0.000     0.000  171.810  171.810    0.000
 40.30  1498.663  585.808  585.808    0.000    43.752 1095.248 1095.248    0.000     0.000  111.491  111.491    0.000
 40.40  1512.918  583.861  583.861    0.000   113.447 1080.114 1080.114    0.000     0.000  182.669  182.669    0.000
 40.50  1513.090  564.298  564.298    0.000    16.429 1045.010 1045.010    0.000     0.000   90.982   90.982    0.000
 40.60  1478.421  571.663  571.663    0.000    26.027 1120.880 1120.880    0.000     0.000  111.390  111.390    0.000
 40.70  1482.450  620.665  620.665    0.000     3.805 1119.067 1119.067    0.000     0.000  101.438  101.438    0.000
 40.80  1526.246  566.588  566.588    0.000    78.427 1155.519 1155.519    0.000     0.000  111.390  111.390    0.000
 40.90  1514.392  636.605  636.605    0.000    89.234 1260.954 1260.954    0.000     0.000  121.847  121.847    0.000
 41.00  1518.235  633.320  633.320    0.000    35.279 1195.408 1195.408    0.000     0.000  212.627  212.627    0.000
 41.10  1599.255  533.967  533.967    0.000    34.241 1261.562 1261.562    0.000     0.000  172.616  172.616    0.000
 41.20  1573.924  607.441  607.441    0.000    42.239 1169.568 1169.568    0.000     0.000   81.130   81.130    0.000
 41.30  1520.505  646.400  646.400    0.000    39.084 1282.411 1273.159    9.252     0.000   60.923   60.923    0.000
 41.40  1462.664  648.533  648.533    0.000    71.942 1146.309 1146.309    0.000     0.000   81.231   81.231    0.000
 41.50  1532.785  688.055  688.055    0.000    73.585 1192.343 1192.343    0.000     0.000   91.183   91.183    0.000
 41.60  1524.919  623.292  623.292    0.000    19.023 1142.762 1139.044    3.718     0.000   50.769   50.769    0.000
 41.70  1637.589  588.540  588.540    0.000     7.436 1163.811 1161.909    1.902     0.000   30.462   30.462    0.000
 41.80  1595.571  606.861  606.861    0.000    55.253 1161.450 1161.450    0.000     0.000  152.107  152.107    0.000
 41.90  1586.665  606.192  606.192    0.000    52.918 1022.017 1022.017    0.000     0.000  201.364  201.364    0.000
 42.00  1561.699  575.089  575.089    0.000    20.925 1003.164 1003.164    0.000     0.000  121.443  121.443    0.000
 42.10  1582.436  597.917  597.917    0.000    57.761 1081.065 1081.065    0.000     0.000  858.847  808.078   50.769
 42.20  1524.936  625.839  625.839    0.000    83.183 1150.636 1150.636    0.000     0.000  677.690  627.021   50.669
 42.30  1586.632  578.893  578.893    0.000    13.057 1029.141 1029.141    0.000     0.000  758.618  546.092  212.526
 42.40  1630.784  604.376  604.376    0.000     5.620 1075.707 1073.805    1.902     0.000  778.523  606.713  171.810
 42.50  1628.158  576.221  576.221    0.000    59.619 1146.958 1146.958    0.000     0.000  849.600  677.589  172.011
 42.60  1641.210  569.721  569.721    0.000    42.715 1091.150 1091.150    0.000     0.000  839.043  465.164  373.879
 42.70  1667.442  622.428  622.428    0.000    83.355 1219.202 1219.202    0.000     0.000 1043.129  718.607  324.521
 42.80  1575.879  627.192  627.192    0.000    11.154 1197.940 1197.940    0.000     0.000  587.312  516.538   70.775
 42.90  1556.851  619.863  619.863    0.000    51.708 1081.809 1081.809    0.000     0.000  828.889  708.050  120.839
 43.00  1570.171  649.349  649.349    0.000    22.222 1141.428 1139.525    1.902     0.000  233.438  182.770   50.669
 43.10  1595.307  599.705  599.705    0.000    22.136 1180.084 1180.084    0.000     0.000  192.924  162.462   30.462
 43.20  1551.343  555.327  555.327    0.000    44.963 1184.138 1182.236    1.902     0.000  243.290  243.290    0.000
 43.30  1584.696  524.222  524.222    0.000    32.339 1145.409 1141.604    3.805     0.000  515.731  424.346   91.385
 43.40  1516.816  632.707  632.707    0.000    36.144 1156.125 1156.125    0.000     0.000  788.778  707.748   81.030
 43.50  1412.035  674.711  674.711    0.000    48.941 1245.477 1238.127    7.350     0.000  787.870  727.149   60.722
 43.60  1504.700  644.776  644.776    0.000    39.775 1183.187 1179.383    3.805     0.000  577.663  476.426  101.236
 43.70  1502.033  618.897  618.897    0.000    39.905 1184.864 1184.864    0.000     0.000  930.226  829.292  100.934
 43.80  1410.633  656.168  656.168    0.000     3.805 1155.041 1155.041    0.000     0.000  495.625  414.394   81.231
 43.90  1446.521  640.669  640.669    0.000    30.437 1189.927 1186.122    3.805     0.000  627.525  546.294   81.231
 44.00  1406.676  659.633  659.633    0.000    20.925 1103.039 1103.039    0.000     0.000  616.464  353.370  263.094
 44.10  1491.622  613.901  613.901    0.000    11.414 1185.831 1178.222    7.609     0.000  910.826  799.839  110.987
 44.20  1512.552  637.595  637.595    0.000    24.557 1276.449 1270.742    5.707     0.000  698.300  627.626   70.674
 44.30  1454.060  684.507  684.507    0.000    66.321 1286.343 1284.440    1.902     0.000  770.183  699.711   70.473
 44.40  1330.374  680.036  680.036    0.000    39.170 1177.402 1175.499    1.902     0.000  637.074  586.708   50.366
 44.50  1385.299  647.245  647.245    0.000    40.726 1248.610 1243.077    5.534     0.000  656.275  605.707   50.568
 44.60  1353.710  663.275  663.275    0.000    72.416 1261.482 1259.667    1.816     0.000  605.606  454.405  151.201
 44.70  1403.225  644.544  644.544    0.000    46.558 1229.281 1227.422    1.859     0.000  617.069  374.484  242.585
 44.80  1432.981  653.094  653.094    0.000    72.111 1152.185 1152.185    0.000     0.000  212.628  132.000   80.628
 44.90  1432.972  621.913  621.913    0.000    55.942 1291.235 1285.528    5.707     0.000  759.929  689.255   70.674
 45.00  1439.325  642.037  642.037    0.000    51.748 1283.271 1274.105    9.166     0.000  263.598  213.030   50.568
 45.10  1399.815  649.096  649.096    0.000    37.699 1278.267 1267.112   11.154     0.000  202.977   71.077  131.900
 45.20  1461.220  694.741  694.741    0.000    53.437 1303.522 1303.522    0.000     0.000  637.175  435.105  202.070
 45.30  1543.399  606.102  606.102    0.000    33.550 1306.571 1299.134    7.436     0.000  324.723  132.000  192.722
 45.40  1503.246  632.447  632.447    0.000    61.652 1246.869 1232.342   14.527     0.000  354.680   20.308  334.373
 45.50  1473.777  623.037  623.037    0.000    39.430 1305.705 1302.074    3.632     0.000  840.253  506.486  333.768
 45.60  1451.428  656.911  656.911    0.000    83.269 1209.695 1204.248    5.448     0.000  869.605  495.222  374.383
 45.70  1437.603  624.305  624.305    0.000    51.708 1122.781 1119.063    3.718     0.000  303.407  232.733   70.674
 45.80  1514.947  603.018  603.018    0.000    59.749 1183.017 1179.299    3.718     0.000  829.695  758.921   70.775
 45.90  1452.026  586.495  586.495    0.000    90.748 1217.602 1217.602    0.000     0.000  687.341  425.153  262.188
 46.00  1404.994  630.614  630.614    0.000    94.510 1185.701 1185.701    0.000     0.000  688.650  354.479  334.171
 46.10  1502.538  647.525  647.525    0.000    27.843 1152.532 1152.532    0.000     0.000  585.901  242.383  343.519
 46.20  1503.930  620.782  620.782    0.000    37.008 1274.290 1270.486    3.805     0.000  697.695  333.869  363.826
 46.30  1551.814  623.542  623.542    0.000    49.719 1156.431 1156.431    0.000     0.000  243.088   60.923  182.165
 46.40  1401.698  673.669  673.669    0.000    61.176 1266.330 1255.089   11.241     0.000  272.845  151.603  121.242
 46.50  1445.096  687.935  687.935    0.000     9.511 1248.729 1174.799   73.930     0.000  556.045  313.460  242.585
 46.60  1470.666  714.516  714.516    0.000    90.053 1247.085 1186.730   60.355     0.000  162.261   60.923  101.337
 46.70  1408.992  699.773  699.773    0.000    42.583 1169.058 1102.478   66.580     0.000  141.751   50.669   91.083
 46.80  1440.248  713.658  713.658    0.000    26.242 1257.899 1214.881   43.018     0.000  182.770   60.923  121.847
 46.90  1523.048  662.694  662.694    0.000    15.132 1243.028 1112.164  130.864     0.000  212.627    0.000  212.627
 47.00  1485.078  649.977  649.977    0.000    31.991 1270.566 1156.300  114.266     0.000  212.929   50.769  162.160
 47.10  1484.107  706.652  706.652    0.000    42.972 1176.010 1069.353  106.657     0.000  708.353  233.035  475.318
 47.20  1463.982  712.670  712.670    0.000    33.030 1181.927 1087.072   94.856     0.000  455.211   10.154  445.057
 47.30  1417.287  716.739  716.739    0.000    25.768 1193.742 1134.814   58.928     0.000  110.886    0.000  110.886
 47.40  1498.022  761.384  761.384    0.000    59.230 1306.790 1250.066   56.723     0.000  223.083   71.077  152.006
 47.50  1457.439  717.708  717.708    0.000    43.061 1289.977 1218.122   71.855     0.000  152.207   50.769  101.438
 47.60  1444.286  778.451  778.451    0.000    57.584 1239.914 1185.007   54.907     0.000   60.923   60.923    0.000
 47.70  1427.654  764.615  764.615    0.000    22.092 1152.667 1092.139   60.528     0.000  414.697   50.366  364.330
 47.80  1549.977  723.226  723.226    0.000    33.031 1242.554 1178.395   64.159     0.000  202.271  141.550   60.722
 47.90  1535.683  717.386  717.386    0.000    27.843 1130.320 1120.808    9.511     0.000   50.769   40.616   10.154
 48.00  1602.785  684.365  684.365    0.000    63.985 1185.952 1159.319   26.632     0.000  171.911   30.462  141.450
 48.10  1546.871  691.239  691.239    0.000    66.924 1245.529 1215.697   29.832     0.000  232.935   81.231  151.704
 48.20  1631.156  623.188  623.188    0.000    74.402 1184.050 1151.711   32.339     0.000  747.255  484.161  263.094
 48.30  1550.520  595.861  595.861    0.000    62.949 1156.249 1108.691   47.557     0.000  192.319   60.722  131.597
 48.40  1564.702  642.656  642.656    0.000    48.422 1131.060 1076.239   54.821     0.000   80.929   80.929    0.000
 48.50  1577.835  621.297  621.297    0.000     5.620 1126.595 1092.440   34.155     0.000  101.438  101.438    0.000
 48.60  1502.906  677.891  677.891    0.000    37.268 1249.930 1234.971   14.959     0.000  273.651  162.261  111.390
 48.70  1582.747  672.375  672.375    0.000    32.339 1151.074 1141.562    9.511     0.000  748.767  465.466  283.301
 48.80  1542.629  720.615  720.615    0.000    24.211 1245.181 1245.181    0.000     0.000  344.829  213.131  131.698
 48.90  1572.393  710.810  710.810    0.000    41.851 1277.823 1258.800   19.023     0.000  223.385   81.231  142.154
 49.00  1565.417  691.194  691.194    0.000    63.987 1236.757 1232.952    3.805     0.000   91.385   20.308   71.077
 49.10  1458.345  677.393  677.393    0.000    61.306 1270.817 1270.817    0.000     0.000  101.438   20.308   81.130
 49.20  1417.156  745.668  745.668    0.000    49.802 1235.408 1235.408    0.000     0.000   71.077   10.154   60.923
 49.30  1566.158  685.187  685.187    0.000    93.251 1246.998 1246.998    0.000     0.000  121.847   10.154  111.693
 49.40  1655.637  573.169  573.169    0.000    64.678 1241.507 1241.507    0.000     0.000  142.154    0.000  142.154
 49.50  1595.453  544.518  544.518    0.000    32.944 1109.701 1106.069    3.632     0.000   40.616    0.000   40.616
 49.60  1727.979  508.280  508.280    0.000    33.634 1196.215 1188.780    7.435     0.000  525.784   10.154  515.631
 49.70  1673.786  541.598  541.598    0.000    60.482 1170.353 1164.733    5.620     0.000  162.462    0.000  162.462
 49.80  1744.708  544.499  544.499    0.000    62.083 1181.925 1128.660   53.264     0.000   91.385    0.000   91.385
 49.90  1638.144  600.638  600.638    0.000    55.945 1193.304 1137.272   56.031     0.000  162.462    0.000  162.462
 50.00  1590.916  626.373  626.373    0.000    46.257 1240.470 1175.792   64.678     0.000  556.750   50.669  506.081
 50.10  1532.750  614.837  614.837    0.000    44.703 1188.328 1120.020   68.309     0.000  485.572    0.000  485.572
 50.20  1567.068  631.300  631.300    0.000    46.433 1211.894 1154.479   57.415     0.000  121.847    0.000  121.847
 50.30  1614.376  571.443  571.443    0.000    23.865 1169.479 1080.936   88.543     0.000   91.385    0.000   91.385
 50.40  1540.438  572.835  572.835    0.000    27.324 1134.285 1058.540   75.746     0.000  152.308    0.000  152.308
 50.50  1563.372  621.406  621.406    0.000    25.941 1134.206 1079.083   55.123     0.000   81.231    0.000   81.231
 50.60  1527.086  617.748  617.748    0.000    79.205 1259.494 1212.109   47.385     0.000  555.944   91.385  464.559
 50.70  1682.910  585.555  585.555    0.000    64.160 1201.871 1148.001   53.870     0.000  132.000   10.154  121.847
 50.80  1501.317  631.578  631.578    0.000    43.667 1144.964 1143.148    1.816     0.000  313.258   20.207  293.052
 50.90  1522.399  611.897  611.897    0.000    45.828 1185.398 1101.091   84.307     0.000  293.555    0.000  293.555
 51.00  1433.132  773.182  773.182    0.000    42.499 1239.744 1199.795   39.948     0.000  132.000   30.462  101.539
 51.10  1600.532  669.358  669.358    0.000    66.448 1226.248 1224.432    1.816     0.000  121.847   30.462   91.385
 51.20  1529.625  694.183  694.183    0.000    43.926 1170.867 1170.867    0.000     0.000  152.308    0.000  152.308
 51.30  1574.541  599.022  599.022    0.000    29.659 1032.960 1032.960    0.000     0.000  101.539    0.000  101.539
 51.40  1665.194  620.756  620.756    0.000    22.306 1240.773 1195.031   45.742     0.000  162.462   10.154  152.308
 51.50  1624.284  615.294  615.294    0.000    27.711 1156.376 1148.853    7.523     0.000  111.693   20.308   91.385
 51.60  1665.127  598.471  598.471    0.000    11.110 1105.712 1089.023   16.688     0.000  142.154    0.000  142.154
 51.70  1670.801  612.706  612.706    0.000    23.994 1147.862 1075.315   72.547     0.000  152.308    0.000  152.308
 51.80  1704.499  579.731  579.731    0.000    16.645 1225.639 1165.198   60.441     0.000  767.764  292.648  475.116
 51.90  1695.351  685.268  685.268    0.000     3.805 1224.047 1173.766   50.281     0.000  294.160    0.000  294.160
 52.00  1578.859  698.470  698.470    0.000    52.227 1232.821 1177.395   55.426     0.000  960.083  353.471  606.612
 52.10  1559.921  699.299  699.299    0.000    55.253 1226.032 1212.976   13.057     0.000  121.847    0.000  121.847
 52.20  1673.803  716.284  716.284    0.000    96.672 1244.144 1209.298   34.847     0.000  121.847   10.154  111.693
 52.30  1581.981  697.055  697.055    0.000    89.235 1328.363 1281.670   46.693     0.000  657.987  223.083  434.904
 52.40  1602.016  742.342  742.342    0.000    73.325 1216.864 1195.939   20.925     0.000  141.953   40.616  101.337
 52.50  1668.547  619.478  619.478    0.000    71.250 1253.783 1250.065    3.718     0.000  667.939  212.728  455.211
 52.60  1666.787  664.870  664.870    0.000    22.482 1228.586 1228.586    0.000     0.000  557.154  182.669  374.485
 52.70  1529.628  677.791  677.791    0.000    22.049 1293.135 1285.872    7.263     0.000  577.159  202.977  374.182
 52.80  1640.123  659.732  659.732    0.000    25.508 1361.830 1226.033  135.797     0.000  768.873  293.656  475.217
 52.90  1658.196  637.047  637.047    0.000     5.534 1271.658 1126.478  145.180     0.000  222.881   50.669  172.213
 53.00  1734.350  605.623  605.623    0.000    23.993 1342.764 1201.562  141.202     0.000  121.847   30.462   91.385
 53.10  1631.206  605.279  605.279    0.000    68.435 1313.787 1166.748  147.039     0.000  222.277   30.260  192.017
 53.20  1672.423  612.899  606.248    6.652    42.842 1358.536 1203.672  154.864     0.000  324.017   60.923  263.094
 53.30  1724.873  551.177  551.177    0.000    25.941 1271.988 1093.823  178.166     0.000  900.571  354.277  546.294
 53.40  1692.471  531.599  528.302    3.298    41.375 1339.651 1119.763  219.888     0.000 1052.175  535.839  516.336
 53.50  1758.611  513.169  513.169    0.000    60.352 1202.971 1174.523   28.448     0.000  921.080  233.136  687.944
 53.60  1672.643  553.290  553.290    0.000    26.632 1154.456 1073.306   81.150     0.000  869.608  292.449  577.159
 53.70  1650.885  567.506  567.506    0.000    34.155 1230.331 1081.778  148.552     0.000  879.860  383.731  496.129
 53.80  1672.774  518.722  518.722    0.000    63.900 1184.458 1174.947    9.512     0.000  737.304  372.873  364.431
 53.90  1695.817  555.368  555.368    0.000    46.433 1207.155 1205.340    1.816     0.000  808.482  443.950  364.532
 54.00  1701.288  549.113  549.113    0.000    65.802 1228.170 1220.907    7.263     0.000  829.796  404.140  425.657
 54.10  1623.484  590.994  590.994    0.000    60.355 1177.887 1177.887    0.000     0.000  454.405  120.839  333.566
 54.20  1683.147  520.888  520.888    0.000    76.352 1201.882 1185.540   16.343     0.000  516.235  151.905  364.330
 54.30  1653.588  437.414  437.414    0.000    43.493 1163.237  996.094  167.143     0.000  647.026  181.460  465.567
 54.40  1594.961  538.240  538.240    0.000    18.937 1187.093 1078.964  108.128     0.000  657.684  192.017  465.667
 54.50  1685.841  552.043  552.043    0.000    44.963 1289.948 1012.905  277.044     0.000  223.385    0.000  223.385
 54.60  1607.781  533.868  533.868    0.000    11.414 1113.557  946.718  166.839     0.000  758.115  222.076  536.039
 54.70  1614.452  549.213  549.213    0.000    34.241 1143.166  968.719  174.447     0.000  788.072  191.412  596.660
 54.80  1583.580  603.322  603.322    0.000     0.000 1277.456 1066.219  211.237     0.000  708.151  110.786  597.366
 54.90  1628.467  522.263  522.263    0.000    34.241 1123.487  925.738  197.749     0.000  657.180  100.934  556.246
 55.00  1656.256  549.775  549.775    0.000     1.902 1225.902  892.053  333.849     0.000  728.056   90.780  637.276
 55.10  1609.336  569.388  569.388    0.000    41.678 1219.374 1003.337  216.037     0.000  707.950   70.372  637.578
 55.20  1646.818  536.324  536.324    0.000    11.414 1233.081  953.361  279.719     0.000  788.576   40.616  747.960
 55.30  1629.074  576.994  576.994    0.000    42.888 1200.222  979.693  220.529     0.000  708.655    0.000  708.655
 55.40  1642.881  591.409  591.409    0.000    24.730 1258.547 1072.124  186.423     0.000  656.879  110.484  546.395
 55.50  1639.606  598.902  598.902    0.000    41.851 1273.240 1172.810  100.431     0.000  788.374  262.691  525.684
 55.60  1615.860  612.508  612.508    0.000    53.178 1195.079  960.581  234.498     0.000  698.199  100.733  597.466
 55.70  1561.799  572.234  572.234    0.000    80.848 1216.221 1049.688  166.533     0.000  657.180   60.923  596.257
 55.80  1564.899  547.971  547.971    0.000    52.356 1146.573  945.798  200.775     0.000  707.748   71.077  636.671
 55.90  1646.730  620.421  620.421    0.000    52.485 1199.186  989.334  209.853     0.000  799.234  131.698  667.536
 56.00  1596.298  592.699  592.699    0.000    62.430 1201.308  974.031  227.276     0.000  729.164   71.077  658.087
 56.10  1666.243  554.743  554.743    0.000    62.083 1264.771 1011.470  253.301     0.000  820.045   70.976  749.069
 56.20  1678.398  548.679  548.679    0.000    35.798 1227.074  959.764  267.310     0.000  869.303   81.231  788.072
 56.30  1633.386  605.258  605.258    0.000    60.613 1269.999  969.273  300.726     0.000  869.908    0.000  869.908
 56.40  1609.263  605.153  605.153    0.000    48.163 1209.469  948.907  260.562     0.000  767.966   50.769  717.196
 56.50  1558.154  695.385  695.385    0.000    28.318 1258.114 1091.194  166.920     0.000  749.069   60.923  688.146
 56.60  1606.012  613.697  613.697    0.000    34.068 1170.606  910.997  259.608     0.000  891.123  182.467  708.655
 56.70  1537.756  638.221  603.175   35.046    49.112 1172.903  903.646  269.256     0.000  748.868  243.592  505.275
 56.80  1601.314  656.991  644.166   12.825    30.263 1314.835 1064.125  250.710     0.000  464.559   20.207  444.352
 56.90  1501.333  674.185  625.734   48.450    28.100 1270.780  988.856  281.925     0.000  555.743   40.616  515.127
 57.00  1489.891  651.918  638.064   13.854    26.113 1142.983  944.022  198.962     0.000  392.879   60.018  332.861
 57.10  1495.824  663.485  641.231   22.253     1.902 1247.387 1004.327  243.060     0.000  483.761   70.072  413.689
 57.20  1504.132  662.988  650.050   12.938    43.231 1249.859 1026.127  223.732     0.000  263.598    0.000  263.598
 57.30  1619.620  613.781  613.781    0.000    81.018 1197.890 1047.090  150.800     0.000  616.062  181.561  434.500
 57.40  1609.587  678.940  678.940    0.000    73.323 1263.819 1152.320  111.500     0.000  646.522  261.784  384.739
 57.50  1535.100  639.596  631.718    7.878    26.589 1208.346 1084.049  124.297     0.000  697.292  322.909  374.383
 57.60  1532.294  619.025  619.025    0.000    28.230 1178.869 1108.226   70.643     0.000  121.847    0.000  121.847
 57.70  1684.009  627.027  623.362    3.664    58.623 1182.116  974.034  208.082     0.000  717.801  242.383  475.418
 57.80  1553.336  617.420  592.208   25.212    18.936 1284.839 1060.976  223.862     0.000  142.154    0.000  142.154
 57.90  1605.898  595.510  569.621   25.888    46.818 1240.346 1030.233  210.113     0.000  101.539    0.000  101.539
 58.00  1573.048  706.188  680.412   25.776    22.697 1116.530  927.081  189.449     0.000  667.737  202.271  465.466
 58.10  1570.983  598.497  589.280    9.217    17.121 1256.173 1002.609  253.563     0.000  192.924   30.462  162.462
 58.20  1479.436  634.136  618.436   15.700    22.828 1213.544 1022.669  190.875     0.000   91.284    0.000   91.284
 58.30  1457.701  641.133  624.686   16.447    22.654 1249.207 1109.520  139.687     0.000  222.881    0.000  222.881
 58.40  1479.491  707.384  680.862   26.522    18.936 1185.870 1060.579  125.291     0.000  182.467   20.308  162.160
 58.50  1425.180  700.595  684.881   15.714    34.154 1248.035 1079.299  168.736     0.000  152.207   10.154  142.054
 58.60  1541.978  657.548  652.503    5.045    43.753 1222.655 1068.142  154.513     0.000  142.054    0.000  142.054
 58.70  1518.654  641.320  634.908    6.413    60.482 1196.978  993.699  203.279     0.000  596.560  141.349  455.211
 58.80  1483.204  708.466  707.916    0.550    19.023 1179.422  996.849  182.573     0.000  616.666  110.887  505.779
 58.90  1501.807  665.480  651.373   14.107    15.218 1265.675 1069.308  196.368     0.000   81.231    0.000   81.231
 59.00  1557.628  672.406  654.129   18.278    39.948 1248.207 1089.675  158.532     0.000  730.072  223.184  506.888
 59.10  1599.176  622.565  594.380   28.185     5.707 1276.615  990.802  285.813     0.000  192.420    0.000  192.420
 59.20  1583.786  567.862  566.945    0.916    22.828 1261.916 1084.747  177.169     0.000  657.483  272.845  384.638
 59.30  1605.846  561.274  557.976    3.298    28.534 1275.678 1105.513  170.165     0.000  799.536  384.638  414.898
 59.40  1554.478  549.102  532.698   16.404    43.492 1270.452 1033.232  237.219     0.000  283.301   10.154  273.147
 59.50  1546.532  634.976  605.113   29.863    15.001 1296.477 1051.823  244.654     0.000  535.838  111.189  424.649
 59.60  1587.239  579.959  555.058   24.901     0.000 1345.156 1107.983  237.174     0.000  233.136   10.154  222.982
 59.70  1553.296  548.209  541.261    6.948    20.795 1226.728 1036.112  190.617     0.000  596.055  181.964  414.092
 59.80  1645.570  542.682  535.818    6.864    26.154 1181.246  981.728  199.518     0.000  485.572  121.746  363.826
 59.90  1562.532  556.025  541.368   14.656    22.306 1201.394 1011.253  190.141     0.000  172.515    0.000  172.515
 60.00  1585.597  545.442  520.033   25.409    20.838 1180.211 1004.296  175.915     0.000  818.736  384.337  434.400
 60.10  1585.805  546.692  543.028    3.664    28.534 1207.497 1010.222  197.275     0.000  587.111  172.314  414.797
 60.20  1488.295  519.112  511.600    7.512     0.000 1131.181  937.195  193.985     0.000  565.493  161.353  404.140
 60.30  1468.135  549.226  548.859    0.366     5.620 1179.428 1015.011  164.417     0.000  111.592   20.308   91.284
 60.40  1511.618  588.305  580.610    7.695     9.425 1213.254 1013.516  199.738     0.000  556.045  141.651  414.394
 60.50  1506.879  603.910  603.910    0.000    28.230 1195.429 1034.125  161.304     0.000  929.823  535.636  394.187
 60.60  1594.799  581.325  579.492    1.832    61.906 1251.510 1078.359  173.151     0.000  839.446  414.697  424.750
 60.70  1540.601  589.071  571.259   17.812    58.406 1224.846  997.049  227.797     0.000  668.443  233.136  435.307
 60.80  1601.288  537.836  511.229   26.607    35.796 1174.375  967.547  206.828     0.000  142.154   20.308  121.847
 60.90  1640.928  604.459  566.889   37.570    32.165 1290.281 1001.659  288.622     0.000  152.308   50.769  101.539
 61.00  1608.958  556.044  556.044    0.000    26.286 1147.957  951.418  196.540     0.000  779.027  293.959  485.068
 61.10  1624.706  582.699  582.699    0.000    59.834 1145.802  989.514  156.288     0.000  627.929  131.799  496.129
 61.20  1636.568  622.096  622.096    0.000    39.905 1117.961  888.827  229.134     0.000   81.231    0.000   81.231
 61.30  1673.361  631.954  631.954    0.000    44.745 1128.170  953.641  174.530     0.000  131.698    0.000  131.698
 61.40  1726.499  591.232  591.232    0.000    56.373 1157.596  973.598  183.998     0.000  172.616    0.000  172.616
 61.50  1794.203  502.900  502.900    0.000    92.385 1178.271 1103.348   74.922     0.000  151.906   10.154  141.752
 61.60  1679.037  551.270  551.270    0.000    50.232 1176.021 1016.926  159.095     0.000  132.000    0.000  132.000
 61.70  1699.149  552.199  537.513   14.686    61.559 1156.336  944.496  211.840     0.000   81.231    0.000   81.231
 61.80  1692.717  570.477  560.414   10.062    11.283 1181.548  944.461  237.087     0.000   91.385    0.000   91.385
 61.90  1649.920  574.646  574.646    0.000    28.056 1100.527 1021.844   78.683     0.000  132.000    0.000  132.000
 62.00  1708.324  637.873  637.873    0.000    13.186 1217.564 1015.233  202.330     0.000  132.000    0.000  132.000
 62.10  1687.323  638.526  638.526    0.000     3.718 1314.970 1098.032  216.938     0.000  162.462   10.154  152.308
 62.20  1771.193  586.235  586.235    0.000    35.709 1194.859 1135.585   59.274     0.000  162.462    0.000  162.462
 62.30  1596.906  644.463  644.463    0.000     0.000 1137.896 1044.038   93.858     0.000  121.847    0.000  121.847
 62.40  1752.641  567.288  567.288    0.000    57.585 1152.022 1103.989   48.033     0.000   81.231    0.000   81.231
 62.50  1679.851  627.968  627.968    0.000    35.448 1059.911 1024.935   34.976     0.000   81.231   10.154   71.077
 62.60  1723.764  640.692  640.692    0.000    55.336 1195.229 1084.984  110.245     0.000  182.569   30.462  152.107
 62.70  1781.458  601.189  601.189    0.000    94.205 1125.615 1047.236   78.379     0.000  607.822  152.308  455.514
 62.80  1682.463  661.431  661.431    0.000    75.787 1081.175 1053.937   27.238     0.000  527.599  121.847  405.752
 62.90  1712.347  614.562  614.562    0.000    33.590 1185.494  985.971  199.523     0.000  192.924    0.000  192.924
 63.00  1715.596  575.694  575.694    0.000    26.200 1058.688  858.561  200.127     0.000  273.953   60.923  213.030
 63.10  1764.186  592.461  592.461    0.000     0.000 1152.245  935.951  216.294     0.000  284.006   40.616  243.391
 63.20  1679.405  570.839  570.839    0.000     0.000 1116.790  847.403  269.387     0.000  364.634   71.077  293.557
 63.30  1650.556  680.991  680.991    0.000     3.632 1079.100  912.046  167.054     0.000  304.415   50.769  253.645
 63.40  1486.649  692.524  692.524    0.000     0.000 1161.937  881.265  280.672     0.000  212.929    0.000  212.929
 63.50  1576.576  648.560  648.560    0.000    62.257 1037.980  842.442  195.538     0.000  213.030    0.000  213.030
 63.60  1592.940  685.938  685.938    0.000    83.094 1064.616  928.650  135.966     0.000  264.001    0.000  264.001
 63.70  1607.586  608.976  608.976    0.000    71.163 1057.442  863.113  194.329     0.000  223.184    0.000  223.184
 63.80  1510.475  650.748  650.748    0.000    62.471 1068.930  878.927  190.003     0.000  283.805    0.000  283.805
 63.90  1646.553  591.583  591.583    0.000    22.048 1099.540  843.085  256.454     0.000  182.770    0.000  182.770
 64.00  1600.136  630.860  630.860    0.000     0.000 1131.586  722.080  409.506     0.000  172.616    0.000  172.616
 64.10  1532.619  646.402  646.402    0.000    49.458 1087.608  856.311  231.297     0.000  182.669    0.000  182.669
 64.20  1531.728  637.254  637.254    0.000     0.000 1158.898  773.043  385.855     0.000  273.651    0.000  273.651
 64.30  1472.440  675.934  675.934    0.000     3.805 1207.404  932.316  275.089     0.000  213.131    0.000  213.131
 64.40  1548.506  660.290  660.290    0.000     5.448 1151.685  885.280  266.404     0.000  242.587    0.000  242.587
 64.50  1649.415  601.227  601.227    0.000     0.000 1258.238  817.133  441.106     0.000  233.338    0.000  233.338
 64.60  1507.205  662.759  662.759    0.000     0.000 1218.813  935.075  283.739     0.000  182.770    0.000  182.770
 64.70  1519.839  652.225  608.607   43.619     0.000 1168.158  854.543  313.615     0.000  323.013    0.000  323.013
 64.80  1506.291  696.959  696.959    0.000     3.632 1204.851  999.882  204.969     0.000  283.202    0.000  283.202
 64.90  1624.248  625.376  625.376    0.000     0.000 1228.463  982.725  245.738     0.000  373.178   20.308  352.870
 65.00  1618.504  610.126  604.214    5.911     0.000 1169.932  960.432  209.500     0.000  243.189   30.462  212.728
 65.10  1650.504  609.203  609.203    0.000     0.000 1239.143  912.003  327.140     0.000  182.367    0.000  182.367
 65.20  1622.539  620.463  620.463    0.000     0.000 1165.728 1002.529  163.200     0.000  222.881   10.154  212.728
 65.30  1596.540  579.141  577.662    1.480     0.000 1229.987 1060.081  169.906     0.000  354.680   40.616  314.065
 65.40  1649.509  566.363  566.363    0.000     0.000 1223.702 1020.420  203.281     0.000  253.041   10.154  242.887
 65.50  1593.185  593.595  593.595    0.000     0.000 1229.271 1008.443  220.828     0.000  202.674    0.000  202.674
 65.60  1589.707  611.835  589.080   22.755     0.000 1184.535  976.328  208.208     0.000  243.088   40.616  202.473
 65.70  1636.426  614.742  588.574   26.168     0.000 1150.510  831.932  318.577     0.000  233.136   30.462  202.674
 65.80  1690.627  570.595  558.490   12.106     0.000 1185.415  912.312  273.102     0.000  101.539    0.000  101.539
 65.90  1596.390  617.274  616.175    1.099     0.000 1202.877  929.561  273.316     0.000  253.545    0.000  253.545
 66.00  1675.007  537.841  537.841    0.000     3.805 1209.965  985.843  224.122     0.000  314.166   10.154  304.012
 66.10  1607.179  627.445  627.445    0.000    16.686 1326.131 1202.227  123.904     0.000  152.308    0.000  152.308
 66.20  1647.738  563.375  563.375    0.000    27.539 1265.866 1154.930  110.935     0.000  121.746    0.000  121.746
 66.30  1545.537  627.532  627.532    0.000     0.000 1300.615 1046.236  254.379     0.000  161.959    0.000  161.959
 66.40  1507.893  662.665  662.665    0.000     0.000 1290.126 1145.943  144.182     0.000   91.385    0.000   91.385
 66.50  1499.575  687.677  687.677    0.000     0.000 1242.385 1103.435  138.950     0.000   71.077    0.000   71.077
 66.60  1463.391  717.305  717.305    0.000     0.000 1307.147 1113.371  193.776     0.000   40.012    0.000   40.012
 66.70  1565.032  623.078  623.078    0.000     0.000 1277.265  986.007  291.258     0.000  212.828   40.616  172.213
 66.80  1512.013  658.719  658.719    0.000     0.000 1147.918  974.468  173.451     0.000   50.769   10.154   40.616
 66.90  1522.818  679.087  679.087    0.000     0.000 1179.911  952.723  227.188     0.000  152.107    0.000  152.107
 67.00  1604.710  584.446  584.446    0.000     0.000 1202.573  927.392  275.181     0.000  132.000    0.000  132.000
 67.10  1561.396  620.649  620.649    0.000     0.000 1380.604 1134.000  246.604     0.000  182.066   10.154  171.912
 67.20  1548.804  615.522  615.522    0.000     0.000 1340.919 1034.308  306.610     0.000  111.291    0.000  111.291
 67.30  1568.857  623.024  623.024    0.000     0.000 1433.000 1164.088  268.912     0.000  161.053   10.154  150.899
 67.40  1621.612  627.398  627.398    0.000     0.000 1433.095 1131.713  301.382     0.000  252.941   20.308  232.634
 67.50  1591.753  664.404  664.404    0.000     0.000 1405.499 1063.316  342.183     0.000  171.912    0.000  171.912
 67.60  1515.881  697.431  697.431    0.000     7.436 1338.834 1036.773  302.061     0.000  121.042    0.000  121.042
 67.70  1556.677  706.266  706.266    0.000     3.632 1488.202 1087.694  400.509     0.000  131.799    0.000  131.799
 67.80  1649.760  733.283  731.268    2.015     7.263 1420.971 1009.139  411.832     0.000  221.876    0.000  221.876
 67.90  1529.650  721.997  721.997    0.000     0.000 1317.510  887.389  430.121     0.000   20.308    0.000   20.308
 68.00  1514.586  701.938  698.091    3.848     0.000 1365.776  933.702  432.075     0.000   40.616    0.000   40.616
 68.10  1509.927  733.538  733.538    0.000     0.000 1340.911  916.445  424.465     0.000   10.154    0.000   10.154
 68.20  1632.729  690.977  671.840   19.136     3.632 1365.895  806.596  559.299     0.000   30.261    0.000   30.261
 68.30  1621.873  692.436  674.470   17.966     0.000 1256.999  831.414  425.585     0.000   20.308    0.000   20.308
 68.40  1614.303  690.726  685.597    5.130     0.000 1294.576  847.763  446.812     0.000   50.166    0.000   50.166
 68.50  1617.838  626.750  613.376   13.375     0.000 1197.207  839.502  357.705     0.000   50.769    0.000   50.769
 68.60  1589.067  695.370  674.687   20.683     0.000 1229.209  839.376  389.832     0.000  162.261    0.000  162.261
 68.70  1592.410  709.810  693.870   15.940    23.779 1306.598  926.147  380.451     0.000   40.616    0.000   40.616
 68.80  1496.154  810.815  766.620   44.196     0.000 1356.956  992.929  364.027     0.000   40.616    0.000   40.616
 68.90  1470.166  803.364  725.057   78.307     3.632 1263.749 1033.829  229.919     0.000  121.746   71.077   50.669
 69.00  1432.539  819.624  718.547  101.076     0.000 1288.124 1096.513  191.611     0.000   10.154    0.000   10.154
 69.10  1450.486  852.368  711.458  140.910     0.000 1204.042 1029.809  174.234     0.000    0.000    0.000    0.000
 69.20  1343.402  886.178  772.850  113.328     0.000 1302.533 1073.394  229.139     0.000  131.698   70.976   60.722
 69.30  1458.129  830.395  742.486   87.909     0.000 1240.622 1038.377  202.245     0.000  101.539   91.385   10.154
 69.40  1400.584  843.524  774.726   68.798     0.000 1263.024 1066.309  196.715     0.000    0.000    0.000    0.000
 69.50  1391.085  876.023  818.754   57.270     0.000 1270.033 1083.002  187.031     0.000   50.568   30.462   20.107
 69.60  1422.988  858.148  784.994   73.154     0.000 1248.654 1040.916  207.738     0.000   71.077   60.923   10.154
 69.70  1455.515  801.884  742.428   59.456     0.000 1330.715 1130.023  200.693     0.000   10.154    0.000   10.154
 69.80  1399.678  827.990  755.372   72.617     0.000 1234.471 1013.890  220.581     0.000   50.366    0.000   50.366
 69.90  1453.186  825.151  761.855   63.296     0.000 1358.339 1086.831  271.508     0.000   20.308    0.000   20.308
 70.00  1413.417  830.059  775.345   54.714     0.000 1259.064  984.966  274.099     0.000  151.703   20.308  131.396
 70.10  1348.380  814.738  743.235   71.503     0.000 1285.910  986.087  299.823     0.000  212.627   10.154  202.473
 70.20  1410.909  812.445  755.546   56.899     0.000 1267.507  953.285  314.222     0.000  100.935    0.000  100.935
 70.30  1408.178  851.770  796.373   55.397     0.000 1316.829 1030.799  286.031     0.000   10.154    0.000   10.154
 70.40  1433.629  777.738  711.559   66.179     0.000 1289.551 1126.473  163.078     0.000    0.000    0.000    0.000
 70.50  1410.895  813.158  765.590   47.569     0.000 1266.036 1091.025  175.012     0.000   30.361    0.000   30.361
 70.60  1361.268  843.751  787.062   56.690     0.000 1205.816 1062.235  143.581     0.000  192.319   50.366  141.953
 70.70  1360.859  911.657  832.313   79.344     0.000 1268.624 1020.244  248.380     0.000   91.083    0.000   91.083
 70.80  1371.933  865.659  804.246   61.413     0.000 1244.320 1071.258  173.063     0.000   60.722    0.000   60.722
 70.90  1367.209  813.307  761.249   52.058     0.000 1162.698  928.594  234.104     0.000  121.242    0.000  121.242
 71.00  1319.625  892.053  812.170   79.883     0.000 1210.300  998.458  211.842     0.000  242.988   30.462  212.526
 71.10  1372.554  823.034  735.855   87.178     0.000 1256.314 1037.295  219.019     0.000  202.674   40.616  162.059
 71.20  1318.976  952.391  862.995   89.396     0.000 1318.081 1123.052  195.029     0.000  262.187   30.159  232.027
 71.30  1403.742  891.857  799.956   91.901     0.000 1220.215 1043.560  176.655     0.000  364.129   60.923  303.205
 71.40  1330.901  877.613  823.882   53.730     0.000 1199.460 1028.945  170.516     0.000  222.478   30.462  192.017
 71.50  1311.471  895.531  823.549   71.981     0.000 1163.530  927.084  236.446     0.000  182.467   50.769  131.698
 71.60  1343.652  864.680  799.655   65.025     0.000 1238.848  956.272  282.577     0.000  213.030   40.616  172.414
 71.70  1424.947  797.132  750.865   46.268     0.000 1252.297  922.725  329.573     0.000  192.621    0.000  192.621
 71.80  1437.656  876.623  820.989   55.634     0.000 1301.268  995.004  306.263     0.000  253.343   10.053  243.290
 71.90  1383.510  800.850  755.013   45.837     0.000 1343.428 1098.853  244.575     0.000  303.610   50.769  252.841
 72.00  1394.777  857.264  779.581   77.684     0.000 1279.744 1078.446  201.298     0.000  414.597   81.231  333.366
 72.10  1452.764  843.131  786.192   56.939     0.000 1393.484 1213.025  180.459     0.000  324.118   81.130  242.988
 72.20  1422.604  851.764  774.312   77.452     0.000 1276.019 1011.777  264.242     0.000  303.306    0.000  303.306
 72.30  1391.162  882.528  831.012   51.516     0.000 1373.429 1109.701  263.728     0.000  162.160    0.000  162.160
 72.40  1381.936  854.161  750.330  103.831     0.000 1364.908 1148.911  215.998     0.000  242.786    0.000  242.786
 72.50  1389.874  872.294  761.857  110.437     0.000 1380.735 1175.333  205.403     0.000  414.999   91.385  323.614
 72.60  1438.108  872.558  780.383   92.175     0.000 1410.352 1097.036  313.316     0.000  434.403   91.385  343.018
 72.70  1443.099  779.611  770.744    8.867     0.000 1308.321 1066.773  241.548     0.000  303.508   10.053  293.455
 72.80  1483.709  807.708  739.332   68.376     0.000 1351.380 1105.810  245.570     0.000  364.331  132.000  232.331
 72.90  1438.965  820.492  765.544   54.947     0.000 1339.921 1133.261  206.659     0.000  232.432   30.462  201.971
 73.00  1467.344  771.715  712.263   59.452     0.000 1393.880 1136.208  257.673     0.000  342.716   91.083  251.634
 73.10  1394.000  871.292  797.720   73.571     0.000 1316.323 1063.145  253.178     0.000  201.567   10.154  191.413
 73.20  1366.060  898.475  839.256   59.219     3.805 1370.752 1161.153  209.599     0.000  171.811    0.000  171.811
 73.30  1409.698  861.520  807.414   54.107     0.000 1483.503 1213.119  270.385     0.000  201.568    0.000  201.568
 73.40  1348.383  926.082  876.784   49.298     0.000 1413.028 1190.718  222.310     0.000  151.703    0.000  151.703
 73.50  1196.541  968.300  900.900   67.399     0.000 1365.913 1121.899  244.014     0.000  332.862    0.000  332.862
 73.60  1307.474  991.186  928.761   62.425     0.000 1384.890 1162.494  222.396     0.000  162.060    0.000  162.060
 73.70  1301.512  973.743  924.718   49.024     1.902 1359.854 1163.832  196.022     0.000  172.314   30.462  141.852
 73.80  1406.023  919.814  864.098   55.716     0.000 1397.160 1096.079  301.080     0.000  261.988    0.000  261.988
 73.90  1379.846 1012.658  939.631   73.026     9.425 1459.249 1253.541  205.708     0.000  222.279   60.923  161.355
 74.00  1404.780 1012.406  950.171   62.235     0.000 1494.873 1093.705  401.168     0.000  181.361    0.000  181.361
 74.10  1493.667  861.740  801.704   60.036     1.902 1360.509 1023.673  336.836     0.000  252.739   30.462  222.278
 74.20  1411.142  941.413  873.825   67.588     0.000 1410.351 1052.246  358.105     0.000  131.196    0.000  131.196
 74.30  1348.225  924.419  862.519   61.899     0.000 1322.544  989.988  332.556     0.000  192.722    0.000  192.722
 74.40  1304.328  982.439  891.852   90.587     0.000 1332.353 1018.950  313.403     0.000  160.952    0.000  160.952
 74.50  1315.299  995.151  875.917  119.235     0.000 1424.914 1114.192  310.722     0.000  111.189   10.154  101.035
 74.60  1309.476  997.490  857.479  140.010     0.000 1460.228 1172.294  287.934     0.000  110.988    0.000  110.988
 74.70  1366.425 1001.316  850.264  151.053     0.000 1484.056 1131.659  352.398     0.000  161.758   20.308  141.450
 74.80  1326.908  963.428  814.069  149.359     0.000 1372.388 1062.746  309.643     0.000   81.030    0.000   81.030
 74.90  1337.233 1003.665  846.945  156.719     0.000 1338.321 1097.811  240.510     0.000  201.971   10.154  191.818
 75.00  1339.008 1017.990  849.802  168.188     0.000 1341.077 1020.979  320.099     0.000  182.266    0.000  182.266
 75.10  1366.865  949.930  790.177  159.753     0.000 1406.504  996.734  409.771     0.000  343.020   30.462  312.559
 75.20  1240.179 1070.805  865.720  205.085     0.000 1343.503 1011.212  332.291     0.000   90.781    0.000   90.781
 75.30  1349.932  973.522  804.724  168.799     0.000 1398.499 1089.382  309.117     0.000  302.502   40.616  261.887
 75.40  1330.678 1036.852  852.175  184.677     0.000 1401.087  972.516  428.571     0.000  323.012    0.000  323.012
 75.50  1311.477 1041.560  911.303  130.257     0.000 1317.949  987.646  330.303     0.000  121.142    0.000  121.142
 75.60  1391.076  936.899  841.103   95.796     0.000 1314.966  956.090  358.876     0.000  101.036    0.000  101.036
 75.70  1302.947 1043.458  895.429  148.030     0.000 1300.485  914.844  385.641     0.000  353.573    0.000  353.573
 75.80  1259.221 1002.673  845.143  157.530     0.000 1318.476  977.837  340.639     0.000  332.259    0.000  332.259
 75.90  1207.620 1024.085  853.568  170.517     0.000 1305.416  958.252  347.164     0.000  120.942    0.000  120.942
 76.00  1258.744 1066.697  897.040  169.657     0.000 1358.550  971.567  386.983     0.000  300.693   10.154  290.540
 76.10  1219.584 1106.488  960.923  145.564     0.000 1367.454  983.067  384.386     0.000  120.037   20.308   99.729
 76.20  1418.840  995.688  879.384  116.303     5.707 1454.525 1089.725  364.800     0.000  190.208    0.000  190.208
 76.30  1311.474  976.907  897.153   79.754     0.000 1376.617 1009.563  367.053     0.000   90.581    0.000   90.581
 76.40  1282.637 1052.944  954.650   98.294     0.000 1273.993  942.827  331.167     0.000  100.834    0.000  100.834
 76.50  1226.226 1008.542  900.439  108.103     0.000 1282.409  933.126  349.283     0.000  271.839    0.000  271.839
 76.60  1195.776 1041.827  923.651  118.176     0.000 1261.752  953.763  307.989     0.000  191.213    0.000  191.213
 76.70  1249.559 1012.998  910.886  102.112     0.000 1335.131  967.515  367.616     0.000  101.035    0.000  101.035
 76.80  1283.024  995.698  890.740  104.958     0.000 1323.759  975.340  348.419     0.000  232.431    0.000  232.431
 76.90  1165.625 1016.926  849.437  167.489     0.000 1258.858  919.694  339.164     0.000  364.028   20.308  343.720
 77.00  1221.918 1022.398  856.971  165.427     0.000 1314.927  983.891  331.036     0.000  435.004   30.462  404.543
 77.10  1287.244  969.277  805.088  164.189     0.000 1364.872 1020.387  344.485     0.000  495.225   40.616  454.610
 77.20  1223.807 1017.638  846.075  171.563     0.000 1372.431 1020.210  352.222     0.000  404.946   30.462  374.484
 77.30  1223.781  985.274  805.876  179.398     0.000 1295.223  984.416  310.807     0.000  455.413   40.616  414.797
 77.40  1244.797  942.177  772.939  169.238     0.000 1281.557  919.175  362.382     0.000  404.846   10.154  394.692
 77.50  1148.945  966.471  795.073  171.398     0.000 1315.285 1032.322  282.964     0.000  384.135   40.616  343.520
 77.60  1191.238  973.467  788.411  185.056     0.000 1431.102 1042.258  388.843     0.000  454.710   30.462  424.249
 77.70  1184.653  987.638  804.617  183.021     0.000 1328.725  919.259  409.466     0.000  504.473   40.616  463.858
 77.80  1195.615  986.045  803.667  182.378     0.000 1479.342 1044.158  435.183     0.000  565.595   20.308  545.288
 77.90  1154.293 1033.245  839.846  193.399     0.000 1500.610 1032.089  468.521     0.000  716.398   40.616  675.782
 78.00  1178.047 1007.124  829.756  177.368     0.000 1485.787 1020.684  465.103     0.000  443.654   40.616  403.038
 78.10  1238.149 1025.747  850.598  175.149     0.000 1446.492 1022.203  424.289     0.000  524.982   20.308  504.674
 78.20  1170.069 1042.767  880.699  162.068     0.000 1371.826 1057.781  314.045     0.000  282.697    0.000  282.697
 78.30  1223.322 1009.366  857.006  152.359     0.000 1333.304  989.990  343.314     0.000  323.615   40.616  282.999
 78.40  1174.680 1048.136  897.178  150.958     0.000 1245.332  965.740  279.592     0.000  242.383    0.000  242.383
 78.50  1218.159 1018.811  851.478  167.333     0.000 1259.385  871.277  388.108     0.000  423.243    0.000  423.243
 78.60  1199.792 1091.071  885.336  205.735     0.000 1322.372  900.887  421.485     0.000  493.718   20.308  473.410
 78.70  1186.463 1073.961  896.654  177.307     0.000 1318.438  932.188  386.250     0.000  323.616   20.308  303.309
 78.80  1245.510 1030.533  859.949  170.583     0.000 1369.796  975.289  394.507     0.000  110.385    0.000  110.385
 78.90  1215.152 1024.244  872.010  152.234     0.000 1384.275  946.064  438.212     0.000  394.993   20.308  374.686
 79.00  1229.499  989.707  822.101  167.605     0.000 1354.884  947.020  407.864     0.000  323.012   10.154  312.858
 79.10  1195.922 1002.294  824.765  177.528     0.000 1297.108  934.424  362.685     0.000  344.023   10.154  333.869
 79.20  1145.052 1064.598  866.222  198.376     0.000 1389.555  942.568  446.987     0.000  475.017    0.000  475.017
 79.30  1208.480 1031.937  842.745  189.191     0.000 1256.827  819.997  436.830     0.000  403.940   40.616  363.325
 79.40  1165.729 1065.251  898.974  166.277     0.000 1267.940  891.119  376.821     0.000  373.378    0.000  373.378
 79.50  1208.688 1006.663  820.907  185.757     0.000 1327.630  903.604  424.026     0.000  281.190    0.000  281.190
 79.60  1211.015 1037.951  869.601  168.350     0.000 1313.431  957.017  356.415     0.000  241.478    0.000  241.478
 79.70  1181.615 1049.808  858.647  191.161     0.000 1300.146  907.198  392.948     0.000  231.727    0.000  231.727
 79.80  1198.488 1080.191  912.740  167.451     0.000 1342.186  921.046  421.140     0.000  312.555    0.000  312.555
 79.90  1388.587  968.999  842.681  126.318     0.000 1279.050  861.936  417.114     0.000  442.846    0.000  442.846
 80.00  1305.898  916.953  797.397  119.556     0.000 1274.913  875.392  399.521     0.000  373.882    0.000  373.882
 80.10  1386.632  922.248  817.073  105.175     0.000 1284.221  868.107  416.114     0.000  333.064    0.000  333.064
 80.20  1322.499  911.249  747.570  163.678     0.000 1301.225  864.220  437.006     0.000  252.639    0.000  252.639
 80.30  1308.516  949.881  805.716  144.165     0.000 1278.824  829.939  448.885     0.000  342.715    0.000  342.715
 80.40  1327.182  934.295  808.007  126.288     0.000 1331.183  926.829  404.354     0.000  445.360   10.154  435.206
 80.50  1411.365  890.759  758.401  132.358     1.902 1266.680  855.539  411.141     0.000  505.177   30.462  474.715
 80.60  1361.012  893.084  765.371  127.713     3.805 1307.620  928.597  379.023     0.000  555.543   20.308  535.235
 80.70  1321.872  910.725  774.565  136.160     5.707 1391.350  924.794  466.557     0.000  616.263   71.077  545.186
 80.80  1303.955  934.501  812.188  122.313     3.805 1386.645  928.598  458.046     0.000  394.289   20.308  373.981
 80.90  1332.986  932.672  774.022  158.650     1.902 1350.536  867.513  483.023     0.000  605.105   81.231  523.874
 81.00  1395.682  810.288  748.275   62.013    11.414 1331.435  931.199  400.237     0.000  544.384   10.154  534.230
 81.10  1518.064  670.826  594.934   75.892     1.859 1249.952  905.088  344.863     0.000  495.425   10.154  485.271
 81.20  1437.598  850.673  708.455  142.218     0.000 1405.687 1015.245  390.442     0.000  464.763   20.207  444.556
 81.30  1518.704  839.443  688.859  150.583     0.000 1314.845  949.573  365.272     0.000  615.663   30.462  585.201
 81.40  1499.302  771.417  658.398  113.019     0.000 1362.901  930.194  432.706     0.000  554.738    0.000  554.738
 81.50  1434.161  824.873  715.055  109.818     0.000 1280.388  915.414  364.974     0.000  475.219   30.462  444.757
 81.60  1441.564  851.378  714.342  137.037     0.000 1309.173  889.599  419.574     0.000  635.064   60.621  574.443
 81.70  1438.357  875.054  732.124  142.930     0.000 1306.359  878.921  427.438     0.000  688.046  111.693  576.353
 81.80  1505.801  826.615  739.295   87.320     0.000 1302.559  800.154  502.405     0.000  604.401   20.308  584.093
 81.90  1537.332  756.214  703.938   52.276    11.414 1369.353  927.255  442.098     0.000  797.126   81.231  715.895
 82.00  1411.305  875.060  778.773   96.287     0.000 1293.475  940.310  353.164     0.000  545.792  111.693  434.099
 82.10  1458.943  821.899  744.779   77.120    11.414 1294.076  918.219  375.857     0.000  483.260   40.616  442.645
 82.20  1408.498  773.246  740.127   33.119     1.902 1186.694  832.323  354.371     0.000  474.313    0.000  474.313
 82.30  1409.262  827.022  722.475  104.548     0.000 1310.375  906.200  404.175     0.000  636.271  101.539  534.733
 82.40  1457.675  759.209  695.004   64.206     0.000 1225.174  844.423  380.752     0.000  940.182  262.892  677.290
 82.50  1586.714  749.171  664.234   84.937     0.000 1319.509  937.853  381.656     0.000  504.573   40.616  463.958
 82.60  1504.864  767.270  688.790   78.480     0.000 1344.402  943.726  400.676     0.000  626.821  111.693  515.129
 82.70  1588.528  754.288  692.872   61.416    23.735 1270.791  946.284  324.507     0.000  485.775   40.616  445.159
 82.80  1571.164  718.177  666.769   51.408     0.000 1340.877  938.285  402.592     0.000  617.070  131.900  485.171
 82.90  1549.744  797.077  733.213   63.864     0.000 1259.268  871.006  388.262     0.000  676.685   81.231  595.454
 83.00  1533.088  753.308  680.142   73.166     3.805 1377.530  983.547  393.983     0.000  534.935   30.462  504.473
 83.10  1527.856  734.554  672.406   62.149     5.707 1320.797  943.244  377.553     0.000  434.301   40.616  393.686
 83.20  1602.997  715.406  669.951   45.456     5.707 1453.831 1030.975  422.856     0.000  495.023   20.308  474.715
 83.30  1579.335  659.922  612.897   47.025     0.000 1335.631  899.930  435.701     0.000  514.727    0.000  514.727
 83.40  1705.232  625.214  609.726   15.488     3.805 1387.603  996.082  391.520     0.000  565.595   20.308  545.288
 83.50  1630.012  668.208  657.779   10.429    17.121 1350.387  957.955  392.432     0.000  404.142    0.000  404.142
 83.60  1661.625  622.804  617.026    5.778    19.023 1287.738  949.349  338.389     0.000  395.094   30.462  364.633
 83.70  1455.660  762.514  662.108  100.406     3.805 1300.531  901.875  398.656     0.000  351.966    0.000  351.966
 83.80  1653.934  686.056  623.328   62.728     1.902 1285.917  957.174  328.742     0.000  525.586   30.462  495.124
 83.90  1555.452  756.391  680.711   75.679     0.000 1306.354  955.313  351.041     0.000  373.781    0.000  373.781
 84.00  1482.026  763.161  690.699   72.462     0.000 1169.792  869.199  300.593     0.000  263.396    0.000  263.396
 84.10  1543.890  707.702  621.010   86.692     0.000 1301.997  907.372  394.625     0.000  242.183   10.154  232.030
 84.20  1615.624  628.471  628.471    0.000     1.902 1312.334 1022.288  290.046     0.000  394.792    0.000  394.792
 84.30  1695.916  571.337  564.008    7.329    16.861 1322.836  982.469  340.367     0.000  424.148    0.000  424.148
 84.40  1573.838  634.721  634.721    0.000    15.132 1381.203 1039.148  342.055     0.000  373.077   20.308  352.769
 84.50  1631.127  668.032  654.657   13.375    11.284 1362.006 1061.755  300.251     0.000  473.611   30.462  443.149
 84.60  1687.606  601.301  600.935    0.366     1.902 1205.254  945.160  260.094     0.000  304.415    0.000  304.415
 84.70  1668.745  577.899  574.967    2.932    20.448 1244.852 1068.157  176.695     0.000  344.930  121.847  223.083
 84.80  1637.354  593.544  593.360    0.183    61.434 1354.491 1146.409  208.082     0.000  394.794   10.154  384.640
 84.90  1657.645  597.729  592.598    5.130    41.242 1331.651 1054.703  276.948     0.000  473.310   10.154  463.156
 85.00  1609.729  667.209  661.346    5.863    34.024 1376.184 1084.841  291.343     0.000  344.930   20.308  324.622
 85.10  1545.720  640.442  634.763    5.680    41.416 1368.358 1032.482  335.877     0.000  545.591   30.462  515.130
 85.20  1523.153  650.678  647.929    2.748    66.879 1316.022 1014.037  301.985     0.000  382.126    0.000  382.126
 85.30  1612.561  639.451  635.970    3.481    56.071 1377.797 1055.447  322.350     0.000  404.345    0.000  404.345
 85.40  1658.629  594.226  594.226    0.000    35.235 1304.806 1040.565  264.241     0.000  484.971   60.923  424.048
 85.50  1682.838  674.386  674.386    0.000    72.977 1254.190 1090.336  163.854     0.000  364.431   60.923  303.508
 85.60  1730.975  670.410  670.410    0.000    37.700 1422.062 1163.182  258.880     0.000  433.195   10.154  423.041
 85.70  1655.197  675.947  675.947    0.000    40.769 1312.330 1132.827  179.503     0.000  333.869   30.462  303.408
 85.80  1713.563  713.095  700.454   12.642    53.003 1394.430 1174.329  220.101     0.000  473.913   40.616  433.297
 85.90  1564.864  700.659  700.659    0.000    24.211 1403.600 1202.996  200.604     0.000  283.301   20.308  262.993
 86.00  1619.051  682.873  682.873    0.000    73.322 1224.014 1062.968  161.046     0.000  283.603  101.539  182.064
 86.10  1545.823  688.400  688.400    0.000    98.573 1123.834 1041.606   82.229     0.000  465.567  121.847  343.721
 86.20  1625.933  665.565  665.565    0.000    23.865 1286.003 1079.913  206.089     0.000  415.403   20.308  395.095
 86.30  1689.397  671.049  671.049    0.000    15.218 1290.849 1025.527  265.322     0.000  313.964    0.000  313.964
 86.40  1545.903  702.198  702.198    0.000    20.925 1295.602 1051.335  244.267     0.000  374.686   40.616  334.071
 86.50  1615.600  673.332  673.332    0.000    13.316 1204.383  936.857  267.526     0.000  314.266    0.000  314.266
 86.60  1441.119  763.683  763.683    0.000    99.044 1255.610 1130.751  124.859     0.000  404.646    0.000  404.646
 86.70  1665.928  670.663  670.663    0.000   118.591 1246.874 1205.631   41.243     0.000  375.089   81.231  293.858
 86.80  1598.373  683.221  683.221    0.000   173.583 1163.131 1140.304   22.828     0.000  494.823  142.154  352.669
 86.90  1526.751  683.706  683.706    0.000   131.766 1216.743 1137.106   79.637     0.000  535.940  142.154  393.786
 87.00  1551.052  657.023  657.023    0.000   119.925 1149.351 1103.696   45.655     0.000  434.502  162.462  272.040
 87.10  1568.514  689.046  689.046    0.000   154.260 1229.194 1116.269  112.925     0.000  444.556   81.231  363.325
 87.20  1496.147  706.044  706.044    0.000   163.339 1216.695 1148.734   67.961     0.000  493.917   60.923  432.994
 87.30  1462.685  739.513  739.513    0.000   128.752 1209.056 1028.082  180.974     0.000  534.936   30.462  504.474
 87.40  1442.169  675.936  675.936    0.000   144.832 1152.028  980.650  171.378     0.000  364.230   10.154  354.076
 87.50  1482.917  742.521  742.521    0.000   103.155 1313.719 1084.974  228.746     0.000  535.740   20.308  515.433
 87.60  1525.797  685.585  685.585    0.000   157.631 1205.855  978.188  227.666     0.000  353.473    0.000  353.473
 87.70  1425.967  808.545  808.545    0.000    71.336 1257.947  995.653  262.294     0.000  444.255    0.000  444.255
 87.80  1551.873  722.184  722.184    0.000   101.942 1266.983 1027.728  239.255     0.000  363.729   10.154  353.575
 87.90  1521.255  709.121  708.571    0.550   116.905 1295.258 1119.035  176.223     0.000  413.795   10.154  403.641
 88.00  1508.106  707.177  707.177    0.000    73.411 1248.009 1090.985  157.024     0.000  403.639    0.000  403.639
 88.10  1578.233  698.890  698.890    0.000    82.532 1227.646 1085.066  142.581     0.000  364.432   10.154  354.278
 88.20  1578.897  734.098  734.098    0.000    63.940 1257.550 1142.593  114.957     0.000  453.404   20.308  433.096
 88.30  1631.338  738.025  738.025    0.000    64.288 1256.787 1093.105  163.682     0.000  344.627    0.000  344.627
 88.40  1500.258  742.255  742.255    0.000    18.979 1344.201 1079.914  264.287     0.000  394.693   10.154  384.539
 88.50  1556.449  653.097  653.097    0.000    94.724 1230.014 1029.586  200.428     0.000  383.734    0.000  383.734
 88.60  1518.475  704.594  704.594    0.000    77.646 1282.327 1064.741  217.586     0.000  364.734   10.154  354.580
 88.70  1469.733  741.972  741.972    0.000   118.548 1220.899 1010.395  210.504     0.000  324.219    0.000  324.219
 88.80  1540.017  708.203  708.203    0.000    95.066 1232.444 1006.852  225.592     0.000  334.273    0.000  334.273
 88.90  1505.604  796.531  796.531    0.000    87.765 1245.973  930.801  315.172     0.000  343.923    0.000  343.923
 89.00  1569.397  746.581  746.581    0.000    82.359 1236.589 1061.799  174.790     0.000  324.018    0.000  324.018
 89.10  1444.738  750.401  743.806    6.596    28.101 1244.936  960.118  284.818     0.000  353.876    0.000  353.876
 89.20  1481.004  709.466  709.466    0.000    24.470 1264.518  981.556  282.962     0.000  283.301    0.000  283.301
 89.30  1453.679  753.385  753.385    0.000    67.228 1248.259 1016.575  231.684     0.000  466.071    0.000  466.071
 89.40  1457.799  752.843  751.377    1.466    58.060 1296.081  957.694  338.386     0.000  373.380    0.000  373.380
 89.50  1441.578  763.063  763.063    0.000    53.783 1230.362  980.776  249.586     0.000  202.372    0.000  202.372
 89.60  1510.109  737.365  706.416   30.948    61.220 1335.252 1023.668  311.584     0.000  374.184    0.000  374.184
 89.70  1514.741  703.856  675.995   27.861    14.873 1249.333  911.254  338.079     0.000  333.971    0.000  333.971
 89.80  1481.105  797.301  743.640   53.661    53.351 1308.655  970.311  338.344     0.000  323.414    0.000  323.414
 89.90  1539.539  673.160  637.042   36.118    41.072 1242.589  939.665  302.924     0.000  303.508    0.000  303.508
 90.00  1421.818  791.623  745.952   45.671    22.784 1308.144  986.700  321.443     0.000  273.550    0.000  273.550
 90.10  1424.344  741.706  709.067   32.639    13.316 1339.438 1009.916  329.522     0.000  363.728    0.000  363.728
 90.20  1448.548  751.228  715.016   36.212    15.002 1290.507  969.283  321.224     0.000  262.792    0.000  262.792
 90.30  1506.376  781.294  741.473   39.822    44.829 1456.913 1111.134  345.779     0.000  455.213    0.000  455.213
 90.40  1587.556  672.478  646.492   25.986     9.425 1392.740 1092.745  299.995     0.000  354.177   10.154  344.023
 90.50  1497.926  705.391  690.059   15.332     0.000 1294.611  973.389  321.222     0.000  243.088    0.000  243.088
 90.60  1466.952  706.474  679.445   27.029    13.142 1309.383  991.145  318.238     0.000  374.283    0.000  374.283
 90.70  1488.042  691.887  662.505   29.383    24.730 1282.296  978.188  304.108     0.000  333.769    0.000  333.769
 90.80  1385.663  784.561  729.549   55.012    22.567 1307.800  973.692  334.108     0.000  333.266    0.000  333.266
 90.90  1466.087  693.963  642.304   51.659    56.417 1326.248  998.497  327.751     0.000  384.940    0.000  384.940
 91.00  1490.107  739.245  686.980   52.264    20.925 1235.294  902.918  332.376     0.000  273.651    0.000  273.651
 91.10  1421.708  760.002  704.046   55.957    11.414 1247.136  899.105  348.031     0.000  314.266    0.000  314.266
 91.20  1476.973  713.671  665.790   47.882    49.199 1313.882  951.549  362.333     0.000  334.171    0.000  334.171
 91.30  1486.654  740.227  682.748   57.480     9.511 1210.088  831.926  378.162     0.000  313.561    0.000  313.561
 91.40  1501.415  777.472  723.474   53.998    32.078 1247.145  864.964  382.182     0.000  394.390    0.000  394.390
 91.50  1460.395  783.221  733.731   49.490    78.986 1289.992  909.105  380.887     0.000  232.633    0.000  232.633
 91.60  1515.664  692.523  635.650   56.873    18.632 1344.938  925.878  419.060     0.000  393.586    0.000  393.586
 91.70  1556.606  652.666  645.027    7.638    57.972 1280.302  981.343  298.960     0.000  252.941    0.000  252.941
 91.80  1488.235  695.662  682.231   13.431    31.993 1168.673  865.863  302.810     0.000  242.384   10.154  232.231
 91.90  1503.981  711.880  704.467    7.413    48.808 1166.777  913.432  253.345     0.000  293.556    0.000  293.556
 92.00  1523.818  701.388  650.642   50.746     7.609 1239.614  950.771  288.842     0.000  413.793    0.000  413.793
 92.10  1512.158  673.389  665.356    8.033    44.959 1238.416  976.209  262.208     0.000  314.266   10.154  304.113
 92.20  1564.577  693.276  675.970   17.306    14.527 1186.410  900.077  286.333     0.000  242.787    0.000  242.787
 92.30  1598.693  687.017  681.619    5.398    15.001 1222.249  904.314  317.935     0.000  364.130    0.000  364.130
 92.40  1562.256  688.630  673.284   15.346    67.787 1227.092  925.112  301.980     0.000  455.917   10.154  445.763
 92.50  1524.710  686.742  652.370   34.372    11.153 1162.499  942.699  219.799     0.000  395.094    0.000  395.094
 92.60  1469.587  711.346  681.905   29.441    31.561 1198.174  901.072  297.102     0.000  465.671    0.000  465.671
 92.70  1576.041  606.547  571.274   35.272    33.980 1116.148  821.340  294.808     0.000  425.858    0.000  425.858
 92.80  1567.053  603.422  580.873   22.548    61.993 1125.533  857.315  268.217     0.000  573.843   10.154  563.689
 92.90  1492.136  662.042  622.487   39.555    29.873 1107.810  784.853  322.956     0.000  444.356    0.000  444.356
 93.00  1490.889  677.833  638.953   38.880    15.131 1164.143  880.749  283.394     0.000  404.946    0.000  404.946
 93.10  1607.650  600.384  548.904   51.479    41.851 1238.029  925.926  312.104     0.000  575.551    0.000  575.551
 93.20  1666.491  593.876  566.679   27.197    30.437 1192.757  861.986  330.771     0.000  384.840   20.308  364.532
 93.30  1497.487  674.878  635.942   38.936    40.337 1193.412  878.892  314.520     0.000  364.633    0.000  364.633
 93.40  1519.682  581.839  538.041   43.798    48.941 1139.014  847.837  291.177     0.000  364.130    0.000  364.130
 93.50  1528.910  617.218  587.496   29.722    31.863 1118.913  803.054  315.859     0.000  425.556    0.000  425.556
 93.60  1618.689  624.478  569.352   55.126    58.276 1109.492  772.971  336.521     0.000  324.521    0.000  324.521
 93.70  1615.948  524.019  500.443   23.576    11.370 1129.860  823.337  306.522     0.000  395.498    0.000  395.498
 93.80  1501.087  564.018  523.348   40.670    13.186 1066.821  738.254  328.566     0.000  435.911    0.000  435.911
 93.90  1459.708  616.022  591.220   24.802    10.981 1115.938  853.943  261.994     0.000  425.354   20.308  405.047
 94.00  1581.461  621.421  606.948   14.473    20.751 1149.744  861.290  288.454     0.000  273.450    0.000  273.450
 94.10  1475.759  691.663  654.293   37.370     0.000 1167.645  860.211  307.434     0.000  323.917    0.000  323.917
 94.20  1466.697  729.111  694.319   34.792    29.657 1151.563  817.500  334.063     0.000  313.764    0.000  313.764
 94.30  1550.250  657.099  638.482   18.616    11.196 1223.193  895.753  327.441     0.000  496.432    0.000  496.432
 94.40  1551.223  680.026  659.536   20.490    24.426 1192.799  887.711  305.088     0.000  364.532    0.000  364.532
 94.50  1608.154  627.466  594.758   32.708    33.550 1287.491  896.920  390.571     0.000  383.935    0.000  383.935
 94.60  1510.732  613.624  587.160   26.465    37.181 1292.982  923.683  369.299     0.000  454.811    0.000  454.811
 94.70  1563.434  642.192  620.886   21.306    50.151 1247.155  878.545  368.610     0.000  516.340    0.000  516.340
 94.80  1432.187  605.342  605.342    0.000    63.461 1207.983  986.717  221.266     0.000  373.781   20.308  353.473
 94.90  1523.769  599.778  599.778    0.000    86.117 1200.845  960.171  240.674     0.000  556.853   60.923  495.930
 95.00  1526.150  616.609  616.609    0.000   119.715 1157.095 1081.307   75.787     0.000  385.142   40.616  344.526
 95.10  1528.540  612.548  612.548    0.000   106.959 1166.689 1037.551  129.138     0.000  414.799   20.308  394.491
 95.20  1521.009  580.444  580.444    0.000    70.424 1128.383 1011.480  116.903     0.000  414.898   20.308  394.590
 95.30  1503.753  620.871  620.871    0.000    57.069 1060.168  954.548  105.620     0.000  334.776   10.154  324.622
 95.40  1462.809  683.496  683.496    0.000    79.803 1111.054 1042.702   68.352     0.000  253.746   40.616  213.131
 95.50  1520.094  661.725  661.725    0.000    98.352  999.854  918.577   81.277     0.000  223.184   20.308  202.876
 95.60  1423.884  731.447  731.447    0.000   112.928 1023.281  936.341   86.940     0.000  274.054   40.616  233.438
 95.70  1546.245  661.579  661.579    0.000    92.262 1049.342  928.639  120.703     0.000  334.473   30.462  304.012
 95.80  1478.786  649.149  649.149    0.000    83.701 1078.227  959.597  118.631     0.000  393.386   10.154  383.232
 95.90  1529.584  674.723  674.723    0.000   156.029 1121.366  972.647  148.719     0.000  425.757   30.462  395.296
 96.00  1473.971  643.116  643.116    0.000   113.662 1071.176  948.828  122.348     0.000  454.508   50.769  403.738
 96.10  1524.301  580.590  580.590    0.000   101.211  968.069  911.607   56.461     0.000  273.046    0.000  273.046
 96.20  1469.708  642.978  642.978    0.000    67.054 1030.149 1007.365   22.784     0.000  303.911    0.000  303.911
 96.30  1424.731  654.657  654.657    0.000    73.799  984.455  918.135   66.320     0.000  233.136    0.000  233.136
 96.40  1467.158  634.686  634.686    0.000    81.061 1124.019 1038.462   85.557     0.000  475.419   10.154  465.265
 96.50  1483.580  625.473  625.473    0.000    26.023 1124.710  954.113  170.597     0.000  403.939    0.000  403.939
 96.60  1494.322  599.620  599.620    0.000    26.069 1138.807 1067.472   71.335     0.000  272.342    0.000  272.342
 96.70  1536.423  594.581  594.581    0.000    24.469 1142.739 1015.157  127.581     0.000  313.057    0.000  313.057
 96.80  1596.471  609.654  609.654    0.000     0.000 1055.625  911.100  144.525     0.000  312.956    0.000  312.956
 96.90  1567.615  577.689  577.689    0.000     1.859 1072.660  963.972  108.688     0.000  343.821    0.000  343.821
 97.00  1591.459  630.982  630.982    0.000     0.000 1069.290  804.870  264.420     0.000  283.099    0.000  283.099
 97.10  1534.281  618.505  618.505    0.000     0.000 1096.002  665.960  430.042     0.000  262.389    0.000  262.389
 97.20  1436.258  649.984  631.329   18.655     0.000 1135.733  727.824  407.909     0.000  373.881    0.000  373.881
 97.30  1442.669  673.641  658.103   15.538     0.000 1131.157  751.347  379.810     0.000  312.857    0.000  312.857
 97.40  1365.550  678.529  623.630   54.899     0.000 1169.419  779.969  389.450     0.000  354.378    0.000  354.378
 97.50  1433.799  691.498  634.047   57.451     0.000 1151.808  790.250  361.558     0.000  293.455    0.000  293.455
 97.60  1520.260  694.102  624.896   69.206     0.000 1243.211  782.686  460.525     0.000  443.854    0.000  443.854
 97.70  1428.105  739.624  708.800   30.824     0.000 1215.150  798.941  416.209     0.000  465.669    0.000  465.669
 97.80  1420.785  766.229  689.283   76.946     0.000 1227.506  776.408  451.098     0.000  565.800    0.000  565.800
 97.90  1426.874  683.151  643.194   39.957     0.000 1130.811  770.067  360.744     0.000  343.619    0.000  343.619
 98.00  1416.399  596.436  579.358   17.078     1.816 1094.365  785.417  308.948     0.000  272.946    0.000  272.946
 98.10  1400.096  701.927  666.455   35.471     0.000 1101.755  812.564  289.191     0.000  232.533    0.000  232.533
 98.20  1432.644  674.949  615.285   59.663     0.000 1126.873  782.346  344.527     0.000  253.343    0.000  253.343
 98.30  1422.042  626.478  606.229   20.249     0.000 1143.524  906.040  237.484     0.000  223.285    0.000  223.285
 98.40  1465.659  648.521  606.968   41.554     0.000 1166.125  902.876  263.249     0.000  292.953    0.000  292.953
 98.50  1420.670  725.066  676.624   48.442     0.000 1190.635  912.081  278.554     0.000  283.001    0.000  283.001
 98.60  1452.948  660.261  604.951   55.310     0.000 1162.180  871.783  290.398     0.000  293.457    0.000  293.457
 98.70  1458.415  724.482  676.165   48.317     0.000 1183.802  915.409  268.394     0.000  414.499    0.000  414.499
 98.80  1532.396  657.006  606.388   50.618     0.000 1190.543  949.260  241.282     0.000  476.426   81.231  395.195
 98.90  1631.622  597.332  576.302   21.029     0.000 1208.653  953.062  255.591     0.000  304.314    0.000  304.314
 99.00  1432.717  696.283  644.328   51.955     0.000 1104.857  876.458  228.399     0.000  283.705    0.000  283.705
 99.10  1420.847  689.528  650.365   39.163     0.000 1079.952  873.427  206.525     0.000  273.147    0.000  273.147
 99.20  1548.985  696.152  629.375   66.777     0.000 1118.997  826.828  292.169     0.000  354.580    0.000  354.580
 99.30  1437.662  727.224  686.057   41.167     0.000 1123.061  859.766  263.295     0.000  293.859    0.000  293.859
 99.40  1535.940  707.290  659.024   48.266     0.000 1195.422  883.884  311.538     0.000  323.515    0.000  323.515
 99.50  1510.867  724.455  661.806   62.648     0.000 1151.420  790.771  360.649     0.000  393.990    0.000  393.990
 99.60  1560.082  624.316  609.735   14.581     0.000 1161.875  961.920  199.955     0.000  354.983    0.000  354.983
 99.70  1438.468  735.107  684.653   50.454     0.000 1063.051  856.784  206.267     0.000  253.244    0.000  253.244
 99.80  1430.287  713.407  683.494   29.913     0.000 1106.118  837.681  268.437     0.000  232.332    0.000  232.332
 99.90  1380.393  676.969  645.170   31.800     0.000 1099.635  854.630  245.005     0.000  111.592    0.000  111.592
100.00  1503.905  654.822  654.822    0.000     0.000 1113.040  858.011  255.029     0.000  374.789    0.000  374.789
100.10  1528.532  677.492  677.492    0.000     0.000 1114.598  813.304  301.294     0.000  192.924    0.000  192.924
100.20  1535.186  693.623  693.623    0.000     0.000 1102.536  839.419  263.117     0.000  142.154    0.000  142.154
100.30  1523.870  697.240  697.240    0.000     0.000 1182.933  876.582  306.352     0.000  201.268    0.000  201.268
100.40  1531.863  677.169  677.169    0.000     0.000 1099.845  861.626  238.219     0.000  202.273    0.000  202.273
100.50  1541.780  648.972  648.972    0.000     0.000 1182.163  857.138  325.026     0.000  242.889    0.000  242.889
100.60  1485.777  635.117  623.477   11.640     0.000 1151.128  796.353  354.775     0.000  253.143    0.000  253.143
100.70  1457.319  700.170  670.964   29.206     0.000 1136.860  787.495  349.366     0.000  202.474    0.000  202.474
100.80  1483.668  658.796  615.486   43.309     0.000 1139.629  823.855  315.774     0.000  242.889    0.000  242.889
100.90  1538.464  706.606  687.361   19.245     0.000 1219.009  858.488  360.521     0.000  302.606    0.000  302.606
101.00  1509.619  677.474  656.784   20.689     0.000 1229.338 1014.299  215.039     0.000  323.115    0.000  323.115
101.10  1521.611  700.385  681.880   18.505     0.000 1196.702  869.078  327.623     0.000  111.492    0.000  111.492
101.20  1499.886  674.847  639.119   35.729     0.000 1216.799  947.890  268.909     0.000  162.462    0.000  162.462
101.30  1581.548  629.589  629.589    0.000     0.000 1197.472  911.019  286.453     0.000  223.385    0.000  223.385
101.40  1453.863  737.556  737.556    0.000     0.000 1200.485  874.264  326.222     0.000  121.847    0.000  121.847
101.50  1391.971  782.338  776.230    6.108     0.000 1102.702  889.698  213.004     0.000  132.000    0.000  132.000
101.60  1388.976  834.099  829.172    4.926     0.000 1077.896  818.716  259.180     0.000  223.385   10.154  213.231
101.70  1423.997  840.145  820.513   19.632     0.000 1200.980  957.319  243.661     0.000  111.592    0.000  111.592
101.80  1492.819  786.960  759.453   27.506     0.000 1183.806  977.927  205.879     0.000   30.462    0.000   30.462
101.90  1501.239  745.969  726.856   19.113     0.000 1189.855  882.996  306.858     0.000  263.699    0.000  263.699
102.00  1553.338  647.053  647.053    0.000     0.000 1157.180  815.336  341.844     0.000  110.084    0.000  110.084
102.10  1486.318  751.807  751.807    0.000     0.000 1257.447  890.909  366.538     0.000  253.043    0.000  253.043
102.20  1597.051  662.825  661.542    1.283     0.000 1237.163  871.928  365.236     0.000  283.303    0.000  283.303
102.30  1523.442  667.961  664.113    3.848     0.000 1101.584  830.729  270.855     0.000  152.308    0.000  152.308
102.40  1549.686  667.620  667.620    0.000     0.000 1190.022  923.749  266.273     0.000  131.799    0.000  131.799
102.50  1547.652  669.612  669.612    0.000     0.000 1216.445  980.733  235.712     0.000  192.119    0.000  192.119
102.60  1361.487  700.299  690.222   10.077     9.511 1171.971  926.837  245.134     0.000  171.812   30.462  141.350
102.70  1368.385  675.403  675.403    0.000     0.000 1093.802  928.088  165.715     0.000  162.462    0.000  162.462
102.80  1448.921  665.121  665.121    0.000     0.000 1168.371  835.529  332.842     0.000  172.515    0.000  172.515
102.90  1366.386  690.624  690.624    0.000     0.000 1121.040  896.743  224.297     0.000  202.374    0.000  202.374
103.00  1373.928  717.074  717.074    0.000     3.805 1155.411  947.112  208.299     0.000  223.084    0.000  223.084
103.10  1450.658  736.059  736.059    0.000    20.925 1216.110  969.550  246.560     0.000  192.823    0.000  192.823
103.20  1471.559  681.178  681.178    0.000    11.414 1247.889  890.952  356.938     0.000  264.001    0.000  264.001
103.30  1411.720  678.721  678.721    0.000     3.805 1212.736  913.341  299.395     0.000  353.878    0.000  353.878
103.40  1487.755  734.016  734.016    0.000     1.902 1232.967  904.091  328.877     0.000  111.693    0.000  111.693
103.50  1428.601  735.471  722.096   13.375     0.000 1213.213  885.330  327.883     0.000  313.865    0.000  313.865
103.60  1369.997  745.051  740.654    4.397     5.707 1257.565  921.901  335.664     0.000  536.143    0.000  536.143
103.70  1481.237  691.335  678.876   12.459    20.882 1183.725  934.575  249.150     0.000  405.551    0.000  405.551
103.80  1460.897  665.086  665.086    0.000    30.437 1182.429  916.852  265.577     0.000  333.468    0.000  333.468
103.90  1511.197  643.526  643.526    0.000    28.404 1206.124  952.522  253.602     0.000  294.463    0.000  294.463
104.00  1488.729  689.245  689.245    0.000    69.692 1137.900  900.636  237.264     0.000  445.764   10.154  435.610
104.10  1469.076  674.755  674.755    0.000    11.414 1239.323  937.474  301.849     0.000  465.771   60.923  404.848
104.20  1490.796  632.743  627.613    5.130    17.121 1272.951  903.608  369.343     0.000  514.832   10.154  504.678
104.30  1524.277  644.779  644.230    0.550    32.253 1252.259  993.811  258.448     0.000  283.102   30.462  252.641
104.40  1490.912  679.285  679.285    0.000    90.919 1201.237 1003.275  197.962     0.000  393.890   50.769  343.120
104.50  1474.919  712.270  712.270    0.000    87.244 1099.247  948.755  150.491     0.000  425.457   81.231  344.226
104.60  1458.930  663.529  663.529    0.000    58.280 1224.237 1011.404  212.833     0.000  635.769   70.573  565.196
104.70  1476.751  642.798  642.798    0.000    13.143 1171.019  896.533  274.485     0.000  435.610   20.308  415.302
104.80  1512.431  638.798  638.798    0.000     3.805 1244.086  905.525  338.561     0.000  364.231    0.000  364.231
104.90  1589.277  620.660  620.660    0.000    26.416 1349.878 1053.857  296.020     0.000  384.338    0.000  384.338
105.00  1467.745  675.251  675.251    0.000    11.414 1238.766  981.830  256.936     0.000  283.201    0.000  283.201
105.10  1471.214  672.089  672.089    0.000    13.229 1293.022 1090.434  202.589     0.000  263.396    0.000  263.396
105.20  1481.028  712.649  712.649    0.000    13.316 1317.106 1106.908  210.198     0.000  364.131    0.000  364.131
105.30  1447.156  656.103  656.103    0.000     3.805 1249.355 1085.023  164.332     0.000  263.196    0.000  263.196
105.40  1373.660  658.754  658.754    0.000    39.257 1242.785 1092.070  150.715     0.000  382.528    0.000  382.528
105.50  1424.498  674.597  674.597    0.000    67.917 1154.499  992.590  161.909     0.000  525.886   20.207  505.679
105.60  1500.897  649.357  649.357    0.000    34.155 1198.516  958.696  239.819     0.000  212.125    0.000  212.125
105.70  1559.844  667.649  667.649    0.000    66.189 1185.847  996.440  189.407     0.000  656.379   80.526  575.853
105.80  1468.232  673.376  673.376    0.000   125.593 1054.029 1001.892   52.137     0.000  536.141   40.414  495.728
105.90  1566.068  660.561  660.561    0.000   151.143 1113.201 1014.509   98.692     0.000  404.344    0.000  404.344
106.00  1428.089  677.932  677.932    0.000   104.582 1004.124  951.598   52.526     0.000  394.590   81.029  313.561
106.10  1384.273  705.497  705.497    0.000   100.645  999.847  922.720   77.126     0.000  333.970   40.616  293.355
106.20  1472.959  710.125  710.125    0.000   111.544 1095.996 1033.696   62.300     0.000  302.603   40.616  261.987
106.30  1481.214  647.061  647.061    0.000   101.902 1061.543  941.055  120.488     0.000  556.348  111.693  444.656
106.40  1532.171  685.271  685.271    0.000   107.216 1095.743 1048.577   47.167     0.000  364.834   50.769  314.065
106.50  1408.601  743.705  743.705    0.000   111.972 1001.752  913.126   88.626     0.000  455.013   40.616  414.397
106.60  1416.234  705.492  705.492    0.000   152.442  960.592  892.847   67.745     0.000  384.036   40.616  343.421
106.70  1450.582  711.363  711.363    0.000   108.340 1018.828  983.161   35.667     0.000  626.520  212.828  413.692
106.80  1405.959  714.040  714.040    0.000    95.893 1019.776  985.189   34.587     0.000  404.443  121.847  282.597
106.90  1450.429  737.529  737.529    0.000   110.544 1019.347  927.475   91.872     0.000  313.965   20.308  293.657
107.00  1472.610  751.216  751.216    0.000    89.145 1135.166  998.721  136.444     0.000  475.015   40.414  434.601
107.10  1454.366  686.343  686.343    0.000    85.687 1061.811  921.257  140.553     0.000  374.988   60.923  314.065
107.20  1452.928  765.604  765.604    0.000    37.742 1113.517  835.747  277.771     0.000  314.468   10.154  304.314
107.30  1330.842  752.519  752.519    0.000    41.590 1183.035  883.475  299.559     0.000  364.130   71.077  293.053
107.40  1334.625  741.421  741.421    0.000    70.299 1084.120  806.342  277.778     0.000  435.609    0.000  435.609
107.50  1483.950  682.456  682.456    0.000    18.677 1042.879  863.847  179.032     0.000  465.466   40.212  425.254
107.60  1492.054  709.114  709.114    0.000    40.986 1110.578  905.910  204.668     0.000  253.242   20.308  232.935
107.70  1552.924  712.093  712.093    0.000    38.997 1146.765  928.911  217.854     0.000  344.124   10.154  333.970
107.80  1462.516  775.417  775.417    0.000    63.076 1162.541  958.048  204.493     0.000  283.603   20.308  263.295
107.90  1423.008  717.123  717.123    0.000    40.985 1116.932  923.116  193.816     0.000  304.012   10.154  293.858
108.00  1493.915  691.371  691.371    0.000    68.224 1075.779  889.182  186.597     0.000  415.705   91.385  324.320
108.10  1474.287  669.615  669.615    0.000    89.754 1079.491 1043.347   36.144     0.000  546.395  161.958  384.436
108.20  1526.896  646.894  646.894    0.000   104.971 1090.732 1077.416   13.316     0.000  354.680   40.616  314.065
108.30  1466.691  661.616  661.616    0.000    83.096 1122.940  953.468  169.471     0.000  354.580   30.462  324.118
108.40  1526.253  661.674  661.674    0.000    65.975 1175.771 1076.591   99.179     0.000  242.687   10.154  232.533
108.50  1417.320  698.127  698.127    0.000    69.473 1102.627  923.207  179.420     0.000  304.012   20.308  283.704
108.60  1430.305  693.419  693.419    0.000   108.345 1063.928 1030.854   33.074     0.000  312.357    0.000  312.357
108.70  1384.504  681.255  681.255    0.000    80.714 1078.760 1043.308   35.452     0.000  192.621    0.000  192.621
108.80  1423.811  660.951  660.951    0.000   125.639 1052.677  987.999   64.678     0.000  213.030    0.000  213.030
108.90  1404.612  697.643  697.643    0.000    63.122 1120.079  898.245  221.834     0.000  252.842    0.000  252.842
109.00  1422.800  697.108  697.108    0.000    72.889 1047.789  930.279  117.510     0.000  213.231    0.000  213.231
109.10  1488.640  637.339  637.339    0.000    96.412 1003.564  967.247   36.317     0.000   10.154    0.000   10.154
109.20  1453.464  663.357  663.357    0.000    48.333 1164.565  992.407  172.158     0.000  253.545   40.515  213.030
109.30  1482.097  614.251  614.251    0.000    62.084 1126.944 1026.772  100.172     0.000  172.112   10.154  161.958
109.40  1554.975  619.832  619.832    0.000   133.797 1087.911 1086.052    1.859     0.000  284.107   91.385  192.722
109.50  1543.503  644.333  644.333    0.000    63.549 1017.352 1017.352    0.000     0.000  111.491   40.616   70.876
109.60  1543.192  646.927  646.927    0.000    92.690 1014.244 1014.244    0.000     0.000  121.544   60.923   60.621
109.70  1474.052  681.159  681.159    0.000    99.698 1032.614 1032.614    0.000     0.000  182.568   40.616  141.953
109.80  1477.383  677.672  677.672    0.000    97.623 1069.455 1024.059   45.396     0.000   91.184    0.000   91.184
109.90  1487.420  658.088  658.088    0.000   104.842  985.755  932.102   53.652     0.000  151.101    0.000  151.101
110.00  1539.127  601.570  601.570    0.000    37.614 1097.946 1011.955   85.991     0.000  121.847    0.000  121.847
110.10  1504.945  583.018  583.018    0.000    79.852 1092.149 1032.531   59.618     0.000  172.616   50.769  121.847
110.20  1524.349  601.880  601.880    0.000    46.347 1113.595  927.862  185.732     0.000  283.102    0.000  283.102
110.30  1490.926  602.217  602.217    0.000    86.767 1013.680  993.359   20.320     0.000  172.314    0.000  172.314
110.40  1484.276  638.046  638.046    0.000   100.995 1055.446 1034.781   20.666     0.000   40.616   20.308   20.308
110.50  1506.709  557.359  557.359    0.000    53.265 1120.953 1051.822   69.131     0.000  152.308   10.154  142.154
110.60  1500.040  602.350  602.350    0.000   100.563 1021.780  956.843   64.937     0.000  172.214   20.308  151.906
110.70  1523.593  614.266  614.266    0.000   131.640 1006.861  928.219   78.642     0.000  182.569    0.000  182.569
110.80  1479.187  596.518  596.518    0.000   105.661  962.639  909.028   53.610     0.000  101.539    0.000  101.539
110.90  1576.755  594.539  594.539    0.000   136.533 1051.433 1028.822   22.611     0.000  202.675   40.616  162.060
111.00  1522.267  569.381  569.381    0.000    93.729 1001.069  888.229  112.841     0.000  333.770    0.000  333.770
111.10  1488.418  592.512  592.512    0.000    81.452 1037.602  920.309  117.293     0.000  222.078    0.000  222.078
111.20  1373.264  632.568  632.568    0.000    59.141  906.731  858.871   47.860     0.000  182.166   20.308  161.858
111.30  1399.788  628.211  628.211    0.000    42.715  991.986  958.955   33.031     0.000   60.923   20.308   40.616
111.40  1467.619  578.353  578.353    0.000    77.474 1006.943  949.528   57.415     0.000   60.923   10.154   50.769
111.50  1457.519  629.316  629.316    0.000    66.750  998.471  865.791  132.680     0.000   91.284    0.000   91.284
111.60  1429.024  693.473  689.076    4.397    42.927 1092.423  874.310  218.113     0.000   69.670    0.000   69.670
111.70  1342.074  785.877  777.238    8.639    80.416 1156.408  881.442  274.966     0.000  191.315   10.154  181.161
111.80  1369.026  722.621  717.492    5.130    88.327 1064.146  792.985  271.161     0.000  292.050   20.308  271.742
111.90  1369.439  692.256  686.210    6.046    60.873 1104.871  854.463  250.408     0.000  141.149    0.000  141.149
112.00  1352.908  750.488  750.122    0.366    74.144 1050.830  865.058  185.772     0.000  162.462   30.462  132.000
112.10  1347.090  799.193  790.949    8.245    93.158 1104.220  873.832  230.388     0.000  211.723   10.154  201.569
112.20  1425.489  742.250  740.023    2.227    82.747 1122.458  937.076  185.382     0.000  253.445    0.000  253.445
112.30  1392.632  737.874  735.126    2.748    63.641 1096.788  893.291  203.497     0.000  223.184   81.231  141.953
112.40  1348.934  795.896  785.495   10.401    53.394 1113.047  874.745  238.301     0.000  313.764   10.154  303.611
112.50  1400.623  729.794  721.916    7.878    60.269 1049.576  854.938  194.638     0.000  172.415   20.308  152.107
112.60  1439.264  734.280  728.219    6.060    54.819 1079.410  864.886  214.524     0.000  161.457    0.000  161.457
112.70  1492.847  648.089  643.240    4.848    20.061  984.031  736.954  247.077     0.000   91.385    0.000   91.385
112.80  1473.160  737.972  728.332    9.640    68.049 1098.900  850.612  248.288     0.000  262.996    0.000  262.996
112.90  1480.241  765.571  763.556    2.015    67.921 1118.317  915.209  203.108     0.000  100.131    0.000  100.131
113.00  1466.867  731.446  727.386    4.059    90.183 1148.667  953.511  195.155     0.000  272.948   20.308  252.641
113.10  1462.977  724.080  722.615    1.466    90.914 1036.995  879.152  157.843     0.000  416.208   71.077  345.131
113.20  1467.251  729.530  729.530    0.000    71.378 1074.960  931.771  143.189     0.000  101.137    0.000  101.137
113.30  1458.189  794.399  786.887    7.512    54.258 1230.251  982.522  247.729     0.000  253.043    0.000  253.043
113.40  1471.433  722.363  719.065    3.298    77.345 1173.356  945.473  227.882     0.000  202.373   20.308  182.065
113.50  1485.768  779.748  779.748    0.000   112.320 1147.542  948.670  198.872     0.000  241.884   10.154  231.730
113.60  1377.470  766.266  760.953    5.313    77.863 1148.104  953.123  194.980     0.000  101.137    0.000  101.137
113.70  1443.597  766.275  764.443    1.832   119.747 1117.755  932.762  184.993     0.000  131.799    0.000  131.799
113.80  1466.715  735.362  730.232    5.130    95.029 1095.060  904.920  190.140     0.000  221.174   10.154  211.020
113.90  1558.924  666.468  657.856    8.611    78.769 1181.568  949.532  232.035     0.000  181.966   71.077  110.888
114.00  1544.572  672.791  668.760    4.031    88.196 1161.464  955.718  205.746     0.000  141.450   20.308  121.143
114.10  1417.046  726.229  724.946    1.283    98.054 1112.957  891.863  221.093     0.000  242.587   20.308  222.279
114.20  1486.310  712.557  712.557    0.000   104.540 1161.289  963.671  197.618     0.000  131.698    0.000  131.698
114.30  1499.341  722.097  722.097    0.000   104.621 1138.544  954.455  184.090     0.000  191.918   10.154  181.764
114.40  1477.749  655.873  655.873    0.000    98.182 1107.944  956.712  151.231     0.000  212.628   20.308  192.321
114.50  1444.249  708.930  708.930    0.000    84.306 1144.041  974.652  169.388     0.000  120.942    0.000  120.942
114.60  1553.171  670.576  669.111    1.466   115.812 1207.118  961.810  245.309     0.000  241.682    0.000  241.682
114.70  1533.570  604.649  598.237    6.412    73.324 1100.418  827.141  273.277     0.000  211.019   20.308  190.711
114.80  1599.219  638.198  638.014    0.183    53.393 1041.276  774.959  266.316     0.000  192.924    0.000  192.924
114.90  1534.981  633.686  595.536   38.150    46.602 1141.747  823.986  317.761     0.000  192.420    0.000  192.420
115.00  1535.949  597.859  597.859    0.000    35.409 1024.890  769.901  254.988     0.000  223.083    0.000  223.083
115.10  1485.311  633.349  629.135    4.214    85.165 1084.639  689.577  395.062     0.000  201.670    0.000  201.670
115.20  1378.381  722.787  706.018   16.769   153.482  986.322  856.668  129.654     0.000  303.007   90.983  212.025
115.30  1483.110  633.404  624.738    8.666   181.141  982.089  847.030  135.060     0.000  271.943   40.616  231.328
115.40  1481.270  691.156  676.275   14.881   186.166  997.564  827.142  170.422     0.000  100.332    0.000  100.332
115.50  1531.642  652.489  644.090    8.398   160.266 1066.614  889.877  176.736     0.000  181.362    0.000  181.362
115.60  1439.944  664.132  638.638   25.494   120.061 1077.031  857.191  219.840     0.000  121.042    0.000  121.042
115.70  1444.534  689.500  662.768   26.732   139.647 1086.711  899.214  187.497     0.000  120.640   20.308  100.332
115.80  1465.991  708.788  689.131   19.657   134.630 1025.885  865.276  160.609     0.000  101.137   30.462   70.675
115.90  1473.554  718.617  704.878   13.739   203.242 1003.059  840.720  162.339     0.000  120.238   30.060   90.179
116.00  1374.088  742.457  706.818   35.639   163.166 1082.344  867.218  215.126     0.000  270.737   71.077  199.660
116.10  1411.962  754.082  733.211   20.871   173.802 1001.022  817.977  183.044     0.000  181.362   50.769  130.593
116.20  1474.001  705.230  676.441   28.789   182.140  949.147  790.785  158.362     0.000  151.102   40.616  110.486
116.30  1454.161  729.109  718.358   10.752   143.785 1074.913  846.643  228.270     0.000  169.499    0.000  169.499
116.40  1410.394  773.558  739.202   34.356    92.954 1088.963  868.996  219.967     0.000  170.806    0.000  170.806
116.50  1459.663  684.454  652.719   31.736   131.346 1060.560  880.797  179.763     0.000  109.883    0.000  109.883
116.60  1476.688  750.993  699.957   51.037   141.676 1058.443  838.430  220.012     0.000  171.610   10.154  161.456
116.70  1473.620  722.503  671.594   50.909   154.865  938.041  681.450  256.591     0.000  280.287    0.000  280.287
116.80  1423.909  712.191  660.083   52.108    59.139 1033.499  772.631  260.868     0.000  150.499    0.000  150.499
116.90  1416.132  718.320  686.345   31.975    64.505 1058.312  822.866  235.446     0.000  189.506    0.000  189.506
117.00  1557.387  682.466  668.303   14.163    64.073 1044.690  845.691  199.000     0.000  151.303    0.000  151.303
117.10  1489.309  700.173  687.855   12.318    88.456 1150.008  954.075  195.933     0.000  309.945   30.462  279.483
117.20  1493.623  667.994  656.592   11.401    62.733 1103.315  926.316  176.999     0.000  202.072   30.462  171.611
117.30  1422.717  727.652  714.742   12.910    62.690 1129.775  981.786  147.990     0.000  130.995    0.000  130.995
117.40  1416.641  746.617  746.617    0.000    60.874 1082.214  948.838  133.375     0.000  161.055    0.000  161.055
117.50  1474.721  681.871  673.612    8.259    78.511 1167.429  992.765  174.663     0.000  150.298    0.000  150.298
117.60  1485.607  729.194  714.720   14.474    87.582 1137.937  951.475  186.462     0.000  120.337    0.000  120.337
117.70  1503.476  694.504  680.284   14.220    86.812 1051.353  884.902  166.451     0.000  110.285   10.154  100.131
117.80  1437.548  742.988  731.292   11.697    92.734 1109.617  908.756  200.861     0.000  191.315    0.000  191.315
117.90  1440.302  767.810  753.801   14.009   136.620 1049.795  865.362  184.433     0.000  320.300   20.308  299.992
118.00  1504.869  697.628  684.254   13.375   102.500 1133.874  968.897  164.977     0.000  160.753    0.000  160.753
118.10  1405.662  720.941  720.941    0.000    78.946 1056.925  884.641  172.284     0.000  271.038   10.154  260.884
118.20  1374.846  808.177  792.350   15.827    47.904 1055.586  895.058  160.528     0.000  322.712    0.000  322.712
118.30  1404.187  728.200  714.319   13.881    49.114 1156.102  910.493  245.609     0.000  261.990   10.154  251.836
118.40  1449.419  709.366  707.041    2.325    79.205 1150.743  942.705  208.037     0.000  321.707   10.154  311.553
118.50  1456.155  730.364  730.364    0.000    79.372 1160.163  967.909  192.253     0.000  302.605   10.154  292.451
118.60  1351.198  796.409  776.554   19.855    92.382 1108.938  879.070  229.869     0.000  282.097    0.000  282.097
118.70  1380.410  769.826  766.161    3.664   138.090 1032.587  874.440  158.147     0.000  161.658    0.000  161.658
118.80  1387.391  789.237  789.237    0.000   109.120 1081.830  913.783  168.047     0.000  120.640    0.000  120.640
118.90  1390.585  795.670  795.670    0.000    30.091 1102.750  943.135  159.615     0.000  221.375   30.462  190.913
119.00  1447.668  762.235  762.235    0.000    88.846 1100.205  911.668  188.537     0.000  181.563   50.769  130.794
119.10  1453.365  767.519  767.519    0.000   139.558 1065.402  952.177  113.225     0.000  223.184  152.107   71.077
119.20  1352.603  755.193  755.193    0.000   108.561  968.825  830.825  138.001     0.000  111.492   20.308   91.184
119.30  1332.656  784.604  784.604    0.000   104.108 1071.406  868.172  203.234     0.000  202.474   71.077  131.397
119.40  1396.037  762.221  762.221    0.000   116.298 1083.302  857.322  225.980     0.000  182.770   60.923  121.847
119.50  1390.577  793.597  784.662    8.935    51.881 1103.878  861.292  242.586     0.000  191.717   10.154  181.563
119.60  1398.923  754.940  737.564   17.376    66.838 1120.605  874.222  246.383     0.000  201.972    0.000  201.972
119.70  1398.121  777.571  763.379   14.192    88.759 1080.749  871.629  209.120     0.000  121.444   10.154  111.291
119.80  1448.245  732.742  710.516   22.226    73.239 1182.734  974.563  208.172     0.000  412.187   30.462  381.725
119.90  1419.724  740.835  730.941    9.894    51.318 1124.066  984.376  139.690     0.000  250.831   50.769  200.062
120.00  1361.166  753.882  732.587   21.295    73.585 1172.055  959.733  212.322     0.000  282.097   30.462  251.635
120.10  1300.350  827.340  811.865   15.475    42.024 1098.515  896.831  201.684     0.000  201.067   30.462  170.605
120.20  1308.674  772.000  768.885    3.115    53.178 1092.767  890.951  201.816     0.000  271.842   60.923  210.919
120.30  1448.434  696.718  696.718    0.000    53.221 1127.003  897.129  229.874     0.000  290.541   20.308  270.233
120.40  1414.084  724.984  723.151    1.832    86.035 1091.897  896.739  195.158     0.000  332.162   60.923  271.239
120.50  1401.103  765.688  764.589    1.099    44.099 1140.545  949.926  190.618     0.000  241.682   30.462  211.221
120.60  1442.194  731.017  716.374   14.643    58.712 1122.039  905.826  216.213     0.000  312.559   30.462  282.097
120.70  1437.342  781.921  762.486   19.435    81.105 1118.185  895.187  222.998     0.000  231.730    0.000  231.730
120.80  1426.157  795.412  781.488   13.924    93.127 1172.879  963.456  209.423     0.000  464.063   50.769  413.293
120.90  1463.789  759.216  759.216    0.000    49.503 1128.825  925.109  203.716     0.000  202.877    0.000  202.877
121.00  1461.534  754.989  754.989    0.000   113.054 1117.148  972.963  144.185     0.000  282.800    0.000  282.800
121.10  1362.816  741.183  741.183    0.000   111.888 1021.294  893.845  127.449     0.000  211.824   20.308  191.516
121.20  1435.184  718.211  718.211    0.000    91.613 1079.392  970.356  109.036     0.000  222.380   20.308  202.072
121.30  1380.427  750.948  750.948    0.000    91.311 1031.497  963.749   67.748     0.000  302.405   40.616  261.789
121.40  1368.460  787.981  787.798    0.183    49.460 1124.661  961.150  163.511     0.000  342.015   20.308  321.707
121.50  1362.884  804.750  804.750    0.000   102.725 1060.585  990.546   70.039     0.000  160.653   20.308  140.345
121.60  1530.006  746.787  746.787    0.000   108.604 1046.065  941.354  104.711     0.000  233.338    0.000  233.338
121.70  1443.553  711.991  711.991    0.000    89.710 1060.295 1012.565   47.731     0.000  231.931    0.000  231.931
121.80  1448.877  766.508  766.508    0.000    69.736 1060.979 1006.850   54.129     0.000  101.338   10.154   91.184
121.90  1458.105  756.545  756.545    0.000   112.278 1102.048 1035.381   66.667     0.000  191.918   20.308  171.611
122.00  1474.724  745.679  745.679    0.000    66.191 1114.063 1079.996   34.067     0.000  172.616   60.923  111.693
122.10  1491.102  755.885  755.885    0.000    31.256 1134.687 1085.791   48.896     0.000   91.385    0.000   91.385
122.20  1435.349  775.814  775.814    0.000    77.814 1049.951  946.455  103.496     0.000   60.923    0.000   60.923
122.30  1441.215  722.976  720.961    2.015    59.052 1044.895  967.640   77.255     0.000   60.923    0.000   60.923
122.40  1403.524  809.747  809.747    0.000    35.362 1014.460  921.769   92.691     0.000   20.308    0.000   20.308
122.50  1406.760  702.598  702.598    0.000    65.889 1117.959  955.666  162.293     0.000   30.462    0.000   30.462
122.60  1423.181  684.514  684.514    0.000    45.396 1125.051  943.255  181.796     0.000  302.304   10.154  292.150
122.70  1445.253  686.324  686.324    0.000    54.994 1165.521 1041.396  124.125     0.000  271.340   20.308  251.032
122.80  1518.524  660.898  660.898    0.000    70.990 1038.025  944.510   93.515     0.000  243.090   30.462  212.628
122.90  1453.890  646.585  646.585    0.000    71.164 1060.287  951.424  108.862     0.000  161.859   20.308  141.551
123.00  1405.310  706.628  706.628    0.000    89.624 1076.976  992.669   84.307     0.000  271.943   30.462  241.481
123.10  1426.534  633.236  633.236    0.000    93.946 1089.698  980.834  108.864     0.000  343.321   40.616  302.705
123.20  1473.463  575.174  575.174    0.000    38.219 1035.656  928.610  107.047     0.000  161.256   10.154  151.102
123.30  1445.625  648.110  648.110    0.000    42.238 1111.661  966.870  144.791     0.000  302.002   50.769  251.233
123.40  1404.783  641.952  641.952    0.000   106.830 1081.006  998.688   82.318     0.000  291.849   71.077  220.772
123.50  1451.359  645.691  645.691    0.000    64.245 1135.525  990.606  144.919     0.000  182.167   60.923  121.243
123.60  1546.531  645.397  645.397    0.000    44.398 1116.803  923.679  193.124     0.000  382.731   10.154  372.577
123.70  1532.290  696.255  696.255    0.000    18.331 1170.671 1049.702  120.969     0.000  293.356    0.000  293.356
123.80  1648.835  657.705  657.705    0.000    53.906 1197.121 1010.480  186.640     0.000  373.682   10.154  363.528
123.90  1454.424  658.273  658.273    0.000    33.546 1148.049 1034.562  113.487     0.000  304.415   20.308  284.108
124.00  1614.904  568.559  568.559    0.000    76.265 1026.352  937.074   89.278     0.000  232.232   40.616  191.616
124.10  1628.894  578.473  578.473    0.000    29.226 1021.090  955.028   66.062     0.000  172.616   30.462  142.154
124.20  1530.114  656.417  656.417    0.000    51.276 1052.906  818.324  234.582     0.000  252.641    0.000  252.641
124.30  1462.857  743.155  743.155    0.000    47.385 1006.003  832.245  173.758     0.000  292.552    0.000  292.552
124.40  1439.069  660.985  660.985    0.000    64.072 1016.508  802.760  213.748     0.000  232.333    0.000  232.333
124.50  1456.127  683.896  683.896    0.000    74.578  988.883  816.510  172.373     0.000  252.238   40.616  211.623
124.60  1413.719  730.993  728.795    2.198    37.354 1119.317  945.906  173.411     0.000  271.340   10.154  261.186
124.70  1415.355  708.060  703.663    4.397    38.133 1052.300  915.078  137.222     0.000  120.740    0.000  120.740
124.80  1400.684  733.644  733.644    0.000    46.514 1062.193  965.998   96.195     0.000  180.960   10.154  170.806
124.90  1463.999  710.312  710.312    0.000    84.603 1037.463  952.638   84.825     0.000  121.847    0.000  121.847
125.00  1540.679  659.915  659.915    0.000    75.956 1011.613  886.192  125.421     0.000  150.901   10.154  140.747
125.10  1444.914  674.428  674.428    0.000   121.831 1042.620  921.089  121.530     0.000  393.186   71.077  322.109
125.20  1435.794  666.781  666.781    0.000   139.688 1015.803  956.140   59.663     0.000  324.120  121.847  202.273
125.30  1470.778  693.696  693.696    0.000   131.864  997.642  961.672   35.971     0.000  303.711  121.847  181.865
125.40  1548.640  588.541  588.541    0.000   110.150 1048.098  932.924  115.175     0.000  332.866   50.769  282.097
125.50  1377.583  679.486  679.486    0.000    76.907 1115.414 1024.363   91.051     0.000  384.842  101.539  283.303
125.60  1364.991  712.510  712.510    0.000    76.085 1103.087 1038.062   65.024     0.000  212.427  101.539  110.888
125.70  1377.827  694.710  694.710    0.000    76.387 1091.501 1069.624   21.877     0.000  232.936  101.539  131.397
125.80  1391.956  715.407  715.407    0.000    57.841 1135.381 1054.706   80.675     0.000  282.298  111.693  170.605
125.90  1520.348  612.225  612.225    0.000    44.612 1183.463 1032.018  151.445     0.000  191.516   40.616  150.901
126.00  1531.933  612.922  612.922    0.000    72.630 1128.725  960.201  168.524     0.000  312.760   40.616  272.144
126.10  1497.554  632.233  632.233    0.000   103.664 1081.688 1013.896   67.791     0.000  392.983   91.385  301.598
126.20  1572.314  633.324  633.324    0.000    92.608 1104.433 1047.364   57.069     0.000  392.382  142.154  250.228
126.30  1540.808  695.675  695.675    0.000   119.932 1042.820 1000.883   41.937     0.000  362.523  111.693  250.830
126.40  1487.079  617.512  617.512    0.000    61.041  909.280  903.659    5.620     0.000  162.462  111.693   50.769
126.50  1473.542  675.353  675.353    0.000    82.059  970.538  928.472   42.066     0.000  181.563   30.462  151.102
126.60  1450.255  681.616  681.616    0.000    65.543 1055.883 1008.585   47.298     0.000  231.328   10.154  221.174
126.70  1346.472  712.392  712.392    0.000    67.618 1102.918 1033.009   69.909     0.000  161.457   40.616  120.841
126.80  1453.757  710.542  710.542    0.000    59.745 1091.853  952.985  138.868     0.000  241.884    0.000  241.884
126.90  1496.765  654.034  654.034    0.000    75.486 1056.150  950.572  105.578     0.000  231.126   20.308  210.819
127.00  1454.850  713.246  713.246    0.000    45.569 1068.679  926.614  142.065     0.000  263.096   20.308  242.788
127.10  1413.277  705.330  705.330    0.000    36.836 1052.852  977.971   74.881     0.000  142.154   30.462  111.693
127.20  1415.256  688.650  688.650    0.000    47.212 1040.099  980.739   59.360     0.000  182.368   40.616  141.752
127.30  1370.090  687.633  687.633    0.000    81.532  977.410  901.923   75.487     0.000  201.871   60.923  140.948
127.40  1377.475  749.924  749.924    0.000    61.776 1122.453 1020.207  102.246     0.000  242.989   50.769  192.220
127.50  1498.374  693.648  693.648    0.000   102.153 1097.118  972.216  124.902     0.000  392.583   91.385  301.198
127.60  1461.639  697.933  697.933    0.000   102.075 1198.936 1038.238  160.697     0.000  361.619   60.923  300.695
127.70  1397.941  678.881  678.698    0.183    79.417 1165.820 1014.201  151.618     0.000  333.470   60.923  272.546
127.80  1419.620  740.723  740.723    0.000    78.081 1341.690 1181.467  160.222     0.000  462.454   50.769  411.685
127.90  1575.450  640.986  640.986    0.000   105.965 1206.416  996.389  210.026     0.000  504.879   30.462  474.417
128.00  1468.996  712.399  702.110   10.289    38.219 1277.532 1004.944  272.588     0.000  443.152    0.000  443.152
128.10  1450.796  711.207  685.544   25.663    74.440 1135.774  842.394  293.380     0.000  584.500   50.769  533.731
128.20  1543.844  665.417  653.466   11.950    60.441 1247.655 1041.869  205.786     0.000  413.192   81.231  331.961
128.30  1503.384  694.142  694.142    0.000    49.114 1251.044 1078.845  172.199     0.000  374.185   50.769  323.415
128.40  1488.868  644.734  644.734    0.000    44.612 1278.672 1130.336  148.335     0.000  454.411   40.616  413.796
128.50  1521.728  722.688  722.688    0.000    42.710 1320.259 1171.449  148.810     0.000  404.346   40.616  363.730
128.60  1589.218  638.938  638.938    0.000    93.289 1184.548  992.208  192.340     0.000  414.296   40.616  373.681
128.70  1569.848  609.884  609.884    0.000    85.950 1306.381 1097.442  208.939     0.000  616.672   81.231  535.441
128.80  1498.066  648.706  648.706    0.000   111.146 1227.176 1095.579  131.597     0.000  495.730  132.000  363.729
128.90  1562.244  608.112  608.112    0.000   111.285 1208.330 1110.665   97.665     0.000  384.440  172.616  211.824
129.00  1502.957  695.930  695.930    0.000    72.193 1185.542 1113.557   71.984     0.000  413.191   91.385  321.806
129.10  1434.146  704.554  704.554    0.000   113.090 1154.461 1131.979   22.482     0.000  303.007   81.231  221.776
129.20  1506.159  673.430  673.430    0.000    89.322 1147.589 1087.407   60.182     0.000  474.518   71.077  403.441
129.30  1480.704  677.188  677.188    0.000   100.476 1096.232 1049.799   46.433     0.000  414.500   60.923  353.576
129.40  1430.552  667.423  658.883    8.541    45.569 1150.961  948.585  202.376     0.000  374.185   30.462  343.723
129.50  1457.217  676.147  676.147    0.000    74.449 1176.078 1074.219  101.860     0.000  515.837   60.923  454.914
129.60  1433.424  674.496  674.496    0.000    35.318 1185.451 1046.325  139.126     0.000  465.067   50.769  414.297
129.70  1381.430  721.909  721.909    0.000    38.992 1189.001 1106.510   82.490     0.000  314.368   30.462  283.906
129.80  1376.088  716.802  716.802    0.000    16.729 1198.635 1109.402   89.233     0.000  233.539   71.077  162.462
129.90  1431.864  705.511  705.511    0.000    67.004 1132.067 1020.567  111.501     0.000  212.427   20.308  192.119
130.00  1352.455  724.138  724.138    0.000    83.518 1096.752 1026.885   69.867     0.000  201.670   50.769  150.901
130.10  1411.252  760.124  760.124    0.000   102.195 1210.969 1111.271   99.698     0.000  394.895  111.693  283.203
130.20  1384.985  677.020  677.020    0.000    92.900 1158.220 1038.418  119.801     0.000  293.055   20.308  272.747
130.30  1402.826  670.952  670.952    0.000    94.761 1034.580  934.017  100.563     0.000  282.197   20.308  261.889
130.40  1386.349  659.549  659.549    0.000    91.214 1053.208  991.038   62.170     0.000  201.268    0.000  201.268
130.50  1451.924  698.573  698.573    0.000    45.396 1147.674 1085.503   62.171     0.000  333.067   71.077  261.990
130.60  1391.898  723.625  723.625    0.000    82.577 1053.859 1029.647   24.211     0.000  323.616   81.231  242.385
130.70  1420.464  682.542  682.542    0.000    68.733 1103.099 1017.755   85.345     0.000  332.362   81.231  251.131
130.80  1421.872  740.892  740.892    0.000    96.272 1108.934 1011.143   97.792     0.000  556.448  142.154  414.294
130.90  1499.396  674.239  674.239    0.000    97.876 1079.539 1014.861   64.678     0.000  455.316   60.923  394.392
131.00  1440.838  716.563  716.563    0.000    92.694  998.437  897.658  100.779     0.000  372.476   91.385  281.091
131.10  1455.013  671.609  671.609    0.000   118.277 1001.546  966.786   34.760     0.000  362.824   71.077  291.747
131.20  1466.956  670.643  670.643    0.000   129.962 1019.314  991.903   27.411     0.000  443.654  142.154  301.499
131.30  1545.263  679.466  679.466    0.000    83.303 1040.975  944.779   96.196     0.000  332.765   60.923  271.842
131.40  1451.356  710.992  710.992    0.000    67.091 1109.452  926.966  182.486     0.000  383.835   20.308  363.528
131.50  1485.789  703.520  703.520    0.000    71.250 1074.349  879.022  195.327     0.000  362.825   30.462  332.363
131.60  1513.055  665.167  665.167    0.000    81.104 1101.372  975.217  126.156     0.000  303.309   10.154  293.155
131.70  1479.632  714.654  714.654    0.000    94.975 1100.765  961.293  139.473     0.000  435.611   50.769  384.841
131.80  1480.139  653.513  653.513    0.000    88.110 1074.523  923.508  151.016     0.000  394.090   60.923  333.167
131.90  1475.965  700.069  700.069    0.000    78.984 1180.314 1115.290   65.024     0.000  465.871   60.923  404.948
132.00  1431.104  697.430  697.430    0.000    42.151 1197.308 1061.984  135.323     0.000  393.086   71.077  322.008
132.10  1467.844  667.677  667.677    0.000    65.630 1129.861 1049.272   80.589     0.000  332.262   30.462  301.801
132.20  1498.791  666.522  666.522    0.000    69.348 1100.077 1008.334   91.743     0.000  252.741   50.769  201.972
132.30  1471.996  682.955  682.955    0.000    70.947 1151.478 1090.863   60.615     0.000  252.641   40.616  212.025
132.40  1508.028  687.930  687.930    0.000   110.542 1158.140 1048.671  109.469     0.000  373.783   91.385  282.398
132.50  1460.806  709.820  709.820    0.000    93.513 1091.173 1046.555   44.618     0.000  374.990  101.539  273.451
132.60  1498.165  638.956  638.956    0.000    71.250 1082.872  927.879  154.992     0.000  323.114   20.308  302.806
132.70  1483.830  669.283  669.283    0.000    23.993 1127.442  918.276  209.167     0.000  453.607    0.000  453.607
132.80  1461.476  679.321  679.321    0.000    60.182 1142.883 1015.602  127.281     0.000  382.429   60.923  321.506
132.90  1522.512  685.273  685.273    0.000    99.217 1139.760 1073.439   66.321     0.000  454.813   60.923  393.890
133.00  1452.405  684.608  684.608    0.000    96.064 1208.243 1069.463  138.780     0.000  454.813   40.616  414.198
133.10  1524.339  646.571  646.571    0.000   134.239 1061.811 1035.957   25.854     0.000  404.145  121.847  282.298
133.20  1484.789  710.980  710.980    0.000    69.904 1163.107 1126.531   36.576     0.000  312.961   71.077  241.884
133.30  1499.167  718.473  718.473    0.000   132.978  966.423  899.585   66.839     0.000  372.878   81.231  291.647
133.40  1399.825  700.777  700.777    0.000    98.962  926.617  884.334   42.283     0.000  282.700   40.616  242.085
133.50  1423.597  721.817  721.817    0.000   103.925 1100.840 1015.409   85.431     0.000  341.512   40.616  300.897
133.60  1438.240  732.296  732.296    0.000   130.481 1061.987  976.384   85.603     0.000  262.795   60.923  201.871
133.70  1480.260  715.191  715.191    0.000   160.740  973.318  922.129   51.189     0.000  292.452  101.539  190.913
133.80  1414.059  758.011  758.011    0.000   111.110 1157.749 1106.127   51.622     0.000  434.706  162.462  272.244
133.90  1393.445  719.931  719.931    0.000   118.548  984.862  944.740   40.122     0.000  372.577  182.770  189.807
134.00  1450.201  715.612  715.612    0.000    87.415  972.713  924.896   47.817     0.000  242.085   81.231  160.854
134.10  1429.957  668.675  668.675    0.000    68.568 1059.012  966.923   92.089     0.000  322.612   71.077  251.535
134.20  1543.555  699.083  699.083    0.000   149.762  892.558  842.060   50.498     0.000  353.777  162.462  191.315
134.30  1482.327  699.160  699.160    0.000    98.788  886.334  842.149   44.185     0.000  271.742   81.231  190.511
134.40  1479.770  722.612  722.612    0.000   107.480  892.346  837.525   54.821     0.000  251.836   60.923  190.913
134.50  1524.000  658.907  658.907    0.000    48.117  971.980  741.286  230.694     0.000  383.736   20.308  363.428
134.60  1532.144  680.585  672.072    8.512    99.394  924.426  662.559  261.867     0.000  383.636    0.000  383.636
134.70  1530.930  732.544  724.975    7.568   134.024 1013.811  775.295  238.517     0.000  362.725    0.000  362.725
134.80  1540.382  662.253  653.430    8.823    91.567  973.956  799.422  174.534     0.000  353.878   10.154  343.724
134.90  1477.678  695.032  695.032    0.000   121.484  875.259  797.397   77.862     0.000  272.948   60.923  212.025
135.00  1570.890  676.813  675.897    0.916   101.382  914.781  743.620  171.161     0.000  243.291    0.000  243.291
135.10  1436.149  733.281  733.281    0.000   123.603  993.974  782.478  211.495     0.000  443.453   30.462  412.991
135.20  1445.347  702.107  702.107    0.000    72.288  947.195  819.828  127.367     0.000  354.380   10.154  344.227
135.30  1518.159  693.122  693.122    0.000    77.086 1032.878  900.801  132.077     0.000  222.179   10.154  212.025
135.40  1469.759  709.329  709.329    0.000    48.682 1092.409  969.755  122.654     0.000  314.569   50.769  263.799
135.50  1512.992  685.801  685.801    0.000   152.004  944.469  855.883   88.586     0.000  314.569   81.231  233.338
135.60  1493.276  689.548  689.548    0.000    71.769 1010.154  849.369  160.785     0.000  382.630   50.769  331.861
135.70  1527.670  718.145  718.145    0.000   107.783  896.148  805.183   90.965     0.000  352.571   91.385  261.186
135.80  1506.941  700.126  700.126    0.000    98.833  962.808  871.929   90.879     0.000  382.630   71.077  311.553
135.90  1523.854  732.315  732.315    0.000   116.253  940.797  827.394  113.403     0.000  393.689  121.847  271.842
136.00  1556.433  682.185  682.185    0.000    59.054  980.873  802.230  178.643     0.000  253.043   60.923  192.119
136.10  1467.589  676.827  676.827    0.000    69.694  932.102  786.837  145.265     0.000  312.960   40.616  272.345
136.20  1462.596  662.392  662.392    0.000   105.401  965.363  851.444  113.919     0.000  272.747    0.000  272.747
136.30  1507.300  690.881  690.881    0.000    85.690  909.336  818.284   91.051     0.000  413.091  101.539  311.552
136.40  1440.760  719.344  719.344    0.000    94.942  942.794  830.212  112.582     0.000  270.536   10.154  260.382
136.50  1370.071  718.590  718.590    0.000    90.705  882.819  842.871   39.948     0.000  253.445   81.231  172.214
136.60  1458.472  703.565  703.565    0.000    79.032  969.114  850.046  119.067     0.000  363.529   91.385  272.144
136.70  1376.897  695.496  695.496    0.000    42.110  951.566  847.890  103.676     0.000  191.717   10.154  181.563
136.80  1385.981  700.374  700.374    0.000    70.941  918.016  812.309  105.707     0.000  212.025   50.769  161.256
136.90  1397.421  755.849  742.840   13.009    38.738 1058.484  879.667  178.817     0.000  443.353   50.769  392.583
137.00  1379.988  732.859  731.027    1.832    41.851 1077.457  932.363  145.094     0.000  283.102   50.769  232.333
137.10  1476.750  684.692  675.165    9.527    53.524  998.434  879.021  119.413     0.000  323.316   10.154  313.162
137.20  1498.693  712.186  712.186    0.000    75.660 1028.649  912.175  116.473     0.000  372.879   71.077  301.802
137.30  1440.130  724.495  724.495    0.000    35.452 1030.508  905.561  124.947     0.000  293.055   40.616  252.440
137.40  1345.640  725.998  712.623   13.375    51.708 1000.286  817.319  182.967     0.000  343.020   30.462  312.559
137.50  1403.154  690.435  689.519    0.916    33.462  986.669  857.831  128.838     0.000  222.581   50.769  171.812
137.60  1485.330  623.141  623.141    0.000    79.810  984.163  799.985  184.178     0.000  382.630   40.616  342.015
137.70  1479.868  659.661  659.661    0.000    34.674 1037.349  843.661  193.687     0.000  463.861   71.077  392.784
137.80  1516.969  668.333  668.333    0.000    79.464 1071.454  933.970  137.485     0.000  323.115   71.077  252.037
137.90  1518.162  634.762  634.762    0.000    55.599  993.294  817.201  176.092     0.000  343.020   30.462  312.559
138.00  1520.517  649.575  649.575    0.000    49.025  984.822  808.686  176.137     0.000  312.257   20.308  291.949
138.10  1507.188  649.309  649.309    0.000    40.381  990.833  847.295  143.538     0.000  271.742   20.308  251.434
138.20  1486.007  706.807  706.807    0.000    32.772  998.527  873.753  124.774     0.000  344.528   60.923  283.605
138.30  1440.633  703.674  703.674    0.000    33.029  974.879  869.301  105.578     0.000  191.516   30.462  161.055
138.40  1407.831  709.402  709.402    0.000    43.926 1020.143  885.339  134.804     0.000  233.137   30.462  202.676
138.50  1517.151  656.790  656.790    0.000    90.187 1017.726  931.949   85.777     0.000  313.564   30.462  283.102
138.60  1433.688  719.128  719.128    0.000    58.626  991.525  909.813   81.713     0.000  262.191   30.462  231.730
138.70  1407.507  674.879  674.879    0.000    80.416  945.308  849.674   95.634     0.000  273.049   30.462  242.587
138.80  1488.853  701.478  701.478    0.000    55.080  973.191  902.979   70.212     0.000  202.877   40.616  162.261
138.90  1536.661  693.060  693.060    0.000    70.080  990.005  906.131   83.875     0.000  434.908   60.923  373.984
139.00  1495.670  687.762  687.762    0.000   110.161  891.994  853.862   38.133     0.000  312.358   10.154  302.204
139.10  1447.559  691.879  691.879    0.000    85.819 1047.164  967.180   79.984     0.000  252.842   30.462  222.380
139.20  1420.555  698.290  698.290    0.000    70.472  922.477  911.582   10.895     0.000  294.060   91.385  202.675
139.30  1416.474  678.176  678.176    0.000    69.520  931.949  853.782   78.168     0.000  303.209   81.231  221.978
139.40  1380.320  690.352  690.352    0.000    91.870 1049.416 1025.723   23.692     0.000  252.440  111.693  140.747
139.50  1399.736  683.979  683.979    0.000    92.518  855.293  804.450   50.844     0.000  252.440   71.077  181.362
139.60  1376.297  731.167  731.167    0.000    63.900  921.142  790.401  130.741     0.000  411.886   81.231  330.655
139.70  1446.031  682.856  682.856    0.000    36.403 1064.065  872.413  191.653     0.000  372.174   10.154  362.020
139.80  1325.075  715.481  714.932    0.550    58.276  988.321  803.802  184.519     0.000  374.487   50.769  323.718
139.90  1395.308  684.820  684.820    0.000    67.091  959.697  778.160  181.537     0.000  434.002   60.923  373.078
140.00  1389.734  651.292  651.292    0.000    55.123  965.493  758.665  206.828     0.000  443.553   30.462  413.092
140.10  1429.857  647.145  647.145    0.000    80.234  968.258  671.896  296.362     0.000  393.688    0.000  393.688
140.20  1391.215  652.763  652.763    0.000    53.783  973.447  904.012   69.434     0.000  383.937   71.077  312.859
140.30  1441.067  627.430  627.430    0.000    63.987 1003.283  921.051   82.232     0.000  363.328   60.923  302.405
140.40  1454.020  670.285  670.285    0.000    57.495 1081.876  958.918  122.958     0.000  434.103   81.231  352.872
140.50  1449.905  718.692  718.692    0.000   109.123 1105.874 1071.286   34.587     0.000  271.943  101.539  170.404
140.60  1473.396  645.352  645.352    0.000    89.143 1053.045 1031.255   21.790     0.000  343.623  101.539  242.085
140.70  1470.156  657.981  657.981    0.000   118.327 1048.325 1037.430   10.895     0.000  364.534  203.078  161.456
140.80  1448.486  636.841  636.841    0.000   161.086  957.713  957.713    0.000     0.000  414.500  152.308  262.191
140.90  1506.072  622.199  622.199    0.000    97.536 1040.202 1040.202    0.000     0.000  314.368  264.001   50.367
141.00  1414.659  653.006  653.006    0.000   131.302  971.765  971.765    0.000     0.000  443.755  182.770  260.985
141.10  1465.510  639.925  639.925    0.000   129.616  984.428  984.428    0.000     0.000  484.672  294.463  190.209
141.20  1435.926  641.843  641.843    0.000   120.097  904.058  904.058    0.000     0.000  273.149  263.197    9.953
141.30  1360.446  672.434  672.434    0.000    68.051  892.213  892.213    0.000     0.000  132.000  132.000    0.000
141.40  1434.430  664.845  664.845    0.000    68.396  750.493  750.493    0.000     0.000  142.154  142.154    0.000
141.50  1445.140  645.120  645.120    0.000   136.750  858.230  814.477   43.753     0.000  203.078  142.154   60.923
141.60  1390.535  636.975  636.975    0.000   146.431  837.867  837.867    0.000     0.000  132.000  132.000    0.000
141.70  1361.998  626.332  626.332    0.000    61.478  855.466  838.345   17.121     0.000  121.847  121.847    0.000
141.80  1420.756  670.270  670.270    0.000    68.566  762.428  749.112   13.316     0.000  111.693  111.693    0.000
141.90  1395.009  659.093  656.926    2.167    38.133  765.193  715.906   49.287     0.000  132.000  132.000    0.000
142.00  1419.780  648.344  648.344    0.000    64.975  697.748  684.519   13.229     0.000  121.847  121.847    0.000
142.10  1483.580  688.196  688.196    0.000    46.818  846.124  846.124    0.000     0.000  142.154  132.000   10.154
142.20  1427.119  729.441  729.441    0.000    39.427  794.551  794.551    0.000     0.000  121.847  121.847    0.000
142.30  1384.456  700.400  700.400    0.000    23.993  835.833  835.833    0.000     0.000  172.616  172.616    0.000
142.40  1405.286  678.142  678.142    0.000    69.212  864.799  859.352    5.448     0.000  213.231  213.231    0.000
142.50  1288.970  725.626  725.626    0.000    50.020  886.326  886.326    0.000     0.000  152.308  152.308    0.000
142.60  1326.611  720.107  720.107    0.000    56.026  855.286  855.286    0.000     0.000  132.000  132.000    0.000
142.70  1361.420  640.714  640.714    0.000    61.863  811.275  811.275    0.000     0.000  132.000  132.000    0.000
142.80  1402.723  658.614  658.614    0.000    87.632  892.077  892.077    0.000     0.000  203.078  203.078    0.000
142.90  1467.344  664.609  664.609    0.000    69.820  882.037  882.037    0.000     0.000  111.693  111.693    0.000
143.00  1392.193  699.902  699.902    0.000    63.814  829.642  829.642    0.000     0.000  272.948  272.948    0.000
143.10  1487.049  672.145  672.145    0.000    56.983  815.545  815.545    0.000     0.000  172.616  172.616    0.000
143.20  1323.218  710.756  710.756    0.000    31.302  857.872  857.872    0.000     0.000  274.155  253.847   20.308
143.30  1415.326  676.198  676.198    0.000    87.419  908.460  908.460    0.000     0.000  182.167  182.167    0.000
143.40  1400.005  695.301  695.301    0.000    91.224  909.747  909.747    0.000     0.000  203.078  192.924   10.154
143.50  1368.657  704.620  704.620    0.000    79.637  932.448  932.448    0.000     0.000  334.273  293.859   40.414
143.60  1421.411  696.594  696.594    0.000    70.990  885.974  885.974    0.000     0.000  284.309  264.001   20.308
143.70  1527.843  670.070  670.070    0.000    91.438  895.998  895.998    0.000     0.000  284.309  243.693   40.616
143.80  1415.147  648.165  648.165    0.000    64.113  923.363  923.363    0.000     0.000  111.592  111.592    0.000
143.90  1460.960  681.347  681.347    0.000   111.717  748.880  748.880    0.000     0.000  233.539  233.539    0.000
144.00  1437.930  642.222  642.222    0.000   144.531  773.883  773.883    0.000     0.000  343.824  304.013   39.811
144.10  1479.980  645.367  645.367    0.000   142.970  880.150  880.150    0.000     0.000  354.984  304.616   50.367
144.20  1386.701  625.682  625.682    0.000    83.177  795.672  795.672    0.000     0.000  182.770  182.770    0.000
144.30  1423.060  693.103  693.103    0.000   154.173  747.902  747.902    0.000     0.000  222.983  222.983    0.000
144.40  1458.214  655.590  655.590    0.000   115.127  855.943  855.943    0.000     0.000  334.475  334.475    0.000
144.50  1469.723  610.408  610.408    0.000   138.685  847.679  847.679    0.000     0.000  253.043  253.043    0.000
144.60  1417.614  652.715  652.715    0.000    88.668  872.674  872.674    0.000     0.000  364.735  364.735    0.000
144.70  1545.831  608.778  608.778    0.000   117.894  956.758  956.758    0.000     0.000  414.097  414.097    0.000
144.80  1499.973  682.009  682.009    0.000    99.261  921.655  921.655    0.000     0.000  303.209  303.209    0.000
144.90  1440.992  698.076  698.076    0.000    78.943  892.434  892.434    0.000     0.000  334.274  334.274    0.000
145.00  1471.820  672.289  672.289    0.000    94.502  877.902  877.902    0.000     0.000  314.770  243.693   71.077
145.10  1470.032  633.330  633.330    0.000   107.342  804.061  804.061    0.000     0.000  313.864  182.770  131.094
145.20  1523.194  619.674  619.674    0.000   122.517  960.223  960.223    0.000     0.000  312.156  132.000  180.156
145.30  1474.286  668.473  668.473    0.000   145.872  859.792  859.792    0.000     0.000  332.263  111.693  220.570
145.40  1506.490  647.551  647.551    0.000   125.033  957.284  950.021    7.263     0.000  262.392  152.308  110.084
145.50  1427.531  680.977  680.977    0.000   120.969  904.411  904.411    0.000     0.000  233.539  172.616   60.923
145.60  1505.522  653.723  653.723    0.000   162.898  927.796  922.348    5.448     0.000  333.067  172.616  160.451
145.70  1475.813  661.764  661.764    0.000   153.427  986.978  986.978    0.000     0.000  252.440  132.000  120.439
145.80  1574.993  645.622  645.622    0.000   167.489  906.089  906.089    0.000     0.000  404.145  284.108  120.037
145.90  1502.736  653.604  653.604    0.000   144.921  871.376  871.376    0.000     0.000  192.321  142.154   50.166
146.00  1481.610  630.200  630.200    0.000   125.595  866.014  866.014    0.000     0.000  121.646  111.693    9.953
146.10  1524.725  581.288  581.288    0.000   136.872  872.021  839.336   32.685     0.000  271.239   60.923  210.316
146.20  1432.722  627.135  627.135    0.000    98.651  899.567  857.802   41.764     0.000  272.345   81.231  191.114
146.30  1533.774  599.352  599.352    0.000   134.060  839.125  828.230   10.895     0.000  161.859  111.693   50.166
146.40  1513.191  636.589  636.589    0.000   108.465  910.073  879.204   30.869     0.000  282.298  111.693  170.605
146.50  1442.597  734.962  734.962    0.000   180.578  918.329  892.907   25.422     0.000  330.454  101.539  228.915
146.60  1475.985  634.364  634.364    0.000   154.425  889.918  889.918    0.000     0.000  273.350  213.231   60.119
146.70  1479.283  684.584  684.584    0.000   161.523  855.207  855.207    0.000     0.000  253.847  192.924   60.923
146.80  1483.681  687.378  687.378    0.000   161.349  924.554  924.554    0.000     0.000  182.770  172.616   10.154
146.90  1546.627  682.806  682.806    0.000   138.479  934.879  934.879    0.000     0.000  312.358  132.000  180.357
147.00  1562.481  606.208  606.208    0.000   131.984  893.378  893.378    0.000     0.000  334.676  162.462  172.214
147.10  1508.600  679.626  679.626    0.000   134.113  959.916  943.574   16.343     0.000  251.434   50.769  200.665
147.20  1423.602  677.580  677.580    0.000   176.915  875.353  852.829   22.524     0.000  403.742  101.539  302.204
147.30  1415.572  584.463  584.463    0.000   166.625  836.136  836.136    0.000     0.000  312.156  192.119  120.037
147.40  1544.883  596.376  596.376    0.000   132.850  887.892  887.892    0.000     0.000  352.973  121.847  231.126
147.50  1479.268  645.042  645.042    0.000    42.065  952.307  952.307    0.000     0.000  261.789  181.966   79.824
147.60  1567.987  628.285  628.285    0.000   135.970  871.247  871.247    0.000     0.000  404.145  323.919   80.226
147.70  1498.041  635.193  635.193    0.000   152.040  911.319  909.503    1.816     0.000  363.829  142.154  221.675
147.80  1485.891  634.729  634.729    0.000    98.393  920.960  887.756   33.204     0.000  323.115   81.231  241.884
147.90  1508.918  641.091  641.091    0.000    81.792 1000.340  947.680   52.659     0.000  463.861  152.308  311.553
148.00  1473.385  656.505  656.505    0.000   107.826  993.113  987.665    5.448     0.000  313.363  132.000  181.362
148.10  1437.367  624.126  624.126    0.000    71.421  959.302  959.302    0.000     0.000  202.072  141.953   60.119
148.20  1661.506  571.465  571.465    0.000    94.335 1031.103 1011.042   20.061     0.000  202.877  101.338  101.539
148.30  1651.754  558.639  558.639    0.000   124.336 1076.838 1075.022    1.816     0.000  252.842  152.308  100.533
148.40  1608.422  598.510  598.510    0.000   119.841  961.629  961.629    0.000     0.000  181.563  111.693   69.871
148.50  1654.654  549.828  549.828    0.000   125.680  876.888  876.888    0.000     0.000  162.462  111.693   50.769
148.60  1619.885  620.756  620.756    0.000   124.467  896.817  883.805   13.012     0.000  172.013  101.539   70.474
148.70  1525.548  667.683  667.683    0.000   109.507  862.021  862.021    0.000     0.000  242.487  152.308   90.179
148.80  1654.684  571.177  571.177    0.000    38.133  921.246  921.246    0.000     0.000  243.693  162.462   81.231
148.90  1614.939  618.882  618.882    0.000   159.785  974.946  974.946    0.000     0.000  213.131  172.616   40.515
149.00  1547.963  650.503  650.503    0.000   127.919  899.241  899.241    0.000     0.000  160.953  120.841   40.112
149.10  1536.813  609.319  609.319    0.000   131.381  891.462  891.462    0.000     0.000  192.119  192.119    0.000
149.20  1608.401  586.792  586.792    0.000    72.978  988.619  988.619    0.000     0.000  162.261  162.261    0.000
149.30  1486.001  645.955  645.955    0.000   137.398  937.466  937.466    0.000     0.000  282.700  272.546   10.154
149.40  1606.226  661.303  661.303    0.000   107.213  962.497  962.497    0.000     0.000  192.522  162.462   30.060
149.50  1548.946  648.293  648.293    0.000   151.050  871.831  871.831    0.000     0.000  271.038  271.038    0.000
149.60  1571.047  638.081  638.081    0.000    62.084  945.388  945.388    0.000     0.000  162.462  162.462    0.000
149.70  1656.066  585.677  585.677    0.000    67.618 1002.149 1002.149    0.000     0.000  101.338  101.338    0.000
149.80  1669.882  618.435  618.435    0.000   100.692  992.295  992.295    0.000     0.000  162.462  162.462    0.000
149.90  1564.276  612.198  612.198    0.000    94.597  987.544  987.544    0.000     0.000  132.000  132.000    0.000
150.00  1680.893  566.346  566.346    0.000    80.070 1145.466 1145.466    0.000     0.000  353.777  203.078  150.700
150.10  1652.786  584.551  584.551    0.000   143.699 1039.205 1039.205    0.000     0.000  342.417  222.782  119.635
150.20  1655.842  647.301  647.301    0.000   150.109 1055.589 1055.589    0.000     0.000  322.310  152.308  170.002
150.30  1578.224  660.421  660.421    0.000   162.388 1050.451 1034.109   16.343     0.000  441.543  202.273  239.270
150.40  1584.813  661.263  661.263    0.000   176.474 1034.492 1034.492    0.000     0.000  251.233  161.457   89.776
150.50  1632.407  624.523  624.523    0.000   172.237 1062.987 1062.987    0.000     0.000  352.169  302.405   49.764
150.60  1579.717  621.780  621.780    0.000   192.384 1024.459 1024.459    0.000     0.000  343.020  213.231  129.789
150.70  1567.473  649.619  649.619    0.000   138.558 1042.404 1006.087   36.317     0.000  343.020  172.616  170.404
150.80  1580.091  620.631  620.631    0.000   190.614 1018.621 1018.621    0.000     0.000  422.241  192.723  229.518
150.90  1583.332  665.558  665.558    0.000   182.049 1206.039 1198.776    7.263     0.000  431.590  212.226  219.364
151.00  1602.355  602.825  602.825    0.000   145.214 1190.565 1152.173   38.392     0.000  493.720  233.137  260.583
151.10  1541.323  630.482  630.482    0.000   203.883  947.421  947.421    0.000     0.000  432.797  252.641  180.156
151.20  1556.922  660.047  660.047    0.000   198.913 1050.402 1037.692   12.711     0.000  554.643  273.954  280.689
151.30  1540.641  645.178  645.178    0.000   159.828  929.695  929.695    0.000     0.000  464.264  283.504  180.759
151.40  1506.623  662.871  662.871    0.000   182.103  982.611  982.611    0.000     0.000  391.377  261.990  129.387
151.50  1547.966  630.144  630.144    0.000    94.424 1078.028 1078.028    0.000     0.000  504.075  324.120  179.955
151.60  1553.009  673.687  673.687    0.000    92.608 1119.530 1103.187   16.343     0.000  311.553  162.060  149.493
151.70  1642.428  647.400  647.400    0.000    81.972 1156.152 1130.731   25.422     0.000  229.719  100.332  129.387
151.80  1592.767  633.838  633.838    0.000    69.131 1061.992 1042.018   19.974     0.000  291.246  121.847  169.399
151.90  1538.922  685.080  685.080    0.000    52.659 1103.870 1085.712   18.158     0.000  292.050  162.261  129.789
152.00  1589.938  652.456  652.456    0.000   112.356 1145.415 1138.152    7.263     0.000  340.808  151.504  189.304
152.10  1603.109  649.611  649.611    0.000   150.403 1117.790 1092.368   25.422     0.000  393.488  172.616  220.872
152.20  1594.556  657.226  657.226    0.000   126.153 1177.198 1151.776   25.422     0.000  394.192  223.385  170.806
152.30  1656.842  608.160  608.160    0.000    87.636 1096.385 1061.884   34.501     0.000  301.399   81.231  220.168
152.40  1657.215  604.122  604.122    0.000   122.568 1231.281 1196.780   34.501     0.000  330.856  151.705  179.151
152.50  1673.108  599.145  599.145    0.000    73.238 1082.735 1075.471    7.263     0.000  120.640   60.722   59.918
152.60  1678.832  595.295  595.295    0.000    96.283 1142.175 1131.280   10.895     0.000  272.747  132.000  140.747
152.70  1727.771  593.094  593.094    0.000    84.004 1153.901 1123.031   30.869     0.000  261.186   71.077  190.109
152.80  1603.758  629.456  629.456    0.000    77.513 1147.843 1084.289   63.554     0.000  343.623  132.000  211.623
152.90  1608.589  573.129  573.129    0.000    90.266 1154.284 1099.808   54.475     0.000  413.293  192.924  220.369
153.00  1635.876  608.271  608.271    0.000   156.501 1131.578 1111.604   19.974     0.000  392.181  121.847  270.335
153.10  1505.541  673.477  673.477    0.000    75.223 1197.423 1184.712   12.711     0.000  322.109  152.308  169.801
153.20  1575.454  682.608  682.608    0.000    99.173 1199.199 1186.488   12.711     0.000  392.784  152.308  240.476
153.30  1578.268  640.511  640.511    0.000   118.330 1113.207 1113.207    0.000     0.000  411.484  182.569  228.915
153.40  1588.731  621.521  621.521    0.000   101.859 1116.748 1105.853   10.895     0.000  302.606  152.308  150.298
153.50  1646.990  592.942  592.942    0.000   105.438 1190.628 1168.838   21.790     0.000  332.665  152.308  180.357
153.60  1534.393  657.142  657.142    0.000   108.512 1243.090 1199.510   43.580     0.000  432.193  162.462  269.731
153.70  1476.490  669.953  669.953    0.000    72.850 1156.788 1075.075   81.713     0.000  292.050  101.539  190.511
153.80  1549.561  635.539  635.539    0.000    62.813 1182.548 1131.705   50.844     0.000  212.628  101.539  111.089
153.90  1564.737  650.168  650.168    0.000   100.080 1169.751 1147.961   21.790     0.000  233.137  142.154   90.983
154.00  1614.201  654.512  654.512    0.000    99.563 1143.422 1116.184   27.238     0.000  243.090   71.077  172.013
154.10  1516.560  663.232  663.232    0.000    87.333 1119.300 1117.484    1.816     0.000  172.013   91.385   80.628
154.20  1543.671  650.998  650.998    0.000    60.225 1064.658 1064.658    0.000     0.000  121.847   91.385   30.462
154.30  1499.894  687.622  687.622    0.000    41.937 1115.279 1115.279    0.000     0.000  161.658  101.539   60.119
154.40  1435.270  712.674  712.674    0.000   119.453 1182.376 1182.376    0.000     0.000  162.462  162.462    0.000
154.50  1464.906  731.071  731.071    0.000    65.370 1131.967 1131.967    0.000     0.000  202.877  182.770   20.107
154.60  1534.851  685.668  685.668    0.000    69.734 1138.358 1138.358    0.000     0.000  252.641  121.847  130.794
154.70  1501.481  713.630  713.630    0.000   115.518 1206.113 1193.402   12.711     0.000  373.281  182.770  190.511
154.80  1551.332  663.667  663.667    0.000   118.720 1201.223 1201.223    0.000     0.000  333.671  223.385  110.285
154.90  1489.357  725.986  725.986    0.000   186.459 1059.636 1059.636    0.000     0.000  162.261  162.261    0.000
155.00  1611.376  644.854  644.854    0.000   156.886 1108.877 1108.877    0.000     0.000  121.847  121.847    0.000
155.10  1554.576  652.832  652.832    0.000   213.219 1126.988 1126.988    0.000     0.000  342.618  222.983  119.635
155.20  1458.741  669.178  669.178    0.000   240.545 1129.301 1129.301    0.000     0.000  423.045  263.599  159.446
155.30  1499.973  688.440  688.440    0.000   167.954 1052.739 1052.739    0.000     0.000  253.445  253.445    0.000
155.40  1604.228  647.230  647.230    0.000   200.261 1124.766 1124.766    0.000     0.000  271.742  212.025   59.717
155.50  1539.140  664.478  664.478    0.000   189.885 1065.705 1065.705    0.000     0.000  222.581  182.368   40.213
155.60  1592.180  640.270  640.270    0.000    85.430 1133.011 1133.011    0.000     0.000  201.469  151.504   49.965
155.70  1487.792  648.958  648.958    0.000   173.401 1106.178 1106.178    0.000     0.000  162.160  152.107   10.053
155.80  1554.540  642.913  642.913    0.000   170.849 1112.608 1112.608    0.000     0.000  324.320  264.001   60.320
155.90  1617.835  626.174  626.174    0.000   184.381 1036.916 1036.916    0.000     0.000  161.657   81.231   80.426
156.00  1535.084  662.988  662.988    0.000   182.100 1037.954 1037.954    0.000     0.000  213.030  213.030    0.000
156.10  1497.362  662.913  662.913    0.000   183.957 1022.126 1022.126    0.000     0.000  281.494  211.824   69.670
156.20  1516.308  718.620  718.620    0.000   123.424 1043.010 1043.010    0.000     0.000  202.273  172.214   30.060
156.30  1591.354  684.117  684.117    0.000   103.191 1082.489 1082.489    0.000     0.000  212.427  162.462   49.965
156.40  1516.852  661.674  661.674    0.000    64.586 1019.339 1019.339    0.000     0.000  141.953  111.693   30.261
156.50  1499.349  708.729  708.729    0.000    79.070  948.573  948.573    0.000     0.000  161.859  121.847   40.012
156.60  1473.735  712.628  712.628    0.000   125.293  947.670  947.670    0.000     0.000   70.072   50.166   19.906
156.70  1518.203  713.670  713.670    0.000   140.036 1058.738 1058.738    0.000     0.000  281.896  172.415  109.481
156.80  1457.018  738.669  738.669    0.000   123.039 1173.645 1173.645    0.000     0.000  212.427  202.474    9.953
156.90  1522.893  735.081  735.081    0.000   189.572 1045.632 1045.632    0.000     0.000  151.504  121.646   29.858
157.00  1394.528  795.050  795.050    0.000   125.293 1052.118 1052.118    0.000     0.000  172.616  142.154   30.462
157.10  1446.850  824.088  824.088    0.000   164.279 1063.532 1063.532    0.000     0.000  233.338  182.770   50.568
157.20  1539.924  734.071  734.071    0.000   169.254 1134.134 1134.134    0.000     0.000  192.321  182.167   10.154
157.30  1541.353  657.203  657.203    0.000   163.630 1178.132 1178.132    0.000     0.000  333.369  233.539   99.829
157.40  1584.803  658.459  658.459    0.000   138.251 1231.918 1231.918    0.000     0.000  202.173  192.220    9.953
157.50  1494.687  665.874  665.874    0.000   146.387 1251.550 1251.550    0.000     0.000  273.552  273.552    0.000
157.60  1558.651  611.320  611.320    0.000   124.380 1261.222 1261.222    0.000     0.000  252.237  242.284    9.953
157.70  1664.359  589.152  589.152    0.000   134.372 1146.360 1146.360    0.000     0.000  253.043  243.090    9.953
157.80  1566.014  623.556  623.556    0.000   157.022 1186.860 1186.860    0.000     0.000  252.740  232.835   19.906
157.90  1495.957  723.505  723.505    0.000   194.338 1203.072 1203.072    0.000     0.000  302.203  222.581   79.623
158.00  1519.007  698.207  698.207    0.000   163.941 1170.819 1170.819    0.000     0.000  272.344  272.344    0.000
158.10  1524.713  687.334  687.334    0.000   164.502 1191.099 1191.099    0.000     0.000  232.131  232.131    0.000
158.20  1513.251  621.205  621.205    0.000   156.292 1125.558 1125.558    0.000     0.000  232.735  192.924   39.811
158.30  1563.521  633.615  633.615    0.000   171.035 1111.762 1111.762    0.000     0.000  272.646  212.929   59.717
158.40  1595.677  629.545  629.545    0.000   172.807 1200.306 1200.306    0.000     0.000  332.866  283.102   49.764
158.50  1602.013  594.470  594.470    0.000   141.764 1137.012 1137.012    0.000     0.000  312.659  252.942   59.717
158.60  1611.766  608.663  608.663    0.000   184.048 1138.492 1138.492    0.000     0.000  283.705  263.800   19.906
158.70  1663.054  623.706  623.706    0.000   211.848 1162.054 1162.054    0.000     0.000  322.511  282.700   39.811
158.80  1619.727  604.876  604.876    0.000   167.922 1207.832 1207.832    0.000     0.000  323.416  303.510   19.906
158.90  1667.304  624.733  624.733    0.000   159.188 1228.667 1228.667    0.000     0.000  423.949  394.091   29.858
159.00  1639.784  591.325  591.325    0.000   212.014 1144.748 1144.748    0.000     0.000  323.416  293.557   29.858
159.10  1679.549  572.334  572.334    0.000   114.484 1147.305 1147.305    0.000     0.000  232.735  212.829   19.906
159.20  1619.384  546.288  546.288    0.000    44.185 1157.165 1157.165    0.000     0.000  274.155  274.155    0.000
159.30  1605.933  627.040  627.040    0.000   145.265 1329.145 1329.145    0.000     0.000  385.747  355.285   30.462
159.40  1604.877  558.062  558.062    0.000   120.494 1239.260 1239.260    0.000     0.000  343.018  303.207   39.811
159.50  1541.657  639.401  639.401    0.000   117.205 1209.046 1209.046    0.000     0.000  465.570  405.853   59.717
159.60  1598.367  549.300  549.300    0.000    76.870 1159.114 1159.114    0.000     0.000  182.368  182.368    0.000
159.70  1562.993  594.963  594.963    0.000    60.009 1231.275 1231.275    0.000     0.000  192.723  182.770    9.953
159.80  1447.628  660.341  660.341    0.000    71.505 1189.417 1189.417    0.000     0.000  162.261  152.308    9.953
159.90  1501.008  591.905  591.905    0.000    41.764 1129.367 1129.367    0.000     0.000  142.154  142.154    0.000
160.00  1547.647  636.237  636.237    0.000   100.390 1131.529 1131.529    0.000     0.000  132.000  132.000    0.000
160.10  1496.040  570.024  570.024    0.000    80.112 1070.443 1070.443    0.000     0.000  132.000  132.000    0.000
160.20  1536.368  574.696  574.696    0.000   107.478 1112.124 1112.124    0.000     0.000  243.693  243.693    0.000
160.30  1466.281  654.345  654.345    0.000   128.873 1085.882 1085.882    0.000     0.000  222.581  222.581    0.000
160.40  1435.950  613.872  613.872    0.000    73.967 1001.315 1001.315    0.000     0.000   50.769   50.769    0.000
160.50  1417.374  608.718  608.718    0.000    94.811 1021.890 1021.890    0.000     0.000  132.000  132.000    0.000
160.60  1458.177  608.889  608.889    0.000    58.623  979.362  979.362    0.000     0.000   30.462   30.462    0.000
160.70  1519.431  581.250  581.250    0.000   117.633  950.388  950.388    0.000     0.000  192.522  192.522    0.000
160.80  1491.246  569.721  569.721    0.000   100.948 1141.782 1141.782    0.000     0.000  162.462  162.462    0.000
160.90  1509.120  543.552  543.552    0.000   105.825 1095.858 1095.858    0.000     0.000  141.953  141.953    0.000
161.00  1562.811  501.988  501.988    0.000   203.752 1016.238 1016.238    0.000     0.000  243.391  213.231   30.159
161.10  1477.616  549.421  549.421    0.000   123.218  976.928  976.928    0.000     0.000  131.799  131.799    0.000
161.20  1461.287  576.248  576.248    0.000   157.891 1044.459 1044.459    0.000     0.000  172.616  172.616    0.000
161.30  1438.495  572.761  572.761    0.000   143.536 1057.134 1057.134    0.000     0.000  213.231  213.231    0.000
161.40  1420.157  626.882  626.882    0.000    56.420 1071.311 1071.311    0.000     0.000   91.385   91.385    0.000
161.50  1524.875  592.097  592.097    0.000   150.107 1128.772 1128.772    0.000     0.000  355.386  355.386    0.000
161.60  1478.792  564.790  564.790    0.000   140.468 1075.428 1075.428    0.000     0.000  517.044  507.091    9.953
161.70  1486.428  604.085  604.085    0.000    82.577 1123.750 1123.750    0.000     0.000  335.078  335.078    0.000
161.80  1417.367  571.247  571.247    0.000    97.314 1035.818 1035.818    0.000     0.000  375.694  375.694    0.000
161.90  1397.877  630.835  630.835    0.000    98.314 1032.437 1032.437    0.000     0.000  375.694  375.694    0.000
162.00  1459.682  569.729  569.729    0.000    97.833 1033.707 1033.707    0.000     0.000  152.308  152.308    0.000
162.10  1425.696  595.441  595.441    0.000   123.470 1076.754 1076.754    0.000     0.000  182.770  182.770    0.000
162.20  1504.538  546.224  546.224    0.000   100.516 1045.978 1045.978    0.000     0.000  242.889  242.889    0.000
162.30  1443.097  572.119  572.119    0.000   133.194 1070.271 1070.271    0.000     0.000  233.237  233.237    0.000
162.40  1431.719  557.054  557.054    0.000   102.633  954.667  954.667    0.000     0.000  131.598  131.598    0.000
162.50  1485.562  531.672  531.672    0.000    84.130  883.683  883.683    0.000     0.000  110.888  110.888    0.000
162.60  1460.040  599.822  599.822    0.000    62.212  970.407  970.407    0.000     0.000  212.829  192.924   19.906
162.70  1412.793  671.845  671.845    0.000   116.593 1088.001 1088.001    0.000     0.000  314.569  284.309   30.260
162.80  1487.896  628.831  628.831    0.000   104.750  976.553  976.553    0.000     0.000  192.924  192.924    0.000
162.90  1530.016  570.946  570.946    0.000    45.742 1008.536 1008.536    0.000     0.000  253.847  253.847    0.000
163.00  1531.581  592.377  592.377    0.000   133.932 1006.463 1006.463    0.000     0.000  385.043  375.090    9.953
163.10  1427.011  611.371  611.371    0.000    49.629  963.969  963.969    0.000     0.000  162.462  162.462    0.000
163.20  1532.315  611.065  611.065    0.000    65.364  965.992  965.992    0.000     0.000  203.078  203.078    0.000
163.30  1512.497  582.523  582.523    0.000    37.179  959.253  959.253    0.000     0.000   91.385   91.385    0.000
163.40  1471.943  615.001  615.001    0.000    89.322 1035.382 1035.382    0.000     0.000  162.462  162.462    0.000
163.50  1582.939  592.266  592.266    0.000   123.431 1128.515 1128.515    0.000     0.000  142.154  142.154    0.000
163.60  1465.886  573.526  573.526    0.000   116.117 1040.585 1040.585    0.000     0.000  253.646  253.646    0.000
163.70  1477.708  560.730  560.730    0.000   131.038 1056.961 1056.961    0.000     0.000  182.770  182.770    0.000
163.80  1434.922  589.739  589.739    0.000    72.151 1095.436 1095.436    0.000     0.000  111.693  111.693    0.000
163.90  1492.659  558.438  558.438    0.000    92.688  958.290  958.290    0.000     0.000  192.621  192.621    0.000
164.00  1496.869  566.024  566.024    0.000   111.191 1033.954 1033.954    0.000     0.000  182.467  182.467    0.000
164.10  1431.201  561.837  561.837    0.000    69.777  984.801  984.801    0.000     0.000  162.059  162.059    0.000
164.20  1516.422  583.652  583.652    0.000   114.433  959.078  959.078    0.000     0.000  212.829  212.829    0.000
164.30  1481.991  576.042  576.042    0.000    77.299  991.676  991.676    0.000     0.000  182.669  182.669    0.000
164.40  1474.564  547.662  547.662    0.000    46.300  983.202  983.202    0.000     0.000  192.319  192.319    0.000
164.50  1456.438  540.932  540.932    0.000    97.400 1013.984 1013.984    0.000     0.000  231.126  201.268   29.858
164.60  1540.462  503.084  503.084    0.000    30.912 1051.384 1051.384    0.000     0.000  263.195  253.242    9.953
164.70  1552.176  463.551  463.551    0.000    64.114  982.162  982.162    0.000     0.000  192.521  192.521    0.000
164.80  1526.519  509.355  509.355    0.000    75.744  855.452  855.452    0.000     0.000  213.131  213.131    0.000
164.90  1515.594  482.172  482.172    0.000    44.184  883.985  883.985    0.000     0.000  111.491  111.491    0.000
165.00  1625.088  486.818  486.818    0.000    69.045 1042.649 1042.649    0.000     0.000  192.521  192.521    0.000
165.10  1525.416  583.659  583.659    0.000    77.476 1050.784 1050.784    0.000     0.000   81.130   81.130    0.000
165.20  1601.977  511.846  511.846    0.000    51.362  918.524  918.524    0.000     0.000  181.964  181.964    0.000
165.30  1683.847  489.421  489.421    0.000    88.111  986.622  986.622    0.000     0.000  294.060  264.001   30.060
165.40  1566.206  501.656  501.656    0.000    33.290  982.856  982.856    0.000     0.000  162.361  162.361    0.000
165.50  1586.413  511.276  511.276    0.000   101.383 1030.035 1030.035    0.000     0.000  151.603  151.603    0.000
165.60  1536.094  526.514  526.514    0.000   102.897  976.032  976.032    0.000     0.000  212.526  212.526    0.000
165.70  1522.125  503.712  503.712    0.000    88.498  979.439  979.439    0.000     0.000  182.770  182.770    0.000
165.80  1548.691  460.779  460.779    0.000   115.346 1030.812 1030.812    0.000     0.000  253.243  253.243    0.000
165.90  1545.827  491.090  491.090    0.000   109.901  968.110  968.110    0.000     0.000  223.184  223.184    0.000
166.00  1526.255  510.996  510.996    0.000    46.347 1003.471 1003.471    0.000     0.000  212.526  212.526    0.000
166.10  1523.026  507.091  507.091    0.000    69.953  999.980  999.980    0.000     0.000  192.723  192.723    0.000
166.20  1514.059  564.699  564.699    0.000    18.418 1003.257 1003.257    0.000     0.000  121.847  121.847    0.000
166.30  1512.529  577.005  577.005    0.000    61.825  955.090  955.090    0.000     0.000  161.657  131.799   29.858
166.40  1439.999  611.773  611.773    0.000    98.564 1001.700 1001.700    0.000     0.000   40.616   40.616    0.000
166.50  1494.819  509.625  509.625    0.000    40.679  894.961  894.961    0.000     0.000  172.616  172.616    0.000
166.60  1534.666  527.181  527.181    0.000    23.821 1036.200 1036.200    0.000     0.000  182.568  182.568    0.000
166.70  1503.560  546.250  546.250    0.000    53.734  961.968  961.968    0.000     0.000  181.964  181.964    0.000
166.80  1493.385  540.804  540.804    0.000    57.623  963.051  963.051    0.000     0.000  162.462  142.154   20.308
166.90  1560.530  527.359  527.359    0.000    74.966  992.929  992.929    0.000     0.000  121.444  121.444    0.000
167.00  1445.125  578.106  578.106    0.000    72.107  958.119  958.119    0.000     0.000  191.717  181.765    9.953
167.10  1469.313  591.342  591.342    0.000    89.968 1059.332 1059.332    0.000     0.000  253.042  253.042    0.000
167.20  1523.503  547.169  547.169    0.000    96.745 1001.184 1001.184    0.000     0.000  181.563  181.563    0.000
167.30  1538.278  595.758  595.758    0.000    58.150  967.667  965.808    1.859     0.000  101.438   70.976   30.462
167.40  1502.457  560.345  560.345    0.000    37.133 1061.446 1061.446    0.000     0.000  132.000   40.616   91.385
167.50  1604.011  592.624  592.624    0.000    60.911 1046.703 1044.845    1.859     0.000  221.676   91.083  130.593
167.60  1450.378  612.628  612.628    0.000    18.287 1038.800 1038.800    0.000     0.000  121.847  121.847    0.000
167.70  1497.977  621.013  621.013    0.000    49.672 1106.928 1106.928    0.000     0.000  172.515  111.592   60.923
167.80  1522.635  610.163  610.163    0.000    10.895 1002.567 1002.567    0.000     0.000  182.568  182.568    0.000
167.90  1415.980  594.569  594.569    0.000     9.294 1018.513 1018.513    0.000     0.000  111.491  111.491    0.000
168.00  1354.594  591.741  591.741    0.000    32.685  952.932  952.932    0.000     0.000   91.385   91.385    0.000
168.10  1432.731  573.700  573.700    0.000    22.177  931.980  931.980    0.000     0.000   71.077   50.769   20.308
168.20  1466.108  565.830  565.830    0.000     9.079  987.518  987.518    0.000     0.000  142.154  132.000   10.154
168.30  1417.310  594.849  594.849    0.000    21.876  946.410  946.410    0.000     0.000   40.616   40.616    0.000
168.40  1372.068  605.307  605.307    0.000    30.869  922.673  922.673    0.000     0.000   50.769   40.616   10.154
168.50  1361.688  613.239  613.239    0.000     0.000  943.376  943.376    0.000     0.000  111.491  101.337   10.154
168.60  1483.784  604.901  604.901    0.000    39.991 1049.340 1043.893    5.448     0.000  131.799  111.491   20.308
168.70  1488.843  588.439  588.439    0.000    19.974 1081.377 1081.377    0.000     0.000  151.403  111.390   40.012
168.80  1360.345  665.573  665.573    0.000    10.895 1026.303 1008.144   18.158     0.000  182.066  131.900   50.166
168.90  1353.944  662.921  662.921    0.000    14.570 1027.468 1027.468    0.000     0.000  132.000  121.847   10.154
169.00  1489.677  598.240  598.240    0.000     7.263  953.795  953.795    0.000     0.000   50.568   10.154   40.414
169.10  1359.368  607.558  607.558    0.000    18.158 1017.565 1017.565    0.000     0.000  121.847  101.539   20.308
169.20  1255.434  679.070  679.070    0.000    11.068  934.769  934.769    0.000     0.000   60.923   50.769   10.154
169.30  1397.146  600.886  600.886    0.000     7.263  983.325  983.325    0.000     0.000   71.077   71.077    0.000
169.40  1324.423  654.304  654.304    0.000    27.882  987.947  987.947    0.000     0.000   91.385   60.923   30.462
169.50  1380.540  639.812  639.812    0.000    22.306 1037.668 1037.668    0.000     0.000  253.445  223.385   30.060
169.60  1313.719  645.427  645.427    0.000    20.447  990.066  990.066    0.000     0.000  161.857  151.704   10.154
169.70  1249.411  654.286  654.286    0.000    37.004  903.646  903.646    0.000     0.000  151.906  101.337   50.568
169.80  1356.413  631.983  631.983    0.000    38.734  928.550  919.256    9.294     0.000  222.581   91.385  131.196
169.90  1311.810  658.945  658.945    0.000    50.844  959.852  959.852    0.000     0.000  172.616   40.616  132.000
170.00  1357.430  654.123  654.123    0.000    38.778  900.186  900.186    0.000     0.000  172.515  152.207   20.308
170.10  1383.672  584.380  584.380    0.000    16.514  954.535  954.535    0.000     0.000   60.923   60.923    0.000
170.20  1373.532  609.032  609.032    0.000    19.974  896.600  896.600    0.000     0.000  101.539  101.539    0.000
170.30  1485.764  600.398  600.398    0.000    32.685  969.663  969.663    0.000     0.000   91.385   91.385    0.000
170.40  1432.792  580.021  580.021    0.000    36.446 1011.911 1011.911    0.000     0.000  253.444  192.521   60.923
170.50  1359.836  631.305  631.305    0.000   120.837  916.831  916.831    0.000     0.000  263.095  172.314   90.782
170.60  1418.199  637.404  637.404    0.000    40.035  970.053  970.053    0.000     0.000  101.539   91.385   10.154
170.70  1386.557  600.707  600.707    0.000    89.149  967.544  967.544    0.000     0.000   80.426   40.212   40.213
170.80  1465.970  594.086  594.086    0.000   101.205  880.301  880.301    0.000     0.000   81.130   20.207   60.923
170.90  1486.365  580.132  580.132    0.000    36.490 1008.962 1008.962    0.000     0.000  121.746  121.746    0.000
171.00  1390.440  593.949  593.949    0.000    69.477  959.422  959.422    0.000     0.000  101.438  101.438    0.000
171.10  1497.567  597.762  597.762    0.000   112.755  920.727  920.727    0.000     0.000  182.368  162.462   19.906
171.20  1413.696  623.238  623.238    0.000    76.611 1032.824 1032.824    0.000     0.000   20.308   20.308    0.000
171.30  1445.410  664.230  664.230    0.000    56.291  978.182  978.182    0.000     0.000   10.154   10.154    0.000
171.40  1499.049  668.956  668.956    0.000    74.709  969.579  967.763    1.816     0.000  141.450   50.669   90.782
171.50  1482.849  665.768  665.768    0.000    91.007  944.556  944.556    0.000     0.000  242.688  192.924   49.764
171.60  1471.037  634.597  634.597    0.000   149.759  954.362  946.926    7.435     0.000  191.717  131.799   59.918
171.70  1499.462  599.983  599.983    0.000    86.033  899.030  899.030    0.000     0.000  162.462  152.308   10.154
171.80  1474.503  608.889  608.889    0.000    31.042  934.134  934.134    0.000     0.000  111.693  111.693    0.000
171.90  1437.608  632.634  632.634    0.000    69.303  918.446  907.551   10.895     0.000  121.847  111.693   10.154
172.00  1490.930  611.898  611.898    0.000    66.147 1041.741 1041.741    0.000     0.000   50.769   20.308   30.462
172.10  1480.438  550.029  550.029    0.000    94.327  965.048  965.048    0.000     0.000  152.308  132.000   20.308
172.20  1374.771  603.572  603.572    0.000    76.265  959.429  939.455   19.974     0.000  201.871  131.799   70.072
172.30  1443.585  594.079  594.079    0.000    96.326  990.943  990.943    0.000     0.000  222.581  152.308   70.273
172.40  1571.450  516.483  516.483    0.000    90.224 1005.643 1003.784    1.859     0.000  182.167  121.847   60.320
172.50  1467.129  617.842  617.842    0.000   120.191  976.934  976.934    0.000     0.000  142.154  111.693   30.462
172.60  1470.260  655.057  655.057    0.000   103.589  936.127  936.127    0.000     0.000  162.462  152.308   10.154
172.70  1530.701  532.316  532.316    0.000   110.766  931.759  931.759    0.000     0.000  111.693  111.693    0.000
172.80  1498.016  574.667  574.667    0.000    89.278  926.952  926.952    0.000     0.000   50.769   50.769    0.000
172.90  1530.584  559.231  559.231    0.000   113.703  974.606  974.606    0.000     0.000  192.924  182.770   10.154
173.00  1441.086  597.383  597.383    0.000    84.737 1046.842 1046.842    0.000     0.000  213.231  213.231    0.000
173.10  1479.422  531.210  531.210    0.000   102.076 1025.485 1025.485    0.000     0.000  152.308  132.000   20.308
173.20  1442.687  499.032  499.032    0.000    97.450 1008.925 1008.925    0.000     0.000  162.361  162.361    0.000
173.30  1476.043  513.700  513.700    0.000   123.218 1008.669 1008.669    0.000     0.000  152.308  152.308    0.000
173.40  1404.610  576.761  576.761    0.000    99.352 1020.207 1020.207    0.000     0.000  162.462  162.462    0.000
173.50  1453.774  534.147  534.147    0.000   110.805  995.054  995.054    0.000     0.000  304.214  294.261    9.953
173.60  1459.097  574.644  574.644    0.000    44.531  918.012  918.012    0.000     0.000  162.462  162.462    0.000
173.70  1439.043  548.695  548.695    0.000    91.484  907.887  907.887    0.000     0.000  203.078  203.078    0.000
173.80  1552.142  533.816  533.816    0.000    63.856  977.232  977.232    0.000     0.000  243.492  243.492    0.000
173.90  1527.688  537.588  537.588    0.000    29.485 1008.061 1008.061    0.000     0.000  233.438  233.438    0.000
174.00  1529.357  497.855  497.855    0.000   120.056 1085.622 1085.622    0.000     0.000  233.137  233.137    0.000
174.10  1527.458  494.377  494.377    0.000    58.453 1045.113 1045.113    0.000     0.000  121.847  121.847    0.000
174.20  1600.109  495.818  495.818    0.000    62.517 1072.823 1072.823    0.000     0.000  314.770  314.770    0.000
174.30  1466.141  539.550  539.550    0.000    98.315  932.620  932.620    0.000     0.000  436.516  436.516    0.000
174.40  1420.575  566.624  566.624    0.000    90.225 1023.234 1023.234    0.000     0.000  293.759  233.438   60.320
174.50  1523.986  539.228  539.228    0.000    62.512 1042.261 1042.261    0.000     0.000  172.616  172.616    0.000
174.60  1445.814  587.910  587.910    0.000    89.882  950.173  950.173    0.000     0.000  172.616  172.616    0.000
174.70  1472.494  576.387  576.387    0.000    36.576  963.444  963.444    0.000     0.000  162.462  162.462    0.000
174.80  1510.722  552.783  552.783    0.000    69.475 1081.988 1081.988    0.000     0.000  223.285  223.285    0.000
174.90  1481.511  568.474  568.474    0.000    42.495 1077.162 1077.162    0.000     0.000  101.539  101.539    0.000
175.00  1416.940  605.866  605.866    0.000    43.709 1152.345 1152.345    0.000     0.000  263.196  253.243    9.953
175.10  1602.417  550.356  550.356    0.000     3.675 1110.458 1110.458    0.000     0.000  182.770  182.770    0.000
175.20  1498.953  597.853  597.853    0.000    32.814 1027.918 1027.918    0.000     0.000  121.847  121.847    0.000
175.30  1460.867  644.295  644.295    0.000    34.544 1068.933 1058.038   10.895     0.000   91.385   91.385    0.000
175.40  1478.250  560.231  560.231    0.000    31.257 1120.988 1120.988    0.000     0.000   60.923   60.923    0.000
175.50  1523.142  526.283  526.283    0.000    25.980 1098.496 1096.638    1.859     0.000  182.770  182.770    0.000
175.60  1598.349  506.493  506.493    0.000    57.623 1067.461 1067.461    0.000     0.000  223.385  223.385    0.000
175.70  1605.724  509.880  509.880    0.000    69.733 1136.324 1136.324    0.000     0.000  152.308  152.308    0.000
175.80  1545.875  542.853  542.853    0.000    36.317 1041.263 1041.263    0.000     0.000  213.231  203.078   10.154
175.90  1505.150  593.062  593.062    0.000    65.370 1013.684 1011.782    1.902     0.000  213.232  213.232    0.000
176.00  1503.234  596.903  596.903    0.000    51.016 1069.155 1050.954   18.201     0.000  192.924  192.924    0.000
176.10  1462.189  582.754  582.754    0.000    75.052 1100.364 1068.765   31.600     0.000  384.740  344.729   40.012
176.20  1565.706  607.633  607.633    0.000    94.897 1110.483 1103.219    7.263     0.000  354.380  304.214   50.166
176.30  1541.586  570.716  570.716    0.000   101.336 1139.142 1135.424    3.718     0.000  405.954  253.847  152.107
176.40  1549.794  563.563  563.563    0.000   136.316 1159.677 1150.598    9.079     0.000  304.616  182.770  121.847
176.50  1492.988  561.331  561.331    0.000   105.838 1107.492 1092.966   14.527     0.000  394.895  182.770  212.125
176.60  1531.088  634.506  634.506    0.000   103.026 1206.544 1186.570   19.974     0.000  436.114  101.539  334.575
176.70  1549.427  576.563  576.563    0.000    49.676 1099.817 1068.905   30.912     0.000  272.747  101.539  171.209
176.80  1531.795  580.568  580.568    0.000    94.333 1085.108 1063.146   21.962     0.000  273.552  162.462  111.090
176.90  1501.190  581.634  581.634    0.000   122.870 1163.618 1119.909   43.709     0.000  413.494  172.616  240.878
177.00  1550.939  559.235  559.235    0.000    87.109 1174.637 1154.190   20.447     0.000  232.533   71.077  161.456
177.10  1542.667  577.444  577.444    0.000    90.351 1206.066 1141.395   64.672     0.000  575.050  233.539  341.510
177.20  1561.143  541.259  541.259    0.000   106.737 1158.250 1141.520   16.729     0.000  515.433  162.462  352.971
177.30  1530.954  533.535  533.535    0.000    79.028 1156.693 1151.159    5.533     0.000  536.948  335.078  201.870
177.40  1633.969  569.644  569.644    0.000   170.082 1148.181 1120.556   27.624     0.000  512.618  132.000  380.618
177.50  1552.166  556.378  556.378    0.000   207.047 1114.843 1101.874   12.969     0.000  389.667  110.285  279.381
177.60  1494.353  599.484  599.484    0.000    92.954 1211.741 1195.097   16.643     0.000  340.205  120.640  219.565
177.70  1569.301  585.841  585.841    0.000   122.048 1293.527 1273.080   20.447     0.000  364.132  313.966   50.166
177.80  1638.897  563.079  563.079    0.000   191.525 1227.432 1210.703   16.729     0.000  231.729  211.723   20.006
177.90  1564.055  558.508  558.508    0.000   112.103 1162.184 1162.184    0.000     0.000  272.043  141.350  130.693
178.00  1604.758  545.124  545.124    0.000    30.955 1164.010 1164.010    0.000     0.000  233.539  223.385   10.154
178.10  1574.429  550.056  550.056    0.000   133.674 1118.351 1101.622   16.729     0.000  293.456  192.924  100.532
178.20  1584.847  615.708  615.708    0.000   147.342 1081.393 1066.522   14.870     0.000  221.978  182.167   39.811
178.30  1570.115  608.696  608.696    0.000   108.602 1219.910 1216.278    3.632     0.000  262.392  252.440    9.953
178.40  1579.555  616.748  616.748    0.000   101.945 1165.995 1156.701    9.294     0.000  162.060  162.060    0.000
178.50  1517.370  590.918  590.918    0.000    76.912 1197.764 1195.905    1.859     0.000  240.375  190.611   49.764
178.60  1533.275  573.429  573.429    0.000   135.756 1137.590 1137.590    0.000     0.000  229.719   70.474  159.245
178.70  1539.096  600.647  600.647    0.000   140.511 1135.861 1135.861    0.000     0.000  362.122  212.226  149.895
178.80  1545.016  586.539  586.539    0.000   163.813 1253.414 1204.301   49.114     0.000  331.057  141.350  189.707
178.90  1593.726  566.190  566.190    0.000   182.789 1173.424 1108.795   64.629     0.000  513.323  303.309  210.014
179.00  1543.928  596.417  596.417    0.000   152.833 1128.428 1073.695   54.733     0.000  309.141   80.025  229.116
179.10  1521.386  581.971  581.971    0.000    45.396 1213.378 1143.645   69.733     0.000  210.115   40.616  169.499
179.20  1547.366  620.147  620.147    0.000    87.635 1218.299 1201.957   16.343     0.000  239.270    0.000  239.270
179.30  1506.511  619.357  619.357    0.000    43.926 1107.202 1107.202    0.000     0.000  289.436   90.380  199.056
179.40  1398.738  654.821  654.821    0.000    29.918 1100.245 1100.245    0.000     0.000  209.009   89.575  119.434
179.50  1473.844  653.666  653.666    0.000    48.768 1141.613 1141.613    0.000     0.000  189.104   19.906  169.198
179.60  1462.630  603.158  603.158    0.000   109.509 1141.826 1141.826    0.000     0.000  230.322  110.687  119.635
179.70  1515.773  609.123  609.123    0.000   144.440 1110.315 1110.315    0.000     0.000  340.708  111.693  229.015
179.80  1437.910  599.991  599.991    0.000    76.265 1086.280 1086.280    0.000     0.000  240.677   60.923  179.754
179.90  1479.870  571.268  571.268    0.000    72.763 1105.726 1105.726    0.000     0.000  200.866   81.231  119.635
180.00  1510.884  567.221  567.221    0.000    78.081 1147.750 1147.750    0.000     0.000  200.866   91.385  109.481
180.10  1577.737  523.247  523.247    0.000    85.387 1090.423 1043.211   47.212     0.000  300.595  101.539  199.056
180.20  1558.586  591.014  591.014    0.000    34.889 1216.278 1123.670   92.608     0.000  190.712    0.000  190.712
180.30  1505.441  551.375  551.375    0.000    43.580 1124.018 1100.412   23.606     0.000  282.298  142.154  140.144
180.40  1482.139  553.315  553.315    0.000    92.694 1074.866 1038.549   36.317     0.000  272.345  152.308  120.037
180.50  1468.880  589.343  589.343    0.000    61.782 1137.420 1048.444   88.976     0.000  289.235   10.154  279.081
180.60  1568.510  598.260  598.260    0.000    71.248 1142.129 1103.996   38.133     0.000  271.541  121.847  149.694
180.70  1593.020  615.910  615.910    0.000    71.076 1199.539 1139.617   59.923     0.000  282.097  121.847  160.250
180.80  1578.529  624.002  624.002    0.000   139.296 1071.355 1042.302   29.053     0.000  271.541  101.539  170.002
180.90  1554.627  591.346  591.346    0.000   122.180 1036.031 1017.873   18.158     0.000  351.566  172.415  179.151
181.00  1639.851  574.141  574.141    0.000   180.113 1073.084 1054.925   18.158     0.000  441.543  232.534  209.009
181.10  1598.563  564.858  564.858    0.000   183.529 1046.880 1025.090   21.790     0.000  571.533  282.901  288.632
181.20  1539.806  619.499  619.499    0.000    78.253 1214.758 1214.758    0.000     0.000  400.727  241.481  159.245
181.30  1476.959  591.737  591.737    0.000   134.544 1114.461 1114.461    0.000     0.000  522.774  293.859  228.915
181.40  1547.266  602.872  602.872    0.000   165.586 1124.486 1124.486    0.000     0.000  391.779  192.723  199.056
181.50  1463.686  684.600  684.600    0.000   118.159 1209.003 1209.003    0.000     0.000  492.916  264.001  228.915
181.60  1453.282  676.027  676.027    0.000   110.766 1124.179 1124.179    0.000     0.000  442.347  273.149  169.198
181.70  1451.764  631.731  631.731    0.000   149.245 1078.836 1078.836    0.000     0.000  532.727  403.340  129.387
181.80  1432.906  675.088  675.088    0.000    78.511 1147.965 1147.965    0.000     0.000  473.211  294.060  179.151
181.90  1417.740  658.697  658.697    0.000   116.473 1004.944 1004.944    0.000     0.000  423.346  243.492  179.854
182.00  1467.535  635.933  635.933    0.000    89.192 1049.043 1049.043    0.000     0.000  403.340  273.753  129.588
182.10  1401.146  687.134  687.134    0.000   109.380 1082.638 1082.638    0.000     0.000  562.685  303.510  259.174
182.20  1429.125  686.060  686.060    0.000   125.809 1077.922 1077.922    0.000     0.000  582.692  323.718  258.974
182.30  1405.678  674.676  674.676    0.000   111.111  989.075  989.075    0.000     0.000  403.741  323.918   79.823
182.40  1442.450  662.201  662.201    0.000   107.995 1087.214 1087.214    0.000     0.000  553.134  293.658  259.476
182.50  1544.755  640.155  640.155    0.000    87.677 1081.379 1081.379    0.000     0.000  534.234  313.564  220.670
182.60  1504.351  614.266  614.266    0.000    65.800 1104.027 1104.027    0.000     0.000  452.801  212.829  239.972
182.70  1538.896  580.232  580.232    0.000    84.562 1071.703 1071.703    0.000     0.000  492.814  182.770  310.045
182.80  1517.650  621.969  621.969    0.000    85.345 1085.316 1085.316    0.000     0.000  483.365  203.078  280.287
182.90  1517.236  588.950  588.950    0.000    49.028 1116.831 1116.831    0.000     0.000  384.037  233.539  150.498
183.00  1485.790  662.049  662.049    0.000   130.741 1072.606 1072.606    0.000     0.000  463.359  293.658  169.700
183.10  1510.199  617.131  617.131    0.000    59.923 1105.373 1105.373    0.000     0.000  423.043  223.184  199.859
183.20  1399.660  712.847  712.847    0.000   120.364 1047.050 1047.050    0.000     0.000  434.405  203.078  231.327
183.30  1521.221  592.455  592.455    0.000   152.703 1017.914 1017.914    0.000     0.000  293.859  223.385   70.474
183.40  1497.241  641.104  641.104    0.000   107.653 1085.268 1085.268    0.000     0.000  292.652  252.841   39.811
183.50  1343.889  693.251  693.251    0.000    45.783 1044.587 1044.587    0.000     0.000  170.605  160.653    9.953
183.60  1419.762  663.721  663.721    0.000    88.922 1027.032 1027.032    0.000     0.000  213.231  213.231    0.000
183.70  1500.824  581.773  581.773    0.000    80.284  963.438  963.438    0.000     0.000  272.546  222.782   49.764
183.80  1455.987  650.693  650.693    0.000    38.391 1138.558 1138.558    0.000     0.000  151.303  151.303    0.000
183.90  1431.887  687.877  687.877    0.000   122.693 1017.932 1017.932    0.000     0.000  312.961  293.055   19.906
184.00  1405.837  718.979  718.979    0.000   134.544 1081.771 1081.771    0.000     0.000  262.795  242.889   19.906
184.10  1448.776  656.317  656.317    0.000   105.319 1131.709 1113.551   18.158     0.000  343.221  223.385  119.836
184.20  1454.164  669.973  669.973    0.000   110.895 1018.654 1018.654    0.000     0.000  293.155  213.231   79.924
184.30  1449.361  642.573  642.573    0.000    94.596 1076.103 1076.103    0.000     0.000  242.788  232.835    9.953
184.40  1370.301  626.132  626.132    0.000    67.229 1030.879 1030.879    0.000     0.000  231.830  231.830    0.000
184.50  1363.907  673.814  673.814    0.000   147.170 1122.448 1122.448    0.000     0.000  221.173  181.362   39.811
184.60  1490.418  599.493  599.493    0.000    84.173 1080.616 1080.616    0.000     0.000  323.919  263.599   60.320
184.70  1540.690  598.033  598.033    0.000    27.238 1078.151 1078.151    0.000     0.000  152.107  132.000   20.107
184.80  1493.562  662.585  662.585    0.000   119.190  923.855  923.855    0.000     0.000  241.079  171.410   69.670
184.90  1354.030  711.804  711.804    0.000   146.814 1027.309 1027.309    0.000     0.000  323.517  243.693   79.824
185.00  1431.136  641.279  641.279    0.000   142.154 1038.854 1038.854    0.000     0.000  223.184  223.184    0.000
185.10  1400.679  716.659  716.659    0.000   122.525 1087.235 1087.235    0.000     0.000  344.830  294.261   50.568
185.20  1412.482  665.679  665.679    0.000   134.104 1073.408 1071.592    1.816     0.000  252.641  212.829   39.811
185.30  1507.924  667.153  667.153    0.000   178.858 1015.840 1003.129   12.711     0.000  362.524  243.090  119.434
185.40  1562.378  589.829  589.829    0.000   116.214 1009.656 1009.656    0.000     0.000  201.670   91.385  110.285
185.50  1465.198  646.195  646.195    0.000   145.698  994.612  992.754    1.859     0.000  342.718  253.143   89.575
185.60  1571.854  606.680  606.680    0.000    65.370 1087.570 1087.570    0.000     0.000   91.385   91.385    0.000
185.70  1530.599  643.234  643.234    0.000    18.158 1045.502 1045.502    0.000     0.000  182.770  182.770    0.000
185.80  1476.367  636.825  636.825    0.000    45.396 1075.589 1075.589    0.000     0.000  111.291  111.291    0.000
185.90  1524.730  584.410  584.410    0.000    76.480 1047.594 1047.594    0.000     0.000  212.829  212.829    0.000
186.00  1533.856  605.785  605.785    0.000    51.531 1121.860 1121.860    0.000     0.000  220.973  220.973    0.000
186.10  1482.151  568.104  568.104    0.000    34.716 1088.790 1088.790    0.000     0.000  222.782  222.782    0.000
186.20  1615.640  604.657  604.657    0.000   129.741 1133.195 1133.195    0.000     0.000   80.829   80.829    0.000
186.30  1562.810  658.342  658.342    0.000    54.733 1220.050 1220.050    0.000     0.000  162.462  162.462    0.000
186.40  1570.982  584.318  584.318    0.000    62.856 1132.590 1132.590    0.000     0.000  161.658  161.658    0.000
186.50  1539.042  635.292  635.292    0.000   121.393 1066.833 1066.833    0.000     0.000  213.231  213.231    0.000
186.60  1537.783  593.601  593.601    0.000   104.450 1185.978 1185.978    0.000     0.000  142.154  142.154    0.000
186.70  1572.014  625.076  625.076    0.000   101.376 1106.867 1106.867    0.000     0.000  202.877  202.877    0.000
186.80  1522.656  572.969  572.969    0.000    73.278 1108.029 1100.593    7.435     0.000  111.693  111.693    0.000
186.90  1537.940  662.990  662.990    0.000    48.159 1155.807 1146.685    9.122     0.000  162.462  162.462    0.000
187.00  1497.662  666.957  666.957    0.000    61.043 1112.401 1110.585    1.816     0.000   10.154   10.154    0.000
187.10  1516.081  643.633  643.633    0.000    29.785 1106.089 1106.089    0.000     0.000   40.616   40.616    0.000
187.20  1512.571  616.930  616.930    0.000    40.809  988.231  988.231    0.000     0.000  152.308  152.308    0.000
187.30  1620.641  600.674  600.674    0.000    29.612 1053.218 1045.955    7.263     0.000  132.000  132.000    0.000
187.40  1541.962  614.747  614.747    0.000    56.679  992.988  992.988    0.000     0.000  152.308  152.308    0.000
187.50  1571.683  617.802  617.802    0.000   110.201 1001.332 1001.332    0.000     0.000  142.154  142.154    0.000
187.60  1616.642  578.927  578.927    0.000    37.135 1050.277 1050.277    0.000     0.000  111.693  111.693    0.000
187.70  1527.013  629.557  629.557    0.000    16.729 1066.528 1060.951    5.577     0.000  101.539  101.539    0.000
187.80  1585.689  595.958  595.958    0.000    24.080  971.848  968.130    3.718     0.000   30.462   30.462    0.000
187.90  1707.985  574.493  574.493    0.000    18.588 1008.597 1008.597    0.000     0.000  132.000  132.000    0.000
188.00  1528.416  580.364  580.364    0.000    57.108 1033.713 1033.713    0.000     0.000  111.693  111.693    0.000
188.10  1616.239  562.321  562.321    0.000    87.418 1093.156 1083.904    9.252     0.000  142.154  142.154    0.000
188.20  1590.086  562.762  562.762    0.000    54.819 1056.916 1053.284    3.632     0.000  111.693  111.693    0.000
188.30  1569.081  601.879  601.879    0.000    63.985 1003.476 1003.476    0.000     0.000  111.693  111.693    0.000
188.40  1579.193  589.003  589.003    0.000    78.941 1139.833 1139.833    0.000     0.000  121.847  121.847    0.000
188.50  1579.474  628.894  628.894    0.000    54.475 1061.933 1061.933    0.000     0.000  202.474  192.522    9.953
188.60  1615.460  588.753  588.753    0.000    92.608 1091.334 1091.334    0.000     0.000  162.261  162.261    0.000
188.70  1495.477  633.794  633.794    0.000   101.121 1094.484 1094.484    0.000     0.000  162.361  162.361    0.000
188.80  1494.327  642.322  642.322    0.000    70.818 1149.396 1149.396    0.000     0.000  232.534  232.534    0.000
188.90  1595.194  579.572  579.572    0.000    61.739 1165.947 1165.947    0.000     0.000  271.742  271.742    0.000
189.00  1471.133  690.869  690.869    0.000   110.766 1133.697 1133.697    0.000     0.000  323.517  323.517    0.000
189.10  1507.069  678.885  678.885    0.000    73.365 1117.523 1117.523    0.000     0.000  253.847  253.847    0.000
189.20  1455.474  668.626  668.626    0.000   104.577 1253.406 1253.406    0.000     0.000  262.593  222.782   39.811
189.30  1552.617  639.633  639.633    0.000    40.593 1187.864 1187.864    0.000     0.000  192.924  192.924    0.000
189.40  1491.445  635.426  635.426    0.000    93.769 1252.845 1252.845    0.000     0.000  172.414  172.414    0.000
189.50  1632.279  639.593  639.593    0.000    49.028 1169.628 1169.628    0.000     0.000  192.723  182.770    9.953
189.60  1501.983  690.004  690.004    0.000    33.459 1100.530 1100.530    0.000     0.000  111.693  111.693    0.000
189.70  1532.481  608.722  608.722    0.000    54.819 1143.767 1143.767    0.000     0.000  100.735   60.923   39.811
189.80  1537.955  644.506  644.506    0.000    54.475 1053.198 1053.198    0.000     0.000  132.000  132.000    0.000
189.90  1487.567  675.864  675.864    0.000   122.822 1068.808 1068.808    0.000     0.000  191.717  171.812   19.906
190.00  1531.054  598.976  598.976    0.000    70.818  989.297  989.297    0.000     0.000  172.616  162.462   10.154
190.10  1538.130  626.373  626.373    0.000   116.162 1102.698 1102.698    0.000     0.000  182.770  162.462   20.308
190.20  1512.800  682.443  682.443    0.000   148.031 1093.063 1093.063    0.000     0.000  191.918  162.060   29.858
190.30  1433.829  698.788  698.788    0.000   131.987 1035.688 1035.688    0.000     0.000  151.303  151.303    0.000
190.40  1425.960  661.597  661.597    0.000    83.958 1168.924 1168.924    0.000     0.000  333.872  313.966   19.906
190.50  1577.876  595.269  595.269    0.000   115.172 1112.550 1112.550    0.000     0.000  242.889  203.078   39.811
190.60  1514.352  590.203  590.203    0.000    55.120 1156.088 1156.088    0.000     0.000  159.446  129.588   29.858
190.70  1502.674  634.189  634.189    0.000    66.187 1031.191 1031.191    0.000     0.000  203.078  203.078    0.000
190.80  1523.940  640.630  640.630    0.000    78.726 1011.263 1011.263    0.000     0.000  100.634   70.775   29.858
190.90  1417.925  733.962  733.962    0.000    91.394 1010.735 1010.735    0.000     0.000  341.813  292.049   49.764
191.00  1372.939  688.070  688.070    0.000    67.831 1158.120 1158.120    0.000     0.000  240.275  210.417   29.858
191.10  1472.096  608.915  608.915    0.000    51.015 1092.533 1092.533    0.000     0.000  351.968  322.109   29.858
191.20  1435.744  652.506  652.506    0.000   130.558 1094.446 1094.446    0.000     0.000  311.955  262.191   49.764
191.30  1411.725  648.519  648.519    0.000   108.252 1018.964 1018.964    0.000     0.000  281.494  181.966   99.528
191.40  1427.427  691.606  691.606    0.000    51.230 1072.917 1072.917    0.000     0.000  291.648  212.025   79.622
191.50  1312.711  735.011  735.011    0.000    58.966 1048.016 1048.016    0.000     0.000  129.789   99.930   29.858
191.60  1371.611  713.768  713.768    0.000   124.466  985.717  985.717    0.000     0.000  210.014   90.581  119.434
191.70  1437.383  705.000  705.000    0.000   103.503 1003.313 1003.313    0.000     0.000  120.238  100.332   19.906
191.80  1500.588  657.334  657.334    0.000    94.553  925.329  925.329    0.000     0.000  110.486  110.486    0.000
191.90  1485.941  646.458  646.458    0.000    85.345 1099.649 1099.649    0.000     0.000  311.151  311.151    0.000
192.00  1497.592  648.256  648.256    0.000    60.138 1046.646 1046.646    0.000     0.000  281.695  231.931   49.764
192.10  1527.633  623.286  623.286    0.000    49.028 1082.569 1082.569    0.000     0.000  240.878  240.878    0.000
192.20  1558.264  594.352  594.352    0.000    41.764 1091.176 1091.176    0.000     0.000  290.843  241.079   49.764
192.30  1552.060  578.701  578.701    0.000    48.329 1022.737 1022.737    0.000     0.000  142.154  142.154    0.000
192.40  1469.383  661.012  661.012    0.000    43.709 1036.091 1036.091    0.000     0.000  162.060  162.060    0.000
192.50  1523.313  637.073  637.073    0.000    33.115 1021.611 1021.611    0.000     0.000  213.030  203.078    9.953
192.60  1516.397  609.387  609.387    0.000    43.580  999.734  999.734    0.000     0.000  181.765  161.859   19.906
192.70  1541.347  643.906  643.906    0.000    34.501  987.413  987.413    0.000     0.000  222.380  202.474   19.906
192.80  1464.488  597.412  597.412    0.000    72.977  989.786  989.786    0.000     0.000  172.013  172.013    0.000
192.90  1521.415  645.345  645.345    0.000    29.053  968.169  968.169    0.000     0.000  162.261  162.261    0.000
193.00  1547.909  594.417  594.417    0.000    25.422  909.111  909.111    0.000     0.000  211.824  211.824    0.000
193.10  1521.626  653.088  653.088    0.000    18.459 1009.879 1009.879    0.000     0.000   81.030   81.030    0.000
193.20  1643.764  632.433  632.433    0.000    61.868 1120.042 1120.042    0.000     0.000  161.457  161.457    0.000
193.30  1568.204  565.021  565.021    0.000    45.396 1181.857 1181.857    0.000     0.000  211.623  171.611   40.012
193.40  1541.506  627.010  627.010    0.000    72.677 1120.196 1120.196    0.000     0.000  392.481  232.633  159.848
193.50  1486.512  648.750  648.750    0.000   109.252 1122.152 1122.152    0.000     0.000  321.807  272.043   49.764
193.60  1529.773  575.925  575.925    0.000   130.783 1070.968 1070.968    0.000     0.000  302.807  242.889   59.918
193.70  1595.302  576.033  576.033    0.000   124.810 1039.665 1039.665    0.000     0.000  281.695  261.789   19.906
193.80  1641.563  521.629  521.629    0.000    99.603 1101.230 1101.230    0.000     0.000  304.214  304.214    0.000
193.90  1617.176  563.161  563.161    0.000    90.095 1066.087 1066.087    0.000     0.000  292.452  272.546   19.906
194.00  1594.047  556.858  556.858    0.000    78.468 1122.933 1122.933    0.000     0.000  393.890  344.126   49.764
194.10  1446.925  617.161  617.161    0.000    50.929 1213.070 1213.070    0.000     0.000  393.388  333.470   59.918
194.20  1566.325  591.716  591.716    0.000    96.800 1177.144 1177.144    0.000     0.000  483.767  384.239   99.528
194.30  1584.455  573.920  573.920    0.000    70.818 1076.810 1076.810    0.000     0.000  373.783  333.972   39.811
194.40  1511.185  605.160  605.160    0.000    93.639 1081.249 1081.249    0.000     0.000  424.050  344.327   79.723
194.50  1508.894  589.207  589.207    0.000   123.993 1072.569 1072.569    0.000     0.000  382.429  252.842  129.588
194.60  1632.577  540.599  540.599    0.000    58.666 1097.250 1097.250    0.000     0.000  242.688  202.877   39.811
194.70  1531.906  574.080  574.080    0.000    51.230  993.108  993.108    0.000     0.000  231.529  161.658   69.871
194.80  1559.397  606.501  606.501    0.000    42.796 1112.341 1112.341    0.000     0.000  443.353  353.777   89.575
194.90  1594.772  557.394  557.394    0.000    83.004 1034.349 1034.349    0.000     0.000  313.363  172.616  140.747
195.00  1704.441  569.831  569.831    0.000   115.429 1163.049 1163.049    0.000     0.000  354.582  182.770  171.812
195.10  1491.043  596.174  596.174    0.000    62.985 1154.702 1154.702    0.000     0.000  334.475  314.368   20.107
195.20  1488.358  620.403  620.403    0.000    27.796 1208.616 1208.616    0.000     0.000  384.239  354.179   30.060
195.30  1501.208  627.075  627.075    0.000    91.481 1232.045 1232.045    0.000     0.000  293.658  273.753   19.906
195.40  1562.971  596.438  596.438    0.000    79.199 1159.203 1159.203    0.000     0.000  293.256  293.256    0.000
195.50  1534.823  566.161  566.161    0.000   135.012 1092.106 1092.106    0.000     0.000  423.447  423.447    0.000
195.60  1597.654  506.368  506.368    0.000   139.640 1096.169 1096.169    0.000     0.000  402.636  372.778   29.858
195.70  1546.469  582.834  582.834    0.000   230.337 1079.868 1079.868    0.000     0.000  472.406  442.247   30.159
195.80  1511.612  572.180  572.180    0.000   121.742 1060.940 1060.940    0.000     0.000  392.583  382.630    9.953
195.90  1537.843  567.958  567.958    0.000   139.592 1083.672 1083.672    0.000     0.000  372.878  362.925    9.953
196.00  1561.562  545.465  545.465    0.000   116.292 1121.866 1121.866    0.000     0.000  453.104  443.152    9.953
196.10  1475.653  561.809  561.809    0.000   107.473 1055.978 1055.978    0.000     0.000  392.583  372.678   19.906
196.20  1466.703  566.057  566.057    0.000   123.774 1052.132 1052.132    0.000     0.000  492.715  442.951   49.764
196.30  1465.565  592.114  592.114    0.000   120.355  961.298  961.298    0.000     0.000  504.075  504.075    0.000
196.40  1467.590  599.261  599.261    0.000   129.649  962.595  962.595    0.000     0.000  384.842  384.842    0.000
196.50  1437.586  551.961  551.961    0.000    98.958  959.565  959.565    0.000     0.000  484.571  484.571    0.000
196.60  1440.814  557.305  557.305    0.000    76.563  963.503  963.503    0.000     0.000  342.115  342.115    0.000
196.70  1482.983  546.726  546.726    0.000   101.549 1029.909 1029.909    0.000     0.000  352.973  352.973    0.000
196.80  1481.918  547.724  547.724    0.000   104.795 1076.428 1076.428    0.000     0.000  272.144  272.144    0.000
196.90  1522.453  548.358  548.358    0.000    96.412 1048.789 1048.789    0.000     0.000  483.566  483.566    0.000
197.00  1420.458  574.194  574.194    0.000    97.703  946.416  946.416    0.000     0.000  311.955  311.955    0.000
197.10  1471.163  631.208  631.208    0.000    67.964 1029.080 1029.080    0.000     0.000  391.578  391.578    0.000
197.20  1456.870  541.884  541.884    0.000   131.864 1051.267 1051.267    0.000     0.000  201.368  191.415    9.953
197.30  1516.045  570.407  570.407    0.000   177.952 1058.142 1058.142    0.000     0.000  505.080  505.080    0.000
197.40  1478.348  566.450  566.450    0.000    88.020 1065.317 1065.317    0.000     0.000  382.328  382.328    0.000
197.50  1490.046  555.061  555.061    0.000    49.630 1181.437 1181.437    0.000     0.000  352.570  352.570    0.000
197.60  1524.558  574.875  574.875    0.000    36.618 1146.592 1146.592    0.000     0.000  424.151  424.151    0.000
197.70  1497.592  584.260  584.260    0.000    93.472 1134.226 1134.226    0.000     0.000  323.517  323.517    0.000
197.80  1565.070  539.946  539.946    0.000    69.737 1109.114 1109.114    0.000     0.000  373.683  373.683    0.000
197.90  1580.304  556.965  556.965    0.000    77.340 1141.061 1141.061    0.000     0.000  405.351  405.351    0.000
198.00  1504.124  593.189  593.189    0.000    73.880 1072.531 1072.531    0.000     0.000  375.290  355.184   20.106
198.10  1575.356  552.819  552.819    0.000    62.125 1078.446 1078.446    0.000     0.000  241.682  231.730    9.953
198.20  1519.009  533.808  533.808    0.000    36.446 1052.332 1052.332    0.000     0.000  463.258  453.305    9.953
198.30  1498.800  573.456  573.456    0.000    54.733 1179.524 1179.524    0.000     0.000  321.405  291.547   29.858
198.40  1454.073  576.885  576.885    0.000    11.067 1085.621 1085.621    0.000     0.000  212.025  202.072    9.953
198.50  1403.235  588.015  588.015    0.000    47.728 1056.485 1056.485    0.000     0.000  252.338  242.385    9.953
198.60  1530.841  574.762  574.762    0.000    73.665 1062.445 1062.445    0.000     0.000  252.942  242.989    9.953
198.70  1509.867  569.820  569.820    0.000   101.635  971.670  971.670    0.000     0.000  242.989  242.989    0.000
198.80  1488.011  620.888  620.888    0.000   113.620  965.745  965.745    0.000     0.000  202.675  202.675    0.000
198.90  1454.099  617.185  617.185    0.000    47.771 1040.311 1040.311    0.000     0.000  213.030  213.030    0.000
199.00  1534.525  598.405  598.405    0.000   105.698  930.548  930.548    0.000     0.000  101.539  101.539    0.000
199.10  1465.423  581.086  581.086    0.000   118.023 1017.837 1017.837    0.000     0.000  283.001  283.001    0.000
199.20  1503.534  638.361  638.361    0.000    59.226 1065.616 1065.616    0.000     0.000  222.782  222.782    0.000
199.30  1550.551  608.398  608.398    0.000    53.864 1022.469 1022.469    0.000     0.000  212.226  212.226    0.000
199.40  1538.074  618.628  618.628    0.000    88.622  965.356  965.356    0.000     0.000   60.722   60.722    0.000
199.50  1474.161  650.829  650.829    0.000    81.060 1010.355 1010.355    0.000     0.000   50.769   50.769    0.000
199.60  1524.326  597.790  597.790    0.000    67.445  904.175  904.175    0.000     0.000  111.693  111.693    0.000
199.70  1547.574  569.568  569.568    0.000    36.575  935.038  935.038    0.000     0.000  202.072  162.060   40.012
199.80  1547.608  641.629  641.629    0.000    61.429  935.046  935.046    0.000     0.000   91.385   91.385    0.000
199.90  1526.960  608.458  608.458    0.000    40.292  946.326  946.326    0.000     0.000  142.154  142.154    0.000
200.00  1532.499  592.562  592.562    0.000    67.401 1006.423 1006.423    0.000     0.000  111.693  111.693    0.000
200.10  1533.016  615.337  615.337    0.000    74.487  985.798  985.798    0.000     0.000  203.078   81.231  121.847
200.20  1527.356  606.648  606.648    0.000    20.060 1026.655 1026.655    0.000     0.000  121.847   40.616   81.231
200.30  1504.977  649.426  649.426    0.000    21.833  991.509  991.509    0.000     0.000   91.385   91.385    0.000
200.40  1417.957  707.809  707.809    0.000    41.764 1013.946 1013.946    0.000     0.000  101.539  101.539    0.000
200.50  1451.897  704.425  704.425    0.000    62.641 1010.958 1010.958    0.000     0.000  252.842  192.522   60.320
200.60  1482.218  626.126  626.126    0.000    33.158 1047.787 1047.787    0.000     0.000  203.078  203.078    0.000
200.70  1516.480  619.432  619.432    0.000    66.790 1035.521 1035.521    0.000     0.000  101.539  101.539    0.000
200.80  1475.469  592.372  592.372    0.000    46.472  991.335  985.715    5.620     0.000   81.231   81.231    0.000
200.90  1486.753  622.565  622.565    0.000    46.384 1043.771 1038.323    5.448     0.000  142.154  111.693   30.462
201.00  1508.311  607.946  607.946    0.000    11.283 1005.992 1005.992    0.000     0.000  111.693  111.693    0.000
201.10  1460.941  562.446  562.446    0.000    36.490  923.077  923.077    0.000     0.000  162.462  132.000   30.462
201.20  1505.042  573.450  573.450    0.000    98.660  955.451  955.451    0.000     0.000  182.368  152.107   30.261
201.30  1522.580  577.443  577.443    0.000   111.928  993.279  993.279    0.000     0.000  313.162  132.000  181.161
201.40  1636.332  483.811  483.811    0.000    80.629 1000.804 1000.804    0.000     0.000  192.723  111.693   81.030
201.50  1560.869  573.782  573.782    0.000    56.722 1055.977 1055.977    0.000     0.000  132.000  132.000    0.000
201.60  1489.428  580.982  580.982    0.000   147.375  999.206  999.206    0.000     0.000  222.581  192.321   30.261
201.70  1531.852  550.788  550.788    0.000   113.960 1031.545 1031.545    0.000     0.000  221.978  221.978    0.000
201.80  1432.398  648.996  648.996    0.000   127.583  981.137  981.137    0.000     0.000  202.273  192.321    9.953
201.90  1408.390  660.531  660.531    0.000    78.470 1013.468 1013.468    0.000     0.000  131.196  121.243    9.953
202.00  1449.143  674.349  674.349    0.000    75.955 1040.621 1040.621    0.000     0.000  192.723  192.723    0.000
202.10  1494.162  691.999  691.999    0.000    74.101 1095.531 1095.531    0.000     0.000  203.078  203.078    0.000
202.20  1460.491  655.806  655.806    0.000    54.562 1107.723 1107.723    0.000     0.000  121.847  121.847    0.000
202.30  1376.180  692.969  692.969    0.000    81.799 1004.819 1004.819    0.000     0.000  253.043  253.043    0.000
202.40  1463.034  601.128  601.128    0.000    85.862  958.604  958.604    0.000     0.000  213.030  213.030    0.000
202.50  1501.993  667.819  667.819    0.000    69.434 1043.348 1043.348    0.000     0.000  182.569  182.569    0.000
202.60  1383.537  683.246  683.246    0.000    63.727  987.143  987.143    0.000     0.000  192.119  192.119    0.000
202.70  1401.680  606.301  606.301    0.000   115.003  936.996  936.996    0.000     0.000  192.119  152.308   39.811
202.80  1491.745  638.344  638.344    0.000    85.474  966.910  966.910    0.000     0.000   90.380   60.521   29.858
202.90  1407.250  688.809  688.809    0.000    56.464 1000.034 1000.034    0.000     0.000  251.233  181.563   69.670
203.00  1366.272  654.462  654.462    0.000    60.698  937.165  937.165    0.000     0.000   70.474   70.474    0.000
203.10  1326.153  664.932  664.932    0.000   129.788  839.022  839.022    0.000     0.000  201.871  162.060   39.811
203.20  1359.159  662.284  662.284    0.000    98.834 1029.899 1029.899    0.000     0.000  292.854  292.854    0.000
203.30  1416.146  577.259  577.259    0.000    58.107 1019.565 1019.565    0.000     0.000  192.119  132.000   60.119
203.40  1429.617  624.222  624.222    0.000    68.348  965.747  965.747    0.000     0.000  192.321  152.308   40.012
203.50  1431.017  598.360  598.360    0.000    92.608 1104.729 1104.729    0.000     0.000  252.036  232.131   19.906
203.60  1479.984  592.396  592.396    0.000   154.993 1079.528 1079.528    0.000     0.000  303.410  283.504   19.906
203.70  1510.022  582.612  582.612    0.000   178.637 1068.069 1068.069    0.000     0.000  311.955  262.191   49.764
203.80  1431.352  553.781  553.781    0.000   178.553 1063.351 1063.351    0.000     0.000  242.487  242.487    0.000
203.90  1548.586  618.721  618.721    0.000   169.997 1154.272 1154.272    0.000     0.000  342.919  332.967    9.953
204.00  1561.982  586.855  586.855    0.000   142.930 1142.819 1142.819    0.000     0.000  382.428  362.523   19.906
204.10  1575.339  621.248  621.248    0.000   145.438 1172.478 1172.478    0.000     0.000  220.772  220.772    0.000
204.20  1531.944  617.394  617.394    0.000   136.793 1075.846 1075.846    0.000     0.000  272.144  272.144    0.000
204.30  1540.166  550.443  550.443    0.000   151.435 1087.825 1087.825    0.000     0.000  281.594  251.535   30.059
204.40  1436.686  578.053  578.053    0.000   103.193 1052.425 1052.425    0.000     0.000  271.340  261.387    9.953
204.50  1405.049  559.169  559.169    0.000    60.009 1061.973 1061.973    0.000     0.000  352.168  352.168    0.000
204.60  1539.193  482.676  482.676    0.000    59.095 1069.682 1069.682    0.000     0.000  151.303  151.303    0.000
204.70  1457.348  572.019  572.019    0.000    34.759 1134.014 1134.014    0.000     0.000  182.569  182.569    0.000
204.80  1404.634  614.523  614.523    0.000    78.642 1028.741 1028.741    0.000     0.000  201.871  201.871    0.000
204.90  1450.816  573.330  573.330    0.000   114.258 1029.041 1029.041    0.000     0.000  191.113  171.007   20.106
205.00  1449.679  613.506  613.506    0.000   115.902 1081.911 1081.911    0.000     0.000  312.156  302.103   10.053
205.10  1410.831  644.870  644.870    0.000    96.240 1041.792 1041.792    0.000     0.000  200.464  160.653   39.811
205.20  1378.671  655.047  655.047    0.000   154.734  962.888  962.888    0.000     0.000  270.536  240.677   29.858
205.30  1366.751  674.377  674.377    0.000   147.170  912.262  912.262    0.000     0.000  191.717  141.953   49.764
205.40  1487.805  569.598  569.598    0.000   106.995 1034.484 1034.484    0.000     0.000  362.323  292.653   69.670
205.50  1420.425  637.738  637.738    0.000   123.856  999.988  999.988    0.000     0.000  322.208  251.836   70.372
205.60  1488.204  647.347  647.347    0.000    76.566 1003.576 1003.576    0.000     0.000  141.752  141.752    0.000
205.70  1469.530  608.548  608.548    0.000   134.632  904.365  904.365    0.000     0.000  240.878  211.020   29.858
205.80  1483.715  580.900  580.900    0.000   119.061  964.853  964.853    0.000     0.000  120.841  120.841    0.000
205.90  1487.391  619.083  619.083    0.000    88.976 1005.060 1005.060    0.000     0.000  191.315  151.504   39.811
206.00  1478.872  637.026  637.026    0.000    60.267  998.956  998.956    0.000     0.000  212.427  212.427    0.000
206.10  1429.633  644.407  644.407    0.000    62.341 1058.483 1058.483    0.000     0.000  202.273  192.321    9.953
206.20  1486.193  600.164  600.164    0.000    76.351  919.530  919.530    0.000     0.000  262.694  262.694    0.000
206.30  1475.193  604.721  604.721    0.000    63.554  928.611  928.611    0.000     0.000  302.003  292.050    9.953
206.40  1456.819  599.977  599.977    0.000   113.101  923.208  923.208    0.000     0.000  373.080  373.080    0.000
206.50  1443.864  562.214  562.214    0.000    79.897  879.584  879.584    0.000     0.000  313.966  313.966    0.000
206.60  1363.126  570.699  570.699    0.000    63.987  902.097  902.097    0.000     0.000  403.842  403.842    0.000
206.70  1484.935  552.016  552.016    0.000   153.438  867.043  867.043    0.000     0.000  384.138  384.138    0.000
206.80  1529.759  548.062  548.062    0.000    88.284  879.927  879.927    0.000     0.000  294.060  294.060    0.000
206.90  1575.772  589.982  589.982    0.000   113.099  896.346  896.346    0.000     0.000  415.605  415.605    0.000
207.00  1577.725  540.110  540.110    0.000    92.608  929.682  929.682    0.000     0.000  333.871  333.871    0.000
207.10  1518.520  583.218  583.218    0.000    98.055  939.711  939.711    0.000     0.000  444.257  444.257    0.000
207.20  1574.895  566.282  566.282    0.000   147.428  981.725  981.725    0.000     0.000  534.032  534.032    0.000
207.30  1522.660  602.491  602.491    0.000   162.430  869.924  869.924    0.000     0.000  472.303  462.350    9.953
207.40  1646.865  540.764  540.764    0.000   139.993  936.804  936.804    0.000     0.000  673.673  673.673    0.000
207.50  1592.939  538.705  538.705    0.000   168.137  915.969  915.969    0.000     0.000  571.531  571.531    0.000
207.60  1654.783  561.981  561.981    0.000   154.692  937.363  937.363    0.000     0.000  613.451  613.451    0.000
207.70  1591.122  537.800  537.800    0.000   156.768  948.520  948.520    0.000     0.000  462.351  462.351    0.000
207.80  1616.087  569.125  569.125    0.000   153.827  938.018  938.018    0.000     0.000  603.900  603.900    0.000
207.90  1622.949  532.978  532.978    0.000    56.896  962.928  962.928    0.000     0.000  655.879  655.879    0.000
208.00  1495.618  579.051  579.051    0.000   114.744  915.405  915.405    0.000     0.000  311.651  311.651    0.000
208.10  1510.145  562.937  562.937    0.000    75.660 1011.864 1011.864    0.000     0.000  503.467  483.562   19.906
208.20  1560.745  529.700  529.700    0.000    72.028 1057.785 1057.785    0.000     0.000  563.590  533.731   29.858
208.30  1456.938  590.939  590.939    0.000    67.661 1010.008 1010.008    0.000     0.000  643.310  643.310    0.000
208.40  1501.271  567.921  567.921    0.000    83.224  997.777  997.777    0.000     0.000  565.902  565.902    0.000
208.50  1526.896  601.621  601.621    0.000   123.425 1084.330 1084.330    0.000     0.000  483.063  483.063    0.000
208.60  1516.192  545.390  545.390    0.000    94.855  949.307  949.307    0.000     0.000  433.299  423.346    9.953
208.70  1511.051  601.272  601.272    0.000    84.390 1072.785 1072.785    0.000     0.000  544.489  544.489    0.000
208.80  1513.727  597.208  597.208    0.000   112.755  961.979  961.979    0.000     0.000  474.518  474.518    0.000
208.90  1511.906  558.866  558.866    0.000    63.770  926.305  926.305    0.000     0.000  432.393  392.582   39.811
209.00  1497.869  560.203  560.203    0.000    93.685  994.567  994.567    0.000     0.000  454.108  454.108    0.000
209.10  1518.458  517.171  517.171    0.000   161.602  967.810  967.810    0.000     0.000  524.381  464.664   59.717
209.20  1541.282  487.116  487.116    0.000   121.910  977.452  977.452    0.000     0.000  534.734  534.734    0.000
209.30  1557.764  525.662  525.662    0.000   127.228 1040.615 1040.615    0.000     0.000  564.193  544.288   19.906
209.40  1508.224  476.770  476.770    0.000   122.652  967.891  967.891    0.000     0.000  495.328  475.422   19.906
209.50  1452.444  590.433  590.433    0.000   107.479  945.635  945.635    0.000     0.000  575.956  536.145   39.811
209.60  1405.671  573.479  573.479    0.000    56.721  954.364  954.364    0.000     0.000  473.914  444.056   29.858
209.70  1403.034  607.739  607.739    0.000   100.516  963.659  963.659    0.000     0.000  575.050  565.097    9.953
209.80  1559.411  517.741  517.741    0.000   121.268  954.187  954.187    0.000     0.000  505.080  404.948  100.131
209.90  1461.643  569.659  569.659    0.000   104.405  975.206  975.206    0.000     0.000  484.269  293.758  190.511
210.00  1441.802  577.857  577.857    0.000    60.138 1049.709 1049.709    0.000     0.000  453.807  383.937   69.871
210.10  1454.453  541.700  541.700    0.000   110.766 1020.769 1020.769    0.000     0.000  525.488  525.488    0.000
210.20  1487.722  569.662  569.662    0.000   164.027  941.958  941.958    0.000     0.000  473.210  433.399   39.811
210.30  1438.735  547.542  547.542    0.000   131.170  964.526  964.526    0.000     0.000  362.624  352.671    9.953
210.40  1408.207  545.734  545.734    0.000   142.152 1055.097 1055.097    0.000     0.000  494.523  464.665   29.858
210.50  1494.721  507.093  507.093    0.000   103.847 1054.148 1054.148    0.000     0.000  494.222  293.959  200.263
210.60  1505.492  524.421  524.421    0.000   138.305 1005.686 1005.686    0.000     0.000  433.198  273.551  159.647
210.70  1551.702  530.859  530.859    0.000   100.736 1138.025 1138.025    0.000     0.000  372.275  212.628  159.647
210.80  1483.557  496.266  496.266    0.000   131.686 1092.834 1092.834    0.000     0.000  514.830  424.752   90.078
210.90  1537.458  496.102  496.102    0.000   136.274 1033.874 1033.874    0.000     0.000  422.843  402.938   19.906
211.00  1543.448  525.384  525.384    0.000   182.659  975.734  975.734    0.000     0.000  432.696  213.131  219.565
211.10  1463.272  462.217  462.217    0.000   111.544 1041.235 1041.235    0.000     0.000  401.129  141.953  259.175
211.20  1571.051  410.818  410.818    0.000    82.360 1162.330 1162.330    0.000     0.000  462.253  243.291  218.962
211.30  1475.345  525.902  525.902    0.000    56.507 1049.394 1049.394    0.000     0.000  493.518  483.565    9.953
211.40  1447.312  578.913  578.913    0.000    88.370 1093.749 1093.749    0.000     0.000  374.286  374.286    0.000
211.50  1419.239  561.174  561.174    0.000    97.359 1071.306 1071.306    0.000     0.000  452.300  452.300    0.000
211.60  1400.872  589.466  589.466    0.000   107.912 1123.574 1123.574    0.000     0.000  542.679  522.774   19.906
211.70  1290.545  654.318  654.318    0.000    79.030 1040.179 1040.179    0.000     0.000  554.542  544.589    9.953
211.80  1313.209  697.813  697.813    0.000    81.799  976.760  976.760    0.000     0.000  503.170  483.264   19.906
211.90  1356.422  661.198  661.198    0.000    63.812 1037.078 1037.078    0.000     0.000  300.494  171.108  129.387
212.00  1276.500  649.208  649.208    0.000    62.344  984.544  984.544    0.000     0.000  342.819  263.197   79.623
212.10  1313.299  676.956  676.956    0.000    46.001 1080.384 1080.384    0.000     0.000  263.197  243.291   19.906
212.20  1314.239  658.605  658.605    0.000    85.948 1022.205 1022.205    0.000     0.000  323.818  313.865    9.953
212.30  1260.887  679.148  679.148    0.000    83.174 1055.794 1055.794    0.000     0.000  232.634  222.581   10.053
212.40  1339.156  605.078  605.078    0.000    11.240 1021.550 1021.550    0.000     0.000  283.705  283.705    0.000
212.50  1359.225  605.106  605.106    0.000    32.815 1131.458 1131.458    0.000     0.000  292.653  252.842   39.811
212.60  1453.724  580.420  580.420    0.000    78.254 1091.500 1091.500    0.000     0.000  453.908  424.049   29.858
212.70  1466.015  573.646  573.646    0.000    83.917 1106.467 1106.467    0.000     0.000  532.927  503.069   29.858
212.80  1435.238  641.649  641.649    0.000    86.464 1140.590 1140.590    0.000     0.000  442.246  442.246    0.000
212.90  1411.202  601.596  601.596    0.000    93.425 1158.054 1158.054    0.000     0.000  383.435  383.435    0.000
213.00  1423.703  641.346  641.346    0.000   101.252 1155.769 1155.769    0.000     0.000  362.926  333.067   29.858
213.10  1420.519  604.801  604.801    0.000    99.431 1039.764 1039.764    0.000     0.000  233.539  233.539    0.000
213.20  1474.235  606.566  606.566    0.000   145.786 1117.494 1117.494    0.000     0.000  434.405  434.405    0.000
213.30  1524.597  562.031  562.031    0.000   192.554 1140.587 1140.587    0.000     0.000  643.112  583.195   59.917
213.40  1421.374  672.100  672.100    0.000   143.451 1113.936 1113.936    0.000     0.000  364.232  364.232    0.000
213.50  1466.284  667.050  667.050    0.000   182.702 1142.168 1142.168    0.000     0.000  633.863  604.004   29.858
213.60  1519.777  699.847  699.847    0.000   110.852 1114.116 1114.116    0.000     0.000  505.281  495.328    9.953
213.70  1441.871  693.465  693.465    0.000   178.030 1040.061 1040.061    0.000     0.000  522.372  502.466   19.906
213.80  1445.604  645.483  645.483    0.000   140.895 1018.442 1018.442    0.000     0.000  583.696  543.885   39.811
213.90  1377.935  670.701  670.701    0.000   105.096 1141.222 1141.222    0.000     0.000  292.150  292.150    0.000
214.00  1341.784  735.223  735.223    0.000    94.467 1146.456 1146.456    0.000     0.000  473.714  404.044   69.670
214.10  1328.880  724.277  724.277    0.000   100.559 1089.913 1089.913    0.000     0.000  313.564  263.599   49.965
214.20  1385.187  662.894  662.894    0.000   189.880 1054.930 1054.930    0.000     0.000  202.877  202.877    0.000
214.30  1318.839  670.591  670.591    0.000   144.006 1059.685 1059.685    0.000     0.000  192.924  192.924    0.000
214.40  1401.237  650.387  650.387    0.000   128.406 1063.262 1063.262    0.000     0.000  294.463  294.463    0.000
214.50  1428.019  592.199  592.199    0.000   164.150 1089.990 1089.990    0.000     0.000  313.262  293.256   20.006
214.60  1414.722  628.949  628.949    0.000    91.995 1116.489 1116.489    0.000     0.000  343.723  343.723    0.000
214.70  1453.396  622.423  622.423    0.000    85.121 1183.586 1183.586    0.000     0.000  375.290  335.078   40.212
214.80  1359.596  653.905  653.905    0.000   108.557 1096.479 1096.479    0.000     0.000  324.120  284.309   39.811
214.90  1352.218  646.538  646.538    0.000    92.168 1229.925 1229.925    0.000     0.000  313.564  223.385   90.179
215.00  1368.207  640.446  640.446    0.000    82.100 1175.550 1175.550    0.000     0.000  301.701  161.758  139.943
215.10  1475.748  608.969  608.969    0.000    76.040 1237.325 1237.325    0.000     0.000  333.468  283.203   50.266
215.20  1432.323  625.863  625.863    0.000   110.982 1124.189 1124.189    0.000     0.000  252.842  222.983   29.858
215.30  1543.767  568.297  568.297    0.000    75.267 1165.384 1165.384    0.000     0.000  273.049  263.096    9.953
215.40  1604.999  558.266  558.266    0.000   108.646 1194.829 1194.829    0.000     0.000  321.104  321.104    0.000
215.50  1542.648  602.304  602.304    0.000    75.482 1072.567 1072.567    0.000     0.000  421.939  392.080   29.858
215.60  1650.599  544.524  544.524    0.000    99.871 1245.407 1245.407    0.000     0.000  372.074  252.641  119.434
215.70  1544.979  693.065  693.065    0.000   118.159 1153.235 1153.235    0.000     0.000  382.228  332.464   49.764
215.80  1514.466  598.045  598.045    0.000   112.841 1101.622 1101.622    0.000     0.000  432.596  392.784   39.811
215.90  1478.661  687.628  687.628    0.000    84.001 1154.443 1154.443    0.000     0.000  313.463  243.190   70.273
216.00  1496.732  607.873  607.873    0.000    75.999 1286.918 1286.918    0.000     0.000  432.696  353.073   79.623
216.10  1550.828  580.420  580.420    0.000   116.205 1158.858 1158.858    0.000     0.000  444.257  424.352   19.906
216.20  1623.053  563.525  563.525    0.000    79.717 1245.625 1245.625    0.000     0.000  494.624  414.701   79.923
216.30  1522.057  569.771  569.771    0.000   119.234 1173.250 1173.250    0.000     0.000  502.466  303.008  199.458
216.40  1607.602  572.899  572.899    0.000    55.464 1270.045 1270.045    0.000     0.000  484.469  364.434  120.035
216.50  1613.994  569.846  569.846    0.000    98.345 1178.092 1178.092    0.000     0.000  493.416  283.303  210.112
216.60  1482.139  592.383  592.383    0.000   101.720 1185.475 1185.475    0.000     0.000  322.409  232.031   90.378
216.70  1592.716  659.286  659.286    0.000    84.432 1213.261 1213.261    0.000     0.000  441.945  352.370   89.575
216.80  1593.636  559.732  559.732    0.000   164.580 1166.959 1166.959    0.000     0.000  513.725  314.066  199.659
216.90  1519.403  639.917  639.917    0.000   167.573 1209.678 1209.678    0.000     0.000  521.769  322.712  199.056
217.00  1501.892  623.956  623.956    0.000   153.827 1197.008 1197.008    0.000     0.000  391.980  212.628  179.352
217.10  1566.254  584.728  584.728    0.000   206.265 1123.946 1116.510    7.435     0.000  453.909  182.770  271.139
217.20  1503.309  608.115  608.115    0.000   168.736 1150.921 1150.921    0.000     0.000  522.975  383.636  139.339
217.30  1516.424  581.269  581.269    0.000   107.996 1098.182 1098.182    0.000     0.000  472.407  392.784   79.623
217.40  1612.135  566.572  566.572    0.000   100.420 1269.068 1269.068    0.000     0.000  401.428  371.369   30.059
217.50  1485.057  620.465  620.465    0.000   134.932 1083.467 1083.467    0.000     0.000  393.589  303.812   89.776
217.60  1580.396  567.474  567.474    0.000   157.501 1202.796 1202.796    0.000     0.000  412.288  232.936  179.352
217.70  1470.639  640.718  640.718    0.000   167.352 1157.968 1157.968    0.000     0.000  561.781  442.347  119.434
217.80  1594.219  627.618  627.618    0.000   143.574 1209.623 1205.906    3.718     0.000  500.858  341.613  159.245
217.90  1423.783  651.083  651.083    0.000   149.020 1056.410 1054.552    1.859     0.000  481.354  262.392  218.962
218.00  1494.288  591.171  591.171    0.000   130.222 1136.729 1136.729    0.000     0.000  362.323  332.464   29.858
218.10  1517.224  581.964  581.964    0.000   138.652 1163.019 1163.019    0.000     0.000  420.833  341.211   79.623
218.20  1533.399  575.557  575.557    0.000   157.760 1226.966 1226.966    0.000     0.000  352.370  292.653   59.717
218.30  1588.119  628.405  628.405    0.000   121.608 1156.668 1156.668    0.000     0.000  313.363  303.410    9.953
218.40  1520.958  561.378  561.378    0.000   120.278 1270.218 1270.218    0.000     0.000  262.392  242.487   19.906
218.50  1496.072  643.568  643.568    0.000    77.082 1288.267 1288.267    0.000     0.000  231.328  211.422   19.906
218.60  1626.547  511.690  511.690    0.000   107.643 1257.178 1257.178    0.000     0.000  341.713  301.802   39.912
218.70  1535.754  563.297  563.297    0.000   139.684 1143.421 1143.421    0.000     0.000  442.649  392.885   49.764
218.80  1557.623  570.179  570.179    0.000   162.734 1032.579 1032.579    0.000     0.000  321.908  272.144   49.764
218.90  1555.740  589.028  589.028    0.000   165.500 1109.181 1109.181    0.000     0.000  371.873  292.251   79.623
219.00  1553.945  570.231  570.231    0.000   159.318 1259.023 1257.207    1.816     0.000  521.367  391.980  129.387
219.10  1558.813  585.135  585.135    0.000   181.497 1107.285 1107.285    0.000     0.000  391.577  331.861   59.717
219.20  1600.064  570.752  570.752    0.000   120.969 1099.455 1099.455    0.000     0.000  211.623  191.717   19.906
219.30  1535.182  632.379  632.379    0.000   141.754 1211.510 1211.510    0.000     0.000  463.056  402.938   60.118
219.40  1593.402  546.005  546.005    0.000   174.398 1102.049 1102.049    0.000     0.000  523.075  513.123    9.953
219.50  1494.101  601.139  601.139    0.000   103.664 1178.178 1178.178    0.000     0.000  342.216  312.358   29.858
219.60  1532.098  566.482  566.482    0.000   119.975 1205.639 1205.639    0.000     0.000  311.754  311.754    0.000
219.70  1593.316  573.770  573.770    0.000   107.740 1229.506 1229.506    0.000     0.000  451.295  351.767   99.528
219.80  1510.330  632.321  632.321    0.000   106.571 1079.174 1079.174    0.000     0.000  454.914  454.914    0.000
219.90  1625.797  577.229  577.229    0.000   140.941 1119.950 1119.950    0.000     0.000  425.860  345.232   80.628
220.00  1464.514  628.470  628.470    0.000   178.125 1083.635 1083.635    0.000     0.000  412.087  232.735  179.352
220.10  1452.775  581.587  581.587    0.000   126.417 1038.274 1038.274    0.000     0.000  353.375  323.316   30.060
220.20  1470.309  582.978  582.978    0.000   104.324 1126.471 1126.471    0.000     0.000  343.824  274.155   69.670
220.30  1577.905  556.798  556.798    0.000   141.288 1087.877 1087.877    0.000     0.000  211.824  191.918   19.906
220.40  1517.425  663.495  663.495    0.000   151.094 1104.252 1104.252    0.000     0.000  362.222  342.216   20.006
220.50  1543.682  652.247  652.247    0.000   175.789 1087.229 1087.229    0.000     0.000  292.251  272.345   19.906
220.60  1505.483  633.391  633.391    0.000   180.806 1066.464 1066.464    0.000     0.000  322.310  312.358    9.953
220.70  1488.378  610.574  610.574    0.000   170.905 1143.723 1143.723    0.000     0.000  564.596  404.547  160.049
220.80  1584.518  557.347  557.347    0.000   151.963 1046.329 1046.329    0.000     0.000  432.998  413.092   19.906
220.90  1539.257  535.533  535.533    0.000   184.566 1086.793 1086.793    0.000     0.000  653.769  463.459  190.310
221.00  1547.854  584.252  584.252    0.000   150.236 1052.075 1052.075    0.000     0.000  333.671  293.859   39.811
221.10  1564.634  566.127  566.127    0.000   168.783 1062.571 1062.571    0.000     0.000  434.405  414.499   19.906
221.20  1549.700  507.562  507.562    0.000   186.162 1125.305 1125.305    0.000     0.000  603.100  543.383   59.717
221.30  1525.773  487.289  487.289    0.000   225.028 1042.954 1042.954    0.000     0.000  584.099  494.524   89.575
221.40  1579.781  530.870  530.870    0.000   138.735 1118.908 1118.908    0.000     0.000  323.215  293.356   29.858
221.50  1592.558  557.869  557.869    0.000   155.211 1101.183 1101.183    0.000     0.000  293.658  293.658    0.000
221.60  1576.358  507.764  507.764    0.000   101.633 1062.577 1062.577    0.000     0.000  344.628  324.522   20.106
221.70  1560.259  589.921  589.921    0.000   136.607 1134.336 1134.336    0.000     0.000  273.048  242.889   30.159
221.80  1535.961  556.474  556.474    0.000    97.319 1041.866 1041.866    0.000     0.000  141.953  141.953    0.000
221.90  1470.420  587.374  587.374    0.000    83.304 1020.547 1020.547    0.000     0.000  101.539  101.539    0.000
222.00  1404.200  594.339  594.339    0.000    87.198  891.669  891.669    0.000     0.000  132.000  132.000    0.000
222.10  1490.806  565.391  565.391    0.000   196.063 1054.790 1054.790    0.000     0.000  222.380  222.380    0.000
222.20  1453.217  556.305  556.305    0.000   182.708 1070.699 1070.699    0.000     0.000  333.872  333.872    0.000
222.30  1571.233  519.357  519.357    0.000   105.924 1003.730 1003.730    0.000     0.000  132.000  132.000    0.000
222.40  1424.608  643.906  643.906    0.000   123.511 1057.591 1057.591    0.000     0.000  172.214  172.214    0.000
222.50  1517.273  544.040  544.040    0.000   144.006 1026.815 1026.815    0.000     0.000  212.829  212.829    0.000
222.60  1553.579  545.428  545.428    0.000    84.082  969.487  969.487    0.000     0.000  101.539  101.539    0.000
222.70  1535.863  547.269  547.269    0.000    68.907 1147.002 1147.002    0.000     0.000  101.539  101.539    0.000
222.80  1598.393  533.759  533.759    0.000    59.923 1121.849 1121.849    0.000     0.000  101.539  101.539    0.000
222.90  1534.772  603.535  603.535    0.000    45.396 1114.630 1114.630    0.000     0.000  121.847  121.847    0.000
223.00  1516.498  617.453  617.453    0.000    40.465 1120.762 1120.762    0.000     0.000  111.693  111.693    0.000
223.10  1519.422  607.871  607.871    0.000   138.254 1186.909 1186.909    0.000     0.000  162.462  162.462    0.000
223.20  1455.472  590.825  590.825    0.000    75.870 1148.773 1148.773    0.000     0.000  152.308  152.308    0.000
223.30  1472.738  611.949  611.949    0.000    71.551 1088.854 1088.854    0.000     0.000  203.078  203.078    0.000
223.40  1498.212  602.299  602.299    0.000    74.059 1189.244 1189.244    0.000     0.000  223.385  223.385    0.000
223.50  1496.170  639.824  639.824    0.000    76.003 1138.875 1138.875    0.000     0.000  192.722  192.722    0.000
223.60  1479.935  663.281  663.281    0.000   117.416 1058.420 1058.420    0.000     0.000  182.770  182.770    0.000
223.70  1612.302  594.994  594.994    0.000    84.043 1170.560 1170.560    0.000     0.000  121.847  121.847    0.000
223.80  1535.865  565.912  565.912    0.000    53.996 1121.672 1121.672    0.000     0.000  182.770  182.770    0.000
223.90  1616.626  513.533  513.533    0.000    85.770 1151.192 1151.192    0.000     0.000  233.539  233.539    0.000
224.00  1627.490  559.577  559.577    0.000    50.105 1138.793 1138.793    0.000     0.000  152.308  152.308    0.000
224.10  1635.580  554.757  554.757    0.000   108.598 1094.777 1094.777    0.000     0.000  172.314  142.154   30.159
224.20  1523.583  607.635  607.635    0.000   134.452 1183.580 1183.580    0.000     0.000  371.873  272.345   99.528
224.30  1522.602  622.137  622.137    0.000   183.177 1139.092 1139.092    0.000     0.000  383.234  323.517   59.717
224.40  1533.395  584.667  584.667    0.000    73.322 1231.870 1231.870    0.000     0.000  323.517  323.517    0.000
224.50  1485.483  614.172  614.172    0.000   112.102 1137.314 1137.314    0.000     0.000  282.700  272.747    9.953
224.60  1463.998  645.866  645.866    0.000   164.020 1092.183 1092.183    0.000     0.000  303.410  303.410    0.000
224.70  1547.621  583.096  583.096    0.000   168.172 1091.671 1091.671    0.000     0.000  262.593  262.593    0.000
224.80  1474.057  610.292  610.292    0.000   102.289 1070.612 1070.612    0.000     0.000  312.961  273.149   39.811
224.90  1540.025  608.103  608.103    0.000   156.023 1073.722 1073.722    0.000     0.000  292.753  252.941   39.811
225.00  1553.129  646.696  646.696    0.000    92.038 1112.109 1112.109    0.000     0.000  233.338  213.231   20.106
225.10  1542.451  635.367  635.367    0.000    82.918 1151.498 1151.498    0.000     0.000  223.385  213.231   10.154
225.20  1425.191  703.924  703.924    0.000   100.774 1127.800 1127.800    0.000     0.000  261.588  172.013   89.575
225.30  1556.702  688.981  688.981    0.000   108.682 1127.937 1127.937    0.000     0.000  223.385  213.231   10.154
225.40  1429.374  675.364  675.364    0.000   115.082 1120.070 1120.070    0.000     0.000  223.385  203.078   20.308
225.50  1507.992  593.149  593.149    0.000   114.347 1064.218 1064.218    0.000     0.000  404.748  314.770   89.977
225.60  1441.067  637.141  637.141    0.000   128.793 1129.973 1129.973    0.000     0.000  364.936  284.309   80.628
225.70  1551.194  610.659  610.659    0.000   176.698 1116.922 1113.291    3.632     0.000  416.309  253.847  162.462
225.80  1418.254  606.853  606.853    0.000    44.655 1106.670 1106.670    0.000     0.000  203.078  182.770   20.308
225.90  1433.532  602.035  602.035    0.000   119.620 1118.471 1118.471    0.000     0.000  233.539  162.462   71.077
226.00  1434.888  654.051  654.051    0.000    88.537 1053.446 1053.446    0.000     0.000  213.231  192.924   20.308
226.10  1394.854  604.766  604.766    0.000    40.724 1183.874 1183.874    0.000     0.000  172.616  172.616    0.000
226.20  1405.494  563.639  563.639    0.000    60.569 1106.110 1106.110    0.000     0.000  192.924  192.924    0.000
226.30  1505.599  553.828  553.828    0.000    12.797 1139.567 1139.567    0.000     0.000  182.770  182.770    0.000
226.40  1410.298  564.045  564.045    0.000    25.937 1091.887 1091.887    0.000     0.000  142.154  142.154    0.000
226.50  1380.995  544.579  544.579    0.000    89.751 1096.208 1096.208    0.000     0.000  172.616  172.616    0.000
226.60  1441.999  581.339  581.339    0.000   101.687 1145.621 1145.621    0.000     0.000  192.924  192.924    0.000
226.70  1383.400  567.330  567.330    0.000   152.610 1087.559 1087.559    0.000     0.000  131.799  131.799    0.000
226.80  1479.662  560.040  560.040    0.000   195.073 1099.707 1099.707    0.000     0.000  273.351  233.338   40.012
226.90  1394.256  632.614  632.614    0.000   102.935 1146.359 1146.359    0.000     0.000  272.747  262.794    9.953
227.00  1398.531  611.927  611.927    0.000   199.517 1072.517 1072.517    0.000     0.000  362.323  322.511   39.811
227.10  1459.926  605.818  605.818    0.000   194.208  991.811  991.811    0.000     0.000  212.829  212.829    0.000
227.20  1355.772  661.731  661.731    0.000   143.884 1101.137 1101.137    0.000     0.000  263.398  263.398    0.000
227.30  1401.298  616.348  616.348    0.000   134.407 1104.457 1104.457    0.000     0.000  222.380  192.522   29.858
227.40  1409.666  600.356  600.356    0.000   107.824 1069.653 1069.653    0.000     0.000  233.137  233.137    0.000
227.50  1409.894  598.106  598.106    0.000   107.178 1060.288 1060.288    0.000     0.000  243.090  233.137    9.953
227.60  1317.612  650.134  650.134    0.000    84.130 1047.705 1047.705    0.000     0.000  172.616  172.616    0.000
227.70  1384.194  642.525  642.525    0.000    54.518 1027.644 1027.644    0.000     0.000  162.462  162.462    0.000
227.80  1369.228  655.950  655.950    0.000    85.947 1070.622 1070.622    0.000     0.000  233.539  233.539    0.000
227.90  1362.343  643.694  643.694    0.000    33.203 1057.647 1057.647    0.000     0.000  132.000  132.000    0.000
228.00  1391.686  581.163  581.163    0.000    34.759 1098.636 1098.636    0.000     0.000  132.000  132.000    0.000
228.10  1510.246  562.482  562.482    0.000    28.014 1115.796 1115.796    0.000     0.000  213.131  213.131    0.000
228.20  1520.728  590.658  590.658    0.000    83.475 1069.450 1069.450    0.000     0.000  152.308  152.308    0.000
228.30  1590.870  563.618  563.618    0.000    81.489 1110.304 1110.304    0.000     0.000  142.054  142.054    0.000
228.40  1477.098  644.906  644.906    0.000    75.653 1105.163 1105.163    0.000     0.000  182.770  182.770    0.000
228.50  1562.281  620.583  620.583    0.000    48.503 1130.026 1130.026    0.000     0.000  101.539  101.539    0.000
228.60  1486.109  559.876  559.876    0.000    66.017  996.474  996.474    0.000     0.000  121.847  121.847    0.000
228.70  1497.931  582.919  582.919    0.000    83.739 1046.198 1046.198    0.000     0.000  162.462  162.462    0.000
228.80  1457.217  619.888  619.888    0.000   105.053 1034.474 1034.474    0.000     0.000  152.308  152.308    0.000
228.90  1531.797  586.280  586.280    0.000   100.210 1058.296 1058.296    0.000     0.000  253.847  253.847    0.000
229.00  1569.662  619.196  619.196    0.000    50.319 1151.597 1151.597    0.000     0.000  152.308  152.308    0.000
229.10  1543.737  631.661  631.661    0.000    60.182 1061.633 1061.633    0.000     0.000  172.616  172.616    0.000
229.20  1535.203  596.303  596.303    0.000   101.419 1147.869 1147.869    0.000     0.000  294.060  273.954   20.106
229.30  1404.732  662.839  662.839    0.000    88.450 1103.135 1103.135    0.000     0.000  334.073  324.120    9.953
229.40  1419.815  615.234  615.234    0.000    89.014 1132.964 1132.964    0.000     0.000  274.155  274.155    0.000
229.50  1465.354  645.696  645.696    0.000   117.677 1104.258 1104.258    0.000     0.000  233.137  233.137    0.000
229.60  1440.008  622.287  622.287    0.000   167.999 1204.428 1204.428    0.000     0.000  363.931  334.073   29.858
229.70  1467.376  650.779  650.779    0.000   147.342 1101.963 1101.963    0.000     0.000  252.238  242.286    9.953
229.80  1462.893  637.886  637.886    0.000   120.447 1103.770 1103.770    0.000     0.000  282.097  252.238   29.858
229.90  1457.257  611.846  611.846    0.000   118.889 1100.060 1100.060    0.000     0.000  252.238  242.286    9.953
230.00  1445.261  634.588  634.588    0.000   133.459 1070.697 1070.697    0.000     0.000  242.688  242.688    0.000
230.10  1442.870  664.478  664.478    0.000    89.191 1089.805 1089.805    0.000     0.000  282.901  272.948    9.953
230.20  1437.526  591.931  591.931    0.000   113.788 1054.194 1054.194    0.000     0.000  152.207  152.207    0.000
230.30  1446.462  613.906  613.906    0.000    71.764 1112.166 1112.166    0.000     0.000  162.462  162.462    0.000
230.40  1511.992  599.539  599.539    0.000   173.059 1077.960 1077.960    0.000     0.000  192.522  192.522    0.000
230.50  1480.732  607.370  607.370    0.000   183.913 1025.648 1025.648    0.000     0.000  232.333  232.333    0.000
230.60  1553.237  561.807  561.807    0.000   146.944 1097.410 1097.410    0.000     0.000  142.154  142.154    0.000
230.70  1464.754  581.521  581.521    0.000   165.324 1041.086 1041.086    0.000     0.000  141.953  141.953    0.000
230.80  1492.212  560.964  560.964    0.000   205.702 1093.908 1093.908    0.000     0.000  171.812  171.812    0.000
230.90  1612.240  535.313  535.313    0.000   141.545 1024.833 1024.833    0.000     0.000  141.953  141.953    0.000
231.00  1511.073  520.589  520.589    0.000   190.663 1035.515 1035.515    0.000     0.000  182.770  182.770    0.000
231.10  1436.688  561.503  561.503    0.000   167.576 1022.065 1020.163    1.902     0.000  182.770  182.770    0.000
231.20  1455.601  622.152  622.152    0.000   137.915 1002.136  994.527    7.609     0.000  263.800  253.847    9.953
231.30  1357.264  663.885  663.885    0.000   156.114  965.431  965.431    0.000     0.000  283.605  283.605    0.000
231.40  1407.840  670.922  670.922    0.000   170.818 1019.729 1019.729    0.000     0.000  171.812   91.385   80.427
231.50  1415.886  655.832  655.832    0.000   159.699 1063.694 1063.694    0.000     0.000  182.569  182.569    0.000
231.60  1417.206  667.964  667.964    0.000   104.921  974.209  974.209    0.000     0.000  182.569  152.308   30.261
231.70  1459.021  619.864  619.864    0.000   115.996 1068.577 1068.577    0.000     0.000  172.415  172.415    0.000
231.80  1464.763  628.353  628.353    0.000   114.959 1051.415 1051.415    0.000     0.000  142.154  142.154    0.000
231.90  1389.019  637.431  637.431    0.000    67.832 1006.318 1006.318    0.000     0.000  213.030  213.030    0.000
232.00  1412.823  613.275  613.275    0.000   140.239 1006.453 1006.453    0.000     0.000  141.450  141.450    0.000
232.10  1467.956  576.637  576.637    0.000    87.848 1060.017 1060.017    0.000     0.000  192.219  192.219    0.000
232.20  1454.821  640.304  640.304    0.000    56.635 1131.651 1131.651    0.000     0.000  182.770  182.770    0.000
232.30  1415.253  628.032  628.032    0.000   116.376 1074.286 1074.286    0.000     0.000  243.693  243.693    0.000
232.40  1402.056  609.467  609.467    0.000    99.175 1052.015 1052.015    0.000     0.000  263.497  263.497    0.000
232.50  1340.759  676.217  676.217    0.000    60.527 1208.653 1208.653    0.000     0.000  253.344  253.344    0.000
232.60  1357.487  651.473  651.473    0.000   104.581 1152.060 1152.060    0.000     0.000  354.179  354.179    0.000
232.70  1312.806  677.256  677.256    0.000   104.668 1193.692 1193.692    0.000     0.000  373.079  333.268   39.811
232.80  1440.976  638.666  638.666    0.000   135.750 1209.910 1209.910    0.000     0.000  382.630  283.102   99.528
232.90  1283.060  729.028  729.028    0.000    94.291 1112.161 1112.161    0.000     0.000  253.143  233.237   19.906
233.00  1276.446  714.879  714.879    0.000   163.858 1104.281 1104.281    0.000     0.000  221.776  221.776    0.000
233.10  1284.957  733.964  733.964    0.000   153.039 1127.585 1127.585    0.000     0.000  283.302  212.829   70.473
233.20  1269.697  743.984  743.984    0.000   103.537 1181.418 1181.418    0.000     0.000  192.220  192.220    0.000
233.30  1290.582  707.218  707.218    0.000   165.495 1109.568 1109.568    0.000     0.000  324.120  284.309   39.811
233.40  1282.720  728.592  728.592    0.000   137.646 1092.014 1092.014    0.000     0.000  213.231  213.231    0.000
233.50  1240.543  753.831  753.831    0.000   120.398 1162.571 1162.571    0.000     0.000  272.747  232.936   39.811
233.60  1226.325  744.244  744.244    0.000    75.097 1187.205 1187.205    0.000     0.000  221.977  162.261   59.717
233.70  1311.643  687.915  687.915    0.000    58.451 1125.691 1125.691    0.000     0.000  232.534  202.675   29.858
233.80  1354.102  741.662  741.662    0.000   101.462 1169.097 1169.097    0.000     0.000  282.398  272.445    9.953
233.90  1325.112  739.302  739.302    0.000   158.796 1180.335 1180.335    0.000     0.000  300.997  211.421   89.575
234.00  1299.691  737.376  737.376    0.000   111.885 1255.824 1255.824    0.000     0.000  342.316  272.647   69.670
234.10  1334.130  747.192  747.192    0.000   102.161 1169.055 1169.055    0.000     0.000  302.204  242.487   59.717
234.20  1315.195  708.658  708.658    0.000   101.077 1158.762 1158.762    0.000     0.000  282.398  262.493   19.906
234.30  1342.665  731.940  731.940    0.000    57.194 1106.453 1106.453    0.000     0.000  161.457  161.457    0.000
234.40  1338.670  717.925  717.925    0.000   113.916 1108.868 1108.868    0.000     0.000  170.806  170.806    0.000
234.50  1357.017  666.245  666.245    0.000   109.642 1052.370 1052.370    0.000     0.000  131.196  131.196    0.000
234.60  1345.694  691.920  691.920    0.000   125.551 1160.496 1160.496    0.000     0.000  221.475  181.664   39.811
234.70  1339.156  716.051  716.051    0.000   154.125 1167.033 1167.033    0.000     0.000  411.886  362.122   49.764
234.80  1330.562  715.227  715.227    0.000   135.621 1103.043 1103.043    0.000     0.000  221.576  201.670   19.906
234.90  1317.281  768.789  768.789    0.000   201.296 1187.034 1187.034    0.000     0.000  230.925  201.067   29.858
235.00  1305.288  745.756  745.756    0.000    89.841 1093.737 1093.737    0.000     0.000  111.693  111.693    0.000
235.10  1336.033  715.679  715.679    0.000   124.596 1084.097 1084.097    0.000     0.000  132.000  132.000    0.000
235.20  1336.024  729.356  729.356    0.000   123.039 1141.426 1141.426    0.000     0.000  121.243  121.243    0.000
235.30  1312.029  689.785  689.785    0.000   140.852 1051.282 1051.282    0.000     0.000  201.469  111.693   89.776
235.40  1400.369  684.492  684.492    0.000   111.715 1127.854 1127.854    0.000     0.000  313.262  313.262    0.000
235.50  1349.489  718.545  718.545    0.000    69.475 1112.165 1112.165    0.000     0.000  272.345  222.581   49.764
235.60  1374.843  693.460  693.460    0.000    72.634 1144.589 1144.589    0.000     0.000  201.469  181.463   20.006
235.70  1334.363  702.658  702.658    0.000    73.407 1149.813 1149.813    0.000     0.000  192.321  192.321    0.000
235.80  1424.511  684.535  684.535    0.000    72.634 1207.699 1207.699    0.000     0.000  191.315  161.457   29.858
235.90  1293.801  722.883  722.883    0.000    88.321 1142.425 1142.425    0.000     0.000  151.303  151.303    0.000
236.00  1290.585  743.471  743.471    0.000    98.055 1129.152 1129.152    0.000     0.000  221.174  221.174    0.000
236.10  1328.546  699.803  699.803    0.000    94.424 1209.223 1209.223    0.000     0.000  222.179  222.179    0.000
236.20  1374.248  748.176  748.176    0.000    90.792 1103.862 1103.862    0.000     0.000  162.060  162.060    0.000
236.30  1382.804  715.782  715.782    0.000    96.240 1124.139 1124.139    0.000     0.000  202.273  192.321    9.953
236.40  1429.502  676.208  676.208    0.000    78.898 1103.513 1103.513    0.000     0.000  131.699  131.699    0.000
236.50  1385.747  679.192  679.192    0.000   110.326 1181.632 1181.632    0.000     0.000  141.752  141.752    0.000
236.60  1388.058  678.766  678.766    0.000   140.896 1178.224 1178.224    0.000     0.000  252.641  252.641    0.000
236.70  1386.651  678.560  678.560    0.000   128.097 1036.983 1036.983    0.000     0.000  161.859  161.859    0.000
236.80  1355.826  668.875  668.875    0.000   110.025 1074.029 1074.029    0.000     0.000  262.694  252.641   10.053
236.90  1380.938  670.204  670.204    0.000   215.645 1024.620 1024.620    0.000     0.000  512.218  382.831  129.387
237.00  1290.846  727.825  727.825    0.000   121.661 1087.051 1087.051    0.000     0.000  371.873  351.968   19.906
237.10  1260.367  701.302  701.302    0.000   215.261 1069.969 1069.969    0.000     0.000  311.955  311.955    0.000
237.20  1398.735  667.599  667.599    0.000   193.082 1172.866 1172.866    0.000     0.000  503.271  473.412   29.858
237.30  1404.235  680.459  680.459    0.000   207.826 1127.084 1127.084    0.000     0.000  411.081  351.365   59.717
237.40  1398.450  672.400  672.400    0.000   237.953 1116.058 1116.058    0.000     0.000  421.436  191.918  229.518
237.50  1350.883  691.506  691.506    0.000   101.903 1103.650 1103.650    0.000     0.000  291.447  291.447    0.000
237.60  1406.527  700.570  700.570    0.000   172.456 1110.337 1110.337    0.000     0.000  271.742  271.742    0.000
237.70  1349.731  703.077  703.077    0.000   182.447 1097.816 1097.816    0.000     0.000  411.484  381.625   29.858
237.80  1356.695  708.557  708.557    0.000   146.041 1096.081 1096.081    0.000     0.000  403.139  403.139    0.000
237.90  1321.153  798.418  798.418    0.000   264.981 1105.374 1105.374    0.000     0.000  513.022  483.164   29.858
238.00  1442.916  712.430  712.430    0.000   232.768 1140.781 1140.781    0.000     0.000  502.265  472.407   29.858
238.10  1485.928  686.954  686.954    0.000   195.542 1123.321 1123.321    0.000     0.000  443.152  413.293   29.858
238.20  1364.364  705.667  705.667    0.000   235.011 1047.658 1047.658    0.000     0.000  392.181  392.181    0.000
238.30  1379.603  715.120  715.120    0.000   131.988 1142.038 1142.038    0.000     0.000  361.317  311.553   49.764
238.40  1398.820  746.222  746.222    0.000   156.637 1096.949 1096.949    0.000     0.000  312.358  302.405    9.953
238.50  1469.372  735.089  735.089    0.000   207.740 1146.445 1146.445    0.000     0.000  261.990  212.226   49.764
238.60  1477.711  675.927  675.927    0.000   247.252 1068.928 1068.928    0.000     0.000  302.003  272.144   29.858
238.70  1431.597  665.132  665.132    0.000   211.666 1123.013 1123.013    0.000     0.000  342.015  312.156   29.858
238.80  1347.131  683.620  683.620    0.000   206.477 1087.215 1087.215    0.000     0.000  262.794  262.794    0.000
238.90  1366.977  661.959  661.959    0.000   245.600 1110.739 1110.739    0.000     0.000  351.766  341.713   10.053
239.00  1356.645  704.795  704.795    0.000   139.256 1181.592 1181.592    0.000     0.000  352.370  252.641   99.729
239.10  1262.417  787.772  787.772    0.000   157.414 1033.223 1033.223    0.000     0.000  372.678  372.678    0.000
239.20  1339.768  783.664  783.664    0.000   165.497 1062.838 1062.838    0.000     0.000  370.667  291.044   79.623
239.30  1365.804  727.799  727.799    0.000   191.262 1013.940 1013.940    0.000     0.000  282.901  282.901    0.000
239.40  1348.314  696.985  696.985    0.000   162.429 1037.324 1037.324    0.000     0.000  293.256  293.256    0.000
239.50  1342.632  669.888  669.888    0.000   129.397  953.842  953.842    0.000     0.000  192.924  192.924    0.000
239.60  1325.664  730.282  730.282    0.000   150.323 1020.641 1020.641    0.000     0.000  152.308  152.308    0.000
239.70  1298.837  738.762  738.762    0.000   102.418 1082.857 1082.857    0.000     0.000  243.090  213.231   29.858
239.80  1434.502  675.067  675.067    0.000    27.411 1067.249 1067.249    0.000     0.000  172.616  172.616    0.000
239.90  1295.234  744.445  744.445    0.000    59.310 1082.598 1082.598    0.000     0.000  172.616  172.616    0.000
240.00  1302.768  710.732  710.732    0.000    74.095 1023.496 1023.496    0.000     0.000  202.675  202.675    0.000
240.10  1264.297  696.229  696.229    0.000    89.922  914.851  914.851    0.000     0.000  132.000  132.000    0.000
240.20  1308.584  724.856  724.856    0.000   118.977 1003.306 1003.306    0.000     0.000  203.078  203.078    0.000
240.30  1248.274  748.109  748.109    0.000    71.076 1061.459 1061.459    0.000     0.000  141.953  141.953    0.000
240.40  1293.916  729.328  729.328    0.000    53.304  888.044  888.044    0.000     0.000  101.539  101.539    0.000
240.50  1339.622  688.803  688.803    0.000    68.346 1074.718 1074.718    0.000     0.000  243.088  182.770   60.319
240.60  1304.075  699.494  699.494    0.000   147.212 1085.697 1085.697    0.000     0.000  302.606  272.747   29.858
240.70  1302.695  708.382  708.382    0.000    60.869 1083.631 1083.631    0.000     0.000  162.060  142.154   19.906
240.80  1296.901  731.806  731.806    0.000    45.654  987.786  987.786    0.000     0.000  132.000  132.000    0.000
240.90  1371.286  683.839  683.839    0.000    68.950 1023.275 1023.275    0.000     0.000  182.770  152.308   30.462
241.00  1337.236  698.847  698.847    0.000   112.702  971.266  971.266    0.000     0.000  213.030  182.770   30.261
241.10  1394.061  769.407  769.407    0.000   186.799 1009.400 1009.400    0.000     0.000  322.712  172.616  150.096
241.20  1450.656  687.841  687.841    0.000   125.027 1151.116 1151.116    0.000     0.000  371.069  111.693  259.376
241.30  1417.336  682.851  682.851    0.000    76.911 1122.621 1066.985   55.636     0.000  262.091  121.847  140.244
241.40  1363.749  682.071  682.071    0.000   110.933 1047.358 1047.358    0.000     0.000  272.445  162.462  109.983
241.50  1325.091  708.818  708.818    0.000    65.370 1143.462 1143.462    0.000     0.000  242.688  222.782   19.906
241.60  1380.030  688.965  688.965    0.000    66.402 1087.695 1087.695    0.000     0.000  172.616  172.616    0.000
241.70  1435.269  661.789  661.789    0.000    66.015 1046.019 1044.203    1.816     0.000  242.286  162.462   79.824
241.80  1459.686  630.528  630.528    0.000   110.766 1121.760 1121.760    0.000     0.000  162.462  132.000   30.462
241.90  1510.750  558.917  558.917    0.000   133.752 1091.924 1091.924    0.000     0.000  152.308   60.923   91.385
242.00  1434.530  633.480  633.480    0.000    62.340 1107.275 1107.275    0.000     0.000   91.385   30.462   60.923
242.10  1524.668  602.788  602.788    0.000   137.084 1065.771 1065.771    0.000     0.000  192.924   81.231  111.693
242.20  1491.083  599.686  599.686    0.000   151.314 1089.812 1089.812    0.000     0.000  162.361   40.515  121.847
242.30  1385.065  672.730  672.730    0.000    79.414 1271.739 1240.698   31.041     0.000  202.072   71.077  130.995
242.40  1351.697  661.922  661.922    0.000   129.522 1083.201 1083.201    0.000     0.000  191.918    0.000  191.918
242.50  1366.757  670.335  670.335    0.000   141.673 1175.332 1175.332    0.000     0.000  252.238    0.000  252.238
242.60  1344.619  661.179  661.179    0.000    64.765 1158.905 1113.508   45.396     0.000  293.055   30.462  262.593
242.70  1405.203  627.526  627.526    0.000    85.079 1113.766 1088.215   25.551     0.000  313.765   20.308  293.457
242.80  1438.532  627.512  627.512    0.000    53.264 1129.583 1075.108   54.475     0.000  182.770   50.769  132.000
242.90  1441.145  632.142  632.142    0.000   108.604 1085.143 1085.143    0.000     0.000  182.368   81.231  101.137
243.00  1387.680  680.732  680.732    0.000   143.184 1048.693 1048.693    0.000     0.000  152.308  111.693   40.616
243.10  1392.376  643.992  643.992    0.000    58.838 1082.593 1077.146    5.448     0.000  101.539   71.077   30.462
243.20  1429.456  595.850  595.850    0.000   149.197 1052.276 1052.276    0.000     0.000  172.013  111.693   60.320
243.30  1514.578  566.360  566.360    0.000    97.876  977.970  977.970    0.000     0.000   30.462   20.308   10.154
243.40  1432.006  641.021  641.021    0.000   122.737  953.847  953.847    0.000     0.000   70.675   30.462   40.213
243.50  1399.953  592.442  592.442    0.000   113.008  909.918  909.918    0.000     0.000  111.291   50.769   60.521
243.60  1366.984  640.321  640.321    0.000    71.682  884.456  884.456    0.000     0.000   71.077   71.077    0.000
243.70  1374.514  626.275  626.275    0.000    73.325  824.053  824.053    0.000     0.000   50.769   40.616   10.154
243.80  1317.002  604.101  604.101    0.000   118.894  878.106  876.248    1.859     0.000   60.923   60.923    0.000
243.90  1359.363  637.659  637.659    0.000    82.268  921.422  921.422    0.000     0.000   81.231   81.231    0.000
244.00  1337.352  589.468  589.468    0.000    82.094 1041.475 1041.475    0.000     0.000  192.924  192.924    0.000
244.10  1264.163  645.167  645.167    0.000    85.120 1027.471 1027.471    0.000     0.000  223.184  203.078   20.107
244.20  1340.652  629.958  629.958    0.000    93.593 1005.558 1005.558    0.000     0.000  121.847  121.847    0.000
244.30  1299.050  627.144  627.144    0.000    48.549  965.611  965.611    0.000     0.000   81.231   81.231    0.000
244.40  1376.272  593.893  593.893    0.000    39.253  893.445  893.445    0.000     0.000   50.769   50.769    0.000
244.50  1302.591  613.234  613.234    0.000    24.038  865.521  865.521    0.000     0.000   81.231   81.231    0.000
244.60  1310.319  685.873  685.873    0.000    71.337  896.949  896.949    0.000     0.000   71.077   71.077    0.000
244.70  1345.611  630.928  630.928    0.000    18.545  947.363  947.363    0.000     0.000   60.923   60.923    0.000
244.80  1287.755  618.376  618.376    0.000    53.265  893.794  893.794    0.000     0.000   71.077   71.077    0.000
244.90  1288.441  659.907  659.907    0.000    24.080  959.681  959.681    0.000     0.000   81.231   81.231    0.000
245.00  1329.661  589.135  589.135    0.000    18.158  957.865  957.865    0.000     0.000   71.077   71.077    0.000
245.10  1312.793  597.640  597.640    0.000    51.832  908.838  908.838    0.000     0.000  121.847  121.847    0.000
245.20  1309.695  644.715  644.715    0.000     7.263 1013.110 1013.110    0.000     0.000   71.077   71.077    0.000
245.30  1276.081  660.955  660.955    0.000     3.632  932.136  932.136    0.000     0.000   71.077   60.923   10.154
245.40  1286.688  661.477  661.477    0.000    23.606  925.957  925.957    0.000     0.000   60.923   60.923    0.000
245.50  1294.499  641.307  641.307    0.000     0.000  989.684  989.684    0.000     0.000   50.769   50.769    0.000
245.60  1281.125  672.846  672.846    0.000     0.000 1012.294 1012.294    0.000     0.000   30.462   30.462    0.000
245.70  1341.489  654.843  654.843    0.000     7.263 1040.137 1040.137    0.000     0.000   10.154   10.154    0.000
245.80  1356.237  599.234  599.234    0.000    27.238 1072.202 1072.202    0.000     0.000   81.231   81.231    0.000
245.90  1305.483  658.540  658.540    0.000    56.549 1048.686 1048.686    0.000     0.000   81.231   60.923   20.308
246.00  1359.781  619.497  619.497    0.000    22.005 1100.272 1096.597    3.675     0.000   50.769   40.616   10.154
246.10  1331.307  595.204  595.204    0.000    42.667 1034.595 1034.595    0.000     0.000   71.077   60.923   10.154
246.20  1262.059  582.235  582.235    0.000    23.606  993.178  993.178    0.000     0.000   60.923   50.769   10.154
246.30  1249.059  626.098  626.098    0.000    27.238  965.602  965.602    0.000     0.000   60.923   60.923    0.000
246.40  1336.838  554.114  554.114    0.000    41.764 1023.789 1023.789    0.000     0.000   81.231   40.616   40.616
246.50  1343.765  582.017  582.017    0.000    49.243 1045.626 1045.626    0.000     0.000   20.308   20.308    0.000
246.60  1345.336  565.197  565.197    0.000    60.998 1022.411 1022.411    0.000     0.000   20.308    0.000   20.308
246.70  1265.815  543.780  543.780    0.000    20.447  933.693  933.693    0.000     0.000   81.231   71.077   10.154
246.80  1232.233  647.093  647.093    0.000     0.000  939.619  939.619    0.000     0.000   10.154   10.154    0.000
246.90  1329.138  549.568  549.568    0.000     7.350 1043.679 1043.679    0.000     0.000   60.923   60.923    0.000
247.00  1235.930  628.336  628.336    0.000    36.575 1007.150 1007.150    0.000     0.000   81.231   81.231    0.000
247.10  1257.014  574.400  574.400    0.000    12.711 1021.637 1021.637    0.000     0.000   71.077   71.077    0.000
247.20  1233.273  645.295  645.295    0.000    21.790  978.789  978.789    0.000     0.000   50.769   50.769    0.000
247.30  1220.014  701.038  701.038    0.000    18.331 1012.558 1012.558    0.000     0.000   20.308   20.308    0.000
247.40  1245.887  659.581  659.581    0.000     7.436  937.542  937.542    0.000     0.000   50.769   50.769    0.000
247.50  1255.700  651.879  651.879    0.000     5.534  991.329  991.329    0.000     0.000   60.923   60.923    0.000
247.60  1252.467  638.970  638.970    0.000     5.534  951.161  951.161    0.000     0.000   60.923   60.923    0.000
247.70  1282.147  638.037  638.037    0.000     5.448  905.119  905.119    0.000     0.000   91.385   91.385    0.000
247.80  1307.973  595.009  595.009    0.000     3.632  911.648  911.648    0.000     0.000   30.462   30.462    0.000
247.90  1285.273  584.598  584.598    0.000     3.632 1030.922 1030.922    0.000     0.000   81.231   81.231    0.000
248.00  1228.678  607.201  607.201    0.000    16.343  936.162  936.162    0.000     0.000   81.231   81.231    0.000
248.10  1314.432  574.322  574.322    0.000    42.368  925.783  925.783    0.000     0.000  101.539  101.539    0.000
248.20  1315.122  607.225  607.225    0.000   105.187  860.111  860.111    0.000     0.000   91.385   91.385    0.000
248.30  1267.843  639.307  639.307    0.000    81.407  937.498  937.498    0.000     0.000   71.077   71.077    0.000
248.40  1236.055  668.179  668.179    0.000    80.542  926.038  926.038    0.000     0.000   91.385   91.385    0.000
248.50  1210.296  685.946  685.946    0.000    55.858  960.152  960.152    0.000     0.000   40.616   40.616    0.000
248.60  1245.027  599.198  599.198    0.000    70.899  997.673  997.673    0.000     0.000   40.616   40.616    0.000
248.70  1299.440  633.336  633.336    0.000    46.820  845.241  845.241    0.000     0.000   20.308   20.308    0.000
248.80  1237.396  659.657  659.657    0.000    62.949  898.841  898.841    0.000     0.000   30.462   30.462    0.000
248.90  1185.813  677.128  677.128    0.000    71.419  929.758  929.758    0.000     0.000   40.616   40.616    0.000
249.00  1177.013  652.770  652.770    0.000   114.052  890.457  890.457    0.000     0.000   91.385   91.385    0.000
249.10  1211.275  669.198  669.198    0.000    54.127  983.017  983.017    0.000     0.000  101.539  101.539    0.000
249.20  1267.038  671.579  671.579    0.000    42.409  936.330  936.330    0.000     0.000   71.077   71.077    0.000
249.30  1243.296  660.690  660.690    0.000    66.406 1010.985 1010.985    0.000     0.000  101.539  101.539    0.000
249.40  1344.816  652.387  652.387    0.000    35.361  963.869  963.869    0.000     0.000   71.077   71.077    0.000
249.50  1233.881  678.750  678.750    0.000    63.987  966.506  966.506    0.000     0.000  152.308  152.308    0.000
249.60  1295.725  698.630  698.630    0.000    66.788  984.440  984.440    0.000     0.000  141.953  131.900   10.053
249.70  1303.469  636.286  636.286    0.000    50.319  908.055  908.055    0.000     0.000   81.231   81.231    0.000
249.80  1240.304  679.215  679.215    0.000    18.719 1020.676 1020.676    0.000     0.000   71.077   71.077    0.000
249.90  1299.607  669.177  669.177    0.000    56.373  944.110  944.110    0.000     0.000  132.000  132.000    0.000
250.00  1142.765  697.812  697.812    0.000    89.187  967.457  967.457    0.000     0.000  121.847  121.847    0.000
250.10  1120.794  760.269  760.269    0.000    96.671 1004.597 1004.597    0.000     0.000   71.077   60.923   10.154
250.20  1295.036  625.141  625.141    0.000    44.140 1026.646 1026.646    0.000     0.000   30.462   30.462    0.000
250.30  1279.779  669.920  669.920    0.000    74.357 1001.700 1001.700    0.000     0.000   71.077   71.077    0.000
250.40  1238.285  679.195  679.195    0.000   103.753 1073.116 1073.116    0.000     0.000  203.078  203.078    0.000
250.50  1203.235  682.650  682.650    0.000    93.212  977.830  977.830    0.000     0.000  152.308  152.308    0.000
250.60  1284.797  615.012  615.012    0.000    96.585 1046.960 1046.960    0.000     0.000   91.385   91.385    0.000
250.70  1321.023  584.771  584.771    0.000   134.067 1013.370 1013.370    0.000     0.000  132.000  132.000    0.000
250.80  1320.097  623.001  623.001    0.000    83.702  977.222  977.222    0.000     0.000  101.539  101.539    0.000
250.90  1260.666  731.241  731.241    0.000   112.841 1009.002 1009.002    0.000     0.000  132.000  132.000    0.000
251.00  1317.264  651.973  651.973    0.000    67.748  986.605  986.605    0.000     0.000  152.308  152.308    0.000
251.10  1295.358  678.630  678.630    0.000    66.663 1025.865 1025.865    0.000     0.000   91.385   91.385    0.000
251.20  1312.542  712.053  712.053    0.000    85.555  963.650  963.650    0.000     0.000  101.539  101.539    0.000
251.30  1342.649  676.870  676.870    0.000    73.065 1074.582 1074.582    0.000     0.000   50.769   50.769    0.000
251.40  1346.857  631.878  631.878    0.000   206.859 1145.447 1145.447    0.000     0.000  212.627  142.154   70.472
251.50  1345.322  659.725  659.725    0.000   163.414 1043.459 1043.459    0.000     0.000  192.219  182.166   10.053
251.60  1311.714  664.543  664.543    0.000   121.964  962.349  962.349    0.000     0.000  212.025  192.119   19.906
251.70  1406.283  583.337  583.337    0.000   140.813 1083.322 1083.322    0.000     0.000  101.137  101.137    0.000
251.80  1369.712  659.037  659.037    0.000   165.582 1104.112 1104.112    0.000     0.000  222.782  212.829    9.953
251.90  1350.412  633.466  633.466    0.000   102.248 1097.977 1097.977    0.000     0.000  182.167  172.214    9.953
252.00  1367.099  657.640  657.640    0.000   185.332 1036.240 1036.240    0.000     0.000  182.569  162.462   20.107
252.10  1506.318  580.965  580.965    0.000   162.945 1038.923 1038.923    0.000     0.000  343.422  263.398   80.025
252.20  1465.405  616.008  616.008    0.000   181.531 1057.775 1057.775    0.000     0.000  272.947  222.782   50.165
252.30  1400.862  605.550  605.550    0.000   120.576 1048.517 1048.517    0.000     0.000  281.494  251.635   29.858
252.40  1441.729  581.232  581.232    0.000   122.213 1079.212 1079.212    0.000     0.000  141.651  131.598   10.053
252.50  1435.840  605.162  605.162    0.000   123.423 1074.377 1074.377    0.000     0.000  221.374  191.315   30.059
252.60  1430.028  581.119  581.119    0.000   132.503 1072.432 1072.432    0.000     0.000  321.807  281.896   39.912
252.70  1359.903  632.973  632.973    0.000   101.204 1048.177 1048.177    0.000     0.000  171.611  171.611    0.000
252.80  1396.769  620.666  620.666    0.000   114.389 1071.956 1071.956    0.000     0.000  202.072  202.072    0.000
252.90  1344.306  577.284  577.284    0.000    88.240 1020.676 1020.676    0.000     0.000  201.670  181.765   19.906
253.00  1403.169  584.754  584.754    0.000    92.384 1002.091 1002.091    0.000     0.000  182.368  172.415    9.953
253.10  1435.378  548.250  548.250    0.000   104.058 1102.193 1102.193    0.000     0.000  283.303  233.539   49.764
253.20  1343.029  647.912  647.912    0.000   112.703 1133.535 1133.535    0.000     0.000  314.669  304.616   10.053
253.30  1460.626  533.922  533.922    0.000   110.200 1097.380 1097.380    0.000     0.000  292.653  262.794   29.858
253.40  1349.474  589.354  589.354    0.000   162.337 1188.601 1188.601    0.000     0.000  342.417  292.653   49.764
253.50  1418.324  591.026  591.026    0.000   118.711 1083.688 1083.688    0.000     0.000  274.054  264.001   10.053
253.60  1436.942  597.298  597.298    0.000   114.655 1128.156 1128.156    0.000     0.000  243.492  243.492    0.000
253.70  1415.229  557.487  557.487    0.000   152.009 1062.120 1062.120    0.000     0.000  313.765  273.954   39.811
253.80  1487.776  583.421  583.421    0.000   171.328 1106.296 1106.296    0.000     0.000  302.907  233.137   69.770
253.90  1461.325  486.857  486.857    0.000   124.072 1042.442 1042.442    0.000     0.000  162.462  162.462    0.000
254.00  1515.431  502.082  502.082    0.000   139.163 1031.635 1031.635    0.000     0.000  172.616  172.616    0.000
254.10  1603.366  493.273  493.273    0.000   206.778 1014.035 1014.035    0.000     0.000  192.823  172.616   20.207
254.20  1558.262  519.292  519.292    0.000    76.040 1205.204 1205.204    0.000     0.000   71.077   71.077    0.000
254.30  1449.681  578.458  578.458    0.000    55.765  970.242  970.242    0.000     0.000   71.077   71.077    0.000
254.40  1513.768  541.519  541.519    0.000   116.076 1016.151 1016.151    0.000     0.000  181.765  141.953   39.811
254.50  1505.767  584.937  584.937    0.000   143.393  986.779  986.779    0.000     0.000  101.539  101.539    0.000
254.60  1426.377  599.862  599.862    0.000   127.755 1007.028 1007.028    0.000     0.000  192.321  192.321    0.000
254.70  1439.340  556.737  556.737    0.000   163.158 1007.713 1007.713    0.000     0.000  292.050  232.333   59.717
254.80  1263.109  634.692  634.692    0.000   141.981 1056.426 1056.426    0.000     0.000  181.765  161.859   19.906
254.90  1355.455  573.082  573.082    0.000   201.428  944.938  944.938    0.000     0.000  231.931  192.119   39.811
255.00  1338.539  610.630  610.630    0.000   156.979 1002.011 1002.011    0.000     0.000  251.233  221.375   29.858
255.10  1388.378  575.652  575.652    0.000   220.961 1025.998 1025.998    0.000     0.000  363.428  323.517   39.912
255.20  1378.458  604.289  604.289    0.000   184.732 1101.611 1101.611    0.000     0.000  253.243  233.137   20.106
255.30  1328.037  529.358  529.358    0.000   191.913  880.477  880.477    0.000     0.000  293.457  263.599   29.858
255.40  1370.881  531.438  531.438    0.000   227.152  994.567  994.567    0.000     0.000  322.310  292.452   29.858
255.50  1382.736  495.720  495.720    0.000   147.681  977.757  977.757    0.000     0.000  222.380  182.569   39.811
255.60  1314.868  590.294  590.294    0.000   179.933  990.331  990.331    0.000     0.000  162.261  152.308    9.953
255.70  1373.148  524.514  524.514    0.000   143.613 1019.991 1019.991    0.000     0.000  242.587  232.534   10.053
255.80  1479.249  518.222  518.222    0.000   171.456 1049.604 1049.604    0.000     0.000  474.013  443.854   30.159
255.90  1353.072  636.734  636.734    0.000   134.580 1045.864 1045.864    0.000     0.000  303.611  293.658    9.953
256.00  1426.798  539.028  539.028    0.000   117.720 1080.251 1080.251    0.000     0.000  363.529  353.576    9.953
256.10  1404.815  558.810  558.810    0.000    64.333 1093.658 1093.658    0.000     0.000  373.281  353.375   19.906
256.20  1395.648  559.700  559.700    0.000   141.887  997.162  997.162    0.000     0.000  382.429  372.477    9.953
256.30  1474.803  520.675  520.675    0.000   144.489  964.990  964.990    0.000     0.000  332.866  303.008   29.858
256.40  1388.432  573.583  573.583    0.000   146.777 1042.379 1042.379    0.000     0.000  251.836  221.978   29.858
256.50  1339.711  627.390  627.390    0.000   153.865 1078.178 1078.178    0.000     0.000  443.554  443.554    0.000
256.60  1360.677  581.607  581.607    0.000    84.904 1117.824 1117.824    0.000     0.000  251.333  241.280   10.053
256.70  1292.556  657.364  657.364    0.000    95.844 1095.653 1095.653    0.000     0.000  281.293  281.293    0.000
256.80  1261.140  648.759  648.759    0.000   102.119 1076.106 1076.106    0.000     0.000  261.789  231.931   29.858
256.90  1310.820  641.133  641.133    0.000   124.596 1086.665 1086.665    0.000     0.000  351.968  292.251   59.717
257.00  1343.235  653.388  653.388    0.000    63.554 1091.586 1091.586    0.000     0.000  291.044  281.092    9.953
257.10  1319.666  599.396  599.396    0.000    84.477 1193.655 1193.655    0.000     0.000  392.583  392.583    0.000
257.20  1313.302  608.269  608.269    0.000    45.396 1097.372 1097.372    0.000     0.000  302.405  302.405    0.000
257.30  1382.079  533.043  533.043    0.000   129.962 1067.060 1067.060    0.000     0.000  360.915  291.246   69.670
257.40  1383.876  537.635  537.635    0.000   158.238 1032.391 1032.391    0.000     0.000  373.080  323.316   49.764
257.50  1325.960  551.889  551.889    0.000   116.687  968.364  968.364    0.000     0.000  292.050  262.191   29.858
257.60  1327.079  551.550  551.550    0.000   111.759 1041.910 1041.910    0.000     0.000  221.576  191.717   29.858
257.70  1381.347  532.913  532.913    0.000   121.661 1059.842 1059.842    0.000     0.000  170.806  140.948   29.858
257.80  1394.249  496.414  496.414    0.000   152.788 1052.278 1052.278    0.000     0.000  380.017  330.253   49.764
257.90  1445.821  529.808  529.808    0.000    91.051 1100.144 1100.144    0.000     0.000  331.258  311.352   19.906
258.00  1396.062  559.096  559.096    0.000   174.924 1013.977 1013.977    0.000     0.000  440.538  410.679   29.858
258.10  1361.962  567.865  567.865    0.000   198.618  971.308  971.308    0.000     0.000  420.230  360.513   59.717
258.20  1367.992  545.384  545.384    0.000   177.088 1024.141 1024.141    0.000     0.000  411.283  381.424   29.858
258.30  1364.149  592.953  592.953    0.000   141.937 1039.533 1039.533    0.000     0.000  392.985  383.033    9.953
258.40  1339.985  585.221  585.221    0.000    87.333  976.195  976.195    0.000     0.000  242.085  242.085    0.000
258.50  1324.810  586.238  586.238    0.000   189.539  841.356  841.356    0.000     0.000  251.836  241.884    9.953
258.60  1380.482  576.220  576.220    0.000   210.230  849.133  849.133    0.000     0.000  403.941  363.729   40.212
258.70  1373.966  542.929  542.929    0.000   139.949  944.763  944.763    0.000     0.000  261.387  251.434    9.953
258.80  1352.509  542.706  542.706    0.000   147.861  887.878  887.878    0.000     0.000  201.469  201.469    0.000
258.90  1396.385  547.085  547.085    0.000   198.618  900.762  900.762    0.000     0.000  252.238  252.238    0.000
259.00  1384.057  557.307  557.307    0.000   210.936  941.743  941.743    0.000     0.000  332.263  332.263    0.000
259.10  1316.235  595.305  595.305    0.000   156.681 1008.443 1008.443    0.000     0.000  251.635  251.635    0.000
259.20  1451.093  563.019  563.019    0.000   153.049  923.765  923.765    0.000     0.000  401.933  401.933    0.000
259.30  1408.028  561.672  561.672    0.000   167.789 1101.918 1101.918    0.000     0.000  512.922  512.922    0.000
259.40  1444.886  514.478  514.478    0.000   149.457 1061.410 1061.410    0.000     0.000  391.980  322.310   69.670
259.50  1416.927  533.554  533.554    0.000   139.039 1031.882 1031.882    0.000     0.000  292.653  262.794   29.858
259.60  1459.385  548.021  548.021    0.000   123.950 1045.246 1045.246    0.000     0.000  383.435  363.529   19.906
259.70  1478.418  518.210  518.210    0.000   142.327  968.463  968.463    0.000     0.000  382.228  362.323   19.906
259.80  1437.221  497.108  497.108    0.000   166.360 1079.087 1079.087    0.000     0.000  442.247  392.482   49.764
259.90  1290.129  618.790  618.790    0.000   148.287 1043.513 1043.513    0.000     0.000  420.833  381.021   39.811
260.00  1248.903  618.092  618.092    0.000    82.359 1023.192 1023.192    0.000     0.000  402.133  402.133    0.000
260.10  1374.109  596.487  596.487    0.000   129.087  949.742  949.742    0.000     0.000  300.595  290.642    9.953
260.20  1269.308  647.124  647.124    0.000   195.499  949.877  949.877    0.000     0.000  420.833  361.116   59.717
260.30  1248.919  664.632  664.632    0.000   142.237  899.766  899.766    0.000     0.000  240.476  180.759   59.717
260.40  1257.224  700.447  700.447    0.000   169.507 1032.868 1032.868    0.000     0.000  301.097  231.026   70.071
260.50  1280.148  637.506  637.506    0.000   107.783 1003.651 1003.651    0.000     0.000  270.234  210.517   59.717
260.60  1297.320  640.430  640.430    0.000   150.195  907.887  907.887    0.000     0.000  201.268  201.268    0.000
260.70  1373.948  594.684  594.684    0.000    92.995 1038.383 1038.383    0.000     0.000  490.502  410.880   79.623
260.80  1387.610  573.645  573.645    0.000   142.883 1032.276 1032.276    0.000     0.000  291.648  261.789   29.858
260.90  1398.343  569.112  569.112    0.000   109.552 1018.649 1018.649    0.000     0.000  291.044  281.092    9.953
261.00  1402.799  610.286  610.286    0.000   134.372  928.484  928.484    0.000     0.000  290.240  170.806  119.434
261.10  1450.805  556.844  556.844    0.000   110.852 1010.712 1010.712    0.000     0.000  229.920  160.250   69.670
261.20  1431.505  575.816  575.816    0.000    78.210  925.637  925.637    0.000     0.000  341.814  302.003   39.811
261.30  1461.250  540.706  540.706    0.000   145.045  898.990  898.990    0.000     0.000  392.382  181.966  210.417
261.40  1442.763  554.515  554.515    0.000   165.717  908.591  908.591    0.000     0.000  443.152  283.705  159.446
261.50  1463.547  514.082  514.082    0.000   113.573  896.103  896.103    0.000     0.000  372.678  232.735  139.943
261.60  1421.270  579.559  579.559    0.000   148.985 1053.111 1033.137   19.974     0.000  451.295  182.368  268.927
261.70  1441.401  543.021  543.021    0.000   190.836  881.485  881.485    0.000     0.000  370.265  240.878  129.387
261.80  1411.234  558.888  558.888    0.000   116.473  870.876  870.876    0.000     0.000  331.258  172.013  159.245
261.90  1418.217  561.328  561.328    0.000    76.525 1043.592 1043.592    0.000     0.000  340.708  201.368  139.339
262.00  1413.690  620.073  620.073    0.000   174.321  989.162  989.162    0.000     0.000  321.104  271.340   49.764
262.10  1432.865  627.933  627.933    0.000   118.116  975.115  975.115    0.000     0.000  381.021  321.305   59.717
262.20  1363.840  599.937  599.937    0.000    92.780  999.635  999.635    0.000     0.000  282.499  282.499    0.000
262.30  1483.411  604.512  604.512    0.000    99.090 1024.785 1024.785    0.000     0.000  381.826  381.826    0.000
262.40  1393.719  642.577  642.577    0.000    64.419 1011.340 1011.340    0.000     0.000  512.519  492.614   19.906
262.50  1396.636  591.713  591.713    0.000   137.053  970.617  970.617    0.000     0.000  391.578  351.767   39.811
262.60  1323.313  633.127  633.127    0.000   186.253  998.327  998.327    0.000     0.000  541.674  462.052   79.623
262.70  1216.142  719.583  719.583    0.000   138.650 1008.881 1008.881    0.000     0.000  420.632  420.632    0.000
262.80  1287.371  686.677  686.677    0.000   166.279  961.363  961.363    0.000     0.000  382.027  382.027    0.000
262.90  1308.517  641.670  641.670    0.000   186.161 1106.973 1106.973    0.000     0.000  483.164  483.164    0.000
263.00  1302.666  692.878  692.878    0.000   207.176  990.415  990.415    0.000     0.000  371.873  371.873    0.000
263.10  1449.740  615.816  615.816    0.000   160.778 1060.548 1060.548    0.000     0.000  462.454  462.454    0.000
263.20  1341.965  672.095  672.095    0.000   186.671 1031.364 1031.364    0.000     0.000  482.760  452.601   30.159
263.30  1376.749  624.761  624.761    0.000   164.290  943.255  943.255    0.000     0.000  411.282  381.424   29.858
263.40  1405.538  647.507  647.507    0.000   123.909 1002.141 1002.141    0.000     0.000  400.324  280.891  119.434
263.50  1330.919  707.887  707.887    0.000    85.345 1156.223 1156.223    0.000     0.000  440.940  421.034   19.906
263.60  1293.702  698.447  698.447    0.000   107.740 1066.507 1066.507    0.000     0.000  362.122  352.169    9.953
263.70  1205.225  635.157  635.157    0.000   152.480 1099.673 1099.673    0.000     0.000  400.324  300.796   99.528
263.80  1306.298  609.236  609.236    0.000   132.548 1066.552 1066.552    0.000     0.000  472.206  442.347   29.858
263.90  1308.548  655.260  655.260    0.000   164.591 1085.368 1085.368    0.000     0.000  430.786  371.069   59.717
264.00  1339.246  640.008  640.008    0.000   103.589 1091.207 1091.207    0.000     0.000  411.283  381.424   29.858
264.10  1432.914  615.234  615.234    0.000   170.469 1028.389 1028.389    0.000     0.000  482.159  482.159    0.000
264.20  1362.789  585.767  585.767    0.000   140.468 1127.297 1127.297    0.000     0.000  532.124  462.454   69.670
264.30  1318.913  696.307  696.307    0.000   150.367 1065.602 1065.602    0.000     0.000  490.503  420.833   69.670
264.40  1263.412  626.587  626.587    0.000   118.548 1183.106 1183.106    0.000     0.000  541.674  521.769   19.906
264.50  1314.667  643.452  643.452    0.000   255.203 1111.343 1111.343    0.000     0.000  461.650  401.933   59.717
264.60  1347.611  604.743  604.743    0.000   249.462  966.338  966.338    0.000     0.000  532.626  462.956   69.670
264.70  1348.358  669.906  669.906    0.000   158.314 1045.544 1045.544    0.000     0.000  344.629  334.676    9.953
264.80  1317.111  709.188  709.188    0.000   173.835 1074.735 1074.735    0.000     0.000  594.857  505.281   89.575
264.90  1283.480  679.754  679.754    0.000   127.919 1069.976 1069.976    0.000     0.000  513.424  413.896   99.528
265.00  1331.317  668.501  668.501    0.000   186.635 1031.501 1031.501    0.000     0.000  471.804  431.992   39.811
265.10  1316.909  678.022  678.022    0.000   130.134 1003.395 1003.395    0.000     0.000  384.239  324.522   59.717
265.20  1342.067  670.413  670.413    0.000   160.481 1079.747 1079.747    0.000     0.000  363.529  363.529    0.000
265.30  1350.566  652.229  652.229    0.000   126.619 1042.651 1042.651    0.000     0.000  374.184  364.131   10.053
265.40  1376.553  689.743  689.743    0.000   174.793 1050.077 1050.077    0.000     0.000  323.115  303.209   19.906
265.50  1378.920  626.989  626.989    0.000   193.209  900.454  900.454    0.000     0.000  252.440  252.440    0.000
265.60  1333.602  631.994  631.994    0.000   174.144  922.370  922.370    0.000     0.000  262.593  252.641    9.953
265.70  1387.735  685.950  685.950    0.000   157.881  923.878  923.878    0.000     0.000  311.955  291.849   20.106
265.80  1359.900  683.642  683.642    0.000   154.553  917.561  917.561    0.000     0.000  212.226  212.226    0.000
265.90  1355.165  642.208  642.208    0.000   106.136  909.219  909.219    0.000     0.000  232.132  232.132    0.000
266.00  1274.294  673.769  673.769    0.000    72.935  925.346  925.346    0.000     0.000  261.990  261.990    0.000
266.10  1260.504  668.086  668.086    0.000    79.897  954.100  954.100    0.000     0.000  252.440  252.440    0.000
266.20  1293.563  717.272  717.272    0.000    71.162  998.938  998.938    0.000     0.000  211.623  211.623    0.000
266.30  1325.096  724.743  724.743    0.000   111.239 1031.525 1031.525    0.000     0.000  322.712  312.760    9.953
266.40  1409.796  696.449  696.449    0.000   142.968 1125.614 1123.756    1.859     0.000  291.447  231.730   59.717
266.50  1349.124  690.766  690.766    0.000   156.329  913.595  913.595    0.000     0.000  301.600  241.884   59.717
266.60  1297.845  703.002  703.002    0.000   138.824 1021.115 1021.115    0.000     0.000  362.725  332.866   29.858
266.70  1347.332  722.679  722.679    0.000   184.249 1063.353 1063.353    0.000     0.000  353.676  323.516   30.159
266.80  1337.749  714.033  714.033    0.000   139.855 1034.302 1034.302    0.000     0.000  352.571  342.618    9.953
266.90  1339.692  728.423  728.423    0.000   114.398 1065.813 1065.813    0.000     0.000  441.945  372.276   69.670
267.00  1307.727  707.045  707.045    0.000   114.958 1096.815 1096.815    0.000     0.000  351.163  321.305   29.858
267.10  1316.441  696.437  696.437    0.000   181.017 1129.585 1129.585    0.000     0.000  333.067  333.067    0.000
267.20  1253.396  715.779  715.779    0.000   145.647 1010.305 1010.305    0.000     0.000  323.718  323.718    0.000
267.30  1248.129  763.978  763.978    0.000   135.019  976.320  976.320    0.000     0.000  461.851  412.087   49.764
267.40  1279.162  701.515  701.515    0.000   160.433  947.189  947.189    0.000     0.000  372.978  342.819   30.159
267.50  1328.325  662.504  662.504    0.000   130.391  994.914  994.914    0.000     0.000  240.878  240.878    0.000
267.60  1312.317  670.194  670.194    0.000   143.099 1020.815 1020.815    0.000     0.000  209.612  199.660    9.953
267.70  1332.248  663.208  663.208    0.000   124.643  993.580  993.580    0.000     0.000  281.695  221.978   59.717
267.80  1268.453  709.462  709.462    0.000   142.844 1049.133 1049.133    0.000     0.000  280.891  280.891    0.000
267.90  1369.714  679.375  679.375    0.000   165.066 1049.221 1049.221    0.000     0.000  161.658  161.658    0.000
268.00  1310.424  657.102  657.102    0.000   210.322  977.279  977.279    0.000     0.000  392.180  392.180    0.000
268.10  1366.477  662.400  662.400    0.000   231.772 1015.967 1015.967    0.000     0.000  232.132  222.179    9.953
268.20  1356.994  718.790  718.790    0.000   214.349 1025.879 1025.879    0.000     0.000  343.824  343.824    0.000
268.30  1299.751  698.003  698.003    0.000   227.541 1043.718 1043.718    0.000     0.000  463.660  443.755   19.906
268.40  1298.630  715.147  715.147    0.000   191.355 1099.410 1099.410    0.000     0.000  401.531  391.578    9.953
268.50  1294.734  712.981  712.981    0.000   172.019 1014.852 1014.852    0.000     0.000  242.688  222.782   19.906
268.60  1318.232  715.406  715.406    0.000   201.338 1030.077 1030.077    0.000     0.000  303.209  303.209    0.000
268.70  1312.828  733.510  733.510    0.000   125.639 1067.244 1067.244    0.000     0.000  241.884  221.978   19.906
268.80  1283.124  648.642  648.642    0.000    88.538 1107.835 1107.835    0.000     0.000  304.113  304.113    0.000
268.90  1296.643  689.529  689.529    0.000   250.792 1000.673 1000.673    0.000     0.000  444.357  384.440   59.917
269.00  1288.544  700.312  700.312    0.000   197.009  975.593  975.593    0.000     0.000  343.422  303.611   39.811
269.10  1314.698  703.576  703.576    0.000   182.793 1045.368 1045.368    0.000     0.000  374.085  374.085    0.000
269.20  1256.596  693.987  693.987    0.000   173.320  990.462  990.462    0.000     0.000  303.812  303.812    0.000
269.30  1299.048  664.607  664.607    0.000   193.212 1072.345 1072.345    0.000     0.000  282.097  262.191   19.906
269.40  1276.747  674.140  674.140    0.000   135.104 1069.549 1069.549    0.000     0.000  233.539  233.539    0.000
269.50  1272.931  656.392  656.392    0.000   130.863 1073.356 1073.356    0.000     0.000  242.085  222.179   19.906
269.60  1293.732  702.182  702.182    0.000    82.444 1057.533 1057.533    0.000     0.000  101.539  101.539    0.000
269.70  1242.709  678.192  678.192    0.000   185.463 1041.576 1041.576    0.000     0.000  271.337  261.284   10.053
269.80  1302.487  672.557  672.557    0.000    50.844 1109.807 1109.807    0.000     0.000  312.961  312.961    0.000
269.90  1263.355  676.727  676.727    0.000    90.792 1112.144 1112.144    0.000     0.000  181.563  181.563    0.000
270.00  1252.498  664.406  664.406    0.000    75.051 1011.903 1011.903    0.000     0.000  201.469  201.469    0.000
270.10  1258.237  729.194  729.194    0.000    71.593 1221.927 1221.927    0.000     0.000  301.198  301.198    0.000
270.20  1335.749  706.334  706.334    0.000    81.886 1100.492 1100.492    0.000     0.000  272.144  272.144    0.000
270.30  1343.409  676.753  676.753    0.000    92.954 1115.279 1115.279    0.000     0.000  371.773  351.867   19.906
270.40  1327.269  687.338  687.338    0.000   158.450 1035.939 1035.939    0.000     0.000  473.211  473.211    0.000
270.50  1322.149  710.160  710.160    0.000   159.188 1100.703 1100.703    0.000     0.000  472.005  382.429   89.575
270.60  1279.527  671.892  671.892    0.000    49.502 1094.008 1094.008    0.000     0.000  291.346  291.346    0.000
270.70  1345.180  650.766  650.766    0.000   115.604 1069.573 1069.573    0.000     0.000  273.451  273.451    0.000
270.80  1327.869  600.402  600.402    0.000    80.762 1159.336 1159.336    0.000     0.000  301.399  301.399    0.000
270.90  1304.866  642.244  642.244    0.000    51.016 1201.787 1201.787    0.000     0.000  420.833  361.116   59.717
271.00  1223.015  685.568  685.568    0.000    89.969 1134.687 1134.687    0.000     0.000  302.405  302.405    0.000
271.10  1215.370  797.680  797.680    0.000    75.053 1188.431 1188.431    0.000     0.000  351.968  351.968    0.000
271.20  1340.684  648.387  648.387    0.000    63.164 1116.277 1116.277    0.000     0.000  231.730  221.777    9.953
271.30  1397.810  655.585  655.585    0.000    73.277 1186.878 1186.878    0.000     0.000  261.990  261.990    0.000
271.40  1376.363  651.725  651.725    0.000   164.239 1086.498 1086.498    0.000     0.000  272.747  272.747    0.000
271.50  1367.617  630.479  630.479    0.000    76.518 1167.779 1167.779    0.000     0.000  340.607  340.607    0.000
271.60  1353.760  599.262  599.262    0.000   101.507 1155.195 1155.195    0.000     0.000  289.436  259.578   29.858
271.70  1331.140  653.064  653.064    0.000   105.359 1227.767 1227.767    0.000     0.000  339.803  309.945   29.858
271.80  1376.548  648.883  648.883    0.000   118.505 1210.600 1210.600    0.000     0.000  299.992  190.511  109.481
271.90  1343.341  684.564  684.564    0.000   102.592 1201.292 1201.292    0.000     0.000  349.756  290.039   59.717
272.00  1328.149  645.232  645.232    0.000    87.593 1184.395 1184.395    0.000     0.000  470.094  420.330   49.764
272.10  1338.984  627.336  627.336    0.000    74.449 1081.010 1081.010    0.000     0.000  332.664  332.664    0.000
272.20  1375.712  569.619  569.619    0.000    55.722 1186.735 1186.735    0.000     0.000  310.849  310.849    0.000
272.30  1410.159  591.313  591.313    0.000    52.659 1131.528 1131.528    0.000     0.000  261.487  261.487    0.000
272.40  1338.661  642.782  642.782    0.000    12.840 1215.749 1215.749    0.000     0.000  390.773  331.056   59.717
272.50  1363.270  695.917  695.917    0.000    29.225 1153.878 1153.878    0.000     0.000  220.168   80.627  139.540
272.60  1343.127  655.512  655.512    0.000    29.053 1200.592 1200.592    0.000     0.000  280.790  260.884   19.906
272.70  1306.290  746.431  746.431    0.000    21.790 1296.007 1296.007    0.000     0.000  259.175  259.175    0.000
272.80  1384.543  680.366  680.366    0.000    25.422 1199.536 1199.536    0.000     0.000  370.767  370.767    0.000
272.90  1415.018  696.335  696.335    0.000    97.658 1159.372 1159.372    0.000     0.000  361.317  361.317    0.000
273.00  1397.124  674.525  674.525    0.000    32.685 1287.517 1287.517    0.000     0.000  378.810  338.999   39.811
273.10  1427.993  666.401  666.401    0.000    51.103 1214.633 1214.633    0.000     0.000  408.468  338.798   69.670
273.20  1357.092  718.803  718.803    0.000   122.135 1143.726 1143.726    0.000     0.000  329.046  269.329   59.717
273.30  1418.214  750.104  750.104    0.000   148.377 1235.371 1235.371    0.000     0.000  349.454  309.643   39.811
273.40  1393.883  740.121  740.121    0.000   153.347 1095.993 1095.993    0.000     0.000  151.001  151.001    0.000
273.50  1331.088  745.912  745.912    0.000   133.721 1228.586 1228.586    0.000     0.000  328.945  299.087   29.858
273.60  1339.324  777.230  777.230    0.000   113.447 1221.002 1221.002    0.000     0.000  249.826  219.967   29.858
273.70  1271.667  747.654  747.654    0.000   111.239 1249.598 1249.598    0.000     0.000  250.227  240.275    9.953
273.80  1364.707  695.856  695.856    0.000   100.217 1193.612 1193.612    0.000     0.000  240.677  200.865   39.811
273.90  1312.008  685.879  685.879    0.000    39.948 1235.675 1235.675    0.000     0.000  312.960  293.054   19.906
274.00  1355.825  794.555  794.555    0.000   131.257 1260.723 1260.723    0.000     0.000  242.788  232.835    9.953
274.10  1308.777  718.848  718.848    0.000   144.397 1290.079 1290.079    0.000     0.000  412.488  402.536    9.953
274.20  1358.097  725.888  725.888    0.000    89.234 1310.406 1310.406    0.000     0.000  303.410  293.457    9.953
274.30  1395.381  693.881  693.881    0.000    70.904 1280.527 1280.527    0.000     0.000  233.539  233.539    0.000
274.40  1401.510  746.491  746.491    0.000    44.139 1344.513 1344.513    0.000     0.000  101.539  101.539    0.000
274.50  1345.648  825.112  825.112    0.000    58.365 1325.877 1325.877    0.000     0.000  274.054  274.054    0.000
274.60  1423.542  756.546  756.546    0.000    85.602 1310.361 1310.361    0.000     0.000  121.847  121.847    0.000
274.70  1357.041  768.711  768.711    0.000    72.893 1286.151 1286.151    0.000     0.000  272.546  272.546    0.000
274.80  1291.582  754.176  754.176    0.000    91.050 1206.847 1206.847    0.000     0.000  311.453  311.453    0.000
274.90  1453.982  679.799  679.799    0.000    69.217 1273.766 1273.766    0.000     0.000  323.316  323.316    0.000
275.00  1392.047  741.386  741.386    0.000   124.723 1270.179 1270.179    0.000     0.000  400.123  400.123    0.000
275.10  1391.060  664.542  664.542    0.000    72.934 1263.558 1263.558    0.000     0.000  300.292  300.292    0.000
275.20  1363.763  703.634  703.634    0.000   103.589 1251.543 1251.543    0.000     0.000  401.731  401.731    0.000
275.30  1299.056  769.170  769.170    0.000    73.408 1269.577 1269.577    0.000     0.000  210.819  210.819    0.000
275.40  1243.310  780.547  780.547    0.000   127.400 1277.090 1277.090    0.000     0.000  300.795  300.795    0.000
275.50  1287.242  762.201  762.201    0.000   207.038 1165.863 1165.863    0.000     0.000  261.889  261.889    0.000
275.60  1314.499  749.347  749.347    0.000   216.808 1201.566 1201.566    0.000     0.000  433.299  403.441   29.858
275.70  1259.831  764.065  764.065    0.000   122.267 1155.104 1155.104    0.000     0.000  340.406  240.878   99.528
275.80  1263.425  712.671  712.671    0.000   136.747 1189.911 1189.911    0.000     0.000  321.506  321.506    0.000
275.90  1380.740  672.998  672.998    0.000   100.043 1221.300 1221.300    0.000     0.000  400.928  371.069   29.858
276.00  1282.441  705.191  705.191    0.000    80.026 1307.384 1307.384    0.000     0.000  320.702  310.749    9.953
276.10  1356.060  659.338  659.338    0.000    43.709 1243.266 1243.266    0.000     0.000  301.098  291.145    9.953
276.20  1329.709  642.965  642.965    0.000    27.452 1127.980 1127.980    0.000     0.000  240.677  240.677    0.000
276.30  1325.133  678.989  678.989    0.000   130.741 1225.266 1225.266    0.000     0.000  262.492  252.539    9.953
276.40  1317.241  667.431  667.431    0.000   115.558 1194.870 1194.870    0.000     0.000  170.806  170.806    0.000
276.50  1317.035  643.632  643.632    0.000   170.689 1131.367 1131.367    0.000     0.000  410.277  380.419   29.858
276.60  1365.989  638.535  638.535    0.000   103.503 1272.339 1272.339    0.000     0.000  360.512  310.748   49.764
276.70  1349.344  660.743  660.743    0.000    56.378 1360.969 1360.969    0.000     0.000  300.494  300.494    0.000
276.80  1313.341  698.406  698.406    0.000   110.766 1204.157 1204.157    0.000     0.000  331.458  331.458    0.000
276.90  1318.016  710.823  710.823    0.000   100.989 1249.075 1249.075    0.000     0.000  141.048  141.048    0.000
277.00  1352.055  664.118  664.118    0.000   106.049 1290.835 1290.835    0.000     0.000  190.610  190.610    0.000
277.10  1311.661  662.625  662.625    0.000    67.186 1211.772 1211.772    0.000     0.000  279.583  259.678   19.906
277.20  1285.689  732.761  732.761    0.000   163.674 1209.470 1209.470    0.000     0.000  260.181  260.181    0.000
277.30  1381.592  683.933  683.933    0.000   113.442 1351.062 1351.062    0.000     0.000  352.771  352.771    0.000
277.40  1381.152  624.118  624.118    0.000    67.186 1262.782 1262.782    0.000     0.000  410.477  400.524    9.953
277.50  1546.533  571.543  571.543    0.000    65.929 1235.408 1235.408    0.000     0.000  311.250  190.913  120.338
277.60  1451.897  636.732  636.732    0.000    29.483 1273.758 1273.758    0.000     0.000  342.316  251.736   90.581
277.70  1422.886  617.918  617.918    0.000   110.326 1227.245 1227.245    0.000     0.000  231.327  171.610   59.717
277.80  1497.254  593.622  593.622    0.000   181.058 1249.116 1249.116    0.000     0.000  353.072  232.432  120.640
277.90  1493.456  545.667  545.667    0.000   168.047 1220.155 1220.155    0.000     0.000  342.316  281.996   60.320
278.00  1390.445  674.182  674.182    0.000    97.443 1292.836 1292.836    0.000     0.000  431.992  312.559  119.434
278.10  1367.856  657.081  657.081    0.000    99.774 1301.987 1301.987    0.000     0.000  231.226  101.236  129.990
278.20  1394.008  647.956  647.956    0.000    48.201 1233.337 1233.337    0.000     0.000  284.108   20.308  263.800
278.30  1303.280  687.737  687.737    0.000    87.455 1228.169 1228.169    0.000     0.000  273.552    0.000  273.552
278.40  1362.427  644.405  644.405    0.000   156.281 1155.215 1155.215    0.000     0.000  321.405  321.405    0.000
278.50  1319.935  719.256  719.256    0.000   193.300 1187.124 1187.124    0.000     0.000  342.417  161.658  180.759
278.60  1326.526  682.522  682.522    0.000   124.381 1178.713 1178.713    0.000     0.000  342.216  182.167  160.049
278.70  1219.108  751.966  751.966    0.000   102.289 1162.631 1162.631    0.000     0.000  202.374  202.374    0.000
278.80  1341.769  703.508  703.508    0.000   231.378 1238.679 1238.679    0.000     0.000  390.070  370.064   20.006
278.90  1382.906  659.901  659.901    0.000   178.633 1327.172 1327.172    0.000     0.000  360.613  360.613    0.000
279.00  1295.132  629.806  629.806    0.000   204.267 1149.750 1149.750    0.000     0.000  419.726  349.354   70.372
279.10  1315.983  654.607  654.607    0.000   168.948 1164.922 1164.922    0.000     0.000  328.845  328.845    0.000
279.20  1313.283  675.554  675.554    0.000   117.460 1171.691 1171.691    0.000     0.000  350.961  350.961    0.000
279.30  1512.525  625.854  625.854    0.000   177.813 1125.876 1125.876    0.000     0.000  391.578  391.578    0.000
279.40  1424.844  619.637  619.637    0.000   230.644 1226.164 1226.164    0.000     0.000  562.082  562.082    0.000
279.50  1430.178  662.200  662.200    0.000   168.605 1273.151 1273.151    0.000     0.000  310.948  290.842   20.106
279.60  1445.602  690.005  690.005    0.000   114.398 1211.376 1211.376    0.000     0.000  310.146  300.193    9.953
279.70  1368.657  684.846  684.846    0.000    79.030 1267.363 1267.363    0.000     0.000  390.269  390.269    0.000
279.80  1343.540  667.927  667.927    0.000   108.166 1233.249 1233.249    0.000     0.000  372.576  372.576    0.000
279.90  1381.911  695.094  695.094    0.000    94.069 1131.404 1131.404    0.000     0.000  422.440  412.387   10.053
280.00  1310.403  668.503  668.503    0.000   108.950 1163.487 1163.487    0.000     0.000  381.424  381.424    0.000
280.10  1334.798  651.807  651.807    0.000   187.377 1148.568 1148.568    0.000     0.000  512.821  482.963   29.858
280.20  1463.353  594.153  594.153    0.000   189.740 1177.455 1177.455    0.000     0.000  411.282  411.282    0.000
280.30  1328.477  663.514  663.514    0.000   175.228 1220.431 1220.431    0.000     0.000  441.744  441.744    0.000
280.40  1389.595  690.892  690.892    0.000   189.831 1167.330 1167.330    0.000     0.000  401.832  401.832    0.000
280.50  1361.437  650.547  650.547    0.000   180.536 1108.616 1108.616    0.000     0.000  390.573  390.573    0.000
280.60  1280.584  657.269  657.269    0.000   154.422 1219.978 1219.978    0.000     0.000  471.098  461.045   10.053
280.70  1311.625  658.867  658.867    0.000   170.378 1074.376 1074.376    0.000     0.000  389.969  370.064   19.906
280.80  1232.958  694.293  694.293    0.000   130.472 1147.261 1147.261    0.000     0.000  342.215  342.215    0.000
280.90  1262.871  675.711  675.711    0.000   194.846 1041.730 1041.730    0.000     0.000  351.465  311.553   39.912
281.00  1219.312  669.172  669.172    0.000   118.195 1200.054 1200.054    0.000     0.000  380.218  330.454   49.764
281.10  1201.698  688.906  688.906    0.000   144.346 1144.674 1144.674    0.000     0.000  370.566  260.985  109.581
281.20  1261.458  744.682  744.682    0.000   126.580 1177.096 1177.096    0.000     0.000  452.500  412.287   40.212
281.30  1236.540  742.810  742.810    0.000   153.509 1166.939 1166.939    0.000     0.000  491.202  400.724   90.478
281.40  1285.384  725.887  725.887    0.000    94.811 1174.806 1174.806    0.000     0.000  390.975  390.975    0.000
281.50  1333.267  720.430  720.430    0.000   131.637 1137.363 1137.363    0.000     0.000  391.576  391.576    0.000
281.60  1368.442  733.719  733.719    0.000   162.946 1219.076 1219.076    0.000     0.000  479.947  340.607  139.339
281.70  1398.134  645.598  645.598    0.000   186.594 1139.176 1139.176    0.000     0.000  422.844  383.033   39.811
281.80  1279.358  739.950  739.950    0.000    97.615 1165.811 1165.811    0.000     0.000  310.950  310.950    0.000
281.90  1317.185  725.750  725.750    0.000   171.281 1140.482 1140.482    0.000     0.000  322.209  241.682   80.527
282.00  1295.050  749.423  749.423    0.000   133.330 1198.238 1198.238    0.000     0.000  361.719  252.238  109.481
282.10  1271.015  725.965  725.965    0.000   177.556 1225.431 1225.431    0.000     0.000  320.903  191.516  129.387
282.20  1290.035  729.277  729.277    0.000   112.582 1212.634 1212.634    0.000     0.000  360.513  191.315  169.198
282.30  1183.833  773.721  773.721    0.000   152.220 1228.064 1228.064    0.000     0.000  321.104  311.151    9.953
282.40  1200.996  756.721  756.721    0.000   201.294 1154.228 1154.228    0.000     0.000  379.916  340.105   39.811
282.50  1183.156  869.374  869.374    0.000    78.773 1296.161 1296.161    0.000     0.000  320.902  320.902    0.000
282.60  1147.268  855.178  855.178    0.000   131.552 1310.170 1310.170    0.000     0.000  329.046  259.376   69.670
282.70  1238.071  868.128  868.128    0.000    29.356 1230.406 1230.406    0.000     0.000  280.488  280.488    0.000
282.80  1124.669  876.821  876.821    0.000    68.690 1304.282 1304.282    0.000     0.000  260.380  210.115   50.266
282.90  1190.290  845.463  845.463    0.000    59.399 1353.620 1353.620    0.000     0.000  279.986  230.221   49.764
283.00  1221.503  764.717  764.717    0.000    81.014 1133.778 1133.778    0.000     0.000  321.506  271.742   49.764
283.10  1197.463  773.097  773.097    0.000    38.476 1199.149 1199.149    0.000     0.000  190.310  180.357    9.953
283.20  1133.571  782.493  782.493    0.000    85.345 1205.851 1205.851    0.000     0.000  179.151  179.151    0.000
283.30  1191.589  770.653  770.653    0.000    25.422 1162.666 1162.666    0.000     0.000  191.315  191.315    0.000
283.40  1142.340  837.608  837.608    0.000    70.293 1203.472 1203.472    0.000     0.000  230.724  200.866   29.858
283.50  1168.188  830.966  830.966    0.000    36.790 1258.211 1258.211    0.000     0.000  230.925  230.925    0.000
283.60  1211.022  780.421  780.421    0.000    16.429 1163.182 1163.182    0.000     0.000  320.300  320.300    0.000
283.70  1327.532  754.566  754.566    0.000    87.456 1222.932 1222.932    0.000     0.000  259.980  259.980    0.000
283.80  1194.366  795.258  795.258    0.000    40.250 1194.783 1194.783    0.000     0.000  330.454  330.454    0.000
283.90  1262.628  755.985  755.985    0.000    69.002 1116.746 1116.746    0.000     0.000  220.973  220.973    0.000
284.00  1228.731  763.318  763.318    0.000    67.960 1163.735 1163.735    0.000     0.000  191.516  191.516    0.000
284.10  1290.312  709.955  709.955    0.000    87.461 1189.980 1189.980    0.000     0.000  321.908  321.908    0.000
284.20  1291.654  737.534  737.534    0.000    67.960 1217.820 1217.820    0.000     0.000  342.215  242.486   99.729
284.30  1267.239  716.105  716.105    0.000    29.053 1195.514 1195.514    0.000     0.000  291.948  192.219   99.729
284.40  1329.884  703.168  703.168    0.000    83.529 1184.487 1184.487    0.000     0.000  280.388  280.388    0.000
284.50  1353.626  681.637  681.637    0.000    49.286 1131.883 1131.883    0.000     0.000  220.369  180.558   39.811
284.60  1397.754  667.405  667.405    0.000   152.531 1140.913 1140.913    0.000     0.000  320.400  220.872   99.528
284.70  1350.511  650.333  650.333    0.000   102.719 1178.270 1178.270    0.000     0.000  358.704  328.845   29.858
284.80  1280.734  717.699  717.699    0.000   141.023 1141.212 1141.212    0.000     0.000  229.417  119.936  109.481
284.90  1315.978  685.873  685.873    0.000   135.275 1181.164 1181.164    0.000     0.000  230.724  230.724    0.000
285.00  1258.295  666.352  666.352    0.000   137.439 1160.927 1160.927    0.000     0.000  348.952  249.424   99.528
285.10  1251.723  773.381  773.381    0.000    95.843 1152.460 1152.460    0.000     0.000  298.585  258.773   39.811
285.20  1253.439  714.815  714.815    0.000   149.888 1152.676 1152.676    0.000     0.000  298.886  298.886    0.000
285.30  1295.655  666.522  666.522    0.000    80.502 1283.453 1283.453    0.000     0.000  279.382  279.382    0.000
285.40  1357.696  661.558  661.558    0.000   188.711 1109.395 1109.395    0.000     0.000  362.725  362.725    0.000
285.50  1270.908  729.832  729.832    0.000   197.574 1160.582 1160.582    0.000     0.000  411.182  341.311   69.871
285.60  1383.677  697.801  697.801    0.000   184.562 1139.360 1139.360    0.000     0.000  481.153  401.531   79.623
285.70  1277.741  687.974  687.974    0.000   166.058 1111.989 1111.989    0.000     0.000  299.992  290.039    9.953
285.80  1276.951  707.080  707.080    0.000    97.228 1171.131 1171.131    0.000     0.000  289.436  289.436    0.000
285.90  1305.199  668.318  668.318    0.000   104.105 1146.188 1146.188    0.000     0.000  341.613  341.613    0.000
286.00  1299.043  650.815  650.815    0.000   169.034 1150.078 1150.078    0.000     0.000  471.902  431.690   40.212
286.10  1359.028  685.824  685.824    0.000   201.334 1162.572 1162.572    0.000     0.000  370.968  350.962   20.006
286.20  1298.902  710.608  710.608    0.000   161.610 1136.640 1136.640    0.000     0.000  400.928  371.069   29.858
286.30  1347.327  667.970  667.970    0.000   179.201 1177.705 1177.705    0.000     0.000  340.205  340.205    0.000
286.40  1312.290  672.106  672.106    0.000   255.422 1143.116 1143.116    0.000     0.000  481.253  451.395   29.858
286.50  1232.860  719.963  719.963    0.000    77.297 1196.942 1196.942    0.000     0.000  370.163  330.051   40.112
286.60  1240.480  723.331  723.331    0.000   109.123 1152.458 1152.458    0.000     0.000  309.543  279.684   29.858
286.70  1296.998  716.665  716.665    0.000    69.002 1154.319 1154.319    0.000     0.000  300.191  270.333   29.858
286.80  1293.438  668.911  668.911    0.000   199.035 1218.206 1218.206    0.000     0.000  450.688  370.263   80.425
286.90  1329.998  664.442  664.442    0.000   150.668 1171.991 1171.991    0.000     0.000  300.997  300.997    0.000
287.00  1286.269  739.767  739.767    0.000   112.493 1193.096 1193.096    0.000     0.000  269.630  269.630    0.000
287.10  1215.894  780.157  780.157    0.000   161.128 1157.816 1157.816    0.000     0.000  269.832  269.832    0.000
287.20  1202.593  692.710  692.710    0.000   166.576 1134.641 1134.641    0.000     0.000  299.389  249.625   49.764
287.30  1273.354  663.511  663.511    0.000    94.811 1124.398 1124.398    0.000     0.000  290.340  280.388    9.953
287.40  1332.398  703.072  703.072    0.000   149.504 1202.871 1202.871    0.000     0.000  320.903  320.903    0.000
287.50  1322.005  708.669  708.669    0.000   142.238 1198.410 1198.410    0.000     0.000  331.258  321.305    9.953
287.60  1242.532  718.800  718.800    0.000    89.922 1134.548 1134.548    0.000     0.000  279.684  259.678   20.006
287.70  1256.716  790.330  790.330    0.000   105.791 1111.427 1111.427    0.000     0.000  258.974  258.974    0.000
287.80  1264.720  746.772  746.772    0.000   134.845 1184.798 1184.798    0.000     0.000  358.905  319.093   39.811
287.90  1379.470  694.373  694.373    0.000   115.089 1237.320 1237.320    0.000     0.000  351.163  341.211    9.953
288.00  1322.043  685.679  685.679    0.000   186.466 1111.948 1111.948    0.000     0.000  370.265  350.359   19.906
288.10  1313.046  699.368  699.368    0.000    91.437 1155.010 1155.010    0.000     0.000  349.555  240.074  109.481
288.20  1384.646  623.932  623.932    0.000   130.741 1065.556 1065.556    0.000     0.000  359.508  140.546  218.962
288.30  1405.280  726.343  726.343    0.000   132.771 1188.553 1188.553    0.000     0.000  329.246  120.137  209.109
288.40  1340.165  759.517  759.517    0.000    63.683 1167.327 1167.327    0.000     0.000  279.483  150.096  129.387
288.50  1386.755  720.348  720.348    0.000    50.844 1089.040 1089.040    0.000     0.000  240.476  160.854   79.623
288.60  1303.299  744.612  744.612    0.000    76.611 1175.564 1175.564    0.000     0.000  299.791  130.593  169.198
288.70  1320.470  688.147  688.147    0.000   139.820 1117.369 1117.369    0.000     0.000  348.550  149.493  199.056
288.80  1352.494  741.269  741.269    0.000    89.105 1201.310 1201.310    0.000     0.000  279.282   80.226  199.056
288.90  1318.341  731.162  731.162    0.000   116.214 1162.484 1162.484    0.000     0.000  309.543   90.581  218.962
289.00  1364.678  695.748  695.748    0.000   115.343 1124.092 1124.092    0.000     0.000  291.043  281.091    9.953
289.10  1349.809  730.989  730.989    0.000   134.673 1030.621 1030.621    0.000     0.000  279.986  150.599  129.387
289.20  1399.065  689.836  689.836    0.000   144.268 1084.100 1084.100    0.000     0.000  300.997  291.044    9.953
289.30  1422.393  695.377  695.377    0.000   144.827 1110.653 1110.653    0.000     0.000  279.483  269.530    9.953
289.40  1404.735  704.264  704.264    0.000    95.412 1183.363 1183.363    0.000     0.000  279.282  279.282    0.000
289.50  1339.454  700.351  700.351    0.000    47.298 1146.013 1146.013    0.000     0.000  249.223  249.223    0.000
289.60  1355.555  707.878  707.878    0.000    70.248 1210.731 1210.731    0.000     0.000  239.672  239.672    0.000
289.70  1364.189  722.767  722.767    0.000    59.923 1205.596 1205.596    0.000     0.000  229.216  229.216    0.000
289.80  1421.071  653.182  653.182    0.000    32.728 1258.120 1258.120    0.000     0.000  319.093  249.424   69.670
289.90  1362.438  713.006  713.006    0.000   112.712 1172.218 1172.218    0.000     0.000  308.738  249.021   59.717
290.00  1329.144  693.701  693.701    0.000    71.334 1195.479 1195.479    0.000     0.000  298.585  298.585    0.000
290.10  1305.854  696.391  696.391    0.000    45.396 1184.238 1184.238    0.000     0.000  259.175  249.223    9.953
290.20  1414.895  631.433  631.433    0.000    81.713 1233.518 1233.518    0.000     0.000  350.359  350.359    0.000
290.30  1298.389  718.195  718.195    0.000    43.580 1254.489 1254.489    0.000     0.000  320.501  320.501    0.000
290.40  1367.619  620.394  620.394    0.000    61.782 1183.753 1183.753    0.000     0.000  279.483  239.672   39.811
290.50  1345.917  670.346  670.346    0.000    52.746 1193.998 1193.998    0.000     0.000  351.364  351.364    0.000
290.60  1335.409  706.053  706.053    0.000    60.310 1163.694 1163.694    0.000     0.000  300.193  121.042  179.151
290.70  1337.835  719.672  719.672    0.000    60.311 1192.447 1192.447    0.000     0.000  298.786  298.786    0.000
290.80  1250.930  704.430  704.430    0.000    34.673 1052.159 1052.159    0.000     0.000  249.424  249.424    0.000
290.90  1298.200  657.119  657.119    0.000    65.800 1150.549 1150.549    0.000     0.000  150.096  150.096    0.000
291.00  1406.703  688.264  688.264    0.000   105.963 1190.326 1190.326    0.000     0.000  279.684  279.684    0.000
291.10  1421.185  636.183  636.183    0.000   134.718 1111.774 1111.774    0.000     0.000  428.976  379.212   49.764
291.20  1362.692  659.482  659.482    0.000    29.053 1202.391 1202.391    0.000     0.000  249.625  249.625    0.000
291.30  1369.757  617.706  617.706    0.000    47.212 1217.398 1217.398    0.000     0.000  260.181  260.181    0.000
291.40  1442.626  616.098  616.098    0.000    85.731 1216.575 1216.575    0.000     0.000  328.845  308.939   19.906
291.50  1365.223  722.326  722.326    0.000    45.396 1189.900 1189.900    0.000     0.000  160.049  160.049    0.000
291.60  1349.539  673.237  673.237    0.000    87.762 1162.308 1162.308    0.000     0.000  209.009  209.009    0.000
291.70  1414.958  620.230  620.230    0.000   123.477 1064.783 1064.783    0.000     0.000  239.471  239.471    0.000
291.80  1326.060  674.117  674.117    0.000    72.849 1241.550 1241.550    0.000     0.000  259.376  259.376    0.000
291.90  1357.408  631.950  631.950    0.000    78.729 1115.140 1115.140    0.000     0.000  240.878  240.878    0.000
292.00  1352.976  653.590  653.590    0.000    25.422 1231.619 1231.619    0.000     0.000  260.784  260.784    0.000
292.10  1392.901  619.570  619.570    0.000    46.041 1252.159 1252.159    0.000     0.000  180.156  180.156    0.000
292.20  1425.616  659.147  659.147    0.000    59.052 1215.150 1215.150    0.000     0.000  180.558  160.552   20.006
292.30  1359.254  660.679  660.679    0.000    91.909 1174.952 1174.952    0.000     0.000  250.931  230.925   20.006
292.40  1312.534  675.883  675.883    0.000    65.628 1148.390 1148.390    0.000     0.000  151.102  151.102    0.000
292.50  1344.499  630.777  630.777    0.000    69.690 1139.056 1139.056    0.000     0.000  179.553  169.600    9.953
292.60  1392.505  640.231  640.231    0.000    86.677 1027.087 1027.087    0.000     0.000  121.344  121.344    0.000
292.70  1409.874  613.783  613.783    0.000    23.821 1016.320 1016.320    0.000     0.000  170.605  170.605    0.000
292.80  1335.463  675.076  675.076    0.000    89.879 1044.249 1044.249    0.000     0.000  240.677  220.772   19.906
292.90  1320.447  629.528  629.528    0.000   148.115 1041.003 1041.003    0.000     0.000  270.938  270.938    0.000
293.00  1446.265  527.254  527.254    0.000   137.091  962.850  962.850    0.000     0.000  180.558  180.558    0.000
293.10  1381.657  590.595  590.595    0.000   130.741 1099.935 1099.935    0.000     0.000  241.481  241.481    0.000
293.20  1273.527  643.885  643.885    0.000   127.968 1100.448 1100.448    0.000     0.000  280.790  260.784   20.006
293.30  1258.428  669.135  669.135    0.000    58.279 1085.057 1085.057    0.000     0.000  120.439  100.533   19.906
293.40  1348.838  589.211  589.211    0.000    96.712 1151.937 1151.937    0.000     0.000  261.186  261.186    0.000
293.50  1319.984  622.891  622.891    0.000    47.427 1164.780 1164.780    0.000     0.000  291.044  281.092    9.953
293.60  1286.041  638.609  638.609    0.000    12.711 1233.438 1233.438    0.000     0.000  260.583  260.583    0.000
293.70  1324.146  647.053  647.053    0.000    33.373 1125.009 1125.009    0.000     0.000  230.523  220.570    9.953
293.80  1302.184  672.236  672.236    0.000    86.419 1140.270 1140.270    0.000     0.000  221.375  221.375    0.000
293.90  1271.174  663.965  663.965    0.000    77.211 1170.316 1170.316    0.000     0.000  300.997  300.997    0.000
294.00  1321.666  639.028  639.028    0.000    20.447 1210.604 1210.604    0.000     0.000  240.375  240.375    0.000
294.10  1308.566  651.522  651.522    0.000    65.757 1189.853 1189.853    0.000     0.000  261.286  261.286    0.000
294.20  1456.863  568.757  568.757    0.000   122.994 1150.300 1150.300    0.000     0.000  251.434  251.434    0.000
294.30  1327.437  693.318  693.318    0.000    77.254 1240.086 1240.086    0.000     0.000  261.186  261.186    0.000
294.40  1280.879  683.563  683.563    0.000   112.582 1085.009 1085.009    0.000     0.000  281.092  271.139    9.953
294.50  1347.309  678.185  678.185    0.000   159.794 1143.727 1143.727    0.000     0.000  240.878  240.878    0.000
294.60  1333.770  645.963  645.963    0.000   123.081 1130.025 1130.025    0.000     0.000  151.302  151.302    0.000
294.70  1482.105  593.996  593.996    0.000   163.415 1128.501 1128.501    0.000     0.000  301.599  241.481   60.118
294.80  1367.707  668.397  668.397    0.000    71.419 1211.302 1211.302    0.000     0.000  359.709  299.992   59.717
294.90  1358.125  686.332  686.332    0.000    84.388 1158.952 1158.952    0.000     0.000  260.985  260.985    0.000
295.00  1416.523  656.408  656.408    0.000   134.318 1095.005 1095.005    0.000     0.000  311.953  281.794   30.159
295.10  1295.591  643.230  643.230    0.000   120.319 1039.448 1039.448    0.000     0.000  311.352  281.494   29.858
295.20  1340.744  577.911  577.911    0.000   117.202 1028.785 1028.785    0.000     0.000  251.635  251.635    0.000
295.30  1301.443  627.382  627.382    0.000   135.747 1082.685 1082.685    0.000     0.000  241.581  221.475   20.106
295.40  1379.883  586.416  586.416    0.000   141.971 1076.634 1076.634    0.000     0.000  191.315  171.209   20.106
295.50  1277.467  591.309  591.309    0.000    72.494 1062.539 1062.539    0.000     0.000  121.847  121.847    0.000
295.60  1328.042  654.940  654.940    0.000   104.281 1109.285 1109.285    0.000     0.000  162.261  162.261    0.000
295.70  1324.902  633.781  633.781    0.000   104.922 1033.305 1033.305    0.000     0.000  242.486  232.433   10.053
295.80  1307.643  644.897  644.897    0.000    84.690 1013.679 1013.679    0.000     0.000  182.669  172.616   10.053
295.90  1320.115  656.461  656.461    0.000   141.636 1126.731 1126.731    0.000     0.000  181.765  181.765    0.000
296.00  1292.358  658.187  658.187    0.000   112.357 1063.698 1063.698    0.000     0.000  202.474  151.906   50.568
296.10  1210.559  667.217  667.217    0.000   104.707  989.174  989.174    0.000     0.000  191.818  181.765   10.053
296.20  1204.494  687.639  687.639    0.000   121.782 1028.206 1028.206    0.000     0.000  222.380  212.326   10.053
296.30  1314.632  683.253  683.253    0.000    69.947 1148.267 1148.267    0.000     0.000  364.734  283.907   80.828
296.40  1216.504  686.094  686.094    0.000    55.593 1017.616 1017.616    0.000     0.000  152.107   30.462  121.646
296.50  1251.632  657.306  657.306    0.000    40.464 1088.736 1088.736    0.000     0.000  203.078  203.078    0.000
296.60  1333.837  614.019  614.019    0.000    29.096 1170.526 1170.526    0.000     0.000  212.326  141.752   70.574
296.70  1312.492  703.485  703.485    0.000    90.792 1209.606 1209.606    0.000     0.000  211.020  111.090   99.930
296.80  1331.112  620.998  620.998    0.000    58.623 1073.518 1073.518    0.000     0.000  232.534  232.534    0.000
296.90  1294.784  670.134  670.134    0.000    42.495 1134.779 1134.779    0.000     0.000  291.948  201.871   90.077
297.00  1324.955  670.311  670.311    0.000    27.581 1133.135 1133.135    0.000     0.000  261.387  261.387    0.000
297.10  1372.619  696.895  696.895    0.000    80.671 1098.723 1098.723    0.000     0.000  251.736  161.457   90.279
297.20  1232.700  784.603  784.603    0.000    16.729 1067.986 1067.986    0.000     0.000  242.989  202.474   40.515
297.30  1228.320  662.880  662.880    0.000     0.000 1136.232 1136.232    0.000     0.000  101.137   81.231   19.906
297.40  1260.888  751.816  751.816    0.000    38.519 1180.343 1180.343    0.000     0.000  121.243   91.385   29.858
297.50  1295.703  632.288  632.288    0.000     1.859 1070.322 1070.322    0.000     0.000  141.551  141.551    0.000
297.60  1310.404  624.824  624.824    0.000    11.024 1012.853 1012.853    0.000     0.000  232.534  212.628   19.906
297.70  1324.226  675.690  675.690    0.000     7.392 1060.889 1060.889    0.000     0.000  141.551  141.551    0.000
297.80  1382.799  596.148  596.148    0.000    35.060 1087.475 1087.475    0.000     0.000  191.516  181.563    9.953
297.90  1278.410  729.373  729.373    0.000    16.643 1099.675 1099.675    0.000     0.000  191.918  181.966    9.953
298.00  1417.930  704.889  704.889    0.000    79.897 1079.539 1079.539    0.000     0.000  211.221  201.268    9.953
298.10  1378.600  636.896  636.896    0.000    42.581 1092.366 1092.366    0.000     0.000  220.872  200.866   20.006
298.20  1385.395  693.781  693.781    0.000    41.764 1194.093 1194.093    0.000     0.000  180.759  101.137   79.623
298.30  1443.003  641.677  641.677    0.000    55.421 1096.911 1093.279    3.632     0.000  211.422  161.658   49.764
298.40  1410.299  680.723  680.723    0.000    81.713 1152.198 1152.198    0.000     0.000  202.071  162.059   40.012
298.50  1429.860  613.691  613.691    0.000   101.161 1082.717 1082.717    0.000     0.000  221.775  191.917   29.858
298.60  1377.047  636.161  636.161    0.000    96.229 1050.949 1045.501    5.448     0.000  151.905  101.539   50.366
298.70  1368.461  632.920  632.920    0.000    68.089 1076.280 1076.280    0.000     0.000  242.085  182.368   59.717
298.80  1331.517  674.702  674.702    0.000    79.242 1134.090 1134.090    0.000     0.000  201.167  181.261   19.906
298.90  1327.914  654.517  654.517    0.000    64.715 1102.350 1102.350    0.000     0.000  191.214  191.214    0.000
299.00  1345.007  654.551  654.551    0.000    44.010 1103.217 1103.217    0.000     0.000  171.410  171.410    0.000
299.10  1347.553  646.450  646.450    0.000    73.708 1143.084 1143.084    0.000     0.000  180.960  171.007    9.953
299.20  1302.811  702.943  702.943    0.000    46.427 1181.034 1181.034    0.000     0.000  222.278  202.272   20.006
299.30  1330.187  655.965  655.965    0.000    77.340 1084.274 1084.274    0.000     0.000  132.000  121.847   10.154
299.40  1393.414  628.000  628.000    0.000    69.776 1067.676 1067.676    0.000     0.000  151.303  151.303    0.000
299.50  1488.156  619.496  619.496    0.000   101.246 1193.865 1193.865    0.000     0.000  231.629  151.906   79.723
299.60  1468.221  594.811  594.811    0.000    53.519 1139.747 1139.747    0.000     0.000  181.563  151.705   29.858
299.70  1447.326  580.020  580.020    0.000   113.014 1185.100 1185.100    0.000     0.000  281.092  281.092    0.000
299.80  1372.783  606.707  606.707    0.000    54.819 1191.660 1191.660    0.000     0.000  232.936  232.936    0.000
299.90  1359.813  630.328  630.328    0.000    53.477 1128.628 1128.628    0.000     0.000  152.107  152.107    0.000
300.00  1371.667  641.002  641.002    0.000    44.442 1214.500 1214.500    0.000     0.000  211.824  181.966   29.858
300.10  1356.674  650.323  650.323    0.000    49.932 1158.899 1158.899    0.000     0.000  162.261  162.261    0.000
300.20  1323.771  639.716  639.716    0.000    33.419 1139.135 1139.135    0.000     0.000  140.546  140.546    0.000
300.30  1306.305  662.255  662.255    0.000    49.887 1155.702 1155.702    0.000     0.000  211.623  211.623    0.000
300.40  1292.676  650.370  650.370    0.000     5.490 1083.412 1083.412    0.000     0.000  130.995  121.042    9.953
300.50  1394.076  645.474  645.474    0.000    23.778 1258.510 1258.510    0.000     0.000  212.829  212.829    0.000
300.60  1294.213  650.231  650.231    0.000    27.839 1158.987 1158.987    0.000     0.000  190.913  190.913    0.000
300.70  1316.585  680.361  680.361    0.000     3.718 1199.848 1199.848    0.000     0.000   80.628   80.628    0.000
300.80  1271.236  739.674  739.674    0.000    22.306 1141.436 1141.436    0.000     0.000   81.231   81.231    0.000
300.90  1266.868  693.255  693.255    0.000    14.871 1032.709 1032.709    0.000     0.000  162.462  162.462    0.000
301.00  1308.036  679.348  679.348    0.000     5.576 1064.346 1064.346    0.000     0.000  142.154  142.154    0.000
301.10  1311.004  653.022  653.022    0.000     5.620  996.521  996.521    0.000     0.000   91.385   91.385    0.000
301.20  1301.108  663.819  663.819    0.000    12.711 1048.835 1048.835    0.000     0.000  191.516  191.516    0.000
301.30  1268.840  694.038  694.038    0.000     3.718 1052.383 1052.383    0.000     0.000  130.995  130.995    0.000
301.40  1398.081  626.488  626.488    0.000     0.000 1085.364 1085.364    0.000     0.000  161.256  161.256    0.000
301.50  1359.023  611.262  611.262    0.000    11.024 1049.566 1049.566    0.000     0.000  151.303  151.303    0.000
301.60  1337.370  670.869  670.869    0.000    32.986  978.140  978.140    0.000     0.000  101.137  101.137    0.000
301.70  1362.640  702.440  702.440    0.000    49.587 1142.733 1142.733    0.000     0.000  141.551  141.551    0.000
301.80  1359.384  698.403  698.403    0.000    23.692 1102.703 1102.703    0.000     0.000  111.693  111.693    0.000
301.90  1273.166  647.364  647.364    0.000    54.733 1078.906 1078.906    0.000     0.000  121.444  121.444    0.000
302.00  1352.990  689.621  689.621    0.000    36.489 1034.688 1034.688    0.000     0.000  121.847  121.847    0.000
302.10  1301.468  689.558  689.558    0.000    29.225 1060.550 1060.550    0.000     0.000   71.077   71.077    0.000
302.20  1348.328  630.822  630.822    0.000    16.729 1077.977 1077.977    0.000     0.000   91.385   91.385    0.000
302.30  1372.335  686.454  686.454    0.000    73.537 1124.929 1124.929    0.000     0.000  100.936  100.936    0.000
302.40  1297.806  692.443  692.443    0.000     3.718 1162.318 1162.318    0.000     0.000   90.983   90.983    0.000
302.50  1385.308  651.250  651.250    0.000    29.268 1173.343 1173.343    0.000     0.000   81.231   81.231    0.000
302.60  1332.836  664.200  664.200    0.000    69.261 1132.016 1132.016    0.000     0.000  121.444  111.492    9.953
302.70  1320.422  643.189  643.189    0.000    61.911 1080.911 1080.911    0.000     0.000  120.640  120.640    0.000
302.80  1368.534  595.150  595.150    0.000    82.404 1111.955 1111.955    0.000     0.000  241.884  231.931    9.953
302.90  1376.068  644.956  644.956    0.000   109.123 1163.188 1163.188    0.000     0.000  220.369  220.369    0.000
303.00  1334.125  650.948  650.948    0.000    43.580 1082.642 1082.642    0.000     0.000   71.077   71.077    0.000
303.10  1346.839  677.409  677.409    0.000    90.878 1104.299 1104.299    0.000     0.000   80.728   80.728    0.000
303.20  1347.314  664.386  664.386    0.000    28.274 1185.796 1185.796    0.000     0.000   80.829   80.829    0.000
303.30  1325.125  619.923  619.923    0.000    36.317 1079.302 1079.302    0.000     0.000   70.876   70.876    0.000
303.40  1371.209  613.310  613.310    0.000    86.849 1132.432 1132.432    0.000     0.000  111.291  111.291    0.000
303.50  1319.531  667.404  667.404    0.000    52.004 1097.422 1097.422    0.000     0.000  131.296  131.296    0.000
303.60  1257.644  649.301  649.301    0.000    85.345 1005.168 1005.168    0.000     0.000  110.486  100.533    9.953
303.70  1268.964  662.765  662.765    0.000    64.758 1127.077 1127.077    0.000     0.000   71.077   71.077    0.000
303.80  1397.786  631.871  631.871    0.000    92.127 1168.814 1168.814    0.000     0.000  161.859  161.859    0.000
303.90  1368.616  645.809  645.809    0.000    96.017 1092.594 1092.594    0.000     0.000  192.723  192.723    0.000
304.00  1391.542  616.689  616.689    0.000   146.948 1081.261 1081.261    0.000     0.000  160.854  160.854    0.000
304.10  1420.336  582.526  582.526    0.000    20.447 1094.651 1094.651    0.000     0.000  111.089  111.089    0.000
304.20  1359.978  661.045  661.045    0.000    41.893 1110.448 1110.448    0.000     0.000  120.640  120.640    0.000
304.30  1398.700  601.863  601.863    0.000    83.529 1014.470 1014.470    0.000     0.000  100.634  100.634    0.000
304.40  1352.753  658.144  658.144    0.000    27.538 1039.284 1039.284    0.000     0.000  101.137  101.137    0.000
304.50  1370.040  669.186  669.186    0.000    18.158 1191.766 1191.766    0.000     0.000   70.474   70.474    0.000
304.60  1297.405  663.027  663.027    0.000    56.378 1120.733 1120.733    0.000     0.000   80.427   80.427    0.000
304.70  1386.138  645.371  645.371    0.000    91.739 1167.212 1167.212    0.000     0.000  150.298  130.392   19.906
304.80  1300.887  640.092  640.092    0.000    64.672 1114.110 1114.110    0.000     0.000  100.131  100.131    0.000
304.90  1362.223  608.109  608.109    0.000    62.602 1056.047 1056.047    0.000     0.000  110.486  110.486    0.000
305.00  1405.689  633.351  633.351    0.000    47.814 1130.159 1130.159    0.000     0.000   90.581   90.581    0.000
305.10  1321.446  622.044  622.044    0.000    38.262 1141.480 1141.480    0.000     0.000  100.634  100.634    0.000
305.20  1299.852  599.103  599.103    0.000    33.288 1123.630 1123.630    0.000     0.000  131.598  131.598    0.000
305.30  1398.362  497.372  497.372    0.000    44.182 1104.178 1104.178    0.000     0.000  131.196  131.196    0.000
305.40  1229.820  647.891  647.891    0.000    89.185  954.507  954.507    0.000     0.000  101.137   91.184    9.953
305.50  1252.354  588.669  588.669    0.000    55.722 1066.170 1066.170    0.000     0.000   90.983   90.983    0.000
305.60  1352.644  599.493  599.493    0.000    70.722 1105.038 1105.038    0.000     0.000   20.308   20.308    0.000
305.70  1339.521  564.729  564.729    0.000    91.483 1097.734 1097.734    0.000     0.000  161.658  151.705    9.953
305.80  1299.561  630.360  630.360    0.000    64.887 1141.736 1141.736    0.000     0.000  111.291  111.291    0.000
305.90  1282.266  682.768  682.768    0.000    14.699 1255.312 1255.312    0.000     0.000  141.752  121.847   19.906
306.00  1341.440  616.654  616.654    0.000    14.871 1109.792 1109.792    0.000     0.000  101.338  101.338    0.000
306.10  1316.687  594.891  594.891    0.000     9.294 1143.908 1143.908    0.000     0.000   91.184   91.184    0.000
306.20  1380.791  612.179  612.179    0.000   107.383 1107.766 1107.766    0.000     0.000  172.616  172.616    0.000
306.30  1351.299  575.067  575.067    0.000    67.532 1052.636 1052.636    0.000     0.000   90.782   90.782    0.000
306.40  1385.350  539.010  539.010    0.000    16.343 1061.500 1061.500    0.000     0.000  101.137  101.137    0.000
306.50  1365.560  602.276  602.276    0.000    66.531  992.632  992.632    0.000     0.000  141.953  141.953    0.000
306.60  1340.709  545.451  545.451    0.000    86.296  981.126  981.126    0.000     0.000  151.805  151.805    0.000
306.70  1332.015  607.932  607.932    0.000    45.998 1056.784 1056.784    0.000     0.000  140.948  140.948    0.000
306.80  1399.215  603.983  603.983    0.000    44.139 1085.232 1085.232    0.000     0.000  141.953  141.953    0.000
306.90  1300.946  608.288  608.288    0.000    70.818 1063.413 1063.413    0.000     0.000  151.504  151.504    0.000
307.00  1326.157  571.767  571.767    0.000    56.291 1031.160 1031.160    0.000     0.000   81.231   81.231    0.000
307.10  1338.422  558.643  558.643    0.000    95.756 1041.958 1041.958    0.000     0.000  223.285  223.285    0.000
307.20  1376.503  602.129  602.129    0.000    55.335 1101.361 1101.361    0.000     0.000  101.338  101.338    0.000
307.30  1299.428  579.503  579.503    0.000    72.720 1144.287 1144.287    0.000     0.000  271.139  271.139    0.000
307.40  1344.359  568.935  568.935    0.000    91.778 1043.435 1043.435    0.000     0.000  121.847  121.847    0.000
307.50  1363.628  607.619  607.619    0.000    66.101 1162.317 1162.317    0.000     0.000  242.487  242.487    0.000
307.60  1239.566  640.039  640.039    0.000    27.753 1084.413 1084.413    0.000     0.000  141.149  141.149    0.000
307.70  1379.633  613.055  613.055    0.000    14.871 1109.841 1109.841    0.000     0.000  121.646  121.646    0.000
307.80  1314.335  577.628  577.628    0.000    59.310 1020.733 1020.733    0.000     0.000  121.243  121.243    0.000
307.90  1412.559  525.053  525.053    0.000    40.981 1010.917 1010.917    0.000     0.000  131.699  121.646   10.053
308.00  1406.735  583.057  583.057    0.000    42.495 1139.359 1139.359    0.000     0.000  152.107  152.107    0.000
308.10  1320.437  580.189  580.189    0.000    88.836 1008.972 1008.972    0.000     0.000  151.001  151.001    0.000
308.20  1349.852  584.896  584.896    0.000    94.456 1078.440 1078.440    0.000     0.000  151.705  151.705    0.000
308.30  1318.662  603.114  603.114    0.000    95.931 1037.629 1037.629    0.000     0.000  172.214  172.214    0.000
308.40  1324.528  608.860  608.860    0.000    71.764 1062.657 1062.657    0.000     0.000  182.167  182.167    0.000
308.50  1320.139  600.775  600.775    0.000   101.504 1031.702 1031.702    0.000     0.000  162.060  162.060    0.000
308.60  1277.415  615.392  615.392    0.000    90.738 1053.456 1053.456    0.000     0.000  111.693  111.693    0.000
308.70  1319.668  563.292  563.292    0.000    24.165 1081.375 1081.375    0.000     0.000   50.769   50.769    0.000
308.80  1359.867  551.694  551.694    0.000    85.119 1045.200 1045.200    0.000     0.000  111.492  111.492    0.000
308.90  1343.796  616.833  616.833    0.000   138.940 1129.809 1129.809    0.000     0.000  171.309  171.309    0.000
309.00  1370.347  617.911  617.911    0.000   118.588 1200.589 1200.589    0.000     0.000  171.611  141.752   29.858
309.10  1391.719  576.020  576.020    0.000    66.917 1170.515 1170.515    0.000     0.000  101.137  101.137    0.000
309.20  1327.886  640.990  640.990    0.000    81.315 1141.055 1141.055    0.000     0.000  101.338  101.338    0.000
309.30  1387.801  575.897  575.897    0.000    69.002 1085.791 1085.791    0.000     0.000  121.444  121.444    0.000
309.40  1265.014  628.793  628.793    0.000    61.739 1126.482 1126.482    0.000     0.000  130.191  130.191    0.000
309.50  1370.567  591.191  591.191    0.000    40.292 1047.658 1047.658    0.000     0.000   80.427   80.427    0.000
309.60  1392.550  608.777  608.777    0.000    59.224 1136.763 1136.763    0.000     0.000  101.137  101.137    0.000
309.70  1406.184  630.141  630.141    0.000    44.397 1198.545 1198.545    0.000     0.000   80.829   80.829    0.000
309.80  1430.082  581.169  581.169    0.000    88.922 1102.217 1102.217    0.000     0.000  100.634  100.634    0.000
309.90  1319.576  609.132  609.132    0.000    42.624 1054.023 1054.023    0.000     0.000   60.923   60.923    0.000
310.00  1461.325  587.625  587.625    0.000    76.437 1114.934 1114.934    0.000     0.000   81.231   81.231    0.000
310.10  1304.918  595.493  595.493    0.000    30.998 1105.114 1105.114    0.000     0.000  110.888  100.936    9.953
310.20  1459.904  605.075  605.075    0.000   114.991 1103.738 1103.738    0.000     0.000  280.690  230.925   49.764
310.30  1378.632  598.283  598.283    0.000   133.062 1105.463 1105.463    0.000     0.000  181.463  131.598   49.864
310.40  1379.501  659.064  659.064    0.000    77.469 1086.578 1086.578    0.000     0.000  231.931  151.906   80.025
310.50  1307.059  593.363  593.363    0.000    74.095 1086.319 1086.319    0.000     0.000   71.077   71.077    0.000
310.60  1336.110  629.811  629.811    0.000    70.249 1094.665 1094.665    0.000     0.000  130.593  120.640    9.953
310.70  1375.851  574.826  574.826    0.000    76.265 1085.110 1085.110    0.000     0.000   91.385   91.385    0.000
310.80  1355.177  578.035  578.035    0.000    75.267 1082.771 1082.771    0.000     0.000  131.799  131.799    0.000
310.90  1323.985  649.817  649.817    0.000   165.317 1104.166 1104.166    0.000     0.000  280.790  260.784   20.006
311.00  1368.450  644.082  644.082    0.000   108.983 1062.019 1062.019    0.000     0.000  271.338  251.232   20.106
311.10  1413.131  604.088  604.088    0.000   160.732  953.886  953.886    0.000     0.000  253.244  253.244    0.000
311.20  1342.776  642.864  642.864    0.000   164.539 1054.005 1054.005    0.000     0.000  232.031  232.031    0.000
311.30  1364.794  578.784  578.784    0.000   122.348 1087.078 1087.078    0.000     0.000  222.983  222.983    0.000
311.40  1384.036  574.694  574.694    0.000   130.515 1075.068 1075.068    0.000     0.000  211.422  211.422    0.000
311.50  1308.762  653.712  653.712    0.000    67.788  976.423  976.423    0.000     0.000  110.888  110.888    0.000
311.60  1299.248  635.214  635.214    0.000    70.904  995.650  995.650    0.000     0.000   71.077   71.077    0.000
311.70  1415.231  575.276  575.276    0.000    88.580  998.375  998.375    0.000     0.000  191.315  181.362    9.953
311.80  1354.070  588.752  588.752    0.000    36.833 1029.375 1029.375    0.000     0.000  152.308  152.308    0.000
311.90  1340.162  597.048  597.048    0.000   133.417 1070.965 1070.965    0.000     0.000  141.551  141.551    0.000
312.00  1380.589  580.142  580.142    0.000    92.780 1048.868 1048.868    0.000     0.000  100.936  100.936    0.000
312.10  1407.209  601.832  601.832    0.000   149.932 1129.892 1129.892    0.000     0.000  180.558  180.558    0.000
312.20  1305.240  604.295  604.295    0.000   127.574 1049.307 1049.307    0.000     0.000  121.645  121.645    0.000
312.30  1294.348  685.395  685.395    0.000    60.997 1016.800 1016.800    0.000     0.000  151.504  151.504    0.000
312.40  1285.234  658.854  658.854    0.000   113.088  986.064  986.064    0.000     0.000  121.847  121.847    0.000
312.50  1267.872  623.096  623.096    0.000    43.881 1007.764 1007.764    0.000     0.000  131.397  131.397    0.000
312.60  1240.606  660.260  660.260    0.000    83.174 1008.791 1008.791    0.000     0.000   81.231   81.231    0.000
312.70  1177.904  657.402  657.402    0.000    78.555  969.713  969.713    0.000     0.000   50.367   50.367    0.000
312.80  1253.941  624.004  624.004    0.000    47.858  926.746  926.746    0.000     0.000   50.769   50.769    0.000
312.90  1140.183  682.589  682.589    0.000    53.047  943.430  943.430    0.000     0.000   30.261   30.261    0.000
313.00  1242.324  641.602  641.602    0.000   101.597  904.648  904.648    0.000     0.000  121.243  121.243    0.000
313.10  1233.065  587.760  587.760    0.000    62.560 1011.042 1011.042    0.000     0.000   40.213   40.213    0.000
313.20  1164.060  677.120  677.120    0.000    47.774  954.725  954.725    0.000     0.000  101.539  101.539    0.000
313.30  1137.514  681.216  681.216    0.000     7.263 1038.548 1038.548    0.000     0.000   40.616   40.616    0.000
313.40  1163.395  712.826  712.826    0.000     1.859  982.695  982.695    0.000     0.000   10.154   10.154    0.000
313.50  1223.457  694.665  694.665    0.000    16.429  991.250  991.250    0.000     0.000   30.060   30.060    0.000
313.60  1120.120  733.143  733.143    0.000    18.588 1034.227 1034.227    0.000     0.000   80.025   70.072    9.953
313.70  1131.228  709.357  709.357    0.000    10.895 1016.544 1016.544    0.000     0.000   50.669   50.669    0.000
313.80  1122.556  741.270  741.270    0.000    16.343 1047.192 1047.192    0.000     0.000   69.871   69.871    0.000
313.90  1150.032  706.654  706.654    0.000    25.422 1050.821 1050.821    0.000     0.000   80.427   80.427    0.000
314.00  1138.640  721.191  721.191    0.000     9.208 1143.257 1143.257    0.000     0.000  131.196  131.196    0.000
314.10  1260.852  660.023  660.023    0.000    18.675 1116.530 1116.530    0.000     0.000  130.794  130.794    0.000
314.20  1308.623  577.480  577.480    0.000    64.244 1036.463 1036.463    0.000     0.000  100.936  100.936    0.000
314.30  1250.306  696.390  696.390    0.000    49.716 1032.012 1032.012    0.000     0.000   90.681   70.775   19.906
314.40  1277.449  631.190  631.190    0.000     1.902 1022.162 1022.162    0.000     0.000   40.616   40.616    0.000
314.50  1262.426  619.749  619.749    0.000    11.327 1074.422 1074.422    0.000     0.000   50.769   50.769    0.000
314.60  1215.333  655.076  655.076    0.000    77.814 1096.864 1096.864    0.000     0.000   60.521   50.568    9.953
314.70  1125.630  661.265  661.265    0.000    11.110 1076.291 1076.291    0.000     0.000   30.462   30.462    0.000
314.80  1168.112  671.540  671.540    0.000    38.651  939.853  939.853    0.000     0.000   20.308   20.308    0.000
314.90  1240.827  699.196  699.196    0.000    27.410  961.593  961.593    0.000     0.000   20.308   20.308    0.000
315.00  1193.594  683.141  683.141    0.000    18.244 1032.025 1032.025    0.000     0.000   40.012   40.012    0.000
315.10  1235.533  628.969  628.969    0.000    35.060 1054.454 1054.454    0.000     0.000   60.320   40.414   19.906
315.20  1248.570  668.948  668.948    0.000     3.718 1007.937 1007.937    0.000     0.000   59.918   49.965    9.953
315.30  1210.899  669.853  669.853    0.000     3.632  974.914  974.914    0.000     0.000   10.154   10.154    0.000
315.40  1214.910  662.911  662.911    0.000     7.263  967.640  967.640    0.000     0.000   81.231   81.231    0.000
315.50  1213.482  678.475  678.475    0.000     9.079 1013.724 1013.724    0.000     0.000   10.154   10.154    0.000
315.60  1232.035  682.669  682.669    0.000    23.692 1063.238 1063.238    0.000     0.000   20.107   20.107    0.000
315.70  1269.674  711.047  711.047    0.000    33.115 1015.634 1015.634    0.000     0.000  130.995   81.030   49.965
315.80  1315.346  651.233  651.233    0.000    44.486 1060.474 1060.474    0.000     0.000   50.468   40.414   10.053
315.90  1350.475  636.934  636.934    0.000    25.980 1035.960 1035.960    0.000     0.000   20.308   20.308    0.000
316.00  1241.358  693.660  693.660    0.000    87.160 1052.860 1052.860    0.000     0.000  110.687   80.829   29.858
316.10  1199.834  683.087  683.087    0.000    63.641  992.378  992.378    0.000     0.000   49.965   20.107   29.858
316.20  1224.646  575.831  575.831    0.000    50.062  988.442  988.442    0.000     0.000   50.769   50.769    0.000
316.30  1242.854  617.759  617.759    0.000    36.661 1065.050 1065.050    0.000     0.000  109.883  109.883    0.000
316.40  1305.081  659.658  659.658    0.000    18.588 1096.959 1096.959    0.000     0.000   40.616   40.616    0.000
316.50  1328.313  600.113  600.113    0.000    44.699 1174.994 1174.994    0.000     0.000   60.722   40.616   20.107
316.60  1283.623  644.754  644.754    0.000    64.849 1159.470 1159.470    0.000     0.000  140.948  130.995    9.953
316.70  1263.740  664.181  664.181    0.000    36.747 1076.201 1076.201    0.000     0.000   40.012   40.012    0.000
316.80  1293.410  655.686  655.686    0.000    51.704 1042.920 1042.920    0.000     0.000   90.581   90.581    0.000
316.90  1398.894  664.485  664.485    0.000    35.105 1193.667 1193.667    0.000     0.000  151.705  151.705    0.000
317.00  1349.739  692.379  692.379    0.000    33.547 1156.051 1156.051    0.000     0.000  131.196  131.196    0.000
317.10  1350.719  655.377  655.377    0.000    35.017 1207.456 1207.456    0.000     0.000   90.983   90.983    0.000
317.20  1185.156  714.521  714.521    0.000     5.620 1115.419 1115.419    0.000     0.000   71.077   71.077    0.000
317.30  1273.438  637.138  637.138    0.000     0.000 1148.921 1148.921    0.000     0.000   60.923   60.923    0.000
317.40  1347.044  619.785  619.785    0.000     9.468 1076.982 1076.982    0.000     0.000   60.923   60.923    0.000
317.50  1337.771  612.484  612.484    0.000    41.159 1084.421 1084.421    0.000     0.000  149.895  129.990   19.906
317.60  1348.396  642.096  642.096    0.000    50.237 1127.857 1127.857    0.000     0.000   49.764   29.858   19.906
317.70  1355.658  595.525  595.525    0.000    24.165 1097.940 1097.940    0.000     0.000   79.623   59.717   19.906
317.80  1321.158  633.668  633.668    0.000    35.232 1079.353 1079.353    0.000     0.000   90.581   70.675   19.906
317.90  1362.470  630.098  630.098    0.000    77.469 1116.658 1116.658    0.000     0.000   70.072   40.213   29.858
318.00  1323.296  650.340  650.340    0.000    31.041 1123.780 1123.780    0.000     0.000   50.166   50.166    0.000
318.10  1330.522  591.552  591.552    0.000    44.182 1093.921 1093.921    0.000     0.000    0.000    0.000    0.000
318.20  1437.166  522.208  522.208    0.000    35.318  972.907  972.907    0.000     0.000   20.308   20.308    0.000
318.30  1430.049  651.932  651.932    0.000    58.580 1091.840 1091.840    0.000     0.000   80.226   20.308   59.918
318.40  1428.479  611.642  611.642    0.000    58.107 1138.883 1138.883    0.000     0.000   99.729   69.871   29.858
318.50  1498.340  571.587  571.587    0.000    59.923 1156.401 1156.401    0.000     0.000    9.953    9.953    0.000
318.60  1439.113  543.047  543.047    0.000    42.323 1138.108 1138.108    0.000     0.000   80.427   70.474    9.953
318.70  1438.756  584.013  584.013    0.000    55.163 1090.346 1090.346    0.000     0.000   39.811   39.811    0.000
318.80  1486.872  546.307  546.307    0.000    91.256 1009.708 1009.708    0.000     0.000   50.266   30.261   20.006
318.90  1529.738  527.928  527.928    0.000    47.943 1080.311 1080.311    0.000     0.000   80.829   70.876    9.953
319.00  1520.129  509.848  509.848    0.000    65.499 1079.399 1079.399    0.000     0.000   60.119   60.119    0.000
319.10  1425.583  576.287  576.287    0.000    40.593 1015.332 1015.332    0.000     0.000   60.722   60.722    0.000
319.20  1479.219  606.466  606.466    0.000    27.581 1122.934 1122.934    0.000     0.000   60.119   60.119    0.000
319.30  1386.794  612.652  612.652    0.000    27.238 1047.191 1047.191    0.000     0.000   30.462   30.462    0.000
319.40  1409.369  575.100  575.100    0.000    14.527  971.055  971.055    0.000     0.000   40.616   40.616    0.000
319.50  1488.563  532.963  532.963    0.000    23.606 1035.038 1035.038    0.000     0.000   70.072   70.072    0.000
319.60  1372.110  586.202  586.202    0.000    65.499 1089.811 1089.811    0.000     0.000  110.687  110.687    0.000
319.70  1478.616  542.535  542.535    0.000    72.806 1037.981 1037.981    0.000     0.000  110.888  110.888    0.000
319.80  1431.660  577.678  577.678    0.000    91.655 1146.588 1146.588    0.000     0.000   80.427   80.427    0.000
319.90  1369.898  606.811  606.811    0.000   110.161 1105.604 1105.604    0.000     0.000   80.025   80.025    0.000
320.00  1365.974  574.930  574.930    0.000    72.711 1067.035 1067.035    0.000     0.000   60.923   60.923    0.000
320.10  1365.135  564.358  564.358    0.000   128.531 1077.244 1077.244    0.000     0.000  151.102  151.102    0.000
320.20  1381.811  616.444  616.444    0.000    85.077 1119.165 1119.165    0.000     0.000  140.144  140.144    0.000
320.30  1368.645  659.436  659.436    0.000    47.728 1144.206 1144.206    0.000     0.000   80.427   80.427    0.000
320.40  1347.857  580.346  580.346    0.000    66.359 1043.035 1043.035    0.000     0.000   80.025   60.119   19.906
320.50  1314.392  567.550  567.550    0.000    64.199 1051.258 1051.258    0.000     0.000  129.990  120.037    9.953
320.60  1394.454  568.386  568.386    0.000   122.866 1036.425 1036.425    0.000     0.000  189.506  119.836   69.670
320.70  1369.564  585.147  585.147    0.000    49.028 1013.299 1013.299    0.000     0.000   30.462   30.462    0.000
320.80  1341.249  562.270  562.270    0.000    53.175 1003.049 1003.049    0.000     0.000   70.072   70.072    0.000
320.90  1331.834  561.931  561.931    0.000    74.492 1063.229 1063.229    0.000     0.000  101.539  101.539    0.000
321.00  1464.880  510.700  510.700    0.000    98.216 1029.680 1029.680    0.000     0.000  251.330  241.277   10.053
321.10  1360.715  565.986  565.986    0.000   101.161 1010.653 1010.653    0.000     0.000  109.983  100.031    9.953
321.20  1323.206  607.206  607.206    0.000    82.959 1013.940 1013.940    0.000     0.000  120.037  110.084    9.953
321.30  1294.266  580.560  580.560    0.000    76.652 1025.663 1025.663    0.000     0.000  170.404  110.687   59.717
321.40  1392.636  545.762  545.762    0.000   102.074  946.846  946.846    0.000     0.000  139.742  139.742    0.000
321.50  1311.640  576.503  576.503    0.000    27.238  916.932  916.932    0.000     0.000   49.965   49.965    0.000
321.60  1354.918  621.772  621.772    0.000    89.664 1021.765 1021.765    0.000     0.000  190.109  180.156    9.953
321.70  1255.914  641.053  641.053    0.000    83.529  911.611  911.611    0.000     0.000   89.575   49.764   39.811
321.80  1342.606  557.423  557.423    0.000    81.616  944.512  944.512    0.000     0.000  200.462   70.373  130.089
321.90  1376.752  574.808  574.808    0.000    75.696  915.846  915.846    0.000     0.000   40.616   40.616    0.000
322.00  1327.243  566.421  566.421    0.000    66.319  974.513  974.513    0.000     0.000   50.367   30.462   19.906
322.10  1342.176  529.730  529.730    0.000    36.704 1010.253 1010.253    0.000     0.000   70.072   20.308   49.764
322.20  1307.427  549.721  549.721    0.000    87.289  992.750  992.750    0.000     0.000   90.380   30.462   59.918
322.30  1388.682  534.181  534.181    0.000    48.157 1040.265 1040.265    0.000     0.000   90.781   50.568   40.212
322.40  1280.453  583.823  583.823    0.000    63.941 1013.593 1013.593    0.000     0.000   90.380   40.616   49.764
322.50  1394.417  540.591  540.591    0.000    95.928 1028.593 1006.717   21.876     0.000   80.326    0.000   80.326
322.60  1358.888  586.719  586.719    0.000   128.786  986.235  957.181   29.054     0.000  220.168   10.154  210.014
322.70  1269.265  686.551  686.551    0.000    84.220  966.861  965.045    1.816     0.000   90.380   20.308   70.072
322.80  1318.937  581.922  581.922    0.000    75.438  876.242  876.242    0.000     0.000   30.462   20.308   10.154
322.90  1340.349  664.242  664.242    0.000   107.653  997.338  997.338    0.000     0.000  131.196  131.196    0.000
323.00  1394.210  657.126  657.126    0.000   174.146  989.861  989.861    0.000     0.000  170.404   50.769  119.635
323.10  1340.684  640.265  640.265    0.000   163.152  878.497  876.638    1.859     0.000   90.780   20.308   70.472
323.20  1370.695  587.097  587.097    0.000   115.131  891.076  891.076    0.000     0.000   70.675   10.154   60.521
323.30  1313.871  608.840  608.840    0.000   100.776  910.616  910.616    0.000     0.000  150.499   50.367  100.131
323.40  1316.984  612.783  612.783    0.000    99.691  898.597  898.597    0.000     0.000  121.344   60.923   60.420
323.50  1355.475  546.715  546.715    0.000    82.444 1016.885 1016.885    0.000     0.000   80.628   40.414   40.213
323.60  1420.654  510.411  510.411    0.000    94.639  949.049  949.049    0.000     0.000   80.427   50.568   29.858
323.70  1381.032  542.210  542.210    0.000    64.415  984.628  984.628    0.000     0.000  121.847  121.847    0.000
323.80  1403.231  553.946  553.946    0.000    91.952 1005.424 1005.424    0.000     0.000  130.794  130.794    0.000
323.90  1464.083  506.779  506.779    0.000   105.053 1039.443 1037.584    1.859     0.000  151.504   91.385   60.119
324.00  1436.580  559.524  559.524    0.000   103.280 1056.742 1054.884    1.859     0.000   90.581   50.769   39.811
324.10  1495.419  520.878  520.878    0.000   116.852 1070.710 1070.710    0.000     0.000   80.929   50.769   30.159
324.20  1457.259  516.187  516.187    0.000    98.566 1042.820 1042.820    0.000     0.000  152.308  152.308    0.000
324.30  1565.805  496.674  496.674    0.000   110.804 1142.527 1142.527    0.000     0.000  100.936   90.782   10.154
324.40  1476.233  492.822  492.822    0.000    79.671 1174.383 1174.383    0.000     0.000  141.449  111.290   30.159
324.50  1492.993  501.405  501.405    0.000   115.037 1059.254 1059.254    0.000     0.000  172.414  172.414    0.000
324.60  1552.487  503.486  503.486    0.000    98.961 1135.859 1135.859    0.000     0.000  131.598  111.492   20.107
324.70  1541.747  598.669  598.669    0.000   190.267 1190.299 1190.299    0.000     0.000  354.278  314.166   40.112
324.80  1669.679  538.735  538.735    0.000   132.676 1208.753 1208.753    0.000     0.000  264.001  233.539   30.462
324.90  1444.658  626.551  626.551    0.000   157.584 1175.414 1175.414    0.000     0.000   91.184   91.184    0.000
325.00  1405.228  629.635  629.635    0.000   114.215 1172.607 1172.607    0.000     0.000  243.492  223.385   20.106
325.10  1411.753  600.707  600.707    0.000   194.590 1136.680 1136.680    0.000     0.000  253.143  182.770   70.373
325.20  1347.552  590.210  590.210    0.000   170.380 1026.267 1026.267    0.000     0.000  142.154  121.847   20.308
325.30  1382.876  602.050  602.050    0.000   143.187 1061.629 1061.629    0.000     0.000  161.859  161.859    0.000
325.40  1583.023  558.093  558.093    0.000   224.461 1118.996 1118.996    0.000     0.000  191.516  131.598   59.918
325.50  1509.738  512.380  512.380    0.000   205.572 1146.194 1146.194    0.000     0.000  261.989  132.000  129.989
325.60  1429.581  527.352  527.352    0.000   212.226 1129.977 1128.161    1.816     0.000  271.740  111.491  160.248
325.70  1374.647  591.519  591.519    0.000   181.618 1140.996 1140.996    0.000     0.000  301.797   81.231  220.566
325.80  1437.212  557.876  557.876    0.000   156.807 1089.955 1089.955    0.000     0.000  209.813   70.474  139.339
325.90  1541.701  543.903  543.903    0.000   147.158 1153.582 1153.582    0.000     0.000  331.655  131.195  200.460
326.00  1501.782  555.971  555.971    0.000   124.466 1190.416 1190.416    0.000     0.000  210.013   30.462  179.552
326.10  1513.338  517.767  517.767    0.000    58.107 1190.035 1190.035    0.000     0.000  120.439   90.581   29.858
326.20  1485.451  517.949  517.949    0.000   103.589 1161.053 1161.053    0.000     0.000  150.700  140.747    9.953
326.30  1514.681  538.792  538.792    0.000    93.124 1128.425 1128.425    0.000     0.000  199.458  199.458    0.000
326.40  1587.969  476.405  476.405    0.000    69.690 1189.217 1189.217    0.000     0.000  219.062  179.151   39.912
326.50  1553.792  515.892  515.892    0.000    94.639 1317.456 1317.456    0.000     0.000  258.773  109.481  149.292
326.60  1596.648  515.533  515.533    0.000   143.014 1147.801 1147.801    0.000     0.000  290.240  230.523   59.717
326.70  1571.487  569.935  569.935    0.000    98.960 1243.077 1243.077    0.000     0.000  270.536  161.055  109.481
326.80  1571.155  531.466  531.466    0.000   144.044 1184.456 1184.456    0.000     0.000  319.092  258.773   60.319
326.90  1563.757  531.406  531.406    0.000    78.726 1144.324 1144.324    0.000     0.000  228.915  189.104   39.811
327.00  1537.601  494.792  494.792    0.000    98.142 1129.460 1129.460    0.000     0.000  249.424  189.707   59.717
327.10  1462.106  511.069  511.069    0.000    12.840 1020.208 1020.208    0.000     0.000   70.273   70.273    0.000
327.20  1412.373  540.783  540.783    0.000    89.062 1024.801 1024.801    0.000     0.000  219.364  129.789   89.575
327.30  1409.917  555.569  555.569    0.000    12.797  987.445  987.445    0.000     0.000   39.811   39.811    0.000
327.40  1505.540  493.742  493.742    0.000    60.567 1141.975 1141.975    0.000     0.000  219.565  139.943   79.623
327.50  1527.640  508.373  508.373    0.000   141.625 1158.566 1158.566    0.000     0.000  310.245  239.973   70.271
327.60  1457.421  555.075  555.075    0.000    59.267 1178.016 1178.016    0.000     0.000  160.149  110.084   50.065
327.70  1493.285  591.668  591.668    0.000    47.942 1166.910 1166.910    0.000     0.000   99.528   99.528    0.000
327.80  1366.582  605.058  605.058    0.000    23.821 1251.938 1251.938    0.000     0.000  109.682   69.871   39.811
327.90  1331.128  573.685  573.685    0.000    84.088 1156.921 1156.921    0.000     0.000  328.443  179.151  149.292
328.00  1313.513  615.585  615.585    0.000   114.398 1115.850 1115.850    0.000     0.000  299.791  250.027   49.764
328.10  1334.416  618.401  618.401    0.000    89.277 1262.971 1262.971    0.000     0.000  318.892  169.600  149.292
328.20  1247.249  648.910  648.910    0.000   105.750 1190.121 1190.121    0.000     0.000  268.726  159.245  109.481
328.30  1234.952  669.806  669.806    0.000    34.716 1224.021 1224.021    0.000     0.000  189.104  159.245   29.858
328.40  1304.232  645.811  645.811    0.000    45.396 1210.817 1210.817    0.000     0.000  199.056   99.528   99.528
328.50  1259.581  714.997  714.997    0.000    73.149 1284.889 1284.889    0.000     0.000  169.198   89.575   79.623
328.60  1197.985  710.024  710.024    0.000    61.782 1228.864 1228.864    0.000     0.000  189.104  179.151    9.953
328.70  1341.271  659.573  659.573    0.000    65.370 1135.123 1135.123    0.000     0.000  228.915  209.009   19.906
328.80  1309.319  662.078  662.078    0.000    67.186 1088.827 1088.827    0.000     0.000  259.577  199.861   59.717
328.90  1234.422  750.409  750.409    0.000    74.750 1178.103 1178.103    0.000     0.000  189.104  159.245   29.858
329.00  1196.432  778.370  778.370    0.000    58.537 1145.338 1145.338    0.000     0.000  189.104  179.151    9.953
329.10  1224.802  728.491  728.491    0.000    91.654 1131.462 1131.462    0.000     0.000  209.009  199.056    9.953
329.20  1303.241  708.889  708.889    0.000    89.836 1224.488 1224.488    0.000     0.000  270.634  220.469   50.165
329.30  1234.510  713.430  713.430    0.000   118.373 1164.408 1160.690    3.718     0.000  238.868  189.104   49.764
329.40  1300.499  673.800  673.800    0.000   106.479 1100.373 1100.373    0.000     0.000  209.009  169.198   39.811
329.50  1350.075  579.052  579.052    0.000    99.001 1118.497 1118.497    0.000     0.000  238.868  179.151   59.717
329.60  1330.631  607.486  607.486    0.000   123.477 1047.676 1034.965   12.711     0.000  159.245   79.623   79.623
329.70  1358.560  599.751  599.751    0.000    96.240 1029.515 1029.515    0.000     0.000  129.588   89.776   39.811
329.80  1304.300  634.194  634.194    0.000    86.424 1052.604 1048.973    3.632     0.000  169.399   99.729   69.670
329.90  1345.374  593.959  593.959    0.000    82.357 1016.977 1015.161    1.816     0.000  169.399  109.682   59.717
330.00  1415.441  589.204  589.204    0.000    68.089 1085.070 1074.175   10.895     0.000  279.582  159.546  120.035
330.10  1350.043  638.170  638.170    0.000    70.119 1062.497 1051.429   11.068     0.000  298.886  189.305  109.581
330.20  1353.954  628.086  628.086    0.000    70.119 1137.810 1135.995    1.816     0.000  219.364  139.541   79.823
330.30  1369.790  602.003  602.003    0.000   123.251 1011.266  989.476   21.790     0.000  310.045  130.593  179.452
330.40  1369.466  651.981  651.981    0.000    97.615 1094.359 1074.384   19.974     0.000  271.238  141.149  130.089
330.50  1376.770  597.277  597.277    0.000    49.543 1046.670 1041.222    5.448     0.000  129.588   69.871   59.717
330.60  1405.803  609.921  609.921    0.000    53.476 1087.882 1086.066    1.816     0.000  190.310  160.451   29.858
330.70  1456.712  592.174  592.174    0.000    60.653 1029.609 1018.714   10.895     0.000  140.345  120.439   19.906
330.80  1368.749  598.480  598.480    0.000    82.701 1072.704 1072.704    0.000     0.000  191.013  131.296   59.717
330.90  1365.388  573.504  573.504    0.000    80.241 1087.147 1087.147    0.000     0.000  190.712  160.854   29.858
331.00  1378.801  603.559  603.559    0.000    94.198 1010.626 1008.810    1.816     0.000  291.544  141.249  150.295
331.10  1355.153  617.916  617.916    0.000    97.572 1022.172 1022.172    0.000     0.000  280.890  111.089  169.800
331.20  1416.033  604.147  604.147    0.000   103.621 1030.853 1030.853    0.000     0.000  290.740  110.787  179.953
331.30  1448.212  592.613  592.613    0.000    84.431 1060.303 1060.303    0.000     0.000  249.926  180.156   69.770
331.40  1471.564  552.887  552.887    0.000    51.402 1017.547 1017.547    0.000     0.000  120.238   80.427   39.811
331.50  1403.055  647.752  647.752    0.000    27.882 1141.752 1141.752    0.000     0.000  280.790  161.055  119.735
331.60  1453.267  611.715  611.715    0.000    39.948 1011.924 1011.924    0.000     0.000  159.647   89.977   69.670
331.70  1380.910  630.554  630.554    0.000    63.554 1046.037 1046.037    0.000     0.000  199.056  129.387   69.670
331.80  1410.147  617.108  617.108    0.000    55.249  935.480  935.480    0.000     0.000  149.292  139.339    9.953
331.90  1389.680  576.814  576.814    0.000    20.060 1001.364 1001.364    0.000     0.000  210.014  200.062    9.953
332.00  1377.402  637.707  637.707    0.000    44.225  953.285  940.574   12.711     0.000  239.672  140.144   99.528
332.10  1435.544  676.840  676.840    0.000    51.445 1069.279 1062.015    7.263     0.000  189.506  119.836   69.670
332.20  1410.512  595.195  595.195    0.000    58.150  990.812  974.469   16.343     0.000  209.813  120.238   89.575
332.30  1330.311  618.884  618.884    0.000    67.616 1016.317  984.842   31.474     0.000  199.861  100.332   99.528
332.40  1335.583  640.236  640.236    0.000    36.446 1008.447  979.394   29.053     0.000  210.618  121.042   89.575
332.50  1471.921  586.223  586.223    0.000    67.186 1008.966 1001.703    7.263     0.000  219.766  140.144   79.623
332.60  1495.840  594.662  594.662    0.000   110.670 1001.401  994.051    7.350     0.000  310.345  130.392  179.953
332.70  1440.632  653.679  653.679    0.000   117.462 1101.183 1086.310   14.872     0.000  240.275  120.841  119.434
332.80  1364.645  695.327  695.327    0.000   129.784 1098.068 1037.022   61.047     0.000  311.151  171.410  139.742
332.90  1392.907  674.590  674.590    0.000   128.226 1075.819 1027.656   48.163     0.000  441.743  292.050  149.693
333.00  1357.542  688.790  688.790    0.000   109.466 1108.708 1090.376   18.331     0.000  401.732  312.156   89.575
333.10  1385.462  676.457  676.457    0.000   109.939 1128.685 1104.560   24.125     0.000  360.915  261.387   99.528
333.20  1356.196  662.395  662.395    0.000    86.808 1156.264 1118.823   37.441     0.000  299.791  259.980   39.811
333.30  1280.371  658.844  658.844    0.000    78.726 1121.193 1088.985   32.208     0.000  309.744  299.791    9.953
333.40  1268.224  698.726  698.726    0.000    53.262 1105.114 1089.896   15.218     0.000  238.868  218.962   19.906
333.50  1368.086  602.484  602.484    0.000    63.374 1164.733 1125.217   39.516     0.000  141.249  131.196   10.053
333.60  1438.524  636.265  636.265    0.000   190.357 1110.996 1076.885   34.111     0.000  361.116  271.541   89.575
333.70  1315.718  653.349  653.349    0.000   159.402 1132.966 1094.142   38.824     0.000  400.726  261.387  139.339
333.80  1290.585  643.430  643.430    0.000    87.592 1137.675 1135.816    1.859     0.000  200.062  150.298   49.764
333.90  1364.167  670.833  670.833    0.000   136.231 1140.568 1131.229    9.339     0.000  470.999  301.802  169.198
334.00  1398.459  635.189  635.189    0.000   139.037 1183.805 1183.805    0.000     0.000  470.798  411.081   59.717
334.10  1348.047  637.909  637.909    0.000   131.902 1210.828 1183.591   27.238     0.000  461.248  321.305  139.943
334.20  1327.360  660.816  660.816    0.000    83.615 1131.966 1084.062   47.904     0.000  250.027  170.404   79.623
334.30  1314.023  643.945  643.945    0.000   134.459 1143.164 1077.664   65.500     0.000  430.987  281.695  149.292
334.40  1368.712  613.377  613.377    0.000   144.057 1170.061 1127.692   42.370     0.000  380.620  221.375  159.245
334.50  1286.049  660.122  660.122    0.000   110.766 1139.970 1106.074   33.896     0.000  240.275  220.369   19.906
334.60  1253.160  636.989  636.989    0.000   127.625 1157.781 1157.781    0.000     0.000  310.146  200.665  109.481
334.70  1333.467  623.929  623.929    0.000   127.281 1137.852 1136.037    1.816     0.000  380.218  250.831  129.387
334.80  1284.563  655.941  655.941    0.000   102.847 1259.418 1250.339    9.079     0.000  309.442  209.813   99.628
334.90  1285.457  612.692  612.692    0.000    92.954 1119.767 1119.767    0.000     0.000  319.294  229.719   89.575
335.00  1407.244  574.815  574.815    0.000   102.720 1117.653 1115.750    1.902     0.000  298.987  119.836  179.151
335.10  1342.716  646.512  646.512    0.000   108.038 1208.437 1175.752   32.685     0.000  318.490  119.434  199.056
335.20  1375.992  641.516  641.516    0.000   110.111 1224.920 1224.920    0.000     0.000  268.927  139.541  129.387
335.30  1363.021  666.444  666.444    0.000   117.463 1238.573 1214.795   23.779     0.000  379.011  179.955  199.056
335.40  1328.036  620.145  620.145    0.000   134.406 1204.465 1157.254   47.212     0.000  280.488  160.854  119.634
335.50  1449.464  609.159  609.159    0.000   117.245 1322.106 1274.721   47.385     0.000  369.963  200.665  169.298
335.60  1382.265  597.083  597.083    0.000    49.801 1185.270 1127.163   58.107     0.000  341.611  121.645  219.966
335.70  1413.545  625.931  625.931    0.000   115.387 1174.374 1108.744   65.630     0.000  382.329  222.581  159.747
335.80  1432.751  556.634  556.634    0.000   148.073 1103.739 1017.703   86.036     0.000  369.059  109.682  259.376
335.90  1434.904  626.382  626.382    0.000   118.459 1196.512 1121.371   75.141     0.000  389.969  170.806  219.163
336.00  1383.717  627.417  627.417    0.000    81.928 1239.047 1173.504   65.543     0.000  279.282  100.131  179.151
336.10  1358.081  640.905  640.905    0.000     7.263 1236.981 1204.210   32.772     0.000  149.292   59.717   89.575
336.20  1374.892  600.593  600.593    0.000    73.108 1167.194 1078.737   88.457     0.000  201.670  131.397   70.273
336.30  1313.502  658.530  658.530    0.000   112.755 1159.256 1059.515   99.741     0.000  359.910  180.759  179.151
336.40  1388.935  585.491  585.491    0.000   122.699 1146.271 1068.666   77.605     0.000  369.662  180.558  189.104
336.50  1395.029  554.192  554.192    0.000   129.871 1177.749 1071.743  106.006     0.000  368.656  189.506  179.151
336.60  1471.744  581.477  581.477    0.000   175.271 1205.369 1088.900  116.469     0.000  380.017  150.298  229.719
336.70  1469.110  546.168  546.168    0.000   124.685 1182.945 1042.611  140.334     0.000  369.863  100.533  269.329
336.80  1476.414  557.125  557.125    0.000    46.041 1228.463 1120.983  107.480     0.000  309.744   80.427  229.317
336.90  1462.071  548.496  548.496    0.000    87.160 1195.792 1069.378  126.414     0.000  349.957  150.499  199.458
337.00  1471.324  593.004  593.004    0.000   166.665 1060.818  920.873  139.945     0.000  369.662  210.417  159.245
337.10  1424.588  653.084  653.084    0.000   120.191 1128.249  982.210  146.040     0.000  339.602  160.451  179.151
337.20  1416.668  590.837  590.837    0.000   132.987 1122.767  965.098  157.669     0.000  300.193  180.357  119.836
337.30  1393.526  637.606  637.606    0.000    80.628 1219.299 1045.202  174.097     0.000  239.672   80.427  159.245
337.40  1401.653  626.103  626.103    0.000   130.519 1116.615  947.833  168.782     0.000  231.328  101.338  129.990
337.50  1475.047  596.533  596.533    0.000   120.710 1145.419  982.345  163.074     0.000  380.017  120.238  259.779
337.60  1344.281  658.388  658.388    0.000   108.950 1122.973 1016.145  106.828     0.000  219.163   39.811  179.352
337.70  1403.537  564.941  564.941    0.000   126.415 1157.599 1035.981  121.618     0.000  329.247   80.226  249.021
337.80  1443.478  601.879  601.879    0.000   173.843 1026.434  972.522   53.912     0.000  338.798  119.836  218.962
337.90  1468.089  601.315  601.315    0.000   117.245 1112.432  993.197  119.235     0.000  319.093  109.883  209.210
338.00  1443.796  572.284  572.284    0.000   110.541 1152.715 1114.496   38.219     0.000  319.493   80.225  239.269
338.10  1398.347  599.872  599.872    0.000    50.844 1127.478 1066.173   61.306     0.000  199.660   39.811  159.848
338.20  1404.682  628.774  628.774    0.000   107.693 1127.862 1116.967   10.895     0.000  279.081  159.647  119.434
338.30  1321.339  640.677  640.677    0.000    73.837 1126.263 1126.263    0.000     0.000  199.257  129.487   69.770
338.40  1414.357  637.662  637.662    0.000   126.840 1002.055 1000.239    1.816     0.000  209.009  129.387   79.623
338.50  1371.584  693.233  693.233    0.000    61.739 1098.164 1098.164    0.000     0.000  229.116  159.446   69.670
338.60  1402.929  601.870  601.870    0.000   142.154 1091.969 1091.969    0.000     0.000  149.694  129.789   19.906
338.70  1377.348  679.541  679.541    0.000   103.503 1153.665 1146.402    7.263     0.000  180.357  150.499   29.858
[truncated: 2,354,349 more chars]
