# Supplementary material for: N-Glycans modulate tilting of HIV-1 envelope glycoprotein
Source: Nat Commun. 2026 Apr 15;17:5206. doi: 10.1038/s41467-026-71874-2 (PMC13254402; doi:10.1038/s41467-026-71874-2)
Supplement: Supplementary file 8 — Source Data [file 41467_2026_71874_MOESM8_ESM.zip › source_data/1_Main_Text_Figures/5_Figure_6/3_raw_data/1_WT_MPER.C.0.txt]

#ASA ANALYSIS
#SIM_TIME  ASA1.4 TotOccl1.4 ShldMem1.4 ShldGly1.4   ASA7.2 TotOccl7.2 ShldMem7.2 ShldGly7.2   ASA18.6 TotOccl18.6 ShldMem18.6 ShldGly18.6

  0.00  2091.492  369.230  369.230    0.000   352.345 1479.186 1479.186    0.000     0.000 1352.475 1281.397   71.077
  0.10  2061.104  355.123  355.123    0.000   261.603 1598.195 1577.270   20.925     0.000 1584.304 1360.918  223.385
  0.20  2146.373  348.561  348.561    0.000   361.689 1566.996 1555.582   11.414     0.000 1493.324 1371.880  121.444
  0.30  2148.220  352.250  352.250    0.000   349.451 1582.688 1582.688    0.000     0.000 1463.767 1372.382   91.385
  0.40  2080.957  343.904  343.904    0.000   415.515 1478.719 1452.087   26.632     0.000 1343.027 1211.026  132.000
  0.50  2157.375  327.654  327.654    0.000   344.183 1521.948 1521.948    0.000     0.000  992.165  910.934   81.231
  0.60  2197.647  351.770  351.770    0.000   299.908 1610.492 1610.492    0.000     0.000 1386.457 1284.918  101.539
  0.70  2097.772  334.865  334.865    0.000   343.313 1511.751 1511.751    0.000     0.000 1485.985 1272.955  213.031
  0.80  2071.368  389.165  389.165    0.000   413.137 1530.598 1521.518    9.079     0.000 1737.219 1332.873  404.346
  0.90  2073.474  344.375  344.375    0.000   411.799 1442.486 1442.486    0.000     0.000 1453.513 1333.275  120.238
  1.00  1971.575  371.549  371.549    0.000   274.146 1505.225 1505.225    0.000     0.000 1384.648 1264.007  120.640
  1.10  2016.218  378.272  378.272    0.000   355.506 1508.980 1508.980    0.000     0.000 1283.310 1193.533   89.776
  1.20  2007.697  385.941  385.941    0.000   423.814 1529.602 1529.602    0.000     0.000 1314.274 1204.693  109.581
  1.30  2021.705  308.911  308.911    0.000   562.379 1368.253 1368.253    0.000     0.000 1455.323 1385.653   69.670
  1.40  2037.967  395.313  395.313    0.000   493.815 1369.728 1369.728    0.000     0.000 1424.459 1225.402  199.056
  1.50  2053.294  395.391  395.391    0.000   398.350 1398.863 1398.863    0.000     0.000 1253.854 1154.325   99.528
  1.60  2106.668  348.996  348.996    0.000   363.464 1408.591 1406.776    1.816     0.000 1463.265 1313.972  149.292
  1.70  2096.932  357.846  357.846    0.000   412.533 1393.804 1393.804    0.000     0.000 1505.087 1266.219  238.868
  1.80  2084.145  369.192  369.192    0.000   474.701 1355.416 1355.416    0.000     0.000 1452.809 1253.652  199.157
  1.90  2009.953  418.309  418.309    0.000   479.976 1421.637 1402.614   19.023     0.000 1566.208 1275.266  290.941
  2.00  2025.445  395.099  395.099    0.000   444.095 1465.008 1438.376   26.632     0.000 1697.304 1666.842   30.462
  2.10  2088.375  376.242  376.242    0.000   531.726 1281.947 1262.924   19.023     0.000 1728.973 1617.280  111.693
  2.20  2101.010  393.552  393.552    0.000   490.613 1301.972 1301.972    0.000     0.000 1606.323 1575.861   30.462
  2.30  1989.241  377.314  377.314    0.000   379.458 1371.711 1371.711    0.000     0.000 1220.979 1220.979    0.000
  2.40  2166.870  297.686  297.686    0.000   482.611 1390.990 1390.990    0.000     0.000 1493.726 1483.572   10.154
  2.50  2046.881  308.369  308.369    0.000   300.903 1402.668 1402.668    0.000     0.000 1454.317 1454.317    0.000
  2.60  2095.134  299.054  299.054    0.000   347.466 1490.392 1490.392    0.000     0.000 1452.507 1432.200   20.308
  2.70  2188.990  324.155  324.155    0.000   359.010 1474.860 1474.860    0.000     0.000 1518.354 1287.733  230.621
  2.80  2097.117  343.242  343.242    0.000   346.041 1463.748 1463.748    0.000     0.000 1458.538 1317.994  140.544
  2.90  2082.133  354.419  354.419    0.000   386.941 1511.359 1511.359    0.000     0.000 1244.906 1234.953    9.953
  3.00  2115.636  332.767  332.767    0.000   471.375 1372.143 1370.284    1.859     0.000 1447.681 1396.911   50.769
  3.10  1970.626  443.335  443.335    0.000   492.168 1488.257 1488.257    0.000     0.000 1628.239 1386.154  242.085
  3.20  1997.345  395.772  395.772    0.000   502.242 1432.195 1432.195    0.000     0.000 1736.615 1203.486  533.129
  3.30  1966.173  354.847  354.847    0.000   432.418 1450.614 1450.614    0.000     0.000 1766.271 1583.702  182.569
  3.40  1847.352  462.596  462.596    0.000   473.272 1450.742 1448.883    1.859     0.000 1585.612 1412.996  172.616
  3.50  1925.172  410.444  410.444    0.000   415.173 1472.667 1472.667    0.000     0.000 1644.828 1320.507  324.321
  3.60  1955.628  423.930  423.930    0.000   480.545 1516.027 1516.027    0.000     0.000 1407.870 1215.148  192.723
  3.70  2031.561  459.529  459.529    0.000   399.392 1505.990 1500.413    5.577     0.000 1405.354 1183.075  222.279
  3.80  2001.536  421.510  421.510    0.000   395.026 1517.570 1517.570    0.000     0.000 1436.417 1284.109  152.308
  3.90  1981.463  446.765  446.765    0.000   415.775 1420.097 1420.097    0.000     0.000 1539.369 1478.445   60.923
  4.00  2105.095  348.478  348.478    0.000   461.082 1432.198 1430.295    1.902     0.000 1587.020 1444.865  142.154
  4.10  2102.371  425.865  425.865    0.000   490.139 1457.699 1454.067    3.632     0.000 1768.179 1615.871  152.308
  4.20  1967.134  409.654  409.654    0.000   469.297 1526.264 1524.405    1.859     0.000 1778.834 1496.538  282.296
  4.30  2001.977  476.473  476.473    0.000   464.330 1473.483 1467.776    5.707     0.000 1619.795 1287.331  332.464
  4.40  1935.904  449.772  449.772    0.000   451.527 1482.339 1482.339    0.000     0.000 1556.156 1195.544  360.612
  4.50  2013.725  401.207  401.207    0.000   455.671 1537.768 1537.768    0.000     0.000 1949.943 1455.722  494.221
  4.60  1970.819  376.393  376.393    0.000   508.337 1424.847 1424.847    0.000     0.000 1726.761 1354.084  372.677
  4.70  1966.734  438.554  438.554    0.000   499.436 1471.062 1471.062    0.000     0.000 1454.414 1042.329  412.084
  4.80  2100.809  384.474  384.474    0.000   587.286 1438.983 1438.983    0.000     0.000 1634.270  994.276  639.994
  4.90  2168.531  309.558  309.558    0.000   590.618 1396.730 1396.730    0.000     0.000 1903.397 1572.846  330.551
  5.00  2032.147  372.816  372.816    0.000   612.493 1423.331 1423.331    0.000     0.000 1939.991 1315.581  624.410
  5.10  2020.297  348.578  348.578    0.000   458.800 1318.544 1318.544    0.000     0.000 1516.648 1344.434  172.214
  5.20  2003.989  385.492  385.492    0.000   528.492 1383.919 1383.919    0.000     0.000 1436.422 1163.675  272.747
  5.30  2100.433  296.337  296.337    0.000   479.592 1307.344 1307.344    0.000     0.000 1635.680 1291.453  344.227
  5.40  2070.497  403.660  403.660    0.000   564.632 1450.393 1450.393    0.000     0.000 1887.413 1462.459  424.954
  5.50  1956.915  450.165  450.165    0.000   484.218 1478.030 1456.240   21.790     0.000 1869.018 1535.146  333.872
  5.60  1993.071  417.544  417.544    0.000   567.010 1530.948 1492.642   38.306     0.000 2049.575 1563.395  486.180
  5.70  2075.269  351.747  351.747    0.000   524.167 1462.327 1462.327    0.000     0.000 1798.443 1514.938  283.504
  5.80  1981.489  388.331  388.331    0.000   529.394 1378.759 1376.900    1.859     0.000 1433.907 1332.368  101.539
  5.90  1962.191  394.058  394.058    0.000   500.983 1348.668 1341.276    7.392     0.000 1513.832 1483.370   30.462
  6.00  1879.959  410.858  410.858    0.000   642.582 1325.147 1325.147    0.000     0.000 1819.352 1718.015  101.338
  6.10  1915.761  417.320  417.320    0.000   532.338 1386.107 1377.028    9.079     0.000 1635.076 1533.537  101.539
  6.20  1933.711  379.398  379.398    0.000   508.427 1335.736 1335.736    0.000     0.000 1555.654 1403.447  152.207
  6.30  1929.031  398.386  398.386    0.000   501.555 1328.165 1328.165    0.000     0.000 1179.958  967.029  212.929
  6.40  1956.966  385.481  385.481    0.000   654.297 1264.533 1264.533    0.000     0.000 1797.738 1676.092  121.646
  6.50  2021.791  357.255  357.255    0.000   574.233 1324.235 1324.235    0.000     0.000 1738.626 1525.998  212.628
  6.60  2023.664  366.651  366.651    0.000   532.508 1370.758 1370.758    0.000     0.000 1787.782 1697.101   90.681
  6.70  2053.303  353.365  353.365    0.000   624.291 1208.249 1197.225   11.024     0.000 1627.034 1445.169  181.865
  6.80  1937.291  327.684  327.684    0.000   574.965 1253.954 1228.360   25.594     0.000 1607.028 1464.873  142.154
  6.90  1929.971  429.916  429.916    0.000   453.307 1372.242 1366.794    5.448     0.000 1677.703 1423.856  253.847
  7.00  1987.414  371.796  371.796    0.000   392.728 1283.350 1247.207   36.144     0.000 1344.032 1262.801   81.231
  7.10  1983.158  360.570  360.570    0.000   501.505 1340.324 1269.940   70.385     0.000 1626.128 1433.205  192.924
  7.20  2003.781  368.232  368.232    0.000   516.120 1369.597 1369.597    0.000     0.000 1648.447 1485.985  162.462
  7.30  1948.004  405.735  405.735    0.000   446.347 1316.501 1305.087   11.414     0.000  907.414  775.414  132.000
  7.40  1992.421  332.687  332.687    0.000   512.363 1290.657 1275.957   14.700     0.000  865.793  743.947  121.847
  7.50  1992.630  425.052  425.052    0.000   468.133 1214.300 1197.266   17.034     0.000  978.492  816.030  162.462
  7.60  2005.475  384.264  384.264    0.000   466.187 1298.435 1298.435    0.000     0.000  816.231  785.770   30.462
  7.70  1957.693  339.224  339.224    0.000   426.753 1363.882 1332.368   31.514     0.000  816.432  765.663   50.769
  7.80  1982.333  382.690  382.690    0.000   405.405 1382.563 1382.563    0.000     0.000 1646.839 1626.732   20.107
  7.90  1998.705  399.322  399.322    0.000   395.975 1382.350 1382.350    0.000     0.000 1738.425 1555.655  182.770
  8.00  2031.215  350.214  350.214    0.000   664.447 1270.969 1270.969    0.000     0.000  988.042  988.042    0.000
  8.10  1968.811  415.625  415.625    0.000   491.695 1254.714 1254.714    0.000     0.000 1619.392 1558.469   60.923
  8.20  2086.785  373.318  373.318    0.000   601.856 1222.291 1222.291    0.000     0.000 1616.075 1565.305   50.769
  8.30  2068.532  351.420  351.420    0.000   467.523 1359.126 1359.126    0.000     0.000 1606.825 1545.902   60.923
  8.40  2134.896  412.470  412.470    0.000   486.592 1515.025 1502.314   12.711     0.000 1848.808 1747.270  101.539
  8.50  1999.334  377.086  377.086    0.000   476.514 1310.404 1310.404    0.000     0.000 1598.078 1598.078    0.000
  8.60  2045.686  346.208  346.208    0.000   392.170 1407.077 1407.077    0.000     0.000  985.127  975.175    9.953
  8.70  2049.062  343.571  343.571    0.000   426.190 1344.432 1344.432    0.000     0.000 1545.300 1514.838   30.462
  8.80  2031.079  366.473  366.473    0.000   605.658 1325.262 1325.262    0.000     0.000 1292.053  907.613  384.440
  8.90  2042.193  340.440  340.440    0.000   518.591 1388.133 1388.133    0.000     0.000 1780.746 1638.592  142.154
  9.00  2110.387  360.707  360.707    0.000   526.406 1379.701 1364.831   14.870     0.000  865.690  825.075   40.616
  9.10  1999.179  385.267  385.267    0.000   511.840 1450.566 1450.566    0.000     0.000 1432.299 1230.428  201.871
  9.20  2028.460  347.724  347.724    0.000   535.616 1361.070 1351.991    9.079     0.000 1829.306 1606.826  222.480
  9.30  2004.794  364.870  364.870    0.000   537.951 1309.284 1309.284    0.000     0.000 1860.372 1617.885  242.487
  9.40  1918.906  402.100  402.100    0.000   644.996 1235.085 1235.085    0.000     0.000 1827.194 1686.246  140.948
  9.50  2010.093  327.803  327.803    0.000   525.451 1408.929 1408.929    0.000     0.000 1412.696 1301.305  111.391
  9.60  1940.915  379.314  379.314    0.000   611.231 1348.879 1348.879    0.000     0.000 1594.862 1382.635  212.226
  9.70  1925.712  400.898  400.898    0.000   487.447 1418.443 1418.443    0.000     0.000 1511.619 1380.423  131.196
  9.80  1941.937  390.000  390.000    0.000   674.266 1378.978 1378.978    0.000     0.000 1330.962 1037.203  293.759
  9.90  1913.005  370.324  370.324    0.000   400.034 1482.741 1448.760   33.981     0.000 1502.673 1279.288  223.385
 10.00  1986.975  355.411  355.411    0.000   487.366 1458.530 1431.898   26.632     0.000 1522.076 1137.032  385.043
 10.10  1991.529  362.347  362.347    0.000   502.884 1357.823 1355.921    1.902     0.000 1222.384 1039.715  182.669
 10.20  2054.600  362.168  362.168    0.000   643.313 1284.717 1282.815    1.902     0.000 1144.170  951.347  192.823
 10.30  1958.688  362.427  362.427    0.000   511.011 1514.894 1503.826   11.068     0.000 1435.816 1203.283  232.533
 10.40  2034.517  298.464  298.464    0.000   575.991 1304.823 1293.409   11.414     0.000 1374.391 1130.799  243.592
 10.50  2015.838  347.232  347.232    0.000   576.383 1334.909 1329.202    5.707     0.000 1728.568 1566.106  162.462
 10.60  2072.240  335.051  335.051    0.000   542.703 1451.382 1363.789   87.592     0.000 2140.052 1747.167  392.885
 10.70  2033.995  341.033  341.033    0.000   474.134 1467.603 1429.557   38.046     0.000 1523.684 1097.825  425.859
 10.80  2009.789  339.396  339.396    0.000   531.544 1394.796 1394.796    0.000     0.000 1079.930  907.616  172.314
 10.90  2109.851  312.108  312.108    0.000   520.878 1439.630 1384.809   54.821     0.000 1694.893 1331.364  363.529
 11.00  2068.827  338.358  338.358    0.000   467.689 1486.787 1416.576   70.212     0.000 1373.084  998.397  374.687
 11.10  2161.144  336.035  336.035    0.000   376.432 1563.495 1492.289   71.206     0.000 1787.985 1413.599  374.386
 11.20  2085.911  339.151  339.151    0.000   369.679 1571.784 1485.317   86.467     0.000 1667.041 1333.573  333.468
 11.30  1975.063  350.143  350.143    0.000   283.562 1638.511 1549.276   89.235     0.000 1608.535 1061.231  547.304
 11.40  1993.854  331.361  331.361    0.000   324.727 1668.505 1619.045   49.460     0.000 1355.995 1112.503  243.492
 11.50  2018.316  365.034  365.034    0.000   386.552 1503.398 1387.445  115.953     0.000 1718.115 1171.013  547.103
 11.60  2136.304  359.363  359.363    0.000   336.782 1591.081 1446.593  144.488     0.000 1547.713 1040.220  507.493
 11.70  2023.563  344.066  344.066    0.000   433.405 1664.060 1548.106  115.954     0.000 2203.089 1534.039  669.050
 11.80  1979.974  351.872  351.872    0.000   404.829 1614.729 1492.981  121.747     0.000 1624.116 1177.345  446.771
 11.90  1989.087  362.616  362.616    0.000   415.895 1551.134 1461.726   89.408     0.000 1847.704 1472.011  375.694
 12.00  1998.662  380.640  380.640    0.000   369.900 1717.613 1565.430  152.184     0.000 1412.489 1026.844  385.646
 12.10  2035.448  350.614  350.614    0.000   450.787 1645.206 1512.045  133.161     0.000 1616.172 1189.910  426.262
 12.20  1918.565  398.330  398.330    0.000   353.433 1681.219 1599.679   81.539     0.000 1382.133 1047.256  334.877
 12.30  1915.710  397.800  397.800    0.000   385.646 1659.773 1566.561   93.213     0.000 1038.208  613.555  424.653
 12.40  2036.237  411.059  411.059    0.000   501.633 1523.202 1436.215   86.987     0.000 1586.719 1243.497  343.221
 12.50  1995.221  351.707  351.707    0.000   592.379 1558.300 1493.622   64.678     0.000 1909.632 1342.222  567.411
 12.60  1975.907  358.174  358.174    0.000   407.858 1615.811 1505.478  110.333     0.000 1896.865 1420.236  476.629
 12.70  2060.368  392.722  392.722    0.000   453.384 1710.224 1642.347   67.877     0.000 1645.226 1240.278  404.949
 12.80  2088.536  346.633  346.633    0.000   421.731 1595.653 1544.291   51.362     0.000 1390.774  997.689  393.085
 12.90  2130.724  343.956  343.956    0.000   453.516 1631.420 1545.643   85.777     0.000 1831.216 1365.344  465.872
 13.00  2033.923  319.106  319.106    0.000   376.600 1509.536 1490.816   18.720     0.000 1160.154  856.041  304.113
 13.10  2036.913  324.117  324.117    0.000   472.323 1474.132 1428.909   45.223     0.000 1676.796 1473.719  203.078
 13.20  2019.797  306.167  306.167    0.000   328.483 1576.071 1564.657   11.414     0.000 1991.161 1727.160  264.001
 13.30  2015.191  336.925  336.925    0.000   405.706 1539.107 1514.377   24.730     0.000 1352.477 1240.784  111.693
 13.40  2006.512  338.942  338.942    0.000   406.434 1445.340 1445.340    0.000     0.000 1647.441 1606.826   40.615
 13.50  2057.478  289.614  289.614    0.000   470.551 1383.941 1383.941    0.000     0.000 1746.662 1695.892   50.770
 13.60  2024.002  342.260  342.260    0.000   406.003 1504.689 1504.689    0.000     0.000 1450.896 1329.049  121.847
 13.70  2057.735  351.539  351.539    0.000   442.107 1490.943 1490.943    0.000     0.000 1352.572 1159.649  192.924
 13.80  1889.459  386.292  386.292    0.000   382.096 1562.923 1562.923    0.000     0.000 1363.127 1170.204  192.924
 13.90  2007.735  312.114  312.114    0.000   445.004 1498.544 1498.544    0.000     0.000 1525.490 1312.258  213.231
 14.00  2099.969  284.491  284.491    0.000   480.068 1522.850 1522.850    0.000     0.000 1635.978 1311.255  324.723
 14.10  2109.318  324.511  324.511    0.000   508.211 1524.921 1524.921    0.000     0.000 1504.682 1281.296  223.385
 14.20  2078.591  303.522  303.522    0.000   473.493 1446.758 1446.758    0.000     0.000 1493.020 1269.634  223.385
 14.30  1999.517  323.113  323.113    0.000   581.655 1428.818 1413.600   15.219     0.000 1575.960 1139.846  436.114
 14.40  1997.644  325.654  325.654    0.000   490.787 1398.594 1360.894   37.700     0.000 1851.421 1394.698  456.723
 14.50  1983.296  351.049  351.049    0.000   458.534 1456.567 1434.347   22.220     0.000 1717.813 1484.274  233.539
 14.60  2040.062  345.060  345.060    0.000   463.769 1530.023 1508.104   21.919     0.000 1699.819 1456.125  243.693
 14.70  2028.376  315.395  315.395    0.000   413.054 1636.550 1610.526   26.023     0.000 1818.748 1676.594  142.154
 14.80  1994.779  363.764  363.764    0.000   550.278 1592.412 1507.551   84.861     0.000 1817.139 1593.854  223.285
 14.90  1925.309  410.091  410.091    0.000   540.854 1501.018 1475.596   25.422     0.000 1434.912 1181.065  253.847
 15.00  1956.266  404.110  404.110    0.000   539.463 1446.154 1424.020   22.134     0.000 1466.276 1222.583  243.693
 15.10  1912.493  415.327  415.327    0.000   578.290 1486.973 1447.459   39.514     0.000 1505.487 1241.486  264.001
 15.20  1933.673  335.478  335.478    0.000   650.061 1336.381 1304.561   31.820     0.000 1524.085 1351.469  172.616
 15.30  2038.264  333.601  333.601    0.000   642.359 1350.610 1296.006   54.604     0.000 1594.961 1310.652  284.309
 15.40  2012.442  327.250  327.250    0.000   673.963 1467.192 1408.743   58.449     0.000 1736.208 1401.130  335.078
 15.50  2012.773  364.752  364.752    0.000   635.194 1435.396 1391.902   43.494     0.000 1636.982 1384.543  252.439
 15.60  2027.895  345.754  345.754    0.000   647.679 1364.827 1310.267   54.560     0.000 1677.395 1323.216  354.179
 15.70  2035.392  378.385  378.385    0.000   615.557 1597.857 1460.200  137.658     0.000 1910.132 1423.651  486.481
 15.80  2060.325  380.972  380.972    0.000   641.752 1550.615 1432.066  118.548     0.000 1655.281 1311.055  344.227
 15.90  1970.951  394.058  394.058    0.000   576.127 1585.719 1403.703  182.016     0.000 1665.837 1159.349  506.488
 16.00  2042.850  349.368  349.368    0.000   518.801 1617.789 1464.568  153.221     0.000 1535.944 1181.162  354.782
 16.10  1970.718  314.517  314.517    0.000   549.409 1471.141 1381.992   89.149     0.000 1422.746  955.667  467.078
 16.20  2000.983  387.658  387.658    0.000   610.671 1521.378 1471.919   49.460     0.000 1402.537 1209.815  192.722
 16.30  2073.171  335.614  335.614    0.000   589.577 1514.379 1514.379    0.000     0.000 1524.287 1300.902  223.385
 16.40  2002.818  331.401  331.401    0.000   635.317 1507.542 1498.031    9.511     0.000 1655.979 1382.228  273.752
 16.50  2039.979  295.306  295.306    0.000   670.639 1345.117 1341.442    3.675     0.000 1757.322 1351.167  406.155
 16.60  2143.215  288.168  288.168    0.000   624.246 1464.396 1409.229   55.167     0.000 1798.337 1362.224  436.113
 16.70  1957.875  394.368  394.368    0.000   579.023 1530.195 1387.436  142.758     0.000 1599.182 1061.328  537.853
 16.80  2088.042  358.037  358.037    0.000   606.741 1547.833 1401.054  146.780     0.000 1989.953 1452.703  537.250
 16.90  1923.359  396.859  396.859    0.000   561.433 1530.159 1393.972  136.187     0.000 1517.047 1131.803  385.244
 17.00  1961.912  341.135  341.135    0.000   534.877 1529.339 1446.935   82.404     0.000 1414.706 1120.344  294.362
 17.10  1948.338  327.665  327.665    0.000   511.792 1575.808 1442.820  132.988     0.000 1677.901 1109.384  568.516
 17.20  1961.021  314.335  314.335    0.000   526.061 1560.030 1414.417  145.613     0.000 1789.793 1251.739  538.055
 17.30  1993.811  293.968  293.968    0.000   472.321 1566.651 1375.902  190.749     0.000 2032.884 1596.267  436.617
 17.40  1965.018  313.438  313.438    0.000   443.096 1544.601 1335.434  209.167     0.000 1508.000 1021.117  486.882
 17.50  1966.109  341.090  341.090    0.000   418.845 1561.112 1415.672  145.439     0.000 1627.333  987.740  639.594
 17.60  1957.300  383.925  383.925    0.000   481.403 1550.781 1427.391  123.390     0.000 1756.318 1279.488  476.830
 17.70  1967.097  361.228  361.228    0.000   454.598 1580.358 1425.321  155.037     0.000 1685.644 1147.488  538.156
 17.80  1973.940  359.032  359.032    0.000   481.058 1525.922 1408.930  116.991     0.000 1734.501 1216.653  517.848
 17.90  1965.335  398.161  398.161    0.000   554.898 1468.644 1387.191   81.453     0.000 1746.365 1238.872  507.493
 18.00  2073.416  333.047  333.047    0.000   487.842 1540.048 1479.436   60.613     0.000 1465.775  998.696  467.078
 18.10  2098.001  375.604  375.604    0.000   433.804 1547.190 1418.180  129.010     0.000 1796.830 1380.521  416.309
 18.20  2028.019  320.207  320.207    0.000   613.659 1488.737 1382.727  106.010     0.000 2101.048 1664.633  436.416
 18.30  1887.591  335.974  335.974    0.000   537.305 1303.611 1209.837   93.774     0.000 1586.415 1221.177  365.237
 18.40  1993.922  328.586  328.586    0.000   547.379 1515.834 1386.005  129.829     0.000 2092.801 1524.285  568.517
 18.50  2008.423  321.964  321.964    0.000   470.724 1513.455 1298.807  214.648     0.000 1826.785 1249.021  577.764
 18.60  2038.031  294.783  294.783    0.000   565.143 1338.554 1249.924   88.630     0.000 1522.479 1177.448  345.031
 18.70  2055.152  318.214  318.214    0.000   573.238 1320.425 1204.644  115.781     0.000 1516.846 1121.045  395.800
 18.80  1883.418  392.897  392.897    0.000   508.635 1431.153 1362.929   68.223     0.000 1594.760 1249.527  345.232
 18.90  1960.315  303.756  303.756    0.000   543.401 1372.345 1317.179   55.167     0.000 1556.857 1323.318  233.539
 19.00  1962.073  325.246  325.246    0.000   457.239 1361.328 1340.402   20.925     0.000 1656.385 1311.657  344.728
 19.10  1887.724  370.733  370.733    0.000   505.524 1427.951 1359.728   68.223     0.000 1514.329 1048.158  466.171
 19.20  1938.559  349.041  349.041    0.000   365.969 1415.465 1323.290   92.175     0.000 1543.387 1259.683  283.704
 19.30  1874.958  420.553  420.553    0.000   353.647 1462.705 1317.699  145.005     0.000 1613.560 1237.967  375.593
 19.40  1892.524  375.162  375.162    0.000   400.986 1403.995 1299.153  104.843     0.000 1644.219 1370.166  274.054
 19.50  1824.485  390.097  390.097    0.000   311.153 1414.771 1324.542   90.229     0.000 1411.791 1218.867  192.924
 19.60  1829.809  357.487  357.487    0.000   336.739 1364.608 1270.360   94.248     0.000 1453.306 1179.353  273.953
 19.70  1794.935  392.481  392.481    0.000   297.187 1560.857 1432.023  128.834     0.000 1128.688  925.610  203.078
 19.80  1825.221  410.294  410.294    0.000   288.890 1492.629 1395.611   97.017     0.000 1422.445 1158.444  264.001
 19.90  1805.490  390.795  390.795    0.000   337.481 1454.351 1353.616  100.735     0.000 1331.862 1138.938  192.924
 20.00  1744.356  350.518  350.518    0.000   280.545 1470.094 1320.682  149.412     0.000 1200.367  916.058  284.309
 20.10  1686.760  390.085  390.085    0.000   307.393 1421.554 1323.244   98.311     0.000 1571.839 1368.863  202.977
 20.20  1720.603  433.169  433.169    0.000   263.554 1428.766 1289.899  138.868     0.000 1402.536 1057.305  345.232
 20.30  1732.845  419.274  419.274    0.000   396.278 1431.671 1348.144   83.527     0.000 1612.754 1155.829  456.925
 20.40  1747.207  436.773  436.773    0.000   345.175 1464.228 1312.653  151.575     0.000 1472.411  995.783  476.628
 20.50  1690.573  433.505  433.505    0.000   382.143 1377.094 1223.572  153.522     0.000 1484.673 1139.441  345.232
 20.60  1750.187  430.172  430.172    0.000   301.684 1457.619 1337.904  119.715     0.000 1532.633 1207.708  324.924
 20.70  1686.573  375.523  375.523    0.000   288.236 1480.557 1395.431   85.127     0.000 1445.265 1201.773  243.492
 20.80  1783.171  401.220  400.487    0.733   258.017 1545.683 1435.696  109.987     0.000 1444.261 1129.491  314.770
 20.90  1793.406  394.698  394.698    0.000   299.259 1538.805 1407.982  130.824     0.000 1514.130 1250.835  263.295
 21.00  1761.693  456.391  456.391    0.000   281.662 1579.609 1450.253  129.356     0.000 1182.368 1020.007  162.361
 21.10  1801.863  407.792  407.792    0.000   326.065 1527.832 1377.551  150.282     0.000 1251.742  876.048  375.693
 21.20  1728.130  429.860  429.860    0.000   339.078 1461.632 1381.736   79.896     0.000 1152.309  817.634  334.675
 21.30  1790.290  372.857  372.857    0.000   288.369 1478.925 1385.798   93.126     0.000 1320.002 1127.078  192.924
 21.40  1710.776  407.641  407.641    0.000   291.610 1344.201 1290.937   53.264     0.000 1401.128 1238.666  162.462
 21.50  1717.769  415.489  415.489    0.000   399.996 1438.168 1312.616  125.552     0.000 1564.601 1280.292  284.309
 21.60  1730.037  435.923  435.923    0.000   290.915 1524.628 1421.904  102.724     0.000 1241.688 1048.764  192.924
 21.70  1727.938  342.748  342.748    0.000   287.934 1418.058 1286.930  131.128     0.000 1704.141 1460.447  243.693
 21.80  1740.317  329.033  329.033    0.000   303.368 1476.027 1358.215  117.812     0.000 1261.590 1018.199  243.391
 21.90  1625.713  446.824  446.824    0.000   324.815 1508.779 1434.633   74.146     0.000 1617.983 1374.290  243.693
 22.00  1621.802  413.847  413.847    0.000   332.685 1535.626 1471.035   64.591     0.000 1446.064 1242.987  203.078
 22.10  1699.889  401.501  401.501    0.000   341.110 1433.278 1321.043  112.235     0.000  908.417  715.494  192.924
 22.20  1700.458  385.699  385.699    0.000   327.750 1421.040 1320.219  100.822     0.000 1794.921 1470.098  324.823
 22.30  1771.453  356.283  356.283    0.000   299.000 1468.938 1381.865   87.073     0.000 1279.789 1056.404  223.385
 22.40  1780.078  312.408  312.408    0.000   362.078 1451.823 1368.122   83.701     0.000 1748.075 1412.997  335.078
 22.50  1720.342  365.270  365.270    0.000   346.859 1390.646 1305.086   85.560     0.000 1204.188  869.312  334.876
 22.60  1631.388  404.275  404.275    0.000   352.655 1281.347 1172.959  108.387     0.000  988.244  693.782  294.463
 22.70  1670.749  372.935  372.935    0.000   344.092 1440.887 1298.778  142.108     0.000 1703.036 1297.083  405.954
 22.80  1664.702  399.780  399.780    0.000   259.397 1437.425 1319.701  117.725     0.000 1214.141  970.447  243.693
 22.90  1715.066  388.146  388.146    0.000   293.813 1482.252 1356.873  125.379     0.000 1527.501 1121.346  406.155
 23.00  1721.809  348.171  348.171    0.000   315.988 1477.578 1347.184  130.394     0.000 1644.119 1298.887  345.232
 23.10  1816.847  309.481  309.481    0.000   314.609 1402.617 1281.521  121.097     0.000 1345.334 1030.563  314.770
 23.20  1780.065  341.204  341.204    0.000   304.579 1424.666 1323.152  101.514     0.000 1275.464  971.150  304.314
 23.30  1770.398  357.266  357.266    0.000   368.480 1390.462 1361.928   28.534     0.000 1513.326 1218.864  294.463
 23.40  1755.755  386.280  386.280    0.000   384.605 1388.179 1388.179    0.000     0.000 1386.353 1112.299  274.054
 23.50  1841.434  357.080  357.080    0.000   437.050 1427.870 1427.870    0.000     0.000 1345.335 1243.796  101.539
 23.60  1824.693  363.276  363.276    0.000   436.267 1343.820 1334.309    9.511     0.000 1406.561 1274.863  131.698
 23.70  1783.124  298.890  298.890    0.000   357.974 1444.740 1221.522  223.217     0.000 1713.091 1449.090  264.001
 23.80  1804.521  364.635  364.635    0.000   402.633 1291.301 1222.905   68.396     0.000 1384.345 1120.344  264.001
 23.90  1820.111  306.243  306.243    0.000   456.765 1345.715 1281.124   64.591     0.000 1736.110 1502.571  233.539
 24.00  1788.488  293.940  293.940    0.000   410.455 1292.896 1214.901   77.994     0.000 1383.943 1069.173  314.770
 24.10  1735.902  327.796  327.796    0.000   513.786 1313.728 1290.901   22.827     0.000 1816.032 1593.050  222.982
 24.20  1613.080  354.119  354.119    0.000   481.663 1220.955 1175.387   45.568     0.000 2080.037 1887.114  192.924
 24.30  1703.938  362.604  362.604    0.000   492.602 1269.751 1237.412   32.339     0.000 1436.421 1101.545  334.876
 24.40  1738.646  351.598  351.598    0.000   486.680 1269.743 1269.743    0.000     0.000 1443.757 1211.326  232.431
 24.50  1678.736  377.350  377.350    0.000   490.916 1307.671 1288.648   19.023     0.000 1385.751 1082.443  303.308
 24.60  1688.981  330.399  330.399    0.000   475.567 1311.991 1230.193   81.799     0.000 1877.555 1563.390  314.166
 24.70  1701.217  335.310  335.310    0.000   295.846 1413.337 1311.132  102.205     0.000 1837.647 1482.664  354.983
 24.80  1655.999  362.424  362.424    0.000   392.732 1321.455 1245.536   75.919     0.000 1667.739 1332.863  334.876
 24.90  1552.873  388.242  388.242    0.000   327.317 1366.247 1301.569   64.678     0.000 1395.495 1111.791  283.704
 25.00  1690.896  375.817  375.817    0.000   289.840 1430.064 1314.284  115.781     0.000 1811.007 1404.852  406.155
 25.10  1666.066  384.773  384.773    0.000   314.265 1445.155 1325.656  119.499     0.000 1493.323 1199.264  294.059
 25.20  1589.478  440.771  440.771    0.000   287.460 1411.779 1273.344  138.435     0.000 1504.382 1210.020  294.362
 25.30  1660.836  405.067  405.067    0.000   337.526 1345.111 1316.577   28.535     0.000 1103.656  758.424  345.232
 25.40  1630.880  435.750  435.750    0.000   303.197 1465.742 1348.794  116.948     0.000 1485.480 1150.402  335.078
 25.50  1700.152  344.522  344.522    0.000   331.383 1407.719 1302.315  105.405     0.000 1567.316 1323.723  243.592
 25.60  1753.538  345.625  345.625    0.000   438.218 1208.929 1208.929    0.000     0.000 1695.393 1593.955  101.438
 25.70  1815.760  569.946  569.763    0.183   531.198 1441.103 1416.373   24.730     0.000 2151.810 1826.886  324.924
 25.80  2091.492  369.230  369.230    0.000   352.345 1479.186 1479.186    0.000     0.000 1352.475 1281.397   71.077
 25.90  2093.061  439.348  437.234    2.114   335.708 1697.722 1469.332  228.390     0.000  738.417  637.282  101.136
 26.00  2046.796  431.506  428.225    3.282   313.529 1684.064 1455.799  228.265     0.000 1052.785  638.286  414.499
 26.10  2001.006  455.971  434.280   21.691   293.429 1797.726 1547.841  249.885     0.000  957.878  636.775  321.102
 26.20  1967.565  461.865  445.307   16.558   329.525 1661.465 1411.276  250.189     0.000  859.360  556.051  303.309
 26.30  2010.616  426.817  407.722   19.095   337.526 1678.183 1480.310  197.873     0.000 1010.659  707.049  303.611
 26.40  1928.322  445.307  428.979   16.328   371.205 1727.856 1502.785  225.071     0.000 1021.215  716.901  304.314
 26.50  1920.442  515.089  497.277   17.812   324.599 1710.445 1469.422  241.022     0.000 1010.159  597.670  412.488
 26.60  1984.518  457.313  431.705   25.609   340.335 1767.470 1463.020  304.449     0.000 1315.377  882.380  432.997
 26.70  1997.551  455.920  415.030   40.891   400.040 1562.276 1319.660  242.616     0.000 1956.377 1563.395  392.982
 26.80  2026.331  412.675  380.307   32.367   351.533 1598.987 1343.052  255.935     0.000 1101.944  729.068  372.876
 26.90  2022.478  465.107  435.442   29.664   324.640 1641.917 1328.469  313.448     0.000 1140.349  698.807  441.542
 27.00  2124.123  411.653  381.956   29.697   317.808 1759.166 1398.649  360.517     0.000 1275.062  981.808  293.254
 27.10  2021.353  441.001  425.265   15.737   291.307 1736.767 1396.352  340.416     0.000 1173.021  697.501  475.520
 27.20  2097.969  379.220  363.224   15.996   290.271 1773.085 1432.023  341.062     0.000 1201.774  798.737  403.037
 27.30  2066.544  376.756  369.051    7.706   263.855 1595.528 1270.589  324.940     0.000 1122.554  689.156  433.398
 27.40  1982.943  419.956  404.626   15.329   269.645 1554.277 1250.091  304.186     0.000  817.234  465.268  351.966
 27.50  2108.950  407.239  394.561   12.678   354.167 1459.907 1212.571  247.336     0.000 1130.294  698.003  432.291
 27.60  2064.852  460.073  431.417   28.655   356.721 1531.968 1191.332  340.636     0.000 1080.326  727.657  352.669
 27.70  2035.901  448.107  416.897   31.209   346.082 1492.280 1273.351  218.930     0.000 1092.090  799.540  292.551
 27.80  2002.222  482.196  446.151   36.045   285.727 1544.809 1264.963  279.846     0.000 1042.327  788.882  253.444
 27.90  1945.652  439.645  401.719   37.927   231.168 1440.784 1175.248  265.536     0.000  797.928  595.052  202.876
 28.00  1889.012  519.807  479.387   40.420   313.787 1426.913 1235.996  190.917     0.000  729.067  657.990   71.077
 28.10  1972.511  486.518  442.863   43.655   380.540 1485.361 1267.169  218.192     0.000  971.151  839.151  132.000
 28.20  2046.112  432.409  396.271   36.137   296.319 1687.144 1399.904  287.240     0.000  961.200  687.045  274.155
 28.30  1957.126  481.124  458.499   22.625   395.802 1657.784 1438.640  219.144     0.000 1080.027  747.464  332.563
 28.40  2048.616  479.395  471.226    8.169   435.748 1471.451 1266.697  204.754     0.000  950.138  657.487  292.650
 28.50  2011.588  508.097  484.140   23.956   377.300 1668.852 1456.840  212.012     0.000 1292.855 1009.854  283.001
 28.60  1985.845  430.771  425.405    5.366   420.313 1489.435 1364.883  124.552     0.000  870.821  698.406  172.415
 28.70  2043.949  438.024  414.486   23.538   434.065 1619.295 1366.777  252.517     0.000 1172.621  929.833  242.788
 28.80  2082.285  421.420  403.356   18.064   346.299 1680.702 1448.102  232.600     0.000 1142.457 1000.403  142.054
 28.90  1974.214  435.455  414.594   20.861   432.122 1685.500 1406.210  279.289     0.000 1192.925  910.325  282.599
 29.00  1999.065  448.620  426.004   22.617   420.918 1666.340 1369.589  296.751     0.000 1346.744 1174.329  172.415
 29.10  2126.090  418.239  393.557   24.682   420.228 1605.348 1267.910  337.438     0.000 1194.130  920.883  273.248
 29.20  2033.235  436.900  412.489   24.411   419.189 1563.194 1275.088  288.106     0.000 1213.534  879.866  333.668
 29.30  2040.958  407.626  384.175   23.451   418.969 1587.278 1334.495  252.783     0.000 1144.068  810.299  333.769
 29.40  2039.017  465.485  434.958   30.527   467.181 1567.294 1330.554  236.741     0.000  982.714  800.045  182.669
 29.50  2026.401  409.267  371.256   38.011   586.418 1573.835 1267.657  306.179     0.000 1488.597 1225.300  263.297
 29.60  2151.812  381.769  357.352   24.417   431.810 1588.828 1307.731  281.097     0.000 1256.565  821.559  435.006
 29.70  2122.896  415.486  384.836   30.650   462.037 1629.038 1328.439  300.599     0.000 1243.695  780.539  463.156
 29.80  2065.348  417.592  383.728   33.864   484.603 1528.643 1195.491  333.152     0.000 1246.914  943.706  303.208
 29.90  1996.367  498.516  459.327   39.189   403.240 1751.086 1406.301  344.785     0.000 1113.606  527.197  586.409
 30.00  2080.764  374.498  337.694   36.804   525.331 1516.932 1202.066  314.866     0.000 1345.636  942.800  402.837
 30.10  1943.951  446.282  418.574   27.708   439.681 1630.466 1270.807  359.658     0.000 1111.394  576.156  535.238
 30.20  2072.276  361.229  336.871   24.358   530.516 1512.682 1146.675  366.006     0.000 1265.512  841.966  423.545
 30.30  2078.421  436.013  409.255   26.758   435.922 1593.073 1264.799  328.273     0.000 1074.096  709.866  364.230
 30.40  2046.244  413.148  375.346   37.802   391.611 1593.199 1220.526  372.672     0.000 1022.626  709.263  313.362
 30.50  1975.834  432.344  392.969   39.375   327.580 1623.365 1350.131  273.234     0.000 1075.003  821.659  253.344
 30.60  2031.766  429.006  404.577   24.429   498.830 1533.885 1244.391  289.494     0.000 1104.660  912.138  192.522
 30.70  2013.664  451.556  415.363   36.194   491.866 1501.485 1232.316  269.169     0.000  770.587  618.581  152.006
 30.80  2035.363  435.792  404.256   31.536   319.366 1581.912 1260.000  321.912     0.000  881.475  587.817  293.658
 30.90  2120.457  340.875  316.176   24.699   518.544 1473.310 1166.659  306.651     0.000 1226.707 1024.433  202.273
 31.00  2109.863  393.539  358.607   34.932   346.342 1725.310 1360.723  364.587     0.000 1156.535  943.303  213.232
 31.10  2055.379  458.940  440.471   18.469   425.547 1503.995 1264.401  239.594     0.000 1125.469  912.439  213.030
 31.20  2038.591  445.552  404.826   40.727   387.287 1497.043 1235.874  261.169     0.000 1064.647  902.185  162.462
 31.30  1993.930  444.318  416.130   28.188   300.384 1597.032 1340.489  256.542     0.000  962.603  780.741  181.863
 31.40  2079.649  411.269  370.365   40.904   367.742 1663.145 1423.419  239.726     0.000 1065.151  882.381  182.770
 31.50  2068.229  427.930  402.482   25.448   343.232 1821.817 1515.984  305.833     0.000 1258.980  944.210  314.770
 31.60  2129.303  404.673  368.640   36.034   369.257 1690.288 1384.978  305.310     0.000 1155.930  862.677  293.254
 31.70  2049.059  420.869  377.393   43.476   367.788 1777.462 1450.655  326.807     0.000 1054.795  851.818  202.977
 31.80  2035.499  454.728  411.292   43.436   365.759 1631.200 1327.744  303.456     0.000  963.007  820.953  142.054
 31.90  2024.005  443.646  381.152   62.493   434.111 1609.232 1319.573  289.659     0.000 1052.783  930.936  121.847
 32.00  2034.976  393.487  356.223   37.265   376.004 1587.753 1266.790  320.963     0.000 1014.382  791.097  223.285
 32.10  2084.869  431.793  398.923   32.871   483.869 1478.057 1166.086  311.971     0.000 1135.724  801.653  334.071
 32.20  2120.945  381.453  339.793   41.659   370.855 1511.873 1187.753  324.120     0.000 1205.797  972.358  233.438
 32.30  2045.431  463.429  425.790   37.639   533.456 1455.935 1185.774  270.162     0.000 1256.467  993.070  263.398
 32.40  2020.466  431.772  402.149   29.623   392.990 1476.029 1156.925  319.105     0.000 1277.578  943.104  334.474
 32.50  2038.937  440.581  401.286   39.295   452.132 1529.433 1239.987  289.446     0.000 1133.513  819.247  314.266
 32.60  1942.603  447.941  422.168   25.773   429.692 1522.681 1186.761  335.920     0.000 1083.246  870.216  213.030
 32.70  1993.136  456.327  429.586   26.741   375.823 1578.539 1234.669  343.870     0.000  860.564  536.244  324.320
 32.80  2020.352  403.045  364.272   38.774   340.596 1524.510 1262.950  261.561     0.000 1056.004  792.003  264.001
 32.90  2101.867  409.779  380.262   29.516   392.516 1652.941 1329.470  323.470     0.000 1232.637  788.884  443.753
 33.00  2034.065  444.658  419.948   24.710   434.279 1683.077 1356.621  326.455     0.000 1013.779  648.541  365.237
 33.10  2005.776  531.222  500.528   30.694   437.345 1640.890 1380.151  260.739     0.000  984.725  741.032  243.693
 33.20  2058.580  461.087  422.205   38.882   407.865 1709.670 1406.387  303.283     0.000 1043.738  820.353  223.385
 33.30  2054.520  409.550  382.000   27.550   395.800 1689.786 1391.132  298.654     0.000 1297.585  932.548  365.036
 33.40  1952.283  511.832  469.551   42.281   305.052 1564.099 1287.450  276.649     0.000 1054.996  791.701  263.295
 33.50  1989.419  479.728  430.743   48.985   353.561 1667.610 1333.113  334.496     0.000 1215.548  891.631  323.917
 33.60  2147.952  508.024  468.449   39.575   337.698 1780.255 1440.880  339.375     0.000 1258.376  892.836  365.540
 33.70  2160.425  466.099  427.896   38.203   365.713 1703.954 1387.967  315.987     0.000 1338.803  994.074  344.729
 33.80  2002.483  460.891  417.189   43.702   264.500 1701.943 1356.588  345.355     0.000 1195.340  841.968  353.372
 33.90  2041.208  496.134  430.877   65.257   289.578 1598.945 1276.255  322.690     0.000 1136.932  832.417  304.516
 34.00  1934.545  492.634  439.793   52.841   329.091 1577.799 1260.172  317.626     0.000 1144.773  699.411  445.362
 34.10  2057.199  490.092  417.496   72.595   349.888 1688.185 1377.642  310.543     0.000 1468.591  953.457  515.133
 34.20  1911.902  474.163  396.038   78.125   285.425 1555.148 1314.384  240.764     0.000 1163.471  699.009  464.463
 34.30  1963.786  453.363  395.213   58.150   229.352 1646.423 1282.093  364.330     0.000 1172.520  648.642  523.878
 34.40  1920.584  453.562  392.557   61.005   266.188 1644.134 1269.260  374.875     0.000  901.082  546.701  354.380
 34.50  1926.565  464.047  404.468   59.579   217.248 1551.776 1139.900  411.876     0.000  922.495  517.144  405.351
 34.60  1954.057  525.159  455.068   70.091   213.701 1706.127 1344.871  361.256     0.000  832.114  487.084  345.030
 34.70  1845.452  578.485  509.086   69.398   156.979 1703.739 1306.905  396.834     0.000  851.617  476.629  374.988
 34.80  1841.053  587.292  523.394   63.898   197.793 1753.407 1364.439  388.968     0.000  951.243  566.805  384.438
 34.90  1851.206  531.438  464.357   67.081   193.424 1564.618 1289.392  275.226     0.000  880.872  486.481  394.391
 35.00  1978.417  595.784  527.154   68.630   137.828 1825.006 1422.811  402.194     0.000 1053.589  497.439  556.150
 35.10  1935.167  514.657  475.689   38.968   150.883 1797.816 1408.848  388.968     0.000  769.482  415.806  353.676
 35.20  1862.995  569.432  516.282   53.150   147.814 1705.307 1325.761  379.546     0.000  860.466  394.192  466.274
 35.30  1874.728  599.960  536.448   63.512   147.944 1774.607 1398.522  376.085     0.000 1045.045  497.540  547.505
 35.40  1932.890  610.315  573.518   36.797   123.258 1825.358 1435.223  390.135     0.000  962.003  385.847  576.156
 35.50  1943.363  565.469  541.910   23.560   174.620 1766.384 1387.626  378.758     0.000 1064.750  598.677  466.073
 35.60  1906.071  494.503  464.419   30.085   178.338 1813.775 1466.695  347.080     0.000 1084.755  497.138  587.617
 35.70  1870.503  548.855  523.212   25.643   157.283 1786.175 1442.859  343.316     0.000 1164.575  739.824  424.752
 35.80  1882.899  533.540  499.253   34.287   241.931 1644.903 1339.671  305.231     0.000 1052.782  688.249  364.533
 35.90  1922.347  521.869  484.082   37.787   177.425 1709.018 1399.941  309.077     0.000  862.074  578.771  283.303
 36.00  1867.310  536.736  510.558   26.177   174.750 1711.052 1366.652  344.401     0.000  923.601  619.387  304.214
 36.10  1809.550  535.993  496.530   39.463   257.669 1611.833 1337.777  274.056     0.000  932.347  618.482  313.865
 36.20  1876.748  505.713  460.278   45.436   136.705 1717.617 1408.756  308.861     0.000 1185.790  719.818  465.972
 36.30  1852.610  501.252  458.616   42.637   234.366 1710.877 1374.176  336.701     0.000 1022.322  709.663  312.659
 36.40  1833.024  460.235  419.763   40.472   201.122 1598.206 1327.266  270.940     0.000  971.653  578.066  393.588
 36.50  1857.503  525.117  463.547   61.570   145.346 1648.405 1346.553  301.853     0.000  820.653  537.955  282.699
 36.60  1943.049  578.794  522.425   56.370   175.696 1688.300 1413.506  274.794     0.000 1053.889  780.639  273.249
 36.70  1911.672  522.817  478.273   44.544   293.854 1699.413 1364.222  335.191     0.000 1062.134  679.505  382.629
 36.80  1786.455  599.355  539.985   59.370   250.190 1535.307 1250.095  285.213     0.000  830.406  576.560  253.847
 36.90  1813.037  543.715  470.123   73.592   147.597 1610.662 1358.135  252.528     0.000  729.471  475.624  253.847
 37.00  1879.591  558.989  508.516   50.473   168.261 1624.328 1341.930  282.398     0.000 1084.755  629.340  455.416
 37.10  1833.241  567.904  498.137   69.767   113.399 1604.433 1316.930  287.504     0.000  770.889  436.415  334.473
 37.20  1913.189  549.377  488.334   61.043   149.542 1644.215 1292.162  352.053     0.000 1163.872  739.120  424.751
 37.30  1918.083  557.045  484.568   72.477   224.036 1595.221 1316.190  279.031     0.000 1045.547  680.209  365.338
 37.40  1854.374  611.284  535.381   75.903   139.553 1597.217 1280.661  316.556     0.000  588.623  345.232  243.391
 37.50  1939.253  526.624  482.308   44.316   164.717 1637.933 1368.115  269.818     0.000  750.481  446.369  304.112
 37.60  1870.947  521.117  466.736   54.381   227.406 1476.160 1250.095  226.065     0.000  801.452  547.907  253.545
 37.70  1841.496  543.982  488.985   54.997   149.674 1602.403 1351.045  251.358     0.000  688.551  354.279  334.272
 37.80  1913.185  541.811  501.636   40.175   197.013 1432.071 1185.641  246.430     0.000  912.339  527.700  384.640
 37.90  1877.231  547.429  509.115   38.314   204.536 1371.930 1133.670  238.260     0.000  801.352  497.339  304.013
 38.00  1810.293  592.711  540.697   52.014   255.680 1504.182 1214.516  289.666     0.000  892.031  516.842  375.190
 38.10  1874.682  548.003  493.016   54.987   248.505 1554.377 1275.608  278.769     0.000  952.150  587.215  364.935
 38.20  1823.867  521.925  481.324   40.601   191.393 1495.703 1307.683  188.021     0.000  922.092  506.488  415.605
 38.30  1924.235  545.776  495.309   50.467   185.385 1539.068 1265.796  273.273     0.000  942.702  547.304  395.398
 38.40  1743.849  628.176  550.906   77.270   145.564 1604.835 1327.404  277.432     0.000  760.536  384.842  375.694
 38.50  1755.549  582.355  515.638   66.717   123.345 1595.270 1353.852  241.418     0.000  932.345  597.771  334.574
 38.60  1904.905  503.118  463.832   39.286   177.384 1582.171 1334.747  247.425     0.000  970.947  667.339  303.608
 38.70  1832.482  521.667  477.406   44.261   168.610 1610.486 1309.279  301.207     0.000  750.381  446.469  303.912
 38.80  1726.256  552.156  484.729   67.427   140.074 1485.502 1266.350  219.151     0.000  709.865  405.954  303.911
 38.90  1848.892  477.424  442.781   34.644   106.399 1445.204 1255.583  189.621     0.000  700.216  436.215  264.001
 39.00  1769.099  556.463  477.487   78.976   104.409 1494.492 1236.171  258.320     0.000  740.226  385.445  354.781
 39.10  1854.021  520.246  466.638   53.607   139.987 1468.207 1211.572  256.635     0.000  639.694  335.078  304.616
 39.20  1830.012  590.723  526.863   63.860   128.834 1604.732 1331.452  273.281     0.000  659.397  355.184  304.213
 39.30  1868.119  511.329  458.076   53.253   130.563 1520.428 1305.339  215.088     0.000  700.215  406.155  294.059
 39.40  1802.748  564.323  497.010   67.312   132.248 1495.226 1261.503  233.723     0.000  659.599  426.261  233.338
 39.50  1800.545  589.626  507.841   81.785   107.867 1532.667 1310.142  222.526     0.000  720.119  476.628  243.492
 39.60  1898.455  612.694  536.173   76.521   169.728 1521.588 1289.813  231.775     0.000  719.615  476.728  242.887
 39.70  1996.511  585.330  496.159   89.171   185.425 1572.015 1324.802  247.213     0.000  699.712  486.682  213.030
 39.80  1909.462  573.186  514.071   59.115   131.128 1651.201 1424.396  226.805     0.000  913.144  649.244  263.900
 39.90  1892.975  546.720  469.130   77.590   121.443 1563.790 1320.169  243.622     0.000 1034.487  740.528  293.959
 40.00  1978.637  508.124  445.774   62.350   168.001 1584.108 1374.165  209.943     0.000  861.669  456.824  404.845
 40.10  1919.538  525.489  453.811   71.677   157.586 1596.389 1307.071  289.318     0.000 1267.522  791.801  475.721
 40.20  1862.156  571.205  500.371   70.834   146.042 1619.301 1404.427  214.874     0.000  861.569  608.326  253.242
 40.30  1988.679  527.498  450.509   76.989   162.554 1688.699 1441.920  246.778     0.000 1115.215  679.907  435.308
 40.40  1923.784  559.380  486.916   72.464   184.132 1594.834 1334.091  260.743     0.000  730.475  354.983  375.492
 40.50  1915.553  606.769  554.863   51.906   217.162 1516.232 1310.136  206.097     0.000  973.563  527.599  445.965
 40.60  1977.071  558.720  508.359   50.361   221.351 1652.372 1398.632  253.741     0.000  882.380  405.853  476.527
 40.70  2014.380  509.113  472.751   36.362   212.449 1597.988 1352.764  245.224     0.000  962.303  456.020  506.284
 40.80  2049.021  515.232  467.268   47.964   237.222 1561.500 1345.675  215.824     0.000 1074.802  547.404  527.397
 40.90  1966.641  507.250  446.278   60.972   178.338 1447.803 1270.112  177.691     0.000  629.037  395.699  233.338
 41.00  1965.023  490.339  433.773   56.566   166.490 1542.440 1336.126  206.313     0.000  862.979  528.002  334.977
 41.10  2015.818  471.260  402.356   68.905   176.435 1616.369 1403.961  212.409     0.000  872.831  548.108  324.723
 41.20  1868.592  526.576  475.408   51.167   143.358 1525.310 1320.338  204.972     0.000  780.842  496.937  283.906
 41.30  1879.300  533.633  483.764   49.869   170.555 1530.799 1313.808  216.991     0.000  811.303  416.208  395.094
 41.40  1888.037  502.802  455.515   47.287   135.748 1534.654 1267.903  266.751     0.000  882.984  436.415  446.569
 41.50  1962.741  453.618  399.921   53.698   227.279 1597.864 1399.333  198.531     0.000  973.564  466.877  506.687
 41.60  1983.859  422.615  374.971   47.645   273.235 1543.211 1345.545  197.666     0.000 1023.929  659.095  364.834
 41.70  1957.394  497.428  433.956   63.472   193.078 1663.059 1375.467  287.592     0.000  931.840  485.976  445.864
 41.80  1843.225  558.401  495.404   62.998   264.071 1431.015 1274.249  156.767     0.000  892.937  456.421  436.516
 41.90  1845.463  552.598  496.318   56.280   241.972 1551.433 1340.711  210.721     0.000  900.877  475.422  425.455
 42.00  1931.458  587.319  519.690   67.629   268.822 1462.581 1224.106  238.474     0.000  831.007  446.268  384.739
 42.10  1894.729  581.935  528.142   53.793   354.556 1620.433 1418.185  202.248     0.000  943.304  436.114  507.190
 42.20  1860.761  581.629  520.377   61.252   250.103 1543.173 1307.642  235.531     0.000 1156.434  660.002  496.432
 42.30  1860.686  555.128  503.780   51.348   198.350 1587.491 1353.468  234.023     0.000 1024.837  588.321  436.516
 42.40  1820.185  585.961  517.731   68.230   157.412 1665.906 1346.247  319.660     0.000  984.422  528.002  456.421
 42.50  1872.384  613.957  531.967   81.990   149.629 1651.475 1412.265  239.210     0.000  923.096  517.848  405.248
 42.60  1951.421  513.670  430.128   83.542    77.994 1632.837 1313.563  319.274     0.000 1075.908  456.925  618.984
 42.70  2022.008  501.548  419.204   82.344   115.475 1570.881 1279.446  291.436     0.000  771.292  416.309  354.983
 42.80  2076.861  541.662  462.238   79.424   172.326 1543.813 1310.702  233.111     0.000 1034.184  517.546  516.638
 42.90  2000.319  477.549  407.481   70.068   149.455 1508.146 1267.386  240.760     0.000  881.675  578.268  303.407
 43.00  1977.665  544.729  468.552   76.177   149.673 1506.645 1272.148  234.497     0.000  751.186  487.185  264.001
 43.10  1978.348  495.512  435.198   60.313   141.846 1611.441 1409.628  201.813     0.000  872.427  487.386  385.041
 43.20  1940.541  519.844  457.158   62.686   138.129 1531.896 1336.785  195.111     0.000  902.085  628.132  273.953
 43.30  1931.291  568.458  502.112   66.346   203.796 1530.467 1296.318  234.149     0.000 1033.783  618.079  415.704
 43.40  1858.164  586.009  525.223   60.786   115.344 1635.309 1387.106  248.203     0.000  882.179  507.493  374.686
 43.50  1804.202  579.341  517.823   61.519   187.501 1666.821 1417.240  249.582     0.000  821.558  548.008  273.550
 43.60  1812.646  648.194  571.406   76.788   125.247 1680.526 1378.495  302.030     0.000  852.120  538.156  313.964
 43.70  1858.063  607.027  536.937   70.090   238.820 1605.729 1335.261  270.468     0.000  963.008  648.943  314.065
 43.80  1864.465  561.821  521.703   40.118   196.491 1598.467 1377.239  221.228     0.000  852.321  507.593  344.728
 43.90  1842.184  545.398  510.111   35.286   213.874 1674.267 1438.558  235.708     0.000  991.862  606.619  385.243
 44.00  1920.357  524.377  480.549   43.829   145.651 1747.415 1454.547  292.868     0.000  649.143  334.776  314.367
 44.10  1848.650  641.816  582.266   59.549   143.792 1565.352 1319.787  245.566     0.000  740.831  405.853  334.977
 44.20  1811.984  548.343  495.156   53.187   118.888 1625.701 1363.453  262.248     0.000  810.197  617.676  192.521
 44.30  1776.346  583.437  513.982   69.455   179.893 1599.463 1393.633  205.829     0.000  688.452  425.056  263.396
 44.40  1811.758  485.018  435.184   49.833   147.770 1655.204 1380.757  274.448     0.000 1064.144  435.612  628.533
 44.50  1897.955  513.128  463.704   49.425   102.507 1633.360 1345.815  287.545     0.000  831.210  445.865  385.345
 44.60  1828.438  586.790  522.456   64.335   153.912 1552.508 1282.478  270.031     0.000 1043.535  465.872  577.663
 44.70  1874.589  461.497  404.751   56.746   221.743 1624.797 1241.410  383.387     0.000  992.062  556.252  435.811
 44.80  1787.903  572.031  464.664  107.367   142.498 1600.588 1198.225  402.363     0.000 1044.541  497.138  547.403
 44.90  1814.624  512.403  438.400   74.003   196.926 1624.582 1269.423  355.159     0.000  729.670  314.368  415.302
 45.00  1901.864  572.460  453.482  118.978   256.506 1779.666 1275.476  504.189     0.000 1075.808  568.215  507.593
 45.10  1839.772  500.336  447.370   52.966   158.880 1773.384 1327.444  445.941     0.000  891.126  414.801  476.325
 45.20  1882.164  491.719  438.618   53.101   102.594 1787.532 1343.008  444.524     0.000  801.251  364.836  436.415
 45.30  1811.503  544.419  505.806   38.613   146.173 1699.721 1278.163  421.558     0.000 1052.783  485.979  566.805
 45.40  1938.979  512.487  449.817   62.670   121.443 1703.090 1296.613  406.478     0.000  931.035  435.510  495.525
 45.50  1852.585  515.477  472.691   42.786   104.061 1682.525 1340.333  342.192     0.000 1075.507  476.830  598.677
 45.60  1904.855  469.350  418.424   50.927   158.880 1747.232 1416.202  331.031     0.000  832.618  365.540  467.078
 45.70  1974.218  491.523  435.757   55.765   220.275 1653.375 1273.534  379.841     0.000  922.394  354.079  568.315
 45.80  1892.410  508.687  455.153   53.533   170.642 1676.763 1323.162  353.600     0.000  912.138  537.452  374.686
 45.90  1793.991  563.832  487.667   76.165   170.685 1700.628 1290.912  409.716     0.000  912.741  558.463  354.277
 46.00  1826.900  525.502  467.964   57.539   140.683 1649.865 1337.299  312.566     0.000  992.765  587.618  405.147
 46.10  1848.987  547.886  468.377   79.509    96.800 1667.078 1324.411  342.667     0.000  943.505  527.498  416.007
 46.20  1798.026  623.349  537.652   85.698    85.256 1682.038 1375.564  306.474     0.000  942.497  568.315  374.182
 46.30  1840.353  614.857  505.291  109.565   125.117 1569.548 1283.996  285.552     0.000  790.895  477.232  313.663
 46.40  1795.479  588.642  486.700  101.942   170.468 1617.137 1310.316  306.821     0.000  780.740  477.132  303.609
 46.50  1864.650  513.728  424.498   89.230    45.394 1729.684 1393.633  336.050     0.000  526.894  212.930  313.964
 46.60  1919.504  525.733  451.731   74.002    56.938 1869.229 1538.505  330.724     0.000  892.535  385.345  507.190
 46.70  1911.087  475.048  434.547   40.501    98.876 1740.353 1373.009  367.344     0.000 1004.327  487.084  517.243
 46.80  1929.521  482.916  435.001   47.915   161.695 1679.917 1418.844  261.073     0.000 1054.897  760.937  293.960
 46.90  1854.831  508.502  450.634   57.868   209.166 1639.717 1435.963  203.754     0.000  851.819  608.328  243.492
 47.00  1825.605  553.599  489.791   63.809   104.583 1585.842 1336.781  249.061     0.000  780.741  456.522  324.219
 47.10  1718.070  556.473  506.670   49.803    58.710 1513.208 1311.147  202.061     0.000  770.889  355.184  415.704
 47.20  1665.391  650.291  549.563  100.728   134.237 1487.923 1248.459  239.464     0.000 1011.665  647.335  364.330
 47.30  1809.236  551.318  482.600   68.718   114.051 1591.804 1364.105  227.698     0.000  983.517  506.486  477.031
 47.40  1859.147  530.296  457.340   72.956   181.968 1645.768 1383.480  262.288     0.000 1236.460  891.732  344.728
 47.50  1786.525  560.667  481.645   79.023   168.783 1569.279 1323.028  246.251     0.000  992.461  607.723  384.739
 47.60  1775.674  594.671  523.735   70.936   172.544 1582.076 1374.780  207.296     0.000  830.606  546.499  284.107
 47.70  1814.855  571.096  491.195   79.901    60.874 1542.643 1321.427  221.215     0.000 1085.156  547.705  537.450
 47.80  1804.516  585.243  504.303   80.940   106.224 1432.149 1309.283  122.865     0.000  902.186  577.464  324.723
 47.90  1786.250  603.331  541.262   62.069   159.619 1463.451 1302.932  160.519     0.000  882.281  679.405  202.876
 48.00  1749.179  620.826  550.508   70.317   124.899 1380.058 1244.351  135.707     0.000  962.004  718.714  243.290
 48.10  1736.529  599.680  532.332   67.348   102.681 1407.077 1248.719  158.358     0.000  707.654  454.512  253.143
 48.20  1803.383  548.524  490.285   58.239   140.422 1490.218 1318.066  172.152     0.000  890.324  646.631  243.693
 48.30  1931.640  509.320  460.361   48.959   125.073 1560.036 1418.836  141.199     0.000  879.967  626.322  253.645
 48.40  1844.537  536.083  472.023   64.060   185.686 1510.664 1308.857  201.806     0.000 1136.229  811.405  324.823
 48.50  1855.642  544.538  485.343   59.195   127.193 1570.328 1314.305  256.023     0.000  993.069  424.653  568.416
 48.60  2014.022  519.308  448.486   70.822   104.626 1587.740 1324.193  263.547     0.000 1013.979  588.322  425.657
 48.70  1853.096  543.325  478.384   64.941    94.897 1592.889 1421.688  171.201     0.000  932.045  627.831  304.213
 48.80  1866.204  541.771  480.832   60.939   187.893 1581.143 1419.928  161.215     0.000  891.531  566.607  324.924
 48.90  1916.082  530.248  476.199   54.049   214.177 1426.568 1310.664  115.904     0.000  972.861  709.464  263.396
 49.00  1878.845  533.649  474.381   59.268   201.807 1507.340 1356.199  151.142     0.000 1011.866  707.854  304.012
 49.10  1860.656  524.184  468.524   55.660   278.986 1350.354 1246.250  104.104     0.000  941.898  759.128  182.770
 49.20  1894.617  502.322  444.248   58.074   238.776 1462.454 1253.638  208.816     0.000 1235.050  982.211  252.839
 49.30  1923.842  506.119  446.574   59.544   251.919 1442.234 1247.470  194.765     0.000 1093.098  738.619  354.479
 49.40  1976.758  498.172  450.650   47.522   225.199 1420.435 1220.180  200.255     0.000  840.258  545.796  294.462
 49.50  1993.155  488.867  437.945   50.923   219.666 1551.347 1355.504  195.844     0.000 1142.260  787.478  354.781
 49.60  1878.572  480.772  457.057   23.715   244.266 1371.499 1209.031  162.469     0.000 1042.530  677.696  364.834
 49.70  1827.217  541.948  477.314   64.633   198.785 1589.601 1333.278  256.323     0.000 1052.984  657.991  394.994
 49.80  1896.645  473.680  416.753   56.927   213.786 1442.356 1298.693  143.663     0.000 1084.555  800.347  284.208
 49.90  1872.932  490.108  419.042   71.065   240.287 1502.410 1308.900  193.510     0.000 1032.879  759.430  273.449
 50.00  1912.253  448.432  366.888   81.544   271.159 1421.168 1181.744  239.425     0.000 1003.826  729.873  273.953
 50.10  1841.242  454.251  385.024   69.227   251.267 1423.160 1207.382  215.778     0.000  839.854  586.108  253.746
 50.20  1774.187  495.269  420.338   74.931   234.841 1405.993 1217.802  188.191     0.000 1003.423  709.061  294.362
 50.30  1839.839  491.874  421.242   70.632   253.603 1366.822 1204.221  162.602     0.000  830.405  546.701  283.704
 50.40  1931.987  457.728  414.237   43.491   211.536 1410.231 1278.759  131.473     0.000  779.132  464.563  314.569
 50.50  1878.051  429.441  378.668   50.773   230.906 1384.375 1267.991  116.384     0.000  962.405  678.701  283.704
 50.60  1816.108  479.979  423.095   56.885   105.659 1509.578 1362.674  146.904     0.000  880.167  535.540  344.627
 50.70  1863.990  505.922  433.262   72.660   153.347 1484.500 1286.064  198.437     0.000  943.807  639.493  304.314
 50.80  1876.019  429.571  359.950   69.621   204.231 1396.695 1205.345  191.350     0.000  847.292  523.174  324.118
 50.90  1958.992  378.722  307.413   71.308   158.619 1341.449 1205.784  135.666     0.000  902.488  628.535  273.953
 51.00  1842.704  454.905  416.452   38.453   198.524 1389.000 1223.077  165.924     0.000  901.685  627.530  274.155
 51.10  1907.677  432.069  367.729   64.340   129.226 1475.513 1328.004  147.509     0.000  689.157  425.156  264.001
 51.20  1906.567  396.083  345.656   50.427   164.674 1316.980 1166.355  150.625     0.000  739.826  465.671  274.155
 51.30  1916.042  423.535  360.453   63.082   121.051 1412.859 1289.256  123.604     0.000  800.044  495.932  304.112
 51.40  1866.139  400.906  332.542   68.364   210.503 1430.068 1282.643  147.425     0.000 1073.091  708.559  364.532
 51.50  1937.523  417.499  371.089   46.410   147.684 1337.506 1231.929  105.577     0.000  900.174  656.985  243.189
 51.60  1875.526  419.951  372.657   47.293   144.575 1397.073 1257.473  139.600     0.000  979.694  747.062  232.632
 51.70  1951.007  411.526  358.114   53.412   108.258 1463.413 1335.787  127.626     0.000 1032.175  778.832  253.343
 51.80  1826.456  435.913  379.902   56.011   125.030 1472.360 1349.707  122.653     0.000  911.333  658.191  253.141
 51.90  1893.570  461.422  391.013   70.409   235.320 1347.327 1209.155  138.172     0.000 1012.874  809.998  202.876
 52.00  1836.660  448.330  391.286   57.044   151.184 1434.090 1315.632  118.458     0.000 1004.027  729.872  274.155
 52.10  1753.839  445.014  389.172   55.841   143.531 1428.037 1327.177  100.859     0.000  920.985  778.831  142.154
 52.20  1798.031  452.572  385.901   66.671   134.715 1332.324 1222.165  110.159     0.000  881.074  688.654  192.420
 52.30  1850.541  439.537  383.119   56.419   199.089 1457.525 1358.349   99.177     0.000 1092.696  869.915  222.781
 52.40  1863.750  454.652  384.197   70.455   172.283 1468.598 1323.811  144.787     0.000  801.352  568.014  233.338
 52.50  1901.507  407.909  320.569   87.339   206.829 1462.156 1219.360  242.796     0.000 1202.077  715.296  486.782
 52.60  1845.398  513.885  409.757  104.128   157.847 1479.578 1229.866  249.712     0.000 1001.711  688.050  313.662
 52.70  1809.617  534.502  418.536  115.966   144.053 1502.065 1281.581  220.484     0.000 1050.873  534.436  516.437
 52.80  1780.093  551.646  465.135   86.511   190.056 1505.216 1233.326  271.891     0.000 1009.351  493.418  515.933
 52.90  1809.233  447.665  375.048   72.617   235.102 1374.088 1186.243  187.845     0.000  817.332  423.145  394.187
 53.00  1905.061  486.492  422.212   64.280   272.975 1345.550 1173.916  171.633     0.000 1001.913  505.381  496.532
 53.10  2011.756  392.330  321.493   70.837   185.903 1433.066 1284.732  148.334     0.000 1071.886  554.643  517.243
 53.20  1877.998  400.657  343.243   57.415   183.871 1429.123 1278.936  150.187     0.000  869.410  505.180  364.229
 53.30  1860.847  414.576  351.294   63.281   117.942 1403.572 1195.797  207.775     0.000  852.221  395.599  456.622
 53.40  1831.635  415.241  353.195   62.046   178.468 1410.009 1185.505  224.504     0.000  811.606  517.245  294.362
 53.50  1798.061  454.848  370.070   84.778   121.747 1484.852 1175.522  309.330     0.000  862.476  537.955  324.521
 53.60  1802.125  446.047  379.199   66.848   144.488 1418.275 1224.810  193.466     0.000  911.435  556.654  354.781
 53.70  1836.888  454.607  388.575   66.033   132.465 1565.902 1337.030  228.873     0.000  809.995  455.517  354.479
 53.80  1808.333  467.119  431.425   35.694   109.985 1378.190 1184.334  193.856     0.000  891.426  537.049  354.378
 53.90  1843.922  468.482  417.299   51.183   125.334 1429.729 1168.385  261.344     0.000  739.422  364.434  374.988
 54.00  1860.364  513.450  460.110   53.340   109.594 1409.240 1180.362  228.878     0.000  781.446  406.155  375.290
 54.10  1848.190  483.288  421.919   61.370    87.506 1418.360 1215.381  202.979     0.000  951.043  526.494  424.549
 54.20  1853.125  449.677  419.577   30.100    75.701 1446.465 1253.729  192.736     0.000  871.222  496.032  375.190
 54.30  1916.970  437.065  397.385   39.680    92.734 1538.626 1325.664  212.962     0.000  861.670  659.197  202.473
 54.40  1902.514  466.544  410.031   56.513   204.405 1443.526 1230.641  212.885     0.000 1024.635  761.038  263.598
 54.50  2011.583  435.478  391.825   43.653   192.818 1433.875 1168.862  265.013     0.000 1043.334  719.919  323.414
 54.60  1907.028  459.427  442.109   17.318   100.083 1402.009 1167.734  234.276     0.000  832.316  558.161  274.155
 54.70  1817.880  498.813  448.440   50.373   151.358 1289.774 1057.096  232.677     0.000  861.570  598.476  263.094
 54.80  1965.219  423.293  398.860   24.433    96.887 1423.823 1126.644  297.178     0.000  667.638  353.876  313.763
 54.90  1903.172  483.375  440.536   42.839   119.323 1592.453 1272.227  320.227     0.000  881.274  374.084  507.190
 55.00  1790.876  526.073  485.535   40.538   265.365 1426.920 1087.151  339.768     0.000  962.908  242.184  720.724
 55.10  1903.979  452.848  408.201   44.647   242.711 1395.907 1139.110  256.797     0.000  780.841  314.166  466.675
 55.20  1920.573  473.529  448.714   24.815   182.961 1439.750 1136.554  303.196     0.000 1083.344  404.645  678.698
 55.30  1824.621  475.608  444.787   30.822   115.475 1475.725 1148.710  327.015     0.000 1165.883  436.416  729.467
 55.40  1829.881  488.239  453.441   34.798    39.818 1600.967 1335.689  265.278     0.000  923.198  487.084  436.114
 55.50  1863.344  490.713  471.423   19.290   122.738 1551.434 1234.488  316.946     0.000  943.103  507.694  435.409
 55.60  1814.728  505.641  460.110   45.531   113.877 1609.569 1329.122  280.447     0.000 1095.410  598.777  496.633
 55.70  1828.041  488.947  452.920   36.027   107.474 1558.042 1317.192  240.851     0.000  893.038  497.540  395.497
 55.80  1784.454  505.738  461.693   44.045   107.648 1489.248 1281.257  207.991     0.000  933.149  538.156  394.994
 55.90  1879.824  457.521  422.092   35.429   168.391 1441.231 1165.357  275.874     0.000  954.264  558.262  396.001
 56.00  1840.663  460.169  425.676   34.493   111.235 1510.869 1300.370  210.499     0.000  993.671  638.689  354.983
 56.10  1863.154  480.516  456.898   23.618    95.974 1426.309 1287.100  139.209     0.000  913.245  528.002  385.243
 56.20  1784.540  557.518  529.027   28.492    58.449 1484.177 1183.971  300.206     0.000  954.162  588.724  365.439
 56.30  1810.761  589.229  570.248   18.981    68.222 1508.658 1298.978  209.679     0.000 1066.057  629.541  436.516
 56.40  1817.444  524.016  504.528   19.489    83.049 1599.022 1341.441  257.581     0.000  872.831  487.386  385.444
 56.50  1809.547  599.664  567.877   31.787    54.601 1576.279 1315.109  261.170     0.000  852.825  467.078  385.747
 56.60  1776.719  555.982  498.397   57.585    64.287 1546.412 1269.325  277.087     0.000  963.510  588.824  374.686
 56.70  1806.839  485.129  462.175   22.954    60.656 1502.094 1188.699  313.395     0.000 1065.553  528.002  537.551
 56.80  1832.575  458.593  426.975   31.618    37.872 1488.003 1309.152  178.851     0.000 1024.433  548.310  476.124
 56.90  1742.677  587.889  561.633   26.256    92.647 1437.330 1258.653  178.677     0.000  953.558  649.546  304.012
 57.00  1757.279  560.325  527.581   32.744   107.735 1321.776 1098.176  223.600     0.000  922.695  578.369  344.326
 57.10  1818.353  502.478  479.706   22.772    62.689 1370.328 1117.803  252.525     0.000 1034.487  477.232  557.254
 57.20  1779.430  462.202  454.073    8.129    22.828 1525.055 1336.686  188.369     0.000  850.509  485.877  364.633
 57.30  1813.803  436.274  411.560   24.714    79.723 1330.418 1116.540  213.877     0.000  962.805  364.835  597.970
 57.40  1738.093  485.692  457.380   28.311    39.948 1374.818 1166.608  208.210     0.000  982.914  445.564  537.349
 57.50  1839.306  473.158  437.307   35.852    75.701 1361.969 1164.225  197.745     0.000 1054.997  486.984  568.013
 57.60  1742.106  571.587  502.957   68.629    51.014 1471.824 1220.818  251.006     0.000 1003.623  476.729  526.893
 57.70  1752.874  547.278  521.026   26.252    88.712 1564.299 1326.950  237.349     0.000  851.617  223.084  628.533
 57.80  1838.412  474.619  449.448   25.171   132.552 1437.980 1259.474  178.506     0.000  871.524  303.410  568.114
 57.90  1934.001  456.015  427.955   28.060   151.575 1503.088 1313.036  190.052     0.000  902.789  426.262  476.527
 58.00  1796.034  481.758  459.266   22.492    98.441 1577.976 1323.553  254.423     0.000  710.369  375.593  334.776
 58.10  1880.040  429.331  404.936   24.395   157.021 1585.522 1354.837  230.685     0.000  882.380  294.362  588.018
 58.20  1917.371  491.320  461.781   29.539   142.368 1688.701 1372.967  315.734     0.000  720.322  324.924  395.398
 58.30  1905.375  509.501  486.232   23.268   128.400 1558.808 1326.090  232.718     0.000  730.173  283.907  446.267
 58.40  1878.420  415.893  386.087   29.806    93.082 1643.824 1401.332  242.492     0.000  964.317  466.877  497.439
 58.50  1857.563  468.281  440.066   28.215    94.463 1542.734 1302.103  240.631     0.000  831.712  334.776  496.935
 58.60  1792.992  551.106  524.204   26.902   105.876 1633.601 1410.608  222.993     0.000  670.055  345.232  324.823
 58.70  1883.978  523.890  496.205   27.685   121.138 1588.517 1335.654  252.863     0.000  791.601  365.138  426.463
 58.80  1789.258  511.745  480.390   31.355   104.583 1453.627 1297.516  156.111     0.000  710.369  294.463  415.906
 58.90  1801.774  542.852  516.469   26.383   119.019 1510.564 1286.581  223.983     0.000  689.557  223.385  466.172
 59.00  1867.099  477.154  450.377   26.777   107.605 1453.754 1309.661  144.093     0.000  700.517  304.616  395.901
 59.10  1831.461  525.967  502.177   23.790   135.878 1457.166 1273.385  183.781     0.000  536.747  334.173  202.574
 59.20  1815.058  542.810  513.397   29.413   172.066 1413.901 1269.245  144.656     0.000  811.404  405.954  405.450
 59.30  1757.187  551.615  519.566   32.048   189.534 1467.981 1289.300  178.680     0.000  680.008  345.232  334.776
 59.40  1943.573  471.714  446.289   25.425   136.096 1500.316 1343.555  156.761     0.000  628.936  375.290  253.645
 59.50  1777.892  516.433  488.105   28.328   103.626 1465.869 1296.824  169.044     0.000  647.131  464.764  182.367
 59.60  1758.776  527.126  502.434   24.692   153.651 1497.691 1313.737  183.954     0.000  799.942  394.492  405.450
 59.70  1898.600  523.728  496.134   27.594   160.869 1439.054 1271.008  168.047     0.000  730.274  405.853  324.420
 59.80  1801.621  588.630  554.341   34.289   117.812 1547.492 1325.103  222.389     0.000  800.648  486.079  314.569
 59.90  1757.549  585.544  552.752   32.792   100.170 1496.808 1322.107  174.701     0.000  547.202  445.965  101.236
 60.00  1818.581  537.125  511.222   25.903   117.421 1565.125 1365.395  199.730     0.000  629.138  476.830  152.308
 60.10  1802.135  530.130  507.411   22.719    96.365 1462.923 1311.268  151.655     0.000  618.279  364.734  253.545
 60.20  1808.974  586.102  559.409   26.693    77.733 1478.968 1311.481  167.488     0.000  638.184  384.740  253.444
 60.30  1753.519  613.951  590.516   23.435    89.060 1561.026 1398.344  162.682     0.000 1041.625  504.175  537.451
 60.40  1784.686  551.017  529.129   21.888    55.167 1545.074 1316.288  228.786     0.000  658.393  252.842  405.551
 60.50  1722.190  571.835  549.229   22.606    87.506 1654.366 1488.221  166.146     0.000  739.622  364.533  375.089
 60.60  1752.887  542.505  524.466   18.039    51.362 1586.236 1404.918  181.318     0.000  749.776  435.609  314.166
 60.70  1980.677  498.510  471.127   27.384   112.236 1613.374 1410.441  202.934     0.000  750.480  416.007  334.473
 60.80  1875.461  521.207  497.220   23.987    79.853 1635.989 1392.416  243.573     0.000  781.144  273.954  507.190
 60.90  1856.349  483.689  464.817   18.872    68.483 1526.700 1364.103  162.597     0.000  537.149  405.249  131.900
 61.00  1894.727  498.182  466.007   32.175   119.714 1532.136 1334.087  198.048     0.000  709.965  233.539  476.426
 61.10  1903.287  434.345  420.603   13.742   136.574 1451.376 1325.698  125.678     0.000  607.219  414.698  192.521
 61.20  1826.674  568.957  559.430    9.527    55.167 1535.814 1382.857  152.957     0.000  587.918  273.853  314.065
 61.30  1795.662  560.129  540.554   19.575    91.223 1619.683 1450.993  168.689     0.000  680.310  416.309  264.001
 61.40  1706.987  598.739  570.341   28.398    64.461 1561.225 1373.344  187.881     0.000  618.581  344.829  273.752
 61.50  1783.497  489.502  469.349   20.154   130.780 1475.807 1306.899  168.908     0.000  658.895  455.918  202.977
 61.60  1800.925  537.734  512.296   25.438    73.929 1498.627 1326.176  172.451     0.000  637.679  516.236  121.443
 61.70  1668.867  633.538  597.262   36.276    94.811 1471.992 1387.776   84.216     0.000  606.414  464.260  142.154
 61.80  1748.022  564.796  535.030   29.765    91.136 1495.781 1376.847  118.934     0.000  707.855  474.316  233.539
 61.90  1772.669  530.966  511.785   19.181   102.550 1490.333 1346.675  143.658     0.000  506.689  344.227  162.462
 62.00  1750.027  501.670  469.806   31.865    79.896 1402.147 1285.374  116.773     0.000  404.948  333.871   71.077
 62.10  1876.961  472.226  449.831   22.395   131.041 1525.486 1347.717  177.769     0.000  425.658  334.374   91.284
 62.20  1803.715  523.434  496.572   26.862   138.476 1551.383 1406.859  144.524     0.000  547.806  121.847  425.959
 62.30  1841.305  511.090  482.016   29.075   136.661 1458.514 1296.871  161.642     0.000  333.971  110.888  223.083
 62.40  1786.269  499.256  470.632   28.624   136.444 1354.060 1228.166  125.894     0.000  989.953  797.130  192.823
 62.50  1717.656  499.618  478.830   20.788   140.770 1391.146 1303.647   87.498     0.000  908.721  817.437   91.284
 62.60  1791.850  531.414  508.597   22.817   155.945 1433.346 1311.565  121.781     0.000  990.858  818.242  172.616
 62.70  1870.221  498.462  478.704   19.759   199.437 1323.721 1224.159   99.562     0.000 1032.680  839.756  192.924
 62.80  1790.442  509.674  478.682   30.992   121.312 1431.974 1343.826   88.148     0.000  405.451  263.297  142.154
 62.90  1760.673  540.006  520.458   19.547   138.433 1388.311 1331.936   56.375     0.000  557.860  273.552  284.309
 63.00  1825.048  506.557  490.025   16.532   153.347 1439.974 1340.150   99.824     0.000 1021.217  737.513  283.704
 63.10  1751.351  532.019  512.838   19.181   119.845 1353.589 1270.929   82.661     0.000 1013.981  790.595  223.385
 63.20  1732.111  487.722  457.844   29.878   153.825 1420.433 1328.306   92.126     0.000  599.079  274.155  324.924
 63.30  1687.068  528.129  493.205   34.924   182.490 1367.644 1266.828  100.815     0.000  608.730  375.191  233.539
 63.40  1724.952  580.563  555.647   24.917   144.053 1482.559 1409.798   72.761     0.000  668.647  455.415  213.232
 63.50  1680.994  588.637  558.308   30.329   142.107 1515.330 1424.193   91.137     0.000  567.913  415.706  152.207
 63.60  1740.578  535.960  508.041   27.919   159.315 1532.526 1426.524  106.003     0.000  709.363  384.640  324.723
 63.70  1773.187  492.444  477.237   15.207   129.139 1523.059 1413.383  109.676     0.000  688.552  455.013  233.539
 63.80  1603.457  587.338  562.477   24.860   102.202 1572.653 1459.859  112.794     0.000  688.552  465.167  223.385
 63.90  1739.837  632.153  608.814   23.339   117.551 1527.386 1422.160  105.226     0.000  820.653  485.575  335.078
 64.00  1743.512  514.087  495.188   18.899   138.215 1597.504 1494.181  103.323     0.000  708.859  475.320  233.539
 64.10  1664.095  562.326  527.656   34.669    74.059 1595.827 1452.687  143.140     0.000  657.083  281.994  375.089
 64.20  1673.385  621.139  594.065   27.073    85.082 1564.187 1439.722  124.465     0.000  852.122  537.351  314.770
 64.30  1725.208  582.089  558.144   23.945   178.251 1491.774 1390.179  101.595     0.000  769.885  394.795  375.090
 64.40  1645.921  651.076  624.622   26.454   129.356 1719.517 1523.808  195.709     0.000  879.365  554.541  324.823
 64.50  1705.180  593.021  569.711   23.310   204.970 1490.856 1377.326  113.530     0.000  608.126  384.740  223.385
 64.60  1692.690  644.229  615.084   29.145   119.627 1535.514 1452.247   83.267     0.000  527.298  405.451  121.847
 64.70  1663.235  623.021  593.002   30.019   195.458 1567.594 1481.908   85.687     0.000  629.440  466.978  162.462
 64.80  1863.252  574.212  542.910   31.302   206.959 1543.813 1427.688  116.125     0.000  699.510  465.971  233.539
 64.90  1625.833  661.618  635.686   25.932   152.184 1622.897 1457.615  165.282     0.000  638.286  384.440  253.847
 65.00  1844.959  467.050  438.862   28.187   102.463 1593.581 1413.209  180.372     0.000  872.428  456.119  416.309
 65.10  1818.332  519.207  501.717   17.490   178.425 1523.021 1392.023  130.997     0.000  730.979  385.747  345.232
 65.20  1766.462  532.618  509.744   22.874    98.572 1554.534 1378.923  175.610     0.000  486.178  313.663  172.515
 65.30  1772.911  522.119  494.270   27.849   132.856 1518.138 1376.292  141.847     0.000  740.630  395.398  345.232
 65.40  1840.672  507.065  484.615   22.450   148.075 1543.261 1360.478  182.784     0.000  604.809  161.658  443.152
 65.50  1717.969  526.763  492.192   34.571    91.180 1409.452 1236.564  172.889     0.000  597.973  243.592  354.380
 65.60  1707.482  548.108  512.946   35.162   102.594 1454.063 1287.056  167.008     0.000  517.042  223.184  293.858
 65.70  1708.660  543.971  514.783   29.188    62.254 1609.188 1387.876  221.312     0.000  628.735  314.368  314.367
 65.80  1743.254  482.385  448.998   33.387   109.811 1504.550 1344.119  160.431     0.000  597.769  202.473  395.296
 65.90  1746.818  513.617  492.702   20.914    90.919 1582.072 1429.938  152.134     0.000  649.345  273.652  375.694
 66.00  1786.850  463.983  440.490   23.493    72.200 1567.680 1382.170  185.510     0.000  496.735  243.492  253.243
 66.10  1770.326  544.646  521.702   22.944   121.617 1488.690 1372.568  116.122     0.000  537.853  202.977  334.876
 66.20  1738.589  498.555  476.710   21.845   138.563 1463.797 1363.455  100.342     0.000  647.734  303.409  344.325
 66.30  1776.816  460.029  443.694   16.334   108.170 1459.033 1281.819  177.215     0.000  486.279   90.580  395.699
 66.40  1800.236  461.504  435.741   25.763   132.683 1433.612 1250.868  182.744     0.000  689.258  232.735  456.522
 66.50  1782.193  529.318  500.174   29.144    77.994 1495.704 1293.459  202.245     0.000  547.103  120.942  426.161
 66.60  1698.474  495.623  462.701   32.922   144.009 1425.969 1300.159  125.810     0.000  506.989  121.444  385.545
 66.70  1756.377  495.858  476.127   19.730   124.726 1514.246 1272.140  242.106     0.000  547.807  111.693  436.114
 66.80  1800.184  490.168  459.129   31.039   124.943 1582.772 1289.869  292.903     0.000  780.943  182.770  598.173
 66.90  1693.881  539.605  510.207   29.398    11.414 1516.665 1141.230  375.435     0.000  649.546  121.544  528.002
 67.00  1765.030  520.853  501.602   19.251    66.059 1527.300 1259.770  267.530     0.000  750.481  436.114  314.367
 67.10  1725.490  523.048  494.217   28.831    60.700 1365.948 1056.312  309.635     0.000  436.415  121.847  314.569
 67.20  1707.788  534.336  512.406   21.929    34.067 1605.465 1273.304  332.161     0.000  578.570  152.107  426.463
 67.30  1656.665  562.738  535.143   27.595    75.788 1559.595 1278.319  281.276     0.000  578.066  162.462  415.604
 67.40  1781.818  570.584  539.297   31.286    58.971 1600.831 1304.037  296.794     0.000  557.556   50.769  506.787
 67.50  1887.008  435.819  424.460   11.359    96.626 1680.007 1417.971  262.035     0.000  628.736  212.829  415.907
 67.60  1901.511  381.436  359.916   21.520    68.091 1483.634 1354.153  129.481     0.000  496.836  344.729  152.107
 67.70  1865.562  431.322  410.609   20.713   111.627 1522.799 1291.246  231.553     0.000  517.445  172.415  345.030
 67.80  1694.383  495.923  475.502   20.421   100.127 1440.181 1301.098  139.083     0.000  426.161  253.646  172.515
 67.90  1625.250  567.150  552.253   14.897    81.625 1514.543 1358.950  155.594     0.000  578.771  274.155  304.616
 68.00  1848.685  451.410  429.185   22.225    77.603 1453.763 1332.281  121.482     0.000  527.599  334.675  192.924
 68.10  1787.822  519.952  497.135   22.817    45.568 1504.173 1424.580   79.593     0.000  578.268  253.445  324.823
 68.20  1834.042  443.539  422.525   21.013   105.789 1389.520 1316.024   73.496     0.000  456.221  141.450  314.770
 68.30  1739.486  479.602  470.231    9.372    75.657 1507.712 1361.109  146.602     0.000  577.664   80.426  497.238
 68.40  1845.734  494.036  474.700   19.336   111.409 1475.424 1368.337  107.087     0.000  517.747  152.207  365.540
 68.50  1828.682  475.585  461.820   13.765    89.060 1457.303 1333.139  124.165     0.000  770.387  344.428  425.959
 68.60  1883.068  443.015  432.826   10.189   100.343 1426.616 1323.893  102.723     0.000  558.463  101.539  456.925
 68.70  1834.573  477.545  465.791   11.754   206.611 1451.256 1330.462  120.794     0.000  527.699  223.184  304.516
 68.80  1832.791  499.532  480.718   18.814   155.206 1406.290 1268.376  137.914     0.000  446.368  131.799  314.569
 68.90  1805.192  449.374  426.599   22.775   157.282 1429.720 1227.347  202.373     0.000  557.457   91.385  466.072
 69.00  1751.254  410.382  396.204   14.178   157.369 1303.476 1171.528  131.948     0.000  557.053  212.527  344.526
 69.10  1893.771  411.990  404.789    7.202    62.428 1426.482 1287.227  139.255     0.000  445.865  263.095  182.770
 69.20  1741.630  560.837  559.921    0.916    84.908 1441.523 1272.396  169.127     0.000  456.421   30.462  425.960
 69.30  1708.390  564.450  547.229   17.221    96.321 1420.260 1282.736  137.523     0.000  385.244   40.012  345.232
 69.40  1721.224  581.894  563.009   18.885    98.137 1389.691 1232.796  156.895     0.000  496.735   10.154  486.581
 69.50  1785.299  553.063  528.654   24.409   102.550 1495.011 1225.967  269.044     0.000  477.232   40.616  436.617
 69.60  1804.760  502.438  478.535   23.903    41.851 1454.015 1114.546  339.469     0.000  456.219   50.669  405.550
 69.70  1845.178  453.024  431.771   21.253   156.630 1419.089 1178.583  240.506     0.000  597.973   30.462  567.511
 69.80  1801.747  457.296  428.476   28.820    87.114 1443.910 1142.833  301.077     0.000  598.375   40.414  557.960
 69.90  1801.604  429.187  408.949   20.239   159.315 1367.162 1049.050  318.111     0.000  534.736   40.515  494.221
 70.00  1822.531  413.158  402.714   10.444   102.681 1437.117 1116.071  321.046     0.000  548.310   10.154  538.156
 70.10  1817.106  463.218  450.012   13.206    66.493 1558.094 1236.224  321.870     0.000  649.446  101.539  547.907
 70.20  1753.376  483.130  457.861   25.269    31.817 1554.416 1224.242  330.173     0.000  526.996   40.616  486.381
 70.30  1805.271  431.662  401.475   30.187   164.500 1458.781 1125.236  333.545     0.000  486.380   71.077  415.303
 70.40  1726.437  469.695  449.724   19.971   121.443 1404.128 1080.743  323.386     0.000  516.842   81.231  435.611
 70.50  1740.265  490.260  454.435   35.824   126.889 1404.566 1144.084  260.481     0.000  629.340  203.078  426.262
 70.60  1757.013  435.474  407.429   28.045   124.769 1325.628 1077.856  247.772     0.000  992.867  548.108  444.759
 70.70  1820.612  474.833  449.749   25.085   115.910 1379.740 1119.564  260.175     0.000  922.797  547.103  375.694
 70.80  1727.982  454.968  430.079   24.888   221.830 1344.254 1162.890  181.364     0.000 1146.282  821.358  324.924
 70.90  1692.661  451.836  429.146   22.690   128.834 1335.164 1238.106   97.057     0.000 1096.216  893.340  202.876
 71.00  1630.129  454.254  421.768   32.485   204.665 1299.717 1195.179  104.538     0.000 1640.403 1244.503  395.900
 71.10  1697.673  425.139  397.361   27.778   149.499 1395.258 1235.729  159.528     0.000 1359.110  730.074  629.036
 71.20  1758.669  441.491  409.711   31.781   136.531 1440.143 1317.490  122.654     0.000  700.013  182.568  517.445
 71.30  1721.818  493.680  472.146   21.534   142.064 1484.886 1346.843  138.043     0.000  750.179   80.628  669.551
 71.40  1711.757  467.591  441.687   25.904    72.157 1401.103 1137.081  264.021     0.000 1246.111  596.666  649.445
 71.50  1700.740  503.764  475.901   27.862    83.136 1371.959 1186.748  185.211     0.000  719.314  192.723  526.592
 71.60  1709.457  510.318  481.821   28.497    85.342 1444.079 1262.239  181.839     0.000  679.505  294.463  385.042
 71.70  1760.350  497.652  468.295   29.356    83.179 1424.317 1248.272  176.045     0.000  720.119  202.977  517.142
 71.80  1707.555  538.165  514.488   23.677   108.170 1416.145 1217.660  198.485     0.000  587.213  172.113  415.100
 71.90  1780.256  568.899  544.644   24.255   170.468 1437.197 1241.356  195.842     0.000  618.883  284.208  334.675
 72.00  1800.402  562.482  536.212   26.270   165.065 1381.428 1300.629   80.799     0.000  446.469  223.285  223.184
 72.10  1689.072  581.939  552.512   29.426   139.987 1357.518 1268.415   89.104     0.000  547.000  284.007  262.993
 72.20  1692.332  553.012  529.068   23.945   113.833 1359.163 1268.808   90.355     0.000 1014.683  740.831  273.852
 72.30  1731.592  552.645  528.347   24.297   181.838 1382.473 1251.436  131.037     0.000  588.523  344.830  243.693
 72.40  1642.149  614.208  585.670   28.538   166.880 1375.414 1264.394  111.020     0.000  718.510  505.883  212.627
 72.50  1609.042  548.914  526.829   22.084   235.363 1326.695 1215.936  110.759     0.000  639.493  345.031  294.463
 72.60  1632.210  517.433  496.616   20.816   115.779 1330.887 1209.578  121.309     0.000  537.150  405.351  131.799
 72.70  1647.620  522.586  498.120   24.466   188.110 1375.978 1243.302  132.676     0.000  567.812  222.882  344.930
 72.80  1665.694  535.966  508.145   27.820   180.283 1386.616 1268.162  118.454     0.000  537.351  242.889  294.462
 72.90  1743.838  491.407  460.331   31.076   146.477 1360.885 1149.523  211.362     0.000  627.628  202.072  425.556
 73.00  1790.553  502.489  467.889   34.600    79.810 1450.901 1200.718  250.183     0.000  536.747  151.303  385.444
 73.10  1742.445  514.912  487.627   27.285   110.290 1404.900 1165.738  239.163     0.000  567.208  161.758  405.450
 73.20  1712.588  502.485  474.031   28.454    87.506 1353.495 1127.651  225.844     0.000  485.573   29.959  455.614
 73.30  1689.258  523.506  499.337   24.170    32.339 1463.482 1199.547  263.935     0.000  415.806   30.361  385.445
 73.40  1821.499  522.454  490.955   31.500   162.945 1487.966 1300.551  187.415     0.000  729.872   91.385  638.488
 73.50  1734.522  546.576  521.068   25.509   238.602 1209.178 1035.206  173.973     0.000  678.496  111.290  567.206
 73.60  1731.331  545.589  509.903   35.685   166.663 1332.230 1183.553  148.678     0.000  556.954  161.959  394.995
 73.70  1776.879  513.740  486.891   26.848   158.793 1360.589 1210.655  149.934     0.000  537.652  172.314  365.338
 73.80  1731.110  533.979  504.651   29.328   214.568 1287.573 1227.350   60.223     0.000  364.835  192.421  172.414
 73.90  1677.484  590.973  573.187   17.786   214.394 1419.782 1348.361   71.421     0.000  699.610  395.296  304.314
 74.00  1807.063  447.374  432.591   14.784   116.986 1479.740 1353.456  126.284     0.000  435.509  161.858  273.651
 74.10  1759.539  455.902  435.072   20.830   181.534 1401.882 1300.760  101.122     0.000  649.244  324.521  324.723
 74.20  1748.549  614.358  585.565   28.793   215.992 1416.369 1295.187  121.182     0.000  669.249  294.160  375.089
 74.30  1779.196  522.952  499.768   23.184   143.748 1382.299 1284.031   98.268     0.000  598.676  304.213  294.463
 74.40  1750.944  548.388  526.403   21.985   134.585 1496.774 1393.056  103.719     0.000  719.616  476.125  243.492
 74.50  1818.716  504.718  477.701   27.017   215.818 1414.123 1262.114  152.010     0.000  881.172  597.569  283.603
 74.60  1647.378  529.737  510.259   19.478   231.472 1400.888 1289.130  111.757     0.000  892.132  567.309  324.823
 74.70  1637.372  547.138  525.054   22.084   236.918 1401.101 1321.251   79.850     0.000  861.266  516.841  344.426
 74.80  1712.275  526.833  503.212   23.621   213.960 1456.485 1328.774  127.710     0.000  983.113  679.505  303.609
 74.90  1773.409  431.441  431.441    0.000   289.834 1249.831 1166.866   82.965     0.000  687.847  343.724  344.123
 75.00  1800.921  486.447  486.447    0.000   206.440 1574.859 1394.790  180.068     0.000  800.343  475.923  324.420
 75.10  1782.745  516.643  513.261    3.382   193.121 1474.737 1330.296  144.441     0.000  679.103  212.226  466.877
 75.20  1827.334  459.101  459.101    0.000   223.472 1417.923 1242.177  175.746     0.000  658.390  264.001  394.389
 75.30  1823.018  451.437  451.437    0.000   185.643 1554.583 1332.706  221.877     0.000  547.705  222.982  324.723
 75.40  1837.337  488.506  488.506    0.000   191.481 1497.997 1351.174  146.823     0.000  538.156  375.694  162.462
 75.50  1820.582  510.037  495.437   14.600   222.351 1440.926 1313.646  127.281     0.000  842.167  649.244  192.924
 75.60  1866.776  532.330  530.314    2.016   305.922 1402.270 1252.852  149.417     0.000  769.984  556.752  213.231
 75.70  1751.244  512.539  512.539    0.000   326.499 1335.339 1216.709  118.630     0.000  749.878  557.055  192.823
 75.80  1837.752  474.757  474.123    0.634   269.083 1504.168 1330.539  173.629     0.000  810.899  516.941  293.959
 75.90  1767.101  463.758  463.758    0.000   279.761 1251.733 1164.703   87.030     0.000  750.581  638.989  111.592
 76.00  1621.836  596.694  596.694    0.000   227.319 1395.011 1309.969   85.042     0.000  781.647  568.416  213.232
 76.10  1623.115  628.862  625.015    3.848   253.130 1371.624 1224.757  146.866     0.000  800.446  658.695  141.751
 76.20  1779.580  586.830  585.350    1.480   407.301 1294.194 1240.757   53.436     0.000 1055.702  933.855  121.846
 76.30  1746.915  619.241  619.241    0.000   325.244 1357.318 1259.695   97.623     0.000 1054.494 1013.878   40.615
 76.40  1783.815  566.796  564.019    2.776   285.077 1322.253 1206.732  115.521     0.000  941.392  860.463   80.929
 76.50  1746.819  586.386  585.287    1.099   275.867 1408.370 1279.534  128.836     0.000  902.587  750.581  152.006
 76.60  1678.864  597.271  594.015    3.255   200.644 1423.062 1281.602  141.461     0.000  840.455  799.840   40.615
 76.70  1740.070  581.201  579.722    1.479   252.093 1459.382 1346.370  113.012     0.000 1014.582  933.351   81.231
 76.80  1752.778  611.599  611.599    0.000   164.284 1520.126 1417.013  103.113     0.000  679.303  669.149   10.154
 76.90  1717.757  557.146  557.146    0.000   177.428 1378.747 1266.773  111.974     0.000  851.617  709.664  141.953
 77.00  1673.160  625.779  582.112   43.667   279.156 1384.719 1350.218   34.501     0.000  689.458  618.683   70.775
 77.10  1693.186  593.509  535.706   57.803   300.731 1411.699 1364.488   47.212     0.000  760.937  690.061   70.876
 77.20  1663.767  601.689  554.380   47.310   249.495 1362.408 1320.125   42.282     0.000  618.380  577.765   40.616
 77.30  1605.657  585.368  547.858   37.510   223.556 1360.078 1278.279   81.799     0.000  668.544  607.822   60.722
 77.40  1567.761  592.779  569.150   23.629   199.824 1372.745 1274.084   98.661     0.000  616.769  515.833  100.936
 77.50  1669.136  615.544  570.959   44.585   226.760 1474.648 1370.367  104.281     0.000  557.659  496.735   60.923
 77.60  1626.467  577.382  528.825   48.558   257.972 1420.771 1319.691  101.081     0.000  638.889  537.350  101.539
 77.70  1719.135  472.068  434.333   37.735   246.563 1423.966 1286.180  137.786     0.000  627.831  497.037  130.794
 77.80  1694.201  487.875  454.241   33.635   286.073 1236.640 1178.147   58.494     0.000  586.007  505.782   80.226
 77.90  1703.774  537.270  495.989   41.281   230.346 1333.523 1250.645   82.878     0.000  688.954  668.646   20.308
 78.00  1632.967  572.133  533.865   38.268   272.110 1318.137 1222.633   95.504     0.000  578.066  507.291   70.775
 78.10  1624.370  545.944  504.279   41.664   263.722 1251.726 1144.463  107.263     0.000  616.164  565.495   50.669
 78.20  1696.154  584.114  530.202   53.912   240.418 1491.505 1340.533  150.972     0.000  800.245  739.523   60.722
 78.30  1645.119  541.552  479.483   62.069   209.682 1347.401 1234.819  112.582     0.000  930.633  839.953   90.679
 78.40  1698.791  550.034  495.915   54.119   192.300 1428.980 1300.013  128.967     0.000  598.274  446.268  152.006
 78.50  1737.195  547.852  507.466   40.386   242.799 1526.863 1369.362  157.501     0.000  759.629  678.800   80.829
 78.60  1741.263  491.473  442.011   49.461   197.358 1411.866 1253.112  158.754     0.000  679.000  527.398  151.603
 78.70  1816.728  504.407  447.268   57.139   224.554 1378.101 1260.677  117.424     0.000  840.355  648.338  192.017
 78.80  1721.857  537.891  495.717   42.174   249.544 1423.541 1274.210  149.331     0.000  709.665  608.328  101.337
 78.90  1699.366  509.222  468.938   40.285   223.172 1362.658 1216.785  145.872     0.000  930.432  728.564  201.868
 79.00  1778.902  455.895  420.641   35.255   274.316 1344.552 1197.814  146.737     0.000 1002.519  740.027  262.492
 79.10  1679.305  518.767  466.689   52.078   279.894 1425.221 1240.742  184.479     0.000  859.153  546.396  312.757
 79.20  1708.124  477.001  435.405   41.596   330.518 1449.865 1271.870  177.995     0.000 1020.107  768.374  251.733
 79.30  1733.693  520.545  466.403   54.142   203.281 1320.115 1207.836  112.279     0.000  920.780  638.485  282.295
 79.40  1702.933  585.551  530.345   55.206   265.494 1458.810 1322.710  136.100     0.000 1082.942  699.007  383.934
 79.50  1622.072  669.378  626.668   42.710   246.904 1445.498 1303.259  142.239     0.000 1021.615  607.724  413.892
 79.60  1666.554  571.692  534.085   37.607   226.629 1376.670 1253.279  123.391     0.000  850.709  658.591  192.117
 79.70  1670.565  567.738  521.379   46.359   271.029 1396.945 1280.731  116.214     0.000 1094.404  841.263  253.141
 79.80  1696.944  553.510  512.209   41.301   324.724 1416.481 1318.988   97.493     0.000 1355.990 1072.891  283.099
 79.90  1658.004  621.206  583.680   37.526   254.340 1470.099 1358.123  111.976     0.000 1095.411  923.299  172.112
 80.00  1640.958  578.636  536.465   42.171   201.683 1427.560 1292.324  135.237     0.000 1044.038  902.387  141.650
 80.10  1658.952  618.278  583.518   34.760   280.458 1536.854 1398.073  138.781     0.000 1237.868 1004.832  233.036
 80.20  1700.390  588.604  543.654   44.950   282.399 1490.121 1348.011  142.110     0.000 1174.630  973.062  201.568
 80.30  1526.358  641.436  600.631   40.806   300.385 1457.741 1312.301  145.439     0.000 1347.045  983.418  363.627
 80.40  1504.510  581.330  551.290   30.041   273.625 1415.885 1268.456  147.429     0.000 1073.089  911.634  161.455
 80.50  1558.899  595.609  560.243   35.366   248.978 1409.485 1244.375  165.111     0.000 1144.571  932.849  211.722
 80.60  1652.328  593.346  550.777   42.569   391.864 1387.395 1206.936  180.459     0.000 1303.513 1061.432  242.082
 80.70  1723.379  540.528  504.357   36.171   315.908 1439.403 1268.541  170.861     0.000 1163.571  921.790  241.781
 80.80  1600.261  627.432  594.600   32.832   414.391 1305.847 1163.002  142.845     0.000 1285.518 1144.772  140.746
 80.90  1735.802  582.252  529.243   53.008   370.379 1490.512 1300.197  190.315     0.000 1144.975  963.412  181.563
 81.00  1602.245  617.647  586.987   30.660   319.494 1453.880 1293.658  160.222     0.000  840.458  739.824  100.634
 81.10  1582.650  611.294  544.829   66.465   256.072 1464.953 1307.840  157.113     0.000  981.303  769.279  212.024
 81.20  1577.661  646.117  588.652   57.465   224.294 1582.931 1387.471  195.460     0.000  919.875  636.975  282.900
 81.30  1714.180  619.848  566.149   53.699   299.174 1455.394 1244.458  210.935     0.000 1307.236 1125.774  181.462
 81.40  1605.213  559.346  524.431   34.916   368.865 1380.821 1236.852  143.969     0.000 1134.115  861.671  272.444
 81.50  1653.430  543.624  542.144    1.479   250.968 1406.023 1256.737  149.286     0.000 1163.267 1031.569  131.698
 81.60  1742.501  546.957  523.145   23.812   388.580 1349.651 1244.937  104.713     0.000 1296.678 1195.843  100.835
 81.70  1663.195  555.015  515.899   39.116   328.441 1388.522 1244.941  143.581     0.000 1285.619 1013.175  272.444
 81.80  1699.864  479.213  443.607   35.606   328.141 1505.684 1353.154  152.530     0.000 1002.114  678.900  323.214
 81.90  1640.055  541.374  510.376   30.998   256.245 1513.505 1374.854  138.651     0.000  972.355  790.391  181.965
 82.00  1631.999  569.903  537.637   32.266   287.496 1474.165 1328.207  145.958     0.000 1070.575  737.509  333.066
 82.10  1640.123  571.543  540.811   30.732   262.292 1406.596 1266.430  140.165     0.000 1143.765  911.735  232.029
 82.20  1502.753  672.944  615.591   57.353   332.332 1382.209 1229.377  152.832     0.000 1195.640 1054.291  141.350
 82.30  1664.931  625.173  595.217   29.956   297.702 1383.123 1266.911  116.212     0.000  953.256  821.961  131.295
 82.40  1762.883  521.016  491.074   29.942   293.208 1472.083 1332.308  139.776     0.000 1205.090  962.807  242.284
 82.50  1660.084  596.779  553.690   43.089   299.865 1420.808 1297.591  123.217     0.000 1144.469  962.906  181.562
 82.60  1643.795  511.721  486.613   25.108   284.647 1429.594 1278.361  151.233     0.000 1213.635 1001.712  211.923
 82.70  1645.236  573.046  540.074   32.972   204.969 1564.732 1391.234  173.498     0.000 1469.193 1227.109  242.084
 82.80  1589.817  584.595  556.485   28.110   240.982 1560.115 1394.700  165.414     0.000  962.000  789.787  172.213
 82.90  1667.093  556.389  534.535   21.854   279.378 1426.384 1266.419  159.965     0.000  839.348  668.041  171.307
 83.00  1670.721  493.156  464.481   28.674   230.046 1433.310 1297.079  136.231     0.000  819.748  658.192  161.556
 83.10  1632.440  532.987  508.173   24.814   299.434 1405.382 1239.103  166.279     0.000  860.465  708.760  151.705
 83.20  1602.038  571.650  540.903   30.747   269.387 1501.957 1303.210  198.747     0.000 1011.162  799.742  211.420
 83.30  1681.457  549.399  517.728   31.671   226.934 1549.000 1424.098  124.902     0.000  817.736  646.931  170.805
 83.40  1668.288  503.711  467.835   35.876   175.227 1492.928 1362.837  130.091     0.000  648.239  537.351  110.888
 83.50  1672.645  576.597  539.245   37.351   269.044 1499.073 1383.335  115.738     0.000  769.179  597.769  171.410
 83.60  1599.680  582.417  517.275   65.142   212.403 1627.817 1454.405  173.412     0.000  940.888  708.657  232.231
 83.70  1733.425  570.056  537.803   32.253   260.483 1558.686 1386.874  171.813     0.000  840.962  638.689  202.273
 83.80  1739.215  487.218  447.358   39.860   262.471 1597.467 1414.933  182.534     0.000  839.351  647.835  191.516
 83.90  1712.081  503.361  442.108   61.253   296.928 1496.301 1332.616  163.684     0.000 1368.662 1165.987  202.676
 84.00  1714.442  554.242  508.618   45.625   201.768 1575.852 1425.225  150.627     0.000  969.341  637.280  332.061
 84.10  1707.330  579.066  532.921   46.146   105.490 1738.624 1611.516  127.108     0.000  890.625  566.908  323.717
 84.20  1596.475  624.624  576.801   47.823   172.457 1658.253 1497.379  160.874     0.000  941.292  527.197  414.095
 84.30  1676.315  577.916  540.844   37.072   169.175 1700.632 1470.931  229.701     0.000  768.578  424.955  343.623
 84.40  1652.816  592.172  536.834   55.338   346.777 1599.544 1376.585  222.958     0.000 1070.879  758.323  312.557
 84.50  1734.067  529.329  485.295   44.034   378.339 1475.638 1330.286  145.352     0.000  676.990  514.931  162.059
 84.60  1756.418  525.294  488.759   36.535   352.961 1574.554 1375.981  198.574     0.000  909.122  758.322  150.800
 84.70  1710.567  463.607  426.367   37.240   296.842 1485.666 1276.286  209.380     0.000 1366.046 1214.944  151.101
 84.80  1713.152  529.272  497.683   31.589   357.755 1613.516 1425.534  187.981     0.000  677.995  547.201  130.794
 84.90  1683.040  512.222  470.259   41.962   366.191 1436.991 1299.247  137.744     0.000  839.453  637.583  201.871
 85.00  1701.375  543.850  498.281   45.569   380.584 1526.947 1369.878  157.068     0.000  790.694  578.066  212.628
 85.10  1759.860  533.717  493.474   40.243   382.140 1523.152 1336.986  186.166     0.000 1051.879  870.518  181.361
 85.20  1807.486  487.759  441.430   46.329   342.279 1483.810 1331.455  152.355     0.000  899.070  737.412  161.658
 85.30  1782.106  493.829  446.372   47.457   426.976 1516.363 1335.307  181.056     0.000  828.696  699.008  129.688
 85.40  1741.283  503.146  445.769   57.378   505.571 1390.946 1247.495  143.451     0.000  981.406  819.748  161.658
 85.50  1708.937  548.251  495.098   53.154   410.717 1429.511 1285.887  143.624     0.000 1102.344 1031.468   70.876
 85.60  1801.035  509.307  471.743   37.565   431.341 1443.691 1237.205  206.487     0.000  859.560  657.991  201.569
 85.70  1824.198  517.009  480.443   36.565   396.406 1566.990 1368.458  198.532     0.000 1111.896  769.483  342.414
 85.80  1777.856  582.771  518.730   64.041   331.513 1546.670 1379.007  167.663     0.000 1062.031  698.000  364.031
 85.90  1770.163  543.002  490.254   52.748   440.980 1441.274 1278.713  162.560     0.000 1033.683  801.653  232.030
 86.00  1756.261  499.783  457.467   42.316   318.545 1411.527 1228.387  183.140     0.000  929.026  637.381  291.645
 86.10  1831.092  436.916  388.881   48.035   379.763 1397.951 1239.887  158.064     0.000 1010.662  739.223  271.439
 86.20  1776.243  519.652  460.730   58.923   393.380 1454.160 1308.418  145.742     0.000 1081.837  830.204  251.633
 86.30  1845.951  402.682  349.078   53.604   370.249 1477.798 1376.284  101.514     0.000 1163.671  871.824  291.847
 86.40  1838.126  462.366  412.341   50.024   424.725 1419.191 1322.865   96.326     0.000 1001.412  800.246  201.166
 86.50  1833.760  407.032  375.510   31.521   291.049 1472.667 1364.150  108.518     0.000  739.222  678.499   60.722
 86.60  1794.615  373.494  315.323   58.171   275.311 1418.131 1308.922  109.210     0.000 1131.702  951.447  180.255
 86.70  1756.089  453.480  398.045   55.436   338.039 1474.084 1339.020  135.063     0.000 1000.103  799.440  200.663
 86.80  1751.569  516.378  462.367   54.011   351.489 1518.482 1354.326  164.156     0.000 1019.406  687.446  331.959
 86.90  1814.496  490.774  448.460   42.314   233.372 1490.171 1383.902  106.268     0.000  819.848  506.587  313.261
 87.00  1844.533  440.158  392.799   47.359   260.997 1486.186 1361.499  124.687     0.000  950.943  709.162  241.781
 87.10  1772.377  453.336  399.830   53.506   290.483 1503.348 1354.234  149.114     0.000 1012.067  729.972  282.095
 87.20  1909.326  495.372  437.826   57.546   282.224 1504.272 1334.968  169.304     0.000  961.703  669.151  292.552
 87.30  1861.042  421.908  386.061   35.847   313.356 1319.222 1201.498  117.724     0.000  991.661  688.151  303.510
 87.40  1809.548  460.672  408.422   52.251   442.752 1374.728 1248.399  126.330     0.000 1021.317  748.772  272.545
 87.50  1830.092  480.526  417.918   62.609   349.929 1446.512 1335.660  110.852     0.000  974.169  679.908  294.261
 87.60  1905.431  501.592  437.037   64.555   294.940 1481.662 1330.947  150.715     0.000  931.241  669.351  261.889
 87.70  1812.479  510.100  470.281   39.818   243.749 1452.434 1325.066  127.368     0.000  831.713  629.440  202.273
 87.80  1819.043  522.205  483.371   38.833   304.021 1469.895 1324.801  145.094     0.000  871.121  680.108  191.013
 87.90  1897.543  477.894  426.686   51.208   309.466 1481.000 1337.031  143.969     0.000  901.181  761.138  140.042
 88.00  1881.193  471.675  399.963   71.713   345.648 1516.324 1353.504  162.820     0.000 1002.520  831.613  170.907
 88.10  1904.607  421.908  371.578   50.331   344.573 1430.472 1279.411  151.060     0.000  859.962  709.967  149.995
 88.20  1857.866  517.572  461.458   56.114   286.332 1484.680 1305.949  178.730     0.000 1041.928  891.429  150.499
 88.30  1812.679  452.888  398.018   54.869   356.026 1329.517 1181.354  148.163     0.000  788.885  597.772  191.114
 88.40  1723.491  459.519  390.765   68.754   318.935 1331.892 1173.266  158.626     0.000 1262.800 1111.900  150.900
 88.50  1837.056  510.985  433.400   77.586   333.372 1380.918 1246.373  134.545     0.000  940.086  759.429  180.657
 88.60  1842.594  479.212  396.113   83.099   394.250 1363.197 1230.727  132.470     0.000  861.169  730.576  130.593
 88.70  1797.050  443.812  373.218   70.594   438.730 1317.621 1195.398  122.223     0.000 1022.021  851.417  170.604
 88.80  1813.395  496.911  434.709   62.202   436.354 1312.647 1187.181  125.466     0.000  809.896  649.244  160.652
 88.90  1903.159  414.793  334.777   80.017   342.190 1483.251 1336.083  147.168     0.000  779.033  597.570  181.463
 89.00  1872.167  444.843  374.472   70.372   331.386 1437.976 1270.833  167.143     0.000  930.335  739.926  190.409
 89.10  1797.983  451.437  381.886   69.550   322.739 1458.941 1310.995  147.947     0.000  738.819  567.913  170.906
 89.20  1831.175  418.045  346.807   71.237   389.578 1420.292 1267.719  152.573     0.000  920.885  760.837  160.049
 89.30  1842.565  438.094  360.888   77.205   314.568 1359.777 1222.119  137.657     0.000  951.749  801.252  150.498
 89.40  1791.025  443.940  370.426   73.514   356.287 1281.949 1158.732  123.218     0.000 1222.985 1072.286  150.699
 89.50  1816.674  526.683  456.114   70.570   487.676 1390.679 1258.210  132.470     0.000 1114.312  973.767  140.546
 89.60  1871.468  421.828  376.062   45.766   340.768 1390.070 1262.617  127.453     0.000  983.015  862.576  120.439
 89.70  1905.008  427.412  339.441   87.970   352.097 1450.783 1317.017  133.767     0.000  829.297  749.473   79.824
 89.80  1918.860  410.313  383.984   26.328   282.836 1427.831 1258.225  169.607     0.000 1012.975  892.134  120.841
 89.90  1833.059  486.951  420.133   66.818   298.356 1520.044 1329.339  190.706     0.000 1225.300 1094.507  130.794
 90.00  1789.152  461.187  409.295   51.892   330.087 1445.591 1246.413  199.179     0.000  962.003  841.062  120.942
 90.10  1859.663  444.141  397.731   46.411   372.712 1367.772 1232.925  134.847     0.000  757.514  535.941  221.573
 90.20  1839.145  483.204  414.975   68.229   364.111 1367.997 1210.668  157.329     0.000  779.735  638.989  140.746
 90.30  1894.439  440.498  392.207   48.291   406.136 1450.347 1269.630  180.718     0.000  830.104  658.695  171.410
 90.40  1803.723  478.105  433.767   44.339   368.047 1354.148 1214.893  139.256     0.000  708.760  648.641   60.119
 90.50  1812.577  506.490  469.650   36.840   355.122 1463.490 1315.847  147.643     0.000  851.216  790.695   60.521
 90.60  1746.409  500.256  464.103   36.153   426.150 1476.885 1309.786  167.100     0.000  929.125  768.474  160.651
 90.70  1832.880  495.447  443.413   52.034   413.703 1493.663 1324.489  169.174     0.000  809.995  658.693  151.303
 90.80  1765.167  557.420  503.085   54.335   409.982 1447.748 1306.286  141.462     0.000  797.528  637.681  159.847
 90.90  1773.234  587.408  540.821   46.587   331.814 1459.425 1321.378  138.047     0.000  942.199  791.198  151.001
 91.00  1786.250  525.164  497.681   27.483   317.675 1456.743 1293.751  162.992     0.000  809.995  668.847  141.148
 91.10  1840.414  506.484  491.644   14.840   323.773 1429.371 1259.720  169.651     0.000  698.402  597.567  100.835
 91.20  1827.912  520.490  483.204   37.286   367.133 1392.794 1247.356  145.438     0.000  932.749  781.446  151.303
 91.30  1802.616  513.136  457.756   55.380   327.580 1451.716 1277.094  174.622     0.000  881.475  740.327  141.148
 91.40  1896.520  477.627  443.477   34.151   394.243 1481.773 1324.445  157.328     0.000  951.244  810.297  140.947
 91.50  1835.380  490.378  463.369   27.009   376.777 1391.720 1226.913  164.807     0.000 1020.610  839.953  180.657
 91.60  1768.006  542.978  502.306   40.672   349.881 1475.806 1322.196  153.610     0.000  728.865  566.907  161.958
 91.70  1850.668  517.129  479.231   37.898   395.582 1442.283 1267.142  175.141     0.000  969.034  727.252  241.782
 91.80  1784.781  546.236  526.815   19.421   428.868 1357.171 1224.790  132.381     0.000 1091.886  900.271  191.615
 91.90  1819.102  534.204  501.655   32.549   390.398 1396.992 1271.224  125.768     0.000  821.256  679.604  141.651
 92.00  1885.610  528.905  499.366   29.539   410.761 1476.727 1325.322  151.405     0.000 1134.922  902.288  232.634
 92.10  1880.403  481.162  447.132   34.031   470.633 1372.007 1191.636  180.371     0.000 1083.143  760.434  322.709
 92.20  1893.603  524.610  496.830   27.780   464.633 1474.473 1284.545  189.927     0.000 1033.885  801.553  232.332
 92.30  1849.726  497.292  455.822   41.470   455.250 1355.112 1167.218  187.894     0.000  810.802  618.784  192.018
 92.40  1853.857  541.664  476.327   65.337   459.399 1445.817 1221.389  224.429     0.000  983.217  690.062  293.155
 92.50  1905.900  535.822  482.572   53.250   384.820 1439.376 1241.969  197.407     0.000  770.186  547.907  222.279
 92.60  1904.803  507.504  445.054   62.450   442.578 1361.039 1218.712  142.327     0.000  972.057  760.737  211.320
 92.70  1885.876  576.898  510.860   66.038   426.400 1373.966 1211.319  162.647     0.000 1549.220 1357.604  191.616
 92.80  1907.623  503.735  428.299   75.437   572.151 1362.285 1201.672  160.614     0.000 1599.185 1356.900  242.286
 92.90  1830.908  568.129  496.430   71.698   585.079 1308.336 1137.734  170.602     0.000 1396.811 1236.159  160.652
 93.00  1788.892  564.954  501.909   63.045   479.028 1338.340 1172.148  166.192     0.000  941.998  740.429  201.569
 93.10  1777.092  493.054  431.969   61.084   532.679 1252.436 1132.763  119.672     0.000 1285.318 1155.328  129.989
 93.20  1874.662  441.197  405.263   35.933   373.018 1314.256 1208.073  106.183     0.000  771.091  679.908   91.183
 93.30  1879.757  507.306  457.313   49.994   388.367 1410.708 1263.020  147.688     0.000 1012.771  871.924  140.847
 93.40  1911.841  501.326  430.565   70.761   390.312 1373.052 1240.669  132.383     0.000  962.506  800.849  161.657
 93.50  1801.672  532.196  461.721   70.475   325.501 1348.845 1226.146  122.699     0.000  899.067  678.499  220.568
 93.60  1825.112  476.308  451.863   24.445   365.489 1387.922 1273.438  114.484     0.000  818.738  687.846  130.892
 93.70  1848.924  539.912  474.184   65.728   467.260 1346.115 1192.981  153.134     0.000 1002.718  851.014  151.704
 93.80  1763.662  605.567  550.114   55.453   389.056 1392.765 1261.593  131.173     0.000  940.892  809.797  131.095
 93.90  1863.220  555.022  507.561   47.462   522.688 1499.553 1290.040  209.513     0.000 1030.063  880.169  149.895
 94.00  1754.805  649.091  561.359   87.732   501.029 1410.885 1258.701  152.185     0.000 1102.048  890.023  212.025
 94.10  1729.526  574.107  516.429   57.677   435.837 1361.814 1220.223  141.591     0.000 1305.125 1183.782  121.344
 94.20  1760.108  617.679  547.187   70.492   481.362 1326.492 1208.290  118.202     0.000 1043.637  993.169   50.468
 94.30  1863.926  547.851  478.188   69.663   555.856 1335.653 1177.330  158.324     0.000 1052.282  992.063   60.219
 94.40  1834.197  579.124  504.598   74.526   491.523 1436.915 1278.895  158.020     0.000 1165.785 1034.992  130.794
 94.50  1846.195  574.291  500.712   73.580   518.112 1349.574 1217.928  131.646     0.000 1184.686 1083.449  101.237
 94.60  1826.962  577.143  500.526   76.617   391.395 1514.423 1368.122  146.301     0.000 1143.264 1022.022  121.243
 94.70  1705.503  648.753  586.806   61.947   410.764 1492.771 1349.234  143.538     0.000 1124.366 1004.028  120.338
 94.80  1761.216  584.708  550.882   33.825   479.241 1348.703 1256.441   92.262     0.000  848.799  808.887   39.912
 94.90  1712.870  644.087  553.909   90.179   468.177 1266.919 1124.073  142.846     0.000  911.436  851.418   60.018
 95.00  1675.952  690.508  593.030   97.478   513.616 1376.858 1248.885  127.973     0.000  980.702  920.482   60.219
 95.10  1744.758  648.423  552.297   96.126   475.525 1361.165 1231.116  130.049     0.000 1021.319  930.839   90.480
 95.20  1860.039  605.158  524.748   80.410   479.806 1462.065 1342.652  119.413     0.000 1737.517 1546.705  190.811
 95.30  1842.083  607.382  522.157   85.225   498.350 1447.527 1333.434  114.093     0.000 1235.252 1154.122   81.130
 95.40  1810.748  653.925  577.193   76.732   542.016 1467.824 1339.203  128.621     0.000 1247.118 1034.087  213.031
 95.50  1780.391  637.180  557.655   79.525   492.993 1348.064 1237.471  110.593     0.000  973.665  862.677  110.988
 95.60  1827.049  569.792  490.422   79.370   471.290 1406.261 1248.197  158.064     0.000 1053.088  902.087  151.001
 95.70  1781.293  561.076  470.357   90.719   450.452 1389.781 1235.089  154.692     0.000  829.198  708.257  120.942
 95.80  1854.879  522.061  440.802   81.259   362.904 1454.677 1326.358  128.319     0.000  858.150  757.918  100.232
 95.90  1795.672  573.217  476.373   96.844   358.450 1401.286 1276.512  124.774     0.000  931.542  769.784  161.758
 96.00  1767.665  605.067  503.077  101.989   365.886 1563.322 1379.275  184.047     0.000  970.245  819.345  150.900
 96.10  1810.412  595.889  507.990   87.899   439.120 1419.008 1261.333  157.675     0.000 1012.269  871.522  140.746
 96.20  1824.736  560.645  490.166   70.479   499.128 1358.568 1229.903  128.664     0.000 1335.184 1194.035  141.149
 96.30  1737.312  587.185  516.890   70.295   397.619 1398.079 1273.003  125.076     0.000 1003.019  831.208  171.812
 96.40  1825.423  571.200  485.490   85.710   358.190 1429.945 1297.389  132.556     0.000 1023.529  902.487  121.042
 96.50  1696.239  579.822  488.490   91.332   375.051 1401.111 1290.777  110.334     0.000  849.405  749.374  100.031
 96.60  1709.329  608.968  534.342   74.626   322.951 1451.268 1357.710   93.559     0.000  981.407  880.874  100.533
 96.70  1660.360  602.392  519.904   82.488   270.556 1459.870 1342.273  117.597     0.000 1011.868  861.470  150.398
 96.80  1601.324  625.480  525.276  100.205   390.394 1482.902 1351.383  131.519     0.000  950.237  809.492  140.746
 96.90  1671.369  628.410  528.487   99.924   326.930 1451.302 1297.561  153.741     0.000  829.699  739.621   90.078
 97.00  1662.588  539.659  470.047   69.613   378.116 1345.329 1226.348  118.981     0.000  930.129  738.916  191.213
 97.10  1754.949  564.092  486.265   77.826   448.070 1427.784 1338.030   89.754     0.000 1051.275  920.481  130.794
 97.20  1619.433  647.372  554.951   92.421   355.679 1365.484 1242.872  122.612     0.000  969.844  788.382  181.462
 97.30  1650.151  586.580  502.414   84.166   328.099 1468.942 1345.985  122.958     0.000  889.015  747.263  141.752
 97.40  1756.956  602.575  509.391   93.183   365.411 1443.824 1335.219  108.604     0.000 1012.169  850.914  161.255
 97.50  1708.605  606.718  523.770   82.948   300.605 1481.693 1330.805  150.887     0.000 1244.502  992.364  252.138
 97.60  1795.386  610.420  522.096   88.324   360.133 1418.623 1294.800  123.823     0.000 1194.036  981.910  212.125
 97.70  1599.716  584.872  496.128   88.745   297.664 1380.002 1262.405  117.597     0.000  960.693  769.580  191.113
 97.80  1681.360  605.066  514.548   90.518   285.510 1379.367 1278.891  100.476     0.000  919.375  718.612  200.764
 97.90  1680.430  610.949  513.707   97.242   336.008 1403.750 1253.468  150.282     0.000 1254.154 1123.461  130.693
 98.00  1607.824  650.774  560.406   90.367   389.185 1360.509 1226.310  134.198     0.000  920.885  779.736  141.149
 98.10  1666.388  691.560  617.083   74.477   257.109 1506.169 1368.251  137.917     0.000 1042.429  891.630  150.800
 98.20  1713.627  608.050  569.754   38.296   314.654 1333.538 1210.407  123.131     0.000  929.934  758.424  171.510
 98.30  1680.077  689.965  595.930   94.036   354.557 1347.880 1209.012  138.869     0.000  940.890  800.445  140.444
 98.40  1724.196  598.577  510.719   87.858   449.716 1285.932 1161.158  124.774     0.000 1172.716 1022.117  150.599
 98.50  1800.287  570.210  480.017   90.194   459.962 1252.736 1131.681  121.056     0.000  885.495  725.547  159.948
 98.60  1688.542  591.498  508.979   82.518   372.631 1331.819 1205.056  126.763     0.000 1022.124  920.987  101.137
 98.70  1735.457  546.321  472.919   73.402   291.827 1373.446 1253.904  119.541     0.000  962.206  820.454  141.752
 98.80  1668.058  605.441  524.929   80.512   310.760 1436.209 1333.485  102.724     0.000 1243.390 1031.970  211.420
 98.90  1735.824  651.783  577.572   74.211   385.899 1351.907 1256.532   95.375     0.000 1023.127  881.275  141.852
 99.00  1759.377  596.385  518.092   78.293   362.251 1408.029 1266.740  141.289     0.000 1032.175  810.399  221.776
 99.10  1763.404  595.886  514.280   81.606   337.266 1379.970 1197.047  182.924     0.000 1012.773  771.092  241.681
 99.20  1804.764  634.405  546.690   87.715   313.786 1453.802 1304.816  148.985     0.000 1101.538  910.325  191.213
 99.30  1727.103  644.806  555.792   89.014   343.361 1383.254 1239.890  143.364     0.000 1013.880  892.536  121.344
 99.40  1731.307  614.605  533.425   81.180   266.708 1509.664 1356.960  152.703     0.000 1123.559  861.469  262.090
 99.50  1776.712  614.800  523.820   90.980   267.093 1497.428 1347.320  150.108     0.000 1093.800  831.007  262.794
 99.60  1806.028  544.091  451.812   92.279   259.357 1368.676 1247.620  121.056     0.000 1336.690 1083.949  252.741
 99.70  1786.484  568.793  481.351   87.442   304.751 1463.616 1307.584  156.032     0.000 1243.494  940.689  302.805
 99.80  1687.751  529.013  433.258   95.754   281.795 1345.469 1216.891  128.579     0.000  911.936  699.408  212.527
 99.90  1750.044  509.369  432.225   77.144   400.082 1283.292 1179.011  104.281     0.000  992.060  810.598  181.462
100.00  1733.994  523.474  429.798   93.676   301.981 1485.363 1306.288  179.075     0.000  961.096  728.865  232.232
100.10  1733.053  504.471  412.358   92.113   326.195 1384.944 1233.883  151.060     0.000  961.399  840.357  121.042
100.20  1739.726  488.016  404.454   83.562   288.710 1443.216 1268.377  174.839     0.000 1070.575  859.558  211.017
100.30  1689.843  508.966  433.729   75.236   325.328 1388.789 1209.194  179.595     0.000  890.121  760.232  129.888
100.40  1750.089  548.775  467.751   81.024   365.966 1334.431 1190.633  143.797     0.000 1009.148  818.337  190.811
100.50  1784.847  492.695  467.490   25.205   357.971 1399.198 1252.031  147.167     0.000 1052.278  880.969  171.309
100.60  1831.191  470.828  435.433   35.395   284.393 1330.420 1181.132  149.288     0.000  810.297  658.793  151.504
100.70  1765.893  496.734  465.757   30.976   264.629 1288.779 1139.665  149.115     0.000  829.496  608.124  221.372
100.80  1875.399  524.911  480.516   44.395   223.649 1491.738 1311.452  180.286     0.000  819.749  497.339  322.411
100.90  1927.993  486.645  439.453   47.192   292.776 1399.775 1208.897  190.878     0.000  738.718  486.783  251.936
101.00  1944.683  496.193  446.281   49.912   277.214 1337.423 1189.779  147.644     0.000  892.131  750.280  141.852
101.10  1833.918  467.528  435.700   31.829   277.558 1310.925 1164.233  146.692     0.000  860.163  638.788  221.375
101.20  1858.763  533.124  462.106   71.018   349.409 1385.283 1221.426  163.858     0.000  921.083  598.071  323.012
101.30  1780.014  587.102  491.901   95.201   219.452 1464.233 1318.016  146.217     0.000 1113.607  709.162  404.445
101.40  1802.059  547.933  468.583   79.350   335.971 1432.981 1260.995  171.986     0.000  951.147  626.927  324.220
101.50  1720.879  538.199  449.719   88.481   277.686 1428.699 1286.458  142.240     0.000  938.476  594.955  343.521
101.60  1594.388  607.437  510.698   96.740   247.685 1345.993 1188.448  157.545     0.000  800.446  527.297  273.148
101.70  1710.815  562.330  491.088   71.241   311.669 1364.282 1225.674  138.609     0.000  810.500  558.262  252.238
101.80  1751.225  575.277  497.617   77.660   267.139 1356.191 1202.969  153.222     0.000  819.447  537.150  282.297
101.90  1620.860  604.090  522.591   81.499   291.910 1360.384 1198.342  162.042     0.000  868.908  567.610  301.298
102.00  1707.073  607.582  533.744   73.838   264.240 1420.479 1241.839  178.641     0.000 1002.717  740.024  262.693
102.10  1779.009  604.546  518.122   86.424   277.948 1294.151 1125.583  168.568     0.000  798.838  548.209  250.629
102.20  1749.600  592.068  507.713   84.355   219.282 1494.401 1309.579  184.823     0.000  889.819  638.989  250.830
102.30  1830.027  580.127  488.723   91.405   266.144 1381.185 1246.380  134.804     0.000  758.826  527.298  231.528
102.40  1629.292  553.006  506.516   46.490   260.953 1308.854 1159.005  149.850     0.000  778.027  618.179  159.848
102.50  1665.219  601.381  516.635   84.746   289.141 1407.384 1257.015  150.369     0.000  923.400  700.618  222.782
102.60  1619.174  602.083  519.995   82.088   209.810 1338.594 1190.127  148.466     0.000  597.972  426.261  171.711
102.70  1748.814  567.206  489.003   78.203   323.860 1417.621 1265.177  152.444     0.000  830.505  658.895  171.610
102.80  1677.943  624.367  535.868   88.499   385.899 1310.400 1166.387  144.012     0.000  819.344  638.285  181.060
102.90  1728.949  595.039  516.061   78.978   298.918 1515.121 1369.076  146.045     0.000 1092.598  871.424  221.174
103.00  1710.933  617.756  549.506   68.250   299.001 1327.482 1203.923  123.559     0.000  788.582  667.138  121.444
103.10  1760.018  593.064  516.331   76.733   320.575 1428.133 1264.448  163.685     0.000  717.302  596.964  120.338
103.20  1677.534  596.799  523.405   73.394   320.017 1448.614 1290.724  157.890     0.000  959.388  727.859  231.529
103.30  1643.442  564.532  478.610   85.922   234.535 1315.492 1197.031  118.462     0.000  675.175  523.772  151.402
103.40  1629.962  530.232  452.918   77.314   350.490 1235.605 1120.689  114.917     0.000  895.648  684.227  211.421
103.50  1653.075  589.636  511.679   77.957   346.506 1339.314 1183.757  155.557     0.000  765.151  483.859  281.292
103.60  1677.109  601.340  495.160  106.180   281.144 1399.246 1227.606  171.640     0.000  878.960  657.183  221.777
103.70  1691.845  613.531  542.719   70.812   318.284 1413.256 1208.675  204.581     0.000  980.802  830.906  149.895
103.80  1688.096  580.581  504.825   75.756   271.721 1314.297 1146.808  167.489     0.000  982.210  831.309  150.901
103.90  1773.133  558.409  496.648   61.760   301.380 1363.324 1199.208  164.116     0.000  890.826  760.133  130.693
104.00  1802.272  621.902  527.231   94.671   402.939 1397.607 1257.269  140.338     0.000  910.833  730.677  180.156
104.10  1790.935  540.748  470.872   69.876   312.233 1375.567 1216.941  158.626     0.000  809.696  649.245  160.451
104.20  1714.050  639.905  551.093   88.812   476.646 1265.311 1119.439  145.872     0.000 1188.498 1038.403  150.095
104.30  1869.175  588.214  509.530   78.684   435.964 1484.236 1314.456  169.780     0.000  959.890  829.800  130.090
104.40  1717.764  609.794  524.870   84.924   459.189 1319.701 1146.332  173.369     0.000 1220.173 1059.521  160.652
104.50  1632.252  649.052  551.220   97.832   328.698 1237.760 1080.387  157.372     0.000  925.502  634.157  291.344
104.60  1755.827  579.861  487.360   92.501   377.777 1301.449 1158.431  143.018     0.000  717.603  526.188  191.414
104.70  1749.970  592.727  498.198   94.529   365.499 1347.070 1183.126  163.944     0.000  819.146  618.079  201.066
104.80  1722.389  594.047  493.565  100.482   329.269 1346.505 1142.699  203.806     0.000  828.194  566.807  261.387
104.90  1674.936  607.401  519.586   87.815   324.167 1348.494 1198.126  150.367     0.000  718.411  577.565  140.847
105.00  1692.382  516.634  485.198   31.435   365.282 1338.725 1182.738  155.987     0.000 1301.406 1120.848  180.558
105.10  1717.040  567.452  539.720   27.732   407.523 1350.389 1223.713  126.676     0.000  949.937  779.835  170.102
105.20  1731.546  528.855  507.833   21.023   446.865 1319.098 1229.517   89.581     0.000  920.282  749.677  170.605
105.30  1762.981  506.297  475.508   30.790   372.979 1293.895 1168.170  125.725     0.000  708.761  618.381   90.380
105.40  1696.530  508.673  475.472   33.201   430.870 1250.569 1100.114  150.455     0.000  919.778  739.622  180.156
105.50  1702.926  535.210  494.005   41.205   386.036 1438.729 1295.278  143.451     0.000 1341.217 1241.086  100.131
105.60  1711.690  520.311  479.500   40.811   392.522 1474.871 1293.287  181.584     0.000 1268.631 1089.078  179.553
105.70  1734.961  584.369  534.329   50.041   465.067 1362.718 1233.448  129.270     0.000 1129.995 1049.568   80.427
105.80  1895.686  530.639  477.032   53.607   454.730 1401.202 1245.256  155.946     0.000 1371.475 1231.532  139.943
105.90  1819.411  522.444  472.995   49.449   543.922 1388.841 1249.800  139.041     0.000 1554.548 1324.427  230.121
106.00  1874.092  475.187  433.969   41.218   449.199 1331.684 1201.721  129.962     0.000 1320.707 1149.700  171.007
106.10  1932.436  512.191  458.190   54.001   562.990 1322.648 1182.742  139.906     0.000 1362.731 1191.724  171.007
106.20  1849.420  460.304  419.747   40.557   430.563 1307.424 1155.240  152.184     0.000 1210.220  927.922  282.298
106.30  1956.800  515.340  468.117   47.223   568.608 1424.152 1232.365  191.787     0.000 1012.572  891.529  121.042
106.40  1925.415  484.198  437.129   47.069   522.128 1322.211 1131.678  190.533     0.000 1363.432 1221.781  141.651
106.50  1876.863  434.379  399.262   35.117   458.885 1336.989 1184.199  152.790     0.000  909.122  668.846  240.275
106.60  1780.045  491.955  458.177   33.778   497.401 1302.757 1154.895  147.861     0.000  951.045  719.617  231.428
106.70  1873.264  492.663  457.135   35.528   521.399 1285.070 1129.686  155.384     0.000  839.453  658.695  180.759
106.80  1827.378  525.830  487.459   38.371   501.469 1434.317 1253.601  180.717     0.000 1012.069  760.937  251.132
106.90  1814.229  513.172  467.993   45.179   574.362 1373.271 1175.735  197.535     0.000 1082.041  791.399  290.642
107.00  1893.232  511.269  469.610   41.660   578.946 1314.772 1106.949  207.823     0.000 1022.324  791.600  230.724
107.10  1832.531  564.364  515.421   48.943   547.511 1420.834 1241.671  179.163     0.000  909.526  609.032  300.494
107.20  1826.845  532.135  493.047   39.088   478.166 1331.249 1200.768  130.481     0.000  820.956  659.499  161.457
107.30  1835.396  511.790  474.583   37.206   456.766 1274.002 1122.642  151.360     0.000 1211.627 1009.355  202.273
107.40  1864.969  467.036  388.794   78.242   489.277 1331.885 1177.279  154.606     0.000 1362.727 1029.560  333.167
107.50  1864.259  478.789  431.786   47.003   502.549 1219.790 1066.568  153.222     0.000 1353.481 1202.481  151.001
107.60  1749.645  466.439  415.363   51.076   476.006 1285.931 1110.316  175.615     0.000 1376.302 1093.803  282.499
107.70  1892.170  435.796  396.353   39.443   541.503 1287.194 1142.144  145.051     0.000 1564.601 1343.629  220.973
107.80  1808.551  469.177  435.201   33.976   526.804 1289.652 1139.241  150.411     0.000 1183.177  961.300  221.877
107.90  1855.971  437.617  377.331   60.286   496.236 1321.695 1152.476  169.218     0.000 1354.183 1163.070  191.113
108.00  1840.330  446.597  392.473   54.124   455.243 1269.465 1137.644  131.821     0.000  991.962  669.955  322.007
108.10  1816.473  473.522  420.606   52.916   446.816 1255.884 1094.064  161.820     0.000  933.151  740.931  192.220
108.20  1768.520  519.301  453.819   65.482   395.447 1332.193 1198.038  134.155     0.000  819.243  628.130  191.113
108.30  1792.593  475.519  419.624   55.895   438.857 1311.699 1162.328  149.370     0.000  951.949  790.895  161.054
108.40  1666.728  537.647  489.248   48.400   397.362 1244.698 1112.013  132.685     0.000  892.234  761.440  130.794
108.50  1765.205  467.130  439.035   28.095   427.187 1249.834 1139.458  110.376     0.000  831.007  749.877   81.130
108.60  1738.426  511.989  472.560   39.429   386.423 1208.594 1081.744  126.849     0.000  781.044  669.754  111.290
108.70  1703.552  501.509  459.727   41.782   418.202 1213.510 1083.634  129.876     0.000 1416.712 1235.250  181.462
108.80  1774.366  524.352  494.885   29.467   425.161 1280.401 1135.912  144.489     0.000  800.345  710.066   90.279
108.90  1723.080  529.537  500.806   28.731   381.573 1317.764 1184.948  132.815     0.000  831.209  750.582   80.627
109.00  1797.885  482.999  453.551   29.448   396.195 1313.127 1203.832  109.296     0.000  902.486  851.919   50.568
109.10  1823.698  503.777  430.763   73.014   413.964 1322.161 1208.455  113.706     0.000  972.257  881.777   90.480
109.20  1692.392  609.696  526.618   83.078   435.449 1251.567 1123.550  128.017     0.000  881.576  770.486  111.090
109.30  1706.720  539.396  490.881   48.515   408.213 1194.022 1091.471  102.552     0.000  840.961  679.103  161.859
109.40  1688.751  587.876  522.972   64.904   431.773 1277.630 1151.171  126.459     0.000  932.748  770.688  162.060
109.50  1648.909  588.615  546.907   41.708   496.062 1191.902 1094.409   97.493     0.000  831.210  689.860  141.350
109.60  1661.326  587.349  533.396   53.954   445.612 1224.627 1103.917  120.710     0.000  891.429  740.126  151.303
109.70  1607.488  596.605  547.486   49.119   524.035 1215.593 1086.755  128.838     0.000 1104.057  943.605  160.451
109.80  1707.537  584.992  557.680   27.312   493.899 1318.492 1170.977  147.515     0.000 1022.323  831.611  190.712
109.90  1749.721  501.010  458.172   42.838   437.997 1288.407 1179.197  109.210     0.000  923.098  812.009  111.089
110.00  1662.216  596.537  528.320   68.217   469.903 1247.460 1134.100  113.360     0.000  800.950  669.955  130.995
110.10  1718.756  554.320  522.742   31.579   484.001 1276.164 1142.138  134.025     0.000  911.637  780.842  130.794
110.20  1698.168  565.598  506.331   59.267   502.550 1180.097 1061.376  118.721     0.000  882.080  760.837  121.243
110.30  1664.999  581.300  524.456   56.844   457.454 1282.004 1145.038  136.966     0.000  922.293  750.884  171.410
110.40  1737.552  514.842  473.684   41.158   473.366 1317.575 1189.515  128.060     0.000  973.262  760.432  212.829
110.50  1712.627  567.263  519.709   47.554   480.321 1291.163 1155.151  136.012     0.000 1204.692 1013.176  191.516
110.60  1671.803  570.986  528.756   42.230   491.001 1229.337 1113.642  115.695     0.000  941.091  770.084  171.007
110.70  1678.133  566.115  528.673   37.442   380.632 1305.176 1185.807  119.369     0.000  779.838  628.736  151.102
110.80  1645.259  562.616  507.826   54.790   491.000 1360.691 1214.084  146.606     0.000  921.387  669.251  252.137
110.90  1658.449  542.249  496.365   45.884   478.381 1326.530 1153.295  173.235     0.000  980.500  759.830  220.671
111.00  1708.621  537.374  507.908   29.467   479.376 1468.895 1292.758  176.136     0.000 1084.553  913.144  171.410
111.10  1761.059  584.604  550.148   34.455   591.388 1343.133 1196.569  146.564     0.000 1033.282  841.766  191.516
111.20  1734.875  532.463  489.721   42.742   517.284 1254.117 1103.663  150.455     0.000  841.263  709.665  131.598
111.30  1722.058  570.606  527.837   42.770   469.036 1303.661 1145.814  157.848     0.000 1073.895  912.138  161.758
111.40  1683.454  621.794  578.052   43.742   386.337 1492.718 1324.191  168.527     0.000 1023.831  852.321  171.510
111.50  1677.321  607.227  550.294   56.933   404.190 1410.835 1238.071  172.764     0.000  920.884  749.173  171.711
111.60  1758.096  515.943  481.289   34.653   467.401 1431.540 1283.161  148.380     0.000 1002.921  810.801  192.120
111.70  1714.227  604.513  535.644   68.869   479.113 1329.209 1157.961  171.249     0.000  810.600  638.989  171.611
111.80  1724.516  541.980  463.106   78.874   359.834 1394.242 1266.701  127.541     0.000  780.741  679.604  101.137
111.90  1670.937  628.196  576.353   51.843   373.881 1336.352 1230.601  105.751     0.000  830.706  749.676   81.030
112.00  1674.006  576.638  528.717   47.921   399.134 1305.259 1177.804  127.455     0.000  810.096  708.960  101.137
112.10  1722.485  568.056  525.096   42.960   539.469 1286.768 1183.092  103.676     0.000  841.365  750.985   90.380
112.20  1757.471  568.622  518.641   49.981   478.981 1290.953 1172.491  118.462     0.000  891.731  790.695  101.036
112.30  1685.450  557.101  512.871   44.230   427.796 1330.851 1183.250  147.602     0.000  819.647  648.238  171.410
112.40  1774.325  503.840  466.896   36.944   437.958 1306.515 1200.159  106.356     0.000 1044.137  973.060   71.077
112.50  1708.969  560.935  488.068   72.867   440.293 1308.894 1167.520  141.374     0.000  992.966  932.847   60.119
112.60  1629.023  582.246  522.781   59.465   387.503 1361.290 1231.804  129.486     0.000  839.956  719.718  120.238
112.70  1638.822  606.155  532.924   73.230   358.928 1347.805 1206.301  141.504     0.000  860.866  749.576  111.291
112.80  1670.302  594.213  555.140   39.073   372.459 1398.301 1293.935  104.367     0.000  941.496  779.637  161.859
112.90  1641.824  502.115  470.399   31.716   407.435 1304.654 1196.482  108.172     0.000  758.424  708.056   50.367
113.00  1785.986  532.915  487.629   45.287   412.365 1356.633 1225.547  131.086     0.000  942.097  851.516   90.581
113.10  1668.155  506.863  464.379   42.484   393.861 1411.192 1279.933  131.259     0.000  962.708  841.465  121.243
113.20  1667.101  536.939  463.522   73.417   365.542 1428.084 1281.866  146.218     0.000  982.311  871.623  110.687
113.30  1747.740  522.912  458.805   64.107   388.803 1399.693 1273.363  126.330     0.000 1064.749  902.689  162.060
113.40  1722.175  617.400  553.337   64.063   483.961 1381.187 1246.642  134.545     0.000 1094.307  902.589  191.717
113.50  1693.919  566.606  509.208   57.398   429.483 1304.695 1215.719   88.976     0.000  851.515  800.746   50.769
113.60  1739.911  560.858  485.705   75.152   445.956 1320.090 1212.567  107.523     0.000  780.943  709.866   71.077
113.70  1802.509  555.565  493.898   61.667   436.700 1322.215 1207.602  114.613     0.000  689.659  669.452   20.207
113.80  1800.429  522.914  473.978   48.936   493.641 1311.574 1211.358  100.216     0.000  880.471  790.695   89.776
113.90  1824.500  577.787  513.122   64.665   469.554 1445.520 1337.954  107.567     0.000  989.346  918.973   70.373
114.00  1777.432  554.032  554.032    0.000   459.874 1327.275 1233.285   93.990     0.000  972.660  912.742   59.918
114.10  1792.123  545.109  519.225   25.884   485.431 1232.415 1121.693  110.722     0.000  901.180  790.493  110.687
114.20  1694.698  574.740  532.412   42.329   486.253 1332.287 1250.056   82.232     0.000  893.039  842.269   50.769
114.30  1762.576  546.733  491.540   55.193   481.022 1348.281 1249.448   98.833     0.000  901.281  820.854   80.427
114.40  1786.138  533.579  521.742   11.837   353.219 1492.254 1295.928  196.325     0.000 1002.719  871.724  130.995
114.50  1711.642  518.534  473.231   45.302   368.219 1338.671 1275.030   63.641     0.000  850.208  809.592   40.615
114.60  1699.716  522.452  504.908   17.544   424.599 1411.364 1296.794  114.571     0.000  800.246  710.268   89.977
114.70  1619.314  575.973  547.188   28.785   368.435 1400.331 1312.652   87.679     0.000  780.742  740.126   40.616
114.80  1701.408  556.809  522.076   34.732   339.685 1451.310 1352.995   98.314     0.000  882.481  852.221   30.260
114.90  1724.254  547.285  503.363   43.922   350.408 1248.712 1154.463   94.250     0.000  629.037  598.777   30.260
115.00  1747.164  533.874  514.217   19.657   336.141 1439.291 1338.037  101.253     0.000  943.405  882.482   60.923
115.10  1689.794  568.834  532.224   36.611   362.169 1383.474 1260.688  122.785     0.000  892.335  719.920  172.415
115.20  1690.710  581.596  548.071   33.525   390.186 1371.789 1203.868  167.921     0.000  859.256  708.355  150.901
115.30  1680.272  567.807  534.707   33.100   360.440 1360.992 1248.237  112.755     0.000 1002.819  881.978  120.841
115.40  1677.540  505.210  481.324   23.886   375.010 1338.509 1190.302  148.207     0.000  842.068  730.576  111.492
115.50  1728.887  560.010  509.306   50.704   395.677 1373.140 1249.317  123.823     0.000 1012.872  831.108  181.765
115.60  1783.661  547.266  498.986   48.280   394.940 1417.502 1249.926  167.576     0.000  900.677  759.930  140.747
115.70  1728.309  553.442  536.334   17.108   354.214 1411.188 1217.498  193.689     0.000  830.204  669.350  160.854
115.80  1849.739  524.872  516.388    8.484   428.491 1452.737 1271.759  180.978     0.000 1104.962  933.754  171.209
115.90  1741.494  594.992  563.397   31.595   322.868 1497.217 1352.081  145.136     0.000  913.044  842.269   70.775
116.00  1791.478  539.469  530.463    9.006   429.953 1326.104 1224.071  102.033     0.000  801.151  730.275   70.876
116.10  1727.031  584.894  576.649    8.245   401.553 1463.372 1345.948  117.424     0.000  842.470  740.931  101.539
116.20  1666.813  600.608  562.375   38.233   401.600 1431.334 1281.225  150.109     0.000  830.506  729.772  100.734
116.30  1655.943  602.002  581.484   20.517   259.013 1495.278 1353.470  141.808     0.000  882.581  791.297   91.284
116.40  1612.836  646.641  619.459   27.182   301.988 1576.215 1465.103  111.112     0.000  993.168  841.162  152.006
116.50  1603.861  635.810  588.622   47.188   337.700 1449.361 1337.039  112.323     0.000  811.103  750.380   60.722
116.60  1668.679  638.825  593.074   45.751   307.822 1570.490 1452.678  117.812     0.000  902.184  841.361   60.823
116.70  1596.551  634.560  611.264   23.296   325.419 1522.680 1393.755  128.925     0.000  913.547  771.493  142.054
116.80  1734.687  605.381  578.226   27.156   386.679 1496.955 1343.258  153.697     0.000 1144.972 1034.184  110.788
116.90  1637.703  566.388  560.342    6.046   310.376 1449.707 1310.623  139.084     0.000  902.285  831.409   70.876
117.00  1676.728  564.787  546.282   18.505   258.448 1478.201 1308.117  170.084     0.000 1125.370  963.712  161.658
117.10  1748.283  563.395  542.050   21.345   300.340 1495.406 1346.207  149.199     0.000 1024.737  892.937  131.799
117.20  1659.564  596.219  563.888   32.331   308.981 1433.109 1278.504  154.605     0.000  943.003  750.180  192.823
117.30  1776.276  583.868  541.038   42.830   306.555 1537.172 1322.732  214.441     0.000  931.945  588.723  343.221
117.40  1742.528  523.011  511.398   11.613   351.482 1392.771 1251.353  141.418     0.000  822.062  548.108  273.954
117.50  1720.593  607.224  607.224    0.000   380.314 1423.468 1243.786  179.681     0.000 1013.176  547.505  465.671
117.60  1785.432  584.425  584.425    0.000   320.914 1410.795 1205.822  204.973     0.000  983.016  618.984  364.031
117.70  1801.764  575.507  557.752   17.755   311.108 1484.121 1243.047  241.073     0.000 1053.892  649.245  404.647
117.80  1801.303  602.452  581.910   20.542   332.033 1441.665 1269.075  172.591     0.000 1054.193  791.600  262.593
117.90  1764.119  567.108  541.813   25.295   364.203 1328.700 1102.931  225.769     0.000  962.005  740.831  221.174
118.00  1866.355  520.359  502.604   17.755   312.798 1553.640 1308.164  245.476     0.000 1033.081  618.985  414.097
118.10  1710.997  595.926  573.101   22.825   239.473 1523.419 1321.040  202.379     0.000 1024.134  619.185  404.949
118.20  1818.287  564.011  539.183   24.829   322.949 1462.632 1286.541  176.092     0.000 1185.187  639.191  545.996
118.30  1705.377  602.344  543.105   59.239   239.342 1635.521 1383.165  252.356     0.000 1224.795  689.356  535.438
118.40  1708.530  590.627  558.201   32.426   297.618 1535.527 1280.663  254.864     0.000 1052.987  436.415  616.572
118.50  1606.923  618.668  577.673   40.995   261.909 1480.446 1273.789  206.657     0.000  961.500  385.444  576.056
118.60  1730.574  601.802  551.129   50.673   348.025 1525.348 1285.496  239.852     0.000  941.392  406.054  535.337
118.70  1773.025  588.165  545.259   42.906   445.688 1464.100 1236.693  227.407     0.000  921.086  608.930  312.156
118.80  1785.296  590.479  527.013   63.466   427.792 1376.687 1239.593  137.094     0.000  952.453  821.559  130.894
118.90  1764.683  570.633  534.490   36.143   331.474 1470.064 1300.802  169.262     0.000  952.553  801.451  151.102
119.00  1743.491  571.700  536.191   35.509   347.382 1406.032 1280.999  125.033     0.000  850.911  770.082   80.829
119.10  1725.004  524.705  524.705    0.000   397.710 1551.432 1367.297  184.134     0.000 1042.127  861.569  180.558
119.20  1821.717  544.386  520.783   23.603   351.963 1555.450 1388.048  167.402     0.000 1154.224  964.115  190.109
119.30  1537.265  612.681  565.347   47.334   381.192 1480.177 1326.487  153.689     0.000  880.368  659.095  221.273
119.40  1691.209  556.671  552.866    3.805   313.745 1506.774 1340.110  166.664     0.000  902.287  770.990  131.297
119.50  1702.481  546.499  520.319   26.180   371.725 1422.767 1288.052  134.715     0.000  911.633  840.757   70.876
119.60  1678.307  619.026  565.649   53.378   369.604 1443.437 1309.152  134.285     0.000 1065.150  943.505  121.646
119.70  1681.513  581.520  524.437   57.083   393.898 1552.722 1383.418  169.304     0.000 1061.929  961.497  100.432
119.80  1648.993  586.941  533.481   53.459   345.306 1535.400 1351.309  184.091     0.000 1115.016  872.128  242.889
119.90  1668.520  538.845  497.347   41.498   407.653 1406.851 1210.833  196.018     0.000 1134.719  770.487  364.232
120.00  1770.536  550.477  529.763   20.714   419.059 1379.489 1230.593  148.896     0.000 1223.585  971.952  251.633
120.10  1749.796  581.354  544.790   36.564   364.546 1429.080 1303.920  125.160     0.000 1023.127  750.782  272.345
120.20  1730.473  544.509  522.147   22.362   359.703 1449.017 1261.121  187.896     0.000 1043.837  790.895  252.942
120.30  1739.258  547.403  527.270   20.134   430.737 1453.780 1273.623  180.157     0.000  953.158  598.978  354.179
120.40  1718.001  568.887  514.943   53.944   390.661 1427.533 1224.377  203.156     0.000 1265.414  943.305  322.109
120.50  1762.852  517.085  498.060   19.025   348.806 1422.553 1166.305  256.248     0.000  839.552  567.711  271.841
120.60  1739.839  589.615  549.877   39.738   422.740 1489.608 1251.348  238.260     0.000 1001.815  546.901  454.914
120.70  1690.665  561.018  520.388   40.630   378.253 1428.299 1203.481  224.818     0.000 1124.965  598.373  526.592
120.80  1724.589  562.635  544.018   18.617   360.436 1489.435 1230.550  258.885     0.000  963.009  243.189  719.819
120.90  1641.924  574.390  528.030   46.360   339.120 1438.039 1138.730  299.309     0.000  921.286   90.479  830.806
121.00  1737.497  563.694  517.544   46.150   336.827 1410.658 1150.739  259.919     0.000  810.295  101.438  708.857
121.10  1676.485  523.478  469.701   53.777   403.015 1369.586 1093.799  275.787     0.000 1064.242  375.593  688.650
121.20  1738.613  525.480  458.867   66.613   310.074 1543.085 1222.682  320.403     0.000 1024.032  192.622  831.410
121.30  1739.129  519.340  468.046   51.294   344.142 1404.431 1045.682  358.749     0.000  882.682   40.616  842.067
121.40  1727.476  549.956  501.451   48.505   370.904 1482.741 1059.439  423.302     0.000  963.412   90.983  872.429
121.50  1682.402  555.845  490.808   65.036   323.130 1421.258  988.449  432.809     0.000  973.364  223.385  749.978
121.60  1745.788  525.280  480.005   45.275   369.046 1533.878 1048.632  485.246     0.000 1003.926  152.308  851.618
121.70  1713.987  580.932  526.156   54.775   246.820 1657.831 1076.951  580.880     0.000 1014.079  111.592  902.487
121.80  1659.535  607.688  490.174  117.515   207.220 1651.948 1097.303  554.645     0.000 1004.731  243.592  761.139
121.90  1665.483  706.521  542.823  163.698   273.061 1572.752 1120.091  452.660     0.000 1520.265  749.376  770.890
122.00  1579.142  691.735  504.255  187.480   208.905 1585.423 1105.660  479.763     0.000 1292.858  613.052  679.806
122.10  1542.131  740.573  499.701  240.872   184.004 1553.598 1045.770  507.828     0.000 1496.742  827.189  669.553
122.20  1579.624  707.267  523.643  183.624   152.184 1589.132 1118.662  470.470     0.000 1346.945  718.410  628.535
122.30  1628.050  659.630  518.850  140.779   193.948 1627.609 1113.730  513.878     0.000 1568.521  766.666  801.855
122.40  1610.511  710.112  517.577  192.536   248.636 1652.123 1154.766  497.357     0.000 1254.251  435.509  818.742
122.50  1629.992  620.408  434.606  185.802   184.816 1592.939 1076.514  516.425     0.000 1508.000  595.760  912.240
122.60  1603.349  758.791  581.024  177.767   181.925 1751.655 1175.564  576.091     0.000 1104.561  213.030  891.531
122.70  1527.194  761.996  592.001  169.995   180.675 1696.921 1199.739  497.182     0.000 1052.885  324.019  728.866
122.80  1644.656  644.403  537.825  106.577   165.065 1748.013 1144.218  603.795     0.000 1668.951  677.896  991.055
122.90  1665.908  649.568  524.448  125.120   253.430 1615.894 1068.991  546.903     0.000 1516.747  636.779  879.969
123.00  1659.866  692.900  590.364  102.537   267.137 1658.448 1106.308  552.139     0.000 1818.549  938.882  879.668
123.10  1720.348  587.327  517.103   70.225   311.672 1657.056 1158.701  498.355     0.000 1326.437   90.781 1235.656
123.20  1782.160  578.119  527.730   50.389   256.245 1581.824 1098.175  483.649     0.000 1607.128  595.661 1011.467
123.30  1757.184  513.571  455.227   58.344   184.176 1572.931 1167.481  405.449     0.000 1548.316  859.662  688.654
123.40  1656.342  649.786  491.105  158.681   239.429 1585.675 1213.308  372.367     0.000 1105.365  618.281  487.084
123.50  1771.568  572.876  498.344   74.532   221.873 1611.359 1197.396  413.963     0.000 1155.631  456.019  699.612
123.60  1795.021  520.135  465.290   54.845   264.376 1599.304 1173.148  426.157     0.000 1478.042  880.573  597.469
123.70  1756.698  516.606  480.855   35.751   343.011 1654.577 1213.121  441.456     0.000 1317.591  577.564  740.027
123.80  1742.322  507.672  489.072   18.600   317.684 1567.126 1251.822  315.304     0.000 1226.408  617.979  608.428
123.90  1793.624  527.303  487.858   39.445   367.818 1476.158 1201.752  274.406     0.000 1154.021  537.049  616.972
124.00  1704.743  528.791  471.812   56.979   408.809 1539.576 1283.207  256.369     0.000 1225.603  698.908  526.695
124.10  1777.812  520.013  467.561   52.452   421.962 1534.403 1166.312  368.091     0.000 1255.462  587.718  667.743
124.20  1731.535  544.511  527.952   16.559   307.433 1605.728 1249.701  356.027     0.000 1707.459 1008.349  699.109
124.30  1787.128  535.335  498.274   37.062   426.539 1498.985 1198.690  300.295     0.000 1173.929  487.084  686.844
124.40  1726.614  565.894  528.707   37.187   345.262 1595.871 1249.396  346.475     0.000 1122.854  212.527  910.328
124.50  1752.222  545.100  502.683   42.417   383.264 1426.437 1079.013  347.424     0.000 1081.837  141.349  940.488
124.60  1753.978  482.016  466.430   15.586   358.797 1522.040 1308.464  213.575     0.000 1164.880  445.563  719.317
124.70  1771.160  538.246  498.280   39.966   323.901 1622.246 1229.215  393.031     0.000 1164.981  233.237  931.744
124.80  1701.437  543.827  485.473   58.355   410.114 1583.038 1285.806  297.231     0.000 1195.240  334.273  860.967
124.90  1777.636  526.175  488.408   37.767   457.413 1493.371 1222.903  270.469     0.000 1235.757  456.724  779.034
125.00  1791.719  505.306  467.327   37.979   488.626 1375.846 1197.638  178.209     0.000 1295.973  840.758  455.215
125.10  1778.479  535.685  507.062   28.623   367.831 1430.545 1202.143  228.402     0.000 1081.936  597.769  484.167
125.20  1792.501  512.659  503.865    8.794   253.734 1437.421 1227.004  210.417     0.000  831.613  385.445  446.168
125.30  1704.005  533.758  518.889   14.868   364.026 1490.645 1251.130  239.515     0.000  981.306  426.060  555.246
125.40  1790.120  497.318  474.910   22.408   449.801 1431.761 1168.423  263.338     0.000  891.127  598.676  292.451
125.50  1743.557  540.010  502.401   37.608   373.798 1327.704 1129.691  198.012     0.000  790.595  355.185  435.410
125.60  1681.991  575.501  553.052   22.449   330.304 1353.557 1146.771  206.786     0.000  780.441  334.073  446.369
125.70  1715.351  530.250  506.184   24.067   305.618 1404.002 1164.486  239.515     0.000  881.075  385.747  495.328
125.80  1723.952  537.409  485.470   51.939   363.295 1398.906 1138.031  260.874     0.000 1003.222  425.960  577.263
125.90  1726.439  525.210  497.056   28.154   385.602 1298.346 1056.884  241.462     0.000 1013.076  456.623  556.453
126.00  1704.456  557.747  524.815   32.932   302.465 1435.344 1106.896  328.448     0.000  931.239  334.173  597.067
126.10  1684.134  519.632  499.478   20.154   300.303 1375.037 1151.258  223.779     0.000  902.187  395.498  506.689
126.20  1770.568  514.194  485.785   28.409   235.451 1491.383 1179.581  311.802     0.000 1084.051  374.788  709.263
126.30  1662.641  578.128  521.126   57.002   186.425 1607.367 1104.517  502.850     0.000 1153.719  262.995  890.725
126.40  1601.739  633.842  571.423   62.419   292.823 1519.829 1101.674  418.155     0.000  941.595  263.296  678.298
126.50  1602.196  621.842  561.488   60.354   254.864 1604.393 1146.329  458.064     0.000 1122.555  201.871  920.684
126.60  1652.018  624.506  538.996   85.510   308.085 1550.304 1164.570  385.733     0.000 1194.436  253.344  941.092
126.70  1677.098  653.268  561.153   92.115   305.835 1677.591 1308.379  369.212     0.000 1166.188  344.930  821.258
126.80  1763.450  621.822  530.527   91.295   328.576 1553.640 1229.125  324.515     0.000 1113.006  354.682  758.324
126.90  1771.603  605.039  536.975   68.064   367.916 1477.451 1207.240  270.211     0.000 1092.594  566.805  525.789
127.00  1736.301  599.074  534.812   64.262   297.878 1507.718 1212.999  294.719     0.000 1134.115  364.735  769.379
127.10  1706.386  634.473  556.091   78.382   245.396 1543.519 1209.710  333.809     0.000 1144.874  253.043  891.832
127.20  1707.177  587.228  523.259   63.969   285.345 1579.716 1215.859  363.857     0.000 1266.219  324.120  942.099
127.30  1684.228  606.849  537.359   69.490   353.827 1560.773 1197.177  363.596     0.000 1226.609  323.517  903.092
127.40  1707.987  625.329  528.841   96.488   389.058 1504.349 1190.729  313.619     0.000 1023.329  578.167  445.161
127.50  1606.939  655.222  567.516   87.706   307.390 1546.119 1109.802  436.317     0.000 1215.549  446.267  769.282
127.60  1697.046  613.109  535.036   78.073   309.248 1611.787 1207.510  404.277     0.000 1655.686  733.693  921.992
127.70  1728.610  626.143  540.148   85.995   233.722 1641.441 1172.576  468.866     0.000 1144.170  345.131  799.039
127.80  1675.726  600.457  508.730   91.726   182.621 1675.073 1263.709  411.364     0.000 1114.612  547.705  566.907
127.90  1608.629  635.470  549.983   85.487   235.754 1627.265 1249.358  377.908     0.000 1143.166  293.859  849.307
128.00  1762.937  542.565  470.098   72.466   171.207 1632.970 1177.161  455.809     0.000 1013.578  272.948  740.630
128.10  1654.527  592.235  492.116  100.119   239.603 1705.826 1307.382  398.444     0.000 1135.023  313.966  821.057
128.20  1645.548  634.242  536.724   97.519   245.396 1661.242 1283.514  377.728     0.000 1224.798  313.564  911.234
128.30  1704.463  637.596  555.436   82.160   207.046 1671.150 1408.589  262.560     0.000 1194.639  445.765  748.873
128.40  1596.550  583.629  510.644   72.985   188.110 1593.437 1190.202  403.235     0.000 1191.514  262.490  929.024
128.50  1687.399  623.572  548.234   75.338   123.649 1683.030 1305.601  377.430     0.000 1567.313  929.228  638.085
128.60  1755.950  600.971  536.355   64.616   190.230 1803.354 1284.553  518.801     0.000 1145.879  406.155  739.724
128.70  1680.624  596.606  539.870   56.736   233.983 1566.393 1184.553  381.840     0.000  971.353  252.740  718.613
128.80  1744.805  602.914  556.788   46.126   165.500 1609.678 1125.588  484.089     0.000 1476.636  534.536  942.099
128.90  1698.627  574.653  518.006   56.647   174.017 1627.302 1251.694  375.608     0.000 1185.792  304.114  881.678
129.00  1720.091  548.239  519.902   28.337   167.098 1617.156 1131.772  485.384     0.000  941.797   91.083  850.714
129.10  1714.541  644.428  524.801  119.627   104.626 1758.642 1157.095  601.548     0.000 1052.181   50.166 1002.015
129.20  1707.749  653.012  522.955  130.057   133.161 1673.269 1181.966  491.303     0.000 1023.229  243.291  779.938
129.30  1674.822  634.942  538.451   96.491   214.960 1677.368 1125.540  551.829     0.000 1194.739  273.652  921.087
129.40  1889.143  548.286  484.508   63.778   184.523 1801.935 1202.801  599.135     0.000 1466.281  473.010  993.271
129.50  1865.793  607.971  553.180   54.791   289.149 1708.379 1141.453  566.926     0.000 1317.391  243.693 1073.697
129.60  1788.433  652.050  577.609   74.440   267.789 1675.299 1139.032  536.267     0.000 1606.121  453.607 1152.515
129.70  1698.051  685.706  565.098  120.607   204.839 1668.516 1172.322  496.194     0.000 1154.626  232.835  921.790
129.80  1755.936  613.056  548.790   64.267   140.553 1767.382 1273.922  493.460     0.000  982.915  273.853  709.062
129.90  1784.020  539.189  510.841   28.348   203.546 1570.284 1195.104  375.179     0.000  851.016  171.611  679.405
130.00  1928.374  479.223  445.531   33.691   313.009 1473.225 1145.426  327.799     0.000 1014.784  507.492  507.292
130.10  1870.264  484.718  454.320   30.398   212.492 1507.422 1160.040  347.383     0.000 1345.138  716.904  628.233
130.20  1882.243  553.828  494.022   59.805   174.142 1593.414 1268.001  325.413     0.000 1055.501  324.924  730.577
130.30  1892.292  517.936  480.433   37.503   209.035 1538.986 1294.325  244.662     0.000  974.169  405.552  568.617
130.40  1822.865  553.559  494.465   59.094   212.014 1551.788 1279.759  272.029     0.000  972.459  497.339  475.120
130.50  1803.649  549.204  503.202   46.001   287.366 1496.309 1261.593  234.716     0.000  942.298  456.622  485.675
130.60  1884.130  528.151  481.290   46.861   305.966 1455.675 1197.828  257.847     0.000 1105.968  751.186  354.783
130.70  1942.788  497.225  486.049   11.176   290.225 1507.986 1267.001  240.985     0.000 1054.897  598.777  456.120
130.80  1787.928  577.651  532.876   44.774   247.505 1628.347 1349.017  279.330     0.000 1013.575  568.416  445.159
130.90  1869.045  509.247  473.964   35.283   201.252 1548.537 1321.260  227.277     0.000 1033.080  649.446  383.634
131.00  1843.761  540.764  500.627   40.137   225.112 1580.314 1331.894  248.420     0.000 1012.572  558.061  454.510
131.10  1959.479  483.969  462.364   21.605   283.696 1492.382 1289.399  202.983     0.000 1054.294  598.878  455.416
131.20  2039.470  476.720  474.156    2.565   232.549 1492.251 1259.220  233.031     0.000 1023.229  527.498  495.731
131.30  2105.122  493.703  486.191    7.512   296.883 1517.235 1278.583  238.652     0.000 1125.170  741.233  383.937
131.40  1897.409  530.809  489.049   41.760   294.247 1461.208 1230.601  230.607     0.000 1095.915  639.493  456.422
131.50  2003.422  502.486  459.867   42.619   287.932 1503.625 1283.994  219.630     0.000 1024.133  497.339  526.794
131.60  1912.080  495.245  459.038   36.206   285.899 1440.151 1215.683  224.469     0.000 1195.844  516.239  679.605
131.70  1897.937  532.807  495.346   37.461   289.834 1460.771 1221.860  238.912     0.000 1500.260 1013.880  486.380
131.80  1858.394  511.295  475.695   35.601   300.085 1450.056 1229.952  220.104     0.000 1123.459  495.931  627.528
131.90  1970.707  445.368  431.260   14.108   257.669 1538.636 1286.885  251.751     0.000 1094.910  426.161  668.749
132.00  1939.593  500.041  467.161   32.880   286.334 1513.957 1250.402  263.555     0.000 1447.882  829.500  618.381
132.10  1872.857  507.888  449.899   57.989   346.990 1462.932 1139.160  323.772     0.000 1589.331 1114.715  474.615
132.20  1886.038  512.396  449.445   62.951   323.130 1552.648 1278.068  274.580     0.000 1728.370 1211.830  516.540
132.30  1838.094  544.495  502.976   41.520   285.900 1540.157 1321.263  218.894     0.000 1528.207 1163.976  364.231
132.40  1885.141  518.002  477.582   40.420   223.775 1576.935 1273.822  303.114     0.000 1394.799  959.289  435.510
132.50  1937.963  496.306  470.106   26.200   255.811 1472.017 1239.722  232.294     0.000 1266.219  891.330  374.889
132.60  1948.812  487.360  442.331   45.029   332.337 1431.842 1200.153  231.688     0.000 1465.570 1030.969  434.601
132.70  1867.458  541.681  495.707   45.973   176.088 1477.933 1135.567  342.367     0.000 1383.439  805.473  577.966
132.80  1875.688  548.086  501.409   46.678   259.832 1587.614 1257.566  330.048     0.000 1577.266  898.365  678.901
132.90  1780.036  538.508  499.088   39.420   276.474 1446.460 1204.306  242.153     0.000  932.848  517.143  415.705
133.00  1789.139  539.015  489.476   49.539   236.526 1460.081 1211.398  248.683     0.000 1105.566  486.783  618.783
133.10  1786.592  519.878  478.752   41.125   256.071 1413.604 1123.979  289.625     0.000 1355.190  797.732  557.458
133.20  1788.285  520.719  496.168   24.551   316.468 1433.617 1139.065  294.552     0.000 1321.914  713.486  608.429
133.30  1966.972  509.860  466.015   43.845   239.983 1550.428 1242.731  307.697     0.000 1504.481  804.870  699.612
133.40  1798.882  565.359  517.026   48.333   293.856 1492.502 1201.585  290.917     0.000 1151.208  573.141  578.066
133.50  1833.113  503.200  460.893   42.307   254.473 1481.649 1178.147  303.503     0.000 1401.838  874.742  527.096
133.60  1872.929  477.282  438.006   39.276   277.769 1489.605 1225.748  263.857     0.000 1334.078  765.964  568.114
133.70  1837.819  500.316  451.425   48.891   271.550 1499.409 1223.363  276.046     0.000 1255.561  971.252  284.309
133.80  1813.488  501.675  453.926   47.749   401.417 1318.952 1170.058  148.894     0.000 1285.822 1052.585  233.237
133.90  1830.900  494.559  451.757   42.802   383.699 1401.505 1197.700  203.805     0.000 1435.015  927.924  507.091
134.00  1849.910  483.201  438.073   45.128   263.506 1497.355 1215.858  281.497     0.000 1557.766  989.451  568.315
134.10  1877.832  477.856  432.756   45.100   317.597 1494.058 1172.399  321.659     0.000 1761.143 1101.847  659.297
134.20  1851.589  517.961  479.485   38.476   269.126 1479.889 1176.605  303.284     0.000 1483.874  946.120  537.753
134.30  1831.707  562.893  518.357   44.536   367.872 1490.385 1205.386  284.999     0.000 1164.277  790.394  373.884
134.40  1806.200  534.161  488.906   45.254   358.578 1460.551 1256.273  204.278     0.000 1755.614 1248.624  506.990
134.50  1766.992  546.469  511.305   35.164   312.488 1509.066 1299.602  209.464     0.000 1527.806 1021.118  506.689
134.60  1835.457  587.843  541.588   46.255   307.868 1533.576 1338.764  194.812     0.000 1135.322  699.309  436.013
134.70  1858.155  544.441  499.017   45.424   316.857 1503.526 1301.192  202.334     0.000 1013.979  658.996  354.984
134.80  1895.308  574.737  525.044   49.693   371.285 1459.820 1290.992  168.828     0.000 1395.604 1091.290  304.314
134.90  1745.911  578.956  529.765   49.191   307.303 1446.250 1274.352  171.898     0.000 1365.243 1032.076  333.167
135.00  1763.563  561.853  516.401   45.452   337.826 1427.567 1238.595  188.973     0.000 1577.468 1213.337  364.131
135.10  1704.917  569.794  523.355   46.438   334.022 1409.843 1224.543  185.300     0.000 1416.815 1073.998  342.817
135.20  1792.007  585.191  559.627   25.564   393.635 1441.787 1266.734  175.053     0.000  873.032  751.387  121.645
135.30  1784.110  570.328  570.328    0.000   333.888 1462.249 1312.618  149.631     0.000 1053.992  710.671  343.322
135.40  1779.623  572.373  558.013   14.360   458.751 1383.599 1261.422  122.177     0.000  941.997  770.588  171.409
135.50  1824.887  564.913  552.698   12.215   487.718 1393.285 1245.987  147.298     0.000 1726.962 1576.665  150.298
135.60  1826.722  578.282  544.325   33.957   419.275 1422.068 1308.970  113.098     0.000 1165.482  993.369  172.113
135.70  1808.817  535.058  507.006   28.053   354.038 1509.872 1312.556  197.317     0.000 1124.564  911.734  212.829
135.80  1813.697  542.744  517.715   25.028   284.781 1447.618 1314.632  132.986     0.000 1483.364 1231.227  252.136
135.90  1720.371  590.039  539.258   50.782   352.005 1451.132 1314.471  136.662     0.000 1034.489  851.820  182.669
136.00  1649.535  583.761  540.342   43.419   413.138 1342.657 1222.468  120.189     0.000  971.352  700.618  270.735
136.10  1724.821  600.552  558.733   41.818   387.367 1351.133 1247.587  103.546     0.000  953.156  801.754  151.402
136.20  1758.494  620.770  575.476   45.294   380.759 1407.674 1239.583  168.091     0.000 1012.168  811.202  200.966
136.30  1763.791  604.797  555.612   49.185   441.587 1397.560 1297.345  100.215     0.000 1634.871 1353.981  280.890
136.40  1899.560  541.683  504.504   37.179   463.285 1398.688 1259.346  139.342     0.000 1124.766  872.428  252.338
136.50  1706.716  574.580  537.328   37.252   400.303 1326.704 1177.158  149.545     0.000  951.849  769.883  181.966
136.60  1789.715  586.549  533.249   53.300   424.379 1377.413 1238.762  138.651     0.000  992.564  800.445  192.120
136.70  1798.579  565.153  526.036   39.118   353.515 1432.757 1277.849  154.908     0.000  800.245  597.670  202.575
136.80  1845.284  539.246  516.157   23.089   361.301 1389.431 1300.326   89.105     0.000  881.978  669.250  212.729
136.90  1747.038  548.925  531.672   17.253   346.080 1445.979 1253.891  192.088     0.000  859.058  717.708  141.350
137.00  1694.941  600.045  549.751   50.294   314.520 1379.275 1183.164  196.111     0.000  870.016  717.909  152.107
137.10  1788.816  617.441  573.035   44.405   312.967 1459.255 1290.861  168.394     0.000  820.052  586.512  233.539
137.20  1671.316  589.887  536.463   53.425   219.235 1346.935 1179.748  167.187     0.000  911.335  780.340  130.995
137.30  1837.482  578.472  516.558   61.915   284.305 1397.607 1213.303  184.304     0.000 1240.984 1009.456  231.529
137.40  1812.127  598.036  537.446   60.590   274.790 1408.202 1234.618  173.584     0.000 1140.250  918.273  221.978
137.50  1907.924  584.671  532.423   52.248   369.253 1419.948 1196.132  223.816     0.000 1302.006 1028.153  273.853
137.60  1815.234  563.805  502.840   60.965   247.552 1529.808 1297.513  232.295     0.000  990.955  839.652  151.303
137.70  1751.180  570.083  515.225   54.859   266.531 1351.513 1146.544  204.969     0.000  932.447  730.777  201.670
137.80  1780.773  549.795  500.371   49.424   238.907 1441.481 1253.847  187.633     0.000  921.689  637.883  283.806
137.90  1859.681  516.982  466.675   50.307   271.463 1436.552 1240.360  196.192     0.000 1370.771 1097.521  273.250
138.00  1938.180  533.278  480.223   53.055   345.990 1519.381 1317.439  201.942     0.000  901.079  719.517  181.561
138.10  1868.514  552.163  517.991   34.172   335.224 1460.595 1272.444  188.151     0.000 1001.714  769.684  232.031
138.20  1866.166  577.033  522.494   54.540   289.313 1576.716 1387.353  189.363     0.000  953.158  821.358  131.799
138.30  1917.104  527.804  478.316   49.488   247.592 1520.771 1328.168  192.603     0.000 1325.128 1193.832  131.296
138.40  1920.511  543.862  502.095   41.767   248.549 1478.926 1297.431  181.495     0.000 1224.597 1092.596  132.001
138.50  1954.447  528.151  470.640   57.510   347.033 1570.922 1382.034  188.889     0.000 1427.471 1285.618  141.853
138.60  1925.844  516.093  479.873   36.220   307.521 1622.336 1481.695  140.641     0.000 1227.212 1034.891  192.320
138.70  1995.990  491.521  447.225   44.296   268.171 1587.672 1417.071  170.601     0.000  811.304  740.629   70.674
138.80  1915.467  575.695  530.765   44.930   284.390 1514.952 1329.652  185.300     0.000 1270.341 1128.789  141.551
138.90  1959.704  451.293  407.941   43.352   326.327 1345.383 1217.928  127.455     0.000 1111.897  990.553  121.344
139.00  1905.445  524.671  470.324   54.347   265.235 1425.448 1277.587  147.860     0.000 1122.959 1031.775   91.184
139.10  1777.913  452.926  422.881   30.044   320.580 1450.485 1302.711  147.774     0.000 1283.911 1162.668  121.243
139.20  1888.755  502.933  458.891   44.042   330.217 1434.360 1240.069  194.291     0.000 1434.209 1312.966  121.243
139.30  2018.581  479.895  430.464   49.432   411.409 1372.082 1212.682  159.400     0.000 1422.744 1300.897  121.847
139.40  1952.292  532.560  483.860   48.700   310.498 1467.691 1312.007  155.684     0.000  992.868  932.146   60.722
139.50  1937.771  491.461  442.052   49.409   337.524 1505.728 1340.575  165.153     0.000 1474.723 1302.912  171.812
139.60  1903.508  504.497  458.214   46.283   401.811 1446.633 1296.223  150.410     0.000  902.388  740.026  162.361
139.70  1918.212  542.735  492.367   50.368   398.139 1507.198 1353.459  153.739     0.000 1554.545 1483.669   70.876
139.80  1949.310  496.599  448.979   47.620   396.320 1443.258 1283.726  159.532     0.000 1587.925 1507.096   80.829
139.90  1827.847  541.273  488.427   52.846   302.846 1574.381 1415.152  159.229     0.000 1585.008 1453.209  131.799
140.00  1842.307  510.176  464.859   45.317   296.882 1508.854 1331.292  177.562     0.000 1274.260 1123.461  150.800
140.10  1778.303  513.038  463.222   49.816   212.356 1370.067 1227.570  142.496     0.000 1309.245 1278.885   30.361
140.20  1925.881  483.753  442.095   41.657   300.466 1381.870 1221.301  160.569     0.000 1161.462 1111.497   49.965
140.30  1938.891  473.951  427.502   46.449   366.230 1408.368 1242.653  165.715     0.000 1042.632  892.435  150.197
140.40  1865.300  521.515  484.026   37.489   254.335 1495.920 1319.093  176.827     0.000 1012.872  761.138  251.735
140.50  1967.912  506.808  456.791   50.016   283.439 1516.765 1363.112  153.654     0.000 1436.521 1234.449  202.072
140.60  1875.304  494.572  439.624   54.947   278.718 1621.036 1427.652  193.384     0.000  931.441  669.150  262.291
140.70  1854.840  565.424  499.101   66.323   320.660 1584.254 1420.613  163.641     0.000 1253.852  911.033  342.819
140.80  1864.228  495.292  443.626   51.667   400.560 1461.376 1301.109  160.267     0.000 1381.027 1139.646  241.381
140.90  1884.267  544.211  506.789   37.422   254.431 1673.137 1472.748  200.389     0.000 1156.637  963.714  192.924
141.00  1921.004  532.169  480.534   51.635   335.146 1571.836 1420.257  151.579     0.000 1293.563  891.027  402.536
141.10  1982.504  524.049  464.894   59.155   328.009 1660.208 1505.388  154.820     0.000  970.246  647.837  322.409
141.20  1922.093  496.222  451.036   45.186   361.347 1596.095 1431.287  164.808     0.000 1435.014 1101.947  333.067
141.30  1965.464  508.107  462.530   45.577   431.210 1499.901 1348.582  151.319     0.000 1316.183 1045.045  271.138
141.40  1935.373  474.241  422.817   51.424   309.900 1468.856 1333.794  135.062     0.000 1453.914 1129.593  324.321
141.50  1940.321  473.554  422.174   51.380   335.621 1467.943 1309.362  158.582     0.000 1371.575 1099.532  272.043
141.60  1966.313  503.013  466.554   36.459   272.713 1495.574 1347.801  147.773     0.000 1073.295  811.104  262.191
141.70  2012.745  481.443  439.969   41.474   350.926 1509.321 1394.146  115.175     0.000 1556.154 1284.009  272.144
141.80  1917.803  512.315  481.816   30.500   315.293 1525.876 1372.699  153.177     0.000 1093.301  911.738  181.563
141.90  1978.272  488.843  437.785   51.058   375.524 1408.671 1284.893  123.778     0.000 1052.886  820.553  232.333
142.00  1945.568  505.757  455.039   50.718   410.586 1411.348 1252.724  158.624     0.000  832.014  741.032   90.983
142.10  1948.845  487.905  429.214   58.691   341.320 1450.488 1284.514  165.974     0.000 1149.801  997.694  152.107
142.20  1928.045  487.088  433.344   53.743   436.489 1364.144 1206.945  157.199     0.000  952.957  750.884  202.072
142.30  1936.983  518.836  466.587   52.249   314.694 1559.517 1357.314  202.203     0.000 1104.258  892.133  212.125
142.40  1888.785  540.212  484.615   55.597   447.116 1473.096 1323.638  149.458     0.000 1322.615 1090.584  232.030
142.50  1977.632  493.337  458.926   34.411   377.727 1360.208 1239.155  121.053     0.000  952.654  781.044  171.610
142.60  1878.402  509.810  450.062   59.748   295.239 1588.662 1430.123  158.540     0.000 1284.415 1132.710  151.704
142.70  2040.189  480.933  428.574   52.359   351.829 1497.304 1328.351  168.952     0.000 1032.778  902.287  130.491
142.80  1926.201  497.290  447.210   50.080   332.336 1592.893 1434.184  158.710     0.000 1464.068 1243.296  220.771
142.90  1855.129  484.011  424.474   59.537   237.219 1477.717 1324.971  152.746     0.000 1386.958 1226.507  160.451
143.00  1951.164  450.675  408.591   42.083   319.532 1452.650 1303.192  149.458     0.000 1002.418  781.647  220.771
143.10  1969.714  542.335  500.050   42.285   430.823 1389.572 1256.499  133.073     0.000 1578.977 1347.247  231.730
143.20  1870.293  536.434  495.533   40.902   484.392 1478.806 1353.818  124.988     0.000 1205.999  973.867  232.132
143.30  1889.313  582.186  532.073   50.112   392.084 1421.780 1277.640  144.140     0.000  902.690  700.618  202.072
143.40  1917.446  557.838  525.913   31.925   441.797 1415.946 1218.715  197.231     0.000  952.553  740.931  211.623
143.50  1875.920  617.380  558.992   58.388   435.961 1463.250 1291.915  171.336     0.000 1011.364  810.801  200.564
143.60  1782.143  638.719  592.158   46.561   322.732 1396.878 1248.932  147.946     0.000  881.477  730.979  150.499
143.70  1813.826  569.066  525.716   43.350   319.235 1372.668 1212.054  160.614     0.000  871.322  659.801  211.522
143.80  1818.713  569.444  517.517   51.927   272.630 1444.645 1293.239  151.406     0.000  739.323  538.156  201.167
143.90  1811.989  589.232  550.048   39.185   322.088 1450.658 1250.615  200.043     0.000  869.212  578.570  290.642
144.00  1832.321  559.980  516.892   43.088   289.744 1464.835 1257.704  207.130     0.000 1282.403  981.407  300.995
144.10  1936.817  567.984  529.409   38.575   300.121 1463.233 1313.255  149.977     0.000  941.193  700.315  240.877
144.20  1750.718  605.628  548.325   57.303   373.755 1485.801 1314.988  170.813     0.000 1385.047 1113.507  271.540
144.30  1861.512  591.007  528.698   62.310   391.909 1454.021 1263.409  190.613     0.000 1071.987  690.061  381.926
144.40  1837.765  568.683  509.038   59.645   324.250 1450.562 1251.301  199.261     0.000 1121.448  770.286  351.162
144.50  1823.677  563.784  524.857   38.927   335.144 1527.209 1315.237  211.972     0.000 1090.485  669.552  420.933
144.60  1862.632  507.089  460.325   46.764   341.027 1503.704 1265.054  238.650     0.000  910.330  680.008  230.322
144.70  1822.835  556.525  511.556   44.969   296.667 1516.230 1364.785  151.445     0.000 1131.905  940.992  190.913
144.80  1651.203  550.510  500.540   49.970   291.737 1467.092 1312.359  154.733     0.000 1010.662  859.963  150.700
144.90  1708.657  546.859  511.022   35.838   288.229 1429.942 1245.852  184.090     0.000  829.399  648.037  181.362
145.00  1652.917  535.895  495.809   40.086   368.480 1325.415 1175.437  149.978     0.000  880.372  700.216  180.156
145.10  1763.120  563.327  513.564   49.763   288.195 1447.508 1272.757  174.752     0.000  861.069  750.382  110.687
145.20  1659.145  652.678  599.916   52.762   281.097 1384.208 1216.590  167.618     0.000  626.219  566.201   60.018
145.30  1699.717  600.913  541.615   59.297   246.680 1367.782 1207.686  160.096     0.000  655.875  605.909   49.965
145.40  1718.845  506.844  465.696   41.148   272.671 1304.229 1114.087  190.143     0.000  617.376  526.393   90.983
145.50  1702.726  549.790  493.240   56.550   329.047 1443.008 1263.978  179.031     0.000  809.496  616.773  192.723
145.60  1760.339  517.887  501.214   16.673   290.047 1427.493 1272.326  155.167     0.000  698.604  597.569  101.035
145.70  1687.115  562.728  524.202   38.526   253.949 1443.356 1280.709  162.647     0.000  972.758  852.019  120.739
145.80  1807.448  484.886  465.042   19.844   281.398 1516.373 1337.256  179.117     0.000  819.947  649.042  170.905
145.90  1761.026  483.613  463.532   20.080   195.021 1347.896 1196.837  151.059     0.000  740.629  690.262   50.367
146.00  1689.502  589.676  519.473   70.202   297.172 1478.067 1295.533  182.534     0.000 1312.963 1202.377  110.586
146.10  1687.937  540.936  518.709   22.226   222.736 1380.755 1219.492  161.263     0.000  971.754  800.949  170.805
146.20  1758.833  482.936  449.492   33.444   254.808 1438.431 1251.575  186.855     0.000 1083.043  922.592  160.451
146.30  1846.078  406.823  385.084   21.739   344.820 1420.702 1253.214  167.488     0.000  931.840  790.592  141.249
146.40  1802.217  500.391  480.237   20.154   276.815 1563.031 1385.992  177.040     0.000  953.055  841.564  111.491
146.50  1950.218  446.598  396.909   49.689   334.013 1603.232 1404.789  198.444     0.000  943.203  811.605  131.598
146.60  1897.663  417.311  396.659   20.651   414.428 1475.087 1286.288  188.799     0.000  972.759  780.539  192.220
146.70  1801.571  517.410  468.156   49.254   369.854 1448.419 1293.554  154.864     0.000  902.083  790.692  111.391
146.80  1724.023  513.244  460.617   52.627   342.315 1480.145 1309.719  170.426     0.000  850.308  648.740  201.568
146.90  1762.412  447.043  404.045   42.998   290.261 1457.196 1305.488  151.708     0.000  720.019  639.090   80.929
147.00  1728.582  478.875  424.661   54.214   296.184 1348.897 1171.465  177.432     0.000  871.723  781.042   90.681
147.10  1707.337  483.255  428.123   55.133   324.504 1394.161 1216.947  177.214     0.000  869.816  748.371  121.444
147.20  1737.298  485.957  434.659   51.298   287.845 1401.430 1235.628  165.802     0.000  656.985  526.292  130.693
147.30  1789.447  502.416  460.741   41.675   273.400 1429.826 1265.451  164.375     0.000  865.389  804.666   60.722
147.40  1784.046  435.962  394.940   41.022   271.550 1337.785 1173.410  164.375     0.000  798.336  646.028  152.308
147.50  1785.188  458.640  426.394   32.246   236.397 1405.921 1226.847  179.074     0.000  637.482  486.079  151.403
147.60  1765.683  536.347  486.484   49.863   244.309 1505.577 1363.553  142.024     0.000  868.810  727.058  141.752
147.70  1742.461  537.441  498.986   38.455   223.210 1411.320 1290.914  120.406     0.000  699.713  618.482   81.231
147.80  1717.038  484.340  464.736   19.604   175.131 1383.613 1222.483  161.131     0.000  587.717  466.776  120.941
147.90  1699.531  489.731  479.288   10.443   164.804 1467.263 1277.250  190.013     0.000  673.874  543.382  130.492
148.00  1811.764  522.471  500.626   21.844   218.071 1576.515 1412.529  163.986     0.000  787.076  736.709   50.367
148.10  1782.289  572.557  554.418   18.138   284.088 1514.079 1333.017  181.063     0.000  737.511  657.286   80.226
148.20  1689.669  545.730  493.767   51.963   217.329 1409.077 1274.186  134.891     0.000  586.009  586.009    0.000
148.30  1667.206  575.564  525.151   50.413   170.468 1465.020 1300.385  164.636     0.000  818.342  818.342    0.000
148.40  1750.972  532.537  483.195   49.342   236.875 1409.679 1247.032  162.647     0.000  858.051  797.932   60.119
148.50  1753.862  510.241  468.652   41.589   258.965 1392.428 1206.089  186.339     0.000  808.590  718.411   90.179
148.60  1757.604  508.607  461.407   47.200   281.402 1579.496 1380.537  198.959     0.000  849.809  738.720  111.090
148.70  1776.392  476.823  428.285   48.539   292.899 1436.999 1246.944  190.055     0.000  865.789  806.072   59.717
148.80  1739.651  521.242  469.002   52.239   285.464 1455.166 1255.769  199.397     0.000  736.608  676.489   60.119
148.90  1726.300  536.632  489.460   47.172   213.525 1433.847 1275.221  158.626     0.000  586.109  565.801   20.308
149.00  1671.221  563.642  514.258   49.384   282.181 1405.360 1244.529  160.831     0.000  837.845  737.512  100.332
149.10  1694.225  547.013  500.166   46.847   219.058 1441.113 1300.774  140.338     0.000  739.122  497.339  241.783
149.20  1707.777  571.125  531.734   39.392   113.792 1483.004 1309.421  173.584     0.000  648.340  517.848  130.492
149.30  1812.622  497.094  464.664   32.430   237.342 1413.575 1245.696  167.878     0.000  719.011  557.657  161.354
149.40  1708.791  589.287  538.240   51.047   221.786 1365.105 1161.948  203.157     0.000  638.488  547.807   90.681
149.50  1687.003  492.116  448.031   44.085   221.735 1328.315 1158.709  169.606     0.000  626.924  496.432  130.492
149.60  1690.690  547.730  504.097   43.634   191.350 1443.275 1269.732  173.542     0.000  688.552  587.315  101.237
149.70  1766.324  576.237  531.575   44.663   243.527 1366.195 1211.243  154.952     0.000  525.385  484.971   40.414
149.80  1705.551  593.903  547.028   46.875   201.937 1223.822 1109.771  114.050     0.000  455.816  415.302   40.515
149.90  1702.899  553.244  493.729   59.515   216.417 1204.233 1067.181  137.053     0.000  536.946  405.853  131.093
150.00  1720.577  543.579  501.778   41.802   162.076 1377.163 1234.710  142.453     0.000  698.103  637.281   60.823
150.10  1676.960  507.960  466.440   41.520   230.167 1343.357 1213.006  130.351     0.000  615.863  554.940   60.923
150.20  1710.389  502.864  462.289   40.575   201.589 1329.864 1179.630  150.234     0.000  587.717  425.557  162.160
150.30  1638.941  547.229  485.444   61.785   169.946 1326.968 1158.575  168.393     0.000  920.685  758.223  162.462
150.40  1561.069  529.530  484.712   44.818   105.311 1385.552 1220.657  164.894     0.000  585.702  333.770  251.932
150.50  1667.575  485.242  449.585   35.657   170.892 1332.496 1216.802  115.694     0.000  645.519  524.580  120.940
150.60  1657.026  517.470  469.537   47.932   186.806 1357.664 1210.584  147.080     0.000  617.675  506.084  111.592
150.70  1645.744  534.035  486.131   47.904   134.543 1418.287 1277.646  140.641     0.000  557.860  456.321  101.539
150.80  1700.796  479.501  435.219   44.282   188.577 1357.966 1175.267  182.699     0.000  505.178  424.451   80.727
150.90  1730.250  513.133  451.911   61.222   158.010 1435.787 1237.478  198.309     0.000  534.230  513.922   20.308
151.00  1636.624  498.713  451.387   47.326   201.419 1397.493 1209.510  187.983     0.000  566.707  505.784   60.923
151.10  1577.333  582.143  531.068   51.075   167.957 1444.307 1264.452  179.855     0.000  727.757  636.473   91.284
151.20  1676.470  527.622  456.547   71.075   170.120 1324.812 1139.688  185.124     0.000  769.079  647.535  121.544
151.30  1639.646  565.723  511.322   54.401   169.989 1362.727 1163.161  199.566     0.000  604.909  514.529   90.380
151.40  1610.451  529.350  491.255   38.095   196.621 1346.429 1156.203  190.226     0.000  717.105  615.768  101.338
151.50  1586.933  561.570  517.965   43.605   236.613 1320.138 1134.018  186.121     0.000  838.447  736.909  101.539
151.60  1577.287  565.593  507.077   58.516   217.634 1284.259 1121.266  162.993     0.000  899.875  889.721   10.154
151.70  1578.885  590.475  538.568   51.907   175.261 1350.322 1193.382  156.940     0.000  885.397  804.569   80.828
151.80  1564.358  594.733  545.602   49.130   147.031 1280.368 1133.977  146.391     0.000  606.416  576.156   30.260
151.90  1617.135  555.313  515.442   39.871   122.345 1359.740 1207.904  151.837     0.000  435.811  405.651   30.159
152.00  1709.315  526.021  470.986   55.035   162.250 1286.074 1173.060  113.015     0.000  646.126  636.073   10.053
152.10  1740.200  537.038  499.112   37.926   184.860 1434.579 1282.178  152.400     0.000  515.533  495.427   20.106
152.20  1728.739  507.481  460.831   46.650   225.797 1355.509 1191.306  164.203     0.000  787.272  686.640  100.632
152.30  1800.149  560.788  520.255   40.533   273.311 1406.010 1247.211  158.799     0.000  866.292  856.239   10.053
152.40  1776.712  520.728  451.967   68.760   192.426 1459.833 1328.574  131.259     0.000  954.963  824.773  130.190
152.50  1791.357  514.014  464.827   49.187   271.844 1415.259 1285.859  129.400     0.000  911.433  830.202   81.231
152.60  1805.280  525.358  482.866   42.492   388.058 1425.805 1268.562  157.242     0.000 1241.786 1110.088  131.698
152.70  1870.378  490.686  454.352   36.333   354.166 1499.266 1347.860  151.406     0.000 1170.107 1038.307  131.799
152.80  1736.530  524.573  480.799   43.775   319.315 1414.263 1275.092  139.170     0.000  978.087  866.495  111.592
152.90  1780.724  540.632  496.519   44.113   331.380 1367.915 1212.793  155.123     0.000  989.149  897.864   91.284
153.00  1752.660  495.323  450.012   45.311   365.100 1360.867 1203.927  156.940     0.000  951.344  859.958   91.385
153.10  1832.845  478.072  438.229   39.843   349.013 1375.270 1223.692  151.579     0.000 1477.236 1365.544  111.693
153.20  1689.081  481.510  430.088   51.422   308.721 1293.292 1173.274  120.018     0.000  826.280  775.511   50.769
153.30  1849.584  525.055  475.473   49.582   323.989 1500.556 1343.617  156.939     0.000 1042.531  971.655   70.876
153.40  1860.550  479.366  431.828   47.538   285.206 1448.150 1311.443  136.707     0.000  983.317  942.803   40.515
153.50  1866.052  522.497  475.762   46.735   212.405 1508.674 1351.432  157.242     0.000 1154.928 1043.235  111.693
153.60  1924.721  525.359  485.249   40.110   309.759 1402.455 1272.841  129.615     0.000 1014.784  882.784  132.000
153.70  1777.954  523.966  479.937   44.029   243.103 1503.184 1379.104  124.081     0.000 1114.714  850.713  264.001
153.80  1843.649  541.269  494.675   46.594   249.581 1467.516 1375.947   91.569     0.000 1529.013 1325.936  203.078
153.90  1834.819  499.331  460.122   39.208   232.983 1400.435 1287.421  113.014     0.000  790.896  639.091  151.804
154.00  1786.050  535.778  481.405   54.373   296.183 1427.407 1323.213  104.193     0.000 1053.086  820.151  232.934
154.10  1876.589  477.142  431.648   45.494   278.507 1430.679 1313.430  117.249     0.000 1022.724  900.979  121.746
154.20  1844.547  486.156  432.887   53.269   265.835 1427.184 1346.812   80.372     0.000  801.050  750.281   50.769
154.30  1909.638  459.830  413.434   46.396   278.677 1453.382 1369.421   83.961     0.000  952.151  901.381   50.769
154.40  1835.104  526.536  473.277   53.259   283.352 1382.349 1306.388   75.962     0.000 1569.125 1528.509   40.615
154.50  1944.680  471.536  422.222   49.314   301.936 1514.597 1433.619   80.977     0.000 1326.840 1204.993  121.847
154.60  1801.946  541.380  487.457   53.923   302.762 1398.943 1299.981   98.962     0.000 1365.341 1304.418   60.923
154.70  1884.051  519.455  472.016   47.439   307.730 1498.912 1343.702  155.210     0.000 1579.984 1468.292  111.693
154.80  1922.019  490.506  438.994   51.512   385.515 1392.903 1257.882  135.020     0.000 1611.752 1560.983   50.769
154.90  1892.344  482.091  442.375   39.716   288.881 1410.498 1253.212  157.286     0.000 1498.954 1458.339   40.615
155.00  1850.988  515.923  470.811   45.113   348.588 1423.417 1286.408  137.009     0.000 1134.820  992.666  142.154
155.10  1846.633  448.368  400.450   47.918   330.087 1378.889 1220.869  158.020     0.000 1388.968 1256.968  132.000
155.20  1908.773  462.934  429.942   32.993   347.718 1387.275 1239.069  148.206     0.000  862.073  719.919  142.154
155.30  1763.493  467.368  434.332   33.036   398.526 1301.676 1159.652  142.024     0.000 1022.625  829.701  192.924
155.40  1890.395  454.791  415.751   39.040   465.746 1318.634 1161.132  157.502     0.000 1682.225 1448.787  233.438
155.50  1873.962  419.078  374.598   44.479   442.410 1305.745 1152.782  152.963     0.000 1509.309 1367.758  141.551
155.60  1861.124  450.088  398.379   51.709   475.824 1290.395 1171.588  118.808     0.000 1602.402 1277.981  324.420
155.70  1969.200  467.885  418.839   49.046   459.618 1421.090 1249.797  171.292     0.000 1601.094 1367.656  233.438
155.80  1910.058  468.831  414.557   54.274   402.586 1408.989 1250.103  158.885     0.000  891.630  780.441  111.189
155.90  1897.381  434.524  392.596   41.928   496.834 1347.128 1183.574  163.554     0.000 1415.006 1252.745  162.261
156.00  1870.526  460.265  420.056   40.209   451.184 1127.190  986.852  140.338     0.000 1426.972 1366.049   60.923
156.10  1855.133  517.393  472.209   45.184   470.424 1320.917 1145.345  175.573     0.000 1355.895 1315.279   40.615
156.20  1853.963  515.482  464.168   51.314   464.802 1281.774 1101.401  180.373     0.000  939.683  838.849  100.834
156.30  1876.100  484.391  440.616   43.775   431.162 1217.801 1051.393  166.407     0.000  909.120  828.192   80.929
156.40  1912.406  432.147  386.062   46.086   312.314 1431.505 1303.489  128.016     0.000  962.606  942.298   20.308
156.50  1853.790  440.217  397.542   42.675   434.578 1329.993 1200.550  129.443     0.000  937.072  886.302   50.769
156.60  1909.478  466.981  424.686   42.295   446.420 1454.448 1286.617  167.831     0.000 1030.357  969.434   60.923
156.70  1901.195  504.164  460.713   43.451   429.952 1366.862 1218.786  148.076     0.000 1030.868  889.016  141.852
156.80  1945.573  473.932  421.039   52.893   403.581 1327.344 1188.779  138.565     0.000  898.364  776.819  121.545
156.90  1991.787  443.876  393.956   49.920   370.633 1350.655 1208.156  142.499     0.000 1466.479 1415.709   50.769
157.00  1957.047  467.084  431.455   35.629   296.229 1252.829 1130.304  122.525     0.000  958.988  898.065   60.923
157.10  1889.571  486.958  436.997   49.961   330.858 1233.277 1087.492  145.785     0.000 1364.538 1253.047  111.491
157.20  1917.343  459.494  457.634    1.860   379.241 1302.242 1158.532  143.710     0.000 1436.120 1344.835   91.284
157.30  1858.767  496.704  464.457   32.247   388.016 1360.732 1204.919  155.813     0.000  953.457  801.552  151.905
157.40  1849.929  540.421  492.418   48.003   338.816 1317.715 1202.539  115.176     0.000 1485.178 1333.575  151.603
157.50  1956.160  540.931  485.967   54.964   366.230 1285.419 1186.240   99.179     0.000 1445.368 1273.256  172.112
157.60  1877.540  526.555  496.527   30.028   295.456 1427.787 1278.457  149.330     0.000  934.960  813.114  121.847
157.70  1825.836  518.467  509.039    9.428   289.663 1377.774 1232.725  145.049     0.000  869.313  757.620  111.693
157.80  1792.281  507.881  457.526   50.356   269.039 1324.328 1132.504  191.823     0.000  675.082  644.620   30.462
157.90  1801.958  509.028  455.125   53.903   268.561 1231.422 1088.492  142.930     0.000  816.230  765.460   50.769
158.00  1845.194  516.300  459.070   57.230   310.368 1384.328 1267.467  116.861     0.000  958.784  796.926  161.857
158.10  1826.609  519.055  466.909   52.146   310.064 1351.008 1225.112  125.896     0.000  968.638  816.330  152.308
158.20  1889.781  518.989  454.006   64.983   360.132 1277.512 1143.531  133.981     0.000 1059.923  958.385  101.539
158.30  1822.804  508.391  453.793   54.598   330.859 1383.394 1262.340  121.054     0.000 1419.528 1338.297   81.231
158.40  1870.089  504.133  445.194   58.939   396.537 1371.322 1226.792  144.530     0.000 1342.220 1281.297   60.923
158.50  1833.452  450.143  423.943   26.200   395.625 1440.547 1244.181  196.366     0.000 1058.415  987.941   70.474
158.60  1885.218  482.850  430.985   51.864   344.224 1435.012 1264.626  170.385     0.000  981.307  930.739   50.568
158.70  1881.401  459.225  407.869   51.355   345.208 1404.354 1236.959  167.395     0.000 1591.841 1551.226   40.615
158.80  1892.577  514.060  474.149   39.911   349.188 1404.007 1229.081  174.926     0.000 1552.633 1532.426   20.207
158.90  1882.237  457.883  404.865   53.019   383.645 1439.372 1303.577  135.795     0.000 1715.698 1604.308  111.390
159.00  1951.806  523.592  469.278   54.314   380.145 1394.115 1283.003  111.112     0.000 1375.095 1334.480   40.615
159.10  1896.948  503.462  426.025   77.438   350.708 1437.653 1310.978  126.676     0.000 1503.076 1310.152  192.924
159.20  1893.977  451.833  396.897   54.936   380.753 1425.374 1251.531  173.843     0.000 1613.360 1410.283  203.078
159.30  1864.467  470.927  435.749   35.178   370.894 1319.700 1197.392  122.309     0.000 1493.723 1371.977  121.746
159.40  1838.036  516.461  471.799   44.662   436.181 1408.464 1265.921  142.543     0.000 1603.006 1481.260  121.746
159.50  1904.302  492.192  436.038   56.154   399.080 1387.232 1202.671  184.561     0.000 1442.251 1330.558  111.693
159.60  1842.434  486.685  441.572   45.114   351.176 1298.832 1185.385  113.446     0.000 1431.795 1391.179   40.615
159.70  1992.954  458.202  406.310   51.892   355.633 1386.506 1260.003  126.503     0.000 1415.006 1334.279   80.727
159.80  1977.803  480.220  440.166   40.054   430.085 1412.318 1261.132  151.186     0.000 1364.540 1232.742  131.799
159.90  1945.671  493.525  449.891   43.634   377.374 1302.451 1176.338  126.114     0.000 1375.090 1264.102  110.987
160.00  1943.521  397.796  361.590   36.206   485.804 1293.591 1114.734  178.857     0.000 1800.146 1587.418  212.728
160.10  1925.718  439.784  401.040   38.744   404.093 1400.463 1204.229  196.234     0.000 1718.414 1596.668  121.746
160.20  1844.043  472.352  425.872   46.480   464.759 1320.914 1144.999  175.914     0.000 1478.143 1356.398  121.746
160.30  1768.205  512.332  459.396   52.936   364.708 1311.617 1182.525  129.092     0.000 1548.014 1436.321  111.693
160.40  1711.102  465.000  419.506   45.494   286.066 1266.438 1180.318   86.120     0.000 1376.101 1325.331   50.769
160.50  1727.984  510.250  454.936   55.314   279.804 1363.850 1232.375  131.475     0.000 1347.347 1327.241   20.106
160.60  1727.764  505.640  460.344   45.296   253.430 1306.774 1207.123   99.651     0.000 1413.198 1382.737   30.462
160.70  1775.447  472.852  429.429   43.423   380.329 1279.014 1172.398  106.616     0.000 1283.410 1181.871  101.539
160.80  1855.804  469.152  436.709   32.443   372.446 1271.895 1184.391   87.504     0.000 1485.279 1201.978  283.301
160.90  1807.127  490.940  453.818   37.123   398.991 1336.696 1186.374  150.323     0.000 1465.977  867.302  598.676
161.00  1839.147  519.923  443.791   76.133   299.737 1447.203 1197.486  249.717     0.000 1415.109 1080.031  335.078
161.10  1938.650  425.726  412.534   13.192   358.404 1350.997 1145.468  205.529     0.000 1356.095 1001.012  355.083
161.20  1936.802  470.789  444.505   26.284   313.097 1398.215 1177.555  220.660     0.000 1181.669  847.698  333.971
161.30  1924.411  449.685  403.562   46.123   305.444 1333.667 1137.042  196.625     0.000 1243.398  857.651  385.747
161.40  1870.805  474.969  426.163   48.806   278.464 1392.214 1151.014  241.199     0.000 1052.384  677.897  374.487
161.50  1858.692  474.620  426.773   47.846   299.780 1335.269 1105.570  229.698     0.000 1488.497 1235.355  253.142
161.60  1877.106  495.535  458.128   37.407   349.892 1363.019 1133.451  229.568     0.000 1404.853 1222.688  182.165
161.70  1806.405  516.447  464.595   51.852   249.157 1439.461 1118.241  321.220     0.000 1479.350 1083.349  396.001
161.80  1847.323  510.031  451.875   58.156   275.181 1371.153 1179.978  191.174     0.000 1386.457  990.456  396.001
161.90  1795.079  483.449  422.200   61.249   341.242 1286.335 1169.949  116.386     0.000 1283.109 1090.386  192.723
162.00  1794.401  543.707  464.572   79.135   451.449 1411.882 1243.874  168.007     0.000 1572.746 1360.520  212.226
162.10  1815.537  466.288  408.561   57.727   349.631 1239.803 1081.914  157.889     0.000 1382.938 1170.009  212.929
162.20  1849.501  466.411  404.149   62.262   310.804 1297.908 1134.572  163.335     0.000 1366.350 1021.118  345.232
162.30  1817.694  455.757  387.438   68.319   312.318 1403.276 1176.214  227.062     0.000 1414.204 1059.019  355.184
162.40  1760.684  490.706  433.853   56.853   229.571 1444.778 1117.676  327.102     0.000 1000.409  533.330  467.078
162.50  1684.237  479.233  430.193   49.040   265.280 1393.250 1110.892  282.358     0.000 1303.919  928.326  375.593
162.60  1783.404  501.622  420.636   80.986   275.096 1433.753 1181.140  252.613     0.000 1321.613  844.682  476.931
162.70  1892.774  481.348  406.656   74.692   287.934 1453.289 1183.988  269.301     0.000 1388.163  962.910  425.254
162.80  1874.372  465.939  400.435   65.504   297.575 1501.321 1213.301  288.020     0.000 1504.985  987.440  517.546
162.90  1864.887  500.428  437.060   63.368   429.006 1280.879 1100.420  180.459     0.000 1475.530 1313.168  162.361
163.00  1855.936  474.224  406.877   67.348   433.247 1293.198 1072.753  220.445     0.000 1718.116 1394.198  323.917
163.10  1807.124  443.395  383.363   60.031   314.869 1293.507 1112.228  181.279     0.000 1443.460 1058.818  384.641
163.20  1876.310  431.307  372.473   58.834   378.725 1378.931 1188.529  190.401     0.000 1482.260 1016.895  465.365
163.30  1858.256  465.052  397.820   67.232   242.320 1450.316 1253.472  196.844     0.000 1473.819 1007.547  466.273
163.40  1864.103  421.533  381.132   40.401   281.972 1332.452 1147.718  184.734     0.000 1357.402 1003.625  353.777
163.50  1899.662  425.021  386.882   38.139   435.837 1287.275 1081.441  205.835     0.000 1595.766 1169.605  426.161
163.60  1771.395  483.542  435.676   47.866   350.275 1361.680 1160.816  200.864     0.000 1394.497 1070.480  324.017
163.70  1772.347  477.098  448.409   28.689   343.924 1383.157 1206.291  176.866     0.000 1508.503 1204.189  304.314
163.80  1773.743  475.022  469.342    5.680   288.323 1270.586 1109.195  161.391     0.000 1447.480 1112.704  334.776
163.90  1844.108  473.922  456.150   17.772   252.919 1400.588 1177.159  223.430     0.000 1423.854 1089.984  333.870
164.00  1768.235  490.041  448.353   41.688   348.915 1218.622 1079.021  139.602     0.000 1206.093  963.809  242.284
164.10  1794.711  497.484  453.724   43.760   361.072 1344.004 1162.593  181.411     0.000 1078.821  744.952  333.869
164.20  1701.761  475.848  459.175   16.673   377.895 1260.696 1083.437  177.259     0.000 1166.687  712.882  453.804
164.30  1697.780  462.994  460.795    2.199   359.862 1223.732 1063.896  159.836     0.000  904.699  561.177  343.522
164.40  1663.020  481.263  446.818   34.445   417.096 1203.024 1037.956  165.068     0.000 1206.696  843.472  363.224
164.50  1772.606  439.666  427.757   11.909   442.132 1199.997 1035.059  164.938     0.000 1457.928 1034.484  423.445
164.60  1740.291  437.619  406.965   30.654   329.471 1339.858 1177.860  161.998     0.000 1388.763 1006.940  381.823
164.70  1734.291  448.419  447.870    0.550   428.468 1293.598 1091.654  201.944     0.000 1148.185  773.801  374.384
164.80  1759.728  451.142  411.610   39.532   340.229 1366.747 1185.943  180.804     0.000 1421.334  967.528  453.806
164.90  1599.293  479.422  443.878   35.544   281.866 1329.649 1204.791  124.859     0.000 1230.625  908.317  322.307
165.00  1659.820  418.140  409.273    8.867   297.132 1242.877 1085.075  157.802     0.000 1199.561  907.212  292.349
165.10  1796.018  402.329  402.146    0.183   342.613 1401.850 1184.210  217.641     0.000 1409.778 1006.238  403.540
165.20  1721.169  444.503  444.503    0.000   351.864 1274.315 1109.939  164.376     0.000 1273.657  932.046  341.611
165.30  1732.192  422.233  414.178    8.055   351.088 1299.943 1155.758  144.185     0.000 1371.070 1047.958  323.112
165.40  1849.359  386.433  386.249    0.183   364.199 1293.024 1135.349  157.675     0.000 1331.061 1129.794  201.267
165.50  1805.621  417.544  417.544    0.000   355.762 1374.296 1231.581  142.715     0.000 1369.358 1217.554  151.804
165.60  1740.116  387.410  387.410    0.000   397.831 1182.823 1004.223  178.600     0.000 1263.800  999.799  264.001
165.70  1765.880  397.758  397.758    0.000   457.095 1061.819  947.337  114.483     0.000 1443.755 1100.234  343.521
165.80  1781.325  415.096  415.096    0.000   444.951 1158.263 1057.531  100.732     0.000 1290.239 1058.009  232.231
165.90  1738.393  381.349  379.024    2.325   415.771 1160.779 1028.052  132.727     0.000 1334.876 1223.385  111.491
166.00  1833.575  392.059  387.380    4.679   353.675 1269.802 1149.958  119.844     0.000 1350.956 1219.057  131.900
166.10  1853.733  392.366  391.633    0.733   415.802 1258.711 1124.341  134.370     0.000 1280.694 1027.752  252.942
166.20  1750.478  474.193  453.676   20.517   249.997 1264.014 1097.132  166.882     0.000 1201.870 1061.227  140.643
166.30  1647.668  488.134  475.463   12.671   416.672 1258.053 1112.183  145.870     0.000 1401.024 1238.865  162.160
166.40  1720.215  478.083  478.083    0.000   307.469 1377.635 1222.427  155.208     0.000 1006.134  763.849  242.285
166.50  1606.215  509.599  499.974    9.625   360.267 1171.926 1050.223  121.703     0.000 1281.901 1170.208  111.693
166.60  1709.919  471.281  467.067    4.214   348.969 1218.325 1133.457   84.868     0.000 1209.915 1169.400   40.515
166.70  1672.459  465.257  462.104    3.153   319.532 1157.576 1022.039  135.537     0.000 1218.962 1168.193   50.769
166.80  1743.860  419.969  409.508   10.461   316.839 1242.797 1127.711  115.086     0.000 1037.701 1007.240   30.462
166.90  1626.275  529.016  500.863   28.153   338.199 1247.626 1149.529   98.097     0.000  872.322  730.974  141.348
167.00  1620.051  542.796  519.705   23.092   389.692 1236.094 1131.426  104.668     0.000 1019.409  887.408  132.000
167.10  1568.867  504.273  462.347   41.926   270.376 1258.653 1094.063  164.590     0.000 1142.557  970.948  171.609
167.20  1572.109  566.900  544.828   22.072   272.974 1274.910 1106.688  168.223     0.000  927.319  805.573  121.746
167.30  1608.159  537.060  497.099   39.961   310.498 1260.564 1078.031  182.533     0.000  987.840  765.259  222.581
167.40  1610.161  529.437  489.113   40.324   232.330 1406.298 1178.067  228.231     0.000 1066.855  693.678  373.177
167.50  1684.879  500.588  436.339   64.248   221.308 1299.417 1131.326  168.090     0.000  986.628  693.979  292.649
167.60  1679.917  502.792  466.550   36.242   268.735 1237.935 1128.555  109.379     0.000 1116.519  813.511  303.008
167.70  1713.352  462.240  415.746   46.494   298.912 1243.479 1112.913  130.566     0.000  956.773  815.826  140.947
167.80  1683.145  480.844  431.944   48.900   215.166 1366.310 1188.532  177.778     0.000  701.616  520.054  181.562
167.90  1545.143  533.729  505.171   28.558   247.723 1225.016 1146.849   78.167     0.000  894.137  803.155   90.983
168.00  1675.663  504.041  474.581   29.460   178.120 1339.244 1153.254  185.991     0.000 1060.827  817.839  242.988
168.10  1533.500  620.884  570.746   50.138   167.359 1317.363 1134.832  182.531     0.000 1009.354  836.940  172.415
168.20  1602.468  541.376  503.576   37.800   174.794 1355.192 1128.779  226.413     0.000 1232.134 1000.105  232.030
168.30  1618.924  522.184  486.089   36.095   206.655 1293.804 1085.807  207.997     0.000  899.771  636.676  263.095
168.40  1649.100  500.984  475.337   25.647   251.527 1227.176 1076.076  151.101     0.000 1230.422  917.665  312.757
168.50  1620.409  544.058  519.700   24.358   230.134 1383.462 1132.970  250.492     0.000 1290.341  866.495  423.846
168.60  1637.612  518.276  495.014   23.261   243.016 1420.827 1224.416  196.411     0.000 1051.981  748.169  303.812
168.70  1600.743  538.791  507.899   30.891   182.490 1250.009 1096.701  153.308     0.000 1025.240  913.849  111.390
168.80  1654.690  596.799  570.433   26.365   265.713 1385.078 1185.986  199.092     0.000  932.548  800.749  131.799
168.90  1560.564  552.703  532.887   19.816   223.471 1213.913 1067.480  146.433     0.000  851.516  659.399  192.117
169.00  1618.881  492.786  468.029   24.756   309.543 1205.783 1036.306  169.476     0.000 1040.720  837.945  202.775
169.10  1610.267  473.575  444.402   29.173   340.498 1054.512  896.794  157.718     0.000 1033.281  871.423  161.857
169.20  1680.342  456.312  439.707   16.606   295.063 1192.344 1041.717  150.627     0.000 1183.981  889.922  294.059
169.30  1602.302  507.475  463.644   43.831   228.918 1317.113 1171.588  145.525     0.000  899.972  697.903  202.070
169.40  1601.591  513.646  466.623   47.023   224.506 1257.669 1095.411  162.258     0.000  717.708  494.323  223.385
169.50  1639.697  481.986  433.920   48.065   245.951 1273.578 1094.590  178.988     0.000  881.276  668.146  213.131
169.60  1572.362  510.676  483.419   27.258   272.453 1207.685 1029.391  178.294     0.000  920.584  656.986  263.598
169.70  1618.466  556.036  513.242   42.793   221.569 1336.954 1160.822  176.132     0.000  829.500  464.867  364.633
169.80  1566.817  557.050  503.496   53.553   185.034 1342.920 1113.352  229.568     0.000  819.144  505.582  313.562
169.90  1674.937  501.064  465.482   35.582   223.471 1497.957 1203.066  294.891     0.000 1497.948 1011.166  486.782
170.00  1598.775  524.520  477.177   47.343   208.166 1412.483 1219.402  193.082     0.000 1301.304  846.090  455.214
170.10  1613.270  568.688  503.520   65.168   318.368 1348.978 1114.866  234.111     0.000 1130.799  634.266  496.533
170.20  1688.871  502.695  490.655   12.040   323.598 1287.588 1076.475  211.112     0.000 1200.971  937.977  262.994
170.30  1606.709  488.216  486.567    1.649   308.466 1304.147 1135.706  168.440     0.000 1149.598  846.291  303.307
170.40  1582.055  569.148  523.830   45.318   328.271 1272.967 1076.557  196.410     0.000 1071.483  686.644  384.840
170.50  1629.278  489.824  489.233    0.591   231.472 1367.688 1127.613  240.075     0.000 1213.738  707.354  506.385
170.60  1608.569  507.389  495.393   11.995   174.533 1323.673 1102.625  221.048     0.000 1032.174  566.406  465.768
170.70  1681.751  447.133  439.134    7.999   224.297 1324.850 1053.949  270.901     0.000  908.519  422.040  486.480
170.80  1652.018  456.470  456.470    0.000   281.921 1364.154 1133.328  230.826     0.000  809.091  383.635  425.456
170.90  1632.121  452.591  447.689    4.902   280.540 1283.125 1044.653  238.472     0.000 1244.901  617.175  627.727
171.00  1606.093  557.348  531.981   25.367   311.107 1236.564 1075.863  160.701     0.000 1080.832  736.709  344.123
171.10  1596.956  557.853  519.409   38.444   208.557 1451.044 1091.820  359.223     0.000 1103.352  688.654  414.698
171.20  1637.041  437.645  416.868   20.777   320.445 1331.811 1139.600  192.211     0.000 1164.173  739.826  424.348
171.30  1643.323  456.949  444.452   12.497   322.869 1386.846 1130.863  255.983     0.000 1063.341  576.760  486.581
171.40  1562.278  529.183  502.472   26.711   256.973 1348.285 1110.542  237.743     0.000  921.689  486.381  435.308
171.50  1613.517  524.934  493.766   31.167   219.666 1346.590 1151.824  194.766     0.000 1101.743  686.845  414.898
171.60  1575.849  602.056  563.007   39.049   326.271 1375.248 1183.600  191.648     0.000  900.576  555.948  344.628
171.70  1560.459  558.061  521.788   36.274   319.140 1275.561 1118.756  156.805     0.000 1170.104  866.797  303.307
171.80  1670.951  468.300  437.031   31.268   256.712 1381.568 1186.417  195.152     0.000 1010.157  727.058  283.099
171.90  1660.710  441.753  410.403   31.350   213.612 1456.315 1191.000  265.316     0.000  871.119  517.044  354.076
172.00  1646.398  472.103  443.971   28.132   223.384 1335.573 1142.106  193.466     0.000  940.892  718.513  222.379
172.10  1672.871  470.365  425.101   45.264   333.403 1219.148 1084.346  134.802     0.000 1041.221  637.382  403.839
172.20  1584.403  471.006  440.452   30.554   304.524 1367.091 1196.278  170.813     0.000  993.872  618.582  375.290
172.30  1680.523  477.480  439.088   38.392   356.883 1375.263 1153.693  221.570     0.000 1305.825  749.376  556.449
172.40  1523.802  510.457  453.786   56.671   225.016 1468.472 1256.327  212.145     0.000  932.849  445.966  486.882
172.50  1655.544  480.688  447.340   33.348   241.888 1531.415 1211.276  320.139     0.000 1113.004  545.897  567.107
172.60  1608.284  516.213  468.950   47.262   228.015 1402.365 1049.541  352.824     0.000 1052.281  576.559  475.722
172.70  1582.366  506.028  458.168   47.861   296.310 1353.986 1100.253  253.733     0.000  870.617  506.890  363.727
172.80  1551.002  506.089  484.431   21.658   291.125 1277.169 1088.150  189.018     0.000  698.606  344.227  354.379
172.90  1572.831  559.161  486.870   72.291   216.376 1359.820 1152.821  206.999     0.000  840.053  415.706  424.348
173.00  1618.422  553.712  499.770   53.942   316.031 1337.858 1181.653  156.205     0.000  809.190  414.801  394.389
173.10  1720.063  506.831  454.719   52.111   294.890 1584.031 1319.356  264.675     0.000 1163.466  496.233  667.233
173.20  1603.957  502.739  459.386   43.353   263.941 1508.374 1232.416  275.958     0.000  969.440  363.328  606.112
173.30  1776.212  488.384  452.337   36.047   270.336 1468.216 1320.703  147.513     0.000 1407.366 1003.224  404.143
173.40  1659.213  503.286  467.059   36.226   308.857 1445.687 1248.632  197.055     0.000 1287.431  911.839  375.593
173.50  1678.324  500.643  453.879   46.764   287.356 1457.704 1218.451  239.253     0.000  998.896  474.115  524.781
173.60  1642.854  529.891  464.486   65.406   326.099 1396.353 1055.675  340.678     0.000 1274.460  606.418  668.042
173.70  1665.742  561.748  487.747   74.001   332.587 1493.544 1224.202  269.342     0.000 1212.933  526.594  686.339
173.80  1580.393  565.345  493.039   72.306   251.049 1384.250 1102.286  281.963     0.000  887.804  281.996  605.808
173.90  1641.717  483.325  417.462   65.863   208.600 1439.635 1191.948  247.687     0.000 1051.476  567.210  484.266
174.00  1655.155  516.250  429.138   87.112   170.772 1379.932 1140.593  239.339     0.000  909.725  353.777  555.947
174.10  1565.868  548.436  458.308   90.127   165.500 1550.570 1200.852  349.718     0.000 1138.135  443.152  694.984
174.20  1577.409  563.356  509.395   53.961   286.458 1424.506 1138.474  286.032     0.000 1039.410  494.524  544.886
174.30  1503.259  566.851  487.256   79.595   280.489 1427.402 1182.526  244.876     0.000  879.162  423.849  455.313
174.40  1563.516  543.197  466.611   76.586   315.079 1532.932 1286.845  246.087     0.000 1130.292  625.821  504.471
174.50  1595.034  542.550  461.922   80.628   319.401 1437.045 1241.281  195.763     0.000  969.843  504.678  465.165
174.60  1604.150  534.153  441.307   92.846   328.609 1461.081 1165.406  295.676     0.000 1130.293  554.743  575.550
174.70  1505.719  548.872  465.087   83.786   236.050 1484.771 1196.318  288.453     0.000 1059.716  463.962  595.755
174.80  1543.960  552.542  478.546   73.996   288.106 1451.828 1128.963  322.865     0.000 1040.717  464.163  576.554
174.90  1542.493  511.653  438.084   73.569   212.927 1451.008 1125.247  325.761     0.000  991.661  424.050  567.611
175.00  1498.198  570.760  492.281   78.479   246.734 1408.814 1071.592  337.222     0.000  970.146  393.991  576.155
175.10  1589.444  510.276  447.599   62.676   249.799 1532.278 1218.278  314.001     0.000 1119.235  563.993  555.242
175.20  1622.604  506.178  448.117   58.061   187.327 1398.563 1070.466  328.098     0.000 1120.342  433.601  686.741
175.30  1560.782  512.057  457.659   54.398   219.971 1336.519 1056.453  280.067     0.000  898.361  333.470  564.892
175.40  1717.568  442.775  410.563   32.212   300.770 1341.320 1151.266  190.053     0.000 1050.670  525.991  524.679
175.50  1717.559  501.230  455.257   45.973   318.619 1435.744 1212.918  222.826     0.000  948.630  494.725  453.905
175.60  1674.127  505.896  474.227   31.669   355.925 1249.410 1110.632  138.778     0.000 1000.100  596.061  404.039
175.70  1600.325  570.580  517.923   52.657   328.652 1430.213 1258.750  171.464     0.000 1200.870  887.711  313.159
175.80  1587.173  566.168  525.526   40.641   243.016 1442.358 1204.576  237.783     0.000 1376.703  861.069  515.634
175.90  1560.761  562.250  514.200   48.050   232.418 1463.505 1233.415  230.090     0.000 1276.071  820.052  456.019
176.00  1493.475  602.671  556.807   45.864   347.119 1419.531 1217.067  202.464     0.000 1285.719  719.920  565.798
176.10  1578.903  542.470  510.521   31.949   260.952 1352.694 1178.028  174.666     0.000 1051.074  566.606  484.468
176.20  1490.797  650.361  583.417   66.944   306.122 1367.694 1185.162  182.532     0.000  849.100  546.499  302.601
176.30  1495.224  551.079  523.452   27.628   313.214 1347.727 1177.471  170.256     0.000  999.899  625.818  374.081
176.40  1518.533  518.534  467.235   51.298   339.458 1256.369 1066.529  189.840     0.000  909.621  595.960  313.662
176.50  1525.003  573.175  491.659   81.517   339.161 1319.710 1147.206  172.504     0.000 1093.802  770.690  323.112
176.60  1558.973  512.457  459.905   52.552   346.375 1314.393 1120.185  194.208     0.000 1053.487  709.666  343.822
176.70  1522.146  573.667  517.576   56.091   324.595 1287.111 1137.607  149.504     0.000 1175.735  700.015  475.721
176.80  1472.397  598.186  519.169   79.016   239.639 1452.952 1195.366  257.586     0.000  820.248  345.031  475.217
176.90  1549.108  512.218  470.765   41.453   313.270 1221.081 1113.687  107.394     0.000  829.799  486.682  343.117
177.00  1544.687  557.453  523.582   33.871   227.363 1348.667 1192.722  155.945     0.000  961.698  567.612  394.086
177.10  1581.699  488.636  460.627   28.010   267.873 1296.876 1175.301  121.575     0.000  831.510  517.848  313.662
177.20  1551.981  525.345  490.371   34.975   275.088 1215.074 1090.172  124.902     0.000 1032.977  699.713  333.264
177.30  1473.120  608.766  546.389   62.377   259.608 1334.146 1239.767   94.379     0.000  900.576  617.577  282.998
177.40  1540.670  549.749  507.047   42.703   201.637 1394.323 1259.261  135.062     0.000  922.292  638.890  283.402
177.50  1543.118  542.349  503.822   38.527   183.781 1298.602 1158.438  140.164     0.000  708.657  445.563  263.094
177.60  1495.513  595.812  527.311   68.502   178.209 1245.385 1147.330   98.055     0.000  779.231  536.949  242.282
177.70  1572.959  598.914  542.214   56.701   254.296 1307.430 1199.259  108.171     0.000  749.676  456.120  293.556
177.80  1563.569  577.207  544.691   32.516   237.135 1315.388 1210.761  104.627     0.000  626.924  536.346   90.579
177.90  1545.453  539.675  494.199   45.476   198.182 1326.712 1225.976  100.736     0.000  850.610  628.535  222.075
178.00  1541.000  594.682  547.941   46.741   246.598 1256.715 1158.229   98.486     0.000  880.368  667.842  212.526
178.10  1443.650  551.333  505.023   46.310   201.157 1290.874 1170.683  120.191     0.000  749.473  588.623  160.850
178.20  1528.401  536.021  519.286   16.736   264.714 1351.095 1196.967  154.128     0.000  973.059  811.807  161.253
178.30  1526.718  561.132  509.368   51.763   224.847 1273.580 1175.785   97.796     0.000  618.078  426.161  191.916
178.40  1579.226  561.846  520.792   41.054   246.857 1297.874 1148.673  149.200     0.000  859.255  454.712  404.543
178.50  1645.670  529.041  474.187   54.854   194.806 1397.486 1294.762  102.724     0.000  818.640  505.281  313.359
178.60  1644.484  525.115  489.354   35.762   153.434 1381.224 1239.331  141.893     0.000 1101.238  778.430  322.808
178.70  1598.297  451.555  430.036   21.518   216.210 1323.372 1178.927  144.445     0.000 1082.642  708.560  374.082
178.80  1702.762  416.072  375.918   40.153   292.639 1295.963 1173.438  122.525     0.000 1060.424  777.224  283.200
178.90  1523.945  455.611  398.564   57.047   289.965 1239.852 1140.153   99.698     0.000  888.410  737.412  150.998
179.00  1629.899  433.425  387.776   45.650   262.165 1234.834 1140.411   94.424     0.000 1059.519  978.691   80.828
179.10  1589.903  496.286  451.553   44.733   214.568 1243.387 1148.532   94.855     0.000 1081.535 1061.429   20.106
179.20  1624.667  484.280  437.940   46.340   257.453 1323.284 1204.736  118.548     0.000 1151.003  999.199  151.804
179.30  1632.579  441.771  373.818   67.953   389.619 1199.249 1052.944  146.305     0.000 1201.267 1160.651   40.616
179.40  1594.803  415.644  363.188   52.457   316.115 1259.527 1153.819  105.708     0.000 1128.385 1067.663   60.722
179.50  1600.861  423.085  366.909   56.176   380.105 1236.737 1093.675  143.062     0.000 1222.483 1010.159  212.324
179.60  1700.645  412.831  371.579   41.252   426.184 1182.874 1068.303  114.571     0.000 1410.578 1370.366   40.212
179.70  1698.282  461.687  399.774   61.914   366.095 1283.256 1167.734  115.522     0.000 1201.571 1161.359   40.212
179.80  1706.248  437.596  396.711   40.886   350.744 1248.628 1122.774  125.854     0.000 1234.546 1173.824   60.722
179.90  1624.995  439.700  400.618   39.082   280.584 1247.241 1143.911  103.330     0.000 1090.984 1030.262   60.722
180.00  1525.782  490.135  435.903   54.232   235.233 1307.942 1199.598  108.345     0.000  848.398  838.244   10.154
180.10  1472.473  530.556  481.637   48.919   220.101 1340.616 1230.110  110.507     0.000 1151.605 1131.297   20.308
180.20  1604.661  464.150  412.948   51.202   221.743 1304.961 1170.502  134.458     0.000 1102.948 1042.629   60.318
180.30  1506.946  530.746  466.818   63.928   253.082 1216.979 1111.877  105.102     0.000  891.126  800.245   90.881
180.40  1462.684  502.023  454.076   47.946   163.293 1195.569 1095.092  100.477     0.000 1123.156 1123.156    0.000
180.50  1462.551  492.047  454.558   37.489   185.512 1158.483 1068.901   89.581     0.000 1020.914  960.495   60.419
180.60  1605.095  425.955  398.718   27.237   275.868 1126.102 1000.204  125.898     0.000 1031.771  981.506   50.266
180.70  1649.527  488.687  462.594   26.093   340.584 1166.998 1066.870  100.128     0.000 1102.746 1002.013  100.733
180.80  1490.032  476.935  431.441   45.494   235.574 1117.236 1005.778  111.458     0.000 1112.297  960.795  151.502
180.90  1386.746  511.330  470.515   40.815   269.205 1162.073 1064.969   97.104     0.000  989.747  969.641   20.106
181.00  1553.697  442.944  402.791   40.153   239.031 1228.050 1099.644  128.406     0.000  990.753  950.540   40.212
181.10  1564.368  486.425  437.549   48.877   211.363 1239.723 1126.103  113.620     0.000  920.079  910.026   10.053
181.20  1481.634  465.042  419.040   46.002   306.566 1179.225 1093.016   86.209     0.000 1070.873 1050.767   20.106
181.30  1475.442  481.339  446.317   35.023   225.723 1237.081 1111.961  125.120     0.000 1062.537  900.276  162.261
181.40  1547.262  479.214  433.255   45.959   276.694 1153.210 1042.271  110.939     0.000 1113.002 1062.435   50.568
181.50  1509.892  503.794  451.507   52.287   268.780 1148.191 1053.162   95.029     0.000  849.201  808.787   40.414
181.60  1541.833  447.922  403.161   44.761   256.626 1193.023 1076.075  116.948     0.000 1090.985  929.731  161.254
181.70  1523.292  469.885  446.982   22.902   292.295 1203.961 1102.533  101.427     0.000 1080.531  878.159  202.372
181.80  1617.196  383.564  382.464    1.099   313.304 1144.946 1091.336   53.610     0.000  929.327  828.796  100.531
181.90  1584.389  431.365  389.719   41.646   293.504 1041.406 1002.322   39.084     0.000  921.288  900.980   20.308
182.00  1568.209  463.444  416.146   47.298   270.161 1222.902 1105.478  117.424     0.000 1101.339 1000.405  100.934
182.10  1529.786  478.438  442.598   35.840   258.321 1224.283 1115.333  108.950     0.000 1052.583  910.530  142.054
182.20  1547.794  508.734  492.061   16.673   303.877 1150.439 1034.831  115.608     0.000  779.634  759.527   20.106
182.30  1505.859  513.546  506.034    7.512   279.751 1287.104 1128.910  158.194     0.000  920.882  769.683  151.200
182.40  1574.291  435.420  404.216   31.203   350.786 1065.874  972.143   93.731     0.000 1107.871  986.630  121.242
182.50  1550.502  419.395  410.967    8.428   321.216 1257.615 1143.780  113.836     0.000 1441.842 1259.878  181.964
182.60  1708.241  446.543  417.778   28.765   294.066 1217.281 1077.765  139.517     0.000 1002.314  891.428  110.886
182.70  1650.583  423.224  380.168   43.056   343.001 1220.389 1084.678  135.711     0.000 1151.104  877.755  273.349
182.80  1695.294  396.430  355.672   40.759   424.671 1153.850 1039.711  114.139     0.000 1211.622 1029.557  182.064
182.90  1701.419  412.632  375.438   37.194   255.114 1178.973 1037.554  141.419     0.000 1213.435 1102.548  110.886
183.00  1634.913  406.255  367.497   38.757   372.275 1122.078  996.353  125.725     0.000 1192.420 1061.326  131.094
183.10  1840.790  364.570  328.604   35.967   342.187 1202.060 1082.474  119.586     0.000 1416.411 1285.217  131.194
183.20  1821.068  339.818  323.878   15.940   299.389 1262.192 1141.137  121.055     0.000  911.937  760.032  151.905
183.30  1849.612  411.081  365.474   45.607   277.511 1336.944 1212.256  124.688     0.000 1012.067  921.186   90.881
183.40  1828.416  384.139  348.355   35.784   298.781 1254.673 1153.679  100.994     0.000 1173.524 1002.017  171.507
183.50  1782.489  390.155  355.175   34.980   311.270 1318.697 1192.583  126.114     0.000  849.403  708.156  141.247
183.60  1633.437  390.456  349.909   40.547   311.143 1339.200 1179.537  159.664     0.000  991.053  879.764  111.290
183.70  1686.161  423.760  371.840   51.920   407.078 1238.381 1112.008  126.373     0.000 1232.740 1070.278  162.462
183.80  1591.395  427.191  386.249   40.942   306.904 1223.722 1077.244  146.478     0.000  719.617  577.866  141.751
183.90  1700.972  357.842  345.567   12.275   197.960 1254.325 1123.758  130.567     0.000  726.250  615.465  110.786
184.00  1732.740  355.627  350.554    5.073   302.244 1270.365 1198.164   72.201     0.000  749.274  628.233  121.040
184.10  1706.002  298.857  298.857    0.000   288.885 1199.430 1112.789   86.641     0.000 1222.586 1070.278  152.308
184.20  1653.120  366.014  353.544   12.471   312.918 1214.082 1105.521  108.561     0.000 1181.666  989.850  191.816
184.30  1659.844  316.181  285.318   30.863   317.717 1235.829 1120.480  115.349     0.000  977.685  846.692  130.993
184.40  1707.377  341.569  312.567   29.002   344.225 1222.810 1117.578  105.232     0.000 1160.957 1090.283   70.674
184.50  1658.267  313.578  310.280    3.298   280.929 1174.953 1087.273   87.679     0.000  898.865  707.353  191.513
184.60  1687.632  325.711  289.747   35.964   309.029 1163.716 1053.901  109.815     0.000 1000.505  920.080   80.425
184.70  1663.927  378.570  365.745   12.825   405.658 1337.606 1205.007  132.599     0.000 1052.281  911.134  141.146
184.80  1682.230  332.297  332.297    0.000   356.152 1331.639 1200.253  131.387     0.000 1012.069  890.625  121.443
184.90  1696.809  331.334  327.107    4.227   357.011 1301.806 1200.898  100.908     0.000  978.187  847.195  130.993
185.00  1743.126  321.898  313.655    8.243   310.586 1279.273 1204.218   75.054     0.000 1022.221  961.701   60.520
185.10  1616.809  350.837  306.227   44.610   409.713 1210.228 1119.004   91.224     0.000 1039.207 1008.745   30.462
185.20  1664.156  348.561  307.445   41.116   421.163 1221.559 1134.875   86.684     0.000 1149.595 1039.011  110.584
185.30  1592.841  385.379  348.362   37.017   338.688 1235.267 1161.164   74.103     0.000  942.097  800.346  141.751
185.40  1682.722  367.759  325.389   42.370   381.141 1286.709 1178.583  108.127     0.000  970.445  819.145  151.300
185.50  1738.789  435.157  399.270   35.888   470.325 1277.160 1184.379   92.781     0.000 1045.448  954.063   91.385
185.60  1667.864  413.907  377.370   36.537   496.788 1246.761 1135.649  111.112     0.000 1221.676 1049.866  171.810
185.70  1658.698  384.247  337.341   46.906   495.155 1243.129 1151.818   91.311     0.000 1213.133 1132.002   81.130
185.80  1753.309  316.385  275.297   41.088   487.541 1174.610 1094.627   79.983     0.000 1032.575  961.498   71.077
185.90  1801.089  314.550  276.774   37.776   512.448 1155.061 1041.919  113.142     0.000 1437.727 1316.082  121.645
186.00  1660.513  357.183  319.688   37.495   406.479 1249.831 1157.310   92.521     0.000 1214.138 1143.262   70.876
186.10  1698.291  326.768  295.558   31.210   365.017 1239.717 1143.564   96.153     0.000 1283.705 1212.930   70.775
186.20  1768.705  323.608  323.608    0.000   376.040 1292.809 1220.002   72.806     0.000 1452.099 1391.579   60.520
186.30  1790.038  336.851  336.851    0.000   365.408 1316.633 1222.902   93.731     0.000 1346.143 1305.628   40.515
186.40  1812.511  308.815  302.700    6.115   439.848 1220.782 1128.175   92.607     0.000 1343.724 1232.636  111.088
186.50  1791.593  324.985  324.985    0.000   479.667 1132.368 1054.547   77.821     0.000  970.443  940.284   30.159
186.60  1741.690  336.973  312.642   24.332   514.814 1274.653 1192.075   82.577     0.000  941.291  931.138   10.154
186.70  1718.378  404.892  362.704   42.188   467.520 1309.528 1205.942  103.586     0.000 1143.965  991.758  152.207
186.80  1698.849  364.874  331.579   33.295   359.698 1301.969 1202.011   99.958     0.000 1122.148 1061.427   60.722
186.90  1664.269  365.279  325.052   40.228   403.798 1256.930 1174.093   82.837     0.000 1011.665  940.890   70.775
187.00  1620.252  420.723  388.076   32.647   404.793 1347.801 1277.243   70.558     0.000 1193.731 1143.265   50.467
187.10  1684.163  360.808  316.522   44.286   351.004 1463.583 1389.047   74.535     0.000 1021.015  909.725  111.289
187.20  1761.034  369.320  324.581   44.739   488.868 1230.459 1184.418   46.041     0.000 1213.129 1142.354   70.775
187.30  1659.270  352.447  313.262   39.185   431.028 1209.330 1133.196   76.134     0.000  889.214  727.356  161.857
187.40  1752.775  377.420  343.167   34.253   527.953 1301.368 1193.935  107.434     0.000  879.462  799.036   80.425
187.50  1660.342  380.751  346.258   34.493   435.745 1183.514 1124.197   59.317     0.000 1102.445 1001.612  100.833
187.60  1701.010  345.131  314.979   30.153   455.107 1220.999 1169.204   51.795     0.000 1082.642 1062.536   20.106
187.70  1709.894  294.443  294.443    0.000   510.012 1231.805 1138.939   92.867     0.000 1211.422 1140.748   70.674
187.80  1766.287  350.180  348.066    2.114   375.003 1328.083 1260.811   67.272     0.000 1051.675  981.102   70.573
187.90  1675.438  383.954  383.954    0.000   477.851 1208.937 1122.036   86.901     0.000  951.747  901.280   50.467
188.00  1733.115  396.900  362.999   33.900   417.978 1244.346 1189.179   55.167     0.000 1011.160  950.236   60.923
188.10  1745.429  472.447  467.796    4.650   483.815 1260.912 1174.098   86.814     0.000  910.830  910.830    0.000
188.20  1729.164  366.578  366.578    0.000   409.414 1221.046 1166.831   54.216     0.000 1132.204 1101.742   30.462
188.30  1691.819  368.832  368.832    0.000   325.978 1288.912 1206.595   82.318     0.000 1041.523 1011.061   30.462
188.40  1717.958  390.188  387.863    2.325   393.248 1247.756 1176.420   71.337     0.000 1051.171 1000.804   50.367
188.50  1617.544  391.969  373.792   18.177   310.198 1248.280 1137.341  110.939     0.000 1001.510  931.037   70.472
188.60  1694.628  400.417  382.239   18.178   400.989 1232.807 1129.304  103.503     0.000 1002.516  921.688   80.829
188.70  1689.434  371.302  371.302    0.000   370.287 1281.828 1184.983   96.845     0.000 1092.088 1041.722   50.366
188.80  1710.456  310.122  310.122    0.000   517.717 1219.056 1124.892   94.164     0.000 1042.930  932.244  110.686
188.90  1677.373  361.410  336.146   25.264   480.884 1185.888 1113.514   72.374     0.000 1134.213 1063.136   71.077
189.00  1758.131  344.439  309.846   34.594   499.254 1193.070 1120.177   72.893     0.000 1141.952 1081.634   60.319
189.10  1677.688  360.277  321.993   38.284   537.735 1300.763 1184.204  116.560     0.000 1101.236  999.899  101.337
189.20  1698.268  340.798  309.278   31.520   553.817 1157.142 1050.138  107.004     0.000 1191.817 1030.663  161.154
189.30  1715.990  371.259  336.752   34.508   447.504 1283.805 1192.494   91.311    20.106 1152.909 1102.542   50.367
189.40  1814.975  362.037  344.705   17.332   612.834 1133.673 1024.896  108.777     0.000 1003.323  841.164  162.160
189.50  1724.452  387.011  362.520   24.490   433.807 1226.191 1106.951  119.240     0.000 1203.585  921.490  282.095
189.60  1719.015  387.334  360.279   27.055   490.907 1216.466 1139.163   77.303     0.000  857.143  675.783  181.359
189.70  1726.374  356.875  318.099   38.776   452.524 1188.491 1098.823   89.668     0.000  850.007  708.256  141.751
189.80  1782.623  283.936  256.247   27.689   502.721 1393.677 1265.662  128.015     0.000 1051.377  960.796   90.581
189.90  1774.425  319.369  304.724   14.645   448.072 1199.513 1059.434  140.079     0.000 1092.391 1012.065   80.325
190.00  1783.815  324.031  324.031    0.000   411.496 1279.103 1117.839  161.264     0.000  920.883  840.054   80.828
190.10  1781.567  317.562  309.286    8.276   421.732 1283.258 1144.217  139.041     0.000  738.112  707.852   30.260
190.20  1876.988  314.238  309.799    4.439   408.027 1306.388 1185.159  121.229     0.000 1041.921  981.300   60.621
190.30  1868.455  442.193  408.073   34.120   403.788 1221.394 1133.456   87.938     0.000 1133.711 1012.166  121.544
190.40  1713.867  490.377  449.881   40.496   345.556 1350.751 1260.392   90.359     0.000 1069.064  947.520  121.544
190.50  1748.369  487.408  451.005   36.403   285.422 1346.686 1263.590   83.096     0.000  940.085  788.482  151.603
190.60  1649.411  501.862  463.194   38.668   323.209 1371.152 1231.765  139.387     0.000  940.486  839.451  101.035
190.70  1685.043  471.233  440.116   31.117   390.265 1278.596 1118.110  160.485     0.000 1031.468  890.520  140.948
190.80  1659.217  518.388  484.660   33.729   339.858 1305.346 1209.885   95.461     0.000 1123.757 1052.982   70.775
190.90  1714.255  442.658  425.252   17.406   393.158 1265.884 1158.276  107.608     0.000  891.024  820.148   70.875
191.00  1782.014  368.397  368.397    0.000   461.816 1209.764 1066.832  142.932     0.000  820.751  739.923   80.828
191.10  1770.869  407.400  400.213    7.187   429.045 1298.219 1203.708   94.510     0.000 1010.659  909.422  101.236
191.20  1614.111  406.396  402.455    3.941   277.771 1277.251 1188.967   88.284     0.000  759.226  738.918   20.308
191.30  1785.683  353.213  329.920   23.293   274.313 1319.190 1213.439  105.751     0.000  890.321  789.084  101.236
191.40  1712.621  439.026  392.302   46.724   277.167 1291.524 1190.097  101.427     0.000  740.730  578.369  162.361
191.50  1720.716  400.030  339.479   60.551   260.398 1346.287 1230.160  116.127     0.000  851.719  689.458  162.260
191.60  1793.916  414.730  353.306   61.424   275.389 1408.895 1298.302  110.593     0.000 1113.406  850.311  263.095
191.70  1632.442  470.897  402.525   68.372   318.152 1311.051 1218.703   92.348     0.000  881.072  638.185  242.887
191.80  1647.967  479.467  434.378   45.089   353.905 1416.240 1249.487  166.752     0.000  990.550  788.277  202.273
191.90  1664.878  376.236  363.455   12.781   376.948 1198.042 1069.550  128.492     0.000  950.941  738.616  212.324
192.00  1723.233  395.210  349.287   45.923   393.335 1169.763 1049.487  120.277     0.000  879.763  596.763  283.000
192.10  1753.583  408.437  350.868   57.569   425.071 1170.242 1044.995  125.248     0.000  959.687  464.364  495.323
192.20  1768.687  316.427  270.577   45.850   435.702 1133.580 1003.273  130.307     0.000  948.226  494.323  453.903
192.30  1635.890  383.160  340.537   42.623   390.701 1079.623  995.879   83.744     0.000  879.865  475.220  404.644
192.40  1737.438  374.344  316.850   57.494   337.218 1159.905 1056.057  103.849     0.000  708.354  365.339  343.016
192.50  1689.531  434.812  394.795   40.017   432.724 1176.078 1041.837  134.241     0.000  799.841  253.244  546.597
192.60  1643.221  465.633  401.868   63.765   430.257 1273.533 1157.191  116.342     0.000  809.793  344.629  465.164
192.70  1677.022  454.590  387.058   67.532   418.799 1241.535 1140.021  101.514     0.000  840.055  537.150  302.904
192.80  1702.769  384.768  331.795   52.973   426.625 1139.984 1015.772  124.212     0.000  910.729  627.830  282.899
192.90  1662.677  440.184  390.157   50.028   404.102 1199.082 1087.451  111.631     0.000  810.497  456.522  353.975
193.00  1559.791  486.251  452.036   34.215   339.468 1215.641 1127.616   88.025     0.000  797.829  586.612  211.218
193.10  1678.113  526.522  470.715   55.807   416.033 1193.505 1074.092  119.413     0.000  869.612  627.227  242.385
193.20  1629.576  515.578  467.622   47.956   311.188 1189.268 1092.769   96.499     0.000  769.983  497.037  272.945
193.30  1712.211  495.817  470.070   25.747   362.039 1294.888 1217.845   77.043     0.000  710.772  446.771  264.001
193.40  1655.367  460.770  435.475   25.295   388.322 1285.590 1199.900   85.690     0.000  807.785  575.654  232.130
193.50  1666.177  491.123  457.768   33.355   399.735 1245.198 1153.195   92.002     0.000  839.146  758.318   80.828
193.60  1728.587  483.913  455.251   28.662   422.734 1090.860  989.260  101.600     0.000  667.136  505.178  161.958
193.70  1647.664  485.785  454.966   30.818   483.435 1189.435 1073.826  115.608     0.000  676.788  556.550  120.238
193.80  1710.666  462.526  462.526    0.000   417.892 1172.578 1073.572   99.006     0.000  725.848  585.705  140.143
193.90  1711.506  468.157  468.157    0.000   384.562 1140.843 1050.657   90.187     0.000  951.143  870.817   80.326
194.00  1746.699  403.454  403.454    0.000   350.795 1233.840 1117.540  116.300     0.000  840.559  749.375   91.183
194.10  1790.863  412.889  394.034   18.855   453.468 1209.504 1112.054   97.450     0.000  868.504  828.292   40.212
194.20  1775.408  448.156  448.156    0.000   531.589 1188.828 1085.153  103.676     0.000  838.442  767.668   70.775
194.30  1799.833  434.266  434.266    0.000   459.522 1202.497 1108.765   93.732     0.000  747.360  727.254   20.106
194.40  1638.396  457.720  454.760    2.959   475.090 1068.256  988.964   79.292     0.000  789.889  759.427   30.462
194.50  1695.140  445.671  442.711    2.959   472.151 1082.643 1009.664   72.979     0.000  686.939  626.319   60.621
194.60  1634.555  472.266  433.748   38.518   432.934 1214.638 1073.048  141.591     0.000  808.082  657.485  150.597
194.70  1721.655  452.482  409.474   43.008   474.052 1088.055  993.372   94.683     0.000  787.171  706.343   80.828
194.80  1818.497  530.774  480.209   50.566   478.118 1166.954 1060.774  106.180     0.000  872.126  750.481  121.645
194.90  1714.147  550.103  500.465   49.638   432.898 1127.779 1040.535   87.244     0.000  781.345  649.748  131.597
195.00  1807.769  469.493  416.945   52.547   531.676 1149.227 1069.244   79.983     0.000  993.065  669.551  323.513
195.10  1776.057  447.536  381.926   65.609   455.118 1161.943 1058.613  103.330     0.000  882.178  669.854  212.324
195.20  1806.270  447.155  440.448    6.708   440.638 1178.107 1021.123  156.984     0.000 1055.600  791.599  264.001
195.30  1917.550  369.260  356.451   12.809   523.558 1063.107  927.178  135.928     0.000  994.576  862.677  131.900
195.40  1760.171  442.775  394.171   48.604   538.089 1029.259  918.926  110.334     0.000  923.902  822.364  101.539
195.50  1797.634  420.477  385.048   35.429   381.450 1110.622 1007.724  102.898     0.000  821.960  761.339   60.621
195.60  1821.985  382.242  360.049   22.194   430.997 1080.702  973.914  106.788     0.000  873.032  832.417   40.616
195.70  1750.906  443.618  443.618    0.000   383.135 1147.058 1028.164  118.894     0.000  882.279  791.297   90.982
195.80  1621.172  508.347  480.579   27.768   481.623  983.811  883.853   99.958     0.000  778.324  747.964   30.361
195.90  1697.899  494.565  461.627   32.938   442.268 1150.297 1054.663   95.634     0.000  715.689  685.429   30.260
196.00  1591.154  512.754  504.088    8.666   385.248 1059.339  973.130   86.209     0.000  686.837  656.476   30.361
196.10  1758.939  437.466  424.699   12.767   534.135  987.241  892.515   94.726     0.000 1108.172 1017.392   90.780
196.20  1687.227  432.432  426.753    5.679   433.582 1119.870 1017.881  101.989     0.000  847.191  776.315   70.876
196.30  1714.742  408.327  408.327    0.000   438.812 1030.897  929.988  100.909     0.000  757.010  615.864  141.146
196.40  1781.138  360.086  353.928    6.158   431.379 1091.558  994.713   96.845     0.000  970.747  798.735  172.012
196.50  1806.018  393.619  393.619    0.000   282.084 1133.061 1024.198  108.864     0.000  735.698  332.462  403.236
196.60  1730.088  415.451  415.451    0.000   434.800  980.920  851.175  129.745     0.000  738.717  536.244  202.473
196.70  1698.632  443.020  443.020    0.000   464.454  975.776  898.647   77.130     0.000  716.497  554.638  161.858
196.80  1717.910  473.366  471.041    2.325   443.790 1128.560 1035.304   93.256    10.154  836.936  383.433  453.504
196.90  1781.467  367.448  360.896    6.552   358.188 1171.133 1052.153  118.980     0.000  827.785  384.739  443.046
197.00  1659.707  476.586  430.382   46.204   466.536 1007.947  913.869   94.078     0.000  901.785  689.759  212.025
197.10  1763.878  452.182  400.552   51.630   486.162 1100.676  993.023  107.653     0.000 1126.980  751.286  375.694
197.20  1752.233  398.319  342.927   55.392   352.656 1276.115 1131.541  144.574     0.000  953.054  416.108  536.946
197.30  1796.299  413.738  323.891   89.847   391.567 1202.578 1113.689   88.890     0.000  963.308  619.185  344.123
197.40  1827.959  426.180  326.950   99.229   538.212 1150.609 1080.483   70.126     0.000  983.116  668.346  314.770
197.50  1884.256  333.406  296.897   36.510   408.646 1130.818 1037.259   93.559     0.000  883.388  700.618  182.770
197.60  1826.885  391.641  381.311   10.329   313.053 1199.600 1052.821  146.780     0.000  872.327  628.836  243.492
197.70  1828.928  350.767  331.955   18.812   398.352 1034.570  934.182  100.389     0.000  882.682  598.575  284.107
197.80  1649.036  439.765  405.129   34.636   411.484 1062.699  961.877  100.822    20.308  836.121  705.431  130.690
197.90  1683.517  444.882  373.946   70.936   450.489 1125.231 1048.447   76.784     0.000  746.962  615.666  131.296
198.00  1725.542  397.867  394.569    3.298   346.555 1247.191 1146.714  100.476     0.000  857.544  645.420  212.124
198.10  1773.613  358.848  358.115    0.733   369.774 1066.305  960.122  106.183     0.000  666.231  555.042  111.189
198.20  1685.779  372.572  372.572    0.000   367.785 1177.884 1077.581  100.303     0.000  788.379  636.976  151.403
198.30  1765.844  405.074  403.806    1.268   381.188 1166.739 1088.053   78.686     0.000  768.880  616.571  152.308
198.40  1735.901  400.430  355.567   44.863   386.112 1107.074 1000.977  106.097     0.000  572.733  562.780    9.953
198.50  1870.709  367.205  336.231   30.974   362.255 1116.671 1009.882  106.789     0.000  627.025  616.871   10.154
198.60  1754.218  422.256  381.771   40.484   348.153 1050.396  967.905   82.491     0.000  574.240  543.980   30.260
198.70  1693.966  446.388  405.066   41.323   291.910 1113.596 1028.685   84.912     0.000  636.672  626.619   10.053
198.80  1705.036  407.589  372.809   34.780   324.423 1150.955 1031.154  119.801     0.000  686.843  666.636   20.207
198.90  1726.920  403.156  380.352   22.803   276.389 1162.896 1024.676  138.220     0.000  714.686  664.219   50.467
199.00  1700.171  423.158  396.563   26.594   322.305 1134.830 1057.960   76.870     0.000  717.602  656.780   60.823
199.10  1761.276  462.754  422.476   40.278   351.447 1101.321  989.690  111.631     0.000  536.343  526.290   10.053
199.20  1643.884  492.531  453.917   38.614   427.191 1067.333  962.706  104.627     0.000  799.738  566.602  233.136
199.30  1685.653  521.022  513.143    7.878   299.998 1070.926  946.844  124.082     0.000  638.586  537.047  101.539
199.40  1752.616  431.751  398.382   33.369   328.576 1185.803 1074.864  110.939     0.000  689.255  618.580   70.675
199.50  1841.799  384.157  383.058    1.099   290.225 1042.534  926.321  116.213     0.000  608.729  537.853   70.876
199.60  1634.727  439.807  409.441   30.367   330.349 1003.791  902.018  101.773     0.000  567.307  536.845   30.462
199.70  1734.290  354.736  354.736    0.000   354.990 1017.710  922.595   95.115     0.000  728.463  616.770  111.693
199.80  1716.943  372.520  372.520    0.000   298.183 1112.639  961.928  150.711     0.000  596.259  555.643   40.616
199.90  1615.044  392.272  367.161   25.111   232.943 1003.232  908.204   95.029     0.000  495.124  445.259   49.864
200.00  1815.397  353.135  348.697    4.439   319.195  981.561  877.971  103.589     0.000  536.243  495.828   40.414
200.10  1681.894  353.120  341.875   11.245   269.257  983.301  899.080   84.220     0.000  505.579  445.159   60.420
200.20  1710.101  335.994  334.472    1.522   309.074  926.530  807.549  118.980     0.000  516.336  435.307   81.030
200.30  1742.785  410.042  363.594   46.448   286.464 1186.148 1064.142  122.005     0.000  668.544  546.798  121.746
200.40  1674.791  379.677  347.562   32.115   345.523 1100.206  992.857  107.349     0.000  740.729  476.829  263.900
200.50  1666.371  423.201  386.617   36.584   236.570 1158.041 1051.902  106.139     0.000  696.591  605.710   90.881
200.60  1805.485  363.082  363.082    0.000   295.978 1099.511 1025.840   73.671     0.000  778.829  728.161   50.669
200.70  1608.077  470.885  433.204   37.682   259.572 1152.905 1052.775  100.130     0.000  546.198  495.630   50.568
200.80  1724.650  397.526  369.821   27.705   289.881 1040.668  923.027  117.640     0.000  616.369  596.061   20.308
200.90  1665.065  390.724  390.175    0.550   273.236 1031.275  924.400  106.875     0.000  675.979  534.530  141.449
201.00  1758.498  359.043  342.371   16.673   233.283 1076.422  966.132  110.290     0.000  713.983  583.290  130.692
201.10  1631.384  430.996  411.025   19.971   148.587 1146.833 1042.424  104.410     0.000  805.962  644.609  161.353
201.20  1652.541  406.166  397.554    8.611   202.589 1054.154  942.697  111.458     0.000  614.453  513.417  101.035
201.30  1730.286  425.668  393.754   31.914   267.828 1084.059  948.996  135.063     0.000  865.885  663.916  201.969
201.40  1726.090  476.620  447.672   28.948   258.705 1172.594 1064.339  108.256     0.000  936.959  714.783  222.176
201.50  1726.119  487.080  479.202    7.878   243.831 1207.247 1088.613  118.634     0.000 1064.038  812.203  251.835
201.60  1746.423  449.359  429.727   19.633   168.348 1202.966 1053.894  149.072     0.000  652.858  552.426  100.432
201.70  1813.927  488.378  481.783    6.596   312.140 1233.381 1076.354  157.026     0.000  815.815  643.602  172.213
201.80  1818.240  537.418  496.603   40.815   370.894 1092.788  962.569  130.219     0.000  938.069  806.068  132.000
201.90  1737.374  505.408  456.349   49.060   242.972 1174.219 1021.041  153.178     0.000  828.597  757.520   71.077
202.00  1714.775  485.202  444.669   40.533   180.283 1280.062 1191.260   88.803     0.000  974.571  883.186   91.385
202.10  1780.782  555.430  502.973   52.457   270.724 1273.443 1111.575  161.868     0.000 1136.732  974.270  162.462
202.20  1756.968  524.264  478.065   46.199   303.889 1122.855  987.446  135.410     0.000  872.629  750.783  121.847
202.30  1855.211  507.283  461.184   46.099   227.537 1288.255 1149.690  138.565     0.000 1021.915  941.188   80.727
202.40  1704.186  426.154  379.969   46.185   220.406 1219.048 1093.064  125.983     0.000  902.387  841.463   60.923
202.50  1671.386  464.195  412.874   51.322   225.330 1239.071 1118.363  120.708     0.000  889.520  737.212  152.308
202.60  1691.099  460.119  417.135   42.984   188.110 1225.705 1084.548  141.158     0.000  791.701  669.854  121.847
202.70  1777.196  505.232  457.906   47.327   236.787 1261.512 1115.251  146.261     0.000  799.945  607.021  192.924
202.80  1783.582  474.236  425.683   48.553   242.755 1318.240 1188.279  129.961     0.000 1035.495  852.725  182.770
202.90  1806.817  440.302  394.463   45.840   280.803 1221.740 1077.943  143.797     0.000 1084.050  891.931  192.119
203.00  1731.997  519.367  478.735   40.632   182.360 1314.474 1210.107  104.367     0.000 1044.441  953.056   91.385
203.10  1874.225  399.980  353.006   46.974   258.876 1325.709 1186.108  139.601     0.000 1062.537 1011.868   50.669
203.20  1829.538  424.288  372.016   52.272   314.346 1369.198 1207.461  161.737     0.000 1103.555  981.709  121.847
203.30  1794.829  466.761  419.744   47.017   223.297 1327.952 1194.618  133.335     0.000 1019.105  988.644   30.462
203.40  1728.725  488.375  430.690   57.685   222.645 1237.816 1104.482  133.335     0.000  819.747  748.872   70.876
203.50  1785.853  462.458  417.146   45.312   164.327 1285.416 1159.000  126.416     0.000  882.079  851.617   30.462
203.60  1797.426  450.840  406.389   44.451   249.581 1200.207 1077.249  122.958     0.000  943.706  811.706  132.000
203.70  1807.356  409.526  357.788   51.738   263.419 1327.690 1199.198  128.492     0.000 1004.028  892.335  111.693
203.80  1938.683  356.238  308.744   47.494   278.594 1341.493 1188.314  153.179     0.000 1144.673 1063.543   81.130
203.90  1867.766  355.620  312.268   43.353   273.366 1241.359 1148.233   93.127     0.000  922.093  810.501  111.592
204.00  1912.727  408.650  354.235   54.415   178.599 1354.761 1170.368  184.392     0.000  761.138  730.878   30.260
204.10  1980.263  418.570  365.508   53.062   305.998 1248.541 1105.480  143.062     0.000  912.541  861.771   50.769
204.20  1907.474  396.438  352.875   43.563   195.197 1158.749 1025.242  133.507     0.000  913.648  832.417   81.231
204.30  1814.245  465.844  421.027   44.817   222.351 1279.227 1142.174  137.053     0.000  780.037  759.930   20.107
204.40  1852.676  443.371  387.983   55.388   324.771 1227.880 1077.511  150.369     0.000  903.695  812.310   91.385
204.50  1846.716  415.663  369.140   46.523   252.739 1290.734 1157.314  133.421     0.000  851.217  820.856   30.361
204.60  1840.354  414.773  367.701   47.073   293.421 1273.009 1171.927  101.082     0.000 1013.679  912.241  101.438
204.70  1778.307  438.748  390.449   48.298   301.683 1339.551 1205.698  133.853     0.000  974.571  893.441   81.130
204.80  1815.406  399.301  352.284   47.016   244.788 1277.204 1167.908  109.296     0.000  995.080  995.080    0.000
204.90  1900.500  382.762  332.912   49.850   271.811 1312.121 1104.902  207.218     0.000 1014.985  974.571   40.414
205.00  1848.444  419.950  353.248   66.702   199.643 1195.831 1053.937  141.894     0.000  981.203  930.434   50.769
205.10  1696.077  437.004  381.999   55.005   125.031 1127.739 1018.443  109.296     0.000  781.547  781.547    0.000
205.20  1879.388  434.871  381.132   53.739   209.209 1227.216 1102.010  125.206     0.000  861.670  821.155   40.515
205.30  1858.779  376.151  322.877   53.274   186.034 1321.630 1194.522  127.108     0.000  893.441  883.287   10.154
205.40  1838.374  405.187  401.805    3.382   201.122 1175.946 1045.379  130.567     0.000  893.541  832.618   60.923
205.50  1729.091  434.141  392.128   42.013   240.635 1236.898 1127.169  109.729     0.000  821.759  801.451   20.308
205.60  1694.980  453.113  453.113    0.000   220.362 1195.359 1059.474  135.885     0.000  961.401  819.247  142.154
205.70  1807.904  393.354  371.735   21.619   245.309 1228.858 1077.451  151.406     0.000  862.576  821.960   40.615
205.80  1762.675  342.154  302.579   39.575   335.827 1230.768 1119.483  111.285     0.000 1120.745 1080.130   40.615
205.90  1660.506  376.904  328.450   48.454   242.972 1180.043 1097.465   82.578     0.000 1042.627 1012.367   30.260
206.00  1732.391  426.988  390.402   36.586   288.584 1299.074 1174.041  125.033     0.000 1013.577 1013.577    0.000
206.10  1722.399  361.834  336.917   24.917   328.315 1257.874 1145.033  112.841     0.000  913.648  822.263   91.385
206.20  1727.238  342.850  318.454   24.396   355.599 1208.369 1101.926  106.443     0.000  872.730  750.883  121.847
206.30  1708.558  391.296  373.707   17.589   319.238 1183.896 1117.142   66.754     0.000  933.351  913.043   20.308
206.40  1743.692  379.926  368.933   10.993   292.041 1255.058 1152.507  102.551     0.000  933.352  770.890  162.462
206.50  1754.042  350.150  340.439    9.710   250.842 1148.240 1046.467  101.773     0.000  791.198  720.121   71.077
206.60  1737.684  335.657  313.121   22.536   320.055 1182.698 1110.972   71.725     0.000  821.660  689.660  132.000
206.70  1754.563  334.628  304.214   30.414   214.525 1185.197 1098.427   86.770     0.000  801.150  659.096  142.053
206.80  1794.456  357.285  315.399   41.886   269.387 1346.373 1209.840  136.533     0.000  933.855  842.772   91.083
206.90  1801.023  339.925  287.272   52.653   278.855 1183.204 1062.928  120.276     0.000  850.814  708.760  142.054
207.00  1825.494  334.240  287.279   46.960   225.939 1318.704 1196.568  122.136     0.000  943.708  791.600  152.107
207.10  1883.314  361.208  314.036   47.172   265.974 1165.091 1033.270  131.821     0.000 1053.991  871.624  182.368
207.20  1804.467  343.230  299.046   44.184   294.161 1161.067 1054.625  106.442     0.000 1004.530  730.577  273.954
207.30  1727.743  350.767  340.678   10.089   294.726 1232.801 1120.090  112.711     0.000 1073.698  758.927  314.770
207.40  1759.790  385.745  378.782    6.962   195.415 1289.429 1168.806  120.623     0.000  922.392  710.167  212.224
207.50  1683.885  374.495  373.030    1.466   180.196 1288.781 1172.828  115.953     0.000  901.883  709.262  192.621
207.60  1879.248  322.298  301.357   20.941   226.330 1259.908 1105.216  154.692     0.000  944.110  761.541  182.569
207.70  1688.340  408.894  363.399   45.494   158.926 1172.530 1035.823  136.707     0.000  699.813  618.582   81.231
207.80  1761.455  362.520  333.360   29.160   206.657 1128.209 1025.096  103.114     0.000  669.652  618.883   50.769
207.90  1771.061  361.192  348.916   12.276   256.376 1196.827 1076.118  120.709     0.000  840.357  728.665  111.693
208.00  1846.015  350.173  336.431   13.741   219.928 1292.149 1154.839  137.311     0.000  760.232  740.125   20.107
208.10  1822.488  331.551  318.909   12.642   247.038 1208.243 1115.549   92.694     0.000  810.398  810.398    0.000
208.20  1775.236  328.738  321.959    6.779   286.943 1237.815 1108.502  129.313     0.000  923.400  892.938   30.462
208.30  1805.959  366.603  360.923    5.680   254.777 1184.946 1048.153  136.793     0.000 1055.601 1025.341   30.260
208.40  1774.756  326.234  295.117   31.117   250.623 1176.931 1107.237   69.694     0.000  720.522  720.522    0.000
208.50  1795.484  325.879  310.128   15.751   297.747 1155.671 1075.429   80.242     0.000  900.578  849.809   50.769
208.60  1797.779  316.914  310.135    6.779   334.665 1072.264 1007.931   64.333     0.000  932.246  912.140   20.106
208.70  1765.329  320.109  318.530    1.578   279.420 1163.711 1104.220   59.490     0.000  800.547  790.393   10.154
208.80  1728.951  324.738  324.738    0.000   294.552 1093.963 1034.646   59.317     0.000  961.194  940.886   20.308
208.90  1732.468  336.689  336.689    0.000   322.913 1146.454 1047.361   99.093     0.000  912.138  912.138    0.000
209.00  1820.075  333.266  330.010    3.256   291.910 1116.458 1047.975   68.483     0.000  730.173  720.019   10.154
209.10  1771.643  367.024  354.666   12.358   267.485 1120.467 1088.517   31.950     0.000  911.333  891.025   20.308
209.20  1905.631  348.984  329.269   19.715   352.480 1100.326 1029.251   71.076     0.000  709.665  709.665    0.000
209.30  1752.942  395.043  389.125    5.918   324.513 1157.438 1079.876   77.562     0.000  912.038  891.730   20.308
209.40  1892.864  325.143  315.942    9.202   272.713 1107.988 1061.901   46.087     0.000  700.115  689.961   10.154
209.50  1880.354  319.692  319.481    0.211   238.038 1082.264  996.574   85.689     0.000  666.838  666.838    0.000
209.60  1876.332  224.213  224.213    0.000   318.716 1020.001  974.347   45.654     0.000  880.170  809.093   71.077
209.70  1915.722  245.738  240.341    5.397   363.893 1145.850 1084.717   61.133     0.000  862.475  811.706   50.769
209.80  1842.555  262.963  260.764    2.198   327.489 1111.969 1038.817   73.152     0.000  848.703  848.703    0.000
209.90  1849.792  291.064  283.735    7.329   428.094 1049.400  999.943   49.458     0.000 1004.127  973.665   30.462
210.00  1766.857  364.313  359.690    4.622   328.141 1091.031 1059.644   31.387     0.000  739.926  719.618   20.308
210.10  1745.078  378.746  358.552   20.194   284.435 1133.345 1055.264   78.081     0.000  840.157  840.157    0.000
210.20  1694.534  366.559  342.576   23.983   269.126 1224.707 1190.942   33.766     0.000  880.973  880.973    0.000
210.30  1834.486  353.699  316.514   37.185   253.216 1152.463 1083.289   69.174     0.000  840.458  840.458    0.000
210.40  1784.673  340.248  331.554    8.695   291.868 1121.813 1048.748   73.065     0.000  821.256  811.102   10.154
210.50  1664.400  434.934  404.888   30.046   219.319 1140.575 1058.475   82.100     0.000  890.123  879.969   10.154
210.60  1656.779  382.236  364.057   18.179   248.462 1059.848 1014.452   45.396     0.000  829.800  829.800    0.000
210.70  1691.099  434.580  422.249   12.331   271.202 1229.149 1207.230   21.919     0.000  869.410  808.487   60.923
210.80  1714.031  489.208  465.109   24.099   208.209 1209.628 1160.081   49.546     0.000  908.823  898.669   10.154
210.90  1759.186  430.846  410.721   20.125   285.423 1263.099 1165.044   98.055     0.000  948.835  938.681   10.154
211.00  1705.654  443.805  425.386   18.419   272.708 1346.583 1272.133   74.449     0.000  946.521  946.521    0.000
211.10  1776.308  386.407  378.854    7.553   241.453 1249.353 1155.535   93.818     0.000  851.316  841.162   10.154
211.20  1772.150  441.077  402.832   38.245   305.052 1244.125 1160.381   83.744     0.000  918.273  887.811   30.462
211.30  1697.737  400.201  378.148   22.053   216.767 1312.043 1236.556   75.487     0.000  919.375  888.913   30.462
211.40  1717.407  423.158  375.735   47.422   324.379 1211.833 1162.806   49.028     0.000  951.951  901.181   50.769
211.50  1813.796  359.201  327.162   32.039   335.100 1259.694 1165.097   94.597     0.000  880.774  840.359   40.414
211.60  1807.813  341.960  306.490   35.470   356.421 1042.571  991.727   50.844     0.000  911.536  901.382   10.154
211.70  1699.349  379.640  359.573   20.068   289.624 1073.907 1008.450   65.457     0.000  921.286  900.979   20.308
211.80  1817.298  313.835  277.448   36.387   421.782 1025.441  963.703   61.739     0.000  891.328  881.174   10.154
211.90  1821.291  285.255  264.203   21.052   388.709 1009.316  956.657   52.659     0.000  891.631  851.015   40.615
212.00  1776.150  366.016  350.373   15.642   343.532 1067.151  986.736   80.416     0.000  850.408  840.254   10.154
212.10  1717.958  410.807  373.254   37.553   250.833 1133.239 1107.298   25.940     0.000  929.732  929.732    0.000
212.20  1780.675  358.366  339.316   19.050   328.054  951.220  928.436   22.784     0.000  879.064  879.064    0.000
212.30  1772.502  348.369  317.886   30.483   268.084 1101.673 1044.863   56.810     0.000  922.394  922.394    0.000
212.40  1841.960  300.694  281.400   19.294   343.664 1066.180 1004.874   61.306     0.000  942.099  931.945   10.154
212.50  1803.382  313.172  279.699   33.473   357.799  995.103  989.656    5.448     0.000  933.755  903.293   30.462
212.60  1756.949  350.058  317.025   33.033   373.787 1078.884 1055.149   23.735     0.000  880.269  870.115   10.154
212.70  1793.544  429.988  402.578   27.410   332.373 1117.715 1066.526   51.189     0.000  990.354  990.354    0.000
212.80  1623.115  479.573  457.491   22.083   246.780  999.976  983.633   16.343     0.000  747.667  696.897   50.769
212.90  1722.966  459.861  399.112   60.749   245.353 1063.759 1035.657   28.102     0.000  758.726  738.418   20.308
213.00  1716.679  460.012  414.521   45.491   269.435 1101.758 1048.147   53.610     0.000  991.963  971.655   20.308
213.10  1748.295  417.234  379.316   37.918   264.802 1170.107 1123.933   46.174     0.000  767.975  727.359   40.616
213.20  1717.541  363.822  342.120   21.702   236.265 1062.062 1047.535   14.527     0.000  871.323  830.708   40.615
213.30  1782.250  370.995  355.284   15.711   249.366  972.147  949.925   22.222     0.000  828.597  798.135   30.462
213.40  1758.802  433.599  396.808   36.792   336.871 1000.760  967.383   33.377     0.000  868.106  857.952   10.154
213.50  1798.111  387.592  367.247   20.345   440.942 1048.831 1005.857   42.975     0.000  953.459  902.690   50.769
213.60  1819.306  358.350  328.957   29.393   330.348 1071.363  991.812   79.551     0.000  891.931  861.469   30.462
213.70  1817.148  350.992  334.208   16.784   331.905 1179.131 1120.505   58.626     0.000 1010.961 1000.807   10.154
213.80  1749.923  376.032  365.025   11.006   289.663 1255.369 1145.987  109.383     0.000  951.951  901.182   50.769
213.90  1893.936  369.969  352.550   17.419   288.369 1183.207 1115.675   67.532     0.000  958.888  897.964   60.923
214.00  1796.373  359.017  337.583   21.435   399.728 1138.934 1086.188   52.746     0.000 1150.704 1130.396   20.308
214.10  1800.636  336.437  309.337   27.100   285.899 1104.602 1013.551   91.051     0.000  860.665  830.203   30.462
214.20  1753.607  422.027  374.941   47.087   432.158 1147.361  998.722  148.638     0.000  941.897  870.820   71.077
214.30  1886.071  371.733  312.484   59.250   452.084 1150.483 1002.320  148.163     0.000  979.294  958.986   20.308
214.40  1777.055  382.523  322.146   60.377   369.687 1062.934  939.847  123.088     0.000  982.613  952.152   30.462
214.50  1868.782  382.815  331.100   51.715   362.469 1224.706 1096.473  128.233     0.000 1004.530  933.453   71.077
214.60  1867.562  432.411  380.630   51.780   378.851 1206.946 1067.126  139.820     0.000 1034.891 1004.429   30.462
214.70  1851.640  442.958  394.081   48.877   377.557 1151.600 1025.659  125.941     0.000  933.353  872.429   60.923
214.80  1920.991  389.659  336.273   53.386   392.384 1164.660 1044.989  119.671     0.000  994.274  923.197   71.077
214.90  1784.576  448.677  400.618   48.060   371.981 1181.339 1071.611  109.729     0.000  993.470  932.547   60.923
215.00  1804.698  443.911  422.280   21.631   343.621 1121.076 1059.900   61.176     0.000  881.373  871.220   10.154
215.10  1732.458  385.565  359.970   25.595   301.774 1016.462  974.525   41.937     0.000  842.772  842.772    0.000
215.20  1784.878  396.257  387.114    9.144   336.958 1082.341 1030.072   52.269     0.000  812.009  812.009    0.000
215.30  1766.372  469.340  446.974   22.366   348.284 1042.347  968.939   73.408     0.000  740.528  720.220   20.308
215.40  1801.593  413.654  392.754   20.900   365.713 1033.062  910.581  122.481     0.000  740.126  729.972   10.154
215.50  1863.831  483.786  451.954   31.832   321.227 1133.440  984.716  148.724     0.000  851.417  831.109   20.308
215.60  1809.784  479.863  448.160   31.703   353.006 1076.118  962.759  113.359     0.000  860.968  840.661   20.308
215.70  1820.613  409.333  366.562   42.771   368.308 1061.595  966.480   95.115     0.000  851.216  810.601   40.615
215.80  1817.430  408.150  385.884   22.266   378.375 1180.613 1044.902  135.712     0.000 1001.816  920.987   80.829
215.90  1748.964  404.084  366.138   37.947   425.502 1007.809  958.522   49.287     0.000  837.243  807.083   30.160
216.00  1730.926  403.264  365.755   37.509   311.885  976.851  921.425   55.426     0.000  717.507  687.046   30.462
216.10  1733.181  375.093  366.328    8.765   317.075  898.208  848.143   50.065     0.000  645.625  645.625    0.000
216.20  1773.805  387.799  365.647   22.153   326.501 1024.277  984.242   40.035     0.000  516.742  516.742    0.000
216.30  1755.588  401.749  380.950   20.800   238.388  954.462  899.640   54.821     0.000  719.920  719.920    0.000
216.40  1772.974  382.046  359.358   22.688   343.099 1050.264  967.600   82.664     0.000  709.363  668.748   40.615
216.50  1661.675  405.321  376.811   28.510   246.864  958.778  898.121   60.656     0.000  629.137  598.676   30.462
216.60  1695.506  413.427  393.600   19.828   307.947  903.225  852.080   51.145     0.000  585.607  585.607    0.000
216.70  1691.171  412.507  389.621   22.886   267.267 1044.605 1009.370   35.236     0.000  679.908  649.446   30.462
216.80  1683.474  373.657  348.713   24.944   339.339  996.101  936.005   60.096     0.000  669.955  669.955    0.000
216.90  1663.846  424.446  394.612   29.834   277.341 1065.052  999.639   65.413     0.000  555.146  504.376   50.769
217.00  1591.551  432.682  409.147   23.535   300.512 1037.727  994.147   43.580     0.000  912.339  871.723   40.616
217.10  1679.529  410.501  388.589   21.912   255.245 1081.477  963.838  117.639     0.000  729.872  729.872    0.000
217.20  1692.314  402.647  383.524   19.123   313.706  986.752  890.643   96.109     0.000  668.145  657.992   10.154
217.30  1668.783  393.936  369.119   24.817   167.402 1103.306 1001.706  101.600     0.000  901.885  891.932    9.953
217.40  1667.510  406.956  379.138   27.818   238.865 1112.042  990.814  121.228     0.000  791.500  740.730   50.769
217.50  1620.261  464.278  431.573   32.705   191.828 1063.364  952.728  110.636     0.000  748.572  738.418   10.154
217.60  1674.982  384.645  366.112   18.532   202.981  983.993  956.064   27.929     0.000  576.559  576.559    0.000
217.70  1678.372  427.804  398.481   29.323   216.731 1094.147 1038.894   55.253     0.000  820.052  809.898   10.154
217.80  1772.877  407.274  387.433   19.840   345.697 1101.673 1040.713   60.960     0.000  739.926  719.618   20.308
217.90  1766.374  421.129  396.778   24.351   322.782 1058.472 1001.231   57.241     0.000  791.398  771.090   20.308
218.00  1771.832  401.411  378.837   22.573   446.206 1018.057  963.149   54.908     0.000  832.618  832.618    0.000
218.10  1822.068  394.696  356.764   37.933   431.944 1085.890 1045.768   40.121     0.000  872.932  852.725   20.207
218.20  1779.720  377.730  346.871   30.859   450.714  957.444  907.724   49.719     0.000  790.393  749.777   40.615
218.30  1829.650  410.324  375.394   34.930   350.708 1025.279  968.167   57.112     0.000  769.784  749.476   20.308
218.40  1698.387  411.075  388.896   22.179   267.180 1034.527  982.819   51.708     0.000  700.114  598.676  101.438
218.50  1669.921  437.046  413.597   23.449   361.132 1011.828  969.632   42.197     0.000  923.499  761.037  162.462
218.60  1728.746  388.874  354.476   34.398   265.236  989.649  947.583   42.065     0.000  700.216  659.600   40.615
218.70  1762.315  426.731  414.105   12.626   204.146 1094.062 1033.665   60.397     0.000  731.079  700.618   30.462
218.80  1743.962  398.244  382.602   15.642   260.180  984.419  929.383   55.036     0.000  731.079  731.079    0.000
218.90  1669.494  445.414  405.630   39.784   310.893 1095.574 1021.038   74.536     0.000  881.175  840.761   40.414
219.00  1679.557  463.921  415.918   48.003   354.904  995.997  957.520   38.477     0.000  903.092  821.861   81.231
219.10  1713.512  408.693  398.955    9.738   208.905 1077.498 1024.321   53.177     0.000  822.162  791.700   30.462
219.20  1757.880  414.374  393.505   20.868   247.987 1128.855 1035.556   93.299     0.000  759.429  728.967   30.462
219.30  1706.133  400.978  376.121   24.857   221.525 1092.809 1029.039   63.770     0.000  717.407  717.407    0.000
219.40  1665.206  414.766  379.836   34.930   325.767  929.461  878.012   51.449     0.000  680.209  629.440   50.769
219.50  1707.629  441.203  398.382   42.820   415.951  985.061  935.601   49.460     0.000  779.938  719.417   60.521
219.60  1714.695  436.328  405.284   31.043   293.813  914.344  865.662   48.682     0.000  637.885  607.423   30.462
219.70  1799.887  419.788  394.480   25.308   346.776  999.721  922.981   76.740     0.000  699.007  648.640   50.367
219.80  1717.608  462.767  439.514   23.252   287.499 1074.134 1013.865   60.269     0.000  827.592  776.822   50.769
219.90  1805.377  392.591  370.931   21.660   313.787  995.141  934.613   60.527     0.000  740.528  679.605   60.923
220.00  1858.325  416.685  391.487   25.198   282.488 1110.447 1017.580   92.867     0.000  730.274  699.812   30.462
220.10  1825.514  444.788  411.613   33.175   336.561 1050.819  982.942   67.877     0.000  767.168  757.014   10.154
220.20  1821.332  438.758  405.089   33.669   349.974  993.503  900.895   92.608     0.000  781.346  730.576   50.769
220.30  1755.812  425.448  388.397   37.050   261.170 1053.680  938.162  115.519     0.000  709.464  638.387   71.077
220.40  1770.231  434.907  393.939   40.968   241.537 1028.644  951.731   76.914     0.000  644.418  614.259   30.159
220.50  1860.492  358.179  341.197   16.981   216.384  992.214  919.105   73.109     0.000  758.726  677.495   81.231
220.60  1785.196  411.826  387.712   24.113   232.899 1064.185  967.990   96.195     0.000  659.801  578.570   81.231
220.70  1770.153  387.328  365.231   22.097   256.247 1020.774  926.437   94.337     0.000  628.233  577.464   50.769
220.80  1869.795  397.935  349.245   48.690   166.793 1051.307  910.498  140.809     0.000  578.469  507.493   70.976
220.90  1851.231  429.891  403.326   26.564   286.978 1197.343 1091.509  105.834     0.000  720.523  629.339   91.184
221.00  1814.082  433.721  390.784   42.937   346.204 1116.245  994.196  122.049     0.000  697.397  657.084   40.313
221.10  1929.339  402.718  351.913   50.805   314.557 1171.836 1034.916  136.920     0.000  840.257  779.838   60.419
221.20  1853.814  439.047  400.122   38.925   351.228 1180.518 1065.776  114.742     0.000  881.476  861.168   20.308
221.30  1800.100  393.120  370.404   22.716   316.209 1175.940 1110.397   65.543     0.000  908.219  867.603   40.616
221.40  1840.735  408.152  379.923   28.229   239.287 1201.015 1078.014  123.001     0.000  724.944  664.626   60.319
221.50  1801.244  440.121  404.438   35.683   275.434 1104.360 1013.222   91.138     0.000  544.991  534.938   10.053
221.60  1646.807  488.768  450.689   38.079   278.854 1031.504  911.184  120.320     0.000  555.345  535.138   20.207
221.70  1776.548  470.012  434.556   35.457   317.722  952.382  883.337   69.045     0.000  557.658  506.889   50.769
221.80  1750.531  465.250  429.484   35.767   300.817  983.419  900.974   82.445     0.000  618.482  608.328   10.154
221.90  1823.617  404.116  368.659   35.457   326.193  963.361  874.298   89.063     0.000  567.108  557.055   10.053
222.00  1809.860  475.788  437.882   37.906   278.851 1097.818 1001.233   96.585     0.000  512.618  502.565   10.053
222.10  1784.228  457.149  422.608   34.541   359.270 1093.838  982.858  110.980     0.000  769.080  748.873   20.207
222.20  1836.721  391.023  355.692   35.331   299.304 1153.899 1062.718   91.180     0.000  746.662  695.893   50.769
222.30  1726.414  498.305  461.495   36.810   282.661 1133.959 1046.064   87.895     0.000  770.185  699.107   71.077
222.40  1836.369  425.997  382.270   43.727   315.084 1102.617  984.029  118.588     0.000  776.218  685.235   90.982
222.50  1807.812  441.037  411.724   29.313   340.414 1081.646  996.910   84.737     0.000  716.499  666.233   50.266
222.60  1706.216  441.812  399.287   42.525   295.977 1001.673  913.737   87.936     0.000  801.050  719.819   81.231
222.70  1772.604  427.789  387.615   40.174   343.699 1036.264  929.519  106.744     0.000  637.682  607.422   30.260
222.80  1816.213  453.772  421.793   31.979   271.855 1059.764  952.241  107.523     0.000  668.947  557.254  111.693
222.90  1824.776  369.762  341.778   27.984   314.738 1173.251 1082.289   90.962     0.000  719.214  668.445   50.769
223.00  1771.921  407.152  377.252   29.900   323.990 1188.828 1087.659  101.168     0.000  741.233  578.771  162.462
223.10  1750.263  413.651  383.947   29.704   302.411 1226.780 1147.316   79.464     0.000  736.908  716.701   20.207
223.20  1794.240  464.737  424.713   40.024   384.854 1254.535 1171.917   82.618     0.000  839.854  799.541   40.313
223.30  1778.211  423.404  380.594   42.810   286.638 1115.580 1026.388   89.192     0.000  717.506  636.275   81.231
223.40  1822.275  472.259  427.007   45.252   309.503 1186.015 1096.350   89.665     0.000  667.541  667.541    0.000
223.50  1778.696  395.104  351.866   43.238   326.753 1000.592  947.933   52.659     0.000  638.085  627.932   10.154
223.60  1708.321  447.397  412.731   34.667   317.634  966.346  907.894   58.453     0.000  658.693  658.693    0.000
223.70  1866.604  399.021  365.662   33.359   420.446 1044.545  979.175   65.370     0.000  629.037  608.729   20.308
223.80  1712.064  473.766  440.422   33.344   323.557 1022.460  991.462   30.998     0.000  485.575  475.421   10.154
223.90  1695.828  519.882  489.019   30.863   409.940 1009.439  945.884   63.554     0.000  778.225  727.455   50.769
224.00  1788.683  464.063  450.270   13.793   437.303 1014.373  981.688   32.685     0.000  536.746  536.746    0.000
224.10  1784.618  439.170  434.576    4.594   489.059 1015.501  970.105   45.396     0.000  840.052  840.052    0.000
224.20  1778.127  401.425  395.929    5.497   532.155  949.623  894.889   54.734     0.000  739.924  729.770   10.154
224.30  1751.975  448.383  436.474   11.909   468.865 1015.108  953.198   61.910     0.000  922.293  861.470   60.823
224.40  1937.467  377.729  353.179   24.550   521.477 1039.410  964.961   74.449     0.000  899.773  899.773    0.000
224.50  1874.834  339.112  333.982    5.130   472.109  992.929  920.124   72.805     0.000  760.333  740.025   20.308
224.60  1911.111  352.056  333.115   18.941   518.843 1019.699  965.224   54.475     0.000  872.126  872.126    0.000
224.70  1794.239  334.017  321.192   12.825   406.913 1023.374  959.214   64.160     0.000  750.281  740.127   10.154
224.80  1894.735  318.641  306.366   12.275   548.801 1063.663 1016.408   47.255     0.000  841.967  841.967    0.000
224.90  1846.492  376.924  356.038   20.887   523.163 1006.855  948.705   58.150     0.000  739.422  739.422    0.000
225.00  1912.238  352.254  344.742    7.512   446.511 1023.200  975.988   47.212     0.000  830.505  810.197   20.308
225.10  1865.615  349.006  343.509    5.497   469.040 1010.017  962.762   47.255     0.000  689.457  689.457    0.000
225.20  1950.179  349.593  334.019   15.573   519.357  996.735  918.481   78.254     0.000  719.415  688.953   30.462
225.30  1957.632  333.676  308.942   24.735   590.343 1126.829 1074.170   52.659     0.000 1003.724  952.955   50.769
225.40  1990.339  317.351  291.150   26.200   498.566 1116.102 1046.971   69.131     0.000  760.534  709.765   50.769
225.50  1953.529  285.389  265.418   19.971   469.422  970.396  910.300   60.096     0.000  770.486  729.870   40.616
225.60  1918.675  306.391  301.077    5.313   563.931 1043.045  934.441  108.604     0.000 1082.339 1041.724   40.615
225.70  1986.485  304.795  296.367    8.428   438.989 1006.474  929.431   77.043     0.000  708.056  626.825   81.231
225.80  1893.164  341.996  328.438   13.558   453.901 1170.798 1058.996  111.803    30.462  941.995  891.225   50.769
225.90  1904.202  389.426  348.527   40.899   448.584  934.526  878.062   56.464     0.000  779.031  707.954   71.077
226.00  1815.482  384.487  341.085   43.402   418.408  987.408  958.268   29.140     0.000  940.690  920.383   20.308
226.10  1942.220  458.424  404.988   53.437   583.603 1008.067  937.899   70.168    10.154 1061.933  980.702   81.231
226.20  1849.157  424.332  374.168   50.164   552.093  909.275  830.761   78.514     0.000  880.368  819.444   60.923
226.30  1946.070  315.476  258.561   56.915   546.593 1163.755 1085.241   78.513     0.000 1011.969  940.992   70.976
226.40  2046.987  332.448  283.190   49.258   636.220 1168.599 1105.045   63.554     0.000  991.259  940.489   50.769
226.50  1905.766  295.878  249.289   46.589   467.571  994.923  947.711   47.212     0.000  797.831  716.600   81.231
226.60  1725.377  504.316  485.078   19.238   444.605 1078.742 1007.277   71.465     0.000 1022.021  849.405  172.616
226.70  1725.086  517.209  500.903   16.306   348.370 1037.402  975.276   62.126     0.000  831.007  749.776   81.231
226.80  1696.328  526.028  498.729   27.299   415.897 1023.576  939.961   83.615     0.000  877.956  715.494  162.462
226.90  1737.102  515.200  497.470   17.730   360.220 1186.170 1138.958   47.212     0.000  750.883  730.575   20.308
227.00  1899.150  406.994  406.994    0.000   442.148 1097.813 1032.270   65.543     0.000 1134.217  920.985  213.231
227.10  1842.711  441.959  435.325    6.634   359.177 1071.221  980.126   91.094     0.000  698.204  576.559  121.645
227.20  1837.547  469.273  448.936   20.337   393.205 1076.842  996.341   80.501     0.000  707.955  555.646  152.308
227.30  1961.275  396.131  370.398   25.733   462.119 1078.234 1012.475   65.759     0.000  890.927  758.926  132.000
227.40  1949.539  374.569  347.145   27.424   387.927 1114.861 1047.200   67.661     0.000  919.178  807.485  111.693
227.50  1770.940  492.714  462.626   30.088   319.840 1118.440 1085.755   32.685     0.000  858.756  797.832   60.923
227.60  1749.075  460.841  424.750   36.091   406.137  937.638  919.480   18.158     0.000  537.954  537.954    0.000
227.70  1834.245  432.250  404.093   28.157   546.651  882.562  862.588   19.974     0.000  690.161  669.854   20.308
227.80  1715.832  457.615  427.499   30.115   448.680  938.332  911.094   27.238    10.154  749.979  719.517   30.462
227.90  1778.307  478.502  445.116   33.385   368.563 1006.116  975.246   30.869     0.000  628.331  628.331    0.000
228.00  1762.308  493.407  457.527   35.880   391.960 1011.949 1002.870    9.079    10.154  821.155  790.693   30.462
228.10  1703.744  485.130  441.754   43.376   337.482 1076.465 1069.201    7.263     0.000  709.664  709.664    0.000
228.20  1858.442  455.498  389.948   65.550   402.285  966.864  926.915   39.948     0.000  557.457  547.303   10.154
228.30  1803.341  438.859  380.369   58.491   294.640  964.193  940.587   23.606     0.000  598.576  598.576    0.000
228.40  1694.248  418.910  378.745   40.165   323.174  938.109  861.800   76.308     0.000  435.911  435.911    0.000
228.50  1820.242  360.247  330.991   29.257   464.068  861.705  810.518   51.187    50.769  719.918  709.764   10.154
228.60  1795.826  414.867  385.442   29.425   266.062 1077.199  978.757   98.442     0.000  588.522  578.368   10.154
228.70  1846.632  471.470  471.470    0.000   289.149  983.908  972.754   11.154     0.000  710.772  649.848   60.923
228.80  1836.303  414.985  414.985    0.000   324.816 1070.932 1050.958   19.974     0.000  639.392  558.161   81.231
228.90  1885.084  417.604  393.455   24.148   344.574  982.610  938.857   43.753     0.000  639.091  608.629   30.462
229.00  1827.787  394.260  375.504   18.756   402.592 1082.159 1021.199   60.960     0.000  892.836  781.143  111.693
229.10  1893.646  342.559  316.135   26.424   416.987  954.569  878.996   75.573     0.000  709.965  638.888   71.077
229.20  1907.601  375.026  332.099   42.928   438.565 1039.891  962.502   77.389     0.000  860.867  799.943   60.923
229.30  1862.184  365.021  327.157   37.864   484.902  969.230  904.595   64.635     0.000  770.487  668.948  101.539
229.40  1771.930  346.044  346.044    0.000   409.419  861.204  792.289   68.915     0.000  598.676  558.060   40.615
229.50  1883.126  339.309  315.732   23.577   445.345  890.506  848.655   41.851     0.000  740.225  709.764   30.462
229.60  1823.878  355.344  329.528   25.817   286.375 1059.248 1020.986   38.262     0.000  446.166  446.166    0.000
229.70  1862.411  353.571  318.027   35.544   343.577 1040.094  974.637   65.457     0.000  669.451  659.297   10.154
229.80  2038.246  268.030  268.030    0.000   359.012 1089.604 1050.521   39.084     0.000  680.108  659.801   20.308
229.90  1919.848  321.924  311.440   10.484   259.356 1077.490 1026.129   51.361     0.000  649.647  609.031   40.615
230.00  1953.003  341.528  341.528    0.000   350.577 1125.693 1066.721   58.972     0.000  881.674  820.751   60.923
230.10  1887.375  352.454  352.454    0.000   298.737 1055.322  989.260   66.062     0.000  791.902  720.825   71.077
230.20  1818.552  420.363  419.264    1.099   386.982  999.800  927.687   72.113     0.000  852.724  741.032  111.693
230.30  1850.365  392.948  392.948    0.000   393.251 1016.333  948.801   67.532     0.000  882.683  821.961   60.722
230.40  1912.152  372.667  372.667    0.000   352.266 1089.643 1028.856   60.788     0.000 1034.286  983.517   50.769
230.50  1928.644  393.666  393.666    0.000   360.558 1117.358 1043.428   73.931     0.000 1061.427 1000.503   60.923
230.60  1915.231  430.054  430.054    0.000   359.132 1160.947 1083.039   77.908     0.000 1013.979  963.210   50.769
230.70  1948.444  391.923  391.923    0.000   388.710 1234.268 1154.717   79.551     0.000  972.357  941.896   30.462
230.80  1871.557  426.215  426.215    0.000   307.607 1176.545 1087.309   89.235     0.000 1065.151 1034.689   30.462
230.90  1853.410  471.689  436.603   35.086   319.021 1070.292 1017.459   52.832     0.000  750.784  750.784    0.000
231.00  1763.046  444.325  425.202   19.123   318.153 1078.195 1023.115   55.081     0.000  659.901  659.901    0.000
231.10  1833.504  434.258  424.619    9.639   491.474  961.637  908.546   53.092     0.000  822.263  812.109   10.154
231.20  1736.296  495.217  481.323   13.895   493.805  939.674  877.589   62.084     0.000  811.907  811.907    0.000
231.30  1721.207  423.934  398.696   25.239   413.956 1029.724  974.125   55.599     0.000  911.132  890.824   20.308
231.40  1801.372  420.787  409.710   11.076   466.187 1061.805  992.025   69.780     0.000 1105.564 1085.256   20.308
231.50  1810.862  367.190  357.621    9.569   421.435  904.992  857.175   47.817     0.000  883.085  883.085    0.000
231.60  1902.966  412.151  376.228   35.923   475.783 1015.279  940.657   74.622     0.000  689.759  659.499   30.261
231.70  1740.186  524.287  471.886   52.401   443.442  985.317  912.425   72.893     0.000  922.693  912.539   10.154
231.80  1794.349  403.595  370.379   33.217   475.477  959.083  900.414   58.669     0.000  629.541  619.387   10.154
231.90  1862.126  399.443  399.443    0.000   309.031 1140.972 1019.744  121.227     0.000  669.955  649.848   20.107
232.00  1775.829  413.147  411.047    2.100   319.238 1006.897  967.641   39.257     0.000  649.344  588.421   60.923
232.10  1747.755  462.963  437.610   25.353   314.738 1008.851  948.150   60.701     0.000  792.003  761.541   30.462
232.20  1774.523  384.554  368.039   16.515   414.431 1035.358  995.064   40.294     0.000  741.032  649.647   91.385
232.30  1760.229  426.783  396.598   30.186   427.539  941.673  903.021   38.651     0.000  568.617  497.540   71.077
232.40  1849.715  337.319  337.319    0.000   341.153  924.677  883.086   41.591     0.000  822.364  639.594  182.770
232.50  1819.231  359.780  359.780    0.000   357.459  952.954  869.771   83.183     0.000  599.079  507.694   91.385
232.60  1867.083  409.563  409.366    0.197   351.274  983.328  898.070   85.258     0.000  395.497  365.036   30.462
232.70  1974.628  346.565  335.107   11.458   467.961  922.384  848.540   73.844     0.000  639.694  639.694    0.000
232.80  1838.365  412.308  373.909   38.400   333.848  882.120  796.516   85.604     0.000  516.841  455.917   60.923
232.90  1823.340  443.835  412.465   31.371   358.840 1015.807  938.504   77.303     0.000  629.340  598.878   30.462
233.00  1835.143  455.917  435.130   20.787   331.469 1018.318  963.238   55.080     0.000  568.617  568.617    0.000
233.10  1822.540  431.916  423.827    8.089   355.599 1027.466  959.069   68.396     0.000  770.688  770.688    0.000
233.20  1772.943  422.614  417.344    5.270   338.478 1146.460 1082.128   64.333     0.000  660.002  649.848   10.154
233.30  1923.249  425.026  415.316    9.710   275.529 1168.539 1129.369   39.170     0.000  841.159  759.929   81.231
233.40  1829.652  418.362  390.978   27.384   390.656 1109.321 1005.558  103.762     0.000  697.799  677.693   20.107
233.50  1897.838  450.223  424.573   25.650   324.296 1197.128 1087.746  109.383     0.000  953.358  831.511  121.847
233.60  1709.724  441.759  421.987   19.772   224.428  976.427  958.269   18.158     0.000  718.613  718.613    0.000
233.70  1767.565  423.990  415.210    8.780   354.648 1084.468 1005.349   79.119     0.000  984.725  893.340   91.385
233.80  1734.100  396.597  388.000    8.597   248.853 1005.393  889.180  116.214     0.000  548.310  548.310    0.000
233.90  1774.238  414.855  396.533   18.322   289.149 1061.817  984.860   76.957     0.000  863.080  852.926   10.154
234.00  1774.634  450.450  406.210   44.240   214.916 1169.804 1063.578  106.226     0.000  710.369  710.369    0.000
234.10  1722.235  481.027  440.832   40.195   314.477 1131.973 1029.294  102.680     0.000  759.327  718.711   40.616
234.20  1738.496  457.409  410.069   47.340   245.049 1122.239 1034.214   88.025     0.000  720.119  699.812   20.308
234.30  1748.966  453.844  404.601   49.243   226.069 1226.830 1111.221  115.608     0.000  792.003  771.695   20.308
234.40  1803.101  421.818  371.420   50.398   347.251 1120.902  996.214  124.688     0.000  719.011  658.088   60.923
234.50  1875.521  357.234  333.782   23.452   265.196 1083.682 1008.800   74.882     0.000  760.232  689.155   71.077
234.60  1837.561  379.508  362.977   16.531   262.430 1105.201 1050.294   54.907     0.000  740.125  679.202   60.923
234.70  1767.678  404.175  394.648    9.527   334.196 1127.520 1116.279   11.241     0.000  952.654  790.192  162.462
234.80  1830.549  367.337  357.443    9.894   252.919 1266.645 1221.076   45.569     0.000  699.310  628.233   71.077
234.90  1952.047  293.397  285.532    7.864   300.215 1121.545 1093.789   27.756     0.000  913.144  801.451  111.693
235.00  1928.913  303.312  303.312    0.000   256.375 1090.039 1036.170   53.869     0.000  761.541  720.926   40.615
235.10  1867.190  325.414  324.132    1.282   335.620  961.372  926.006   35.366     0.000  679.907  639.291   40.616
235.20  1798.625  309.637  307.256    2.381   301.813 1129.124 1070.239   58.885     0.000  791.499  740.730   50.769
235.30  1891.532  327.724  322.593    5.130   354.990 1146.888 1102.529   44.358     0.000  923.902  893.441   30.462
235.40  1703.580  384.178  376.638    7.540   236.529 1037.291 1011.610   25.681     0.000  628.332  547.101   81.231
235.50  1818.313  382.486  382.486    0.000   276.826 1074.652 1043.697   30.956     0.000  751.387  720.925   30.462
235.60  1791.772  435.028  424.078   10.950   307.652 1033.319  985.762   47.557     0.000  769.985  688.754   81.231
235.70  1746.415  383.877  371.151   12.726   226.026 1100.244 1050.438   49.806     0.000  609.233  588.925   20.308
235.80  1817.430  336.086  322.867   13.219   294.160  962.114  894.323   67.791     0.000  802.156  751.387   50.769
235.90  1814.140  342.506  329.188   13.318   357.447  994.095  984.929    9.166     0.000  729.769  729.769    0.000
236.00  1848.616  322.462  318.065    4.397   333.456  903.659  867.342   36.317     0.000  811.404  811.404    0.000
236.10  1791.556  340.800  333.246    7.554   376.992  971.182  934.174   37.008     0.000  892.231  871.924   20.308
236.20  1672.100  399.164  399.164    0.000   341.327 1082.421 1038.581   43.840     0.000  811.001  780.539   30.462
236.30  1627.767  405.760  397.008    8.752   242.581 1040.364 1014.814   25.551     0.000  881.778  861.470   20.308
236.40  1620.809  417.449  414.518    2.932   210.459 1034.178 1001.493   32.685     0.000  628.032  628.032    0.000
236.50  1693.864  328.720  326.310    2.410   347.425  971.153  934.144   37.009     0.000  740.831  639.292  101.539
236.60  1685.393  315.228  304.462   10.766   284.953  997.693  992.246    5.448     0.000  842.269  761.038   81.231
236.70  1785.859  342.539  338.875    3.664   442.410  966.003  958.394    7.609     0.000 1034.489  953.258   81.231
236.80  1686.390  323.609  321.593    2.015   327.141  989.089  981.479    7.609     0.000  851.817  790.894   60.923
236.90  1785.808  310.304  310.304    0.000   378.161 1075.649 1047.893   27.756     0.000  883.186  822.263   60.923
237.00  1779.139  319.595  313.183    6.413   351.186  945.947  938.338    7.609     0.000  690.464  670.156   20.308
237.10  1748.081  322.659  317.346    5.313   431.773  813.655  796.794   16.861     0.000  710.671  690.363   20.308
237.20  1752.928  347.707  346.791    0.916   297.574  993.233  943.297   49.935     0.000  719.918  658.994   60.923
237.30  1746.660  331.510  330.960    0.550   320.749  983.905  945.081   38.824     0.000  873.234  863.080   10.154
237.40  1784.103  354.320  354.320    0.000   327.065  962.157  932.067   30.090     0.000  852.021  811.405   40.615
237.50  1748.615  302.301  296.255    6.046   372.278  810.884  799.988   10.895     0.000  710.470  690.162   20.308
237.60  1836.463  343.089  343.089    0.000   434.886  959.906  922.466   37.441     0.000  893.039  801.654   91.385
237.70  1802.895  316.721  316.721    0.000   442.407  863.847  854.336    9.511     0.000  931.441  799.440  132.000
237.80  1711.187  330.434  325.304    5.130   418.712  949.233  949.233    0.000     0.000  862.274  791.197   71.077
237.90  1719.656  302.210  302.210    0.000   333.075  937.430  928.308    9.122     0.000  801.553  760.938   40.615
238.00  1752.017  265.248  265.248    0.000   395.846  947.415  940.152    7.263     0.000  738.214  646.829   91.385
238.10  1689.582  297.069  297.069    0.000   379.810  937.736  917.675   20.061     0.000  881.678  769.986  111.693
238.20  1873.098  299.657  299.657    0.000   401.682 1153.505 1117.145   36.360     0.000 1124.964  942.194  182.770
238.30  1900.778  285.458  285.458    0.000   380.803 1055.583 1050.049    5.533     0.000  858.451  787.475   70.976
238.40  1822.911  305.753  305.753    0.000   342.023  965.479  940.057   25.422     0.000  799.435  779.128   20.308
238.50  1855.830  317.764  313.000    4.764   357.534 1098.955 1077.165   21.790     0.000  800.045  708.660   91.385
238.60  1900.041  346.265  331.736   14.529   437.521 1111.451 1087.759   23.692     0.000  870.017  819.247   50.769
238.70  1836.862  379.795  355.966   23.829   456.454 1100.591 1056.924   43.666     0.000 1011.260 1001.106   10.154
238.80  1778.835  418.753  409.635    9.118   462.117 1033.787 1013.813   19.974     0.000  789.685  769.377   20.308
238.90  1898.531  379.811  363.872   15.939   592.560 1092.681 1056.278   36.403     0.000 1183.579 1153.117   30.462
239.00  1755.166  406.063  380.541   25.522   523.941  986.073  966.099   19.974     0.000  902.688  780.842  121.846
239.10  1852.518  364.856  329.892   34.964   554.384  962.849  935.611   27.238     0.000  891.728  820.651   71.077
239.20  1721.293  412.290  381.286   31.004   563.808  959.776  939.802   19.974     0.000  807.784  767.168   40.615
239.30  1625.864  388.496  367.132   21.365   413.526  897.611  877.637   19.974     0.000  728.464  708.156   20.308
239.40  1702.683  353.970  330.125   23.845   446.513  947.588  922.166   25.422     0.000  809.996  749.073   60.923
239.50  1676.836  385.076  351.578   33.498   461.085  954.595  927.357   27.238     0.000  871.019  810.096   60.923
239.60  1719.468  337.275  304.751   32.525   429.351  893.590  884.511    9.079     0.000  809.394  738.317   71.077
239.70  1725.698  345.459  324.263   21.196   481.322  962.766  960.950    1.816     0.000  841.967  760.736   81.231
239.80  1802.931  305.392  295.697    9.695   469.993  979.707  976.075    3.632     0.000  831.107  780.338   50.769
239.90  1967.476  276.492  276.492    0.000   483.175  936.516  873.999   62.517     0.000  930.331  890.117   40.214
240.00  1935.438  319.708  312.465    7.244   532.809 1050.047  987.185   62.863     0.000  923.499  862.576   60.923
240.10  1968.623  317.082  317.082    0.000   486.162 1054.685 1020.098   34.587     0.000  942.200  800.045  142.154
240.20  1971.231  275.265  273.785    1.480   411.320 1032.761 1000.076   32.685     0.000  952.150  840.458  111.693
240.30  1959.988  315.599  315.049    0.550   490.870  948.843  932.501   16.343     0.000  931.843  881.074   50.769
240.40  2050.392  286.816  286.816    0.000   479.716  996.360  959.784   36.576     0.000 1003.122  891.429  111.693
240.50  1965.022  332.133  331.766    0.366   421.834 1076.111 1043.426   32.685     0.000 1084.754 1054.293   30.462
240.60  2086.004  243.045  243.045    0.000   532.426 1071.529 1023.799   47.730     0.000 1075.203 1054.895   20.308
240.70  1968.559  306.361  306.361    0.000   486.166 1079.666 1045.165   34.501     0.000 1163.373 1143.065   20.308
240.80  1999.529  231.823  231.823    0.000   384.992 1020.822  995.401   25.422     0.000  992.163  900.778   91.385
240.90  1993.434  274.807  274.807    0.000   476.781 1058.083 1023.582   34.501     0.000 1003.524  973.062   30.462
241.00  2099.802  210.888  210.888    0.000   559.831  952.298  910.533   41.764     0.000 1073.797 1053.490   20.308
241.10  2049.381  283.016  275.870    7.146   516.947 1097.736 1081.394   16.343     0.000 1143.869 1133.715   10.154
241.20  1893.845  300.061  300.061    0.000   563.809  998.547  991.197    7.350     0.000 1166.086 1166.086    0.000
241.30  1957.974  287.779  283.341    4.439   500.775 1093.498 1047.756   45.742     0.000 1175.938 1115.014   60.923
241.40  1796.847  297.643  297.643    0.000   502.588 1160.078 1105.603   54.475     0.000 1034.688 1024.736    9.953
241.50  1988.067  277.385  277.385    0.000   464.847 1044.044 1000.291   43.753     0.000 1003.724  973.665   30.060
241.60  1919.927  390.657  389.178    1.480   426.106 1185.933 1140.105   45.828     0.000  942.702  902.087   40.616
241.70  2014.016  330.646  330.646    0.000   527.795 1141.147 1085.548   55.599     0.000  993.572  881.879  111.693
241.80  1930.330  308.124  308.124    0.000   440.713 1202.412 1147.851   54.562     0.000 1184.986 1083.448  101.539
241.90  1943.167  326.800  326.800    0.000   505.263 1109.418 1038.903   70.515     0.000  913.245  791.599  121.646
242.00  1899.805  379.880  379.880    0.000   528.699 1189.876 1104.274   85.602     0.000 1043.638  901.484  142.154
242.10  1886.587  428.073  420.972    7.101   475.738 1259.568 1197.700   61.868     0.000 1065.855  984.624   81.231
242.20  2035.260  316.147  295.263   20.884   435.442 1184.943 1118.189   66.754     0.000 1074.300  993.069   81.231
242.30  2059.624  314.651  299.221   15.430   481.708 1199.466 1106.340   93.126     0.000 1034.588  882.280  152.308
242.40  1969.771  343.284  312.254   31.030   471.541 1227.097 1134.749   92.348     0.000  993.874  861.873  132.000
242.50  1897.813  416.134  375.215   40.919   322.260 1454.334 1376.254   78.081     0.000 1041.625  879.163  162.462
242.60  1921.376  387.852  361.543   26.309   354.643 1223.631 1136.817   86.814     0.000 1114.007 1012.468  101.539
242.70  1877.886  414.465  375.220   39.246   355.980 1282.128 1170.110  112.018     0.000 1125.271  983.117  142.154
242.80  1881.757  468.280  445.494   22.787   354.818 1274.861 1197.471   77.389     0.000 1103.755 1052.986   50.770
242.90  1930.209  421.386  390.171   31.216   365.154 1245.477 1151.572   93.905     0.000 1032.680  981.910   50.769
243.00  1792.931  485.235  427.837   57.398   355.545 1225.623 1094.494  131.129     0.000 1104.360  931.945  172.415
243.10  1821.599  435.421  429.191    6.229   256.116 1213.994 1141.145   72.849     0.000  867.704  827.088   40.616
243.20  1860.338  398.280  398.280    0.000   312.537 1341.688 1214.104  127.584     0.000 1033.078  901.077  132.000
243.30  1746.530  424.513  424.147    0.366   238.689 1261.720 1169.026   92.694     0.000  933.050  872.127   60.923
243.40  1704.927  482.557  469.521   13.036   254.038 1251.301 1188.612   62.689     0.000 1084.856  993.471   91.385
243.50  1725.969  513.310  506.714    6.596   328.054 1216.193 1187.053   29.140     0.000  912.641  811.103  101.539
243.60  1671.733  546.654  541.157    5.497   296.019 1229.906 1170.761   59.144     0.000  933.452  831.913  101.539
243.70  1713.500  455.317  450.187    5.130   475.479 1071.411 1019.702   51.708     0.000 1001.613  879.767  121.847
243.80  1728.655  502.386  502.020    0.366   501.250 1072.497 1030.300   42.197     0.000 1114.513 1053.589   60.923
243.90  1703.736  530.245  530.245    0.000   361.556 1101.887 1081.740   20.147     0.000  963.611  862.072  101.539
244.00  1693.486  548.239  541.925    6.314   403.280 1152.218 1098.348   53.870     0.000 1203.586 1132.509   71.077
244.10  1850.534  527.176  521.693    5.482   428.745 1173.574 1087.884   85.690     0.000 1419.734 1206.502  213.232
244.20  1814.688  493.163  482.580   10.583   506.913 1163.371 1080.015   83.355     0.000 1236.964 1125.271  111.693
244.30  1850.752  498.352  490.656    7.695   375.350 1163.358 1144.984   18.374     0.000 1084.755 1013.677   71.077
244.40  1801.531  513.777  513.777    0.000   481.140 1061.889 1015.023   46.866     0.000 1074.196  901.580  172.616
244.50  1793.251  470.481  466.267    4.214   506.305 1131.928 1053.933   77.994     0.000 1035.696  913.849  121.847
244.60  1816.791  557.029  547.798    9.231   411.798  990.244  935.380   54.864     0.000  902.587  841.663   60.923
244.70  1698.374  614.997  614.997    0.000   401.765 1079.921 1018.961   60.960     0.000  963.814  841.968  121.847
244.80  1689.380  648.932  644.718    4.214   374.013 1142.864 1111.735   31.129     0.000 1003.625  871.624  132.000
244.90  1799.173  533.044  529.563    3.481   361.436 1275.638 1184.673   90.965     0.000 1101.444 1020.213   81.231
245.00  1785.961  527.817  526.168    1.649   267.920 1219.131 1153.329   65.803     0.000  842.470  832.316   10.154
245.10  1793.819  506.878  506.878    0.000   434.887 1034.875 1022.164   12.711     0.000  912.842  912.842    0.000
245.20  1780.124  474.738  473.047    1.691   430.734 1100.370 1063.794   36.576     0.000  992.662  982.509   10.154
245.30  1728.073  561.944  561.944    0.000   382.307 1159.394 1117.630   41.764     0.000  841.765  821.558   20.207
245.40  1809.513  466.971  462.137    4.834   390.613 1064.011 1027.608   36.403     0.000  831.914  821.760   10.154
245.50  1689.081  558.103  558.103    0.000   385.471 1088.481 1022.507   65.974     0.000  750.683  730.576   20.107
245.60  1741.052  479.285  460.895   18.390   449.888 1083.857 1025.405   58.453     0.000  911.235  880.774   30.462
245.70  1749.576  535.372  531.341    4.031   449.877 1136.600 1042.394   94.206     0.000 1034.789  933.250  101.539
245.80  1776.938  492.964  489.116    3.848   477.118 1040.884  961.679   79.205     0.000 1111.900 1081.438   30.462
245.90  1789.650  493.197  490.661    2.536   379.842 1113.937 1038.018   75.919     0.000 1033.682  982.913   50.769
246.00  1794.835  460.653  432.271   28.382   387.449 1225.624 1121.994  103.631     0.000 1127.081 1035.696   91.385
246.10  1973.978  458.683  443.745   14.938   457.410 1071.537 1006.945   64.592     0.000  981.508  910.431   71.077
246.20  1935.613  475.076  463.788   11.288   501.937 1023.374  935.004   88.370     0.000  911.335  809.796  101.539
246.30  1834.229  576.914  528.800   48.114   492.380 1118.360  971.796  146.564     0.000 1011.466  899.974  111.492
246.40  1848.292  472.241  444.028   28.213   515.207 1009.364  912.303   97.060     0.000 1054.796  922.796  132.000
246.50  1854.337  439.977  439.977    0.000   499.902 1026.780  944.635   82.145     0.000  994.678  933.754   60.923
246.60  1907.790  447.465  444.900    2.565   527.832 1045.935 1004.084   41.851     0.000 1134.420 1044.241   90.178
246.70  1867.831  456.477  448.965    7.512   426.757 1069.107 1000.970   68.137     0.000  983.921  902.690   81.231
246.80  1918.076  434.145  434.145    0.000   501.338  996.735  958.344   38.392     0.000  933.654  893.038   40.616
246.90  1878.852  416.735  407.208    9.527   446.906 1124.923 1062.320   62.603     0.000 1045.448  954.063   91.385
247.00  1861.035  414.061  414.061    0.000   451.617 1108.845 1071.318   37.527     0.000 1043.737  932.045  111.693
247.10  1911.904  348.632  348.632    0.000   485.383 1065.653 1021.467   44.185     0.000 1213.840 1132.609   81.231
247.20  1884.422  328.321  328.321    0.000   620.360 1115.507 1039.588   75.919     0.000 1258.478 1167.093   91.385
247.30  1860.409  323.234  323.234    0.000   541.414 1058.875 1008.724   50.152     0.000 1136.430  963.814  172.616
247.40  1904.447  351.687  351.687    0.000   341.069 1062.109 1041.875   20.234     0.000 1015.187  933.956   81.231
247.50  1830.416  364.865  364.865    0.000   437.433 1058.088 1019.783   38.305     0.000 1125.672 1013.980  111.693
247.60  1818.938  332.349  326.852    5.497   433.241 1013.256  956.792   56.464     0.000 1085.460  964.418  121.042
247.70  1735.912  407.477  404.719    2.759   413.099 1035.866  997.301   38.565     0.000  922.694  821.156  101.539
247.80  1705.919  437.953  437.953    0.000   420.100 1046.462 1001.066   45.396     0.000  852.523  811.907   40.616
247.90  1873.422  416.339  416.339    0.000   456.587 1009.834 1006.116    3.718     0.000  893.441  832.517   60.923
248.00  1704.108  467.520  467.520    0.000   379.801 1079.322 1025.626   53.697     0.000 1126.879 1055.802   71.077
248.10  1856.947  436.770  430.683    6.087   419.105 1070.664 1044.724   25.941     0.000  974.571  873.033  101.539
248.20  1781.747  480.959  447.572   33.387   344.616 1194.488 1103.869   90.619     0.000  974.168  862.475  111.693
248.30  1879.250  411.902  389.543   22.359   626.885 1009.276  936.988   72.287     0.000 1064.949  892.333  172.616
248.40  1797.042  473.742  444.083   29.658   468.050 1165.992 1075.805   90.187     0.000 1043.135  941.596  101.539
248.50  1750.404  369.203  369.203    0.000   512.834 1065.699  984.592   81.107     0.000  983.820  872.127  111.693
248.60  1857.155  424.814  424.814    0.000   549.499 1072.654 1026.999   45.655     0.000  992.164  789.086  203.078
248.70  1794.551  368.145  368.145    0.000   540.593 1038.111  994.531   43.580     0.000 1054.092  942.399  111.693
248.80  1748.675  431.672  431.672    0.000   530.131  970.460  948.583   21.876     0.000  933.151  872.227   60.923
248.90  1728.951  481.540  480.906    0.634   632.850 1082.133 1038.121   44.012     0.000 1085.861  933.553  152.308
249.00  1773.947  442.768  436.497    6.271   597.055  964.882  919.313   45.569     0.000  872.731  750.884  121.847
249.10  1683.418  451.120  451.120    0.000   515.516 1079.628 1002.585   77.043     0.000 1072.489  940.488  132.000
249.20  1734.174  447.981  441.879    6.102   641.891 1092.593 1034.399   58.193     0.000 1288.235 1166.388  121.846
249.30  1734.761  435.815  435.815    0.000   700.166  939.761  877.245   62.517     0.000  944.110  852.926   91.184
249.40  1762.989  419.079  419.079    0.000   552.873 1034.439  955.406   79.032     0.000  903.695  852.926   50.769
249.50  1731.876  422.420  422.420    0.000   544.521 1031.928 1022.849    9.079     0.000  627.225  606.917   20.308
249.60  1701.647  491.152  491.152    0.000   486.032 1178.227 1126.864   51.362     0.000  801.552  730.475   71.077
249.70  1756.700  460.647  460.647    0.000   555.634 1159.221 1124.460   34.760     0.000  923.701  781.546  142.154
249.80  1776.715  407.802  407.802    0.000   533.242 1109.719 1102.456    7.263     0.000  994.175  811.606  182.569
249.90  1769.730  491.552  488.202    3.350   488.064 1260.272 1128.586  131.686     0.000  964.015  791.399  172.616
250.00  1877.964  390.155  390.155    0.000   583.568 1077.148  984.454   92.694     0.000  974.067  811.605  162.462
250.10  1897.363  368.442  368.442    0.000   474.183 1198.809 1173.128   25.681     0.000  781.647  751.186   30.462
250.20  1833.210  266.315  266.315    0.000   554.126 1049.343 1007.578   41.764     0.000  973.261  831.106  142.154
250.30  1798.097  314.061  314.061    0.000   577.635 1074.175 1033.582   40.593     0.000 1287.733 1155.733  132.000
250.40  1856.306  327.139  327.139    0.000   434.415 1108.839 1097.944   10.895     0.000  872.328  780.943   91.385
250.50  1927.318  263.939  263.939    0.000   456.845 1078.969 1067.945   11.024     0.000 1076.110  994.879   81.231
250.60  1864.604  296.237  296.237    0.000   604.797 1058.381 1000.188   58.193     0.000 1258.478 1116.725  141.752
250.70  1903.429  304.381  304.381    0.000   637.086 1063.349 1014.321   49.028     0.000 1114.411  952.753  161.658
250.80  1957.233  277.734  277.734    0.000   547.940 1022.247 1007.721   14.527     0.000 1053.993  963.010   90.983
250.90  1913.752  333.121  333.121    0.000   438.175 1168.814 1168.814    0.000     0.000 1015.388  954.465   60.923
251.00  1937.372  310.825  310.825    0.000   457.584 1134.346 1090.506   43.839     0.000 1045.850  964.619   81.231
251.10  1851.766  324.099  324.099    0.000   501.641 1247.017 1190.466   56.550     0.000  983.418  841.263  142.154
251.20  1812.251  376.616  376.616    0.000   406.831 1205.818 1150.910   54.907     0.000  954.465  802.156  152.308
251.30  1834.314  396.904  396.904    0.000   390.525 1115.799 1102.787   13.012     0.000  923.902  842.671   81.231
251.40  1877.417  357.146  357.146    0.000   411.668 1147.258 1106.450   40.808     0.000  902.788  780.942  121.847
251.50  1841.492  359.828  359.828    0.000   418.632 1162.493 1116.882   45.611     0.000 1004.631  883.388  121.243
251.60  1877.168  343.439  343.439    0.000   529.874 1248.829 1186.919   61.910     0.000 1116.424  964.116  152.308
251.70  1889.076  332.796  332.796    0.000   486.550 1252.549 1178.099   74.449     0.000  954.364  862.979   91.385
251.80  1882.972  331.938  331.938    0.000   408.389 1226.178 1142.649   83.529     0.000 1136.630  953.860  182.770
251.90  1856.728  398.744  379.828   18.916   442.192 1224.648 1117.439  107.210     0.000  831.713  750.482   81.231
252.00  1738.017  420.243  408.150   12.093   454.345 1282.130 1163.409  118.721     0.000 1025.340  893.340  132.000
252.10  1780.970  458.234  444.257   13.976   440.898 1338.527 1188.169  150.358     0.000 1086.264  944.109  142.154
252.20  1851.046  409.787  392.622   17.165   489.446 1299.615 1209.521   90.094     0.000 1005.033  873.032  132.000
252.30  1720.338  457.032  409.193   47.840   488.152 1214.231 1114.069  100.161     0.000 1005.033  862.878  142.154
252.40  1780.875  365.111  343.995   21.116   580.364 1148.869 1039.800  109.068     0.000  983.216  800.648  182.568
252.50  1763.352  377.673  373.459    4.214   474.270 1099.805 1020.390   79.416     0.000  944.008  852.624   91.385
252.60  1798.983  427.180  399.629   27.551   504.968 1259.034 1166.523   92.511     0.000  954.163  842.571  111.592
252.70  1786.705  362.697  359.765    2.931   585.071 1288.649 1176.422  112.227     0.000 1075.305  953.458  121.846
252.80  1761.553  388.689  374.787   13.902   498.608 1336.239 1271.438   64.801     0.000  953.258  800.950  152.308
252.90  1751.110  398.624  376.631   21.993   505.225 1279.363 1211.359   68.004     0.000 1004.530  943.607   60.923
253.00  1779.988  419.448  392.475   26.973   392.647 1316.152 1242.312   73.839     0.000  822.263  771.494   50.769
253.10  1832.697  404.893  379.655   25.238   406.215 1428.812 1347.024   81.788     0.000 1025.340  923.802  101.539
253.20  1828.971  337.917  316.538   21.378   328.186 1234.224 1132.450  101.774     0.000  913.748  812.210  101.539
253.30  1820.905  392.744  392.744    0.000   360.787 1375.993 1290.562   85.431     0.000  933.554  862.477   71.077
253.40  1854.352  419.604  402.130   17.474   421.660 1336.165 1261.370   74.795     0.000 1004.229  821.459  182.770
253.50  1885.899  363.645  361.531    2.114   392.472 1348.354 1300.108   48.245     0.000  964.418  832.417  132.000
253.60  1854.036  413.488  394.279   19.208   453.697 1317.919 1228.943   88.976     0.000  994.879  862.878  132.000
253.70  1792.710  395.030  393.550    1.479   368.915 1334.178 1254.281   79.897     0.000 1015.388  924.003   91.385
253.80  1828.895  384.648  378.531    6.116   353.562 1434.389 1349.996   84.393     0.000  944.008  862.777   81.231
253.90  1724.782  409.549  407.185    2.365   492.951 1282.814 1200.755   82.059     0.000  873.234  792.003   81.231
254.00  1772.435  353.367  353.367    0.000   442.366 1231.840 1198.117   33.723     0.000  881.876  831.106   50.769
254.10  1768.542  360.130  356.212    3.917   393.429 1387.619 1296.913   90.706     0.000  832.316  740.931   91.385
254.20  1816.616  358.672  351.246    7.426   306.052 1246.326 1178.449   67.878     0.000  690.363  670.055   20.308
254.30  1723.727  392.182  391.985    0.197   373.709 1157.396 1136.471   20.925     0.000  771.393  730.777   40.615
254.40  1743.577  392.729  386.683    6.046   276.869 1298.939 1252.592   46.347     0.000  761.038  669.653   91.385
254.50  1747.286  379.715  370.090    9.625   276.909 1309.538 1251.431   58.107     0.000  761.541  700.618   60.923
254.60  1794.707  326.522  320.859    5.662   320.706 1232.880 1175.984   56.896     0.000  730.173  659.096   71.077
254.70  1810.463  300.709  297.163    3.547   368.567 1233.741 1167.420   66.321     0.000  791.499  740.729   50.769
254.80  1824.132  429.353  425.412    3.941   521.784 1229.853 1179.182   50.670     0.000  832.115  791.499   40.615
254.90  1903.453  351.536  347.688    3.848   368.567 1305.948 1247.150   58.799     0.000  771.695  741.233   30.462
255.00  1838.777  386.734  356.845   29.889   264.158 1319.301 1250.212   69.089     0.000  668.847  628.232   40.616
255.10  1846.028  333.411  330.296    3.115   362.688 1254.408 1201.403   53.005     0.000  964.316  933.855   30.462
255.20  1826.485  285.580  285.580    0.000   385.427 1255.016 1255.016    0.000     0.000  842.269  781.345   60.923
255.30  1835.111  295.263  295.263    0.000   417.549 1261.191 1239.056   22.136     0.000  760.634  669.249   91.385
255.40  1804.021  317.501  314.387    3.115   332.294 1348.531 1291.807   56.723     0.000  852.926  822.464   30.462
255.50  1813.183  294.518  294.518    0.000   421.658 1239.406 1226.609   12.797     0.000  912.337  810.799  101.539
255.60  1727.961  340.050  339.853    0.197   448.116 1263.012 1208.104   54.907     0.000  873.032  812.109   60.923
255.70  1847.823  318.021  317.837    0.183   450.366 1178.756 1147.454   31.301     0.000 1025.441  883.287  142.154
255.80  1787.954  363.311  363.311    0.000   444.964 1408.490 1353.409   55.080     0.000  994.576  761.037  233.539
255.90  1828.228  307.714  307.714    0.000   288.888 1460.548 1403.306   57.242     0.000  862.979  812.210   50.769
256.00  1765.953  325.070  325.070    0.000   364.589 1406.712 1381.031   25.681     0.000  902.688  770.687  132.000
256.10  1762.769  306.554  306.554    0.000   467.487 1174.818 1152.941   21.876     0.000  700.517  639.594   60.923
256.20  1778.069  314.411  313.622    0.788   434.367 1287.396 1276.328   11.068     0.000  751.186  720.724   30.462
256.30  1822.200  292.844  292.464    0.380   370.427 1262.495 1227.648   34.847     0.000  883.388  741.233  142.154
256.40  1780.231  298.602  298.602    0.000   292.519 1248.706 1245.074    3.632     0.000  791.801  700.416   91.385
256.50  1695.203  339.378  339.378    0.000   381.840 1224.194 1218.747    5.448     0.000  812.310  771.695   40.616
256.60  1792.293  272.315  272.315    0.000   501.859 1207.771 1187.624   20.147     0.000  964.619  944.311   20.308
256.70  1857.657  263.142  263.142    0.000   492.521 1293.320 1260.549   32.772     0.000  974.772  873.234  101.539
256.80  1846.142  230.254  230.254    0.000   425.247 1225.276 1225.276    0.000     0.000  842.772  792.003   50.769
256.90  1833.394  267.491  267.491    0.000   344.098 1286.182 1269.839   16.343     0.000  680.108  659.801   20.308
257.00  1877.733  301.976  301.976    0.000   426.672 1147.499 1147.499    0.000     0.000  832.417  730.878  101.539
257.10  1811.497  296.993  296.993    0.000   488.668 1229.299 1223.851    5.448     0.000  791.599  730.676   60.923
257.20  1779.377  345.399  345.399    0.000   365.408 1265.485 1240.063   25.422     0.000  761.440  680.209   81.231
257.30  1726.263  350.914  350.914    0.000   375.135 1330.588 1314.245   16.343     0.000  903.695  781.849  121.847
257.40  1701.299  334.166  334.166    0.000   365.494 1294.018 1259.171   34.847     0.000  832.618  751.387   81.231
257.50  1781.819  325.324  325.324    0.000   410.198 1198.719 1162.402   36.317     0.000  791.801  730.878   60.923
257.60  1752.374  334.513  334.513    0.000   483.651 1288.990 1237.714   51.276     0.000  852.926  731.079  121.847
257.70  1769.893  328.606  328.606    0.000   412.836 1192.063 1152.115   39.948     0.000  781.849  761.541   20.308
257.80  1851.215  298.831  298.831    0.000   512.229 1159.126 1140.622   18.504     0.000  903.595  822.364   81.231
257.90  1833.307  323.777  323.777    0.000   509.285 1237.120 1135.433  101.687     0.000  771.695  690.464   81.231
258.00  1843.765  314.803  313.520    1.282   506.482 1266.383 1208.190   58.193     0.000  741.233  639.694  101.539
258.10  1887.736  306.069  296.552    9.517   406.828 1327.347 1231.021   96.326     0.000  781.849  700.618   81.231
258.20  1768.789  338.594  321.301   17.294   409.595 1243.951 1201.150   42.802     0.000  903.695  822.464   81.231
258.30  1756.752  364.460  339.156   25.304   441.892 1268.940 1235.823   33.117     0.000  802.156  660.002  142.154
258.40  1811.101  324.214  303.918   20.295   444.443 1234.436 1197.428   37.009     0.000  750.884  680.209   70.675
258.50  1771.411  380.302  361.387   18.916   480.107 1260.242 1194.353   65.889     0.000  902.285  800.746  101.539
258.60  1836.321  362.358  347.124   15.235   470.987 1318.352 1290.942   27.411     0.000  852.422  720.422  132.000
258.70  1749.572  358.771  334.479   24.293   462.509 1207.591 1137.898   69.694     0.000  751.286  690.363   60.923
258.80  1880.331  333.724  307.866   25.858   574.266 1214.729 1197.695   17.034     0.000  822.464  751.387   71.077
258.90  1751.897  399.317  384.643   14.675   445.866 1253.763 1187.009   66.754     0.000  903.695  812.310   91.385
259.00  1774.789  341.533  326.357   15.176   425.332 1275.940 1224.319   51.622     0.000  954.364  832.517  121.846
259.10  1833.024  341.714  316.911   24.803   444.398 1291.670 1220.896   70.774     0.000 1075.908  974.369  101.539
259.20  1747.874  350.844  337.605   13.238   556.634 1216.756 1147.755   69.002     0.000 1035.696  893.542  142.154
259.30  1923.541  315.814  299.726   16.088   457.714 1247.754 1189.908   57.846     0.000  913.849  751.387  162.462
259.40  1822.180  307.919  306.412    1.507   490.575 1184.635 1128.863   55.772     0.000 1126.778  944.008  182.770
259.50  1769.476  296.718  296.718    0.000   521.393 1151.164 1112.945   38.219     0.000  862.677  801.753   60.923
259.60  1805.150  317.896  317.896    0.000   476.346 1191.807 1155.491   36.317     0.000  974.471  944.009   30.462
259.70  1889.319  320.294  320.294    0.000   500.990 1232.580 1199.463   33.117     0.000  933.855  842.470   91.385
259.80  1808.412  288.983  288.983    0.000   464.672 1135.903 1090.506   45.396     0.000  903.092  822.263   80.829
259.90  1750.618  304.553  304.553    0.000   556.808 1153.768 1111.139   42.629     0.000  791.902  741.132   50.769
260.00  1831.897  293.381  293.381    0.000   540.329 1226.695 1177.494   49.201     0.000 1126.577  994.576  132.000
260.10  1853.364  286.246  286.246    0.000   446.606 1306.374 1240.399   65.975     0.000  943.505  781.043  162.462
260.20  1840.242  323.851  323.851    0.000   420.144 1269.763 1253.420   16.343     0.000  903.595  822.364   81.231
260.30  1864.068  306.015  306.015    0.000   516.295 1287.831 1216.235   71.596     0.000  964.518  893.441   71.077
260.40  1799.786  293.171  293.171    0.000   555.159 1169.157 1116.498   52.659     0.000  922.896  801.452  121.444
260.50  1745.463  305.887  305.887    0.000   497.793 1179.088 1162.659   16.429     0.000  873.234  660.002  213.231
260.60  1750.904  305.585  305.585    0.000   539.036 1123.658 1096.334   27.324     0.000  720.623  669.854   50.769
260.70  1748.082  298.443  298.443    0.000   434.583 1217.227 1206.332   10.895     0.000  812.109  741.032   71.077
260.80  1831.283  288.135  288.135    0.000   415.777 1257.384 1248.305    9.079     0.000  893.340  832.417   60.923
260.90  1799.306  313.486  313.486    0.000   491.652 1261.626 1256.179    5.448     0.000  689.960  649.344   40.616
261.00  1793.880  309.258  309.258    0.000   516.211 1199.205 1195.573    3.632     0.000  934.157  893.541   40.615
261.10  1827.145  314.300  314.300    0.000   497.533 1226.987 1221.540    5.448     0.000  812.210  761.440   50.769
261.20  1770.073  320.123  320.123    0.000   445.823 1256.093 1232.487   23.606     0.000  832.215  771.292   60.923
261.30  1780.127  324.574  324.574    0.000   529.523 1155.448 1130.026   25.422     0.000  863.080  842.772   20.308
261.40  1794.151  294.248  294.248    0.000   580.879 1213.165 1213.165    0.000     0.000  943.908  862.878   81.029
261.50  1799.073  311.539  311.539    0.000   572.542 1177.888 1177.888    0.000     0.000 1075.708 1045.246   30.462
261.60  1761.247  299.322  299.322    0.000   665.410 1115.200 1100.673   14.527     0.000  944.311  893.541   50.769
261.70  1824.085  322.029  322.029    0.000   577.509 1206.160 1198.896    7.263     0.000  883.388  842.772   40.616
261.80  1790.294  366.374  366.374    0.000   533.804 1196.129 1194.313    1.816     0.000  943.909  852.926   90.983
261.90  1728.051  341.160  341.160    0.000   512.924 1179.138 1166.427   12.711     0.000  944.210  893.441   50.769
262.00  1734.878  383.119  383.119    0.000   509.723 1156.832 1153.200    3.632     0.000 1045.648 1015.186   30.461
262.10  1793.480  354.996  354.996    0.000   465.454 1216.409 1190.987   25.422     0.000  924.003  924.003    0.000
262.20  1755.990  345.409  345.409    0.000   621.525 1045.841 1029.498   16.343     0.000  882.279  872.125   10.154
262.30  1806.299  334.919  334.919    0.000   634.714 1073.648 1066.385    7.263     0.000 1106.270 1055.701   50.568
262.40  1750.432  359.283  359.283    0.000   561.300 1165.306 1159.859    5.448     0.000  841.362  831.208   10.154
262.50  1835.601  299.603  299.603    0.000   520.016 1257.099 1248.020    9.079     0.000  943.507  873.234   70.273
262.60  1765.231  347.036  347.036    0.000   608.039 1175.638 1134.739   40.900     0.000 1166.289 1005.033  161.256
262.70  1806.482  319.853  319.853    0.000   396.539 1324.630 1302.235   22.395     0.000  811.807  781.748   30.059
262.80  1811.527  309.964  309.964    0.000   403.282 1311.314 1274.565   36.749     0.000  913.748  842.671   71.077
262.90  1816.024  336.529  336.529    0.000   516.811 1223.245 1182.691   40.554     0.000  964.015  862.878  101.137
263.00  1734.958  294.226  294.226    0.000   468.090 1216.501 1192.463   24.038     0.000  883.186  873.033   10.154
263.10  1782.820  350.099  350.099    0.000   482.137 1217.405 1181.953   35.452     0.000 1075.909 1005.234   70.675
263.20  1806.271  325.767  325.767    0.000   416.766 1176.934 1139.839   37.095     0.000  921.384  880.769   40.616
263.30  1776.146  321.071  321.071    0.000   380.492 1345.944 1301.845   44.099     0.000 1055.802  964.418   91.385
263.40  1820.374  343.995  343.995    0.000   392.084 1351.906 1309.364   42.542     0.000  994.879  933.955   60.923
263.50  1807.070  383.850  383.850    0.000   406.049 1268.899 1234.312   34.587     0.000 1045.850 1015.388   30.462
263.60  1823.596  307.295  307.295    0.000   447.984 1222.541 1213.419    9.122     0.000 1024.636  954.162   70.474
263.70  1761.516  333.528  333.528    0.000   463.894 1260.646 1227.182   33.463     0.000 1025.441 1015.287   10.154
263.80  1780.495  347.940  347.940    0.000   474.875 1205.216 1174.001   31.215     0.000  781.546  751.085   30.462
263.90  1680.722  366.872  366.872    0.000   439.765 1193.450 1167.856   25.595     0.000  750.682  740.528   10.154
264.00  1765.981  413.184  413.184    0.000   606.179 1271.367 1232.283   39.084     0.000 1116.927 1015.388  101.539
264.10  1733.131  354.740  354.740    0.000   505.015 1261.940 1235.740   26.200     0.000 1024.939  954.465   70.474
264.20  1694.958  421.094  421.094    0.000   434.243 1163.141 1144.550   18.591     0.000  913.849  893.542   20.308
264.30  1704.135  414.619  414.619    0.000   517.550 1223.727 1174.612   49.114     0.000 1014.885  934.056   80.829
264.40  1731.696  379.981  379.981    0.000   491.697 1169.376 1133.059   36.317     0.000 1045.045 1005.033   40.012
264.50  1746.242  370.209  370.209    0.000   517.206 1184.804 1159.123   25.681     0.000 1045.648 1035.494   10.154
264.60  1852.800  289.349  289.349    0.000   462.730 1243.391 1241.575    1.816     0.000 1065.755  984.926   80.829
264.70  1818.358  377.061  377.061    0.000   438.084 1427.216 1392.455   34.760     0.000 1075.305 1015.086   60.219
264.80  1803.038  379.980  379.980    0.000   408.730 1288.689 1261.105   27.583     0.000  933.251  872.328   60.923
264.90  1777.611  349.057  349.057    0.000   461.651 1215.798 1213.982    1.816     0.000  822.062  791.802   30.261
265.00  1735.457  362.927  362.927    0.000   356.632 1305.991 1298.728    7.263     0.000  934.157  924.003   10.154
265.10  1793.209  331.138  331.138    0.000   468.004 1239.755 1225.055   14.700     0.000  802.056  781.748   20.308
265.20  1803.665  360.830  360.830    0.000   364.937 1215.452 1210.004    5.448     0.000  913.346  893.038   20.308
265.30  1793.082  315.801  315.801    0.000   356.677 1253.852 1219.092   34.760     0.000  944.009  923.701   20.308
265.40  1819.626  299.313  299.313    0.000   330.739 1355.572 1348.136    7.436     0.000 1014.783  994.476   20.308
265.50  1801.382  280.588  280.588    0.000   402.595 1261.973 1258.342    3.632     0.000  984.422  974.269   10.154
265.60  1779.070  292.761  292.761    0.000   418.244 1264.526 1264.526    0.000     0.000 1147.388 1096.619   50.769
265.70  1764.493  318.038  318.038    0.000   358.883 1219.855 1218.039    1.816     0.000  984.120  933.351   50.769
265.80  1814.256  284.962  284.962    0.000   459.358 1191.802 1160.933   30.869     0.000  832.015  821.861   10.154
265.90  1831.393  329.701  329.701    0.000   447.942 1211.604 1189.208   22.395     0.000 1015.186  974.571   40.615
266.00  1825.125  344.385  344.385    0.000   417.117 1270.227 1247.832   22.395     0.000  983.617  953.156   30.462
266.10  1843.790  298.839  298.839    0.000   419.062 1257.515 1228.462   29.053     0.000 1025.340  994.879   30.462
266.20  1836.618  336.089  336.089    0.000   394.722 1335.329 1297.197   38.133     0.000 1034.386  973.664   60.722
266.30  1784.630  348.611  348.611    0.000   490.489 1163.963 1110.871   53.092     0.000  954.465  934.157   20.308
266.40  1751.903  373.086  373.086    0.000   440.811 1313.683 1251.685   61.998     0.000 1055.802 1045.648   10.154
266.50  1785.332  346.371  346.371    0.000   503.631 1120.034 1118.218    1.816     0.000 1197.654 1126.577   71.077
266.60  1802.797  343.199  343.199    0.000   522.914 1199.065 1166.121   32.945     0.000 1004.530  963.915   40.616
266.70  1726.022  337.780  337.780    0.000   382.188 1253.018 1251.202    1.816     0.000 1085.861 1045.246   40.615
266.80  1743.489  362.544  362.544    0.000   323.304 1297.946 1279.010   18.937     0.000  862.376  862.376    0.000
266.90  1771.704  353.600  353.600    0.000   313.879 1298.339 1272.831   25.508     0.000  873.234  802.156   71.077
267.00  1766.377  365.965  365.965    0.000   456.290 1265.466 1250.853   14.613     0.000  892.836  842.067   50.769
267.10  1881.592  281.976  281.976    0.000   410.287 1302.437 1278.312   24.125     0.000  934.157  863.080   71.077
267.20  1781.035  309.720  309.720    0.000   394.808 1302.743 1257.347   45.396     0.000  893.139  822.464   70.675
267.30  1792.747  303.461  303.461    0.000   451.877 1283.023 1240.999   42.024     0.000  913.547  852.624   60.923
267.40  1736.138  367.000  367.000    0.000   429.094 1359.729 1317.791   41.937     0.000 1015.388  964.619   50.769
267.50  1758.437  361.012  361.012    0.000   351.403 1360.118 1307.285   52.832     0.000 1005.234  934.157   71.077
267.60  1690.765  391.921  391.921    0.000   435.104 1335.991 1284.888   51.103     0.000  802.157  680.310  121.847
267.70  1705.069  410.262  410.262    0.000   368.741 1362.530 1335.119   27.410     0.000  923.398  892.937   30.462
267.80  1716.894  356.026  356.026    0.000   429.615 1338.660 1291.015   47.644     0.000  821.053  800.745   20.308
267.90  1784.503  367.435  367.435    0.000   425.507 1345.419 1272.007   73.412     0.000 1025.542  974.772   50.769
268.00  1815.098  334.288  334.288    0.000   437.869 1329.209 1241.876   87.333     0.000  862.477  781.849   80.628
268.10  1812.462  327.022  327.022    0.000   493.167 1343.694 1279.102   64.592     0.000  953.057  892.335   60.722
268.20  1763.917  333.207  333.207    0.000   421.484 1376.377 1335.564   40.813     0.000 1125.672 1085.056   40.616
268.30  1828.896  325.036  325.036    0.000   398.401 1456.135 1389.382   66.753     0.000  943.103  862.475   80.628
268.40  1919.667  300.002  300.002    0.000   381.840 1309.795 1249.959   59.836     0.000  903.595  852.825   50.769
268.50  1886.758  300.714  300.714    0.000   405.968 1355.540 1293.542   61.998     0.000 1126.980 1096.518   30.462
268.60  1944.136  309.062  309.062    0.000   455.164 1279.526 1252.288   27.238     0.000  953.860  953.860    0.000
268.70  1880.648  253.231  253.231    0.000   467.360 1266.432 1222.593   43.840     0.000 1054.493 1024.031   30.462
268.80  1818.826  301.826  301.826    0.000   497.837 1317.822 1304.852   12.970     0.000 1034.486  993.871   40.616
268.90  1806.228  303.468  303.468    0.000   468.434 1322.198 1276.284   45.915     0.000 1115.517 1054.996   60.521
269.00  1814.989  296.287  296.287    0.000   381.927 1274.901 1261.844   13.057     0.000 1025.340  933.955   91.385
269.10  1877.195  325.650  325.650    0.000   434.626 1313.465 1291.415   22.050     0.000 1076.009  994.778   81.231
269.20  1870.504  323.190  323.190    0.000   500.431 1231.662 1217.136   14.527     0.000  964.417  923.802   40.615
269.30  1900.367  302.801  302.801    0.000   485.510 1301.011 1264.608   36.403     0.000 1126.880 1076.110   50.769
269.40  1838.009  315.291  315.291    0.000   451.660 1282.521 1271.626   10.895     0.000 1106.471 1055.702   50.769
269.50  1763.071  330.860  330.860    0.000   352.569 1306.253 1262.500   43.753     0.000 1004.731  943.807   60.923
269.60  1820.963  346.420  346.420    0.000   398.008 1259.080 1253.546    5.534     0.000 1106.471 1045.547   60.923
269.70  1860.612  330.186  330.186    0.000   392.996 1294.058 1286.795    7.263     0.000 1157.240 1116.625   40.615
269.80  1802.733  347.998  347.998    0.000   375.224 1328.519 1315.808   12.711     0.000 1015.388 1005.234   10.154
269.90  1880.285  272.775  272.775    0.000   427.322 1299.898 1233.146   66.752     0.000 1156.335 1115.719   40.616
270.00  1711.546  362.007  362.007    0.000   411.714 1223.070 1215.807    7.263     0.000 1075.406 1034.790   40.615
270.10  1800.061  378.626  378.626    0.000   426.672 1256.877 1216.582   40.294     0.000 1035.595 1025.441   10.154
270.20  1792.567  335.590  335.590    0.000   502.593 1206.732 1201.284    5.448     0.000 1167.595 1147.288   20.308
270.30  1773.764  334.008  334.008    0.000   461.390 1262.237 1231.367   30.869     0.000 1146.985 1106.370   40.616
270.40  1783.015  350.978  350.978    0.000   385.299 1283.462 1245.243   38.219     0.000 1035.192 1025.038   10.154
270.50  1692.252  330.433  330.433    0.000   328.533 1131.026 1127.308    3.718     0.000 1035.696 1005.234   30.462
270.60  1748.578  357.935  357.935    0.000   453.779 1266.688 1199.157   67.532     0.000 1167.294 1096.619   70.675
270.70  1665.157  414.184  414.184    0.000   415.734 1299.895 1267.210   32.685     0.000 1187.903 1137.134   50.769
270.80  1701.051  493.833  493.833    0.000   331.990 1387.658 1327.434   60.224     0.000 1106.169  974.370  131.799
270.90  1800.053  318.070  318.070    0.000   430.952 1265.596 1203.901   61.695     0.000 1167.696 1025.542  142.154
271.00  1711.184  336.258  336.258    0.000   474.661 1168.248 1138.503   29.745     0.000 1157.240 1055.701  101.539
271.10  1787.835  325.810  325.810    0.000   474.661 1221.724 1185.320   36.403     0.000 1045.044  964.014   81.030
271.20  1757.424  317.415  317.415    0.000   503.717 1080.863 1042.557   38.306     0.000 1025.139  923.802  101.338
271.30  1756.734  300.797  300.797    0.000   376.046 1290.506 1263.268   27.238     0.000  882.984  842.369   40.615
271.40  1714.083  380.609  380.609    0.000   411.972 1229.071 1201.833   27.238     0.000  842.167  811.706   30.462
271.50  1741.355  350.406  350.406    0.000   381.883 1265.128 1226.736   38.392     0.000 1045.245  964.014   81.231
271.60  1728.913  318.032  318.032    0.000   435.539 1186.657 1168.412   18.245     0.000  974.772  944.311   30.462
271.70  1736.273  342.839  342.839    0.000   336.272 1271.234 1229.297   41.937     0.000  994.678  934.157   60.521
271.80  1810.810  307.628  307.628    0.000   338.177 1348.302 1317.433   30.869     0.000  963.107  932.645   30.462
271.90  1763.209  308.649  308.649    0.000   307.868 1276.287 1239.797   36.490     0.000  984.926  873.234  111.693
272.00  1760.633  375.385  375.385    0.000   445.214 1304.080 1267.590   36.490     0.000  995.080  964.619   30.462
272.10  1676.334  404.078  404.078    0.000   429.571 1235.690 1204.734   30.956     0.000  923.197  892.736   30.462
272.20  1733.145  383.292  383.292    0.000   302.204 1363.271 1322.890   40.381     0.000  883.287  842.671   40.615
272.30  1751.093  388.820  388.820    0.000   363.121 1334.610 1285.409   49.201     0.000  994.678  944.311   50.367
272.40  1706.021  384.940  384.940    0.000   380.242 1275.502 1239.099   36.403     0.000  892.534  862.073   30.462
272.50  1654.202  402.455  402.455    0.000   311.933 1340.745 1318.349   22.396     0.000  974.772  964.619   10.154
272.60  1759.506  349.591  349.591    0.000   320.749 1418.614 1376.763   41.851     0.000 1035.495  995.080   40.414
272.70  1786.783  350.130  350.130    0.000   372.546 1385.534 1335.901   49.633     0.000 1106.371 1056.004   50.367
272.80  1770.560  331.646  331.646    0.000   353.175 1237.938 1215.888   22.050     0.000  903.192  882.885   20.308
272.90  1782.023  345.745  345.745    0.000   444.357 1288.955 1230.502   58.453     0.000 1055.501  974.672   80.829
273.00  1813.703  339.635  339.635    0.000   307.261 1291.900 1284.636    7.263     0.000  913.043  892.736   20.308
273.10  1753.065  390.806  388.424    2.382   318.024 1429.285 1389.337   39.948     0.000 1003.926  923.499   80.427
273.20  1854.548  264.932  264.932    0.000   396.233 1290.171 1251.865   38.305     0.000 1145.378 1044.241  101.137
273.30  1871.610  336.720  336.720    0.000   347.730 1387.483 1376.502   10.982     0.000 1055.097  994.173   60.923
273.40  1875.675  282.833  282.833    0.000   446.344 1259.163 1216.707   42.456     0.000 1076.211  954.364  121.847
273.50  1767.222  309.603  309.603    0.000   415.517 1196.427 1189.164    7.263     0.000  933.149  841.764   91.385
273.60  1870.371  272.323  272.323    0.000   517.330 1286.062 1239.974   46.088     0.000 1106.168 1014.985   91.183
273.70  1766.872  368.208  368.208    0.000   427.669 1307.891 1231.712   76.179     0.000  923.601  873.234   50.367
273.80  1813.865  364.683  364.683    0.000   432.507 1273.354 1251.045   22.309     0.000 1066.057 1015.287   50.769
273.90  1781.614  351.125  345.262    5.863   463.073 1286.450 1194.793   91.657     0.000 1014.281  913.144  101.137
274.00  1804.774  295.739  295.739    0.000   459.791 1169.755 1100.667   69.088     0.000  903.494  893.340   10.154
274.10  1810.931  349.372  349.372    0.000   468.215 1246.284 1184.113   62.171     0.000 1055.802  994.879   60.923
274.20  1858.560  298.448  287.695   10.753   418.245 1269.974 1180.393   89.581     0.000 1024.333  953.658   70.675
274.30  1874.772  256.741  256.741    0.000   429.007 1236.342 1196.826   39.516     0.000  873.032  812.109   60.923
274.40  1830.371  303.677  303.677    0.000   416.125 1267.675 1195.646   72.028     0.000  974.168  903.292   70.876
274.50  1846.979  308.892  302.156    6.736   385.514 1386.010 1288.215   97.796     0.000 1033.982  932.444  101.539
274.60  1841.355  296.240  279.611   16.629   426.799 1255.108 1164.229   90.879     0.000  893.240  791.902  101.338
274.70  1837.171  315.801  276.408   39.393   300.520 1420.327 1339.133   81.194     0.000  911.132  850.208   60.923
274.80  1815.133  281.050  279.782    1.268   357.371 1385.718 1300.072   85.646     0.000 1025.542  964.619   60.923
274.90  1822.960  377.886  318.015   59.872   370.943 1321.683 1275.077   46.606     0.000 1034.487  983.718   50.769
275.00  1835.301  381.715  342.544   39.171   374.449 1399.936 1294.790  105.145     0.000 1065.855  954.364  111.492
275.10  1885.729  361.557  328.895   32.662   450.455 1323.547 1225.319   98.228     0.000 1096.217  984.926  111.291
275.20  1723.346  435.577  378.540   57.037   431.216 1311.911 1216.623   95.288     0.000  913.849  792.003  121.847
275.30  1842.078  359.574  311.766   47.808   330.739 1349.692 1281.295   68.396     0.000  903.695  842.772   60.923
275.40  1871.101  324.995  280.144   44.851   326.891 1402.958 1348.569   54.389     0.000 1045.649 1015.187   30.462
275.50  1900.417  308.395  244.101   64.294   449.932 1396.681 1281.332  115.349     0.000 1054.996 1014.380   40.616
275.60  1837.180  301.451  251.582   49.869   415.691 1292.329 1200.592   91.737     0.000  963.613  912.844   50.769
275.70  1905.087  350.834  287.711   63.124   305.835 1418.335 1312.382  105.953     0.000 1035.495  964.417   71.077
275.80  1784.341  333.649  313.810   19.840   427.236 1350.123 1229.198  120.924     0.000  892.233  831.913   60.320
275.90  1845.394  387.110  315.271   71.840   298.097 1375.204 1248.744  126.460     0.000  761.138  750.984   10.154
276.00  1727.919  365.336  302.174   63.162   229.569 1448.053 1352.811   95.242     0.000  903.695  863.080   40.616
276.10  1784.151  450.104  384.631   65.474   292.910 1351.857 1272.221   79.637     0.000  943.908  923.600   20.308
276.20  1840.177  353.639  301.442   52.197   275.224 1383.727 1325.534   58.193     0.000  883.388  852.926   30.462
276.30  1845.729  340.036  275.980   64.056   343.838 1249.085 1159.981   89.104     0.000  923.802  883.186   40.615
276.40  1846.514  368.687  308.243   60.443   338.263 1270.716 1154.156  116.560     0.000  882.885  802.056   80.829
276.50  1878.242  306.885  274.126   32.759   336.391 1245.207 1163.148   82.058     0.000  852.624  842.571   10.053
276.60  1794.789  386.800  321.278   65.522   380.101 1331.176 1216.142  115.034     0.000  832.316  761.339   70.976
276.70  1840.448  385.445  347.487   37.958   395.537 1249.314 1135.526  113.788     0.000  953.459  832.015  121.444
276.80  1817.081  398.154  352.344   45.810   384.200 1315.979 1226.011   89.968     0.000  931.040  819.649  111.390
276.90  1889.933  360.550  312.612   47.938   339.555 1418.622 1295.408  123.214     0.000 1065.453  933.453  132.000
277.00  1752.846  422.029  377.135   44.894   356.849 1320.601 1220.906   99.695     0.000  902.790  852.422   50.367
277.10  1888.074  345.233  320.290   24.943   265.240 1314.286 1226.220   88.066     0.000  922.795  872.629   50.166
277.20  1843.085  343.628  297.153   46.475   217.639 1318.232 1274.047   44.185     0.000  780.743  780.743    0.000
277.30  1869.528  359.494  322.223   37.271   318.064 1327.860 1274.212   53.648     0.000  893.541  852.926   40.615
277.40  1865.696  329.618  295.123   34.495   447.714 1282.124 1227.609   54.514     0.000 1013.475  932.949   80.526
277.50  1851.022  421.953  362.915   59.038   299.780 1479.482 1399.117   80.366     0.000  974.772  934.157   40.615
277.60  1745.173  373.556  306.435   67.121   247.081 1275.992 1166.740  109.252     0.000  741.233  720.926   20.308
277.70  1834.665  367.703  291.205   76.498   346.045 1264.529 1187.918   76.611     0.000  832.517  802.056   30.462
277.80  1708.265  470.889  412.264   58.625   416.255 1292.194 1228.341   63.853     0.000 1005.133  913.748   91.385
277.90  1835.024  394.555  338.656   55.898   413.996 1322.243 1210.008  112.235     0.000  954.162  872.931   81.231
278.00  1773.900  438.776  375.918   62.858   418.668 1350.507 1268.887   81.620     0.000  913.748  862.979   50.769
278.10  1811.681  354.586  313.454   41.131   361.947 1297.031 1205.118   91.914     0.000  842.570  771.493   71.077
278.20  1793.301  455.824  391.808   64.016   463.162 1187.130 1082.159  104.972     0.000  944.311  883.388   60.923
278.30  1889.762  419.879  378.565   41.314   385.036 1250.472 1195.392   55.080     0.000  862.878  761.339  101.539
278.40  1805.302  402.386  353.543   48.843   408.298 1305.982 1217.744   88.238     0.000  944.210  842.671  101.539
278.50  1782.134  396.338  340.077   56.261   308.987 1376.845 1278.019   98.826     0.000  954.465  873.234   81.231
278.60  1831.792  416.231  369.563   46.668   325.893 1422.896 1359.565   63.331     0.000 1066.157  995.080   71.077
278.70  1755.597  430.293  377.353   52.941   344.229 1419.290 1357.558   61.732     0.000 1055.097  953.558  101.539
278.80  1792.219  394.197  350.557   43.640   324.510 1427.683 1331.617   96.066     0.000  944.311  873.234   71.077
278.90  1780.299  405.922  335.709   70.213   283.094 1390.593 1326.870   63.723     0.000  954.465  903.695   50.769
279.00  1751.028  384.256  339.166   45.090   316.031 1296.781 1203.618   93.164     0.000  873.234  842.772   30.462
279.10  1808.696  410.177  359.302   50.875   322.695 1266.948 1133.055  133.893     0.000  923.601  852.926   70.675
279.20  1815.265  425.006  360.865   64.140   373.238 1348.452 1203.790  144.662     0.000 1043.939  923.902  120.037
279.30  1793.988  388.260  320.910   67.349   298.357 1252.179 1128.011  124.169     0.000  963.814  863.080  100.735
279.40  1811.078  398.479  340.779   57.700   348.547 1353.931 1215.590  138.340     0.000 1024.435  872.931  151.504
279.50  1719.545  416.825  359.991   56.834   384.044 1303.702 1224.929   78.773     0.000 1066.157 1005.234   60.923
279.60  1750.885  382.296  323.391   58.905   353.951 1334.568 1243.177   91.391     0.000 1218.466 1116.927  101.539
279.70  1797.727  332.287  272.040   60.247   330.002 1360.036 1262.241   97.796     0.000  924.003  893.542   30.462
279.80  1763.288  323.927  273.479   50.448   259.268 1335.750 1208.166  127.584     0.000  953.660  842.772  110.888
279.90  1799.950  323.335  283.964   39.371   312.618 1313.944 1234.913   79.031     0.000  994.778  903.393   91.385
280.00  1635.506  335.200  303.707   31.493   283.094 1307.945 1197.487  110.457     0.000 1015.388  873.234  142.154
280.10  1690.738  325.652  276.136   49.515   305.825 1261.636 1197.563   64.073     0.000  934.157  812.310  121.847
280.20  1863.314  318.719  263.398   55.321   345.131 1247.794 1154.152   93.642     0.000  822.464  690.464  132.000
280.30  1844.365  332.484  277.102   55.382   304.965 1420.043 1336.567   83.475     0.000 1096.619  883.388  213.232
280.40  1853.766  318.336  266.734   51.602   343.446 1319.913 1220.738   99.175     0.000 1035.696  822.464  213.232
280.50  1741.304  372.275  314.183   58.092   399.906 1315.413 1204.868  110.545     0.000  923.902  771.594  152.308
280.60  1741.103  375.329  338.031   37.298   354.295 1376.723 1286.537   90.187     0.000 1015.187  903.695  111.492
280.70  1849.330  337.047  279.715   57.331   388.449 1444.679 1298.512  146.167     0.000 1155.933 1025.139  130.794
280.80  1877.857  279.624  243.359   36.265   315.643 1493.981 1366.873  127.108     0.000 1136.430 1045.850   90.581
280.90  1924.319  332.563  270.936   61.627   373.188 1253.939 1204.566   49.373     0.000 1055.903  944.210  111.693
281.00  1974.128  247.443  207.301   40.143   298.911 1390.694 1332.587   58.107     0.000 1005.234  944.311   60.923
281.10  1789.204  315.552  279.046   36.506   282.182 1420.130 1342.308   77.822     0.000 1198.158 1015.388  182.770
281.20  1830.049  342.348  302.401   39.948   346.600 1374.780 1295.489   79.292     0.000  882.684  720.825  161.859
281.30  1769.377  353.302  309.280   44.022   316.207 1480.316 1370.028  110.288     0.000 1025.542  822.464  203.078
281.40  1848.071  311.189  277.949   33.240   355.722 1483.900 1352.986  130.913     0.000 1105.163  943.706  161.457
281.50  1800.296  380.489  338.555   41.934   388.233 1428.516 1323.241  105.275     0.000 1076.311  903.695  172.616
281.60  1880.127  296.290  259.151   37.139   387.449 1417.280 1264.319  152.962     0.000 1187.803 1116.927   70.876
281.70  1795.091  382.747  347.817   34.929   394.015 1428.733 1303.703  125.029     0.000 1197.856 1106.471   91.385
281.80  1725.971  410.150  372.584   37.566   376.340 1457.003 1340.490  116.512     0.000 1268.129 1066.057  202.072
281.90  1860.988  334.245  303.907   30.337   446.333 1407.289 1311.007   96.282     0.000 1217.862 1096.016  121.846
282.00  1790.794  352.460  333.366   19.095   408.983 1412.743 1301.458  111.285     0.000 1177.247 1076.311  100.936
282.10  1814.883  321.684  282.994   38.690   493.641 1273.304 1189.084   84.220     0.000 1167.696 1056.004  111.693
282.20  1829.444  286.500  268.968   17.532   462.128 1261.200 1168.506   92.694     0.000 1147.389 1035.696  111.693
282.30  1794.351  264.048  244.319   19.729   373.883 1273.143 1212.529   60.614     0.000 1156.135 1054.596  101.539
282.40  1750.372  294.488  258.911   35.578   335.141 1386.501 1286.112  100.390     0.000 1045.850 1005.234   40.616
282.50  1701.528  346.163  303.749   42.414   403.581 1318.879 1215.982  102.897     0.000 1106.773 1076.311   30.462
282.60  1739.508  338.899  303.418   35.481   210.459 1383.171 1286.413   96.758     0.000 1045.850 1025.542   20.308
282.70  1781.849  367.743  327.809   39.934   314.393 1335.178 1221.558  113.619     0.000  933.152  792.003  141.149
282.80  1850.690  394.832  364.030   30.802   291.222 1486.065 1340.107  145.959     0.000 1105.264  943.807  161.457
282.90  1865.579  410.040  376.293   33.747   345.481 1453.767 1336.170  117.597     0.000 1085.559  964.115  121.444
283.00  1928.895  342.763  306.170   36.593   383.960 1420.787 1288.749  132.037     0.000  933.956  842.772   91.184
283.10  1874.179  359.244  335.333   23.911   313.142 1455.934 1322.687  133.247     0.000  933.956  771.695  162.261
283.20  1800.733  391.016  351.591   39.425   317.597 1470.328 1316.068  154.260     0.000 1045.448  822.464  222.983
283.30  1833.852  375.476  328.215   47.261   303.458 1433.795 1329.168  104.627     0.000 1045.247  974.772   70.474
283.40  1927.640  337.913  320.270   17.643   261.652 1580.055 1438.852  141.203     0.000  862.678  771.695   90.983
283.50  1883.224  322.062  322.062    0.000   336.188 1478.621 1362.667  115.954     0.000 1034.589  933.855  100.735
283.60  1822.968  379.737  379.737    0.000   425.336 1479.274 1359.948  119.326     0.000 1167.294 1045.850  121.444
283.70  1911.134  354.595  338.444   16.151   432.206 1359.952 1234.054  125.898     0.000  974.169  923.802   50.367
283.80  1884.922  370.405  370.405    0.000   422.480 1404.741 1262.068  142.673     0.000  953.660  863.080   90.581
283.90  1907.805  355.105  347.593    7.512   455.812 1431.895 1308.851  123.044     0.000 1075.105  974.370  100.735
284.00  1840.752  395.975  387.930    8.045   430.431 1384.473 1272.496  111.976     0.000  893.340  822.464   70.876
284.10  1919.535  373.989  372.594    1.395   468.348 1345.515 1256.971   88.544     0.000 1075.507  883.388  192.120
284.20  1849.815  356.442  356.442    0.000   451.315 1358.138 1276.858   81.280     0.000 1105.567  984.524  121.042
284.30  1891.347  403.904  395.124    8.780   427.410 1359.917 1267.223   92.694     0.000 1033.283  901.685  131.598
284.40  1830.956  383.535  352.359   31.175   345.479 1452.812 1294.315  158.496     0.000  974.169  832.618  141.551
284.50  1918.428  341.953  307.522   34.431   334.456 1432.190 1311.913  120.276     0.000 1004.631  873.033  131.598
284.60  1886.166  344.937  326.941   17.996   406.268 1389.139 1290.824   98.315     0.000 1106.170  934.157  172.013
284.70  1987.042  332.250  306.588   25.662   378.383 1419.528 1301.239  118.289     0.000  944.311  893.541   50.769
284.80  1853.792  360.472  336.147   24.325   407.863 1274.396 1238.426   35.971     0.000  954.465  852.926  101.539
284.90  1845.450  331.445  331.445    0.000   551.833 1264.280 1192.252   72.028     0.000  994.879  944.311   50.568
285.00  1908.070  288.290  288.290    0.000   497.273 1399.721 1283.940  115.781     0.000 1085.661  934.157  151.504
285.10  1875.074  340.160  322.207   17.953   444.828 1347.931 1213.732  134.199     0.000 1125.874  943.707  182.167
285.20  1878.083  357.163  313.721   43.442   525.941 1183.861 1058.914  124.947     0.000  912.844  801.553  111.291
285.30  1831.887  402.940  346.880   56.060   314.571 1287.632 1165.366  122.266     0.000  912.643  741.233  171.410
285.40  1882.974  346.676  303.405   43.271   449.976 1278.638 1148.331  130.308     0.000 1095.212  903.494  191.717
285.50  1792.401  413.402  368.226   45.176   364.245 1326.223 1169.030  157.193     0.000  953.057  791.802  161.256
285.60  1858.260  429.707  375.963   53.744   351.276 1365.748 1204.791  160.957     0.000 1074.904  821.861  253.043
285.70  1845.071  395.251  354.276   40.975   378.595 1419.866 1258.611  161.255     0.000 1196.951  934.157  262.794
285.80  1788.522  404.156  352.824   51.332   331.904 1381.782 1251.610  130.171     0.000 1085.761  873.133  212.628
285.90  1860.321  414.009  353.049   60.959   396.366 1325.538 1194.625  130.913     0.000 1104.963  994.075  110.888
286.00  1769.111  390.038  351.160   38.878   332.424 1283.942 1164.925  119.017     0.000  962.608  891.732   70.876
286.10  1789.613  372.725  317.207   55.518   336.360 1372.877 1259.303  113.574     0.000 1004.028  943.507   60.521
286.20  1781.202  346.631  295.313   51.318   303.890 1257.607 1112.996  144.611     0.000  769.483  599.079  170.404
286.30  1765.643  362.296  309.909   52.387   388.328 1261.814 1135.830  125.984     0.000  922.596  852.323   70.273
286.40  1799.891  339.697  282.890   56.806   346.994 1267.260 1127.354  139.906     0.000  933.152  822.464  110.687
286.50  1860.328  380.367  329.641   50.726   453.006 1264.793 1138.635  126.158     0.000 1125.472  973.968  151.504
286.60  1801.583  378.613  313.462   65.151   371.506 1283.686 1156.058  127.628     0.000  943.104  791.801  151.303
286.70  1954.002  320.863  283.028   37.834   477.519 1262.717 1134.225  128.492     0.000 1095.513  923.902  171.611
286.80  2013.670  356.216  304.420   51.797   454.346 1372.265 1225.708  146.557     0.000 1279.389 1106.773  172.616
286.90  1903.785  385.423  334.852   50.571   353.135 1519.252 1379.435  139.817     0.000 1085.661  944.311  141.350
287.00  2003.186  317.452  280.818   36.634   361.218 1355.362 1212.560  142.802     0.000  831.311  690.363  140.948
287.10  1878.234  371.621  312.812   58.808   356.983 1484.720 1352.555  132.165     0.000 1025.341  924.003  101.338
287.20  1850.217  385.621  314.747   70.874   398.876 1309.491 1179.011  130.481     0.000 1045.246  893.541  151.705
287.30  1794.361  378.434  324.718   53.715   409.508 1313.404 1187.557  125.847     0.000  903.092  771.695  131.397
287.40  1910.116  456.144  411.095   45.049   385.905 1396.728 1303.698   93.030     0.000 1106.773  995.080  111.693
287.50  1907.405  417.854  371.129   46.725   427.626 1408.748 1300.663  108.085     0.000  954.465  852.926  101.539
287.60  1934.576  389.160  340.910   48.251   381.105 1398.073 1269.673  128.400     0.000 1054.998  893.542  161.457
287.70  1881.474  406.377  364.880   41.497   345.915 1473.260 1348.486  124.774     0.000  893.441  751.286  142.154
287.80  1779.564  439.764  396.067   43.697   385.212 1356.760 1234.934  121.826     0.000  932.445  750.077  182.368
287.90  1791.047  446.012  397.820   48.192   293.945 1478.996 1312.249  166.748     0.000 1064.750  902.690  162.060
288.00  1838.178  428.729  369.943   58.786   432.383 1354.529 1233.778  120.751     0.000  994.175  842.671  151.504
288.10  1798.878  406.072  397.461    8.611   371.811 1232.237 1155.280   76.957     0.000 1074.903 1024.536   50.367
288.20  1836.230  388.456  388.456    0.000   449.588 1267.159 1200.319   66.840     0.000  882.784  791.801   90.983
288.30  1887.002  357.978  357.978    0.000   497.665 1171.576 1100.153   71.423     0.000 1103.556 1022.928   80.628
288.40  1922.347  359.984  358.505    1.479   562.035 1194.707 1124.149   70.558     0.000 1335.083 1214.041  121.042
288.50  1891.033  377.620  376.635    0.985   461.565 1199.428 1136.739   62.690     0.000 1394.399 1313.570   80.829
288.60  1791.982  421.549  417.152    4.397   316.990 1242.358 1185.029   57.328     0.000 1232.942 1172.019   60.923
288.70  1853.612  373.488  360.199   13.290   492.684 1258.917 1194.760   64.157     0.000 1054.193  952.655  101.539
288.80  1800.545  357.731  316.223   41.508   482.176 1130.681 1064.837   65.844     0.000 1585.916 1495.335   90.581
288.90  1757.194  394.581  348.094   46.486   438.115 1358.525 1258.049  100.476     0.000 1299.495 1096.418  203.078
289.00  1870.541  427.147  381.974   45.173   523.383 1273.990 1163.311  110.680     0.000 1238.773 1096.619  142.154
289.10  1810.849  401.381  364.680   36.702   521.168 1204.611 1089.781  114.830     0.000 1095.212  893.541  201.670
289.20  1755.179  417.989  394.681   23.307   434.104 1244.690 1168.859   75.831     0.000 1116.726  974.772  141.953
289.30  1902.229  386.243  355.785   30.459   588.886 1200.420 1061.423  138.997     0.000 1146.383  924.003  222.380
289.40  1892.081  413.572  364.827   48.745   466.705 1173.563 1063.538  110.025     0.000 1456.529 1304.623  151.906
289.50  1860.994  405.412  357.993   47.419   356.634 1378.612 1257.426  121.185     0.000 1329.052 1137.134  191.918
289.60  1791.938  408.170  369.615   38.555   491.304 1235.174 1164.228   70.946     0.000 1359.816 1268.431   91.385
289.70  1886.125  349.353  322.021   27.332   373.927 1222.205 1137.552   84.653     0.000 1065.755  984.926   80.829
289.80  1893.921  367.208  327.525   39.682   374.145 1275.031 1193.924   81.107     0.000  954.364  873.133   81.231
289.90  1901.960  363.656  350.024   13.632   422.995 1246.331 1181.264   65.067     0.000 1014.383  933.152   81.231
290.00  1844.225  364.110  332.615   31.495   489.575 1270.581 1180.181   90.400     0.000 1024.939  903.695  121.243
290.10  1840.266  384.583  338.024   46.559   431.213 1273.912 1205.775   68.137     0.000  974.772  893.541   81.231
290.20  1800.429  381.502  353.444   28.058   419.930 1180.650 1117.874   62.776     0.000  903.594  822.364   81.231
290.30  1875.004  316.704  269.317   47.387   506.698 1297.165 1178.667  118.499     0.000 1176.843 1045.245  131.598
290.40  1910.114  315.035  272.121   42.913   450.020 1277.882 1141.656  136.226     0.000 1003.725  821.960  181.765
290.50  1884.061  370.218  318.186   52.033   511.712 1242.650 1142.261  100.389     0.000 1544.898 1494.732   50.166
290.60  1808.718  387.271  328.057   59.214   443.142 1301.619 1216.534   85.085     0.000 1034.388  943.606   90.782
290.70  1840.334  352.098  295.138   56.960   520.102 1220.395 1123.118   97.277     0.000 1024.536  882.784  141.752
290.80  1770.085  401.297  358.246   43.051   538.557 1262.112 1165.009   97.104     0.000 1156.939  984.323  172.616
290.90  1760.141  407.378  369.682   37.696   436.139 1308.752 1205.121  103.631     0.000 1186.294 1014.683  171.611
291.00  1781.855  362.726  313.605   49.121   465.792 1175.344 1076.424   98.920     0.000 1157.341 1025.542  131.799
291.10  1844.628  360.084  328.546   31.538   575.470 1164.442 1072.056   92.387     0.000 1135.827 1014.785  121.042
291.20  1926.727  321.632  264.137   57.495   578.637 1182.266 1050.058  132.209     0.000 1769.088 1587.323  181.765
291.30  1837.721  354.570  312.272   42.298   513.524 1338.499 1230.458  108.041     0.000 1095.614  811.908  283.706
291.40  1877.198  336.383  305.463   30.920   583.174 1121.902 1045.249   76.652     0.000 1105.666  994.375  111.291
291.50  1909.485  282.941  282.941    0.000   538.128 1253.283 1132.530  120.753     0.000 1033.985  902.990  130.995
291.60  1812.004  378.942  339.149   39.793   513.962 1306.974 1212.301   94.674     0.000 1085.862  964.619  121.243
291.70  1778.796  355.910  294.122   61.787   426.540 1410.734 1319.821   90.913     0.000 1045.447  954.062   91.385
291.80  1846.596  326.501  292.979   33.523   381.406 1335.727 1246.152   89.575     0.000  994.678  883.388  111.291
291.90  1739.885  320.400  257.205   63.196   383.744 1224.928 1063.160  161.768     0.000  913.145  791.802  121.344
292.00  1848.753  312.631  281.138   31.493   436.963 1266.563 1131.156  135.406     0.000 1065.655  852.825  212.829
292.10  1887.282  340.845  277.565   63.280   512.491 1327.001 1181.348  145.653     0.000  993.773  801.854  191.918
292.20  1869.770  314.479  256.329   58.150   525.335 1279.189 1165.742  113.446     0.000 1337.698 1186.396  151.303
292.30  1761.507  345.392  298.049   47.343   430.693 1310.877 1186.191  124.686     0.000 1004.229  842.772  161.457
292.40  1748.759  367.858  330.841   37.018   470.944 1211.690 1141.094   70.596     0.000  954.465  863.080   91.385
292.50  1821.861  321.543  277.342   44.201   546.864 1265.861 1139.326  126.536     0.000 1075.909  903.695  172.214
292.60  1737.099  334.260  305.346   28.914   476.694 1215.334 1129.129   86.205     0.000 1137.235  924.003  213.232
292.70  1743.070  397.627  349.588   48.038   499.742 1264.929 1127.445  137.484     0.000 1176.443 1024.134  152.308
292.80  1797.040  330.474  287.911   42.563   451.965 1264.697 1151.567  113.130     0.000 1136.731  964.417  172.314
292.90  1828.397  336.413  285.738   50.675   486.208 1283.855 1183.984   99.871     0.000 1015.287  944.210   71.077
293.00  1867.149  362.212  299.438   62.773   482.145 1293.154 1188.700  104.454     0.000 1177.246 1065.554  111.693
293.10  1773.552  420.965  341.354   79.611   527.275 1263.994 1106.806  157.188     0.000 1035.393  903.494  131.900
293.20  1907.596  364.936  302.800   62.136   494.467 1398.982 1241.101  157.881     0.000 1177.045 1004.631  172.414
293.30  1759.715  393.700  332.315   61.385   341.848 1381.427 1258.045  123.382     0.000  842.571  741.233  101.338
293.40  1755.089  364.980  292.657   72.323   408.389 1397.269 1272.495  124.774     0.000 1025.542  903.695  121.847
293.50  1696.512  427.597  351.350   76.247   416.429 1390.727 1285.582  105.146     0.000 1055.903  923.902  132.001
293.60  1823.608  352.440  326.047   26.393   435.193 1329.371 1246.880   82.490     0.000  883.388  812.310   71.077
293.70  1791.865  406.751  350.449   56.302   419.975 1389.769 1262.056  127.714     0.000  954.063  873.234   80.829
293.80  1775.266  400.122  330.591   69.531   406.573 1323.488 1197.763  125.725     0.000 1217.862 1137.033   80.829
293.90  1763.004  386.460  325.641   60.819   431.474 1360.250 1237.206  123.044     0.000 1208.312 1096.619  111.693
294.00  1786.184  373.535  327.203   46.332   364.504 1386.362 1258.994  127.368     0.000 1096.217  964.619  131.598
294.10  1724.156  419.544  373.424   46.120   383.006 1342.657 1244.169   98.487     0.000 1085.661  954.465  131.196
294.20  1711.860  463.920  401.092   62.827   339.515 1410.660 1310.184  100.476     0.000  923.701  883.086   40.615
294.30  1789.546  446.631  404.581   42.050   341.980 1471.718 1363.287  108.431     0.000 1217.058 1095.212  121.847
294.40  1885.036  446.583  406.732   39.851   328.579 1515.763 1396.869  118.894     0.000 1116.725  994.879  121.847
294.50  1805.835  447.799  375.263   72.536   391.305 1459.128 1282.386  176.742     0.000 1176.242  974.772  201.469
294.60  1772.295  451.067  397.377   53.689   330.870 1402.393 1284.277  118.116     0.000  932.948  851.918   81.030
294.70  1773.926  430.113  365.739   64.375   319.499 1460.977 1259.597  201.380     0.000 1034.891  893.139  141.752
294.80  1818.037  427.673  389.001   38.672   387.766 1431.596 1273.532  158.064     0.000 1095.212  944.110  151.102
294.90  1836.236  443.199  397.495   45.704   359.056 1364.533 1251.605  112.927     0.000 1106.270  944.210  162.060
295.00  1834.969  419.089  382.636   36.453   378.384 1361.463 1270.930   90.532     0.000  995.080  893.542  101.539
295.10  1950.681  361.852  319.813   42.039   517.338 1254.662 1174.851   79.810     0.000 1025.240  801.855  223.385
295.20  1897.382  394.040  349.929   44.111   465.845 1396.606 1250.388  146.218     0.000 1147.288  994.979  152.308
295.30  1845.829  427.271  356.627   70.644   372.503 1449.052 1248.186  200.866     0.000  943.104  801.956  141.149
295.40  1874.646  396.585  340.222   56.363   382.362 1372.619 1194.842  177.777     0.000  993.773  802.056  191.717
295.50  1887.642  362.568  320.671   41.896   385.949 1397.786 1256.670  141.116     0.000 1015.187  903.695  111.492
295.60  1837.353  395.446  333.904   61.542   398.961 1398.469 1276.721  121.748     0.000 1096.216  954.263  141.953
295.70  1789.991  454.491  410.055   44.436   567.141 1299.330 1156.225  143.105     0.000 1075.909  903.695  172.214
295.80  1695.097  493.424  470.616   22.808   347.383 1387.403 1266.953  120.450     0.000  933.554  883.388   50.166
295.90  1796.202  475.259  426.449   48.810   328.315 1446.320 1307.884  138.436     0.000  963.210  882.783   80.427
296.00  1752.879  471.732  424.158   47.574   459.966 1356.273 1235.477  120.796     0.000 1124.466 1043.436   81.030
296.10  1726.032  523.128  486.469   36.658   451.191 1409.880 1268.633  141.246     0.000  993.773  873.133  120.640
296.20  1777.300  446.378  418.595   27.783   439.257 1349.788 1228.819  120.969     0.000 1005.234  883.388  121.847
296.30  1674.471  413.828  413.828    0.000   417.899 1344.939 1265.302   79.637     0.000 1096.116  974.672  121.444
296.40  1850.833  374.435  359.788   14.647   476.694 1362.585 1252.251  110.334     0.000 1004.832  913.849   90.983
296.50  1797.739  385.530  354.880   30.650   567.790 1246.501 1120.344  126.157     0.000 1247.218 1065.855  181.362
296.60  1818.691  446.019  385.421   60.598   468.394 1311.786 1146.285  165.500     0.000 1144.674  873.133  271.541
296.70  1914.168  449.676  409.089   40.587   476.694 1286.103 1211.134   74.968     0.000 1086.465  954.465  132.000
296.80  1876.798  439.664  399.207   40.457   478.380 1408.193 1263.791  144.402     0.000 1055.601  944.311  111.291
296.90  1775.632  447.828  428.679   19.149   569.389 1335.859 1194.483  141.375     0.000 1045.145  944.009  101.137
297.00  1835.432  402.216  352.740   49.476   529.439 1276.884 1158.470  118.414     0.000 1145.879 1034.789  111.089
297.10  1916.194  389.508  358.133   31.375   559.361 1353.598 1232.023  121.574     0.000 1106.069  954.163  151.906
297.20  1896.743  347.198  310.769   36.428   497.489 1279.573 1190.165   89.408     0.000 1145.880 1014.483  131.397
297.30  1913.577  397.647  345.925   51.722   529.697 1383.150 1265.813  117.338     0.000 1095.209  932.948  162.261
297.40  1825.321  409.091  376.018   33.073   470.381 1333.318 1197.562  135.755     0.000 1267.827 1065.754  202.072
297.50  1762.507  431.879  381.959   49.920   491.482 1379.716 1232.633  147.083     0.000 1124.467  922.194  202.273
297.60  1846.004  421.323  389.944   31.379   481.020 1269.026 1188.438   80.588     0.000 1135.626  993.472  142.154
297.70  1888.646  375.072  307.440   67.632   526.715 1426.392 1252.938  173.454     0.000 1267.023 1045.246  221.777
297.80  1897.992  322.089  308.083   14.007   477.991 1300.027 1223.114   76.912     0.000 1015.086  883.086  132.000
297.90  1904.996  356.582  304.681   51.901   480.328 1326.002 1141.656  184.346     0.000 1024.034  821.961  202.072
298.00  1878.980  382.034  331.733   50.301   539.203 1276.418 1150.394  126.025     0.000 1044.441  862.677  181.764
298.10  1937.725  384.449  344.359   40.090   477.385 1347.188 1181.779  165.409     0.000 1256.870 1065.755  191.114
298.20  1928.908  326.072  316.093    9.978   524.156 1292.680 1248.667   44.012     0.000 1065.353  893.139  172.214
298.30  1888.072  369.613  359.890    9.723   530.004 1318.617 1224.453   94.164     0.000 1095.413  943.507  151.906
298.40  1949.335  309.917  305.703    4.214   361.002 1366.075 1313.156   52.919     0.000 1106.773  984.926  121.846
298.50  1832.537  331.784  331.784    0.000   552.832 1250.206 1192.532   57.675     0.000  962.406  840.560  121.846
298.60  1915.123  307.148  307.148    0.000   505.613 1265.949 1216.662   49.287     0.000 1106.572 1035.495   71.077
298.70  1843.962  315.691  315.691    0.000   408.561 1371.914 1296.600   75.314     0.000  942.602  791.098  151.504
298.80  1896.760  367.612  367.612    0.000   541.550 1325.263 1274.938   50.324     0.000 1165.887  994.276  171.611
298.90  1878.426  360.827  360.827    0.000   460.008 1292.065 1241.265   50.800     0.000 1086.465  964.619  121.847
299.00  1733.953  382.147  382.147    0.000   536.009 1203.699 1149.483   54.216     0.000 1034.288  892.737  141.551
299.10  1847.172  314.100  314.100    0.000   575.526 1137.890 1079.005   58.885     0.000 1153.722 1062.538   91.184
299.20  2000.270  243.211  243.211    0.000   650.450 1201.782 1119.637   82.144     0.000 1409.982 1227.614  182.368
299.30  1941.082  241.565  238.930    2.635   534.970 1105.347 1040.411   64.936     0.000 1215.852 1124.467   91.385
299.40  1921.049  257.942  257.942    0.000   571.288 1131.021 1072.656   58.365     0.000 1227.513 1136.531   90.983
299.50  1967.387  205.861  205.861    0.000   510.157 1209.918 1144.289   65.630     0.000 1396.208 1345.438   50.769
299.60  1971.794  222.183  222.183    0.000   634.536 1107.894 1001.970  105.924     0.000 1406.765 1325.936   80.829
299.70  1941.439  234.516  234.516    0.000   651.311 1062.186  964.217   97.969     0.000 1296.377 1185.689  110.687
299.80  1913.672  219.089  212.960    6.129   630.394 1245.547 1152.335   93.213     0.000 1608.636 1557.867   50.769
299.90  1959.112  196.229  196.229    0.000   600.212 1149.488 1078.498   70.990     0.000 1477.540 1376.605  100.936
300.00  1903.124  210.222  205.493    4.729   611.193 1086.439  987.259   99.179     0.000 1306.430 1275.969   30.462
300.10  1905.350  229.026  227.252    1.773   631.081 1048.364  969.937   78.427     0.000 1224.297 1194.036   30.261
300.20  1918.131  219.292  212.987    6.305   504.580 1176.246 1110.962   65.284     0.000 1276.372 1235.958   40.414
300.30  1896.958  229.200  229.200    0.000   620.231 1030.630  955.835   74.795     0.000 1428.075 1388.063   40.012
300.40  1928.933  195.588  195.588    0.000   637.740  990.510  934.565   55.945     0.000 1193.431 1103.454   89.977
300.50  1996.653  203.203  203.203    0.000   637.266 1115.244 1048.836   66.408     0.000 1389.573 1318.697   70.876
300.60  2020.789  249.359  249.359    0.000   691.050 1104.652 1013.860   90.792     0.000  993.271  902.288   90.983
300.70  1984.223  276.081  276.081    0.000   544.312 1225.219 1176.883   48.336     0.000 1187.501 1177.548    9.953
300.80  1976.759  298.351  297.366    0.985   460.220 1199.205 1146.545   52.659     0.000  933.755  923.601   10.154
300.90  1914.489  311.560  311.560    0.000   426.497 1257.573 1194.797   62.776     0.000  862.979  852.825   10.154
301.00  1988.835  267.953  265.195    2.759   507.222 1363.400 1242.258  121.142     0.000 1115.620 1015.086  100.534
301.10  2013.988  258.265  254.718    3.547   460.008 1348.786 1267.506   81.280     0.000 1237.565 1125.873  111.693
301.20  2071.112  202.496  199.343    3.153   427.670 1255.703 1177.621   78.081     0.000 1146.182 1065.151   81.030
301.30  2014.164  244.789  244.789    0.000   437.571 1298.596 1284.069   14.527     0.000 1238.673 1218.365   20.308
301.40  2160.550  208.198  208.198    0.000   363.812 1268.376 1235.345   33.031     0.000 1188.004 1137.234   50.769
301.50  2045.480  234.592  234.592    0.000   554.863 1270.272 1220.985   49.287     0.000 1399.024 1318.396   80.628
301.60  1916.514  315.713  315.713    0.000   457.196 1316.848 1251.737   65.111     0.000 1187.903 1126.980   60.923
301.70  2056.677  287.405  279.682    7.723   475.485 1364.748 1326.529   38.219     0.000 1093.100 1052.485   40.615
301.80  2109.233  273.331  264.312    9.019   534.068 1244.163 1194.962   49.201     0.000 1227.011 1146.383   80.628
301.90  2029.013  252.639  252.639    0.000   602.206 1214.230 1199.617   14.613     0.000 1248.323 1126.678  121.646
302.00  1967.290  269.371  269.371    0.000   573.886 1211.008 1201.929    9.079     0.000 1318.395 1197.755  120.640
302.10  1921.438  330.506  330.506    0.000   570.597 1122.328 1102.353   19.974     0.000 1309.649 1258.880   50.769
302.20  1894.434  325.389  324.473    0.916   513.175 1137.153 1112.942   24.211     0.000 1065.653 1045.346   20.308
302.30  1932.027  335.899  335.899    0.000   546.211 1135.601 1124.706   10.895     0.000 1176.241 1105.164   71.077
302.40  1880.866  414.084  414.084    0.000   670.765 1185.574 1146.750   38.824     0.000 1318.396 1176.643  141.752
302.50  1919.640  320.725  320.725    0.000   664.672 1212.611 1174.478   38.133     0.000 1166.892 1096.619   70.273
302.60  1975.435  335.633  335.633    0.000   696.234 1279.467 1199.875   79.592     0.000 1400.129 1238.270  161.859
302.70  1916.802  421.527  421.527    0.000   612.703 1290.368 1251.892   38.477     0.000 1238.773 1147.388   91.385
302.80  1856.953  437.543  437.543    0.000   590.831 1222.547 1202.487   20.061     0.000 1157.442 1086.364   71.077
302.90  1859.065  451.593  445.590    6.004   569.863 1296.026 1256.856   39.170     0.000 1196.143 1074.497  121.646
303.00  1873.966  464.382  464.382    0.000   506.051 1344.750 1290.275   54.475     0.000 1337.193 1115.819  221.375
303.10  1904.310  468.701  468.701    0.000   606.654 1258.987 1202.609   56.377     0.000 1268.531 1086.163  182.368
303.20  1865.289  407.095  407.095    0.000   584.908 1286.997 1217.130   69.866     0.000 1298.490 1156.738  141.752
303.30  1885.315  433.295  433.295    0.000   533.286 1329.679 1296.475   33.204     0.000 1126.679  933.755  192.924
303.40  1770.632  493.049  490.484    2.565   425.202 1384.760 1331.323   53.438     0.000 1174.531 1093.300   81.231
303.50  1692.082  502.622  492.728    9.894   401.596 1347.757 1257.916   89.841     0.000  982.614  861.974  120.640
303.60  1786.286  494.800  491.234    3.566   444.224 1328.687 1255.448   73.239     0.000 1469.799 1419.029   50.769
303.70  1805.574  560.489  546.015   14.474   400.472 1523.100 1402.523  120.576     0.000 1196.247 1044.743  151.504
303.80  1915.530  459.199  448.939   10.260   527.276 1351.415 1271.129   80.286     0.000 1276.571 1125.167  151.403
303.90  1944.829  382.206  382.206    0.000   451.186 1387.385 1287.514   99.871     0.000 1206.601 1075.204  131.397
304.00  1798.148  463.866  461.851    2.015   462.384 1310.444 1268.679   41.764     0.000 1116.121 1085.860   30.260
304.10  1878.396  423.096  408.622   14.474   448.420 1370.399 1316.962   53.438     0.000 1256.664 1216.250   40.415
304.20  1913.653  361.020  358.089    2.932   495.329 1220.300 1165.308   54.992     0.000 1085.559 1065.251   20.308
304.30  1852.019  377.095  371.965    5.130   430.351 1293.282 1228.431   64.851     0.000 1094.808 1004.228   90.581
304.40  1828.632  391.262  391.262    0.000   464.804 1267.933 1227.898   40.035     0.000 1187.802 1167.495   20.308
304.50  1859.756  387.819  387.819    0.000   540.502 1274.344 1257.828   16.516     0.000 1013.677  973.062   40.615
304.60  1986.029  407.033  407.033    0.000   519.969 1338.064 1277.449   60.615     0.000 1196.649 1085.761  110.888
304.70  1893.541  421.196  421.196    0.000   552.309 1344.635 1311.518   33.117     0.000 1024.938  954.263   70.675
304.80  1886.668  438.265  438.265    0.000   465.488 1451.448 1399.827   51.621     0.000 1205.793 1114.810   90.983
304.90  1895.042  376.657  376.657    0.000   445.954 1381.222 1314.295   66.927     0.000 1065.151  994.275   70.876
305.00  1771.952  398.511  398.511    0.000   451.578 1298.607 1242.403   56.204     0.000 1206.803 1106.672  100.131
305.10  1906.340  341.248  340.698    0.550   521.871 1194.322 1164.750   29.572     0.000 1146.986 1086.063   60.923
305.20  1995.246  377.135  377.135    0.000   596.540 1342.078 1288.035   54.043     0.000 1196.548 1055.198  141.350
305.30  1877.844  444.200  444.200    0.000   537.819 1322.768 1278.150   44.618     0.000 1075.406  994.979   80.427
305.40  1807.177  482.054  482.054    0.000   396.496 1445.074 1402.532   42.542     0.000 1136.530  994.778  141.752
305.50  1828.058  463.894  463.894    0.000   415.777 1355.099 1316.534   38.565     0.000 1116.323 1055.601   60.722
305.60  1850.378  409.917  409.917    0.000   551.960 1260.374 1221.379   38.996     0.000 1126.677 1065.754   60.923
305.70  1833.891  450.262  450.262    0.000   582.265 1267.759 1214.322   53.437     0.000 1347.952 1187.702  160.250
305.80  1871.787  426.919  426.919    0.000   508.985 1296.951 1258.473   38.479     0.000 1095.109  953.357  141.752
305.90  1837.187  443.531  443.531    0.000   597.702 1242.134 1185.584   56.550     0.000 1267.022 1125.873  141.149
306.00  1875.389  378.510  378.510    0.000   451.399 1348.923 1325.231   23.692     0.000 1185.988 1094.603   91.385
306.10  1896.449  342.527  342.527    0.000   497.448 1392.544 1356.228   36.317     0.000 1349.862 1228.217  121.645
306.20  1865.079  400.512  400.512    0.000   475.311 1435.606 1413.815   21.790     0.000 1217.862 1116.525  101.338
306.30  1978.256  375.452  375.452    0.000   497.267 1410.657 1365.261   45.396     0.000 1155.027 1024.635  130.392
306.40  1875.048  410.956  410.956    0.000   489.967 1386.324 1362.631   23.692     0.000 1347.249 1184.787  162.462
306.50  1966.314  382.316  382.316    0.000   524.554 1298.401 1247.385   51.016     0.000 1286.125 1176.041  110.084
306.60  1938.371  418.433  418.433    0.000   510.113 1362.898 1272.884   90.014     0.000 1052.685  952.353  100.332
306.70  1978.191  366.780  366.780    0.000   497.702 1330.428 1277.077   53.351     0.000 1214.040 1093.802  120.238
306.80  1985.820  389.322  389.322    0.000   453.306 1298.613 1256.849   41.764     0.000 1063.845 1013.277   50.568
306.90  2012.198  371.368  371.368    0.000   477.690 1253.475 1165.018   88.457     0.000 1164.680  994.075  170.605
307.00  2071.362  361.970  361.970    0.000   476.694 1332.797 1276.160   56.637     0.000 1105.767 1075.306   30.462
307.10  1835.056  368.101  368.101    0.000   381.449 1204.363 1151.530   52.832     0.000  982.915  932.346   50.568
307.20  1902.502  372.619  372.619    0.000   485.642 1246.125 1209.549   36.576     0.000  973.264  963.110   10.154
307.30  1916.991  349.502  349.502    0.000   485.554 1372.995 1325.697   47.298     0.000 1125.069 1034.689   90.380
307.40  1771.347  413.906  413.906    0.000   436.356 1242.090 1198.164   43.926     0.000  852.120  841.966   10.154
307.50  2045.830  361.459  361.459    0.000   405.229 1367.731 1311.354   56.377     0.000 1093.200 1052.584   40.615
307.60  1885.538  402.713  402.713    0.000   395.370 1391.911 1317.461   74.449     0.000 1103.355 1042.834   60.521
307.70  1991.186  350.326  350.326    0.000   334.329 1432.930 1362.112   70.818     0.000 1122.755 1002.114  120.640
307.80  1978.385  370.963  370.963    0.000   320.190 1483.804 1414.456   69.347     0.000 1052.381 1001.813   50.568
307.90  1879.519  440.682  440.682    0.000   301.428 1437.952 1372.236   65.716     0.000 1090.888 1020.213   70.675
308.00  1856.525  392.671  392.671    0.000   308.560 1396.910 1353.330   43.580     0.000 1021.117 1000.809   20.308
308.10  1873.744  392.145  392.145    0.000   433.680 1385.465 1334.621   50.843     0.000 1010.662  940.188   70.474
308.20  1979.572  344.024  344.024    0.000   390.400 1394.287 1328.917   65.370     0.000 1162.970 1061.432  101.539
308.30  1819.116  404.080  404.080    0.000   324.731 1388.211 1333.736   54.475     0.000  799.743  739.222   60.521
308.40  1872.301  408.807  408.807    0.000   372.804 1401.444 1356.048   45.396     0.000  920.785  830.104   90.681
308.50  1860.456  402.600  402.600    0.000   371.895 1343.228 1275.869   67.359     0.000  942.300  912.240   30.059
308.60  1911.528  351.578  351.578    0.000   358.148 1214.121 1157.830   56.291     0.000  892.634  862.173   30.462
308.70  1905.087  422.770  422.770    0.000   338.389 1473.303 1402.312   70.991     0.000  922.493  871.924   50.568
308.80  1839.580  450.118  450.118    0.000   298.398 1352.069 1284.883   67.186     0.000  810.396  749.472   60.923
308.90  1836.989  442.018  442.018    0.000   271.769 1399.023 1328.119   70.904     0.000  862.273  801.350   60.923
309.00  1865.735  383.578  383.578    0.000   350.973 1385.280 1309.015   76.265     0.000  973.564  943.303   30.261
309.10  1889.365  408.784  408.784    0.000   349.197 1442.455 1362.039   80.416     0.000  921.389  860.466   60.923
309.20  1884.593  381.378  381.378    0.000   304.368 1350.361 1253.516   96.845     0.000  811.104  790.796   20.308
309.30  1870.769  331.959  331.959    0.000   250.973 1411.961 1321.861   90.100     0.000  811.204  780.742   30.462
309.40  1753.279  432.993  432.993    0.000   199.567 1342.301 1287.782   54.518     0.000  821.456  811.303   10.154
309.50  1867.240  402.239  402.239    0.000   318.289 1376.726 1325.882   50.844     0.000 1063.844  992.766   71.077
309.60  1803.961  410.947  410.947    0.000   323.045 1508.806 1405.216  103.589     0.000 1246.512 1145.576  100.936
309.70  1835.524  421.798  421.798    0.000   386.551 1312.263 1255.972   56.291     0.000  973.967  953.659   20.308
309.80  1792.915  449.235  449.235    0.000   358.713 1336.728 1273.173   63.554     0.000 1135.825 1115.517   20.308
309.90  1748.644  532.997  532.997    0.000   429.053 1415.519 1324.554   90.965     0.000 1011.970  952.052   59.918
310.00  1899.859  434.292  434.292    0.000   485.993 1412.013 1311.277  100.736     0.000 1265.012 1183.781   81.231
310.10  1964.078  422.551  422.551    0.000   536.145 1440.156 1394.414   45.742     0.000 1054.797 1014.182   40.615
310.20  1936.672  439.014  439.014    0.000   436.664 1467.347 1394.367   72.979     0.000 1198.158 1116.927   81.231
310.30  1888.141  395.716  395.716    0.000   471.079 1313.437 1249.882   63.554     0.000  974.370  893.542   80.829
310.40  1809.088  447.248  447.248    0.000   391.008 1522.424 1442.268   80.156     0.000 1217.460 1136.430   81.030
310.50  1771.818  438.659  438.659    0.000   503.672 1343.264 1286.887   56.377     0.000 1234.349 1052.182  182.167
310.60  1703.834  484.569  484.569    0.000   441.160 1340.886 1293.674   47.212     0.000 1095.714  984.021  111.693
310.70  1984.348  426.191  426.191    0.000   565.403 1379.359 1295.830   83.529     0.000 1266.416 1095.208  171.208
310.80  1847.177  462.847  462.847    0.000   530.475 1305.296 1245.201   60.096     0.000 1084.452  993.469   90.983
310.90  1868.969  436.904  436.904    0.000   465.325 1306.249 1241.916   64.333     0.000 1042.027  991.258   50.769
311.00  2004.139  401.930  401.930    0.000   413.490 1386.104 1340.276   45.828     0.000  992.967  952.352   40.616
311.10  2024.707  362.760  362.760    0.000   435.366 1459.683 1419.562   40.121     0.000 1174.230 1123.662   50.568
311.20  1903.951  363.408  363.408    0.000   470.559 1254.629 1211.048   43.580     0.000 1060.826  990.553   70.273
311.30  2003.766  384.933  384.933    0.000   507.049 1350.474 1299.457   51.016     0.000  902.086  842.168   59.918
311.40  2057.488  370.936  370.936    0.000   535.497 1261.856 1227.355   34.501     0.000 1053.890 1023.428   30.462
311.50  2094.089  376.495  376.495    0.000   473.282 1337.768 1290.556   47.212     0.000 1042.429  961.198   81.231
311.60  1967.836  355.617  355.617    0.000   603.548 1188.664 1154.163   34.501     0.000 1023.932  942.701   81.231
311.70  1846.428  418.566  418.566    0.000   500.477 1296.570 1265.700   30.869     0.000 1061.432 1030.971   30.462
311.80  1841.966  396.486  396.486    0.000   464.160 1328.999 1259.305   69.694     0.000 1214.643 1072.489  142.154
311.90  2116.131  297.469  297.469    0.000   551.579 1246.375 1171.926   74.449     0.000 1012.773  931.542   81.231
312.00  2029.798  367.765  367.765    0.000   345.786 1320.485 1210.238  110.247     0.000  830.306  769.382   60.923
312.10  1951.463  351.642  351.642    0.000   428.622 1333.317 1272.702   60.615     0.000  993.671  871.824  121.847
312.20  1830.660  404.711  404.711    0.000   366.106 1387.055 1339.843   47.212     0.000 1082.142 1011.065   71.077
312.30  1770.363  404.797  404.797    0.000   358.495 1365.397 1365.397    0.000     0.000 1082.946 1052.484   30.462
312.40  1871.350  384.864  384.864    0.000   366.580 1358.087 1308.973   49.114     0.000 1105.766 1024.535   81.231
312.50  1789.777  434.957  434.957    0.000   349.373 1364.264 1332.012   32.253     0.000  991.963  910.732   81.231
312.60  1724.130  462.147  458.483    3.665   328.967 1402.089 1324.267   77.822     0.000  982.512  941.896   40.616
312.70  1796.702  445.141  445.141    0.000   330.782 1377.026 1339.931   37.095     0.000 1010.662  949.739   60.923
312.80  1813.175  480.467  480.467    0.000   368.350 1399.807 1371.618   28.189     0.000 1021.017  970.248   50.769
312.90  1932.298  429.202  429.202    0.000   343.970 1452.641 1341.615  111.026     0.000 1001.815  930.738   71.077
313.00  1887.281  422.208  422.208    0.000   485.086 1315.504 1233.272   82.231     0.000 1272.552  998.397  274.155
313.10  1922.208  423.597  423.597    0.000   429.355 1397.169 1271.962  125.206     0.000 1401.936 1290.244  111.693
313.20  2041.290  416.916  416.916    0.000   526.936 1395.697 1342.605   53.092     0.000 1273.758 1263.604   10.154
313.30  2093.337  496.721  496.721    0.000   661.218 1327.046 1210.314  116.732     0.000 1325.934 1244.703   81.231
313.40  1940.490  423.509  423.509    0.000   542.540 1327.960 1236.389   91.570     0.000 1202.581 1111.196   91.385
313.50  1801.488  427.729  427.729    0.000   374.318 1326.694 1257.435   69.260     0.000 1143.769 1103.153   40.615
313.60  1860.519  376.326  376.326    0.000   499.742 1365.448 1276.645   88.803     0.000 1210.926 1089.079  121.847
313.70  1932.744  426.954  426.954    0.000   425.636 1332.322 1281.305   51.016     0.000 1165.080 1053.388  111.693
313.80  1796.687  494.510  494.510    0.000   508.511 1327.738 1292.417   35.321     0.000 1111.497 1040.420   71.077
313.90  1877.512  393.354  393.354    0.000   519.838 1333.135 1238.539   94.596     0.000 1165.078  972.155  192.924
314.00  1904.471  409.588  409.588    0.000   406.396 1427.604 1292.022  135.582     0.000 1034.588  973.665   60.923
314.10  1848.176  412.439  412.439    0.000   464.454 1381.685 1308.015   73.670     0.000  963.108  892.031   71.077
314.20  1904.052  390.292  380.948    9.344   482.183 1208.330 1150.915   57.415     0.000  943.306  902.690   40.616
314.30  1984.340  388.563  385.631    2.931   583.354 1284.583 1197.424   87.160     0.000 1281.900 1088.976  192.924
314.40  2026.817  413.460  406.761    6.699   501.165 1291.511 1244.083   47.428     0.000  852.121  831.813   20.308
314.50  1944.356  438.016  438.016    0.000   686.730 1263.078 1182.490   80.589     0.000 1264.611 1193.533   71.077
314.60  1994.477  402.442  402.442    0.000   655.379 1399.351 1308.732   90.619     0.000 1315.782 1244.705   71.077
314.70  1891.478  407.640  407.640    0.000   621.573 1272.105 1196.186   75.919     0.000 1125.572 1064.649   60.923
314.80  2026.965  367.032  367.032    0.000   665.847 1389.399 1324.462   64.937     0.000 1233.345 1192.729   40.616
314.90  2064.670  343.090  343.090    0.000   747.124 1275.649 1235.527   40.122    20.308 1273.558 1212.635   60.923
315.00  1980.477  395.203  395.203    0.000   604.709 1377.768 1319.056   58.712     0.000 1203.486 1162.871   40.615
315.10  2010.461  390.500  390.500    0.000   664.717 1277.589 1248.277   29.313     0.000 1031.975 1011.668   20.308
315.20  1911.509  353.751  353.751    0.000   713.787 1105.088 1071.452   33.636     0.000 1246.212 1215.750   30.462
315.30  2034.307  322.160  322.160    0.000   560.353 1189.741 1159.997   29.745     0.000  850.814  850.814    0.000
315.40  1906.155  360.400  360.400    0.000   578.427 1223.374 1186.323   37.051     0.000 1092.798 1052.183   40.616
315.50  1916.084  400.745  400.745    0.000   601.209 1286.113 1255.935   30.177     0.000 1002.217  951.448   50.769
315.60  1959.006  440.831  440.831    0.000   589.571 1368.256 1271.843   96.412    10.154 1247.114 1135.422  111.693
315.70  1943.474  461.279  461.279    0.000   608.813 1347.636 1296.101   51.535     0.000 1144.371 1052.987   91.385
315.80  1916.305  392.475  392.475    0.000   582.397 1248.762 1236.051   12.711     0.000  973.164  932.548   40.615
315.90  1940.867  385.628  385.628    0.000   532.165 1300.888 1289.474   11.414     0.000 1093.799 1002.414   91.385
316.00  1889.508  460.045  460.045    0.000   670.128 1264.501 1257.064    7.436     0.000 1213.841 1112.302  101.539
316.10  1860.641  439.278  439.278    0.000   663.768 1301.931 1296.483    5.448     0.000 1306.131 1184.284  121.847
316.20  1911.822  401.433  401.433    0.000   574.831 1327.958 1326.055    1.902     0.000 1295.269 1224.192   71.077
316.30  1910.190  405.792  405.792    0.000   550.190 1254.892 1252.990    1.902     0.000 1133.615 1093.000   40.616
316.40  1872.433  350.553  350.553    0.000   637.305 1265.266 1265.266    0.000     0.000 1176.341 1135.725   40.616
316.50  1928.290  404.721  404.721    0.000   602.934 1292.152 1292.152    0.000     0.000 1288.035 1176.342  111.693
316.60  2010.223  376.223  376.223    0.000   594.892 1275.424 1269.976    5.448     0.000 1216.754 1094.908  121.847
316.70  2015.516  393.343  393.343    0.000   646.207 1156.666 1149.403    7.263     0.000 1176.440 1125.670   50.769
316.80  1965.549  396.290  396.290    0.000   549.242 1110.536 1106.732    3.805     0.000 1010.360  969.744   40.615
316.90  1985.027  415.859  415.859    0.000   535.529 1281.482 1277.765    3.718     0.000 1113.710 1022.325   91.385
317.00  2056.145  357.718  357.718    0.000   512.576 1289.348 1264.791   24.557     0.000 1194.940 1123.863   71.077
317.10  2052.690  421.829  421.829    0.000   546.691 1309.368 1297.954   11.414     0.000 1076.311  995.080   81.231
317.20  1988.972  384.590  384.590    0.000   506.096 1286.108 1226.791   59.317     0.000 1123.260 1021.722  101.539
317.30  2021.668  370.575  370.575    0.000   403.113 1373.653 1300.501   73.152     0.000 1165.585 1074.200   91.385
317.40  1899.124  423.361  423.361    0.000   532.124 1239.846 1167.558   72.288     0.000 1113.608 1032.377   81.231
317.50  1897.927  452.865  452.865    0.000   468.346 1458.133 1388.271   69.862     0.000 1153.119 1112.503   40.615
317.60  1894.837  483.985  483.985    0.000   496.022 1424.077 1399.434   24.643     0.000 1359.615 1278.383   81.231
317.70  1889.694  467.500  467.500    0.000   510.547 1262.631 1242.225   20.406     0.000 1033.886 1003.425   30.462
317.80  1934.866  409.483  409.483    0.000   383.699 1343.172 1341.356    1.816     0.000 1216.656 1186.194   30.462
317.90  1992.665  362.244  362.244    0.000   400.734 1231.977 1231.977    0.000     0.000  943.708  933.554   10.154
318.00  2039.455  409.329  409.329    0.000   479.068 1364.271 1307.075   57.197     0.000 1082.745 1052.283   30.462
318.10  2075.454  412.573  412.573    0.000   435.882 1245.214 1194.543   50.670     0.000  873.234  842.772   30.462
318.20  1880.579  401.677  401.677    0.000   418.762 1329.734 1308.895   20.839     0.000 1023.330 1013.176   10.154
318.30  1882.878  412.849  412.849    0.000   560.744 1197.731 1197.731    0.000     0.000  931.844  931.844    0.000
318.40  1921.394  362.441  362.441    0.000   515.948 1262.152 1247.021   15.131     0.000 1247.017 1206.401   40.615
318.50  1921.443  430.816  430.816    0.000   383.960 1192.980 1185.716    7.263     0.000  842.370  811.908   30.462
318.60  1953.560  415.155  415.155    0.000   564.330 1203.703 1203.703    0.000     0.000  882.985  852.524   30.462
318.70  2108.676  370.893  370.893    0.000   544.959 1224.021 1185.975   38.046     0.000 1025.140  761.139  264.001
318.80  2142.227  239.795  239.795    0.000   641.587 1162.681 1162.681    0.000     0.000 1013.377  972.761   40.615
318.90  2083.736  329.522  329.522    0.000   446.257 1205.218 1197.955    7.263     0.000  730.074  719.920   10.154
319.00  2167.738  255.182  252.068    3.115   465.064 1183.599 1176.336    7.263     0.000  878.361  878.361    0.000
319.10  2052.512  276.790  256.636   20.154   567.875 1063.972 1063.972    0.000    10.154  962.305  962.305    0.000
319.20  2099.694  248.877  229.711   19.167   435.322 1205.136 1205.136    0.000     0.000 1132.610 1122.456   10.154
319.30  2019.469  235.984  234.702    1.282   598.180 1143.997 1125.018   18.979     0.000 1080.130 1059.823   20.308
319.40  2046.339  296.886  296.886    0.000   437.997 1268.161 1268.161    0.000     0.000 1063.441 1022.826   40.616
319.50  2084.199  228.887  228.887    0.000   489.579 1196.185 1196.185    0.000     0.000 1135.726 1074.803   60.923
319.60  2089.494  255.471  255.471    0.000   472.977 1031.888 1031.888    0.000     0.000 1624.717 1584.102   40.615
319.70  2078.300  289.805  289.805    0.000   519.577 1232.111 1228.393    3.718     0.000 1062.437 1001.514   60.923
319.80  2124.668  305.521  305.521    0.000   455.769 1239.160 1239.160    0.000     0.000 1264.811 1234.349   30.462
319.90  2060.096  299.401  299.401    0.000   482.433 1152.727 1152.727    0.000     0.000 1361.220 1361.220    0.000
320.00  2087.692  210.752  210.752    0.000   597.919 1102.673 1102.673    0.000     0.000 1707.359 1697.205   10.154
320.10  2022.085  272.820  272.820    0.000   546.081 1192.114 1192.114    0.000     0.000 1221.579 1211.426   10.154
320.20  2092.885  263.772  263.772    0.000   607.083 1262.622 1257.045    5.577     0.000 1325.735 1132.811  192.924
320.30  1920.990  291.188  291.188    0.000   509.207 1151.488 1151.488    0.000     0.000 1039.617  978.693   60.923
320.40  2005.456  288.051  288.051    0.000   359.835 1352.258 1352.258    0.000     0.000 1021.018 1021.018    0.000
320.50  2014.057  329.574  329.574    0.000   491.219 1199.043 1199.043    0.000     0.000 1023.330  992.869   30.462
320.60  1938.443  303.961  303.961    0.000   299.694 1356.223 1356.223    0.000     0.000  860.967  860.967    0.000
320.70  1951.213  293.599  293.599    0.000   547.982 1187.882 1187.882    0.000     0.000 1103.958 1073.496   30.462
320.80  1917.551  290.949  290.949    0.000   419.364 1193.664 1193.664    0.000     0.000  952.551  952.551    0.000
320.90  2081.263  243.148  243.148    0.000   623.259 1205.352 1205.352    0.000    10.154 1194.539 1153.923   40.615
321.00  2018.124  284.046  284.046    0.000   618.628 1272.182 1272.182    0.000     0.000 1343.628 1323.321   20.308
321.10  2014.217  272.894  272.894    0.000   552.823 1244.858 1244.858    0.000     0.000 1184.986 1174.832   10.154
321.20  2022.345  285.070  285.070    0.000   364.116 1172.234 1172.234    0.000     0.000  913.849  913.849    0.000
321.30  2096.073  332.157  332.157    0.000   522.786 1251.218 1251.218    0.000     0.000 1387.963 1387.963    0.000
321.40  2024.642  302.043  302.043    0.000   445.265 1214.384 1203.489   10.895     0.000 1288.034 1227.111   60.923
321.50  1925.804  334.646  334.646    0.000   432.510 1231.634 1231.634    0.000     0.000  882.784  882.784    0.000
321.60  1925.689  314.385  314.385    0.000   427.973 1165.539 1165.539    0.000     0.000 1204.190 1133.113   71.077
321.70  2012.994  354.134  354.134    0.000   546.605 1145.688 1145.688    0.000     0.000 1244.403 1061.633  182.770
321.80  1988.194  317.923  317.923    0.000   547.206 1250.139 1242.704    7.435     0.000 1124.065  880.774  243.291
321.90  1985.957  322.067  322.067    0.000   412.099 1253.989 1253.989    0.000     0.000  952.253  799.945  152.308
322.00  2047.441  283.400  283.400    0.000   432.506 1219.007 1219.007    0.000     0.000  862.879  771.494   91.385
322.10  1913.102  329.638  329.638    0.000   485.470 1145.680 1145.680    0.000     0.000  861.069  769.684   91.385
322.20  2018.604  390.356  390.356    0.000   525.853 1132.401 1123.322    9.079     0.000 1020.714  949.637   71.077
322.30  1949.400  394.203  394.203    0.000   524.645 1217.921 1217.921    0.000     0.000 1162.770  959.692  203.078
322.40  1907.069  354.686  354.686    0.000   490.791 1217.181 1217.181    0.000     0.000 1254.658  920.183  334.475
322.50  2084.876  290.442  290.442    0.000   470.591 1267.853 1267.853    0.000     0.000  903.393  761.340  142.054
322.60  2032.011  326.404  326.404    0.000   563.162 1219.360 1199.128   20.232     0.000 1274.563 1081.640  192.924
322.70  1935.974  364.473  364.473    0.000   491.174 1118.695 1118.695    0.000     0.000 1044.540  953.155   91.385
322.80  1985.335  325.377  325.377    0.000   543.834 1126.535 1126.535    0.000     0.000 1146.182 1064.951   81.231
322.90  1984.275  325.819  325.819    0.000   542.628 1235.661 1184.818   50.843     0.000 1123.461  961.603  161.859
323.00  1993.603  330.743  330.743    0.000   662.859 1070.585 1070.585    0.000     0.000 1114.715  931.945  182.770
323.10  2059.280  294.774  294.774    0.000   564.932 1171.583 1171.583    0.000     0.000 1034.489  902.489  132.000
323.20  1960.509  351.753  351.753    0.000   561.084 1095.401 1093.586    1.816     0.000 1050.571  857.648  192.924
323.30  1986.889  361.631  361.631    0.000   579.159 1120.297 1110.786    9.511     0.000 1292.153 1160.153  132.000
323.40  1990.794  316.861  316.861    0.000   535.753 1060.949 1060.949    0.000     0.000 1254.355 1183.278   71.077
323.50  2078.407  291.508  291.508    0.000   476.612 1145.245 1139.798    5.448     0.000 1000.104  969.643   30.462
323.60  2139.472  244.796  244.796    0.000   537.524 1295.539 1247.635   47.904     0.000 1335.688 1264.610   71.077
323.70  2093.670  359.488  359.488    0.000   610.508 1287.618 1227.609   60.009     0.000 1112.202  919.278  192.924
323.80  2056.015  348.637  348.637    0.000   672.589 1111.699 1109.796    1.902     0.000 1477.439 1386.055   91.385
323.90  1958.062  422.068  422.068    0.000   606.097 1205.903 1200.370    5.534     0.000 1223.492 1111.799  111.693
324.00  1989.906  367.219  367.219    0.000   583.092 1150.042 1119.606   30.437     0.000 1182.977 1020.515  162.462
324.10  1931.346  352.739  352.739    0.000   595.843 1079.059 1077.243    1.816     0.000 1010.965  909.426  101.539
324.20  1865.770  373.888  373.888    0.000   382.829 1257.486 1246.592   10.895     0.000 1142.963  960.193  182.770
324.30  2030.075  300.469  300.469    0.000   360.349 1305.132 1303.229    1.902     0.000 1132.107  959.491  172.616
324.40  1902.184  308.895  308.895    0.000   644.313 1070.368 1061.030    9.339     0.000 1393.594 1200.670  192.924
324.50  1961.504  296.586  296.586    0.000   572.450 1160.507 1108.194   52.313     0.000 1132.610 1020.917  111.693
324.60  1965.247  313.985  313.985    0.000   516.078 1232.457 1183.861   48.595     0.000 1237.165 1095.010  142.154
324.70  1971.415  317.985  317.985    0.000   467.874 1132.545 1127.098    5.448     0.000  981.910  870.218  111.693
324.80  1974.109  364.952  364.952    0.000   414.869 1198.256 1198.256    0.000     0.000 1004.428  933.351   71.077
324.90  2101.278  302.099  302.099    0.000   582.487 1168.253 1130.985   37.268     0.000 1346.646 1194.338  152.308
325.00  1962.296  342.859  342.859    0.000   476.740 1246.980 1230.637   16.343     0.000 1021.118  919.580  101.539
325.10  2086.557  303.823  303.823    0.000   474.361 1207.423 1201.716    5.707     0.000 1002.821  952.052   50.769
325.20  1943.806  428.873  428.873    0.000   459.396 1464.225 1458.777    5.448     0.000 1043.638  881.176  162.462
325.30  2089.460  308.539  308.539    0.000   546.122 1244.816 1223.977   20.839     0.000 1134.822  921.590  213.231
325.40  2009.650  319.867  319.867    0.000   441.714 1333.055 1308.801   24.254     0.000 1174.432 1011.969  162.462
325.50  1974.156  338.504  338.504    0.000   416.376 1339.625 1335.864    3.761     0.000 1193.834 1041.526  152.308
325.60  1964.359  329.591  329.591    0.000   463.847 1294.101 1288.437    5.663     0.000 1142.964 1000.810  142.154
325.70  2084.331  342.049  342.049    0.000   511.398 1350.690 1320.685   30.004     0.000 1315.480 1173.325  142.154
325.80  2162.011  289.732  289.732    0.000   481.397 1374.820 1367.556    7.263     0.000 1264.911 1122.757  142.154
325.90  1983.928  381.180  381.180    0.000   543.099 1225.753 1225.753    0.000     0.000 1245.911 1113.911  132.000
326.00  1856.629  454.187  454.187    0.000   528.647 1295.364 1295.364    0.000     0.000 1197.555 1096.016  101.539
326.10  1901.256  424.241  424.241    0.000   601.502 1177.468 1177.468    0.000     0.000 1024.335  933.152   91.184
326.20  1866.060  404.944  404.944    0.000   551.997 1221.346 1217.714    3.632     0.000 1269.235 1157.542  111.693
326.30  1937.527  356.566  356.566    0.000   545.421 1338.545 1319.522   19.023     0.000 1236.457 1033.782  202.675
326.40  1882.685  347.033  347.033    0.000   455.540 1200.081 1196.277    3.804     0.000 1004.832  994.678   10.154
326.50  1989.292  381.448  381.448    0.000   518.110 1178.164 1178.164    0.000     0.000 1144.172 1062.940   81.231
326.60  1903.214  423.178  423.178    0.000   574.264 1188.884 1179.372    9.511     0.000 1224.196 1183.581   40.615
326.70  1906.591  427.723  427.723    0.000   530.114 1295.320 1283.906   11.414     0.000 1164.578 1104.259   60.318
326.80  1853.208  460.174  460.174    0.000   647.421 1319.000 1309.488    9.511     0.000 1226.407 1135.223   91.184
326.90  1852.226  466.562  466.562    0.000   529.222 1339.452 1328.039   11.414     0.000 1235.657 1134.922  100.734
327.00  1848.191  467.628  467.628    0.000   596.056 1309.541 1288.702   20.838     0.000 1325.735 1255.060   70.675
327.10  1865.884  400.710  400.710    0.000   593.508 1205.514 1197.905    7.609     0.000 1267.526 1226.910   40.615
327.20  1859.424  439.564  439.564    0.000   602.754 1215.468 1209.761    5.707     0.000 1459.545 1398.622   60.923
327.30  1779.188  459.849  459.849    0.000   562.905 1350.569 1339.155   11.414    20.308 1114.916 1064.348   50.568
327.40  1921.705  452.902  452.902    0.000   612.098 1190.650 1181.138    9.511     0.000 1728.270 1586.115  142.154
327.50  1912.962  440.557  440.557    0.000   626.873 1234.488 1214.041   20.447     0.000 1234.953 1102.953  132.000
327.60  1882.236  444.551  444.551    0.000   674.127 1240.150 1238.247    1.902     0.000 1387.560 1174.328  213.232
327.70  1855.352  464.500  464.500    0.000   594.799 1300.243 1273.611   26.632     0.000 1326.136 1173.928  152.208
327.80  1894.535  462.804  462.804    0.000   566.044 1301.843 1290.774   11.068     0.000 1247.116 1156.436   90.680
327.90  1943.810  458.885  458.885    0.000   561.343 1332.716 1332.716    0.000     0.000 1162.769 1122.153   40.615
328.00  1858.829  483.143  483.143    0.000   574.180 1233.154 1229.436    3.718     0.000 1205.899 1135.023   70.876
328.10  1937.509  453.976  453.976    0.000   677.989 1383.740 1368.522   15.218     0.000 1339.508 1238.371  101.137
328.20  1928.911  331.308  331.308    0.000   543.405 1290.166 1290.166    0.000     0.000 1288.336 1247.721   40.615
328.30  1835.899  384.230  384.230    0.000   566.834 1233.110 1231.294    1.816     0.000 1177.046 1045.850  131.196
328.40  1677.962  435.901  435.901    0.000   466.102 1197.902 1197.902    0.000     0.000 1625.924 1625.924    0.000
328.50  1793.829  397.460  397.460    0.000   586.595 1178.244 1178.244    0.000     0.000 1186.797 1186.797    0.000
328.60  1809.542  444.614  444.614    0.000   539.204 1188.781 1188.781    0.000     0.000 1014.381 1014.381    0.000
328.70  1845.534  390.292  390.292    0.000   476.724 1303.529 1296.094    7.435     0.000 1197.957 1197.957    0.000
328.80  1912.519  423.134  423.134    0.000   559.092 1262.024 1262.024    0.000     0.000 1237.165 1237.165    0.000
328.90  2025.567  391.671  391.671    0.000   609.368 1326.448 1322.731    3.718     0.000 1044.844 1014.383   30.462
329.00  1998.795  390.714  390.714    0.000   499.158 1280.668 1280.668    0.000     0.000  950.541  950.541    0.000
329.10  1780.796  448.957  448.957    0.000   531.244 1287.798 1287.798    0.000     0.000 1134.922 1134.922    0.000
329.20  1851.188  478.280  478.280    0.000   609.012 1217.493 1217.493    0.000     0.000 1386.050 1386.050    0.000
329.30  1856.331  408.803  408.803    0.000   480.104 1196.491 1196.491    0.000     0.000 1051.479 1051.479    0.000
329.40  1877.766  430.220  430.220    0.000   392.042 1255.804 1255.804    0.000     0.000  871.021  871.021    0.000
329.50  1903.472  411.004  411.004    0.000   566.780 1265.450 1265.450    0.000     0.000 1255.863 1255.863    0.000
329.60  1847.688  372.911  372.911    0.000   402.504 1198.693 1198.693    0.000     0.000 1092.293 1092.293    0.000
329.70  1902.408  370.548  370.548    0.000   445.311 1240.846 1240.846    0.000     0.000 1123.863 1123.863    0.000
329.80  1773.079  398.035  398.035    0.000   364.982 1324.247 1324.247    0.000     0.000  970.349  970.349    0.000
329.90  1827.168  399.692  399.692    0.000   591.697 1286.456 1281.008    5.448     0.000 1022.827 1002.721   20.107
330.00  1948.394  352.894  352.894    0.000   562.388 1300.726 1293.463    7.263     0.000  983.217  932.448   50.769
330.10  1818.115  395.716  395.716    0.000   444.399 1253.258 1253.258    0.000     0.000 1161.463 1161.463    0.000
330.20  1959.612  373.354  373.354    0.000   600.819 1246.562 1246.562    0.000     0.000 1243.499 1202.883   40.616
330.30  1911.585  364.024  364.024    0.000   530.869 1268.995 1252.653   16.343     0.000 1009.356  958.989   50.367
330.40  1783.870  430.413  430.413    0.000   475.097 1217.023 1217.023    0.000     0.000  958.788  898.065   60.722
330.50  1779.996  359.647  359.647    0.000   556.030 1182.697 1182.697    0.000     0.000  993.471  963.010   30.462
330.60  2035.219  331.540  331.540    0.000   619.064 1204.015 1193.120   10.895     0.000 1144.976 1063.946   81.030
330.70  1853.441  372.237  372.237    0.000   604.319 1254.711 1254.711    0.000     0.000 1187.500 1167.193   20.308
330.80  2032.063  317.294  317.294    0.000   595.805 1252.052 1242.973    9.079     0.000 1186.798 1054.797  132.000
330.90  1841.010  365.358  365.358    0.000   617.334 1249.019 1245.387    3.632     0.000 1236.360 1216.052   20.308
331.00  2000.508  337.491  337.491    0.000   514.954 1258.619 1253.172    5.448     0.000 1113.911 1093.603   20.308
331.10  1921.562  341.354  341.354    0.000   581.925 1196.830 1196.830    0.000     0.000 1173.024 1162.870   10.154
331.20  1966.874  379.463  379.463    0.000   636.745 1234.402 1234.402    0.000     0.000 1292.256 1261.794   30.462
331.30  2045.586  393.018  393.018    0.000   689.794 1126.023 1126.023    0.000     0.000 1090.386 1080.232   10.154
331.40  2005.671  361.644  361.644    0.000   649.154 1130.342 1113.785   16.557     0.000 1031.672 1031.672    0.000
331.50  1976.603  400.037  400.037    0.000   489.829 1249.098 1225.492   23.606     0.000 1075.404 1075.404    0.000
331.60  2014.890  399.396  399.396    0.000   600.819 1314.679 1300.153   14.527     0.000 1124.668 1084.254   40.414
331.70  2116.219  399.179  399.179    0.000   592.253 1286.102 1286.102    0.000     0.000 1144.976 1144.976    0.000
331.80  2024.989  367.830  367.830    0.000   457.145 1452.303 1452.303    0.000     0.000 1126.880 1096.418   30.462
331.90  1946.218  435.019  435.019    0.000   527.484 1417.414 1406.519   10.895     0.000 1116.324 1106.170   10.154
332.00  1977.531  454.103  454.103    0.000   527.617 1306.520 1306.520    0.000     0.000  839.153  828.999   10.154
332.10  1817.500  496.763  496.763    0.000   532.985 1342.541 1342.541    0.000     0.000 1268.431 1248.123   20.308
332.20  1920.929  379.602  379.602    0.000   613.353 1275.124 1275.124    0.000     0.000 1340.111 1289.342   50.769
332.30  1884.023  461.860  461.860    0.000   481.063 1401.287 1401.287    0.000     0.000 1338.096 1327.943   10.154
332.40  2010.990  370.199  370.199    0.000   632.419 1418.228 1414.510    3.718     0.000 1482.265 1390.880   91.385
332.50  1939.626  367.242  367.242    0.000   553.819 1244.169 1242.267    1.902     0.000 1340.312 1147.388  192.924
332.60  1981.469  376.176  376.176    0.000   560.175 1224.154 1224.154    0.000     0.000 1450.799 1339.106  111.693
332.70  1931.688  413.065  413.065    0.000   647.896 1292.376 1292.376    0.000     0.000 1491.615 1390.880  100.734
332.80  1925.929  439.331  439.331    0.000   507.816 1334.521 1327.257    7.263     0.000 1430.185 1399.724   30.461
332.90  1981.653  410.652  410.652    0.000   572.970 1350.003 1346.371    3.632     0.000 1409.777 1379.315   30.462
333.00  1952.668  361.246  361.246    0.000   479.716 1376.406 1333.777   42.629     0.000 1337.994 1277.071   60.923
333.10  1958.928  397.565  397.565    0.000   513.393 1315.409 1293.619   21.790     0.000 1156.232 1075.001   81.231
333.20  1944.165  413.932  413.932    0.000   557.362 1367.380 1347.406   19.974     0.000 1246.611 1145.675  100.936
333.30  1978.562  356.405  356.405    0.000   522.730 1145.587 1143.771    1.816     0.000 1136.227 1034.688  101.539
333.40  1956.394  377.916  377.916    0.000   475.041 1310.395 1299.457   10.938     0.000 1197.353 1157.139   40.213
333.50  1946.189  411.225  411.225    0.000   460.649 1330.081 1289.527   40.554     0.000 1005.234  924.003   81.231
333.60  1967.965  390.350  390.350    0.000   537.349 1345.019 1319.252   25.767     0.000 1135.622 1054.391   81.231
333.70  1912.967  360.777  360.777    0.000   460.742 1262.989 1253.477    9.511     0.000 1025.542  954.465   71.077
333.80  1829.311  432.654  432.654    0.000   492.380 1322.899 1295.143   27.756     0.000  933.855  801.854  132.000
333.90  1828.388  402.979  402.979    0.000   450.834 1350.444 1332.286   18.158     0.000 1076.110  964.417  111.693
334.00  1926.265  357.471  357.471    0.000   527.012 1268.987 1258.092   10.895     0.000 1198.158 1147.389   50.769
334.10  1884.006  380.094  380.094    0.000   512.743 1194.500 1174.525   19.974     0.000  984.926  913.849   71.077
334.20  1917.681  336.277  336.277    0.000   469.206 1156.325 1138.167   18.158     0.000  913.849  903.695   10.154
334.30  1944.921  341.122  341.122    0.000   435.574 1265.703 1265.703    0.000     0.000  913.849  913.849    0.000
334.40  2020.211  327.622  327.622    0.000   452.702 1214.949 1214.949    0.000     0.000  811.707  811.707    0.000
334.50  2078.769  313.440  313.440    0.000   491.694 1193.889 1186.625    7.263     0.000  983.517  953.659   29.858
334.60  1993.161  366.762  366.762    0.000   320.100 1358.487 1358.487    0.000     0.000  963.814  963.814    0.000
334.70  1976.209  427.353  427.353    0.000   495.714 1204.660 1204.660    0.000     0.000  891.627  871.420   20.207
334.80  1965.052  441.044  441.044    0.000   463.855 1337.163 1337.163    0.000    10.154 1015.388  995.080   20.308
334.90  1994.983  369.835  369.835    0.000   370.507 1238.333 1234.701    3.632     0.000  852.624  842.470   10.154
335.00  1781.469  422.588  422.588    0.000   288.107 1252.819 1252.819    0.000     0.000  770.690  770.690    0.000
335.10  1996.346  339.925  339.925    0.000   475.215 1260.479 1260.479    0.000     0.000  924.003  924.003    0.000
335.20  1928.215  380.399  380.399    0.000   438.087 1252.640 1250.824    1.816     0.000  831.410  831.410    0.000
335.30  2005.273  413.994  413.994    0.000   469.775 1347.239 1338.159    9.079     0.000 1075.909 1014.986   60.923
335.40  1884.027  403.541  403.541    0.000   462.679 1313.509 1302.614   10.895     0.000  983.115  973.162    9.953
335.50  1868.974  448.601  448.601    0.000   400.462 1344.855 1333.960   10.895     0.000 1045.850 1045.850    0.000
335.60  1916.943  484.518  484.518    0.000   469.685 1305.735 1294.754   10.981     0.000 1055.802 1055.802    0.000
335.70  1944.981  419.209  419.209    0.000   375.204 1287.191 1276.253   10.938     0.000  822.464  822.464    0.000
335.80  1926.758  386.837  386.837    0.000   391.821 1364.496 1364.496    0.000     0.000  953.862  953.862    0.000
335.90  1992.778  370.550  370.550    0.000   351.096 1337.512 1330.249    7.263     0.000  821.961  821.961    0.000
336.00  1822.957  352.010  352.010    0.000   398.397 1280.998 1280.998    0.000     0.000  912.040  912.040    0.000
336.10  1937.475  402.915  402.915    0.000   493.945 1282.516 1282.516    0.000     0.000  892.434  882.280   10.154
336.20  1931.063  409.582  409.582    0.000   446.995 1265.347 1265.347    0.000     0.000  881.377  871.223   10.154
336.30  1951.161  392.482  392.482    0.000   349.630 1309.708 1309.708    0.000     0.000  830.608  820.454   10.154
336.40  1988.593  394.298  394.298    0.000   333.980 1264.315 1264.315    0.000     0.000  638.587  638.587    0.000
336.50  1965.440  410.870  410.870    0.000   388.974 1268.343 1261.080    7.263     0.000  648.843  628.937   19.906
336.60  1847.070  419.099  419.099    0.000   447.683 1248.065 1244.433    3.632     0.000  821.258  781.447   39.811
336.70  1894.067  452.562  452.562    0.000   502.248 1265.788 1253.077   12.711     0.000  922.193  822.464   99.729
336.80  1926.819  362.355  362.355    0.000   546.474 1293.280 1271.490   21.790     0.000  831.713  791.902   39.811
336.90  2062.731  360.162  360.162    0.000   484.908 1290.213 1261.160   29.053     0.000  880.771  811.101   69.670
337.00  2067.989  344.051  344.051    0.000   377.303 1331.595 1331.595    0.000     0.000  954.264  903.695   50.568
337.10  2082.190  377.464  377.464    0.000   465.884 1338.340 1329.261    9.079     0.000  942.903  862.878   80.025
337.20  2051.306  339.115  339.115    0.000   520.575 1248.753 1246.937    1.816     0.000  964.015  873.234   90.782
337.30  2100.034  348.521  348.521    0.000   592.344 1178.187 1178.187    0.000     0.000  952.250  902.486   49.764
337.40  1986.112  363.387  363.387    0.000   425.981 1348.016 1348.016    0.000     0.000  964.418  954.465    9.953
337.50  1970.459  368.138  368.138    0.000   651.403 1257.634 1257.634    0.000     0.000 1126.276 1034.891   91.385
337.60  1965.493  334.915  334.915    0.000   521.749 1232.107 1232.107    0.000     0.000  891.730  791.398  100.332
337.70  1982.537  397.495  397.495    0.000   673.570 1253.773 1239.203   14.570     0.000 1005.033  964.619   40.414
337.80  2112.424  311.196  311.196    0.000   577.038 1218.534 1218.534    0.000     0.000  972.961  913.043   59.918
337.90  2071.825  338.717  338.717    0.000   579.577 1282.827 1282.827    0.000     0.000  882.482  832.316   50.166
338.00  2087.200  360.590  360.590    0.000   594.106 1286.363 1286.363    0.000     0.000  933.150  862.073   71.077
338.10  2068.666  413.267  413.267    0.000   613.784 1303.665 1298.174    5.490     0.000  964.418  893.541   70.876
338.20  2105.663  328.585  328.585    0.000   552.441 1300.861 1297.229    3.632     0.000  839.957  760.134   79.824
338.30  2165.332  370.982  370.982    0.000   575.093 1278.635 1269.513    9.122     0.000  941.496  921.389   20.107
338.40  1989.923  332.507  332.507    0.000   586.463 1133.019 1133.019    0.000     0.000  891.933  872.027   19.906
338.50  1977.728  324.006  324.006    0.000   530.432 1181.911 1181.911    0.000     0.000 1043.537 1043.537    0.000
338.60  1970.614  316.123  316.123    0.000   441.412 1286.455 1286.455    0.000     0.000  984.122  984.122    0.000
338.70  2115.893  299.750  299.750    0.000   547.595 1207.118 1207.118    0.000     0.000  932.146  932.146    0.000
[truncated: 854,592 more chars]
