# Supplementary material for: N-Glycans modulate tilting of HIV-1 envelope glycoprotein
Source: Nat Commun. 2026 Apr 15;17:5206. doi: 10.1038/s41467-026-71874-2 (PMC13254402; doi:10.1038/s41467-026-71874-2)
Supplement: Supplementary file 8 — Source Data [file 41467_2026_71874_MOESM8_ESM.zip › source_data/1_Main_Text_Figures/5_Figure_6/3_raw_data/1_WT_MPER.B.1.txt]

#ASA ANALYSIS
#SIM_TIME  ASA1.4 TotOccl1.4 ShldMem1.4 ShldGly1.4   ASA7.2 TotOccl7.2 ShldMem7.2 ShldGly7.2   ASA18.6 TotOccl18.6 ShldMem18.6 ShldGly18.6

  0.00  1943.262  772.378  772.378    0.000   365.966 2069.527 2069.527    0.000     0.000 1935.666 1864.891   70.775
  0.10  1896.531  855.697  855.697    0.000   274.349 2077.517 2073.712    3.805     0.000 1879.565 1483.563  396.001
  0.20  1902.751  850.702  850.702    0.000   250.964 1996.198 1985.303   10.895     0.000 1683.627 1562.183  121.444
  0.30  1969.921  810.401  810.401    0.000   285.818 2021.479 2021.479    0.000     0.000 1769.783 1658.091  111.693
  0.40  1868.654  872.086  872.086    0.000   296.617 1948.720 1948.720    0.000     0.000 1929.531 1838.147   91.385
  0.50  1902.378  851.606  851.606    0.000   241.239 1928.378 1928.378    0.000     0.000 1624.013 1543.586   80.427
  0.60  1798.124  850.151  850.151    0.000   243.829 1954.394 1954.394    0.000     0.000 1876.249 1573.643  302.606
  0.70  1943.019  786.190  786.190    0.000   302.802 1959.231 1959.231    0.000     0.000 1646.127 1371.973  274.155
  0.80  1873.142  788.632  788.632    0.000   228.831 2000.729 2000.729    0.000     0.000 1756.311 1451.695  304.617
  0.90  1929.390  828.306  828.306    0.000   265.794 2033.332 2031.516    1.816     0.000 1837.945 1604.406  233.539
  1.00  2013.118  798.526  798.526    0.000   252.603 2108.696 2101.087    7.609     0.000 1834.629 1550.320  284.309
  1.10  2050.077  808.267  808.267    0.000   292.858 2014.388 1988.966   25.422     0.000 1653.661 1491.199  162.462
  1.20  1891.879  824.554  824.554    0.000   257.323 1959.969 1959.969    0.000     0.000 1846.996 1806.381   40.615
  1.30  1897.575  867.137  867.137    0.000   288.450 1918.851 1911.241    7.609     0.000 1830.106 1677.798  152.308
  1.40  1874.656  876.463  876.463    0.000   223.732 2088.281 2073.367   14.914     0.000 1807.890 1757.120   50.769
  1.50  2049.560  756.028  756.028    0.000   324.588 1974.700 1972.841    1.859     0.000 1857.551 1725.550  132.000
  1.60  1917.420  876.442  876.442    0.000   136.014 1966.315 1962.683    3.632     0.000 1754.802 1480.647  274.155
  1.70  1915.514  829.874  829.874    0.000   216.728 1954.898 1854.511  100.387     0.000 1838.851 1371.772  467.079
  1.80  1868.475  858.092  858.092    0.000   222.523 2008.209 1913.703   94.506     0.000 2050.272 1614.058  436.215
  1.90  1880.081  793.769  793.769    0.000   220.493 1951.784 1824.330  127.454     0.000 1745.455 1186.992  558.463
  2.00  1794.972  851.590  851.590    0.000   216.168 2053.568 1958.888   94.680     0.000 1818.944 1311.652  507.292
  2.10  1804.928  845.813  845.813    0.000   210.030 1932.817 1767.491  165.326     0.000 2080.731 1259.675  821.057
  2.20  1868.859  850.127  850.127    0.000   203.371 2057.933 1993.298   64.635     0.000 1979.797 1401.026  578.771
  2.30  1859.961  761.651  761.651    0.000   198.833 1928.012 1867.225   60.786     0.000 1675.883 1026.638  649.245
  2.40  1943.250  683.849  683.849    0.000   304.712 1783.192 1730.145   53.047     0.000 1950.846 1412.691  538.156
  2.50  1947.461  774.483  774.483    0.000   372.284 1886.035 1886.035    0.000     0.000 1967.730 1704.333  263.398
  2.60  1923.606  750.316  750.316    0.000   325.673 1791.018 1791.018    0.000     0.000 1824.573 1601.289  223.285
  2.70  1950.313  837.512  837.512    0.000   317.809 2015.940 2015.940    0.000     0.000 1950.337 1655.875  294.462
  2.80  1877.291  790.679  790.679    0.000   264.154 1986.983 1986.983    0.000     0.000 1769.985 1556.754  213.231
  2.90  1944.250  799.456  799.456    0.000   256.157 2016.160 2016.160    0.000     0.000 1724.642 1541.872  182.770
  3.00  1917.872  812.759  812.759    0.000   311.285 1900.682 1900.682    0.000     0.000 1624.207 1380.916  243.291
  3.10  1919.931  806.214  806.214    0.000   237.741 1920.887 1920.887    0.000     0.000 1856.745 1623.206  233.539
  3.20  1987.527  774.716  774.716    0.000   309.982 1951.192 1930.267   20.925     0.000 2040.720 1786.873  253.847
  3.30  1960.280  740.668  740.668    0.000   351.741 1973.378 1969.660    3.718     0.000 2031.274 1665.835  365.439
  3.40  2046.157  736.845  736.845    0.000   385.246 1937.748 1914.142   23.606     0.000 1771.798 1355.489  416.309
  3.50  1971.354  751.906  751.906    0.000   444.089 1902.080 1896.504    5.576     0.000 1828.898 1342.015  486.883
  3.60  1924.067  724.396  724.396    0.000   434.494 1838.439 1836.536    1.902     0.000 1866.497 1440.034  426.463
  3.70  2012.918  733.862  733.862    0.000   386.898 1984.261 1984.261    0.000     0.000 1828.800 1565.201  263.599
  3.80  2005.619  714.116  714.116    0.000   401.809 1844.316 1844.316    0.000     0.000 1481.152 1399.921   81.231
  3.90  2037.481  726.477  726.477    0.000   345.217 1930.659 1928.844    1.816     0.000 1674.679 1552.833  121.847
  4.00  1942.584  779.411  779.411    0.000   266.320 1922.225 1922.225    0.000     0.000 1552.632 1440.939  111.693
  4.10  2059.435  729.773  729.773    0.000   408.074 1918.602 1918.602    0.000     0.000 1701.723 1478.338  223.385
  4.20  1978.558  792.968  792.968    0.000   380.102 1909.594 1909.594    0.000     0.000 1766.670 1634.670  132.000
  4.30  1986.887  726.665  726.665    0.000   323.902 1922.234 1922.234    0.000     0.000 1715.298 1532.528  182.770
  4.40  1970.853  770.083  770.083    0.000   387.670 1932.459 1932.459    0.000     0.000 1502.464 1309.541  192.924
  4.50  1996.668  806.403  806.403    0.000   320.091 1966.525 1966.525    0.000     0.000 1642.304 1611.842   30.462
  4.60  1908.499  830.502  830.502    0.000   371.627 1964.966 1964.966    0.000     0.000 1711.974 1519.252  192.722
  4.70  1928.542  819.728  819.728    0.000   256.197 1979.989 1969.094   10.895     0.000 1621.702 1489.701  132.001
  4.80  1958.924  747.209  747.209    0.000   289.400 1964.410 1958.962    5.448     0.000 1491.307 1247.815  243.492
  4.90  2067.958  647.506  647.506    0.000   365.145 1869.389 1867.573    1.816     0.000 1777.627 1341.010  436.617
  5.00  1970.888  715.350  715.350    0.000   390.912 2031.955 1976.053   55.902     0.000 1551.127 1246.913  304.214
  5.10  1863.741  727.834  727.834    0.000   272.330 2036.765 1971.655   65.110     0.000 1929.133 1340.208  588.925
  5.20  1867.426  749.519  749.519    0.000   227.017 1917.940 1901.512   16.428     0.000 1961.704 1433.702  528.002
  5.30  1978.998  784.961  784.961    0.000   316.502 1981.287 1955.865   25.422     0.000 1880.274 1454.012  426.262
  5.40  2022.894  749.525  749.525    0.000   311.321 1809.004 1781.724   27.281     0.000 1777.427 1432.396  345.031
  5.50  1912.270  800.244  800.244    0.000   298.394 1935.660 1895.452   40.208     0.000 2007.442 1297.072  710.370
  5.60  2086.724  742.694  742.694    0.000   412.959 2001.288 1977.682   23.606     0.000 2060.323 1826.784  233.539
  5.70  1948.206  803.138  803.138    0.000   414.303 1935.372 1926.293    9.079     0.000 1898.267 1857.852   40.415
  5.80  1848.251  901.219  901.219    0.000   276.563 1984.832 1876.750  108.082     0.000 1735.506 1614.665  120.841
  5.90  1915.328  873.480  873.480    0.000   359.269 1941.168 1877.356   63.812     0.000 1726.761 1696.299   30.462
  6.00  1954.591  783.135  783.135    0.000   411.798 1937.529 1937.529    0.000     0.000 1889.424 1889.424    0.000
  6.10  1897.618  810.449  810.449    0.000   376.516 1750.423 1750.423    0.000     0.000 1827.093 1827.093    0.000
  6.20  2009.409  789.324  789.324    0.000   422.865 1890.486 1890.486    0.000     0.000 1777.125 1777.125    0.000
  6.30  1963.622  737.531  737.531    0.000   366.273 1881.103 1881.103    0.000     0.000 1817.337 1776.722   40.616
  6.40  1953.732  814.800  814.800    0.000   495.958 1858.930 1858.930    0.000     0.000 1844.279 1823.971   20.308
  6.50  1913.973  778.610  778.610    0.000   267.007 1907.344 1907.344    0.000     0.000 1612.449 1581.987   30.461
  6.60  1994.808  784.077  784.077    0.000   453.595 1826.607 1826.607    0.000     0.000 1772.397 1742.237   30.159
  6.70  2055.456  732.228  732.228    0.000   296.231 1963.592 1963.592    0.000     0.000 1755.310 1684.233   71.077
  6.80  1949.671  754.482  754.482    0.000   230.775 1905.278 1905.278    0.000     0.000 1722.939 1519.862  203.078
  6.90  1919.399  798.461  798.461    0.000   310.023 1947.302 1945.443    1.859     0.000 1807.989 1777.527   30.462
  7.00  1983.634  772.094  772.094    0.000   297.961 1940.248 1940.248    0.000     0.000 1685.437 1685.437    0.000
  7.10  2029.869  740.611  740.611    0.000   367.909 1849.486 1849.486    0.000     0.000 1627.934 1475.625  152.308
  7.20  2071.893  747.630  747.630    0.000   260.045 2007.000 2005.184    1.816     0.000 1747.067 1686.143   60.923
  7.30  2198.788  724.927  724.927    0.000   319.490 2009.253 2007.437    1.816     0.000 1686.241 1665.933   20.308
  7.40  2010.711  795.318  795.318    0.000   325.800 1985.993 1982.362    3.632     0.000 1727.262 1585.108  142.154
  7.50  1998.475  795.317  795.317    0.000   379.110 1952.910 1926.930   25.980     0.000 1713.586 1561.580  152.006
  7.60  2022.335  720.807  720.440    0.366   253.562 2032.847 1992.253   40.594     0.000 1726.555 1533.631  192.924
  7.70  2006.310  753.740  753.740    0.000   276.908 2004.071 1946.789   57.282     0.000 1807.690 1614.766  192.924
  7.80  2046.295  723.406  721.757    1.649   227.188 2115.975 2035.953   80.022     0.000 1939.584 1706.045  233.539
  7.90  1898.229  775.173  774.257    0.916   213.098 2075.863 1976.598   99.265     0.000 1928.222 1684.730  243.492
  8.00  1929.960  734.040  734.040    0.000   276.908 1954.906 1895.076   59.830     0.000 1714.189 1500.958  213.231
  8.10  1920.234  770.714  767.233    3.481   234.146 2010.029 1953.827   56.202     0.000 1694.585 1582.993  111.592
  8.20  1900.114  752.306  752.306    0.000   208.297 1951.115 1921.026   30.089     0.000 1723.944 1581.790  142.155
  8.30  1858.071  764.071  753.444   10.627   178.380 1977.296 1958.965   18.331     0.000 1856.039 1703.731  152.308
  8.40  1812.686  785.538  785.538    0.000   286.417 1994.121 1958.626   35.495     0.000 1766.464 1492.309  274.155
  8.50  1856.036  786.826  786.826    0.000   289.360 1952.757 1904.249   48.509     0.000 1867.909 1715.601  152.308
  8.60  1826.241  823.089  823.089    0.000   286.115 1953.736 1897.795   55.942     0.000 1861.271 1648.040  213.231
  8.70  2000.096  780.954  780.954    0.000   335.225 2061.691 2050.452   11.240     0.000 2011.267 1828.598  182.669
  8.80  2002.619  790.729  790.729    0.000   274.012 2076.697 2048.594   28.102     0.000 2192.024 1867.603  324.420
  8.90  1911.046  807.423  807.423    0.000   279.067 2230.040 2164.846   65.194     0.000 1906.712 1673.475  233.237
  9.00  1977.841  770.739  770.739    0.000   313.918 1983.092 1975.569    7.522     0.000 2018.205 1865.997  152.208
  9.10  1804.210  837.139  837.139    0.000   255.245 1909.859 1906.142    3.718     0.000 1695.194 1624.116   71.077
  9.20  1786.510  840.870  840.870    0.000   306.910 1945.182 1935.974    9.208     0.000 1879.871 1747.971  131.900
  9.30  1733.580  818.485  818.485    0.000   303.925 1843.164 1843.164    0.000     0.000 1922.399 1739.730  182.669
  9.40  1740.751  840.356  840.356    0.000   299.085 2000.427 1977.945   22.482     0.000 1897.763 1643.916  253.847
  9.50  1841.400  829.044  829.044    0.000   350.572 2000.647 1989.320   11.327     0.000 2010.859 1767.569  243.290
  9.60  1762.183  838.979  838.979    0.000   286.854 1849.992 1846.274    3.718     0.000 1868.814 1594.760  274.054
  9.70  1827.973  809.434  809.434    0.000   222.389 2104.764 2102.906    1.859     0.000 1827.696 1512.925  314.770
  9.80  1818.516  805.924  805.924    0.000   247.940 2021.194 2021.194    0.000     0.000 1695.293 1421.138  274.155
  9.90  1834.096  795.329  795.329    0.000   346.676 1877.025 1875.209    1.816     0.000 1725.857 1441.549  284.309
 10.00  1864.822  827.940  827.940    0.000   246.209 1985.181 1957.340   27.841     0.000 1665.738 1462.660  203.077
 10.10  1743.880  824.489  824.489    0.000   245.472 1961.449 1952.241    9.208     0.000 1684.938 1441.245  243.693
 10.20  1774.160  898.879  898.879    0.000   237.042 1970.083 1968.225    1.859     0.000 1827.397 1583.703  243.693
 10.30  1770.916  825.387  825.387    0.000   236.784 1889.402 1889.402    0.000     0.000 1593.446 1512.215   81.231
 10.40  1890.079  775.143  775.143    0.000   251.522 1929.858 1929.858    0.000     0.000 1681.613 1610.535   71.077
 10.50  1852.039  768.726  768.726    0.000   279.980 1976.481 1976.481    0.000     0.000 1915.961 1692.576  223.385
 10.60  1864.169  794.697  794.697    0.000   213.869 1986.079 1986.079    0.000     0.000 1976.784 1936.470   40.313
 10.70  1735.881  836.767  836.767    0.000   198.480 1937.325 1937.325    0.000     0.000 1856.950 1816.335   40.615
 10.80  1804.579  782.735  782.735    0.000   261.509 1854.447 1854.447    0.000     0.000 1686.245 1686.245    0.000
 10.90  1740.788  796.570  796.570    0.000   295.194 2023.881 2003.778   20.103     0.000 1896.962 1744.855  152.107
 11.00  1800.416  806.714  806.714    0.000   229.914 1812.297 1812.297    0.000     0.000 1848.808 1726.962  121.847
 11.10  1730.539  816.780  816.780    0.000   211.801 1972.250 1972.250    0.000     0.000 1950.949 1768.179  182.770
 11.20  1848.127  747.622  747.622    0.000   274.098 1912.275 1912.275    0.000     0.000 1919.784 1747.269  172.515
 11.30  1895.385  774.796  774.796    0.000   219.971 1963.995 1963.995    0.000     0.000 2121.758 1979.603  142.154
 11.40  1819.250  756.845  756.845    0.000   253.902 2044.080 2044.080    0.000     0.000 2036.103 2025.949   10.154
 11.50  1821.355  774.076  774.076    0.000   196.880 2069.820 2069.820    0.000     0.000 1684.132 1643.516   40.615
 11.60  1666.517  823.801  823.801    0.000   202.072 1939.086 1939.086    0.000     0.000 1715.601 1715.601    0.000
 11.70  1693.573  823.708  823.708    0.000   231.081 2001.691 2001.691    0.000     0.000 2120.850 2110.696   10.154
 11.80  1715.155  771.880  771.880    0.000   207.343 2028.186 2028.186    0.000     0.000 1957.283 1957.283    0.000
 11.90  1801.288  727.477  727.477    0.000   242.279 1882.184 1882.184    0.000     0.000 2036.402 2036.402    0.000
 12.00  1800.968  740.710  740.710    0.000   239.767 2001.904 2001.904    0.000     0.000 2029.466 2029.466    0.000
 12.10  1864.868  723.924  723.924    0.000   240.592 2107.167 2107.167    0.000     0.000 2173.128 2142.666   30.462
 12.20  1733.612  785.373  785.373    0.000   237.430 1924.487 1924.487    0.000     0.000 1895.954 1895.954    0.000
 12.30  1815.677  767.853  767.853    0.000   179.721 1877.663 1877.663    0.000     0.000 1613.456 1613.456    0.000
 12.40  1808.726  741.535  741.535    0.000   157.192 1820.257 1820.257    0.000     0.000 1626.530 1626.530    0.000
 12.50  1793.551  754.724  754.724    0.000   223.983 1875.940 1875.940    0.000     0.000 1849.816 1849.816    0.000
 12.60  1767.626  770.231  770.231    0.000   157.539 1899.911 1899.911    0.000     0.000 1675.886 1675.886    0.000
 12.70  1823.789  784.132  784.132    0.000   155.896 1891.269 1891.269    0.000     0.000 1410.680 1410.680    0.000
 12.80  1798.725  790.153  790.153    0.000   154.471 1907.747 1907.747    0.000     0.000 1694.589 1694.589    0.000
 12.90  1679.932  814.626  814.626    0.000   182.141 1962.560 1962.560    0.000     0.000 1809.397 1799.243   10.154
 13.00  1795.787  789.710  789.710    0.000   173.970 1943.669 1943.669    0.000     0.000 1697.501 1697.501    0.000
 13.10  1779.742  790.838  790.838    0.000   144.183 1920.532 1920.532    0.000     0.000 1584.705 1564.498   20.207
 13.20  1801.927  733.476  733.476    0.000   261.560 1908.632 1904.828    3.804     0.000 1917.363 1704.636  212.727
 13.30  1926.774  651.267  651.267    0.000   276.034 1983.781 1979.976    3.805     0.000 1745.555 1573.745  171.810
 13.40  1866.066  667.751  667.751    0.000   248.496 1839.742 1800.402   39.340     0.000 1603.004 1125.974  477.031
 13.50  1856.502  697.353  697.353    0.000   192.037 1929.873 1890.577   39.296     0.000 1340.306  944.506  395.800
 13.60  1949.838  661.646  661.646    0.000   296.312 1911.724 1908.007    3.718     0.000 1555.551 1120.644  434.907
 13.70  2012.337  643.181  643.181    0.000   257.751 1890.976 1870.915   20.061     0.000 1626.026 1364.137  261.890
 13.80  1861.065  762.271  762.271    0.000   244.607 1967.323 1965.421    1.902     0.000 1523.885 1503.578   20.308
 13.90  1916.354  722.010  722.010    0.000   248.629 1913.242 1902.347   10.895     0.000 1562.388 1562.388    0.000
 14.00  1842.978  730.745  730.745    0.000   231.209 1952.883 1943.804    9.079     0.000 1443.960 1423.652   20.308
 14.10  1875.663  768.231  768.231    0.000   246.599 2035.642 2032.010    3.632     0.000 1451.398 1431.191   20.207
 14.20  1874.879  763.830  763.830    0.000   266.310 1984.862 1975.783    9.079     0.000 1552.029 1501.461   50.568
 14.30  1835.846  822.509  822.509    0.000   191.527 1994.338 1992.523    1.815     0.000 1431.292 1329.954  101.338
 14.40  1853.826  813.277  813.277    0.000   281.623 1956.737 1956.737    0.000     0.000 1461.752 1320.604  141.149
 14.50  1820.487  818.199  818.199    0.000   149.069 2039.246 1990.218   49.028     0.000 1281.294 1088.370  192.924
 14.60  1849.972  781.558  781.558    0.000   351.485 1995.064 1966.010   29.054     0.000 1832.619 1448.581  384.038
 14.70  1806.172  844.671  844.671    0.000   211.107 2011.935 1878.948  132.987     0.000 1523.579 1189.104  334.475
 14.80  1819.043  877.091  877.091    0.000   163.763 1990.231 1988.415    1.816     0.000 1412.392 1270.238  142.154
 14.90  1802.801  834.233  834.233    0.000   148.853 2022.998 2015.649    7.349     0.000 1532.932 1268.931  264.001
 15.00  1875.179  789.476  789.476    0.000   175.223 2024.855 1974.101   50.753     0.000 1612.250 1378.912  233.338
 15.10  1893.419  809.254  809.254    0.000   184.171 2036.744 1901.298  135.446     0.000 1513.427 1087.064  426.362
 15.20  1862.222  819.321  819.321    0.000   124.773 2082.701 2049.239   33.461     0.000 1465.474 1160.958  304.516
 15.30  1908.818  828.670  828.670    0.000   166.579 2165.311 2146.808   18.502     0.000 1573.643 1563.489   10.154
 15.40  1975.187  743.204  743.204    0.000   197.100 2160.312 2136.706   23.606     0.000 1419.830 1339.404   80.427
 15.50  1854.384  815.933  815.933    0.000   176.867 2024.428 2011.717   12.711     0.000 1544.395 1463.163   81.231
 15.60  1852.994  774.485  774.485    0.000   145.044 2075.694 2052.088   23.606     0.000 1178.248 1107.171   71.077
 15.70  1877.876  795.254  795.254    0.000   113.747 2124.902 2066.363   58.539     0.000 1421.741 1310.250  111.492
 15.80  1975.300  751.110  751.110    0.000   206.523 2013.103 1976.528   36.575     0.000 1291.954 1200.569   91.385
 15.90  1842.281  812.086  812.086    0.000   170.812 1950.890 1921.837   29.053     0.000 1636.580 1616.272   20.308
 16.00  1869.927  783.916  783.916    0.000   150.060 2086.605 2046.657   39.948     0.000 1515.843 1302.611  213.232
 16.10  1923.717  782.068  782.068    0.000   176.473 2080.204 1916.390  163.813     0.000 1564.200 1220.577  343.624
 16.20  1892.969  716.983  716.983    0.000   198.182 1908.729 1901.466    7.263     0.000 1523.781 1493.320   30.462
 16.30  1778.629  809.883  809.883    0.000   168.090 1974.198 1965.119    9.079     0.000 1412.694 1402.541   10.154
 16.40  1806.962  805.974  805.974    0.000   192.174 1941.984 1903.851   38.133     0.000 1292.255 1251.639   40.616
 16.50  1797.181  843.968  843.968    0.000   146.212 2158.755 2140.597   18.158     0.000 1312.659 1302.505   10.154
 16.60  1782.329  845.262  845.262    0.000   160.958 2040.337 2040.337    0.000     0.000 1422.442 1402.134   20.308
 16.70  1867.341  810.990  810.990    0.000   146.604 2105.446 2103.630    1.816     0.000 1574.650 1564.496   10.154
 16.80  1874.683  768.282  768.282    0.000   174.015 2092.738 2092.738    0.000     0.000 1675.286 1675.286    0.000
 16.90  1819.315  815.612  815.612    0.000   247.639 1944.910 1944.910    0.000     0.000 1382.029 1382.029    0.000
 17.00  1835.550  818.771  818.771    0.000   230.342 2065.585 2056.506    9.079     0.000 1563.291 1563.291    0.000
 17.10  1825.143  835.296  835.296    0.000   207.252 1980.294 1980.294    0.000     0.000 1797.637 1767.175   30.462
 17.20  1714.343  832.094  832.094    0.000   258.265 2028.585 2028.585    0.000     0.000 1940.897 1869.920   70.976
 17.30  1788.629  833.418  833.418    0.000   228.788 1988.751 1988.751    0.000     0.000 1655.781 1625.420   30.361
 17.40  1786.083  797.780  797.780    0.000   275.525 1876.615 1871.167    5.448     0.000 1475.625 1455.317   20.308
 17.50  1760.834  872.936  872.936    0.000   191.180 2026.069 2016.989    9.079     0.000 1870.926 1820.156   50.770
 17.60  1894.734  779.339  779.339    0.000   290.744 1887.351 1887.351    0.000     0.000 1879.672 1859.365   20.308
 17.70  1967.826  752.657  752.657    0.000   205.621 2096.700 2071.278   25.422     0.000 1630.348 1407.164  223.184
 17.80  1925.720  790.685  790.685    0.000   197.492 2110.202 2059.358   50.844     0.000 2049.068 1765.865  283.203
 17.90  1954.405  758.085  758.085    0.000   259.096 1928.071 1917.176   10.895     0.000 1778.132 1666.439  111.693
 18.00  1962.102  764.545  764.545    0.000   194.811 1964.465 1948.036   16.429     0.000 1696.700 1605.315   91.385
 18.10  1979.124  731.583  731.583    0.000   216.470 1917.657 1908.578    9.079     0.000 1645.128 1594.359   50.770
 18.20  1971.440  708.277  708.277    0.000   193.811 1922.748 1919.117    3.632     0.000 1486.686 1395.301   91.385
 18.30  1957.769  704.439  704.439    0.000   243.016 2056.937 2056.937    0.000     0.000 1868.410 1726.256  142.154
 18.40  1971.766  741.714  741.714    0.000   192.477 2112.810 2103.731    9.079     0.000 1696.099 1645.330   50.770
 18.50  1927.331  719.492  719.492    0.000   237.343 1959.331 1955.699    3.632     0.000 1757.223 1726.761   30.462
 18.60  1918.712  752.251  752.251    0.000   195.154 2000.309 1982.150   18.158     0.000 1949.441 1766.671  182.770
 18.70  1843.803  841.443  841.443    0.000   192.820 2026.642 2003.036   23.606     0.000 1737.719 1626.227  111.492
 18.80  1950.131  756.127  756.127    0.000   248.679 1991.619 1991.619    0.000     0.000 1728.568 1667.645   60.923
 18.90  1899.116  792.151  792.151    0.000   228.232 1831.783 1829.967    1.816     0.000 1609.335 1517.951   91.385
 19.00  1939.552  759.501  759.501    0.000   244.703 1749.200 1749.200    0.000     0.000 1788.988 1687.449  101.539
 19.10  1898.942  764.424  764.424    0.000   180.067 2005.098 2005.098    0.000     0.000 1908.020 1877.558   30.462
 19.20  1885.198  737.577  737.577    0.000   173.796 1954.876 1954.876    0.000     0.000 2091.594 2071.286   20.308
 19.30  1869.558  803.453  803.453    0.000   208.648 1853.965 1853.965    0.000     0.000 1514.230 1514.230    0.000
 19.40  1861.268  791.088  791.088    0.000   172.893 1965.983 1965.983    0.000     0.000 1858.657 1838.350   20.308
 19.50  1787.755  819.789  819.789    0.000   366.835 2074.845 2074.845    0.000     0.000 1606.519 1606.519    0.000
 19.60  1940.784  857.383  857.383    0.000   361.518 2032.040 2032.040    0.000     0.000 2102.753 1950.445  152.308
 19.70  1942.156  863.838  863.838    0.000   308.465 2080.464 2080.464    0.000     0.000 1636.981 1636.981    0.000
 19.80  1887.608  784.179  784.179    0.000   352.394 1960.747 1960.747    0.000     0.000 1879.168 1838.552   40.615
 19.90  2007.000  783.097  783.097    0.000   274.793 2062.531 2062.531    0.000     0.000 1413.397 1403.244   10.154
 20.00  1923.773  852.382  852.382    0.000   233.331 2000.513 2000.513    0.000     0.000 1747.768 1747.768    0.000
 20.10  1831.930  845.850  845.850    0.000   141.113 2070.423 2070.423    0.000     0.000 1768.581 1768.581    0.000
 20.20  1853.484  825.139  825.139    0.000   160.095 2208.940 2208.940    0.000     0.000 1879.165 1879.165    0.000
 20.30  1846.573  875.506  875.506    0.000   192.346 2007.695 2007.695    0.000     0.000 1758.025 1758.025    0.000
 20.40  1864.637  876.313  876.313    0.000   236.441 2011.926 2011.926    0.000     0.000 1816.329 1785.867   30.462
 20.50  1888.526  816.920  816.920    0.000   263.208 2084.196 2084.196    0.000     0.000 2031.576 1980.806   50.769
 20.60  1870.693  819.239  819.239    0.000   284.177 2097.761 2097.761    0.000     0.000 1950.343 1879.266   71.077
 20.70  1756.509  852.529  852.529    0.000   253.177 2012.465 2012.465    0.000     0.000 1563.894 1533.432   30.462
 20.80  1805.457  872.617  872.617    0.000   209.811 2024.465 2024.465    0.000     0.000 1513.124 1472.508   40.615
 20.90  1792.827  833.360  833.360    0.000   269.471 1951.445 1951.445    0.000     0.000 1652.359 1642.205   10.154
 21.00  1902.814  798.735  798.735    0.000   266.702 2035.702 2035.702    0.000     0.000 1745.657 1745.657    0.000
 21.10  1866.676  877.124  877.124    0.000   259.222 1970.430 1970.430    0.000     0.000 1534.837 1534.837    0.000
 21.20  1828.710  862.635  862.635    0.000   122.006 2084.004 2084.004    0.000     0.000 1647.136 1647.136    0.000
 21.30  1889.433  844.869  844.869    0.000   190.140 1873.338 1873.338    0.000     0.000 1229.623 1179.358   50.266
 21.40  1808.064  854.674  854.674    0.000   198.050 1973.832 1973.832    0.000     0.000 1625.518 1341.209  284.309
 21.50  1866.434  845.294  845.294    0.000   209.592 1943.630 1930.488   13.142     0.000 1797.638 1361.021  436.617
 21.60  1817.884  889.271  889.271    0.000   155.727 2014.334 1944.558   69.776     0.000 1557.053 1201.869  355.184
 21.70  1888.830  823.234  823.234    0.000    98.746 2127.730 2094.094   33.636     0.000 1738.723 1495.130  243.593
 21.80  1839.569  869.306  869.306    0.000   167.699 2002.952 1949.387   53.565     0.000 1500.060 1307.136  192.924
 21.90  1843.783  804.668  804.668    0.000   200.644 1958.947 1884.457   74.490     0.000 1824.680 1570.833  253.847
 22.00  1841.147  825.984  825.984    0.000   190.959 1953.892 1904.432   49.460     0.000 1546.102 1272.350  273.752
 22.10  1976.823  809.934  809.934    0.000   266.923 2123.407 2105.248   18.158     0.000 1829.202 1494.326  334.876
 22.20  1891.465  785.375  785.375    0.000   287.591 2060.704 2055.256    5.448     0.000 1658.390 1455.312  203.078
 22.30  1780.723  836.841  836.841    0.000   271.508 1983.248 1948.098   35.149     0.000 1578.571 1294.262  284.309
 22.40  1908.340  756.538  756.538    0.000   295.238 1923.785 1923.785    0.000     0.000 1466.275 1283.505  182.770
 22.50  2001.808  759.298  759.298    0.000   334.583 1926.169 1926.169    0.000     0.000 1614.563 1442.249  172.314
 22.60  1924.872  790.530  790.530    0.000   429.347 1907.855 1907.855    0.000     0.000 1481.357 1279.086  202.271
 22.70  1862.098  838.320  838.320    0.000   415.208 1848.521 1848.521    0.000     0.000 1705.242 1624.213   81.029
 22.80  1878.859  823.949  823.949    0.000   433.894 1895.820 1895.820    0.000     0.000 2149.602 1875.749  273.852
 22.90  1887.882  827.833  827.833    0.000   409.504 1839.807 1839.807    0.000     0.000 1789.488 1637.179  152.308
 23.00  1832.642  834.328  834.328    0.000   393.417 1861.803 1861.803    0.000     0.000 1708.161 1525.391  182.770
 23.10  1868.926  807.790  807.790    0.000   409.898 1881.991 1876.543    5.448     0.000 1711.075 1304.920  406.155
 23.20  1885.604  776.661  776.661    0.000   403.413 2009.354 2009.354    0.000     0.000 2077.219 1874.444  202.776
 23.30  1983.083  720.953  720.953    0.000   228.621 2044.662 2006.357   38.305     0.000 1708.058 1413.596  294.463
 23.40  1950.723  789.401  789.401    0.000   364.670 2015.583 1973.559   42.024     0.000 1973.668 1638.791  334.876
 23.50  1892.182  856.506  856.506    0.000   296.063 2068.530 2004.890   63.640     0.000 1769.183 1302.105  467.079
 23.60  1808.018  857.532  857.532    0.000   200.950 2114.191 1998.980  115.211     0.000 1646.230 1108.376  537.854
 23.70  1853.201  791.107  791.107    0.000   289.366 2090.073 2067.851   22.222     0.000 1779.940 1302.910  477.031
 23.80  1855.385  791.925  791.925    0.000   309.470 1978.553 1974.749    3.804     0.000 1719.413 1445.862  273.552
 23.90  1770.432  828.422  828.422    0.000   225.855 2064.695 1980.129   84.566     0.000 1565.099 1138.636  426.463
 24.00  1737.899  837.399  837.399    0.000   259.014 1894.176 1860.800   33.377     0.000 1592.548 1216.854  375.694
 24.10  1835.004  776.101  776.101    0.000   297.534 2030.012 1965.939   64.073     0.000 1718.814 1383.837  334.977
 24.20  1868.726  751.439  751.439    0.000   309.460 2085.234 1966.643  118.591     0.000 2005.840 1631.052  374.788
 24.30  1802.734  770.251  770.251    0.000   365.753 1944.384 1920.779   23.606     0.000 1745.548 1552.725  192.823
 24.40  1822.751  813.518  813.518    0.000   368.216 2077.974 2036.210   41.764     0.000 1846.182 1643.407  202.775
 24.50  1927.421  718.395  718.395    0.000   415.559 1985.334 1950.833   34.501     0.000 1977.680 1592.740  384.940
 24.60  1912.358  795.228  795.228    0.000   412.361 1958.105 1945.394   12.711     0.000 1868.001 1554.538  313.463
 24.70  1888.549  793.484  793.484    0.000   329.436 2181.499 2008.523  172.977     0.000 1993.774 1547.910  445.864
 24.80  1793.725  769.472  769.472    0.000   338.470 1967.755 1832.259  135.496     0.000 1971.755 1565.600  406.155
 24.90  1774.744  830.194  830.194    0.000   257.148 1985.429 1751.236  234.193     0.000 1799.643 1221.777  577.866
 25.00  1770.747  804.351  804.351    0.000   339.030 1965.079 1859.414  105.665     0.000 1769.787 1395.000  374.787
 25.10  1761.360  809.255  809.255    0.000   245.261 2224.607 2041.858  182.749     0.000 2235.856 1700.217  535.640
 25.20  1946.082  733.216  733.216    0.000   190.962 2262.667 2001.061  261.606     0.000 2029.063 1300.096  728.967
 25.30  1823.933  738.401  738.401    0.000   326.880 2124.540 1947.540  177.001     0.000 1917.472 1534.340  383.131
 25.40  1822.378  838.769  838.769    0.000   317.804 2058.865 1955.363  103.503     0.000 2019.513 1485.580  533.933
 25.50  1814.702  843.636  843.636    0.000   344.432 2066.114 1995.297   70.818     0.000 1989.450 1536.044  453.406
 25.60  1843.121  807.494  807.494    0.000   363.763 1924.100 1818.781  105.319     0.000 1990.962 1606.321  384.641
 25.70  1850.724  891.409  891.409    0.000   322.131 2057.427 1910.344  147.083     0.000 1788.988 1435.111  353.877
 25.80  1816.932  884.202  884.202    0.000   419.843 2033.511 1959.062   74.449     0.000 2154.026 1841.065  312.961
 25.90  1801.051  820.324  820.324    0.000   437.736 1865.814 1836.761   29.053     0.000 2054.499 1600.794  453.705
 26.00  1859.166  781.204  781.204    0.000   433.114 1843.543 1843.543    0.000     0.000 2051.984 1536.651  515.333
 26.10  1868.258  778.731  778.731    0.000   548.238 1805.707 1805.707    0.000     0.000 2126.277 1581.791  544.486
 26.20  1831.615  764.655  764.655    0.000   448.104 1981.871 1974.607    7.263     0.000 2103.761 1586.316  517.445
 26.30  1887.716  706.471  706.471    0.000   537.471 1869.269 1869.269    0.000     0.000 2058.314 1361.521  696.793
 26.40  1890.251  720.252  720.252    0.000   425.976 1827.851 1827.851    0.000     0.000 1899.574 1286.021  613.553
 26.50  1958.107  643.874  643.874    0.000   482.134 1786.312 1782.680    3.632     0.000 2025.344 1579.177  446.167
 26.60  1836.083  761.759  761.759    0.000   541.534 1835.153 1835.153    0.000     0.000 2082.945 1638.691  444.255
 26.70  1883.660  814.521  814.521    0.000   552.349 1829.249 1829.249    0.000     0.000 2005.540 1671.267  334.273
 26.80  1810.029  836.531  836.531    0.000   491.730 1826.721 1826.721    0.000     0.000 1932.547 1670.055  262.492
 26.90  1956.341  738.345  738.345    0.000   531.202 1883.965 1874.886    9.079     0.000 2064.348 1476.730  587.617
 27.00  1784.998  852.823  852.823    0.000   434.147 1947.650 1894.344   53.306     0.000 2052.887 1364.033  688.854
 27.10  1822.968  816.021  816.021    0.000   255.508 2000.871 1772.600  228.272     0.000 1859.563 1413.295  446.268
 27.20  1772.907  828.198  828.198    0.000   268.604 2008.433 1812.281  196.151     0.000 1750.887 1295.873  455.014
 27.30  1775.639  918.545  918.545    0.000   322.213 2064.719 1912.015  152.704     0.000 1930.032 1455.817  474.215
 27.40  1794.121  865.973  865.973    0.000   393.156 2131.947 2053.651   78.296     0.000 2213.334 1931.642  281.692
 27.50  1876.015  898.689  898.689    0.000   335.057 2104.015 2007.776   96.240     0.000 1970.952 1669.856  301.096
 27.60  1808.698  895.452  895.452    0.000   435.796 2066.192 1933.117  133.075     0.000 2196.146 1912.240  283.906
 27.70  1792.672  882.081  882.081    0.000   421.989 2075.488 1928.882  146.607     0.000 2032.376 1688.353  344.023
 27.80  1840.197  909.407  909.407    0.000   340.852 2073.443 1985.764   87.679     0.000 1959.388 1697.801  261.588
 27.90  1862.680  851.409  851.409    0.000   344.341 2063.035 1913.575  149.459     0.000 1949.536 1536.648  412.888
 28.00  1899.679  858.636  858.636    0.000   358.017 2022.139 1956.336   65.803     0.000 2081.136 1788.989  292.147
 28.10  1895.068  804.413  804.413    0.000   426.500 1985.911 1956.857   29.054     0.000 2033.487 1742.644  290.843
 28.20  1799.019  840.314  840.314    0.000   302.156 2043.847 1952.969   90.878     0.000 1918.375 1465.072  453.303
 28.30  1877.308  818.993  818.993    0.000   374.912 2043.365 1981.454   61.911     0.000 1829.099 1506.991  322.108
 28.40  1815.248  907.842  907.842    0.000   282.741 2122.534 1944.715  177.819     0.000 1969.243 1485.479  483.764
 28.50  1735.063  875.452  875.452    0.000   237.830 2118.500 1943.315  175.185     0.000 2076.406 1542.674  533.732
 28.60  1874.858  831.631  831.631    0.000   172.545 2144.186 1827.932  316.253     0.000 1947.630 1007.341  940.289
 28.70  1883.010  769.422  769.422    0.000   201.510 2101.812 1832.511  269.300     0.000 1887.410 1189.909  697.501
 28.80  1878.771  851.800  851.800    0.000   222.652 2142.793 1916.468  226.325     0.000 2008.549 1322.007  686.542
 28.90  1940.636  780.119  780.119    0.000   200.513 2135.778 1947.929  187.849     0.000 1957.787 1310.553  647.234
 29.00  1808.748  789.692  789.692    0.000   154.429 2207.771 1942.322  265.449     0.000 1717.405 1311.652  405.753
 29.10  1797.039  810.243  780.493   29.750   213.051 2233.805 2013.315  220.490     0.000 2081.337 1736.708  344.629
 29.20  1741.382  888.214  793.278   94.935   252.477 2192.037 1999.043  192.995     0.000 2051.379 1726.454  324.924
 29.30  1872.748  794.190  722.843   71.347   238.903 2145.620 1934.902  210.717     0.000 1779.641 1312.966  466.676
 29.40  1883.239  811.248  741.690   69.557   205.047 2238.976 2064.492  174.483     0.000 1817.737 1361.215  456.522
 29.50  1839.675  820.017  796.173   23.844   142.666 2201.509 2021.144  180.365     0.000 1989.452 1523.280  466.172
 29.60  1769.862  838.892  779.101   59.791   112.662 2104.887 1975.016  129.871     0.000 1888.620 1594.157  294.463
 29.70  1693.695  886.750  822.238   64.511   171.203 2132.292 1987.769  144.523     0.000 1678.504 1353.580  324.924
 29.80  1710.734  905.324  807.126   98.198   139.897 2131.407 1951.906  179.501     0.000 1644.626 1340.010  304.616
 29.90  1831.739  840.967  748.148   92.819   182.613 2111.125 1948.359  162.766     0.000 1704.742 1512.020  192.723
 30.00  1840.520  846.466  757.299   89.167   213.533 2033.689 1938.148   95.542     0.000 1674.882 1431.390  243.492
 30.10  1657.170  932.165  842.334   89.831   171.415 2111.623 1955.598  156.025     0.000 1698.708 1515.938  182.770
 30.20  1676.690  918.870  826.549   92.322   286.549 2034.925 1860.309  174.616     0.000 1646.430 1433.199  213.232
 30.30  1691.702  882.329  818.494   63.835   177.772 2101.157 1867.097  234.060     0.000 1809.191 1433.498  375.694
 30.40  1722.886  863.105  810.811   52.294   163.033 1911.983 1744.931  167.052     0.000 1688.556 1434.709  253.847
 30.50  1762.037  851.729  816.738   34.991   175.699 2019.254 1874.296  144.958     0.000 1920.991 1585.913  335.078
 30.60  1826.893  826.981  789.833   37.148   246.293 1996.978 1809.911  187.066     0.000 1689.059 1333.674  355.386
 30.70  1687.612  901.911  856.591   45.320   132.466 1941.500 1805.230  136.270     0.000 1443.854  976.775  467.079
 30.80  1781.268  878.484  852.933   25.550   181.319 2062.994 1844.110  218.884     0.000 1565.808 1068.268  497.540
 30.90  1747.381  917.229  865.384   51.845   208.340 2079.982 1867.881  212.101     0.000 1617.478 1211.423  406.054
 31.00  1691.485  905.684  881.120   24.563   167.013 1945.317 1790.760  154.557     0.000 1721.029 1345.335  375.693
 31.10  1682.435  894.525  872.130   22.394   181.449 2042.054 1836.526  205.528     0.000 2053.988 1607.822  446.166
 31.20  1695.668  918.071  859.619   58.453   207.042 2067.095 1900.086  167.009     0.000 1830.608 1455.015  375.593
 31.30  1797.797  927.958  870.564   57.394   170.120 2089.446 1869.350  220.096     0.000 1769.380 1363.729  405.651
 31.40  1772.606  908.558  850.515   58.043   192.477 2141.840 1966.277  175.564     0.000 1729.871 1273.350  456.521
 31.50  1730.793  907.273  860.688   46.586   135.878 2024.460 1846.302  178.158     0.000 1485.879 1120.642  365.237
 31.60  1716.668  835.525  776.595   58.930   126.845 1955.819 1816.698  139.121     0.000 1628.440 1354.285  274.155
 31.70  1722.831  897.940  838.543   59.396   122.433 1897.798 1723.485  174.312     0.000 1444.762 1312.762  132.000
 31.80  1904.956  804.744  745.320   59.424   257.587 1931.768 1781.879  149.888     0.000 1770.989 1679.604   91.385
 31.90  1891.190  846.114  806.065   40.049   162.383 2008.688 1903.028  105.660     0.000 1608.631 1486.784  121.847
 32.00  1924.042  870.241  816.114   54.127   121.873 2198.092 2041.372  156.720     0.000 1821.158 1536.849  284.309
 32.10  1828.081  837.101  789.622   47.479   183.997 2072.243 1924.949  147.294     0.000 1819.848 1515.232  304.616
 32.20  1839.608  904.004  855.430   48.574   204.707 2114.309 1936.452  177.857     0.000 1902.691 1638.691  264.001
 32.30  1806.841  858.730  814.987   43.744   159.619 1940.811 1893.645   47.167     0.000 1366.448 1244.601  121.847
 32.40  1798.362  847.689  804.311   43.378   127.281 2086.905 2011.853   75.052     0.000 1627.435 1363.434  264.001
 32.50  1916.227  839.357  793.642   45.716   186.505 2112.485 2020.743   91.741     0.000 1777.729 1605.113  172.616
 32.60  1859.823  815.545  771.097   44.448   215.815 2000.098 1882.375  117.723     0.000 1605.217 1320.908  284.309
 32.70  1914.626  802.827  774.120   28.707   194.887 2054.472 1951.146  103.326     0.000 1717.004 1442.850  274.155
 32.80  1803.724  834.482  757.794   76.688   291.483 1959.636 1850.256  109.380     0.000 1805.778 1551.930  253.847
 32.90  1823.878  879.350  806.099   73.251   306.221 1910.368 1882.312   28.056     0.000 1748.169 1545.092  203.078
 33.00  1836.180  842.615  766.023   76.592   282.701 2022.650 1988.800   33.850     0.000 1992.066 1758.829  233.237
 33.10  1912.108  835.292  745.753   89.539   356.196 2034.889 2000.735   34.154     0.000 2091.091 1867.706  223.385
 33.20  1816.566  813.649  736.073   77.576   402.071 1969.124 1933.066   36.057     0.000 1943.208 1729.976  213.231
 33.30  1871.878  821.461  744.184   77.277   344.614 2085.343 2040.510   44.833     0.000 1870.724 1687.954  182.770
 33.40  1780.260  914.967  845.103   69.864   310.371 2172.893 2111.204   61.689     0.000 1918.774 1725.851  192.924
 33.50  1849.623  906.660  835.972   70.688   357.576 2037.698 2005.751   31.948     0.000 1728.262 1505.078  223.184
 33.60  1834.255  874.131  800.649   73.483   448.850 2059.492 2000.825   58.667     0.000 1830.204 1545.896  284.309
 33.70  1858.237  828.086  754.345   73.741   554.460 1959.742 1922.087   37.655     0.000 1960.894 1696.893  264.001
 33.80  1897.324  762.977  686.823   76.154   542.270 1851.972 1806.404   45.568     0.000 1919.982 1656.183  263.799
 33.90  1876.103  773.620  710.770   62.850   555.417 1801.830 1746.923   54.907     0.000 2001.520 1798.442  203.078
 34.00  1753.048  859.690  787.409   72.280   513.350 1940.167 1879.598   60.569     0.000 1883.088 1608.933  274.155
 34.10  1711.639  874.552  805.344   69.208   436.917 1911.431 1840.228   71.203     0.000 1651.462 1448.385  203.078
 34.20  1799.813  882.757  799.840   82.917   354.168 1928.234 1903.678   24.556     0.000 1810.703 1607.626  203.077
 34.30  1720.839  881.816  806.168   75.648   346.995 1950.248 1918.170   32.078     0.000 1588.126 1344.433  243.693
 34.40  1815.463  885.327  815.648   69.679   278.249 1996.156 1951.238   44.918     0.000 1367.654 1154.422  213.231
 34.50  1731.969  879.587  804.742   74.844   301.031 1955.539 1949.919    5.620     0.000 1516.746 1374.591  142.154
 34.60  1840.063  833.490  762.040   71.449   332.204 1990.699 1981.188    9.511     0.000 1616.269 1484.268  132.000
 34.70  1826.660  818.873  753.753   65.120   334.322 1995.193 1978.073   17.121     0.000 1890.022 1737.714  152.308
 34.80  1764.633  858.373  794.154   64.218   319.799 1946.912 1926.074   20.838     0.000 1873.840 1701.224  172.616
 34.90  1696.226  920.715  847.592   73.123   377.731 1875.481 1813.442   62.039     0.000 1650.151 1406.458  243.693
 35.00  1763.591  896.371  836.760   59.611   461.128 1902.027 1848.807   53.220     0.000 1991.962 1768.577  223.385
 35.10  1750.870  847.146  778.870   68.275   369.860 1838.007 1787.210   50.797     0.000 1598.077 1405.153  192.924
 35.20  1791.921  820.139  749.171   70.968   337.737 1806.886 1765.514   41.372     0.000 1770.693 1516.846  253.847
 35.30  1781.439  844.759  779.540   65.219   335.447 1818.375 1775.056   43.318     0.000 1833.120 1558.966  274.155
 35.40  1741.660  875.496  799.945   75.551   370.856 1821.061 1760.707   60.354     0.000 1688.858 1526.396  162.462
 35.50  1883.501  773.851  702.531   71.321   318.246 1950.910 1890.037   60.874     0.000 1708.365 1586.519  121.847
 35.60  1770.821  828.000  750.156   77.844   319.495 1906.318 1856.988   49.329     0.000 1599.080 1385.849  213.231
 35.70  1888.538  788.932  715.524   73.408   252.870 1941.126 1895.949   45.177     0.000 1721.334 1518.256  203.078
 35.80  1940.977  763.255  679.947   83.308   342.485 2001.262 1933.084   68.178     0.000 1881.581 1648.041  233.539
 35.90  1869.059  806.820  740.981   65.839   350.747 1933.330 1859.488   73.842     0.000 1628.733 1425.756  202.977
 36.00  1772.137  865.888  793.976   71.912   305.653 1934.757 1870.339   64.418     0.000 1518.853 1315.977  202.876
 36.10  1852.434  812.714  754.290   58.425   336.347 1921.564 1880.366   41.198     0.000 1507.391 1273.851  233.539
 36.20  1807.407  822.167  756.540   65.626   323.810 1958.798 1905.533   53.264     0.000 1650.048 1345.432  304.616
 36.30  1767.885  865.904  785.442   80.462   226.454 2122.825 2090.485   32.339     0.000 1660.606 1355.990  304.616
 36.40  1815.778  863.685  791.391   72.293   289.780 2026.247 1980.765   45.481     0.000 1508.497 1224.188  284.309
 36.50  1823.752  840.305  770.789   69.517   263.243 2164.909 2112.382   52.527     0.000 1678.806 1455.521  223.284
 36.60  1818.179  832.503  767.918   64.584   299.856 2001.431 1905.369   96.062     0.000 1669.352 1374.889  294.462
 36.70  1819.241  836.115  772.405   63.710   356.579 2106.470 1979.499  126.970     0.000 1688.551 1424.651  263.900
 36.80  1748.757  842.802  783.292   59.510   249.488 2087.427 1995.338   92.088     0.000 1667.037 1261.789  405.248
 36.90  1830.138  752.606  692.334   60.272   275.342 1953.442 1870.087   83.354     0.000 1586.510 1241.278  345.232
 37.00  1688.314  847.072  785.265   61.808   267.089 2081.085 1959.817  121.268     0.000 1718.918 1222.688  496.230
 37.10  1665.114  925.424  857.486   67.938   305.141 2020.972 1931.224   89.748     0.000 1636.478 1220.572  415.906
 37.20  1714.873  854.730  791.302   63.428   425.665 1996.942 1880.557  116.385     0.000 1798.340 1382.233  416.108
 37.30  1838.452  836.161  762.684   73.476   441.483 1979.306 1880.950   98.356     0.000 1930.642 1535.648  394.994
 37.40  1771.641  843.948  768.019   75.929   306.210 1997.923 1896.285  101.638     0.000 1758.227 1240.782  517.445
 37.50  1716.343  827.095  760.212   66.882   352.730 1928.166 1850.648   77.518     0.000 1749.079 1485.279  263.799
 37.60  1737.993  853.902  796.405   57.497   240.465 2174.901 2103.654   71.247     0.000 1553.627 1331.250  222.378
 37.70  1689.953  858.909  791.548   67.361   256.501 2105.629 2011.986   93.643     0.000 1724.647 1471.605  253.042
 37.80  1810.483  810.565  735.565   75.000   279.893 1999.519 1894.900  104.619     0.000 1827.997 1411.789  416.208
 37.90  1753.007  872.815  808.302   64.514   353.690 2038.515 1928.794  109.721     0.000 2033.882 1516.939  516.942
 38.00  1741.357  885.235  817.916   67.318   291.301 1836.596 1758.992   77.604     0.000 1938.385 1572.946  365.439
 38.10  1678.049  909.615  842.747   66.868   259.701 1992.660 1880.559  112.101     0.000 1886.408 1510.816  375.593
 38.20  1684.534  974.705  901.420   73.286   329.298 1941.600 1860.148   81.452     0.000 2068.670 1704.542  364.129
 38.30  1732.205  920.395  854.161   66.234   300.388 1991.442 1882.498  108.944     0.000 1999.303 1613.557  385.747
 38.40  1706.635  914.660  838.855   75.805   271.632 1871.949 1780.125   91.825     0.000 1819.051 1555.352  263.698
 38.50  1842.857  834.821  750.753   84.067   276.647 2019.498 1923.520   95.979     0.000 1849.305 1595.458  253.847
 38.60  1871.425  819.859  741.210   78.649   256.325 2051.272 1963.339   87.933     0.000 1939.889 1635.676  304.213
 38.70  1973.896  774.716  695.456   79.260   459.911 1893.752 1811.355   82.397     0.000 1875.953 1521.071  354.882
 38.80  1969.653  727.676  652.761   74.915   379.764 1902.129 1794.781  107.347     0.000 2083.654 1738.422  345.232
 38.90  1874.286  739.273  671.023   68.251   392.336 1867.686 1785.849   81.837     0.000 1855.446 1469.598  385.847
 39.00  1924.761  635.079  581.754   53.326   368.816 1876.792 1777.530   99.263     0.000 1715.998 1412.085  303.912
 39.10  1943.426  651.509  587.418   64.091   331.600 1935.804 1860.102   75.702     0.000 1941.596 1606.518  335.078
 39.20  1893.108  700.720  622.495   78.225   263.206 1994.561 1875.928  118.634     0.000 1756.519 1431.796  324.723
 39.30  1970.626  701.651  637.460   64.190   404.791 1812.622 1728.366   84.256     0.000 1750.081 1476.027  274.054
 39.40  1904.632  724.723  662.253   62.470   341.282 1990.490 1889.109  101.381     0.000 1927.522 1491.710  435.812
 39.50  1918.222  722.657  644.740   77.917   343.183 1982.742 1905.486   77.256     0.000 1735.901 1453.003  282.898
 39.60  1910.256  700.132  637.987   62.145   406.433 1879.474 1791.196   88.278     0.000 1766.468 1431.893  334.574
 39.70  1908.785  677.305  625.757   51.548   338.637 1961.609 1837.535  124.074     0.000 2112.098 1707.152  404.946
 39.80  1927.680  723.146  650.839   72.308   404.783 1962.616 1861.369  101.247     0.000 1897.968 1614.063  283.905
 39.90  1899.790  807.421  721.660   85.761   366.130 2089.939 1998.889   91.050     0.000 1955.774 1621.603  334.171
 40.00  1842.435  765.312  694.784   70.528   302.320 2163.548 2076.998   86.550     0.000 2019.912 1645.024  374.887
 40.10  1806.459  787.934  717.789   70.145   229.305 2148.499 2068.992   79.507     0.000 1940.187 1416.509  523.678
 40.20  1849.547  739.426  667.481   71.945   137.263 2124.891 2037.731   87.160     0.000 1797.927 1534.531  263.396
 40.30  1771.931  864.501  791.634   72.867   174.265 2046.125 1964.891   81.234     0.000 1830.206 1576.561  253.645
 40.40  1870.955  774.691  706.689   68.001   284.045 2049.341 1967.846   81.496     0.000 2061.837 1496.236  565.601
 40.50  1766.706  806.396  732.627   73.769   239.817 2105.312 2026.197   79.115     0.000 2091.086 1736.806  354.280
 40.60  1855.412  735.186  666.048   69.138   278.465 2099.760 1998.079  101.681     0.000 1967.821 1745.543  222.278
 40.70  1911.562  778.237  698.784   79.452   286.853 2101.200 2007.342   93.858     0.000 1858.444 1484.565  373.879
 40.80  1809.538  777.418  710.573   66.845   289.444 2044.084 1960.729   83.355     0.000 1949.126 1614.351  334.776
 40.90  1907.330  789.875  721.857   68.019   149.631 2090.313 2027.970   62.343     0.000 1740.426 1466.876  273.550
 41.00  1861.809  742.490  660.395   82.095   242.790 1939.879 1847.747   92.132     0.000 1584.404 1340.711  243.693
 41.10  1805.478  842.707  786.395   56.312   202.457 2084.756 1963.272  121.485     0.000 1743.247 1519.862  223.385
 41.20  1920.350  739.924  687.066   52.859   188.708 2125.625 2018.757  106.868     0.000 1674.975 1482.153  192.823
 41.30  1982.115  667.741  610.441   57.299   163.247 2150.597 2022.194  128.403     0.000 1741.237 1538.160  203.078
 41.40  1932.834  760.928  708.969   51.958   191.952 2067.456 1954.575  112.881     0.000 1435.114 1191.824  243.290
 41.50  2076.547  625.925  579.082   46.843   226.542 1927.481 1790.001  137.480     0.000 1474.926 1312.766  162.160
 41.60  1989.150  701.494  632.795   68.699   282.398 2080.622 1947.940  132.682     0.000 1720.623 1568.315  152.308
 41.70  1947.755  720.604  668.111   52.493   222.007 2002.690 1872.905  129.786     0.000 1565.305 1311.458  253.847
 41.80  1963.346  685.758  635.886   49.872   207.990 2152.858 2033.017  119.841     0.000 1665.228 1462.150  203.078
 41.90  1906.786  733.857  686.282   47.576   114.915 2240.549 2111.548  129.001     0.000 1553.639 1320.302  233.338
 42.00  1937.353  695.883  632.524   63.359   134.628 2225.532 2068.984  156.548     0.000 1736.702 1503.465  233.237
 42.10  1934.946  632.454  577.649   54.804    67.402 2176.485 2037.058  139.427     0.000 1694.887 1441.040  253.847
 42.20  1832.364  745.188  682.914   62.273   105.224 2151.281 2053.487   97.794     0.000 1873.639 1558.970  314.669
 42.30  1900.956  728.626  665.394   63.232   134.023 2135.443 2016.251  119.193     0.000 1899.370 1635.571  263.800
 42.40  1876.824  755.005  713.489   41.516   150.663 2061.988 1949.540  112.447     0.000 1908.413 1634.964  273.449
 42.50  1811.460  738.274  699.697   38.576   185.856 2115.208 1978.076  137.131     0.000 1797.226 1503.065  294.161
 42.60  1931.303  674.307  667.332    6.975   162.426 2081.623 1916.086  165.538     0.000 1919.779 1574.648  345.131
 42.70  1921.323  712.156  702.043   10.114   228.780 2128.202 1945.630  182.572     0.000 1937.577 1694.085  243.492
 42.80  1874.040  716.927  682.140   34.787   186.587 2308.605 2092.226  216.378     0.000 1996.384 1611.544  384.840
 42.90  1860.759  728.733  667.045   61.689   259.434 1981.858 1859.683  122.175     0.000 2080.437 1806.283  274.155
 43.00  1926.632  641.289  592.947   48.343   214.133 2057.149 1925.854  131.295     0.000 1612.748 1521.363   91.385
 43.10  1955.863  631.078  599.892   31.186   237.957 2012.337 1888.476  123.861     0.000 1714.397 1480.858  233.539
 43.20  1935.402  669.328  626.192   43.136   242.543 1966.048 1834.146  131.902     0.000 1481.260 1217.360  263.900
 43.30  1973.709  636.896  604.764   32.131   263.635 2060.585 1932.484  128.101     0.000 1767.375 1493.623  273.752
 43.40  1973.010  594.175  550.839   43.335   359.260 1963.699 1841.779  121.920     0.000 2069.478 1541.678  527.800
 43.50  1974.938  623.837  560.436   63.401   336.350 2023.514 1880.455  143.059     0.000 2010.360 1644.820  365.540
 43.60  1924.647  630.942  582.535   48.407   265.743 1973.041 1857.999  115.042     0.000 1675.691 1431.998  243.693
 43.70  2016.121  601.192  557.857   43.335   244.870 2066.684 1905.639  161.045     0.000 1979.599 1553.740  425.859
 43.80  1960.371  585.316  540.996   44.321   170.806 1961.574 1852.754  108.820     0.000 1623.712 1048.765  574.947
 43.90  2021.420  611.455  589.048   22.407   190.055 2034.959 1910.100  124.858     0.000 1623.314  998.599  624.715
 44.00  1935.744  656.816  633.351   23.465   178.984 2124.604 1939.665  184.938     0.000 1713.990 1160.860  553.130
 44.10  1958.288  647.491  617.164   30.327   227.314 1886.798 1803.748   83.051     0.000 1542.475 1359.705  182.770
 44.20  1873.956  662.817  628.431   34.385   291.300 1998.956 1914.176   84.780     0.000 1573.334 1410.872  162.462
 44.30  1959.870  660.201  641.458   18.743   231.381 2089.121 1993.189   95.932     0.000 1822.663 1670.859  151.804
 44.40  1846.415  676.932  670.702    6.229   276.432 1995.811 1920.414   75.396     0.000 1926.411 1805.269  121.142
 44.50  1861.248  634.830  622.329   12.500   202.415 2112.285 1974.722  137.564     0.000 1754.196 1440.333  313.863
 44.60  1955.928  639.160  626.260   12.901   139.686 2151.373 1983.808  167.565     0.000 1775.199 1420.317  354.883
 44.70  1977.660  626.031  626.031    0.000   313.657 2009.431 1848.344  161.087     0.000 1855.933 1490.997  364.936
 44.80  1965.129  623.713  617.089    6.624   267.827 2002.904 1866.678  136.226     0.000 1815.923 1562.881  253.042
 44.90  1904.164  669.862  665.099    4.763   247.383 2014.417 1901.147  113.271     0.000 1711.879 1417.617  294.261
 45.00  1973.240  731.813  731.813    0.000   331.166 1994.033 1891.054  102.979     0.000 1939.277 1473.608  465.668
 45.10  1911.823  670.098  660.571    9.527   309.116 1937.867 1821.960  115.907     0.000 1885.302 1561.385  323.916
 45.20  1834.454  714.553  671.132   43.421   304.055 2102.350 1961.797  140.553     0.000 1966.227 1673.175  293.052
 45.30  2021.154  603.635  557.242   46.393   260.050 2016.027 1904.183  111.844     0.000 1824.884 1591.445  233.438
 45.40  1959.522  667.580  620.300   47.280   199.908 1947.088 1862.827   84.260     0.000 1663.316 1460.843  202.473
 45.50  1853.689  774.809  707.433   67.375   199.782 2064.799 1936.871  127.928     0.000 1855.746 1653.173  202.574
 45.60  1799.166  809.519  747.146   62.372   247.123 1978.112 1889.268   88.843     0.000 1733.797 1561.282  172.515
 45.70  1927.463  748.621  683.414   65.207   337.653 2007.688 1872.545  135.143     0.000 1884.499 1620.901  263.598
 45.80  1812.887  768.827  695.432   73.394   234.326 2032.286 1929.780  102.506     0.000 1645.732 1453.111  192.621
 45.90  1836.917  836.820  758.157   78.663   336.702 2001.329 1893.633  107.696     0.000 1713.589 1521.976  191.613
 46.00  1767.576  820.672  753.269   67.403   325.677 2032.966 1980.654   52.312     0.000 1868.809 1626.526  242.282
 46.10  1791.758  837.062  771.294   65.768   256.935 2110.991 2065.856   45.135     0.000 1806.578 1624.715  181.863
 46.20  1783.320  793.873  727.140   66.732   242.539 2028.633 1960.842   67.791     0.000 1798.935 1616.972  181.964
 46.30  1831.454  796.155  732.796   63.359   309.208 2081.514 2015.712   65.802     0.000 1838.651 1605.616  233.036
 46.40  1927.013  747.770  680.692   67.078   336.660 1956.993 1872.603   84.390     0.000 1896.454 1613.455  282.999
 46.50  1831.796  760.569  690.684   69.884   340.028 2011.658 1929.127   82.532     0.000 1998.701 1735.204  263.497
 46.60  1835.539  741.628  668.772   72.856   289.927 2043.668 1951.454   92.215     0.000 1836.432 1553.332  283.099
 46.70  1844.515  733.377  682.179   51.198   263.160 2000.279 1880.953  119.326     0.000 1784.561 1542.279  242.282
 46.80  1845.653  766.947  704.181   62.766   353.258 1957.778 1856.094  101.684     0.000 1956.877 1704.139  252.738
 46.90  1807.987  802.799  727.883   74.915   381.100 2023.974 1939.324   84.650     0.000 1880.574 1688.053  192.521
 47.00  1790.465  797.356  717.072   80.284   261.170 2143.214 2053.936   89.278     0.000 1994.879 1751.992  242.887
 47.10  1789.519  822.501  747.751   74.750   292.603 1902.729 1799.404  103.325     0.000 1826.682 1563.486  263.195
 47.20  1755.128  853.971  773.104   80.867   262.079 1967.985 1869.934   98.051     0.000 1642.914 1429.985  212.929
 47.30  1811.711  807.217  742.412   64.805   304.061 2013.678 1913.377  100.301     0.000 1736.911 1503.372  233.539
 47.40  1847.822  839.447  770.141   69.305   264.026 2091.063 1998.673   92.389     0.000 1969.240 1695.286  273.953
 47.50  1757.050  792.082  714.080   78.002   242.278 2023.050 1929.190   93.860     0.000 1818.038 1604.806  213.231
 47.60  1792.111  775.554  702.222   73.332   265.065 1997.769 1897.769  100.000     0.000 1928.727 1654.573  274.155
 47.70  1706.222  820.005  756.793   63.212   248.326 2046.016 1972.389   73.626     0.000 1967.933 1704.234  263.698
 47.80  1757.298  833.174  765.190   67.984   311.975 2051.982 1936.806  115.176     0.000 1758.723 1536.043  222.680
 47.90  1833.765  858.248  790.213   68.036   240.075 1977.320 1896.085   81.235     0.000 1818.845 1494.626  324.218
 48.00  1746.114  874.397  798.947   75.450   177.643 2172.252 2079.776   92.475     0.000 1698.001 1476.026  221.974
 48.10  1709.656  908.268  833.719   74.549   211.492 2102.476 1990.156  112.320     0.000 1726.554 1483.768  242.786
 48.20  1665.647  958.449  879.347   79.102   175.351 2140.839 2076.465   64.374     0.000 1678.398 1566.806  111.592
 48.30  1666.345  964.736  896.926   67.810   177.340 2089.841 2015.824   74.017     0.000 1454.409 1222.882  231.527
 48.40  1710.778  985.221  905.392   79.829   224.294 2131.040 2049.676   81.364     0.000 1688.453 1466.174  222.279
 48.50  1567.306  992.305  907.851   84.453   157.198 2302.736 2215.490   87.246     0.000 1825.581 1602.901  222.680
 48.60  1721.709  950.966  875.185   75.781   229.265 2096.747 2026.970   69.777     0.000 1777.117 1604.703  172.414
 48.70  1661.215 1014.597  934.682   79.916   240.764 2025.780 1933.608   92.172     0.000 1484.471 1373.383  111.088
 48.80  1755.410  896.756  813.265   83.490   249.154 2007.277 1904.251  103.026     0.000 1436.016 1293.861  142.154
 48.90  1760.374  890.409  813.714   76.695   305.831 1957.564 1875.852   81.712     0.000 1694.585 1613.556   81.029
 49.00  1753.039  885.714  799.590   86.125   221.012 2049.960 1974.560   75.400     0.000 1605.011 1544.088   60.923
 49.10  1715.229  930.908  853.677   77.231   340.287 2034.727 1931.919  102.808     0.000 1515.635 1424.552   91.083
 49.20  1702.097  934.661  853.359   81.302   267.137 2116.213 2011.549  104.664     0.000 1687.545 1566.906  120.640
 49.30  1717.043  930.643  849.246   81.397   294.632 2140.024 2038.684  101.340     0.000 1918.466 1646.630  271.837
 49.40  1697.983  859.294  795.245   64.050   286.249 2097.719 1992.574  105.146     0.000 1896.656 1684.432  212.224
 49.50  1650.199  900.924  830.179   70.744   245.352 2117.733 2044.366   73.367     0.000 2048.361 1765.159  283.202
 49.60  1754.491  871.644  800.338   71.306   250.014 2044.710 1971.867   72.844     0.000 1846.790 1664.221  182.568
 49.70  1693.545  902.611  822.865   79.746   238.734 2012.293 1917.828   94.465     0.000 2090.585 1796.123  294.462
 49.80  1827.523  718.035  649.546   68.489   267.006 2090.740 1983.479  107.262     0.000 2080.928 1756.306  324.622
 49.90  1719.574  856.911  787.409   69.502   333.453 2065.818 1957.907  107.911     0.000 2071.788 1727.765  344.022
 50.00  1835.766  816.688  736.504   80.184   312.402 2120.301 2016.713  103.589     0.000 1857.756 1515.140  342.616
 50.10  1764.427  796.168  721.958   74.210   363.936 1967.895 1875.203   92.693     0.000 1990.254 1606.820  383.434
 50.20  1884.793  752.085  681.836   70.249   332.500 2035.758 1949.554   86.205     0.000 2111.691 1849.202  262.490
 50.30  1788.047  829.479  758.612   70.868   389.176 2054.055 1969.230   84.825     0.000 2303.009 1828.996  474.013
 50.40  1873.698  837.863  753.443   84.419   292.476 2106.418 2026.565   79.853     0.000 2185.792 1831.612  354.179
 50.50  1724.896  884.911  819.613   65.298   238.304 2126.174 2054.578   71.596     0.000 1861.167 1548.108  313.059
 50.60  1785.976  850.611  787.145   63.466   245.690 2108.438 1992.008  116.429     0.000 1819.142 1565.496  253.646
 50.70  1694.370  907.103  843.473   63.630   216.122 2092.823 2021.186   71.636     0.000 1433.700 1301.900  131.799
 50.80  1671.165  933.785  868.960   64.825   236.618 2124.482 2037.408   87.073     0.000 1717.907 1616.569  101.338
 50.90  1746.869  861.954  796.255   65.699   241.628 2022.833 1934.076   88.757     0.000 1634.264 1512.619  121.645
 51.00  1783.189  998.578  926.777   71.801   300.899 2066.459 1949.128  117.331     0.000 1797.127 1536.546  260.581
 51.10  1751.131  934.579  869.135   65.443   347.250 2068.874 1970.733   98.141     0.000 1878.958 1617.172  261.786
 51.20  1778.298  949.141  880.765   68.376   302.668 2122.580 2039.357   83.223     0.000 1817.333 1465.469  351.864
 51.30  1818.855  880.094  818.721   61.372   361.859 2017.697 1943.939   73.758     0.000 1779.333 1436.115  343.218
 51.40  1849.283  876.619  809.074   67.545   354.901 2037.329 1936.810  100.519     0.000 1880.067 1587.417  292.650
 51.50  1818.399  875.266  812.653   62.612   308.032 2038.018 1973.818   64.200     0.000 1778.227 1556.755  221.472
 51.60  1998.576  843.479  771.948   71.531   386.323 1964.535 1882.996   81.539     0.000 1643.803 1431.881  211.921
 51.70  1883.147  870.020  804.449   65.571   330.767 1952.969 1869.658   83.310     0.000 1597.064 1415.504  181.560
 51.80  1848.179  768.216  707.421   60.794   394.798 1937.499 1839.012   98.488     0.000 1624.306 1472.702  151.604
 51.90  1833.105  889.079  821.760   67.319   316.944 2033.656 1918.956  114.700     0.000 1828.997 1587.820  241.177
 52.00  1851.279  828.524  762.065   66.459   343.005 1850.074 1804.505   45.569     0.000 1615.964 1514.827  101.137
 52.10  1798.992  873.048  803.476   69.572   425.193 1971.078 1931.606   39.471     0.000 1797.223 1655.068  142.154
 52.20  1810.009  853.387  793.850   59.537   368.298 1979.100 1894.536   84.564     0.000 1595.146 1463.851  131.295
 52.30  1787.925  868.787  796.423   72.365   376.864 2030.861 1989.445   41.416     0.000 1836.828 1696.083  140.745
 52.40  1704.145  882.499  814.482   68.016   432.667 1971.122 1929.358   41.764     0.000 1669.547 1639.086   30.462
 52.50  1789.084  870.919  803.936   66.982   315.862 2196.535 2140.159   56.376     0.000 1913.838 1752.886  160.952
 52.60  1673.631  887.552  827.379   60.174   359.438 2022.625 1996.167   26.458     0.000 1736.004 1615.867  120.137
 52.70  1806.697  868.044  794.019   74.025   334.707 2142.842 2091.869   50.972     0.000 1888.106 1827.786   60.320
 52.80  1794.113  872.749  804.965   67.784   337.002 2073.893 1979.513   94.380     0.000 1936.967 1785.566  151.401
 52.90  1823.584  787.348  716.153   71.194   383.996 1962.501 1868.122   94.379     0.000 1762.629 1531.105  231.524
 53.00  1690.237  914.644  840.310   74.334   470.464 2034.201 1937.443   96.758     0.000 1931.332 1648.334  282.999
 53.10  1764.114  895.847  830.403   65.444   484.718 1921.065 1823.270   97.795     0.000 1911.626 1569.718  341.908
 53.20  1751.639  855.283  777.875   77.408   432.410 1851.107 1743.800  107.307     0.000 1797.921 1586.703  211.217
 53.30  1807.127  836.096  768.369   67.728   502.093 2016.516 1921.877   94.639     0.000 1922.979 1742.024  180.956
 53.40  1793.649  775.277  706.210   69.066   382.223 1909.158 1806.867  102.291     0.000 1687.537 1466.167  221.370
 53.50  1811.080  802.894  739.324   63.571   527.868 1924.467 1824.077  100.390     0.000 1590.621 1479.735  110.886
 53.60  1899.223  761.316  688.601   72.715   454.588 1944.789 1851.663   93.126     0.000 1776.910 1514.421  262.489
 53.70  1837.903  798.423  719.310   79.113   387.238 1848.347 1740.176  108.171     0.000 1579.568 1327.535  252.033
 53.80  1902.417  786.139  719.060   67.079   486.290 1849.954 1779.569   70.385     0.000 1637.982 1385.546  252.436
 53.90  1823.985  800.350  720.306   80.045   407.690 1880.507 1846.266   34.241     0.000 1829.195 1748.771   80.425
 54.00  1870.671  768.290  690.193   78.097   374.005 1887.217 1851.204   36.013     0.000 1486.983 1396.505   90.478
 54.10  1851.219  700.062  618.990   81.072   387.360 1806.064 1758.506   47.557     0.000 1557.251 1456.418  100.833
 54.20  1938.707  727.509  649.228   78.281   517.924 1816.870 1784.748   32.122     0.000 1558.058 1487.687   70.372
 54.30  1956.179  742.708  658.449   84.258   481.955 1843.721 1830.404   13.316     0.000 1696.491 1616.066   80.425
 54.40  1939.417  707.697  636.672   71.025   500.976 1826.947 1779.780   47.167     0.000 1676.686 1606.012   70.674
 54.50  1830.802  830.843  765.453   65.389   501.498 2015.082 1942.102   72.980     0.000 1630.337 1529.504  100.833
 54.60  1901.004  779.080  711.606   67.474   532.057 1934.204 1853.098   81.106     0.000 1839.850 1769.176   70.674
 54.70  1843.302  888.976  799.519   89.457   554.850 1901.561 1867.320   34.241     0.000 1678.591 1557.752  120.839
 54.80  1808.829  900.114  820.000   80.113   574.522 1787.128 1726.558   60.569     0.000 1798.836 1687.748  111.088
 54.90  1809.257  901.244  814.290   86.954   605.813 1908.874 1893.742   15.132     0.000 1870.720 1779.738   90.982
 55.00  1808.744  833.178  744.864   88.314   514.817 1813.240 1750.637   62.603     0.000 1753.393 1662.411   90.982
 55.10  1841.314  842.659  759.670   82.989   467.471 1892.180 1816.174   76.005     0.000 1965.310 1854.525  110.786
 55.20  1908.301  815.527  732.116   83.411   504.088 1905.277 1817.079   88.198     0.000 1895.536 1865.377   30.159
 55.30  1955.255  826.529  739.385   87.145   561.117 1827.333 1764.816   62.516     0.000 1934.150 1863.275   70.875
 55.40  1905.347  820.984  740.346   80.637   422.864 1944.453 1858.071   86.382     0.000 1859.955 1799.334   60.621
 55.50  1920.347  849.934  775.219   74.716   492.202 1923.577 1866.855   56.722     0.000 1864.884 1834.624   30.260
 55.60  1909.458  767.914  689.998   77.916   441.968 1946.615 1872.599   74.016     0.000 1732.780 1692.265   40.515
 55.70  1944.846  812.512  731.721   80.791   529.946 2025.595 1972.417   53.178     0.000 1902.382 1841.458   60.923
 55.80  1937.553  773.314  691.027   82.287   568.512 2053.730 2000.553   53.177     0.000 2065.132 1943.890  121.242
 55.90  2018.447  783.533  716.423   67.109   623.407 1927.245 1865.074   62.170     0.000 2070.168 2029.754   40.414
 56.00  1853.303  832.620  757.861   74.759   453.116 2015.746 1966.286   49.460     0.000 1930.229 1869.911   60.318
 56.10  1885.940  889.231  804.564   84.667   358.747 2098.333 1998.461   99.871     0.000 1979.995 1878.960  101.035
 56.20  1801.791  882.691  797.220   85.470   368.438 1957.417 1913.664   43.753     0.000 1679.395 1618.976   60.419
 56.30  1889.658  847.604  766.573   81.031   375.656 1844.237 1785.266   58.971     0.000 1541.469 1480.848   60.621
 56.40  1789.525  849.036  768.557   80.479   292.430 2045.005 1967.660   77.345     0.000 1583.891 1392.076  191.815
 56.50  1840.540  835.387  746.973   88.414   318.235 1893.741 1829.367   64.375     0.000 1657.083 1435.409  221.674
 56.60  1836.667  796.920  723.895   73.025   411.266 1895.006 1831.063   63.943     0.000 1530.700 1409.660  121.040
 56.70  1979.491  729.138  646.079   83.059   446.070 1999.719 1914.764   84.955     0.000 1669.131 1548.293  120.839
 56.80  1966.383  686.265  601.670   84.595   381.955 1915.277 1843.294   71.983     0.000 1823.769 1743.042   80.727
 56.90  1854.182  826.425  737.448   88.977   369.598 1993.624 1911.825   81.799     0.000 1721.212 1579.864  141.348
 57.00  1837.501  805.398  721.621   83.777   352.872 2018.140 1914.206  103.935     0.000 2014.869 1722.120  292.749
 57.10  1830.400  778.528  697.948   80.581   441.109 1998.075 1907.111   90.964     0.000 1908.820 1655.779  253.042
 57.20  1959.293  707.578  629.493   78.085   474.044 2043.619 1962.166   81.453     0.000 2047.350 1916.156  131.194
 57.30  1830.339  806.261  733.856   72.405   380.455 2045.141 1933.424  111.717     0.000 1869.808 1677.287  192.521
 57.40  1905.905  794.248  707.301   86.948   455.891 2018.082 1940.347   77.735     0.000 1772.796 1692.170   80.626
 57.50  1858.864  835.081  747.538   87.542   412.443 2015.617 1910.299  105.318     0.000 2031.468 1839.653  191.815
 57.60  1860.024  732.156  654.016   78.140   522.375 1908.310 1809.909   98.401     0.000 1781.139 1549.211  231.928
 57.70  2012.718  699.803  618.281   81.522   479.025 2078.205 1994.504   83.701     0.000 1972.646 1650.943  321.703
 57.80  1872.060  751.787  680.805   70.982   459.779 2086.979 2007.515   79.464     0.000 2066.742 1986.015   80.727
 57.90  1920.822  749.069  682.851   66.218   428.013 2025.143 1934.525   90.619     0.000 1923.287 1822.554  100.733
 58.00  1850.933  812.089  737.328   74.761   335.922 1992.058 1906.887   85.171     0.000 1780.839 1670.255  110.584
 58.10  1974.770  807.281  735.918   71.364   376.734 1986.308 1927.337   58.971     0.000 1920.182 1697.099  223.083
 58.20  1860.286  759.483  691.121   68.362   289.576 2153.927 2045.842  108.085     0.000 1978.492 1725.651  252.841
 58.30  1887.601  693.682  636.692   56.990   257.240 1896.241 1804.325   91.915     0.000 1637.073 1526.489  110.584
 58.40  1935.666  655.001  585.498   69.503   304.443 2048.765 1972.759   76.005     0.000 2063.535 1952.145  111.390
 58.50  1894.160  712.401  644.083   68.318   377.471 2095.886 2019.794   76.092     0.000 1993.564 1983.410   10.154
 58.60  1914.464  804.994  738.394   66.600   265.191 2113.582 2006.188  107.394     0.000 1893.937 1833.115   60.823
 58.70  1833.130  806.574  733.746   72.828   350.186 1909.995 1843.544   66.450     0.000 1917.564 1746.460  171.104
 58.80  1873.878  777.179  713.708   63.471   329.041 1934.827 1876.246   58.580     0.000 1927.118 1715.700  211.418
 58.90  1934.190  748.769  679.225   69.544   352.303 2021.834 1942.847   78.988     0.000 1925.605 1834.623   90.982
 59.00  1796.592  894.798  817.758   77.040   344.266 1998.360 1898.232  100.128     0.000 2074.373 1952.829  121.544
 59.10  1845.156  835.264  750.720   84.543   429.089 1956.981 1892.824   64.157     0.000 1980.596 1859.354  121.242
 59.20  1831.690  921.055  842.103   78.952   523.909 2082.108 1958.416  123.692     0.000 2106.454 2045.631   60.823
 59.30  1847.968  927.114  850.312   76.801   549.230 2156.546 2085.429   71.118     0.000 2367.852 2236.558  131.295
 59.40  1783.456  913.176  840.533   72.644   533.888 2005.628 1915.053   90.574     0.000 2138.419 2006.821  131.598
 59.50  1736.252  874.285  795.219   79.066   416.591 1993.106 1902.141   90.965     0.000 2002.095 1961.580   40.515
 59.60  1801.078  916.300  836.397   79.903   331.638 2154.519 2069.175   85.344     0.000 2053.361 1962.177   91.183
 59.70  1773.803  862.142  778.771   83.371   416.109 1948.566 1912.900   35.666     0.000 1790.171 1719.598   70.573
 59.80  1801.936  810.020  730.330   79.690   375.181 1918.779 1873.297   45.482     0.000 1827.692 1817.538   10.154
 59.90  1890.107  788.691  708.443   80.248   450.745 1945.523 1909.466   36.057     0.000 2054.189 2033.881   20.308
 60.00  1865.701  827.812  744.575   83.237   393.240 1937.374 1888.519   48.854     0.000 1936.564 1926.410   10.154
 60.10  1886.092  879.629  807.833   71.796   245.167 2107.803 2074.083   33.721     0.000 1927.827 1887.412   40.414
 60.20  1770.420  911.185  832.546   78.639   435.741 2096.302 2030.371   65.932     0.000 2075.583 2035.068   40.515
 60.30  1698.604  911.795  831.098   80.697   363.806 2089.142 2005.960   83.182     0.000 1896.147 1876.141   20.006
 60.40  1841.682  877.417  789.329   88.088   307.984 2081.361 2051.401   29.960     0.000 1897.958 1837.236   60.722
 60.50  1807.216  822.552  745.232   77.321   363.417 2003.192 1930.992   72.201     0.000 1776.411 1766.358   10.053
 60.60  1839.012  856.363  778.942   77.421   290.781 2203.409 2158.534   44.875     0.000 2040.613 1819.241  221.372
 60.70  1739.873  863.742  785.051   78.690   411.051 1904.201 1880.120   24.081     0.000 1895.654 1765.163  130.491
 60.80  1827.913  828.964  751.622   77.342   408.457 1878.774 1861.870   16.904     0.000 1714.188 1593.552  120.637
 60.90  1771.787  842.903  775.524   67.378   383.690 1918.140 1858.044   60.095     0.000 1753.082 1572.025  181.057
 61.00  1780.515  876.384  808.177   68.208   408.936 1974.387 1930.807   43.580     0.000 1817.730 1667.034  150.696
 61.10  1873.081  821.228  754.755   66.472   293.467 2016.418 1973.185   43.234     0.000 1794.811 1673.670  121.141
 61.20  1807.833  912.059  829.958   82.101   395.497 2048.513 1992.050   56.463     0.000 1776.218 1756.011   20.207
 61.30  1750.411  847.873  774.031   73.842   367.485 2077.785 2007.746   70.039     0.000 2107.471 1945.512  161.958
 61.40  1692.073  886.029  811.496   74.532   272.242 2024.072 1933.886   90.186     0.000 1992.962 1902.080   90.882
 61.50  1787.301  855.885  788.875   67.010   352.564 1907.953 1844.314   63.639     0.000 1892.632 1761.237  131.396
 61.60  1770.248  820.492  746.026   74.466   369.853 2012.563 1926.746   85.818     0.000 2033.760 1862.555  171.205
 61.70  1800.371  799.082  722.517   76.564   487.009 1959.859 1881.389   78.469     0.000 2114.390 1912.522  201.868
 61.80  1781.935  763.054  696.540   66.515   379.632 2065.303 1978.489   86.814     0.000 2110.271 1958.566  151.704
 61.90  1890.395  720.442  661.382   59.060   290.096 2140.513 2076.181   64.332     0.000 2065.851 1934.557  131.295
 62.00  1820.808  784.291  721.384   62.907   378.507 1912.293 1844.675   67.618     0.000 2030.865 1850.109  180.757
 62.10  1793.704  881.535  801.702   79.833   240.117 2062.991 1987.636   75.356     0.000 1777.417 1576.452  200.965
 62.20  1733.409  907.061  842.140   64.922   257.887 2072.203 1928.494  143.709     0.000 1897.656 1545.392  352.265
 62.30  1665.410  899.550  836.219   63.330   196.794 2128.911 2021.258  107.653     0.000 1919.165 1627.521  291.644
 62.40  1784.591  839.288  784.230   55.058   104.496 2156.807 2065.929   90.877     0.000 1677.386 1244.897  432.489
 62.50  1748.327  886.883  811.053   75.830   203.069 2180.202 2088.506   91.697     0.000 1973.442 1771.775  201.667
 62.60  1834.376  832.925  765.497   67.427   328.564 2043.514 1964.656   78.858     0.000 1831.397 1680.298  151.099
 62.70  1896.577  691.034  633.298   57.736   231.209 2032.821 1938.529   94.293     0.000 1785.765 1494.625  291.140
 62.80  1795.824  886.058  814.294   71.764   209.939 2004.229 1912.575   91.654     0.000 1680.604 1379.311  301.294
 62.90  1841.607  755.039  691.120   63.919   297.961 1958.672 1866.281   92.391     0.000 1795.110 1593.746  201.364
 63.00  1877.630  759.208  684.689   74.519   371.283 2029.281 1940.781   88.500     0.000 1998.392 1847.395  150.998
 63.10  1919.338  682.861  622.667   60.195   382.654 2120.792 2028.184   92.607     0.000 2153.205 2011.453  141.751
 63.20  1994.426  670.274  612.215   58.059   241.500 2073.254 2003.520   69.734     0.000 1903.577 1692.059  211.518
 63.30  1890.167  752.991  682.390   70.600   393.637 1985.121 1898.048   87.073     0.000 1934.250 1682.419  251.831
 63.40  1981.836  794.053  729.172   64.880   272.834 2111.525 2010.623  100.902     0.000 2235.548 2003.015  232.533
 63.50  1873.765  789.168  717.692   71.476   379.799 2064.514 1964.903   99.611     0.000 1981.701 1709.461  272.240
 63.60  1897.758  741.438  668.653   72.785   361.775 2037.992 1962.639   75.353     0.000 2163.060 1820.044  343.016
 63.70  2028.371  630.182  555.297   74.885   470.845 1819.571 1734.793   84.779     0.000 2077.720 1774.716  303.004
 63.80  2044.787  636.203  563.783   72.421   452.167 1826.780 1732.792   93.988     0.000 2045.750 1691.070  354.680
 63.90  2016.333  628.146  558.080   70.066   396.492 1929.651 1824.636  105.015     0.000 2143.555 1850.604  292.951
 64.00  2048.821  629.176  563.309   65.867   436.336 1847.989 1743.022  104.968     0.000 1975.463 1549.806  425.657
 64.10  1934.551  715.144  649.602   65.542   500.506 1946.700 1863.738   82.962     0.000 1815.928 1481.656  334.272
 64.20  1862.363  711.246  645.338   65.908   523.754 1930.359 1841.383   88.976     0.000 1870.305 1546.691  323.614
 64.30  1750.864  791.217  729.087   62.131   355.772 1948.858 1844.837  104.021     0.000 2069.768 1685.230  384.537
 64.40  1909.000  796.453  714.464   81.989   357.452 1967.451 1863.819  103.632     0.000 2039.706 1667.939  371.767
 64.50  1696.953  903.241  830.115   73.125   139.601 1924.067 1852.821   71.246     0.000 1478.444 1002.922  475.522
 64.60  1715.752  861.568  789.769   71.799   204.970 1996.557 1922.367   74.189     0.000 1626.219 1284.008  342.211
 64.70  1721.537  825.190  754.871   70.320   215.172 1902.383 1746.267  156.116     0.000 1673.769 1380.516  293.253
 64.80  1733.692  891.879  809.460   82.419   236.098 2043.852 1954.834   89.018     0.000 1853.623 1571.632  281.990
 64.90  1893.446  879.680  806.467   73.213   318.547 1949.624 1844.310  105.315     0.000 1884.685 1572.232  312.452
 65.00  1870.448  839.486  768.677   70.809   362.985 1846.954 1754.131   92.823     0.000 1695.484 1392.680  302.804
 65.10  1935.779  779.300  707.935   71.365   387.672 1915.794 1808.055  107.740     0.000 2020.081 1767.948  252.134
 65.20  1800.380  891.908  823.914   67.994   348.108 1659.478 1593.548   65.930     0.000 1691.955 1388.850  303.105
 65.30  1816.933  770.730  702.510   68.220   374.311 1683.960 1595.676   88.284     0.000 1693.770 1290.837  402.933
 65.40  1851.353  763.532  694.665   68.868   279.713 1750.235 1665.108   85.128     0.000 1737.300 1435.804  301.495
 65.50  1910.092  736.131  666.501   69.630   264.369 1845.238 1752.631   92.607     0.000 1609.415 1377.690  231.725
 65.60  1785.394  784.323  710.943   73.380   256.716 1719.555 1632.482   87.073     0.000 1790.670 1467.661  323.009
 65.70  1784.711  808.016  728.619   79.396   281.148 1785.666 1698.550   87.115     0.000 1507.595 1143.466  364.129
 65.80  1824.544  842.157  773.473   68.685   331.725 1746.389 1646.173  100.217     0.000 1810.284 1436.203  374.081
 65.90  1783.954  856.692  792.136   64.556   243.834 1969.335 1874.610   94.726     0.000 1791.386 1499.141  292.245
 66.00  1802.488  834.306  766.030   68.277   320.487 1885.731 1792.691   93.040     0.000 1771.383 1549.206  222.177
 66.10  1927.147  830.573  764.776   65.797   367.867 1954.124 1863.635   90.488     0.000 2045.234 1762.739  282.495
 66.20  1882.670  839.181  771.187   67.994   449.663 1895.193 1820.399   74.794     0.000 1771.881 1359.199  412.682
 66.30  1864.236  829.359  765.072   64.287   397.567 1967.463 1900.063   67.400     0.000 2003.725 1631.453  372.272
 66.40  1885.755  861.357  791.479   69.878   351.524 1927.505 1835.029   92.476     0.000 1930.230 1618.984  311.246
 66.50  1985.240  761.492  692.413   69.080   494.141 1960.179 1857.844  102.335     0.000 2113.691 1701.111  412.580
 66.60  1889.025  857.973  785.993   71.980   451.531 1773.197 1684.612   88.585     0.000 1808.280 1537.046  271.234
 66.70  1851.963  910.425  826.917   83.509   345.993 2002.974 1925.672   77.302     0.000 2155.718 1884.584  271.133
 66.80  1842.408  894.464  819.129   75.335   436.611 1834.082 1754.403   79.679     0.000 2037.901 1806.377  231.525
 66.90  1861.981  936.485  856.235   80.250   430.122 1969.504 1883.122   86.382     0.000 2140.151 1888.620  251.531
 67.00  1801.097  952.694  874.359   78.334   386.980 1851.104 1769.651   81.453     0.000 2034.577 1731.271  303.306
 67.10  1820.250  958.377  882.748   75.629   351.004 2015.324 1935.947   79.377     0.000 2044.622 1701.305  343.317
 67.20  1766.892  941.673  867.466   74.207   314.696 1966.450 1873.585   92.865     0.000 2001.200 1709.659  291.541
 67.30  1849.470  944.800  869.872   74.929   402.151 1858.024 1765.938   92.086     0.000 2105.457 1680.807  424.650
 67.40  1727.981  957.470  873.004   84.466   281.020 1989.533 1876.087  113.446     0.000 2047.949 1596.359  451.590
 67.50  1737.955  966.913  887.111   79.803   291.870 2003.581 1916.682   86.899     0.000 1945.203 1604.901  340.301
 67.60  1780.907  942.788  869.014   73.774   346.164 1874.265 1787.711   86.554     0.000 1908.823 1667.346  241.477
 67.70  1765.293  945.800  873.070   72.731   323.560 1810.938 1733.031   77.908     0.000 1798.123 1566.798  231.324
 67.80  1742.858  903.908  836.688   67.220   262.168 1881.468 1773.729  107.739     0.000 1725.145 1464.464  260.681
 67.90  1746.616  912.023  847.058   64.965   294.718 1877.524 1763.173  114.352     0.000 1840.855 1548.709  292.146
 68.00  1769.973  954.190  888.887   65.303   310.935 1841.335 1749.465   91.870     0.000 1932.138 1620.589  311.548
 68.10  1755.471  964.496  888.162   76.333   332.249 1990.601 1894.537   96.064     0.000 1924.184 1642.496  281.688
 68.20  1828.564  909.385  835.500   73.885   375.735 1879.711 1804.052   75.659     0.000 2085.740 1783.744  301.996
 68.30  1816.803  941.456  866.372   75.084   411.965 1973.163 1888.904   84.259     0.000 1992.362 1780.640  211.722
 68.40  1763.189  964.823  892.827   71.996   309.677 1952.311 1853.997   98.314     0.000 1950.833 1740.420  210.413
 68.50  1854.896  906.397  839.502   66.895   488.928 1888.287 1824.173   64.114     0.000 1986.122 1561.473  424.649
 68.60  1867.527  893.231  822.009   71.222   267.522 1966.016 1867.876   98.140     0.000 1894.241 1622.100  272.141
 68.70  1888.692  901.756  828.576   73.180   256.287 2050.148 1936.529  113.619     0.000 1829.697 1749.373   80.324
 68.80  1846.186  913.244  837.570   75.674   333.889 2019.791 1946.078   73.713     0.000 1952.043 1770.281  181.762
 68.90  1753.556  926.379  844.904   81.475   249.242 1913.794 1832.255   81.539     0.000 1777.519 1657.082  120.437
 69.00  1700.414  946.260  878.145   68.115   232.163 1939.207 1842.622   96.585     0.000 1786.562 1635.665  150.898
 69.10  1839.164  905.372  841.754   63.618   291.950 1907.221 1842.846   64.375     0.000 1969.232 1788.175  181.058
 69.20  1751.103  923.991  862.126   61.865   316.287 1868.051 1803.805   64.246     0.000 1670.554 1468.787  201.767
 69.30  1863.827  935.886  874.825   61.062   301.550 2031.177 1942.247   88.930     0.000 2000.604 1799.640  200.964
 69.40  1779.390  920.106  846.927   73.179   325.026 2025.186 1924.883  100.303     0.000 1903.574 1631.736  271.838
 69.50  1749.377 1012.555  933.707   78.848   289.706 2069.264 1978.689   90.575     0.000 2145.765 1924.395  221.370
 69.60  1782.265  967.760  898.905   68.855   359.705 1954.418 1858.006   96.412     0.000 1874.021 1591.728  282.293
 69.70  1725.535  978.853  911.470   67.384   316.725 1963.237 1853.163  110.074     0.000 1934.235 1833.301  100.934
 69.80  1748.079  968.971  902.064   66.907   354.644 1922.784 1835.884   86.900     0.000 1857.841 1766.860   90.982
 69.90  1786.373  992.575  917.035   75.540   381.355 1899.272 1842.939   56.333     0.000 1848.295 1717.101  131.195
 70.00  1842.446  917.120  853.402   63.718   458.527 1927.185 1857.319   69.865     0.000 1784.949 1714.578   70.372
 70.10  1773.191  945.099  872.174   72.925   444.566 1921.619 1838.178   83.442     0.000 1799.034 1688.449  110.585
 70.20  1810.931  953.687  878.546   75.142   380.452 1859.570 1784.128   75.442     0.000 1921.279 1780.937  140.343
 70.30  1840.531  935.682  867.198   68.484   468.394 1809.986 1730.695   79.291     0.000 1818.233 1757.612   60.621
 70.40  1901.875  824.547  759.976   64.572   491.344 1838.867 1791.569   47.298     0.000 1958.576 1747.761  210.815
 70.50  1808.351  956.920  899.226   57.693   366.438 1812.448 1748.636   63.812     0.000 1717.193 1515.728  201.465
 70.60  1798.210  928.211  867.374   60.836   403.318 1789.852 1731.746   58.106     0.000 1547.906 1447.275  100.632
 70.70  1804.094  988.523  922.572   65.951   365.571 1842.376 1796.939   45.438     0.000 1991.856 1850.608  141.247
 70.80  1851.311  904.096  823.797   80.298   442.653 1850.363 1797.445   52.917     0.000 1865.992 1613.354  252.637
 70.90  1933.426  909.839  839.746   70.093   452.824 1766.129 1705.386   60.743     0.000 1785.068 1704.240   80.828
 71.00  1893.589  867.267  786.163   81.104   448.752 1870.432 1791.400   79.032     0.000 2012.061 1860.760  151.300
 71.10  1826.009  969.486  898.379   71.108   362.078 1856.200 1793.900   62.300     0.000 1830.699 1709.759  120.939
 71.20  1773.528  955.793  886.615   69.178   396.401 1834.821 1774.293   60.527     0.000 1736.504 1625.618  110.886
 71.30  1995.139  856.764  795.773   60.991   426.018 1843.541 1807.440   36.100     0.000 1951.543 1800.242  151.301
 71.40  1866.650  962.392  892.706   69.686   454.727 1928.630 1866.202   62.428     0.000 1916.055 1764.654  151.401
 71.50  1941.575  850.249  778.661   71.588   393.465 1897.921 1809.551   88.370     0.000 1848.597 1798.130   50.468
 71.60  2037.173  843.383  767.711   75.672   331.123 2032.035 1958.886   73.149     0.000 1974.066 1822.865  151.201
 71.70  1868.990  954.394  886.992   67.403   226.669 1995.553 1933.428   62.125     0.000 1802.953 1712.373   90.579
 71.80  1884.588  885.011  816.291   68.720   188.670 2061.054 2006.192   54.862     0.000 1885.477 1814.803   70.674
 71.90  1906.749  909.967  834.628   75.339   277.162 1893.031 1818.589   74.441     0.000 2008.943 1907.907  101.035
 72.00  1838.500  843.032  778.941   64.092   294.850 1840.375 1757.844   82.531     0.000 1748.365 1687.744   60.621
 72.10  1830.577  868.783  804.836   63.948   266.876 1819.402 1759.874   59.528     0.000 1598.064 1527.692   70.372
 72.20  1830.186  867.805  805.109   62.695   164.456 1870.425 1819.411   51.014     0.000 1633.658 1512.517  121.141
 72.30  1939.471  885.645  817.367   68.277   299.039 1895.467 1835.501   59.966     0.000 1797.527 1697.297  100.230
 72.40  1872.119  847.722  788.422   59.300   151.968 1961.809 1927.698   34.111     0.000 1756.708 1656.075  100.633
 72.50  1884.634  879.615  820.414   59.202   380.622 1753.106 1713.981   39.125     0.000 1794.294 1713.668   80.626
 72.60  1808.006  839.707  769.847   69.860   330.215 1874.908 1805.518   69.390     0.000 1671.948 1591.624   80.324
 72.70  1869.816  884.719  812.818   71.901   288.969 1874.184 1817.548   56.636     0.000 1808.881 1678.088  130.792
 72.80  1816.451  904.206  843.512   60.695   274.529 1895.258 1846.230   49.027     0.000 1751.873 1691.755   60.118
 72.90  1902.241  907.084  849.967   57.117   342.883 1937.069 1893.964   43.104     0.000 1802.940 1681.899  121.040
 73.00  1835.275  948.234  877.210   71.023   227.276 1904.406 1853.303   51.103     0.000 1732.382 1682.116   50.266
 73.10  1724.473  925.473  844.614   80.860   205.792 1894.445 1871.878   22.567     0.000 1586.403 1405.245  181.157
 73.20  1888.782  838.900  760.280   78.620   327.014 1842.596 1771.218   71.378     0.000 1822.464 1650.856  171.608
 73.30  1725.603  889.250  811.322   77.927   277.336 1755.275 1702.183   53.091     0.000 1705.832 1595.248  110.584
 73.40  1803.901  875.944  812.527   63.417   390.822 1668.400 1602.858   65.543     0.000 1728.360 1597.468  130.892
 73.50  1859.710  853.590  779.688   73.901   373.223 1742.346 1672.566   69.780     0.000 1561.259 1400.307  160.951
 73.60  1923.089  884.015  809.649   74.366   277.511 1889.663 1819.797   69.866     0.000 1773.698 1622.397  151.300
 73.70  1755.779  982.126  919.975   62.150   334.622 1872.374 1795.071   77.302     0.000 1841.263 1750.684   90.579
 73.80  1917.248  899.033  823.163   75.870   296.837 1845.229 1790.367   54.862     0.000 1875.241 1673.474  201.768
 73.90  1834.069  894.997  830.961   64.036   313.224 1836.669 1757.291   79.378     0.000 1740.128 1659.501   80.627
 74.00  1960.170  862.121  795.522   66.599   318.112 1843.977 1793.178   50.798     0.000 1784.967 1663.725  121.242
 74.10  1876.292  891.420  825.580   65.840   274.700 1930.971 1855.789   75.182     0.000 1762.246 1702.127   60.118
 74.20  1870.042  855.129  795.376   59.753   412.786 1814.439 1747.858   66.581     0.000 1772.495 1682.218   90.277
 74.30  1887.111  842.933  779.181   63.752   299.607 1682.018 1625.598   56.420     0.000 1765.154 1694.782   70.372
 74.40  1871.316  853.903  780.005   73.898   306.303 1849.659 1793.628   56.031     0.000 1736.597 1645.917   90.679
 74.50  1874.281  881.933  818.603   63.331   284.950 1899.354 1828.451   70.902     0.000 1945.009 1874.636   70.372
 74.60  1851.195  906.439  832.953   73.486   418.710 1872.549 1832.731   39.818     0.000 2008.348 1867.903  140.445
 74.70  1812.588  897.208  807.459   89.750   353.864 1940.290 1872.413   67.877     0.000 1734.393 1624.511  109.882
 74.80  1827.048  910.002  852.945   57.057   405.613 1897.190 1836.534   60.656     0.000 1882.682 1792.404   90.278
 74.90  1898.445  872.716  792.840   79.876   295.110 2025.099 1932.451   92.648     0.000 1937.561 1786.361  151.200
 75.00  1864.132  893.673  817.928   75.745   357.362 1958.298 1880.779   77.519     0.000 1895.052 1714.496  180.556
 75.10  1690.589  959.630  873.897   85.733   359.657 1914.171 1827.444   86.728     0.000 1827.784 1747.359   80.425
 75.20  1854.372  972.670  898.714   73.956   401.810 2065.429 1977.450   87.980     0.000 2026.126 1885.282  140.844
 75.30  1847.630  939.312  860.700   78.612   400.382 1887.242 1816.944   70.298     0.000 1761.840 1641.202  120.639
 75.40  1778.902 1000.233  922.359   77.874   347.511 1933.713 1845.170   88.543     0.000 1688.952 1598.473   90.479
 75.50  1780.418  986.519  918.031   68.488   406.432 1825.633 1743.059   82.574     0.000 1640.299 1519.357  120.942
 75.60  1827.620  890.410  810.919   79.491   418.975 1819.292 1754.614   64.678     0.000 1768.575 1578.167  190.408
 75.70  1953.038  828.553  757.859   70.694   203.848 1865.380 1783.582   81.799     0.000 1609.030 1397.210  211.820
 75.80  1876.639  894.301  822.758   71.543   255.802 1846.492 1775.287   71.205     0.000 1918.658 1736.493  182.165
 75.90  1860.985  897.440  828.087   69.353   211.932 1863.992 1790.321   73.671     0.000 1684.826 1624.104   60.722
 76.00  1845.726  919.203  843.331   75.873   301.511 1826.762 1745.741   81.021     0.000 1933.044 1821.855  111.189
 76.10  1870.493  893.643  814.695   78.948   294.984 1960.551 1879.271   81.280     0.000 1936.156 1895.642   40.515
 76.20  1882.566  895.979  823.953   72.026   319.364 1827.679 1746.485   81.194     0.000 1541.872 1521.866   20.006
 76.30  1842.522  865.791  804.713   61.078   233.158 1896.976 1835.064   61.911     0.000 1622.805 1551.727   71.077
 76.40  1777.751  928.539  853.636   74.902   313.266 1840.900 1763.425   77.475     0.000 1697.099 1646.330   50.770
 76.50  1748.155  965.517  901.032   64.485   336.097 1882.762 1812.939   69.823     0.000 1769.281 1698.708   70.573
 76.60  1832.284  950.465  886.612   63.853   417.285 1777.530 1704.032   73.498     0.000 1794.814 1653.667  141.147
 76.70  1960.545  795.691  730.627   65.063   346.945 1820.332 1743.289   77.043     0.000 1887.807 1806.979   80.828
 76.80  1865.479  891.511  829.365   62.146   365.449 1813.064 1748.732   64.332     0.000 1964.816 1793.007  171.810
 76.90  1968.736  867.568  792.805   74.763   376.735 1872.727 1789.849   82.878     0.000 1917.665 1755.404  162.260
 77.00  1933.320  893.427  823.574   69.853   339.339 2021.821 1933.537   88.284     0.000 2021.611 1940.581   81.030
 77.10  1905.856  914.539  841.032   73.507   446.948 1951.670 1885.695   65.975     0.000 2117.220 1996.179  121.041
 77.20  1841.435  896.631  825.712   70.918   364.761 2031.468 1951.831   79.637     0.000 1928.119 1776.718  151.401
 77.30  1886.926  927.878  851.681   76.197   356.975 1925.858 1859.755   66.103     0.000 1847.594 1685.737  161.857
 77.40  1815.434  977.891  909.525   68.366   428.401 1917.150 1839.852   77.299     0.000 2028.847 1866.889  161.958
 77.50  1780.162  966.414  903.435   62.978   386.887 1805.534 1741.288   64.246     0.000 1895.046 1733.793  161.253
 77.60  1814.842  978.333  907.222   71.111   308.857 1910.739 1831.188   79.551     0.000 1744.151 1582.394  161.757
 77.70  1757.637 1017.641  953.225   64.415   327.750 2014.291 1937.032   77.259     0.000 1896.847 1574.239  322.608
 77.80  1792.594  966.388  889.147   77.241   428.176 1834.717 1757.893   76.824     0.000 1857.948 1685.835  172.112
 77.90  1686.052 1046.939  979.634   67.306   302.892 1952.095 1856.375   95.720     0.000 1695.482 1554.134  141.349
 78.00  1831.204  949.824  891.596   58.228   411.407 1891.923 1803.120   88.803     0.000 1616.871 1455.013  161.857
 78.10  1844.533  941.584  864.091   77.493   406.305 1974.053 1892.773   81.280     0.000 1716.998 1555.544  161.454
 78.20  1927.570  889.685  810.877   78.807   439.895 1999.492 1913.073   86.419     0.000 1912.948 1669.255  243.693
 78.30  1755.031  972.842  901.300   71.542   327.017 2014.568 1927.236   87.332     0.000 1758.823 1617.375  141.449
 78.40  1840.935  974.474  892.545   81.929   428.010 2038.204 1951.649   86.555     0.000 1910.320 1758.717  151.603
 78.50  1783.517  972.453  898.501   73.952   442.486 1930.340 1843.224   87.116     0.000 1809.693 1728.966   80.727
 78.60  1704.562  998.910  918.755   80.155   354.770 1997.557 1912.127   85.430     0.000 1815.315 1704.126  111.189
 78.70  1788.849  961.310  894.866   66.445   449.877 1807.390 1735.232   72.157     0.000 1817.425 1595.047  222.378
 78.80  1800.854 1006.236  931.618   74.618   355.765 1880.361 1782.047   98.314     0.000 1656.374 1454.707  201.667
 78.90  1830.874  992.649  922.498   70.151   304.659 1911.978 1845.614   66.364     0.000 1820.752 1558.263  262.489
 79.00  1718.520 1005.075  937.095   67.980   307.255 1820.965 1736.443   84.522     0.000 1645.521 1413.593  231.928
 79.10  1686.036 1059.436  985.483   73.953   299.465 1997.895 1910.736   87.159     0.000 1836.019 1654.963  181.057
 79.20  1774.198  976.729  902.015   74.714   337.258 1875.487 1794.857   80.629     0.000 1786.064 1533.427  252.638
 79.30  1737.612  972.330  896.361   75.969   346.425 1817.705 1740.316   77.389     0.000 1864.871 1743.629  121.242
 79.40  1802.250  885.605  819.135   66.470   437.256 1849.055 1764.057   84.998     0.000 1804.252 1672.654  131.597
 79.50  1814.003  908.662  836.467   72.194   425.449 1864.112 1805.833   58.278     0.000 1756.300 1695.376   60.923
 79.60  1821.992  934.401  868.956   65.445   348.840 1796.494 1736.139   60.355     0.000 1946.709 1805.764  140.945
 79.70  1843.594  861.018  794.729   66.289   396.097 1751.466 1682.032   69.434     0.000 1780.237 1659.599  120.638
 79.80  1866.786  923.509  861.602   61.907   522.548 1918.770 1834.381   84.389     0.000 1998.992 1887.903  111.088
 79.90  1785.873 1010.995  946.016   64.978   427.096 1941.198 1860.177   81.021     0.000 1931.637 1810.797  120.839
 80.00  1727.109 1003.466  927.917   75.550   438.348 1874.447 1761.519  112.927     0.000 1970.439 1920.073   50.366
 80.10  1845.211  911.933  839.668   72.265   488.567 1890.593 1817.228   73.365     0.000 2197.732 2015.870  181.863
 80.20  1791.455  957.131  891.448   65.683   462.018 1850.786 1747.547  103.239     0.000 2117.207 2016.071  101.136
 80.30  1643.295 1057.292  987.873   69.419   377.591 1853.725 1789.912   63.813     0.000 1992.859 1881.973  110.886
 80.40  1800.161  964.413  892.558   71.855   341.065 2001.201 1891.863  109.339     0.000 1758.221 1617.174  141.046
 80.50  1852.064  918.612  851.630   66.982   330.902 1903.429 1824.354   79.075     0.000 1867.085 1786.458   80.626
 80.60  1788.159  890.593  829.573   61.020   343.220 1851.767 1774.553   77.214     0.000 1895.632 1805.053   90.579
 80.70  1751.980  961.261  894.212   67.050   265.447 2084.048 1988.026   96.022     0.000 1963.508 1812.206  151.302
 80.80  1728.779 1007.664  934.270   73.393   238.171 1979.128 1884.749   94.379     0.000 1925.592 1824.859  100.733
 80.90  1801.528  956.997  885.511   71.486   290.785 1999.920 1897.586  102.335     0.000 1945.295 1864.870   80.425
 81.00  1778.206  969.945  899.428   70.517   339.283 1857.847 1782.751   75.096     0.000 1795.510 1694.777  100.732
 81.10  1790.999  925.468  876.232   49.236   343.347 1980.388 1883.155   97.232     0.000 1905.182 1754.184  150.998
 81.20  1788.163  913.471  849.422   64.050   424.496 1834.087 1779.397   54.690     0.000 1904.677 1733.471  171.205
 81.30  1811.323  924.611  856.860   67.750   443.873 1988.456 1885.559  102.897     0.000 2195.536 2064.845  130.691
 81.40  1827.951  920.455  856.587   63.868   399.771 2109.541 2013.909   95.632     0.000 2365.638 2255.254  110.384
 81.50  1736.740  959.952  892.916   67.035   403.930 1932.698 1836.200   96.499     0.000 1977.387 1825.482  151.905
 81.60  1783.937  916.383  847.316   69.067   397.313 1899.333 1820.346   78.988     0.000 2132.195 1981.597  150.598
 81.70  1815.313  935.174  874.042   61.132   286.595 1932.911 1850.077   82.834     0.000 1863.179 1822.866   40.313
 81.80  1806.461  952.147  876.547   75.600   351.916 2004.108 1949.374   54.734     0.000 2073.892 1962.602  111.290
 81.90  1743.375  958.995  890.721   68.274   232.209 2033.927 1948.755   85.171     0.000 1738.912 1578.161  160.751
 82.00  1817.307  929.140  859.066   70.074   293.464 1886.764 1820.443   66.321     0.000 2044.534 1832.812  211.722
 82.10  1708.590  965.064  903.416   61.648   346.815 1825.631 1770.637   54.994     0.000 1882.372 1731.272  151.099
 82.20  1768.213  934.127  868.374   65.753   276.170 1787.828 1722.636   65.192     0.000 1794.520 1683.130  111.390
 82.30  1726.830  977.970  910.090   67.881   319.234 1754.529 1700.274   54.256     0.000 1516.946 1415.407  101.539
 82.40  1740.343  943.735  883.748   59.986   238.909 1848.805 1756.543   92.262     0.000 1628.126 1547.198   80.929
 82.50  1811.510  929.673  856.209   73.464   305.226 1836.006 1774.183   61.823     0.000 2001.807 1911.027   90.780
 82.60  1809.870  881.803  817.698   64.104   209.120 1957.454 1901.077   56.376     0.000 1773.093 1672.159  100.934
 82.70  1736.028 1005.431  936.731   68.700   238.042 2017.214 1951.325   65.888     0.000 1940.688 1829.802  110.886
 82.80  1798.459  946.598  874.408   72.190   376.556 2018.633 1961.650   56.983     0.000 1992.964 1862.875  130.089
 82.90  1878.374  912.656  840.839   71.817   288.668 2037.224 1969.087   68.137     0.000 2039.412 1829.098  210.314
 83.00  1916.713  895.630  821.014   74.617   358.574 2086.294 1984.567  101.727     0.000 2035.896 1764.860  271.036
 83.10  1915.832  897.622  821.890   75.732   336.442 1981.515 1898.592   82.923     0.000 2129.189 1866.194  262.994
 83.20  1911.024  938.472  861.151   77.321   271.288 2057.070 1970.560   86.510     0.000 2014.684 1663.422  351.262
 83.30  1833.999  915.089  832.622   82.467   345.774 1882.427 1788.091   94.337     0.000 1996.170 1814.709  181.461
 83.40  1829.397 1005.448  927.015   78.433   273.360 1994.430 1907.271   87.159     0.000 1850.310 1668.044  182.266
 83.50  1787.563  982.102  904.836   77.266   266.530 2090.210 1983.036  107.174     0.000 2092.602 1790.903  301.699
 83.60  1823.417  925.789  849.070   76.719   428.958 1844.390 1766.828   77.562     0.000 2101.852 1880.277  221.574
 83.70  1850.365  935.081  854.303   80.778   336.259 1993.731 1916.560   77.171     0.000 2125.866 1864.481  261.385
 83.80  1829.523  973.557  892.517   81.041   269.563 2105.792 1959.402  146.390     0.000 1782.040 1529.503  252.537
 83.90  1843.207  927.049  850.417   76.632   385.555 1928.888 1829.017   99.871     0.000 1911.635 1692.071  219.564
 84.00  1860.791  897.588  820.699   76.889   422.044 1949.929 1873.968   75.961     0.000 2360.412 2108.376  252.035
 84.10  1906.216  927.932  852.444   75.488   351.265 2038.445 1953.232   85.214     0.000 1881.071 1520.461  360.610
 84.20  1869.010  954.395  876.254   78.141   280.497 2011.812 1928.284   83.528     0.000 1962.505 1681.316  281.189
 84.30  1991.411  879.238  801.645   77.593   481.788 1830.403 1762.528   67.875     0.000 1977.587 1715.398  262.189
 84.40  1914.775  939.424  865.482   73.941   352.869 1936.137 1852.523   83.615     0.000 1992.055 1690.357  301.698
 84.50  1897.598  943.641  861.369   82.272   336.314 1971.773 1869.827  101.946     0.000 1769.679 1528.603  241.076
 84.60  1930.636  941.799  865.404   76.395   386.724 2016.811 1935.532   81.279     0.000 2024.023 1741.224  282.799
 84.70  1832.768  950.796  880.013   70.783   299.351 2061.733 1980.021   81.712     0.000 2026.646 1763.349  263.296
 84.80  1815.432  968.986  898.032   70.954   330.646 2089.451 2003.977   85.473     0.000 2158.037 1833.919  324.118
 84.90  1929.951  876.445  809.042   67.403   401.901 2031.181 1927.378  103.803     0.000 2193.427 1881.172  312.256
 85.00  1864.113  901.859  840.898   60.961   355.988 2099.020 2032.439   66.581     0.000 2427.575 1992.469  435.105
 85.10  1884.962  918.122  855.426   62.696   331.681 2139.349 2051.151   88.198     0.000 2086.960 1804.767  282.193
 85.20  1863.292  972.218  908.805   63.413   359.094 2188.202 2093.780   94.423     0.000 2207.305 1734.097  473.209
 85.30  1822.443  991.390  922.445   68.945   303.415 2097.546 1978.134  119.413     0.000 2096.818 1560.978  535.840
 85.40  1846.270  908.720  844.149   64.571   233.069 2216.650 2095.554  121.097     0.000 2122.253 1770.589  351.664
 85.50  1836.526  948.847  877.460   71.386   361.861 2122.517 2018.454  104.064     0.000 2214.632 1681.004  533.628
 85.60  1822.701  998.546  934.103   64.443   417.550 2012.211 1911.563  100.649     0.000 2205.797 1789.690  416.107
 85.70  1883.612  953.197  903.057   50.140   434.489 2070.790 2008.102   62.689     0.000 2205.572 1730.658  474.914
 85.80  1856.444 1023.156  948.073   75.083   428.182 2093.187 2013.809   79.378     0.000 2238.855 1703.620  535.234
 85.90  1910.417  941.138  884.134   57.004   515.646 2027.757 1900.995  126.762     0.000 2206.795 1893.233  313.561
 86.00  1983.328  857.618  781.321   76.297   446.681 1985.907 1904.541   81.366     0.000 2154.316 1799.737  354.580
 86.10  1909.495  899.696  829.200   70.496   370.335 1957.657 1876.982   80.675     0.000 2045.332 1580.671  464.661
 86.20  1893.071  921.131  862.437   58.695   426.755 1898.797 1814.663   84.133     0.000 2145.070 1780.336  364.733
 86.30  1902.654  910.512  846.336   64.176   269.080 2142.323 2083.611   58.712     0.000 2080.423 1847.791  232.632
 86.40  1897.317  924.260  860.576   63.683   259.749 2165.703 2060.300  105.403     0.000 2327.624 1863.165  464.459
 86.50  1855.440  890.538  842.666   47.872   241.200 2073.798 1996.236   77.562     0.000 1939.371 1656.373  282.999
 86.60  1925.036  880.090  815.392   64.699   347.074 2011.287 1906.141  105.145     0.000 2182.963 1730.166  452.797
 86.70  1898.351  847.770  775.218   72.552   462.198 1899.179 1803.286   95.893     0.000 2004.821 1530.109  474.713
 86.80  1962.521  861.525  793.207   68.318   394.288 2029.013 1901.388  127.625     0.000 2149.695 1785.767  363.928
 86.90  1877.276  865.097  798.635   66.461   310.458 1993.309 1868.449  124.860     0.000 1966.723 1723.836  242.887
 87.00  1924.939  855.025  798.729   56.295   416.547 1937.017 1825.819  111.198     0.000 2057.304 1742.735  314.569
 87.10  1894.372  908.834  838.995   69.839   386.974 2104.401 2008.119   96.282     0.000 2300.587 1833.811  466.776
 87.20  1831.569  951.898  876.915   74.983   457.049 2019.698 1945.768   73.929     0.000 2239.052 1844.361  394.691
 87.30  1867.963  883.443  798.057   85.385   397.654 1840.928 1765.961   74.967     0.000 2012.172 1759.735  252.437
 87.40  1877.971  887.013  825.542   61.470   388.661 1930.393 1855.295   75.097     0.000 2206.187 1862.868  343.319
 87.50  1794.196  938.891  861.198   77.692   303.065 1894.388 1815.098   79.290     0.000 2098.823 1775.309  323.513
 87.60  1830.782  977.091  897.272   79.819   338.977 2009.376 1915.344   94.031     0.000 2055.889 1843.665  212.224
 87.70  1860.656  941.101  863.367   77.734   311.454 1910.941 1809.343  101.598     0.000 1854.425 1642.000  212.425
 87.80  1928.863  928.897  842.386   86.511   398.091 2100.136 2027.331   72.805     0.000 2107.471 1864.684  242.787
 87.90  1826.514 1005.050  934.306   70.744   318.284 2198.482 2079.936  118.546     0.000 2337.687 2003.717  333.970
 88.00  1868.146 1027.731  953.689   74.042   318.972 2249.106 2138.991  110.115     0.000 2322.408 2130.592  191.816
 88.10  1860.385  935.105  866.025   69.080   390.777 2120.063 2011.200  108.863     0.000 2338.188 2094.898  243.290
 88.20  1886.908  826.406  763.893   62.513   398.038 1992.374 1881.956  110.418     0.000 2157.422 1954.748  202.675
 88.30  1840.342  944.996  872.378   72.618   436.256 2019.271 1931.162   88.110     0.000 2231.925 2019.298  212.627
 88.40  1927.962  886.503  821.300   65.203   456.838 2011.552 1938.012   73.541     0.000 2163.670 1900.677  262.993
 88.50  1823.926  957.982  885.112   72.870   363.019 2156.029 2056.768   99.261     0.000 2242.387 1888.110  354.278
 88.60  1750.500  987.465  909.904   77.561   325.888 2086.876 1989.081   97.795     0.000 2169.002 1825.382  343.620
 88.70  1748.490  979.471  903.361   76.110   386.673 1971.817 1887.209   84.608     0.000 2110.990 1797.430  313.561
 88.80  1860.710  919.579  849.726   69.853   402.531 2049.431 1941.608  107.823     0.000 2058.215 1734.298  323.917
 88.90  1849.959  937.345  860.489   76.856   338.558 1995.159 1905.236   89.923     0.000 1936.263 1562.283  373.980
 89.00  1779.432  998.523  924.794   73.729   214.136 2161.880 2017.090  144.790     0.000 2258.559 1803.045  455.514
 89.10  1860.167  971.428  895.769   75.660   300.083 2142.775 2041.088  101.687     0.000 2139.636 1733.985  405.651
 89.20  1845.109  951.947  876.849   75.098   223.816 2104.386 1967.982  136.404     0.000 1917.963 1603.999  313.964
 89.30  1814.931 1017.467  937.185   80.282   246.000 2161.946 2033.195  128.751     0.000 1918.569 1504.978  413.591
 89.40  1903.266  911.642  834.092   77.550   246.215 2066.610 1948.453  118.158     0.000 1847.592 1411.681  435.911
 89.50  1917.591  898.886  820.138   78.748   377.685 1992.336 1902.021   90.315     0.000 2028.645 1725.238  303.407
 89.60  1920.515  917.544  850.971   66.573   468.305 1986.626 1905.001   81.625     0.000 2008.741 1512.914  495.827
 89.70  1888.112  901.120  830.165   70.954   423.246 1999.081 1918.150   80.931     0.000 2031.970 1636.675  395.295
 89.80  1951.120  846.977  779.418   67.558   363.672 1884.131 1782.142  101.989     0.000 1940.784 1556.145  384.639
 89.90  1979.058  876.498  796.453   80.045   308.902 2038.002 1924.081  113.920     0.000 1956.569 1442.042  514.527
 90.00  1981.218  912.776  836.271   76.506   368.169 1999.217 1897.877  101.340     0.000 1905.496 1471.497  434.000
 90.10  1906.554  943.264  877.313   65.951   362.206 1973.905 1895.911   77.994     0.000 2001.010 1625.417  375.593
 90.20  1934.772  903.280  832.254   71.026   359.950 2002.111 1903.797   98.314     0.000 1970.340 1453.701  516.639
 90.30  1788.850 1028.843  956.444   72.399   372.923 2040.155 1944.305   95.850     0.000 2004.514 1610.527  393.987
 90.40  1892.190  892.852  820.416   72.435   364.885 2065.960 1986.584   79.376     0.000 2062.927 1688.745  374.182
 90.50  1925.285  961.966  886.713   75.252   451.092 2042.998 1950.392   92.606     0.000 2143.569 1759.333  384.236
 90.60  1931.483  840.915  765.720   75.195   323.499 1950.888 1882.753   68.135     0.000 1953.749 1700.608  253.141
 90.70  1889.097  811.131  736.191   74.940   391.295 1890.147 1788.547  101.600     0.000 1859.856 1607.218  252.637
 90.80  1922.227  872.287  792.722   79.564   460.028 1848.466 1780.720   67.746     0.000 1835.826 1522.063  313.762
 90.90  1852.593  873.425  797.472   75.953   463.150 2007.989 1905.915  102.074     0.000 2048.953 1634.357  414.596
 91.00  1880.664  898.171  815.255   82.916   399.818 2031.991 1899.573  132.418     0.000 2069.664 1755.901  313.763
 91.10  1826.055  923.967  842.685   81.282   433.706 2004.170 1890.509  113.661     0.000 1932.243 1436.719  495.524
 91.20  1844.559  902.408  828.468   73.940   392.629 2057.756 1935.708  122.048     0.000 1896.446 1654.867  241.579
 91.30  1960.393  804.002  731.358   72.644   341.579 1962.514 1873.541   88.973     0.000 1724.133 1440.429  283.704
 91.40  1961.725  858.656  784.193   74.463   366.270 1971.510 1870.299  101.211     0.000 1587.714 1396.502  191.212
 91.50  1990.088  851.210  777.834   73.376   382.228 2164.508 2050.846  113.661     0.000 1802.049 1599.979  202.070
 91.60  1846.069  879.462  812.496   66.966   434.879 1959.581 1845.962  113.618     0.000 1770.479 1608.521  161.958
 91.70  1815.016  902.701  831.932   70.770   413.690 1942.768 1850.682   92.086     0.000 1745.454 1501.761  243.693
 91.80  1798.775  882.404  803.207   79.197   385.425 1947.728 1855.165   92.563     0.000 1803.454 1510.100  293.354
 91.90  1717.144  934.384  860.233   74.151   367.175 1922.234 1848.391   73.843     0.000 2061.229 1657.895  403.334
 92.00  1782.933  922.366  845.283   77.083   370.936 1847.123 1758.365   88.759     0.000 1881.867 1437.011  444.856
 92.10  1797.781  952.521  870.420   82.101   392.254 1999.720 1898.120  101.600     0.000 1863.258 1529.692  333.566
 92.20  1814.122  925.992  851.642   74.350   413.656 2030.082 1944.782   85.301     0.000 2102.242 1584.394  517.848
 92.30  1815.385  952.963  878.617   74.346   384.299 1970.176 1875.667   94.509     0.000 1866.994 1573.036  293.958
 92.40  1847.672  962.624  900.111   62.513   342.886 2065.366 1976.347   89.019     0.000 2006.228 1723.229  282.999
 92.50  1812.685  961.629  890.576   71.053   416.592 2011.625 1943.968   67.657     0.000 1892.729 1558.457  334.272
 92.60  1800.308  973.784  902.026   71.758   348.540 1938.869 1887.768   51.101     0.000 1792.999 1509.698  283.301
 92.70  1724.363  975.486  908.504   66.982   301.116 1992.770 1924.418   68.352     0.000 2025.725 1549.802  475.922
 92.80  1720.266  974.624  907.490   67.134   291.906 2064.648 1989.033   75.615     0.000 2047.055 1250.835  796.220
 92.90  1927.061  828.146  757.644   70.501   317.157 2001.682 1897.965  103.716     0.000 1829.388 1556.443  272.945
 93.00  1891.284  859.697  779.102   80.594   333.413 1937.564 1848.504   89.061     0.000 1745.044 1421.228  323.816
 93.10  1798.441  963.253  885.256   77.998   297.829 1988.053 1920.308   67.746     0.000 1715.285 1401.220  314.065
 93.20  1824.664  921.047  841.201   79.846   330.345 2050.985 1988.296   62.689     0.000 2041.927 1677.597  364.330
 93.30  1831.177 1002.112  923.476   78.636   300.591 2112.214 2035.304   76.910     0.000 2036.278 1823.954  212.324
 93.40  1722.874  964.017  897.249   66.768   308.292 1946.219 1869.567   76.652     0.000 1638.886 1466.673  172.213
 93.50  1716.754  998.193  919.004   79.189   330.390 1879.022 1807.430   71.592     0.000 1620.887 1226.698  394.189
 93.60  1767.444  920.488  852.368   68.120   326.630 1858.324 1790.707   67.617     0.000 1786.769 1383.332  403.437
 93.70  1779.613  918.508  847.193   71.314   393.416 1848.738 1749.389   99.349     0.000 1685.537 1503.875  181.662
 93.80  1817.550  978.041  893.268   84.773   390.914 1942.679 1845.058   97.621     0.000 1725.744 1393.889  331.855
 93.90  1859.370  895.899  823.491   72.407   333.111 1861.413 1777.885   83.528     0.000 1824.052 1469.976  354.076
 94.00  1762.174  898.757  821.301   77.456   369.506 1937.500 1849.130   88.371     0.000 1903.070 1479.629  423.441
 94.10  1852.353  876.558  802.791   73.767   352.728 1938.855 1831.204  107.651     0.000 1872.116 1589.823  282.293
 94.20  1771.602  936.335  854.875   81.460   346.081 1904.796 1801.124  103.672     0.000 1697.894 1417.410  280.484
 94.30  1890.967  921.844  847.031   74.813   465.999 1973.733 1886.791   86.942     0.000 2003.202 1831.997  171.205
 94.40  1916.490  848.472  787.404   61.068   470.751 1888.067 1806.746   81.321     0.000 1812.804 1641.196  171.608
 94.50  1887.772  960.057  883.990   76.067   408.411 1894.028 1816.424   77.604     0.000 2015.976 1834.113  181.863
 94.60  1777.085 1005.501  922.551   82.950   291.901 2012.085 1917.663   94.422     0.000 1825.064 1603.391  221.673
 94.70  1879.389  927.974  857.331   70.643   256.885 1987.514 1890.974   96.540     0.000 1914.548 1641.502  273.046
 94.80  1883.187  917.205  843.305   73.901   282.654 2083.437 1909.118  174.318     0.000 1767.570 1352.168  415.402
 94.90  1965.343  897.650  852.104   45.545   293.077 2136.833 2023.085  113.748     0.000 1964.711 1722.328  242.383
 95.00  1861.706 1009.652  932.108   77.544   311.577 2103.816 1964.476  139.340     0.000 2086.545 1763.535  323.010
 95.10  1815.979  993.167  916.288   76.879   248.847 2172.402 2061.166  111.236     0.000 1914.948 1712.778  202.170
 95.20  1826.493 1026.702  950.450   76.252   278.383 2164.212 2077.141   87.072     0.000 1924.487 1571.015  353.472
 95.30  1878.141  980.966  906.253   74.713   229.093 2168.509 2083.557   84.951     0.000 1935.049 1470.490  464.559
 95.40  1966.328  896.424  812.716   83.708   155.988 2338.852 2237.168  101.684     0.000 1960.292 1688.251  272.041
 95.50  1866.943  932.897  864.424   68.473   220.014 2388.927 2251.664  137.263     0.000 1970.551 1555.349  415.201
 95.60  1804.438 1017.342  936.270   81.073   258.360 2422.889 2292.715  130.174     0.000 2110.985 1634.660  476.325
 95.70  1863.804  953.595  869.111   84.484   263.122 2342.752 2251.529   91.223     0.000 2291.946 1714.888  577.058
 95.80  1856.505 1025.792  949.580   76.211   118.548 2274.391 2197.134   77.258     0.000 2177.940 1804.362  373.578
 95.90  1786.942  988.604  913.589   75.015   187.981 2164.212 2071.606   92.606     0.000 1843.073 1630.748  212.324
 96.00  1915.397  957.653  881.165   76.489   241.977 2049.006 1952.685   96.321     0.000 1929.733 1687.350  242.383
 96.10  1899.524  934.651  856.270   78.381   190.877 2267.026 2183.541   83.485     0.000 2035.994 1712.884  323.110
 96.20  1776.314  986.686  918.691   67.995   177.733 2304.769 2204.251  100.519     0.000 2171.215 1877.660  293.555
 96.30  1753.569 1026.730  960.256   66.475   223.773 2220.192 2114.357  105.835     0.000 1992.262 1628.133  364.129
 96.40  1834.154 1011.365  945.345   66.020   304.883 2113.280 2019.291   93.989     0.000 2060.726 1716.905  343.821
 96.50  1834.220  974.115  900.638   73.477   227.965 2145.658 2066.976   78.682     0.000 1879.065 1595.562  283.503
 96.60  1732.775 1031.477  963.846   67.631   292.477 2041.027 1956.032   84.996     0.000 1959.886 1686.739  273.147
 96.70  1858.391  963.228  896.951   66.277   288.235 2087.096 2022.678   64.419     0.000 1988.747 1766.873  221.874
 96.80  1737.271 1005.748  923.975   81.773   271.634 2087.960 1993.321   94.639     0.000 1859.159 1657.492  201.667
 96.90  1813.680  940.948  869.273   71.675   165.233 2008.005 1928.196   79.810     0.000 1705.839 1493.817  212.022
 97.00  1912.064  916.838  843.826   73.012   270.628 2100.422 2027.189   73.233     0.000 2009.145 1724.836  284.309
 97.10  1754.350 1086.791 1014.442   72.349   210.537 2068.205 1985.110   83.095     0.000 1845.770 1502.453  343.317
 97.20  1771.284 1065.040  988.329   76.711   270.632 2245.770 2128.908  116.862     0.000 2077.500 1743.933  333.566
 97.30  1884.576  957.963  879.659   78.303   292.516 2147.679 2055.462   92.218     0.000 2036.289 1582.386  453.903
 97.40  1881.451  914.368  846.499   67.869   303.972 2042.634 1945.703   96.931     0.000 1961.095 1618.481  342.614
 97.50  1784.586  943.534  863.901   79.634   195.533 2100.611 2020.802   79.809     0.000 2044.232 1772.295  271.938
 97.60  1854.965  926.122  854.042   72.081   233.973 2143.514 2054.106   89.408     0.000 1910.230 1597.877  312.353
 97.70  1828.413  864.467  790.102   74.365   244.097 2021.005 1920.443  100.562     0.000 2091.683 1738.816  352.866
 97.80  1815.111  918.957  867.013   51.944   152.616 2163.681 2061.390  102.291     0.000 1843.572 1651.656  191.916
 97.90  1839.360  924.050  848.223   75.827   162.773 2178.286 2087.148   91.137     0.000 1982.806 1750.980  231.826
 98.00  1852.300  971.307  883.204   88.103   195.843 2268.435 2171.635   96.800     0.000 2087.464 1804.970  282.495
 98.10  1853.709  929.490  850.083   79.407   164.197 2141.501 2073.019   68.483     0.000 1875.229 1693.568  181.661
 98.20  1840.637  910.185  824.080   86.105   152.442 2126.951 2000.534  126.417     0.000 1730.072 1538.862  191.210
 98.30  1782.260 1011.200  937.682   73.518   205.439 2143.279 2051.368   91.911     0.000 1691.468 1337.391  354.077
 98.40  1878.933  907.520  823.130   84.390   217.847 2119.297 2043.639   75.658     0.000 1954.753 1672.258  282.495
 98.50  1915.185  934.834  854.767   80.068   148.156 2147.394 2070.225   77.169     0.000 1900.073 1556.751  343.321
 98.60  1738.944 1060.318  981.594   78.724   247.381 2018.823 1922.671   96.151     0.000 1867.402 1475.730  391.672
 98.70  1920.124 1044.678  964.568   80.110   266.449 2204.966 2106.911   98.055     0.000 1723.232 1370.966  352.266
 98.80  1967.295  979.663  915.474   64.190   164.071 2337.406 2247.222   90.184     0.000 1818.344 1465.577  352.768
 98.90  1944.502  969.831  905.880   63.951   229.135 2225.018 2091.728  133.290     0.000 1964.607 1632.650  331.957
 99.00  1977.250  920.127  843.879   76.248   129.392 2183.942 2095.096   88.846     0.000 1863.874 1661.802  202.072
 99.10  1903.138  933.843  864.576   69.267   190.530 2129.292 2000.979  128.313     0.000 1837.449 1453.512  383.937
 99.20  1853.996 1038.723  962.043   76.680   284.375 2103.620 2007.165   96.455     0.000 1866.890 1675.274  191.616
 99.30  1822.497 1019.186  944.341   74.845   196.535 2075.321 1880.639  194.683     0.000 1701.717 1450.587  251.130
 99.40  1846.367 1029.229  957.759   71.470   186.768 2160.368 2013.804  146.563     0.000 1806.879 1526.294  280.585
 99.50  1815.140 1023.503  946.252   77.251   189.831 2177.362 2025.915  151.446     0.000 1831.917 1528.508  303.409
 99.60  1828.970  995.164  915.851   79.313   189.662 2088.110 1953.177  134.933     0.000 1982.202 1659.995  322.207
 99.70  1790.882 1025.184  943.311   81.873   202.411 2129.086 1969.379  159.707     0.000 1902.476 1450.585  451.891
 99.80  1788.509 1083.305 1018.288   65.018   188.844 2063.726 1989.062   74.665     0.000 1746.654 1476.222  270.432
 99.90  1860.910 1029.668  961.759   67.909   189.490 2174.829 2020.699  154.129     0.000 1839.245 1558.157  281.088
100.00  1876.256 1111.298 1032.054   79.244   207.001 2204.652 2011.828  192.824     0.000 1944.897 1804.153  140.744
100.10  1907.010 1039.802  965.999   73.803   147.643 2146.173 2053.091   93.082     0.000 1613.952 1432.090  181.863
100.20  1855.909 1049.615  977.544   72.072   161.825 2146.516 2045.135  101.381     0.000 1713.178 1511.209  201.969
100.30  1930.940 1017.048  951.022   66.026   244.610 2155.159 2074.659   80.500     0.000 1664.419 1311.652  352.767
100.40  1890.241 1016.127  949.428   66.699   153.781 2233.777 2141.991   91.786     0.000 1875.532 1583.588  291.944
100.50  1865.895 1005.166  962.779   42.387   193.083 2231.068 2118.878  112.190     0.000 1806.569 1625.712  180.857
100.60  1926.991  972.380  956.202   16.177   213.731 2251.981 2129.245  122.736     0.000 1936.354 1633.853  302.501
100.70  1990.866  861.609  861.609    0.000   202.630 2176.557 1963.942  212.615     0.000 1907.209 1420.930  486.279
100.80  1946.451  905.532  905.532    0.000   161.608 2000.944 1943.098   57.846     0.000 1730.774 1489.094  241.679
100.90  2030.711  900.879  900.879    0.000   135.663 2137.259 1931.554  205.706     0.000 1713.380 1310.144  403.236
101.00  1904.049  788.089  788.089    0.000   146.509 2019.702 1843.914  175.788     0.000 1503.265 1128.275  374.990
101.10  1987.368  860.355  860.355    0.000   168.310 2154.432 2071.077   83.356     0.000 1543.481 1392.181  151.301
101.20  1886.890  929.642  929.642    0.000   163.072 2100.344 2016.601   83.742     0.000 1710.366 1478.035  232.331
101.30  1924.819  959.944  959.944    0.000   206.006 2142.375 2029.104  113.271     0.000 1819.951 1425.663  394.289
101.40  1930.702  908.704  908.704    0.000   281.527 1986.943 1975.530   11.414     0.000 1566.708 1211.724  354.983
101.50  1943.430  852.298  852.298    0.000   227.578 2121.430 2059.866   61.564     0.000 1748.167 1333.166  415.001
101.60  2013.712  841.592  841.592    0.000   341.145 1907.677 1880.353   27.324     0.000 1654.360 1189.396  464.964
101.70  1890.303  863.531  863.531    0.000   264.414 1942.542 1931.647   10.895     0.000 1725.245 1452.197  273.048
101.80  1854.206  931.979  931.979    0.000   247.549 2062.432 2020.107   42.326     0.000 1681.919 1398.114  283.805
101.90  1827.756  947.719  947.719    0.000   287.710 2055.732 2005.368   50.365     0.000 1761.842 1427.871  333.971
102.00  1763.886 1023.772 1023.772    0.000   282.389 2036.318 1949.418   86.900     0.000 1724.134 1441.942  282.192
102.10  1860.875  861.560  861.560    0.000   217.811 2025.857 1961.870   63.986     0.000 1632.953 1391.173  241.780
102.20  1936.350  866.413  866.413    0.000   229.998 2037.139 1855.864  181.275     0.000 1619.991 1264.806  355.185
102.30  1948.072  872.175  872.175    0.000   310.755 2139.926 1976.201  163.725     0.000 1868.903 1423.945  444.958
102.40  2014.443  874.547  874.547    0.000   244.005 2149.487 1977.334  172.153     0.000 1535.640 1211.623  324.017
102.50  1876.214  980.234  970.693    9.541   265.792 2285.021 2119.783  165.238     0.000 1920.177 1565.698  354.479
102.60  1976.933  921.920  921.920    0.000   194.028 2354.960 2257.731   97.229     0.000 1828.687 1504.569  324.118
102.70  1993.280  917.039  917.039    0.000   279.710 2129.762 2028.726  101.036     0.000 1765.852 1322.105  443.747
102.80  2032.352  844.206  844.206    0.000   181.834 2137.754 2049.946   87.808     0.000 1604.495 1261.581  342.914
102.90  2003.418  848.178  848.178    0.000   189.792 2177.660 2145.407   32.253     0.000 1705.129 1422.634  282.495
103.00  2016.336  897.626  897.626    0.000   242.659 2062.102 1986.961   75.141     0.000 1643.802 1281.386  362.416
103.10  1939.725  851.278  851.278    0.000   269.596 2096.692 2027.519   69.172     0.000 1746.751 1383.127  363.625
103.20  1999.696  820.875  820.875    0.000   307.941 1898.920 1861.439   37.481     0.000 1612.143 1298.986  313.158
103.30  1920.653  938.519  938.519    0.000   262.243 2081.659 2015.425   66.234     0.000 1844.067 1652.656  191.412
103.40  1952.514  955.713  955.713    0.000   358.830 2006.748 1966.540   40.208     0.000 1742.938 1490.500  252.438
103.50  1928.862  961.497  961.497    0.000   271.886 2176.677 2104.822   71.855     0.000 1868.295 1515.127  353.169
103.60  1946.021  890.947  890.947    0.000   266.565 2247.856 2148.117   99.740     0.000 1745.251 1412.085  333.166
103.70  1987.058  894.268  894.268    0.000   258.002 1962.115 1925.281   36.834     0.000 1605.203 1311.950  293.253
103.80  1993.357  817.393  817.393    0.000   264.705 2014.404 1927.510   86.894     0.000 1615.163 1260.784  354.380
103.90  2011.761  829.784  827.219    2.565   225.763 1978.672 1873.964  104.708     0.000 1666.026 1219.759  446.267
104.00  1927.113  880.108  877.726    2.382   181.657 2065.529 1950.576  114.953     0.000 1766.258 1290.033  476.224
104.10  1861.828  963.683  963.683    0.000   223.552 1979.449 1894.500   84.949     0.000 1474.312 1159.944  314.367
104.20  1875.078  846.407  846.407    0.000   242.610 1997.957 1901.029   96.927     0.000 1371.262 1118.927  252.335
104.30  1815.103  864.076  863.343    0.733   228.394 1830.158 1763.319   66.838     0.000 1473.516 1067.663  405.853
104.40  1887.799  825.588  814.652   10.936   144.303 2043.914 1864.802  179.112     0.000 1565.191 1028.043  537.148
104.50  1856.948  827.723  827.723    0.000   235.953 1953.830 1808.177  145.653     0.000 1554.136 1098.519  455.617
104.60  1894.956  835.950  825.337   10.613   222.201 2073.208 1949.303  123.906     0.000 1484.574 1149.898  334.676
104.70  2004.986  780.139  767.103   13.037   195.197 2095.702 1942.873  152.830     0.000 1605.211 1180.562  424.649
104.80  2045.094  824.253  824.253    0.000   179.153 2162.059 2014.679  147.381     0.000 1763.754 1349.658  414.096
104.90  1994.072  827.146  827.146    0.000   169.905 2104.419 1921.846  182.573     0.000 1412.188  988.846  423.342
105.00  2171.024  771.072  767.224    3.847   120.061 2263.729 1989.543  274.186     0.000 1705.140 1309.742  395.398
105.10  1930.244  854.384  854.384    0.000   159.273 2154.359 1904.554  249.805     0.000 1582.990 1299.689  283.302
105.20  1978.581  884.044  881.112    2.932   114.738 2237.699 1943.497  294.202     0.000 1543.078 1148.890  394.189
105.30  1879.127  925.797  910.845   14.953    62.386 2187.513 1975.625  211.888     0.000 1405.754 1072.385  333.369
105.40  1953.184  822.233  809.225   13.008    78.682 2086.079 1866.623  219.456     0.000 1513.419 1068.359  445.059
105.50  1934.753  867.866  812.342   55.523   165.672 2129.799 1857.815  271.984     0.000 1675.783 1239.972  435.812
105.60  1911.801  861.931  808.577   53.354   199.218 2079.331 1822.701  256.630     0.000 1572.833 1178.243  394.590
105.70  1945.753  870.850  815.141   55.708   167.917 2025.018 1783.776  241.242     0.000 1353.166 1039.907  313.259
105.80  1873.260  856.515  802.287   54.228   138.300 2003.074 1779.124  223.951     0.000 1433.495 1129.483  304.012
105.90  1941.144  887.660  829.066   58.595   108.770 2089.288 1888.341  200.947     0.000 1554.437 1108.876  445.561
106.00  1888.561  821.078  784.482   36.596   131.691 2185.520 1932.948  252.572     0.000 1453.002 1058.713  394.289
106.10  1858.757  905.552  848.856   56.695   187.246 1970.724 1735.447  235.277     0.000 1710.165 1325.123  385.042
106.20  1962.032  844.435  792.559   51.875   163.894 1977.672 1717.145  260.527     0.000 1573.332 1279.373  293.959
106.30  1972.156  869.393  810.809   58.584   240.636 2061.849 1858.822  203.027     0.000 1706.741 1473.202  233.539
106.40  2052.197  822.886  751.536   71.350   335.704 2121.106 1947.478  173.628     0.000 1776.117 1552.732  223.385
106.50  1948.532  932.656  882.275   50.381   218.720 2129.544 1914.756  214.787     0.000 1622.304 1287.427  334.877
106.60  1997.541  897.803  859.329   38.474   219.757 2098.448 1909.475  188.973     0.000 1730.477 1457.228  273.249
106.70  1909.725  905.945  872.233   33.712   270.036 2204.456 2024.818  179.637     0.000 1873.835 1579.976  293.858
106.80  1963.560  913.919  870.221   43.698   224.033 2127.280 1949.115  178.165     0.000 1652.961 1359.707  293.254
106.90  1989.716  859.489  843.014   16.475   238.822 2122.827 1966.925  155.901     0.000 1729.772 1537.755  192.017
107.00  1975.452  872.797  852.731   20.066   227.099 2135.631 1982.934  152.697     0.000 1650.853 1398.011  252.842
107.10  1980.776  894.071  840.152   53.918   241.193 2193.430 2064.640  128.790     0.000 1895.651 1622.603  273.049
107.20  1943.428  926.175  889.919   36.256   299.989 2124.737 1968.923  155.814     0.000 1714.289 1431.188  283.101
107.30  1853.965  901.138  856.637   44.501   179.854 2152.004 2027.100  124.903     0.000 1643.509 1271.536  371.972
107.40  1894.876  890.974  850.985   39.989   170.464 2016.744 1836.762  179.982     0.000 1696.793 1312.859  383.935
107.50  1888.150  974.786  935.658   39.128   209.503 2191.077 2075.602  115.475     0.000 1806.167 1492.203  313.965
107.60  1940.976  913.334  878.611   34.723   267.166 2073.183 1902.757  170.426     0.000 1843.058 1610.627  232.432
107.70  2016.021  878.420  835.061   43.359   172.242 2099.115 1930.460  168.655     0.000 1732.269 1349.038  383.231
107.80  2053.627  849.321  792.376   56.945   312.142 2103.152 1919.584  183.568     0.000 1948.729 1474.515  474.214
107.90  2101.644  840.400  797.673   42.728   323.285 1978.777 1795.596  183.181     0.000 1817.937 1433.698  384.239
108.00  2143.751  840.052  798.455   41.598   222.821 2041.079 1826.640  214.439     0.000 1644.616 1312.155  332.461
108.10  2135.257  828.258  804.770   23.488   254.201 2087.206 1900.132  187.074     0.000 1807.884 1506.084  301.800
108.20  2077.579  839.557  790.599   48.958   213.607 1992.615 1730.013  262.601     0.000 1588.425 1336.589  251.836
108.30  1891.642  858.726  802.933   55.793   230.956 1965.632 1723.175  242.457     0.000 1589.821 1308.432  281.389
108.40  2024.832  878.061  793.719   84.342   367.698 1928.898 1800.579  128.319     0.000 1771.474 1551.008  220.466
108.50  1928.540  949.433  897.741   51.692   261.347 2005.735 1876.638  129.097     0.000 1531.711 1350.753  180.958
108.60  1937.749  972.698  902.026   70.672   299.040 2175.239 2002.475  172.763     0.000 2173.808 1872.612  301.196
108.70  2033.660  918.110  861.400   56.710   232.595 2200.919 2009.566  191.354     0.000 1826.485 1416.411  410.075
108.80  2009.310  872.029  808.856   63.173   208.171 2181.963 1910.539  271.424     0.000 1758.912 1367.738  391.174
108.90  2011.138  906.142  841.910   64.232   180.542 2080.536 1857.968  222.568     0.000 1840.650 1620.083  220.567
109.00  2096.991  878.438  856.468   21.970   198.055 2114.363 1840.609  273.754     0.000 1928.324 1626.224  302.099
109.10  2113.200  786.513  763.615   22.899   240.284 2073.230 1821.486  251.744     0.000 2001.603 1468.177  533.426
109.20  2025.000  839.065  836.683    2.382   217.417 2087.799 1873.145  214.654     0.000 1885.588 1412.886  472.701
109.30  1954.495  925.478  913.641   11.837   150.059 2038.375 1878.883  159.491     0.000 1660.997 1400.316  260.681
109.40  2017.546  937.505  931.375    6.130   220.264 1997.566 1865.875  131.690     0.000 1771.277 1510.899  260.378
109.50  1987.115  920.340  920.340    0.000   327.797 1985.991 1834.586  151.406     0.000 2127.770 1616.463  511.307
109.60  1882.215  901.563  901.563    0.000   364.193 1903.971 1809.202   94.770     0.000 1954.553 1411.378  543.176
109.70  1988.540  946.628  946.628    0.000   428.862 1940.857 1840.122  100.736     0.000 1945.710 1633.859  311.851
109.80  2012.464  861.314  861.314    0.000   415.852 1940.633 1843.701   96.931     0.000 1865.781 1512.509  353.272
109.90  1964.460  950.366  950.366    0.000   327.657 1977.934 1847.799  130.135     0.000 1905.794 1502.859  402.935
110.00  1884.196  997.510  997.510    0.000   410.620 1897.529 1797.225  100.304     0.000 2135.205 1754.188  381.017
110.10  1920.052  960.378  960.378    0.000   282.226 1907.058 1870.741   36.317     0.000 1680.891 1499.835  181.057
110.20  1889.981  985.075  985.075    0.000   366.442 1783.814 1736.516   47.298     0.000 1651.442 1280.376  371.065
110.30  1910.456  920.847  920.847    0.000   365.883 1863.146 1843.086   20.061     0.000 1689.438 1438.509  250.930
110.40  1953.991  907.106  907.106    0.000   364.360 1852.740 1793.855   58.885     0.000 1719.906 1378.799  341.107
110.50  1928.508  965.134  965.134    0.000   350.974 2021.902 1946.329   75.573     0.000 1828.986 1327.731  501.255
110.60  1833.340  980.320  980.320    0.000   343.617 1891.644 1830.770   60.874     0.000 1517.733 1287.714  230.019
110.70  1909.909  980.603  980.603    0.000   302.196 1910.484 1855.144   55.340     0.000 1668.626 1437.301  231.325
110.80  1904.492  979.743  979.743    0.000   357.577 1840.373 1727.704  112.668     0.000 1778.917 1447.060  331.856
110.90  2008.209  937.094  937.094    0.000   349.191 1968.853 1903.483   65.370     0.000 1983.598 1620.676  362.922
111.00  2010.049  873.850  873.850    0.000   299.906 1944.686 1890.989   53.697     0.000 2044.524 1752.980  291.544
111.10  2022.591  889.334  889.334    0.000   454.930 1996.494 1888.235  108.259     0.000 1934.951 1411.880  523.072
111.20  1928.193  943.147  943.147    0.000   371.024 1868.030 1793.581   74.449     0.000 1679.791 1399.305  280.485
111.30  1917.020  954.065  954.065    0.000   347.460 1901.709 1880.870   20.839     0.000 1761.019 1610.323  150.696
111.40  1973.266  891.808  891.808    0.000   344.089 1853.332 1823.068   30.264     0.000 1387.239 1226.488  160.751
111.50  1940.551  872.096  872.096    0.000   321.089 1998.206 1933.355   64.851     0.000 1742.322 1510.194  232.128
111.60  1984.205  846.223  846.223    0.000   197.781 1972.140 1782.519  189.621     0.000 1628.720 1316.768  311.952
111.70  2051.943  837.011  837.011    0.000   258.137 1934.575 1696.317  238.258     0.000 1714.177 1400.816  313.361
111.80  2099.479  804.894  797.748    7.146   331.202 2065.389 1861.889  203.500     0.000 1710.449 1417.397  293.052
111.90  2203.702  727.475  727.475    0.000   553.984 1923.721 1863.194   60.527     0.000 2095.089 1863.060  232.029
112.00  2189.395  741.248  741.248    0.000   477.586 1757.197 1668.914   88.283     0.000 1669.239 1437.512  231.726
112.10  2159.381  723.730  723.730    0.000   435.617 1919.277 1806.830  112.446     0.000 1793.103 1359.908  433.195
112.20  2105.923  832.308  832.308    0.000   450.011 1932.978 1779.066  153.912     0.000 1622.392 1310.742  311.650
112.30  2090.778  851.084  851.084    0.000   489.452 1837.180 1766.798   70.382     0.000 1884.891 1693.074  191.817
112.40  2082.841  746.152  746.152    0.000   409.982 1813.058 1687.852  125.206     0.000 1631.646 1459.635  172.011
112.50  2151.038  819.872  819.872    0.000   480.704 1838.329 1731.932  106.397     0.000 1583.283 1361.709  221.574
112.60  2029.433  842.482  842.482    0.000   505.045 1959.778 1824.417  135.361     0.000 2022.916 1583.285  439.630
112.70  2073.283  887.222  877.512    9.710   484.988 1840.183 1715.973  124.210     0.000 1690.646 1469.072  221.574
112.80  2167.355  818.282  818.282    0.000   458.609 1924.656 1791.453  133.203     0.000 2022.603 1680.692  341.911
112.90  2167.604  784.916  784.916    0.000   464.490 1849.756 1736.270  113.486     0.000 1641.590 1530.300  111.290
113.00  2221.741  790.428  790.428    0.000   622.289 1941.399 1825.704  115.695     0.000 1891.115 1460.331  430.784
113.10  2181.287  799.055  799.055    0.000   414.990 1972.475 1851.765  120.710     0.000 1808.373 1308.925  499.448
113.20  2141.650  825.263  825.263    0.000   533.969 1858.229 1799.949   58.280     0.000 1778.619 1398.202  380.416
113.30  2040.544  794.577  794.577    0.000   533.666 1839.711 1824.839   14.872     0.000 1865.476 1566.489  298.987
113.40  2156.343  750.591  750.591    0.000   484.419 1944.746 1889.798   54.948     0.000 2054.185 1604.499  449.686
113.50  1999.849  842.381  842.381    0.000   556.095 2015.781 1924.989   90.792     0.000 1842.366 1650.047  192.319
113.60  2080.297  830.298  830.298    0.000   386.638 2033.684 1988.288   45.396     0.000 1868.605 1587.716  280.889
113.70  2078.827  789.541  789.541    0.000   610.584 1931.343 1905.922   25.422     0.000 1918.564 1737.907  180.656
113.80  2055.190  828.377  828.377    0.000   481.824 1938.258 1938.258    0.000     0.000 2004.922 1783.348  221.574
113.90  2029.262  854.168  854.168    0.000   532.460 1846.831 1846.831    0.000     0.000 1784.661 1473.512  311.148
114.00  2033.711  861.658  861.658    0.000   438.903 1894.023 1855.762   38.261     0.000 1891.413 1638.574  252.840
114.10  2098.333  801.361  801.361    0.000   605.039 1911.490 1887.841   23.649     0.000 1875.935 1582.177  293.758
114.20  2033.298  830.235  830.235    0.000   436.052 1855.011 1798.720   56.291     0.000 1761.639 1450.590  311.049
114.30  2006.035  795.294  795.294    0.000   355.115 1835.113 1727.592  107.521     0.000 1494.221 1261.888  232.333
114.40  2028.008  797.688  797.688    0.000   545.366 1809.623 1789.649   19.974     0.000 1774.109 1483.469  290.641
114.50  2012.447  790.017  790.017    0.000   450.646 1941.680 1785.002  156.678     0.000 1655.578 1351.868  303.710
114.60  1964.083  802.735  802.735    0.000   502.102 1864.261 1764.390   99.871     0.000 1812.915 1379.314  433.601
114.70  1907.780  841.507  841.507    0.000   458.858 1946.179 1844.492  101.687     0.000 1688.352 1435.008  253.344
114.80  1963.640  854.515  854.515    0.000   387.267 2156.972 2064.018   92.954     0.000 1815.416 1553.829  261.587
114.90  1979.530  822.814  822.814    0.000   366.956 2064.883 1958.397  106.485     0.000 1803.669 1450.496  353.174
115.00  2014.654  837.765  837.765    0.000   385.246 2096.856 1971.390  125.466     0.000 2012.371 1638.688  373.683
115.10  2057.201  746.426  746.426    0.000   420.513 2110.649 1940.569  170.079     0.000 2140.550 1704.637  435.913
115.20  1956.319  844.948  844.948    0.000   362.491 2155.843 2031.287  124.556     0.000 1958.674 1613.744  344.930
115.30  1965.677  813.146  813.146    0.000   322.723 2211.507 2135.242   76.265     0.000 2051.074 1575.350  475.724
115.40  1894.081  835.387  835.387    0.000   267.350 2222.873 2072.118  150.755     0.000 1894.946 1519.252  375.694
115.50  1968.838  835.549  835.549    0.000   266.959 2213.320 2030.355  182.965     0.000 2063.639 1606.915  456.724
115.60  1981.616  855.032  855.032    0.000   286.591 2179.343 2008.612  170.731     0.000 2048.863 1561.678  487.185
115.70  2025.298  841.637  841.637    0.000   336.691 2187.043 2039.096  147.948     0.000 2061.527 1635.266  426.261
115.80  2058.080  773.333  773.333    0.000   377.768 1925.309 1850.773   74.536     0.000 1852.415 1500.850  351.565
115.90  1984.797  843.145  843.145    0.000   413.530 2040.688 1965.720   74.968     0.000 2188.603 1776.114  412.488
116.00  1950.326  808.818  808.818    0.000   449.417 1874.936 1858.334   16.602     0.000 1945.114 1693.077  252.037
116.10  2000.383  765.764  765.764    0.000   342.485 2099.261 2007.002   92.259     0.000 2036.289 1641.896  394.393
116.20  1930.283  810.396  810.396    0.000   471.155 2099.398 2061.265   38.133     0.000 2114.913 1812.710  302.203
116.30  1995.120  814.553  814.553    0.000   404.749 2012.528 1863.716  148.812     0.000 2115.707 1643.099  472.608
116.40  1964.558  827.951  827.951    0.000   345.957 2123.441 1935.977  187.464     0.000 2029.153 1455.208  573.946
116.50  2003.792  785.859  785.859    0.000   356.852 1909.856 1896.972   12.884     0.000 1801.647 1399.312  402.335
116.60  1923.263  752.523  752.523    0.000   411.363 1805.970 1789.628   16.343     0.000 1832.511 1451.489  381.022
116.70  1818.175  869.107  869.107    0.000   215.042 2044.610 1915.253  129.357     0.000 1885.488 1462.645  422.844
116.80  1825.910  878.143  878.143    0.000   360.433 1921.510 1784.803  136.707     0.000 1719.816 1377.198  342.618
116.90  1856.824  864.817  864.817    0.000   313.095 1829.674 1775.199   54.475     0.000 1859.250 1497.128  362.122
117.00  2004.438  795.759  795.759    0.000   345.038 1986.456 1854.507  131.949     0.000 2025.322 1620.574  404.747
117.10  1811.549  916.504  916.504    0.000   348.679 1900.683 1871.111   29.572     0.000 1802.144 1317.573  484.572
117.20  1906.386  853.481  853.481    0.000   261.779 1940.808 1849.497   91.311     0.000 1574.945 1132.802  442.143
117.30  1882.244  862.213  862.213    0.000   290.573 2026.337 1930.618   95.719     0.000 1861.869 1375.790  486.079
117.40  1907.296  872.586  872.586    0.000   261.218 2074.891 1960.538  114.353     0.000 2029.864 1524.583  505.281
117.50  1963.113  882.010  882.010    0.000   337.914 2041.713 1935.402  106.312     0.000 1846.382 1391.468  454.914
117.60  1997.332  879.415  879.415    0.000   421.396 2040.679 1957.496   83.183     0.000 1741.530 1396.600  344.930
117.70  1900.254  908.812  908.812    0.000   354.595 2096.897 1966.762  130.135     0.000 2043.737 1657.889  385.847
117.80  2002.294  790.161  790.161    0.000   364.318 2062.206 1916.766  145.440     0.000 2048.248 1642.698  405.551
117.90  1901.300  879.870  879.870    0.000   423.556 2002.944 1926.073   76.871     0.000 2263.998 2032.369  231.629
118.00  1899.123  860.651  860.651    0.000   474.791 1974.799 1974.799    0.000     0.000 2078.315 1754.699  323.616
118.10  1826.467  910.730  910.730    0.000   347.469 2151.062 2129.186   21.876     0.000 1764.550 1451.190  313.359
118.20  1905.333  920.814  920.814    0.000   364.461 2086.851 2084.949    1.902     0.000 1752.083 1671.154   80.929
118.30  1852.253  914.758  914.758    0.000   427.359 2258.233 2214.047   44.185     0.000 1833.111 1681.911  151.200
118.40  1908.536  954.116  954.116    0.000   350.753 2294.452 2285.027    9.425     0.000 2034.076 1811.800  222.277
118.50  1964.431  929.710  929.710    0.000   222.045 2590.999 2396.100  194.900     0.000 2082.835 1709.359  373.476
118.60  1901.322  930.688  930.688    0.000   411.572 2418.126 2263.694  154.433     0.000 2316.478 1832.311  484.167
118.70  1962.692  937.862  937.862    0.000   256.156 2329.135 2140.724  188.411     0.000 1882.877 1450.082  432.795
118.80  1999.717  930.107  930.107    0.000   428.787 2229.170 2159.694   69.476     0.000 2225.682 1713.271  512.411
118.90  1963.679  894.349  894.349    0.000   398.483 2227.793 2160.261   67.532     0.000 2305.404 1802.338  503.066
119.00  1968.086  905.281  905.281    0.000   431.474 2262.150 2247.536   14.613     0.000 2293.536 1932.122  361.414
119.10  2082.440  839.257  839.257    0.000   456.675 2184.564 2177.300    7.263     0.000 2398.306 1876.543  521.763
119.20  2073.933  816.660  816.660    0.000   365.754 2246.335 2209.331   37.004     0.000 2115.401 1682.007  433.394
119.30  2093.526  871.496  871.496    0.000   312.056 2355.283 2314.298   40.984     0.000 2441.031 2008.138  432.892
119.40  1990.789  866.639  866.639    0.000   286.589 2373.350 2223.371  149.979     0.000 2223.192 1811.411  411.781
119.50  1927.252  936.965  936.965    0.000   218.978 2497.752 2230.786  266.966     0.000 2346.743 1824.577  522.166
119.60  1962.357  960.322  960.322    0.000   217.069 2344.000 2152.781  191.219     0.000 1943.598 1399.920  543.678
119.70  2010.554  837.627  837.627    0.000   279.851 2324.983 2177.516  147.467     0.000 2050.762 1428.068  622.694
119.80  1940.339  970.556  970.556    0.000   353.900 2433.340 2233.297  200.043     0.000 2497.337 1983.617  513.720
119.90  2009.176  923.087  923.087    0.000   241.459 2534.664 2382.182  152.483     0.000 2519.849 2054.985  464.864
120.00  1959.140  943.560  943.560    0.000   250.237 2492.639 2277.119  215.520     0.000 2479.435 1935.153  544.283
120.10  1911.268 1016.460 1016.460    0.000   306.956 2521.391 2447.980   73.412     0.000 2357.084 1875.031  482.054
120.20  1889.987  955.489  955.489    0.000   274.579 2359.179 2268.388   90.792     0.000 2195.434 1763.545  431.889
120.30  1983.288  875.811  875.811    0.000   328.535 2400.716 2343.733   56.983     0.000 2164.063 1753.086  410.977
120.40  1967.144  880.605  880.605    0.000   306.183 2353.513 2262.375   91.138     0.000 2235.138 1732.977  502.161
120.50  1883.054  980.850  980.850    0.000   395.202 2323.590 2282.863   40.727     0.000 2273.943 1852.307  421.635
120.60  1872.775 1007.867 1007.867    0.000   413.875 2370.975 2320.132   50.844     0.000 2348.341 1988.130  360.211
120.70  1880.506 1054.833 1054.833    0.000   346.131 2369.898 2369.898    0.000     0.000 2210.615 1979.290  231.325
120.80  1912.130  958.240  958.240    0.000   344.700 2215.220 2173.456   41.764     0.000 2306.425 1985.223  321.202
120.90  1845.416 1069.697 1069.697    0.000   329.829 2324.368 2265.570   58.798     0.000 2145.663 1824.865  320.798
121.00  1875.688  984.884  984.884    0.000   295.980 2353.889 2245.977  107.913     0.000 2267.107 1885.685  381.422
121.10  1933.152 1010.724 1010.724    0.000   169.778 2395.742 2301.923   93.818     0.000 2133.806 1742.430  391.375
121.20  1815.349 1019.156 1019.156    0.000   117.592 2467.133 2274.395  192.738     0.000 2053.377 1600.074  453.303
121.30  1804.788  960.187  960.187    0.000   175.137 2498.014 2299.268  198.747     0.000 2155.420 1741.927  413.492
121.40  1847.243 1030.419 1030.419    0.000   237.442 2284.781 2084.956  199.826     0.000 2148.788 1522.465  626.323
121.50  1917.643  981.834  969.713   12.121   126.804 2463.793 2192.631  271.162     0.000 2096.505 1652.149  444.356
121.60  1920.278  949.550  949.550    0.000   123.563 2476.961 2217.433  259.527     0.000 2204.079 1559.965  644.114
121.70  1844.152 1054.094 1054.094    0.000   145.137 2551.845 2286.866  264.979     0.000 2279.081 1715.793  563.288
121.80  1839.341 1058.106 1058.106    0.000   135.322 2516.800 2248.189  268.611     0.000 2176.725 1601.879  574.847
121.90  1853.902  969.868  963.456    6.413   150.973 2446.244 2147.332  298.912     0.000 2309.229 1714.076  595.153
122.00  1852.667 1023.387 1013.269   10.118   139.949 2440.204 2266.402  173.802     0.000 2125.960 1723.727  402.234
122.10  1748.972 1134.286 1065.826   68.460   215.695 2532.630 2361.768  170.862     0.000 2379.103 1786.967  592.136
122.20  1932.538  969.750  929.858   39.892   151.922 2480.710 2349.364  131.346     0.000 2296.364 1833.611  462.753
122.30  1896.993 1078.812 1034.833   43.979   120.016 2467.508 2288.087  179.421     0.000 2408.756 1875.428  533.328
122.40  1872.742 1011.757 1011.757    0.000   191.527 2307.446 2076.231  231.214     0.000 2196.643 1571.730  624.913
122.50  1934.845  977.950  973.919    4.031   159.273 2343.409 2076.394  267.014     0.000 2310.245 1815.319  494.926
122.60  1938.149 1013.851 1013.851    0.000   123.085 2343.869 2078.158  265.711     0.000 2189.899 1533.218  656.682
122.70  1892.171  989.453  989.453    0.000   104.452 2474.913 2236.007  238.906     0.000 1830.398 1095.001  735.397
122.80  1867.371 1015.398 1015.398    0.000   130.741 2309.422 2010.761  298.661     0.000 2146.778 1411.277  735.501
122.90  1835.996 1041.127 1041.127    0.000   153.351 2227.760 1992.787  234.972     0.000 1811.094 1186.482  624.612
123.00  1786.122 1070.546 1070.546    0.000   102.205 2402.629 2111.453  291.176     0.000 2105.352 1449.575  655.777
123.10  1827.142 1087.333 1087.333    0.000   148.723 2342.106 2049.629  292.477     0.000 2015.376 1521.156  494.221
123.20  1886.680  960.401  960.401    0.000   102.594 2356.970 2118.149  238.821     0.000 1986.626 1461.340  525.286
123.30  1859.657 1040.575 1040.575    0.000    71.942 2383.999 2179.466  204.532     0.000 1746.656 1361.413  385.243
123.40  1908.415  958.883  958.883    0.000   149.936 2269.678 2027.787  241.892     0.000 1743.530 1390.057  353.473
123.50  1879.452  961.755  961.755    0.000   141.635 2275.479 2134.020  141.459     0.000 1624.506 1250.825  373.681
123.60  1864.983  976.935  976.935    0.000   168.654 2317.339 2146.436  170.903     0.000 1843.372 1621.093  222.278
123.70  1893.907  996.882  996.882    0.000   148.898 2239.118 2102.546  136.572     0.000 1710.858 1539.350  171.508
123.80  1907.362 1010.415 1010.415    0.000   210.588 2377.169 2179.809  197.360     0.000 1743.942 1370.161  373.781
123.90  1896.548  979.710  979.710    0.000   200.080 2371.828 2189.036  182.792     0.000 1804.661 1572.230  232.431
124.00  1822.072 1032.743 1002.935   29.808   191.308 2236.578 2133.120  103.458     0.000 1590.329 1468.785  121.544
124.10  1800.100 1067.016 1024.144   42.872   200.638 2243.913 2118.407  125.506     0.000 1664.115 1441.536  222.579
124.20  1864.234  986.296  963.126   23.170   162.555 2311.483 2167.730  143.753     0.000 1915.947 1521.758  394.189
124.30  2010.411  881.542  881.542    0.000   195.113 2288.427 2130.671  157.756     0.000 1882.078 1578.569  303.509
124.40  2017.246  870.806  870.806    0.000   260.691 2202.344 2095.561  106.782     0.000 1824.674 1419.927  404.747
124.50  1967.354  940.843  940.843    0.000   266.064 2174.874 2080.409   94.465     0.000 1915.444 1509.591  405.853
124.60  1999.986  932.016  932.016    0.000   156.982 2204.189 2006.697  197.491     0.000 1816.223 1319.086  497.137
124.70  1976.492  946.447  946.447    0.000   131.730 2161.686 2044.609  117.077     0.000 1714.479 1289.427  425.052
124.80  1971.625  973.889  973.889    0.000   271.892 2351.793 2196.539  155.254     0.000 1876.643 1552.122  324.521
124.90  2072.965  895.951  895.951    0.000   252.519 2289.622 2140.681  148.941     0.000 1905.995 1309.234  596.761
125.00  2059.301  950.827  950.827    0.000   282.789 2285.241 2128.045  157.196     0.000 1824.459 1349.242  475.217
125.10  2006.130  928.943  928.943    0.000   186.035 2299.039 2053.903  245.135     0.000 1824.353 1247.799  576.554
125.20  2024.446  961.091  959.189    1.902   146.344 2470.856 2208.860  261.997     0.000 1874.432 1460.238  414.194
125.30  2078.073  906.161  906.161    0.000   145.654 2439.864 2134.631  305.233     0.000 1733.389 1348.649  384.740
125.40  1997.093  968.590  968.590    0.000   190.922 2425.012 2146.894  278.117     0.000 2093.106 1536.855  556.251
125.50  2124.374  938.025  938.025    0.000   231.601 2285.618 2099.191  186.426     0.000 1713.583 1379.613  333.970
125.60  2038.247  876.541  876.541    0.000   332.241 2177.270 2122.968   54.302     0.000 1750.374 1275.052  475.322
125.70  2067.729  856.610  856.610    0.000   307.472 2291.199 2235.513   55.686     0.000 2188.506 1794.415  394.091
125.80  2049.381  942.629  942.629    0.000   292.559 2322.651 2182.140  140.511     0.000 1949.725 1447.870  501.856
125.90  2062.086  879.405  879.405    0.000   312.752 2252.607 2185.940   66.667     0.000 1590.926 1358.997  231.929
126.00  2054.203  945.562  945.562    0.000   290.141 2503.130 2365.818  137.312     0.000 1754.083 1298.771  455.312
126.10  2116.890  894.551  894.551    0.000   256.421 2283.624 2188.509   95.115     0.000 1799.540 1262.291  537.249
126.20  2098.832  897.517  897.517    0.000   495.194 2268.207 2192.807   75.400     0.000 1967.523 1684.120  283.402
126.30  2029.975 1013.241 1013.241    0.000   237.397 2325.703 2271.833   53.870     0.000 1874.929 1592.031  282.898
126.40  2085.813  960.570  960.570    0.000   356.195 2191.091 2127.710   63.381     0.000 1797.625 1401.623  396.001
126.50  2101.509  950.565  950.565    0.000   296.144 2442.355 2339.675  102.681     0.000 1986.922 1673.764  313.158
126.60  2065.473  929.666  929.666    0.000   332.721 2362.283 2193.196  169.087     0.000 2109.874 1725.639  384.235
126.70  2053.391  961.375  961.375    0.000   249.975 2405.817 2245.117  160.700     0.000 2007.732 1745.443  262.289
126.80  2117.137  926.250  926.250    0.000   229.698 2357.002 2227.387  129.615     0.000 1905.791 1653.253  252.538
126.90  2091.827  948.617  948.617    0.000   420.962 2438.022 2304.992  133.030     0.000 1996.877 1704.024  292.853
127.00  2081.314  967.645  967.645    0.000   376.735 2496.124 2423.403   72.720     0.000 2157.221 1865.274  291.947
127.10  2107.070 1006.860 1006.860    0.000   406.740 2305.221 2276.167   29.053     0.000 1947.822 1665.426  282.395
127.20  2013.725  985.333  985.333    0.000   359.792 2241.967 2236.519    5.448     0.000 1855.226 1695.177  160.049
127.30  2009.546  973.885  973.885    0.000   302.120 2134.783 2134.783    0.000     0.000 1772.387 1511.303  261.084
127.40  1993.079  983.440  983.440    0.000   364.240 2412.169 2366.644   45.525     0.000 2015.070 1592.330  422.740
127.50  1993.883 1040.263 1040.263    0.000   239.901 2503.922 2483.947   19.975     0.000 1917.863 1666.531  251.333
127.60  2098.230 1020.995 1020.995    0.000   488.581 2300.729 2231.209   69.519     0.000 2118.023 1876.342  241.681
127.70  2037.855 1044.849 1044.849    0.000   412.402 2523.247 2441.361   81.886     0.000 2132.099 1910.727  221.372
127.80  2029.109 1050.234 1050.234    0.000   362.383 2377.801 2297.904   79.897     0.000 1702.315 1521.356  180.959
127.90  1984.334 1083.528 1083.528    0.000   440.941 2379.853 2319.930   59.923     0.000 1694.278 1471.899  222.378
128.00  2029.961 1034.761 1034.761    0.000   443.841 2499.736 2419.493   80.243     0.000 1835.218 1511.503  323.715
128.10  1984.905 1046.305 1046.305    0.000   352.572 2585.308 2523.137   62.171     0.000 1573.744 1290.443  283.301
128.20  1906.672 1101.532 1101.532    0.000   387.287 2430.372 2370.925   59.447     0.000 1730.058 1487.776  242.282
128.30  1872.867 1120.880 1120.880    0.000   380.545 2535.748 2524.853   10.895     0.000 1693.875 1603.296   90.579
128.40  1815.958 1107.713 1107.713    0.000   330.995 2366.056 2366.056    0.000     0.000 1786.668 1675.882  110.786
128.50  1887.735 1065.969 1065.969    0.000   279.590 2500.515 2498.700    1.816     0.000 1995.775 1733.486  262.290
128.60  1828.371 1106.149 1106.149    0.000   249.849 2413.439 2413.439    0.000     0.000 1572.431 1258.971  313.461
128.70  1826.769 1109.621 1109.621    0.000   238.088 2385.980 2385.980    0.000     0.000 1380.309 1329.841   50.468
128.80  1809.734 1091.207 1091.207    0.000   323.430 2303.200 2303.200    0.000     0.000 1342.315 1220.469  121.847
128.90  1893.145 1069.438 1069.438    0.000   230.740 2370.645 2370.645    0.000     0.000 1493.212 1301.094  192.119
129.00  1979.355 1029.113 1029.113    0.000   305.316 2398.035 2398.035    0.000     0.000 1835.723 1612.942  222.781
129.10  1902.646 1081.856 1081.856    0.000   141.806 2363.635 2363.635    0.000     0.000 1542.975 1522.869   20.106
129.20  1933.953 1078.516 1078.516    0.000   219.412 2413.555 2413.555    0.000     0.000 1795.607 1542.666  252.941
129.30  1965.619 1033.231 1033.231    0.000   254.299 2342.184 2342.184    0.000     0.000 1683.616 1339.089  344.527
129.40  1935.436 1078.268 1078.268    0.000   219.494 2371.241 2371.241    0.000     0.000 1816.826 1471.896  344.930
129.50  1882.870 1115.996 1115.996    0.000   310.118 2382.230 2382.230    0.000     0.000 1967.627 1775.811  191.816
129.60  1809.097 1154.688 1154.688    0.000   229.314 2276.596 2276.596    0.000     0.000 1974.958 1620.580  354.379
129.70  1947.018 1061.900 1061.900    0.000   310.463 2360.431 2360.431    0.000     0.000 1927.206 1896.744   30.462
129.80  1979.991  961.062  961.062    0.000   221.833 2380.263 2380.263    0.000     0.000 2098.315 2047.948   50.366
129.90  1972.126 1010.178 1010.178    0.000   170.817 2285.981 2285.981    0.000     0.000 1528.693 1478.125   50.568
130.00  1978.104  967.235  967.235    0.000   220.667 2236.454 2236.454    0.000     0.000 1704.128 1592.637  111.491
130.10  2049.336  915.461  915.461    0.000   203.242 2229.510 2229.510    0.000     0.000 1721.812 1640.682   81.130
130.20  2018.945  939.298  939.298    0.000   140.250 2270.154 2270.154    0.000     0.000 1904.988 1733.077  171.911
130.30  2018.829  921.715  921.715    0.000   289.061 2190.329 2190.329    0.000     0.000 1733.978 1733.978    0.000
130.40  1955.350  951.678  951.678    0.000   230.307 2104.832 2104.832    0.000     0.000 1813.504 1783.042   30.462
130.50  1947.797  912.068  912.068    0.000   273.412 2050.243 2050.243    0.000     0.000 1572.737 1552.530   20.207
130.60  2017.111  891.224  891.224    0.000   277.604 2127.171 2127.171    0.000     0.000 1624.212 1534.035   90.177
130.70  1976.196  937.350  937.350    0.000   195.762 2156.190 2156.190    0.000     0.000 1852.910 1802.744   50.166
130.80  1974.337 1012.607 1012.607    0.000   188.587 2240.494 2240.494    0.000     0.000 1822.954 1762.433   60.521
130.90  1858.436 1116.645 1116.645    0.000   210.722 2314.301 2314.301    0.000     0.000 1813.912 1743.137   70.775
131.00  2014.135 1012.060 1012.060    0.000   247.297 2284.844 2284.844    0.000     0.000 1997.380 1946.610   50.769
131.10  2088.752  920.377  920.377    0.000   287.240 2219.184 2219.184    0.000     0.000 1906.198 1784.755  121.444
131.20  2090.874  849.653  849.653    0.000   249.241 2075.843 2075.843    0.000     0.000 1672.670 1672.670    0.000
131.30  2091.040  814.110  814.110    0.000   335.440 2103.885 2103.885    0.000     0.000 1990.450 1757.012  233.438
131.40  2098.400  900.385  900.385    0.000   348.852 2171.445 2171.445    0.000     0.000 2151.092 1898.052  253.041
131.50  2175.344  832.369  832.369    0.000   253.735 2232.989 2232.989    0.000     0.000 2118.029 2007.042  110.987
131.60  2085.295  861.398  861.398    0.000   319.148 2247.330 2247.330    0.000     0.000 2116.916 1925.605  191.311
131.70  2106.487  870.305  870.305    0.000   287.028 2182.632 2182.632    0.000     0.000 1943.003 1851.820   91.183
131.80  2032.148  947.522  947.522    0.000   248.940 2251.230 2251.230    0.000     0.000 1962.800 1841.054  121.746
131.90  2143.692  863.211  863.211    0.000   348.373 2119.053 2119.053    0.000     0.000 1833.103 1681.601  151.502
132.00  1952.057 1001.285 1001.285    0.000   282.530 2212.865 2212.865    0.000     0.000 1824.464 1702.919  121.544
132.10  2035.366  968.219  968.219    0.000   268.653 2272.704 2272.704    0.000     0.000 1954.953 1763.539  191.414
132.20  2044.656  934.336  934.336    0.000   277.123 2327.867 2327.867    0.000     0.000 2018.290 1775.604  242.685
132.30  2028.851  953.204  953.204    0.000   201.597 2144.181 2144.181    0.000     0.000 1873.526 1610.936  262.590
132.40  2046.519  937.763  937.763    0.000   234.061 2228.878 2228.878    0.000     0.000 1713.479 1582.083  131.396
132.50  1991.813  913.348  913.348    0.000   232.808 2234.637 2217.516   17.121     0.000 2038.509 1815.829  222.680
132.60  2069.948  870.635  870.635    0.000   266.362 2326.188 2192.854  133.334     0.000 1939.072 1634.657  304.415
132.70  2045.736  987.417  987.417    0.000   329.997 2248.686 2191.748   56.938     0.000 1913.344 1639.391  273.953
132.80  2072.079  896.871  896.871    0.000   213.918 2311.565 2226.744   84.821     0.000 1977.674 1724.130  253.545
132.90  2028.408  926.908  926.908    0.000   292.863 2150.867 2112.216   38.651     0.000 2008.942 1734.989  273.953
133.00  2079.441  888.944  888.944    0.000   262.469 2243.525 2165.747   77.778     0.000 2101.331 1685.929  415.402
133.10  2121.516  849.970  849.970    0.000   218.675 2172.593 2016.264  156.329     0.000 1860.465 1383.737  476.728
133.20  2078.288  820.925  820.925    0.000   273.362 2199.279 2085.618  113.660     0.000 2018.907 1582.895  436.012
133.30  2039.485  964.603  964.603    0.000   201.599 2274.300 2204.220   70.081     0.000 1938.167 1684.622  253.545
133.40  2072.623  894.587  894.587    0.000   292.428 2239.457 2154.545   84.912     0.000 2080.225 1604.202  476.023
133.50  1938.184 1033.561 1033.561    0.000   166.492 2305.645 2184.679  120.967     0.000 2090.881 1623.802  467.079
133.60  1937.734 1024.883 1024.883    0.000   176.351 2433.107 2289.614  143.494     0.000 2010.152 1715.690  294.463
133.70  1989.034  967.887  967.887    0.000   236.486 2258.833 2147.421  111.412     0.000 2122.047 1777.621  344.426
133.80  2074.009  878.873  878.873    0.000   209.641 2354.417 2238.596  115.822     0.000 2092.290 1787.673  304.616
133.90  1997.329  917.216  917.216    0.000   289.057 2110.278 2063.585   46.693     0.000 2221.470 1786.667  434.804
134.00  1991.067  979.362  979.362    0.000   225.292 2061.140 1990.150   70.990     0.000 1785.364 1461.547  323.817
134.10  2006.058  931.078  931.078    0.000   207.348 2105.304 2054.806   50.498     0.000 1817.327 1574.237  243.090
134.20  2004.407  871.395  871.395    0.000   277.773 2081.228 2036.092   45.136     0.000 1897.350 1532.716  364.634
134.30  2035.689  857.061  857.061    0.000   253.988 2105.465 2028.424   77.041     0.000 1835.925 1683.818  152.107
134.40  2012.469  924.517  924.517    0.000   212.919 2279.441 2215.458   63.983     0.000 1896.245 1784.855  111.391
134.50  2045.966  897.776  897.776    0.000   220.057 2065.107 2000.776   64.332     0.000 1798.131 1635.668  162.462
134.60  2068.830  892.781  892.781    0.000   306.437 2125.710 2061.378   64.332     0.000 2048.751 1846.480  202.271
134.70  1997.306  905.572  905.572    0.000   243.876 2125.224 2082.465   42.758     0.000 2189.804 1987.431  202.374
134.80  2011.859  957.226  957.226    0.000   302.404 2322.618 2249.552   73.065     0.000 2036.097 1532.224  503.873
134.90  1997.319  944.224  944.224    0.000   284.079 2233.841 2167.650   66.191     0.000 1937.168 1481.856  455.312
135.00  2019.529  975.801  975.801    0.000   250.446 2286.901 2211.546   75.355     0.000 2123.457 1570.826  552.630
135.10  2014.488  965.077  965.077    0.000   274.569 2228.151 2123.180  104.971     0.000 2226.608 1772.700  453.908
135.20  1950.489  928.708  928.708    0.000   332.291 2162.890 2116.197   46.693     0.000 2108.568 1462.953  645.615
135.30  2020.999  882.007  882.007    0.000   353.301 2167.516 2091.077   76.438     0.000 2076.901 1592.337  484.565
135.40  1952.577  915.768  915.768    0.000   391.601 2107.553 2087.406   20.147     0.000 2159.541 1785.359  374.182
135.50  1952.650  930.294  930.294    0.000   388.142 2167.714 2160.450    7.263     0.000 2087.767 1673.771  413.996
135.60  1926.158  902.068  902.068    0.000   378.279 2100.254 2100.254    0.000     0.000 2009.949 1435.410  574.538
135.70  1982.534  940.235  940.235    0.000   318.445 1991.050 1983.528    7.522     0.000 2088.462 1644.312  444.150
135.80  1995.821  927.538  927.538    0.000   242.841 2261.943 2148.892  113.051     0.000 1906.808 1553.537  353.272
135.90  2032.729  895.126  895.126    0.000   311.278 2288.054 2214.343   73.711     0.000 2047.244 1402.636  644.608
136.00  1934.967  946.828  946.828    0.000   373.838 2218.801 2218.801    0.000     0.000 2157.629 1754.195  403.434
136.10  2066.055  929.188  929.188    0.000   197.007 2349.221 2277.712   71.509     0.000 2307.036 1621.604  685.432
136.20  2043.514  826.693  826.693    0.000   302.977 2234.459 2234.459    0.000     0.000 2217.656 1823.973  393.683
136.30  2060.338  823.314  823.314    0.000   280.286 2378.664 2378.664    0.000     0.000 2121.038 1685.327  435.711
136.40  2031.694  848.316  848.316    0.000   387.965 2037.837 2037.837    0.000     0.000 2177.947 1794.114  383.833
136.50  1933.357  955.773  955.773    0.000   313.004 2173.346 2173.346    0.000     0.000 1856.433 1613.344  243.088
136.60  2034.037  911.847  911.847    0.000   213.743 2168.028 2166.169    1.859     0.000 2063.142 1819.550  243.592
136.70  1994.447  863.594  863.594    0.000   426.442 2085.042 2085.042    0.000     0.000 2056.708 1802.861  253.847
136.80  1977.516  857.686  857.686    0.000   290.572 2090.549 2090.549    0.000     0.000 1864.089 1732.190  131.900
136.90  2048.000  853.667  853.667    0.000   256.202 2119.313 2119.313    0.000     0.000 1899.871 1767.870  132.000
137.00  1984.430  940.134  940.134    0.000   324.770 2160.397 2158.539    1.859     0.000 2060.422 1979.191   81.231
137.10  1900.729  950.478  950.478    0.000   249.933 2274.127 2274.127    0.000     0.000 2232.024 2100.023  132.000
137.20  1840.950  979.695  979.695    0.000   349.279 2138.344 2138.344    0.000     0.000 2180.556 2079.017  101.539
137.30  1852.843  934.295  934.295    0.000   330.522 2198.185 2198.185    0.000     0.000 2205.691 2104.153  101.539
137.40  1819.238 1002.901 1002.901    0.000   310.763 2381.713 2359.880   21.833     0.000 2070.875 1878.052  192.823
137.50  1805.355 1033.580 1033.580    0.000   283.308 2386.305 2349.037   37.268     0.000 2081.030 1786.970  294.060
137.60  1829.221  924.724  924.724    0.000   106.179 2287.077 2266.630   20.447     0.000 1936.367 1622.000  314.367
137.70  1880.175  948.794  948.794    0.000   184.301 2251.432 2143.741  107.692     0.000 1919.376 1645.221  274.155
137.80  1914.647  981.545  981.545    0.000   179.676 2225.459 2145.912   79.547     0.000 1787.576 1513.623  273.954
137.90  1919.493  938.385  938.385    0.000    41.331 2320.304 2171.104  149.200     0.000 1977.376 1683.718  293.658
138.00  2088.312  742.845  742.845    0.000   184.431 2210.928 2066.053  144.875     0.000 1739.020 1313.363  425.657
138.10  2015.535  829.236  828.870    0.366   266.357 2220.577 2090.185  130.392     0.000 1991.863 1495.430  496.433
138.20  1989.927  898.936  891.116    7.820   277.209 2277.162 2140.591  136.571     0.000 1938.274 1402.837  535.436
138.30  1982.328  823.946  823.946    0.000   241.843 2280.356 2100.855  179.500     0.000 2093.396 1506.082  587.314
138.40  1910.820  827.947  827.947    0.000   273.491 2192.261 2025.642  166.619     0.000 1922.797 1449.084  473.712
138.50  2112.226  804.940  804.940    0.000   170.125 2311.178 2121.309  189.869     0.000 1947.918 1493.210  454.708
138.60  2099.886  793.766  793.766    0.000   205.657 2144.897 1943.442  201.455     0.000 1815.316 1280.383  534.933
138.70  2030.427  779.050  779.050    0.000   140.421 2143.034 1978.628  164.406     0.000 1827.986 1342.716  485.270
138.80  1975.227  869.023  869.023    0.000   164.460 2099.534 1938.841  160.694     0.000 1829.103 1417.017  412.086
138.90  2068.180  835.360  835.360    0.000   135.409 2227.990 2101.234  126.756     0.000 1883.273 1469.383  413.890
139.00  2069.445  776.983  776.983    0.000   173.799 2125.250 1986.386  138.864     0.000 1868.210 1442.856  425.354
139.10  1981.781  803.334  803.334    0.000   138.042 2159.765 1944.429  215.336     0.000 1695.580 1060.320  635.260
139.20  1900.715  927.256  925.241    2.015   168.950 2164.463 1987.379  177.083     0.000 1743.038 1248.316  494.722
139.30  2031.873  873.337  873.337    0.000   134.799 2218.591 2012.028  206.563     0.000 1964.114 1230.322  733.792
139.40  2046.629  826.088  826.088    0.000   121.742 2342.546 2136.801  205.745     0.000 2074.805 1441.044  633.761
139.50  2040.446  813.709  813.709    0.000   130.084 2356.143 2179.454  176.690     0.000 2135.924 1422.542  713.382
139.60  1876.536  900.935  900.569    0.366   151.488 2414.918 2246.566  168.352     0.000 2024.627 1341.511  683.116
139.70  1913.469  919.492  919.492    0.000   151.356 2226.274 2066.099  160.174     0.000 1913.944 1400.723  513.221
139.80  1958.503  918.306  918.306    0.000   239.596 2404.363 2273.236  131.126     0.000 2157.237 1683.831  473.407
139.90  1922.147  915.957  915.957    0.000   208.727 2310.463 2174.542  135.922     0.000 1890.727 1527.401  363.326
140.00  1909.036  938.010  938.010    0.000   298.959 2275.814 2150.351  125.463     0.000 1895.139 1572.331  322.808
140.10  1959.494  884.649  884.649    0.000   253.083 2234.027 2090.235  143.792     0.000 1680.710 1246.207  434.503
140.20  1919.646  821.483  821.483    0.000   270.116 2128.065 2062.998   65.067     0.000 1742.034 1368.757  373.277
140.30  1994.271  787.170  787.170    0.000   243.878 2274.472 2131.239  143.233     0.000 2037.087 1613.144  423.944
140.40  2029.362  754.817  754.817    0.000   259.098 2083.009 1948.943  134.066     0.000 1954.965 1461.250  493.716
140.50  1836.820  909.054  909.054    0.000   128.657 2058.705 1920.661  138.044     0.000 1533.427 1219.261  314.166
140.60  1773.792  988.961  988.961    0.000   142.541 2129.005 1993.252  135.753     0.000 1689.760 1296.474  393.286
140.70  1905.073  914.542  914.542    0.000   173.064 2123.824 2001.388  122.437     0.000 1990.958 1474.318  516.639
140.80  1799.443  952.650  952.650    0.000   150.279 2135.214 2030.720  104.494     0.000 1714.985 1380.915  334.070
140.90  1901.536  882.869  881.953    0.916   130.347 2230.306 2078.037  152.269     0.000 1654.375 1118.030  536.345
141.00  1966.955  864.088  864.088    0.000   211.924 2225.813 2067.924  157.889     0.000 2015.593 1408.673  606.920
141.10  1932.812  948.462  948.462    0.000   157.283 2191.549 2066.736  124.812     0.000 1765.957 1462.046  303.911
141.20  1891.579  899.318  899.318    0.000   173.106 2195.604 2078.188  117.416     0.000 1843.865 1399.311  444.554
141.30  1856.933 1000.011 1000.011    0.000   156.330 2223.822 2095.200  128.621     0.000 1764.560 1118.131  646.430
141.40  1869.845  954.204  953.654    0.550   180.060 2190.480 2038.169  152.311     0.000 1774.614 1229.020  545.594
141.50  1851.087  960.940  960.940    0.000   172.629 2212.711 2056.856  155.854     0.000 2004.936 1459.543  545.393
141.60  1964.034  856.970  856.970    0.000   138.862 2270.718 2128.920  141.798     0.000 2005.742 1347.951  657.791
141.70  2027.224  789.145  789.145    0.000   216.512 1919.312 1778.672  140.640     0.000 1677.285 1393.177  284.108
141.80  1816.529 1002.486 1002.486    0.000   352.476 2172.529 2170.713    1.816     0.000 2090.473 1565.495  524.978
141.90  1741.747  984.178  984.178    0.000   240.669 1908.745 1908.745    0.000     0.000 1836.235 1422.041  414.194
142.00  1685.525 1017.431 1017.431    0.000   139.334 2055.729 2055.729    0.000     0.000 1765.054 1411.881  353.173
142.10  1658.042 1300.997 1300.997    0.000    69.649 2695.916 2548.489  147.427     0.000 2079.422 1648.038  431.384
142.20  1791.305 1167.230 1167.230    0.000    22.741 2683.051 2606.311   76.741     0.000 1908.120 1506.692  401.428
142.30  1624.104 1230.142 1178.804   51.338   111.759 2393.904 2204.541  189.363     0.000 1620.895 1428.273  192.622
142.40  1625.510 1092.095 1092.095    0.000    46.302 2106.967 2083.362   23.606     0.000 1336.992 1215.850  121.142
142.50  1578.495 1230.726 1230.726    0.000     3.632 2124.219 2007.486  116.733     0.000 1201.772  676.587  525.185
142.60  1561.229 1020.045 1020.045    0.000    51.535 1933.211 1927.504    5.707     0.000 1853.733 1377.004  476.728
142.70  1698.057 1000.286 1000.286    0.000    25.422 2068.576 2052.234   16.343     0.000 1296.075 1214.945   81.130
142.80  1626.294 1054.265 1054.265    0.000    36.749 2181.762 2181.762    0.000     0.000 1374.992 1132.104  242.888
142.90  1763.094 1009.095 1009.095    0.000    62.126 2050.799 2050.799    0.000     0.000 1932.046 1415.809  516.237
143.00  1599.965 1134.792 1134.792    0.000    58.539 2179.743 2153.544   26.200     0.000 1514.835 1031.571  483.263
143.10  1582.029 1142.056 1142.056    0.000    40.381 2126.220 2091.028   35.193     0.000 1390.675 1118.734  271.941
143.20  1614.069 1067.256 1067.256    0.000    54.475 2015.836 1980.557   35.279     0.000 1280.288 1047.855  232.433
143.30  1561.545 1124.100 1124.100    0.000    64.418 2166.144 2135.967   30.177     0.000 1350.759 1118.629  232.130
143.40  1619.915 1045.312 1045.312    0.000    45.655 1954.574 1941.258   13.316     0.000 1352.268 1160.753  191.514
143.50  1590.501 1042.610 1042.610    0.000    43.580 2108.549 2082.522   26.027     0.000 1384.639 1162.463  222.176
143.60  1592.299 1014.583 1014.583    0.000    27.238 2085.144 2049.692   35.452     0.000 1339.503 1209.113  130.391
143.70  1706.398  973.502  973.502    0.000    49.201 2124.917 2099.409   25.508     0.000 1230.224  957.075  273.149
143.80  1740.919  905.941  905.941    0.000    56.810 2072.547 2061.133   11.414     0.000 1262.190  950.037  312.153
143.90  1707.350  984.489  984.489    0.000    16.343 2045.317 1984.875   60.441     0.000 1149.997  877.756  272.241
144.00  1599.067 1060.868 1060.868    0.000     3.632 2144.020 1936.670  207.350     0.000 1332.465  737.713  594.751
144.10  1639.907 1043.586 1043.586    0.000     9.079 2149.117 1944.361  204.757     0.000 1411.483  686.743  724.740
144.20  1528.882 1129.900 1129.900    0.000    12.797 1983.929 1965.684   18.245     0.000 1071.283  748.974  322.309
144.30  1481.352 1166.616 1166.616    0.000    25.724 1856.736 1819.642   37.094     0.000 1040.619  799.440  241.178
144.40  1538.920 1120.667 1120.667    0.000    17.034 1996.684 1955.353   41.331     0.000 1100.936  818.641  282.295
144.50  1528.451 1151.122 1151.122    0.000    10.895 2043.589 1976.749   66.840     0.000 1820.355 1578.774  241.581
144.60  1540.912 1189.330 1189.330    0.000     3.632 2071.122 2006.401   64.721     0.000 1781.648 1468.589  313.059
144.70  1487.034 1135.268 1135.268    0.000    21.877 2027.244 1965.636   61.608     0.000 1313.565 1000.406  313.159
144.80  1578.981 1117.120 1117.120    0.000    16.343 1958.455 1864.683   93.772     0.000 1042.126  890.523  151.603
144.90  1594.421 1089.808 1089.808    0.000     1.816 2029.146 1982.583   46.563     0.000 1771.095 1386.958  384.137
145.00  1587.137 1076.830 1076.830    0.000    51.362 2010.050 1947.924   62.126     0.000 1639.600  962.809  676.791
145.10  1528.739 1138.842 1138.842    0.000     0.000 2064.688 1967.930   96.758     0.000 1709.164 1314.876  394.288
145.20  1489.793 1164.011 1164.011    0.000    19.974 1974.671 1972.855    1.816     0.000 1740.431 1437.324  303.107
145.30  1421.579 1225.480 1225.480    0.000    30.869 2092.169 2084.906    7.263     0.000 1831.511 1407.667  423.844
145.40  1464.832 1143.060 1143.060    0.000     3.632 2000.431 2000.431    0.000     0.000 1648.345 1355.392  292.953
145.50  1531.046 1168.726 1168.726    0.000     0.000 2023.670 2005.339   18.331     0.000 1952.960 1496.941  456.020
145.60  1551.948 1193.586 1193.586    0.000     0.000 2094.042 2079.515   14.527     0.000 1761.543 1518.353  243.190
145.70  1625.628 1093.600 1093.600    0.000    12.711 2094.083 1994.039  100.044     0.000 1628.437 1214.443  413.993
145.80  1543.559 1116.920 1116.920    0.000    16.429 2130.489 2027.765  102.724     0.000 1992.164 1557.160  435.004
145.90  1572.240 1085.083 1085.083    0.000     1.816 1947.224 1861.534   85.690     0.000 1869.415 1505.989  363.427
146.00  1535.165 1160.567 1160.567    0.000    24.298 2112.367 1978.428  133.939     0.000 2062.234 1567.913  494.322
146.10  1539.157 1118.016 1118.016    0.000    60.182 2162.994 2009.730  153.264     0.000 2062.941 1467.685  595.256
146.20  1641.737 1142.333 1142.333    0.000    25.422 2239.097 2092.965  146.132     0.000 1781.349 1387.058  394.291
146.30  1696.457 1070.796 1070.796    0.000     7.263 2204.883 1992.776  212.107     0.000 2071.990 1436.118  635.872
146.40  1574.322 1090.965 1090.965    0.000     1.816 2036.590 1826.345  210.245     0.000 1687.452 1326.337  361.115
146.50  1584.954 1121.958 1121.958    0.000     5.620 2054.964 1846.926  208.039     0.000 1679.912 1316.886  363.026
146.60  1705.853 1080.471 1080.471    0.000    25.422 2151.359 1956.331  195.028     0.000 1790.593 1407.565  383.029
146.70  1578.091 1072.353 1072.353    0.000    27.238 2094.727 1885.862  208.864     0.000 1709.868 1125.672  584.195
146.80  1648.298 1028.519 1028.519    0.000    30.869 2046.220 1883.357  162.863     0.000 1750.184 1367.755  382.429
146.90  1494.964 1168.903 1168.903    0.000    20.234 2088.249 1897.328  190.921     0.000 1712.583 1368.962  343.621
147.00  1627.457 1149.641 1149.641    0.000    27.238 2158.581 1969.694  188.887     0.000 1853.632 1346.846  506.787
147.10  1671.304 1016.159 1016.159    0.000    32.685 2127.284 1908.436  218.848     0.000 1991.664 1568.319  423.345
147.20  1787.901  970.443  970.443    0.000    27.238 2096.671 1896.151  200.519     0.000 1810.201 1427.472  382.729
147.30  1686.985 1046.673 1046.673    0.000    73.066 2174.018 2010.205  163.812     0.000 1782.452 1500.458  281.994
147.40  1722.692  991.809  991.809    0.000    30.869 2078.516 1938.351  140.165     0.000 1749.177 1385.850  363.327
147.50  1807.443  927.104  927.104    0.000    56.291 2096.497 2005.576   90.921     0.000 1760.234 1437.725  322.509
147.60  1761.594  923.727  915.648    8.079    25.422 2014.149 1959.674   54.475     0.000 1609.335 1346.944  262.391
147.70  1706.153  971.105  964.800    6.305    21.790 1984.272 1849.900  134.372     0.000 1799.946 1437.424  362.522
147.80  1639.196 1011.636 1011.045    0.591    40.121 2160.966 1999.665  161.302     0.000 1779.338 1406.060  373.278
147.90  1663.023  960.824  959.839    0.985    40.035 2080.468 1924.912  155.556     0.000 1778.732 1436.719  342.012
148.00  1713.634 1039.863 1039.863    0.000    45.957 2287.150 2140.631  146.519     0.000 2019.202 1565.602  453.601
148.10  1692.793 1051.683 1051.683    0.000    51.189 2245.171 2094.976  150.195     0.000 1939.985 1556.956  383.029
148.20  1681.180 1065.273 1065.273    0.000    49.028 2337.428 2210.104  127.325     0.000 2006.031 1613.956  392.075
148.30  1685.059 1081.586 1081.586    0.000    60.355 2216.678 2053.777  162.902     0.000 1780.339 1457.832  322.507
148.40  1720.185 1021.885 1021.885    0.000    16.429 2306.384 2098.865  207.518     0.000 1807.179 1404.647  402.532
148.50  1690.455 1056.302 1050.982    5.320    47.471 2217.217 2082.332  134.885     0.000 1627.836 1446.173  181.663
148.60  1704.819 1062.777 1059.427    3.350    23.778 2280.327 2219.285   61.042     0.000 1568.115 1326.033  242.082
148.70  1656.994 1068.232 1063.897    4.335    39.948 2177.144 2119.430   57.714     0.000 1597.170 1374.992  222.178
148.80  1570.945 1142.093 1136.182    5.911    16.343 2209.975 2119.401   90.574     0.000 1344.533 1203.486  141.047
148.90  1600.694 1073.210 1073.210    0.000     7.263 2333.863 2269.748   64.115     0.000 1650.252 1467.784  182.468
149.00  1580.820 1101.493 1101.493    0.000    16.429 2266.201 2132.308  133.893     0.000 1789.586 1537.147  252.439
149.10  1575.040 1021.134 1021.134    0.000     0.000 2139.487 2052.895   86.592     0.000 1727.967 1436.320  291.647
149.20  1602.009 1086.579 1084.609    1.970    12.711 2145.334 2080.097   65.236     0.000 1668.351 1436.622  231.729
149.30  1545.197 1051.396 1042.332    9.064     5.448 2097.297 2030.116   67.181     0.000 1737.718 1475.930  261.788
149.40  1657.001 1055.131 1054.737    0.394     7.263 2211.090 2134.785   76.305     0.000 1759.132 1386.657  372.475
149.50  1545.287 1092.440 1088.894    3.547     0.000 2164.132 2090.423   73.708     0.000 1488.195 1295.875  192.319
149.60  1564.387 1034.870 1026.004    8.867     7.263 2126.742 2036.560   90.183     0.000 1618.890 1426.771  192.119
149.70  1605.288 1053.301 1044.208    9.093    18.158 2095.748 2044.386   51.362     0.000 1487.592 1265.213  222.379
149.80  1570.789 1077.644 1073.446    4.199    42.024 2044.774 1941.187  103.587     0.000 1686.347 1294.469  391.879
149.90  1610.886 1016.286 1016.286    0.000     9.079 2199.765 2088.221  111.543     0.000 1545.801 1183.378  362.423
150.00  1711.771 1086.596 1086.202    0.394    34.501 2257.362 2159.913   97.449     0.000 1962.714 1620.197  342.517
150.10  1554.765 1161.893 1161.893    0.000    27.238 2275.590 2234.172   41.418     0.000 1720.928 1438.230  282.698
150.20  1668.540 1100.596 1100.596    0.000    45.396 2296.823 2220.780   76.043     0.000 1823.375 1438.734  384.641
150.30  1525.435 1144.333 1131.722   12.611    58.193 2136.215 2060.903   75.312     0.000 1749.784 1367.255  382.529
150.40  1578.543 1161.653 1161.653    0.000    49.028 2348.747 2274.562   74.185     0.000 1883.394 1519.463  363.931
150.50  1546.554 1193.701 1193.701    0.000    30.869 2289.942 2157.171  132.772     0.000 2026.146 1571.133  455.013
150.60  1642.689 1178.552 1178.552    0.000    49.028 2370.245 2310.411   59.834     0.000 1548.710 1255.856  292.854
150.70  1632.732 1100.067 1092.579    7.488    18.158 2059.201 2002.608   56.593     0.000 1356.093 1205.595  150.499
150.80  1478.525 1141.384 1139.808    1.576    45.742 2090.165 2037.465   52.700     0.000 1487.995 1296.278  191.717
150.90  1616.632 1084.547 1075.960    8.587    19.974 2139.926 2059.424   80.501     0.000 1610.244 1357.905  252.339
151.00  1657.039 1033.001 1029.031    3.969    16.343 2157.597 2098.756   58.841     0.000 1802.261 1560.780  241.481
151.10  1637.225 1089.624 1078.590   11.034    40.467 2118.877 2012.526  106.352     0.000 1763.658 1500.261  263.398
151.20  1567.151 1042.691 1042.297    0.394    12.711 2063.021 2001.760   61.261     0.000 1650.860 1519.664  131.196
151.30  1560.238 1136.048 1134.275    1.773    30.956 2156.668 2099.773   56.895     0.000 1692.179 1509.610  182.569
151.40  1522.103 1196.169 1196.169    0.000    32.944 2164.320 2111.833   52.486     0.000 1741.441 1489.403  252.037
151.50  1642.710 1088.670 1088.670    0.000    14.527 2164.557 2127.289   37.268     0.000 1559.974 1348.855  211.120
151.60  1645.696 1054.338 1052.565    1.773    39.948 2132.858 2082.102   50.757     0.000 1590.836 1429.179  161.657
151.70  1662.531 1097.589 1094.042    3.546    14.786 2053.965 2008.831   45.133     0.000 1489.702 1419.026   70.675
151.80  1612.722 1087.122 1071.724   15.398    16.429 2222.876 2127.415   95.461     0.000 1883.189 1680.513  202.676
151.90  1606.679 1044.531 1026.995   17.537    18.158 2188.250 2070.395  117.854     0.000 2043.945 1771.098  272.847
152.00  1556.724 1028.745 1012.784   15.960    14.527 2166.469 2037.203  129.267     0.000 1864.090 1560.681  303.409
152.10  1536.817 1095.070 1093.690    1.379     1.816 2239.522 2180.594   58.928     0.000 1771.598 1559.976  211.622
152.20  1638.348 1041.724 1036.798    4.926    30.869 2187.608 2121.893   65.715     0.000 1780.044 1498.149  281.895
152.30  1575.229 1078.425 1078.425    0.000    27.238 2129.252 2047.625   81.626     0.000 1842.777 1489.705  353.072
152.40  1612.710 1080.597 1080.597    0.000    30.869 2268.235 2110.910  157.326     0.000 1681.017 1368.963  312.054
152.50  1586.148 1154.513 1154.513    0.000    25.595 2308.785 2155.606  153.178     0.000 1751.994 1490.105  261.889
152.60  1562.148 1142.283 1142.283    0.000    38.133 2261.893 2169.718   92.175     0.000 1800.251 1599.889  200.363
152.70  1587.028 1134.783 1134.783    0.000    31.302 2274.308 2131.289  143.019     0.000 1862.179 1580.586  281.593
152.80  1605.339 1087.928 1087.928    0.000    22.482 2156.302 1921.931  234.371     0.000 1920.989 1729.574  191.415
152.90  1433.630 1199.026 1199.026    0.000    20.407 2176.238 1979.999  196.239     0.000 1649.651 1449.288  200.362
153.00  1476.758 1161.705 1138.268   23.437    35.322 2194.564 1987.177  207.387     0.000 1884.197 1641.208  242.989
153.10  1435.907 1202.687 1176.463   26.224    31.127 2130.637 1943.482  187.155     0.000 1668.955 1457.936  211.020
153.20  1509.619 1176.809 1144.871   31.938    27.281 2302.822 2011.821  291.001     0.000 1692.275 1459.943  232.332
153.30  1434.823 1250.622 1228.750   21.872    31.084 2259.767 2078.104  181.663     0.000 1834.230 1702.832  131.397
153.40  1367.227 1285.935 1261.896   24.039    22.222 2232.169 2026.640  205.530     0.000 1620.999 1550.424   70.574
153.50  1425.583 1261.773 1248.736   13.037    10.895 2294.292 2114.016  180.276     0.000 2006.546 1712.889  293.657
153.60  1477.775 1222.389 1216.084    6.305     9.079 2320.403 2164.165  156.238     0.000 1740.234 1497.948  242.285
153.70  1438.100 1187.250 1187.250    0.000    14.527 2212.372 2017.266  195.106     0.000 1751.692 1539.567  212.125
153.80  1403.823 1287.312 1276.869   10.443    16.343 2156.992 2002.958  154.033     0.000 1832.121 1609.741  222.380
153.90  1368.954 1312.803 1310.242    2.562     3.632 2233.206 2089.155  144.051     0.000 1821.259 1589.429  231.830
154.00  1379.250 1301.384 1301.384    0.000     1.816 2231.709 2070.751  160.958     0.000 1902.994 1560.175  342.819
154.10  1383.090 1274.943 1274.943    0.000     1.816 2242.640 1966.506  276.134     0.000 1883.388 1600.185  283.202
154.20  1425.755 1230.941 1230.941    0.000     1.859 2229.986 1983.598  246.388     0.000 1840.969 1497.949  343.020
154.30  1524.385 1202.341 1202.341    0.000     0.000 2276.712 2136.075  140.637     0.000 1932.754 1366.954  565.800
154.40  1533.280 1147.460 1147.460    0.000    14.527 2236.506 2018.396  218.110     0.000 1731.185 1387.462  343.723
154.50  1610.074 1106.848 1106.848    0.000     1.859 2222.400 1917.948  304.452     0.000 1658.700 1274.058  384.641
154.60  1493.967 1169.469 1169.469    0.000    14.613 2351.213 2075.638  275.574     0.000 1671.770 1154.728  517.043
154.70  1511.723 1141.000 1141.000    0.000    29.053 2153.676 1945.203  208.474     0.000 1762.652 1397.817  364.835
154.80  1605.639 1027.483 1027.483    0.000     3.805 2249.514 1990.887  258.627     0.000 1691.774 1428.176  263.598
154.90  1585.506 1023.205 1023.205    0.000    18.158 2218.080 2003.513  214.567     0.000 1681.019 1458.739  222.279
155.00  1703.827 1033.803 1033.803    0.000    47.600 2252.363 2067.971  184.392     0.000 1780.646 1508.000  272.646
155.10  1668.778  991.399  991.399    0.000    47.904 2258.419 2122.318  136.101     0.000 1662.320 1561.284  101.036
155.20  1581.320 1065.011 1065.011    0.000    67.791 2228.115 2094.867  133.248     0.000 1710.570 1629.339   81.231
155.30  1580.596  987.866  987.866    0.000    18.374 2244.848 2066.161  178.687     0.000 1640.504 1589.734   50.770
155.40  1597.486 1035.641 1035.641    0.000    43.840 2141.479 2006.159  135.320     0.000 1477.641 1386.658   90.983
155.50  1644.279 1030.095 1030.095    0.000    34.803 2150.055 1964.019  186.036     0.000 1697.808 1526.298  171.510
155.60  1587.943 1054.737 1053.949    0.788    38.219 2207.066 2036.038  171.028     0.000 1862.080 1397.816  464.264
155.70  1642.941 1069.778 1069.778    0.000    65.803 2241.376 2085.004  156.372     0.000 1954.368 1712.686  241.682
155.80  1728.121  971.001  971.001    0.000   106.961 2192.441 2059.762  132.679     0.000 1940.998 1680.416  260.582
155.90  1668.812  979.402  979.402    0.000    29.140 2228.666 2067.924  160.741     0.000 1781.349 1518.657  262.692
156.00  1723.846  955.567  955.567    0.000    47.686 2232.619 2073.910  158.710     0.000 1828.603 1688.259  140.345
156.10  1660.698 1038.871 1038.871    0.000    93.904 2289.112 2188.768  100.344     0.000 1710.573 1448.784  261.789
156.20  1681.701  981.449  981.449    0.000    62.257 2219.123 2113.247  105.876     0.000 1676.897 1527.303  149.594
156.30  1616.601 1067.086 1067.086    0.000    42.370 2224.736 2077.266  147.470     0.000 1888.316 1699.212  189.104
156.40  1692.637 1012.820 1012.820    0.000    44.746 2218.304 2116.101  102.204     0.000 1757.521 1676.893   80.628
156.50  1560.842 1031.490 1031.490    0.000    43.926 2200.964 2044.202  156.762     0.000 1830.411 1668.753  161.658
156.60  1585.621 1110.545 1110.545    0.000    75.094 2240.388 2065.211  175.177     0.000 1832.624 1711.380  121.243
156.70  1582.486 1039.723 1039.723    0.000    72.720 2333.172 2198.631  134.540     0.000 1973.971 1772.000  201.971
156.80  1534.686 1099.463 1099.463    0.000    22.005 2252.271 2126.898  125.373     0.000 2093.906 1649.850  444.055
156.90  1580.653 1080.640 1080.640    0.000    86.684 2196.022 2021.406  174.616     0.000 1840.965 1487.994  352.972
157.00  1595.282 1029.763 1029.763    0.000    91.656 2212.755 2095.810  116.945     0.000 2100.944 1840.260  260.683
157.10  1616.250  980.562  980.562    0.000    93.212 2179.982 2085.259   94.723     0.000 1792.205 1326.636  465.569
157.20  1645.023 1063.628 1063.628    0.000    65.889 2290.797 2196.598   94.200     0.000 2024.037 1761.243  262.794
157.30  1553.809 1050.103 1050.103    0.000    55.296 2187.114 2093.689   93.425     0.000 2055.199 1620.493  434.706
157.40  1663.204 1047.321 1047.321    0.000    82.750 2216.175 2103.294  112.881     0.000 2194.340 1527.704  666.635
157.50  1676.058  965.489  965.489    0.000    57.111 2161.317 2001.398  159.919     0.000 1833.224 1326.939  506.286
157.60  1547.765 1096.484 1096.484    0.000    86.209 2218.858 2147.613   71.245     0.000 2021.017 1314.571  706.446
157.70  1566.444 1036.779 1036.779    0.000    73.671 2197.719 2098.976   98.743     0.000 2062.238 1396.707  665.531
157.80  1650.401 1061.640 1061.640    0.000    61.089 2287.737 2165.905  121.831     0.000 2051.983 1517.247  534.736
157.90  1613.504 1066.941 1066.941    0.000    16.775 2254.700 2102.950  151.750     0.000 2000.610 1517.248  483.362
158.00  1648.164  970.652  970.652    0.000    56.983 2215.959 2043.373  172.586     0.000 1909.025 1284.916  624.108
158.10  1609.173 1031.784 1031.784    0.000    35.193 2360.275 2184.966  175.309     0.000 1890.927 1467.080  423.847
158.20  1673.521  988.924  988.924    0.000    14.743 2237.963 2095.074  142.889     0.000 1943.710 1427.673  516.037
158.30  1693.479  935.549  935.549    0.000    38.478 2147.014 2014.418  132.596     0.000 1931.547 1446.474  485.073
158.40  1699.412  983.090  983.090    0.000    32.858 2195.813 2037.839  157.974     0.000 1840.864 1417.116  423.748
158.50  1749.666  976.410  976.410    0.000    16.471 2211.125 2045.193  165.933     0.000 1882.688 1498.651  384.037
158.60  1651.736 1061.063 1061.063    0.000    54.475 2216.090 2112.290  103.800     0.000 1850.718 1417.319  433.398
158.70  1709.316  997.946  997.946    0.000    56.291 2256.936 2160.446   96.490     0.000 1800.247 1366.748  433.499
158.80  1749.299  969.293  969.293    0.000   139.041 2142.716 2066.500   76.216     0.000 1861.975 1549.116  312.859
158.90  1697.477 1033.031 1033.031    0.000    74.449 2243.502 2112.338  131.164     0.000 1902.997 1721.233  181.765
159.00  1737.978 1064.098 1064.098    0.000    89.668 2149.746 2056.535   93.211     0.000 1891.737 1749.784  141.953
159.10  1812.189  988.440  988.440    0.000    97.277 2246.145 2176.106   70.039     0.000 1962.309 1790.497  171.812
159.20  1756.068 1016.111 1016.111    0.000    94.639 2196.640 2061.103  135.537     0.000 2012.979 1752.597  260.382
159.30  1795.683 1072.981 1072.981    0.000   104.410 2312.509 2216.098   96.411     0.000 2053.191 1679.408  373.783
159.40  1775.274 1050.356 1050.356    0.000   138.906 2113.668 2049.512   64.156     0.000 1757.220 1405.255  351.966
159.50  1676.850 1042.932 1042.932    0.000   100.216 2263.048 2217.007   46.041     0.000 1901.584 1649.749  251.835
159.60  1777.708 1018.158 1018.158    0.000   158.452 2160.976 2102.788   58.188     0.000 1850.113 1538.259  311.854
159.70  1874.729  918.755  918.755    0.000   179.118 2126.949 2057.866   69.083     0.000 1850.818 1709.770  141.048
159.80  1743.291 1091.909 1091.909    0.000   172.022 2146.013 2086.268   59.745     0.000 1821.163 1549.521  271.641
159.90  1728.010 1038.523 1038.523    0.000   136.835 2106.623 2022.320   84.302     0.000 2002.120 1769.989  232.131
160.00  1651.434 1062.640 1062.640    0.000   115.046 2099.499 1968.803  130.696     0.000 1778.636 1567.819  210.818
160.10  1622.534 1047.673 1047.673    0.000    67.272 2174.381 2071.225  103.156     0.000 1781.147 1468.087  313.059
160.20  1748.753 1012.308 1012.308    0.000    78.211 2082.588 2020.850   61.738     0.000 1567.213 1214.543  352.670
160.30  1655.776 1040.819 1040.819    0.000   109.426 2161.397 2081.587   79.810     0.000 1647.035 1232.336  414.699
160.40  1624.303 1068.506 1068.506    0.000    59.923 2226.561 2162.921   63.640     0.000 1839.961 1426.166  413.794
160.50  1707.559 1011.262 1011.262    0.000    27.238 2208.268 2038.358  169.910     0.000 1943.307 1540.069  403.239
160.60  1690.751 1078.251 1078.251    0.000    12.711 2206.019 2064.902  141.117     0.000 1800.854 1518.155  282.699
160.70  1587.830 1076.777 1076.777    0.000    40.078 2250.944 2045.844  205.100     0.000 1599.184 1225.301  373.883
160.80  1649.282 1031.946 1031.946    0.000    29.399 2297.016 2045.047  251.969     0.000 1688.049 1375.292  312.758
160.90  1603.195 1087.213 1087.213    0.000     7.306 2226.250 2044.452  181.798     0.000 1678.203 1476.733  201.469
161.00  1636.891 1061.773 1061.773    0.000    72.763 2142.261 2026.998  115.262     0.000 1732.090 1448.384  283.705
161.10  1690.208 1034.559 1034.559    0.000    39.948 2129.845 1931.400  198.444     0.000 1680.816 1508.602  172.213
161.20  1634.755 1091.605 1091.605    0.000    31.042 2115.151 2006.851  108.300     0.000 1849.412 1626.831  222.581
161.30  1725.012 1035.678 1035.678    0.000    16.343 2193.363 2020.859  172.503     0.000 1738.220 1617.982  120.238
161.40  1714.860 1028.578 1028.578    0.000     7.263 2270.311 2121.328  148.982     0.000 1790.298 1648.345  141.953
161.50  1632.764 1087.594 1087.594    0.000     3.632 2189.772 2013.463  176.309     0.000 1528.410 1386.457  141.953
161.60  1644.961 1148.674 1148.674    0.000     9.079 2124.743 1956.216  168.527     0.000 1608.937 1487.292  121.645
161.70  1623.059 1076.525 1076.525    0.000     1.816 2191.275 1939.133  252.142     0.000 1415.609 1223.490  192.119
161.80  1584.800 1164.121 1164.121    0.000     3.718 2178.839 1917.100  261.739     0.000 1508.202 1275.468  232.734
161.90  1511.378 1082.732 1082.732    0.000    23.822 2104.945 1906.848  198.097     0.000 1631.858 1419.129  212.729
162.00  1733.443 1046.560 1046.560    0.000    82.057 2070.826 1863.181  207.645     0.000 1738.724 1648.646   90.078
162.10  1588.534 1098.474 1098.474    0.000    34.760 2149.695 2028.727  120.969     0.000 1626.026 1505.386  120.640
162.20  1597.881 1123.679 1123.679    0.000    26.329 2062.443 1844.425  218.017     0.000 1747.771 1617.178  130.593
162.30  1600.413 1022.714 1022.714    0.000     0.000 2117.913 1906.461  211.452     0.000 1617.780 1507.294  110.486
162.40  1662.631 1064.963 1064.963    0.000    27.583 2160.635 1999.330  161.305     0.000 1577.068 1295.172  281.896
162.50  1657.479 1083.396 1083.396    0.000     1.816 2069.779 1906.875  162.904     0.000 1442.954 1282.604  160.350
162.60  1562.602 1165.870 1165.870    0.000     0.000 2047.361 1897.598  149.763     0.000 1252.343 1061.832  190.511
162.70  1561.383 1122.234 1122.234    0.000    18.158 1928.286 1774.550  153.736     0.000 1243.597 1112.402  131.196
162.80  1619.172 1105.662 1105.662    0.000    20.061 1998.411 1833.646  164.765     0.000 1730.476 1408.368  322.107
162.90  1654.435 1055.587 1055.587    0.000     5.448 1944.851 1809.528  135.323     0.000 1559.573 1368.057  191.516
163.00  1613.588 1167.254 1167.254    0.000     0.000 2125.275 1996.484  128.792     0.000 1618.991 1467.889  151.102
163.10  1674.279 1177.821 1177.821    0.000    18.158 2258.629 2122.531  136.098     0.000 1873.439 1651.362  222.077
163.20  1615.777 1195.148 1195.148    0.000     7.263 2138.616 1969.356  169.260     0.000 1621.402 1388.165  233.237
163.30  1691.788 1117.979 1117.979    0.000    45.439 2108.564 1883.317  225.247     0.000 1729.474 1528.508  200.965
163.40  1688.055 1129.479 1129.479    0.000    38.219 2160.236 1928.675  231.562     0.000 1619.793 1417.822  201.971
163.50  1743.906 1064.356 1064.356    0.000     9.166 2102.213 1916.396  185.817     0.000 1722.537 1520.466  202.071
163.60  1684.472 1128.899 1128.899    0.000     1.816 2131.018 1895.696  235.322     0.000 1558.167 1285.521  272.646
163.70  1601.363 1145.483 1145.483    0.000    26.027 2154.491 2015.712  138.779     0.000 1514.636 1303.316  211.321
163.80  1555.464 1177.941 1177.941    0.000    47.341 2090.759 1921.111  169.647     0.000 1731.083 1498.149  232.935
163.90  1668.531 1098.991 1098.991    0.000    40.510 2180.803 2029.531  151.272     0.000 1639.697 1437.829  201.869
164.00  1675.965 1091.880 1091.880    0.000    51.189 2097.239 1952.967  144.272     0.000 1760.339 1548.817  211.522
164.10  1648.958 1134.035 1134.035    0.000     9.079 2121.837 1996.804  125.033     0.000 1710.471 1589.731  120.740
164.20  1773.307  970.279  970.279    0.000    42.024 2140.655 1948.523  192.132     0.000 1647.742 1496.741  151.001
164.30  1682.884 1109.614 1109.614    0.000     7.523 2163.040 2000.614  162.426     0.000 1537.758 1407.568  130.190
164.40  1636.463 1163.865 1163.865    0.000    20.320 2057.147 1932.332  124.815     0.000 1687.052 1447.179  239.873
164.50  1607.643 1118.886 1118.886    0.000    69.607 2069.726 1996.489   73.237     0.000 1768.384 1568.724  199.659
164.60  1622.491 1142.118 1142.118    0.000    35.625 2133.627 1999.818  133.809     0.000 1666.041 1436.523  229.518
164.70  1739.052 1095.293 1095.293    0.000    42.369 2282.892 2082.977  199.915     0.000 1843.480 1549.924  293.557
164.80  1677.065 1100.277 1100.277    0.000    31.687 2259.535 2071.554  187.981     0.000 1834.431 1551.029  283.402
164.90  1615.732 1129.208 1129.208    0.000    40.640 2187.343 2055.091  132.252     0.000 1760.437 1558.165  202.272
165.00  1671.781 1144.342 1144.342    0.000    44.444 2307.831 2201.348  106.483     0.000 1709.167 1406.663  302.504
165.10  1639.259 1166.494 1166.494    0.000    20.666 2222.600 2085.115  137.485     0.000 1557.665 1315.480  242.185
165.20  1614.713 1191.593 1191.593    0.000    48.552 2228.806 2104.075  124.730     0.000 1931.448 1669.860  261.588
165.30  1601.499 1222.334 1222.334    0.000     9.079 2381.375 2158.722  222.653     0.000 2023.433 1640.804  382.629
165.40  1614.226 1165.201 1165.201    0.000     7.263 2243.117 1996.685  246.433     0.000 1801.054 1449.289  351.765
165.50  1624.395 1192.046 1192.046    0.000     3.718 2244.851 1962.706  282.146     0.000 1899.377 1708.866  190.511
165.60  1492.872 1174.476 1174.476    0.000     9.079 2189.496 1872.335  317.162     0.000 1826.386 1564.599  261.787
165.70  1656.499 1099.983 1099.983    0.000     7.263 2359.922 2059.272  300.650     0.000 1981.308 1697.402  283.906
165.80  1553.054 1171.616 1171.616    0.000    18.158 2210.039 1877.105  332.934     0.000 1679.207 1365.344  313.863
165.90  1538.388 1156.463 1156.463    0.000    38.521 2193.684 1883.102  310.582     0.000 1854.839 1531.023  323.816
166.00  1468.774 1278.736 1278.736    0.000     0.000 2258.457 2087.640  170.817     0.000 1251.742 1008.652  243.090
166.10  1492.894 1274.295 1274.295    0.000    20.535 2139.182 2097.419   41.763     0.000 1488.799 1184.987  303.812
166.20  1511.991 1307.277 1307.277    0.000   100.385 2129.633 2129.633    0.000     0.000 1454.516 1192.525  261.990
166.30  1486.552 1234.235 1234.235    0.000    63.683 2081.284 1937.838  143.446     0.000 1557.162 1335.788  221.374
166.40  1506.615 1207.831 1207.831    0.000   109.815 2086.777 2048.904   37.873     0.000 1498.249 1082.846  415.403
166.50  1499.400 1242.322 1242.322    0.000   114.570 2118.733 2113.113    5.620     0.000 1476.230 1061.329  414.900
166.60  1478.266 1225.362 1225.362    0.000   137.700 2110.294 2110.294    0.000     0.000 1497.442 1022.424  475.019
166.70  1506.099 1167.925 1167.925    0.000    53.133 2141.240 2141.240    0.000     0.000 1547.105 1174.128  372.977
166.80  1589.064 1123.724 1123.724    0.000    68.656 2126.416 2126.416    0.000     0.000 1636.581 1183.580  453.001
166.90  1588.644 1132.407 1132.407    0.000    55.167 2090.326 2090.326    0.000     0.000 1658.696  960.997  697.699
167.00  1607.054 1192.875 1192.875    0.000    35.884 2123.998 2123.998    0.000     0.000 1522.875 1040.216  482.659
167.10  1562.955 1128.491 1128.491    0.000    83.528 2054.777 2052.874    1.902     0.000 1502.868 1110.588  392.280
167.20  1572.259 1130.684 1130.684    0.000   121.314 2025.046 2025.046    0.000     0.000 1646.231 1313.869  332.363
167.30  1602.971 1092.943 1092.943    0.000   110.852 1915.705 1909.998    5.707     0.000 1557.462 1284.515  272.947
167.40  1614.760 1058.256 1058.256    0.000   130.997 1914.626 1912.767    1.859     0.000 1575.657 1241.888  333.770
167.50  1548.805 1085.406 1085.406    0.000    66.062 2007.616 2007.616    0.000     0.000 1657.487 1435.009  222.478
167.60  1608.105 1109.742 1109.742    0.000    83.269 2110.007 2110.007    0.000     0.000 1685.844 1494.529  191.314
167.70  1572.702 1059.001 1059.001    0.000   116.300 2056.839 2056.839    0.000     0.000 1723.444 1562.188  161.256
167.80  1573.969 1115.608 1115.608    0.000   138.306 1965.061 1965.061    0.000     0.000 1825.688 1695.899  129.788
167.90  1640.748 1074.211 1074.211    0.000   103.975 2002.284 1975.912   26.371     0.000 1516.246 1465.879   50.367
168.00  1534.446 1178.488 1178.488    0.000   105.835 1987.541 1972.322   15.218     0.000 1524.388 1444.162   80.226
168.10  1632.566 1080.737 1080.737    0.000    74.313 2091.134 2067.182   23.952     0.000 1848.096 1565.701  282.395
168.20  1510.758 1186.031 1186.031    0.000    92.172 1987.900 1987.900    0.000     0.000 1586.111 1496.133   89.978
168.30  1613.647 1171.374 1171.374    0.000    83.131 2024.485 2024.485    0.000     0.000 1709.066 1578.775  130.291
168.40  1605.402 1172.867 1172.867    0.000    96.535 2064.677 2064.677    0.000     0.000 1639.594 1468.687  170.906
168.50  1549.113 1201.937 1201.937    0.000    58.581 2160.752 2145.534   15.219     0.000 1880.271 1649.045  231.226
168.60  1700.261 1121.384 1121.384    0.000   110.160 2195.645 2193.786    1.859     0.000 1861.874 1547.909  313.965
168.70  1582.533 1075.393 1075.393    0.000    65.845 2063.437 2061.535    1.902     0.000 1170.307 1019.408  150.900
168.80  1731.134 1003.965 1003.965    0.000   110.501 1975.727 1975.727    0.000     0.000 1058.617  938.379  120.238
168.90  1737.302 1043.160 1043.160    0.000   110.288 2076.719 2076.719    0.000     0.000 1296.982 1124.366  172.616
169.00  1563.932 1165.205 1165.205    0.000    80.714 2204.943 2195.649    9.294     0.000 1742.343 1448.082  294.261
169.10  1532.322 1250.036 1250.036    0.000   102.892 2191.278 2174.157   17.121     0.000 1651.060 1245.508  405.552
169.20  1681.176 1179.458 1179.458    0.000    80.108 2149.208 2141.772    7.435     0.000 1386.958 1021.821  365.137
169.30  1617.171 1150.380 1150.380    0.000    99.990 2253.097 2253.097    0.000     0.000 1538.563 1254.556  284.007
169.40  1619.486 1139.812 1139.812    0.000    85.506 2270.218 2257.206   13.012     0.000 1709.567 1304.621  404.946
169.50  1583.404 1179.860 1179.860    0.000   120.829 2116.956 2116.956    0.000     0.000 1384.746 1283.207  101.539
169.60  1672.267 1140.661 1140.661    0.000    95.845 2137.019 2137.019    0.000     0.000 1494.830 1403.847   90.983
169.70  1632.123 1160.175 1160.175    0.000    77.641 2254.738 2254.738    0.000     0.000 1620.697 1275.768  344.930
169.80  1554.475 1192.664 1192.664    0.000    55.292 2314.530 2314.530    0.000     0.000 1396.708 1082.541  314.167
169.90  1507.684 1201.095 1201.095    0.000    77.041 2205.947 2205.947    0.000     0.000 1396.309 1376.001   20.308
170.00  1557.587 1177.085 1177.085    0.000    68.089 2110.854 2110.854    0.000     0.000 1182.471  969.844  212.627
170.10  1460.304 1213.825 1213.825    0.000    61.345 2067.685 2067.685    0.000     0.000 1720.427 1476.734  243.693
170.20  1667.193 1125.505 1125.505    0.000    42.151 2032.737 2032.737    0.000     0.000 1160.854  958.984  201.870
170.30  1589.231 1088.913 1088.913    0.000    57.888 2106.679 2106.679    0.000     0.000 1702.333 1357.302  345.031
170.40  1524.787 1151.682 1151.682    0.000    88.630 2209.449 2209.449    0.000     0.000 1396.309  990.355  405.954
170.50  1577.570 1079.050 1079.050    0.000    54.648 2225.564 2225.564    0.000     0.000 1913.350 1466.982  446.368
170.60  1509.479 1098.849 1098.849    0.000    36.836 2182.207 2182.207    0.000     0.000 1640.604 1316.083  324.521
170.70  1515.402 1134.088 1134.088    0.000    63.248 2054.372 2054.372    0.000     0.000 1212.232 1080.332  131.900
170.80  1501.550 1115.619 1115.619    0.000    52.486 2235.470 2235.470    0.000     0.000 1752.600 1346.445  406.155
170.90  1452.151 1210.608 1210.608    0.000    22.482 2297.680 2297.680    0.000     0.000 1681.220 1356.296  324.924
171.00  1587.260 1117.072 1117.072    0.000    22.828 2188.698 2181.434    7.263     0.000 1792.711 1458.036  334.675
171.10  1532.827 1158.823 1158.823    0.000    37.656 2162.313 2162.313    0.000     0.000 1732.189 1346.745  385.444
171.20  1608.951 1025.803 1025.803    0.000    44.875 2110.335 2110.335    0.000     0.000 1701.425 1255.158  446.267
171.30  1463.352 1157.739 1157.739    0.000    22.393 2146.881 2146.881    0.000     0.000 1810.707 1588.628  222.078
171.40  1559.546 1218.694 1218.694    0.000    82.447 2241.737 2241.737    0.000     0.000 2279.394 1843.381  436.014
171.50  1319.514 1290.830 1290.830    0.000    54.475 2211.682 2211.682    0.000     0.000 1129.786 1099.626   30.159
171.60  1530.044 1187.481 1187.481    0.000    32.166 2148.472 2148.472    0.000     0.000 1514.228 1140.447  373.782
171.70  1372.984 1295.339 1295.339    0.000    49.287 2153.272 2153.272    0.000     0.000 1309.444  856.443  453.002
171.80  1502.396 1238.766 1238.766    0.000    25.595 2154.258 2150.540    3.718     0.000 1379.715  957.981  421.734
171.90  1502.576 1217.380 1217.380    0.000    49.201 2152.686 2152.686    0.000     0.000 1391.584 1240.884  150.700
172.00  1486.981 1235.877 1235.877    0.000    29.572 2217.873 2217.873    0.000     0.000 1732.693 1592.952  139.742
172.10  1591.554 1182.739 1182.739    0.000    69.130 2089.590 2089.590    0.000     0.000 1484.870 1132.302  352.567
172.20  1585.579 1213.820 1213.820    0.000    31.472 2252.269 2252.269    0.000     0.000 1480.850  977.785  503.065
172.30  1533.254 1177.683 1177.683    0.000     5.534 2092.571 2092.571    0.000     0.000 1380.117 1098.224  281.894
172.40  1460.026 1165.261 1165.261    0.000    31.647 2085.528 2085.528    0.000     0.000 1331.258 1018.400  312.857
172.50  1617.516 1225.976 1225.976    0.000    60.614 2087.297 2087.297    0.000     0.000 1079.625  796.726  282.898
172.60  1663.920 1111.706 1111.706    0.000    92.651 2072.905 2072.905    0.000     0.000 1492.516 1039.615  452.900
172.70  1531.238 1205.523 1205.523    0.000    51.145 2076.634 2076.634    0.000     0.000 1050.574  797.532  253.042
172.80  1606.161 1146.724 1146.724    0.000    33.377 2052.231 2052.231    0.000     0.000 1160.453 1080.027   80.427
172.90  1558.770 1142.773 1142.773    0.000    10.895 2119.762 2119.762    0.000     0.000 1160.354 1099.431   60.923
173.00  1556.501 1209.128 1209.128    0.000    63.987 2134.297 2134.297    0.000     0.000 1354.479 1243.190  111.290
173.10  1469.640 1167.570 1167.570    0.000    67.878 2184.314 2184.314    0.000     0.000 1361.218  937.573  423.644
173.20  1437.830 1247.873 1247.873    0.000    11.024 2033.728 2033.728    0.000     0.000 1141.454  908.921  232.533
173.30  1554.983 1109.718 1109.718    0.000    46.215 2052.827 2052.827    0.000     0.000 1695.988 1555.543  140.444
173.40  1601.209 1193.450 1193.450    0.000    36.576 2036.928 2036.928    0.000     0.000 1514.832 1263.399  251.433
173.50  1574.506 1167.920 1167.920    0.000    40.378 2116.269 2116.269    0.000     0.000 1760.535 1366.746  393.789
173.60  1510.657 1217.485 1217.485    0.000    39.948 2035.500 2035.500    0.000     0.000 1526.492 1274.757  251.734
173.70  1563.135 1149.296 1149.296    0.000    44.358 2046.736 2043.105    3.632     0.000 1474.418 1131.702  342.716
173.80  1521.580 1166.379 1166.379    0.000    92.954 1971.429 1960.534   10.895     0.000 1567.813 1244.500  323.313
173.90  1531.788 1215.021 1215.021    0.000    20.363 2093.130 2093.130    0.000     0.000 1417.216 1083.246  333.970
174.00  1635.406 1154.820 1154.820    0.000    42.496 2092.086 2092.086    0.000     0.000 1354.081 1041.423  312.657
174.10  1460.250 1173.856 1173.856    0.000    73.150 2163.309 2163.309    0.000     0.000 1658.497 1314.875  343.622
174.20  1530.992 1211.628 1211.628    0.000   127.712 2170.611 2170.611    0.000     0.000 1714.798 1303.215  411.583
174.30  1487.044 1295.088 1295.088    0.000    63.899 2160.062 2111.035   49.028     0.000 1743.751 1331.464  412.286
174.40  1519.672 1157.384 1157.384    0.000    75.051 2022.358 2018.727    3.632     0.000 1940.292 1415.308  524.984
174.50  1539.149 1210.491 1210.491    0.000    62.255 2108.261 2108.261    0.000     0.000 1431.892 1139.742  292.150
174.60  1469.004 1220.652 1220.652    0.000    72.977 2127.506 2127.506    0.000     0.000 1460.044 1208.610  251.434
174.70  1469.782 1256.748 1256.748    0.000    33.419 2025.470 2025.470    0.000     0.000 1341.313 1018.502  322.811
174.80  1429.059 1323.860 1323.860    0.000    45.309 2055.859 2055.859    0.000     0.000 1488.394 1224.796  263.599
174.90  1494.779 1299.654 1299.654    0.000    27.668 2118.985 2118.985    0.000     0.000 1286.123  931.040  355.083
175.00  1534.804 1262.086 1262.086    0.000    20.276 2156.025 2156.025    0.000     0.000 1575.852 1171.712  404.141
175.10  1557.423 1200.412 1200.412    0.000    25.465 2123.353 2123.353    0.000     0.000 1422.541 1150.197  272.345
175.20  1521.374 1271.699 1271.699    0.000    67.573 2090.059 2090.059    0.000     0.000 1708.966 1294.266  414.700
175.30  1480.705 1261.376 1261.376    0.000    51.360 2143.582 2124.994   18.588     0.000 1647.435 1081.231  566.204
175.40  1517.528 1241.462 1241.462    0.000    38.605 2152.061 2064.081   87.979     0.000 1800.349 1315.879  484.469
175.50  1530.856 1314.178 1314.178    0.000    14.656 2182.625 2087.211   95.414     0.000 1679.207 1113.609  565.599
175.60  1570.913 1264.529 1264.529    0.000    64.157 2091.443 2070.735   20.708     0.000 1707.759 1172.822  534.938
175.70  1603.352 1245.036 1245.036    0.000    25.508 2109.570 2045.022   64.548     0.000 1737.413 1243.797  493.617
175.80  1525.495 1284.764 1284.764    0.000    18.373 2212.071 2199.231   12.840     0.000 1911.139 1395.805  515.334
175.90  1467.680 1307.163 1307.163    0.000    33.288 2168.408 2110.172   58.236     0.000 1730.177 1366.045  364.132
176.00  1441.872 1265.054 1265.054    0.000    49.715 2120.944 2107.672   13.272     0.000 2065.156 1317.087  748.069
176.10  1530.358 1237.951 1237.951    0.000    65.714 2211.339 2196.640   14.699     0.000 1638.391 1376.703  261.688
176.20  1511.314 1201.144 1201.144    0.000    14.613 2119.812 2091.929   27.882     0.000 1243.296  900.276  343.020
176.30  1662.307 1178.268 1178.268    0.000    38.219 2133.047 2112.165   20.882     0.000 1425.662 1010.559  415.102
176.40  1431.783 1314.180 1314.180    0.000     5.448 2228.323 2220.801    7.522     0.000 1316.484  962.305  354.179
176.50  1556.434 1236.661 1236.661    0.000    21.790 2182.805 2147.570   35.236     0.000 1404.953 1032.477  372.476
176.60  1532.005 1249.363 1249.363    0.000    40.121 2284.149 2284.149    0.000     0.000 1593.957 1142.763  451.193
176.70  1454.160 1256.494 1256.494    0.000    21.919 2207.015 2201.439    5.576     0.000 1522.577 1111.596  410.980
176.80  1379.774 1307.418 1307.418    0.000    14.656 2139.141 2101.095   38.046     0.000 1983.423 1761.246  222.178
176.90  1408.989 1275.874 1275.874    0.000    53.480 2199.325 2147.963   51.362     0.000 1881.883 1427.573  454.310
177.00  1430.689 1275.602 1275.602    0.000    27.281 2263.857 2247.515   16.343     0.000 1218.964  938.275  280.690
177.10  1502.901 1282.773 1282.773    0.000    10.895 2235.718 2199.661   36.057     0.000 2244.706 1609.134  635.572
177.20  1457.790 1298.287 1298.287    0.000     1.816 2198.795 2195.164    3.632     0.000 2040.726 1505.989  534.737
177.30  1348.784 1264.588 1264.588    0.000     0.000 2300.451 2300.451    0.000     0.000 1535.243 1039.815  495.428
177.40  1474.446 1190.366 1190.366    0.000    12.797 2185.712 2174.472   11.240     0.000 2144.177 1833.629  310.548
177.50  1646.005 1172.954 1172.954    0.000    26.242 2343.615 2332.462   11.153     0.000 2467.787 2125.271  342.516
177.60  1567.844 1115.908 1115.908    0.000    18.632 2207.205 2207.205    0.000     0.000 2255.969 2033.288  222.681
177.70  1362.725 1230.637 1230.637    0.000    20.061 2298.060 2298.060    0.000     0.000 2227.213 1893.444  333.769
177.80  1340.764 1238.855 1238.855    0.000     5.533 2193.959 2177.616   16.343     0.000 2022.731 1721.332  301.398
177.90  1410.612 1294.564 1294.564    0.000     0.000 2268.189 2262.741    5.448     0.000 1899.575 1587.922  311.654
178.00  1390.715 1299.050 1299.050    0.000     0.000 2311.802 2311.802    0.000     0.000 2327.445 1732.290  595.155
178.10  1446.516 1306.455 1306.455    0.000    10.981 2249.972 2249.972    0.000     0.000 1930.536 1788.583  141.953
178.20  1456.876 1220.228 1220.228    0.000     0.000 2180.899 2180.899    0.000     0.000 1425.057 1142.057  283.000
178.30  1439.896 1267.376 1267.376    0.000     3.718 2297.362 2297.362    0.000     0.000 1616.570 1363.528  253.042
178.40  1393.672 1291.353 1291.353    0.000     7.435 2357.484 2357.484    0.000     0.000 1603.804 1412.290  191.514
178.50  1394.185 1317.116 1317.116    0.000     3.718 2439.821 2439.821    0.000     0.000 1747.670 1687.250   60.420
178.60  1360.058 1367.385 1367.385    0.000    20.795 2373.014 2373.014    0.000     0.000 1759.326 1618.378  140.948
178.70  1384.966 1275.955 1275.955    0.000    36.704 2285.373 2285.373    0.000     0.000 1455.719 1374.890   80.829
178.80  1395.737 1228.621 1228.621    0.000    20.233 2348.068 2348.068    0.000     0.000 1637.277 1627.123   10.154
178.90  1441.764 1298.339 1298.339    0.000     7.523 2371.586 2371.586    0.000     0.000 1604.003 1563.790   40.213
179.00  1384.880 1326.081 1326.081    0.000     5.663 2431.208 2431.208    0.000     0.000 1697.300 1676.992   20.308
179.10  1401.277 1407.408 1407.408    0.000    25.637 2418.278 2418.278    0.000     0.000 1617.175 1596.968   20.207
179.20  1372.159 1303.535 1303.535    0.000     3.718 2354.133 2354.133    0.000     0.000 1484.775 1344.229  140.546
179.30  1453.250 1317.110 1317.110    0.000     5.576 2397.234 2397.234    0.000     0.000 1608.531 1427.369  181.161
179.40  1527.680 1313.729 1313.729    0.000     7.435 2460.095 2460.095    0.000     0.000 1758.927 1526.796  232.131
179.50  1499.907 1278.193 1278.193    0.000     1.902 2427.524 2427.524    0.000     0.000 1706.947 1636.776   70.171
179.60  1471.278 1319.842 1319.842    0.000    15.175 2495.157 2495.157    0.000     0.000 1666.636 1505.382  161.255
179.70  1404.584 1367.353 1367.353    0.000     0.000 2403.679 2403.679    0.000     0.000 1940.991 1718.210  222.781
179.80  1391.759 1318.297 1318.297    0.000     5.533 2340.037 2340.037    0.000     0.000 1677.295 1474.720  202.574
179.90  1440.231 1356.103 1356.103    0.000     3.718 2500.045 2500.045    0.000     0.000 1963.415 1548.515  414.901
180.00  1397.037 1354.916 1354.916    0.000     5.576 2473.896 2473.896    0.000     0.000 2022.527 1547.004  475.522
180.10  1322.637 1334.736 1334.736    0.000    24.165 2465.030 2465.030    0.000     0.000 1899.577 1637.989  261.588
180.20  1328.727 1339.417 1339.417    0.000     5.448 2517.392 2517.392    0.000     0.000 2154.630 2003.327  151.303
180.30  1344.590 1335.573 1335.573    0.000    31.428 2430.092 2430.092    0.000     0.000 2002.822 1861.371  141.450
180.40  1304.824 1352.903 1352.903    0.000    47.642 2285.623 2285.623    0.000     0.000 1971.058 1669.458  301.601
180.50  1265.617 1391.082 1391.082    0.000    59.919 2448.107 2448.107    0.000     0.000 1725.656 1372.281  353.374
180.60  1405.535 1338.800 1338.800    0.000    69.043 2320.915 2320.915    0.000     0.000 1375.700 1133.615  242.084
180.70  1402.955 1335.601 1335.601    0.000    85.991 2446.502 2446.502    0.000     0.000 1921.898 1628.642  293.256
180.80  1326.291 1431.093 1431.093    0.000     3.761 2472.776 2472.776    0.000     0.000 1992.771 1557.159  435.611
180.90  1193.048 1452.245 1452.245    0.000    16.643 2426.912 2401.490   25.422     0.000 1484.576 1231.734  252.842
181.00  1269.419 1388.744 1388.744    0.000    30.998 2391.894 2368.288   23.606     0.000 1942.907 1628.539  314.368
181.10  1232.741 1413.687 1413.687    0.000     1.859 2401.318 2401.318    0.000     0.000 1779.643 1414.606  365.037
181.20  1227.539 1476.055 1476.055    0.000    15.001 2326.865 2326.865    0.000     0.000 1951.352 1344.935  606.417
181.30  1343.155 1385.499 1385.499    0.000    57.365 2416.126 2416.126    0.000     0.000 1920.485 1264.507  655.978
181.40  1334.322 1324.390 1324.390    0.000    14.742 2394.001 2386.565    7.435     0.000 1969.043 1281.999  687.044
181.50  1490.434 1221.565 1221.565    0.000    16.643 2426.527 2305.993  120.535     0.000 1881.583 1284.013  597.570
181.60  1447.074 1245.003 1245.003    0.000    11.024 2513.378 2513.378    0.000     0.000 1951.957 1294.971  656.986
181.70  1485.907 1214.396 1214.396    0.000    28.101 2453.885 2442.990   10.895     0.000 1912.045 1112.905  799.140
181.80  1433.415 1210.675 1210.675    0.000     5.448 2446.367 2446.367    0.000     0.000 1669.760 1314.977  354.783
181.90  1459.972 1258.919 1258.919    0.000    48.071 2552.219 2552.219    0.000     0.000 1740.733 1154.222  586.512
182.00  1380.147 1348.711 1348.711    0.000    29.612 2436.070 2436.070    0.000     0.000 1801.258 1193.734  607.524
182.10  1447.571 1280.716 1280.716    0.000    38.691 2537.144 2537.144    0.000     0.000 1781.750 1204.790  576.960
182.20  1510.968 1284.411 1284.411    0.000    42.753 2403.808 2403.808    0.000     0.000 1811.207 1274.862  536.345
182.30  1422.331 1310.657 1310.657    0.000    37.569 2339.698 2324.566   15.132     0.000 1863.485 1274.964  588.522
182.40  1477.468 1272.866 1272.866    0.000    38.820 2425.328 2410.801   14.527     0.000 1608.030 1415.208  192.823
182.50  1444.401 1280.814 1280.814    0.000    48.028 2426.204 2358.764   67.439     0.000 1649.349 1356.696  292.653
182.60  1489.659 1211.643 1211.643    0.000    27.969 2385.310 2337.060   48.249     0.000 1841.467 1498.045  343.422
182.70  1465.471 1279.290 1279.290    0.000    24.165 2355.982 2339.209   16.773     0.000 1817.943 1423.550  394.393
182.80  1386.954 1271.343 1271.343    0.000     7.522 2362.177 2362.177    0.000     0.000 2011.167 1596.265  414.902
182.90  1407.310 1286.493 1286.493    0.000    45.783 2419.440 2419.440    0.000     0.000 2061.942 1676.899  385.043
183.00  1489.624 1196.754 1196.754    0.000    22.654 2367.622 2367.622    0.000     0.000 1578.171 1254.454  323.717
183.10  1436.974 1200.929 1200.929    0.000    38.391 2443.719 2443.719    0.000     0.000 1821.461 1325.127  496.334
183.20  1488.315 1171.732 1171.732    0.000    43.838 2422.551 2422.551    0.000     0.000 1647.340 1031.674  615.666
183.30  1486.614 1162.084 1162.084    0.000    20.362 2413.035 2413.035    0.000     0.000 1904.104 1387.663  516.440
183.40  1473.191 1212.441 1212.441    0.000    35.190 2424.522 2424.522    0.000     0.000 1919.984 1263.805  656.180
183.50  1423.120 1266.636 1266.636    0.000    58.966 2388.581 2388.581    0.000     0.000 1849.203 1444.659  404.543
183.60  1495.174 1254.062 1254.062    0.000    31.559 2358.294 2343.767   14.527     0.000 1718.217 1242.392  475.825
183.70  1448.511 1234.304 1234.304    0.000     9.252 2407.960 2407.960    0.000     0.000 1759.432 1314.572  444.859
183.80  1487.363 1193.436 1193.436    0.000    36.575 2309.095 2309.095    0.000     0.000 1746.868 1241.787  505.080
183.90  1489.751 1170.658 1170.658    0.000    57.025 2260.158 2260.158    0.000     0.000 1808.695 1303.617  505.079
184.00  1485.186 1241.082 1241.082    0.000   116.080 2375.471 2375.471    0.000     0.000 1838.656 1374.996  463.660
184.10  1416.380 1307.639 1307.639    0.000    50.754 2459.900 2459.900    0.000     0.000 1937.579 1604.914  332.665
184.20  1513.061 1186.225 1186.225    0.000    20.492 2366.810 2366.810    0.000     0.000 1924.612 1428.279  496.333
184.30  1405.257 1203.479 1203.479    0.000    42.497 2377.348 2377.348    0.000     0.000 1847.902 1403.546  444.356
184.40  1484.166 1236.527 1236.527    0.000    22.654 2427.592 2427.592    0.000     0.000 1830.911 1496.034  334.877
184.50  1461.797 1235.532 1235.532    0.000    20.708 2351.335 2331.360   19.974     0.000 1811.207 1254.856  556.351
184.60  1509.490 1142.117 1142.117    0.000    13.012 2390.969 2345.487   45.483     0.000 1697.706 1151.509  546.197
184.70  1464.980 1229.208 1229.208    0.000    41.286 2432.687 2432.687    0.000     0.000 1953.563 1284.313  669.250
184.80  1449.854 1287.148 1287.148    0.000    12.883 2363.050 2314.022   49.028     0.000 2082.850 1850.417  232.433
184.90  1442.941 1263.210 1263.210    0.000    50.928 2413.068 2339.743   73.325     0.000 1831.514 1518.352  313.162
185.00  1419.873 1311.403 1311.403    0.000    33.506 2398.283 2336.545   61.739     0.000 2084.355 1830.910  253.445
185.10  1503.654 1200.906 1200.906    0.000   153.688 2287.947 2247.053   40.894     0.000 1931.144 1376.201  554.943
185.20  1582.204 1092.356 1092.356    0.000   114.734 2172.410 2103.460   68.950     0.000 1546.500 1164.175  382.324
185.30  1558.055 1087.728 1087.728    0.000   106.781 2134.585 2064.287   70.299     0.000 1911.237 1467.483  443.753
185.40  1617.290 1078.646 1078.646    0.000    83.960 2020.556 2020.556    0.000     0.000 1546.001 1091.692  454.309
185.50  1708.623 1137.146 1137.146    0.000     5.620 2043.074 2043.074    0.000     0.000 1356.194 1204.491  151.703
185.60  1661.908 1007.505 1007.505    0.000     0.000 2203.858 2102.171  101.687     0.000 1797.532 1355.891  441.641
185.70  1779.594 1013.513 1013.513    0.000    99.911 1998.795 1977.956   20.839     0.000 1351.665 1110.790  240.875
185.80  1770.851 1031.406 1031.406    0.000   135.709 2081.109 2064.420   16.688     0.000 1126.973  906.306  220.667
185.90  1724.522 1016.782 1016.782    0.000   146.603 1914.540 1880.733   33.807     0.000 1188.203  937.373  250.830
186.00  1814.340  891.554  891.554    0.000    52.659 2037.798 1869.626  168.172     0.000 1210.318  868.608  341.710
186.10  1869.555  906.652  906.652    0.000    29.225 2083.500 1978.055  105.445     0.000 1309.443  895.752  413.691
186.20  1779.196  982.522  982.522    0.000     9.079 2042.691 1945.414   97.277     0.000 1239.675  887.408  352.267
186.30  1825.115  938.148  938.148    0.000    67.401 2084.308 1993.518   90.790     0.000 1319.893 1138.934  180.959
186.40  1802.857  829.508  829.508    0.000    49.287 1925.602 1828.888   96.713     0.000 1530.612 1068.971  461.641
186.50  1912.253  887.695  887.695    0.000    81.886 1895.592 1774.758  120.834     0.000 1464.363 1020.614  443.749
186.60  1804.561  964.212  964.212    0.000    57.242 1872.251 1838.788   33.463     0.000 1392.883 1081.436  311.447
186.70  1798.979  941.451  941.451    0.000    99.439 1927.492 1919.883    7.609     0.000 1341.409 1059.519  281.890
186.80  1816.154  885.972  885.972    0.000    47.039 1816.365 1666.006  150.359     0.000 1027.953  785.366  242.587
186.90  1747.982  947.864  947.864    0.000    64.765 1905.719 1820.724   84.996     0.000 1189.004  837.140  351.864
187.00  1611.400 1130.926 1126.985    3.941    21.920 1954.048 1911.337   42.711     0.000 1198.455 1006.840  191.615
187.10  1506.973 1215.526 1210.994    4.532    66.621 1981.547 1955.695   25.852     0.000 1047.352  835.330  212.023
187.20  1516.122 1256.659 1256.659    0.000    75.573 2089.815 2063.791   26.023     0.000 1367.753 1065.452  302.302
187.30  1347.857 1346.469 1346.469    0.000    64.419 2175.802 2111.085   64.717     0.000 1325.730  943.205  382.525
187.40  1478.599 1321.180 1321.180    0.000    31.819 2319.606 2166.303  153.304     0.000 1702.932 1320.607  382.325
187.50  1551.635 1265.680 1265.680    0.000    16.343 2460.575 2392.524   68.051     0.000 1483.467  991.961  491.506
187.60  2059.208  405.998  405.998    0.000   422.266 1193.556 1193.556    0.000     0.000 1135.023  841.767  293.256
187.70  1917.998  449.031  449.031    0.000   281.668 1354.942 1272.278   82.664     0.000 1004.430  629.340  375.090
187.80  2014.602  404.539  404.539    0.000   376.135 1215.027 1215.027    0.000     0.000  736.207  604.407  131.799
187.90  2181.842  309.621  309.621    0.000   381.107 1054.719 1054.719    0.000     0.000  759.530  749.377   10.154
188.00  2075.912  313.008  313.008    0.000   406.482 1049.532 1049.532    0.000     0.000  788.786  748.170   40.616
188.10  2119.090  372.169  372.169    0.000   446.088 1088.220 1088.220    0.000     0.000  960.195  858.656  101.539
188.20  2251.664  312.795  312.795    0.000   411.931 1208.450 1208.450    0.000     0.000  940.089  858.858   81.231
188.30  2148.377  370.163  370.163    0.000   440.985 1108.154 1108.154    0.000     0.000  789.589  606.820  182.770
188.40  2106.507  433.365  433.365    0.000   443.667 1197.767 1197.767    0.000     0.000  819.849  799.542   20.308
188.50  2047.256  387.788  387.788    0.000   400.907 1224.067 1224.067    0.000     0.000  841.164  841.164    0.000
188.60  2070.282  390.288  390.288    0.000   401.814 1158.050 1158.050    0.000     0.000  718.714  718.714    0.000
188.70  2087.432  360.479  360.479    0.000   265.587 1198.866 1198.866    0.000     0.000  687.649  687.649    0.000
188.80  2045.106  407.639  407.639    0.000   346.604 1089.389 1089.389    0.000     0.000  689.257  689.257    0.000
188.90  2008.003  378.423  378.423    0.000   303.934 1279.189 1279.189    0.000     0.000  717.709  717.709    0.000
189.00  2007.199  375.464  375.464    0.000   387.977 1209.490 1209.490    0.000     0.000  750.985  750.985    0.000
189.10  2125.438  386.479  386.479    0.000   441.416 1302.004 1302.004    0.000     0.000  870.117  870.117    0.000
189.20  2066.875  351.504  351.504    0.000   434.412 1166.901 1166.901    0.000     0.000  893.139  893.139    0.000
189.30  2156.557  316.217  316.217    0.000   472.628 1221.162 1221.162    0.000     0.000  949.538  949.538    0.000
189.40  2127.651  301.841  301.841    0.000   473.064 1113.382 1113.382    0.000     0.000  880.271  859.963   20.308
189.50  2133.910  345.514  345.514    0.000   469.824 1098.643 1098.643    0.000     0.000  891.732  810.501   81.231
189.60  2178.342  352.053  352.053    0.000   491.040 1175.761 1175.761    0.000     0.000  888.612  837.843   50.769
189.70  2110.225  291.848  291.848    0.000   353.867 1189.864 1189.864    0.000     0.000  709.263  668.647   40.616
189.80  2201.777  340.796  340.796    0.000   388.444 1211.044 1211.044    0.000     0.000  700.316  700.316    0.000
189.90  2064.525  388.522  388.522    0.000   481.446 1103.088 1103.088    0.000     0.000  780.542  750.080   30.462
190.00  2118.368  337.191  337.191    0.000   470.856 1108.152 1108.152    0.000     0.000  822.263  781.648   40.616
190.10  2083.590  362.230  362.230    0.000   500.254 1099.459 1099.459    0.000     0.000  709.463  668.848   40.616
190.20  2080.155  407.022  407.022    0.000   386.943 1278.145 1278.145    0.000     0.000  739.121  718.814   20.308
190.30  2188.841  370.662  370.662    0.000   486.460 1136.980 1136.980    0.000     0.000  921.586  860.663   60.923
190.40  2023.119  392.136  392.136    0.000   443.924 1125.317 1125.317    0.000     0.000  851.720  729.873  121.847
190.50  2066.984  391.734  391.734    0.000   461.513 1186.185 1186.185    0.000     0.000  760.735  588.119  172.616
190.60  2089.088  364.508  364.508    0.000   471.932 1134.830 1134.830    0.000     0.000  880.471  778.933  101.539
190.70  2139.599  383.814  383.814    0.000   447.814 1104.215 1104.215    0.000     0.000  790.493  790.493    0.000
190.80  2034.141  389.389  389.389    0.000   455.165 1136.990 1136.990    0.000     0.000  961.603  839.756  121.847
190.90  2085.619  346.063  346.063    0.000   356.373 1056.139 1056.139    0.000     0.000  781.345  740.729   40.615
191.00  1990.257  455.034  455.034    0.000   379.981 1112.175 1112.175    0.000     0.000  751.387  639.694  111.693
191.10  2041.357  394.043  394.043    0.000   263.984 1142.176 1142.176    0.000     0.000  729.370  688.755   40.616
191.20  2197.565  321.992  321.992    0.000   238.347 1210.745 1210.745    0.000     0.000  689.056  567.210  121.847
191.30  2113.711  335.972  335.972    0.000   322.955 1192.672 1192.672    0.000     0.000  710.469  568.315  142.154
191.40  2132.383  361.617  361.617    0.000   278.946 1199.755 1199.755    0.000     0.000  720.522  568.214  152.308
191.50  2236.637  267.809  267.809    0.000   361.822 1216.958 1216.958    0.000     0.000  729.770  506.384  223.385
191.60  2233.038  258.566  258.566    0.000   343.923 1172.130 1172.130    0.000     0.000  819.850  617.376  202.474
191.70  2334.617  251.920  251.920    0.000   295.110 1283.024 1283.024    0.000     0.000  779.732  627.424  152.308
191.80  2268.555  279.580  279.580    0.000   366.700 1228.243 1228.243    0.000     0.000  648.337  435.105  213.232
191.90  2249.747  317.711  317.711    0.000   227.668 1318.825 1318.825    0.000     0.000  639.190  547.806   91.385
192.00  2222.395  260.381  260.381    0.000   331.691 1155.568 1155.568    0.000     0.000  710.571  304.616  405.954
192.10  2192.203  349.573  349.573    0.000   252.613 1263.127 1263.127    0.000     0.000  578.166  304.012  274.155
192.20  2239.905  258.456  258.456    0.000   299.736 1126.612 1126.612    0.000     0.000  548.310  396.001  152.308
192.30  2167.492  328.210  328.210    0.000   338.000 1209.749 1209.749    0.000     0.000  607.524  394.996  212.528
192.40  2034.001  418.764  418.764    0.000   322.391 1214.414 1212.512    1.902     0.000  720.422  456.421  264.001
192.50  2178.594  360.840  360.840    0.000   350.583 1270.877 1270.877    0.000     0.000  720.623  476.930  243.693
192.60  2032.916  391.191  391.191    0.000   312.446 1169.493 1169.493    0.000     0.000  679.705  415.704  264.001
192.70  1925.697  577.528  577.528    0.000   312.061 1245.559 1245.559    0.000     0.000  739.524  526.494  213.030
192.80  1996.599  566.500  566.500    0.000   294.893 1247.845 1247.845    0.000     0.000  709.565  486.180  223.385
192.90  2091.524  409.738  409.738    0.000   257.155 1242.005 1242.005    0.000     0.000  749.276  596.968  152.308
193.00  2136.672  338.793  338.793    0.000   303.847 1242.779 1242.779    0.000     0.000  829.501  829.501    0.000
193.10  2201.807  357.721  357.721    0.000   402.116 1168.813 1168.813    0.000     0.000  810.702  800.548   10.154
193.20  2131.182  326.977  326.977    0.000   318.286 1300.075 1300.075    0.000     0.000  719.518  678.903   40.615
193.30  2098.251  387.951  387.951    0.000   347.206 1273.907 1273.907    0.000     0.000  750.078  729.771   20.308
193.40  2090.319  382.216  382.216    0.000   264.892 1286.586 1286.586    0.000     0.000  858.757  848.603   10.154
193.50  2086.032  362.249  362.249    0.000   279.981 1384.029 1384.029    0.000     0.000  840.962  840.962    0.000
193.60  2004.006  426.546  426.546    0.000   297.969 1322.946 1322.946    0.000     0.000  860.265  850.111   10.154
193.70  2072.723  440.524  440.524    0.000   376.175 1349.872 1349.872    0.000     0.000  941.697  819.850  121.847
193.80  1891.532  491.872  491.872    0.000   266.536 1243.868 1243.868    0.000     0.000  699.813  303.812  396.001
193.90  2018.101  434.050  434.050    0.000   450.400 1290.381 1290.381    0.000     0.000 1102.246  472.706  629.540
194.00  2047.088  424.170  424.170    0.000   364.333 1163.450 1163.450    0.000     0.000  840.861  526.090  314.770
194.10  2009.441  382.216  382.216    0.000   385.030 1342.302 1342.302    0.000     0.000  950.845  616.370  334.475
194.20  2031.188  415.063  415.063    0.000   319.451 1388.870 1388.870    0.000     0.000 1013.477  739.322  274.155
194.30  2042.740  371.449  371.449    0.000   310.853 1340.587 1340.587    0.000     0.000  918.373  766.065  152.308
194.40  2133.076  410.757  410.757    0.000   430.352 1274.475 1274.475    0.000     0.000  900.378  890.224   10.154
194.50  2054.847  383.491  383.491    0.000   297.105 1232.628 1232.628    0.000     0.000  648.642  344.428  304.214
194.60  2109.908  397.417  397.417    0.000   334.154 1351.085 1351.085    0.000     0.000  730.074  598.275  131.799
194.70  2045.484  433.832  433.832    0.000   276.049 1207.628 1207.628    0.000     0.000  638.890  476.428  162.462
194.80  2035.807  401.551  401.551    0.000   277.259 1250.087 1250.087    0.000     0.000  709.867  669.251   40.616
194.90  2088.691  424.505  424.505    0.000   330.739 1330.669 1330.669    0.000     0.000  799.945  577.163  222.782
195.00  2049.620  434.163  434.163    0.000   344.230 1284.060 1284.060    0.000     0.000  760.636  344.930  415.706
195.10  2130.672  397.525  397.525    0.000   359.794 1260.942 1260.942    0.000     0.000  740.027  324.120  415.907
195.20  2161.379  416.694  416.694    0.000   407.476 1333.872 1333.872    0.000     0.000  849.909  414.399  435.510
195.30  2082.004  413.991  413.991    0.000   290.273 1241.575 1241.575    0.000     0.000  648.642  283.504  365.138
195.40  2136.174  357.820  357.820    0.000   288.629 1249.790 1249.790    0.000     0.000  768.880  332.464  436.416
195.50  2171.802  343.505  343.505    0.000   311.372 1379.132 1327.770   51.362     0.000  799.844  252.339  547.505
195.60  2157.745  389.607  389.607    0.000   396.843 1289.423 1289.423    0.000     0.000  881.375  648.237  233.137
195.70  2139.042  331.130  331.130    0.000   301.731 1399.675 1399.675    0.000     0.000  840.760  221.977  618.784
195.80  2180.498  409.720  409.720    0.000   381.062 1301.261 1301.261    0.000     0.000  839.453  293.355  546.098
195.90  2038.276  384.002  384.002    0.000   364.418 1212.863 1212.863    0.000     0.000  679.204  394.895  284.309
196.00  2094.829  382.578  382.578    0.000   317.944 1308.765 1308.765    0.000     0.000  607.222  241.884  365.339
196.10  2130.933  397.468  397.468    0.000   277.647 1286.630 1256.193   30.437     0.000  779.838  312.961  466.877
196.20  2137.767  324.744  324.744    0.000   359.189 1335.351 1303.012   32.339     0.000  800.548  191.717  608.831
196.30  2121.066  333.349  333.349    0.000   402.933 1206.122 1189.174   16.948     0.000  861.771  282.999  578.771
196.40  2156.826  356.306  356.306    0.000   361.993 1233.187 1233.187    0.000     0.000  628.535  364.534  264.001
196.50  2064.630  372.743  372.743    0.000   394.726 1282.098 1282.098    0.000     0.000  902.489  628.736  273.753
196.60  2011.269  422.152  422.152    0.000   409.855 1222.727 1222.727    0.000     0.000  710.772  528.002  182.770
196.70  2019.091  477.470  477.470    0.000   321.054 1307.854 1307.854    0.000     0.000  598.677  486.984  111.693
196.80  2079.748  415.745  415.745    0.000   324.899 1325.281 1325.281    0.000     0.000  608.831  456.522  152.308
196.90  2100.363  378.216  378.216    0.000   281.189 1336.696 1336.696    0.000     0.000  780.843  577.967  202.877
197.00  2069.966  365.127  365.127    0.000   370.424 1387.930 1387.930    0.000     0.000  578.369  426.061  152.308
197.10  2079.687  324.596  324.596    0.000   294.208 1307.297 1307.297    0.000     0.000  751.186  527.801  223.385
197.20  2097.303  381.404  381.404    0.000   375.178 1273.915 1273.915    0.000     0.000  649.446  598.677   50.769
197.30  2108.484  438.315  438.315    0.000   351.534 1267.292 1267.292    0.000     0.000  718.910  698.602   20.308
197.40  2080.007  375.750  375.750    0.000   423.562 1324.622 1324.622    0.000     0.000  710.268  679.806   30.462
197.50  2148.038  381.094  381.094    0.000   500.215 1340.885 1340.885    0.000     0.000 1051.379  848.301  203.078
197.60  2041.983  354.490  354.490    0.000   292.348 1328.609 1328.609    0.000     0.000  739.826  516.440  223.385
197.70  2082.833  408.066  408.066    0.000   276.783 1340.107 1338.291    1.816     0.000  669.151  364.735  304.415
197.80  2101.384  418.074  418.074    0.000   390.272 1239.327 1239.327    0.000     0.000  608.730  395.498  213.231
197.90  2112.428  381.399  381.399    0.000   398.397 1335.603 1328.168    7.435     0.000  921.286  708.055  213.231
198.00  2034.402  408.571  408.571    0.000   418.893 1371.545 1358.834   12.711     0.000  792.003  568.617  223.385
198.10  1966.110  410.863  410.863    0.000   407.092 1277.291 1277.291    0.000     0.000 1003.324  759.631  243.693
198.20  2020.639  441.446  441.446    0.000   448.637 1335.792 1304.404   31.388     0.000 1115.117  912.241  202.877
198.30  1975.932  465.338  465.338    0.000   376.136 1324.199 1269.983   54.216     0.000  811.707  568.014  243.693
198.40  1898.673  462.116  462.116    0.000   371.381 1187.451 1119.834   67.617     0.000  771.695  517.848  253.847
198.50  1872.956  464.877  464.877    0.000   357.545 1223.634 1221.732    1.902     0.000  820.856  526.393  294.463
198.60  2004.568  488.096  488.096    0.000   425.855 1224.631 1224.631    0.000     0.000  811.305  699.612  111.693
198.70  1928.177  492.068  492.068    0.000   406.267 1205.478 1205.478    0.000     0.000  801.151  486.582  314.569
198.80  1914.448  492.224  492.224    0.000   374.273 1193.633 1193.633    0.000     0.000  962.407  820.253  142.154
198.90  1989.127  433.813  433.813    0.000   326.547 1297.611 1297.611    0.000     0.000 1083.449  910.833  172.616
199.00  1937.453  436.033  436.033    0.000   249.979 1351.476 1351.476    0.000     0.000  872.832  639.292  233.539
199.10  1945.062  464.306  464.306    0.000   407.046 1340.456 1340.456    0.000     0.000 1134.821  901.282  233.539
199.20  1880.834  486.036  486.036    0.000   383.527 1260.515 1260.515    0.000     0.000  973.164  567.813  405.351
199.30  1964.524  483.099  483.099    0.000   449.243 1232.876 1232.876    0.000     0.000  810.399  719.014   91.385
199.40  1937.590  499.850  499.850    0.000   441.592 1247.414 1247.414    0.000     0.000  669.151  537.150  132.000
199.50  1852.598  507.198  507.198    0.000   468.917 1231.028 1231.028    0.000     0.000  801.955  629.339  172.616
199.60  1864.067  484.474  484.474    0.000   485.389 1361.939 1361.939    0.000     0.000  872.027  618.984  253.043
199.70  2173.780  323.356  323.356    0.000   453.694 1185.192 1176.113    9.079     0.000 1061.128  767.269  293.859
199.80  2050.291  366.811  366.811    0.000   460.568 1226.457 1211.930   14.527     0.000  878.964  578.168  300.796
199.90  2092.353  392.982  392.982    0.000   306.871 1270.473 1270.473    0.000     0.000  796.728  527.399  269.329
200.00  2043.802  373.279  373.279    0.000   252.355 1172.331 1172.331    0.000     0.000  736.810  526.996  209.813
200.10  2003.983  377.420  377.420    0.000   406.614 1204.192 1204.192    0.000     0.000  861.270  639.493  221.777
200.20  2003.585  378.627  378.627    0.000   382.101 1099.348 1099.348    0.000     0.000  829.200  689.258  139.943
200.30  1912.444  466.420  466.420    0.000   327.625 1227.757 1227.757    0.000     0.000  656.986  547.103  109.883
200.40  1952.582  462.882  462.882    0.000   327.495 1210.937 1210.937    0.000     0.000  575.152  445.765  129.387
200.50  1987.557  385.248  385.248    0.000   336.662 1110.675 1110.675    0.000     0.000  750.583  599.079  151.504
200.60  1953.250  483.331  483.331    0.000   366.795 1259.361 1259.361    0.000     0.000  847.899  847.899    0.000
200.70  2020.234  384.055  384.055    0.000   300.734 1204.279 1204.279    0.000     0.000  788.987  708.761   80.226
200.80  2014.461  378.936  378.936    0.000   293.557 1213.964 1213.964    0.000     0.000  747.768  747.768    0.000
200.90  1995.643  486.620  486.620    0.000   457.715 1308.337 1308.337    0.000     0.000  665.733  486.582  179.151
201.00  1908.105  443.911  443.911    0.000   244.097 1291.564 1291.564    0.000     0.000  506.488  314.167  192.321
201.10  1981.758  550.565  550.565    0.000   360.743 1290.390 1290.390    0.000     0.000  554.241  374.286  179.955
201.20  1902.539  512.132  512.132    0.000   249.849 1333.969 1260.343   73.626     0.000  706.147  415.103  291.044
201.30  1957.867  542.332  542.332    0.000   184.912 1321.564 1314.214    7.350     0.000  523.779  233.137  290.642
201.40  2050.844  469.520  469.520    0.000   408.819 1236.097 1228.488    7.609     0.000  686.040  415.505  270.536
201.50  2048.087  544.829  544.829    0.000   243.277 1288.103 1288.103    0.000     0.000  350.962  201.469  149.493
201.60  1996.896  547.710  547.710    0.000   292.217 1423.638 1369.163   54.475     0.000  686.943  282.499  404.444
201.70  1971.238  559.312  559.312    0.000   337.050 1456.987 1411.591   45.396     0.000  730.074  242.688  487.386
201.80  2097.300  567.459  567.459    0.000   221.570 1449.634 1267.879  181.754     0.000  605.212  251.836  353.375
201.90  1955.106  572.994  572.994    0.000   175.746 1491.342 1322.692  168.650     0.000  521.165  220.570  300.595
202.00  1906.911  582.213  582.213    0.000   298.959 1214.865 1209.418    5.448     0.000  482.258  361.518  120.740
202.10  1877.736  627.464  627.464    0.000   224.338 1336.013 1330.566    5.448     0.000  491.910  340.205  151.705
202.20  1858.946  583.311  583.311    0.000   190.703 1458.575 1449.495    9.079     0.000  552.130  430.786  121.344
202.30  1962.936  545.683  545.683    0.000   175.746 1478.420 1458.445   19.974     0.000  391.377  280.689  110.687
202.40  1885.154  552.652  552.652    0.000   226.457 1446.036 1446.036    0.000     0.000  521.367  421.034  100.332
202.50  1915.148  475.625  475.625    0.000   203.716 1345.434 1345.434    0.000     0.000  390.372  290.843   99.528
202.60  1861.390  554.237  554.237    0.000   163.421 1393.381 1393.381    0.000     0.000  472.206  341.211  130.995
202.70  1873.066  581.917  581.917    0.000   221.359 1417.636 1417.636    0.000     0.000  584.100  463.459  120.640
202.80  1964.342  527.380  527.380    0.000   285.645 1351.656 1335.314   16.343     0.000  462.655  312.358  150.298
202.90  1986.227  502.197  502.197    0.000   323.823 1344.094 1342.279    1.816     0.000  515.435  393.589  121.847
203.00  1961.948  507.922  507.922    0.000   329.401 1296.496 1289.233    7.263     0.000  409.473  240.074  169.399
203.10  1990.047  479.936  479.936    0.000   237.958 1357.629 1330.263   27.366     0.000  601.190  411.081  190.109
203.20  2003.347  477.697  477.697    0.000   377.602 1344.045 1340.414    3.632     0.000  624.514  473.010  151.504
203.30  2026.882  486.751  486.751    0.000   241.679 1276.597 1276.597    0.000     0.000  454.110  312.760  141.350
203.40  2016.194  507.550  507.550    0.000   242.544 1307.256 1307.256    0.000     0.000  451.496  280.287  171.209
203.50  1927.434  520.284  520.284    0.000   276.866 1328.918 1328.918    0.000     0.000  622.302  431.590  190.712
203.60  2039.269  535.775  535.775    0.000   358.713 1362.552 1362.552    0.000     0.000  781.346  632.054  149.292
203.70  2042.840  587.450  587.450    0.000   281.796 1387.580 1387.580    0.000     0.000  754.906  484.169  270.737
203.80  1959.564  558.888  558.888    0.000   329.095 1438.380 1438.380    0.000     0.000  778.831  738.417   40.414
203.90  1919.109  575.749  575.749    0.000   349.763 1469.041 1469.041    0.000     0.000  798.537  768.076   30.462
204.00  2060.947  522.436  522.436    0.000   241.201 1564.408 1564.408    0.000     0.000  828.597  828.597    0.000
204.10  1998.542  542.656  542.656    0.000   264.547 1570.250 1570.250    0.000     0.000  796.929  796.929    0.000
204.20  1962.655  539.206  539.206    0.000   294.121 1465.668 1465.668    0.000     0.000  623.911  623.911    0.000
204.30  2025.253  473.577  473.577    0.000   410.329 1442.536 1442.536    0.000     0.000  856.244  655.780  200.464
204.40  2021.366  484.656  484.656    0.000   310.507 1461.262 1461.262    0.000     0.000  481.958  211.221  270.737
204.50  1948.066  495.865  495.865    0.000   244.618 1492.089 1492.089    0.000     0.000  585.507  575.353   10.154
204.60  2029.429  519.769  519.769    0.000   382.535 1500.900 1500.900    0.000     0.000  748.170  677.093   71.077
204.70  1987.996  520.738  520.738    0.000   344.488 1438.817 1438.817    0.000     0.000  585.306  514.430   70.876
204.80  1957.601  485.293  485.293    0.000   419.798 1323.730 1323.730    0.000     0.000  736.810  655.579   81.231
204.90  2110.403  459.528  459.528    0.000   411.497 1375.779 1375.779    0.000     0.000  717.910  697.602   20.308
205.00  1993.575  483.926  483.926    0.000   367.311 1446.952 1446.952    0.000     0.000  603.401  533.129   70.272
205.10  1991.350  559.971  559.971    0.000   369.171 1424.293 1424.293    0.000     0.000  673.976  673.976    0.000
205.20  1990.837  502.585  502.585    0.000   365.542 1459.744 1459.744    0.000     0.000  727.259  625.720  101.539
205.30  1972.040  528.693  528.693    0.000   391.915 1375.091 1375.091    0.000     0.000  562.987  462.856  100.131
205.40  1983.621  511.836  511.836    0.000   352.833 1321.181 1321.181    0.000     0.000  613.555  593.449   20.107
205.50  2002.720  502.159  502.159    0.000   274.967 1371.157 1371.157    0.000     0.000  442.749  442.749    0.000
205.60  1994.138  477.143  477.143    0.000   408.729 1360.132 1360.132    0.000     0.000  697.098  636.276   60.823
205.70  2001.213  444.343  444.343    0.000   341.330 1444.312 1444.312    0.000     0.000  859.260  636.075  223.184
205.80  1931.865  546.339  546.339    0.000   360.569 1314.134 1314.134    0.000     0.000  664.727  474.619  190.109
205.90  1944.866  573.147  573.147    0.000   443.277 1385.820 1385.820    0.000     0.000  809.696  495.932  313.764
206.00  1990.607  570.393  570.393    0.000   433.248 1382.923 1370.212   12.711     0.000  841.365  445.363  396.001
206.10  1832.745  518.022  501.343   16.679    82.577 1494.415 1380.367  114.048     0.000  656.182  473.613  182.568
206.20  1634.733  751.552  735.463   16.089    67.056 1441.157 1333.721  107.436     0.000  454.512  282.901  171.611
206.30  1506.735  824.555  805.351   19.204    39.084 1601.816 1488.629  113.187     0.000  545.093  403.742  141.350
206.40  1546.810  776.655  756.748   19.908    60.095 1453.044 1356.718   96.326     0.000  505.884  343.824  162.060
206.50  1536.444  785.593  767.320   18.273    56.117 1456.811 1358.151   98.661     0.000  385.043  192.321  192.722
206.60  1605.542  775.146  748.794   26.351   103.762 1460.045 1346.686  113.359     0.000  548.008  334.776  213.231
206.70  1553.322  801.511  775.229   26.282    38.911 1562.776 1457.632  105.145     0.000  385.043  202.273  182.770
206.80  1682.506  670.602  670.602    0.000   114.311 1259.403 1237.613   21.790     0.000  324.321  182.167  142.154
206.90  1666.565  727.815  727.815    0.000   117.120 1444.610 1338.085  106.525     0.000  456.120  263.197  192.924
207.00  1676.248  670.758  670.758    0.000    86.728 1382.012 1331.082   50.930     0.000  465.369  292.854  172.515
207.10  1611.440  642.615  642.615    0.000    70.038 1442.272 1385.208   57.065     0.000  364.836  192.321  172.515
207.20  1628.701  679.533  679.533    0.000    85.256 1348.972 1332.372   16.600     0.000  435.410  253.445  181.966
207.30  1717.459  622.076  622.076    0.000   216.081 1183.397 1181.539    1.859     0.000  435.711  334.374  101.338
207.40  1797.492  733.517  733.517    0.000   188.021 1436.961 1433.286    3.675     0.000  364.333  323.919   40.414
207.50  1856.408  646.143  646.143    0.000   220.616 1328.186 1328.186    0.000     0.000  726.254  675.484   50.769
207.60  1812.526  607.964  607.964    0.000   329.785 1301.505 1297.787    3.718     0.000  647.234  535.944  111.291
207.70  1751.917  593.138  593.138    0.000   202.075 1232.979 1229.304    3.675     0.000  342.517  211.020  131.498
207.80  1737.787  596.010  596.010    0.000   228.963 1245.254 1191.822   53.433     0.000  374.889  212.427  162.462
207.90  1780.283  545.196  545.196    0.000   203.971 1287.325 1201.983   85.343     0.000  385.043   30.261  354.782
208.00  1704.352  651.394  651.394    0.000   178.335 1384.257 1376.994    7.263     0.000  587.317  151.102  436.215
208.10  1813.712  621.107  621.107    0.000   164.722 1354.943 1354.943    0.000     0.000  454.712  181.765  272.948
208.20  1674.033  626.819  626.819    0.000   194.681 1255.030 1251.313    3.718     0.000  486.481  111.089  375.392
208.30  1617.169  677.759  677.759    0.000   247.597 1299.254 1220.441   78.813     0.000  627.429  242.286  385.143
208.40  1772.239  595.253  595.253    0.000   216.731 1209.851 1191.650   18.201     0.000  435.813  253.244  182.569
208.50  1671.016  650.350  650.350    0.000   229.872 1332.113 1312.096   20.017     0.000  515.938  243.291  272.646
208.60  1681.374  676.118  676.118    0.000   211.412 1285.251 1259.743   25.508     0.000  513.022  412.891  100.131
208.70  1633.839  670.544  670.544    0.000   135.622 1263.289 1232.119   31.170     0.000  323.316  171.410  151.906
208.80  1632.331  630.597  630.597    0.000   234.930 1315.214 1315.214    0.000     0.000  543.886  291.849  252.037
208.90  1622.377  680.269  680.269    0.000   132.381 1230.651 1210.634   20.017     0.000  352.973  171.209  181.765
209.00  1691.460  627.373  627.373    0.000   182.965 1298.827 1297.011    1.816     0.000  486.984  263.599  223.385
209.10  1757.210  649.343  649.343    0.000    99.179 1110.630 1108.814    1.816     0.000  222.178   30.060  192.119
209.20  1833.076  596.090  596.090    0.000   154.302 1351.094 1309.115   41.979     0.000  390.774  170.203  220.570
209.30  1807.044  577.979  577.979    0.000   139.861 1241.152 1237.520    3.632     0.000  384.842  222.983  161.859
209.40  1745.872  624.868  624.868    0.000    58.192 1288.715 1252.269   36.446     0.000  364.132  141.350  222.782
209.50  1726.380  569.690  569.690    0.000    87.073 1228.572 1219.449    9.122     0.000  314.368  172.214  142.154
209.60  1733.057  611.490  611.490    0.000   120.147 1493.594 1433.199   60.395     0.000  516.642  324.120  192.522
209.70  1618.266  641.942  641.942    0.000   200.259 1372.104 1248.851  123.253     0.000  444.357  170.605  273.752
209.80  1772.369  552.238  552.238    0.000    71.076 1381.015 1335.232   45.783     0.000  453.104  261.990  191.114
209.90  1675.334  701.292  701.292    0.000   283.483 1307.950 1304.319    3.632     0.000  838.449  655.880  182.569
210.00  1743.901  704.615  704.615    0.000   255.771 1417.456 1317.244  100.211     0.000  790.394  577.163  213.232
210.10  1681.262  699.991  699.991    0.000   245.569 1391.814 1391.814    0.000     0.000  809.294  709.163  100.131
210.20  1680.320  734.755  734.755    0.000   276.306 1358.788 1336.955   21.833     0.000  769.684  719.518   50.166
210.30  1758.573  569.279  569.279    0.000   414.826 1329.911 1328.095    1.816     0.000  899.070  808.691   90.380
210.40  1822.952  645.975  645.975    0.000   308.387 1454.592 1426.882   27.710     0.000 1020.314  859.059  161.256
210.50  1754.702  621.988  621.988    0.000   328.405 1463.810 1381.710   82.100     0.000 1032.881  790.394  242.487
210.60  1803.955  648.798  648.798    0.000   280.977 1494.068 1397.140   96.928     0.000  886.806  654.775  232.031
210.70  1861.999  606.467  606.467    0.000   381.016 1409.198 1347.373   61.825     0.000  869.513  778.330   91.183
210.80  1859.283  608.692  605.027    3.664   222.439 1539.637 1394.370  145.267     0.000  817.840  646.028  171.812
210.90  1679.867  604.048  604.048    0.000   268.137 1274.055 1263.160   10.895     0.000  756.514  502.868  253.646
211.00  1796.375  527.865  527.865    0.000   368.477 1274.181 1248.587   25.594     0.000  774.409  542.881  231.529
211.10  1875.602  480.355  480.355    0.000   378.514 1350.139 1339.244   10.895     0.000  887.409  594.857  292.552
211.20  1829.581  579.335  579.335    0.000   261.044 1451.172 1406.905   44.268     0.000  743.948  551.828  192.119
211.30  1756.098  515.436  515.436    0.000   307.394 1308.631 1308.631    0.000     0.000  757.721  575.152  182.569
211.40  1686.885  571.989  571.989    0.000   230.085 1314.861 1314.861    0.000     0.000  642.811  441.141  201.670
211.50  1720.902  586.910  586.910    0.000   192.391 1316.632 1316.632    0.000     0.000  612.148  460.846  151.302
211.60  1755.495  549.993  549.993    0.000   184.303 1258.614 1256.755    1.859     0.000  543.484  452.501   90.983
211.70  1828.456  560.892  560.892    0.000   234.933 1291.515 1291.515    0.000     0.000  758.927  668.347   90.580
211.80  1791.561  536.218  536.218    0.000   264.720 1325.626 1311.100   14.527     0.000  737.212  524.785  212.427
211.90  1744.807  592.544  592.544    0.000   231.039 1353.643 1353.643    0.000     0.000  800.045  597.772  202.273
212.00  1695.600  566.542  566.542    0.000   287.894 1280.487 1278.671    1.816     0.000  990.556  848.804  141.752
212.10  1627.942  571.012  571.012    0.000   271.290 1281.140 1281.140    0.000     0.000  827.592  807.686   19.906
212.20  1699.330  579.901  579.901    0.000   269.733 1256.326 1256.326    0.000     0.000  806.077  755.509   50.568
212.30  1639.981  613.497  613.497    0.000   328.443 1251.485 1251.485    0.000     0.000  847.698  736.408  111.291
212.40  1649.956  610.225  610.225    0.000   329.913 1237.603 1237.603    0.000     0.000  878.562  817.840   60.722
212.50  1675.382  633.952  633.952    0.000   321.958 1342.487 1342.487    0.000     0.000  937.274  805.474  131.799
212.60  1708.569  559.135  559.135    0.000   354.248 1262.726 1262.726    0.000     0.000  849.406  778.631   70.775
212.70  1743.781  563.842  563.842    0.000   356.374 1279.237 1279.237    0.000     0.000  888.314  767.070  121.243
212.80  1727.411  482.330  482.330    0.000   320.483 1247.420 1245.561    1.859     0.000  887.308  797.331   89.977
212.90  1623.853  574.580  574.580    0.000   258.231 1127.098 1127.098    0.000     0.000  594.454  553.839   40.616
213.00  1689.413  547.685  547.685    0.000   318.411 1163.069 1161.253    1.816     0.000  838.549  686.443  152.107
213.10  1680.188  579.328  579.328    0.000   345.127 1145.908 1145.908    0.000     0.000  745.154  623.509  121.646
213.20  1622.286  565.272  565.272    0.000   322.649 1218.062 1212.614    5.448     0.000  757.319  605.212  152.107
213.30  1761.604  537.936  537.936    0.000   290.093 1264.405 1260.687    3.718     0.000  726.655  625.318  101.337
213.40  1694.797  579.355  579.355    0.000   310.896 1186.801 1179.408    7.392     0.000  673.072  502.265  170.806
213.50  1719.559  530.736  530.736    0.000   358.105 1238.206 1221.821   16.385     0.000  612.349  492.715  119.635
213.60  1693.342  543.663  543.663    0.000   376.342 1189.957 1180.792    9.165     0.000  704.538  523.578  180.960
213.70  1726.066  570.753  570.753    0.000   244.314 1312.914 1266.653   46.260     0.000  775.013  483.968  291.044
213.80  1694.394  537.980  537.980    0.000   138.044 1288.663 1168.385  120.277     0.000  778.431  221.777  556.654
213.90  1649.752  582.651  582.651    0.000   295.243 1242.663 1233.584    9.079     0.000  753.498  362.524  390.975
214.00  1658.718  597.636  597.636    0.000   281.235 1258.054 1256.238    1.816     0.000  653.367  282.298  371.069
214.10  1677.411  599.028  599.028    0.000   295.587 1264.104 1258.656    5.448     0.000  593.650  402.536  191.114
214.20  1676.994  614.011  614.011    0.000   249.371 1212.658 1210.842    1.816     0.000  562.786  422.643  140.144
214.30  1692.162  581.679  581.679    0.000   214.094 1263.627 1263.627    0.000     0.000  500.657  371.069  129.588
214.40  1663.665  623.715  623.715    0.000   167.012 1172.630 1170.771    1.859     0.000  512.419  421.436   90.983
214.50  1658.433  566.383  566.383    0.000   247.471 1252.302 1234.144   18.158     0.000  646.028  514.229  131.799
214.60  1730.680  598.725  598.725    0.000   280.844 1164.107 1152.997   11.110     0.000  595.259  554.844   40.414
214.70  1678.629  631.100  631.100    0.000   176.783 1225.289 1219.842    5.448     0.000  451.295  271.742  179.553
214.80  1650.714  614.076  614.076    0.000   128.491 1317.106 1260.643   56.463     0.000  632.255  291.447  340.809
214.90  1662.671  617.394  617.394    0.000   130.219 1370.803 1278.286   92.516     0.000  582.491  372.477  210.014
215.00  1786.418  546.499  546.499    0.000   177.041 1264.969 1237.732   27.238     0.000  522.372  272.345  250.027
215.10  1793.883  536.600  536.600    0.000   132.252 1248.409 1235.655   12.754     0.000  512.419  261.789  250.630
215.20  1672.618  564.354  564.354    0.000   144.269 1306.387 1282.437   23.950     0.000  606.820  375.291  231.529
215.30  1689.751  507.193  507.193    0.000   110.679 1276.256 1250.575   25.681     0.000  503.472  343.020  160.451
215.40  1637.322  542.258  542.258    0.000   204.279 1330.597 1316.028   14.570     0.000  713.888  474.417  239.471
215.50  1749.103  482.665  482.665    0.000   200.562 1322.988 1286.371   36.618     0.000  582.692  292.653  290.039
215.60  1690.881  512.736  512.736    0.000   138.952 1318.882 1302.540   16.343     0.000  634.668  384.842  249.826
215.70  1656.157  586.884  586.884    0.000    85.343 1388.703 1342.488   46.215     0.000  532.727  403.139  129.588
215.80  1735.859  588.155  588.155    0.000   153.045 1351.478 1318.492   32.986     0.000  511.213  271.943  239.270
215.90  1745.443  597.674  597.674    0.000   166.970 1308.939 1274.352   34.587     0.000  602.598  382.630  219.967
216.00  1790.832  554.880  554.880    0.000   243.666 1275.391 1275.391    0.000     0.000  530.716  380.218  150.499
216.10  1705.594  600.169  600.169    0.000   225.250 1315.163 1307.900    7.263     0.000  623.308  441.141  182.167
216.20  1802.468  616.821  616.821    0.000   305.923 1355.849 1355.849    0.000     0.000  684.431  471.804  212.628
216.30  1749.990  622.600  622.600    0.000   294.812 1350.873 1341.622    9.251     0.000  662.918  501.059  161.859
216.40  1744.406  634.852  634.852    0.000   316.036 1366.527 1346.510   20.017     0.000  722.232  499.651  222.581
216.50  1802.383  602.762  602.762    0.000   323.562 1347.679 1338.557    9.122     0.000  509.604  309.141  200.464
216.60  1783.155  579.513  579.513    0.000   298.049 1405.782 1398.347    7.435     0.000  661.913  451.094  210.819
216.70  1694.725  557.616  557.616    0.000   303.630 1350.140 1342.877    7.263     0.000  736.910  534.134  202.775
216.80  1810.317  573.487  573.487    0.000   256.721 1396.316 1356.367   39.948     0.000  765.261  472.206  293.055
216.90  1712.784  549.517  549.517    0.000   315.819 1268.519 1264.802    3.718     0.000  673.876  280.488  393.387
217.00  1622.297  595.413  595.413    0.000   329.442 1357.060 1255.158  101.902     0.000  693.379  412.489  280.891
217.10  1645.140  671.529  671.529    0.000   294.507 1339.938 1233.799  106.139     0.000  763.652  393.387  370.265
217.20  1764.194  612.305  612.305    0.000   278.729 1360.730 1298.820   61.910     0.000  654.171  462.454  191.717
217.30  1596.159  648.236  648.236    0.000   306.919 1396.481 1290.647  105.835     0.000  561.781  371.471  190.310
217.40  1746.364  591.347  591.347    0.000   338.781 1449.231 1376.425   72.806     0.000  764.658  622.906  141.752
217.50  1823.507  573.108  573.108    0.000   360.959 1452.221 1372.152   80.069     0.000  736.609  655.378   81.231
217.60  1771.094  681.427  681.427    0.000   271.205 1443.956 1356.409   87.547     0.000  694.485  521.970  172.515
217.70  1718.328  601.498  601.498    0.000   213.921 1378.373 1298.132   80.241     0.000  541.071  460.846   80.226
217.80  1725.104  622.398  619.650    2.748   174.621 1366.788 1256.973  109.814     0.000  470.798  380.017   90.782
217.90  1689.684  645.917  604.440   41.477   110.117 1385.803 1280.963  104.840     0.000  464.264  362.725  101.539
218.00  1602.572  638.966  603.325   35.641   117.337 1402.019 1275.604  126.415     0.000  400.525  310.548   89.977
218.10  1585.280  613.884  582.768   31.116   105.318 1375.649 1253.815  121.834     0.000  471.603  390.774   80.829
218.20  1694.550  606.050  580.942   25.108   152.184 1265.491 1141.195  124.296     0.000  513.424  422.844   90.581
218.30  1687.005  602.318  575.043   27.275   105.533 1405.697 1285.336  120.361     0.000  584.100  473.412  110.687
218.40  1580.522  634.806  605.653   29.152   118.936 1244.478 1132.938  111.540     0.000  372.074  241.682  130.392
218.50  1753.923  571.329  557.702   13.627   111.197 1365.316 1241.409  123.907     0.000  553.839  453.104  100.735
218.60  1688.412  593.695  565.397   28.298   194.509 1321.907 1207.078  114.829     0.000  604.005  431.389  172.616
218.70  1728.115  669.834  640.479   29.354   129.614 1371.066 1227.399  143.667     0.000  323.115  272.345   50.769
218.80  1787.590  552.745  519.267   33.478   134.197 1387.580 1236.091  151.488     0.000  433.199  292.251  140.948
218.90  1711.734  621.639  589.790   31.849   111.023 1505.569 1349.148  156.421     0.000  471.402  371.471   99.930
219.00  1751.353  639.879  609.142   30.737   136.922 1471.972 1331.247  140.725     0.000  531.722  441.543   90.179
219.10  1623.662  656.331  620.710   35.621    90.271 1451.136 1279.799  171.337     0.000  472.005  412.288   59.717
219.20  1698.396  609.357  609.357    0.000   128.751 1440.110 1305.307  134.803     0.000  503.472  281.896  221.576
219.30  1706.255  621.348  614.936    6.412   109.507 1538.336 1297.747  240.590     0.000  474.216  382.831   91.385
219.40  1702.841  616.670  616.670    0.000    95.115 1456.754 1290.693  166.061     0.000  481.958  250.429  231.529
219.50  1787.582  620.234  620.234    0.000   111.890 1411.578 1217.458  194.120     0.000  624.112  210.819  413.293
219.60  1814.789  645.611  645.611    0.000   145.697 1443.399 1287.412  155.987     0.000  726.455  422.040  304.415
219.70  1763.088  586.419  586.419    0.000   100.388 1459.863 1278.628  181.236     0.000  543.685  311.151  232.534
219.80  1743.269  674.366  674.366    0.000   150.583 1474.225 1339.810  134.415     0.000  542.680  361.719  180.960
219.90  1770.614  584.230  584.230    0.000   169.865 1440.248 1367.614   72.634     0.000  703.433  471.603  231.830
220.00  1768.742  605.818  605.818    0.000   195.891 1464.718 1320.193  144.526     0.000  692.977  412.288  280.689
220.10  1658.799  756.738  746.661   10.077   140.466 1546.523 1346.047  200.476     0.000  614.561  422.643  191.918
220.20  1735.063  662.176  662.176    0.000   109.855 1488.712 1307.477  181.235     0.000  635.673  321.908  313.765
220.30  1669.250  658.724  658.724    0.000   147.857 1464.550 1345.051  119.499     0.000  653.769  392.181  261.588
220.40  1791.836  609.382  609.382    0.000   170.337 1555.423 1411.241  144.182     0.000  928.526  595.661  332.865
220.50  1660.763  676.687  676.687    0.000   152.399 1490.318 1390.447   99.871     0.000  867.805  555.246  312.559
220.60  1662.086  675.296  675.296    0.000   153.178 1429.961 1375.443   54.518     0.000  655.981  452.903  203.078
220.70  1623.473  685.544  685.544    0.000   168.308 1425.551 1387.289   38.261     0.000  644.219  482.963  161.256
220.80  1738.057  587.621  587.621    0.000   116.385 1690.789 1514.308  176.482     0.000  808.088  503.874  304.214
220.90  1764.492  643.650  643.650    0.000   223.859 1598.053 1523.131   74.922     0.000  755.509  582.893  172.616
221.00  1724.186  629.316  629.316    0.000   226.411 1635.233 1556.894   78.339     0.000  755.710  543.484  212.226
221.10  1686.752  689.793  689.793    0.000   238.305 1446.774 1423.125   23.649     0.000  656.282  524.584  131.698
221.20  1735.124  660.340  660.340    0.000   232.897 1515.951 1450.537   65.413     0.000  759.329  576.962  182.368
221.30  1707.971  662.385  662.385    0.000   204.279 1525.927 1449.403   76.523     0.000  787.277  625.318  161.959
221.40  1663.801  664.709  664.709    0.000   239.690 1414.267 1399.396   14.871     0.000  717.306  525.790  191.516
221.50  1742.937  665.124  665.124    0.000   315.173 1412.017 1404.624    7.392     0.000  744.350  572.940  171.409
221.60  1672.501  605.384  605.384    0.000   220.836 1270.337 1270.337    0.000     0.000  684.432  423.045  261.387
221.70  1778.495  609.062  609.062    0.000   217.466 1385.161 1370.333   14.828     0.000  736.206  423.849  312.357
221.80  1646.180  626.821  626.821    0.000   194.680 1338.254 1321.739   16.514     0.000  560.675  309.744  250.931
221.90  1650.110  695.685  695.685    0.000   171.812 1492.125 1424.595   67.530     0.000  622.302  521.367  100.936
222.00  1671.472  634.431  634.431    0.000   194.030 1489.099 1381.446  107.653     0.000  747.868  565.601  182.267
222.10  1733.924  643.177  643.177    0.000   202.159 1539.548 1464.494   75.055     0.000  744.148  542.077  202.072
222.20  1644.587  670.797  664.201    6.596   194.763 1483.644 1368.993  114.651     0.000  610.138  540.066   70.072
222.30  1734.278  602.720  593.559    9.161   124.989 1569.906 1468.004  101.903     0.000  581.486  470.798  110.687
222.40  1695.271  685.714  646.096   39.617    69.693 1599.471 1422.562  176.909     0.000  553.236  452.099  101.137
222.50  1611.657  751.536  716.360   35.176    82.750 1470.189 1286.109  184.080     0.000  543.383  381.424  161.959
222.60  1621.889  722.411  719.663    2.748    15.175 1401.366 1258.742  142.624     0.000  341.814  280.891   60.923
222.70  1623.641  628.465  628.465    0.000    33.633 1287.407 1228.394   59.012     0.000  380.418  160.049  220.369
222.80  1629.780  787.458  787.458    0.000   617.712 1374.967 1374.967    0.000   130.291 1571.836 1571.836    0.000
222.90  1639.850  849.448  849.448    0.000   733.403 1394.062 1394.062    0.000   131.699 1410.180 1390.274   19.906
223.00  1555.941  806.871  806.871    0.000   642.310 1365.366 1365.366    0.000   141.953 1497.642 1487.689    9.953
223.10  1593.098  861.400  861.400    0.000   731.546 1356.149 1356.149    0.000   160.854 1571.732 1571.732    0.000
223.20  1636.374  803.202  803.202    0.000   736.559 1358.621 1358.621    0.000   171.611 1568.717 1568.717    0.000
223.30  1659.816  790.392  790.392    0.000   696.483 1383.349 1383.349    0.000   161.457 1573.349 1573.349    0.000
223.40  1649.117  814.814  814.814    0.000   706.083 1342.172 1342.172    0.000   181.563 1458.733 1458.733    0.000
223.50  1737.795  803.514  803.514    0.000   737.769 1394.888 1394.888    0.000   119.735 1633.263 1623.310    9.953
223.60  1710.057  738.544  738.544    0.000   693.496 1476.507 1476.507    0.000    89.877 1691.467 1671.562   19.906
223.70  1594.910  833.948  833.948    0.000   721.989 1336.872 1336.872    0.000   111.290 1540.067 1520.162   19.906
223.80  1615.732  824.193  824.193    0.000   651.305 1320.569 1320.569    0.000    50.266 1642.407 1642.407    0.000
223.90  1592.002  838.914  838.914    0.000   621.947 1275.649 1275.649    0.000   110.084 1580.680 1580.680    0.000
224.00  1592.042  830.746  830.746    0.000   659.735 1329.519 1329.519    0.000   140.545 1560.779 1550.826    9.953
224.10  1596.971  794.349  794.349    0.000   739.848 1300.817 1300.817    0.000    59.717 1571.434 1571.434    0.000
224.20  1609.805  806.046  806.046    0.000   666.526 1335.320 1335.320    0.000    80.024 1391.077 1391.077    0.000
224.30  1653.102  843.036  843.036    0.000   703.835 1276.294 1276.294    0.000   170.705 1317.989 1317.989    0.000
224.40  1605.914  820.104  820.104    0.000   795.529 1253.522 1253.522    0.000   130.090 1419.527 1419.527    0.000
224.50  1636.907  820.917  820.917    0.000   665.307 1450.901 1450.901    0.000    40.616 1549.716 1378.709  171.007
224.60  1657.753  802.841  802.841    0.000   597.310 1404.474 1404.474    0.000   120.640 1477.734 1477.734    0.000
224.70  1613.413  896.058  896.058    0.000   587.491 1429.990 1429.990    0.000   120.640 1516.944 1516.944    0.000
224.80  1668.981  797.316  797.316    0.000   590.651 1429.727 1429.727    0.000    80.226 1649.546 1649.546    0.000
224.90  1518.656  897.261  897.261    0.000   612.828 1280.789 1280.789    0.000    89.575 1590.132 1590.132    0.000
225.00  1574.180  869.397  869.397    0.000   578.462 1351.568 1351.568    0.000    79.824 1547.506 1537.553    9.953
225.10  1668.287  824.455  824.455    0.000   660.472 1321.643 1321.643    0.000   131.799 1590.635 1590.635    0.000
225.20  1641.509  840.114  840.114    0.000   616.894 1294.328 1294.328    0.000   120.640 1260.082 1260.082    0.000
225.30  1617.287  922.191  922.191    0.000   698.558 1340.835 1340.835    0.000    50.769 1529.103 1449.078   80.025
225.40  1656.822  861.170  861.170    0.000   740.669 1306.683 1306.683    0.000    10.154 1691.166 1489.196  201.969
225.50  1620.085  801.498  801.498    0.000   577.162 1373.706 1368.259    5.448     0.000 1438.126 1266.517  171.610
225.60  1597.869  827.235  827.235    0.000   571.669 1312.405 1312.405    0.000     0.000 1241.081  989.147  251.935
225.70  1609.494  801.888  801.888    0.000   641.404 1424.291 1389.790   34.501     0.000 1372.275 1029.358  342.917
225.80  1567.520  839.758  839.758    0.000   647.546 1336.005 1305.135   30.869     0.000 1651.456 1337.894  313.562
225.90  1684.323  828.146  828.146    0.000   671.406 1345.725 1327.567   18.158     0.000 1580.378 1256.864  323.514
226.00  1697.985  805.621  805.621    0.000   731.074 1419.917 1419.917    0.000     0.000 1684.233 1289.641  394.593
226.10  1603.691  832.007  832.007    0.000   608.157 1360.678 1344.335   16.343     0.000 1560.874 1267.721  293.153
226.20  1642.514  816.517  816.517    0.000   589.221 1518.975 1451.788   67.186     0.000 1764.760 1319.801  444.959
226.30  1638.232  797.651  797.651    0.000   664.403 1394.323 1394.323    0.000     0.000 1328.545 1026.344  302.201
226.40  1615.092  780.753  780.753    0.000   669.547 1362.294 1336.872   25.422     0.000 1551.225 1217.556  333.669
226.50  1615.598  816.489  816.489    0.000   586.840 1516.750 1513.118    3.632     0.000 1468.280 1286.819  181.461
226.60  1652.271  800.659  800.659    0.000   640.581 1320.876 1320.876    0.000     0.000 1480.853 1319.196  161.657
226.70  1676.419  787.044  787.044    0.000   641.490 1340.274 1327.563   12.711     0.000 1460.139 1277.671  182.468
226.80  1658.837  812.065  812.065    0.000   653.205 1412.434 1383.122   29.311     0.000 1591.339 1368.355  222.983
226.90  1555.388  884.016  884.016    0.000   622.643 1357.618 1357.618    0.000     0.000 1539.865 1267.221  272.644
227.00  1640.749  850.693  850.693    0.000   607.859 1383.212 1348.711   34.501     0.000 1498.343 1185.588  312.756
227.10  1692.380  749.974  749.974    0.000   617.927 1390.391 1390.391    0.000    60.621 1329.646 1179.952  149.694
227.20  1700.559  764.107  764.107    0.000   631.591 1424.972 1379.576   45.396    40.616 1530.512 1338.493  192.018
227.30  1701.035  790.151  790.151    0.000   625.796 1458.774 1407.887   50.887     0.000 1532.827 1249.423  283.403
227.40  1751.544  756.648  756.648    0.000   757.658 1328.946 1323.498    5.448     0.000 1572.033 1350.257  221.776
227.50  1587.028  818.534  818.534    0.000   521.780 1418.925 1335.311   83.615    50.769 1368.756 1268.223  100.532
227.60  1617.422  778.890  778.890    0.000   532.847 1391.952 1255.418  136.534     0.000 1468.587 1236.859  231.728
227.70  1649.030  796.331  796.331    0.000   611.392 1389.220 1351.087   38.133     0.000 1486.882 1355.989  130.893
227.80  1624.081  780.776  780.776    0.000   565.573 1358.737 1331.499   27.238    50.769 1658.592 1538.153  120.439
227.90  1630.639  830.615  830.615    0.000   712.443 1506.430 1424.717   81.713    30.260 1568.619 1408.570  160.049
228.00  1598.599  769.769  769.769    0.000   708.592 1378.548 1320.441   58.107    30.260 1770.588 1700.617   69.971
228.10  1690.829  777.484  777.484    0.000   617.367 1425.972 1376.858   49.114    20.207 1461.854 1300.398  161.457
228.20  1673.622  763.217  763.217    0.000   661.720 1441.072 1361.175   79.897     0.000 1601.693 1490.503  111.190
228.30  1676.747  733.819  733.819    0.000   478.504 1529.033 1459.988   69.045     0.000 1375.188 1214.839  160.349
228.40  1650.327  860.948  860.948    0.000   696.181 1284.762 1284.762    0.000     0.000 1578.265 1428.170  150.095
228.50  1657.109  916.286  916.286    0.000   682.607 1332.630 1332.630    0.000    20.107 1455.918 1396.100   59.817
228.60  1681.067  879.724  879.724    0.000   698.606 1220.609 1220.609    0.000    20.107 1390.579 1390.579    0.000
228.70  1749.323  787.783  787.783    0.000   512.528 1413.307 1413.307    0.000     0.000 1419.931 1380.120   39.811
228.80  1587.127  923.888  923.888    0.000   504.051 1369.810 1369.810    0.000     0.000 1360.517 1279.990   80.527
228.90  1638.952  849.399  849.399    0.000   553.906 1433.966 1433.966    0.000    30.462 1487.186 1416.612   70.574
229.00  1614.714  853.889  853.889    0.000   511.494 1409.363 1409.363    0.000    60.923 1293.861 1253.447   40.414
229.10  1674.323  851.204  851.204    0.000   634.617 1482.993 1482.993    0.000    91.184 1429.783 1429.783    0.000
229.20  1650.698  865.399  865.399    0.000   664.276 1409.431 1409.431    0.000    29.858 1387.050 1387.050    0.000
229.30  1575.107  897.839  897.839    0.000   659.993 1511.945 1511.945    0.000     0.000 1448.375 1408.364   40.012
229.40  1651.032  874.065  874.065    0.000   554.770 1429.512 1429.512    0.000    49.764 1457.928 1457.928    0.000
229.50  1576.818  903.054  903.054    0.000   576.258 1363.057 1363.057    0.000     0.000 1295.770 1246.005   49.764
229.60  1534.384  923.433  923.433    0.000   514.864 1422.330 1422.330    0.000     0.000 1217.656 1187.798   29.859
229.70  1583.328  920.251  920.251    0.000   580.100 1404.864 1404.864    0.000     9.953 1458.031 1458.031    0.000
229.80  1569.897  927.802  927.802    0.000   633.107 1357.094 1357.094    0.000    10.154 1560.879 1530.619   30.261
229.90  1567.726  877.352  877.352    0.000   687.368 1385.451 1385.451    0.000     0.000 1427.166 1306.727  120.439
230.00  1632.120  863.805  863.805    0.000   713.006 1328.685 1328.685    0.000    10.154 1460.950 1329.754  131.196
230.10  1596.284  852.127  852.127    0.000   775.952 1333.302 1333.302    0.000    10.154 1467.575 1316.475  151.100
230.20  1642.205  805.129  805.129    0.000   632.330 1467.543 1465.727    1.816    20.308 1488.491 1195.538  292.953
230.30  1687.239  832.512  832.512    0.000   624.415 1470.974 1449.098   21.876     0.000 1640.200 1378.313  261.887
230.40  1732.440  823.522  823.522    0.000   646.509 1474.477 1438.161   36.316     0.000 1589.732 1185.591  404.141
230.50  1752.820  784.047  784.047    0.000   533.278 1540.361 1413.257  127.105     0.000 1628.536 1164.077  464.459
230.60  1671.717  780.072  780.072    0.000   608.976 1540.972 1468.079   72.893     0.000 1649.042 1225.300  423.742
230.70  1648.710  840.197  840.197    0.000   546.812 1502.277 1404.310   97.967     0.000 1468.387 1084.051  384.336
230.80  1691.022  799.708  799.708    0.000   579.276 1555.237 1462.630   92.608     0.000 1508.199 1054.797  453.402
230.90  1687.476  828.773  828.773    0.000   473.834 1603.783 1498.078  105.706     0.000 1660.606 1226.407  434.200
231.00  1668.998  858.590  858.590    0.000   545.209 1577.425 1486.809   90.616     0.000 1689.259 1214.344  474.915
231.10  1656.268  807.929  807.929    0.000   480.404 1624.943 1435.623  189.320     0.000 1629.241 1104.460  524.780
231.20  1765.282  787.674  787.674    0.000   499.208 1617.629 1454.118  163.511     0.000 1749.679 1296.076  453.603
231.30  1684.913  837.027  837.027    0.000   537.471 1479.271 1399.287   79.983     0.000 1418.519 1065.550  352.969
231.40  1565.156  928.839  928.839    0.000   495.579 1516.368 1476.420   39.948     0.000 1458.735 1125.873  332.862
231.50  1591.409  940.418  940.418    0.000   584.035 1481.999 1441.878   40.121     0.000 1509.002 1134.719  374.284
231.60  1712.281  869.098  869.098    0.000   744.730 1375.785 1375.785    0.000    10.154 1639.294 1295.574  343.720
231.70  1629.481  882.216  882.216    0.000   565.271 1382.474 1382.474    0.000     0.000 1300.496 1078.017  222.478
231.80  1585.219  870.509  870.509    0.000   651.395 1449.853 1449.853    0.000    30.462 1489.393 1429.073   60.320
231.90  1653.121  904.662  904.662    0.000   694.807 1428.126 1428.126    0.000    10.154 1639.597 1468.992  170.605
232.00  1564.854  901.816  901.816    0.000   678.331 1389.427 1389.427    0.000     0.000 1709.860 1649.842   60.018
232.10  1616.149  843.081  843.081    0.000   613.996 1424.193 1424.193    0.000     0.000 1508.901 1469.090   39.811
232.20  1630.895  863.117  863.117    0.000   682.651 1422.630 1422.630    0.000    19.906 1508.898 1488.992   19.906
232.30  1755.394  669.566  669.566    0.000   767.946 1325.410 1325.410    0.000   100.131 1398.916 1398.916    0.000
232.40  1754.554  723.701  723.701    0.000   744.081 1217.633 1217.633    0.000    99.528 1399.521 1399.521    0.000
232.50  1897.679  659.478  659.478    0.000   660.396 1391.763 1391.763    0.000   242.889 1511.016 1511.016    0.000
232.60  1842.339  673.076  673.076    0.000   781.040 1290.823 1290.823    0.000   140.143 1399.519 1399.519    0.000
232.70  1871.899  661.633  661.633    0.000   729.771 1271.980 1271.980    0.000    60.320 1436.719 1436.719    0.000
232.80  1904.647  628.783  628.783    0.000   772.563 1258.012 1258.012    0.000   200.864 1538.557 1538.557    0.000
232.90  1882.769  680.326  680.326    0.000   740.582 1508.971 1508.971    0.000   100.332 1465.867 1465.867    0.000
233.00  1905.378  698.832  698.832    0.000   733.798 1431.762 1431.762    0.000   130.492 1518.046 1518.046    0.000
233.10  1861.031  682.772  682.772    0.000   617.194 1430.159 1430.159    0.000    49.764 1416.709 1416.709    0.000
233.20  1853.283  674.149  674.149    0.000   764.916 1355.581 1355.581    0.000    89.776 1468.080 1468.080    0.000
233.30  1853.083  656.319  656.319    0.000   715.981 1401.200 1401.200    0.000    89.575 1598.977 1598.977    0.000
233.40  1828.588  610.386  610.386    0.000   688.312 1308.555 1308.555    0.000   109.481 1489.800 1489.800    0.000
233.50  1660.274  704.795  704.795    0.000   703.005 1267.909 1267.909    0.000    60.119 1560.371 1560.371    0.000
233.60  1658.763  754.421  754.421    0.000   756.621 1351.657 1351.657    0.000    99.729 1640.599 1640.599    0.000
233.70  1769.065  723.095  723.095    0.000   834.602 1453.689 1453.689    0.000    99.729 1770.690 1770.690    0.000
233.80  1742.932  691.729  691.729    0.000   775.373 1378.767 1378.767    0.000    50.166 1760.433 1760.433    0.000
233.90  1781.951  719.163  719.163    0.000   820.467 1335.012 1335.012    0.000    80.124 1589.125 1589.125    0.000
234.00  1771.228  677.957  677.957    0.000   775.510 1304.440 1304.440    0.000    59.717 1550.424 1550.424    0.000
234.10  1825.626  674.528  674.528    0.000   751.248 1289.358 1289.358    0.000    29.858 1699.311 1699.311    0.000
234.20  1786.531  680.024  680.024    0.000   773.741 1251.352 1251.352    0.000    60.320 1493.525 1493.525    0.000
234.30  1773.781  687.754  687.754    0.000   809.618 1202.629 1202.629    0.000    60.119 1429.986 1429.986    0.000
234.40  1742.633  703.903  703.903    0.000   690.945 1222.867 1222.867    0.000    59.717 1298.585 1298.585    0.000
234.50  1785.409  661.682  661.682    0.000   790.893 1306.952 1306.952    0.000    50.769 1729.971 1649.545   80.426
234.60  1779.748  689.250  689.250    0.000   753.024 1313.907 1313.907    0.000    40.616 1810.093 1669.449  140.644
234.70  1784.875  676.687  676.687    0.000   798.073 1175.011 1175.011    0.000    30.261 1597.470 1446.873  150.597
234.80  1729.345  667.358  667.358    0.000   744.081 1195.231 1195.231    0.000    89.977 1316.681 1316.681    0.000
234.90  1798.034  671.986  671.986    0.000   725.368 1252.695 1252.695    0.000    99.930 1558.263 1558.263    0.000
235.00  1829.109  692.110  692.110    0.000   693.280 1278.197 1278.197    0.000    40.213 1647.838 1507.797  140.041
235.10  1908.783  658.477  658.477    0.000   730.339 1209.420 1209.420    0.000     0.000 1490.307 1299.093  191.214
235.20  1876.837  692.624  692.624    0.000   696.397 1155.587 1155.587    0.000    70.876 1528.604 1367.552  161.052
235.30  1900.139  658.773  658.773    0.000   585.028 1324.844 1324.844    0.000    81.030 1513.928 1433.905   80.024
235.40  1908.919  684.136  684.136    0.000   582.993 1272.497 1272.497    0.000    40.414 1444.864 1284.315  160.549
235.50  1912.535  701.370  701.370    0.000   559.128 1359.505 1359.505    0.000    50.568 1647.736 1355.893  291.843
235.60  1908.616  643.835  643.835    0.000   660.299 1207.692 1207.692    0.000   160.049 1372.480 1372.480    0.000
235.70  1834.328  640.402  640.402    0.000   617.367 1259.430 1259.430    0.000    69.670 1556.756 1556.756    0.000
235.80  1909.263  604.412  604.412    0.000   760.336 1145.739 1145.739    0.000    39.811 1638.591 1638.591    0.000
235.90  1822.931  663.474  663.474    0.000   749.879 1245.736 1245.736    0.000    40.616 1498.046 1438.029   60.018
236.00  1807.329  684.464  684.464    0.000   809.758 1282.876 1282.876    0.000    69.670 1408.069 1408.069    0.000
236.10  1851.415  669.631  669.631    0.000   828.768 1231.075 1231.075    0.000    89.977 1557.556 1557.556    0.000
236.20  1884.896  614.322  614.322    0.000   694.709 1271.364 1271.364    0.000    40.414 1398.816 1398.816    0.000
236.30  1832.302  686.814  686.814    0.000   644.218 1367.654 1367.654    0.000    40.414 1557.459 1557.459    0.000
236.40  1843.029  693.133  693.133    0.000   664.232 1379.832 1379.832    0.000   100.533 1406.351 1406.351    0.000
236.50  1739.774  694.495  694.495    0.000   614.120 1388.401 1388.401    0.000    29.858 1457.224 1457.224    0.000
236.60  1871.417  595.780  595.780    0.000   582.789 1444.170 1444.170    0.000    59.717 1424.954 1424.954    0.000
236.70  1808.285  610.746  610.746    0.000   616.200 1436.762 1436.762    0.000    39.811 1394.693 1394.693    0.000
236.80  1710.350  721.011  721.011    0.000   654.287 1228.175 1228.175    0.000     0.000 1375.795 1154.423  221.372
236.90  1814.236  685.516  685.516    0.000   638.422 1310.971 1310.971    0.000     0.000 1587.918 1458.030  129.888
237.00  1807.107  712.336  712.336    0.000   632.101 1367.129 1367.129    0.000    19.906 1516.340 1516.340    0.000
237.10  1766.179  673.819  673.819    0.000   674.006 1308.761 1297.866   10.895     0.000 1781.851 1538.862  242.989
237.20  1764.681  741.970  741.970    0.000   580.837 1314.201 1292.410   21.790     0.000 1568.012 1094.003  474.009
237.30  1738.151  772.094  772.094    0.000   652.428 1424.100 1346.019   78.081    10.154 1618.278 1134.617  483.661
237.40  1689.309  772.283  772.283    0.000   646.291 1289.776 1238.932   50.844    50.769 1620.795 1185.185  435.610
237.50  1721.628  736.072  736.072    0.000   644.000 1374.909 1354.935   19.974     0.000 1609.029 1245.706  363.323
237.60  1825.546  707.178  707.178    0.000   688.742 1414.394 1387.157   27.238     0.000 1534.436 1081.539  452.897
237.70  1749.767  762.393  762.393    0.000   650.567 1360.090 1360.090    0.000    60.923 1512.118 1199.664  312.454
237.80  1842.654  689.241  689.241    0.000   732.577 1431.642 1404.404   27.238     0.000 1678.401 1314.876  363.525
237.90  1777.333  781.526  781.526    0.000   762.150 1316.122 1296.147   19.974    20.308 1448.785 1145.377  303.408
238.00  1779.192  721.086  721.086    0.000   585.461 1375.441 1259.750  115.691     0.000 1461.555 1036.199  425.356
238.10  1736.612  743.628  743.628    0.000   737.768 1412.962 1412.962    0.000     0.000 1444.860 1072.289  372.571
238.20  1719.824  761.620  761.620    0.000   826.479 1242.363 1242.363    0.000     0.000 1499.450 1136.328  363.122
238.30  1773.276  681.226  681.226    0.000   740.279 1294.157 1294.157    0.000    30.361 1414.603 1414.603    0.000
238.40  1861.528  730.315  730.315    0.000   651.174 1356.102 1356.102    0.000    20.107 1446.671 1296.275  150.396
238.50  1794.429  804.438  804.438    0.000   687.449 1288.357 1288.357    0.000    50.166 1460.446 1460.446    0.000
238.60  1669.212  825.555  825.555    0.000   720.776 1250.583 1250.583    0.000    40.213 1318.291  976.080  342.211
238.70  1688.588  796.161  796.161    0.000   729.942 1229.566 1229.566    0.000   101.539 1259.079 1147.890  111.189
238.80  1659.953  789.867  789.867    0.000   770.408 1263.673 1263.673    0.000    60.521 1502.167 1502.167    0.000
238.90  1748.203  785.071  785.071    0.000   762.462 1273.534 1273.534    0.000    60.722 1431.694 1371.174   60.521
239.00  1771.464  764.664  764.664    0.000   746.895 1322.893 1322.893    0.000   121.645 1387.351 1287.021  100.331
239.10  1797.195  704.193  704.193    0.000   649.626 1248.227 1248.227    0.000    70.474 1317.585 1317.585    0.000
239.20  1694.782  806.251  806.251    0.000   609.243 1313.732 1313.732    0.000    29.858 1315.474 1225.597   89.876
239.30  1704.907  824.344  824.344    0.000   725.406 1326.534 1326.534    0.000    80.426 1359.308 1339.302   20.006
239.40  1640.197  842.169  842.169    0.000   623.031 1340.238 1340.238    0.000    60.219 1335.882 1245.705   90.177
239.50  1720.509  819.094  819.094    0.000   657.532 1351.178 1351.178    0.000   192.321 1216.753 1216.753    0.000
239.60  1730.353  830.189  830.189    0.000   655.323 1330.641 1330.641    0.000     0.000 1298.685 1218.460   80.225
239.70  1689.453  815.508  815.508    0.000   618.106 1383.045 1383.045    0.000    80.628 1385.651 1385.651    0.000
239.80  1732.989  842.365  842.365    0.000   584.950 1467.903 1467.903    0.000    79.824 1218.460 1218.460    0.000
239.90  1778.152  818.366  818.366    0.000   548.849 1551.174 1551.174    0.000    20.107 1577.666 1407.465  170.201
240.00  1721.544  887.900  887.900    0.000   617.198 1387.577 1387.577    0.000     0.000 1501.363 1370.068  131.296
240.10  1778.873  876.845  876.845    0.000   596.835 1525.416 1525.416    0.000     9.953 1581.488 1441.346  140.142
240.20  1770.650  818.817  818.817    0.000   842.264 1359.876 1359.876    0.000    80.929 1488.896 1368.760  120.136
240.30  1789.940  828.749  828.749    0.000   759.515 1360.941 1360.941    0.000     0.000 1506.083 1355.987  150.096
240.40  1655.465  837.354  837.354    0.000   653.255 1361.439 1361.439    0.000    29.858 1437.122 1437.122    0.000
240.50  1705.228  900.442  900.442    0.000   685.326 1315.371 1315.371    0.000   139.541 1212.827 1212.827    0.000
240.60  1701.781  829.866  829.866    0.000   610.929 1347.806 1347.806    0.000    30.261 1268.126 1268.126    0.000
240.70  1722.475  863.496  863.496    0.000   621.689 1290.259 1290.259    0.000    49.965 1229.317 1229.317    0.000
240.80  1724.824  794.777  794.777    0.000   675.945 1362.074 1362.074    0.000    90.681 1660.706 1660.706    0.000
240.90  1765.722  804.140  804.140    0.000   775.044 1195.975 1195.975    0.000   120.439 1559.873 1549.921    9.953
241.00  1792.430  771.118  771.118    0.000   697.701 1387.105 1387.105    0.000   110.888 1509.203 1469.392   39.811
241.10  1808.039  779.755  779.755    0.000   816.708 1286.810 1286.810    0.000   201.469 1398.212 1368.353   29.858
241.20  1819.255  775.320  775.320    0.000   709.798 1410.247 1410.247    0.000   130.191 1578.471 1578.471    0.000
241.30  1800.974  758.507  758.507    0.000   708.671 1377.423 1377.423    0.000   120.037 1367.351 1367.351    0.000
241.40  1824.684  795.209  795.209    0.000   718.065 1404.221 1404.221    0.000   110.486 1528.205 1528.205    0.000
241.50  1816.851  802.745  802.745    0.000   677.510 1300.986 1300.986    0.000   150.298 1416.714 1416.714    0.000
241.60  1867.089  726.780  726.780    0.000   646.029 1301.156 1301.156    0.000    40.414 1409.675 1319.498   90.177
241.70  1868.228  743.210  743.210    0.000   599.685 1329.522 1329.522    0.000    69.670 1458.636 1458.636    0.000
241.80  1903.852  721.068  721.068    0.000   677.471 1252.350 1252.350    0.000    29.858 1448.182 1298.689  149.493
241.90  1950.427  688.422  688.422    0.000   715.935 1319.235 1319.235    0.000   100.834 1448.079 1348.250   99.829
242.00  1855.745  731.118  731.118    0.000   650.052 1281.969 1281.969    0.000    90.781 1276.771 1266.818    9.953
242.10  1836.264  731.684  731.684    0.000   622.779 1319.358 1319.358    0.000    49.764 1358.405 1358.405    0.000
242.20  1849.618  726.489  726.489    0.000   631.554 1437.339 1437.339    0.000    49.764 1548.911 1529.005   19.906
242.30  1791.210  768.028  768.028    0.000   671.324 1338.719 1338.719    0.000    99.930 1397.511 1377.605   19.906
242.40  1725.718  810.495  810.495    0.000   665.013 1398.680 1398.680    0.000    29.858 1649.446 1599.682   49.764
242.50  1693.212  753.623  753.623    0.000   712.476 1276.349 1276.349    0.000    70.876 1559.571 1509.104   50.467
242.60  1723.471  805.154  805.154    0.000   625.583 1309.718 1309.718    0.000    50.769 1308.337 1157.338  150.999
242.70  1719.946  862.078  862.078    0.000   692.985 1415.292 1415.292    0.000    90.983 1256.161 1226.303   29.858
242.80  1713.889  812.954  812.954    0.000   668.649 1278.924 1278.924    0.000    89.575 1184.881 1155.023   29.859
242.90  1811.870  768.472  768.472    0.000   639.503 1414.294 1414.294    0.000    60.722 1429.178 1409.172   20.006
243.00  1813.074  729.458  729.458    0.000   695.062 1342.004 1342.004    0.000     9.953 1446.771 1336.889  109.882
243.10  1752.796  745.583  745.583    0.000   724.064 1327.265 1327.265    0.000    30.261 1496.030 1315.875  180.155
243.20  1750.288  749.777  749.777    0.000   710.099 1399.898 1399.898    0.000    50.568 1476.525 1356.388  120.137
243.30  1664.373  825.497  825.497    0.000   745.208 1335.438 1335.438    0.000     0.000 1376.996 1266.209  110.787
243.40  1783.107  779.139  779.139    0.000   782.812 1386.501 1386.501    0.000     0.000 1385.446 1235.350  150.096
243.50  1811.047  721.700  721.700    0.000   691.859 1419.093 1419.093    0.000    49.764 1245.100 1224.793   20.308
243.60  1727.503  754.277  754.277    0.000   691.853 1410.972 1410.972    0.000    20.308 1355.890 1236.055  119.835
243.70  1749.160  815.062  815.062    0.000   685.279 1404.918 1404.918    0.000    10.154 1588.423 1438.327  150.096
243.80  1678.593  843.100  843.100    0.000   653.767 1434.617 1418.274   16.343     0.000 1616.871 1285.415  331.456
243.90  1604.765  879.458  879.458    0.000   576.471 1368.249 1368.249    0.000     0.000 1356.390 1094.806  261.584
244.00  1679.771  834.783  834.783    0.000   777.454 1346.549 1346.549    0.000     0.000 1476.527 1285.917  190.610
244.10  1678.016  870.958  870.958    0.000   717.664 1322.948 1322.948    0.000     0.000 1537.653 1145.175  392.478
244.20  1681.741  847.932  847.932    0.000   599.906 1434.871 1422.160   12.711     0.000 1398.717 1035.894  362.822
244.30  1744.666  873.990  873.990    0.000   735.272 1240.017 1240.017    0.000    10.154 1360.615 1076.307  284.309
244.40  1673.425  853.148  853.148    0.000   657.363 1338.287 1338.287    0.000    60.722 1341.316 1310.854   30.462
244.50  1671.588  813.056  813.056    0.000   665.623 1275.255 1275.255    0.000    90.983 1137.133 1137.133    0.000
244.60  1638.466  828.349  828.349    0.000   623.726 1283.344 1283.344    0.000    79.623 1249.527 1249.527    0.000
244.70  1746.047  808.831  808.831    0.000   694.801 1244.310 1244.310    0.000    10.154 1289.140  976.280  312.860
244.80  1703.687  844.398  844.398    0.000   502.579 1404.752 1331.945   72.807    10.154 1358.810 1065.152  293.658
244.90  1719.012  770.857  770.857    0.000   592.031 1367.349 1314.690   52.659     0.000 1158.648  895.049  263.599
245.00  1705.990  800.511  800.511    0.000   698.521 1406.512 1355.668   50.844     0.000 1487.891 1134.515  353.375
245.10  1692.762  845.717  845.717    0.000   692.249 1308.552 1308.552    0.000     0.000 1518.859 1082.745  436.114
245.20  1772.225  806.935  806.935    0.000   746.597 1354.254 1354.254    0.000    10.154 1450.497 1116.826  333.671
245.30  1735.770  816.456  816.456    0.000   840.546 1341.841 1341.841    0.000     0.000 1752.599 1266.620  485.979
245.40  1770.951  861.948  861.948    0.000   798.732 1263.976 1263.976    0.000    20.207 1561.686 1055.600  506.085
245.50  1809.235  829.687  829.687    0.000   845.162 1268.387 1268.387    0.000     0.000 1680.112 1184.482  495.630
245.60  1756.517  829.857  829.857    0.000   829.132 1245.037 1245.037    0.000    20.308 1561.585 1298.991  262.594
245.70  1684.348  809.533  809.533    0.000   866.138 1249.364 1249.364    0.000     0.000 1633.365 1085.859  547.505
245.80  1699.909  868.068  868.068    0.000   882.084 1280.401 1280.401    0.000    90.983 1593.053 1482.365  110.688
245.90  1761.093  780.723  780.723    0.000   777.417 1292.070 1292.070    0.000    60.521 1469.898 1268.228  201.670
246.00  1716.482  849.095  849.095    0.000   795.664 1332.713 1332.713    0.000    90.581 1630.347 1377.707  252.641
246.10  1666.085  843.761  843.761    0.000   836.814 1271.325 1271.325    0.000   211.623 1520.666 1520.666    0.000
246.20  1777.852  831.312  831.312    0.000   918.875 1235.577 1235.577    0.000   201.268 1458.942 1458.942    0.000
246.30  1767.016  892.365  892.365    0.000   832.975 1197.353 1197.353    0.000    30.462 1478.643 1277.174  201.469
246.40  1660.361  812.630  812.630    0.000   712.184 1273.662 1273.662    0.000    50.769 1419.230 1328.046   91.184
246.50  1726.315  831.671  831.671    0.000   724.249 1319.952 1319.952    0.000   150.499 1630.750 1630.750    0.000
246.60  1738.104  861.779  861.779    0.000   801.240 1246.600 1246.600    0.000    20.308 1440.644 1156.536  284.108
246.70  1729.784  859.418  859.418    0.000   784.598 1292.419 1292.419    0.000    40.414 1320.306 1250.033   70.273
246.80  1784.141  787.323  787.323    0.000   758.390 1305.390 1305.390    0.000   140.445 1529.812 1529.812    0.000
246.90  1899.595  737.708  737.708    0.000   728.052 1337.199 1337.199    0.000    40.414 1427.572 1235.856  191.717
247.00  1986.383  633.138  633.138    0.000   852.258 1292.069 1292.069    0.000    40.414 1678.099 1517.246  160.854
247.10  1955.546  677.477  677.477    0.000   768.518 1311.654 1311.654    0.000    50.367 1538.459 1367.653  170.806
247.20  1956.370  680.724  680.724    0.000   747.936 1288.263 1288.263    0.000     0.000 1432.198 1270.942  161.256
247.30  2047.335  562.302  562.302    0.000   720.873 1468.252 1468.252    0.000     0.000 1771.196 1680.114   91.082
247.40  2012.805  583.029  583.029    0.000   551.921 1507.292 1484.856   22.436     0.000 1725.957 1665.336   60.621
247.50  2133.649  573.274  573.274    0.000   624.242 1612.051 1602.626    9.425     0.000 1843.381 1751.996   91.385
247.60  2074.342  565.929  565.929    0.000   539.253 1517.799 1495.015   22.784     0.000 1667.548 1617.180   50.367
247.70  1969.160  588.097  588.097    0.000   584.083 1543.303 1541.401    1.902     0.000 1646.938 1636.784   10.154
247.80  2010.279  596.048  596.048    0.000   526.885 1595.321 1593.418    1.902     0.000 1851.021 1810.406   40.616
247.90  1954.308  615.655  615.655    0.000   562.636 1633.191 1633.191    0.000     0.000 1741.136 1741.136    0.000
248.00  2037.912  620.660  620.660    0.000   669.646 1516.418 1516.418    0.000     0.000 1820.057 1759.134   60.923
248.10  2078.393  556.732  556.732    0.000   585.076 1645.165 1635.869    9.295     0.000 1975.481 1691.576  283.906
248.20  2077.610  534.728  534.728    0.000   551.223 1502.971 1501.112    1.859     0.000 1730.381 1598.381  132.000
248.30  2016.850  575.649  575.649    0.000   488.317 1502.109 1472.148   29.960     0.000 1536.752 1405.457  131.295
248.40  2154.870  548.031  548.031    0.000   471.893 1695.397 1616.366   79.031     0.000 2044.447 1618.387  426.060
248.50  2089.334  578.600  578.600    0.000   548.070 1628.392 1509.326  119.066     0.000 1912.749 1628.541  284.208
248.60  2071.639  596.352  596.352    0.000   392.560 1745.599 1561.033  184.566     0.000 1722.539 1347.047  375.492
248.70  2038.517  590.337  590.337    0.000   411.325 1831.925 1758.600   73.325     0.000 1589.231 1274.461  314.770
248.80  2059.146  559.210  559.210    0.000   476.740 1871.017 1831.847   39.170     0.000 2208.619 1914.156  294.462
248.90  2028.782  589.505  589.505    0.000   516.295 1714.029 1689.343   24.686     0.000 1983.423 1912.346   71.077
249.00  2047.494  598.752  598.752    0.000   531.257 1688.223 1665.396   22.827     0.000 2164.383 1524.790  639.594
249.10  2055.827  569.081  552.380   16.701   546.951 1701.066 1685.934   15.132     0.000 1840.667 1739.128  101.539
249.20  2081.157  572.944  564.333    8.611   668.742 1671.977 1635.055   36.922     0.000 1994.584 1294.067  700.517
249.30  2082.387  602.836  579.751   23.085   646.688 1647.800 1585.717   62.083     0.000 2167.198 1598.580  568.617
249.40  2137.763  541.510  532.165    9.344   648.717 1698.594 1607.977   90.618     0.000 1912.644 1710.070  202.574
249.50  2090.666  550.207  550.207    0.000   639.899 1671.921 1565.483  106.438     0.000 1901.588 1444.663  456.925
249.60  2062.165  539.098  539.098    0.000   731.255 1575.555 1564.660   10.895     0.000 1920.891 1524.991  395.901
249.70  2103.793  563.090  563.090    0.000   502.804 1775.852 1656.656  119.196     0.000 1820.457 1708.764  111.693
249.80  2080.611  544.639  544.639    0.000   629.701 1568.293 1466.779  101.514     0.000 1850.213 1616.876  233.338
249.90  2101.412  567.607  567.607    0.000   547.855 1775.680 1642.432  133.247     0.000 1973.569 1435.615  537.954
250.00  2075.956  600.685  600.685    0.000   575.526 1721.128 1520.871  200.258     0.000 2063.951 1495.334  568.617
250.10  2004.685  598.892  588.449   10.443   418.288 1793.158 1607.079  186.079     0.000 2064.051 1851.021  213.030
250.20  1953.528  604.105  579.949   24.156   400.950 1675.901 1474.128  201.773     0.000 1835.538 1754.307   81.231
250.30  2128.862  541.903  541.903    0.000   427.322 1701.933 1563.715  138.219     0.000 1684.840 1654.378   30.462
250.40  2078.990  575.338  571.673    3.665   446.344 1616.671 1501.496  115.176     0.000 1786.578 1634.572  152.006
250.50  2122.832  634.069  634.069    0.000   621.009 1642.182 1541.361  100.822     0.000 1880.276 1748.276  132.000
250.60  2085.343  619.281  619.281    0.000   483.742 1710.667 1566.179  144.488     0.000 2084.661 1942.506  142.154
250.70  2098.427  579.851  579.851    0.000   552.737 1654.766 1502.582  152.184     0.000 1909.632 1747.472  162.160
250.80  2078.492  566.687  566.687    0.000   371.594 1682.481 1530.384  152.097     0.000 1689.163 1415.511  273.652
250.90  2050.568  637.545  637.545    0.000   332.337 1838.163 1625.625  212.539     0.000 1820.760 1456.025  364.735
251.00  2084.111  634.219  634.219    0.000   387.025 1846.935 1629.251  217.683     0.000 1990.761 1484.173  506.588
251.10  1999.768  698.923  698.923    0.000   314.826 1774.521 1580.832  193.688     0.000 1687.050 1382.434  304.616
251.20  1997.728  653.542  653.542    0.000   325.249 1734.005 1419.002  315.003     0.000 1737.919 1352.273  385.646
251.30  1944.544  642.256  642.256    0.000   248.377 1769.421 1592.508  176.914     0.000 1726.158 1251.541  474.617
251.40  2034.102  626.927  626.927    0.000   445.696 1711.354 1559.257  152.097     0.000 1770.796 1517.251  253.545
251.50  2163.330  640.830  640.830    0.000   436.574 1782.038 1531.021  251.017     0.000 2065.657 1580.284  485.373
251.60  1980.117  596.615  596.615    0.000   451.880 1718.399 1506.120  212.279     0.000 1842.574 1336.590  505.984
251.70  2046.135  588.804  588.804    0.000   436.965 1637.165 1443.649  193.516     0.000 1891.033 1316.787  574.246
251.80  2019.781  571.139  571.139    0.000   498.963 1668.739 1370.856  297.882     0.000 1952.661 1274.362  678.299
251.90  1977.213  614.180  614.180    0.000   351.750 1696.534 1473.317  223.217     0.000 1800.452 1252.948  547.504
252.00  2009.569  585.165  585.165    0.000   478.466 1561.341 1416.767  144.574     0.000 1811.210 1255.260  555.950
252.10  2010.845  615.010  615.010    0.000   463.680 1563.932 1324.329  239.603     0.000 1841.067 1174.633  666.434
252.20  1929.966  555.713  555.713    0.000   446.218 1456.847 1285.726  171.120     0.000 1809.200 1252.245  556.955
252.30  1998.443  581.865  581.865    0.000   458.191 1580.483 1317.409  263.074     0.000 1830.410 1254.859  575.551
252.40  1984.546  565.324  565.324    0.000   327.799 1623.464 1362.161  261.303     0.000 1686.950 1152.315  534.636
252.50  1972.689  557.345  557.345    0.000   430.438 1492.602 1262.470  230.133     0.000 1866.102 1401.939  464.163
252.60  1928.284  562.083  562.083    0.000   321.917 1718.751 1418.709  300.042     0.000 1654.879  938.681  716.198
252.70  1931.766  585.682  583.779    1.902   414.871 1688.663 1494.588  194.075     0.000 1739.229 1312.866  426.362
252.80  1869.224  642.867  625.370   17.497   450.925 1581.599 1467.250  114.350     0.000 1653.774 1420.537  233.237
252.90  1946.973  584.389  584.389    0.000   518.329 1531.708 1327.866  203.842     0.000 1735.705 1228.615  507.089
253.00  1904.527  599.801  586.696   13.105   425.025 1581.307 1479.621  101.686     0.000 1647.944 1059.120  588.824
253.10  1914.716  570.877  568.763    2.114   380.887 1717.178 1482.157  235.020     0.000 1624.317 1198.357  425.959
253.20  1830.924  657.623  657.623    0.000   288.153 1906.550 1557.698  348.852     0.000 1819.052 1301.506  517.545
253.30  1900.767  618.312  618.312    0.000   406.611 1667.518 1451.051  216.467     0.000 1728.974 1252.044  476.930
253.40  1907.123  595.487  594.896    0.591   486.938 1554.075 1428.870  125.205     0.000 1870.021 1190.718  679.303
253.50  1847.937  635.682  635.682    0.000   356.981 1742.738 1560.814  181.924     0.000 1619.493 1122.054  497.439
253.60  1929.375  571.176  571.176    0.000   377.123 1649.650 1429.246  220.404     0.000 1371.376 1219.873  151.503
253.70  1976.695  563.896  544.736   19.159   492.390 1611.318 1435.316  176.002     0.000 1616.880 1332.571  284.309
253.80  1873.534  653.237  623.475   29.762   486.854 1593.641 1493.857   99.784     0.000 1661.416 1549.723  111.693
253.90  1856.440  681.185  681.185    0.000   515.867 1656.880 1522.509  134.372     0.000 1960.299 1645.529  314.770
254.00  1869.897  635.655  635.655    0.000   318.721 1741.406 1641.797   99.609     0.000 1696.603 1534.141  162.462
254.10  1846.768  698.864  698.864    0.000   492.812 1762.426 1618.284  144.141     0.000 1770.394 1425.464  344.930
254.20  1802.945  693.393  693.393    0.000   364.934 1714.083 1523.121  190.962     0.000 1486.587 1212.432  274.155
254.30  1927.265  698.752  698.752    0.000   454.428 1696.842 1621.441   75.400     0.000 1581.190 1225.805  355.386
254.40  1783.645  723.021  723.021    0.000   367.009 1723.294 1590.180  133.115     0.000 1335.887  980.602  355.285
254.50  1848.453  696.706  696.706    0.000   330.302 1702.709 1591.860  110.849     0.000 1425.361 1334.380   90.982
254.60  1809.836  668.219  668.219    0.000   451.878 1456.240 1405.397   50.843     0.000 1333.475 1231.936  101.539
254.70  1879.341  677.676  677.676    0.000   455.247 1396.188 1352.868   43.321     0.000 1474.222 1362.529  111.693
254.80  1835.808  637.722  637.722    0.000   429.487 1527.919 1412.397  115.522     0.000 1494.730 1413.599   81.130
254.90  1998.104  686.855  686.855    0.000   406.527 1653.433 1596.666   56.766     0.000 1713.995 1470.302  243.693
255.00  2009.552  685.900  685.900    0.000   429.223 1654.598 1584.040   70.558     0.000 1662.622 1520.669  141.953
255.10  2016.150  732.730  730.715    2.015   330.131 1734.586 1647.598   86.987     0.000 1536.554 1435.015  101.539
255.20  2173.083  627.446  627.446    0.000   362.382 1664.480 1590.118   74.363     0.000 1793.008 1681.316  111.693
255.30  2071.398  663.259  663.259    0.000   360.741 1772.752 1704.874   67.878     0.000 1734.100 1521.373  212.727
255.40  2073.448  667.521  659.460    8.062   373.915 1491.516 1430.124   61.392     0.000 1598.074 1577.766   20.308
255.50  2049.114  661.171  652.376    8.794   261.346 1603.321 1558.185   45.136     0.000 1587.723 1496.641   91.083
255.60  2049.994  649.615  636.240   13.375   313.914 1607.851 1567.990   39.862     0.000 1598.877 1497.640  101.236
255.70  2066.380  683.267  683.267    0.000   339.028 1650.788 1614.644   36.144     0.000 1761.340 1649.748  111.592
255.80  2028.279  691.925  691.925    0.000   426.456 1576.477 1519.667   56.809     0.000 1630.351 1569.629   60.722
255.90  2019.101  652.016  652.016    0.000   406.433 1604.235 1530.391   73.844     0.000 1681.722 1215.248  466.474
256.00  1984.128  669.153  669.153    0.000   409.116 1746.122 1623.250  122.871     0.000 1711.680 1295.673  416.007
256.10  2063.975  676.789  676.789    0.000   427.921 1821.466 1578.891  242.575     0.000 1934.160 1335.584  598.575
256.20  1998.618  677.036  677.036    0.000   333.027 1871.633 1651.705  219.928     0.000 1901.791 1395.003  506.788
256.30  1974.899  694.252  694.252    0.000   312.061 1657.882 1459.523  198.359     0.000 1581.290 1104.661  476.629
256.40  1993.121  694.844  694.844    0.000   276.730 1722.989 1509.200  213.788     0.000 1682.727 1226.608  456.118
256.50  2077.056  668.035  668.035    0.000   324.804 1763.331 1488.237  275.094     0.000 1723.244 1256.869  466.375
256.60  2044.153  581.123  581.123    0.000   423.598 1620.740 1476.728  144.012     0.000 1672.876 1013.478  659.398
256.70  1988.902  611.697  611.697    0.000   453.949 1687.796 1461.772  226.024     0.000 1775.019 1216.656  558.363
256.80  2082.520  629.346  629.346    0.000   638.211 1565.711 1494.333   71.379     0.000 1968.143 1359.414  608.729
256.90  2067.712  607.837  607.837    0.000   653.511 1603.269 1483.987  119.282     0.000 1794.219 1235.755  558.463
257.00  2107.865  603.747  603.747    0.000   413.829 1628.952 1375.775  253.177     0.000 1922.398 1283.107  639.291
257.10  2020.268  647.549  643.151    4.397   409.382 1855.110 1593.287  261.823     0.000 1753.202 1084.052  669.149
257.20  1923.793  681.534  671.443   10.091   435.269 1679.020 1524.160  154.861     0.000 1794.219 1236.058  558.161
257.30  1940.894  674.426  674.426    0.000   309.156 1650.702 1420.697  230.005     0.000 1752.595 1214.641  537.954
257.40  1913.312  667.203  667.203    0.000   367.313 1590.345 1406.167  184.177     0.000 1631.356 1104.159  527.197
257.50  1965.328  675.546  668.438    7.108   331.676 1625.231 1397.136  228.095     0.000 1701.322 1143.564  557.758
257.60  1925.517  657.191  647.443    9.748   410.278 1622.769 1490.609  132.160     0.000 1671.769 1184.886  486.882
257.70  1992.079  641.545  641.545    0.000   438.606 1513.954 1405.527  108.427     0.000 1770.896 1365.747  405.149
257.80  1943.386  645.354  645.354    0.000   448.290 1565.148 1438.607  126.541     0.000 1991.467 1556.459  435.008
257.90  2030.830  676.394  676.394    0.000   479.924 1637.293 1457.054  180.239     0.000 1994.978 1436.616  558.363
258.00  2095.683  626.230  626.230    0.000   478.548 1558.481 1436.431  122.050     0.000 1763.757 1276.673  487.084
258.10  2050.225  657.047  657.047    0.000   451.483 1688.487 1540.108  148.379     0.000 2115.321 1557.260  558.060
258.20  1860.715  708.418  705.670    2.748   282.531 1666.790 1455.551  211.239     0.000 1733.297 1479.853  253.444
258.30  1945.474  669.488  661.243    8.245   300.515 1644.082 1427.137  216.945     0.000 1620.599 1366.953  253.645
258.40  2027.362  657.656  656.557    1.099   362.078 1595.875 1340.061  255.814     0.000 1780.346 1516.747  263.598
258.50  1859.505  672.792  672.792    0.000   440.142 1430.033 1289.998  140.034     0.000 1659.499 1548.008  111.492
258.60  1982.455  640.184  637.802    2.382   309.935 1438.429 1236.830  201.599     0.000 1498.248 1315.680  182.568
258.70  1984.242  652.490  647.177    5.313   317.676 1467.567 1294.850  172.717     0.000 1537.758 1314.473  223.285
258.80  1965.393  717.038  696.455   20.583   365.190 1543.266 1314.128  229.138     0.000 1772.704 1306.330  466.374
258.90  1936.674  662.520  643.350   19.170   339.157 1585.328 1276.339  308.989     0.000 1761.643 1347.647  413.996
259.00  1984.093  640.854  618.391   22.463   355.026 1562.891 1297.787  265.104     0.000 1781.048 1457.129  323.919
259.10  1857.623  673.981  673.981    0.000   211.280 1682.127 1421.774  260.353     0.000 1751.191 1407.166  344.025
259.20  1951.850  614.604  595.733   18.872   286.070 1711.859 1497.247  214.611     0.000 1831.209 1517.847  313.361
259.30  2016.447  630.788  630.788    0.000   344.608 1740.488 1514.645  225.843     0.000 1904.403 1681.320  223.083
259.40  1961.400  641.998  641.998    0.000   283.911 1716.064 1508.372  207.692     0.000 1803.166 1499.555  303.611
259.50  1984.489  689.923  689.923    0.000   283.294 1554.676 1381.443  173.233     0.000 1833.123 1549.520  283.603
259.60  2038.870  643.352  643.352    0.000   329.518 1562.281 1429.081  133.200     0.000 1629.240 1467.080  162.160
259.70  1961.568  694.209  687.562    6.647   305.056 1538.384 1376.734  161.651     0.000 1701.026 1296.077  404.949
259.80  2083.277  579.933  566.375   13.558   285.464 1615.510 1326.281  289.229     0.000 1791.706 1427.776  363.930
259.90  2053.952  620.973  620.973    0.000   387.456 1537.559 1324.028  213.531     0.000 1962.811 1699.011  263.800
260.00  1944.286  645.156  645.156    0.000   420.445 1567.386 1437.341  130.045     0.000 1942.407 1597.175  345.232
260.10  2015.328  673.989  673.989    0.000   376.302 1616.197 1439.287  176.910     0.000 1882.287 1638.694  243.592
260.20  2059.399  648.908  648.908    0.000   274.700 1584.805 1366.562  218.243     0.000 1709.365 1496.335  213.031
260.30  2024.127  638.984  638.984    0.000   416.336 1522.516 1416.723  105.792     0.000 1811.410 1527.403  284.007
260.40  2020.409  614.343  614.343    0.000   409.762 1539.757 1411.871  127.886     0.000 1893.846 1518.152  375.694
260.50  1966.175  670.308  670.308    0.000   277.470 1604.650 1374.819  229.830     0.000 1731.887 1366.750  365.137
260.60  1849.432  648.075  648.075    0.000   134.279 1656.688 1503.384  153.304     0.000 1639.091 1396.002  243.089
260.70  1841.427  666.738  660.509    6.229   239.860 1585.326 1383.773  201.553     0.000 1582.797 1410.483  172.314
260.80  1830.174  672.593  672.593    0.000   258.145 1587.579 1367.220  220.359     0.000 1323.823 1039.917  283.905
260.90  1865.658  614.213  614.213    0.000   195.977 1647.288 1400.162  247.126     0.000 1323.219  766.065  557.154
261.00  1891.872  640.595  640.595    0.000   393.768 1524.497 1409.063  115.434     0.000 1554.141 1057.407  496.734
261.10  2000.726  637.034  637.034    0.000   432.155 1527.178 1342.656  184.522     0.000 1715.702 1016.191  699.511
261.20  1953.954  691.593  691.593    0.000   457.875 1547.118 1363.330  183.788     0.000 1697.303 1088.473  608.830
261.30  2112.228  617.442  617.442    0.000   348.677 1676.682 1382.520  294.162     0.000 1824.379 1288.033  536.346
261.40  1975.620  700.388  700.388    0.000   258.048 1633.758 1333.325  300.433     0.000 1810.300 1312.962  497.339
261.50  1953.738  618.492  618.492    0.000   460.385 1407.387 1317.027   90.359     0.000 1619.791 1204.589  415.202
261.60  2039.031  663.812  663.812    0.000   431.244 1422.168 1342.661   79.506     0.000 1835.034 1378.110  456.925
261.70  2064.304  646.072  646.072    0.000   466.999 1443.949 1411.092   32.857     0.000 1529.813 1164.274  365.540
261.80  2096.073  598.029  598.029    0.000   557.267 1317.368 1291.861   25.508     0.000 1852.721 1365.940  486.782
261.90  2097.213  614.466  614.466    0.000   405.702 1548.973 1408.119  140.854     0.000 1860.469 1303.012  557.457
262.00  2094.371  603.837  603.837    0.000   425.064 1469.248 1358.053  111.195     0.000 1661.917 1215.650  446.267
262.10  2029.005  635.838  635.838    0.000   504.912 1576.554 1454.591  121.962     0.000 1762.347 1195.138  567.208
262.20  2080.474  607.275  607.275    0.000   571.413 1398.862 1360.471   38.390     0.000 1882.383 1477.639  404.744
262.30  1878.454  630.975  630.975    0.000   442.886 1390.616 1341.459   49.157     0.000 1558.871 1093.402  465.469
262.40  2006.729  657.044  657.044    0.000   571.364 1407.338 1403.663    3.675     0.000 1749.676 1516.137  233.539
262.50  2099.221  621.942  621.942    0.000   515.557 1486.631 1453.645   32.986     0.000 1813.220 1427.574  385.646
262.60  2075.051  648.577  648.577    0.000   531.811 1483.215 1450.401   32.814     0.000 1842.373 1366.146  476.227
262.70  1955.614  613.568  613.568    0.000   484.392 1341.786 1339.927    1.859     0.000 1706.953 1281.295  425.658
262.80  1987.803  669.393  669.393    0.000   445.431 1362.892 1226.580  136.312     0.000 1731.183 1194.337  536.846
262.90  2092.929  625.573  625.573    0.000   548.195 1455.242 1438.770   16.471     0.000 1833.324 1295.370  537.955
263.00  2079.715  630.030  630.030    0.000   470.634 1434.969 1425.804    9.165     0.000 1732.995 1245.608  487.386
263.10  2022.108  632.540  632.540    0.000   524.028 1485.676 1442.096   43.580     0.000 1883.891 1215.245  668.646
263.20  2137.091  630.330  630.330    0.000   588.964 1462.465 1447.938   14.527     0.000 1906.011 1408.974  497.036
263.30  2050.419  617.569  617.569    0.000   527.014 1352.825 1349.194    3.632     0.000 1804.171 1489.502  314.670
263.40  1996.110  662.360  662.360    0.000   541.660 1399.215 1382.872   16.343     0.000 1712.587 1601.196  111.390
263.50  2005.388  610.324  610.324    0.000   395.366 1420.045 1362.284   57.761     0.000 1598.781 1456.627  142.154
263.60  2074.468  609.879  605.665    4.214   426.154 1459.660 1305.271  154.389     0.000 1860.774 1586.921  273.853
263.70  2021.445  597.829  597.829    0.000   459.911 1557.876 1438.853  119.022     0.000 1682.023 1326.637  355.386
263.80  2037.477  618.066  618.066    0.000   474.388 1581.707 1458.836  122.871     0.000 1758.028 1494.128  263.900
263.90  1948.298  715.993  685.933   30.060   384.549 1392.159 1367.777   24.382     0.000 1650.956 1214.944  436.012
264.00  2068.027  679.242  650.055   29.186   390.613 1507.172 1431.253   75.919     0.000 1782.157 1204.089  578.067
264.10  2031.417  653.368  641.191   12.177   445.989 1506.215 1404.010  102.205     0.000 1701.325 1112.601  588.724
264.20  2018.467  553.829  553.829    0.000   499.600 1426.880 1423.249    3.632     0.000 1419.632 1044.643  374.989
264.30  1983.972  525.629  525.629    0.000   427.006 1454.984 1454.984    0.000     0.000 1305.520 1082.437  223.083
264.40  2020.388  548.565  548.565    0.000   338.123 1475.345 1475.345    0.000     0.000 1500.661 1379.922  120.740
264.50  1975.699  523.362  523.362    0.000   302.889 1444.304 1444.304    0.000     0.000 1305.323 1164.980  140.343
264.60  2042.029  512.818  512.818    0.000   390.959 1511.836 1506.389    5.448     0.000 1295.573 1053.086  242.487
264.70  1991.679  533.590  533.590    0.000   484.634 1422.549 1422.549    0.000     0.000 1498.043 1315.777  182.266
264.80  1919.177  570.323  570.323    0.000   398.609 1494.313 1492.454    1.859     0.000 1397.112 1154.626  242.486
264.90  1958.398  546.510  546.510    0.000   395.188 1462.198 1462.198    0.000     0.000 1489.701 1195.238  294.462
265.00  1960.384  597.519  597.519    0.000   498.299 1463.159 1442.234   20.925     0.000 1550.927 1297.685  253.242
265.10  1972.035  586.235  586.235    0.000   381.959 1491.682 1447.455   44.226     0.000 1346.942 1275.865   71.077
265.20  2025.810  597.951  597.951    0.000   370.242 1583.543 1525.353   58.190     0.000 1354.880 1091.080  263.799
265.30  1874.796  596.415  596.415    0.000   307.944 1554.979 1525.062   29.917     0.000 1296.476 1083.950  212.526
265.40  1945.359  687.751  687.751    0.000   419.093 1539.797 1450.651   89.146     0.000 1488.694 1246.109  242.584
265.50  2040.086  620.247  620.247    0.000   348.970 1550.219 1481.348   68.871     0.000 1316.379 1012.065  304.314
265.60  1975.037  553.753  548.073    5.680   296.106 1573.884 1476.349   97.535     0.000 1367.456 1083.851  283.605
265.70  2065.380  535.264  533.249    2.015   359.396 1614.731 1506.604  108.127     0.000 1579.478 1317.186  262.292
265.80  2067.029  569.906  569.906    0.000   303.105 1526.709 1471.760   54.949     0.000 1439.638 1115.922  323.716
265.90  1923.434  596.937  596.754    0.183   381.440 1607.544 1527.519   80.025     0.000 1559.871 1235.854  324.017
266.00  1996.813  597.438  597.438    0.000   427.060 1515.427 1444.654   70.773     0.000 1570.031 1206.703  363.328
266.10  1961.285  648.882  648.882    0.000   381.445 1553.418 1480.744   72.674     0.000 1617.378 1325.330  292.048
266.20  1943.264  622.629  622.629    0.000   423.079 1447.285 1415.466   31.819     0.000 1480.555 1247.318  233.237
266.30  1937.286  654.700  654.700    0.000   488.832 1515.152 1509.705    5.448     0.000 1679.604 1568.315  111.290
266.40  1902.942  642.497  642.497    0.000   389.829 1563.235 1548.190   15.044     0.000 1638.490 1516.845  121.645
266.50  1965.976  549.667  549.667    0.000   374.614 1555.633 1464.107   91.525     0.000 1648.647 1163.473  485.174
266.60  2021.155  605.676  605.676    0.000   350.785 1713.768 1584.067  129.701     0.000 1580.079 1317.285  262.793
266.70  2059.181  635.880  635.880    0.000   460.951 1671.529 1530.155  141.374     0.000 1792.303 1356.189  436.114
266.80  2012.134  578.362  578.362    0.000   414.028 1707.275 1617.869   89.407     0.000 1681.113 1275.764  405.349
266.90  2039.240  605.742  605.742    0.000   447.634 1651.352 1559.526   91.826     0.000 1782.556 1387.764  394.792
267.00  2113.142  582.571  582.571    0.000   394.971 1619.481 1535.565   83.916     0.000 1723.845 1561.786  162.059
267.10  1998.468  631.514  631.514    0.000   344.089 1628.331 1506.758  121.573     0.000 1650.754 1357.198  293.556
267.20  1969.901  621.352  621.352    0.000   450.950 1646.239 1528.126  118.113     0.000 1762.648 1377.707  384.940
267.30  1938.854  602.808  602.808    0.000   348.112 1582.440 1449.020  133.419     0.000 1601.596 1226.205  375.391
267.40  2003.233  587.670  587.670    0.000   410.455 1593.665 1471.965  121.700     0.000 1793.313 1529.915  263.398
267.50  2002.465  607.177  607.177    0.000   399.378 1609.669 1524.974   84.695     0.000 1681.619 1428.174  253.445
267.60  1997.793  551.980  551.980    0.000   368.164 1456.401 1381.996   74.405     0.000 1458.435 1367.151   91.284
267.70  2000.278  563.873  563.873    0.000   361.512 1486.323 1416.892   69.431     0.000 1641.708 1419.028  222.680
267.80  1936.346  603.047  603.047    0.000   358.616 1530.071 1424.020  106.051     0.000 1568.922 1254.756  314.166
267.90  2025.358  561.958  555.912    6.046   354.937 1420.269 1309.636  110.633     0.000 1591.543 1358.407  233.136
268.00  1942.231  629.517  625.120    4.397   441.149 1524.545 1436.610   87.935     0.000 1510.815 1287.531  223.285
268.10  1969.944  658.653  652.974    5.680   328.914 1580.177 1490.815   89.362     0.000 1518.858 1285.520  233.338
268.20  1969.005  643.288  643.288    0.000   474.223 1445.212 1398.650   46.562     0.000 1582.296 1227.010  355.285
268.30  1954.234  616.537  616.537    0.000   337.262 1513.609 1426.322   87.288     0.000 1459.846 1165.383  294.463
268.40  1882.970  668.417  658.890    9.527   335.005 1521.564 1351.614  169.950     0.000 1530.620 1297.080  233.539
268.50  1922.362  614.102  613.185    0.916   350.279 1529.132 1376.216  152.916     0.000 1498.954 1255.261  243.693
268.60  2027.170  601.048  601.048    0.000   361.077 1647.368 1471.326  176.042     0.000 1764.560 1510.814  253.746
268.70  1952.120  624.643  624.643    0.000   325.851 1630.772 1456.242  174.531     0.000 1632.158 1287.834  344.325
268.80  1969.767  650.381  650.381    0.000   409.805 1672.837 1480.322  192.515     0.000 1851.824 1528.509  323.315
268.90  1884.681  639.098  639.098    0.000   411.321 1642.400 1457.885  184.514     0.000 1728.271 1464.672  263.599
269.00  1902.396  610.266  610.266    0.000   377.863 1592.589 1384.298  208.292     0.000 1560.379 1186.294  374.085
269.10  1973.591  580.500  580.500    0.000   350.917 1566.698 1428.222  138.477     0.000 1671.062 1305.724  365.339
269.20  1943.419  637.989  637.989    0.000   301.766 1610.155 1470.036  140.119     0.000 1679.411 1456.629  222.782
269.30  2010.882  577.047  567.858    9.189   338.418 1521.041 1388.922  132.120     0.000 1446.870 1315.272  131.598
269.40  2013.607  562.203  562.203    0.000   369.591 1490.869 1308.730  182.139     0.000 1549.416 1256.060  293.356
269.50  1981.946  567.043  555.318   11.726   368.765 1652.599 1419.837  232.762     0.000 1670.254 1366.343  303.911
269.60  1945.036  579.994  579.994    0.000   356.099 1555.537 1409.715  145.823     0.000 1518.348 1295.870  222.478
269.70  1902.878  643.120  643.120    0.000   342.133 1551.138 1444.135  107.003     0.000 1551.228 1247.116  304.112
269.80  1936.267  558.481  558.297    0.183   418.622 1567.435 1416.033  151.402     0.000 1683.834 1329.153  354.681
269.90  1951.943  581.479  576.715    4.763   358.915 1599.214 1495.887  103.327     0.000 1785.473 1450.698  334.776
270.00  2003.736  571.585  571.585    0.000   387.194 1493.108 1423.590   69.519     0.000 1611.750 1297.080  314.670
270.10  1972.953  571.583  571.583    0.000   387.664 1555.671 1475.992   79.679     0.000 1650.752 1326.030  324.723
270.20  1935.340  580.261  580.261    0.000   396.879 1456.008 1425.876   30.132     0.000 1629.040 1497.544  131.496
270.30  2022.013  530.822  527.524    3.298   410.800 1468.039 1411.966   56.072     0.000 1652.869 1459.946  192.924
270.40  2072.240  507.796  507.796    0.000   345.338 1584.977 1444.207  140.770     0.000 1639.693 1336.084  303.609
270.50  2122.603  531.156  531.156    0.000   337.692 1577.508 1465.749  111.759     0.000 1610.848  953.057  657.790
270.60  2061.332  543.338  543.338    0.000   258.921 1654.328 1499.941  154.387     0.000 1620.797  892.233  728.564
270.70  2088.632  557.266  557.266    0.000   307.512 1671.661 1576.333   95.328     0.000 1640.800 1125.874  514.927
270.80  2080.435  551.679  551.679    0.000   358.744 1586.588 1507.731   78.857     0.000 1561.887 1247.318  314.569
270.90  1951.629  566.228  566.228    0.000   375.735 1529.172 1482.436   46.736     0.000 1832.118 1468.691  363.428
271.00  1984.294  522.212  522.212    0.000   432.112 1588.007 1512.823   75.183     0.000 1801.758 1325.732  476.026
271.10  2146.426  519.587  519.587    0.000   506.419 1598.050 1504.665   93.385     0.000 1864.187 1257.171  607.016
271.20  2072.157  528.975  528.975    0.000   433.667 1568.944 1483.646   85.299     0.000 1699.513 1466.377  233.137
271.30  2022.048  547.396  547.396    0.000   450.268 1433.546 1362.340   71.206     0.000 1742.745 1529.614  213.131
271.40  1961.615  557.011  557.011    0.000   394.549 1457.142 1338.338  118.804     0.000 1602.503 1156.034  446.469
271.50  2063.529  549.371  547.905    1.466   332.117 1593.979 1402.374  191.605     0.000 1620.900  983.921  636.979
271.60  2013.081  602.367  599.985    2.382   320.534 1647.379 1436.269  211.111     0.000 1561.687 1044.442  517.245
271.70  2043.179  559.228  559.228    0.000   398.397 1696.697 1514.253  182.443     0.000 1749.881  952.552  797.329
271.80  2024.783  577.660  577.660    0.000   334.190 1633.273 1533.189  100.085     0.000 1741.735  972.660  769.076
271.90  2088.995  527.360  527.360    0.000   375.736 1609.749 1424.883  184.866     0.000 1670.861  769.078  901.783
272.00  2080.076  488.680  488.680    0.000   357.496 1668.127 1563.029  105.098     0.000 1642.516  993.070  649.446
272.10  1977.545  527.271  527.271    0.000   354.421 1537.899 1447.800   90.099     0.000 1539.566  942.099  597.467
272.20  2068.312  520.155  520.155    0.000   439.082 1474.829 1439.293   35.536     0.000 1572.444 1075.306  497.138
272.30  1981.798  533.977  533.977    0.000   421.348 1543.865 1431.418  112.447     0.000 1531.123  983.518  547.605
272.40  1991.976  568.789  568.789    0.000   384.388 1643.692 1535.956  107.736     0.000 1589.130 1083.548  505.582
272.50  1998.221  581.014  581.014    0.000   344.699 1631.507 1457.106  174.401     0.000 1561.284 1054.194  507.090
272.60  2147.731  548.299  548.299    0.000   360.482 1700.591 1574.263  126.328     0.000 1591.745 1124.667  467.078
272.70  2110.218  537.390  534.092    3.298   380.499 1661.980 1507.899  154.081     0.000 1590.540 1346.847  243.693
272.80  2112.530  533.114  529.549    3.566   304.875 1653.604 1467.136  186.468     0.000 1622.507 1256.968  365.540
272.90  2080.582  553.674  553.674    0.000   276.080 1627.960 1392.555  235.405     0.000 1562.289 1217.158  345.131
273.00  2063.432  539.099  539.099    0.000   400.291 1700.290 1448.541  251.749     0.000 1749.880 1417.014  332.866
273.10  2063.042  542.209  540.927    1.282   317.024 1564.707 1370.631  194.076     0.000 1398.821 1094.405  304.415
273.20  1950.295  545.863  545.863    0.000   313.528 1673.995 1510.921  163.074     0.000 1488.091 1215.144  272.946
273.30  2129.633  534.417  529.287    5.130   363.328 1774.771 1571.184  203.587     0.000 1689.957 1365.234  324.723
273.40  2016.716  548.704  548.704    0.000   311.580 1595.229 1442.398  152.831     0.000 1399.121 1135.120  264.001
273.50  1965.961  619.901  619.901    0.000   324.404 1684.339 1548.368  135.970     0.000 1579.174 1376.900  202.273
273.60  2062.630  603.150  603.150    0.000   344.140 1732.501 1672.579   59.922     0.000 1520.567 1236.459  284.108
273.70  2012.585  607.747  605.182    2.565   327.363 1658.962 1506.000  152.962     0.000 1380.727 1106.572  274.155
273.80  2026.921  521.364  521.364    0.000   303.153 1526.931 1419.451  107.480     0.000 1399.627 1135.626  264.001
273.90  2037.561  629.930  620.769    9.161   252.392 1626.833 1474.823  152.011     0.000 1420.536 1288.536  132.000
274.00  2073.282  561.068  561.068    0.000   263.638 1769.821 1640.810  129.011     0.000 1673.380 1571.841  101.539
274.10  1899.599  615.407  597.818   17.589   324.287 1656.155 1474.788  181.367     0.000 1581.088 1348.956  232.132
274.20  1833.837  612.816  612.816    0.000   247.860 1634.712 1481.836  152.876     0.000 1527.403 1264.207  263.197
274.30  1984.421  547.091  547.091    0.000   418.242 1576.267 1473.975  102.292     0.000 1638.696 1315.581  323.115
274.40  1949.483  544.420  540.756    3.664   334.843 1674.345 1561.980  112.365     0.000 1768.877 1322.810  446.067
274.50  1923.868  614.218  614.218    0.000   350.273 1704.660 1617.241   87.419     0.000 1537.553 1182.771  354.782
274.60  1852.508  683.682  683.682    0.000   373.484 1629.504 1556.827   72.677     0.000 1402.032 1088.870  313.161
274.70  2015.156  610.699  610.699    0.000   414.657 1753.555 1689.828   63.727     0.000 1851.018 1568.117  282.901
274.80  1965.349  639.141  639.141    0.000   376.516 1645.033 1536.950  108.083     0.000 1767.575 1444.362  323.213
274.90  2022.554  629.598  629.598    0.000   357.406 1747.410 1642.308  105.102     0.000 1791.604 1456.627  334.977
275.00  1931.568  709.755  709.755    0.000   359.695 1777.328 1656.405  120.924     0.000 1721.328 1397.208  324.120
275.10  1984.451  663.568  631.871   31.697   352.253 1673.183 1505.696  167.487     0.000 1589.029 1275.466  313.563
275.20  2041.713  578.384  578.384    0.000   260.093 1680.099 1563.799  116.300     0.000 1470.100 1256.868  213.232
275.30  2047.503  573.913  573.913    0.000   212.705 1561.337 1541.363   19.974     0.000 1276.470 1094.204  182.266
275.40  2020.115  546.095  546.095    0.000   291.081 1479.921 1459.947   19.974     0.000 1479.647 1226.405  253.242
275.50  2095.318  518.906  518.906    0.000   332.764 1519.655 1420.088   99.567     0.000 1479.648 1135.726  343.922
275.60  2040.092  557.347  557.347    0.000   333.323 1551.092 1386.200  164.892     0.000 1376.603 1113.307  263.295
275.70  2011.189  588.900  588.900    0.000   316.812 1613.223 1451.873  161.350     0.000 1486.889 1244.000  242.889
275.80  1942.998  550.558  550.558    0.000   330.863 1537.299 1437.427   99.871     0.000 1543.787 1383.036  160.751
275.90  1902.694  613.279  613.279    0.000   294.930 1437.083 1356.754   80.329     0.000 1407.562 1245.402  162.160
276.00  1870.010  624.451  624.451    0.000   254.637 1466.176 1354.762  111.414     0.000  980.494  768.169  212.324
276.10  1906.197  641.512  641.512    0.000   274.266 1557.231 1429.604  127.627     0.000 1366.144 1225.199  140.945
276.20  2004.122  628.278  628.278    0.000   341.677 1569.163 1416.892  152.271     0.000 1509.203 1307.537  201.667
276.30  1900.687  610.275  610.275    0.000   316.857 1511.229 1341.708  169.521     0.000 1559.972 1337.796  222.176
276.40  2002.387  654.573  654.573    0.000   334.146 1637.649 1480.149  157.500     0.000 1537.957 1264.911  273.046
276.50  1849.212  657.665  657.665    0.000   282.607 1568.591 1441.915  126.676     0.000  978.887  695.788  283.099
276.60  1868.906  685.862  685.862    0.000   281.145 1630.206 1525.060  105.146     0.000 1089.778  796.828  292.951
276.70  1861.278  673.144  673.144    0.000   331.426 1575.045 1562.334   12.711     0.000 1316.584 1053.087  263.497
276.80  1917.489  645.224  645.224    0.000   278.376 1517.278 1415.505  101.773     0.000 1225.094  951.342  273.752
276.90  1978.798  648.042  648.042    0.000   351.444 1685.676 1506.599  179.076     0.000 1139.242  888.614  250.628
277.00  1898.949  642.316  630.774   11.543   335.143 1677.965 1449.388  228.577     0.000 1099.724  948.121  151.603
277.10  1955.224  598.872  598.872    0.000   365.828 1536.162 1409.313  126.849     0.000 1131.391  929.522  201.868
277.20  1952.834  582.040  582.040    0.000   358.273 1517.620 1415.111  102.508     0.000 1020.707  858.245  162.462
277.30  1976.851  622.553  622.553    0.000   336.349 1514.419 1384.371  130.049     0.000 1599.980 1529.407   70.573
277.40  2100.120  583.186  583.186    0.000   360.872 1616.369 1505.430  110.939     0.000 1262.696 1161.762  100.934
277.50  1952.849  605.917  605.917    0.000   415.860 1543.316 1488.841   54.475     0.000 1084.049  953.054  130.995
277.60  1950.711  620.723  620.723    0.000   405.140 1589.437 1576.726   12.711     0.000 1596.161 1465.871  130.291
277.70  1900.439  651.797  651.797    0.000   349.112 1499.598 1428.652   70.947     0.000 1468.891 1297.784  171.107
277.80  1867.427  687.611  687.611    0.000   334.927 1550.094 1501.067   49.028     0.000 1306.930 1215.646   91.284
277.90  1929.620  652.591  652.591    0.000   358.010 1590.808 1508.144   82.664     0.000 1456.012 1375.588   80.425
278.00  1869.056  656.046  656.046    0.000   355.204 1630.200 1546.196   84.004     0.000 1350.056 1108.579  241.478
278.10  1965.046  665.275  665.275    0.000   374.222 1585.976 1491.120   94.856     0.000 1385.947 1214.640  171.307
278.20  1858.194  645.663  645.663    0.000   346.730 1571.229 1467.640  103.589     0.000 1416.608 1325.626   90.982
278.30  1924.506  664.507  664.507    0.000   254.300 1706.413 1619.252   87.160     0.000 1405.347 1274.555  130.792
278.40  1846.572  702.561  702.561    0.000   172.285 1687.888 1600.209   87.679     0.000 1346.543 1245.508  101.035
278.50  1816.425  702.288  702.288    0.000   228.617 1580.572 1516.153   64.419     0.000 1256.162 1104.761  151.401
278.60  1856.789  707.525  707.525    0.000   224.860 1659.347 1570.371   88.976     0.000 1414.503 1313.771  100.733
278.70  1810.195  718.256  718.256    0.000   228.664 1538.419 1432.755  105.664     0.000 1285.920 1174.731  111.189
278.80  1815.113  649.385  649.385    0.000   309.811 1512.652 1452.212   60.440     0.000 1345.636 1204.590  141.046
278.90  1861.976  649.453  649.453    0.000   250.540 1593.896 1437.995  155.901     0.000 1275.566 1052.886  222.680
279.00  1766.059  639.224  639.224    0.000   291.700 1524.985 1415.343  109.642     0.000 1020.816  807.584  213.232
279.10  1775.406  735.603  735.603    0.000   316.430 1509.983 1491.825   18.158     0.000 1141.356  968.740  172.616
279.20  1747.240  807.505  807.505    0.000   287.981 1552.736 1503.449   49.287     0.000 1180.462  967.936  212.526
279.30  1710.388  775.726  775.726    0.000   289.842 1649.969 1573.271   76.698     0.000 1059.521  927.521  132.000
279.40  1618.818  816.131  816.131    0.000   259.837 1518.191 1443.655   74.536     0.000 1127.881  936.268  191.614
279.50  1664.245  782.014  782.014    0.000   324.818 1646.452 1581.081   65.370     0.000 1196.943 1056.096  140.847
279.60  1624.923  842.447  842.447    0.000   413.356 1550.309 1513.992   36.317     0.000 1118.432  955.970  162.462
279.70  1667.962  742.183  742.183    0.000   404.149 1466.723 1457.644    9.079     0.000 1139.535 1017.689  121.847
279.80  1804.851  738.374  738.374    0.000   392.172 1513.649 1513.649    0.000     0.000 1339.000 1095.709  243.291
279.90  1690.259  729.242  729.242    0.000   334.495 1619.313 1540.021   79.292     0.000 1179.955  956.871  223.083
280.00  1783.831  732.692  732.692    0.000   306.873 1624.642 1530.824   93.818     0.000 1028.557  815.326  213.231
280.10  1718.221  758.535  758.535    0.000   255.167 1548.323 1501.111   47.212     0.000 1249.526 1026.443  223.083
280.20  1732.600  793.104  793.104    0.000   230.825 1640.734 1575.883   64.851     0.000 1118.021  966.418  151.603
280.30  1708.404  726.949  726.949    0.000   176.049 1649.647 1543.291  106.356     0.000 1076.905 1056.597   20.308
280.40  1693.836  725.540  725.540    0.000   154.561 1739.049 1618.772  120.277     0.000 1090.877  877.646  213.231
280.50  1785.406  707.039  707.039    0.000   266.922 1557.299 1457.342   99.958     0.000 1141.646  989.439  152.207
280.60  1661.388  784.382  784.382    0.000   125.725 1629.773 1531.026   98.747     0.000 1085.556  974.367  111.189
280.70  1674.395  752.159  752.159    0.000   249.288 1661.759 1566.644   95.115     0.000 1120.840  938.473  182.367
280.80  1628.644  808.285  808.285    0.000   193.126 1632.958 1512.854  120.105     0.000 1198.850 1097.815  101.035
280.90  1699.301  820.232  820.232    0.000   148.639 1629.286 1526.821  102.465     0.000 1087.062  966.224  120.839
281.00  1660.248  852.508  852.508    0.000   129.745 1677.576 1574.073  103.503     0.000 1076.503 1005.628   70.876
281.10  1667.363  811.966  811.966    0.000   196.065 1544.931 1405.977  138.955     0.000  874.334  702.725  171.609
281.20  1671.455  830.647  830.647    0.000   214.784 1667.253 1504.606  162.647     0.000  919.977  788.077  131.900
281.30  1691.166  771.625  771.625    0.000   236.922 1643.644 1487.049  156.594     0.000  836.434  704.635  131.799
281.40  1643.021  806.098  806.098    0.000   181.151 1561.395 1441.117  120.278     0.000  804.259  713.781   90.478
281.50  1602.593  817.269  817.269    0.000   297.318 1621.997 1518.321  103.676     0.000 1088.474  956.675  131.799
281.60  1600.152  795.708  795.708    0.000   288.194 1608.469 1530.388   78.081     0.000 1018.705  928.124   90.581
281.70  1626.251  795.480  795.480    0.000   181.193 1547.185 1470.574   76.611     0.000  825.574  704.432  121.142
281.80  1668.334  778.084  778.084    0.000   203.280 1529.581 1487.298   42.283     0.000  898.457  746.249  152.207
281.90  1564.630  790.724  790.724    0.000   201.210 1617.209 1555.989   61.220     0.000 1077.704  916.452  161.253
282.00  1623.866  754.538  754.538    0.000   150.842 1477.191 1418.739   58.452     0.000  903.789  863.576   40.213
282.10  1586.209  818.347  818.347    0.000    88.370 1533.130 1423.920  109.209     0.000  733.285  632.550  100.735
282.20  1629.310  832.821  832.821    0.000   122.612 1533.522 1397.766  135.755     0.000  896.048  743.941  152.107
282.30  1656.155  789.347  789.347    0.000   179.850 1543.567 1456.580   86.987     0.000  917.967  765.658  152.308
282.40  1588.598  814.325  814.325    0.000   122.049 1548.999 1533.867   15.132     0.000  835.630  663.416  172.214
282.50  1679.712  772.565  772.565    0.000   104.194 1571.953 1479.000   92.953     0.000 1129.686  957.774  171.912
282.60  1732.164  769.939  769.939    0.000   140.381 1669.850 1592.806   77.043     0.000  986.733  875.141  111.592
282.70  1649.545  763.076  763.076    0.000    99.957 1687.181 1622.935   64.246     0.000 1057.306  916.358  140.948
282.80  1696.617  707.759  707.759    0.000   101.341 1709.577 1685.107   24.470     0.000  888.612  717.001  171.611
282.90  1693.748  787.624  787.624    0.000   148.119 1621.863 1618.058    3.805     0.000  876.649  724.944  151.705
283.00  1781.147  717.114  717.114    0.000   144.487 1638.571 1625.861   12.711     0.000 1017.488  794.605  222.882
283.10  1690.718  738.459  738.459    0.000    86.511 1600.213 1592.777    7.436     0.000  794.013  509.905  284.108
283.20  1624.202  754.495  754.495    0.000   159.101 1581.950 1567.423   14.527     0.000  757.115  382.929  374.185
283.30  1554.270  829.242  829.242    0.000   194.294 1510.674 1481.621   29.053     0.000  575.755  423.849  151.906
283.40  1753.245  717.440  717.440    0.000   187.289 1423.110 1386.449   36.661     0.000  998.092  775.913  222.179
283.50  1547.049  806.934  806.934    0.000   259.101 1479.844 1472.581    7.263     0.000  968.137  846.693  121.444
283.60  1623.989  806.477  806.477    0.000   180.717 1535.101 1529.394    5.707     0.000  767.874  696.797   71.077
283.70  1585.463  840.318  840.318    0.000   216.989 1519.577 1519.577    0.000     0.000  827.791  614.761  213.030
283.80  1593.903  838.716  838.716    0.000   247.077 1542.961 1535.352    7.609     0.000 1047.657  906.307  141.350
283.90  1648.345  850.926  850.926    0.000   233.119 1595.230 1563.928   31.302     0.000 1037.302  905.302  132.000
284.00  1722.959  749.712  749.712    0.000   200.649 1490.586 1472.428   18.158     0.000 1068.557  967.018  101.539
284.10  1673.545  742.607  742.607    0.000   182.878 1598.633 1593.185    5.448     0.000 1029.051  947.820   81.231
284.20  1769.388  739.389  739.389    0.000   263.339 1589.254 1587.438    1.816     0.000 1121.645 1020.308  101.337
284.30  1735.797  750.554  750.554    0.000   290.701 1483.139 1483.139    0.000     0.000  916.764  855.841   60.923
284.40  1776.319  758.878  758.878    0.000   327.757 1494.507 1468.652   25.854     0.000  957.480  835.634  121.847
284.50  1783.692  783.245  783.245    0.000   289.192 1576.168 1545.298   30.869     0.000  999.200  846.892  152.308
284.60  1737.204  858.311  858.311    0.000   310.766 1490.612 1450.147   40.466     0.000  898.668  837.745   60.923
284.70  1766.175  805.648  805.648    0.000   217.465 1542.394 1488.489   53.906     0.000  992.163  921.187   70.976
284.80  1702.857  857.660  857.660    0.000   286.640 1510.543 1510.543    0.000     0.000 1037.001 1006.741   30.260
284.90  1816.873  814.570  814.570    0.000   349.543 1573.437 1560.727   12.711     0.000 1306.126 1185.285  120.841
285.00  1892.387  763.218  763.218    0.000   301.384 1599.296 1595.491    3.804     0.000 1193.630 1112.802   80.828
285.10  1904.087  695.781  695.781    0.000   341.756 1502.940 1495.503    7.436     0.000 1068.670  885.901  182.770
285.20  1931.481  722.846  722.846    0.000   313.355 1572.381 1572.381    0.000     0.000 1214.132 1032.572  181.560
285.30  1820.079  704.160  704.160    0.000   306.573 1494.847 1494.847    0.000     0.000 1209.415  998.398  211.018
285.40  1833.621  740.530  740.530    0.000   361.346 1533.326 1533.326    0.000     0.000 1081.337  979.798  101.539
285.50  1820.938  743.333  743.333    0.000   292.518 1573.056 1573.056    0.000     0.000 1131.503 1060.627   70.876
285.60  1785.109  732.194  732.194    0.000   324.382 1583.210 1583.210    0.000     0.000 1241.284 1160.455   80.829
285.70  1839.083  742.292  742.292    0.000   247.643 1499.725 1469.289   30.437     0.000 1051.476 1021.015   30.462
285.80  1859.294  731.488  731.488    0.000   394.292 1482.312 1482.312    0.000     0.000 1216.454 1084.554  131.900
285.90  1737.107  758.019  758.019    0.000   286.852 1533.241 1533.241    0.000     0.000 1051.278  980.201   71.077
286.00  1760.941  815.145  815.145    0.000   281.924 1537.522 1537.522    0.000     0.000 1056.304 1056.304    0.000
286.10  1782.389  761.057  761.057    0.000   251.017 1595.021 1595.021    0.000     0.000 1120.042 1059.522   60.520
286.20  1701.070  776.146  776.146    0.000   301.640 1453.124 1453.124    0.000     0.000 1160.759 1120.344   40.414
286.30  1735.846  761.637  761.637    0.000   313.446 1428.476 1428.476    0.000     0.000 1146.884 1055.600   91.284
286.40  1759.021  789.094  789.094    0.000   474.105 1489.915 1462.678   27.238     0.000 1320.003 1289.542   30.462
286.50  1853.507  750.353  750.353    0.000   363.898 1472.705 1467.129    5.576     0.000 1330.558 1229.422  101.136
286.60  1844.510  754.240  754.240    0.000   461.308 1584.769 1544.821   39.948     0.000 1273.055 1110.794  162.261
286.70  1725.797  792.307  792.307    0.000   400.423 1541.722 1526.894   14.828     0.000 1270.929 1179.645   91.284
286.80  1723.724  789.220  789.220    0.000   308.343 1621.244 1521.805   99.439     0.000 1348.147 1034.684  313.463
286.90  1776.259  781.287  781.287    0.000   291.863 1666.602 1527.561  139.041     0.000 1320.197  965.817  354.380
287.00  1778.286  759.230  759.230    0.000   294.639 1624.800 1529.383   95.417     0.000 1310.149  955.670  354.479
287.10  1847.675  730.788  730.788    0.000   324.256 1539.016 1539.016    0.000     0.000 1234.045 1102.145  131.900
287.20  1726.664  794.037  794.037    0.000   260.961 1534.516 1518.173   16.343     0.000 1087.868  956.472  131.396
287.30  1707.888  778.043  778.043    0.000   240.209 1644.982 1644.982    0.000     0.000 1233.442 1152.412   81.029
287.40  1704.604  756.005  756.005    0.000   313.359 1536.737 1536.737    0.000     0.000 1096.417 1025.441   70.976
287.50  1589.579  806.730  806.730    0.000   249.363 1456.780 1456.780    0.000     0.000  885.992  855.530   30.462
287.60  1720.204  793.890  793.890    0.000   290.790 1460.709 1460.709    0.000     0.000  968.128  877.045   91.083
287.70  1719.688  726.448  726.448    0.000   284.740 1547.795 1547.795    0.000     0.000 1137.131 1106.770   30.361
287.80  1759.838  752.874  752.874    0.000   353.741 1598.146 1598.146    0.000     0.000 1291.945 1190.708  101.236
287.90  1749.899  762.040  762.040    0.000   361.253 1573.635 1560.319   13.316     0.000 1383.829 1221.669  162.160
288.00  1764.142  738.803  738.803    0.000   283.740 1567.126 1557.614    9.511     0.000 1170.408 1100.036   70.372
288.10  1695.755  781.974  781.974    0.000   334.155 1542.948 1535.339    7.609     0.000 1247.008 1135.618  111.390
288.20  1723.866  800.314  800.314    0.000   417.380 1502.875 1502.875    0.000     0.000  847.293  715.998  131.295
288.30  1794.409  713.364  713.364    0.000   421.006 1483.688 1483.688    0.000     0.000 1153.217 1042.229  110.987
288.40  1823.178  737.500  737.500    0.000   334.880 1609.977 1602.714    7.263     0.000 1344.130 1172.219  171.911
288.50  1841.333  657.503  657.503    0.000   372.240 1520.583 1520.583    0.000     0.000 1362.315 1231.323  130.993
288.60  1854.090  740.218  740.218    0.000   482.866 1563.633 1556.283    7.350     0.000 1437.622 1185.791  251.831
288.70  1849.732  704.512  704.512    0.000   438.001 1437.852 1437.852    0.000     0.000 1291.246 1149.999  141.247
288.80  1927.333  673.921  673.921    0.000   418.546 1487.566 1487.566    0.000     0.000 1291.042 1090.279  200.763
288.90  1876.498  674.017  674.017    0.000   361.043 1524.845 1445.640   79.205     0.000 1370.771 1137.534  233.237
289.00  1825.799  742.105  742.105    0.000   302.205 1668.427 1530.987  137.439     0.000  976.778  673.774  303.004
289.10  1884.496  707.985  707.985    0.000   320.143 1690.500 1576.102  114.397     0.000 1412.687 1087.763  324.924
289.20  1807.055  729.278  729.278    0.000   265.583 1709.975 1566.704  143.271     0.000 1396.606 1012.573  384.033
289.30  1923.185  729.473  729.473    0.000   248.763 1614.371 1533.699   80.672     0.000  934.452  560.269  374.183
289.40  1851.059  710.701  710.701    0.000   258.842 1493.757 1464.703   29.053     0.000 1015.082  712.981  302.101
289.50  1865.265  697.002  697.002    0.000   290.918 1562.447 1443.251  119.195     0.000  945.809  693.474  252.336
289.60  1839.490  735.538  735.538    0.000   350.192 1563.652 1441.735  121.917     0.000 1222.476  990.246  232.230
289.70  1855.959  700.514  700.514    0.000   315.779 1458.908 1385.800   73.108     0.000 1200.764 1069.771  130.993
289.80  1844.359  712.600  712.600    0.000   280.156 1606.015 1422.746  183.269     0.000 1099.122  856.538  242.584
289.90  1902.422  689.337  689.337    0.000   269.477 1564.133 1440.139  123.993     0.000 1208.907  926.412  282.495
290.00  1836.631  721.597  721.597    0.000   245.266 1699.820 1558.964  140.857     0.000  899.162  767.766  131.396
290.10  1905.903  638.008  638.008    0.000   270.642 1478.042 1397.281   80.761     0.000 1219.456 1078.511  140.945
290.20  1895.412  650.989  650.989    0.000   248.681 1481.940 1404.810   77.130     0.000 1105.357  874.734  230.623
290.30  1847.265  681.236  681.236    0.000   266.927 1503.101 1448.107   54.994     0.000 1106.570  855.338  251.232
290.40  1817.948  753.128  753.128    0.000   173.755 1693.395 1484.661  208.734     0.000 1203.576  899.162  304.415
290.50  1935.108  687.521  687.521    0.000   242.976 1623.115 1512.868  110.247     0.000 1156.835 1035.795  121.040
290.60  1858.649  724.245  721.271    2.974   203.329 1709.175 1630.748   78.427     0.000  877.852  746.758  131.093
290.70  1922.701  709.807  709.807    0.000   217.334 1732.782 1602.560  130.221     0.000 1284.909  859.958  424.951
290.80  1837.136  721.221  721.221    0.000   219.063 1531.804 1373.912  157.891     0.000 1110.387  958.886  151.502
290.90  1816.411  748.981  748.981    0.000   263.424 1489.699 1326.751  162.948     0.000 1138.839  845.989  292.851
291.00  1822.765  713.393  713.393    0.000   185.040 1486.351 1389.248   97.103     0.000 1102.643  931.236  171.407
291.10  1848.067  715.478  715.478    0.000   245.351 1593.193 1478.536  114.657     0.000 1101.641  950.740  150.901
291.20  1770.039  765.123  765.123    0.000   242.107 1539.804 1482.175   57.629     0.000 1011.366  829.401  181.966
291.30  1825.428  762.075  762.075    0.000   233.545 1554.572 1437.499  117.073     0.000 1139.741  837.439  302.303
291.40  1868.827  727.086  727.086    0.000   252.568 1475.296 1428.562   46.734     0.000 1050.571  868.305  182.266
291.50  1886.384  722.341  722.341    0.000   359.533 1443.632 1395.083   48.550     0.000 1231.928 1039.911  192.017
291.60  1915.868  659.913  659.913    0.000   291.915 1577.973 1556.096   21.877     0.000 1162.363 1050.872  111.491
291.70  1937.554  709.425  709.425    0.000   321.701 1610.054 1487.614  122.439     0.000 1134.114 1032.576  101.539
291.80  1833.168  762.528  762.528    0.000   344.697 1573.310 1470.413  102.897     0.000 1306.130 1154.023  152.107
291.90  1821.581  745.188  745.188    0.000   376.005 1513.433 1418.837   94.596     0.000 1111.296  938.882  172.414
292.00  1765.135  758.493  758.493    0.000   325.379 1461.775 1356.716  105.059     0.000 1068.670  906.208  162.462
292.10  1800.216  750.724  750.724    0.000   291.095 1480.578 1421.866   58.712     0.000 1170.410 1079.126   91.284
292.20  1845.858  724.034  724.034    0.000   333.979 1524.897 1508.554   16.343     0.000 1162.568 1111.798   50.770
292.30  1761.493  766.562  766.562    0.000   339.165 1586.225 1540.051   46.174     0.000 1181.359  968.430  212.929
292.40  1763.497  803.352  803.352    0.000   292.991 1709.753 1579.279  130.474     0.000 1131.904  786.874  345.030
292.50  1830.198  788.095  788.095    0.000   268.092 1652.434 1542.147  110.287     0.000  991.559  686.943  304.616
292.60  1741.026  753.231  753.231    0.000   360.961 1548.028 1472.368   75.660     0.000 1007.646  692.976  314.669
292.70  1776.922  752.708  752.708    0.000   249.111 1514.810 1463.361   51.449     0.000 1051.373  757.314  294.059
292.80  1744.789  822.791  822.791    0.000   317.724 1506.548 1464.784   41.764     0.000 1163.667  808.583  355.083
292.90  1824.780  798.119  798.119    0.000   365.458 1527.913 1469.547   58.366     0.000 1212.930  868.101  344.829
293.00  1867.000  767.133  767.133    0.000   372.590 1396.621 1380.278   16.343     0.000 1069.172  755.407  313.765
293.10  1767.986  771.439  771.439    0.000   319.973 1456.964 1414.076   42.888     0.000 1033.682  668.243  365.439
293.20  1877.386  756.902  755.902    1.000   299.783 1479.264 1447.620   31.643     0.000  947.124  612.449  334.675
293.30  1805.875  755.629  755.629    0.000   277.991 1456.354 1417.663   38.691     0.000 1123.257 1072.488   50.769
293.40  1829.678  766.582  766.582    0.000   296.538 1468.142 1405.329   62.813     0.000  969.334  888.103   81.231
293.50  1870.316  793.699  793.699    0.000   385.513 1409.754 1352.684   57.069     0.000 1042.224  910.426  131.799
293.60  1888.749  726.206  726.206    0.000   357.674 1449.268 1408.501   40.767     0.000 1022.925  576.456  446.468
293.70  1788.033  811.011  793.129   17.883   232.815 1541.396 1447.968   93.427     0.000 1162.965  767.871  395.094
293.80  1794.079  756.397  734.544   21.853   217.813 1611.175 1502.875  108.299     0.000 1142.456  707.250  435.206
293.90  1950.339  713.174  713.174    0.000   275.355 1642.841 1556.807   86.033     0.000 1282.388 1171.603  110.786
294.00  1853.088  717.602  717.602    0.000   270.040 1478.365 1371.448  106.917     0.000 1220.168  776.314  443.853
294.10  1896.384  714.944  714.944    0.000   275.227 1529.328 1398.678  130.649     0.000 1252.742  878.457  374.286
294.20  1838.557  736.609  736.609    0.000   342.325 1493.974 1406.298   87.676     0.000 1087.973  671.765  416.208
294.30  1928.901  674.133  674.133    0.000   308.908 1528.341 1329.078  199.262     0.000 1188.604  914.650  273.953
294.40  1921.150  659.756  659.756    0.000   403.977 1436.913 1301.849  135.063     0.000 1276.370 1053.086  223.284
294.50  1884.039  692.901  692.901    0.000   299.955 1627.476 1474.513  152.962     0.000 1210.617  997.587  213.030
294.60  1884.601  685.906  685.906    0.000   324.774 1398.429 1323.548   74.882     0.000  948.127  795.818  152.308
294.70  1837.336  646.482  646.482    0.000   399.048 1307.508 1303.704    3.805     0.000 1072.183  798.430  273.753
294.80  1938.670  677.916  677.916    0.000   331.301 1348.357 1339.278    9.079     0.000 1159.847  816.424  343.422
294.90  1916.733  693.780  693.780    0.000   327.758 1417.008 1417.008    0.000     0.000 1010.755  787.370  223.385
295.00  1925.860  782.757  782.757    0.000   327.888 1488.299 1474.983   13.316     0.000 1222.275  908.210  314.065
295.10  1802.394  776.529  776.529    0.000   301.471 1398.520 1383.994   14.527     0.000  975.878  854.232  121.645
295.20  1810.189  773.155  773.155    0.000   390.922 1446.861 1446.861    0.000     0.000 1161.462  927.923  233.539
295.30  1881.612  806.925  806.925    0.000   339.690 1472.306 1472.306    0.000     0.000 1172.616 1081.231   91.385
295.40  1796.000  770.736  770.736    0.000   302.899 1481.799 1481.799    0.000     0.000 1128.689 1037.505   91.183
295.50  1842.506  734.049  734.049    0.000   276.568 1460.254 1460.254    0.000     0.000  992.362  911.131   81.231
295.60  1841.977  698.045  698.045    0.000   223.647 1488.695 1488.695    0.000     0.000 1041.320  970.243   71.077
295.70  1792.451  767.503  767.503    0.000   236.101 1528.428 1528.428    0.000     0.000 1011.764  940.687   71.077
295.80  1717.363  807.428  807.428    0.000   253.610 1442.617 1442.617    0.000     0.000 1119.842 1079.226   40.616
295.90  1758.960  775.840  775.840    0.000   214.436 1475.700 1473.797    1.902     0.000 1047.055  935.362  111.693
296.00  1800.281  704.444  704.444    0.000   262.345 1407.949 1407.949    0.000     0.000 1076.209  995.180   81.029
296.10  1869.588  743.437  743.437    0.000   341.372 1521.024 1521.024    0.000     0.000 1285.415 1173.923  111.491
296.20  1878.047  682.829  682.829    0.000   303.590 1382.554 1382.554    0.000     0.000 1105.663 1065.047   40.616
296.30  1882.423  682.444  682.444    0.000   415.566 1329.947 1329.947    0.000     0.000 1057.108  945.818  111.289
296.40  1840.585  685.514  685.514    0.000   388.846 1353.498 1353.498    0.000     0.000 1090.782  989.848  100.934
296.50  1810.520  723.642  723.642    0.000   367.056 1335.782 1335.782    0.000     0.000 1152.514 1020.715  131.799
296.60  1849.130  759.072  759.072    0.000   411.357 1461.672 1458.040    3.632     0.000 1229.822 1108.278  121.544
296.70  1868.731  774.307  774.307    0.000   294.336 1462.832 1462.832    0.000     0.000 1131.494 1070.571   60.923
296.80  1863.397  732.091  732.091    0.000   289.484 1469.044 1469.044    0.000     0.000 1100.830 1100.830    0.000
296.90  1899.510  722.173  722.173    0.000   391.860 1368.351 1359.272    9.079     0.000 1007.432  805.362  202.070
297.00  1925.384  696.229  696.229    0.000   320.395 1380.959 1380.959    0.000     0.000 1078.617 1078.617    0.000
297.10  1781.473  691.099  691.099    0.000   271.632 1288.554 1288.554    0.000     0.000  959.182  766.258  192.924
297.20  1817.918  749.487  749.487    0.000   230.175 1350.188 1350.188    0.000     0.000 1028.041  804.958  223.083
297.30  1652.747  846.372  846.372    0.000   243.102 1375.397 1375.397    0.000     0.000 1078.724  916.261  162.462
297.40  1743.884  822.253  822.253    0.000   244.738 1430.204 1430.204    0.000     0.000  940.187  717.003  223.184
297.50  1824.079  764.559  764.559    0.000   287.366 1250.129 1250.129    0.000     0.000  997.893  663.016  334.876
297.60  1891.733  774.735  774.735    0.000   319.668 1368.991 1368.991    0.000     0.000  959.692  777.023  182.669
297.70  1697.164  788.461  788.461    0.000   368.438 1376.857 1376.857    0.000     0.000 1080.431  837.343  243.088
297.80  1818.454  714.045  714.045    0.000   338.044 1339.723 1339.723    0.000     0.000 1158.847  783.154  375.694
297.90  1846.304  762.804  762.804    0.000   375.272 1317.231 1317.231    0.000     0.000 1049.967 1049.967    0.000
298.00  1804.083  752.796  752.796    0.000   467.404 1333.494 1333.494    0.000     0.000 1303.013 1252.244   50.769
298.10  1878.672  784.591  784.591    0.000   486.322 1307.962 1278.221   29.741     0.000 1270.125  855.125  415.000
298.20  1902.967  733.809  733.809    0.000   459.769 1307.481 1307.481    0.000     0.000 1158.932  714.378  444.554
298.30  1869.879  784.327  784.327    0.000   418.663 1431.868 1416.997   14.870     0.000 1240.468  764.142  476.327
298.40  1952.313  726.375  726.375    0.000   420.398 1408.568 1370.435   38.133     0.000 1200.760  856.836  343.923
298.50  1849.647  733.643  733.643    0.000   306.908 1422.009 1319.764  102.246     0.000 1108.065  795.609  312.456
298.60  1879.105  720.288  720.288    0.000   330.165 1326.034 1223.662  102.372     0.000 1160.847  765.047  395.800
298.70  1900.234  743.764  743.764    0.000   276.091 1431.089 1254.658  176.431     0.000 1050.063  584.696  465.367
298.80  1832.574  735.053  735.053    0.000   182.749 1423.835 1257.904  165.931     0.000 1029.252  705.638  323.614
298.90  1788.310  789.688  789.688    0.000   219.193 1535.242 1314.406  220.835     0.000 1190.102  977.072  213.030
299.00  1775.608  790.338  790.338    0.000   184.434 1538.934 1317.922  221.013     0.000 1168.995  865.488  303.508
299.10  1789.284  805.702  805.702    0.000   248.375 1502.863 1322.144  180.719     0.000 1178.744  915.549  263.194
299.20  1834.877  786.195  786.195    0.000   282.319 1452.521 1272.840  179.681     0.000 1147.185  944.108  203.078
299.30  1785.471  775.016  775.016    0.000   238.954 1400.380 1254.335  146.045     0.000 1050.072  867.905  182.167
299.40  1763.208  733.707  733.707    0.000   265.325 1422.375 1212.948  209.426     0.000 1261.389 1048.962  212.427
299.50  1677.388  755.833  755.833    0.000   222.395 1307.593 1129.641  177.952     0.000  938.474  767.467  171.007
299.60  1740.997  833.753  833.753    0.000   273.018 1474.399 1288.059  186.339     0.000 1157.540  782.248  375.291
299.70  1773.319  741.769  741.769    0.000   206.875 1511.085 1334.344  176.741     0.000 1250.226  723.532  526.694
299.80  1858.701  666.677  666.677    0.000   320.839 1413.809 1361.669   52.140     0.000 1098.624  684.929  413.695
299.90  1763.264  682.357  682.357    0.000   280.675 1234.916 1234.916    0.000     0.000  936.166  683.827  252.339
300.00  1833.949  689.464  689.464    0.000   266.927 1302.886 1302.886    0.000     0.000  886.101  572.236  313.865
300.10  1774.608  691.493  691.493    0.000   186.339 1318.496 1307.601   10.895     0.000 1044.843  831.612  213.232
300.20  1872.712  705.024  705.024    0.000   254.389 1236.367 1236.367    0.000     0.000  939.477  716.394  223.083
300.30  1820.966  738.172  738.172    0.000   200.429 1353.710 1353.710    0.000     0.000  998.994  826.378  172.616
300.40  1823.182  733.889  733.889    0.000   191.310 1281.594 1281.594    0.000     0.000  959.784  695.985  263.799
300.50  1867.331  707.176  707.176    0.000   235.534 1330.231 1330.231    0.000     0.000  887.202  715.292  171.910
300.60  1790.745  765.180  765.180    0.000   297.055 1228.669 1228.669    0.000     0.000 1011.055  767.563  243.492
300.70  1748.979  768.676  768.676    0.000   272.455 1383.629 1383.629    0.000     0.000 1120.439  938.473  181.966
300.80  1916.719  675.914  675.914    0.000   386.196 1356.820 1356.820    0.000     0.000 1180.354 1160.046   20.308
300.90  1798.745  746.798  746.798    0.000   318.203 1195.313 1195.313    0.000     0.000 1063.037  770.387  292.651
301.00  1777.427  786.078  786.078    0.000   368.301 1254.003 1254.003    0.000     0.000  998.287  765.251  233.035
301.10  1834.903  768.576  768.576    0.000   367.750 1294.227 1294.227    0.000     0.000  947.323  755.709  191.614
301.20  1818.793  734.627  734.627    0.000   358.278 1297.259 1297.259    0.000     0.000 1018.802  786.573  232.229
301.30  1687.657  788.481  788.481    0.000   254.342 1335.970 1157.586  178.384     0.000 1076.699  854.825  221.873
301.40  1717.479  825.451  825.451    0.000   241.114 1369.735 1162.947  206.788     0.000  919.672  737.910  181.762
301.50  1738.110  752.554  752.554    0.000   210.723 1477.186 1259.632  217.554     0.000 1080.124  827.890  252.234
301.60  1796.604  661.702  661.702    0.000   175.704 1368.420 1140.317  228.103     0.000  888.913  585.808  303.105
301.70  1790.721  719.955  719.955    0.000   219.888 1436.971 1264.121  172.850     0.000 1078.010  795.112  282.898
301.80  1767.077  660.688  660.688    0.000   257.672 1323.050 1239.349   83.701     0.000  937.766  675.176  262.590
301.90  1744.565  763.268  763.268    0.000   278.428 1273.027 1254.522   18.504     0.000  929.222  675.677  253.545
302.00  1810.291  662.687  662.687    0.000   319.322 1272.425 1262.914    9.511     0.000  959.986  726.648  233.338
302.10  1855.998  712.401  712.401    0.000   289.838 1372.821 1372.821    0.000     0.000 1071.477 1000.501   70.976
302.20  1733.140  748.545  748.545    0.000   297.450 1428.280 1411.937   16.343     0.000 1100.932  867.594  233.338
302.30  1798.555  756.583  756.583    0.000   189.581 1343.728 1343.728    0.000     0.000 1039.408  725.041  314.367
302.40  1752.208  705.836  705.836    0.000   187.031 1371.054 1256.787  114.268     0.000 1000.103  717.305  282.798
302.50  1734.508  741.274  741.274    0.000   138.868 1431.839 1233.139  198.701     0.000  985.224  763.851  221.372
302.60  1793.816  728.291  728.291    0.000   236.577 1379.283 1305.612   73.671     0.000 1057.913  865.291  192.621
302.70  1768.244  716.069  716.069    0.000   168.786 1340.060 1214.120  125.940     0.000  965.722  752.995  212.727
302.80  1795.336  744.054  744.054    0.000   244.574 1403.503 1278.816  124.687     0.000  958.577  786.364  172.213
302.90  1838.166  677.148  677.148    0.000   265.716 1348.629 1316.895   31.734     0.000 1067.363  854.434  212.929
303.00  1897.089  712.171  712.171    0.000   197.493 1399.181 1268.225  130.956     0.000 1049.658  797.726  251.932
303.10  1903.366  739.468  739.468    0.000   301.297 1358.548 1302.951   55.598     0.000 1130.491  928.018  202.473
303.20  1726.758  793.966  793.966    0.000   267.617 1362.310 1360.494    1.816     0.000  941.188  697.898  243.290
303.30  1841.569  785.300  785.300    0.000   375.139 1396.637 1396.637    0.000     0.000 1072.582  840.253  232.330
303.40  1763.945  765.332  765.332    0.000   355.903 1322.076 1322.076    0.000     0.000  998.596  826.585  172.011
303.50  1856.629  666.247  666.247    0.000   324.767 1192.783 1192.783    0.000     0.000  998.687  827.179  171.507
303.60  1750.667  739.658  739.658    0.000   244.312 1340.738 1340.738    0.000     0.000  989.239  908.109   81.130
303.70  1840.062  669.445  669.445    0.000   275.910 1310.780 1310.780    0.000     0.000  991.354  991.354    0.000
303.80  1791.859  697.683  697.683    0.000   282.614 1224.020 1224.020    0.000     0.000  977.486  977.486    0.000
303.90  1902.030  675.699  675.699    0.000   311.578 1340.144 1340.144    0.000     0.000 1019.508  827.390  192.117
304.00  1861.137  684.949  684.949    0.000   292.434 1222.932 1222.932    0.000     0.000  848.397  848.397    0.000
304.10  1849.834  709.292  709.292    0.000   267.397 1373.047 1373.047    0.000     0.000 1090.485 1090.485    0.000
304.20  1901.856  680.758  680.758    0.000   255.983 1335.595 1335.595    0.000     0.000 1000.707 1000.707    0.000
304.30  1860.539  686.375  686.375    0.000   389.530 1295.354 1295.354    0.000     0.000 1162.063 1162.063    0.000
304.40  1930.716  650.046  650.046    0.000   363.031 1277.865 1277.865    0.000     0.000 1160.950 1160.950    0.000
304.50  1887.352  698.109  698.109    0.000   368.355 1310.442 1310.442    0.000     0.000 1068.569  987.338   81.231
304.60  1807.651  723.188  723.188    0.000   411.106 1427.176 1427.176    0.000     0.000 1201.674  867.100  334.574
304.70  1859.798  668.505  668.505    0.000   396.446 1360.896 1357.091    3.805     0.000 1119.336  886.503  232.834
304.80  1799.461  701.290  701.290    0.000   333.109 1415.140 1415.140    0.000     0.000  970.040  777.923  192.117
304.90  1798.535  707.299  707.299    0.000   270.120 1487.937 1393.819   94.118     0.000  959.384  685.935  273.449
305.00  1826.385  640.410  640.410    0.000   356.115 1290.980 1290.980    0.000     0.000  968.232  968.232    0.000
305.10  1864.330  625.687  625.687    0.000   242.452 1368.824 1368.824    0.000     0.000  916.853  714.077  202.775
305.20  1770.263  699.923  699.923    0.000   210.113 1423.762 1361.418   62.344     0.000  848.401  685.939  162.462
305.30  1798.943  726.452  726.452    0.000   240.638 1418.612 1371.574   47.039     0.000 1010.259  736.306  273.953
305.40  1848.980  628.560  628.560    0.000   361.089 1308.623 1308.623    0.000     0.000 1010.859  808.487  202.372
305.50  1877.888  688.303  688.303    0.000   391.475 1383.920 1383.920    0.000     0.000 1068.860  987.629   81.231
305.60  1796.920  683.877  683.877    0.000   353.260 1377.970 1325.876   52.093     0.000 1009.959  796.929  213.030
305.70  1809.503  714.628  714.628    0.000   377.035 1294.852 1282.055   12.797     0.000  798.328  565.594  232.735
305.80  1799.816  671.036  671.036    0.000   351.704 1331.337 1191.997  139.339     0.000 1190.000  937.161  252.839
305.90  1829.150  717.856  717.856    0.000   311.274 1403.110 1356.378   46.732     0.000 1040.009  827.281  212.727
306.00  1782.655  729.293  729.293    0.000   386.239 1174.257 1174.257    0.000     0.000  688.147  413.993  274.155
306.10  1864.799  663.758  663.758    0.000   315.819 1224.045 1224.045    0.000     0.000 1020.503  807.272  213.231
306.20  1783.479  709.656  709.656    0.000   295.154 1385.150 1385.150    0.000     0.000 1031.264  828.187  203.078
306.30  1741.392  705.307  705.307    0.000   416.512 1305.695 1305.695    0.000     0.000  929.128  888.513   40.616
306.40  1761.651  674.868  674.868    0.000   331.163 1253.106 1253.106    0.000     0.000 1130.186 1130.186    0.000
306.50  1852.598  657.203  657.203    0.000   380.629 1380.606 1380.606    0.000     0.000 1052.580  961.195   91.385
306.60  1781.048  666.791  666.791    0.000   353.957 1300.506 1278.456   22.049     0.000 1060.325  928.527  131.799
306.70  1803.058  680.087  680.087    0.000   410.810 1230.604 1230.604    0.000     0.000 1067.766  905.304  162.462
306.80  1943.686  648.648  648.648    0.000   373.928 1286.894 1270.378   16.516     0.000  908.420  705.342  203.078
306.90  1905.841  695.653  695.653    0.000   417.207 1309.220 1305.589    3.632     0.000  909.922  818.638   91.284
307.00  2011.177  628.324  628.324    0.000   356.289 1310.085 1310.085    0.000     0.000 1159.746 1018.196  141.550
307.10  1864.416  632.426  632.426    0.000   314.397 1366.143 1366.143    0.000     0.000 1009.845  868.397  141.449
307.20  1850.330  637.826  637.826    0.000   276.266 1344.514 1317.276   27.238     0.000  876.647  704.836  171.811
307.30  1807.194  640.653  640.653    0.000   196.456 1277.714 1228.686   49.028     0.000  628.030  425.053  202.977
307.40  1867.543  646.734  646.734    0.000   224.903 1343.684 1343.684    0.000     0.000  777.823  524.278  253.545
307.50  1867.714  655.033  655.033    0.000   294.075 1416.482 1385.613   30.869     0.000 1010.351  676.584  333.768
307.60  1866.184  675.043  675.043    0.000   194.380 1386.443 1311.388   75.054     0.000  969.132  746.150  222.982
307.70  1792.849  728.813  728.813    0.000   199.136 1372.859 1372.859    0.000     0.000  895.943  653.056  242.887
307.80  1680.309  714.159  714.159    0.000   154.259 1399.720 1351.989   47.731     0.000  941.189  657.485  283.704
307.90  1728.779  750.939  750.939    0.000   194.726 1387.599 1358.113   29.486     0.000  979.185  715.789  263.396
308.00  1675.921  732.221  732.221    0.000   233.291 1317.798 1308.286    9.511     0.000  849.708  585.707  264.001
308.10  1687.702  783.607  783.607    0.000   213.620 1280.570 1275.123    5.448     0.000  820.348  546.597  273.752
308.20  1749.545  797.229  797.229    0.000   260.053 1355.964 1355.964    0.000     0.000  992.159  647.229  344.930
308.30  1664.809  821.403  821.403    0.000   284.731 1302.061 1302.061    0.000     0.000  829.802  586.109  243.693
308.40  1755.779  839.700  839.700    0.000   361.864 1300.460 1300.460    0.000     0.000 1013.575  700.014  313.561
308.50  1666.779  789.778  789.778    0.000   289.364 1184.507 1184.507    0.000     0.000  838.850  838.850    0.000
308.60  1756.012  758.911  758.911    0.000   398.571 1242.711 1242.711    0.000     0.000  958.673  958.673    0.000
308.70  1757.608  766.535  766.535    0.000   397.621 1176.284 1176.284    0.000     0.000  993.869  993.869    0.000
308.80  1727.573  744.298  744.298    0.000   390.272 1201.381 1201.381    0.000     0.000  938.265  938.265    0.000
308.90  1819.670  696.073  696.073    0.000   371.378 1180.525 1141.960   38.565     0.000  879.162  828.695   50.467
309.00  1815.545  747.104  747.104    0.000   278.124 1301.655 1301.655    0.000     0.000  949.533  929.427   20.106
309.10  1722.708  768.216  768.216    0.000   308.900 1198.070 1198.070    0.000     0.000  880.367  880.367    0.000
309.20  1857.410  726.914  726.914    0.000   312.529 1329.103 1329.103    0.000     0.000  990.043  596.461  393.583
309.30  1787.390  702.127  702.127    0.000   360.392 1298.189 1298.189    0.000     0.000  988.029  967.722   20.308
309.40  1938.721  701.656  701.656    0.000   280.026 1361.430 1361.430    0.000     0.000 1162.859  889.812  273.046
309.50  1803.442  770.734  770.734    0.000   345.733 1216.052 1216.052    0.000     0.000  858.448  838.141   20.308
309.60  1870.183  687.429  687.429    0.000   313.441 1291.278 1291.278    0.000     0.000  978.684  685.028  293.656
309.70  1823.625  788.307  788.307    0.000   266.319 1275.754 1275.754    0.000     0.000  968.530  725.140  243.391
309.80  1815.013  725.956  725.956    0.000   221.868 1378.176 1378.176    0.000     0.000  949.934  939.780   10.154
309.90  1831.060  668.971  668.971    0.000   276.391 1264.207 1264.207    0.000     0.000  859.051  859.051    0.000
310.00  1858.008  668.466  668.466    0.000   241.073 1301.580 1301.580    0.000     0.000  837.041  837.041    0.000
310.10  1770.771  719.679  719.679    0.000   266.275 1383.082 1383.082    0.000     0.000  986.333  986.333    0.000
310.20  1833.418  706.265  706.265    0.000   203.759 1338.724 1338.724    0.000     0.000  887.408  887.408    0.000
310.30  1948.744  674.370  674.370    0.000   308.859 1367.374 1367.374    0.000     0.000 1233.640 1233.640    0.000
310.40  1883.891  694.916  694.916    0.000   247.428 1469.415 1469.415    0.000     0.000 1175.536 1175.536    0.000
310.50  1878.148  705.687  705.687    0.000   312.583 1304.514 1304.514    0.000     0.000 1123.956 1123.956    0.000
310.60  1822.489  730.011  730.011    0.000   319.885 1375.713 1375.713    0.000     0.000 1000.600  676.583  324.017
310.70  1803.510  716.755  716.755    0.000   330.865 1366.717 1366.717    0.000     0.000 1021.108  787.569  233.539
310.80  1754.688  752.324  752.324    0.000   343.361 1367.320 1367.320    0.000     0.000  878.652  685.829  192.823
310.90  1691.942  811.232  811.232    0.000   262.774 1424.698 1424.698    0.000     0.000  990.950  899.565   91.385
311.00  1908.429  703.872  703.872    0.000   292.002 1361.849 1361.849    0.000     0.000  990.653  929.831   60.822
311.10  1888.566  713.418  713.418    0.000   360.095 1252.021 1252.021    0.000     0.000 1042.424 1042.424    0.000
311.20  1740.402  789.788  789.788    0.000   374.444 1266.595 1266.595    0.000     0.000  900.774  880.868   19.906
311.30  1706.595  791.400  791.400    0.000   242.408 1236.027 1236.027    0.000     0.000  789.081  748.466   40.616
311.40  1754.524  766.622  766.622    0.000   321.700 1367.235 1365.419    1.816     0.000  970.341  879.961   90.380
311.50  1774.209  785.624  785.624    0.000   309.035 1326.949 1326.949    0.000     0.000 1012.264  941.389   70.875
311.60  1759.834  752.891  752.891    0.000   283.612 1368.281 1368.281    0.000     0.000  991.353  991.353    0.000
311.70  1775.349  735.918  735.918    0.000   256.247 1394.429 1394.429    0.000     0.000  950.434  950.434    0.000
311.80  1763.319  754.032  754.032    0.000   279.414 1258.920 1258.920    0.000     0.000  911.335  911.335    0.000
311.90  1755.633  815.732  815.732    0.000   356.196 1295.237 1295.237    0.000     0.000  943.607  943.607    0.000
312.00  1802.397  794.777  794.777    0.000   307.004 1421.861 1421.861    0.000     0.000  890.924  890.924    0.000
312.10  1773.350  690.427  690.427    0.000   176.308 1351.497 1351.497    0.000     0.000  849.500  849.500    0.000
312.20  1758.443  786.727  786.727    0.000   217.034 1397.237 1397.237    0.000     0.000  877.444  877.444    0.000
312.30  1755.329  820.460  820.460    0.000   218.761 1372.900 1372.900    0.000     0.000  890.821  890.821    0.000
312.40  1756.453  822.290  822.290    0.000   226.578 1352.587 1352.587    0.000     0.000  941.590  941.590    0.000
312.50  1734.547  823.803  823.803    0.000   177.430 1374.243 1374.243    0.000     0.000  849.096  818.635   30.462
312.60  1816.691  730.557  730.557    0.000   168.352 1296.423 1296.423    0.000     0.000  686.637  666.329   20.308
312.70  1777.688  873.974  873.974    0.000   156.459 1375.789 1375.789    0.000     0.000  838.541  726.848  111.693
312.80  1802.745  776.292  776.292    0.000   245.127 1324.344 1316.735    7.609     0.000  869.910  798.833   71.077
312.90  1779.356  786.682  786.682    0.000   225.982 1277.719 1277.719    0.000     0.000  885.096  753.095  132.000
313.00  1810.415  775.036  775.036    0.000   167.269 1340.221 1340.221    0.000     0.000  900.471  778.826  121.645
313.10  1741.190  801.778  801.778    0.000   185.555 1211.598 1211.598    0.000     0.000  830.199  830.199    0.000
313.20  1788.541  768.052  768.052    0.000   188.587 1295.771 1295.771    0.000     0.000  900.169  788.476  111.693
313.30  1741.198  770.260  770.260    0.000   183.134 1316.004 1316.004    0.000     0.000  697.594  697.594    0.000
313.40  1793.418  827.349  827.349    0.000   155.210 1394.093 1394.093    0.000     0.000 1002.212  910.827   91.385
313.50  1789.578  767.216  767.216    0.000   113.619 1421.055 1400.216   20.839     0.000  990.344  797.723  192.621
313.60  1818.583  755.223  755.223    0.000   114.916 1386.420 1386.420    0.000     0.000  858.746  798.125   60.621
313.70  1778.112  780.544  780.544    0.000   222.569 1380.884 1360.478   20.406     0.000  970.238  869.203  101.035
313.80  1625.182  812.893  812.893    0.000   149.892 1338.961 1285.610   53.351     0.000  818.337  676.182  142.154
313.90  1693.480  798.633  798.633    0.000   218.418 1278.084 1278.084    0.000     0.000  909.015  736.600  172.414
314.00  1744.452  827.704  827.704    0.000   236.488 1303.247 1303.247    0.000     0.000  859.251  859.251    0.000
314.10  1709.618  787.608  787.608    0.000   210.550 1338.658 1338.658    0.000     0.000  788.878  727.955   60.923
314.20  1795.290  817.683  817.683    0.000   240.680 1420.749 1420.749    0.000     0.000  919.066  919.066    0.000
314.30  1750.770  755.236  755.236    0.000   228.491 1371.421 1371.421    0.000     0.000  938.669  938.669    0.000
314.40  1707.798  805.188  805.188    0.000   250.844 1370.188 1370.188    0.000     0.000  899.975  899.975    0.000
314.50  1778.358  702.618  702.618    0.000   198.877 1280.419 1280.419    0.000     0.000  908.311  908.311    0.000
314.60  1704.533  748.729  748.729    0.000   274.104 1274.040 1274.040    0.000     0.000  817.838  817.838    0.000
314.70  1745.750  771.707  771.707    0.000   228.924 1270.274 1270.274    0.000     0.000  900.174  900.174    0.000
314.80  1762.506  721.196  721.196    0.000   229.227 1272.861 1272.861    0.000     0.000  898.761  898.761    0.000
314.90  1722.112  796.938  796.938    0.000   158.842 1262.805 1262.805    0.000     0.000  697.500  697.500    0.000
315.00  1723.997  779.683  779.683    0.000   182.621 1404.164 1404.164    0.000     0.000  820.148  820.148    0.000
315.10  1749.179  715.337  715.337    0.000   249.331 1379.346 1379.346    0.000     0.000  830.603  830.603    0.000
315.20  1740.985  743.594  743.594    0.000   225.855 1337.624 1337.624    0.000     0.000  838.138  838.138    0.000
315.30  1717.374  741.682  741.682    0.000   204.151 1373.612 1373.612    0.000     0.000  827.992  827.992    0.000
315.40  1713.503  742.018  742.018    0.000   224.644 1445.115 1445.115    0.000     0.000  786.872  786.872    0.000
315.50  1716.436  703.385  703.385    0.000   183.140 1374.624 1374.624    0.000     0.000  838.843  838.843    0.000
315.60  1670.459  769.733  769.733    0.000   129.097 1484.923 1484.923    0.000     0.000  949.630  949.630    0.000
315.70  1626.554  778.822  778.822    0.000   116.473 1360.549 1360.549    0.000     0.000  937.875  937.875    0.000
315.80  1613.597  795.966  795.966    0.000   189.408 1331.383 1331.383    0.000     0.000  836.828  836.828    0.000
315.90  1675.629  821.271  821.271    0.000   201.730 1564.756 1564.756    0.000     0.000 1019.196 1019.196    0.000
316.00  1673.286  796.302  796.302    0.000   117.597 1486.665 1486.665    0.000     0.000  870.820  870.820    0.000
316.10  1613.816  879.195  879.195    0.000   113.533 1450.907 1450.907    0.000     0.000  606.416  606.416    0.000
316.20  1642.237  799.695  799.695    0.000   160.226 1362.443 1362.443    0.000     0.000  849.602  849.602    0.000
316.30  1699.022  711.108  711.108    0.000   216.816 1386.208 1386.208    0.000     0.000  949.427  949.427    0.000
316.40  1653.498  771.534  771.534    0.000   213.058 1322.093 1322.093    0.000     0.000  808.482  808.482    0.000
316.50  1704.872  760.807  760.807    0.000   212.363 1339.482 1339.482    0.000     0.000  921.080  921.080    0.000
316.60  1673.897  786.505  786.505    0.000   158.885 1445.568 1445.568    0.000     0.000  909.014  909.014    0.000
316.70  1611.843  795.740  795.740    0.000   169.478 1358.414 1358.414    0.000     0.000  665.727  665.727    0.000
316.80  1675.356  803.885  803.885    0.000   247.340 1347.955 1347.955    0.000     0.000  807.979  807.979    0.000
316.90  1715.050  834.484  834.484    0.000   172.330 1438.528 1438.528    0.000     0.000  827.383  827.383    0.000
317.00  1733.789  805.321  805.321    0.000   212.362 1466.200 1466.200    0.000     0.000  849.301  849.301    0.000
317.10  1824.310  808.863  808.863    0.000   288.026 1422.921 1422.921    0.000     0.000  766.561  766.561    0.000
317.20  1760.867  764.715  764.715    0.000   240.122 1323.341 1323.341    0.000     0.000  932.046  932.046    0.000
317.30  1828.788  772.712  772.712    0.000   322.003 1303.343 1303.343    0.000     0.000  960.789  960.789    0.000
317.40  1834.603  813.583  813.583    0.000   283.870 1385.360 1385.360    0.000     0.000  929.524  929.524    0.000
317.50  1747.520  790.093  790.093    0.000   315.774 1306.065 1306.065    0.000     0.000  849.097  849.097    0.000
317.60  1733.017  754.177  754.177    0.000   358.842 1215.891 1215.891    0.000     0.000  940.892  940.892    0.000
317.70  1777.528  716.076  716.076    0.000   288.198 1460.444 1460.444    0.000     0.000 1000.902 1000.902    0.000
317.80  1870.898  693.124  693.124    0.000   193.645 1419.675 1419.675    0.000     0.000  859.553  859.553    0.000
317.90  1874.562  694.940  694.940    0.000   225.118 1320.305 1320.305    0.000     0.000  896.556  896.556    0.000
318.00  1797.004  741.881  741.881    0.000   187.674 1513.547 1513.547    0.000     0.000  879.257  879.257    0.000
318.10  1780.635  693.505  693.505    0.000   137.354 1524.994 1524.994    0.000     0.000  889.309  889.309    0.000
318.20  1694.163  757.074  757.074    0.000   163.121 1468.465 1468.465    0.000     0.000  942.497  942.497    0.000
318.30  1667.829  787.771  787.771    0.000   199.265 1428.740 1428.740    0.000     0.000  649.144  649.144    0.000
318.40  1705.768  723.940  723.940    0.000    76.524 1517.490 1517.490    0.000     0.000  798.133  798.133    0.000
318.50  1704.453  754.760  754.760    0.000   208.431 1366.375 1366.375    0.000     0.000  787.570  787.570    0.000
318.60  1877.853  729.159  729.159    0.000   201.338 1434.861 1434.861    0.000     0.000 1072.583 1072.583    0.000
318.70  1804.344  735.699  735.699    0.000   254.255 1511.936 1511.936    0.000     0.000 1070.166 1070.166    0.000
318.80  1736.969  764.018  764.018    0.000   211.194 1409.517 1409.517    0.000     0.000 1040.811 1040.811    0.000
318.90  1743.229  743.701  743.701    0.000   304.798 1411.854 1411.854    0.000     0.000  970.037  970.037    0.000
319.00  1834.030  654.608  654.608    0.000   265.717 1430.646 1430.646    0.000     0.000 1049.771 1049.771    0.000
319.10  1759.121  749.288  749.288    0.000   166.192 1554.087 1554.087    0.000     0.000  969.333  969.333    0.000
319.20  1775.320  750.209  750.209    0.000   203.891 1362.001 1362.001    0.000     0.000  997.481  997.481    0.000
319.30  1786.003  766.542  766.542    0.000   173.974 1431.222 1431.222    0.000     0.000  999.293  999.293    0.000
319.40  1673.194  757.223  757.223    0.000   192.693 1516.932 1516.932    0.000     0.000  963.310  963.310    0.000
319.50  1901.981  711.649  711.649    0.000   303.071 1599.812 1599.812    0.000     0.000 1253.549 1253.549    0.000
319.60  1915.234  692.679  692.679    0.000   218.073 1524.592 1524.592    0.000     0.000  985.428  985.428    0.000
319.70  1848.314  691.640  691.640    0.000   231.648 1405.863 1405.863    0.000     0.000  921.085  921.085    0.000
319.80  1868.557  673.867  673.867    0.000   286.642 1379.530 1379.530    0.000     0.000  952.752  952.752    0.000
319.90  1879.073  702.025  702.025    0.000   304.494 1406.859 1406.859    0.000     0.000 1003.423 1003.423    0.000
320.00  1712.266  720.326  720.326    0.000   222.569 1370.188 1370.188    0.000     0.000  940.488  940.488    0.000
320.10  1800.226  750.833  750.833    0.000   219.543 1407.724 1407.724    0.000     0.000  962.507  962.507    0.000
320.20  1778.844  717.012  717.012    0.000   264.160 1368.767 1368.767    0.000     0.000 1051.474 1051.474    0.000
320.30  1797.582  722.940  722.940    0.000   184.651 1452.991 1452.991    0.000     0.000 1010.963 1010.963    0.000
320.40  1771.763  735.629  735.629    0.000   198.185 1375.642 1375.642    0.000     0.000  959.088  959.088    0.000
320.50  1856.170  706.878  706.878    0.000   208.127 1454.558 1454.558    0.000     0.000  979.095  979.095    0.000
320.60  1809.109  680.701  680.701    0.000   197.922 1453.247 1453.247    0.000     0.000  981.705  981.705    0.000
320.70  1782.473  645.762  645.762    0.000   173.455 1343.324 1343.324    0.000     0.000  816.221  816.221    0.000
320.80  1853.472  671.552  671.552    0.000   299.008 1455.349 1455.349    0.000     0.000 1072.686 1072.686    0.000
320.90  1757.341  752.807  752.807    0.000   224.904 1403.300 1403.300    0.000     0.000  835.327  835.327    0.000
321.00  1796.924  711.232  711.232    0.000   278.808 1397.683 1397.683    0.000     0.000  936.362  936.362    0.000
321.10  1759.271  674.861  674.861    0.000   268.785 1325.005 1325.005    0.000     0.000  996.882  996.882    0.000
321.20  1808.843  691.207  691.207    0.000   296.661 1454.940 1454.940    0.000     0.000 1201.574 1201.574    0.000
321.30  1749.708  606.504  606.504    0.000   276.392 1394.747 1394.747    0.000     0.000  960.493  960.493    0.000
321.40  1876.412  687.915  687.915    0.000   234.408 1484.975 1484.975    0.000     0.000  980.601  980.601    0.000
321.50  1788.203  690.546  690.546    0.000   266.270 1538.709 1538.709    0.000     0.000 1132.203 1132.203    0.000
321.60  1802.694  733.981  733.981    0.000   273.052 1441.222 1441.222    0.000     0.000 1058.209 1058.209    0.000
321.70  1767.264  752.242  752.242    0.000   245.652 1497.396 1497.396    0.000     0.000  888.012  888.012    0.000
321.80  1846.807  749.537  749.537    0.000   342.756 1458.091 1458.091    0.000     0.000 1048.060 1048.060    0.000
321.90  1832.881  705.628  705.628    0.000   432.664 1458.397 1458.397    0.000     0.000 1050.270 1050.270    0.000
322.00  1796.630  719.755  719.755    0.000   336.085 1612.811 1612.811    0.000     0.000 1130.889 1130.889    0.000
322.10  1842.645  654.785  654.785    0.000   276.087 1381.305 1381.305    0.000     0.000 1018.402 1018.402    0.000
322.20  1810.318  731.312  731.312    0.000   217.596 1460.830 1460.830    0.000     0.000  898.660  898.660    0.000
322.30  1811.318  654.702  654.702    0.000   187.895 1388.147 1388.147    0.000     0.000  872.831  872.831    0.000
322.40  1762.621  700.097  700.097    0.000   204.843 1393.103 1393.103    0.000     0.000  961.800  961.800    0.000
322.50  1770.290  681.262  681.262    0.000   218.677 1457.852 1457.852    0.000     0.000  949.730  949.730    0.000
322.60  1746.798  717.848  717.848    0.000   198.746 1385.835 1385.835    0.000     0.000  738.112  707.650   30.462
322.70  1783.258  746.606  746.606    0.000   248.507 1466.257 1466.257    0.000     0.000  954.866  954.866    0.000
322.80  1795.086  693.712  693.712    0.000   220.536 1352.764 1352.764    0.000     0.000  923.599  923.599    0.000
322.90  1751.532  726.436  726.436    0.000   149.201 1358.997 1358.997    0.000     0.000  862.877  862.877    0.000
323.00  1803.992  690.202  690.202    0.000   153.048 1386.658 1386.658    0.000     0.000  825.574  825.574    0.000
323.10  1825.917  739.150  739.150    0.000   238.392 1354.140 1354.140    0.000     0.000  857.441  857.441    0.000
323.20  1701.240  784.848  784.848    0.000   250.145 1361.464 1361.464    0.000     0.000  776.014  776.014    0.000
323.30  1799.615  739.625  739.625    0.000   255.119 1403.863 1403.863    0.000     0.000  990.245  889.412  100.833
323.40  1777.581  736.676  736.676    0.000   263.251 1259.724 1259.724    0.000     0.000  927.312  887.100   40.212
323.50  1795.276  709.167  709.167    0.000   289.189 1352.060 1352.060    0.000     0.000 1132.297 1132.297    0.000
323.60  1795.847  693.288  693.288    0.000   326.158 1386.664 1386.664    0.000     0.000  961.296  890.320   70.976
323.70  1755.031  716.073  716.073    0.000   271.809 1296.686 1296.686    0.000     0.000  830.302  830.302    0.000
323.80  1781.290  638.102  638.102    0.000   238.393 1330.158 1330.158    0.000     0.000  715.292  715.292    0.000
323.90  1828.981  707.957  707.957    0.000   160.484 1464.609 1464.609    0.000     0.000  960.590  960.590    0.000
324.00  1749.578  701.401  701.401    0.000   248.942 1460.373 1460.373    0.000     0.000  979.892  979.892    0.000
324.10  1693.503  757.242  757.242    0.000   289.962 1401.279 1401.279    0.000     0.000  995.978  995.978    0.000
324.20  1755.622  752.584  752.584    0.000   252.747 1354.878 1354.878    0.000     0.000  846.887  846.887    0.000
324.30  1695.491  767.661  767.661    0.000   232.902 1369.018 1369.018    0.000     0.000  875.739  875.739    0.000
324.40  1710.697  717.524  717.524    0.000   258.496 1447.254 1447.254    0.000     0.000 1020.203  878.956  141.247
324.50  1783.723  752.676  752.676    0.000   228.924 1301.792 1301.792    0.000     0.000  974.868  914.950   59.918
324.60  1705.811  771.239  771.239    0.000   210.118 1403.602 1403.602    0.000     0.000  857.944  797.424   60.520
324.70  1784.784  720.672  720.672    0.000   297.573 1408.795 1408.795    0.000     0.000  907.507  857.141   50.366
324.80  1789.076  702.447  702.447    0.000   253.607 1434.876 1434.876    0.000     0.000 1037.904  937.473  100.432
324.90  1773.022  736.761  736.761    0.000   180.714 1391.384 1391.384    0.000     0.000  893.842  843.977   49.864
325.00  1891.141  626.817  626.817    0.000   311.278 1299.896 1299.896    0.000     0.000  984.621  984.621    0.000
325.10  1846.385  607.534  607.534    0.000   392.780 1255.706 1255.706    0.000     0.000  891.225  891.225    0.000
325.20  1822.321  706.208  706.208    0.000   298.007 1259.607 1259.607    0.000     0.000  979.295  979.295    0.000
325.30  1747.046  715.626  715.626    0.000   306.615 1370.393 1370.393    0.000     0.000  930.633  930.633    0.000
325.40  1789.933  734.505  734.505    0.000   304.149 1381.266 1381.266    0.000     0.000 1095.814 1095.814    0.000
325.50  1725.037  755.487  755.487    0.000   233.983 1268.899 1268.899    0.000     0.000  870.719  870.719    0.000
325.60  1707.601  715.100  715.100    0.000   207.178 1169.279 1169.279    0.000     0.000  617.976  617.976    0.000
325.70  1683.781  805.957  805.957    0.000   250.663 1346.401 1346.401    0.000     0.000  908.212  908.212    0.000
325.80  1725.812  800.503  800.503    0.000   231.302 1341.843 1341.843    0.000     0.000  927.621  927.621    0.000
325.90  1700.232  834.382  834.382    0.000   256.118 1332.244 1332.244    0.000     0.000  918.171  918.171    0.000
326.00  1792.045  797.924  797.924    0.000   296.932 1370.038 1370.038    0.000     0.000  778.431  778.431    0.000
326.10  1725.390  811.902  811.902    0.000   247.422 1420.204 1420.204    0.000     0.000  829.193  829.193    0.000
326.20  1769.977  776.291  776.291    0.000   282.794 1335.615 1335.615    0.000     0.000  606.418  606.418    0.000
326.30  1850.729  686.506  686.506    0.000   236.101 1322.331 1322.331    0.000     0.000  830.505  830.505    0.000
326.40  1891.070  671.699  671.699    0.000   205.404 1337.422 1337.422    0.000     0.000  739.521  739.521    0.000
326.50  1866.930  708.127  708.127    0.000   245.310 1309.877 1309.877    0.000     0.000  768.976  768.976    0.000
326.60  1821.966  750.148  750.148    0.000   235.539 1417.364 1417.364    0.000     0.000  860.562  860.562    0.000
326.70  2039.956  624.138  624.138    0.000   261.385 1410.823 1410.823    0.000     0.000 1011.762 1011.762    0.000
326.80  1859.569  660.976  660.976    0.000   286.379 1270.412 1270.412    0.000     0.000  855.237  855.237    0.000
326.90  1792.649  708.829  708.829    0.000   322.266 1275.512 1275.512    0.000     0.000  929.731  929.731    0.000
327.00  1841.756  690.489  690.489    0.000   299.739 1331.869 1331.869    0.000     0.000  988.132  988.132    0.000
327.10  2064.717  618.257  618.257    0.000   375.777 1288.382 1288.382    0.000     0.000 1050.564 1050.564    0.000
327.20  1903.003  611.103  611.103    0.000   297.052 1257.209 1257.209    0.000     0.000  999.393  999.393    0.000
327.30  1952.057  667.243  667.243    0.000   329.963 1435.552 1435.552    0.000     0.000 1082.839 1082.839    0.000
327.40  1888.240  641.772  641.772    0.000   326.591 1247.801 1247.801    0.000     0.000 1029.761 1029.761    0.000
327.50  1816.460  677.812  677.812    0.000   300.649 1272.657 1272.657    0.000     0.000 1063.138 1063.138    0.000
327.60  1812.636  600.893  600.893    0.000   261.912 1230.420 1230.420    0.000     0.000  930.736  930.736    0.000
327.70  1817.050  634.239  634.239    0.000   289.279 1284.550 1284.550    0.000     0.000 1022.522 1022.522    0.000
327.80  1740.482  700.359  700.359    0.000   308.691 1337.035 1337.035    0.000     0.000 1062.232 1062.232    0.000
327.90  1835.908  684.857  684.857    0.000   187.377 1462.549 1462.549    0.000     0.000  880.069  880.069    0.000
328.00  1824.958  666.901  666.901    0.000   338.523 1350.223 1350.223    0.000     0.000  909.926  909.926    0.000
328.10  1909.812  581.616  581.616    0.000   320.709 1296.469 1296.469    0.000     0.000 1173.115 1173.115    0.000
328.20  1971.742  546.217  546.217    0.000   380.979 1367.739 1367.739    0.000     0.000 1070.279 1070.279    0.000
328.30  1966.949  586.722  586.722    0.000   377.259 1326.999 1326.999    0.000     0.000 1093.296 1093.296    0.000
328.40  1878.360  627.769  627.769    0.000   310.939 1226.310 1226.310    0.000     0.000  922.493  922.493    0.000
328.50  1845.906  574.378  574.378    0.000   270.083 1245.926 1245.926    0.000     0.000  880.466  880.466    0.000
328.60  1883.287  592.492  592.492    0.000   223.693 1285.287 1285.287    0.000     0.000  967.031  967.031    0.000
328.70  1887.633  607.621  607.621    0.000   308.171 1338.389 1338.389    0.000     0.000  980.493  980.493    0.000
328.80  1871.998  736.400  736.400    0.000   300.649 1349.248 1349.248    0.000     0.000  899.364  899.364    0.000
328.90  1849.171  698.208  698.208    0.000   294.983 1321.649 1321.649    0.000     0.000 1148.393 1148.393    0.000
329.00  1801.634  699.341  699.341    0.000   241.548 1384.473 1384.473    0.000     0.000 1129.278 1129.278    0.000
329.10  1804.600  753.594  753.594    0.000   428.184 1371.900 1371.900    0.000     0.000 1284.506 1284.506    0.000
329.20  1773.403  719.970  719.970    0.000   322.350 1377.116 1377.116    0.000     0.000 1132.911 1132.911    0.000
329.30  1796.150  735.479  735.479    0.000   368.265 1393.957 1393.957    0.000     0.000 1141.650 1141.650    0.000
329.40  1763.393  735.044  735.044    0.000   268.612 1416.656 1416.656    0.000     0.000 1171.204 1171.204    0.000
329.50  1726.956  737.078  737.078    0.000   333.072 1400.443 1400.443    0.000     0.000 1050.867 1050.867    0.000
329.60  1733.591  778.774  778.774    0.000   373.063 1333.554 1333.554    0.000     0.000 1039.606 1039.606    0.000
329.70  1718.433  759.823  759.823    0.000   373.887 1391.410 1391.410    0.000     0.000 1202.772 1202.772    0.000
329.80  1787.143  721.539  721.539    0.000   362.085 1296.590 1296.590    0.000     0.000 1260.074 1260.074    0.000
329.90  1757.635  702.505  702.505    0.000   377.430 1357.210 1357.210    0.000     0.000 1212.423 1212.423    0.000
330.00  1724.950  720.630  720.630    0.000   322.914 1327.781 1327.781    0.000     0.000 1168.296 1168.296    0.000
330.10  1739.753  758.021  758.021    0.000   292.910 1469.152 1469.152    0.000     0.000 1190.214 1190.214    0.000
330.20  1722.500  799.265  799.265    0.000   299.866 1457.769 1457.769    0.000     0.000 1150.795 1150.795    0.000
330.30  1648.915  807.034  807.034    0.000   331.904 1305.511 1305.511    0.000     0.000 1102.046 1102.046    0.000
330.40  1780.813  756.307  756.307    0.000   365.104 1357.477 1357.477    0.000     0.000  996.284  996.284    0.000
330.50  1937.357  714.739  714.739    0.000   414.828 1450.705 1450.705    0.000     0.000 1243.900 1243.900    0.000
330.60  1827.556  705.582  705.582    0.000   332.512 1433.948 1433.948    0.000     0.000 1248.313 1248.313    0.000
330.70  1839.915  709.956  709.956    0.000   290.186 1328.178 1328.178    0.000     0.000 1057.912 1057.912    0.000
330.80  1851.151  670.068  670.068    0.000   257.026 1356.389 1356.389    0.000     0.000 1087.263 1087.263    0.000
330.90  1917.074  630.657  630.657    0.000   263.642 1488.192 1488.192    0.000     0.000 1217.962 1217.962    0.000
331.00  1809.516  712.863  712.863    0.000   185.561 1486.102 1486.102    0.000     0.000 1011.768 1011.768    0.000
331.10  1837.386  709.476  709.476    0.000   255.510 1424.503 1424.503    0.000     0.000  957.380  957.380    0.000
331.20  1824.217  714.323  714.323    0.000   252.735 1429.566 1429.566    0.000     0.000 1000.306 1000.306    0.000
331.30  1766.963  702.858  702.858    0.000   239.596 1343.861 1343.861    0.000     0.000  904.393  904.393    0.000
331.40  1785.324  770.999  770.999    0.000   266.491 1369.675 1369.675    0.000     0.000 1110.491 1110.491    0.000
331.50  1810.173  766.839  766.839    0.000   339.467 1343.541 1343.541    0.000     0.000  955.055  955.055    0.000
331.60  1805.823  755.678  755.678    0.000   274.613 1504.731 1504.731    0.000     0.000 1090.480 1090.480    0.000
331.70  1748.334  727.281  727.281    0.000   275.356 1441.476 1441.476    0.000     0.000 1036.291 1036.291    0.000
331.80  1750.783  814.577  814.577    0.000   365.195 1494.790 1494.790    0.000     0.000 1166.485 1166.485    0.000
331.90  1779.560  724.488  724.488    0.000   297.882 1526.048 1526.048    0.000     0.000 1074.096 1074.096    0.000
332.00  1723.728  809.652  809.652    0.000   278.427 1412.252 1412.252    0.000     0.000 1067.660 1067.660    0.000
332.10  1795.585  779.789  779.789    0.000   265.411 1446.703 1446.703    0.000     0.000 1107.164 1107.164    0.000
332.20  1741.593  801.577  801.577    0.000   222.611 1404.937 1404.937    0.000     0.000  855.428  855.428    0.000
332.30  1763.053  802.843  802.843    0.000   260.269 1368.529 1368.529    0.000     0.000  903.182  903.182    0.000
332.40  1804.114  819.368  819.368    0.000   267.443 1539.138 1539.138    0.000     0.000  902.178  902.178    0.000
332.50  1821.570  774.740  774.740    0.000   359.959 1516.085 1516.085    0.000     0.000 1216.643 1216.643    0.000
332.60  1744.050  781.883  781.883    0.000   305.838 1350.210 1350.210    0.000     0.000  906.000  906.000    0.000
332.70  1779.079  785.545  785.545    0.000   367.266 1526.953 1526.953    0.000     0.000 1024.830 1024.830    0.000
332.80  1758.732  817.955  817.955    0.000   396.660 1546.103 1546.103    0.000     0.000 1075.100 1075.100    0.000
332.90  1773.698  802.926  802.926    0.000   349.850 1506.840 1506.840    0.000     0.000 1157.233 1157.233    0.000
333.00  1713.055  793.631  793.631    0.000   335.311 1488.997 1488.997    0.000     0.000  965.721  965.721    0.000
333.10  1853.710  721.583  721.583    0.000   322.599 1405.419 1405.419    0.000     0.000  926.811  926.811    0.000
333.20  1898.047  656.061  656.061    0.000   195.670 1488.302 1488.302    0.000     0.000  792.099  792.099    0.000
333.30  1822.622  765.029  765.029    0.000   207.684 1593.534 1593.534    0.000     0.000 1127.678 1127.678    0.000
333.40  1793.813  761.263  761.263    0.000   204.065 1530.283 1530.283    0.000     0.000  985.025  985.025    0.000
333.50  1808.409  748.338  748.338    0.000   165.927 1517.009 1517.009    0.000     0.000  857.244  857.244    0.000
333.60  1834.878  740.946  740.946    0.000   207.780 1492.718 1492.718    0.000     0.000 1136.328 1136.328    0.000
333.70  1762.629  784.810  784.810    0.000   282.265 1472.132 1472.132    0.000     0.000  974.767  974.767    0.000
333.80  1720.475  794.554  794.554    0.000   287.200 1473.213 1473.213    0.000     0.000  956.874  956.874    0.000
333.90  1874.182  689.982  689.982    0.000   240.768 1489.985 1489.985    0.000     0.000  932.847  932.847    0.000
334.00  1783.143  756.637  756.637    0.000   181.450 1554.578 1554.578    0.000     0.000  944.407  944.407    0.000
334.10  1752.306  772.147  772.147    0.000   213.178 1557.166 1557.166    0.000     0.000 1117.019 1117.019    0.000
334.20  1779.312  735.248  735.248    0.000   158.842 1442.376 1442.376    0.000     0.000  945.808  945.808    0.000
334.30  1751.354  734.564  734.564    0.000   203.285 1350.763 1350.763    0.000     0.000  946.214  946.214    0.000
334.40  1746.253  720.612  720.612    0.000   282.918 1380.289 1380.289    0.000     0.000 1068.056 1068.056    0.000
334.50  1720.038  715.113  715.113    0.000   225.940 1384.973 1384.973    0.000     0.000  959.184  959.184    0.000
334.60  1689.271  776.394  776.394    0.000   179.940 1397.811 1397.811    0.000     0.000  823.667  823.667    0.000
334.70  1703.498  763.581  763.581    0.000   180.888 1459.859 1459.859    0.000     0.000  988.741  988.741    0.000
334.80  1649.079  773.964  773.964    0.000   240.338 1393.615 1393.615    0.000     0.000  958.682  958.682    0.000
334.90  1682.010  775.858  775.858    0.000   308.129 1396.325 1396.325    0.000     0.000 1005.938 1005.938    0.000
335.00  1696.976  790.065  790.065    0.000   240.164 1337.067 1337.067    0.000     0.000  875.844  875.844    0.000
335.10  1742.506  746.917  746.917    0.000   219.930 1405.849 1405.849    0.000     0.000 1059.009 1059.009    0.000
335.20  1680.742  798.101  798.101    0.000   171.465 1560.060 1560.060    0.000     0.000  999.898  999.898    0.000
335.30  1753.141  767.903  767.903    0.000   222.049 1326.830 1326.830    0.000     0.000  866.496  866.496    0.000
335.40  1622.343  806.870  806.870    0.000   265.148 1277.094 1277.094    0.000     0.000  992.760  992.760    0.000
335.50  1617.487  844.718  844.718    0.000   194.718 1362.400 1362.400    0.000     0.000  833.819  833.819    0.000
335.60  1615.834  827.203  827.203    0.000   150.535 1498.976 1498.976    0.000     0.000  830.201  830.201    0.000
335.70  1618.342  878.610  878.610    0.000   189.538 1295.022 1295.022    0.000     0.000  802.760  802.760    0.000
335.80  1661.859  776.341  776.341    0.000   170.381 1386.633 1386.633    0.000     0.000  976.882  976.882    0.000
335.90  1726.458  782.340  782.340    0.000   229.528 1414.949 1414.949    0.000     0.000 1046.050 1046.050    0.000
336.00  1701.830  770.635  770.635    0.000   231.771 1420.306 1420.306    0.000     0.000 1090.584 1090.584    0.000
336.10  1750.820  801.302  801.302    0.000   193.213 1394.193 1394.193    0.000     0.000 1098.629 1098.629    0.000
336.20  1759.893  770.620  770.620    0.000   216.291 1391.763 1391.763    0.000     0.000 1088.468 1088.468    0.000
336.30  1666.796  799.623  799.623    0.000   338.468 1306.689 1306.689    0.000     0.000  967.427  967.427    0.000
336.40  1627.843  819.235  819.235    0.000   272.157 1311.483 1311.483    0.000     0.000 1107.575 1107.575    0.000
336.50  1725.294  813.556  813.556    0.000   378.423 1313.559 1313.559    0.000     0.000 1156.636 1156.636    0.000
336.60  1754.921  787.855  787.855    0.000   263.509 1382.397 1382.397    0.000     0.000 1101.343 1101.343    0.000
336.70  1706.676  775.756  775.756    0.000   371.899 1283.856 1283.856    0.000     0.000 1105.766 1105.766    0.000
336.80  1770.786  746.531  746.531    0.000   345.655 1212.251 1212.251    0.000     0.000  957.176  957.176    0.000
336.90  1745.129  718.630  718.630    0.000   383.822 1252.863 1252.863    0.000     0.000 1163.470 1163.470    0.000
337.00  1754.307  726.804  726.804    0.000   347.726 1219.169 1219.169    0.000     0.000  918.568  918.568    0.000
337.10  1726.622  751.920  751.920    0.000   376.609 1256.399 1256.399    0.000     0.000 1008.044 1008.044    0.000
337.20  1806.701  736.955  736.955    0.000   316.474 1246.118 1246.118    0.000     0.000 1045.948 1045.948    0.000
337.30  1732.170  756.898  756.898    0.000   370.034 1377.186 1377.186    0.000     0.000  976.375  976.375    0.000
337.40  1698.302  737.493  737.493    0.000   323.041 1332.000 1332.000    0.000     0.000 1029.251 1029.251    0.000
337.50  1806.145  712.770  712.770    0.000   341.289 1424.791 1424.791    0.000     0.000 1117.423 1107.370   10.053
337.60  1795.497  711.684  711.684    0.000   235.149 1412.643 1412.643    0.000     0.000 1051.777 1041.724   10.053
337.70  1829.833  726.758  726.758    0.000   294.985 1444.467 1444.467    0.000     0.000  996.785  996.785    0.000
337.80  1778.264  703.959  703.959    0.000   336.965 1349.188 1349.188    0.000     0.000 1091.188 1091.188    0.000
337.90  1772.248  691.379  691.379    0.000   340.635 1269.815 1269.815    0.000     0.000 1044.542 1044.542    0.000
338.00  1835.342  696.925  696.925    0.000   386.943 1353.864 1353.864    0.000     0.000 1095.513 1095.513    0.000
338.10  1824.642  687.219  687.219    0.000   411.571 1266.427 1266.427    0.000     0.000 1219.257 1219.257    0.000
338.20  1795.211  771.669  771.669    0.000   445.268 1238.405 1238.405    0.000     0.000 1164.571 1164.571    0.000
338.30  1797.273  764.944  764.944    0.000   512.180 1277.181 1277.181    0.000     0.000 1140.942 1140.942    0.000
338.40  1746.702  705.720  705.720    0.000   375.876 1208.970 1208.970    0.000     0.000 1022.824 1022.824    0.000
338.50  1772.244  773.303  773.303    0.000   377.345 1271.266 1271.266    0.000     0.000  965.114  965.114    0.000
338.60  1789.698  776.752  776.752    0.000   351.493 1201.365 1201.365    0.000     0.000  935.864  935.864    0.000
338.70  1679.917  771.194  771.194    0.000   363.411 1245.114 1245.114    0.000     0.000 1076.807 1076.807    0.000
[truncated: 318,247 more chars]
