# Supplementary material for: N-Glycans modulate tilting of HIV-1 envelope glycoprotein
Source: Nat Commun. 2026 Apr 15;17:5206. doi: 10.1038/s41467-026-71874-2 (PMC13254402; doi:10.1038/s41467-026-71874-2)
Supplement: Supplementary file 8 — Source Data [file 41467_2026_71874_MOESM8_ESM.zip › source_data/1_Main_Text_Figures/5_Figure_6/3_raw_data/1_WT_MPER.B.0.txt]

#ASA ANALYSIS
#SIM_TIME  ASA1.4 TotOccl1.4 ShldMem1.4 ShldGly1.4   ASA7.2 TotOccl7.2 ShldMem7.2 ShldGly7.2   ASA18.6 TotOccl18.6 ShldMem18.6 ShldGly18.6

  0.00  2137.571  431.415  431.415    0.000   590.995 1577.152 1577.152    0.000     0.000 1926.515 1906.609   19.906
  0.10  2280.816  437.089  437.089    0.000   552.011 1591.079 1591.079    0.000     0.000 2036.502 1926.016  110.486
  0.20  2231.456  429.389  429.389    0.000   528.401 1570.192 1570.192    0.000     0.000 1855.842 1805.877   49.965
  0.30  2240.763  430.927  430.927    0.000   713.353 1624.059 1624.059    0.000     0.000 2132.608 2003.222  129.386
  0.40  2254.567  452.274  452.274    0.000   665.188 1676.852 1676.852    0.000     0.000 2207.306 2106.772  100.533
  0.50  2332.446  430.823  430.823    0.000   567.092 1734.520 1734.520    0.000     0.000 2047.057 1865.293  181.764
  0.60  2238.910  428.695  428.695    0.000   547.341 1812.825 1812.825    0.000     0.000 2044.951 1914.358  130.593
  0.70  2324.140  417.720  417.720    0.000   570.982 1778.102 1778.102    0.000     0.000 2194.339 2032.681  161.658
  0.80  2238.811  459.080  459.080    0.000   595.548 1781.308 1781.308    0.000     0.000 2148.298 1762.651  385.646
  0.90  2245.917  427.226  427.226    0.000   610.333 1692.507 1692.507    0.000     0.000 2198.563 2127.486   71.077
  1.00  2273.914  432.048  432.048    0.000   663.764 1742.958 1742.958    0.000     0.000 2044.648 1689.463  355.185
  1.10  2232.387  411.442  411.442    0.000   561.076 1734.347 1690.766   43.580     0.000 2014.783 1771.693  243.089
  1.20  2186.858  361.986  361.986    0.000   620.304 1588.963 1583.516    5.448     0.000 2026.950 1297.784  729.166
  1.30  2226.188  375.046  375.046    0.000   654.510 1492.814 1483.605    9.209     0.000 2084.758 1296.075  788.683
  1.40  2276.020  343.270  343.270    0.000   568.951 1662.152 1550.694  111.457     0.000 1921.292 1225.199  696.093
  1.50  2190.266  365.754  365.754    0.000   493.501 1655.963 1546.323  109.640     0.000 1994.373 1247.817  746.556
  1.60  2263.151  315.921  315.921    0.000   470.894 1758.470 1617.010  141.460     0.000 2045.545 1105.966  939.579
  1.70  2234.356  382.179  382.179    0.000   441.021 1841.615 1709.578  132.037     0.000 2041.225 1263.600  777.625
  1.80  2259.486  341.113  341.113    0.000   474.182 1815.116 1642.873  172.243     0.000 2010.969 1018.403  992.566
  1.90  2222.961  429.479  429.479    0.000   502.580 1711.390 1586.275  125.115     0.000 1872.833 1106.270  766.563
  2.00  2148.105  393.580  393.580    0.000   421.269 1800.626 1651.944  148.682     0.000 1911.538  994.173  917.365
  2.10  2273.640  313.604  313.604    0.000   508.553 1627.433 1556.270   71.163     0.000 1852.727  712.883 1139.844
  2.20  2189.558  379.508  379.508    0.000   422.479 1796.309 1749.097   47.212     0.000 1839.860 1010.763  829.097
  2.30  2143.087  365.081  365.081    0.000   364.412 1949.141 1740.408  208.733     0.000 1792.003  782.753 1009.250
  2.40  2189.640  343.856  343.856    0.000   362.200 1856.060 1659.734  196.326     0.000 1784.665  964.013  820.652
  2.50  2247.082  410.467  410.467    0.000   343.872 1951.118 1739.490  211.628     0.000 1794.517 1115.917  678.600
  2.60  2340.452  378.343  378.343    0.000   372.146 1914.934 1751.769  163.165     0.000 1922.293  933.953  988.340
  2.70  2392.956  372.751  355.630   17.121   323.080 1984.032 1784.896  199.136     0.000 1945.423 1279.490  665.934
  2.80  2343.171  514.546  512.010    2.536   288.580 2012.845 1836.234  176.611     0.000 1741.733 1275.460  466.273
  2.90  2297.181  509.451  509.451    0.000   273.190 2094.228 1906.203  188.024     0.000 2066.361 1338.300  728.061
  3.00  2125.424  516.973  516.973    0.000   301.546 2053.947 1879.757  174.190     0.000 1550.226  952.957  597.269
  3.10  2088.450  530.271  530.271    0.000   217.460 1872.351 1737.418  134.933     0.000 1604.514  694.284  910.230
  3.20  2156.337  465.103  465.103    0.000   300.945 1842.551 1686.483  156.068     0.000 1657.491  737.914  919.577
  3.30  2017.291  518.002  518.002    0.000   258.754 1855.572 1718.306  137.266     0.000 1712.884  954.965  757.919
  3.40  2072.861  501.535  501.535    0.000   419.880 1857.689 1851.982    5.707     0.000 1783.661  936.669  846.992
  3.50  2111.207  480.244  480.244    0.000   480.707 1811.346 1724.361   86.984     0.000 1675.489  816.834  858.655
  3.60  2102.200  532.958  532.958    0.000   371.324 1839.233 1742.216   97.017     0.000 2056.407  974.671 1081.736
  3.70  2083.522  536.267  536.267    0.000   432.378 1779.541 1779.541    0.000     0.000 1783.162 1008.753  774.409
  3.80  1962.766  563.566  563.566    0.000   344.735 1735.777 1703.092   32.685     0.000 1460.349 1228.418  231.930
  3.90  2074.867  589.990  589.990    0.000   202.505 1891.159 1856.658   34.501     0.000 1390.076 1289.744  100.332
  4.00  2098.454  658.723  658.723    0.000   273.194 1817.496 1817.496    0.000     0.000 1461.754 1370.370   91.385
  4.10  1991.828  586.232  586.232    0.000   309.468 1696.353 1696.353    0.000     0.000 1592.649 1227.311  365.339
  4.20  1952.977  609.072  609.072    0.000   319.539 1752.103 1717.861   34.242     0.000 1245.900  752.588  493.311
  4.30  2025.766  569.578  569.578    0.000   433.319 1767.276 1761.569    5.707     0.000 1387.146  954.355  432.791
  4.40  2048.430  581.376  581.376    0.000   421.391 1850.897 1850.897    0.000     0.000 1494.016 1171.205  322.811
  4.50  2030.915  553.325  553.325    0.000   532.668 1760.751 1753.185    7.566     0.000 1714.395 1167.594  546.801
  4.60  2066.230  550.598  550.598    0.000   366.751 1896.547 1896.547    0.000     0.000 1664.725 1441.943  222.782
  4.70  2072.298  545.136  545.136    0.000   417.421 1869.161 1869.161    0.000     0.000 1782.157 1280.495  501.662
  4.80  2061.767  555.255  555.255    0.000   306.697 1859.605 1859.605    0.000     0.000 1676.094 1213.640  462.454
  4.90  2113.637  556.668  556.668    0.000   379.282 1803.953 1803.953    0.000     0.000 1553.542  841.664  711.878
  5.00  2049.688  618.168  618.168    0.000   403.236 1861.113 1861.113    0.000     0.000 1634.068  981.505  652.563
  5.10  2189.925  470.491  470.491    0.000   419.837 1828.739 1811.705   17.033     0.000 1645.833 1361.726  284.108
  5.20  2219.604  492.407  492.407    0.000   428.477 1922.366 1922.366    0.000     0.000 1724.142 1461.449  262.693
  5.30  2156.218  466.328  466.328    0.000   400.206 1768.379 1768.379    0.000     0.000 1723.543 1090.989  632.554
  5.40  2125.098  471.791  471.791    0.000   399.984 1884.243 1882.427    1.816     0.000 1502.769 1221.577  281.192
  5.50  2200.853  419.934  419.934    0.000   378.073 1990.620 1965.198   25.422     0.000 1641.201 1350.257  290.944
  5.60  2252.886  391.309  391.309    0.000   431.587 1808.959 1805.328    3.632     0.000 1603.000 1441.543  161.456
  5.70  2141.157  528.448  528.448    0.000   368.687 1896.821 1896.821    0.000     0.000 1639.801 1470.000  169.801
  5.80  2197.597  442.268  442.268    0.000   402.850 1898.716 1898.716    0.000     0.000 1619.988 1508.497  111.492
  5.90  2124.755  519.007  519.007    0.000   471.624 1792.723 1792.723    0.000     0.000 1679.010 1547.210  131.799
  6.00  2110.000  548.081  548.081    0.000   385.467 2026.222 2026.222    0.000     0.000 1690.671 1558.871  131.799
  6.10  2124.543  509.567  509.567    0.000   371.196 1965.916 1965.916    0.000     0.000 1844.890 1733.398  111.492
  6.20  2049.952  491.815  491.815    0.000   270.850 1945.026 1945.026    0.000     0.000 1401.031 1248.924  152.107
  6.30  2055.864  533.771  533.771    0.000   363.545 1882.994 1882.994    0.000     0.000 1560.983 1287.230  273.753
  6.40  1915.355  564.180  564.180    0.000   318.671 1740.741 1740.741    0.000     0.000 1402.436 1108.376  294.060
  6.50  2125.908  531.270  531.270    0.000   303.194 1883.759 1883.759    0.000     0.000 1645.124 1442.248  202.877
  6.60  2064.565  523.875  523.875    0.000   418.797 1749.057 1749.057    0.000     0.000 1440.343 1278.283  162.060
  6.70  2038.571  476.374  476.374    0.000   415.381 1700.680 1689.785   10.895     0.000 1358.107  785.971  572.136
  6.80  2059.562  515.182  515.182    0.000   324.203 1768.077 1722.681   45.396     0.000 1516.950  896.256  620.694
  6.90  2160.313  463.429  463.429    0.000   409.069 1866.953 1826.789   40.163     0.000 1589.535 1356.397  233.137
  7.00  2053.305  554.993  554.993    0.000   367.302 1817.619 1817.619    0.000     0.000 1603.507 1319.400  284.108
  7.10  2111.237  527.132  527.132    0.000   393.769 1829.642 1826.010    3.632     0.000 1499.456 1438.734   60.722
  7.20  2196.324  485.963  485.963    0.000   432.449 1899.023 1899.023    0.000     0.000 1574.352  971.354  602.998
  7.30  2146.675  471.091  471.091    0.000   404.304 1876.714 1876.714    0.000     0.000 1582.995  788.077  794.918
  7.40  2105.932  480.146  480.146    0.000   447.029 1705.378 1705.378    0.000     0.000 1531.827 1186.796  345.031
  7.50  2163.994  465.961  465.961    0.000   418.755 1809.542 1809.542    0.000     0.000 1672.475 1540.676  131.799
  7.60  2121.731  521.763  521.763    0.000   285.034 1839.541 1837.639    1.902     0.000 1378.714  624.311  754.403
  7.70  2065.177  495.973  495.973    0.000   337.737 1855.561 1833.125   22.436     0.000 1532.026 1005.231  526.795
  7.80  2127.243  489.000  489.000    0.000   315.211 1846.370 1816.107   30.263     0.000 1449.090 1075.005  374.085
  7.90  2149.967  508.909  508.909    0.000   313.396 1834.345 1749.218   85.127     0.000 1684.438 1308.945  375.493
  8.00  1996.354  559.684  559.684    0.000   396.146 1721.560 1674.090   47.470     0.000 1427.877 1093.804  334.073
  8.10  2097.379  566.942  566.942    0.000   467.995 1703.263 1703.263    0.000     0.000 1684.740 1238.170  446.570
  8.20  2142.556  597.001  597.001    0.000   468.127 1731.117 1720.222   10.895     0.000 1784.570 1430.189  354.380
  8.30  2053.453  516.992  516.992    0.000   509.888 1594.588 1568.951   25.637     0.000 1624.621 1179.257  445.363
  8.40  2082.992  558.765  558.765    0.000   424.502 1628.382 1621.119    7.263     0.000 1528.610 1194.337  334.273
  8.50  2124.393  517.043  517.043    0.000   563.620 1673.482 1671.666    1.816     0.000 1611.652 1409.379  202.273
  8.60  2122.306  471.390  471.390    0.000   417.885 1755.063 1755.063    0.000     0.000 1653.574 1309.046  344.528
  8.70  2177.893  492.265  492.265    0.000   405.038 1760.816 1759.000    1.816     0.000 1493.224 1371.578  121.646
  8.80  2143.552  557.385  557.385    0.000   380.272 1844.686 1844.686    0.000     0.000 1673.876 1572.539  101.337
  8.90  2044.417  580.770  580.770    0.000   409.714 1659.391 1659.391    0.000     0.000 1545.702 1515.240   30.462
  9.00  2027.035  571.985  571.985    0.000   372.843 1790.948 1790.948    0.000     0.000 1365.948 1355.794   10.154
  9.10  2043.258  576.106  576.106    0.000   289.794 1815.373 1815.373    0.000     0.000 1385.351 1293.966   91.385
  9.20  2056.483  648.197  648.197    0.000   292.257 1824.719 1824.719    0.000     0.000 1438.936 1428.782   10.154
  9.30  1953.783  732.355  732.355    0.000   340.933 1772.569 1772.569    0.000     0.000 1480.255 1470.302    9.953
  9.40  2084.172  720.162  720.162    0.000   364.239 1883.297 1883.297    0.000     0.000 1371.880 1371.880    0.000
  9.50  2144.836  617.731  617.731    0.000   329.821 1940.563 1940.563    0.000     0.000 1536.550 1485.780   50.769
  9.60  2165.959  530.852  530.852    0.000   233.538 1987.272 1987.272    0.000     0.000 1240.580 1240.580    0.000
  9.70  2256.009  542.359  542.359    0.000   308.671 1884.894 1884.894    0.000     0.000 1460.450 1409.681   50.769
  9.80  2173.753  550.759  550.759    0.000   389.092 1987.407 1987.407    0.000     0.000 1443.258 1443.258    0.000
  9.90  2143.579  572.358  572.358    0.000   330.822 1972.600 1972.600    0.000     0.000 1434.609 1434.609    0.000
 10.00  2193.739  521.915  521.915    0.000   441.618 1926.473 1926.473    0.000     0.000 1774.111 1743.851   30.261
 10.10  2032.664  737.990  737.990    0.000   374.916 2117.082 2117.082    0.000     0.000 1629.244 1568.320   60.923
 10.20  2029.740  690.995  690.995    0.000   433.146 2112.926 2109.294    3.632     0.000 1897.868 1796.530  101.338
 10.30  2023.832  606.326  606.326    0.000   355.853 2099.165 2099.165    0.000     0.000 1687.656 1586.318  101.338
 10.40  2146.858  577.722  577.722    0.000   354.726 2092.234 2092.234    0.000     0.000 1708.861 1688.956   19.906
 10.50  2029.065  609.238  609.238    0.000   416.772 2015.364 2015.364    0.000     0.000 1794.117 1794.117    0.000
 10.60  2035.386  601.727  601.727    0.000   434.358 1855.137 1855.137    0.000     0.000 1616.075 1606.122    9.953
 10.70  2080.887  562.573  562.573    0.000   514.252 1872.559 1872.559    0.000     0.000 1626.526 1606.620   19.906
 10.80  2039.944  551.574  551.574    0.000   608.548 1769.023 1769.023    0.000     0.000 1803.570 1743.049   60.521
 10.90  2059.376  623.810  623.810    0.000   442.273 1942.650 1942.650    0.000     0.000 1594.662 1533.940   60.722
 11.00  2005.020  645.462  645.462    0.000   465.146 1936.134 1936.134    0.000     0.000 1634.272 1503.478  130.794
 11.10  2061.507  648.748  648.748    0.000   429.645 2058.735 2058.735    0.000     0.000 1755.516 1624.923  130.593
 11.20  2031.225  718.958  718.958    0.000   386.978 2075.124 2075.124    0.000     0.000 1697.206 1677.301   19.906
 11.30  2008.239  699.682  699.682    0.000   490.002 2134.610 2118.267   16.343     0.000 1856.451 1655.585  200.866
 11.40  2004.315  743.941  743.941    0.000   525.714 2009.068 1998.173   10.895     0.000 2038.718 1746.668  292.050
 11.50  2124.148  632.575  632.575    0.000   484.377 2149.442 2081.955   67.487     0.000 1977.292 1622.911  354.380
 11.60  2010.984  654.345  654.345    0.000   487.188 2085.820 2034.675   51.146     0.000 2002.321 1597.172  405.150
 11.70  1950.412  674.570  674.570    0.000   435.044 2196.628 2174.795   21.833     0.000 1878.558 1686.841  191.717
 11.80  2029.439  681.100  681.100    0.000   420.085 2161.041 2159.226    1.816     0.000 1748.469 1556.349  192.120
 11.90  1948.064  787.010  787.010    0.000   319.743 2051.149 2049.334    1.816     0.000 1654.367 1482.656  171.710
 12.00  1869.213  806.094  806.094    0.000   397.047 2010.552 1985.131   25.422     0.000 1657.490 1486.080  171.410
 12.10  1776.032  858.952  858.952    0.000   310.103 2155.727 2153.912    1.816     0.000 1718.815 1556.454  162.361
 12.20  1800.613  803.099  803.099    0.000   357.489 2107.187 2052.712   54.475     0.000 1928.930 1676.692  252.239
 12.30  2034.449  786.103  786.103    0.000   370.590 2163.573 2145.415   18.158     0.000 1898.876 1616.176  282.700
 12.40  1961.521  780.985  780.985    0.000   365.537 2068.018 2044.412   23.606     0.000 2044.042 1597.875  446.167
 12.50  1932.939  719.059  719.059    0.000   417.716 1995.435 1988.171    7.263     0.000 1932.153 1527.405  404.748
 12.60  2065.761  643.458  643.458    0.000   343.313 2076.446 2067.021    9.425     0.000 1765.064 1349.459  415.605
 12.70  1892.341  694.860  694.860    0.000   347.680 2100.998 2080.116   20.882     0.000 2000.812 1482.964  517.848
 12.80  1914.533  741.007  741.007    0.000   339.854 2062.627 2058.866    3.761     0.000 1739.629 1485.782  253.847
 12.90  1985.208  719.022  719.022    0.000   228.566 2253.790 2253.790    0.000     0.000 1594.955 1402.836  192.119
 13.00  1958.418  705.763  705.763    0.000   201.208 2111.435 2111.435    0.000     0.000 1694.492 1603.107   91.385
 13.10  1841.590  847.021  847.021    0.000   275.174 2164.778 2164.778    0.000     0.000 1864.393 1661.316  203.078
 13.20  1822.260  809.205  809.205    0.000   291.944 1964.522 1964.522    0.000     0.000 1701.529 1559.375  142.154
 13.30  1802.512  818.810  818.810    0.000   337.348 1970.568 1970.568    0.000     0.000 1825.585 1612.554  213.030
 13.40  1858.758  792.839  792.839    0.000   346.468 1963.657 1963.657    0.000     0.000 1692.880 1180.967  511.914
 13.50  1854.093  807.998  807.998    0.000   230.043 2163.391 2163.391    0.000     0.000 1530.015 1107.375  422.639
 13.60  1962.403  729.911  729.911    0.000   280.107 2052.435 2052.435    0.000     0.000 1612.849 1511.310  101.539
 13.70  1891.300  803.610  803.610    0.000   225.937 1944.374 1944.374    0.000     0.000 1389.673 1298.288   91.385
 13.80  1894.171  761.129  761.129    0.000   274.657 2098.358 2098.358    0.000     0.000 1597.474 1495.936  101.539
 13.90  1963.823  778.617  778.617    0.000   229.348 2142.895 2142.895    0.000     0.000 1542.785 1451.400   91.385
 14.00  1943.227  796.331  796.331    0.000   264.065 2127.935 2127.935    0.000     0.000 1768.584 1646.838  121.746
 14.10  1886.279  786.472  786.472    0.000   209.640 2170.086 2170.086    0.000     0.000 1798.139 1584.908  213.232
 14.20  1909.348  719.764  719.764    0.000   285.901 1848.136 1848.136    0.000     0.000 1562.592 1156.437  406.155
 14.30  2010.815  680.176  680.176    0.000   277.254 1932.853 1932.853    0.000     0.000 1849.306 1564.998  284.309
 14.40  1914.417  837.210  837.210    0.000   324.073 2046.478 2046.478    0.000     0.000 2030.868 1888.714  142.154
 14.50  1854.703  817.340  817.340    0.000   322.645 2002.519 2002.519    0.000     0.000 1737.913 1544.990  192.924
 14.60  2014.828  676.374  676.374    0.000   316.036 1994.609 1981.380   13.229     0.000 1807.892 1099.735  708.157
 14.70  2100.018  673.978  673.978    0.000   349.537 1978.058 1978.058    0.000     0.000 1692.781 1266.519  426.262
 14.80  2074.473  662.839  662.839    0.000   331.421 2112.681 2112.681    0.000     0.000 2243.805 1817.543  426.261
 14.90  2064.482  614.849  614.849    0.000   346.378 2076.326 2076.326    0.000     0.000 1946.928 1552.838  394.090
 15.00  1961.468  737.651  737.651    0.000   401.377 2065.130 2065.130    0.000     0.000 1855.043 1591.042  264.001
 15.10  1900.579  749.926  749.926    0.000   361.423 1935.681 1935.681    0.000     0.000 1675.490 1279.691  395.800
 15.20  2013.551  758.010  758.010    0.000   413.910 1987.730 1972.512   15.218     0.000 1896.161 1490.006  406.155
 15.30  2024.155  697.565  697.565    0.000   430.766 1907.261 1903.456    3.805     0.000 1595.858 1199.957  395.901
 15.40  1986.949  742.837  742.837    0.000   380.929 2024.343 2024.343    0.000     0.000 1978.693 1694.687  284.006
 15.50  2093.921  648.851  648.851    0.000   454.330 2100.228 2100.228    0.000     0.000 2057.914 1723.844  334.070
 15.60  2104.073  657.235  657.235    0.000   278.117 2218.249 2218.249    0.000     0.000 2071.586 1757.420  314.166
 15.70  2140.435  705.622  705.622    0.000   345.221 2292.274 2275.153   17.121     0.000 2028.464 1652.770  375.693
 15.80  2127.104  694.377  694.377    0.000   390.471 2174.700 2123.990   50.710     0.000 2159.944 1735.595  424.349
 15.90  2145.992  665.937  665.937    0.000   457.099 2168.656 2108.129   60.528     0.000 2142.764 1605.011  537.752
 16.00  2025.902  615.445  615.445    0.000   379.753 2155.602 2127.068   28.534     0.000 2089.781 1623.507  466.274
 16.10  2074.094  600.145  600.145    0.000   339.932 2267.887 2195.861   72.026     0.000 2118.843 1501.064  617.778
 16.20  2051.437  645.024  645.024    0.000   374.223 2239.980 2188.704   51.276     0.000 1928.621 1299.181  629.440
 16.30  2090.148  658.544  658.544    0.000   405.474 2009.609 1991.018   18.591     0.000 1795.016 1298.281  496.735
 16.40  1930.545  779.260  779.260    0.000   369.983 2185.777 2061.094  124.684     0.000 2018.908 1085.757  933.152
 16.50  1973.433  724.819  724.819    0.000   232.940 2145.138 1998.965  146.172     0.000 2019.913 1106.064  913.849
 16.60  1989.007  650.811  650.811    0.000   275.784 2179.495 2112.009   67.486     0.000 1899.972 1128.479  771.494
 16.70  2056.208  642.356  642.356    0.000   453.995 1937.360 1931.653    5.707     0.000 1816.134 1145.978  670.156
 16.80  1955.027  716.448  716.448    0.000   448.498 2020.457 1995.035   25.422     0.000 2060.325 1268.423  791.902
 16.90  2000.610  652.949  652.949    0.000   437.516 1980.337 1935.676   44.661     0.000 2140.856 1623.109  517.747
 17.00  1993.739  673.288  673.288    0.000   501.981 1841.436 1819.386   22.049     0.000 2060.936 1604.011  456.925
 17.10  2046.183  618.205  618.205    0.000   413.611 2076.240 1971.838  104.402     0.000 2125.077 1365.245  759.832
 17.20  2013.742  687.998  687.998    0.000   332.419 1993.997 1993.997    0.000     0.000 1799.145 1504.682  294.463
 17.30  1997.818  701.476  701.476    0.000   282.573 2208.954 2176.702   32.252     0.000 1998.903 1460.748  538.156
 17.40  1971.994  760.476  760.476    0.000   312.230 2127.442 2127.442    0.000     0.000 2021.012 1604.703  416.309
 17.50  2016.404  730.470  730.470    0.000   336.001 1994.077 1990.272    3.805     0.000 1878.962 1554.542  324.420
 17.60  2036.422  695.500  695.500    0.000   332.548 1978.802 1978.802    0.000     0.000 2028.249 1693.473  334.776
 17.70  2105.339  692.981  692.981    0.000   324.892 2140.308 2140.308    0.000     0.000 1918.577 1766.269  152.308
 17.80  2158.012  696.111  696.111    0.000   340.112 2105.741 2105.741    0.000     0.000 1797.730 1523.575  274.155
 17.90  2005.825  673.796  673.796    0.000   386.635 1914.620 1914.620    0.000     0.000 1763.454 1438.530  324.924
 18.00  2077.779  663.826  663.826    0.000   445.388 2113.308 2113.308    0.000     0.000 1918.772 1553.232  365.540
 18.10  2060.146  658.602  658.602    0.000   414.947 1976.734 1976.734    0.000     0.000 1716.498 1330.952  385.546
 18.20  2054.150  619.176  619.176    0.000   343.577 2014.270 2014.270    0.000     0.000 1795.424 1500.962  294.462
 18.30  2148.013  649.383  649.383    0.000   283.479 2032.630 2032.630    0.000     0.000 1708.756 1536.140  172.616
 18.40  2062.811  696.902  696.902    0.000   341.363 2019.550 2019.550    0.000     0.000 1945.819 1661.510  284.309
 18.50  2062.946  710.991  710.991    0.000   308.424 2119.669 2119.669    0.000     0.000 1844.583 1330.757  513.826
 18.60  2000.076  687.854  687.854    0.000   360.737 1986.362 1986.362    0.000     0.000 1925.317 1701.931  223.385
 18.70  2039.067  683.277  683.277    0.000   382.528 1973.440 1973.440    0.000     0.000 1856.538 1643.307  213.231
 18.80  1991.756  743.078  743.078    0.000   422.685 2029.124 2029.124    0.000     0.000 2010.859 1919.474   91.385
 18.90  1863.788  769.312  769.312    0.000   379.847 2096.370 2096.370    0.000     0.000 1866.194 1856.040   10.154
 19.00  1940.521  775.831  775.831    0.000   310.713 2087.682 2087.682    0.000     0.000 1944.816 1822.969  121.847
 19.10  2054.248  760.296  760.296    0.000   307.989 2089.240 2089.240    0.000     0.000 2038.515 1967.639   70.876
 19.20  1894.608  821.110  821.110    0.000   311.494 2010.604 2010.604    0.000     0.000 1954.870 1873.639   81.231
 19.30  2020.072  768.894  768.894    0.000   389.394 2143.845 2143.845    0.000     0.000 1744.751 1643.615  101.136
 19.40  1925.573  762.531  762.531    0.000   419.404 2093.784 2093.784    0.000     0.000 1744.755 1663.927   80.828
 19.50  1921.338  799.979  799.979    0.000   412.312 2157.337 2157.337    0.000     0.000 1894.954 1561.686  333.268
 19.60  1888.756  851.445  851.445    0.000   390.822 2001.821 2001.821    0.000     0.000 1818.041 1415.507  402.534
 19.70  1933.434  807.701  807.701    0.000   372.963 2033.992 2033.992    0.000     0.000 1827.296 1434.511  392.784
 19.80  1932.904  835.466  835.466    0.000   400.773 2217.599 2217.599    0.000     0.000 1956.580 1814.829  141.751
 19.90  2008.694  771.780  771.780    0.000   380.146 2114.108 2114.108    0.000     0.000 2026.146 1694.387  331.758
 20.00  1918.827  756.733  756.733    0.000   381.704 2048.557 2048.557    0.000     0.000 1966.232 1864.693  101.539
 20.10  1957.440  753.627  753.627    0.000   501.706 1953.227 1953.227    0.000     0.000 1886.803 1765.662  121.141
 20.20  1964.553  824.642  824.642    0.000   417.979 1897.986 1897.986    0.000     0.000 1737.215 1636.381  100.833
 20.30  1901.687  817.963  817.963    0.000   478.020 1933.138 1933.138    0.000     0.000 1815.428 1694.186  121.242
 20.40  1964.460  819.314  819.314    0.000   466.917 1930.401 1930.401    0.000     0.000 1907.617 1846.996   60.621
 20.50  1958.229  800.570  800.570    0.000   419.747 1936.144 1936.144    0.000     0.000 1979.597 1786.875  192.722
 20.60  1960.365  818.964  818.964    0.000   400.771 2026.766 2026.766    0.000     0.000 1765.565 1603.103  162.462
 20.70  1998.642  829.938  829.938    0.000   469.816 2018.121 2018.121    0.000     0.000 1845.188 1713.288  131.900
 20.80  2037.252  804.123  804.123    0.000   471.633 1952.123 1940.709   11.414     0.000 1776.817 1492.508  284.309
 20.90  2041.166  768.102  768.102    0.000   439.456 1957.686 1953.881    3.805     0.000 1734.702 1480.855  253.847
 21.00  2021.212  799.589  799.589    0.000   433.196 1970.126 1970.126    0.000     0.000 1667.242 1504.780  162.462
 21.10  2016.936  847.054  847.054    0.000   427.965 1893.856 1856.375   37.481     0.000 1798.333 1189.704  608.629
 21.20  1864.452  900.829  900.829    0.000   362.763 1862.869 1817.822   45.046     0.000 1594.655 1036.895  557.759
 21.30  1964.490  818.211  818.211    0.000   293.336 2039.561 1960.836   78.725     0.000 1624.616 1147.987  476.629
 21.40  1989.465  801.707  801.707    0.000   272.498 2238.435 2050.032  188.403     0.000 1697.304 1118.935  578.369
 21.50  1954.666  788.179  788.179    0.000   266.313 2360.615 2114.707  245.908     0.000 1875.246 1144.367  730.878
 21.60  2014.067  763.556  763.556    0.000   308.254 2251.203 2020.163  231.041     0.000 1917.674 1319.400  598.275
 21.70  2063.927  716.413  716.413    0.000   289.446 2223.651 1992.527  231.124     0.000 1738.321 1200.165  538.156
 21.80  1950.307  855.958  855.958    0.000   342.102 2152.456 1998.765  153.691     0.000 1847.601 1248.522  599.079
 21.90  1903.136  833.081  833.081    0.000   319.922 2124.568 1930.626  193.941     0.000 1694.188 1257.973  436.214
 22.00  1938.600  847.508  847.508    0.000   228.487 2105.135 1923.601  181.535     0.000 1587.214 1120.336  466.877
 22.10  1935.422  808.091  808.091    0.000   244.830 2006.718 1848.138  158.581     0.000 1635.176 1168.097  467.078
 22.20  1868.979  819.974  819.974    0.000   332.036 2013.147 1911.940  101.207     0.000 1764.662 1277.276  487.386
 22.30  2035.139  687.665  687.665    0.000   362.079 2108.510 1968.695  139.815     0.000 1844.382 1133.811  710.571
 22.40  2008.977  790.615  790.615    0.000   403.410 1960.191 1911.469   48.722     0.000 1868.610 1503.673  364.937
 22.50  1950.123  745.586  745.586    0.000   403.490 2051.843 1987.468   64.375     0.000 1764.150 1470.090  294.060
 22.60  2047.419  810.303  810.303    0.000   401.899 2135.108 2086.859   48.249     0.000 1876.350 1581.888  294.463
 22.70  1889.151  879.069  879.069    0.000   307.002 1990.280 1951.801   38.479     0.000 1544.893 1372.277  172.616
 22.80  1822.012  912.975  912.975    0.000   453.126 2093.692 2084.613    9.079     0.000 1692.075 1610.844   81.231
 22.90  1827.195  908.033  908.033    0.000   256.887 2121.972 2121.972    0.000     0.000 1615.268 1615.268    0.000
 23.00  1890.405  899.003  899.003    0.000   205.315 2033.348 2033.348    0.000     0.000 1552.334 1542.180   10.154
 23.10  1885.755  839.301  839.301    0.000   206.909 1902.836 1882.432   20.404     0.000 1393.193 1383.039   10.154
 23.20  1872.400  942.826  942.826    0.000   241.023 2010.633 2010.633    0.000     0.000 1795.720 1765.258   30.462
 23.30  1895.227  949.950  949.950    0.000   219.015 2149.992 2139.097   10.895     0.000 1674.481 1623.712   50.769
 23.40  1815.531  908.321  908.321    0.000   184.911 2002.733 1991.838   10.895     0.000 1502.973 1421.742   81.231
 23.50  1820.888  903.560  903.560    0.000   291.522 1868.582 1868.582    0.000     0.000 1625.121 1523.582  101.539
 23.60  1888.604  911.280  911.280    0.000   255.852 1974.847 1971.215    3.632     0.000 1498.949 1458.535   40.414
 23.70  1893.824  933.968  933.968    0.000   293.853 2169.232 2169.232    0.000     0.000 1392.385 1392.385    0.000
 23.80  1934.267  807.152  807.152    0.000   297.874 1943.589 1911.596   31.993     0.000 1523.681 1057.205  466.475
 23.90  1879.477  859.222  859.222    0.000   233.712 2044.613 2029.612   15.001     0.000 1745.755 1502.062  243.693
 24.00  2027.132  824.398  824.398    0.000   256.629 2066.796 2059.187    7.609     0.000 1484.267 1311.651  172.616
 24.10  1977.743  858.740  858.740    0.000   301.811 2016.216 2010.768    5.448     0.000 1738.716 1627.024  111.693
 24.20  1993.437  814.804  814.804    0.000   289.925 2000.183 1991.017    9.166     0.000 1825.383 1693.382  132.000
 24.30  2126.902  812.315  812.315    0.000   259.313 2043.924 2034.845    9.079     0.000 1705.540 1502.463  203.078
 24.40  1969.778  817.036  817.036    0.000   174.577 1922.921 1922.921    0.000     0.000 1787.880 1726.957   60.923
 24.50  1954.610  768.330  768.330    0.000   224.808 1940.433 1938.531    1.902     0.000 1692.674 1550.520  142.154
 24.60  1940.500  778.538  778.538    0.000   246.990 2135.142 2112.445   22.697     0.000 1746.460 1319.997  426.463
 24.70  1937.689  818.776  818.776    0.000   257.015 2059.736 2055.932    3.804     0.000 1652.253 1489.790  162.462
 24.80  1937.051  795.483  795.483    0.000   227.958 2212.792 2154.169   58.623     0.000 1754.699 1389.160  365.540
 24.90  1992.763  811.071  811.071    0.000   229.865 2046.248 1989.310   56.938     0.000 1768.073 1191.715  576.358
 25.00  1959.401  780.392  780.392    0.000   228.314 1941.208 1920.500   20.708     0.000 1617.780 1323.519  294.261
 25.10  1894.019  827.879  827.879    0.000   216.465 2106.128 2075.865   30.263     0.000 1677.087 1423.240  253.847
 25.20  1856.758  822.218  822.218    0.000   227.624 1959.447 1919.934   39.513     0.000 1725.550 1339.904  385.647
 25.30  2000.866  801.624  801.624    0.000   249.716 1930.102 1924.439    5.664     0.000 1818.747 1696.901  121.847
 25.40  1961.737  806.419  806.419    0.000   224.333 2095.112 2080.198   14.914     0.000 1799.344 1555.651  243.693
 25.50  1924.143  838.240  838.240    0.000   209.155 2049.635 1968.532   81.103     0.000 1938.277 1410.879  527.398
 25.60  1975.165  780.454  780.454    0.000   208.861 1973.283 1973.283    0.000     0.000 1734.194 1643.614   90.581
 25.70  1879.401  784.958  722.474   62.484   301.847 1967.795 1913.148   54.647     0.000 1619.385 1446.769  172.616
 25.80  2137.571  431.415  431.415    0.000   590.995 1577.152 1577.152    0.000     0.000 1926.515 1906.609   19.906
 25.90  2033.019  519.358  519.358    0.000   389.667 1479.671 1479.671    0.000     0.000 1379.419 1237.366  142.054
 26.00  1982.256  543.170  543.170    0.000   363.592 1507.687 1507.687    0.000     0.000 1428.279 1246.313  181.966
 26.10  2034.156  544.485  544.485    0.000   403.847 1528.868 1528.868    0.000     0.000 1335.787 1295.474   40.313
 26.20  2002.368  560.814  560.814    0.000   424.033 1530.128 1530.128    0.000     0.000 1487.594 1234.350  253.244
 26.30  1933.135  555.198  555.198    0.000   422.652 1506.263 1506.263    0.000     0.000 1122.657  891.933  230.724
 26.40  1984.452  515.935  515.935    0.000   568.732 1395.763 1395.763    0.000     0.000 1417.019 1275.066  141.953
 26.50  1956.767  559.570  559.570    0.000   474.536 1409.505 1407.689    1.816     0.000 1266.420 1044.442  221.978
 26.60  1973.821  591.159  591.159    0.000   421.525 1442.064 1442.064    0.000     0.000 1115.519  943.104  172.415
 26.70  1969.815  568.906  568.906    0.000   363.165 1618.714 1618.714    0.000     0.000 1438.835 1164.881  273.954
 26.80  1955.957  568.127  568.127    0.000   378.988 1666.311 1622.344   43.967     0.000 1505.790 1222.185  283.604
 26.90  1917.964  578.262  578.262    0.000   369.344 1568.997 1525.116   43.881     0.000 1398.622 1205.899  192.723
 27.00  1880.091  612.747  612.747    0.000   322.827 1545.685 1459.181   86.505     0.000 1286.929  992.466  294.463
 27.10  2001.703  524.540  524.540    0.000   356.378 1539.679 1433.409  106.270     0.000 1397.415 1184.385  213.031
 27.20  1913.614  574.350  574.350    0.000   343.835 1584.804 1459.307  125.498     0.000 1385.350 1011.568  373.783
 27.30  1912.957  631.524  631.524    0.000   294.422 1554.885 1430.989  123.897     0.000 1234.548  971.756  262.792
 27.40  1929.194  536.744  536.744    0.000   325.161 1586.573 1429.042  157.532     0.000 1528.710 1275.569  253.142
 27.50  2018.868  598.006  598.006    0.000   345.871 1621.595 1526.923   94.672     0.000 1576.766 1282.908  293.858
 27.60  1891.322  576.808  576.808    0.000   420.443 1541.661 1437.565  104.095     0.000 1437.427 1214.444  222.983
 27.70  1953.498  555.485  555.485    0.000   292.045 1677.577 1636.898   40.679     0.000 1449.189 1216.254  232.935
 27.80  1977.199  572.948  572.948    0.000   328.445 1478.760 1408.767   69.993     0.000 1389.473 1095.010  294.463
 27.90  2033.396  532.319  532.319    0.000   256.590 1622.600 1569.253   53.347     0.000 1306.835  992.064  314.770
 28.00  1924.850  568.037  568.037    0.000   208.731 1641.792 1619.529   22.263     0.000 1478.344 1224.598  253.746
 28.10  2003.187  515.824  515.824    0.000   336.349 1598.134 1581.404   16.729     0.000 1307.036 1073.496  233.539
 28.20  2114.847  459.728  459.728    0.000   278.856 1742.911 1720.605   22.306     0.000 1387.663 1143.970  243.693
 28.30  2019.496  553.199  553.199    0.000   309.111 1541.534 1541.534    0.000     0.000 1193.533 1061.533  132.000
 28.40  1923.530  546.226  546.226    0.000   147.253 1599.713 1599.713    0.000     0.000  961.600  810.199  151.401
 28.50  1910.883  646.534  646.534    0.000   176.911 1705.345 1685.156   20.189     0.000 1095.915  944.311  151.604
 28.60  1948.678  576.220  576.220    0.000   112.319 1656.012 1656.012    0.000     0.000  963.109  770.690  192.420
 28.70  1973.049  523.421  523.421    0.000   198.656 1620.033 1581.084   38.949     0.000  993.470  761.139  232.331
 28.80  1911.124  500.415  500.415    0.000    87.203 1499.807 1423.810   75.997     0.000 1022.124  760.737  261.387
 28.90  1926.904  562.804  562.804    0.000   164.157 1634.942 1540.529   94.413     0.000 1043.435  851.519  191.916
 29.00  1951.595  587.965  587.965    0.000   119.067 1756.391 1632.366  124.025     0.000 1013.275  821.057  192.218
 29.10  1935.460  596.473  596.473    0.000   192.002 1659.122 1554.767  104.355     0.000 1051.580  910.029  141.551
 29.20  1940.620  572.343  572.343    0.000   184.264 1498.650 1406.994   91.656     0.000  932.749  781.246  151.504
 29.30  1888.763  602.522  602.522    0.000   102.594 1608.487 1446.765  161.723     0.000  942.299  709.967  232.331
 29.40  1952.098  573.056  573.056    0.000   148.336 1625.956 1512.740  113.216     0.000 1164.579  911.135  253.444
 29.50  1871.656  619.057  619.057    0.000   202.940 1738.130 1592.517  145.613     0.000 1236.763  974.370  262.392
 29.60  1886.599  572.114  572.114    0.000   208.990 1685.574 1531.808  153.766     0.000 1095.210  893.139  202.070
 29.70  1910.174  568.418  568.418    0.000   251.920 1705.774 1560.388  145.386     0.000 1226.809  932.951  293.858
 29.80  1932.014  541.270  541.270    0.000   135.841 1675.819 1479.846  195.973     0.000 1146.785  882.784  264.001
 29.90  1883.258  592.514  592.514    0.000   127.886 1703.015 1484.518  218.496     0.000 1146.383  872.228  274.155
 30.00  1852.521  553.865  553.865    0.000   164.116 1659.644 1511.537  148.107     0.000 1174.834  983.117  191.717
 30.10  1930.439  580.502  580.502    0.000   218.933 1576.249 1463.505  112.744     0.000 1023.934  922.998  100.936
 30.20  1868.386  595.368  595.368    0.000   265.409 1536.088 1413.094  122.994     0.000 1193.131  973.164  219.967
 30.30  1804.086  616.276  616.276    0.000   290.101 1580.869 1396.576  184.292     0.000 1215.649  952.856  262.792
 30.40  1798.584  639.443  639.443    0.000   291.262 1540.013 1416.932  123.081     0.000  963.010  750.583  212.427
 30.50  1926.284  610.661  610.661    0.000   331.472 1516.237 1424.069   92.167     0.000 1095.915  933.554  162.361
 30.60  1917.948  595.533  595.533    0.000   212.838 1616.885 1471.414  145.471     0.000 1165.382  973.164  192.218
 30.70  2032.321  574.571  574.571    0.000   323.859 1648.829 1506.989  141.840     0.000 1276.470  953.057  323.412
 30.80  2018.681  562.541  562.541    0.000   266.750 1727.727 1597.212  130.515     0.000 1265.713 1033.886  231.826
 30.90  2068.279  510.428  510.428    0.000   174.793 1776.244 1640.937  135.307     0.000 1237.465  994.477  242.988
 31.00  2052.745  490.313  490.313    0.000    97.577 1632.488 1552.945   79.542     0.000 1034.489  841.566  192.924
 31.10  2071.301  510.445  510.445    0.000   186.985 1654.837 1510.622  144.215     0.000  931.844  678.500  253.343
 31.20  1966.336  549.332  549.332    0.000   253.430 1582.462 1438.375  144.087     0.000  881.075  607.322  273.752
 31.30  1915.233  539.768  539.768    0.000   266.438 1623.242 1524.112   99.130     0.000 1034.791  760.737  274.054
 31.40  1958.790  509.928  509.928    0.000   230.648 1695.080 1573.171  121.909     0.000 1003.924  751.387  252.537
 31.50  2038.247  454.264  454.264    0.000   248.724 1566.249 1498.204   68.046     0.000  932.949  771.293  161.656
 31.60  1968.551  518.541  518.541    0.000   261.303 1640.739 1533.744  106.995     0.000 1114.711  872.731  241.980
 31.70  2069.447  480.493  480.493    0.000   269.124 1647.668 1510.319  137.349     0.000 1215.852 1024.135  191.717
 31.80  2097.317  474.855  474.855    0.000   324.213 1643.569 1539.375  104.194     0.000 1499.657 1225.905  273.752
 31.90  1893.272  510.855  510.855    0.000   258.106 1609.415 1525.627   83.788     0.000 1225.703 1022.625  203.078
 32.00  2061.760  449.994  449.994    0.000   279.162 1580.012 1492.419   87.592     0.000 1274.863 1031.976  242.887
 32.10  1954.510  557.823  557.823    0.000   285.038 1574.521 1482.087   92.435     0.000 1265.011 1113.710  151.301
 32.20  2047.613  467.131  467.131    0.000   186.982 1597.345 1492.678  104.668     0.000 1379.519 1176.643  202.876
 32.30  1997.188  600.837  600.837    0.000   169.606 1680.573 1620.650   59.923     0.000 1316.282 1093.602  222.680
 32.40  2014.635  494.357  494.357    0.000   225.810 1590.740 1485.898  104.842     0.000 1286.627  992.165  294.463
 32.50  1980.224  566.299  566.299    0.000   154.951 1652.560 1545.992  106.567     0.000 1297.686 1003.425  294.261
 32.60  1952.439  493.986  493.986    0.000   117.856 1732.063 1573.653  158.410     0.000 1266.620 1003.725  262.894
 32.70  2037.918  524.647  524.647    0.000   146.174 1721.296 1636.775   84.521     0.000 1255.863 1032.478  223.385
 32.80  1985.049  531.429  531.429    0.000   176.134 1715.855 1643.445   72.411     0.000 1265.716  901.785  363.931
 32.90  1970.514  488.346  488.346    0.000   135.493 1570.462 1526.710   43.752     0.000  971.455  819.750  151.705
 33.00  2050.736  502.683  502.683    0.000   158.323 1631.765 1554.292   77.472     0.000 1295.976  901.583  394.393
 33.10  2051.198  437.995  437.995    0.000   104.755 1713.558 1614.514   99.045     0.000 1163.675  881.578  282.097
 33.20  2059.751  480.998  480.998    0.000   161.434 1730.250 1637.517   92.733     0.000 1194.941  871.424  323.517
 33.30  2098.519  516.898  516.898    0.000    97.017 1759.736 1649.276  110.460     0.000 1287.331  973.164  314.167
 33.40  2012.954  567.548  567.548    0.000   146.304 1713.028 1616.277   96.751     0.000 1181.366  919.379  261.988
 33.50  1973.430  551.760  551.760    0.000   119.845 1697.526 1527.883  169.644     0.000 1133.012  800.950  332.062
 33.60  1997.239  554.031  554.031    0.000   168.872 1713.867 1614.257   99.609     0.000 1084.454  871.625  212.829
 33.70  2026.466  575.865  575.865    0.000   223.864 1730.547 1580.273  150.274     0.000 1578.476 1092.397  486.079
 33.80  1894.070  637.550  637.550    0.000   134.804 1649.347 1486.713  162.634     0.000 1214.742  840.460  374.282
 33.90  1938.726  585.513  585.513    0.000   206.832 1516.235 1317.847  198.388     0.000 1092.597  809.093  283.503
 34.00  1970.750  592.450  592.450    0.000   253.305 1557.135 1423.549  133.586     0.000 1195.443  921.288  274.155
 34.10  1971.418  585.793  585.793    0.000   147.555 1745.902 1575.259  170.643     0.000 1053.189  819.649  233.539
 34.20  1897.719  567.221  567.221    0.000   209.988 1555.886 1403.183  152.703     0.000 1257.371  983.217  274.155
 34.30  1854.815  533.621  533.621    0.000   160.914 1513.302 1328.482  184.820     0.000  891.932  700.015  191.918
 34.40  1972.918  529.438  529.438    0.000   184.781 1530.641 1391.515  139.126     0.000 1094.809  942.702  152.107
 34.50  1969.129  547.396  547.396    0.000   175.138 1414.075 1272.662  141.413     0.000 1094.104  780.642  313.462
 34.60  1905.531  551.428  551.428    0.000   298.311 1360.819 1230.518  130.301     0.000 1054.194  942.501  111.693
 34.70  2028.913  599.288  599.288    0.000   223.476 1486.934 1382.140  104.794     0.000 1126.880  994.879  132.000
 34.80  1985.897  530.776  530.776    0.000   254.214 1510.839 1394.549  116.291     0.000 1288.739 1085.661  203.078
 34.90  1984.342  539.582  539.582    0.000   270.039 1548.921 1442.825  106.097     0.000 1479.246 1276.571  202.675
 35.00  1957.935  647.484  647.484    0.000   161.911 1650.263 1536.817  113.446     0.000 1419.430 1206.501  212.929
 35.10  1966.261  456.595  456.595    0.000   164.807 1593.541 1520.697   72.844     0.000 1308.241 1115.720  192.521
 35.20  1905.440  563.540  563.540    0.000   247.557 1589.955 1532.929   57.026     0.000 1388.266 1286.727  101.539
 35.30  2038.154  524.739  524.739    0.000   210.939 1565.659 1510.924   54.735     0.000 1369.366 1206.904  162.462
 35.40  1991.375  467.051  467.051    0.000   256.895 1518.105 1462.853   55.253     0.000 1370.774 1167.696  203.078
 35.50  1987.027  483.219  483.219    0.000   273.843 1544.300 1518.664   25.637     0.000 1429.484 1196.147  233.338
 35.60  2098.926  524.614  524.614    0.000   285.299 1665.271 1579.927   85.344     0.000 1379.721 1186.797  192.924
 35.70  2107.734  516.733  516.733    0.000   297.925 1544.737 1500.552   44.185     0.000 1531.024 1277.579  253.445
 35.80  2080.312  518.541  518.541    0.000   304.886 1731.377 1648.454   82.923     0.000 1682.829 1225.905  456.925
 35.90  1983.301  543.197  543.197    0.000   249.847 1592.724 1454.509  138.215     0.000 1441.248 1035.093  406.155
 36.00  1953.025  555.577  555.577    0.000   284.304 1489.777 1411.620   78.157     0.000 1338.201 1043.839  294.362
 36.10  1999.244  489.943  489.943    0.000   193.040 1590.904 1470.199  120.705     0.000 1176.242  923.400  252.842
 36.20  2050.823  460.215  460.215    0.000   309.118 1490.819 1380.192  110.627     0.000 1541.881 1227.614  314.267
 36.30  1906.527  514.311  514.311    0.000   258.967 1574.611 1466.961  107.649     0.000 1604.011 1167.495  436.516
 36.40  1943.995  566.067  566.067    0.000   226.027 1543.865 1416.639  127.227     0.000 1450.999 1167.093  283.906
 36.50  1893.319  634.006  634.006    0.000   203.066 1671.838 1562.369  109.469     0.000 1429.283 1185.791  243.492
 36.60  2014.811  547.683  547.683    0.000   167.398 1635.657 1531.549  104.108     0.000 1398.923 1196.247  202.676
 36.70  1920.007  550.738  550.738    0.000   214.737 1577.855 1483.950   93.905     0.000 1440.242 1277.780  162.462
 36.80  2077.798  523.136  523.136    0.000   232.289 1639.484 1502.779  136.705     0.000 1457.126 1224.493  232.632
 36.90  2023.678  579.964  579.964    0.000   225.586 1681.598 1509.354  172.245     0.000 1536.647 1192.220  344.427
 37.00  2030.388  498.700  498.700    0.000   233.934 1646.026 1493.453  152.573     0.000 1444.062 1204.290  239.772
 37.10  2008.263  549.647  549.647    0.000   234.972 1522.889 1390.038  132.850     0.000 1181.871  921.590  260.281
 37.20  2032.480  557.294  557.294    0.000   273.147 1498.123 1433.922   64.201     0.000 1283.913 1173.929  109.984
 37.30  2033.754  522.306  522.306    0.000   358.486 1471.916 1387.658   84.258     0.000 1506.289 1265.716  240.573
 37.40  2049.724  505.605  505.605    0.000   309.510 1583.329 1492.247   91.083     0.000 1445.568 1143.165  302.403
 37.50  1944.359  536.284  536.284    0.000   253.090 1617.988 1489.728  128.260     0.000 1518.052 1285.924  232.128
 37.60  1832.072  590.767  590.767    0.000   271.638 1430.630 1359.296   71.334     0.000 1123.762  861.069  262.693
 37.70  1927.195  548.423  544.463    3.960   343.838 1381.562 1264.014  117.548     0.000 1243.398  999.906  243.492
 37.80  1978.337  557.809  557.809    0.000   328.924 1560.337 1443.217  117.120     0.000 1414.001 1162.066  251.936
 37.90  1936.448  527.923  527.923    0.000   339.081 1440.060 1359.345   80.715     0.000 1385.854 1205.698  180.156
 38.00  2072.345  510.741  510.741    0.000   307.350 1409.970 1337.338   72.631     0.000 1294.670 1073.496  221.174
 38.10  1917.501  556.432  556.432    0.000   237.138 1517.061 1461.510   55.552     0.000 1366.350 1236.361  129.990
 38.20  1912.005  574.002  574.002    0.000   253.350 1534.163 1457.210   76.953     0.000 1345.837 1154.727  191.110
 38.30  1990.202  541.447  541.447    0.000   370.473 1419.820 1367.682   52.138     0.000 1437.325 1306.030  131.295
 38.40  1984.601  477.155  477.155    0.000   392.562 1523.970 1480.520   43.450     0.000 1495.233 1103.958  391.275
 38.50  2001.846  499.052  499.052    0.000   305.793 1477.876 1418.433   59.443     0.000 1326.637  962.105  364.532
 38.60  2050.669  486.545  486.545    0.000   263.165 1518.608 1458.168   60.441     0.000 1417.016 1235.656  181.359
 38.70  2035.455  485.651  485.651    0.000   279.507 1522.931 1491.802   31.128     0.000 1355.994 1112.906  243.089
 38.80  2039.356  522.128  522.128    0.000   326.067 1538.528 1468.102   70.426     0.000 1538.158 1387.260  150.897
 38.90  2027.414  514.723  514.723    0.000   322.480 1492.197 1438.678   53.520     0.000 1534.945 1334.682  200.263
 39.00  2056.230  576.568  576.568    0.000   329.657 1585.962 1545.670   40.292     0.000 1608.731 1152.815  455.917
 39.10  2017.242  504.904  504.904    0.000   288.672 1466.864 1384.593   82.271     0.000 1203.285 1001.414  201.871
 39.20  2122.244  491.614  491.614    0.000   248.422 1514.451 1474.245   40.206     0.000 1254.051  889.418  364.633
 39.30  2015.935  530.457  530.457    0.000   226.503 1619.807 1538.057   81.750     0.000 1394.697  959.290  435.407
 39.40  2013.036  548.193  548.193    0.000   258.841 1485.672 1443.347   42.325     0.000 1451.704 1342.021  109.682
 39.50  1891.841  519.489  519.489    0.000   208.646 1473.162 1426.864   46.298     0.000 1323.419 1182.474  140.945
 39.60  1863.680  540.042  540.042    0.000   258.884 1422.834 1360.708   62.126     0.000 1283.604 1152.511  131.094
 39.70  1900.112  601.073  601.073    0.000   317.726 1475.838 1393.570   82.268     0.000 1516.845 1345.337  171.507
 39.80  1881.395  535.021  535.021    0.000   252.485 1381.131 1332.758   48.373     0.000 1242.493 1081.841  160.653
 39.90  1994.456  538.153  538.153    0.000   290.964 1423.451 1374.423   49.028     0.000 1516.443 1121.850  394.593
 40.00  1936.017  553.444  553.444    0.000   312.019 1338.273 1277.404   60.869     0.000 1232.839 1010.764  222.075
 40.10  1982.944  566.820  566.820    0.000   327.020 1314.411 1277.794   36.618     0.000 1394.696  806.778  587.917
 40.20  1995.171  489.775  489.775    0.000   241.029 1390.111 1320.076   70.035     0.000 1344.329  696.093  648.236
 40.30  1887.903  499.396  499.396    0.000   321.442 1304.561 1238.460   66.101     0.000 1070.883  566.205  504.678
 40.40  1891.150  454.444  454.444    0.000   187.160 1434.469 1360.288   74.181     0.000 1243.495  677.093  566.402
 40.50  1865.302  542.073  542.073    0.000   286.338 1245.158 1194.839   50.318     0.000 1030.969  524.584  506.385
 40.60  1693.191  567.294  567.294    0.000   236.057 1276.936 1221.299   55.638     0.000 1021.117  454.512  566.605
 40.70  1929.070  555.888  555.888    0.000   279.158 1355.241 1312.181   43.060     0.000 1139.145  825.983  313.162
 40.80  1823.807  589.271  589.271    0.000   287.895 1315.714 1280.351   35.363     0.000 1104.359  973.968  130.391
 40.90  1806.881  587.259  587.259    0.000   245.871 1404.860 1362.494   42.366     0.000  982.409  831.612  150.797
 41.00  1827.257  572.568  572.568    0.000   306.181 1441.944 1378.958   62.987     0.000 1266.213 1064.446  201.767
 41.10  1871.976  593.307  593.307    0.000   277.257 1437.194 1338.451   98.742     0.000 1222.884 1041.726  181.157
 41.20  1901.108  560.651  560.651    0.000   284.911 1479.386 1393.921   85.466     0.000 1264.807 1073.697  191.110
 41.30  1850.825  591.953  591.953    0.000   349.977 1471.171 1383.675   87.496     0.000 1241.886 1040.622  201.264
 41.40  1828.148  559.974  559.974    0.000   248.766 1426.441 1303.441  123.000     0.000 1272.752 1011.769  260.983
 41.50  1820.459  550.432  550.432    0.000   318.458 1436.559 1337.472   99.086     0.000 1291.654 1050.173  241.481
 41.60  1801.928  575.519  575.519    0.000   307.955 1402.824 1308.023   94.801     0.000 1212.230 1001.012  211.218
 41.70  1868.619  518.674  518.674    0.000   273.840 1474.289 1363.095  111.195     0.000 1142.760  961.401  181.360
 41.80  1871.271  558.794  558.794    0.000   305.619 1422.102 1327.038   95.064     0.000 1163.772  931.543  232.229
 41.90  1760.403  651.083  651.083    0.000   300.302 1540.963 1445.900   95.062     0.000 1195.140  892.335  302.805
 42.00  1724.342  674.037  674.037    0.000   303.200 1433.005 1343.822   89.183     0.000 1142.963  839.756  303.207
 42.10  1760.158  685.337  685.337    0.000   297.836 1430.316 1324.143  106.173     0.000 1264.106  899.975  364.130
 42.20  1804.412  635.995  635.995    0.000   324.684 1451.043 1395.186   55.857     0.000 1183.982  991.561  192.421
 42.30  1726.262  675.457  675.457    0.000   424.947 1397.640 1297.260  100.380     0.000 1181.568  858.455  323.112
 42.40  1873.813  503.828  503.828    0.000   449.933 1423.021 1263.752  159.269     0.000 1276.774  993.371  283.403
 42.50  1890.148  503.200  503.200    0.000   374.448 1429.806 1347.839   81.967     0.000 1327.743  963.613  364.130
 42.60  1853.882  493.392  493.392    0.000   467.574 1432.316 1265.570  166.746     0.000 1294.670  919.379  375.292
 42.70  1902.689  558.121  558.121    0.000   351.447 1424.711 1337.034   87.677     0.000 1194.036  747.768  446.268
 42.80  1874.318  619.511  619.511    0.000   350.150 1486.872 1335.041  151.831     0.000 1143.265  778.431  364.835
 42.90  1790.041  603.985  603.985    0.000   462.729 1388.028 1256.516  131.512     0.000 1265.712  810.198  455.514
 43.00  1871.903  549.798  549.798    0.000   366.276 1281.249 1155.966  125.283     0.000 1043.435  557.257  486.178
 43.10  2067.053  489.077  489.077    0.000   378.037 1318.217 1215.932  102.285     0.000 1135.122  749.980  385.142
 43.20  2026.629  460.902  460.902    0.000   355.337 1375.406 1216.315  159.091     0.000 1234.849  789.288  445.561
 43.30  2018.077  538.801  538.801    0.000   275.875 1478.349 1385.184   93.165     0.000 1227.109  750.783  476.325
 43.40  2002.540  466.481  466.481    0.000   382.013 1371.135 1320.335   50.800     0.000 1326.235  941.093  385.142
 43.50  2029.059  495.620  495.620    0.000   376.611 1396.385 1361.236   35.149     0.000 1094.205  810.702  283.503
 43.60  2069.941  407.003  407.003    0.000   425.378 1228.766 1217.871   10.895     0.000 1166.488  892.938  273.550
 43.70  2061.913  498.944  498.944    0.000   353.696 1405.643 1370.020   35.623     0.000 1165.682 1054.796  110.886
 43.80  1927.489  519.179  519.179    0.000   449.847 1171.102 1167.341    3.761     0.000  993.269  892.435  100.833
 43.90  1996.847  493.714  493.714    0.000   420.059 1345.839 1281.682   64.156     0.000 1002.113  861.269  140.844
 44.00  1891.407  545.156  545.156    0.000   431.729 1238.534 1173.083   65.451     0.000 1107.874  916.462  191.412
 44.10  1868.093  608.552  608.552    0.000   388.066 1286.057 1237.680   48.377     0.000 1224.697 1164.277   60.419
 44.20  1865.478  600.454  600.454    0.000   374.230 1174.348 1174.348    0.000     0.000  929.430  879.165   50.265
 44.30  1845.103  556.749  556.749    0.000   473.237 1185.675 1183.773    1.902     0.000 1264.610 1234.349   30.261
 44.40  1875.474  552.263  552.263    0.000   448.420 1226.272 1226.272    0.000     0.000  900.981  881.075   19.906
 44.50  1974.190  569.153  569.153    0.000   464.375 1193.279 1189.474    3.805     0.000 1039.818 1029.865    9.953
 44.60  1919.655  567.828  567.828    0.000   377.042 1323.887 1323.887    0.000     0.000 1181.368 1039.818  141.551
 44.70  1871.917  549.965  549.965    0.000   344.140 1305.251 1267.983   37.267     0.000 1191.422  927.723  263.698
 44.80  1990.053  490.202  490.202    0.000   402.506 1268.980 1265.348    3.632     0.000 1113.810  931.040  182.770
 44.90  1929.084  442.917  442.917    0.000   381.019 1290.547 1270.443   20.104     0.000  981.808  901.584   80.224
 45.00  1924.778  435.478  435.478    0.000   395.503 1199.121 1197.218    1.902     0.000  920.786  900.880   19.906
 45.10  1931.339  528.103  528.103    0.000   416.040 1257.179 1200.891   56.289     0.000  989.651  949.639   40.012
 45.20  1906.944  472.059  472.059    0.000   427.105 1370.930 1336.861   34.068     0.000 1111.397 1020.213   91.184
 45.30  1834.765  491.197  491.197    0.000   329.010 1315.541 1285.451   30.090     0.000  982.613  932.347   50.266
 45.40  1902.889  502.062  502.062    0.000   188.283 1445.242 1383.549   61.693     0.000 1091.290  959.994  131.296
 45.50  1780.813  496.683  496.683    0.000   277.128 1432.017 1384.893   47.124     0.000 1112.905 1072.692   40.213
 45.60  1853.707  537.480  537.480    0.000   260.700 1437.976 1387.870   50.106     0.000 1280.191 1149.299  130.892
 45.70  1761.663  485.662  485.662    0.000   242.671 1367.462 1309.443   58.019     0.000 1073.092  941.998  131.094
 45.80  1867.911  485.294  485.294    0.000   288.411 1461.880 1388.733   73.148     0.000  990.151  839.153  150.999
 45.90  1861.394  579.204  579.204    0.000   333.289 1354.972 1332.144   22.828     0.000 1012.673  931.744   80.929
 46.00  1868.859  545.480  545.480    0.000   251.146 1471.531 1416.928   54.603     0.000 1086.063  943.909  142.154
 46.10  1924.047  537.466  537.466    0.000   288.581 1441.051 1391.076   49.975     0.000 1024.033  913.045  110.988
 46.20  1823.041  541.123  541.123    0.000   246.992 1451.559 1419.610   31.949     0.000 1073.897 1013.377   60.520
 46.30  1933.704  491.382  491.382    0.000   232.900 1447.795 1397.127   50.668     0.000 1156.738 1106.069   50.669
 46.40  1834.712  540.638  540.638    0.000   302.723 1358.901 1325.224   33.677     0.000 1083.549 1033.283   50.266
 46.50  1872.061  555.765  555.765    0.000   328.143 1421.850 1373.344   48.506     0.000 1185.588 1074.903  110.685
 46.60  1863.354  538.291  538.291    0.000   316.904 1438.063 1372.609   65.454     0.000 1125.168  994.075  131.093
 46.70  1770.682  588.453  588.453    0.000   309.166 1384.466 1311.704   72.763     0.000 1021.923  951.047   70.876
 46.80  1889.140  538.183  538.183    0.000   313.100 1515.671 1474.512   41.159     0.000 1165.082 1053.993  111.089
 46.90  1887.262  534.884  534.884    0.000   431.345 1330.892 1248.751   82.141     0.000 1125.170  983.519  141.651
 47.00  1914.596  538.411  538.411    0.000   284.738 1484.193 1390.856   93.337     0.000 1154.123  962.407  191.716
 47.10  1747.944  578.328  578.328    0.000   323.994 1342.906 1253.287   89.619     0.000 1175.235  912.341  262.894
 47.20  1767.686  549.844  549.844    0.000   337.869 1330.413 1269.153   61.260     0.000 1092.092  970.950  121.142
 47.30  1861.086  523.937  523.937    0.000   333.981 1475.118 1374.305  100.813     0.000 1164.076  992.366  171.710
 47.40  1891.808  533.111  505.262   27.849   240.078 1504.565 1398.992  105.573     0.000 1141.759  980.704  161.055
 47.50  1802.887  569.387  561.142    8.245   290.313 1522.023 1445.678   76.345     0.000 1342.623 1222.487  120.136
 47.60  1885.716  516.651  513.536    3.115   316.039 1440.881 1406.943   33.938     0.000 1152.013 1071.687   80.326
 47.70  1951.968  463.600  462.500    1.100   409.638 1406.277 1312.814   93.463     0.000 1382.633 1008.551  374.082
 47.80  1905.880  545.098  540.885    4.214   295.457 1546.147 1459.554   86.593     0.000 1293.864 1041.325  252.538
 47.90  1803.673  566.095  555.468   10.627   313.615 1473.478 1407.679   65.799     0.000 1001.713  546.500  455.213
 48.00  1781.360  562.761  562.761    0.000   250.709 1435.906 1372.051   63.855     0.000 1215.849  749.275  466.575
 48.10  1742.250  613.753  613.753    0.000   232.944 1442.472 1404.166   38.306     0.000 1163.067 1022.424  140.643
 48.20  1802.774  497.167  497.167    0.000   230.392 1412.388 1376.895   35.493     0.000 1154.627 1043.236  111.391
 48.30  1741.766  612.661  612.661    0.000   291.742 1359.167 1314.204   44.963     0.000 1091.995  950.242  141.752
 48.40  1898.292  582.745  582.745    0.000   349.544 1377.453 1345.287   32.166     0.000 1134.418  982.815  151.603
 48.50  1864.494  584.033  584.033    0.000   342.369 1396.641 1342.687   53.953     0.000 1051.477  961.000   90.478
 48.60  1891.914  550.402  550.402    0.000   387.677 1354.023 1292.028   61.995     0.000 1193.935 1163.675   30.260
 48.70  1742.812  628.671  628.671    0.000   350.411 1362.196 1321.124   41.072     0.000  971.353  890.928   80.425
 48.80  1860.726  564.042  564.042    0.000   332.770 1439.587 1381.093   58.494     0.000 1377.004 1174.431  202.574
 48.90  1743.506  599.402  599.402    0.000   289.320 1364.788 1329.942   34.846     0.000 1083.547  922.797  160.750
 49.00  1691.552  666.040  666.040    0.000   254.042 1256.312 1221.121   35.190     0.000 1072.889  698.808  374.081
 49.10  1642.406  674.836  674.836    0.000   272.718 1315.157 1280.183   34.974     0.000  901.883  436.214  465.669
 49.20  1752.296  603.389  603.389    0.000   270.901 1444.769 1373.827   70.942     0.000 1195.642  922.797  272.846
 49.30  1711.088  675.762  675.762    0.000   204.885 1449.655 1432.967   16.688     0.000 1041.825  576.157  465.668
 49.40  1739.657  621.373  621.373    0.000   259.748 1513.681 1452.423   61.258     0.000 1275.263  871.424  403.839
 49.50  1677.026  682.806  682.806    0.000   357.629 1256.100 1222.076   34.024     0.000 1132.810  829.602  303.207
 49.60  1756.416  641.786  641.786    0.000   263.422 1382.171 1351.864   30.307     0.000  942.299  780.642  161.657
 49.70  1747.787  634.856  634.856    0.000   271.292 1435.695 1418.835   16.860     0.000 1224.598 1154.727   69.870
 49.80  1791.153  615.372  615.372    0.000   305.145 1484.546 1480.785    3.761     0.000 1142.156 1061.730   80.425
 49.90  1588.130  709.659  709.659    0.000   269.303 1348.884 1331.850   17.034     0.000 1033.079  921.992  111.088
 50.00  1571.318  775.438  775.438    0.000   263.510 1362.373 1339.546   22.827     0.000 1082.742  961.399  121.343
 50.10  1574.733  740.373  740.373    0.000   263.161 1400.593 1333.108   67.486     0.000 1051.779  859.359  192.420
 50.20  1656.122  676.538  676.538    0.000   251.315 1317.188 1281.737   35.451     0.000 1040.620  889.118  151.502
 50.30  1675.200  627.774  627.774    0.000   272.243 1389.995 1378.842   11.153     0.000  979.897  798.939  180.958
 50.40  1802.356  610.619  610.619    0.000   309.121 1286.884 1275.773   11.111     0.000  972.157  901.885   70.271
 50.50  1773.594  629.800  629.800    0.000   326.848 1463.614 1394.880   68.734     0.000 1173.624  962.105  211.519
 50.60  1770.907  575.197  575.197    0.000   291.655 1435.860 1383.594   52.267     0.000 1049.764  868.102  181.662
 50.70  1818.738  605.425  605.425    0.000   330.218 1318.567 1292.501   26.067     0.000 1122.051  991.360  130.691
 50.80  1805.277  656.185  656.185    0.000   316.164 1372.273 1357.141   15.132     0.000 1123.661 1043.436   80.225
 50.90  1769.811  587.480  587.480    0.000   254.256 1381.222 1362.805   18.416     0.000  900.277  769.684  130.592
 51.00  1847.640  608.262  608.262    0.000   323.217 1303.399 1259.950   43.449     0.000  756.313  666.336   89.977
 51.10  1785.062  623.983  623.983    0.000   206.354 1328.785 1312.010   16.775     0.000  777.928  727.963   49.965
 51.20  1938.976  550.473  550.473    0.000   342.971 1266.613 1239.981   26.632     0.000 1063.342 1003.223   60.119
 51.30  1784.047  563.169  563.169    0.000   264.937 1263.414 1259.610    3.805     0.000  900.478  830.205   70.273
 51.40  1869.666  525.508  525.508    0.000   417.508 1277.597 1269.988    7.609     0.000 1153.521 1063.343   90.178
 51.50  1822.988  569.875  569.875    0.000   337.785 1330.340 1328.438    1.902     0.000 1134.219 1073.295   60.923
 51.60  1841.422  581.998  581.998    0.000   313.358 1316.460 1301.414   15.046     0.000 1023.028  932.448   90.581
 51.70  1885.634  507.021  507.021    0.000   312.581 1319.227 1307.987   11.241     0.000 1114.715 1034.087   80.628
 51.80  1833.250  498.635  498.635    0.000   299.524 1357.276 1351.569    5.707     0.000 1084.454  973.164  111.290
 51.90  1756.931  524.724  524.724    0.000   251.924 1314.991 1301.675   13.316     0.000  899.272  838.751   60.521
 52.00  1821.869  572.654  572.654    0.000   233.288 1401.846 1375.516   26.329     0.000 1032.980  901.784  131.196
 52.10  1857.593  486.721  486.721    0.000   343.103 1268.725 1251.691   17.034     0.000 1122.354 1001.414  120.941
 52.20  1870.230  582.322  582.322    0.000   260.138 1429.636 1390.296   39.340     0.000 1001.712  760.134  241.579
 52.30  1865.909  575.222  575.222    0.000   360.481 1398.209 1392.676    5.534     0.000 1020.112  829.602  190.510
 52.40  1835.845  601.901  601.901    0.000   327.496 1518.351 1503.306   15.045     0.000 1264.205  778.029  486.177
 52.50  1890.257  555.857  555.857    0.000   330.524 1559.288 1482.770   76.517     0.000 1477.834  759.227  718.607
 52.60  1816.160  559.223  559.223    0.000   233.117 1528.601 1470.974   57.627     0.000 1204.690 1002.821  201.868
 52.70  1751.993  638.002  638.002    0.000   296.279 1537.339 1518.403   18.936     0.000 1376.603 1164.278  212.325
 52.80  1760.553  638.014  638.014    0.000   299.739 1485.321 1447.449   37.872     0.000 1305.123 1022.325  282.798
 52.90  1844.876  556.138  556.138    0.000   289.576 1609.687 1520.588   89.099     0.000 1365.741  830.607  535.134
 53.00  1793.447  569.433  569.433    0.000   301.466 1561.193 1512.816   48.377     0.000 1305.725  932.146  373.578
 53.10  1771.136  572.413  572.413    0.000   275.355 1600.670 1559.643   41.027     0.000 1344.835 1072.692  272.143
 53.20  1853.149  579.655  579.655    0.000   326.804 1563.132 1507.019   56.112     0.000 1243.094 1031.272  211.822
 53.30  1831.024  542.849  542.849    0.000   274.962 1668.280 1588.904   79.376     0.000 1192.224  950.141  242.084
 53.40  1777.587  609.340  609.340    0.000   210.980 1735.587 1581.173  154.414     0.000 1385.246  799.342  585.904
 53.50  1810.057  607.422  581.027   26.395   150.323 1576.064 1488.479   87.585     0.000 1152.112  930.638  221.474
 53.60  1827.491  539.284  532.731    6.552   167.486 1549.222 1484.246   64.976     0.000 1182.473  595.259  587.214
 53.70  1812.088  523.839  523.839    0.000   253.176 1521.943 1440.709   81.234     0.000 1395.403  667.341  728.062
 53.80  1810.269  562.491  562.491    0.000   266.535 1594.104 1560.986   33.118     0.000 1205.296 1024.336  180.960
 53.90  1865.565  570.246  570.246    0.000   303.239 1520.349 1471.668   48.681     0.000 1193.533  657.791  535.743
 54.00  1839.207  579.451  579.451    0.000   188.455 1547.624 1493.368   54.256     0.000 1092.697  414.097  678.599
 54.10  1822.794  571.007  571.007    0.000   202.764 1527.819 1495.915   31.904     0.000 1091.891  353.576  738.315
 54.20  1814.908  558.294  558.294    0.000   127.669 1597.982 1560.589   37.394     0.000  789.989  334.475  455.514
 54.30  1766.452  571.942  571.942    0.000    92.477 1519.295 1478.400   40.895     0.000  880.973  587.920  293.053
 54.40  1840.789  590.938  590.938    0.000    61.090 1636.806 1556.442   80.364     0.000  819.446  536.547  282.899
 54.50  1842.181  544.335  544.335    0.000   128.924 1614.064 1541.310   72.755     0.000 1022.927  445.564  577.362
 54.60  1809.528  590.003  590.003    0.000   140.510 1569.660 1478.186   91.474     0.000  819.044  566.607  252.437
 54.70  1834.291  605.565  605.565    0.000   176.827 1484.057 1446.664   37.394     0.000  970.748  819.749  150.999
 54.80  1841.990  579.549  579.549    0.000   202.076 1624.136 1551.378   72.759     0.000 1214.539  800.849  413.690
 54.90  1894.450  560.625  560.625    0.000   145.223 1509.138 1447.580   61.558     0.000  930.135  730.174  199.960
 55.00  1832.552  601.871  601.871    0.000   159.750 1623.967 1578.833   45.133     0.000 1082.239  911.436  170.803
 55.10  1881.672  610.787  610.787    0.000   243.665 1517.655 1485.706   31.949     0.000 1013.376  770.991  242.385
 55.20  1914.488  545.463  545.463    0.000   193.601 1572.383 1521.804   50.579     0.000 1143.161  658.394  484.768
 55.30  1974.228  469.487  469.487    0.000   182.404 1586.996 1581.419    5.577     0.000 1104.659  902.991  201.667
 55.40  1783.957  593.869  593.869    0.000   153.740 1540.310 1504.992   35.318     0.000 1032.676  740.228  292.448
 55.50  1896.304  565.956  565.956    0.000   257.977 1531.049 1439.663   91.386     0.000 1226.908  974.370  252.537
 55.60  1894.303  593.628  593.628    0.000   234.199 1530.666 1467.379   63.287     0.000 1041.523  577.565  463.958
 55.70  1871.670  597.598  597.598    0.000   166.019 1633.001 1543.126   89.875     0.000 1135.222  771.092  364.130
 55.80  1815.226  628.123  628.123    0.000   179.421 1573.333 1485.924   87.409     0.000 1133.108  709.565  423.543
 55.90  1907.983  564.016  564.016    0.000   215.824 1637.702 1529.369  108.333     0.000 1165.278  852.725  312.553
 56.00  1912.059  547.053  547.053    0.000   192.564 1491.535 1443.206   48.329     0.000 1184.381  872.027  312.354
 56.10  1920.264  549.073  549.073    0.000   171.422 1533.126 1475.416   57.711     0.000 1124.864  802.156  322.707
 56.20  1932.941  524.677  524.677    0.000   177.125 1562.068 1543.045   19.023     0.000 1052.183  799.744  252.440
 56.30  1949.152  555.745  555.745    0.000   174.403 1560.497 1560.497    0.000     0.000 1115.013  923.198  191.815
 56.40  1793.596  605.730  605.730    0.000   238.047 1506.592 1485.666   20.925     0.000 1082.443  819.448  262.995
 56.50  1816.725  563.185  563.185    0.000   204.406 1456.750 1445.336   11.414     0.000 1115.218  892.335  222.882
 56.60  1963.084  579.104  579.104    0.000   209.080 1602.149 1549.058   53.091     0.000 1146.584  841.968  304.616
 56.70  1908.635  535.355  535.355    0.000   176.783 1518.823 1518.823    0.000     0.000  861.973  659.801  202.172
 56.80  1879.426  602.642  602.642    0.000   128.362 1665.340 1659.634    5.707     0.000  982.512  750.382  232.130
 56.90  1823.751  599.027  599.027    0.000   152.010 1559.719 1548.305   11.414     0.000 1053.688  760.737  292.951
 57.00  1851.280  584.380  584.380    0.000   196.326 1516.876 1516.876    0.000     0.000  912.742  690.464  222.278
 57.10  1919.144  501.169  501.169    0.000   261.434 1507.964 1506.062    1.902     0.000 1272.852  920.384  352.468
 57.20  1893.986  535.302  535.302    0.000   234.154 1576.930 1569.321    7.609     0.000 1265.816  912.442  353.374
 57.30  1822.198  578.612  578.612    0.000   205.922 1553.365 1545.842    7.523     0.000 1234.750  871.424  363.325
 57.40  1958.628  577.178  577.178    0.000   285.771 1547.056 1547.056    0.000     0.000 1575.457 1212.836  362.620
 57.50  1764.622  656.981  656.981    0.000   244.963 1447.315 1445.457    1.859     0.000 1203.281  759.932  443.348
 57.60  1770.931  650.507  650.507    0.000   264.331 1425.651 1420.031    5.621     0.000 1129.288  747.165  382.123
 57.70  1872.962  603.566  603.566    0.000   242.066 1470.359 1462.923    7.435     0.000 1264.508 1002.821  261.686
 57.80  1883.308  568.130  568.130    0.000   253.263 1407.337 1364.708   42.629     0.000 1274.563  943.305  331.258
 57.90  1857.123  569.109  569.109    0.000   281.106 1444.128 1444.128    0.000     0.000 1062.136  901.484  160.653
 58.00  1954.321  540.763  540.763    0.000   357.760 1486.783 1438.882   47.901     0.000 1441.748 1029.965  411.782
 58.10  1785.085  581.963  581.963    0.000   350.367 1385.236 1363.446   21.790     0.000 1341.115  635.874  705.241
 58.20  1898.157  581.999  581.999    0.000   423.345 1460.377 1454.714    5.663     0.000 1412.696 1080.835  331.860
 58.30  1877.979  599.736  599.736    0.000   457.021 1534.558 1532.656    1.902     0.000 1647.436 1193.531  453.905
 58.40  1918.154  612.487  612.487    0.000   347.945 1413.715 1413.715    0.000     0.000 1293.560  961.804  331.756
 58.50  1902.947  545.825  545.825    0.000   259.792 1393.056 1387.349    5.707     0.000 1049.765  727.862  321.903
 58.60  1892.192  539.417  539.417    0.000   257.673 1470.069 1453.511   16.557     0.000 1152.114  821.057  331.057
 58.70  1888.315  582.496  582.496    0.000   243.062 1468.241 1370.107   98.134     0.000 1424.556  942.803  481.753
 58.80  1854.791  567.108  567.108    0.000   245.612 1498.077 1377.074  121.004     0.000 1069.977  628.736  441.240
 58.90  1708.447  646.626  646.626    0.000   229.919 1522.377 1426.490   95.887     0.000 1310.553  950.846  359.708
 59.00  1726.842  644.945  644.945    0.000   241.029 1508.964 1508.964    0.000     0.000  999.901  708.962  290.939
 59.10  1663.120  633.050  633.050    0.000   275.656 1469.066 1455.836   13.229     0.000 1211.427  920.987  290.440
 59.20  1824.234  638.622  638.622    0.000   360.139 1378.239 1378.239    0.000     0.000 1252.345  941.094  311.251
 59.30  1941.615  552.541  552.541    0.000   279.030 1421.556 1421.556    0.000     0.000 1271.344  990.858  280.486
 59.40  1950.381  596.778  596.778    0.000   323.347 1504.994 1504.994    0.000     0.000 1260.184 1139.143  121.040
 59.50  1910.790  636.953  636.953    0.000   236.706 1578.694 1578.694    0.000     0.000 1293.858 1052.382  241.476
 59.60  1875.062  607.156  607.156    0.000   248.638 1613.123 1613.123    0.000     0.000 1323.118 1021.017  302.101
 59.70  1807.085  593.455  593.455    0.000   276.523 1436.005 1436.005    0.000     0.000 1182.675  992.668  190.008
 59.80  1832.943  601.845  601.845    0.000   299.264 1431.377 1431.377    0.000     0.000 1100.138  950.645  149.493
 59.90  1971.760  519.664  519.664    0.000   380.282 1380.182 1342.136   38.046     0.000 1206.099  963.412  242.687
 60.00  1964.839  521.151  521.151    0.000   380.024 1485.187 1481.555    3.632     0.000 1454.711 1030.970  423.742
 60.10  1963.196  560.098  560.098    0.000   422.090 1433.478 1433.478    0.000     0.000 1274.058 1062.538  211.520
 60.20  1964.816  539.684  539.684    0.000   428.835 1372.817 1372.817    0.000     0.000 1164.979 1054.193  110.786
 60.30  1821.989  579.242  579.242    0.000   379.417 1324.710 1324.710    0.000     0.000 1001.412  991.359   10.053
 60.40  1821.836  546.723  546.723    0.000   373.367 1352.022 1352.022    0.000     0.000 1141.251  969.844  171.407
 60.50  2003.497  485.943  485.943    0.000   402.032 1315.026 1315.026    0.000     0.000 1084.253  881.175  203.078
 60.60  2016.231  470.893  470.893    0.000   417.986 1330.848 1330.848    0.000     0.000  993.671  983.618   10.053
 60.70  1915.402  542.718  542.718    0.000   317.681 1457.095 1457.095    0.000     0.000 1013.176 1013.176    0.000
 60.80  1970.780  530.578  530.578    0.000   418.719 1426.006 1426.006    0.000     0.000 1050.977 1050.977    0.000
 60.90  1870.480  521.234  521.234    0.000   344.141 1417.309 1417.309    0.000     0.000 1072.791 1072.791    0.000
 61.00  1953.417  458.439  458.439    0.000   370.512 1348.914 1348.914    0.000     0.000 1053.489 1053.489    0.000
 61.10  1937.071  488.160  488.160    0.000   311.628 1364.602 1364.602    0.000     0.000  970.345  930.133   40.212
 61.20  1927.999  483.986  483.986    0.000   368.135 1324.094 1324.094    0.000     0.000 1101.641 1051.576   50.065
 61.30  1810.736  539.650  539.650    0.000   332.295 1305.028 1305.028    0.000     0.000  949.334  919.175   30.159
 61.40  1848.435  428.288  428.288    0.000   273.626 1262.282 1262.282    0.000     0.000  779.134  779.134    0.000
 61.50  1936.471  429.216  429.216    0.000   286.726 1218.871 1218.871    0.000     0.000  840.055  840.055    0.000
 61.60  2091.401  386.948  386.948    0.000   218.461 1331.752 1331.752    0.000     0.000  881.676  881.676    0.000
 61.70  1948.353  421.119  421.119    0.000   262.340 1315.464 1315.464    0.000     0.000  787.277  787.277    0.000
 61.80  1893.443  428.790  428.790    0.000   242.325 1349.344 1349.344    0.000     0.000  910.429  910.429    0.000
 61.90  1941.664  420.303  420.303    0.000   346.260 1236.781 1236.781    0.000     0.000  869.414  869.414    0.000
 62.00  1904.311  455.893  455.893    0.000   292.607 1195.058 1195.058    0.000     0.000  811.104  740.027   71.077
 62.10  1891.967  457.270  457.270    0.000   300.257 1141.757 1141.757    0.000     0.000  789.389  789.389    0.000
 62.20  1940.507  481.750  481.750    0.000   292.259 1197.398 1197.398    0.000     0.000  687.850  687.850    0.000
 62.30  1918.479  472.068  472.068    0.000   237.527 1143.352 1143.352    0.000     0.000  618.381  618.381    0.000
 62.40  1900.287  481.623  481.623    0.000   247.772 1175.441 1175.441    0.000     0.000  818.845  818.845    0.000
 62.50  1883.499  458.964  458.964    0.000   222.740 1248.281 1248.281    0.000     0.000  778.632  778.632    0.000
 62.60  1968.384  402.092  402.092    0.000   187.937 1158.233 1158.233    0.000     0.000  710.772  710.772    0.000
 62.70  1965.737  475.361  475.361    0.000   213.273 1239.072 1239.072    0.000     0.000  780.240  780.240    0.000
 62.80  1943.106  492.921  492.921    0.000   340.074 1123.431 1123.431    0.000     0.000  779.234  779.234    0.000
 62.90  2051.919  486.779  486.779    0.000   297.275 1310.153 1310.153    0.000     0.000  880.372  880.372    0.000
 63.00  2146.045  390.141  390.141    0.000   296.454 1139.724 1139.724    0.000     0.000  708.962  708.962    0.000
 63.10  2067.083  431.318  431.318    0.000   267.014 1263.847 1263.847    0.000     0.000  860.767  860.767    0.000
 63.20  1985.151  491.904  491.904    0.000   265.240 1259.869 1259.869    0.000     0.000  881.176  881.176    0.000
 63.30  1959.512  545.696  545.696    0.000   303.934 1230.758 1230.758    0.000     0.000  911.134  911.134    0.000
 63.40  1901.328  517.557  517.557    0.000   287.591 1160.985 1160.985    0.000     0.000  819.750  819.750    0.000
 63.50  1857.251  568.737  568.737    0.000   327.238 1189.655 1189.655    0.000     0.000  970.349  970.349    0.000
 63.60  1854.052  568.047  568.047    0.000   305.749 1118.185 1118.185    0.000     0.000  879.366  879.366    0.000
 63.70  1751.840  638.199  638.199    0.000   270.730 1134.053 1134.053    0.000     0.000  658.193  658.193    0.000
 63.80  1880.465  582.430  582.430    0.000   259.317 1264.323 1264.323    0.000     0.000  718.312  718.312    0.000
 63.90  1835.743  550.642  550.642    0.000   206.268 1199.600 1199.600    0.000     0.000  697.602  697.602    0.000
 64.00  1853.505  492.735  492.735    0.000   315.647 1111.045 1111.045    0.000     0.000  758.625  758.625    0.000
 64.10  1757.777  539.352  539.352    0.000   280.803 1072.486 1072.486    0.000     0.000  625.921  625.921    0.000
 64.20  1867.893  510.074  510.074    0.000   268.654 1114.681 1114.681    0.000     0.000  628.032  293.155  334.877
 64.30  1906.441  453.599  453.599    0.000   232.901 1113.172 1113.172    0.000     0.000  658.796  658.796    0.000
 64.40  1954.542  399.905  399.905    0.000   241.459 1154.979 1154.979    0.000     0.000  588.925  588.925    0.000
 64.50  1859.941  432.361  432.361    0.000   214.048 1001.539 1001.539    0.000     0.000  576.861  576.861    0.000
 64.60  1803.437  456.291  456.291    0.000   328.877 1064.624 1064.624    0.000     0.000  615.567  615.567    0.000
 64.70  1950.855  424.075  424.075    0.000   295.631 1032.150 1032.150    0.000     0.000  698.305  698.305    0.000
 64.80  1968.529  457.300  457.300    0.000   267.311 1220.867 1220.867    0.000     0.000  699.511  699.511    0.000
 64.90  1925.612  393.822  393.822    0.000   345.134 1152.215 1152.215    0.000     0.000  979.699  979.699    0.000
 65.00  1876.716  412.725  412.725    0.000   301.729 1217.362 1217.362    0.000     0.000  982.311  982.311    0.000
 65.10  1907.543  430.848  430.848    0.000   381.321 1204.783 1204.783    0.000     0.000  941.194  941.194    0.000
 65.20  1933.829  399.541  399.541    0.000   362.343 1068.257 1068.257    0.000     0.000  575.252  575.252    0.000
 65.30  2027.310  351.633  351.633    0.000   445.525 1167.571 1167.571    0.000     0.000  830.205  830.205    0.000
 65.40  2078.417  356.454  356.454    0.000   372.543 1281.738 1281.738    0.000     0.000  809.997  809.997    0.000
 65.50  2003.728  378.420  378.420    0.000   472.545 1206.130 1206.130    0.000     0.000  881.176  881.176    0.000
 65.60  1961.397  423.709  423.709    0.000   341.331 1422.949 1422.949    0.000     0.000 1063.343 1063.343    0.000
 65.70  1982.250  452.668  452.668    0.000   396.930 1368.425 1368.425    0.000     0.000  992.867  992.867    0.000
 65.80  1985.757  438.833  438.833    0.000   366.624 1365.099 1365.099    0.000     0.000  962.407  962.407    0.000
 65.90  1918.533  549.697  549.697    0.000   356.462 1402.910 1402.910    0.000     0.000 1194.033 1194.033    0.000
 66.00  1918.008  502.816  502.816    0.000   202.811 1295.091 1295.091    0.000     0.000  607.422  607.422    0.000
 66.10  2017.464  494.602  494.602    0.000   305.448 1323.501 1323.501    0.000     0.000  821.156  821.156    0.000
 66.20  2019.733  483.284  483.284    0.000   299.827 1257.357 1257.357    0.000     0.000  821.258  821.258    0.000
 66.30  2051.578  495.294  495.294    0.000   341.504 1431.151 1431.151    0.000     0.000 1031.572 1031.572    0.000
 66.40  1954.683  623.734  623.734    0.000   323.953 1388.789 1388.789    0.000     0.000  960.898  960.898    0.000
 66.50  1853.202  660.080  660.080    0.000   290.057 1302.230 1302.230    0.000     0.000  882.279  882.279    0.000
 66.60  1952.999  544.760  544.760    0.000   262.384 1387.826 1387.826    0.000     0.000  798.938  798.938    0.000
 66.70  1874.462  563.853  563.853    0.000   259.186 1338.338 1338.338    0.000     0.000  686.242  686.242    0.000
 66.80  1898.057  564.032  564.032    0.000   223.475 1251.857 1251.857    0.000     0.000  859.156  859.156    0.000
 66.90  1947.192  606.786  606.786    0.000   324.599 1360.807 1360.807    0.000     0.000  861.367  719.213  142.154
 67.00  1891.869  601.645  601.645    0.000   221.183 1222.456 1222.456    0.000     0.000  628.331  618.278   10.053
 67.10  1898.872  588.575  588.575    0.000   203.546 1323.974 1323.974    0.000     0.000  790.193  790.193    0.000
 67.20  1927.847  505.249  505.249    0.000   274.838 1232.014 1232.014    0.000     0.000  719.417  719.417    0.000
 67.30  1932.537  512.995  512.995    0.000   378.164 1149.188 1149.188    0.000     0.000  971.454  737.914  233.539
 67.40  1862.574  537.972  537.972    0.000   262.170 1229.169 1229.169    0.000     0.000  839.756  839.756    0.000
 67.50  1934.731  486.763  486.763    0.000   309.423 1271.393 1271.393    0.000     0.000  891.932  891.932    0.000
 67.60  1942.279  483.510  483.510    0.000   246.174 1250.823 1250.823    0.000     0.000  868.508  868.508    0.000
 67.70  1889.779  524.022  524.022    0.000   264.462 1302.533 1302.533    0.000     0.000  992.968  992.968    0.000
 67.80  1857.734  506.965  506.965    0.000   181.797 1240.717 1240.717    0.000     0.000  667.039  667.039    0.000
 67.90  1886.614  501.962  501.962    0.000   207.955 1291.898 1291.898    0.000     0.000  656.182  656.182    0.000
 68.00  1809.869  549.675  549.675    0.000   218.719 1246.594 1246.594    0.000     0.000  709.565  709.565    0.000
 68.10  1843.329  561.996  561.996    0.000   349.806 1195.575 1195.575    0.000     0.000  709.464  709.464    0.000
 68.20  1984.560  463.232  463.232    0.000   323.174 1210.404 1210.404    0.000     0.000  818.844  818.844    0.000
 68.30  1991.970  505.259  505.259    0.000   333.545 1283.256 1283.256    0.000     0.000  839.453  839.453    0.000
 68.40  1843.260  577.390  577.390    0.000   289.363 1145.473 1145.473    0.000     0.000  676.892  676.892    0.000
 68.50  1910.068  487.970  487.970    0.000   359.445 1155.545 1155.545    0.000     0.000  911.436  911.436    0.000
 68.60  1936.085  527.646  527.646    0.000   351.965 1250.354 1250.354    0.000     0.000  859.662  859.662    0.000
 68.70  1827.183  539.162  539.162    0.000   292.347 1318.914 1318.914    0.000     0.000  959.690  959.690    0.000
 68.80  1778.310  525.303  525.303    0.000   380.111 1228.475 1228.475    0.000     0.000  868.408  868.408    0.000
 68.90  1786.271  576.032  576.032    0.000   307.869 1255.715 1255.715    0.000     0.000  748.170  748.170    0.000
 69.00  1871.971  531.806  531.806    0.000   315.173 1183.462 1183.462    0.000     0.000  972.159  972.159    0.000
 69.10  1963.430  508.254  508.254    0.000   303.545 1214.027 1214.027    0.000     0.000  859.158  859.158    0.000
 69.20  1815.787  537.478  537.478    0.000   313.532 1286.832 1286.832    0.000     0.000  878.259  878.259    0.000
 69.30  1853.474  508.006  508.006    0.000   166.060 1200.728 1200.728    0.000     0.000  728.063  728.063    0.000
 69.40  1869.652  512.380  512.380    0.000   222.611 1298.164 1298.164    0.000     0.000  826.988  826.988    0.000
 69.50  1926.372  532.755  532.755    0.000   196.196 1424.027 1424.027    0.000     0.000  940.490  940.490    0.000
 69.60  1727.299  538.615  538.615    0.000   194.508 1339.713 1339.713    0.000     0.000  727.760  727.760    0.000
 69.70  1919.668  478.365  478.365    0.000   218.461 1269.324 1269.324    0.000     0.000  688.553  688.553    0.000
 69.80  1959.357  453.573  453.573    0.000   252.054 1342.433 1342.433    0.000     0.000  789.387  789.387    0.000
 69.90  1791.045  527.759  527.759    0.000   207.867 1324.510 1324.510    0.000     0.000  677.696  647.235   30.462
 70.00  1937.461  525.812  525.812    0.000   276.738 1274.962 1274.962    0.000     0.000  627.731  627.731    0.000
 70.10  1867.946  567.231  567.231    0.000   276.827 1199.816 1199.816    0.000     0.000  637.081  607.222   29.858
 70.20  1846.469  530.419  530.419    0.000   281.148 1137.905 1137.905    0.000     0.000  667.944  667.944    0.000
 70.30  1899.142  536.617  536.617    0.000   173.320 1253.807 1253.807    0.000     0.000  689.961  689.961    0.000
 70.40  1860.702  523.145  523.145    0.000   265.972 1148.443 1148.443    0.000     0.000  597.269  597.269    0.000
 70.50  1758.442  602.031  602.031    0.000   179.807 1188.096 1188.096    0.000     0.000  626.726  626.726    0.000
 70.60  1755.444  541.883  541.883    0.000   195.277 1123.121 1123.121    0.000     0.000  433.802  433.802    0.000
 70.70  1769.052  534.760  534.760    0.000   210.671 1103.703 1103.703    0.000     0.000  637.282  637.282    0.000
 70.80  1782.772  527.618  527.618    0.000   292.735 1100.635 1100.635    0.000     0.000  628.334  597.873   30.462
 70.90  1829.946  476.536  476.536    0.000   279.073 1213.003 1213.003    0.000     0.000  565.199  565.199    0.000
 71.00  1784.320  463.987  463.987    0.000   290.437 1133.321 1133.321    0.000     0.000  575.352  575.352    0.000
 71.10  1764.786  523.812  523.812    0.000   318.330 1203.528 1203.528    0.000     0.000  605.311  605.311    0.000
 71.20  1751.209  518.103  518.103    0.000   302.676  999.686  999.686    0.000     0.000  523.678  523.678    0.000
 71.30  1806.094  523.374  523.374    0.000   218.846 1154.941 1154.941    0.000     0.000  595.761  595.761    0.000
 71.40  1926.903  495.309  495.309    0.000   218.546 1079.978 1079.978    0.000     0.000  616.370  616.370    0.000
 71.50  1792.369  484.001  484.001    0.000   268.004 1203.799 1203.799    0.000     0.000  536.145  536.145    0.000
 71.60  1919.714  490.724  490.724    0.000   302.160 1156.374 1156.374    0.000     0.000  617.376  617.376    0.000
 71.70  1940.381  456.111  456.111    0.000   325.893 1178.978 1178.978    0.000     0.000  685.739  685.739    0.000
 71.80  1802.119  489.214  489.214    0.000   274.141 1078.637 1078.637    0.000     0.000  474.820  474.820    0.000
 71.90  1963.078  404.414  404.414    0.000   323.948 1091.561 1091.561    0.000     0.000  545.092  545.092    0.000
 72.00  1880.525  466.167  466.167    0.000   285.080 1240.380 1240.380    0.000     0.000  647.637  647.637    0.000
 72.10  1914.663  527.145  527.145    0.000   295.761 1146.995 1146.995    0.000     0.000  688.654  658.193   30.462
 72.20  1856.686  514.798  514.798    0.000   160.049 1176.648 1176.648    0.000     0.000  413.695  413.695    0.000
 72.30  1914.555  526.602  526.602    0.000   215.216 1140.673 1140.673    0.000     0.000  524.785  524.785    0.000
 72.40  1902.075  490.977  490.977    0.000   210.762 1051.493 1051.493    0.000     0.000  283.102  283.102    0.000
 72.50  1810.256  567.281  567.281    0.000   194.463 1149.938 1149.938    0.000     0.000  495.731  495.731    0.000
 72.60  1810.925  590.838  590.838    0.000   238.868 1195.937 1195.937    0.000     0.000  475.222  475.222    0.000
 72.70  1839.442  574.613  574.613    0.000   291.696 1224.894 1224.894    0.000     0.000  647.234  616.773   30.462
 72.80  1848.106  511.589  511.589    0.000   302.418 1165.911 1165.911    0.000     0.000  414.902  414.902    0.000
 72.90  1877.873  485.298  485.298    0.000   271.287 1031.934 1031.934    0.000     0.000  414.500  414.500    0.000
 73.00  1814.359  499.834  499.834    0.000   295.198 1171.972 1171.972    0.000     0.000  414.097  414.097    0.000
 73.10  1937.264  513.102  513.102    0.000   292.042 1242.350 1242.350    0.000     0.000  526.393  526.393    0.000
 73.20  1857.385  550.631  550.631    0.000   265.413 1342.997 1342.997    0.000     0.000  667.341  667.341    0.000
 73.30  1764.793  547.108  547.108    0.000   234.328 1298.869 1298.869    0.000     0.000  666.939  666.939    0.000
 73.40  1870.109  516.014  516.014    0.000   274.274 1252.385 1252.385    0.000     0.000  617.778  617.778    0.000
 73.50  1907.351  502.641  502.641    0.000   271.769 1298.818 1298.818    0.000     0.000  577.162  577.162    0.000
 73.60  1847.802  577.212  577.212    0.000   208.859 1280.409 1280.409    0.000     0.000  495.127  495.127    0.000
 73.70  1986.487  595.585  595.585    0.000   385.473 1196.791 1196.791    0.000     0.000  525.790  525.790    0.000
 73.80  1999.480  551.900  551.900    0.000   351.967 1150.878 1150.878    0.000     0.000  677.495  677.495    0.000
 73.90  1897.598  510.122  510.122    0.000   237.480 1134.974 1134.974    0.000     0.000  382.831  382.831    0.000
 74.00  1812.338  525.845  525.845    0.000   268.696 1167.570 1167.570    0.000     0.000  555.045  555.045    0.000
 74.10  1961.026  544.168  544.168    0.000   233.893 1273.094 1273.094    0.000     0.000  303.209  303.209    0.000
 74.20  1843.247  472.111  472.111    0.000   262.643 1201.676 1201.676    0.000     0.000  313.363  313.363    0.000
 74.30  1809.931  518.787  518.787    0.000   289.274 1312.521 1312.521    0.000     0.000  435.008  435.008    0.000
 74.40  1952.664  476.225  476.225    0.000   267.226 1324.806 1324.806    0.000     0.000  576.559  576.559    0.000
 74.50  1819.554  475.744  475.744    0.000   288.152 1274.829 1274.829    0.000     0.000  606.820  606.820    0.000
 74.60  1962.058  564.248  564.248    0.000   369.559 1339.363 1339.363    0.000     0.000  607.423  607.423    0.000
 74.70  1944.804  517.510  517.510    0.000   403.024 1255.661 1255.661    0.000     0.000  667.742  667.742    0.000
 74.80  2056.312  484.478  484.478    0.000   406.353 1298.214 1298.214    0.000     0.000  820.956  820.956    0.000
 74.90  1963.560  541.372  541.372    0.000   367.267 1301.373 1301.373    0.000     0.000  626.625  626.625    0.000
 75.00  1931.226  486.827  486.827    0.000   385.213 1260.952 1260.952    0.000     0.000  636.778  636.778    0.000
 75.10  1946.789  502.931  502.931    0.000   367.009 1246.546 1246.546    0.000     0.000  688.654  688.654    0.000
 75.20  1916.923  588.498  588.498    0.000   445.950 1158.992 1158.992    0.000     0.000  606.116  606.116    0.000
 75.30  1913.859  580.384  580.384    0.000   414.435 1239.973 1239.973    0.000     0.000  636.377  636.377    0.000
 75.40  1962.703  551.904  551.904    0.000   469.866 1222.723 1222.723    0.000     0.000  778.129  778.129    0.000
 75.50  1979.900  495.707  495.707    0.000   569.435 1122.032 1122.032    0.000     0.000  868.207  868.207    0.000
 75.60  1946.614  514.851  514.851    0.000   487.115 1113.809 1113.809    0.000     0.000  856.142  856.142    0.000
 75.70  1959.417  496.962  496.962    0.000   522.521 1246.675 1246.675    0.000     0.000  766.568  766.568    0.000
 75.80  1858.991  507.303  507.303    0.000   557.150 1130.206 1130.206    0.000     0.000  595.760  595.760    0.000
 75.90  1850.673  576.977  576.977    0.000   478.855 1192.765 1192.765    0.000     0.000  745.958  745.958    0.000
 76.00  2050.686  447.140  447.140    0.000   425.764 1142.700 1142.700    0.000     0.000  543.281  543.281    0.000
 76.10  1995.468  486.126  486.126    0.000   387.590 1183.254 1183.254    0.000     0.000  635.371  635.371    0.000
 76.20  2011.124  443.266  443.266    0.000   480.017 1149.393 1149.393    0.000     0.000  777.726  777.726    0.000
 76.30  1950.875  513.022  513.022    0.000   467.271 1125.139 1125.139    0.000     0.000  748.873  748.873    0.000
 76.40  1830.141  506.953  506.953    0.000   397.319 1145.069 1145.069    0.000     0.000  634.868  634.868    0.000
 76.50  1935.428  473.544  473.544    0.000   422.653 1175.430 1175.430    0.000     0.000  746.964  746.964    0.000
 76.60  1915.246  515.270  515.270    0.000   275.614 1136.601 1136.601    0.000     0.000  543.986  543.986    0.000
 76.70  2044.817  417.599  417.599    0.000   309.423 1246.502 1246.502    0.000     0.000  634.668  634.668    0.000
 76.80  2005.995  445.373  445.373    0.000   352.438 1251.431 1251.431    0.000     0.000  626.122  626.122    0.000
 76.90  1982.339  477.990  477.990    0.000   424.081 1168.243 1168.243    0.000     0.000  668.146  668.146    0.000
 77.00  1900.381  473.752  473.752    0.000   322.869 1200.850 1200.850    0.000     0.000  553.638  553.638    0.000
 77.10  1782.892  505.747  505.747    0.000   245.957 1070.853 1070.853    0.000     0.000  332.062  332.062    0.000
 77.20  1894.041  532.001  532.001    0.000   275.088 1223.634 1223.634    0.000     0.000  636.075  615.768   20.308
 77.30  1923.907  551.020  551.020    0.000   319.843 1224.191 1224.191    0.000     0.000  493.921  463.459   30.462
 77.40  1902.121  534.773  534.773    0.000   286.593 1099.769 1099.769    0.000     0.000  433.098  150.800  282.298
 77.50  1933.261  522.130  522.130    0.000   290.961 1179.280 1179.280    0.000     0.000  484.571  484.571    0.000
 77.60  1779.155  589.266  589.266    0.000   207.433 1094.675 1094.675    0.000     0.000  514.832  423.648   91.184
 77.70  1922.547  517.845  517.845    0.000   298.701 1216.204 1216.204    0.000     0.000  769.081  769.081    0.000
 77.80  1830.377  566.265  566.265    0.000   311.713 1156.887 1156.887    0.000     0.000  780.039  780.039    0.000
 77.90  1885.547  558.203  558.203    0.000   256.464 1151.956 1151.956    0.000     0.000  740.027  740.027    0.000
 78.00  1946.426  511.187  511.187    0.000   211.024 1167.732 1167.732    0.000     0.000  708.359  708.359    0.000
 78.10  2009.700  465.473  465.473    0.000   305.449 1312.087 1312.087    0.000     0.000  880.372  880.372    0.000
 78.20  1961.105  505.444  505.444    0.000   266.018 1309.098 1309.098    0.000     0.000  870.619  870.619    0.000
 78.30  1859.203  512.030  512.030    0.000   230.869 1264.352 1264.352    0.000     0.000  810.601  810.601    0.000
 78.40  1819.933  531.632  531.632    0.000   322.958 1135.827 1135.827    0.000     0.000  689.961  689.961    0.000
 78.50  1904.959  472.470  472.470    0.000   265.240 1069.512 1069.512    0.000     0.000  415.505  415.505    0.000
 78.60  1926.481  483.450  483.450    0.000   196.931 1168.778 1168.778    0.000     0.000  454.512  454.512    0.000
 78.70  1857.502  533.329  533.329    0.000   198.010 1215.420 1215.420    0.000     0.000  474.417  474.417    0.000
 78.80  1783.357  501.671  501.671    0.000   242.801 1128.643 1128.643    0.000     0.000  360.613  360.613    0.000
 78.90  1925.062  490.017  490.017    0.000   297.664 1206.517 1206.517    0.000     0.000  678.701  678.701    0.000
 79.00  1852.551  470.991  470.991    0.000   334.371 1215.203 1215.203    0.000     0.000  728.264  728.264    0.000
 79.10  1790.194  490.780  490.780    0.000   340.595 1178.501 1178.501    0.000     0.000  708.962  708.962    0.000
 79.20  1816.830  512.783  512.783    0.000   354.173 1154.634 1154.634    0.000     0.000  556.252  556.252    0.000
 79.30  1881.893  498.451  498.451    0.000   351.447 1262.247 1262.247    0.000     0.000  769.483  769.483    0.000
 79.40  1863.911  466.797  466.797    0.000   355.857 1175.259 1175.259    0.000     0.000  556.855  556.855    0.000
 79.50  1908.472  515.154  515.154    0.000   289.578 1304.660 1304.660    0.000     0.000  810.098  810.098    0.000
 79.60  1828.573  535.610  535.610    0.000   304.583 1245.773 1245.773    0.000     0.000  848.804  848.804    0.000
 79.70  1939.639  493.392  493.392    0.000   270.297 1288.697 1288.697    0.000     0.000  656.986  656.986    0.000
 79.80  1899.736  523.752  523.752    0.000   304.194 1335.654 1335.654    0.000     0.000  738.016  738.016    0.000
 79.90  1799.839  583.286  583.286    0.000   247.557 1299.905 1299.905    0.000     0.000  718.311  718.311    0.000
 80.00  1853.909  537.974  537.974    0.000   295.158 1223.034 1223.034    0.000     0.000  930.739  930.739    0.000
 80.10  1907.434  459.852  459.852    0.000   295.588 1352.435 1352.435    0.000     0.000  899.875  899.875    0.000
 80.20  1765.019  521.751  521.751    0.000   265.020 1225.456 1225.456    0.000     0.000  706.951  706.951    0.000
 80.30  1793.127  487.289  487.289    0.000   256.851 1228.008 1228.008    0.000     0.000  735.402  735.402    0.000
 80.40  1773.655  594.963  594.963    0.000   313.445 1233.455 1233.455    0.000     0.000  716.603  716.603    0.000
 80.50  1910.870  496.765  496.765    0.000   338.385 1252.561 1252.561    0.000     0.000  838.349  838.349    0.000
 80.60  1788.867  521.118  521.118    0.000   398.441 1255.588 1255.588    0.000     0.000  949.237  949.237    0.000
 80.70  1759.325  561.148  561.148    0.000   316.124 1224.459 1224.459    0.000     0.000  929.935  929.935    0.000
 80.80  1740.729  564.445  564.445    0.000   306.269 1160.514 1160.514    0.000     0.000  666.738  666.738    0.000
 80.90  1814.780  478.307  478.307    0.000   302.246 1231.033 1231.033    0.000     0.000  838.349  838.349    0.000
 81.00  1836.990  485.831  485.831    0.000   389.319 1090.905 1090.905    0.000     0.000  705.946  705.946    0.000
 81.10  1836.583  497.112  497.112    0.000   295.979 1273.863 1273.863    0.000     0.000  889.620  889.620    0.000
 81.20  1801.673  457.375  457.375    0.000   197.013 1259.780 1259.780    0.000     0.000  817.136  817.136    0.000
 81.30  1845.393  451.596  451.596    0.000   256.286 1229.778 1229.778    0.000     0.000  727.460  727.460    0.000
 81.40  1847.178  454.070  454.070    0.000   175.528 1326.925 1326.925    0.000     0.000  868.006  868.006    0.000
 81.50  1774.617  519.804  519.804    0.000   228.922 1271.369 1271.369    0.000     0.000  685.035  685.035    0.000
 81.60  1832.645  522.347  522.347    0.000   239.904 1317.792 1317.792    0.000     0.000  990.656  990.656    0.000
 81.70  1713.460  476.931  476.931    0.000   263.466 1160.685 1160.685    0.000     0.000  766.668  766.668    0.000
 81.80  1873.564  470.168  470.168    0.000   328.662 1184.123 1184.123    0.000     0.000  757.118  757.118    0.000
 81.90  1847.690  467.364  467.364    0.000   319.930 1180.090 1180.090    0.000     0.000  949.035  949.035    0.000
 82.00  1723.197  488.078  488.078    0.000   277.041 1253.081 1253.081    0.000     0.000  786.976  786.976    0.000
 82.10  1775.092  531.126  531.126    0.000   241.287 1251.049 1251.049    0.000     0.000  847.296  847.296    0.000
 82.20  1701.373  599.646  599.646    0.000   277.041 1222.900 1222.900    0.000     0.000  899.875  899.875    0.000
 82.30  1729.244  529.457  529.457    0.000   354.302 1159.302 1159.302    0.000     0.000  899.372  899.372    0.000
 82.40  1847.194  474.796  474.796    0.000   318.805 1222.295 1222.295    0.000     0.000  707.555  707.555    0.000
 82.50  1830.109  516.044  516.044    0.000   340.684 1237.861 1237.861    0.000     0.000  748.673  748.673    0.000
 82.60  1900.062  467.142  467.142    0.000   286.684 1257.012 1257.012    0.000     0.000  788.082  788.082    0.000
 82.70  1830.883  442.370  442.370    0.000   286.336 1166.006 1166.006    0.000     0.000  557.659  557.659    0.000
 82.80  1960.125  426.506  426.506    0.000   303.588 1212.650 1212.650    0.000     0.000  808.691  808.691    0.000
 82.90  1844.528  449.728  449.728    0.000   242.889 1077.767 1077.767    0.000     0.000  465.872  465.872    0.000
 83.00  1678.519  514.060  514.060    0.000   257.458 1045.251 1045.251    0.000     0.000  394.996  394.996    0.000
 83.10  1788.670  504.120  504.120    0.000   226.241 1208.543 1208.543    0.000     0.000  597.470  597.470    0.000
 83.20  1786.704  456.909  456.909    0.000   206.658 1137.774 1137.774    0.000     0.000  484.973  484.973    0.000
 83.30  1841.714  424.543  424.543    0.000   228.578 1179.575 1179.575    0.000     0.000  485.376  485.376    0.000
 83.40  1783.197  493.229  493.229    0.000   178.340 1115.772 1115.772    0.000     0.000  515.837  515.837    0.000
 83.50  1801.460  435.662  435.662    0.000   194.033 1254.032 1254.032    0.000     0.000  740.429  740.429    0.000
 83.60  1780.051  506.451  506.451    0.000   170.341 1182.396 1182.396    0.000     0.000  516.641  516.641    0.000
 83.70  1815.801  449.368  449.368    0.000   213.142 1166.909 1166.909    0.000     0.000  666.134  666.134    0.000
 83.80  1765.010  515.820  515.820    0.000   250.105 1227.917 1227.917    0.000     0.000  718.513  718.513    0.000
 83.90  1781.767  462.706  462.706    0.000   266.103 1206.724 1206.724    0.000     0.000  738.117  738.117    0.000
 84.00  1844.651  477.007  477.007    0.000   194.942 1151.780 1151.780    0.000     0.000  749.377  749.377    0.000
 84.10  1642.960  521.874  521.874    0.000   217.942 1159.261 1159.261    0.000     0.000  657.187  657.187    0.000
 84.20  1690.362  529.655  529.655    0.000   263.077 1156.359 1156.359    0.000     0.000  709.364  709.364    0.000
 84.30  1682.901  545.541  545.541    0.000   205.015 1102.275 1102.275    0.000     0.000  536.647  536.647    0.000
 84.40  1587.463  582.872  582.872    0.000   251.275 1059.434 1059.434    0.000     0.000  454.712  454.712    0.000
 84.50  1796.905  551.606  551.606    0.000   315.520 1049.883 1049.883    0.000     0.000  728.867  718.713   10.154
 84.60  1778.991  487.174  487.174    0.000   256.290 1154.159 1154.159    0.000     0.000  515.234  515.234    0.000
 84.70  1754.186  570.393  570.393    0.000   204.841 1244.305 1244.305    0.000     0.000  525.589  525.589    0.000
 84.80  1674.402  564.753  564.753    0.000   129.356 1175.691 1175.691    0.000     0.000  424.753  424.753    0.000
 84.90  1673.772  558.557  558.557    0.000   142.154 1134.016 1134.016    0.000     0.000  433.601  433.601    0.000
 85.00  1664.623  558.401  558.401    0.000   190.662 1064.193 1064.193    0.000     0.000  523.176  523.176    0.000
 85.10  1792.010  572.964  572.964    0.000   119.067 1132.493 1132.493    0.000     0.000  413.896  413.896    0.000
 85.20  1789.753  505.353  505.353    0.000   152.313 1250.739 1250.739    0.000     0.000  555.748  555.748    0.000
 85.30  1710.102  552.377  552.377    0.000   177.649 1193.155 1193.155    0.000     0.000  546.500  546.500    0.000
 85.40  1605.958  592.348  592.348    0.000   189.450 1138.338 1138.338    0.000     0.000  524.785  524.785    0.000
 85.50  1674.684  588.096  588.096    0.000   163.425 1191.257 1191.257    0.000     0.000  536.145  536.145    0.000
 85.60  1646.607  557.264  557.264    0.000   206.053 1137.770 1137.770    0.000     0.000  545.696  545.696    0.000
 85.70  1687.558  554.784  554.784    0.000   195.935 1187.488 1187.488    0.000     0.000  595.158  595.158    0.000
 85.80  1704.164  551.852  551.852    0.000   218.202 1176.897 1176.897    0.000     0.000  373.683  373.683    0.000
 85.90  1712.940  539.656  539.656    0.000   169.132 1068.594 1068.594    0.000     0.000  415.103  415.103    0.000
 86.00  1787.523  486.583  486.583    0.000   171.162 1196.139 1196.139    0.000     0.000  565.400  565.400    0.000
 86.10  1814.558  525.849  525.849    0.000   142.369 1290.636 1290.636    0.000     0.000  487.084  487.084    0.000
 86.20  1791.667  570.814  570.814    0.000   121.184 1345.507 1345.507    0.000     0.000  859.259  859.259    0.000
 86.30  1720.380  524.887  524.887    0.000   152.270 1126.048 1126.048    0.000     0.000  484.872  484.872    0.000
 86.40  1713.411  586.958  586.958    0.000   141.159 1169.896 1169.896    0.000     0.000  555.146  555.146    0.000
 86.50  1798.247  475.830  475.830    0.000   159.880 1096.307 1096.307    0.000     0.000  505.080  505.080    0.000
 86.60  1703.032  536.036  536.036    0.000   148.378 1291.469 1291.469    0.000     0.000  615.969  615.969    0.000
 86.70  1656.992  603.018  603.018    0.000   151.448 1238.510 1238.510    0.000     0.000  513.223  513.223    0.000
 86.80  1669.151  642.049  642.049    0.000   160.744 1271.498 1271.498    0.000     0.000  676.490  676.490    0.000
 86.90  1744.882  552.077  552.077    0.000   179.897 1304.701 1304.701    0.000     0.000  777.224  777.224    0.000
 87.00  1722.197  549.735  549.735    0.000   182.534 1174.092 1174.092    0.000     0.000  584.600  584.600    0.000
 87.10  1760.738  522.815  522.815    0.000   244.011 1147.333 1147.333    0.000     0.000  615.566  615.566    0.000
 87.20  1729.234  569.684  569.684    0.000   212.928 1211.182 1211.182    0.000     0.000  818.241  818.241    0.000
 87.30  1732.408  615.992  615.992    0.000   204.843 1254.329 1254.329    0.000     0.000  594.354  594.354    0.000
 87.40  1812.925  524.590  524.590    0.000   203.068 1157.915 1157.915    0.000     0.000  594.153  594.153    0.000
 87.50  1751.848  540.578  540.578    0.000   176.351 1134.569 1134.569    0.000     0.000  676.389  676.389    0.000
 87.60  1784.571  487.800  487.800    0.000   182.967 1198.130 1198.130    0.000     0.000  595.661  595.661    0.000
 87.70  1836.642  505.627  505.627    0.000   180.588 1246.110 1246.110    0.000     0.000  878.962  878.962    0.000
 87.80  1855.702  499.868  499.868    0.000   232.857 1210.824 1210.824    0.000     0.000  796.121  796.121    0.000
 87.90  1803.408  523.879  523.879    0.000   262.167 1119.869 1119.869    0.000     0.000  807.886  807.886    0.000
 88.00  1699.696  519.131  519.131    0.000   153.264 1182.431 1182.431    0.000     0.000  614.661  614.661    0.000
 88.10  1789.711  509.734  509.734    0.000   247.338 1098.378 1098.378    0.000     0.000  601.591  601.591    0.000
 88.20  1799.767  547.217  547.217    0.000   211.197 1214.681 1214.681    0.000     0.000  908.621  908.621    0.000
 88.30  1746.990  519.720  519.720    0.000   173.323 1128.384 1128.384    0.000     0.000  574.045  574.045    0.000
 88.40  1841.393  477.379  477.379    0.000   277.129 1268.037 1268.037    0.000     0.000  979.296  979.296    0.000
 88.50  1859.034  479.651  479.651    0.000   221.140 1316.719 1316.719    0.000     0.000 1071.887 1071.887    0.000
 88.60  1808.714  494.658  494.658    0.000   248.335 1228.477 1228.477    0.000     0.000  970.248  970.248    0.000
 88.70  1805.263  480.966  480.966    0.000   278.425 1277.810 1277.810    0.000     0.000 1049.972 1049.972    0.000
 88.80  1851.974  447.352  447.352    0.000   252.398 1202.272 1202.272    0.000     0.000 1110.994 1110.994    0.000
 88.90  1682.921  538.579  538.579    0.000   303.929 1203.442 1203.442    0.000     0.000  980.099  980.099    0.000
 89.00  1785.166  521.544  521.544    0.000   268.261 1302.441 1302.441    0.000     0.000 1158.946 1158.946    0.000
 89.10  1754.986  506.236  506.236    0.000   256.850 1250.920 1250.920    0.000     0.000  926.114  926.114    0.000
 89.20  1699.455  580.194  580.194    0.000   230.132 1203.965 1203.965    0.000     0.000  827.391  827.391    0.000
 89.30  1815.564  505.538  505.538    0.000   265.670 1215.063 1215.063    0.000     0.000 1089.881 1089.881    0.000
 89.40  1757.827  558.518  558.518    0.000   254.517 1331.832 1331.832    0.000     0.000 1059.217 1059.217    0.000
 89.50  1934.365  452.948  452.948    0.000   273.453 1369.588 1369.588    0.000     0.000 1180.764 1180.764    0.000
 89.60  1744.528  471.448  471.448    0.000   217.939 1287.662 1287.662    0.000     0.000  960.797  960.797    0.000
 89.70  1784.780  478.139  478.139    0.000   189.838 1208.243 1208.243    0.000     0.000  936.872  936.872    0.000
 89.80  1768.571  542.726  542.726    0.000   231.559 1276.548 1276.548    0.000     0.000 1036.198 1036.198    0.000
 89.90  1818.899  497.393  497.393    0.000   259.793 1204.128 1204.128    0.000     0.000 1171.615 1171.615    0.000
 90.00  1793.925  469.562  469.562    0.000   182.274 1240.920 1240.920    0.000     0.000 1191.920 1191.920    0.000
 90.10  1804.654  547.384  547.384    0.000   346.389 1342.822 1342.822    0.000     0.000 1261.190 1261.190    0.000
 90.20  1721.120  519.183  519.183    0.000   333.118 1188.702 1188.702    0.000     0.000 1055.903 1055.903    0.000
 90.30  1798.748  498.251  498.251    0.000   369.130 1268.318 1268.318    0.000     0.000 1239.472 1239.472    0.000
 90.40  1837.693  508.785  508.785    0.000   442.672 1239.501 1239.501    0.000     0.000 1198.661 1198.661    0.000
 90.50  1812.853  473.581  473.581    0.000   328.232 1188.692 1188.692    0.000     0.000  813.114  813.114    0.000
 90.60  1766.436  542.894  542.894    0.000   338.560 1248.614 1248.614    0.000     0.000 1037.402 1037.402    0.000
 90.70  1878.733  435.295  435.295    0.000   336.532 1169.496 1169.496    0.000     0.000 1181.866 1181.866    0.000
 90.80  1860.907  432.145  432.145    0.000   316.560 1267.726 1267.726    0.000     0.000 1229.825 1229.825    0.000
 90.90  1901.256  439.224  439.224    0.000   326.936 1272.564 1272.564    0.000     0.000 1058.213 1058.213    0.000
 91.00  1878.037  453.959  453.959    0.000   434.803 1141.101 1141.101    0.000     0.000 1401.536 1401.536    0.000
 91.10  1900.360  467.346  467.346    0.000   482.793 1135.093 1135.093    0.000     0.000 1269.637 1269.637    0.000
 91.20  1880.449  453.231  453.231    0.000   369.218 1106.684 1106.684    0.000     0.000 1179.959 1179.959    0.000
 91.30  1820.945  478.005  478.005    0.000   398.660 1136.516 1136.516    0.000     0.000 1141.355 1141.355    0.000
 91.40  1805.132  439.112  439.112    0.000   347.081 1157.832 1157.832    0.000     0.000 1208.413 1208.413    0.000
 91.50  1805.422  432.820  432.820    0.000   274.751 1138.209 1138.209    0.000     0.000 1020.113 1020.113    0.000
 91.60  1836.629  443.503  443.503    0.000   303.243 1280.449 1280.449    0.000     0.000 1230.530 1230.530    0.000
 91.70  1771.060  521.576  521.576    0.000   188.241 1312.259 1312.259    0.000     0.000 1190.213 1190.213    0.000
 91.80  1820.485  533.069  533.069    0.000   270.775 1297.345 1297.345    0.000     0.000 1370.371 1370.371    0.000
 91.90  1794.084  510.662  510.662    0.000   298.744 1232.840 1232.840    0.000     0.000 1181.669 1181.669    0.000
 92.00  1827.845  498.202  498.202    0.000   297.882 1336.253 1336.253    0.000     0.000 1231.735 1231.735    0.000
 92.10  1805.064  529.959  529.959    0.000   394.460 1243.426 1243.426    0.000     0.000 1150.202 1150.202    0.000
 92.20  1803.016  490.395  490.395    0.000   287.807 1160.907 1160.907    0.000     0.000 1027.251 1027.251    0.000
 92.30  1864.124  439.126  439.126    0.000   426.933 1126.012 1126.012    0.000     0.000  925.410  925.410    0.000
 92.40  1852.240  505.464  505.464    0.000   332.339 1225.181 1225.181    0.000     0.000 1107.273 1107.273    0.000
 92.50  1772.816  506.673  506.673    0.000   339.385 1114.460 1114.460    0.000     0.000  998.395  988.242   10.154
 92.60  1845.318  527.809  527.809    0.000   470.469 1170.964 1170.964    0.000     0.000 1154.622 1144.468   10.154
 92.70  1751.822  564.142  564.142    0.000   482.792 1125.009 1125.009    0.000     0.000  985.428  985.428    0.000
 92.80  1885.715  541.783  541.783    0.000   402.334 1175.030 1175.030    0.000     0.000 1097.523 1056.907   40.616
 92.90  1909.136  487.657  487.657    0.000   352.314 1098.942 1098.942    0.000     0.000  865.693  835.231   30.462
 93.00  1884.589  543.873  543.873    0.000   336.098 1242.215 1242.215    0.000     0.000 1068.767 1007.843   60.923
 93.10  1813.224  539.609  539.609    0.000   330.741 1228.808 1228.808    0.000     0.000  794.610  784.456   10.154
 93.20  1855.168  537.395  537.395    0.000   314.050 1278.451 1278.451    0.000     0.000  835.935  775.012   60.923
 93.30  1829.966  503.433  503.433    0.000   340.725 1246.755 1246.755    0.000     0.000  898.968  696.092  202.877
 93.40  1820.231  511.271  511.271    0.000   387.158 1162.751 1162.751    0.000     0.000  899.068  878.962   20.107
 93.50  1841.371  553.286  553.286    0.000   427.924 1241.910 1241.910    0.000     0.000  937.571  612.848  324.723
 93.60  1719.860  575.664  575.664    0.000   414.912 1161.328 1161.328    0.000     0.000  906.407  644.819  261.588
 93.70  1793.273  567.619  567.619    0.000   371.295 1245.379 1245.379    0.000     0.000 1210.822 1210.822    0.000
 93.80  1761.585  498.708  498.708    0.000   284.563 1303.077 1303.077    0.000     0.000  917.964  917.964    0.000
 93.90  1843.905  569.012  569.012    0.000   290.878 1271.213 1271.213    0.000     0.000  866.491  866.491    0.000
 94.00  1769.414  512.466  512.466    0.000   374.577 1279.730 1279.730    0.000     0.000  896.151  896.151    0.000
 94.10  1717.843  493.271  493.271    0.000   278.252 1225.900 1225.900    0.000     0.000  926.108  724.639  201.469
 94.20  1855.380  536.575  536.575    0.000   362.344 1203.916 1203.916    0.000     0.000  938.982  797.431  141.551
 94.30  1920.457  451.820  451.820    0.000   362.903 1341.126 1324.783   16.343     0.000 1232.332 1161.456   70.876
 94.40  1754.993  577.957  577.957    0.000   365.843 1233.732 1233.732    0.000     0.000 1239.472  927.115  312.358
 94.50  1830.583  499.547  499.547    0.000   363.379 1175.545 1173.729    1.816     0.000 1148.691  906.606  242.085
 94.60  1860.567  509.336  509.336    0.000   332.773 1389.515 1385.884    3.632     0.000 1192.729 1061.130  131.598
 94.70  1897.782  543.699  543.699    0.000   410.978 1318.867 1318.867    0.000     0.000 1424.856 1363.933   60.923
 94.80  1766.477  507.770  507.770    0.000   485.734 1245.510 1243.694    1.816     0.000 1274.663  991.159  283.505
 94.90  1845.768  515.295  515.295    0.000   441.507 1295.745 1295.745    0.000     0.000 1163.471 1102.548   60.923
 95.00  1851.690  517.428  517.428    0.000   431.044 1268.164 1266.348    1.816     0.000 1334.077 1151.508  182.569
 95.10  1816.754  514.733  514.733    0.000   418.851 1298.905 1251.693   47.212     0.000 1474.121 1342.121  132.000
 95.20  1828.404  521.213  521.213    0.000   436.316 1279.052 1224.576   54.475     0.000 1252.643 1120.642  132.000
 95.30  1806.172  513.581  513.581    0.000   395.851 1279.663 1259.688   19.974     0.000 1361.020 1229.019  132.000
 95.40  1846.132  511.016  511.016    0.000   405.318 1301.834 1274.596   27.238     0.000 1404.146 1201.069  203.078
 95.50  1763.498  541.905  541.905    0.000   400.910 1213.893 1206.630    7.263     0.000 1289.537 1198.353   91.184
 95.60  1803.556  538.181  538.181    0.000   425.942 1249.477 1209.528   39.948     0.000 1453.107 1321.509  131.598
 95.70  1791.853  522.215  522.215    0.000   460.225 1211.190 1211.190    0.000     0.000 1413.199 1251.742  161.457
 95.80  1778.230  505.981  505.981    0.000   416.258 1236.958 1198.825   38.133     0.000 1312.967 1172.019  140.948
 95.90  1829.737  550.711  550.711    0.000   365.758 1344.069 1278.267   65.802     0.000 1434.206 1363.732   70.474
 96.00  1707.925  568.942  568.942    0.000   452.185 1141.534 1085.243   56.291     0.000 1433.204 1262.800  170.404
 96.10  1790.657  576.025  576.025    0.000   421.533 1217.710 1204.999   12.711     0.000 1179.659 1078.723  100.936
 96.20  1745.526  542.133  542.133    0.000   483.313 1201.056 1199.240    1.816     0.000 1391.983 1231.129  160.854
 96.30  1676.805  549.594  549.594    0.000   371.985 1231.076 1176.601   54.475     0.000 1525.394 1365.144  160.250
 96.40  1672.827  532.338  532.338    0.000   495.807 1174.047 1161.336   12.711     0.000 1342.826 1152.114  190.712
 96.50  1732.685  507.774  507.774    0.000   371.159 1196.957 1187.878    9.079     0.000 1240.281 1169.606   70.675
 96.60  1667.729  508.332  508.332    0.000   470.859 1078.544 1065.833   12.711     0.000 1194.941 1075.306  119.635
 96.70  1641.777  586.473  586.473    0.000   374.662 1147.535 1142.088    5.448     0.000 1045.749  975.677   70.072
 96.80  1729.033  503.825  503.825    0.000   367.963 1064.958 1057.695    7.263     0.000 1081.638  940.891  140.747
 96.90  1721.953  474.249  474.249    0.000   345.784 1070.976 1060.081   10.895     0.000  991.260  930.538   60.722
 97.00  1765.955  459.370  459.370    0.000   325.812 1311.263 1269.499   41.764     0.000 1172.219 1051.579  120.640
 97.10  1883.166  471.687  471.687    0.000   353.653 1311.174 1291.199   19.974     0.000 1134.619 1053.589   81.030
 97.20  1809.409  487.919  487.919    0.000   324.038 1321.824 1290.955   30.869     0.000 1213.841 1053.390  160.451
 97.30  1861.195  438.004  438.004    0.000   293.644 1331.943 1264.757   67.186     0.000 1235.556  982.313  253.244
 97.40  1737.353  481.616  481.616    0.000   286.164 1282.872 1244.740   38.133     0.000 1132.610  990.858  141.752
 97.50  1755.801  443.749  443.749    0.000   372.245 1251.614 1211.665   39.948     0.000 1254.859 1093.402  161.457
 97.60  1813.183  438.372  438.372    0.000   476.093 1204.346 1204.346    0.000     0.000 1364.641 1224.095  140.546
 97.70  1816.275  440.202  440.202    0.000   268.180 1276.722 1276.722    0.000     0.000 1282.807 1152.214  130.593
 97.80  1765.687  482.298  482.298    0.000   182.447 1267.168 1249.010   18.158     0.000 1121.853  900.277  221.576
 97.90  1728.991  483.430  483.430    0.000   158.669 1369.978 1349.918   20.060     0.000 1152.717  971.556  181.161
 98.00  1771.829  434.529  434.529    0.000   218.981 1267.211 1267.211    0.000     0.000 1101.244  990.355  110.888
 98.10  1745.793  452.636  452.636    0.000   315.868 1176.558 1172.753    3.805     0.000 1087.973  907.415  180.558
 98.20  1800.702  461.519  461.519    0.000   339.732 1258.259 1258.259    0.000     0.000 1179.960 1058.918  121.042
 98.30  1853.244  457.813  457.813    0.000   199.093 1334.267 1334.267    0.000     0.000 1173.928 1113.005   60.923
 98.40  1927.065  439.983  439.983    0.000   267.186 1363.146 1363.146    0.000     0.000 1111.297 1071.083   40.213
 98.50  1846.526  427.139  427.139    0.000   233.767 1369.377 1369.377    0.000     0.000 1100.540 1060.528   40.012
 98.60  1858.121  451.501  451.501    0.000   269.864 1308.626 1308.626    0.000     0.000 1132.509 1041.124   91.385
 98.70  1889.425  428.343  428.343    0.000   291.309 1342.178 1342.178    0.000     0.000 1222.285 1141.054   81.231
 98.80  1760.871  464.270  464.270    0.000   315.435 1338.211 1338.211    0.000     0.000 1190.316 1100.138   90.179
 98.90  1917.667  418.522  418.522    0.000   296.022 1316.404 1316.404    0.000     0.000 1273.959 1192.929   81.030
 99.00  1879.550  451.659  451.659    0.000   234.718 1379.500 1379.500    0.000     0.000 1149.299 1058.115   91.184
 99.10  1927.814  466.551  466.551    0.000   236.834 1412.438 1412.438    0.000     0.000 1197.856  907.415  290.441
 99.20  1862.936  422.617  422.617    0.000   249.807 1335.358 1335.358    0.000     0.000 1060.930  839.153  221.777
 99.30  1759.916  493.672  493.672    0.000   269.608 1383.298 1383.298    0.000     0.000 1418.427 1047.358  371.069
 99.40  1928.267  413.212  413.212    0.000   271.596 1452.649 1452.649    0.000     0.000 1039.215  938.681  100.534
 99.50  1863.208  448.648  448.648    0.000   379.768 1323.466 1323.466    0.000     0.000 1280.897 1040.823  240.074
 99.60  1857.414  569.536  569.536    0.000   361.912 1309.106 1309.106    0.000     0.000 1141.255  990.958  150.298
 99.70  1849.403  540.270  540.270    0.000   405.016 1311.879 1311.879    0.000     0.000 1152.315 1072.692   79.623
 99.80  1880.445  473.743  473.743    0.000   344.186 1227.307 1227.307    0.000     0.000  848.503  638.086  210.417
 99.90  1883.231  431.894  431.894    0.000   362.301 1278.245 1278.245    0.000     0.000 1037.204 1037.204    0.000
100.00  1930.205  442.216  442.216    0.000   460.442 1223.378 1223.378    0.000     0.000 1029.262  819.046  210.216
100.10  1975.847  457.148  457.148    0.000   379.942 1195.969 1195.969    0.000     0.000  765.261  625.519  139.742
100.20  1892.568  465.744  465.744    0.000   293.039 1318.667 1318.667    0.000     0.000  956.777  735.402  221.375
100.30  1942.346  435.038  435.038    0.000   341.071 1365.143 1365.143    0.000     0.000 1099.535  838.550  260.985
100.40  1989.011  415.068  415.068    0.000   444.479 1303.704 1303.704    0.000     0.000  987.641  796.728  190.913
100.50  1926.785  476.340  476.340    0.000   362.729 1232.616 1227.169    5.448     0.000  878.562  637.081  241.481
100.60  1943.794  436.085  436.085    0.000   437.050 1194.153 1186.889    7.263     0.000  960.597  779.436  181.161
100.70  1886.604  439.162  439.162    0.000   307.825 1217.494 1217.494    0.000     0.000  939.686  799.342  140.345
100.80  1874.315  421.576  421.576    0.000   410.154 1151.050 1151.050    0.000     0.000  988.646  778.431  210.216
100.90  1907.924  459.753  459.753    0.000   413.312 1228.783 1223.335    5.448     0.000  989.249  788.987  200.263
101.00  1906.135  403.870  403.870    0.000   470.600 1212.830 1212.830    0.000     0.000 1471.810 1290.849  180.960
101.10  1895.243  377.326  377.326    0.000   341.503 1259.866 1259.866    0.000     0.000 1170.411 1060.528  109.883
101.20  1848.640  456.356  456.356    0.000   387.981 1248.020 1248.020    0.000     0.000 1202.883 1202.883    0.000
101.30  1926.647  404.734  404.734    0.000   365.453 1212.174 1212.174    0.000     0.000 1304.421 1304.421    0.000
101.40  1899.135  401.432  401.432    0.000   435.927 1174.831 1174.831    0.000     0.000 1231.937 1132.409   99.528
101.50  1841.526  404.562  404.562    0.000   412.105 1166.694 1166.694    0.000     0.000 1391.182 1220.175  171.008
101.60  1861.072  395.998  395.998    0.000   368.828 1180.273 1180.273    0.000     0.000 1382.637 1382.637    0.000
101.70  1854.948  435.463  435.463    0.000   366.018 1129.813 1129.813    0.000     0.000 1181.972 1152.114   29.858
101.80  1984.312  417.982  417.982    0.000   421.874 1146.032 1146.032    0.000     0.000 1373.489 1373.489    0.000
101.90  1866.022  399.105  399.105    0.000   392.737 1123.553 1123.553    0.000     0.000 1182.977 1182.977    0.000
102.00  1853.225  439.502  439.502    0.000   375.574 1251.913 1251.913    0.000     0.000 1141.155 1141.155    0.000
102.10  1774.485  445.872  445.872    0.000   418.505 1181.568 1181.568    0.000     0.000 1191.121 1191.121    0.000
102.20  1734.474  472.846  472.846    0.000   385.950 1129.082 1129.082    0.000     0.000 1119.842 1119.842    0.000
102.30  1787.944  529.619  529.619    0.000   444.617 1197.093 1197.093    0.000     0.000 1261.595 1261.595    0.000
102.40  1797.059  488.798  488.798    0.000   370.257 1210.624 1210.624    0.000     0.000 1081.841 1081.841    0.000
102.50  1822.031  489.136  489.136    0.000   311.588 1306.039 1306.039    0.000     0.000 1133.213 1113.107   20.107
102.60  1833.818  515.327  515.327    0.000   346.434 1219.662 1219.662    0.000     0.000 1021.722 1021.722    0.000
102.70  1812.610  485.086  485.086    0.000   398.876 1149.965 1149.965    0.000     0.000  990.255  990.255    0.000
102.80  1862.380  509.204  509.204    0.000   354.863 1280.272 1280.272    0.000     0.000 1049.972 1049.972    0.000
102.90  1882.810  471.272  471.272    0.000   325.120 1189.439 1189.439    0.000     0.000  929.734  929.734    0.000
103.00  1736.054  461.656  461.656    0.000   291.051 1159.826 1159.826    0.000     0.000  725.852  725.852    0.000
103.10  1815.785  508.007  508.007    0.000   351.061 1261.553 1261.553    0.000     0.000 1090.185 1090.185    0.000
103.20  1892.882  455.008  455.008    0.000   469.866 1187.798 1187.798    0.000     0.000 1101.746 1101.746    0.000
103.30  1849.591  487.557  487.557    0.000   363.685 1261.637 1261.637    0.000     0.000 1232.943 1142.161   90.782
103.40  1721.897  579.800  579.800    0.000   407.049 1238.381 1238.381    0.000     0.000 1083.650 1083.650    0.000
103.50  1739.448  609.685  609.685    0.000   319.543 1274.262 1274.262    0.000     0.000  952.253  952.253    0.000
103.60  1770.091  527.755  527.755    0.000   370.256 1209.155 1209.155    0.000     0.000  850.915  850.915    0.000
103.70  1769.061  567.831  567.831    0.000   371.812 1117.240 1117.240    0.000     0.000  830.809  830.809    0.000
103.80  1757.854  580.509  580.509    0.000   500.175 1187.016 1187.016    0.000     0.000 1024.939 1024.939    0.000
103.90  1690.610  629.712  629.712    0.000   453.309 1191.551 1191.551    0.000     0.000 1152.213 1152.213    0.000
104.00  1771.882  567.920  567.920    0.000   443.018 1179.058 1179.058    0.000     0.000  972.159  972.159    0.000
104.10  1765.768  638.145  638.145    0.000   471.854 1280.315 1280.315    0.000     0.000 1144.272 1144.272    0.000
104.20  1750.258  582.715  582.715    0.000   513.618 1187.840 1187.840    0.000     0.000 1153.923 1153.923    0.000
104.30  1823.137  579.960  579.960    0.000   434.976 1197.782 1197.782    0.000     0.000 1215.549 1215.549    0.000
104.40  1783.511  551.239  551.239    0.000   478.730 1179.319 1179.319    0.000     0.000  962.206  941.898   20.308
104.50  1732.020  579.687  579.687    0.000   510.507 1129.775 1129.775    0.000     0.000 1032.981  961.903   71.077
104.60  1723.458  550.774  550.774    0.000   488.153 1044.648 1044.648    0.000     0.000  992.567  932.247   60.320
104.70  1598.104  628.521  628.521    0.000   404.970 1074.608 1074.608    0.000     0.000  737.614  737.614    0.000
104.80  1613.235  650.715  650.715    0.000   380.935 1024.674 1024.674    0.000     0.000  728.868  728.868    0.000
104.90  1661.150  643.951  643.951    0.000   471.465 1086.324 1086.324    0.000     0.000 1081.941 1051.681   30.260
105.00  1639.548  631.890  631.890    0.000   404.455 1154.379 1154.379    0.000     0.000 1041.728 1041.728    0.000
105.10  1655.094  589.934  589.934    0.000   377.476 1194.845 1194.845    0.000     0.000 1022.325  961.402   60.923
105.20  1643.239  636.017  636.017    0.000   381.192 1187.971 1187.971    0.000     0.000 1062.235  970.850   91.385
105.30  1755.538  584.333  584.333    0.000   381.539 1190.000 1190.000    0.000     0.000  871.021  871.021    0.000
105.40  1656.104  617.279  617.279    0.000   391.829 1187.493 1187.493    0.000     0.000 1283.611 1142.261  141.350
105.50  1676.890  582.115  582.115    0.000   438.999 1129.476 1129.476    0.000     0.000 1124.668 1053.591   71.077
105.60  1624.463  629.475  629.475    0.000   405.188 1234.359 1234.359    0.000     0.000 1254.457 1163.273   91.184
105.70  1703.375  593.137  593.137    0.000   389.452 1115.855 1115.855    0.000     0.000  870.820  830.607   40.213
105.80  1735.819  591.134  591.134    0.000   359.404 1255.237 1255.237    0.000     0.000 1033.583  952.352   81.231
105.90  1743.657  555.850  555.850    0.000   390.920 1216.504 1216.504    0.000     0.000 1122.354 1092.094   30.260
106.00  1758.552  540.465  540.465    0.000   397.965 1245.686 1236.607    9.079     0.000 1162.669 1071.284   91.385
106.10  1775.862  564.302  564.302    0.000   373.716 1283.169 1272.274   10.895     0.000 1033.886  881.779  152.107
106.20  1729.558  542.694  542.694    0.000   322.872 1212.524 1212.524    0.000     0.000  941.998  810.400  131.598
106.30  1646.245  533.182  533.182    0.000   355.384 1136.477 1118.318   18.158     0.000 1011.467  970.851   40.615
106.40  1627.930  605.034  605.034    0.000   334.588 1214.558 1210.926    3.632     0.000 1092.396 1011.567   80.829
106.50  1632.169  581.772  581.772    0.000   418.679 1166.438 1166.438    0.000     0.000 1150.102 1099.534   50.568
106.60  1660.496  587.442  587.442    0.000   389.969 1105.866 1105.866    0.000     0.000 1042.732  982.010   60.722
106.70  1652.309  587.392  587.392    0.000   369.996 1151.737 1151.737    0.000     0.000 1012.069  940.992   71.077
106.80  1574.885  622.179  622.179    0.000   349.632 1100.678 1100.678    0.000     0.000  901.483  861.169   40.314
106.90  1688.288  549.438  549.438    0.000   328.838 1121.217 1119.401    1.816     0.000 1074.100  952.253  121.847
107.00  1579.591  656.980  656.980    0.000   320.018 1162.764 1162.764    0.000     0.000  862.075  740.228  121.847
107.10  1570.287  650.422  650.422    0.000   301.817 1182.392 1180.577    1.816     0.000  851.016  759.631   91.385
107.20  1693.827  565.020  565.020    0.000   359.016 1231.076 1231.076    0.000     0.000  972.561  871.223  101.338
107.30  1735.535  623.975  623.975    0.000   436.791 1302.241 1298.609    3.632     0.000 1093.603  992.466  101.137
107.40  1648.656  615.443  615.443    0.000   415.393 1242.402 1240.587    1.816     0.000 1030.468  847.899  182.569
107.50  1702.077  557.596  557.596    0.000   390.187 1186.847 1186.847    0.000     0.000 1060.929  959.390  101.539
107.60  1640.058  608.382  608.382    0.000   374.752 1192.165 1192.165    0.000     0.000 1232.338 1100.337  132.000
107.70  1732.505  560.333  560.333    0.000   395.894 1260.821 1260.821    0.000     0.000 1121.149 1019.610  101.539
107.80  1772.492  526.935  526.935    0.000   439.256 1222.128 1214.865    7.263     0.000 1051.781  940.089  111.693
107.90  1784.492  547.900  547.900    0.000   409.812 1256.714 1256.714    0.000     0.000 1032.278  991.662   40.615
108.00  1694.664  575.698  575.698    0.000   375.532 1237.257 1237.257    0.000     0.000 1011.970  951.047   60.923
108.10  1659.089  614.840  614.840    0.000   412.799 1278.978 1278.978    0.000     0.000 1012.372  839.957  172.415
108.20  1703.802  578.890  578.890    0.000   432.211 1187.280 1187.280    0.000     0.000  999.705  928.627   71.077
108.30  1767.288  585.839  585.839    0.000   421.964 1240.026 1240.026    0.000     0.000 1043.035  759.329  283.705
108.40  1660.907  599.392  599.392    0.000   392.479 1193.852 1193.852    0.000     0.000  831.613  719.920  111.693
108.50  1773.015  567.689  567.689    0.000   386.295 1181.826 1181.826    0.000     0.000 1152.313  878.561  273.753
108.60  1791.409  533.918  533.918    0.000   360.830 1191.688 1191.688    0.000     0.000  941.295  830.004  111.291
108.70  1750.436  550.966  550.966    0.000   360.442 1174.479 1174.479    0.000     0.000  830.909  830.909    0.000
108.80  1678.264  528.966  528.966    0.000   315.263 1152.386 1152.386    0.000     0.000  912.341  912.341    0.000
108.90  1672.348  594.173  594.173    0.000   280.071 1186.886 1186.886    0.000     0.000  801.151  791.198    9.953
109.00  1719.888  527.760  527.760    0.000   385.389 1086.414 1086.414    0.000     0.000  940.491  930.538    9.953
109.10  1734.441  548.066  548.066    0.000   402.121 1071.802 1071.802    0.000     0.000  959.793  959.793    0.000
109.20  1780.820  555.408  555.408    0.000   412.062 1176.297 1176.297    0.000     0.000  980.905  980.905    0.000
109.30  1737.937  496.823  496.823    0.000   417.858 1143.180 1143.180    0.000     0.000  962.205  962.205    0.000
109.40  1752.580  554.430  554.430    0.000   441.245 1093.632 1093.632    0.000     0.000 1009.858 1009.858    0.000
109.50  1725.995  545.083  545.083    0.000   381.928 1115.165 1115.165    0.000     0.000 1039.616 1039.616    0.000
109.60  1695.727  578.289  578.289    0.000   354.474 1185.677 1185.677    0.000     0.000 1022.425 1022.425    0.000
109.70  1774.855  480.902  480.902    0.000   404.799 1082.051 1082.051    0.000     0.000 1013.176 1013.176    0.000
109.80  1752.064  519.328  519.328    0.000   372.850 1127.011 1127.011    0.000     0.000  970.148  970.148    0.000
109.90  1719.777  519.174  519.174    0.000   487.593 1095.279 1095.279    0.000     0.000  930.739  930.739    0.000
110.00  1736.851  478.471  478.471    0.000   322.570 1096.707 1096.707    0.000     0.000  978.693  978.693    0.000
110.10  1720.431  592.119  592.119    0.000   364.895 1127.744 1127.744    0.000     0.000  848.301  848.301    0.000
110.20  1651.203  578.961  578.961    0.000   361.994 1105.697 1105.697    0.000     0.000  748.069  748.069    0.000
110.30  1749.788  577.435  577.435    0.000   387.549 1187.536 1187.536    0.000     0.000  941.898  941.898    0.000
110.40  1702.991  591.557  591.557    0.000   366.495 1084.856 1084.856    0.000     0.000  788.383  788.383    0.000
110.50  1683.090  568.242  568.242    0.000   349.634 1182.177 1182.177    0.000     0.000 1010.965 1010.965    0.000
110.60  1654.326  520.330  520.330    0.000   328.839 1063.715 1063.715    0.000     0.000  666.537  666.537    0.000
110.70  1706.914  585.267  585.267    0.000   358.800 1094.326 1094.326    0.000     0.000  739.223  739.223    0.000
110.80  1741.260  588.891  588.891    0.000   371.899 1129.950 1129.950    0.000     0.000  838.751  838.751    0.000
110.90  1740.786  598.387  598.387    0.000   339.041 1107.207 1107.207    0.000     0.000  718.513  708.359   10.154
111.00  1682.251  587.245  587.245    0.000   349.980 1100.728 1100.728    0.000     0.000  778.833  778.833    0.000
111.10  1706.660  610.281  610.281    0.000   349.329 1098.435 1098.435    0.000     0.000  879.366  879.366    0.000
111.20  1806.623  601.003  601.003    0.000   367.100 1207.209 1207.209    0.000     0.000  930.739  930.739    0.000
111.30  1710.063  584.569  584.569    0.000   336.749 1061.295 1061.295    0.000     0.000  890.928  890.928    0.000
111.40  1733.949  576.557  576.557    0.000   353.005 1078.936 1078.936    0.000     0.000  847.899  767.070   80.829
111.50  1661.378  617.760  617.760    0.000   355.426 1113.479 1113.479    0.000     0.000  919.881  828.898   90.983
111.60  1685.897  591.026  591.026    0.000   345.784 1154.549 1154.549    0.000     0.000  871.122  851.217   19.906
111.70  1695.996  586.123  586.123    0.000   332.123 1197.483 1197.483    0.000     0.000 1042.532 1012.472   30.060
111.80  1768.188  627.656  627.656    0.000   344.921 1127.617 1127.617    0.000     0.000  858.757  858.757    0.000
111.90  1709.897  624.283  624.283    0.000   387.982 1105.002 1105.002    0.000     0.000  809.596  799.643    9.953
112.00  1589.167  628.252  628.252    0.000   351.622 1103.018 1103.018    0.000     0.000  738.318  738.318    0.000
112.10  1593.346  602.533  602.533    0.000   280.632 1056.626 1056.626    0.000     0.000  516.641  506.688    9.953
112.20  1725.745  576.662  576.662    0.000   341.766 1053.254 1053.254    0.000     0.000  698.506  698.506    0.000
112.30  1574.470  627.046  627.046    0.000   257.848 1047.545 1047.545    0.000     0.000  679.002  618.079   60.923
112.40  1610.146  597.971  597.971    0.000   303.936 1151.696 1151.696    0.000     0.000  687.648  637.281   50.367
112.50  1561.095  622.113  622.113    0.000   248.034 1036.868 1036.868    0.000     0.000  698.104  688.151    9.953
112.60  1539.946  608.193  608.193    0.000   231.043 1092.164 1092.164    0.000     0.000  363.629  353.475   10.154
112.70  1584.775  591.885  591.885    0.000   220.018 1019.660 1019.660    0.000     0.000  628.635  577.866   50.769
112.80  1463.792  617.908  617.908    0.000   223.260 1023.813 1023.813    0.000     0.000  686.241  635.471   50.769
112.90  1483.702  558.609  558.609    0.000   151.059 1018.106 1018.106    0.000     0.000  607.322  597.169   10.154
113.00  1428.025  628.295  628.295    0.000   167.488 1036.350 1036.350    0.000     0.000  756.615  746.461   10.154
113.10  1479.251  657.164  657.164    0.000   181.064 1137.648 1137.648    0.000     0.000  676.289  676.289    0.000
113.20  1496.859  629.727  629.727    0.000   226.460 1046.471 1046.471    0.000     0.000  717.005  686.945   30.060
113.30  1500.193  611.716  611.716    0.000   160.096 1037.474 1037.474    0.000     0.000  726.655  706.347   20.308
113.40  1454.625  596.448  596.448    0.000   164.764 1019.358 1019.358    0.000     0.000  627.227  586.612   40.616
113.50  1525.922  574.298  574.298    0.000   246.866 1015.987 1015.987    0.000     0.000  596.866  566.605   30.261
113.60  1499.187  601.881  601.881    0.000   237.398  973.055  973.055    0.000     0.000  526.695  506.387   20.308
113.70  1550.801  598.314  598.314    0.000   216.213 1078.633 1078.633    0.000     0.000  717.206  717.206    0.000
113.80  1651.178  558.370  558.370    0.000   241.721  968.298  968.298    0.000     0.000  627.930  597.468   30.462
113.90  1613.529  562.657  562.657    0.000   211.975 1069.250 1069.250    0.000     0.000  647.235  637.081   10.154
114.00  1526.750  579.793  579.793    0.000   203.589 1025.239 1025.239    0.000     0.000  496.133  465.671   30.462
114.10  1452.091  534.303  534.303    0.000   159.876 1043.311 1043.311    0.000     0.000  304.013  304.013    0.000
114.20  1500.304  538.283  538.283    0.000   162.344  999.774  999.774    0.000     0.000  505.583  505.583    0.000
114.30  1509.637  584.059  584.059    0.000    88.628 1022.731 1022.731    0.000     0.000  375.191  375.191    0.000
114.40  1492.164  573.717  573.717    0.000    76.784  981.184  981.184    0.000     0.000  311.553  301.600    9.953
114.50  1487.961  591.017  591.017    0.000   150.843 1043.963 1043.963    0.000     0.000  395.297  395.297    0.000
114.60  1463.980  563.634  563.634    0.000   131.950 1026.493 1026.493    0.000     0.000  414.399  414.399    0.000
114.70  1514.492  560.811  560.811    0.000   112.796 1081.138 1081.138    0.000     0.000  425.457  425.457    0.000
114.80  1427.931  571.132  571.132    0.000   119.064 1115.120 1115.120    0.000     0.000  536.647  536.647    0.000
114.90  1593.359  526.685  526.685    0.000   130.221 1106.949 1106.949    0.000     0.000  607.222  607.222    0.000
115.00  1510.996  576.217  576.217    0.000   140.684 1129.732 1129.732    0.000     0.000  545.796  545.796    0.000
115.10  1617.442  554.555  554.555    0.000   199.609 1158.356 1158.356    0.000     0.000  545.092  545.092    0.000
115.20  1538.961  617.294  617.294    0.000   175.570 1087.279 1087.279    0.000     0.000  617.074  617.074    0.000
115.30  1594.113  628.424  628.424    0.000   150.930 1150.353 1150.353    0.000     0.000  586.512  566.204   20.308
115.40  1633.897  540.644  540.644    0.000   131.906 1128.307 1128.307    0.000     0.000  516.038  516.038    0.000
115.50  1772.638  502.851  502.851    0.000   220.062 1081.311 1081.311    0.000     0.000  647.736  617.275   30.462
115.60  1779.641  506.165  506.165    0.000   231.992 1133.540 1133.540    0.000     0.000  737.413  605.815  131.598
115.70  1663.630  564.561  564.561    0.000   218.721 1124.327 1124.327    0.000     0.000  688.151  677.997   10.154
115.80  1647.729  564.381  564.381    0.000   168.137 1128.174 1128.174    0.000     0.000  474.820  413.896   60.923
115.90  1585.841  570.576  570.576    0.000   221.485 1136.781 1136.781    0.000     0.000  588.422  557.960   30.462
116.00  1652.878  514.369  514.369    0.000   249.331 1090.954 1090.954    0.000     0.000  425.056  425.056    0.000
116.10  1569.384  525.265  525.265    0.000   179.291 1021.214 1021.214    0.000     0.000  344.026  323.718   20.308
116.20  1500.684  564.666  564.666    0.000   159.448 1075.864 1075.864    0.000     0.000  313.664  313.664    0.000
116.30  1574.592  540.243  540.243    0.000   152.876 1043.440 1043.440    0.000     0.000  293.256  293.256    0.000
116.40  1542.052  504.813  504.813    0.000   183.140 1078.850 1078.850    0.000     0.000  415.505  405.351   10.154
116.50  1460.450  500.509  500.509    0.000   189.971  994.761  994.761    0.000     0.000  345.131  345.131    0.000
116.60  1453.273  538.618  538.618    0.000   139.123 1076.299 1074.440    1.859     0.000  454.712  414.700   40.012
116.70  1439.189  578.488  578.488    0.000   182.101 1014.473 1014.473    0.000     0.000  432.997  403.138   29.858
116.80  1463.843  624.748  624.748    0.000   167.661 1035.399 1017.068   18.330     0.000  472.105  371.370  100.735
116.90  1520.034  599.444  599.444    0.000   156.118 1002.497  997.007    5.490     0.000  312.658  242.184   70.474
117.00  1405.582  655.438  655.438    0.000   137.311 1096.403 1096.403    0.000     0.000  383.636  201.469  182.167
117.10  1489.261  687.113  687.113    0.000   227.193 1031.421 1031.421    0.000     0.000  464.063  423.447   40.615
117.20  1455.858  684.891  684.891    0.000   249.157 1108.981 1108.981    0.000     0.000  706.549  525.388  181.161
117.30  1453.899  643.960  643.960    0.000   249.806 1096.010 1096.010    0.000     0.000  678.600  466.776  211.824
117.40  1453.242  641.529  641.529    0.000   216.949 1090.004 1090.004    0.000     0.000  647.033  485.979  161.055
117.50  1479.957  655.956  655.956    0.000   198.012 1125.022 1125.022    0.000     0.000  464.666  434.204   30.462
117.60  1412.846  732.995  732.995    0.000   202.377 1147.068 1147.068    0.000     0.000  627.932  536.547   91.385
117.70  1330.651  715.414  715.414    0.000   195.548 1096.184 1096.184    0.000     0.000  425.257  303.611  121.646
117.80  1350.894  679.462  679.462    0.000   147.082 1175.043 1167.779    7.263     0.000  476.629  425.860   50.769
117.90  1402.063  691.640  691.640    0.000   156.290 1119.230 1119.230    0.000     0.000  608.227  577.967   30.261
118.00  1450.447  668.535  668.535    0.000    98.660 1121.473 1121.473    0.000     0.000  649.043  486.783  162.260
118.10  1524.406  711.239  711.239    0.000   175.400 1178.415 1178.415    0.000     0.000  466.475  355.386  111.089
118.20  1434.389  722.239  722.239    0.000   147.342 1141.106 1141.106    0.000     0.000  678.500  516.038  162.462
118.30  1464.072  670.328  670.328    0.000   173.325 1161.988 1160.129    1.859     0.000  596.465  435.209  161.256
118.40  1442.485  686.652  686.652    0.000   156.334 1147.199 1141.752    5.448     0.000  737.212  635.874  101.338
118.50  1433.204  699.975  699.975    0.000   131.605 1166.308 1166.308    0.000     0.000  517.044  466.274   50.769
118.60  1446.060  639.850  639.850    0.000   128.838 1105.478 1101.847    3.632     0.000  526.996  405.351  121.646
118.70  1532.281  615.058  615.058    0.000   167.230 1090.392 1064.970   25.422     0.000  394.996  294.060  100.936
118.80  1428.557  653.299  653.299    0.000   153.262 1059.002 1059.002    0.000     0.000  617.778  445.363  172.415
118.90  1469.070  657.883  657.883    0.000   222.345 1056.670 1056.670    0.000     0.000  504.879  394.393  110.486
119.00  1498.736  697.575  697.575    0.000   254.775 1030.036 1030.036    0.000     0.000  587.618  557.156   30.462
119.10  1369.870  690.317  690.317    0.000   231.689 1020.309 1020.309    0.000     0.000  596.867  546.097   50.769
119.20  1446.371  710.055  710.055    0.000   233.160 1000.034 1000.034    0.000     0.000  555.548  525.086   30.462
119.30  1420.807  682.228  682.228    0.000   221.315  983.258  983.258    0.000     0.000  312.760  312.760    0.000
119.40  1427.765  643.852  643.852    0.000   232.340 1006.256 1006.256    0.000     0.000  504.376  504.376    0.000
119.50  1355.871  646.819  646.819    0.000   246.910  926.362  926.362    0.000     0.000  351.264  321.405   29.858
119.60  1350.022  609.033  609.033    0.000   183.398  971.238  971.238    0.000     0.000  433.299  433.299    0.000
119.70  1452.086  601.617  601.617    0.000   171.207 1059.006 1059.006    0.000     0.000  515.334  515.334    0.000
119.80  1435.532  594.974  594.974    0.000   244.186 1006.086 1006.086    0.000     0.000  617.475  617.475    0.000
119.90  1420.335  677.468  677.468    0.000   194.466 1037.469 1037.469    0.000     0.000  755.509  755.509    0.000
120.00  1382.364  730.477  730.477    0.000   169.650 1188.833 1188.833    0.000     0.000  636.880  616.572   20.308
120.10  1413.014  709.740  709.740    0.000   167.748 1048.715 1048.715    0.000     0.000  414.701  394.393   20.308
120.20  1519.555  668.816  668.816    0.000   159.489 1152.520 1152.520    0.000     0.000  454.713  444.760    9.953
120.30  1328.790  711.007  711.007    0.000   134.933 1109.194 1109.194    0.000     0.000  404.346  384.038   20.308
120.40  1368.235  681.551  681.551    0.000   133.376 1089.009 1089.009    0.000     0.000  445.363  374.487   70.876
120.50  1436.161  724.740  724.740    0.000   154.000 1201.154 1201.154    0.000     0.000  556.654  516.440   40.213
120.60  1502.442  637.030  637.030    0.000   186.512 1092.592 1092.592    0.000     0.000  454.311  404.346   49.965
120.70  1392.346  630.995  630.995    0.000   170.774 1033.405 1033.405    0.000     0.000  353.777  292.854   60.923
120.80  1524.187  638.381  638.381    0.000   139.082 1118.097 1118.097    0.000     0.000  363.127  271.742   91.385
120.90  1547.356  612.500  612.500    0.000   177.562 1089.266 1089.266    0.000     0.000  474.417  454.110   20.308
121.00  1484.636  662.711  662.711    0.000   159.489 1094.150 1094.150    0.000     0.000  575.453  494.222   81.231
121.10  1645.755  553.907  553.907    0.000   185.948 1167.644 1167.644    0.000     0.000  706.046  614.862   91.184
121.20  1576.734  547.186  547.186    0.000   141.634 1154.419 1154.419    0.000     0.000  717.507  656.584   60.923
121.30  1609.695  559.069  559.069    0.000   251.275 1058.784 1058.784    0.000     0.000  724.444  623.509  100.936
121.40  1660.919  558.032  558.032    0.000   280.242 1084.204 1084.204    0.000     0.000  686.945  494.423  192.522
121.50  1648.100  545.598  545.598    0.000   232.943 1143.787 1124.851   18.936     0.000  656.383  463.861  192.522
121.60  1566.792  586.152  586.152    0.000   173.108 1049.189 1034.057   15.132     0.000  495.127  281.896  213.231
121.70  1624.073  605.765  605.765    0.000   179.117 1048.368 1044.693    3.675     0.000  484.772  271.541  213.231
121.80  1578.227  560.708  560.708    0.000   194.810 1041.495 1041.495    0.000     0.000  667.341  485.376  181.966
121.90  1658.393  607.144  607.144    0.000   239.948 1049.230 1049.230    0.000     0.000  525.790  393.991  131.799
122.00  1739.144  539.378  539.378    0.000   158.193 1101.244 1101.244    0.000     0.000  657.187  576.157   81.030
122.10  1672.137  578.495  578.495    0.000   159.360 1188.701 1188.701    0.000     0.000  564.395  473.814   90.581
122.20  1752.162  622.543  622.543    0.000   209.683 1184.762 1184.762    0.000     0.000  636.578  616.270   20.308
122.30  1722.349  523.704  523.704    0.000   213.963 1102.025 1102.025    0.000     0.000  625.720  595.259   30.462
122.40  1684.648  563.713  563.713    0.000   264.461 1053.300 1053.300    0.000     0.000  667.341  626.726   40.615
122.50  1643.129  522.528  522.528    0.000   284.177 1075.867 1075.867    0.000     0.000  826.988  756.112   70.876
122.60  1627.870  569.853  569.853    0.000   288.364 1099.820 1099.820    0.000     0.000  718.714  596.867  121.847
122.70  1660.724  579.338  579.338    0.000   307.436 1042.186 1042.186    0.000     0.000  737.413  696.999   40.414
122.80  1554.739  565.445  565.445    0.000   273.063 1094.108 1094.108    0.000     0.000  635.271  564.194   71.077
122.90  1671.003  524.450  524.450    0.000   267.055 1154.681 1154.681    0.000     0.000  908.119  776.520  131.598
123.00  1504.027  567.866  567.866    0.000   265.758 1004.307 1004.307    0.000     0.000  767.070  716.301   50.769
123.10  1640.714  540.344  540.344    0.000   292.344 1068.816 1068.816    0.000     0.000  867.403  796.326   71.077
123.20  1680.471  578.825  578.825    0.000   282.750 1099.769 1099.769    0.000     0.000  807.183  706.448  100.735
123.30  1614.154  588.262  588.262    0.000   272.200 1080.139 1080.139    0.000     0.000  604.005  553.236   50.769
123.40  1649.903  592.337  592.337    0.000   311.716 1072.618 1072.618    0.000     0.000  776.118  756.213   19.906
123.50  1659.259  624.530  624.530    0.000   335.192 1062.760 1062.760    0.000     0.000  788.585  494.524  294.060
123.60  1555.116  572.258  572.258    0.000   341.936 1090.686 1090.686    0.000     0.000  828.999  554.844  274.155
123.70  1653.437  588.416  588.416    0.000   299.133 1075.071 1075.071    0.000     0.000  969.544  654.774  314.770
123.80  1647.916  576.599  576.599    0.000   253.047 1121.684 1121.684    0.000     0.000  857.550  533.028  324.522
123.90  1687.852  537.686  537.686    0.000   286.771 1090.387 1090.387    0.000     0.000  797.532  463.459  334.073
124.00  1697.202  554.709  554.709    0.000   324.208 1034.097 1034.097    0.000     0.000 1051.278  878.662  172.616
124.10  1652.331  530.068  530.068    0.000   322.612 1043.565 1043.565    0.000     0.000  840.057  657.488  182.569
124.20  1578.623  582.881  582.881    0.000   332.945  999.379  999.379    0.000     0.000  789.187  738.418   50.769
124.30  1520.002  603.686  603.686    0.000   263.552 1084.170 1084.170    0.000     0.000  678.400  475.322  203.078
124.40  1584.012  543.795  543.795    0.000   240.554 1005.570 1005.570    0.000     0.000  777.425  513.626  263.800
124.50  1537.770  626.809  626.809    0.000   266.925 1047.413 1047.413    0.000     0.000  800.146  800.146    0.000
124.60  1503.094  630.493  630.493    0.000   208.646 1006.552 1006.552    0.000     0.000  709.766  598.074  111.693
124.70  1582.978  620.181  620.181    0.000   302.032 1048.193 1048.193    0.000     0.000  720.322  720.322    0.000
124.80  1506.666  639.484  639.484    0.000   258.149 1071.233 1071.233    0.000     0.000  557.357  547.203   10.154
124.90  1593.416  558.536  558.536    0.000   248.895 1056.318 1056.318    0.000     0.000  678.098  678.098    0.000
125.00  1580.438  531.308  531.308    0.000   227.671 1062.721 1062.721    0.000     0.000  717.306  717.306    0.000
125.10  1518.660  571.974  571.974    0.000   174.362 1075.084 1075.084    0.000     0.000  574.549  523.779   50.769
125.20  1567.506  538.506  538.506    0.000   187.462 1123.206 1123.206    0.000     0.000  667.944  617.174   50.769
125.30  1559.497  572.452  572.452    0.000   192.823 1073.308 1073.308    0.000     0.000  657.187  444.760  212.427
125.40  1640.334  544.770  544.770    0.000   111.673 1149.189 1149.189    0.000     0.000  606.216  414.298  191.918
125.50  1667.523  598.607  598.607    0.000   223.953 1200.118 1200.118    0.000     0.000  839.655  626.424  213.231
125.60  1635.826  598.381  598.381    0.000   239.040 1112.269 1112.269    0.000     0.000  749.075  597.169  151.906
125.70  1606.576  658.362  658.362    0.000   251.878 1096.054 1096.054    0.000     0.000  969.946  717.105  252.842
125.80  1577.380  658.636  658.636    0.000   260.225 1054.160 1054.160    0.000     0.000  960.296  676.992  283.303
125.90  1555.256  645.716  645.716    0.000   260.830 1113.136 1113.136    0.000     0.000  981.810  839.655  142.154
126.00  1616.919  588.557  588.557    0.000   296.800 1043.008 1043.008    0.000     0.000  867.604  826.988   40.615
126.10  1551.348  694.027  694.027    0.000   275.701 1119.748 1119.748    0.000     0.000  831.412  598.074  233.338
126.20  1644.927  649.719  649.719    0.000   348.508 1055.329 1055.329    0.000     0.000  840.359  536.748  303.611
126.30  1616.260  597.965  597.965    0.000   281.712 1124.249 1120.617    3.632     0.000  779.235  616.974  162.261
126.40  1473.423  625.020  625.020    0.000   245.526 1045.124 1045.124    0.000     0.000  415.505  223.385  192.119
126.50  1493.134  640.400  640.400    0.000   270.601 1063.940 1063.940    0.000     0.000  575.956  565.802   10.154
126.60  1528.336  677.395  677.395    0.000   237.873 1174.947 1174.947    0.000     0.000  505.884  505.884    0.000
126.70  1505.434  659.206  659.206    0.000   264.115 1122.849 1122.849    0.000     0.000  627.731  627.731    0.000
126.80  1437.062  662.079  662.079    0.000   201.080 1159.134 1159.134    0.000     0.000  545.897  545.897    0.000
126.90  1495.904  658.899  658.899    0.000   276.523 1132.325 1132.325    0.000     0.000  656.584  656.584    0.000
127.00  1490.820  650.779  650.779    0.000   255.208 1129.599 1129.599    0.000     0.000  536.547  536.547    0.000
127.10  1487.097  687.858  687.858    0.000   225.549 1200.460 1200.460    0.000     0.000  788.685  788.685    0.000
127.20  1526.302  646.793  646.793    0.000   228.751 1228.340 1228.340    0.000     0.000  699.210  699.210    0.000
127.30  1564.510  699.003  699.003    0.000   254.344 1224.539 1224.539    0.000     0.000  657.388  657.388    0.000
127.40  1539.818  704.598  704.598    0.000   212.796 1248.747 1248.747    0.000     0.000  436.416  436.416    0.000
127.50  1433.627  686.222  686.222    0.000   182.966 1142.262 1142.262    0.000     0.000  566.908  566.908    0.000
127.60  1482.737  648.364  648.364    0.000   254.950 1092.596 1092.596    0.000     0.000  324.321  324.321    0.000
127.70  1552.623  671.752  671.752    0.000   223.475 1165.393 1165.393    0.000     0.000  608.127  608.127    0.000
127.80  1427.146  689.202  689.202    0.000   187.894 1119.914 1119.914    0.000     0.000  537.351  537.351    0.000
127.90  1464.617  709.684  709.684    0.000   235.408 1148.581 1148.581    0.000     0.000  729.571  729.571    0.000
128.00  1455.353  767.490  767.490    0.000   227.368 1098.560 1098.560    0.000     0.000  629.340  629.340    0.000
128.10  1435.008  709.149  709.149    0.000   192.044 1150.789 1150.789    0.000     0.000  618.381  618.381    0.000
128.20  1462.213  661.386  661.386    0.000   196.326 1185.635 1185.635    0.000     0.000  738.921  738.921    0.000
128.30  1552.237  606.064  606.064    0.000   199.827 1150.357 1150.357    0.000     0.000  648.240  648.240    0.000
128.40  1565.701  565.635  565.635    0.000   236.792 1078.544 1078.544    0.000     0.000  728.666  708.358   20.308
128.50  1562.691  609.903  609.903    0.000   205.794 1151.038 1151.038    0.000     0.000  698.406  698.406    0.000
128.60  1617.624  564.708  564.708    0.000   237.311 1210.093 1210.093    0.000     0.000  659.801  659.801    0.000
128.70  1701.359  515.605  515.605    0.000   231.648 1199.894 1199.894    0.000     0.000  953.761  953.761    0.000
128.80  1688.664  510.527  510.527    0.000   201.168 1228.437 1228.437    0.000     0.000  679.204  679.204    0.000
128.90  1712.092  524.933  524.933    0.000   289.149 1162.501 1162.501    0.000     0.000  840.057  840.057    0.000
129.00  1675.192  545.065  545.065    0.000   315.953 1134.786 1134.786    0.000     0.000  811.104  811.104    0.000
129.10  1681.843  487.902  487.902    0.000   271.639 1113.258 1113.258    0.000     0.000  698.607  698.607    0.000
129.20  1665.691  493.552  493.552    0.000   229.183 1161.844 1161.844    0.000     0.000  486.984  486.984    0.000
129.30  1659.425  519.311  519.311    0.000   254.215 1115.895 1115.895    0.000     0.000  668.950  618.180   50.769
129.40  1640.435  499.597  499.597    0.000   224.988 1098.564 1098.564    0.000     0.000  758.324  748.170   10.154
129.50  1679.687  470.226  470.226    0.000   220.968 1037.817 1037.817    0.000     0.000  446.369  344.830  101.539
129.60  1660.942  550.315  550.315    0.000   221.358 1170.503 1168.687    1.816     0.000  707.957  586.110  121.846
129.70  1652.875  567.104  567.104    0.000   202.767 1187.324 1187.324    0.000     0.000  717.306  676.691   40.616
129.80  1584.327  588.557  588.557    0.000   201.556 1139.245 1139.245    0.000     0.000  747.466  666.235   81.231
129.90  1585.857  595.511  595.511    0.000   165.672 1156.280 1156.280    0.000     0.000  829.602  677.696  151.906
130.00  1593.247  538.280  538.280    0.000   184.738 1068.560 1059.480    9.079     0.000  517.446  304.616  212.829
130.10  1576.198  518.320  518.320    0.000   198.271 1160.780 1157.148    3.632     0.000  659.600  466.676  192.924
130.20  1604.206  548.949  548.949    0.000   215.261 1107.206 1094.324   12.883     0.000  679.003  527.097  151.906
130.30  1572.835  561.062  561.062    0.000   192.088 1141.619 1141.619    0.000     0.000  709.766  587.920  121.847
130.40  1709.082  391.171  391.171    0.000   138.954 1264.060 1264.060    0.000     0.000  719.719  435.813  283.907
130.50  1703.553  476.559  476.559    0.000   196.195 1230.257 1230.257    0.000     0.000  931.543  577.766  353.777
130.60  1725.786  466.050  466.050    0.000   259.966 1172.575 1172.575    0.000     0.000  779.838  496.133  283.705
130.70  1682.623  468.440  468.440    0.000   245.526 1213.522 1213.522    0.000     0.000  669.352  334.676  334.676
130.80  1676.829  447.910  447.910    0.000   206.613 1181.996 1181.996    0.000     0.000  547.706  486.783   60.923
130.90  1753.419  420.619  420.619    0.000   190.445 1230.426 1230.426    0.000     0.000  507.493  355.386  152.107
131.00  1731.303  476.022  476.022    0.000   248.076 1241.710 1241.710    0.000     0.000  638.890  507.493  131.397
131.10  1631.282  464.420  464.420    0.000   151.968 1247.154 1247.154    0.000     0.000  557.659  274.155  283.504
131.20  1631.657  548.963  548.963    0.000   150.238 1289.912 1289.912    0.000     0.000  507.694  487.386   20.308
131.30  1645.798  579.604  579.604    0.000    85.603 1291.629 1291.629    0.000     0.000  527.901  527.901    0.000
131.40  1564.274  550.571  550.571    0.000   125.291 1294.449 1294.449    0.000     0.000  598.878  588.724   10.154
131.50  1662.165  566.422  566.422    0.000   174.319 1244.171 1244.171    0.000     0.000  789.590  668.950  120.640
131.60  1634.620  482.755  482.755    0.000   128.836 1193.455 1193.455    0.000     0.000  628.133  587.920   40.213
131.70  1682.861  522.235  522.235    0.000   236.274 1223.769 1223.769    0.000     0.000  688.252  678.098   10.154
131.80  1611.877  553.067  553.067    0.000   170.472 1201.101 1201.101    0.000     0.000  617.979  517.647  100.332
131.90  1625.059  616.389  616.389    0.000   159.793 1232.580 1232.580    0.000     0.000  617.376  577.163   40.213
132.00  1641.458  576.448  576.448    0.000   140.424 1276.211 1276.211    0.000     0.000  618.180  487.386  130.794
132.10  1636.542  552.021  552.021    0.000   102.724 1286.357 1286.357    0.000     0.000  739.826  719.518   20.308
132.20  1693.502  470.669  470.669    0.000   140.466 1208.798 1208.798    0.000     0.000  678.098  627.731   50.367
132.30  1631.749  499.982  499.982    0.000   102.550 1233.059 1233.059    0.000     0.000  699.813  608.429   91.385
132.40  1773.190  460.223  460.223    0.000   152.010 1243.602 1243.602    0.000     0.000  901.484  860.868   40.615
132.50  1723.659  488.749  488.749    0.000   172.805 1306.817 1306.817    0.000     0.000  699.210  526.594  172.616
132.60  1612.828  473.327  473.327    0.000   201.513 1216.583 1216.583    0.000     0.000  707.756  585.909  121.847
132.70  1707.432  499.038  499.038    0.000   199.698 1189.561 1189.561    0.000     0.000  719.719  415.103  304.616
132.80  1712.786  495.525  495.525    0.000   220.406 1141.700 1141.700    0.000     0.000  689.459  496.535  192.924
132.90  1689.440  458.754  458.754    0.000   220.666 1177.336 1177.336    0.000     0.000  769.684  597.068  172.616
133.00  1690.215  542.287  542.287    0.000   190.100 1179.397 1179.397    0.000     0.000  526.795  526.795    0.000
133.10  1628.451  501.690  501.690    0.000   242.284 1098.595 1098.595    0.000     0.000  699.009  699.009    0.000
133.20  1662.575  504.550  504.550    0.000   216.686 1238.251 1238.251    0.000     0.000  719.920  719.920    0.000
133.30  1656.682  516.608  516.608    0.000   217.943 1180.449 1180.449    0.000     0.000  769.885  769.885    0.000
133.40  1714.701  485.190  485.190    0.000   306.701 1148.847 1148.847    0.000     0.000  790.997  567.612  223.385
133.50  1808.971  459.278  459.278    0.000   293.126 1211.488 1211.488    0.000     0.000  842.169  517.245  324.924
133.60  1786.614  492.928  492.928    0.000   305.576 1176.690 1176.690    0.000     0.000  869.816  687.046  182.770
133.70  1702.045  441.358  441.358    0.000   204.064 1171.368 1171.368    0.000     0.000  811.707  669.553  142.154
133.80  1744.298  479.598  479.598    0.000   222.223 1237.772 1237.772    0.000     0.000  730.878  669.955   60.923
133.90  1701.826  566.432  566.432    0.000   258.884 1179.801 1179.801    0.000     0.000  719.518  648.441   71.077
134.00  1755.973  544.817  544.817    0.000   268.181 1178.454 1178.454    0.000     0.000  719.518  638.286   81.231
134.10  1692.983  518.940  518.940    0.000   280.026 1095.960 1095.960    0.000     0.000  730.878  639.493   91.385
134.20  1678.666  570.409  570.409    0.000   214.094 1124.974 1095.921   29.053     0.000  851.317  668.548  182.770
134.30  1780.604  548.298  548.298    0.000   277.907 1175.133 1169.686    5.448     0.000  911.938  820.654   91.284
134.40  1708.203  548.815  548.815    0.000   211.716 1264.411 1264.411    0.000     0.000  690.263  680.109   10.154
134.50  1681.068  587.507  587.507    0.000   231.864 1228.870 1219.748    9.122     0.000  660.002  649.848   10.154
134.60  1721.201  611.718  611.718    0.000   317.206 1205.533 1205.533    0.000     0.000  873.234  792.003   81.231
134.70  1720.115  573.532  573.532    0.000   154.951 1194.509 1179.896   14.613     0.000  629.339  548.108   81.231
134.80  1670.360  571.834  571.834    0.000   156.421 1328.702 1328.702    0.000     0.000  974.772  913.849   60.923
134.90  1654.119  620.511  620.511    0.000   207.523 1210.984 1210.984    0.000     0.000  811.707  730.476   81.231
135.00  1670.969  651.713  651.713    0.000   192.910 1258.237 1247.342   10.895     0.000  698.406  698.406    0.000
135.10  1705.470  586.655  586.655    0.000   237.960 1144.270 1129.743   14.527     0.000  801.754  761.139   40.615
135.20  1743.967  568.299  568.299    0.000   155.297 1305.185 1305.185    0.000     0.000  841.968  679.506  162.462
135.30  1603.559  665.283  665.283    0.000   255.296 1207.613 1169.480   38.133     0.000  781.045  608.831  172.214
135.40  1627.571  735.795  735.795    0.000   220.623 1201.127 1199.311    1.816     0.000  679.908  649.446   30.462
135.50  1583.830  651.780  651.780    0.000   177.476 1170.778 1163.514    7.263     0.000  525.790  444.559   81.231
135.60  1523.823  675.787  675.787    0.000   276.309 1161.869 1150.974   10.895     0.000  700.618  609.233   91.385
135.70  1582.803  656.184  656.184    0.000   207.610 1266.582 1237.356   29.225     0.000  739.826  618.582  121.243
135.80  1607.007  614.180  614.180    0.000   261.088 1105.191 1097.842    7.349     0.000  730.275  628.736  101.539
135.90  1623.804  625.716  625.716    0.000   263.986 1134.246 1116.087   18.158     0.000  801.955  649.848  152.107
136.00  1614.961  645.636  645.636    0.000   211.543 1138.525 1129.317    9.208     0.000  750.583  638.890  111.693
136.10  1637.846  603.884  603.884    0.000   258.020 1206.309 1172.284   34.025     0.000  801.352  730.275   71.077
136.20  1742.109  582.414  582.414    0.000   230.999 1106.791 1097.712    9.079     0.000  821.057  668.950  152.107
136.30  1660.456  643.092  643.092    0.000   240.812 1191.524 1176.997   14.527     0.000  892.938  689.861  203.078
136.40  1681.673  631.890  631.890    0.000   225.507 1219.672 1174.708   44.963     0.000  790.494  587.920  202.575
136.50  1621.423  626.008  626.008    0.000   221.227 1134.113 1126.764    7.350     0.000  790.796  628.334  162.462
136.60  1588.270  622.732  622.732    0.000   224.815 1217.938 1208.858    9.079     0.000  700.618  619.387   81.231
136.70  1579.496  580.352  580.352    0.000   206.658  999.221  974.923   24.298     0.000  608.429  445.966  162.462
136.80  1631.370  610.023  610.023    0.000   249.071 1061.382 1037.689   23.692     0.000  609.233  335.078  274.155
136.90  1659.783  588.605  588.605    0.000   194.422 1173.170 1148.700   24.471     0.000  639.493  304.616  334.877
137.00  1727.152  556.831  556.831    0.000   112.970 1185.455 1098.382   87.073     0.000  456.925  203.078  253.847
137.10  1589.296  707.376  707.376    0.000   144.531 1250.700 1207.033   43.667     0.000  669.955  314.569  355.386
137.20  1579.636  662.697  662.697    0.000   234.630 1205.040 1205.040    0.000     0.000  660.002  335.078  324.924
137.30  1630.388  605.152  605.152    0.000   210.030 1168.723 1142.783   25.940     0.000  659.901  345.131  314.770
137.40  1649.785  591.802  591.802    0.000   200.476 1213.771 1213.771    0.000     0.000  933.755  608.831  324.924
137.50  1663.259  602.255  602.255    0.000   191.267 1224.632 1224.632    0.000     0.000  811.908  426.262  385.646
137.60  1673.068  551.895  551.895    0.000   162.862 1246.541 1202.788   43.753     0.000  751.387  365.540  385.847
137.70  1779.926  527.735  527.735    0.000   232.383 1111.393 1109.491    1.902     0.000  486.984  141.953  345.031
137.80  1726.102  512.020  512.020    0.000   238.218 1185.982 1152.087   33.896     0.000  761.139  345.232  415.907
137.90  1715.726  496.559  496.559    0.000   176.956 1224.114 1165.143   58.971     0.000  809.697  313.564  496.133
138.00  1712.828  496.665  496.665    0.000   190.358 1261.858 1209.544   52.313     0.000  708.962  253.445  455.517
138.10  1617.078  573.997  573.997    0.000   149.545 1123.033 1087.149   35.885     0.000  649.848  192.924  456.925
138.20  1648.705  530.447  530.447    0.000   195.416 1157.363 1140.242   17.121     0.000  730.878  304.616  426.262
138.30  1660.728  570.932  570.932    0.000   315.780 1160.774 1160.774    0.000     0.000  840.460  223.285  617.175
138.40  1655.328  539.296  539.296    0.000   264.502 1112.783 1112.783    0.000     0.000  778.632  324.924  453.708
138.50  1584.068  630.055  630.055    0.000   220.622 1148.699 1148.699    0.000     0.000  780.944  406.054  374.889
138.60  1584.773  564.467  564.467    0.000   234.324 1093.155 1093.155    0.000     0.000  677.495  535.743  141.752
138.70  1565.469  633.035  633.035    0.000   185.257 1300.026 1300.026    0.000     0.000  912.844  659.600  253.244
138.80  1584.894  570.973  570.973    0.000   198.919 1222.731 1222.731    0.000     0.000  780.240  577.565  202.675
138.90  1581.518  599.437  599.437    0.000   228.751 1197.002 1197.002    0.000     0.000  690.464  365.540  324.924
139.00  1588.296  593.033  593.033    0.000   198.875 1194.972 1194.972    0.000     0.000  840.963  496.133  344.830
139.10  1631.641  587.121  587.121    0.000   205.231 1163.543 1163.543    0.000     0.000  710.772  436.617  274.155
139.20  1591.326  572.895  572.895    0.000   198.963 1182.389 1182.389    0.000     0.000  781.849  406.155  375.694
139.30  1611.833  589.596  589.596    0.000   229.873 1174.870 1174.870    0.000     0.000  802.157  456.925  345.232
139.40  1507.332  580.739  580.739    0.000   202.162 1070.454 1070.454    0.000     0.000  710.369  456.522  253.847
139.50  1558.071  640.229  640.229    0.000   240.295 1141.958 1141.958    0.000     0.000  710.570  548.310  162.261
139.60  1617.524  636.181  636.181    0.000   156.202 1230.331 1230.331    0.000     0.000  690.061  588.522  101.539
139.70  1646.783  632.625  632.625    0.000   162.171 1183.470 1172.489   10.981     0.000  598.476  486.783  111.693
139.80  1526.111  600.166  600.166    0.000   132.210 1060.596 1060.596    0.000     0.000  405.552  232.936  172.616
139.90  1571.319  672.255  672.255    0.000   142.671 1216.458 1206.947    9.511     0.000  689.459  262.996  426.463
140.00  1555.988  629.161  629.161    0.000   120.536 1276.154 1276.154    0.000     0.000  599.079  152.308  446.771
140.10  1640.021  613.317  613.317    0.000   143.277 1249.428 1249.428    0.000     0.000  567.712  233.036  334.676
140.20  1637.111  584.068  584.068    0.000   130.177 1274.251 1272.349    1.902     0.000  679.204  446.670  232.534
140.30  1598.584  627.819  627.819    0.000    88.239 1202.572 1149.480   53.091     0.000  527.398  273.953  253.445
140.40  1543.174  642.511  642.511    0.000   122.307 1095.441 1095.441    0.000     0.000  578.268  385.344  192.924
140.50  1561.693  640.417  640.417    0.000   187.160 1046.236 1042.431    3.805     0.000  355.386  121.847  233.539
140.60  1520.864  662.210  662.210    0.000   105.188 1207.545 1174.168   33.377     0.000  811.305  477.132  334.173
140.70  1472.545  658.905  658.905    0.000   123.085 1166.394 1130.597   35.798     0.000  658.997  345.031  313.966
140.80  1556.673  655.928  655.928    0.000   171.204 1136.437 1136.437    0.000     0.000  466.073  161.457  304.616
140.90  1613.559  560.061  560.061    0.000   185.906 1105.825 1105.825    0.000     0.000  618.381  314.569  303.812
141.00  1587.769  598.744  598.744    0.000   182.661 1211.182 1211.182    0.000     0.000  781.648  365.540  416.108
141.10  1531.694  621.953  621.953    0.000   201.034 1182.694 1182.694    0.000     0.000  761.139  396.001  365.138
141.20  1493.510  603.814  603.814    0.000   205.576 1079.191 1079.191    0.000     0.000  547.103  232.735  314.368
141.30  1561.259  617.989  617.989    0.000   169.822 1141.487 1141.487    0.000     0.000  607.825  333.872  273.954
141.40  1526.222  678.047  678.047    0.000   165.325 1182.653 1167.521   15.132     0.000  728.868  334.274  394.594
141.50  1540.575  630.436  630.436    0.000   180.459 1270.589 1270.589    0.000     0.000  669.754  243.492  426.262
141.60  1455.947  696.146  696.146    0.000   177.129 1180.664 1180.664    0.000     0.000  800.548  436.617  363.931
141.70  1612.392  617.982  617.982    0.000   194.034 1214.342 1214.342    0.000     0.000  689.660  375.694  313.966
141.80  1660.240  619.797  619.797    0.000   241.547 1201.674 1201.674    0.000     0.000  668.145  668.145    0.000
141.90  1634.549  617.909  617.909    0.000   169.606 1168.818 1168.818    0.000     0.000  588.523  375.492  213.030
142.00  1604.898  586.470  586.470    0.000   190.402 1145.169 1145.169    0.000     0.000  506.287  232.735  273.552
142.10  1670.298  620.622  620.622    0.000   160.656 1148.799 1148.799    0.000     0.000  639.292  304.616  334.676
142.20  1654.505  505.521  505.521    0.000   163.856 1139.028 1139.028    0.000     0.000  406.155  284.309  121.847
142.30  1568.528  579.035  579.035    0.000   182.490 1175.041 1175.041    0.000     0.000  446.771  365.540   81.231
142.40  1585.500  587.628  587.628    0.000   191.008 1184.164 1184.164    0.000     0.000  690.263  527.801  162.462
142.50  1621.402  620.760  620.760    0.000   215.217 1099.934 1099.934    0.000     0.000  557.257  456.120  101.137
142.60  1592.209  649.443  649.443    0.000   199.222 1152.423 1152.423    0.000     0.000  619.387  375.694  243.693
142.70  1600.895  575.887  575.887    0.000   140.856 1239.719 1239.719    0.000     0.000  597.873  374.688  223.184
142.80  1628.574  511.832  511.832    0.000   154.817 1243.952 1243.952    0.000     0.000  578.168  345.232  232.936
142.90  1639.615  469.093  469.093    0.000   187.892 1128.700 1128.700    0.000     0.000  779.034  779.034    0.000
143.00  1689.234  451.646  451.646    0.000   215.820 1160.432 1160.432    0.000     0.000  528.002  416.309  111.693
143.10  1717.710  476.676  476.676    0.000   203.242 1117.238 1117.238    0.000     0.000  497.138  476.830   20.308
143.20  1726.278  541.435  541.435    0.000   236.491 1159.686 1159.686    0.000     0.000  578.369  456.724  121.645
143.30  1599.262  589.622  589.622    0.000   153.913 1132.419 1132.419    0.000     0.000  375.291  233.338  141.953
143.40  1622.670  542.551  542.551    0.000   140.121 1130.644 1130.644    0.000     0.000  395.197  264.001  131.196
143.50  1614.752  502.186  502.186    0.000   139.040 1144.128 1144.128    0.000     0.000  466.877  456.724   10.154
143.60  1569.690  555.049  555.049    0.000   163.985 1107.034 1107.034    0.000     0.000  526.594  283.504  243.090
143.70  1708.924  532.251  532.251    0.000   174.319 1137.602 1137.602    0.000     0.000  405.552  161.859  243.693
143.80  1714.535  541.245  541.245    0.000   203.587 1269.081 1269.081    0.000     0.000  659.399  344.830  314.569
143.90  1750.162  522.138  522.138    0.000   225.984 1213.777 1213.777    0.000     0.000  425.659  182.368  243.291
144.00  1668.966  558.141  558.141    0.000   188.929 1100.644 1100.644    0.000     0.000  446.168  172.616  273.552
144.10  1735.188  536.627  536.627    0.000   179.464 1098.006 1098.006    0.000     0.000  568.014  375.090  192.924
144.20  1686.404  551.207  551.207    0.000   215.173 1166.698 1166.698    0.000     0.000  467.079  345.232  121.847
144.30  1715.962  539.041  539.041    0.000   215.520 1162.721 1159.089    3.632     0.000  558.463  324.924  233.539
144.40  1690.696  533.073  533.073    0.000   165.799 1120.830 1100.510   20.320     0.000  609.233  355.386  253.847
144.50  1822.229  476.007  476.007    0.000   180.285 1169.377 1163.930    5.448     0.000  507.694  274.155  233.539
144.60  1740.489  489.809  489.809    0.000   179.030 1142.274 1125.759   16.516     0.000  475.825  253.847  221.978
144.70  1812.781  460.187  460.187    0.000   167.356 1200.812 1189.917   10.895     0.000  718.714  345.232  373.482
144.80  1757.896  528.563  528.563    0.000   189.103 1358.273 1254.165  104.107     0.000  852.926  477.232  375.694
144.90  1651.411  563.766  563.766    0.000   236.184 1285.759 1207.764   77.994     0.000  892.335  496.333  396.001
145.00  1654.364  645.554  645.554    0.000   213.439 1360.284 1312.813   47.470     0.000 1004.529  588.421  416.108
145.10  1777.758  576.208  576.208    0.000   236.229 1343.398 1343.398    0.000     0.000 1064.951  680.310  384.641
145.20  1734.877  580.238  580.238    0.000   254.730 1177.493 1177.493    0.000     0.000  799.643  557.961  241.682
145.30  1701.671  625.955  625.955    0.000   306.180 1212.737 1212.737    0.000     0.000  931.543  517.245  414.298
145.40  1669.916  647.955  647.955    0.000   260.567 1227.137 1227.137    0.000     0.000  719.518  456.724  262.794
145.50  1730.226  546.359  546.359    0.000   314.568 1194.145 1194.145    0.000     0.000  851.921  487.386  364.534
145.60  1723.531  499.394  499.394    0.000   271.853 1180.190 1180.190    0.000     0.000  912.442  760.134  152.308
145.70  1777.133  511.137  511.137    0.000   174.880 1356.665 1356.665    0.000     0.000  992.466  992.466    0.000
145.80  1774.757  490.758  490.758    0.000   225.939 1233.580 1233.580    0.000     0.000  901.081  526.996  374.085
145.90  1854.350  465.750  465.750    0.000   231.644 1339.241 1339.241    0.000     0.000  903.092  781.246  121.847
146.00  1820.671  469.258  469.258    0.000   225.636 1232.624 1232.624    0.000     0.000  790.796  790.796    0.000
146.10  1882.400  425.656  425.656    0.000   399.783 1272.519 1272.519    0.000     0.000 1113.005 1103.052    9.953
146.20  1876.635  461.500  461.500    0.000   273.193 1282.211 1282.211    0.000     0.000  964.015  467.078  496.937
146.30  1810.160  480.550  480.550    0.000   226.501 1302.753 1302.753    0.000     0.000  842.269  476.930  365.339
146.40  1807.016  527.684  527.684    0.000   148.464 1386.928 1386.928    0.000     0.000  913.246  781.447  131.799
146.50  1713.934  521.105  521.105    0.000   205.792 1249.873 1249.873    0.000     0.000  932.850  303.912  628.937
146.60  1862.907  426.336  426.336    0.000   167.143 1275.480 1275.480    0.000     0.000  942.300  485.979  456.321
146.70  1812.738  419.167  419.167    0.000   192.348 1265.795 1250.577   15.218     0.000  951.248  375.694  575.554
146.80  1815.750  504.419  504.419    0.000   185.388 1338.078 1338.078    0.000     0.000  862.074  426.262  435.813
146.90  1834.910  464.657  464.657    0.000   264.720 1246.030 1246.030    0.000     0.000  809.898  395.800  414.097
147.00  1847.514  422.156  422.156    0.000   185.084 1318.060 1304.744   13.316     0.000  849.508  353.777  495.731
147.10  1923.317  459.265  459.265    0.000   208.042 1305.871 1305.871    0.000     0.000 1146.584  598.878  547.706
147.20  1836.329  503.199  503.199    0.000   228.533 1170.720 1170.720    0.000     0.000  690.464  294.463  396.001
147.30  1871.131  459.378  459.378    0.000   287.763 1159.435 1159.435    0.000     0.000  883.186  528.002  355.185
147.40  1738.226  539.068  539.068    0.000   312.884 1210.272 1210.272    0.000     0.000  973.566  801.151  172.415
147.50  1760.376  521.809  521.809    0.000   364.544 1193.456 1193.456    0.000     0.000 1004.028  628.334  375.694
147.60  1839.045  564.157  564.157    0.000   300.384 1329.464 1329.464    0.000     0.000  922.193  384.942  537.251
147.70  1868.789  512.147  512.147    0.000   357.494 1274.220 1274.220    0.000     0.000 1044.844  364.735  680.109
147.80  1898.578  529.447  529.447    0.000   304.668 1336.000 1336.000    0.000     0.000  861.169  374.185  486.984
147.90  1873.622  470.318  470.318    0.000   260.353 1174.094 1174.094    0.000     0.000  962.608  414.298  548.310
148.00  1989.016  456.063  456.063    0.000   385.471 1082.562 1082.562    0.000     0.000  820.253  586.713  233.539
148.10  1854.976  508.344  508.344    0.000   245.999 1184.637 1184.637    0.000     0.000  921.590  759.329  162.261
148.20  1808.963  567.519  567.519    0.000   292.906 1226.523 1226.523    0.000     0.000  892.134  374.286  517.848
148.30  1887.557  517.054  517.054    0.000   308.341 1158.651 1158.651    0.000     0.000  872.630  273.552  599.079
148.40  1972.263  489.061  489.061    0.000   274.015 1179.066 1120.269   58.797     0.000  903.092  456.321  446.771
148.50  1895.490  456.975  456.975    0.000   299.784 1129.210 1112.090   17.121     0.000  822.263  355.185  467.078
148.60  1888.738  502.067  502.067    0.000   230.696 1158.658 1158.658    0.000     0.000  771.494  294.261  477.232
148.70  1904.331  451.324  451.324    0.000   241.462 1171.281 1171.281    0.000     0.000  800.950  294.463  506.488
148.80  1960.589  496.529  496.529    0.000   267.100 1197.563 1197.563    0.000     0.000  871.223  365.339  505.885
148.90  1858.912  512.181  512.181    0.000   281.537 1163.017 1163.017    0.000     0.000  700.618  243.693  456.925
149.00  1844.696  515.739  515.739    0.000   358.709 1224.414 1224.414    0.000     0.000  933.152  476.227  456.925
149.10  1928.583  517.130  517.130    0.000   383.829 1286.541 1286.541    0.000     0.000 1094.809 1094.809    0.000
149.20  1964.573  498.018  498.018    0.000   359.401 1251.133 1251.133    0.000     0.000  983.519  861.672  121.847
149.30  1959.883  485.662  485.662    0.000   354.216 1080.445 1080.445    0.000     0.000  781.044  628.736  152.308
149.40  1911.610  477.534  477.534    0.000   340.935 1100.034 1100.034    0.000     0.000  902.891  557.659  345.232
149.50  1874.974  439.807  439.807    0.000   275.442 1195.403 1195.403    0.000     0.000 1002.821  495.127  507.694
149.60  1950.551  467.571  467.571    0.000   324.295 1132.891 1132.891    0.000     0.000  842.571  395.800  446.771
149.70  1884.296  438.847  438.847    0.000   398.742  962.895  930.556   32.339     0.000 1023.933  587.317  436.617
149.80  1968.823  462.205  462.205    0.000   312.928 1170.938 1170.938    0.000     0.000  954.465  578.771  375.694
149.90  1943.281  416.316  416.316    0.000   279.720 1136.909 1097.700   39.209     0.000  801.956  405.954  396.001
150.00  1999.912  469.271  469.271    0.000   321.739 1166.559 1151.427   15.132     0.000  842.068  415.605  426.463
150.10  1932.744  431.959  431.959    0.000   304.443 1137.122 1137.122    0.000     0.000  639.393  405.853  233.539
150.20  1955.709  435.488  435.488    0.000   304.665 1133.659 1133.659    0.000     0.000  710.772  477.232  233.539
150.30  2011.118  450.692  450.692    0.000   315.650 1140.572 1140.572    0.000     0.000  790.394  617.778  172.616
150.40  1898.362  450.695  450.695    0.000   281.449 1085.629 1085.629    0.000     0.000  599.079  446.771  152.308
150.50  1943.976  418.776  418.776    0.000   289.792 1169.855 1169.855    0.000     0.000  649.647  649.647    0.000
150.60  1876.078  455.334  455.334    0.000   316.211 1074.477 1074.477    0.000     0.000  749.578  749.578    0.000
150.70  1854.241  512.467  512.467    0.000   305.965 1077.111 1077.111    0.000     0.000  658.997  263.599  395.398
150.80  1876.391  492.786  492.786    0.000   354.777 1121.166 1121.166    0.000     0.000  832.417  832.417    0.000
150.90  1851.504  452.685  452.685    0.000   306.309 1043.568 1043.568    0.000     0.000  618.381  416.108  202.273
151.00  1798.110  493.078  493.078    0.000   346.823 1119.093 1119.093    0.000     0.000  659.801  467.078  192.723
151.10  1703.893  466.307  466.307    0.000   360.484 1002.798 1002.798    0.000     0.000  741.032  548.109  192.924
151.20  1810.085  461.347  461.347    0.000   334.974 1049.490 1049.490    0.000     0.000  690.062  477.232  212.829
151.30  1824.556  462.836  462.836    0.000   261.132 1075.561 1075.561    0.000     0.000  558.262  436.416  121.847
151.40  1742.656  485.177  485.177    0.000   288.586 1005.309 1005.309    0.000     0.000  609.032  528.002   81.030
151.50  1698.430  489.028  489.028    0.000   316.471 1008.549 1008.549    0.000     0.000  436.617  416.309   20.308
151.60  1831.381  463.602  463.602    0.000   418.892 1021.260 1021.260    0.000     0.000  771.293  730.677   40.616
151.70  1855.271  478.482  478.482    0.000   406.398 1168.729 1168.729    0.000     0.000 1023.933 1023.933    0.000
151.80  1859.825  567.398  567.398    0.000   353.823 1132.634 1132.634    0.000     0.000  821.660  821.660    0.000
151.90  1892.696  530.029  530.029    0.000   358.444 1146.591 1146.591    0.000     0.000  751.387  751.387    0.000
152.00  1872.271  501.374  501.374    0.000   295.756 1191.252 1191.252    0.000     0.000  821.459  821.459    0.000
152.10  1988.555  497.918  497.918    0.000   326.451 1248.238 1248.238    0.000     0.000  800.749  800.749    0.000
152.20  1861.244  497.806  497.806    0.000   340.333 1130.513 1130.513    0.000     0.000  892.938  882.784   10.154
152.30  1894.064  532.771  532.771    0.000   397.100 1150.788 1150.788    0.000     0.000  963.814  943.507   20.308
152.40  1927.663  496.310  496.310    0.000   340.766 1175.952 1175.952    0.000     0.000 1003.827  912.442   91.385
152.50  1833.297  555.461  555.461    0.000   341.155 1166.606 1166.606    0.000     0.000  851.518  526.996  324.522
152.60  1909.858  508.532  508.532    0.000   329.006 1182.736 1182.736    0.000     0.000  882.080  588.121  293.960
152.70  1846.837  530.817  530.817    0.000   356.889 1157.665 1157.665    0.000     0.000  781.648  710.571   71.077
152.80  1823.060  493.195  493.195    0.000   351.656 1107.902 1107.902    0.000     0.000  659.600  659.600    0.000
152.90  1875.275  485.225  485.225    0.000   286.294 1113.257 1113.257    0.000     0.000  598.878  598.878    0.000
153.00  1982.714  412.003  412.003    0.000   305.404 1195.754 1195.754    0.000     0.000  751.387  619.387  132.000
153.10  1926.828  441.895  441.895    0.000   276.091 1327.354 1327.354    0.000     0.000  771.695  619.387  152.308
153.20  1855.488  464.199  464.199    0.000   280.109 1275.906 1275.906    0.000     0.000  812.109  609.032  203.078
153.30  1919.527  451.085  451.085    0.000   263.553 1266.866 1266.866    0.000     0.000  781.648  659.801  121.847
153.40  1967.273  491.548  491.548    0.000   338.434 1241.363 1241.363    0.000     0.000  720.523  558.463  162.060
153.50  1914.893  476.765  476.765    0.000   273.323 1146.599 1146.599    0.000     0.000  649.848  599.079   50.769
153.60  1920.643  445.561  445.561    0.000   252.788 1126.196 1126.196    0.000     0.000  588.925  416.309  172.616
153.70  1997.344  421.911  421.911    0.000   328.445 1111.607 1111.607    0.000     0.000  598.877  497.339  101.539
153.80  1919.819  464.672  464.672    0.000   376.995 1149.398 1149.398    0.000     0.000  730.476  527.399  203.078
153.90  1896.691  530.537  530.537    0.000   356.323 1257.695 1257.695    0.000     0.000  811.707  771.092   40.616
154.00  2027.763  431.314  431.314    0.000   315.646 1192.418 1192.418    0.000     0.000  537.753  537.753    0.000
154.10  1941.382  486.833  486.833    0.000   321.484 1230.851 1230.851    0.000     0.000  638.287  638.287    0.000
154.20  1960.838  409.809  409.809    0.000   352.735 1155.067 1155.067    0.000     0.000  578.771  578.771    0.000
154.30  1804.344  553.024  553.024    0.000   290.130 1188.831 1188.831    0.000     0.000  568.215  568.215    0.000
154.40  1779.878  581.061  581.061    0.000   317.981 1184.336 1184.336    0.000     0.000  608.630  608.630    0.000
154.50  1929.298  544.917  544.917    0.000   317.846 1212.562 1212.562    0.000     0.000  548.108  548.108    0.000
154.60  1850.166  565.180  565.180    0.000   311.367 1134.706 1134.706    0.000     0.000  567.813  364.735  203.078
154.70  1861.180  544.192  544.192    0.000   365.194 1254.030 1254.030    0.000     0.000  669.553  669.553    0.000
154.80  1882.479  582.729  582.729    0.000   340.243 1192.599 1192.599    0.000     0.000  811.506  811.506    0.000
154.90  1883.768  528.064  528.064    0.000   371.984 1189.304 1189.304    0.000     0.000  770.489  354.380  416.108
155.00  1953.136  494.664  494.664    0.000   276.002 1246.632 1246.632    0.000     0.000  852.323  486.783  365.540
155.10  1945.008  455.398  455.398    0.000   339.425 1213.684 1213.684    0.000     0.000  953.459  760.536  192.924
155.20  1933.904  472.014  472.014    0.000   300.813 1227.183 1227.183    0.000     0.000  943.708  943.708    0.000
155.30  2003.161  496.869  496.869    0.000   309.120 1229.596 1229.596    0.000     0.000  973.666  973.666    0.000
155.40  1960.427  454.395  454.395    0.000   298.704 1153.384 1153.384    0.000     0.000  880.372  728.063  152.308
155.50  1982.960  421.509  421.509    0.000   338.087 1305.395 1305.395    0.000     0.000  993.673  993.673    0.000
155.60  2101.577  397.378  397.378    0.000   335.964 1254.370 1254.370    0.000     0.000 1064.347  881.577  182.770
155.70  1982.382  469.401  469.401    0.000   261.605 1253.210 1253.210    0.000     0.000 1033.283  708.359  324.924
155.80  2019.793  404.152  404.152    0.000   256.071 1285.500 1285.500    0.000     0.000  912.542  912.542    0.000
155.90  1920.049  484.192  484.192    0.000   290.383 1235.774 1235.774    0.000     0.000  973.666  973.666    0.000
156.00  1975.912  416.957  416.957    0.000   294.235 1243.522 1243.522    0.000     0.000  984.323  984.323    0.000
156.10  1983.865  415.775  415.775    0.000   389.008 1199.636 1199.636    0.000     0.000 1084.857 1084.857    0.000
156.20  1918.196  443.060  443.060    0.000   256.546 1186.234 1186.234    0.000     0.000  842.772  842.772    0.000
156.30  1948.953  449.685  449.685    0.000   304.272 1151.782 1151.782    0.000     0.000  822.263  822.263    0.000
156.40  1870.509  451.137  451.137    0.000   225.504 1236.078 1236.078    0.000     0.000  902.086  891.932   10.154
156.50  1873.616  448.979  448.979    0.000   232.720 1350.089 1350.089    0.000     0.000  872.228  659.198  213.031
156.60  1859.272  454.204  454.204    0.000   218.412 1312.740 1312.740    0.000     0.000  852.725  609.032  243.693
156.70  1799.375  450.976  450.976    0.000   214.167 1184.856 1184.856    0.000     0.000  629.440  456.824  172.616
156.80  1915.508  489.947  489.947    0.000   163.465 1284.412 1284.412    0.000     0.000  771.292  669.753  101.539
156.90  1839.756  537.912  537.912    0.000   259.695 1282.128 1282.128    0.000     0.000  892.737  730.275  162.462
157.00  1763.699  536.843  536.843    0.000   261.944 1253.160 1253.160    0.000     0.000  912.541  699.309  213.232
157.10  1871.316  515.328  515.328    0.000   268.517 1281.790 1281.790    0.000     0.000  851.619  628.233  223.385
157.20  1802.787  518.103  518.103    0.000   182.485 1297.133 1297.133    0.000     0.000  597.772  445.464  152.308
157.30  1817.939  517.790  517.790    0.000   186.165 1217.633 1217.633    0.000     0.000  710.369  629.138   81.231
157.40  1790.705  506.796  506.796    0.000   232.167 1235.483 1235.483    0.000     0.000  649.848  568.617   81.231
157.50  1821.218  484.128  484.128    0.000   217.160 1193.808 1193.808    0.000     0.000  629.339  629.339    0.000
157.60  1821.640  454.656  454.656    0.000   214.614 1240.489 1240.489    0.000     0.000  680.108  497.339  182.770
157.70  1814.864  457.982  457.982    0.000   195.072 1180.449 1180.449    0.000     0.000  660.002  660.002    0.000
157.80  1877.687  416.289  416.289    0.000   168.264 1229.997 1229.997    0.000     0.000  598.677  598.677    0.000
157.90  1789.007  484.337  484.337    0.000   201.295 1199.859 1199.859    0.000     0.000  547.706  547.706    0.000
158.00  1824.698  481.407  481.407    0.000   112.149 1299.513 1299.513    0.000     0.000  659.399  659.399    0.000
158.10  1778.169  476.044  476.044    0.000   137.611 1231.803 1231.803    0.000     0.000  517.044  517.044    0.000
158.20  1850.296  429.046  429.046    0.000   174.837 1277.117 1277.117    0.000     0.000  538.156  538.156    0.000
158.30  1773.170  478.380  478.380    0.000   172.284 1172.708 1172.708    0.000     0.000  558.463  335.078  223.385
158.40  1824.835  448.087  448.087    0.000   145.607 1200.028 1200.028    0.000     0.000  638.689  283.303  355.386
158.50  1873.556  440.845  440.845    0.000    98.444 1148.276 1148.276    0.000     0.000  497.339  192.924  304.415
158.60  1809.280  482.923  482.923    0.000   141.109 1218.441 1218.441    0.000     0.000  660.002  355.386  304.616
158.70  1873.016  491.547  491.547    0.000    93.213 1341.666 1341.666    0.000     0.000  527.600  273.753  253.847
158.80  1913.341  395.769  395.769    0.000   166.708 1337.302 1337.302    0.000     0.000  709.967  445.966  264.001
158.90  1890.561  413.933  413.933    0.000   148.461 1277.892 1277.892    0.000     0.000  618.582  456.724  161.859
159.00  1805.176  439.471  439.471    0.000   188.490 1246.977 1246.977    0.000     0.000  608.429  608.429    0.000
159.10  1883.887  392.092  392.092    0.000   175.311 1281.477 1281.477    0.000     0.000  720.523  720.523    0.000
159.20  1903.063  410.187  410.187    0.000   309.250 1222.069 1222.069    0.000     0.000  942.702  790.394  152.308
159.30  1849.348  420.258  420.258    0.000   260.648 1231.549 1231.549    0.000     0.000  781.045  557.659  223.385
159.40  1760.205  513.371  513.371    0.000   302.372 1074.434 1074.434    0.000     0.000  719.819  658.896   60.923
159.50  1790.597  506.488  506.488    0.000   262.337 1193.368 1193.368    0.000     0.000  810.702  588.925  221.777
159.60  1908.063  416.385  416.385    0.000   234.929 1267.515 1267.515    0.000     0.000  730.677  599.079  131.598
159.70  1894.773  454.783  454.783    0.000   299.088 1167.344 1167.344    0.000     0.000  729.672  477.232  252.440
159.80  1940.275  403.307  403.307    0.000   241.027 1174.349 1174.349    0.000     0.000  710.370  466.877  243.492
159.90  1928.225  384.705  384.705    0.000   254.257 1149.104 1149.104    0.000     0.000  700.417  456.724  243.693
160.00  1891.788  420.874  420.874    0.000   278.038 1199.894 1199.894    0.000     0.000  729.672  374.688  354.984
160.10  1785.274  415.381  415.381    0.000   329.916 1194.536 1185.024    9.511     0.000  802.157  416.309  385.847
160.20  1830.866  436.351  436.351    0.000   322.742 1053.684 1053.684    0.000     0.000  720.121  720.121    0.000
160.30  1861.088  489.042  489.042    0.000   223.555 1298.301 1298.301    0.000     0.000  729.873  455.718  274.155
160.40  1860.903  463.487  463.487    0.000   248.633 1256.882 1256.882    0.000     0.000  638.890  456.120  182.770
160.50  1781.318  507.940  507.940    0.000   328.057 1097.916 1097.916    0.000     0.000  578.771  314.770  264.001
160.60  1832.912  528.001  528.001    0.000   356.420 1127.311 1127.311    0.000     0.000  700.417  446.570  253.847
160.70  1853.471  440.178  440.178    0.000   251.012 1192.808 1192.808    0.000     0.000  739.625  577.565  162.060
160.80  1863.624  465.791  465.791    0.000   250.711 1224.717 1224.717    0.000     0.000  668.749  486.381  182.368
160.90  1914.464  429.952  429.952    0.000   359.311 1255.806 1255.806    0.000     0.000  810.501  648.642  161.859
161.00  1794.543  474.357  474.357    0.000   186.639 1271.366 1271.366    0.000     0.000  596.264  494.926  101.338
161.10  1761.567  504.730  504.730    0.000   203.415 1123.204 1123.204    0.000     0.000  455.115  444.961   10.154
161.20  1803.872  474.614  474.614    0.000   301.121 1142.435 1142.435    0.000     0.000  679.104  628.334   50.769
161.30  1912.310  459.911  459.911    0.000   365.671 1138.503 1138.503    0.000     0.000  769.483  597.068  172.415
161.40  1889.539  515.197  515.197    0.000   273.495 1212.988 1212.988    0.000     0.000  679.304  679.304    0.000
161.50  1849.195  457.071  457.071    0.000   254.171 1258.607 1251.172    7.435     0.000  618.985  578.570   40.414
161.60  1900.917  490.520  490.520    0.000   221.312 1292.634 1287.058    5.577     0.000  718.312  608.429  109.883
161.70  1922.025  482.664  482.664    0.000   161.347 1246.167 1246.167    0.000     0.000  748.572  718.513   30.060
161.80  1973.538  434.480  434.480    0.000   155.253 1219.910 1219.910    0.000     0.000  749.878  689.257   60.621
161.90  1955.980  467.213  467.213    0.000   161.649 1287.103 1287.103    0.000     0.000  658.997  548.310  110.687
162.00  2043.538  508.447  508.447    0.000   311.277 1292.719 1290.903    1.816     0.000  730.476  660.002   70.474
162.10  1884.006  539.531  539.531    0.000   227.360 1292.720 1289.045    3.675     0.000  788.785  678.500  110.284
162.20  1856.564  539.172  539.172    0.000   279.723 1096.921 1096.921    0.000     0.000  588.121  497.339   90.782
162.30  1873.078  449.193  449.193    0.000   218.633 1259.518 1246.548   12.970     0.000  690.464  578.771  111.693
162.40  1888.359  501.483  501.483    0.000   213.357 1238.191 1217.699   20.493     0.000  689.457  558.162  131.295
162.50  1813.935  483.190  483.190    0.000   264.202 1220.344 1187.486   32.858     0.000  689.960  538.156  151.804
162.60  1910.310  453.594  453.594    0.000   361.822 1175.905 1175.905    0.000     0.000  890.123  760.134  129.990
162.70  1990.705  483.563  483.563    0.000   294.292 1272.910 1265.475    7.435     0.000  739.122  588.523  150.599
162.80  1934.506  515.803  515.803    0.000   299.309 1225.495 1225.495    0.000     0.000  668.950  547.907  121.042
162.90  1953.067  496.585  496.585    0.000   288.585 1182.828 1182.828    0.000     0.000  749.175  688.453   60.722
163.00  1864.812  489.756  489.756    0.000   287.418 1183.597 1172.702   10.895     0.000  850.412  769.483   80.929
163.10  1898.759  456.445  456.445    0.000   319.282 1251.180 1251.180    0.000     0.000  810.702  669.151  141.551
163.20  1767.706  483.148  483.148    0.000   311.631 1249.710 1249.710    0.000     0.000  851.116  831.010   20.107
163.30  1819.055  485.267  485.267    0.000   326.763 1316.537 1316.537    0.000     0.000  862.276  770.891   91.385
163.40  1837.244  487.093  487.093    0.000   362.686 1349.483 1349.483    0.000     0.000  851.921  770.690   81.231
163.50  1913.767  449.133  449.133    0.000   440.982 1111.361 1111.361    0.000     0.000  952.755  932.447   20.308
163.60  1988.186  488.439  488.439    0.000   373.928 1257.530 1257.530    0.000     0.000  971.958  951.650   20.308
163.70  1914.395  514.774  514.774    0.000   337.701 1312.349 1312.349    0.000     0.000  941.496  941.496    0.000
163.80  1975.958  525.326  525.326    0.000   356.462 1361.925 1361.925    0.000     0.000 1073.392 1002.315   71.077
163.90  1880.791  548.478  548.478    0.000   470.126 1278.571 1278.571    0.000     0.000  941.393  819.547  121.847
164.00  1937.644  531.912  531.912    0.000   499.870 1182.040 1182.040    0.000     0.000  922.192  841.363   80.829
164.10  1937.349  482.490  482.490    0.000   387.634 1293.879 1293.879    0.000     0.000 1032.074  900.578  131.496
164.20  1857.050  519.748  519.748    0.000   387.375 1321.860 1312.781    9.079     0.000  922.595  821.056  101.539
164.30  1890.923  548.294  548.294    0.000   396.887 1227.486 1227.486    0.000     0.000  871.826  780.441   91.385
164.40  1923.164  485.687  485.687    0.000   421.098 1161.945 1161.945    0.000     0.000  969.947  827.793  142.154
164.50  1893.435  529.247  529.247    0.000   389.233 1133.499 1133.499    0.000     0.000  828.195  787.780   40.414
164.60  1862.658  540.936  540.936    0.000   373.151 1098.782 1098.782    0.000     0.000  871.022  799.945   71.077
164.70  1945.812  520.566  520.566    0.000   407.952 1190.131 1190.131    0.000     0.000 1011.970  910.431  101.539
164.80  1861.245  533.137  533.137    0.000   342.800 1169.986 1169.986    0.000     0.000  850.915  850.915    0.000
164.90  1922.173  438.366  438.366    0.000   317.161 1125.065 1125.065    0.000     0.000  942.300  942.300    0.000
165.00  1872.823  476.152  476.152    0.000   369.517 1188.539 1188.539    0.000     0.000  971.354  930.739   40.615
165.10  1891.276  522.213  522.213    0.000   309.812 1247.243 1247.243    0.000     0.000  877.758  877.758    0.000
165.20  1918.572  495.720  495.720    0.000   350.495 1205.426 1205.426    0.000     0.000  951.248  920.786   30.462
165.30  1916.687  520.466  520.466    0.000   338.517 1188.701 1188.701    0.000     0.000  845.788  795.018   50.769
165.40  1879.502  491.476  491.476    0.000   299.913 1298.733 1298.733    0.000     0.000  910.833  839.756   71.077
165.50  1755.021  511.729  511.729    0.000   304.064 1180.188 1180.188    0.000     0.000  849.910  728.063  121.847
165.60  1875.629  517.363  517.363    0.000   419.799 1114.556 1114.556    0.000     0.000  900.076  900.076    0.000
165.70  1927.772  470.262  470.262    0.000   373.064 1060.216 1060.216    0.000     0.000  788.987  778.833   10.154
165.80  1883.362  528.971  528.971    0.000   349.285 1187.788 1187.788    0.000     0.000  981.810  941.194   40.615
165.90  1878.916  540.498  540.498    0.000   380.410 1216.020 1216.020    0.000     0.000  952.253  921.791   30.462
166.00  1979.608  500.116  500.116    0.000   429.526 1237.075 1237.075    0.000     0.000 1265.012 1072.491  192.521
166.10  1987.978  529.581  529.581    0.000   373.407 1282.254 1282.254    0.000     0.000 1082.342  960.697  121.645
166.20  2035.833  466.191  466.191    0.000   479.032 1146.674 1146.674    0.000     0.000 1112.704 1011.367  101.338
166.30  1947.645  468.337  468.337    0.000   485.861 1171.535 1171.535    0.000     0.000 1214.443 1183.981   30.462
166.40  1992.969  396.477  396.477    0.000   376.352 1189.568 1189.568    0.000     0.000 1011.769  950.846   60.923
166.50  2005.504  403.098  403.098    0.000   456.897 1189.950 1189.950    0.000     0.000 1206.200 1013.880  192.321
166.60  2050.927  404.752  404.752    0.000   411.544 1207.760 1207.760    0.000     0.000  872.228  780.843   91.385
166.70  1959.654  433.014  433.014    0.000   376.091 1289.090 1289.090    0.000     0.000 1012.573  921.188   91.385
166.80  1950.066  491.783  491.783    0.000   315.651 1275.514 1275.514    0.000     0.000 1004.229  963.613   40.616
166.90  1907.833  514.401  514.401    0.000   338.521 1362.976 1362.976    0.000     0.000 1054.998  963.613   91.385
167.00  1938.410  498.418  498.418    0.000   410.592 1150.097 1150.097    0.000     0.000  961.401  900.478   60.923
167.10  1944.947  485.489  485.489    0.000   432.380 1281.956 1276.249    5.707     0.000 1186.295 1165.987   20.308
167.20  1922.369  501.048  501.048    0.000   340.337 1222.680 1222.680    0.000     0.000  882.784  720.322  162.462
167.30  1927.034  496.907  496.907    0.000   380.849 1189.530 1189.530    0.000     0.000 1022.727  880.774  141.953
167.40  1939.837  482.491  482.491    0.000   274.189 1285.616 1285.616    0.000     0.000  862.576  781.648   80.929
167.50  1833.705  519.809  519.809    0.000   414.355 1166.871 1166.871    0.000     0.000 1073.295 1012.372   60.923
167.60  2028.486  507.693  507.693    0.000   307.652 1325.833 1325.833    0.000     0.000 1175.738 1145.478   30.260
167.70  1952.272  487.963  487.963    0.000   396.539 1303.539 1299.735    3.805     0.000 1185.189 1053.189  132.000
167.80  1993.302  451.614  451.614    0.000   340.244 1245.208 1245.208    0.000     0.000 1227.212 1095.413  131.799
167.90  2001.473  495.654  495.654    0.000   289.402 1359.295 1357.392    1.902     0.000 1225.502 1103.958  121.544
168.00  2024.856  436.741  436.741    0.000   396.152 1279.877 1279.877    0.000     0.000 1124.768 1064.247   60.521
168.10  1954.395  499.822  499.822    0.000   327.409 1236.608 1236.608    0.000     0.000 1032.981  992.768   40.213
168.20  1947.795  542.777  542.777    0.000   346.212 1191.213 1191.213    0.000     0.000  952.655  902.288   50.367
168.30  1961.619  555.263  555.263    0.000   372.244 1284.601 1284.601    0.000     0.000 1055.199 1024.738   30.462
168.40  2033.505  549.865  549.865    0.000   442.670 1150.793 1150.793    0.000     0.000 1021.118  960.195   60.923
168.50  2101.174  511.129  511.129    0.000   357.718 1217.240 1217.240    0.000     0.000 1014.383  953.862   60.521
168.60  1973.057  491.944  491.944    0.000   360.915 1179.970 1179.970    0.000     0.000  953.057  913.246   39.811
168.70  1908.847  513.352  513.352    0.000   447.124 1124.107 1124.107    0.000     0.000 1255.059 1234.752   20.308
168.80  1941.271  527.996  527.996    0.000   442.801 1174.566 1159.391   15.175     0.000 1113.006 1041.929   71.077
168.90  2020.070  519.595  519.595    0.000   435.884 1133.541 1114.691   18.850     0.000 1143.367 1113.107   30.260
169.00  2019.704  484.651  484.651    0.000   503.934 1237.772 1173.572   64.201     0.000 1355.995 1113.911  242.085
169.10  1949.316  502.575  502.575    0.000   448.594 1255.677 1255.677    0.000     0.000 1315.380 1194.740  120.640
169.20  2027.926  529.219  529.219    0.000   505.310 1326.960 1326.960    0.000     0.000 1225.101 1072.893  152.207
169.30  1974.990  527.853  527.853    0.000   514.869 1195.827 1195.827    0.000     0.000 1366.852 1174.231  192.621
169.40  1914.024  546.780  546.780    0.000   518.589 1152.085 1152.085    0.000     0.000 1346.947 1063.141  283.805
169.50  1955.664  519.257  519.257    0.000   477.602 1083.723 1083.723    0.000     0.000 1143.769  981.508  162.261
169.60  1924.145  548.010  548.010    0.000   375.654 1123.936 1123.936    0.000     0.000 1081.640 1020.716   60.923
169.70  2011.330  522.481  522.481    0.000   487.028 1253.893 1253.893    0.000     0.000  962.809  820.655  142.154
169.80  2000.107  457.042  457.042    0.000   534.802 1024.630 1024.630    0.000     0.000 1123.261 1083.047   40.214
169.90  2010.870  433.366  433.366    0.000   418.027 1127.008 1127.008    0.000     0.000 1174.934 1154.728   20.207
170.00  2105.944  417.959  417.959    0.000   549.672 1206.601 1206.601    0.000     0.000 1376.203 1325.735   50.468
170.10  1846.857  577.313  577.313    0.000   481.626 1148.012 1148.012    0.000     0.000 1163.675  991.059  172.616
170.20  2031.504  504.880  504.880    0.000   462.729 1190.519 1190.519    0.000     0.000 1192.930 1142.161   50.770
170.30  1992.396  471.354  471.354    0.000   507.649 1191.644 1191.644    0.000     0.000 1051.178 1051.178    0.000
170.40  1985.935  559.656  559.656    0.000   477.042 1124.019 1124.019    0.000     0.000 1103.354 1103.354    0.000
170.50  1976.386  504.282  504.282    0.000   552.484 1145.212 1145.212    0.000     0.000 1264.007 1132.007  132.000
170.60  2045.949  468.868  468.868    0.000   507.522 1067.684 1067.684    0.000     0.000 1133.113 1133.113    0.000
170.70  2069.619  471.855  471.855    0.000   503.410 1078.802 1078.802    0.000     0.000 1113.408 1113.408    0.000
170.80  2012.693  482.755  482.755    0.000   510.202 1125.796 1125.796    0.000     0.000 1213.338 1071.184  142.154
170.90  1951.939  515.408  515.408    0.000   511.540 1088.961 1088.961    0.000     0.000 1293.061 1080.534  212.528
171.00  2015.742  507.728  507.728    0.000   538.346 1119.560 1119.560    0.000     0.000 1426.669 1325.130  101.539
171.10  2076.789  503.532  503.532    0.000   576.307 1171.911 1171.911    0.000     0.000 1253.651 1030.266  223.385
171.20  2034.048  548.500  548.500    0.000   629.046 1136.559 1136.559    0.000     0.000 1192.427 1040.421  152.006
171.30  2053.621  485.207  485.207    0.000   589.536 1124.805 1124.805    0.000     0.000 1091.391  898.870  192.522
171.40  2058.574  485.310  485.310    0.000   590.529 1104.184 1104.184    0.000     0.000 1202.380 1080.734  121.646
171.50  2075.446  471.232  471.232    0.000   469.649 1196.355 1196.355    0.000     0.000 1030.066 1030.066    0.000
171.60  2071.954  441.563  441.563    0.000   576.655 1109.715 1109.715    0.000     0.000 1175.638  931.945  243.693
171.70  1946.118  554.150  554.150    0.000   545.912 1180.570 1180.570    0.000     0.000 1213.539 1051.077  162.462
171.80  1896.120  538.956  538.956    0.000   614.483 1066.227 1066.227    0.000     0.000 1128.991  946.221  182.770
171.90  2147.156  438.577  438.577    0.000   644.185 1121.215 1121.215    0.000     0.000 1211.127 1009.255  201.871
172.00  2073.491  542.698  542.698    0.000   540.466 1175.647 1175.647    0.000     0.000 1073.094  920.786  152.308
172.10  2072.071  508.777  508.777    0.000   594.075 1139.543 1139.543    0.000     0.000 1060.125  938.278  121.847
172.20  1951.802  536.573  536.573    0.000   594.555 1071.803 1071.803    0.000     0.000 1030.267  959.190   71.077
172.30  2028.934  453.897  453.897    0.000   531.473 1102.283 1102.283    0.000     0.000  991.662  869.815  121.846
172.40  1921.415  575.384  575.384    0.000   614.915 1122.863 1122.863    0.000     0.000 1152.716  747.466  405.250
172.50  1966.504  497.043  497.043    0.000   579.418 1181.006 1181.006    0.000     0.000 1100.640  687.046  413.594
172.60  1990.537  525.764  525.764    0.000   557.329 1235.517 1226.005    9.511     0.000 1304.422  524.986  779.436
172.70  1948.937  524.105  524.105    0.000   595.590 1104.177 1104.177    0.000     0.000  990.656  616.169  374.487
172.80  2049.935  476.185  476.185    0.000   583.874 1124.368 1124.368    0.000     0.000 1173.225  677.092  496.133
172.90  2040.085  475.249  475.249    0.000   590.922 1190.220 1172.061   18.158     0.000 1222.387  778.431  443.956
173.00  2042.338  471.785  471.785    0.000   573.714 1251.263 1251.263    0.000     0.000 1222.588  787.378  435.209
173.10  1977.354  447.020  447.020    0.000   529.826 1160.344 1136.738   23.606     0.000 1303.815  990.153  313.662
173.20  2057.773  435.367  435.367    0.000   535.624 1244.551 1233.656   10.895     0.000 1200.772  936.771  264.001
173.30  2036.300  470.030  470.030    0.000   521.748 1208.675 1154.199   54.475     0.000  981.810  707.756  274.054
173.40  2036.029  481.468  481.468    0.000   508.559 1118.840 1049.060   69.780     0.000  756.917  514.631  242.286
173.50  2049.681  416.242  416.242    0.000   567.313 1097.135 1093.504    3.632     0.000  953.057  628.133  324.924
173.60  2057.344  457.775  457.775    0.000   482.402 1217.718 1188.665   29.053     0.000 1010.462  606.820  403.642
173.70  2044.647  489.018  489.018    0.000   560.095 1074.482 1070.851    3.632     0.000  931.643  698.607  233.036
173.80  2062.550  496.061  496.061    0.000   629.787 1081.142 1081.142    0.000     0.000 1029.563  887.510  142.053
173.90  2055.159  503.167  503.167    0.000   542.458 1210.618 1210.618    0.000     0.000 1037.002  865.794  171.208
174.00  2013.938  510.832  510.832    0.000   573.064 1162.764 1162.764    0.000     0.000  898.166  796.929  101.237
174.10  1978.829  563.108  563.108    0.000   544.488 1070.582 1070.582    0.000     0.000  940.792  788.584  152.207
174.20  1878.132  588.103  588.103    0.000   450.801 1208.370 1208.370    0.000     0.000 1012.069  870.116  141.953
174.30  1892.083  577.879  577.879    0.000   535.365 1154.810 1154.810    0.000     0.000 1091.391  969.746  121.645
174.40  1925.201  574.336  574.336    0.000   584.693 1248.415 1248.415    0.000     0.000 1222.387 1059.924  162.462
174.50  1959.034  559.109  559.109    0.000   489.406 1190.252 1190.252    0.000     0.000 1122.054  939.887  182.166
174.60  1842.873  613.569  613.569    0.000   544.100 1113.738 1113.738    0.000     0.000  886.705  765.462  121.243
174.70  1901.420  548.304  548.304    0.000   613.445 1125.367 1125.367    0.000     0.000 1038.611  887.107  151.504
174.80  1919.363  595.330  595.330    0.000   489.793 1173.097 1173.097    0.000     0.000 1008.250  866.800  141.450
174.90  1848.468  569.198  569.198    0.000   467.877 1166.049 1166.049    0.000     0.000  931.643  799.744  131.900
175.00  1841.573  601.803  601.803    0.000   508.819 1147.456 1147.456    0.000     0.000  966.730  956.576   10.154
175.10  1844.987  588.807  588.807    0.000   466.925 1207.463 1207.463    0.000     0.000 1061.935  930.136  131.799
175.20  1837.411  564.429  564.429    0.000   478.554 1171.576 1171.576    0.000     0.000 1060.527  938.681  121.847
175.30  1815.962  652.047  652.047    0.000   564.677 1137.987 1137.987    0.000     0.000 1000.811  838.349  162.462
175.40  1841.054  594.107  594.107    0.000   570.426 1095.532 1095.532    0.000     0.000  878.160  695.993  182.167
175.50  1836.886  596.506  596.506    0.000   584.825 1120.956 1120.956    0.000     0.000 1031.272  919.580  111.693
175.60  1929.620  619.168  619.168    0.000   526.890 1266.167 1266.167    0.000     0.000 1061.633  939.786  121.847
175.70  1911.219  589.034  589.034    0.000   488.105 1184.337 1184.337    0.000     0.000  970.148  899.071   71.077
175.80  1918.609  529.439  529.439    0.000   518.808 1010.881 1010.881    0.000     0.000  787.378  787.378    0.000
175.90  1967.140  541.972  541.972    0.000   571.200 1148.322 1148.322    0.000     0.000  991.461  910.230   81.231
176.00  1952.129  518.753  518.753    0.000   580.027 1113.000 1113.000    0.000     0.000  868.810  868.810    0.000
176.10  1989.605  533.546  533.546    0.000   480.236 1129.509 1129.509    0.000     0.000  778.128  778.128    0.000
176.20  1987.393  551.730  551.730    0.000   637.436 1109.748 1109.748    0.000     0.000 1108.079 1087.771   20.308
176.30  1928.798  540.567  540.567    0.000   601.511 1075.248 1075.248    0.000     0.000  809.796  779.335   30.462
176.40  1857.570  505.727  505.727    0.000   503.024 1179.832 1179.832    0.000     0.000  848.703  838.650   10.053
176.50  1828.610  556.620  556.620    0.000   523.688 1162.758 1162.758    0.000     0.000  676.691  676.691    0.000
176.60  1944.887  557.583  557.583    0.000   526.112 1141.836 1141.836    0.000     0.000  666.939  656.785   10.154
176.70  1886.964  609.356  609.356    0.000   505.664 1157.525 1157.525    0.000     0.000  868.508  818.141   50.367
176.80  1906.410  609.436  609.436    0.000   599.610 1235.780 1235.780    0.000     0.000  989.451  878.361  111.089
176.90  1865.479  528.130  528.130    0.000   652.357 1122.251 1122.251    0.000     0.000  978.995  837.544  141.450
177.00  1997.744  544.360  544.360    0.000   581.151 1112.812 1112.812    0.000     0.000  917.970  907.917   10.053
177.10  1963.698  531.519  531.519    0.000   595.544 1043.212 1043.212    0.000     0.000  828.495  596.766  231.729
177.20  2010.160  552.199  552.199    0.000   577.432 1172.094 1172.094    0.000     0.000 1129.794 1109.688   20.106
177.30  1995.582  540.599  540.599    0.000   577.858 1120.904 1120.904    0.000     0.000  706.147  706.147    0.000
177.40  2009.780  563.934  563.934    0.000   506.483 1295.915 1295.915    0.000     0.000  949.637  939.483   10.154
177.50  1964.481  557.384  557.384    0.000   500.129 1185.592 1185.592    0.000     0.000  788.182  788.182    0.000
177.60  1981.679  537.956  537.956    0.000   586.382 1143.695 1143.695    0.000     0.000  849.106  828.798   20.308
177.70  2140.525  493.379  493.379    0.000   584.695 1146.673 1146.673    0.000     0.000  829.300  788.886   40.414
177.80  2054.092  537.317  537.317    0.000   594.675 1240.972 1240.972    0.000     0.000  930.337  889.721   40.616
177.90  1990.530  584.877  584.877    0.000   538.778 1250.047 1250.047    0.000     0.000  919.982  839.153   80.829
178.00  1970.842  538.485  538.485    0.000   468.869 1195.311 1195.311    0.000     0.000  919.680  828.295   91.385
178.10  1976.486  561.970  561.970    0.000   477.604 1140.012 1140.012    0.000     0.000  817.235  585.004  232.232
178.20  1836.000  577.331  577.331    0.000   472.286 1159.306 1159.306    0.000     0.000  869.212  718.312  150.901
178.30  1942.749  497.225  497.225    0.000   469.909 1156.971 1156.971    0.000     0.000  738.619  587.518  151.102
178.40  1943.357  542.600  542.600    0.000   507.090 1063.149 1063.149    0.000     0.000  927.924  836.941   90.983
178.50  1904.015  584.083  584.083    0.000   412.279 1240.541 1240.541    0.000     0.000  797.934  777.626   20.308
178.60  1934.064  495.356  495.356    0.000   460.138 1171.109 1171.109    0.000     0.000  685.638  675.484   10.154
178.70  1898.745  582.023  582.023    0.000   545.051 1168.645 1168.645    0.000     0.000  726.254  635.874   90.380
178.80  1924.989  516.456  516.456    0.000   524.255 1235.228 1235.228    0.000     0.000  909.426  858.858   50.568
178.90  1873.334  524.982  524.982    0.000   566.926 1162.897 1162.897    0.000     0.000  867.604  746.361  121.243
179.00  1915.087  476.166  476.166    0.000   555.079 1203.450 1203.450    0.000     0.000  718.111  718.111    0.000
179.10  1951.067  476.208  476.208    0.000   553.697 1165.535 1165.535    0.000     0.000  796.125  785.971   10.154
179.20  1953.615  470.398  470.398    0.000   620.710 1148.970 1148.970    0.000     0.000 1020.314 1010.160   10.154
179.30  1892.681  525.227  525.227    0.000   582.750 1239.499 1239.499    0.000     0.000  926.215  926.215    0.000
179.40  1849.082  520.791  520.791    0.000   587.809 1113.513 1113.513    0.000     0.000  797.029  797.029    0.000
179.50  1805.339  571.221  571.221    0.000   536.186 1183.385 1183.385    0.000     0.000  899.674  899.674    0.000
179.60  1801.391  620.469  620.469    0.000   555.123 1159.734 1159.734    0.000     0.000  759.027  759.027    0.000
179.70  1882.013  535.532  535.532    0.000   560.398 1012.568 1012.568    0.000     0.000  596.565  596.565    0.000
179.80  1829.961  595.343  595.343    0.000   557.502 1131.542 1131.542    0.000     0.000  648.541  648.541    0.000
179.90  1937.300  551.473  551.473    0.000   491.396 1061.895 1061.895    0.000     0.000  728.265  728.265    0.000
180.00  1854.376  603.027  603.027    0.000   451.360 1168.087 1168.087    0.000     0.000  739.826  739.826    0.000
180.10  1818.935  613.631  613.631    0.000   491.310 1166.093 1166.093    0.000     0.000  778.833  758.525   20.308
180.20  1857.923  613.623  613.623    0.000   563.339 1185.852 1185.852    0.000     0.000  989.450  908.219   81.231
180.30  1785.426  593.179  593.179    0.000   499.007 1219.055 1219.055    0.000     0.000  898.669  878.361   20.308
180.40  1757.842  639.115  639.115    0.000   424.341 1215.335 1215.335    0.000     0.000  647.234  637.081   10.154
180.50  1835.115  641.817  641.817    0.000   465.283 1195.539 1195.539    0.000     0.000  857.450  847.497    9.953
180.60  1801.448  590.075  590.075    0.000   567.399 1156.109 1156.109    0.000     0.000  968.741  968.741    0.000
180.70  1843.480  565.311  565.311    0.000   587.289 1178.629 1178.629    0.000     0.000 1020.113 1020.113    0.000
180.80  1795.196  620.020  620.020    0.000   468.569 1169.727 1169.727    0.000     0.000 1129.091 1058.014   71.077
180.90  1836.726  540.269  540.269    0.000   420.535 1134.232 1134.232    0.000     0.000  961.603  961.603    0.000
181.00  1831.226  576.953  576.953    0.000   427.021 1214.993 1214.993    0.000     0.000  907.817  755.710  152.107
181.10  1870.730  547.593  547.593    0.000   306.658 1240.805 1240.805    0.000     0.000  949.840  878.964   70.876
181.20  1820.466  524.725  524.725    0.000   415.781 1151.393 1151.393    0.000     0.000  930.136  930.136    0.000
181.30  1788.793  581.000  581.000    0.000   419.197 1097.736 1097.736    0.000     0.000  957.883  846.190  111.693
181.40  1871.039  571.558  571.558    0.000   433.548 1240.448 1240.448    0.000     0.000 1069.575  917.367  152.207
181.50  1786.986  597.696  597.696    0.000   434.846 1195.140 1195.140    0.000     0.000  868.207  747.366  120.841
181.60  1899.831  535.155  535.155    0.000   444.704 1175.071 1175.071    0.000     0.000  959.490  807.182  152.308
181.70  1930.654  571.998  571.998    0.000   496.280 1263.614 1263.614    0.000     0.000 1150.603  808.186  342.417
181.80  1943.897  544.637  544.637    0.000   405.318 1337.589 1319.430   18.158     0.000 1012.270  648.138  364.132
181.90  1882.958  552.473  552.473    0.000   386.901 1260.202 1260.202    0.000     0.000 1172.521  878.862  293.658
182.00  1887.724  576.988  576.988    0.000   394.941 1272.828 1238.328   34.501     0.000 1071.183  627.227  443.956
182.10  1856.686  569.645  569.645    0.000   396.412 1245.805 1167.810   77.994     0.000 1131.804  636.174  495.630
182.20  1830.080  577.859  577.859    0.000   438.864 1246.585 1112.170  134.414     0.000 1059.220  594.756  464.465
182.30  1869.304  503.065  503.065    0.000   306.135 1315.628 1173.561  142.067     0.000 1049.770  776.620  273.150
182.40  1883.700  569.815  569.815    0.000   447.817 1254.406 1126.520  127.886     0.000 1172.218  798.334  373.884
182.50  1891.454  517.443  517.443    0.000   422.912 1231.625 1229.809    1.816     0.000 1140.651  735.300  405.351
182.60  1859.703  587.969  587.969    0.000   435.453 1245.455 1236.203    9.252     0.000 1080.633  725.247  355.386
182.70  1877.053  520.101  520.101    0.000   537.699 1277.927 1277.927    0.000     0.000 1222.386  938.479  283.907
182.80  1862.944  600.597  600.597    0.000   594.160 1177.763 1177.763    0.000     0.000 1152.615  929.331  223.285
182.90  1884.308  607.581  607.581    0.000   488.237 1197.865 1197.865    0.000     0.000 1242.895  868.207  374.688
183.00  1890.087  560.085  560.085    0.000   540.681 1247.923 1247.923    0.000     0.000 1139.949  635.472  504.477
183.10  1926.154  537.658  537.658    0.000   551.881 1237.125 1237.125    0.000     0.000 1001.615  495.530  506.086
183.20  2036.898  550.939  550.939    0.000   386.208 1396.363 1318.369   77.994     0.000 1052.183  627.932  424.251
183.30  1886.582  557.396  557.396    0.000   562.472 1170.587 1161.508    9.079     0.000 1103.556  588.322  515.234
183.40  1833.161  558.028  558.028    0.000   563.291 1240.065 1240.065    0.000     0.000  989.853  708.560  281.293
183.50  1892.772  559.472  559.472    0.000   523.129 1227.398 1227.398    0.000     0.000 1131.203  647.436  483.767
183.60  1856.785  595.093  595.093    0.000   520.969 1278.758 1278.758    0.000     0.000  997.192  926.516   70.675
183.70  1846.124  532.379  532.379    0.000   540.852 1218.708 1218.708    0.000     0.000  970.550  576.358  394.192
183.80  1903.886  527.520  527.520    0.000   480.457 1181.568 1181.568    0.000     0.000 1059.924  726.052  333.872
183.90  1902.823  495.995  495.995    0.000   510.332 1247.543 1247.543    0.000     0.000 1122.858  577.364  545.495
184.00  1914.890  580.940  580.940    0.000   506.916 1287.926 1287.926    0.000     0.000  980.101  576.962  403.139
184.10  1981.285  546.543  546.543    0.000   507.694 1333.927 1333.927    0.000     0.000  990.456  717.105  273.351
184.20  1975.688  554.212  554.212    0.000   501.296 1308.367 1281.735   26.632     0.000 1123.159  738.719  384.440
184.30  1946.678  542.912  542.912    0.000   455.859 1317.314 1317.314    0.000     0.000 1050.575  726.656  323.919
184.40  1836.554  595.368  595.368    0.000   575.488 1216.286 1216.286    0.000     0.000  955.973  494.323  461.650
184.50  1913.359  577.536  577.536    0.000   583.010 1273.446 1271.630    1.816     0.000  809.093  526.996  282.097
184.60  1942.035  587.329  587.329    0.000   439.214 1278.546 1234.793   43.753     0.000  940.290  647.838  292.452
184.70  1939.784  614.440  614.440    0.000   442.716 1365.102 1263.243  101.859     0.000  739.826  527.399  212.427
184.80  1886.939  546.155  546.155    0.000   315.563 1425.369 1311.750  113.619     0.000  708.962  536.547  172.415
184.90  1872.259  616.010  616.010    0.000   424.034 1449.018 1304.918  144.099     0.000  849.106  656.584  192.521
185.00  1920.607  588.695  588.695    0.000   426.718 1324.589 1310.062   14.527     0.000  709.364  628.133   81.231
185.10  1903.746  555.763  555.763    0.000   477.776 1261.684 1258.052    3.632     0.000  607.423  597.269   10.154
185.20  1933.686  562.900  562.900    0.000   464.591 1370.493 1297.514   72.979     0.000  738.417  667.340   71.077
185.30  1947.158  560.792  560.792    0.000   567.486 1309.323 1294.105   15.218     0.000  890.123  758.123  132.000
185.40  1962.987  555.699  555.699    0.000   479.935 1260.561 1249.493   11.068     0.000  679.506  557.659  121.847
185.50  1930.271  546.286  546.286    0.000   564.071 1173.826 1162.499   11.327     0.000  718.814  556.352  162.462
185.60  1891.379  555.523  555.523    0.000   451.361 1239.683 1239.683    0.000     0.000  558.262  466.877   91.385
185.70  1851.187  569.550  569.550    0.000   424.166 1277.681 1277.681    0.000     0.000  496.133  465.671   30.462
185.80  1975.196  520.778  520.778    0.000   590.963 1272.406 1263.240    9.166     0.000  658.796  638.488   20.308
185.90  1829.857  547.965  547.965    0.000   518.418 1352.989 1284.506   68.483     0.000  607.825  577.364   30.462
186.00  1914.295  520.834  520.834    0.000   510.461 1274.182 1268.735    5.448     0.000  808.490  727.862   80.628
186.10  1921.011  478.736  478.736    0.000   474.662 1182.347 1182.347    0.000     0.000  787.479  746.863   40.616
186.20  1981.712  504.243  504.243    0.000   564.981 1212.524 1212.524    0.000     0.000  949.237  807.284  141.953
186.30  1893.815  507.669  507.669    0.000   512.191 1292.465 1292.465    0.000     0.000  787.378  756.917   30.462
186.40  1933.943  534.776  534.776    0.000   462.470 1324.505 1324.505    0.000     0.000  787.981  667.341  120.640
186.50  1946.240  506.284  506.284    0.000   509.679 1232.580 1214.335   18.245     0.000  779.938  537.854  242.085
186.60  1967.972  514.619  514.619    0.000   494.030 1278.114 1278.114    0.000     0.000  891.129  668.548  222.581
186.70  1932.695  521.410  521.410    0.000   359.230 1390.645 1390.645    0.000     0.000  790.193  608.227  181.966
186.80  1979.970  465.275  465.275    0.000   468.222 1273.099 1273.099    0.000     0.000  819.247  657.992  161.256
186.90  1854.287  531.078  531.078    0.000   456.679 1226.281 1226.281    0.000     0.000  718.111  547.103  171.008
187.00  1895.273  493.923  493.923    0.000   542.929 1109.808 1107.992    1.816     0.000  788.182  516.440  271.742
187.10  1966.174  525.504  525.504    0.000   426.329 1324.635 1268.344   56.291     0.000  921.791  607.825  313.966
187.20  1897.748  595.743  595.743    0.000   497.751 1147.029 1147.029    0.000     0.000  719.920  527.399  192.522
187.30  1756.864  604.594  604.594    0.000   539.124 1158.183 1158.183    0.000     0.000  750.382  568.416  181.966
187.40  1849.064  596.881  596.881    0.000   538.090 1159.179 1159.179    0.000     0.000  918.976  716.301  202.675
187.50  1913.118  495.691  495.691    0.000   423.520 1306.036 1213.949   92.087     0.000  860.466  648.240  212.226
187.60  1892.566  531.942  531.942    0.000   401.382 1280.618 1177.029  103.588     0.000  840.761  607.825  232.936
187.70  1897.795  589.312  589.312    0.000   344.791 1357.101 1204.139  152.962     0.000  931.141  719.116  212.025
187.80  1849.131  545.126  545.126    0.000   370.818 1338.296 1238.772   99.524     0.000  971.153  760.335  210.819
187.90  1893.447  504.764  504.764    0.000   400.823 1405.781 1330.684   75.097     0.000  970.952  759.932  211.020
188.00  1925.209  488.947  488.947    0.000   468.871 1348.226 1282.165   66.062     0.000 1172.820  911.031  261.789
188.10  1909.066  549.243  549.243    0.000   409.469 1287.843 1150.878  136.965     0.000 1053.188  799.944  253.244
188.20  1886.184  534.825  534.825    0.000   442.327 1290.816 1201.062   89.754     0.000 1163.271  860.263  303.008
188.30  1918.316  590.922  590.922    0.000   517.982 1299.898 1281.739   18.158     0.000  951.348  688.956  262.392
188.40  1883.350  574.401  574.401    0.000   603.632 1212.083 1212.083    0.000     0.000 1090.585  556.250  534.336
188.50  1890.675  539.967  539.967    0.000   577.214 1230.549 1230.549    0.000     0.000 1040.320  919.076  121.243
188.60  1904.778  488.527  488.527    0.000   549.372 1239.842 1239.842    0.000     0.000 1021.922  829.803  192.119
188.70  1870.492  521.166  521.166    0.000   493.472 1253.589 1253.589    0.000     0.000 1072.993  981.809   91.184
188.80  1943.003  488.534  488.534    0.000   486.814 1310.498 1310.498    0.000     0.000  981.910  941.295   40.615
188.90  1932.161  498.145  498.145    0.000   372.288 1211.868 1211.868    0.000     0.000  799.340  758.725   40.615
189.00  1853.998  552.700  552.700    0.000   463.814 1262.198 1260.382    1.816     0.000  788.986  626.926  162.060
189.10  1776.278  542.738  542.738    0.000   391.916 1247.547 1196.531   51.016     0.000  870.519  507.493  363.026
189.20  1898.236  543.173  543.173    0.000   431.515 1366.783 1325.019   41.764     0.000  890.526  648.843  241.682
189.30  1796.384  632.635  632.635    0.000   460.571 1315.557 1245.690   69.867     0.000  839.153  567.210  271.943
189.40  1844.048  550.482  550.482    0.000   481.021 1224.463 1191.778   32.685     0.000  959.994  596.666  363.328
189.50  1921.622  535.024  535.024    0.000   587.074 1198.376 1198.376    0.000     0.000  989.851  728.665  261.186
189.60  1925.396  504.143  504.143    0.000   494.250 1229.343 1229.343    0.000     0.000  808.490  626.927  181.564
189.70  1857.419  545.897  545.897    0.000   637.268 1097.221 1097.221    0.000     0.000  991.059  830.004  161.055
189.80  1917.870  516.830  516.830    0.000   601.513 1059.999 1059.999    0.000     0.000 1163.675  718.915  444.760
189.90  1929.518  491.579  491.579    0.000   565.412 1113.865 1113.865    0.000     0.000 1151.912  859.360  292.552
190.00  1907.750  519.708  519.708    0.000   398.703 1321.983 1321.983    0.000     0.000 1111.094  808.690  302.405
190.10  1913.460  487.225  487.225    0.000   530.004 1186.580 1186.580    0.000     0.000 1181.469 1181.469    0.000
190.20  1938.239  466.819  466.819    0.000   520.148 1153.248 1153.248    0.000     0.000 1042.632 1042.632    0.000
190.30  1920.861  517.362  517.362    0.000   553.393 1243.002 1243.002    0.000     0.000 1050.574 1050.574    0.000
190.40  1787.095  521.513  521.513    0.000   464.979 1139.806 1139.806    0.000     0.000 1101.042  989.349  111.693
190.50  1863.756  554.223  554.223    0.000   476.309 1165.819 1165.819    0.000     0.000 1042.026  757.718  284.309
190.60  1858.733  592.091  592.091    0.000   537.831 1174.346 1174.346    0.000     0.000 1244.504 1072.089  172.415
190.70  1805.338  583.815  583.815    0.000   508.818 1078.157 1078.157    0.000     0.000 1019.912  858.053  161.859
190.80  1855.376  493.065  493.065    0.000   475.617 1179.927 1179.927    0.000     0.000 1031.071  707.555  323.517
190.90  1828.574  501.743  501.743    0.000   449.763 1200.242 1200.242    0.000     0.000 1053.588  668.344  385.244
191.00  1814.536  505.134  505.134    0.000   423.347 1083.953 1083.953    0.000     0.000  909.425  636.477  272.948
191.10  1901.588  493.728  493.728    0.000   390.097 1258.489 1258.489    0.000     0.000 1051.278  839.555  211.723
191.20  1967.962  509.451  509.451    0.000   444.485 1258.391 1258.391    0.000     0.000 1052.484  810.198  242.286
191.30  1948.453  421.242  421.242    0.000   464.807 1223.811 1223.811    0.000     0.000 1042.633  617.979  424.653
191.40  1967.080  481.424  481.424    0.000   592.391 1170.843 1158.132   12.711     0.000 1064.247  658.293  405.954
191.50  1957.134  528.545  528.545    0.000   503.589 1216.934 1216.934    0.000     0.000 1032.278  709.967  322.310
191.60  1984.184  525.804  525.804    0.000   491.872 1175.777 1144.907   30.869     0.000 1033.383  780.039  253.344
191.70  1923.173  532.422  532.422    0.000   401.687 1288.958 1267.168   21.790     0.000 1254.859  981.709  273.150
191.80  1877.330  531.646  531.646    0.000   464.895 1201.540 1201.540    0.000     0.000 1132.208  778.430  353.777
191.90  1912.214  502.710  502.710    0.000   453.436 1232.720 1232.720    0.000     0.000 1011.769  598.074  413.695
192.00  1991.155  512.169  512.169    0.000   418.977 1351.397 1338.513   12.884     0.000 1223.392  678.098  545.294
192.10  1875.270  547.586  547.586    0.000   409.512 1227.520 1227.520    0.000     0.000 1132.709  728.766  403.943
192.20  1956.891  479.344  479.344    0.000   382.705 1396.651 1394.835    1.816     0.000 1101.746  597.068  504.678
192.30  1925.207  501.868  501.868    0.000   400.952 1262.464 1220.959   41.505     0.000 1021.119  465.269  555.850
192.40  1959.270  495.626  495.626    0.000   419.065 1284.119 1276.856    7.263     0.000  871.122  527.499  343.623
192.50  1806.206  570.144  570.144    0.000   425.203 1212.564 1212.564    0.000     0.000  970.751  638.890  331.861
192.60  1843.963  569.830  569.830    0.000   410.634 1173.883 1173.883    0.000     0.000  838.550  566.205  272.345
192.70  1915.755  491.422  491.422    0.000   497.012 1181.568 1181.568    0.000     0.000  836.941  524.383  312.559
192.80  1807.755  577.090  577.090    0.000   431.302 1301.328 1301.328    0.000     0.000  920.183  556.051  364.132
192.90  1912.684  505.075  505.075    0.000   389.579 1307.074 1307.074    0.000     0.000  930.538  658.394  272.144
193.00  1871.646  526.474  526.474    0.000   478.600 1115.211 1115.211    0.000     0.000  900.880  648.441  252.440
193.10  1865.800  546.626  546.626    0.000   407.781 1228.050 1228.050    0.000     0.000  969.143  738.016  231.126
193.20  1830.619  507.355  507.355    0.000   540.207 1133.284 1133.284    0.000     0.000  847.497  533.933  313.564
193.30  1879.105  508.468  508.468    0.000   454.518 1250.272 1233.930   16.343     0.000  918.172  606.016  312.156
193.40  1883.229  506.535  506.535    0.000   420.147 1206.691 1206.691    0.000     0.000  889.118  465.671  423.447
193.50  1898.173  547.385  547.385    0.000   453.264 1283.432 1283.432    0.000     0.000 1122.255  648.441  473.814
193.60  1902.456  567.741  567.741    0.000   431.864 1352.433 1352.433    0.000     0.000 1049.569  617.778  431.791
193.70  1899.567  529.681  529.681    0.000   432.641 1245.861 1245.861    0.000     0.000 1090.788  668.749  422.040
193.80  1854.075  538.403  538.403    0.000   355.641 1292.984 1234.013   58.971     0.000 1070.682  466.676  604.005
193.90  1891.353  505.831  505.831    0.000   304.016 1391.521 1345.866   45.655     0.000 1129.192  565.802  563.390
194.00  1973.135  497.906  497.906    0.000   360.914 1390.437 1296.750   93.687     0.000  936.670  655.780  280.891
194.10  1827.774  514.109  514.109    0.000   282.534 1419.220 1281.520  137.700     0.000  866.497  575.252  291.245
194.20  1742.248  570.356  570.356    0.000   315.823 1379.713 1277.983  101.729     0.000  887.308  515.837  371.471
194.30  1719.497  629.376  629.376    0.000   251.146 1398.728 1277.154  121.573     0.000  869.212  486.381  382.831
194.40  1779.258  573.707  573.707    0.000   337.787 1254.803 1254.803    0.000     0.000  931.040  567.712  363.328
194.50  1849.388  530.949  530.949    0.000   386.252 1193.158 1193.158    0.000     0.000 1009.959  688.051  321.908
194.60  1919.592  539.220  539.220    0.000   438.560 1147.586 1147.586    0.000     0.000  937.475  696.395  241.079
194.70  1883.998  501.404  501.404    0.000   467.271 1157.745 1157.745    0.000     0.000 1000.007  779.235  220.772
194.80  1889.583  516.295  516.295    0.000   500.735 1134.663 1131.032    3.632     0.000  937.274  736.207  201.067
194.90  1871.912  462.536  462.536    0.000   472.980 1183.820 1183.820    0.000     0.000  939.686  697.803  241.884
195.00  1817.239  557.503  557.503    0.000   376.740 1332.075 1243.100   88.976     0.000 1133.012  760.134  372.879
195.10  1767.964  563.416  563.416    0.000   393.165 1227.579 1199.694   27.886     0.000 1069.877  778.230  291.648
195.20  1787.752  582.931  582.931    0.000   390.013 1296.712 1261.865   34.847     0.000  940.692  558.262  382.429
195.30  1872.443  547.903  547.903    0.000   390.617 1260.853 1257.221    3.632     0.000  970.852  577.464  393.388
195.40  1878.162  544.011  544.011    0.000   454.560 1233.667 1198.734   34.933     0.000  959.391  535.944  423.447
195.50  1818.072  546.836  546.836    0.000   422.046 1210.877 1198.080   12.797     0.000 1080.735  778.933  301.801
195.60  1809.898  545.264  545.264    0.000   338.391 1270.023 1260.944    9.079     0.000 1000.208  648.240  351.968
195.70  1895.121  521.194  521.194    0.000   318.244 1368.073 1236.817  131.256     0.000 1049.167  767.271  281.896
195.80  1877.877  531.237  531.237    0.000   315.866 1345.112 1225.613  119.499     0.000 1022.827  596.968  425.860
195.90  1854.250  552.708  552.708    0.000   378.338 1265.695 1167.467   98.228     0.000  960.597  677.092  283.504
196.00  1975.922  501.998  501.998    0.000   288.629 1433.796 1293.199  140.596     0.000 1000.208  747.969  252.239
196.10  1847.912  524.188  524.188    0.000   264.635 1273.782 1163.493  110.290     0.000  819.247  576.358  242.889
196.20  1861.509  493.372  493.372    0.000   327.367 1251.949 1096.220  155.729     0.000 1070.480  535.541  534.939
196.30  1893.780  514.003  514.003    0.000   242.110 1350.698 1206.167  144.531     0.000  806.580  504.175  302.405
196.40  1875.258  526.437  526.437    0.000   354.735 1281.353 1173.008  108.344     0.000 1047.157  554.643  492.514
196.50  1846.715  548.729  548.729    0.000   258.453 1445.381 1306.513  138.868     0.000  988.344  464.364  523.980
196.60  1818.058  564.541  564.541    0.000   303.932 1320.046 1204.005  116.040     0.000  928.929  455.316  473.613
196.70  1876.830  564.377  564.377    0.000   249.674 1303.451 1215.946   87.506     0.000  909.024  394.393  514.631
196.80  1816.575  571.791  571.791    0.000   256.810 1310.321 1171.453  138.868     0.000 1090.989  544.891  546.098
196.90  1689.469  595.599  595.599    0.000   239.687 1358.048 1218.316  139.732     0.000 1042.532  677.595  364.936
197.00  1795.916  588.029  588.029    0.000   203.458 1371.321 1276.812   94.510     0.000  728.465  456.321  272.144
197.10  1854.793  537.776  537.776    0.000   326.112 1269.598 1232.157   37.441     0.000  729.873  385.847  344.026
197.20  1905.319  511.624  511.624    0.000   423.042 1195.323 1195.323    0.000     0.000  868.810  484.772  384.038
197.30  1786.065  561.784  561.784    0.000   407.044 1177.804 1170.541    7.263     0.000 1090.788  616.371  474.417
197.40  1872.196  497.018  497.018    0.000   383.831 1219.312 1140.194   79.118     0.000  846.291  545.294  300.997
197.50  1866.781  517.969  517.969    0.000   315.046 1245.255 1102.453  142.802     0.000 1021.319  748.572  272.747
197.60  1809.698  551.047  551.047    0.000   327.150 1235.957 1113.475  122.482     0.000  775.917  495.328  280.589
197.70  1830.870  506.085  506.085    0.000   263.554 1356.360 1255.453  100.907     0.000  714.492  413.695  300.796
197.80  1737.084  549.472  549.472    0.000   298.616 1285.192 1285.192    0.000     0.000  897.260  556.451  340.808
197.90  1854.750  481.280  481.280    0.000   392.997 1138.544 1133.096    5.448     0.000  938.981  697.500  241.481
198.00  1868.704  532.329  532.329    0.000   237.527 1353.329 1264.094   89.235     0.000  918.272  486.078  432.193
198.10  1904.344  531.252  531.252    0.000   328.923 1306.649 1221.046   85.603     0.000  796.728  476.026  320.702
198.20  1861.632  510.927  510.927    0.000   229.009 1330.948 1200.468  130.480     0.000  737.011  424.854  312.156
198.30  1880.487  514.026  514.026    0.000   254.429 1347.380 1201.249  146.131     0.000  899.272  707.354  191.918
198.40  1903.165  536.773  536.773    0.000   355.426 1276.933 1227.905   49.028     0.000  918.975  392.783  526.192
198.50  1862.020  558.404  558.404    0.000   316.555 1277.933 1131.456  146.477     0.000  908.119  432.696  475.423
198.60  1859.012  543.809  543.809    0.000   355.167 1256.237 1163.024   93.213     0.000  898.669  343.020  555.648
198.70  1899.556  509.775  509.775    0.000   376.179 1228.384 1093.364  135.020     0.000  989.851  424.651  565.199
198.80  1882.120  532.364  532.364    0.000   392.087 1163.182 1087.090   76.092     0.000 1029.661  444.557  585.105
198.90  1966.509  495.680  495.680    0.000   433.547 1201.018 1119.219   81.799     0.000  959.190  484.571  474.619
199.00  1890.843  473.544  473.544    0.000   384.133 1183.516 1153.079   30.437     0.000  991.662  314.569  677.093
199.10  1926.826  551.749  551.749    0.000   415.910 1177.714 1130.157   47.557     0.000  938.980  323.816  615.164
199.20  1965.271  484.820  484.820    0.000   453.869 1119.825 1085.584   34.241     0.000  725.046  273.551  451.496
199.30  1878.009  488.104  488.104    0.000   517.596 1063.061 1063.061    0.000     0.000  776.621  263.599  513.022
199.40  1779.629  564.099  564.099    0.000   385.472 1154.809 1154.809    0.000     0.000  765.261  272.747  492.514
199.50  1956.991  518.061  518.061    0.000   294.638 1257.698 1157.136  100.562     0.000  870.217  515.635  354.582
199.60  1897.917  497.546  497.546    0.000   391.048 1229.334 1174.168   55.167     0.000  768.276  494.926  273.351
199.70  1848.119  486.201  486.201    0.000   438.436 1066.263 1049.142   17.121     0.000  758.324  374.286  384.038
199.80  1890.485  471.906  471.906    0.000   380.501 1247.148 1178.666   68.483     0.000  950.342  414.800  535.542
199.90  1918.260  438.166  438.166    0.000   238.132 1316.591 1191.039  125.552     0.000  849.005  365.037  483.968
200.00  1830.532  506.586  506.586    0.000   373.536 1116.458 1097.435   19.023     0.000  646.229  264.001  382.228
200.10  1826.732  462.616  462.616    0.000   298.701 1219.176 1118.354  100.822     0.000  726.756  354.681  372.074
200.20  1889.483  498.527  498.527    0.000   312.233 1169.160 1117.798   51.362     0.000  858.455  466.475  391.980
200.30  1774.038  533.863  533.863    0.000   308.733 1224.674 1146.680   77.994     0.000  747.768  353.978  393.790
200.40  1891.879  413.631  413.631    0.000   432.339 1083.389 1083.389    0.000     0.000  766.467  395.800  370.667
200.50  1940.613  428.468  428.468    0.000   336.274 1156.153 1089.745   66.408     0.000  747.567  495.127  252.440
200.60  1866.285  471.068  471.068    0.000   339.862 1083.948 1052.128   31.820     0.000  556.252  365.339  190.913
200.70  1905.269  508.069  508.069    0.000   388.932 1157.149 1157.149    0.000     0.000  758.123  536.748  221.375
200.80  1908.170  470.164  470.164    0.000   393.210 1094.022 1094.022    0.000     0.000  889.419  657.891  231.529
200.90  1882.425  448.848  448.848    0.000   397.359 1162.024 1162.024    0.000     0.000  890.827  516.943  373.884
201.00  1884.362  456.867  456.867    0.000   344.012 1177.165 1177.165    0.000     0.000  828.396  698.406  129.990
201.10  1893.021  461.156  461.156    0.000   385.427 1149.665 1149.665    0.000     0.000  818.242  537.753  280.488
201.20  1867.427  473.696  473.696    0.000   349.762 1251.698 1251.698    0.000     0.000 1028.458  786.976  241.481
201.30  1823.197  441.064  441.064    0.000   329.097 1163.808 1163.808    0.000     0.000  786.574  786.574    0.000
201.40  1883.787  425.771  425.771    0.000   343.148 1171.499 1171.499    0.000     0.000  927.924  756.716  171.208
201.50  1857.181  429.028  429.028    0.000   336.965 1064.451 1064.451    0.000     0.000  726.153  465.369  260.784
201.60  1948.873  444.058  444.058    0.000   310.375 1237.862 1237.862    0.000     0.000  779.034  537.351  241.682
201.70  1856.599  394.291  394.291    0.000   355.727 1162.505 1162.505    0.000     0.000  817.840  626.525  191.315
201.80  1936.256  449.562  449.562    0.000   354.432 1145.560 1145.560    0.000     0.000  839.957  474.820  365.138
201.90  1861.912  435.638  435.638    0.000   287.116 1119.232 1119.232    0.000     0.000  705.946  445.363  260.583
202.00  1935.422  400.434  400.434    0.000   350.540 1265.699 1265.699    0.000     0.000  899.673  566.807  332.866
202.10  1981.830  451.283  451.283    0.000   331.000 1199.421 1199.421    0.000     0.000  878.058  696.495  181.564
202.20  1954.216  435.091  435.091    0.000   331.778 1103.353 1103.353    0.000     0.000  756.916  363.529  393.387
202.30  1879.220  455.776  455.776    0.000   327.324 1232.028 1232.028    0.000     0.000  858.858  365.138  493.720
202.40  1910.203  445.011  445.011    0.000   236.272 1225.447 1132.235   93.213     0.000  788.886  293.557  495.328
202.50  1861.218  508.383  508.383    0.000   285.473 1175.202 1175.202    0.000     0.000  828.093  354.882  473.211
202.60  1856.607  494.127  494.127    0.000   360.312 1079.104 1079.104    0.000     0.000  748.572  273.954  474.618
202.70  1882.275  545.433  545.433    0.000   330.869 1041.825 1041.825    0.000     0.000  820.051  374.386  445.665
202.80  1935.249  431.884  431.884    0.000   359.012 1151.773 1151.773    0.000     0.000  655.578  243.492  412.087
202.90  1915.321  500.626  500.626    0.000   263.596 1195.916 1195.916    0.000     0.000  759.126  324.118  435.008
203.00  1963.410  452.912  452.912    0.000   425.509 1098.344 1098.344    0.000     0.000  656.785  273.954  382.831
203.10  1937.464  435.135  435.135    0.000   441.937 1050.221 1050.221    0.000     0.000  645.726  223.285  422.442
203.20  1943.072  384.154  384.154    0.000   325.766 1126.918 1111.699   15.218     0.000  746.562  294.060  452.501
203.30  2081.081  375.586  375.586    0.000   361.349 1149.009 1145.377    3.632     0.000  797.331  233.539  563.792
203.40  2014.165  395.720  395.720    0.000   385.086 1123.936 1123.936    0.000     0.000  738.820  192.924  545.897
203.50  1888.639  464.434  464.434    0.000   348.033 1041.143 1041.143    0.000     0.000  861.571  334.575  526.996
203.60  1806.520  488.985  488.985    0.000   300.130 1108.715 1108.715    0.000     0.000  658.091  223.184  434.908
203.70  1934.055  370.154  370.154    0.000   351.147 1023.462 1023.462    0.000     0.000  677.696  223.184  454.512
203.80  1990.877  458.672  458.672    0.000   335.233 1132.752 1132.752    0.000     0.000  717.406  263.497  453.909
203.90  2032.432  414.377  414.377    0.000   286.509 1319.878 1181.010  138.868     0.000  941.194  303.912  637.282
204.00  1980.118  455.178  455.178    0.000   227.884 1242.879 1108.334  134.545     0.000  840.158  303.209  536.949
204.10  1983.897  415.951  415.951    0.000   336.834 1068.036 1068.036    0.000     0.000  739.022  243.693  495.328
204.20  1953.169  502.087  502.087    0.000   297.838 1132.848 1132.848    0.000     0.000  910.431  515.234  395.197
204.30  2071.088  453.453  453.453    0.000   395.980 1145.337 1145.337    0.000     0.000  951.951  667.844  284.108
204.40  2094.682  436.703  436.703    0.000   322.004 1255.149 1255.149    0.000     0.000  939.787  615.667  324.120
204.50  2075.946  437.741  437.741    0.000   417.683 1163.841 1163.841    0.000     0.000  920.384  647.033  273.351
204.60  2030.728  420.008  420.008    0.000   462.473 1137.296 1137.296    0.000     0.000  859.762  657.891  201.871
204.70  2047.157  427.349  427.349    0.000   507.478 1115.595 1115.595    0.000     0.000 1010.663  525.790  484.873
204.80  1992.234  419.381  419.381    0.000   422.914 1113.652 1083.215   30.437     0.000  808.892  283.504  525.388
204.90  2016.114  432.261  432.261    0.000   436.750 1196.478 1141.311   55.167     0.000  973.162  395.196  577.967
205.00  2003.903  434.350  434.350    0.000   303.113 1270.670 1194.665   76.005     0.000  983.820  426.261  557.558
205.10  2099.164  388.913  388.913    0.000   393.343 1222.210 1174.999   47.212     0.000 1004.229  507.493  496.736
205.20  2039.834  422.629  422.629    0.000   366.968 1222.470 1140.758   81.712     0.000  940.792  475.724  465.068
205.30  2032.582  440.850  440.850    0.000   531.949 1026.059 1026.059    0.000     0.000  880.573  243.291  637.282
205.40  2050.797  396.421  396.421    0.000   418.678 1130.287 1090.339   39.948     0.000  920.986  344.024  576.962
205.50  1970.087  482.380  482.380    0.000   411.328 1195.747 1195.747    0.000     0.000  810.198  505.783  304.415
205.60  2002.322  441.078  441.078    0.000   424.730 1132.107 1132.107    0.000     0.000  852.724  334.977  517.747
205.70  1998.578  479.265  479.265    0.000   421.530 1214.295 1214.295    0.000     0.000 1174.028  486.178  687.850
205.80  1892.270  513.064  513.064    0.000   415.390 1170.073 1170.073    0.000     0.000  771.092  385.445  385.646
205.90  1978.331  405.882  405.882    0.000   516.949 1049.232 1049.232    0.000     0.000 1084.455  608.630  475.825
206.00  1980.484  430.846  430.846    0.000   506.356 1040.243 1040.243    0.000     0.000  931.141  900.679   30.462
206.10  2058.484  447.269  447.269    0.000   476.610 1131.899 1131.899    0.000     0.000 1091.391  787.780  303.611
206.20  2030.831  404.770  404.770    0.000   581.151 1116.979 1116.979    0.000     0.000 1062.035  909.727  152.308
206.30  1965.164  435.501  435.501    0.000   502.634 1012.696 1012.696    0.000     0.000  739.122  668.045   71.077
206.40  1898.026  433.041  433.041    0.000   410.809 1158.921 1158.921    0.000     0.000  850.111  850.111    0.000
206.50  1941.136  455.393  455.393    0.000   431.646 1077.336 1077.336    0.000     0.000  726.656  726.656    0.000
206.60  2017.275  405.603  405.603    0.000   484.393 1109.415 1109.415    0.000     0.000  799.141  748.572   50.568
206.70  1927.258  447.081  447.081    0.000   519.238 1081.225 1081.225    0.000     0.000 1001.012  698.607  302.405
206.80  1974.873  413.037  413.037    0.000   345.222 1214.466 1214.466    0.000     0.000  962.103  870.718   91.385
206.90  1992.074  469.450  469.450    0.000   442.629 1182.427 1182.427    0.000     0.000  851.115  851.115    0.000
207.00  2013.606  357.127  357.127    0.000   475.315 1122.861 1122.861    0.000     0.000  954.063  852.524  101.539
207.10  2026.576  398.391  398.391    0.000   476.871 1130.755 1130.755    0.000     0.000  879.264  677.393  201.871
207.20  2147.890  379.060  379.060    0.000   715.909 1062.059 1062.059    0.000     0.000  950.543  869.614   80.929
207.30  2149.297  361.480  361.480    0.000   583.657 1195.877 1195.877    0.000     0.000  869.313  828.697   40.616
207.40  2091.117  387.118  387.118    0.000   475.747 1114.812 1114.812    0.000     0.000  909.828  889.520   20.308
207.50  2070.764  409.396  409.396    0.000   549.590 1109.232 1109.232    0.000     0.000  941.194  941.194    0.000
207.60  2063.681  436.411  436.411    0.000   500.304 1166.468 1166.468    0.000     0.000  953.055  953.055    0.000
207.70  2046.099  413.357  413.357    0.000   486.383 1110.883 1110.883    0.000     0.000  919.781  919.781    0.000
207.80  2035.187  409.832  409.832    0.000   556.806 1170.495 1170.495    0.000     0.000  911.234  850.512   60.722
207.90  2098.060  417.133  417.133    0.000   579.767 1133.276 1133.276    0.000     0.000 1113.508  869.815  243.693
208.00  2131.373  428.373  428.373    0.000   538.134 1161.419 1161.419    0.000     0.000 1114.512  941.896  172.616
208.10  2115.281  420.704  420.704    0.000   554.257 1117.366 1117.366    0.000     0.000  931.945  769.483  162.462
208.20  2127.085  385.334  385.334    0.000   624.300 1063.235 1063.235    0.000     0.000  850.412  728.566  121.847
208.30  1968.390  435.134  435.134    0.000   489.063 1022.857 1022.857    0.000     0.000  688.151  505.382  182.770
208.40  2003.729  455.301  455.301    0.000   507.827 1040.832 1040.832    0.000     0.000  831.009  547.906  283.102
208.50  1907.178  394.582  394.582    0.000   493.948 1035.912 1035.912    0.000     0.000  911.336  668.648  242.688
208.60  2125.686  382.056  382.056    0.000   539.860 1072.442 1072.442    0.000     0.000  932.246  617.475  314.770
208.70  2043.091  366.062  366.062    0.000   536.101 1040.057 1040.057    0.000     0.000  992.667  486.782  505.884
208.80  1995.190  467.486  467.486    0.000   492.695 1099.551 1099.551    0.000     0.000 1003.322  598.172  405.150
208.90  2028.574  453.872  453.872    0.000   524.295 1063.846 1063.846    0.000     0.000  992.767  556.754  436.014
209.00  2055.131  403.675  403.675    0.000   503.760 1011.925 1010.109    1.816     0.000  859.460  272.144  587.316
209.10  2094.517  449.187  449.187    0.000   583.399 1089.685 1089.685    0.000     0.000  859.761  434.504  425.257
209.20  2061.059  364.377  364.377    0.000   435.406 1096.880 1060.564   36.317     0.000  889.218  415.304  473.914
209.30  2023.536  405.681  405.681    0.000   436.921 1207.162 1167.213   39.949     0.000  983.720  406.054  577.665
209.40  1992.534  428.671  428.671    0.000   304.063 1371.189 1188.914  182.275     0.000  741.233  314.770  426.463
209.50  2084.586  383.856  383.856    0.000   361.086 1290.597 1117.228  173.369     0.000 1033.986  577.866  456.120
209.60  2090.338  376.950  376.950    0.000   461.823 1207.297 1120.137   87.160     0.000  929.633  575.856  353.777
209.70  2090.582  363.853  363.853    0.000   374.316 1285.275 1193.705   91.570     0.000  912.139  486.681  425.458
209.80  2057.085  399.809  399.809    0.000   447.901 1109.024 1047.026   61.998     0.000  820.856  487.185  333.671
209.90  2052.395  379.604  379.604    0.000   425.721 1211.660 1100.721  110.939     0.000 1052.083  627.831  424.251
210.00  2096.859  346.916  346.916    0.000   558.540 1010.553  999.658   10.895     0.000  920.987  657.790  263.197
210.10  2051.670  371.471  371.471    0.000   422.177 1093.504 1093.504    0.000     0.000  880.774  677.897  202.877
210.20  2246.275  313.743  313.743    0.000   431.473 1159.826 1159.826    0.000     0.000  861.471  638.287  223.184
210.30  2141.564  307.970  307.970    0.000   379.375 1121.220 1121.220    0.000     0.000  820.052  566.808  253.244
210.40  2079.079  396.482  396.482    0.000   372.764 1173.106 1173.106    0.000     0.000  810.702  597.470  213.231
210.50  2091.478  386.976  386.976    0.000   427.974 1221.647 1150.829   70.818     0.000  951.046  738.618  212.427
210.60  2028.949  395.042  395.042    0.000   544.485 1173.226 1173.226    0.000     0.000 1074.401  709.867  364.534
210.70  2011.561  436.676  436.676    0.000   428.143 1204.056 1153.212   50.844     0.000 1013.981  699.210  314.770
210.80  2093.997  421.701  421.701    0.000   489.668 1216.552 1180.236   36.317     0.000 1154.727  770.287  384.440
210.90  2040.667  408.636  408.636    0.000   461.307 1167.305 1136.435   30.869     0.000 1074.301  638.689  435.612
211.00  2093.812  422.554  422.554    0.000   333.462 1227.011 1203.405   23.606     0.000  851.519  396.001  455.517
211.10  2069.586  395.283  395.283    0.000   443.493 1200.378 1200.378    0.000     0.000  952.856  436.617  516.239
211.20  1981.386  439.797  439.797    0.000   466.840 1240.449 1240.449    0.000     0.000  841.565  557.658  283.906
211.30  2043.358  434.748  434.748    0.000   437.007 1176.946 1176.946    0.000     0.000 1073.798  931.643  142.154
211.40  2074.847  389.005  389.005    0.000   560.570 1135.356 1135.356    0.000     0.000  979.900  456.321  523.578
211.50  2086.484  392.772  392.772    0.000   556.117 1093.718 1093.718    0.000     0.000  899.674  516.239  383.435
211.60  2146.545  373.035  373.035    0.000   596.839 1174.911 1144.042   30.869     0.000 1265.211  900.677  364.534
211.70  2057.577  375.589  375.589    0.000   569.693 1115.122 1115.122    0.000     0.000 1125.472  678.701  446.771
211.80  2094.465  441.333  441.333    0.000   441.115 1321.818 1240.106   81.713     0.000 1002.620  507.291  495.328
211.90  2020.835  357.566  357.566    0.000   437.181 1212.871 1183.817   29.054     0.000  893.441  578.670  314.770
212.00  2058.569  362.818  362.818    0.000   411.930 1280.873 1158.780  122.094     0.000 1113.105  779.435  333.671
212.10  2035.329  380.892  380.892    0.000   422.137 1166.870 1068.210   98.661     0.000  963.211  780.441  182.770
212.20  2142.913  404.459  404.459    0.000   492.390 1223.730 1176.432   47.298     0.000 1156.738  801.553  355.185
212.30  2144.710  418.129  418.129    0.000   412.883 1235.175 1191.595   43.580     0.000  912.139  476.930  435.209
212.40  2104.485  360.715  360.715    0.000   513.141 1217.059 1137.162   79.897     0.000  841.062  527.096  313.966
212.50  1993.188  369.046  369.046    0.000   372.978 1107.987 1107.987    0.000     0.000  710.068  476.528  233.539
212.60  2071.168  416.451  416.451    0.000   455.166 1133.579 1133.579    0.000     0.000  952.453  770.287  182.166
212.70  2057.231  454.936  454.936    0.000   516.948 1128.993 1128.993    0.000     0.000 1246.612 1104.458  142.154
212.80  2111.397  351.909  351.909    0.000   476.740 1057.102 1057.102    0.000     0.000 1125.874  963.412  162.462
212.90  2061.520  374.828  374.828    0.000   424.253 1093.893 1093.893    0.000     0.000 1022.727  941.496   81.231
213.00  2075.689  331.588  331.588    0.000   320.709 1228.008 1228.008    0.000     0.000 1185.792 1003.022  182.770
213.10  2030.311  376.801  376.801    0.000   471.636 1119.100 1119.100    0.000     0.000 1175.437  952.856  222.581
213.20  2068.825  402.300  402.300    0.000   457.761 1149.235 1149.235    0.000     0.000 1205.497  992.466  213.030
213.30  2081.757  399.694  399.694    0.000   380.630 1187.925 1187.925    0.000     0.000 1014.182  790.796  223.385
213.40  2078.751  474.085  474.085    0.000   404.711 1239.769 1239.769    0.000     0.000 1197.957  984.725  213.231
213.50  2066.299  406.543  406.543    0.000   436.663 1158.272 1158.272    0.000     0.000 1053.390  719.317  334.073
213.60  2076.854  376.076  376.076    0.000   368.352 1134.407 1134.407    0.000     0.000 1125.070  507.292  617.778
213.70  2141.282  404.112  404.112    0.000   423.433 1160.822 1160.822    0.000     0.000  944.311  467.078  477.232
213.80  2098.603  459.930  459.930    0.000   478.166 1084.511 1084.511    0.000     0.000  951.348  446.168  505.180
213.90  2117.761  442.899  442.899    0.000   464.244 1178.064 1178.064    0.000     0.000  954.465  446.771  507.694
214.00  2088.486  450.925  450.925    0.000   464.418 1150.220 1150.220    0.000     0.000  841.866  496.634  345.232
214.10  2114.712  456.790  456.790    0.000   405.483 1246.338 1246.338    0.000     0.000 1125.070  861.672  263.398
214.20  2202.886  405.120  405.120    0.000   405.571 1262.809 1262.809    0.000     0.000  953.459  638.689  314.770
214.30  2119.675  404.690  404.690    0.000   462.081 1188.188 1188.188    0.000     0.000  994.276  791.198  203.078
214.40  2125.416  393.028  393.028    0.000   513.358 1102.064 1102.064    0.000     0.000  943.507  750.583  192.924
214.50  2039.964  420.486  420.486    0.000   513.053 1142.352 1142.352    0.000     0.000  932.346  739.422  192.924
214.60  2093.378  342.664  342.664    0.000   534.500 1031.943 1031.943    0.000     0.000  811.305  436.014  375.291
214.70  1962.136  400.105  400.105    0.000   435.667 1092.507 1092.507    0.000     0.000  939.685  817.839  121.847
214.80  2006.843  389.957  389.957    0.000   437.911 1043.309 1043.309    0.000     0.000 1053.591  779.436  274.155
214.90  1931.272  410.713  410.713    0.000   456.463 1138.935 1138.935    0.000     0.000 1053.791  992.868   60.923
215.00  1901.395  498.980  498.980    0.000   414.224 1151.302 1151.302    0.000     0.000  861.269  861.269    0.000
215.10  2043.613  412.239  412.239    0.000   466.752 1181.919 1181.919    0.000     0.000  872.630  811.707   60.923
215.20  2018.190  440.616  440.616    0.000   455.253 1222.250 1222.250    0.000     0.000  891.531  840.761   50.769
215.30  1973.509  518.322  518.322    0.000   475.270 1148.619 1148.619    0.000     0.000 1043.839  688.453  355.386
215.40  2028.420  449.355  449.355    0.000   439.301 1147.114 1147.114    0.000     0.000 1102.148  636.276  465.872
215.50  2030.135  449.812  449.812    0.000   430.652 1214.164 1163.148   51.016     0.000 1193.835  848.804  345.031
215.60  1940.694  444.084  444.084    0.000   318.634 1239.286 1148.322   90.965     0.000 1062.638  839.253  223.385
215.70  2025.430  405.976  405.976    0.000   331.732 1313.828 1213.006  100.822     0.000 1205.798  718.915  486.883
215.80  1959.913  480.585  480.585    0.000   422.698 1156.885 1119.704   37.181     0.000  963.814  537.954  425.860
215.90  1998.908  422.195  422.195    0.000   443.927 1107.647 1107.647    0.000     0.000  822.263  548.108  274.155
216.00  2017.232  461.552  461.552    0.000   362.863 1110.494 1108.636    1.859     0.000  873.033  568.416  304.616
216.10  2019.059  473.856  473.856    0.000   401.211 1188.705 1172.017   16.688     0.000  923.199  527.399  395.800
216.20  2047.470  482.685  482.685    0.000   398.876 1221.350 1217.633    3.718     0.000  819.850  526.795  293.055
216.30  2050.980  461.843  461.843    0.000   394.983 1247.416 1234.359   13.057     0.000  789.590  517.044  272.546
216.40  2062.611  450.318  450.318    0.000   410.246 1249.883 1249.883    0.000     0.000 1065.152  558.463  506.689
216.50  2100.993  364.157  364.157    0.000   458.107 1181.907 1181.907    0.000     0.000  973.465  689.156  284.309
216.60  2077.671  374.691  374.691    0.000   410.852 1235.569 1235.569    0.000     0.000 1022.525  880.371  142.154
216.70  2083.681  392.838  392.838    0.000   333.851 1155.236 1155.236    0.000     0.000 1184.184  970.952  213.231
216.80  2061.858  385.436  385.436    0.000   276.090 1302.410 1302.410    0.000     0.000 1065.353  750.583  314.770
216.90  2100.526  334.631  334.631    0.000   274.404 1301.587 1301.587    0.000     0.000 1124.065  639.091  484.973
217.00  2067.407  375.463  375.463    0.000   285.903 1310.013 1310.013    0.000     0.000 1052.987  667.340  385.646
217.10  2120.624  360.036  360.036    0.000   217.293 1309.316 1309.316    0.000     0.000 1004.027  770.487  233.539
217.20  2092.798  402.237  402.237    0.000   371.767 1284.890 1284.890    0.000     0.000 1195.139  799.741  395.398
217.30  2164.302  376.454  376.454    0.000   333.980 1259.553 1259.553    0.000     0.000 1186.293  760.634  425.659
217.40  2043.426  439.905  439.905    0.000   296.409 1232.530 1232.530    0.000     0.000 1044.640  861.870  182.770
217.50  2104.531  404.858  404.858    0.000   438.217 1116.667 1116.667    0.000     0.000 1064.547  526.994  537.552
217.60  2098.099  440.395  440.395    0.000   363.468 1331.413 1331.413    0.000     0.000 1156.335  740.227  416.108
217.70  1993.393  431.598  431.598    0.000   400.949 1214.117 1214.117    0.000     0.000 1094.507  708.760  385.747
217.80  2000.772  399.228  399.228    0.000   390.747 1137.040 1137.040    0.000     0.000  942.099  506.689  435.410
217.90  2025.046  387.280  387.280    0.000   306.529 1257.621 1246.207   11.414     0.000 1014.081  497.238  516.842
218.00  2124.261  368.836  368.836    0.000   270.341 1353.683 1353.683    0.000     0.000 1043.134  628.233  414.901
218.10  2084.204  425.601  425.601    0.000   235.928 1314.204 1223.844   90.359     0.000 1104.056  749.274  354.783
218.20  2040.365  425.523  425.523    0.000   303.111 1219.436 1191.680   27.756     0.000  992.365  768.980  223.385
218.30  2079.837  416.259  416.259    0.000   345.180 1243.346 1239.715    3.632     0.000  891.530  586.914  304.616
218.40  1978.546  453.285  453.285    0.000   324.037 1200.337 1198.522    1.816     0.000  789.589  556.452  233.137
218.50  2011.354  413.896  413.896    0.000   350.625 1153.558 1153.558    0.000     0.000  861.069  486.783  374.286
218.60  2062.631  398.390  398.390    0.000   375.790 1188.711 1188.711    0.000     0.000  771.092  496.937  274.155
218.70  2064.988  435.211  435.211    0.000   377.606 1197.051 1197.051    0.000     0.000  780.039  465.872  314.167
218.80  1963.891  408.115  408.115    0.000   428.925 1061.601 1061.601    0.000     0.000  962.206  587.920  374.286
218.90  2087.357  408.691  408.691    0.000   393.689 1227.142 1197.137   30.005     0.000 1074.803  709.565  365.238
219.00  2027.781  404.963  404.963    0.000   261.739 1331.113 1255.540   75.573     0.000  933.654  608.931  324.723
219.10  1901.918  447.850  447.850    0.000   216.688 1323.469 1215.297  108.172     0.000  882.784  497.540  385.244
219.20  1909.767  489.248  489.248    0.000   278.341 1208.197 1208.197    0.000     0.000  831.613  526.996  304.616
219.30  1964.116  431.791  431.791    0.000   316.687 1204.696 1153.680   51.016     0.000  710.772  335.078  375.694
219.40  1949.218  475.823  475.823    0.000   316.210 1305.525 1305.525    0.000     0.000  984.725  731.079  253.646
219.50  1977.138  413.236  413.236    0.000   340.294 1196.225 1196.225    0.000     0.000  942.903  537.552  405.350
219.60  1950.899  479.548  479.548    0.000   309.209 1165.744 1160.296    5.448     0.000  750.985  466.877  284.108
219.70  2045.763  425.048  425.048    0.000   241.288 1276.381 1250.959   25.422     0.000  618.884  395.800  223.083
219.80  1949.585  410.485  410.485    0.000   305.792 1308.155 1306.339    1.816     0.000  912.541  648.741  263.800
219.90  1881.618  423.066  423.066    0.000   285.083 1316.372 1316.372    0.000     0.000  791.600  507.694  283.906
220.00  2023.721  466.041  466.041    0.000   211.972 1519.094 1372.273  146.820     0.000  792.003  528.002  264.001
220.10  1871.163  469.449  469.449    0.000   321.831 1230.256 1199.906   30.350     0.000  982.916  709.967  272.948
220.20  1921.573  475.883  475.883    0.000   314.569 1367.910 1280.405   87.506     0.000  792.003  467.078  324.924
220.30  2094.270  388.783  388.783    0.000   376.741 1242.521 1231.194   11.327     0.000  913.648  720.724  192.924
220.40  1975.925  410.914  410.914    0.000   299.222 1215.243 1207.720    7.523     0.000  730.476  557.860  172.616
220.50  1971.824  424.337  424.337    0.000   423.390 1188.189 1175.478   12.711     0.000  940.692  737.614  203.078
220.60  1974.986  401.541  401.541    0.000   419.023 1144.042 1144.042    0.000     0.000  949.236  675.182  274.054
220.70  1960.531  381.875  381.875    0.000   403.714 1199.212 1168.776   30.437     0.000 1103.355  890.123  213.231
220.80  2104.169  411.200  411.200    0.000   485.039 1250.447 1250.447    0.000     0.000 1083.248  890.726  192.521
220.90  2017.596  411.953  411.953    0.000   413.447 1265.789 1265.789    0.000     0.000  954.465  700.618  253.847
221.00  2007.200  413.706  413.706    0.000   430.610 1242.404 1242.404    0.000     0.000 1074.100  881.176  192.924
221.10  1980.878  430.050  430.050    0.000   446.477 1301.980 1301.980    0.000     0.000  944.110  730.878  213.231
221.20  1980.357  392.523  392.523    0.000   455.166 1174.135 1174.135    0.000     0.000  731.079  477.232  253.847
221.30  1944.556  395.532  395.532    0.000   390.272 1331.897 1331.897    0.000     0.000 1075.004  719.819  355.185
221.40  1953.753  420.370  420.370    0.000   507.909 1242.099 1242.099    0.000     0.000 1222.588 1060.125  162.462
221.50  1938.597  392.477  392.477    0.000   470.039 1117.497 1113.693    3.805     0.000  849.005  535.843  313.162
221.60  1996.720  406.763  406.763    0.000   410.938 1234.662 1234.662    0.000     0.000  969.344  787.378  181.966
221.70  2035.000  374.386  374.386    0.000   438.480 1180.275 1180.275    0.000     0.000  898.870  615.768  283.102
221.80  2100.118  324.977  324.977    0.000   399.740 1187.322 1187.322    0.000     0.000  938.078  706.348  231.730
221.90  2058.061  415.848  415.848    0.000   490.661 1160.085 1160.085    0.000     0.000 1001.012  646.430  354.582
222.00  2135.181  366.664  366.664    0.000   494.422 1157.664 1157.664    0.000     0.000  828.597  505.080  323.517
222.10  2033.969  376.060  376.060    0.000   387.634 1205.905 1205.905    0.000     0.000  859.360  444.860  414.499
222.20  2070.621  397.996  397.996    0.000   430.478 1189.700 1189.700    0.000     0.000  892.335  526.996  365.339
222.30  2045.366  451.271  451.271    0.000   401.255 1243.094 1166.224   76.870     0.000  859.461  475.222  384.239
222.40  2099.413  402.255  402.255    0.000   453.352 1152.431 1146.984    5.448     0.000  949.639  597.269  352.370
222.50  2024.012  425.052  425.052    0.000   419.195 1169.512 1169.512    0.000     0.000  993.874  557.257  436.617
222.60  1985.224  398.768  398.768    0.000   394.899 1160.604 1160.604    0.000     0.000  699.311  334.274  365.037
222.70  2070.184  370.775  370.775    0.000   440.850 1148.278 1148.278    0.000     0.000  900.176  566.807  333.369
222.80  2067.031  337.509  337.509    0.000   429.486 1077.414 1066.173   11.241     0.000  757.620  484.270  273.350
222.90  2224.917  329.877  329.877    0.000   398.272 1156.844 1132.114   24.730     0.000  778.029  385.847  392.181
223.00  2103.928  439.852  439.852    0.000   342.673 1191.258 1191.258    0.000     0.000  749.074  312.859  436.215
223.10  2085.165  435.692  435.692    0.000   265.844 1332.800 1240.193   92.607     0.000  899.774  495.831  403.943
223.20  2068.983  444.816  444.816    0.000   308.473 1420.787 1270.765  150.022     0.000  831.411  426.061  405.350
223.30  2041.189  404.797  404.797    0.000   385.172 1038.115 1038.115    0.000     0.000  666.736  273.551  393.185
223.40  2137.503  430.613  430.613    0.000   414.045 1129.760 1129.760    0.000     0.000  716.901  364.229  352.671
223.50  2026.274  353.499  353.499    0.000   417.551 1139.795 1139.795    0.000     0.000  646.629  343.723  302.906
223.60  2091.542  367.901  367.901    0.000   429.833 1239.671 1239.671    0.000     0.000  637.684  446.168  191.516
223.70  2094.708  369.662  369.662    0.000   371.205 1188.866 1188.866    0.000     0.000  658.594  435.208  223.385
223.80  1996.777  417.694  417.694    0.000   408.733 1200.407 1200.407    0.000     0.000  739.119  536.041  203.078
223.90  2063.302  409.570  409.570    0.000   361.262 1229.157 1229.157    0.000     0.000  808.690  556.451  252.239
224.00  2108.096  355.606  355.606    0.000   383.268 1256.527 1256.527    0.000     0.000  789.690  284.006  505.683
224.10  2134.314  349.238  349.238    0.000   394.163 1174.509 1145.974   28.534     0.000  798.335  314.166  484.169
224.20  2022.172  462.400  462.400    0.000   420.490 1324.974 1174.087  150.887     0.000 1031.975  557.156  474.820
224.30  2029.193  434.914  434.914    0.000   431.643 1161.714 1161.714    0.000     0.000  778.430  505.280  273.149
224.40  1922.162  450.429  450.429    0.000   413.402 1123.852 1123.852    0.000     0.000  697.803  373.080  324.723
224.50  1933.341  447.558  447.558    0.000   333.286 1211.520 1211.520    0.000     0.000  657.187  383.233  273.954
224.60  2007.745  478.806  478.806    0.000   398.138 1174.084 1174.084    0.000     0.000  698.506  485.274  213.231
224.70  2058.998  466.263  466.263    0.000   417.894 1164.612 1164.612    0.000     0.000  901.783  749.475  152.308
224.80  1972.716  435.558  435.558    0.000   429.698 1173.820 1173.820    0.000     0.000  821.559  588.019  233.539
224.90  2032.385  421.162  421.162    0.000   417.205 1019.130 1019.130    0.000     0.000  669.452  415.806  253.646
225.00  2080.570  368.002  368.002    0.000   437.741 1080.566 1080.566    0.000     0.000  831.712  608.327  223.385
225.10  1994.064  383.854  383.854    0.000   371.510 1112.225 1112.225    0.000     0.000  615.567  453.104  162.462
225.20  2120.334  392.708  392.708    0.000   401.729 1222.170 1222.170    0.000     0.000  769.885  486.582  283.303
225.30  2044.120  374.498  374.498    0.000   407.344 1222.035 1222.035    0.000     0.000  921.590  647.436  274.155
225.40  2093.389  377.383  377.383    0.000   347.772 1290.073 1290.073    0.000     0.000  719.216  364.735  354.481
225.50  2003.296  466.432  466.432    0.000   382.403 1217.876 1217.876    0.000     0.000  961.299  728.363  232.936
225.60  2042.201  385.821  385.821    0.000   264.936 1248.998 1248.998    0.000     0.000  699.210  415.605  283.605
225.70  2110.916  377.310  377.310    0.000   320.750 1214.157 1214.157    0.000     0.000  707.454  535.039  172.415
225.80  1958.176  424.835  424.835    0.000   402.464 1180.577 1180.577    0.000     0.000  820.252  638.890  181.362
225.90  1996.203  463.383  463.383    0.000   459.014 1138.513 1138.513    0.000     0.000  798.135  555.648  242.487
226.00  1978.564  517.276  517.276    0.000   372.846 1259.907 1259.907    0.000     0.000  880.774  708.158  172.616
226.10  1993.536  460.745  460.745    0.000   389.148 1176.968 1176.968    0.000     0.000  592.140  492.009  100.131
226.20  2051.301  420.844  420.844    0.000   372.547 1172.614 1172.614    0.000     0.000  876.954  523.578  353.375
226.30  2101.390  368.433  368.433    0.000   423.989 1173.654 1173.654    0.000     0.000  817.840  767.070   50.769
226.40  1938.343  385.803  385.803    0.000   488.022 1057.748 1057.748    0.000     0.000  830.406  536.547  293.859
226.50  2050.853  338.510  338.510    0.000   411.197 1046.162 1046.162    0.000     0.000  726.455  666.537   59.918
226.60  2013.178  401.621  401.621    0.000   302.031 1260.723 1260.723    0.000     0.000  538.156  264.001  274.155
226.70  2059.234  394.462  394.462    0.000   441.759 1011.908 1011.908    0.000     0.000  800.849  385.847  415.002
226.80  2042.023  391.915  391.915    0.000   343.229 1091.202 1091.202    0.000     0.000  730.878  395.800  335.078
226.90  1949.395  411.896  411.896    0.000   235.492 1167.506 1167.506    0.000     0.000  568.315  324.622  243.693
227.00  2101.618  337.586  337.586    0.000   238.219 1222.674 1222.674    0.000     0.000  780.541  506.990  273.552
227.10  2056.630  366.399  366.399    0.000   265.586 1242.994 1242.994    0.000     0.000  669.552  314.367  355.185
227.20  1975.835  448.997  448.997    0.000   322.523 1315.169 1315.169    0.000     0.000  759.329  708.560   50.769
227.30  1983.761  428.377  428.377    0.000   246.473 1363.243 1363.243    0.000     0.000  770.891  750.583   20.308
227.40  2082.153  346.551  346.551    0.000   315.517 1272.996 1272.996    0.000     0.000  747.667  747.667    0.000
227.50  1971.286  427.770  427.770    0.000   445.699 1318.919 1318.919    0.000     0.000  971.254  463.962  507.292
227.60  1864.430  523.222  523.222    0.000   370.900 1263.709 1263.709    0.000     0.000  953.258  729.873  223.385
227.70  1905.455  481.184  481.184    0.000   415.435 1240.760 1240.760    0.000     0.000  953.862  771.092  182.770
227.80  1912.400  450.080  450.080    0.000   340.079 1188.098 1188.098    0.000     0.000  811.506  669.352  142.154
227.90  1999.560  420.464  420.464    0.000   435.711 1187.406 1187.406    0.000     0.000  891.229  809.998   81.231
228.00  1950.419  457.366  457.366    0.000   466.755 1177.119 1177.119    0.000     0.000  840.158  779.235   60.923
228.10  1863.463  505.330  505.330    0.000   448.597 1171.413 1171.413    0.000     0.000  751.186  629.339  121.847
228.20  1976.210  464.775  464.775    0.000   410.895 1335.126 1335.126    0.000     0.000  891.127  537.551  353.576
228.30  1948.251  499.812  499.812    0.000   383.050 1372.705 1372.705    0.000     0.000  892.536  588.322  304.214
228.40  1933.181  455.112  455.112    0.000   412.495 1265.183 1236.129   29.053     0.000  811.003  405.753  405.250
228.50  1969.859  483.006  483.006    0.000   409.168 1247.460 1247.460    0.000     0.000  801.151  364.937  436.215
228.60  1971.488  413.300  413.300    0.000   408.130 1170.419 1155.892   14.527     0.000  963.412  558.061  405.351
228.70  1936.629  437.518  437.518    0.000   357.589 1289.439 1283.992    5.448     0.000  931.945  607.825  324.120
228.80  1894.555  418.483  418.483    0.000   331.647 1341.323 1246.813   94.510     0.000  890.928  525.991  364.936
228.90  1905.390  434.545  434.545    0.000   386.250 1244.693 1226.016   18.677     0.000  902.489  446.570  455.919
229.00  1897.757  424.216  424.216    0.000   439.213 1217.028 1217.028    0.000     0.000  972.762  578.168  394.594
229.10  1920.158  397.192  397.192    0.000   485.470 1203.321 1203.321    0.000     0.000  973.365  649.044  324.321
229.20  1930.263  466.588  466.588    0.000   316.902 1280.052 1280.052    0.000     0.000  842.369  416.007  426.362
229.30  1934.409  500.995  500.995    0.000   365.757 1267.335 1250.473   16.861     0.000  930.236  463.157  467.079
229.40  1977.232  458.570  458.570    0.000   388.500 1318.276 1207.077  111.198     0.000  941.797  465.269  476.528
229.50  2026.554  455.961  455.961    0.000   353.131 1350.953 1350.953    0.000     0.000  789.188  281.494  507.694
229.60  2052.548  419.376  419.376    0.000   458.497 1261.251 1261.251    0.000     0.000  890.727  616.572  274.155
229.70  2029.622  420.794  420.794    0.000   421.830 1238.208 1238.208    0.000     0.000  921.389  708.158  213.231
229.80  2117.377  471.994  471.994    0.000   481.842 1322.727 1322.727    0.000     0.000 1013.377  607.423  405.954
229.90  2031.820  390.399  390.399    0.000   483.917 1308.673 1308.673    0.000     0.000 1043.638  881.176  162.462
230.00  2062.225  371.520  371.520    0.000   483.787 1218.391 1218.391    0.000     0.000 1051.880  828.495  223.385
230.10  2092.804  376.017  376.017    0.000   577.725 1195.482 1195.482    0.000     0.000 1140.953  968.338  172.616
230.20  2073.160  340.839  340.839    0.000   570.248 1087.615 1087.615    0.000     0.000 1020.314 1020.314    0.000
230.30  2017.968  378.741  378.741    0.000   505.749 1130.424 1130.424    0.000     0.000 1057.311  894.849  162.462
230.40  2004.567  376.812  376.812    0.000   461.260 1069.508 1069.508    0.000     0.000  857.651  745.958  111.693
230.50  1910.908  423.100  423.100    0.000   514.310 1126.754 1126.754    0.000     0.000 1049.569  584.703  464.867
230.60  1982.190  379.533  379.533    0.000   462.039 1113.906 1113.906    0.000     0.000  815.326  331.961  483.365
230.70  2011.309  367.603  367.603    0.000   489.668 1022.981 1022.981    0.000     0.000  889.820  808.589   81.231
230.80  1943.018  407.964  407.964    0.000   502.592 1158.013 1158.013    0.000     0.000  940.993  434.908  506.085
230.90  1955.356  474.917  474.917    0.000   334.496 1352.943 1171.360  181.583     0.000  949.436  462.251  487.185
231.00  1982.091  465.843  465.843    0.000   351.446 1208.076 1045.430  162.647     0.000  799.543  484.772  314.770
231.10  1904.891  435.611  435.611    0.000   359.440 1353.214 1206.737  146.477     0.000 1103.958  768.880  335.078
231.20  1921.054  420.644  420.644    0.000   375.438 1284.429 1123.125  161.304     0.000  942.702  617.778  324.924
231.30  2049.114  384.550  384.550    0.000   374.576 1303.016 1190.780  112.236     0.000 1052.585  900.277  152.308
231.40  2023.108  376.521  376.521    0.000   345.261 1366.701 1220.570  146.131     0.000 1050.173  745.958  304.214
231.50  2131.139  340.410  340.410    0.000   409.079 1242.091 1178.018   64.073     0.000  940.088  848.703   91.385
231.60  2031.073  410.821  410.821    0.000   441.286 1336.264 1271.585   64.678     0.000 1154.727 1053.188  101.539
231.70  1971.673  484.587  484.587    0.000   351.880 1311.355 1185.026  126.329     0.000  899.875  575.554  324.321
231.80  1994.914  489.179  489.179    0.000   339.643 1242.179 1225.750   16.429     0.000  787.780  465.068  322.712
231.90  1985.295  398.069  398.069    0.000   313.961 1276.901 1247.329   29.572     0.000  882.281  648.843  233.438
232.00  2068.338  312.943  312.943    0.000   294.463 1159.863 1159.863    0.000     0.000 1001.514  688.352  313.162
232.10  2025.527  414.213  414.213    0.000   353.827 1183.867 1178.420    5.448     0.000  879.768  606.820  272.948
232.20  1921.522  448.063  448.063    0.000   344.875 1154.983 1147.720    7.263     0.000 1023.631  638.387  385.244
232.30  2020.255  412.272  412.272    0.000   398.009 1114.602 1094.542   20.061     0.000  921.791  507.091  414.701
232.40  2002.907  394.472  394.472    0.000   452.010 1083.476 1081.660    1.816     0.000  799.945  505.482  294.463
232.50  1992.603  427.663  427.663    0.000   333.421 1180.451 1174.744    5.707     0.000  952.454  485.778  466.676
232.60  2038.312  396.675  396.675    0.000   364.330 1160.474 1158.658    1.816     0.000  963.211  588.121  375.090
232.70  2062.111  423.878  423.878    0.000   331.083 1301.275 1301.275    0.000     0.000 1004.126  689.456  314.670
232.80  2014.209  488.567  488.567    0.000   361.085 1302.454 1302.454    0.000     0.000 1094.407  840.560  253.847
232.90  2001.457  440.303  440.303    0.000   522.740 1116.073 1116.073    0.000     0.000  951.248  607.222  344.026
233.00  2031.652  424.881  424.881    0.000   414.957 1245.987 1245.987    0.000     0.000 1051.982  666.135  385.847
233.10  1944.832  513.706  513.706    0.000   396.368 1177.503 1177.503    0.000     0.000  859.461  413.293  446.168
233.20  1946.684  507.055  507.055    0.000   438.346 1207.025 1177.366   29.658     0.000  892.032  516.540  375.492
233.30  2043.697  435.476  435.476    0.000   397.230 1249.861 1249.861    0.000     0.000  961.801  586.710  375.090
233.40  1952.772  495.950  495.950    0.000   344.141 1161.883 1161.883    0.000     0.000  982.008  485.473  496.535
233.50  1965.460  455.402  455.402    0.000   336.619 1222.370 1209.140   13.230     0.000  851.213  404.442  446.771
233.60  1982.881  504.103  504.103    0.000   426.846 1243.024 1243.024    0.000     0.000 1003.723  435.407  568.315
233.70  1958.620  482.462  482.462    0.000   355.122 1283.668 1239.916   43.753     0.000 1074.094  576.554  497.540
233.80  1882.519  477.209  477.209    0.000   322.094 1217.662 1179.616   38.046     0.000  809.392  352.468  456.925
233.90  1839.836  565.264  565.264    0.000   255.814 1489.712 1390.793   98.919     0.000  941.391  515.531  425.860
234.00  1875.273  552.521  552.521    0.000   249.327 1330.665 1214.625  116.040     0.000  951.344  616.266  335.078
234.10  1891.593  522.504  522.504    0.000   336.533 1287.193 1285.290    1.902     0.000  981.709  707.756  273.954
234.20  1909.343  533.600  533.600    0.000   326.931 1216.023 1216.023    0.000     0.000  989.549  766.164  223.385
234.30  1827.027  575.009  575.009    0.000   384.609 1192.760 1192.760    0.000     0.000  860.667  535.944  324.723
234.40  1852.205  551.719  551.719    0.000   412.105 1096.477 1096.477    0.000     0.000  758.726  566.003  192.723
234.50  1875.415  587.794  587.794    0.000   342.324 1282.431 1266.088   16.343     0.000  779.134  576.057  203.078
234.60  1873.586  525.437  525.437    0.000   468.820 1197.808 1197.808    0.000     0.000  910.327  677.793  232.534
234.70  1810.390  534.574  534.574    0.000   379.983 1065.136 1065.136    0.000     0.000  658.896  394.895  264.001
234.80  1909.675  437.825  437.825    0.000   370.077 1160.032 1158.130    1.902     0.000  679.705  466.474  213.231
234.90  1902.642  444.414  444.414    0.000   306.437 1176.418 1129.293   47.125     0.000  709.362  385.041  324.321
235.00  1938.655  438.844  438.844    0.000   406.310 1197.729 1197.729    0.000     0.000  851.315  394.993  456.321
235.10  1854.772  452.363  452.363    0.000   412.658 1090.771 1079.357   11.414     0.000  780.942  445.864  335.078
235.20  1914.113  442.950  442.950    0.000   400.606 1138.887 1138.887    0.000     0.000  901.479  637.981  263.498
235.30  1933.408  363.355  363.355    0.000   375.395 1114.688 1111.056    3.632     0.000  872.024  689.254  182.770
235.40  2027.025  424.990  424.990    0.000   443.836 1233.145 1209.107   24.038     0.000 1001.511  839.049  162.462
235.50  2043.638  372.060  372.060    0.000   361.911 1120.351 1086.110   34.241     0.000  697.702  494.624  203.078
235.60  2043.515  418.923  418.923    0.000   307.264 1140.749 1140.749    0.000     0.000  669.854  334.776  335.078
235.70  2034.199  416.607  416.607    0.000   428.921 1272.579 1272.579    0.000     0.000  871.725  729.672  142.054
235.80  1876.347  458.034  458.034    0.000   381.407 1146.282 1146.282    0.000     0.000  658.995  587.918   71.077
235.90  1814.336  524.419  524.419    0.000   331.216 1114.996 1114.996    0.000     0.000  649.446  588.724   60.722
236.00  1928.955  457.582  457.582    0.000   356.723 1225.708 1225.708    0.000     0.000  851.318  851.318    0.000
236.10  1870.352  441.664  441.664    0.000   369.473 1142.531 1142.531    0.000     0.000  670.156  558.463  111.693
236.20  1882.220  473.658  473.658    0.000   303.675 1097.091 1097.091    0.000     0.000  566.808  262.996  303.812
236.30  1873.948  525.318  525.318    0.000   369.471 1204.049 1204.049    0.000     0.000  698.606  425.858  272.747
236.40  1908.046  478.405  478.405    0.000   362.731 1237.856 1237.856    0.000     0.000  690.262  517.646  172.616
236.50  1957.537  491.596  491.596    0.000   385.299 1279.837 1255.107   24.730     0.000  822.062  365.540  456.522
236.60  2022.938  415.719  415.719    0.000   401.253 1235.783 1235.783    0.000     0.000  852.524  558.061  294.462
236.70  2004.915  430.597  430.597    0.000   421.268 1145.036 1145.036    0.000     0.000  891.631  689.558  202.072
236.80  1969.435  432.113  432.113    0.000   492.428 1100.425 1100.425    0.000     0.000  810.501  566.808  243.693
236.90  2049.513  413.043  413.043    0.000   493.551 1147.542 1147.542    0.000     0.000  892.434  639.090  253.344
237.00  2022.522  411.182  411.182    0.000   416.123 1266.921 1266.921    0.000     0.000  781.849  619.387  162.462
237.10  2064.306  464.629  464.629    0.000   394.334 1229.516 1229.516    0.000     0.000  941.094  839.555  101.539
237.20  1967.584  478.125  478.125    0.000   466.146 1229.425 1229.425    0.000     0.000  902.891  781.246  121.646
237.30  1998.685  434.436  434.436    0.000   492.043 1093.504 1093.504    0.000     0.000  901.283  648.441  252.842
237.40  2032.848  434.099  434.099    0.000   566.011 1165.658 1165.658    0.000     0.000  951.851  698.607  253.244
237.50  2050.028  424.130  424.130    0.000   448.677 1186.754 1186.754    0.000     0.000  910.833  677.897  232.936
237.60  1995.077  418.206  418.206    0.000   552.609 1096.307 1096.307    0.000     0.000  921.690  820.151  101.539
237.70  2154.840  336.824  336.824    0.000   521.528 1189.083 1189.083    0.000     0.000 1082.745  960.898  121.847
237.80  2082.560  394.992  394.992    0.000   502.333 1110.790 1110.790    0.000     0.000 1003.022  881.175  121.847
237.90  2090.205  378.150  378.150    0.000   446.476 1050.790 1050.790    0.000     0.000  747.366  635.874  111.492
238.00  2124.552  319.442  319.442    0.000   398.785 1154.841 1154.841    0.000     0.000  911.131  819.746   91.385
238.10  2147.855  325.880  325.880    0.000   469.564 1253.456 1253.456    0.000     0.000 1052.782  870.012  182.770
238.20  2211.164  321.658  321.658    0.000   550.669 1119.561 1119.561    0.000     0.000 1101.040  837.441  263.599
238.30  2149.964  357.594  357.594    0.000   558.103 1173.734 1173.734    0.000     0.000 1133.312  819.547  313.765
238.40  2158.593  334.265  334.265    0.000   534.371 1215.075 1215.075    0.000     0.000 1173.828  960.597  213.232
238.50  2029.576  450.180  450.180    0.000   375.958 1251.129 1251.129    0.000     0.000  860.565  850.411   10.154
238.60  2056.823  473.366  473.366    0.000   379.933 1310.487 1310.487    0.000     0.000 1090.988 1019.911   71.077
238.70  2061.030  433.289  433.289    0.000   447.989 1121.783 1121.783    0.000     0.000  778.431  768.277   10.154
238.80  2107.021  344.417  344.417    0.000   437.311 1186.763 1186.763    0.000     0.000 1110.694  979.900  130.794
238.90  2194.469  353.037  353.037    0.000   476.870 1151.521 1151.521    0.000     0.000 1205.195 1002.117  203.078
239.00  2105.741  316.819  316.819    0.000   439.299 1143.266 1143.266    0.000     0.000 1102.149  910.029  192.120
239.10  2035.569  296.163  296.163    0.000   401.730 1107.594 1105.778    1.816     0.000  980.603  716.602  264.001
239.20  2096.551  320.589  320.589    0.000   458.713 1109.533 1109.533    0.000     0.000 1040.922 1000.306   40.616
239.30  2063.906  256.195  256.195    0.000   420.753 1030.767 1030.767    0.000     0.000  979.297  827.391  151.906
239.40  2035.721  309.161  309.161    0.000   443.494 1047.370 1047.370    0.000     0.000  959.190  585.306  373.884
239.50  2101.145  302.895  302.895    0.000   401.687 1152.297 1152.297    0.000     0.000 1123.864  819.247  304.616
239.60  2097.665  357.381  357.381    0.000   430.219 1118.923 1118.923    0.000     0.000  953.661  669.352  284.309
239.70  2129.792  332.182  332.182    0.000   490.657 1150.787 1138.076   12.711     0.000 1146.383  841.767  304.616
239.80  2142.728  350.606  350.606    0.000   385.988 1112.267 1112.267    0.000     0.000  892.737  649.044  243.693
239.90  2103.903  339.616  339.616    0.000   461.130 1116.764 1116.764    0.000     0.000 1145.780  912.241  233.539
240.00  2172.074  357.701  357.701    0.000   494.633 1197.344 1197.344    0.000     0.000 1096.216  872.831  223.385
240.10  2234.812  289.422  289.422    0.000   356.767 1244.471 1244.471    0.000     0.000  933.151  760.535  172.616
240.20  2167.642  305.568  305.568    0.000   478.082 1171.536 1171.536    0.000     0.000 1064.649  922.495  142.154
240.30  2028.986  434.344  434.344    0.000   433.551 1109.755 1109.755    0.000     0.000  993.472  831.010  162.462
240.40  2078.456  315.590  315.590    0.000   417.727 1118.841 1118.841    0.000     0.000  920.786  839.555   81.231
240.50  2051.174  360.376  360.376    0.000   461.783 1105.912 1105.912    0.000     0.000 1002.318  910.934   91.385
240.60  1964.087  433.648  433.648    0.000   507.956 1156.060 1156.060    0.000     0.000  970.952  899.875   71.077
240.70  2033.417  384.874  384.874    0.000   414.440 1179.451 1179.451    0.000     0.000  953.560  882.482   71.077
240.80  1928.745  417.738  417.738    0.000   469.477 1088.568 1088.568    0.000     0.000 1105.264  912.340  192.924
240.90  2065.061  513.222  513.222    0.000   523.262 1192.682 1154.549   38.133     0.000 1062.940  890.324  172.616
241.00  1985.334  434.905  434.905    0.000   373.843 1208.155 1191.726   16.429     0.000  860.264  476.026  384.239
241.10  1970.783  457.026  457.026    0.000   334.801 1222.770 1222.770    0.000     0.000  729.471  435.813  293.658
241.20  1977.269  487.580  487.580    0.000   415.043 1236.433 1236.433    0.000     0.000  830.205  718.513  111.693
241.30  1940.872  447.263  447.263    0.000   322.179 1120.528 1120.528    0.000     0.000  761.139  578.369  182.770
241.40  1813.655  528.714  528.714    0.000   375.746 1175.133 1175.133    0.000     0.000  851.518  618.180  233.338
241.50  1876.418  493.046  493.046    0.000   388.929 1149.621 1149.621    0.000     0.000  962.407  699.009  263.398
241.60  1923.524  493.458  493.458    0.000   451.492 1064.751 1064.751    0.000     0.000  791.198  598.274  192.924
241.70  1862.535  470.735  470.735    0.000   367.230 1169.120 1169.120    0.000     0.000  801.754  690.062  111.693
241.80  1954.488  446.292  446.292    0.000   380.547 1185.547 1185.547    0.000     0.000  913.648  913.648    0.000
241.90  2040.070  460.286  460.286    0.000   297.103 1317.970 1317.970    0.000     0.000  882.382  882.382    0.000
242.00  1973.775  456.700  456.700    0.000   394.856 1172.231 1172.231    0.000     0.000  840.359  840.359    0.000
242.10  1992.869  444.159  444.159    0.000   283.355 1121.343 1121.343    0.000     0.000  729.672  729.672    0.000
242.20  1964.938  468.649  468.649    0.000   384.610 1157.616 1157.616    0.000     0.000  758.324  738.016   20.308
242.30  1943.759  436.300  436.300    0.000   438.825 1154.242 1154.242    0.000     0.000  899.071  899.071    0.000
242.40  1985.291  453.214  453.214    0.000   498.400 1102.667 1102.667    0.000     0.000  941.697  941.697    0.000
242.50  1968.187  467.783  467.783    0.000   489.625 1215.726 1215.726    0.000     0.000  981.910  981.910    0.000
242.60  1999.949  466.823  466.823    0.000   422.655 1232.931 1232.931    0.000     0.000  993.271  993.271    0.000
242.70  1843.645  529.615  529.615    0.000   359.793 1150.403 1150.403    0.000     0.000  868.609  868.609    0.000
242.80  1838.152  498.158  498.158    0.000   416.689 1145.255 1145.255    0.000     0.000  941.094  910.632   30.462
242.90  1946.369  533.191  533.191    0.000   406.530 1207.293 1207.293    0.000     0.000  900.076  900.076    0.000
243.00  1921.508  511.145  511.145    0.000   416.385 1192.164 1192.164    0.000     0.000 1032.479 1032.479    0.000
243.10  1861.450  566.863  566.863    0.000   307.134 1219.880 1219.880    0.000     0.000  851.921  851.921    0.000
243.20  1869.671  582.751  582.751    0.000   317.725 1307.385 1307.385    0.000     0.000  881.779  841.164   40.616
243.30  1764.129  629.175  629.175    0.000   306.005 1240.240 1240.240    0.000     0.000  830.608  800.146   30.462
243.40  1884.844  563.485  563.485    0.000   236.229 1339.243 1339.243    0.000     0.000  718.714  708.560   10.154
243.50  1767.871  599.459  599.459    0.000   349.936 1238.983 1238.983    0.000     0.000 1014.383  963.613   50.769
243.60  1758.459  618.533  618.533    0.000   268.742 1291.903 1291.903    0.000     0.000  841.968  781.045   60.923
243.70  1906.817  557.039  557.039    0.000   460.005 1311.746 1311.746    0.000     0.000 1146.383 1065.152   81.231
243.80  1824.741  613.845  613.845    0.000   344.091 1248.373 1248.373    0.000     0.000 1034.489  638.488  396.001
243.90  1807.784  620.526  620.526    0.000   334.930 1296.872 1296.872    0.000     0.000 1116.927  781.849  335.078
244.00  1874.551  618.226  618.226    0.000   290.656 1245.818 1245.818    0.000     0.000  893.541  548.310  345.232
244.10  1925.693  529.709  529.709    0.000   282.534 1297.741 1297.741    0.000     0.000 1023.330  607.021  416.309
244.20  1871.864  570.235  570.235    0.000   281.713 1230.297 1230.297    0.000     0.000  870.620  506.287  364.333
244.30  1877.855  553.272  553.272    0.000   259.879 1257.535 1257.535    0.000     0.000  902.690  385.847  516.843
244.40  1871.092  542.460  542.460    0.000   278.426 1305.306 1305.306    0.000     0.000 1004.430  720.121  284.309
244.50  1906.489  553.119  553.119    0.000   303.805 1322.384 1322.384    0.000     0.000 1103.958 1022.727   81.231
244.60  1873.679  617.366  617.366    0.000   237.483 1484.903 1484.903    0.000     0.000 1103.958 1043.035   60.923
244.70  1900.432  586.069  586.069    0.000   286.642 1367.003 1367.003    0.000     0.000 1041.828  787.981  253.847
244.80  1901.812  563.397  563.397    0.000   364.377 1213.132 1213.132    0.000     0.000  952.253  739.022  213.231
244.90  1902.321  596.730  596.730    0.000   319.586 1243.310 1243.310    0.000     0.000 1052.585  870.017  182.569
245.00  1942.538  547.843  547.843    0.000   303.847 1398.609 1378.548   20.061     0.000 1235.556 1073.295  162.260
245.10  1911.463  519.383  519.383    0.000   337.744 1344.694 1344.694    0.000     0.000 1116.726  944.110  172.616
245.20  2008.202  425.570  425.570    0.000   298.184 1382.306 1382.306    0.000     0.000 1124.668  881.377  243.291
245.30  1870.092  512.036  512.036    0.000   299.958 1245.130 1241.498    3.632     0.000  861.069  597.068  264.001
245.40  1861.061  528.172  528.172    0.000   339.300 1229.823 1229.823    0.000     0.000  920.786  758.726  162.060
245.50  1846.648  587.130  587.130    0.000   192.217 1346.469 1346.469    0.000     0.000  951.248  758.525  192.723
245.60  1814.758  596.539  596.539    0.000   249.028 1375.599 1375.599    0.000     0.000 1195.745 1073.898  121.846
245.70  2029.461  519.101  519.101    0.000   312.971 1324.843 1324.843    0.000     0.000  881.779  719.317  162.462
245.80  1940.996  582.538  582.538    0.000   283.701 1438.465 1434.834    3.632     0.000 1003.626  790.394  213.232
245.90  1879.796  614.837  614.837    0.000   290.659 1361.943 1361.943    0.000     0.000 1245.911  951.449  294.463
246.00  1882.518  591.830  591.830    0.000   309.682 1331.721 1331.721    0.000     0.000  993.271  709.163  284.108
246.10  1846.741  584.399  584.399    0.000   259.489 1297.482 1290.219    7.263     0.000 1022.325  687.649  334.676
246.20  1856.216  575.348  575.348    0.000   201.125 1409.761 1338.599   71.162     0.000  911.638  526.996  384.641
246.30  1901.594  513.585  513.585    0.000   237.528 1253.471 1251.655    1.816     0.000  809.697  556.252  253.445
246.40  1885.745  535.284  535.284    0.000   302.335 1305.954 1305.954    0.000     0.000 1051.580  889.118  162.462
246.50  1857.434  536.218  536.218    0.000   213.490 1390.998 1390.998    0.000     0.000  972.360  809.898  162.462
246.60  1945.753  506.280  506.280    0.000   350.844 1299.685 1299.685    0.000     0.000 1074.099  942.099  132.000
246.70  1953.717  471.470  471.470    0.000   348.769 1263.891 1263.891    0.000     0.000 1032.680  910.833  121.846
246.80  1918.449  471.462  471.462    0.000   283.269 1442.276 1398.869   43.407     0.000 1083.248  779.637  303.611
246.90  1879.965  457.758  457.758    0.000   314.265 1264.713 1264.713    0.000     0.000 1176.041  962.809  213.232
247.00  1916.255  464.406  464.406    0.000   240.511 1324.196 1324.196    0.000     0.000 1082.846  920.384  162.462
247.10  2081.936  384.797  384.797    0.000   360.225 1288.662 1288.662    0.000     0.000 1174.432  981.508  192.924
247.20  1984.525  432.307  432.307    0.000   383.398 1286.972 1286.972    0.000     0.000 1103.757  941.295  162.462
247.30  1976.345  442.070  442.070    0.000   325.593 1390.518 1390.518    0.000     0.000 1021.119  899.674  121.444
247.40  1970.729  428.200  428.200    0.000   286.295 1277.244 1277.244    0.000     0.000 1204.894 1123.864   81.030
247.50  2002.151  410.293  410.293    0.000   283.139 1301.071 1301.071    0.000     0.000  984.122  841.968  142.154
247.60  2061.563  387.064  387.064    0.000   232.772 1219.486 1219.486    0.000     0.000  928.527  787.378  141.149
247.70  1981.086  396.978  396.978    0.000   358.410 1165.269 1165.269    0.000     0.000  890.526  890.526    0.000
247.80  1987.574  451.853  451.853    0.000   253.525 1166.656 1166.656    0.000     0.000  859.461  828.999   30.462
247.90  2091.609  403.896  403.896    0.000   306.355 1201.590 1201.590    0.000     0.000  868.006  868.006    0.000
248.00  1990.556  414.862  414.862    0.000   322.784 1114.038 1114.038    0.000     0.000  919.178  919.178    0.000
248.10  2030.019  428.896  428.896    0.000   299.136 1147.624 1147.624    0.000     0.000  716.904  716.904    0.000
248.20  1969.488  383.802  383.802    0.000   332.383 1144.730 1144.730    0.000     0.000  837.142  837.142    0.000
248.30  2008.653  420.963  420.963    0.000   275.314 1223.938 1223.938    0.000     0.000  818.242  818.242    0.000
248.40  2007.169  415.376  415.376    0.000   208.734 1232.494 1232.494    0.000     0.000  816.633  816.633    0.000
248.50  2047.831  387.524  387.524    0.000   230.394 1189.995 1189.995    0.000     0.000  775.013  775.013    0.000
248.60  1968.950  444.881  444.881    0.000   263.727 1288.260 1288.260    0.000     0.000  755.006  685.135   69.871
248.70  2026.633  372.806  372.806    0.000   318.849 1226.180 1226.180    0.000     0.000  938.279  877.356   60.923
248.80  1927.055  413.722  413.722    0.000   321.141 1230.680 1230.680    0.000     0.000  977.889  857.048  120.841
248.90  1926.148  438.255  438.255    0.000   282.101 1270.626 1268.767    1.859     0.000  949.237  868.006   81.231
249.00  2006.949  418.277  418.277    0.000   258.194 1279.405 1279.405    0.000     0.000 1013.377  921.993   91.385
249.10  2146.302  322.779  322.779    0.000   342.759 1264.572 1264.572    0.000     0.000 1009.557  826.787  182.770
249.20  2126.664  305.337  305.337    0.000   322.698 1245.301 1241.669    3.632     0.000  838.951  788.384   50.568
249.30  2070.598  265.763  265.763    0.000   335.233 1171.718 1171.718    0.000     0.000  779.033  768.880   10.154
249.40  2074.106  304.600  304.600    0.000   316.297 1185.031 1185.031    0.000     0.000  788.786  738.016   50.769
249.50  2183.368  373.977  373.977    0.000   357.627 1199.685 1199.685    0.000     0.000  892.938  862.477   30.462
249.60  1921.620  439.633  439.633    0.000   330.823 1143.476 1143.476    0.000     0.000  800.648  780.341   20.308
249.70  2092.432  359.638  359.638    0.000   239.948 1227.261 1227.261    0.000     0.000  688.654  668.347   20.308
249.80  2030.282  390.541  390.541    0.000   223.476 1239.507 1239.507    0.000     0.000  881.980  780.441  101.539
249.90  1963.323  417.282  417.282    0.000   259.272 1255.334 1255.334    0.000     0.000  820.655  637.885  182.770
250.00  1983.757  484.617  484.617    0.000   268.353 1184.025 1184.025    0.000     0.000  902.186  851.416   50.769
250.10  2139.031  392.979  392.979    0.000   280.024 1273.826 1273.826    0.000     0.000  921.087  839.856   81.231
250.20  1986.683  450.725  450.725    0.000   204.018 1358.746 1358.746    0.000     0.000  765.060  665.130   99.930
250.30  2070.565  433.041  433.041    0.000   182.748 1327.575 1327.575    0.000     0.000  726.053  624.514  101.539
250.40  2040.056  435.882  435.882    0.000   229.140 1303.363 1303.363    0.000     0.000  860.667  789.590   71.077
250.50  2037.685  440.063  440.063    0.000   324.904 1242.101 1242.101    0.000     0.000  889.520  838.751   50.769
250.60  2073.772  401.883  401.883    0.000   306.400 1289.399 1289.399    0.000     0.000  799.945  769.483   30.462
250.70  2069.066  365.473  365.473    0.000   335.577 1235.482 1235.482    0.000     0.000 1102.952 1082.644   20.308
250.80  2023.589  398.722  398.722    0.000   346.304 1231.207 1231.207    0.000     0.000 1043.135  880.774  162.361
250.90  2031.422  348.656  348.656    0.000   321.875 1151.394 1151.394    0.000     0.000  749.980  668.749   81.231
251.00  2064.768  362.760  362.760    0.000   281.581 1203.710 1203.710    0.000     0.000  718.312  596.666  121.645
251.10  2113.513  326.272  326.272    0.000   300.172 1184.128 1180.410    3.718     0.000  788.786  687.649  101.137
251.20  2045.709  391.828  391.828    0.000   244.227 1306.086 1300.509    5.576     0.000  882.181  780.642  101.539
251.30  2058.104  388.127  388.127    0.000   242.715 1373.312 1373.312    0.000     0.000  758.726  687.850   70.876
251.40  2009.698  428.536  428.536    0.000   364.979 1189.268 1189.268    0.000     0.000  826.787  695.189  131.598
251.50  2061.879  442.035  442.035    0.000   419.453 1255.330 1255.330    0.000     0.000  886.705  825.983   60.722
251.60  2020.940  363.090  363.090    0.000   309.079 1125.499 1125.499    0.000     0.000  839.555  727.862  111.693
251.70  2106.372  371.091  371.091    0.000   358.582 1175.346 1175.346    0.000     0.000  708.560  566.406  142.154
251.80  2098.551  359.893  359.893    0.000   333.767 1247.417 1247.417    0.000     0.000  768.679  606.619  162.060
251.90  1926.262  431.841  431.841    0.000   331.690 1138.592 1138.592    0.000     0.000  830.406  769.483   60.923
252.00  1886.646  497.529  497.529    0.000   354.257 1124.244 1124.244    0.000     0.000  747.566  595.862  151.705
252.10  1972.617  483.286  483.286    0.000   384.826 1195.709 1195.709    0.000     0.000  817.236  736.609   80.627
252.20  1884.803  497.823  497.823    0.000   319.454 1228.941 1228.941    0.000     0.000  831.108  648.338  182.770
252.30  1902.956  502.202  502.202    0.000   342.154 1236.469 1236.469    0.000     0.000  981.809  941.193   40.615
252.40  1952.268  471.510  471.510    0.000   391.008 1220.087 1220.087    0.000     0.000  972.560  911.637   60.923
252.50  1955.990  460.577  460.577    0.000   312.753 1291.284 1291.284    0.000     0.000  932.244  932.244    0.000
252.60  2000.670  408.501  408.501    0.000   396.149 1216.107 1216.107    0.000     0.000  881.072  779.533  101.539
252.70  2140.067  407.933  407.933    0.000   367.530 1410.408 1410.408    0.000     0.000 1011.166  980.704   30.462
252.80  2097.698  370.236  370.236    0.000   392.777 1226.490 1226.490    0.000     0.000  886.504  886.504    0.000
252.90  1989.825  448.417  448.417    0.000   406.529 1240.760 1240.760    0.000     0.000  867.001  856.847   10.154
253.00  2051.350  378.954  378.954    0.000   326.330 1337.948 1337.948    0.000     0.000  896.055  896.055    0.000
253.10  2094.039  409.038  409.038    0.000   362.903 1248.456 1248.456    0.000     0.000  776.822  776.822    0.000
253.20  2171.754  394.628  394.628    0.000   346.820 1186.374 1186.374    0.000     0.000  768.880  738.418   30.462
253.30  2090.087  442.161  442.161    0.000   304.367 1243.307 1243.307    0.000     0.000  838.349  818.242   20.107
253.40  2031.396  440.493  440.493    0.000   296.367 1274.005 1274.005    0.000     0.000  796.527  796.527    0.000
253.50  2096.852  447.467  447.467    0.000   394.983 1261.895 1261.895    0.000     0.000  764.858  724.645   40.213
253.60  2057.446  402.434  402.434    0.000   396.541 1247.928 1247.928    0.000     0.000  798.537  798.537    0.000
253.70  1986.812  457.579  457.579    0.000   258.495 1227.138 1227.138    0.000     0.000  707.756  707.756    0.000
253.80  2022.889  449.425  449.425    0.000   318.461 1292.902 1292.902    0.000     0.000  766.869  766.869    0.000
253.90  2031.498  480.637  480.637    0.000   434.977 1258.398 1258.398    0.000     0.000  868.006  868.006    0.000
254.00  2003.901  489.083  489.083    0.000   423.821 1156.801 1156.801    0.000     0.000  778.230  778.230    0.000
254.10  2022.387  500.453  500.453    0.000   347.731 1138.549 1138.549    0.000     0.000  769.885  769.885    0.000
254.20  2000.008  449.349  449.349    0.000   399.829 1205.593 1205.593    0.000     0.000  929.229  929.229    0.000
254.30  1995.737  421.620  421.620    0.000   316.990 1227.995 1227.995    0.000     0.000  841.364  841.364    0.000
254.40  1946.494  507.112  507.112    0.000   368.006 1227.138 1227.138    0.000     0.000  615.768  615.768    0.000
254.50  1893.946  486.694  486.694    0.000   297.188 1268.166 1268.166    0.000     0.000  675.484  675.484    0.000
254.60  2082.514  413.942  413.942    0.000   342.539 1239.153 1239.153    0.000     0.000  828.696  828.696    0.000
254.70  2075.072  404.243  404.243    0.000   299.309 1257.919 1257.919    0.000     0.000  769.483  769.483    0.000
254.80  2156.699  381.590  381.590    0.000   363.944 1242.095 1242.095    0.000     0.000 1043.135 1043.135    0.000
254.90  2017.525  425.821  425.821    0.000   249.936 1305.732 1305.732    0.000     0.000  668.145  668.145    0.000
255.00  2106.026  384.674  384.674    0.000   264.679 1339.760 1339.760    0.000     0.000  720.423  679.807   40.615
255.10  2127.760  322.061  322.061    0.000   225.292 1326.358 1326.358    0.000     0.000  861.471  861.471    0.000
255.20  2145.237  402.452  402.452    0.000   406.660 1241.959 1241.959    0.000     0.000  951.649  951.649    0.000
255.30  2104.775  436.277  436.277    0.000   372.028 1262.280 1262.280    0.000     0.000  758.223  758.223    0.000
255.40  2044.665  423.790  423.790    0.000   299.006 1285.498 1285.498    0.000     0.000  706.348  635.271   71.077
255.50  2075.952  442.243  442.243    0.000   287.852 1309.840 1309.840    0.000     0.000  809.293  707.956  101.338
255.60  2058.278  407.927  407.927    0.000   256.031 1283.127 1283.127    0.000     0.000  615.768  524.383   91.385
255.70  2095.223  399.150  399.150    0.000   235.669 1302.490 1302.490    0.000     0.000  625.117  625.117    0.000
255.80  2057.929  387.423  387.423    0.000   203.633 1306.514 1306.514    0.000     0.000  594.656  594.656    0.000
255.90  2052.486  364.398  364.398    0.000   289.711 1186.717 1186.717    0.000     0.000  674.479  674.479    0.000
256.00  2075.055  406.220  406.220    0.000   351.015 1158.096 1158.096    0.000     0.000  666.135  666.135    0.000
256.10  2027.769  442.533  442.533    0.000   362.560 1111.879 1111.879    0.000     0.000  627.530  627.530    0.000
256.20  2033.208  415.477  415.477    0.000   335.496 1259.258 1259.258    0.000     0.000  586.009  586.009    0.000
256.30  2065.377  383.091  383.091    0.000   369.476 1219.775 1219.775    0.000     0.000  878.762  878.762    0.000
256.40  2060.721  409.333  409.333    0.000   351.103 1162.327 1162.327    0.000     0.000  755.708  755.708    0.000
256.50  2175.594  360.768  360.768    0.000   332.902 1162.805 1162.805    0.000     0.000  748.874  748.874    0.000
256.60  2113.261  371.577  371.577    0.000   285.950 1238.371 1238.371    0.000     0.000  871.221  871.221    0.000
256.70  2074.632  409.512  409.512    0.000   288.025 1281.481 1281.481    0.000     0.000  737.212  716.904   20.308
256.80  2074.777  363.167  363.167    0.000   334.543 1168.647 1168.647    0.000     0.000  949.438  949.438    0.000
256.90  2140.775  416.436  416.436    0.000   295.937 1261.037 1261.037    0.000     0.000  795.723  795.723    0.000
257.00  2169.832  375.234  375.234    0.000   316.209 1288.662 1288.662    0.000     0.000  830.306  830.306    0.000
257.10  2108.132  417.740  417.740    0.000   311.674 1279.197 1279.197    0.000     0.000  697.401  616.170   81.231
257.20  2130.351  376.431  376.431    0.000   408.640 1180.310 1180.310    0.000     0.000  748.973  728.666   20.308
257.30  2101.548  417.477  417.477    0.000   404.494 1238.977 1238.977    0.000     0.000  840.157  840.157    0.000
257.40  2194.469  355.283  355.283    0.000   412.577 1187.965 1187.965    0.000     0.000  786.172  765.864   20.308
257.50  2080.656  400.165  400.165    0.000   333.723 1295.961 1295.961    0.000     0.000  857.651  837.343   20.308
257.60  2153.631  348.804  348.804    0.000   440.251 1197.958 1197.958    0.000     0.000  947.025  614.159  332.866
257.70  2166.799  299.826  299.826    0.000   354.600 1162.377 1162.377    0.000     0.000  756.917  756.917    0.000
257.80  2245.169  288.660  288.660    0.000   451.272 1123.898 1123.898    0.000     0.000  918.474  515.234  403.240
257.90  2179.808  293.209  293.209    0.000   480.150 1081.095 1081.095    0.000     0.000  877.959  423.447  454.512
258.00  2177.823  301.386  301.386    0.000   374.532 1390.958 1271.113  119.845     0.000  988.244  493.318  494.926
258.10  2246.388  308.274  308.274    0.000   402.510 1307.676 1307.676    0.000     0.000 1191.518  655.574  535.944
258.20  2192.626  308.107  308.107    0.000   434.804 1295.959 1295.959    0.000     0.000 1103.151  798.535  304.616
258.30  2121.679  356.418  356.418    0.000   390.571 1347.281 1339.672    7.609     0.000 1069.877  413.494  656.383
258.40  2103.217  324.762  324.762    0.000   277.346 1346.294 1283.519   62.776     0.000  814.221  430.987  383.234
258.50  2037.340  371.412  371.412    0.000   253.611 1368.129 1290.134   77.994     0.000  796.929  292.653  504.276
258.60  2149.412  395.324  395.324    0.000   358.064 1419.397 1383.253   36.144     0.000 1322.819  654.271  668.548
258.70  2130.683  404.613  404.613    0.000   290.619 1331.289 1331.289    0.000     0.000  958.788  442.951  515.837
258.80  2022.380  488.577  488.577    0.000   387.463 1321.653 1321.653    0.000     0.000  878.361  394.192  484.169
258.90  2037.484  461.301  461.301    0.000   336.188 1318.626 1318.626    0.000     0.000  800.347  304.214  496.133
259.00  1990.684  453.638  453.638    0.000   350.108 1216.638 1216.638    0.000     0.000  748.773  312.559  436.215
259.10  1979.985  472.023  472.023    0.000   340.896 1280.883 1280.883    0.000     0.000  929.935  353.576  576.358
259.20  2022.304  446.155  446.155    0.000   391.395 1253.997 1253.997    0.000     0.000  748.773  202.675  546.098
259.30  1992.087  461.696  461.696    0.000   305.748 1253.639 1253.639    0.000     0.000  719.317  577.163  142.154
259.40  2000.521  453.338  453.338    0.000   308.385 1249.226 1249.226    0.000     0.000  739.423  192.320  547.103
259.50  2039.310  409.788  409.788    0.000   233.464 1282.780 1277.073    5.707     0.000  688.051  243.291  444.760
259.60  1966.310  414.107  414.107    0.000   161.609 1360.338 1360.338    0.000     0.000  605.915  223.084  382.831
259.70  1944.663  455.024  455.024    0.000   186.512 1315.763 1245.378   70.385     0.000  811.506  132.000  679.506
259.80  1941.242  458.034  458.034    0.000   170.860 1268.511 1268.511    0.000     0.000  506.789   70.976  435.813
259.90  1847.303  506.197  506.197    0.000   214.483 1172.277 1172.277    0.000     0.000  413.896  151.102  262.794
260.00  1855.562  513.900  513.900    0.000   266.797 1294.410 1294.410    0.000     0.000  707.253  666.637   40.616
260.10  1990.722  496.763  496.763    0.000   285.777 1279.707 1279.707    0.000     0.000  766.467  725.851   40.615
260.20  1922.669  495.404  495.404    0.000   187.419 1337.644 1337.644    0.000     0.000  547.103  465.872   81.231
260.30  1839.067  517.590  517.590    0.000   194.682 1312.051 1312.051    0.000     0.000  615.768  595.862   19.906
260.40  1930.936  437.878  437.878    0.000   252.788 1292.812 1292.812    0.000     0.000  767.271  726.656   40.616
260.50  1896.154  476.449  476.449    0.000   283.225 1291.293 1291.293    0.000     0.000  637.081  637.081    0.000
260.60  1843.130  470.547  470.547    0.000   227.193 1262.336 1262.336    0.000     0.000  534.939  514.631   20.308
260.70  1903.720  452.975  452.975    0.000   231.343 1283.599 1283.599    0.000     0.000  626.725  616.571   10.154
260.80  1902.886  483.588  483.588    0.000   264.762 1257.965 1257.965    0.000     0.000  653.970  643.816   10.154
260.90  1862.505  461.960  461.960    0.000   192.001 1483.945 1483.945    0.000     0.000  717.105  717.105    0.000
261.00  1759.590  520.072  520.072    0.000   209.509 1353.556 1353.556    0.000     0.000  655.578  645.626    9.953
261.10  1844.978  521.460  521.460    0.000   262.428 1375.906 1375.906    0.000     0.000  847.698  677.897  169.801
261.20  1841.225  457.189  457.189    0.000   232.512 1326.534 1326.534    0.000     0.000  677.093  527.801  149.292
261.30  1876.330  446.084  446.084    0.000   315.517 1136.909 1136.909    0.000     0.000  676.891  486.179  190.712
261.40  1827.173  522.724  522.724    0.000   275.139 1271.236 1271.236    0.000     0.000  757.017  637.181  119.836
261.50  1792.523  504.996  504.996    0.000   252.785 1211.836 1211.836    0.000     0.000  717.607  577.665  139.943
261.60  1760.908  550.622  550.622    0.000   222.826 1243.613 1243.613    0.000     0.000  717.004  404.646  312.358
261.70  1865.396  459.707  459.707    0.000   313.706 1298.601 1233.923   64.678     0.000  899.071  242.286  656.785
261.80  2014.376  462.964  462.964    0.000   102.421 1550.006 1383.037  166.970     0.000  797.934  475.423  322.511
261.90  1987.256  411.244  411.244    0.000   288.458 1262.631 1191.295   71.336     0.000  806.882  544.489  262.392
262.00  1931.338  425.844  425.844    0.000   305.708 1276.124 1245.774   30.350     0.000  810.199  332.967  477.232
262.10  1986.573  508.525  508.525    0.000   303.763 1316.112 1251.693   64.419     0.000 1011.869  352.671  659.198
262.20  2114.564  449.499  449.499    0.000   233.377 1373.827 1362.672   11.155     0.000  778.530  475.119  303.410
262.30  2098.375  456.934  456.934    0.000   255.166 1373.140 1318.967   54.172     0.000  959.592  586.914  372.678
262.40  2099.681  451.286  451.286    0.000   264.155 1369.846 1312.951   56.895     0.000 1019.207  384.338  634.869
262.50  2002.462  456.247  456.247    0.000   316.990 1323.594 1252.518   71.076     0.000  959.491  464.565  494.926
262.60  1991.319  403.947  403.947    0.000   268.913 1375.043 1340.542   34.501     0.000  837.343  363.529  473.814
262.70  2024.599  403.558  403.558    0.000   253.522 1298.431 1255.715   42.715     0.000  886.504  322.712  563.792
262.80  2108.043  409.183  409.183    0.000   247.081 1340.669 1299.554   41.115     0.000  766.165  524.081  242.085
262.90  1948.562  502.339  502.339    0.000   353.394 1243.784 1243.784    0.000     0.000  847.296  293.055  554.241
263.00  2098.236  453.664  453.664    0.000   348.075 1207.857 1207.857    0.000     0.000  755.308  665.130   90.179
263.10  2075.663  409.077  409.077    0.000   336.361 1101.500 1101.500    0.000     0.000  737.011  605.413  131.598
263.20  2015.874  465.089  465.089    0.000   306.267 1191.298 1191.298    0.000     0.000  614.963  293.055  321.908
263.30  2061.216  462.740  462.740    0.000   332.641 1248.280 1240.671    7.609     0.000  775.817  242.688  533.129
263.40  2091.714  391.616  391.616    0.000   346.780 1271.450 1271.450    0.000     0.000  768.277  323.919  444.358
263.50  2076.954  407.657  407.657    0.000   323.907 1258.918 1258.918    0.000     0.000  846.693  607.624  239.069
263.60  2056.402  411.024  411.024    0.000   298.098 1250.229 1250.229    0.000     0.000  909.124  595.962  313.162
263.70  1980.756  465.440  465.440    0.000   290.747 1250.832 1250.832    0.000     0.000  777.325  717.608   59.717
263.80  1995.724  435.634  435.634    0.000   314.268 1296.839 1296.839    0.000     0.000  777.828  718.111   59.717
263.90  2009.350  438.358  438.358    0.000   296.108 1262.160 1262.160    0.000     0.000  819.247  769.282   49.965
264.00  2047.541  458.641  458.641    0.000   348.335 1289.395 1289.395    0.000     0.000  869.212  768.880  100.332
264.10  1943.619  449.076  449.076    0.000   354.300 1315.594 1315.594    0.000     0.000 1082.142  858.757  223.385
264.20  2028.686  392.808  392.808    0.000   360.095 1307.470 1307.470    0.000     0.000 1152.315 1101.948   50.367
264.30  2037.323  461.156  461.156    0.000   383.095 1280.879 1280.879    0.000     0.000 1070.480  959.391  111.089
264.40  1991.092  478.514  478.514    0.000   422.999 1267.911 1267.911    0.000     0.000  930.537  859.460   71.077
264.50  2089.211  416.677  416.677    0.000   364.418 1308.074 1308.074    0.000     0.000 1050.173  807.485  242.688
264.60  2087.960  433.683  433.683    0.000   430.263 1225.111 1225.111    0.000     0.000  858.254  737.011  121.243
264.70  2151.299  377.207  377.207    0.000   387.375 1346.463 1346.463    0.000     0.000 1060.829  949.539  111.290
264.80  2033.783  436.009  436.009    0.000   337.180 1352.173 1352.173    0.000     0.000  871.022  810.098   60.923
264.90  2097.113  476.423  476.423    0.000   301.553 1237.261 1237.261    0.000     0.000  848.905  787.981   60.923
265.00  1988.427  394.643  394.643    0.000   373.841 1286.501 1286.501    0.000     0.000  880.975  830.205   50.769
265.10  2024.177  419.362  419.362    0.000   449.502 1313.440 1313.440    0.000     0.000 1049.972  523.779  526.192
265.20  2070.728  417.196  417.196    0.000   346.562 1343.658 1343.658    0.000     0.000  829.602  353.777  475.825
265.30  2075.063  403.299  403.299    0.000   309.899 1318.193 1318.193    0.000     0.000  979.498  979.498    0.000
265.40  2116.584  413.356  413.356    0.000   368.263 1234.013 1234.013    0.000     0.000  949.639  808.892  140.747
265.50  2096.374  402.565  402.565    0.000   357.711 1376.819 1376.819    0.000     0.000 1032.278 1001.816   30.462
265.60  2130.966  391.333  391.333    0.000   361.218 1340.543 1340.543    0.000     0.000 1009.657  989.350   20.308
265.70  2078.535  420.086  420.086    0.000   357.715 1418.754 1418.754    0.000     0.000 1263.806 1202.883   60.923
265.80  2091.373  446.314  446.314    0.000   317.727 1424.155 1424.155    0.000     0.000 1173.728 1153.420   20.308
265.90  1962.793  437.264  437.264    0.000   243.191 1360.768 1360.768    0.000     0.000  931.743  831.009  100.734
266.00  2027.090  443.640  443.640    0.000   253.044 1341.362 1341.362    0.000     0.000  859.963  779.335   80.628
266.10  1973.496  445.630  445.630    0.000   238.995 1418.229 1418.229    0.000     0.000  799.141  799.141    0.000
266.20  1975.721  408.219  408.219    0.000   203.454 1455.630 1455.630    0.000     0.000  889.721  889.721    0.000
266.30  1996.530  424.086  424.086    0.000   262.080 1377.162 1377.162    0.000     0.000  929.431  929.431    0.000
266.40  2014.964  446.167  446.167    0.000   227.970 1310.019 1310.019    0.000     0.000  727.058  717.105    9.953
266.50  2015.538  408.391  408.391    0.000   251.273 1350.390 1350.390    0.000     0.000  951.648  951.648    0.000
266.60  1965.185  406.501  406.501    0.000   270.427 1334.609 1334.609    0.000     0.000  940.490  860.264   80.226
266.70  2017.843  446.041  446.041    0.000   261.823 1241.015 1241.015    0.000     0.000  911.034  770.086  140.948
266.80  2080.593  415.891  415.891    0.000   332.769 1261.943 1261.943    0.000     0.000  858.857  758.726  100.131
266.90  2120.518  409.998  409.998    0.000   306.351 1259.825 1259.825    0.000     0.000  959.994  719.116  240.878
267.00  2035.338  458.074  458.074    0.000   267.139 1287.656 1287.656    0.000     0.000  848.502  657.589  190.913
267.10  2118.556  389.568  389.568    0.000   280.112 1296.051 1281.524   14.527     0.000  817.940  343.724  474.216
267.20  2048.140  441.275  441.275    0.000   304.057 1293.633 1293.633    0.000     0.000  910.029  720.523  189.506
267.30  2015.986  441.012  441.012    0.000   341.892 1289.829 1289.829    0.000     0.000  852.926  294.463  558.463
267.40  1946.854  533.626  533.626    0.000   309.377 1294.064 1294.064    0.000     0.000  951.248  324.723  626.525
267.50  1940.883  464.333  464.333    0.000   282.660 1320.792 1309.854   10.938     0.000 1071.687  436.014  635.673
267.60  1959.123  465.842  465.842    0.000   352.526 1317.807 1306.869   10.938     0.000 1043.035  741.233  301.801
267.70  1977.142  494.633  494.633    0.000   275.962 1359.383 1359.383    0.000     0.000  918.876  667.844  251.032
267.80  2201.554  361.913  361.913    0.000   366.234 1267.042 1267.042    0.000     0.000  835.835  705.443  130.392
267.90  2107.522  398.090  398.090    0.000   348.681 1282.080 1282.080    0.000     0.000  957.783  757.520  200.263
268.00  2166.449  310.925  310.925    0.000   375.573 1227.229 1227.229    0.000     0.000  876.350  816.030   60.320
268.10  2198.723  296.324  296.324    0.000   297.448 1241.450 1241.450    0.000     0.000  781.246  720.925   60.320
268.20  2210.746  364.821  364.821    0.000   339.644 1398.088 1398.088    0.000     0.000  921.892  700.517  221.375
268.30  2109.331  376.105  376.105    0.000   384.823 1330.601 1330.601    0.000     0.000 1023.732  335.078  688.654
268.40  2111.464  378.076  378.076    0.000   367.229 1238.547 1238.547    0.000     0.000  940.691  273.752  666.939
268.50  2073.951  385.080  385.080    0.000   312.408 1366.870 1366.870    0.000     0.000 1063.342  751.186  312.156
268.60  1990.682  457.833  457.833    0.000   385.776 1278.592 1259.569   19.023     0.000 1032.680  730.476  302.204
268.70  2059.826  407.068  407.068    0.000   430.306 1344.300 1344.300    0.000     0.000 1113.308  800.950  312.358
268.80  2121.991  394.890  394.890    0.000   429.785 1350.704 1333.583   17.121     0.000 1244.705  709.364  535.341
268.90  2051.586  425.103  425.103    0.000   446.779 1283.956 1246.127   37.829     0.000 1051.178  484.973  566.204
269.00  2025.802  398.782  398.782    0.000   373.885 1293.590 1251.739   41.851     0.000 1152.516  740.429  412.087
269.10  1982.739  392.179  392.179    0.000   360.482 1357.187 1249.796  107.391     0.000  867.604  585.708  281.896
269.20  2011.733  368.414  368.414    0.000   418.891 1240.891 1225.846   15.045     0.000 1021.018  363.830  657.187
269.30  1951.964  417.630  417.630    0.000   385.599 1297.265 1297.265    0.000     0.000  909.325  688.252  221.073
269.40  2045.241  414.448  414.448    0.000   388.457 1279.586 1279.586    0.000     0.000  744.752  435.209  309.543
269.50  1929.627  401.055  401.055    0.000   313.961 1255.409 1255.409    0.000     0.000  891.027  760.434  130.593
269.60  1924.428  427.630  427.630    0.000   324.901 1232.761 1232.761    0.000     0.000  808.892  598.676  210.216
269.70  1975.285  356.219  356.219    0.000   303.888 1213.955 1213.955    0.000     0.000  852.725  751.186  101.539
269.80  2020.012  363.256  363.256    0.000   342.584 1252.864 1252.864    0.000     0.000  891.933  192.924  699.009
269.90  2109.586  390.278  390.278    0.000   357.413 1316.982 1316.982    0.000     0.000  835.232  320.802  514.430
270.00  2059.162  362.662  362.662    0.000   292.780 1273.095 1273.095    0.000     0.000  757.819  737.712   20.107
270.10  1962.171  429.477  429.477    0.000   270.903 1211.786 1211.786    0.000     0.000  697.701  281.995  415.706
270.20  1986.552  368.881  368.881    0.000   279.376 1269.290 1269.290    0.000     0.000  947.527  552.330  395.197
270.30  2026.076  372.935  372.935    0.000   296.669 1156.842 1156.842    0.000     0.000  715.295  492.714  222.581
270.40  2025.641  332.173  332.173    0.000   371.378 1150.703 1150.703    0.000     0.000  952.253  759.731  192.522
270.50  1834.119  404.857  404.857    0.000   217.509 1192.290 1192.290    0.000     0.000  817.940  545.595  272.345
270.60  1952.445  369.864  369.864    0.000   209.080 1193.851 1193.851    0.000     0.000  982.211  759.228  222.983
270.70  1937.846  393.939  393.939    0.000   225.076 1215.338 1209.631    5.707     0.000  767.875  666.738  101.137
270.80  2005.214  360.685  360.685    0.000   250.151 1140.025 1140.025    0.000     0.000  888.716  405.351  483.365
270.90  2031.674  288.592  288.592    0.000   340.120  996.792  996.792    0.000     0.000  866.900  485.476  381.424
271.00  1973.252  318.137  318.137    0.000   298.401 1120.004 1120.004    0.000     0.000  844.883  282.096  562.786
271.10  1965.000  319.821  319.821    0.000   380.282 1071.366 1071.366    0.000     0.000  946.522  946.522    0.000
271.20  2019.711  293.642  293.642    0.000   296.802 1171.278 1171.278    0.000     0.000  918.070  756.010  162.060
271.30  1887.323  355.621  355.621    0.000   259.057 1198.911 1198.911    0.000     0.000  807.284  293.055  514.229
271.40  2044.870  335.469  335.469    0.000   382.101 1164.236 1164.236    0.000     0.000 1027.955  876.652  151.303
271.50  2033.188  342.921  342.921    0.000   205.662 1267.476 1267.476    0.000     0.000  957.280  957.280    0.000
271.60  1989.008  365.271  365.271    0.000   238.991 1223.812 1223.812    0.000     0.000  807.083  807.083    0.000
271.70  2001.460  388.454  388.454    0.000   222.178 1289.700 1289.700    0.000     0.000  859.058  849.106    9.953
271.80  1869.116  401.697  401.697    0.000   242.104 1262.032 1262.032    0.000     0.000  796.527  351.164  445.363
271.90  1855.115  454.906  454.906    0.000   221.962 1246.855 1246.855    0.000     0.000  765.562  765.562    0.000
272.00  1920.487  385.492  385.492    0.000   324.165 1105.739 1105.739    0.000     0.000  861.270  851.317    9.953
272.10  1916.685  387.160  387.160    0.000   219.108 1173.101 1173.101    0.000     0.000  726.857  251.032  475.825
272.20  2032.634  373.326  373.326    0.000   312.364 1086.499 1086.499    0.000     0.000  683.226  320.903  362.323
272.30  1985.948  373.615  373.615    0.000   241.417 1213.441 1162.079   51.362     0.000  725.651  270.536  455.115
272.40  1931.209  489.048  489.048    0.000   257.112 1212.314 1212.314    0.000     0.000  725.047  230.523  494.524
272.50  1972.676  405.645  405.645    0.000   283.095 1171.591 1171.591    0.000     0.000  849.106  322.109  526.996
272.60  1933.458  378.047  378.047    0.000   222.350 1126.667 1081.011   45.655     0.000  557.961  192.421  365.540
272.70  1950.193  408.643  408.643    0.000   213.315 1196.530 1143.265   53.264     0.000  789.489  414.399  375.090
272.80  1877.279  498.143  498.143    0.000   323.083 1187.064 1187.064    0.000     0.000  787.378  311.553  475.825
272.90  1920.023  426.767  426.767    0.000   303.411 1162.162 1162.162    0.000     0.000  838.751  535.743  303.008
273.00  1894.550  470.531  470.531    0.000   284.306 1185.809 1185.809    0.000     0.000  858.756  494.423  364.333
273.10  2014.709  421.240  421.240    0.000   304.756 1223.076 1223.076    0.000     0.000  999.604  534.536  465.068
273.20  1888.062  406.354  406.354    0.000   309.682 1160.605 1160.605    0.000     0.000  736.207  716.301   19.906
273.30  1892.779  452.355  452.355    0.000   240.854 1230.636 1230.636    0.000     0.000  967.534  483.365  484.169
273.40  1982.460  390.729  390.729    0.000   348.421 1121.958 1059.182   62.776     0.000  806.077  273.552  532.526
273.50  1970.283  311.820  311.820    0.000   310.853 1222.555 1157.877   64.678     0.000  838.650  231.830  606.820
273.60  1915.441  356.809  356.809    0.000   324.688 1111.492 1111.492    0.000     0.000  831.110  405.853  425.257
273.70  1842.262  425.838  425.838    0.000   251.795 1149.449 1149.449    0.000     0.000  798.838  282.700  516.139
273.80  1902.377  437.447  437.447    0.000   258.280 1269.115 1269.115    0.000     0.000  845.686  272.544  573.141
273.90  1964.698  424.557  424.557    0.000   168.872 1292.200 1195.182   97.017     0.000  814.721  221.875  592.846
274.00  1930.093  399.486  399.486    0.000   263.337 1247.893 1225.065   22.828     0.000  783.759  433.601  350.158
274.10  1922.484  367.046  367.046    0.000   265.672 1185.769 1135.185   50.583     0.000  755.509  585.507  170.002
274.20  1961.449  396.042  396.042    0.000   165.240 1335.140 1240.458   94.682     0.000  714.693  403.742  310.950
274.30  1927.593  347.964  347.964    0.000   151.492 1247.288 1217.716   29.572     0.000  725.450  515.033  210.417
274.40  1926.619  359.970  359.970    0.000   198.702 1253.730 1215.771   37.959     0.000  723.640  512.821  210.819
274.50  1946.531  423.784  423.784    0.000   246.521 1245.039 1245.039    0.000     0.000  725.148  413.192  311.955
274.60  1968.405  357.261  357.261    0.000   285.300 1148.631 1148.631    0.000     0.000  851.317  476.830  374.487
274.70  1968.858  387.503  387.503    0.000   305.924 1256.797 1256.797    0.000     0.000  961.301  495.429  465.872
274.80  1966.755  357.847  357.847    0.000   379.805 1220.826 1220.826    0.000     0.000 1085.862  822.263  263.599
274.90  2072.052  321.449  321.449    0.000   331.776 1231.768 1224.504    7.263     0.000 1150.505  919.379  231.127
275.00  2074.662  360.663  360.663    0.000   294.596 1272.199 1211.671   60.528     0.000 1350.969 1019.711  331.258
275.10  1954.008  396.876  396.876    0.000   273.324 1336.945 1299.072   37.873     0.000 1140.349  828.795  311.553
275.20  1950.353  406.500  406.500    0.000   366.575 1210.019 1200.897    9.122     0.000  934.659  784.964  149.694
275.30  2029.455  387.120  387.120    0.000   285.775 1210.108 1210.108    0.000     0.000 1112.705  840.963  271.742
275.40  1949.835  408.157  408.157    0.000   230.952 1186.636 1184.820    1.816     0.000  789.791  639.493  150.298
275.50  1958.445  371.302  371.302    0.000   174.316 1227.920 1216.853   11.067     0.000  942.300  831.211  111.090
275.60  1937.376  337.709  337.709    0.000   298.526 1128.311 1122.820    5.490     0.000 1052.786  902.087  150.700
275.70  2028.401  315.976  315.976    0.000   260.351 1217.973 1206.992   10.981     0.000  990.858  960.798   30.060
275.80  2091.978  290.838  290.838    0.000   318.416 1268.037 1232.716   35.322     0.000 1042.030  910.632  131.397
275.90  2047.711  288.875  288.875    0.000   370.772 1285.586 1255.670   29.917     0.000 1062.840  951.951  110.888
276.00  2091.105  375.725  375.725    0.000   380.279 1284.083 1253.127   30.955     0.000 1222.588 1041.225  181.362
276.10  2014.119  327.241  327.241    0.000   316.946 1272.020 1257.494   14.527     0.000 1122.054  850.111  271.943
276.20  2046.496  349.657  349.657    0.000   469.600 1135.876 1135.876    0.000     0.000 1253.451  902.087  351.364
276.30  2062.157  346.834  346.834    0.000   347.296 1233.800 1233.800    0.000     0.000 1151.913  901.484  250.429
276.40  1994.603  398.754  398.754    0.000   382.661 1183.821 1183.821    0.000     0.000 1070.682  739.223  331.459
276.50  1979.869  380.711  380.711    0.000   376.130 1207.686 1207.686    0.000     0.000  919.982  768.076  151.906
276.60  2018.156  420.778  420.778    0.000   255.598 1293.810 1293.810    0.000     0.000  950.645  668.346  282.298
276.70  1978.471  378.615  378.615    0.000   243.361 1234.409 1232.593    1.816     0.000  879.969  668.548  211.422
276.80  1953.094  369.681  369.681    0.000   206.441 1303.321 1272.279   31.042     0.000  951.851  608.630  343.221
276.90  2031.644  381.749  381.749    0.000   339.945 1274.573 1274.573    0.000     0.000 1102.450  831.110  271.340
277.00  1956.373  401.104  401.104    0.000   303.282 1247.986 1247.986    0.000     0.000 1032.881  832.417  200.464
277.10  1924.901  432.220  432.220    0.000   314.998 1184.514 1184.514    0.000     0.000 1105.164  923.199  181.966
277.20  1951.018  409.863  409.863    0.000   256.243 1221.870 1201.552   20.318     0.000  928.728  597.269  331.459
277.30  1918.994  407.800  407.800    0.000   369.908 1188.798 1188.798    0.000     0.000 1123.663  872.630  251.032
277.40  1955.088  397.333  397.333    0.000   409.685 1156.717 1156.717    0.000     0.000 1132.610  801.553  331.057
277.50  1909.501  381.451  381.451    0.000   286.555 1250.532 1184.383   66.148     0.000  931.543  526.996  404.547
277.60  1918.848  393.875  393.875    0.000   348.551 1252.260 1220.526   31.734     0.000 1050.977  688.654  362.323
277.70  1897.790  399.655  399.655    0.000   351.835 1280.882 1279.067    1.816     0.000 1184.787  963.412  221.375
277.80  1990.097  371.038  371.038    0.000   402.073 1262.468 1256.934    5.533     0.000 1222.588 1051.379  171.208
277.90  2029.960  396.855  396.855    0.000   443.055 1219.447 1202.847   16.600     0.000 1061.533  830.608  230.925
278.00  1869.337  453.517  453.517    0.000   392.735 1225.412 1225.412    0.000     0.000  957.782  716.301  241.481
278.10  1896.829  445.335  445.335    0.000   446.866 1207.556 1207.556    0.000     0.000  960.195  748.572  211.623
278.20  2004.556  447.703  447.703    0.000   421.699 1197.828 1197.828    0.000     0.000 1133.515  902.790  230.724
278.30  1943.616  428.326  428.326    0.000   431.431 1142.664 1142.664    0.000     0.000 1000.911  689.559  311.352
278.40  2008.783  378.298  378.298    0.000   416.599 1198.778 1198.778    0.000     0.000 1062.136  841.164  220.973
278.50  1947.978  426.965  426.965    0.000   493.515 1138.167 1136.351    1.816     0.000 1061.533  910.833  150.700
278.60  1940.979  427.580  427.580    0.000   416.212 1207.860 1202.413    5.448     0.000  927.924  807.686  120.238
278.70  1946.414  338.755  338.755    0.000   356.199 1247.587 1247.587    0.000     0.000 1030.969  879.666  151.303
278.80  2050.702  382.146  382.146    0.000   346.822 1266.793 1266.793    0.000     0.000 1069.877  937.877  132.000
278.90  2015.190  371.529  371.529    0.000   335.319 1336.955 1336.955    0.000     0.000 1070.279  949.438  120.841
279.00  1970.622  446.202  446.202    0.000   327.149 1239.899 1239.899    0.000     0.000 1051.178  889.520  161.658
279.10  1986.968  454.072  454.072    0.000   352.702 1237.217 1231.769    5.448     0.000 1194.036  820.554  373.482
279.20  1912.100  471.306  471.306    0.000   384.696 1245.478 1238.128    7.350     0.000 1122.054  817.840  304.214
279.30  1879.720  422.793  422.793    0.000   274.577 1231.945 1231.945    0.000     0.000 1040.220  718.111  322.109
279.40  1866.181  389.834  389.834    0.000   285.256 1265.929 1260.481    5.448     0.000 1088.979  827.793  261.186
279.50  1930.543  374.028  374.028    0.000   230.867 1275.267 1251.618   23.649     0.000  988.244  676.892  311.352
279.60  1886.924  371.602  371.602    0.000   328.532 1251.484 1228.743   22.741     0.000  976.884  645.827  331.057
279.70  1877.493  428.484  428.484    0.000   282.661 1232.290 1226.627    5.663     0.000  957.984  685.035  272.948
279.80  1893.656  394.292  394.292    0.000   318.196 1158.877 1158.877    0.000     0.000  857.048  534.939  322.109
279.90  1938.779  430.429  430.429    0.000   266.315 1208.767 1208.767    0.000     0.000  949.438  728.466  220.973
280.00  1903.431  461.978  461.978    0.000   420.445 1130.598 1130.598    0.000     0.000  866.398  675.484  190.913
280.10  1956.327  439.450  439.450    0.000   360.179 1194.544 1194.544    0.000     0.000  878.562  737.413  141.149
280.20  1991.282  469.710  469.710    0.000   369.433 1212.788 1212.788    0.000     0.000  766.065  615.365  150.700
280.30  1914.352  481.431  481.431    0.000   336.187 1204.921 1204.921    0.000     0.000  805.273  625.117  180.156
280.40  1964.072  413.339  413.339    0.000   387.893 1193.290 1149.105   44.185     0.000  856.646  524.785  331.861
280.50  1972.341  410.664  410.664    0.000   249.892 1387.230 1264.186  123.044     0.000  818.141  525.689  292.452
280.60  1960.212  452.305  452.305    0.000   278.425 1323.807 1235.955   87.852     0.000  685.437  373.482  311.955
280.70  1902.486  436.843  436.843    0.000   300.000 1307.123 1266.050   41.073     0.000  716.100  334.676  381.424
280.80  1939.071  427.707  427.707    0.000   263.769 1231.680 1091.645  140.035     0.000  959.391  667.341  292.050
280.90  1920.871  424.690  424.690    0.000   311.370 1309.458 1157.965  151.492     0.000  988.445  556.051  432.395
281.00  1946.541  386.208  386.208    0.000   457.023 1189.487 1154.986   34.501     0.000  877.557  506.488  371.069
281.10  1979.829  414.027  414.027    0.000   503.459 1179.762 1156.156   23.606     0.000 1047.157  756.917  290.240
281.20  1886.741  386.482  386.482    0.000   497.277 1190.742 1187.111    3.632     0.000  928.929  667.743  261.186
281.30  1864.794  379.848  379.848    0.000   400.822 1247.896 1244.264    3.632     0.000  774.912  584.803  190.109
281.40  1948.663  377.051  377.051    0.000   319.413 1277.343 1138.388  138.955     0.000  704.639  353.274  351.365
281.50  2045.719  398.563  398.563    0.000   323.346 1371.593 1254.342  117.251     0.000  852.625  593.047  259.577
281.60  1932.107  329.444  329.444    0.000   323.345 1333.936 1251.618   82.318     0.000  781.950  561.379  220.570
281.70  1925.587  339.254  339.254    0.000   471.033 1111.881 1111.881    0.000     0.000  865.090  584.401  280.690
281.80  2016.204  349.919  349.919    0.000   458.411 1081.357 1081.357    0.000     0.000  866.398  785.770   80.628
281.90  1924.257  358.876  358.876    0.000   496.672 1154.120 1154.120    0.000     0.000  884.996  684.532  200.464
282.00  1976.910  285.011  285.011    0.000   457.628 1111.924 1111.924    0.000     0.000  736.006  615.768  120.238
282.10  1987.713  271.652  271.652    0.000   388.240 1154.250 1154.250    0.000     0.000  816.231  595.259  220.973
282.20  2006.101  294.395  294.395    0.000   352.487 1230.346 1230.346    0.000     0.000  734.799  524.182  210.618
282.30  1907.918  313.750  313.750    0.000   426.805 1111.445 1111.445    0.000     0.000  815.628  755.509   60.119
282.40  1936.760  359.563  359.563    0.000   349.764 1149.493 1149.493    0.000     0.000  644.721  644.721    0.000
282.50  1985.797  288.853  288.853    0.000   322.482 1196.576 1196.576    0.000     0.000  724.243  693.782   30.462
282.60  2040.372  349.044  349.044    0.000   433.594 1196.572 1196.572    0.000     0.000 1041.024 1041.024    0.000
282.70  2003.690  288.760  288.760    0.000   349.158 1170.766 1170.766    0.000     0.000  886.504  886.504    0.000
282.80  1988.320  287.999  287.999    0.000   460.485 1050.097 1050.097    0.000     0.000  735.805  735.805    0.000
282.90  1923.212  349.236  349.236    0.000   443.277 1189.919 1189.919    0.000     0.000  805.675  805.675    0.000
283.00  1891.860  334.177  334.177    0.000   462.387 1137.476 1137.476    0.000     0.000  849.508  849.508    0.000
283.10  1993.392  343.033  343.033    0.000   502.638 1117.765 1117.765    0.000     0.000 1038.008 1038.008    0.000
283.20  1937.185  349.041  349.041    0.000   380.070 1259.049 1259.049    0.000     0.000  970.148  767.875  202.273
283.30  1900.326  395.186  395.186    0.000   469.304 1238.951 1238.951    0.000     0.000  961.000  961.000    0.000
283.40  1887.087  411.496  411.496    0.000   381.236 1194.413 1194.413    0.000     0.000  989.652  838.550  151.102
283.50  2001.218  268.979  268.979    0.000   429.659 1123.296 1123.296    0.000     0.000  969.746  969.746    0.000
283.60  2046.516  293.267  293.267    0.000   441.244 1151.876 1151.876    0.000     0.000  817.840  817.840    0.000
283.70  2038.950  296.654  296.654    0.000   469.564 1066.490 1066.490    0.000     0.000  879.165  879.165    0.000
283.80  2050.835  267.719  267.719    0.000   482.015 1089.354 1089.354    0.000     0.000  800.648  800.648    0.000
283.90  2048.959  330.193  330.193    0.000   389.753 1207.953 1207.953    0.000     0.000  877.557  554.442  323.115
284.00  1953.307  348.284  348.284    0.000   474.793 1128.444 1128.444    0.000     0.000  966.529  442.347  524.182
284.10  1944.874  356.108  356.108    0.000   434.977 1192.735 1192.735    0.000     0.000  887.912  584.502  303.410
284.20  1962.875  329.297  329.297    0.000   414.268 1254.552 1254.552    0.000     0.000  938.480  908.018   30.462
284.30  2084.082  334.718  334.718    0.000   360.745 1264.021 1264.021    0.000     0.000  848.302  848.302    0.000
284.40  1884.479  435.125  435.125    0.000   329.314 1154.160 1154.160    0.000     0.000  828.597  828.597    0.000
284.50  1945.488  333.062  333.062    0.000   427.798 1107.294 1107.294    0.000     0.000  856.243  564.998  291.245
284.60  1936.037  398.680  398.680    0.000   423.693 1071.463 1071.463    0.000     0.000  787.177  575.152  212.025
284.70  1874.772  385.138  385.138    0.000   433.116 1069.035 1069.035    0.000     0.000  735.000  484.772  250.228
284.80  1921.124  349.940  349.940    0.000   485.862 1108.415 1108.415    0.000     0.000  674.982  524.885  150.096
284.90  1893.061  390.511  390.511    0.000   476.265 1054.594 1054.594    0.000     0.000  693.680  693.680    0.000
285.00  1922.817  417.182  417.182    0.000   427.194 1226.106 1226.106    0.000     0.000  744.953  744.953    0.000
285.10  2024.974  368.473  368.473    0.000   470.558 1134.405 1134.405    0.000     0.000  797.130  666.537  130.593
285.20  1987.538  413.893  413.893    0.000   396.108 1304.669 1304.669    0.000     0.000  784.563  663.923  120.640
285.30  2001.949  422.440  422.440    0.000   505.749 1232.764 1232.764    0.000     0.000  905.807  905.807    0.000
285.40  1917.293  405.659  405.659    0.000   445.568 1084.475 1084.475    0.000     0.000  572.538  572.538    0.000
285.50  1991.482  428.051  428.051    0.000   390.835 1221.700 1221.700    0.000     0.000  857.249  746.562  110.687
285.60  1969.991  435.426  435.426    0.000   473.672 1190.916 1190.916    0.000     0.000  787.981  707.152   80.829
285.70  1944.659  455.489  455.489    0.000   524.082 1151.529 1151.529    0.000     0.000 1150.907  718.714  432.194
285.80  1867.188  450.979  450.979    0.000   462.301 1104.575 1104.575    0.000     0.000  886.303  886.303    0.000
285.90  1898.269  445.872  445.872    0.000   457.502 1256.541 1256.541    0.000     0.000  776.822  776.822    0.000
286.00  1979.638  435.716  435.716    0.000   540.253 1171.284 1171.284    0.000     0.000  949.036  949.036    0.000
286.10  1976.238  496.675  496.675    0.000   388.586 1211.667 1211.667    0.000     0.000 1029.061 1029.061    0.000
286.20  1916.680  517.859  517.859    0.000   422.137 1145.820 1145.820    0.000     0.000  967.132  967.132    0.000
286.30  2009.765  406.799  406.799    0.000   502.941 1045.736 1045.736    0.000     0.000  875.948  875.948    0.000
286.40  1906.730  451.000  451.000    0.000   508.731 1118.025 1118.025    0.000     0.000  895.854  895.854    0.000
286.50  2025.506  415.203  415.203    0.000   537.831 1027.058 1027.058    0.000     0.000  858.656  858.656    0.000
286.60  2044.097  455.015  455.015    0.000   483.962 1090.050 1090.050    0.000     0.000  909.828  909.828    0.000
286.70  1982.371  425.739  425.739    0.000   472.849 1120.833 1120.833    0.000     0.000  695.591  695.591    0.000
286.80  1931.774  443.406  443.406    0.000   495.981 1090.745 1090.745    0.000     0.000  646.631  646.631    0.000
286.90  1951.090  463.812  463.812    0.000   427.021 1159.230 1159.230    0.000     0.000  865.593  865.593    0.000
287.00  1972.718  401.368  401.368    0.000   340.509 1254.902 1254.902    0.000     0.000  835.333  835.333    0.000
287.10  1972.635  426.805  426.805    0.000   381.365 1179.978 1179.978    0.000     0.000  745.657  745.657    0.000
287.20  1955.023  389.635  389.635    0.000   337.224 1194.373 1194.373    0.000     0.000  917.668  917.668    0.000
287.30  1943.269  424.389  424.389    0.000   405.707 1163.033 1163.033    0.000     0.000  793.511  584.099  209.411
287.40  1925.495  387.391  387.391    0.000   320.361 1153.866 1153.866    0.000     0.000  846.090  645.626  200.464
287.50  1987.249  351.134  351.134    0.000   387.245 1099.771 1099.771    0.000     0.000  848.201  848.201    0.000
287.60  2050.590  268.645  268.645    0.000   392.908 1090.308 1090.308    0.000     0.000  814.020  604.206  209.813
287.70  1929.952  437.380  437.380    0.000   353.955 1141.671 1141.671    0.000     0.000  836.438  656.483  179.955
287.80  2066.278  338.313  338.313    0.000   358.710 1209.892 1209.892    0.000     0.000  773.705  773.705    0.000
287.90  1987.299  397.613  397.613    0.000   370.427 1132.242 1132.242    0.000     0.000  754.303  754.303    0.000
288.00  2005.339  358.111  358.111    0.000   263.769 1114.042 1114.042    0.000     0.000  755.710  755.710    0.000
288.10  2061.666  320.208  320.208    0.000   271.117 1177.595 1177.595    0.000     0.000  837.745  837.745    0.000
288.20  1988.834  375.164  375.164    0.000   319.370 1176.640 1176.640    0.000     0.000  735.302  735.302    0.000
288.30  1957.071  351.607  351.607    0.000   296.324 1197.399 1197.399    0.000     0.000  723.439  723.439    0.000
288.40  2012.165  421.033  421.033    0.000   322.308 1319.064 1319.064    0.000     0.000  773.605  773.605    0.000
288.50  2009.966  426.873  426.873    0.000   388.629 1229.224 1229.224    0.000     0.000  937.475  937.475    0.000
288.60  1981.946  452.395  452.395    0.000   371.636 1264.717 1264.717    0.000     0.000  837.745  837.745    0.000
288.70  1907.151  387.881  387.881    0.000   356.549 1146.516 1146.516    0.000     0.000  765.663  765.663    0.000
288.80  1869.653  487.266  487.266    0.000   285.170 1162.376 1162.376    0.000     0.000  766.367  766.367    0.000
288.90  1845.195  505.955  505.955    0.000   296.367 1216.077 1216.077    0.000     0.000  877.758  877.758    0.000
289.00  1967.197  495.975  495.975    0.000   284.825 1291.178 1291.178    0.000     0.000  855.842  855.842    0.000
289.10  1953.839  430.480  430.480    0.000   395.244 1100.678 1100.678    0.000     0.000  726.857  726.857    0.000
289.20  1892.041  447.644  447.644    0.000   335.925 1129.740 1129.740    0.000     0.000  745.556  454.512  291.044
289.30  1958.291  471.923  471.923    0.000   318.113 1306.606 1306.606    0.000     0.000  857.450  857.450    0.000
289.40  1930.022  446.595  446.595    0.000   341.719 1165.615 1165.615    0.000     0.000  683.728  513.324  170.404
289.50  1948.368  434.060  434.060    0.000   273.671 1179.546 1179.546    0.000     0.000  665.532  464.867  200.665
289.60  1898.894  483.523  483.523    0.000   339.212 1123.902 1123.902    0.000     0.000  593.047  342.417  250.630
289.70  1882.721  486.478  486.478    0.000   335.882 1223.686 1223.686    0.000     0.000  766.266  554.241  212.025
289.80  1896.122  467.996  467.996    0.000   230.609 1247.987 1247.987    0.000     0.000  715.296  482.762  232.534
289.90  1998.011  450.562  450.562    0.000   477.822 1068.993 1068.993    0.000     0.000  755.509  513.626  241.884
290.00  1955.714  442.837  442.837    0.000   314.483 1216.897 1216.897    0.000     0.000  704.136  704.136    0.000
290.10  2000.505  418.637  418.637    0.000   178.338 1265.960 1265.960    0.000     0.000  583.295  452.903  130.392
290.20  1990.563  467.776  467.776    0.000   246.390 1276.425 1276.425    0.000     0.000  986.535  805.575  180.960
290.30  2000.498  422.188  422.188    0.000   271.423 1208.857 1208.857    0.000     0.000  795.521  795.521    0.000
290.40  1930.134  454.602  454.602    0.000   271.291 1226.588 1226.588    0.000     0.000  826.083  826.083    0.000
290.50  1985.490  456.321  456.321    0.000   294.249 1287.290 1287.290    0.000     0.000  766.467  766.467    0.000
290.60  1985.021  376.866  376.866    0.000   247.125 1203.584 1203.584    0.000     0.000  723.740  723.740    0.000
290.70  1971.748  353.347  353.347    0.000   246.821 1123.515 1123.515    0.000     0.000  634.668  634.668    0.000
290.80  1911.106  367.490  367.490    0.000   237.352 1122.741 1122.741    0.000     0.000  573.946  573.946    0.000
290.90  1973.743  359.394  359.394    0.000   269.692 1106.522 1106.522    0.000     0.000  493.117  493.117    0.000
291.00  1963.195  312.511  312.511    0.000   290.272 1081.443 1081.443    0.000     0.000  622.906  592.444   30.462
291.10  2018.017  294.372  294.372    0.000   235.452 1142.018 1142.018    0.000     0.000  523.779  523.779    0.000
291.20  1978.083  308.359  308.359    0.000   307.868 1089.398 1089.398    0.000     0.000  787.981  777.828   10.154
291.30  1986.823  330.083  330.083    0.000   271.421 1112.962 1112.962    0.000     0.000  676.088  645.626   30.462
291.40  1999.745  275.997  275.997    0.000   352.658 1046.940 1046.940    0.000     0.000  799.944  445.564  354.380
291.50  1928.867  301.327  301.327    0.000   267.184 1036.788 1036.788    0.000     0.000  737.915  474.116  263.800
291.60  2024.402  306.374  306.374    0.000   257.284 1170.365 1170.365    0.000     0.000  890.826  566.505  324.321
291.70  1982.170  341.999  341.999    0.000   295.717 1092.513 1092.513    0.000     0.000  685.839  563.992  121.846
291.80  2029.863  291.207  291.207    0.000   371.117 1029.264 1029.264    0.000     0.000  626.525  494.524  132.000
291.90  1946.538  336.478  336.478    0.000   382.792 1076.514 1076.514    0.000     0.000  847.698  706.750  140.948
292.00  2049.502  306.911  306.911    0.000   412.233 1054.769 1054.769    0.000     0.000  818.241  627.127  191.114
292.10  1968.511  326.089  326.089    0.000   259.661 1059.922 1059.922    0.000     0.000  795.924  574.750  221.174
292.20  1991.807  308.485  308.485    0.000   231.214 1190.789 1190.789    0.000     0.000  847.899  456.724  391.176
292.30  1929.597  362.104  362.104    0.000   343.535 1072.840 1072.840    0.000     0.000  906.711  644.117  262.593
292.40  1913.673  348.868  348.868    0.000   311.630 1115.690 1115.690    0.000     0.000  746.964  495.529  251.434
292.50  1984.550  331.772  331.772    0.000   328.446 1120.097 1120.097    0.000     0.000  664.325  161.658  502.667
292.60  2002.250  382.209  382.209    0.000   399.695 1195.152 1195.152    0.000     0.000 1019.208  565.903  453.305
292.70  1985.781  338.507  338.507    0.000   315.434 1087.373 1087.373    0.000     0.000  644.420  393.186  251.233
292.80  1925.907  301.396  301.396    0.000   290.962 1052.048 1052.048    0.000     0.000  635.271  574.348   60.923
292.90  1995.360  322.289  322.289    0.000   385.084 1064.712 1064.712    0.000     0.000  667.743  607.222   60.521
293.00  2069.635  328.681  328.681    0.000   303.589 1169.339 1169.339    0.000     0.000  723.539  633.361   90.178
293.10  2078.489  331.507  331.507    0.000   249.026 1274.921 1274.921    0.000     0.000  705.142  445.162  259.980
293.20  2072.448  257.802  257.802    0.000   228.921 1234.025 1234.025    0.000     0.000  908.421  516.239  392.181
293.30  2016.202  278.146  278.146    0.000   320.146 1150.149 1150.149    0.000     0.000 1009.959  718.513  291.447
293.40  2079.166  289.261  289.261    0.000   267.316 1230.117 1230.117    0.000     0.000  887.507  667.339  220.168
293.50  2013.502  349.014  349.014    0.000   333.809 1112.313 1112.313    0.000     0.000  876.752  766.467  110.285
293.60  2033.626  338.151  338.151    0.000   324.946 1094.418 1094.418    0.000     0.000  929.130  878.361   50.770
293.70  2006.787  373.717  373.717    0.000   328.017 1202.935 1202.935    0.000     0.000  824.978  784.563   40.415
293.80  2021.566  330.023  330.023    0.000   342.197 1110.498 1110.498    0.000     0.000  911.838  861.471   50.367
293.90  1988.068  327.231  327.231    0.000   336.922 1237.312 1237.312    0.000     0.000  935.062  884.695   50.367
294.00  1926.977  393.223  393.223    0.000   318.978 1189.262 1189.262    0.000     0.000 1069.273  818.442  250.831
294.10  2037.246  303.006  303.006    0.000   441.548 1075.533 1075.533    0.000     0.000  855.238  794.315   60.923
294.20  2014.208  350.058  350.058    0.000   389.752 1162.123 1162.123    0.000     0.000 1133.615  951.449  182.167
294.30  1989.944  333.670  333.670    0.000   402.462 1171.977 1171.977    0.000     0.000  959.793  777.828  181.966
294.40  2122.839  318.254  318.254    0.000   411.025 1110.286 1110.286    0.000     0.000 1082.846  950.846  132.000
294.50  2027.627  336.302  336.302    0.000   373.930 1107.387 1107.387    0.000     0.000  885.800  481.857  403.944
294.60  1922.427  408.418  408.418    0.000   352.049 1180.847 1180.847    0.000     0.000  975.677  675.685  299.992
294.70  1912.168  398.239  398.239    0.000   412.794 1174.352 1174.352    0.000     0.000  999.302  726.555  272.747
294.80  1995.091  325.272  325.272    0.000   333.548 1214.605 1214.605    0.000     0.000  919.982  698.607  221.375
294.90  1973.506  356.618  356.618    0.000   194.336 1330.517 1271.545   58.971     0.000  946.221  455.115  491.106
295.00  1851.923  362.158  362.158    0.000   296.063 1228.268 1228.268    0.000     0.000 1008.351  546.098  462.253
295.10  2046.898  290.417  290.417    0.000   307.913 1186.808 1186.808    0.000     0.000  986.435  646.430  340.004
295.20  2035.867  300.396  300.396    0.000   314.655 1109.026 1109.026    0.000     0.000  795.521  534.536  260.985
295.30  1917.337  400.393  400.393    0.000   288.757 1181.060 1181.060    0.000     0.000  846.693  505.884  340.809
295.40  1858.433  341.784  341.784    0.000   274.577 1095.847 1095.847    0.000     0.000  633.059  352.973  280.086
295.50  1865.120  394.632  394.632    0.000   299.308 1131.036 1131.036    0.000     0.000  828.798  496.736  332.062
295.60  1898.789  369.118  369.118    0.000   311.715 1116.079 1116.079    0.000     0.000  836.941  677.093  159.848
295.70  1957.151  330.826  330.826    0.000   346.043 1112.705 1112.705    0.000     0.000 1000.007  729.672  270.335
295.80  1856.919  432.821  432.821    0.000   267.055 1178.295 1178.295    0.000     0.000  888.515  536.346  352.169
295.90  1829.266  411.157  411.157    0.000   308.387 1171.328 1171.328    0.000     0.000  898.267  556.252  342.015
296.00  1933.686  390.571  390.571    0.000   311.067 1232.074 1232.074    0.000     0.000  734.799  403.541  331.258
296.10  1948.552  352.284  352.284    0.000   297.534 1204.796 1204.796    0.000     0.000  919.580  526.393  393.186
296.20  2010.494  372.298  372.298    0.000   293.339 1189.183 1189.183    0.000     0.000 1007.345  475.222  532.124
296.30  1837.516  383.277  383.277    0.000   211.799 1168.695 1168.695    0.000     0.000  773.002  293.055  479.947
296.40  1886.904  381.669  381.669    0.000   209.203 1235.316 1231.684    3.632     0.000  937.676  647.234  290.441
296.50  1944.071  388.659  388.659    0.000   247.383 1166.666 1166.666    0.000     0.000  858.857  567.210  291.648
296.60  1836.206  435.754  435.754    0.000   285.125 1195.193 1195.193    0.000     0.000  808.691  455.919  352.772
296.70  1945.176  383.572  383.572    0.000   254.561 1141.401 1141.401    0.000     0.000  746.260  524.483  221.777
296.80  1916.872  426.902  426.902    0.000   297.707 1160.814 1160.814    0.000     0.000  947.629  706.549  241.079
296.90  1909.596  380.086  380.086    0.000   277.170 1230.603 1230.603    0.000     0.000  859.260  758.525  100.734
297.00  1932.965  345.751  345.751    0.000   272.890 1217.806 1217.806    0.000     0.000  959.391  809.294  150.097
297.10  1898.543  415.644  415.644    0.000   317.636 1101.290 1101.290    0.000     0.000  806.882  786.976   19.906
297.20  1868.360  439.558  439.558    0.000   327.665 1177.729 1177.729    0.000     0.000  938.882  938.882    0.000
297.30  1883.658  336.105  336.105    0.000   293.987 1108.821 1108.821    0.000     0.000  765.864  745.556   20.308
297.40  1899.888  402.772  402.772    0.000   287.501 1195.935 1195.935    0.000     0.000  704.740  704.740    0.000
297.50  1801.039  511.367  511.367    0.000   257.067 1206.359 1206.359    0.000     0.000  866.599  694.988  171.611
297.60  1836.300  446.676  446.676    0.000   334.626 1161.828 1161.828    0.000     0.000  818.845  686.845  132.000
297.70  1806.182  491.501  491.501    0.000   275.657 1098.785 1098.785    0.000     0.000  788.786  656.785  132.000
297.80  1768.409  484.667  484.667    0.000   349.286 1091.179 1091.179    0.000     0.000  868.408  525.589  342.819
297.90  1796.008  430.114  430.114    0.000   327.063 1024.118 1024.118    0.000     0.000  829.401  829.401    0.000
298.00  1809.929  529.542  529.542    0.000   346.258 1097.320 1097.320    0.000     0.000  718.111  707.957   10.154
298.10  1819.049  487.960  487.960    0.000   236.144 1227.111 1227.111    0.000     0.000  829.602  343.221  486.381
298.20  1866.579  409.603  409.603    0.000   281.928 1056.813 1056.813    0.000     0.000  727.058  191.516  535.542
298.30  1843.844  461.064  461.064    0.000   328.142 1128.875 1128.875    0.000     0.000  858.254  616.170  242.085
298.40  1836.393  458.426  458.426    0.000   257.671 1174.704 1174.704    0.000     0.000  696.596  172.415  524.182
298.50  1853.503  498.394  498.394    0.000   254.128 1157.285 1155.469    1.816     0.000  605.212  262.191  343.020
298.60  1743.461  489.656  489.656    0.000   233.289 1151.406 1151.406    0.000     0.000  695.591  444.358  251.233
298.70  1798.101  570.560  570.560    0.000   250.668 1174.576 1174.576    0.000     0.000  695.591  192.924  502.667
298.80  1803.489  505.524  505.524    0.000   263.812 1144.616 1144.616    0.000     0.000  757.319  355.386  401.933
298.90  1772.400  466.120  466.120    0.000   234.414 1218.455 1218.455    0.000     0.000  664.928  243.693  421.235
299.00  1691.165  493.429  493.429    0.000   197.188 1212.315 1170.465   41.850     0.000  584.502  292.653  291.849
299.10  1797.735  483.782  483.782    0.000   169.434 1204.968 1157.411   47.558     0.000  758.726  283.504  475.222
299.20  1779.206  552.214  552.214    0.000   113.833 1330.950 1260.565   70.385     0.000  746.160  403.139  343.020
299.30  1784.086  513.051  513.051    0.000   227.235 1223.387 1223.387    0.000     0.000  789.791  324.120  465.671
299.40  1741.201  571.147  571.147    0.000   136.878 1301.376 1295.669    5.707     0.000  635.472   90.581  544.892
299.50  1728.381  577.943  577.943    0.000   119.109 1289.188 1289.188    0.000     0.000  584.100  150.901  433.199
299.60  1786.283  555.897  555.897    0.000   217.035 1287.891 1287.891    0.000     0.000  847.497  706.147  141.350
299.70  1758.383  566.029  566.029    0.000   223.649 1279.030 1279.030    0.000     0.000  686.040  475.222  210.819
299.80  1754.859  563.256  563.256    0.000   159.316 1247.775 1247.775    0.000     0.000  666.336  476.026  190.310
299.90  1767.174  525.245  525.245    0.000   180.156 1209.811 1209.811    0.000     0.000  684.231  514.832  169.399
300.00  1773.770  480.545  480.545    0.000   202.032 1236.221 1236.221    0.000     0.000  677.294  506.488  170.806
300.10  1840.280  552.375  552.375    0.000   226.157 1183.086 1183.086    0.000     0.000  797.632  646.329  151.303
300.20  1740.330  538.850  538.850    0.000   215.781 1291.521 1291.521    0.000     0.000  797.532  635.874  161.658
300.30  1791.371  529.347  529.347    0.000   121.488 1308.473 1308.473    0.000     0.000  747.165  636.075  111.089
300.40  1731.908  500.026  500.026    0.000   251.579 1134.797 1134.797    0.000     0.000  759.932  658.796  101.137
300.50  1737.010  522.231  522.231    0.000   166.190 1265.752 1265.752    0.000     0.000  836.137  746.562   89.575
300.60  1761.760  491.532  491.532    0.000   227.409 1218.375 1218.375    0.000     0.000  776.018  526.192  249.826
300.70  1732.016  488.530  488.530    0.000   164.979 1205.750 1205.750    0.000     0.000  614.159  554.040   60.119
300.80  1698.835  519.901  519.901    0.000   156.504 1311.459 1311.459    0.000     0.000  727.058  536.949  190.109
300.90  1797.926  449.422  449.422    0.000   237.180 1178.599 1178.599    0.000     0.000  808.892  526.996  281.896
301.00  1812.705  452.209  452.209    0.000   191.525 1223.476 1223.476    0.000     0.000  727.460  596.063  131.397
301.10  1798.473  499.518  499.518    0.000   250.454 1271.292 1271.292    0.000     0.000  747.165  606.217  140.948
301.20  1901.474  369.072  369.072    0.000   223.259 1294.899 1294.899    0.000     0.000  846.090  676.490  169.600
301.30  1768.438  434.843  434.843    0.000   113.401 1274.663 1274.663    0.000     0.000  990.657  820.052  170.605
301.40  1797.151  440.999  440.999    0.000   223.864 1218.245 1218.245    0.000     0.000  898.468  607.423  291.044
301.50  1852.042  428.584  428.584    0.000   306.869 1128.142 1128.142    0.000     0.000  849.910  609.233  240.677
301.60  2012.228  311.200  311.200    0.000   232.986 1154.602 1154.602    0.000     0.000  724.243  534.536  189.707
301.70  1885.464  390.823  390.823    0.000   235.408 1174.403 1174.403    0.000     0.000  604.407  282.700  321.707
301.80  1913.681  404.764  404.764    0.000   288.887 1229.351 1229.351    0.000     0.000  693.781  361.719  332.062
301.90  2039.713  376.034  376.034    0.000   235.667 1251.660 1251.660    0.000     0.000  682.421  411.484  270.938
302.00  2003.706  428.974  428.974    0.000   292.864 1117.942 1117.942    0.000     0.000  581.486  390.573  190.913
302.10  1929.811  415.441  415.441    0.000   238.822 1173.321 1173.321    0.000     0.000  643.615  423.648  219.967
302.20  1962.893  386.359  386.359    0.000   227.018 1234.280 1234.280    0.000     0.000  695.792  414.902  280.891
302.30  1965.756  333.265  333.265    0.000   327.321 1135.019 1135.019    0.000     0.000  735.805  415.706  320.099
302.40  1874.919  422.297  422.297    0.000   310.763 1130.868 1130.868    0.000     0.000  714.290  354.179  360.111
302.50  1782.932  499.214  499.214    0.000   292.432 1192.131 1192.131    0.000     0.000  712.682  252.037  460.644
302.60  1790.839  497.978  497.978    0.000   298.054 1295.931 1295.931    0.000     0.000  754.705  454.512  300.193
302.70  1891.917  484.111  484.111    0.000   329.092 1191.569 1191.569    0.000     0.000  816.030  464.666  351.365
302.80  1770.210  490.727  490.727    0.000   286.077 1265.844 1265.844    0.000     0.000  665.733  364.937  300.796
302.90  1874.519  480.101  480.101    0.000   292.994 1286.984 1286.984    0.000     0.000  858.053  253.043  605.010
303.00  1838.841  465.505  465.505    0.000   236.878 1286.633 1286.633    0.000     0.000  593.650  424.050  169.600
303.10  1860.811  430.932  430.932    0.000   213.445 1167.574 1167.574    0.000     0.000  511.816  332.464  179.352
303.20  1874.331  426.805  426.805    0.000   262.427 1169.165 1169.165    0.000     0.000  625.318  374.688  250.630
303.30  1818.278  462.240  462.240    0.000   284.952 1120.744 1120.744    0.000     0.000  726.153  475.523  250.630
303.40  1811.325  456.511  456.511    0.000   262.422 1201.935 1201.935    0.000     0.000  672.267  393.388  278.880
303.50  1938.829  446.227  446.227    0.000   186.034 1285.501 1285.501    0.000     0.000  616.371  364.534  251.836
303.60  1811.354  411.973  411.973    0.000   177.904 1195.144 1195.144    0.000     0.000  653.769  482.963  170.806
303.70  1811.880  431.952  431.952    0.000   139.773 1313.646 1313.646    0.000     0.000  662.918  523.578  139.339
303.80  1915.383  365.627  365.627    0.000   227.451 1192.287 1192.287    0.000     0.000  672.769  412.187  260.583
303.90  1931.096  358.122  358.122    0.000   203.327 1259.000 1259.000    0.000     0.000  855.339  665.632  189.707
304.00  1854.512  486.319  486.319    0.000   228.791 1244.084 1244.084    0.000     0.000  662.113  430.786  231.328
304.10  2017.006  351.423  351.423    0.000   199.609 1246.065 1246.065    0.000     0.000  665.429  463.357  202.072
304.20  1963.933  358.234  358.234    0.000   210.802 1122.206 1122.206    0.000     0.000  743.342  561.175  182.167
304.30  1998.361  350.362  350.362    0.000   225.979 1197.818 1197.818    0.000     0.000  868.005  706.548  161.457
304.40  1873.071  380.302  380.302    0.000   267.610 1137.123 1137.123    0.000     0.000  746.360  636.678  109.682
304.50  1906.887  362.167  362.167    0.000   262.474 1166.400 1166.400    0.000     0.000  876.350  716.502  159.848
304.60  1915.975  455.970  455.970    0.000   253.565 1176.079 1176.079    0.000     0.000  868.106  678.400  189.707
304.70  1926.588  392.705  392.705    0.000   304.539 1140.667 1140.667    0.000     0.000  795.220  725.349   69.871
304.80  1971.569  379.995  379.995    0.000   347.124 1198.308 1198.308    0.000     0.000  919.178  919.178    0.000
304.90  1913.063  413.465  413.465    0.000   247.339 1253.422 1253.422    0.000     0.000  806.077  806.077    0.000
305.00  1798.240  429.012  429.012    0.000   239.947 1117.847 1117.847    0.000     0.000  795.924  616.170  179.754
305.10  1867.107  399.335  399.335    0.000   293.254 1163.199 1163.199    0.000     0.000  776.520  566.706  209.813
305.20  1929.620  382.616  382.616    0.000   329.096 1136.997 1136.997    0.000     0.000  847.899  586.914  260.985
305.30  1951.281  408.606  408.606    0.000   311.760 1154.334 1154.334    0.000     0.000  763.250  493.519  269.731
305.40  1887.371  463.445  463.445    0.000   297.448 1181.997 1181.997    0.000     0.000  815.829  815.829    0.000
305.50  1910.482  413.886  413.886    0.000   318.024 1217.971 1217.971    0.000     0.000 1048.865 1048.865    0.000
305.60  1895.491  447.076  447.076    0.000   352.397 1179.325 1179.325    0.000     0.000  875.144  875.144    0.000
305.70  1927.148  362.959  362.959    0.000   286.857 1313.953 1313.953    0.000     0.000  933.655  933.655    0.000
305.80  1907.428  430.861  430.861    0.000   319.022 1152.170 1152.170    0.000     0.000  823.470  823.470    0.000
305.90  1814.040  434.424  434.424    0.000   313.359 1143.138 1143.138    0.000     0.000  876.350  876.350    0.000
306.00  1831.803  393.180  393.180    0.000   265.240 1177.815 1177.815    0.000     0.000 1008.552 1008.552    0.000
306.10  1904.934  411.966  411.966    0.000   307.219 1307.646 1307.646    0.000     0.000 1026.447 1026.447    0.000
306.20  1970.766  357.298  357.298    0.000   293.211 1231.250 1231.250    0.000     0.000 1131.002 1131.002    0.000
306.30  1874.460  541.043  541.043    0.000   309.554 1304.966 1304.966    0.000     0.000 1058.718 1058.718    0.000
306.40  1809.938  469.289  469.289    0.000   305.793 1218.110 1218.110    0.000     0.000 1027.050 1027.050    0.000
306.50  1820.390  500.743  500.743    0.000   307.608 1194.508 1194.508    0.000     0.000 1036.400 1036.400    0.000
306.60  1705.741  528.447  528.447    0.000   164.459 1222.781 1222.781    0.000     0.000  795.521  795.521    0.000
306.70  1841.062  503.971  503.971    0.000   278.641 1160.133 1160.133    0.000     0.000 1020.716 1020.716    0.000
306.80  1740.635  568.663  568.663    0.000   183.830 1219.236 1219.236    0.000     0.000  855.238  855.238    0.000
306.90  1824.926  467.065  467.065    0.000   294.160 1167.534 1167.534    0.000     0.000  989.048  989.048    0.000
307.00  1734.026  569.375  569.375    0.000   242.929 1239.988 1239.988    0.000     0.000 1060.327 1060.327    0.000
307.10  1820.898  547.455  547.455    0.000   264.458 1258.884 1258.884    0.000     0.000  949.237  928.929   20.308
307.20  1759.373  592.432  592.432    0.000   209.467 1289.671 1289.671    0.000     0.000  796.929  796.929    0.000
307.30  1865.130  508.854  508.854    0.000   227.193 1257.066 1257.066    0.000     0.000  836.941  836.941    0.000
307.40  1836.248  474.814  474.814    0.000   203.154 1213.272 1213.272    0.000     0.000  788.786  788.786    0.000
307.50  1827.884  449.722  449.722    0.000   189.494 1209.901 1209.901    0.000     0.000  866.197  866.197    0.000
307.60  1804.142  457.301  457.301    0.000   126.977 1212.625 1212.625    0.000     0.000  654.171  654.171    0.000
307.70  1749.336  475.412  475.412    0.000   150.971 1228.621 1228.621    0.000     0.000  715.698  715.698    0.000
307.80  1798.757  495.681  495.681    0.000   177.948 1220.884 1220.884    0.000     0.000  705.544  705.544    0.000
307.90  1850.855  478.867  478.867    0.000   149.978 1285.821 1285.821    0.000     0.000  776.621  776.621    0.000
308.00  1849.805  497.177  497.177    0.000   126.675 1368.917 1368.917    0.000     0.000  806.882  806.882    0.000
308.10  1761.883  513.130  513.130    0.000   147.252 1269.479 1269.479    0.000     0.000  807.686  797.532   10.154
308.20  1773.734  554.632  554.632    0.000   145.611 1249.459 1249.459    0.000     0.000  747.366  747.366    0.000
308.30  1749.734  516.097  516.097    0.000   149.805 1346.129 1346.129    0.000     0.000  907.013  907.013    0.000
308.40  1717.883  552.082  552.082    0.000   153.956 1226.374 1226.374    0.000     0.000  756.112  756.112    0.000
308.50  1818.091  489.154  489.154    0.000   229.096 1216.946 1216.946    0.000     0.000  797.130  797.130    0.000
308.60  1718.099  517.679  517.679    0.000   197.623 1274.494 1274.494    0.000     0.000  777.828  777.828    0.000
308.70  1813.553  546.287  546.287    0.000   183.526 1276.870 1276.870    0.000     0.000  786.976  776.822   10.154
308.80  1748.762  644.864  644.864    0.000   157.457 1288.280 1288.280    0.000     0.000  839.152  818.845   20.308
308.90  1710.347  651.640  651.640    0.000   140.379 1291.741 1291.741    0.000     0.000  767.271  767.271    0.000
309.00  1735.094  569.476  569.476    0.000   100.475 1260.309 1260.309    0.000     0.000  695.792  685.638   10.154
309.10  1787.024  545.894  545.894    0.000   117.640 1290.530 1290.530    0.000     0.000  878.160  857.852   20.308
309.20  1846.751  461.804  461.804    0.000   147.555 1186.985 1186.985    0.000     0.000  776.219  685.839   90.380
309.30  1778.954  526.520  526.520    0.000   178.382 1198.359 1198.359    0.000     0.000  827.189  695.792  131.397
309.40  1840.128  434.559  434.559    0.000   162.904 1209.722 1209.722    0.000     0.000  839.756  708.761  130.995
309.50  1846.553  496.557  496.557    0.000   217.767 1218.201 1218.201    0.000     0.000  907.415  806.882  100.534
309.60  1769.447  505.770  505.770    0.000   182.447 1162.298 1162.298    0.000     0.000  827.189  625.318  201.871
309.70  1767.330  550.437  550.437    0.000   132.857 1227.669 1227.669    0.000     0.000  897.865  797.733  100.131
309.80  1886.312  495.722  495.722    0.000   192.949 1229.917 1229.917    0.000     0.000  968.539  858.656  109.883
309.90  1877.101  524.957  524.957    0.000   192.691 1212.536 1212.536    0.000     0.000  827.189  615.969  211.221
310.00  1843.463  536.254  536.254    0.000   160.786 1228.275 1226.459    1.816     0.000  907.013  587.317  319.697
310.10  1894.035  493.002  493.002    0.000   174.794 1237.962 1217.296   20.666     0.000  796.326  455.115  341.211
310.20  1902.516  431.757  431.757    0.000   196.411 1224.859 1224.859    0.000     0.000  939.485  607.825  331.660
310.30  1834.368  446.802  446.802    0.000   136.575 1212.104 1174.404   37.700     0.000  735.402  434.606  300.796
310.40  1739.750  470.731  470.731    0.000   127.367 1189.236 1125.077   64.159     0.000  849.106  456.925  392.181
310.50  1778.731  530.898  530.898    0.000   104.019 1195.585  978.118  217.467     0.000  759.329  486.783  272.546
310.60  1778.166  499.525  499.525    0.000   115.520 1191.956  968.912  223.045     0.000  981.910  629.138  352.772
310.70  1764.625  522.281  522.281    0.000   107.997 1194.810 1146.303   48.507     0.000  788.182  486.582  301.600
310.80  1859.510  507.792  507.792    0.000   136.228 1241.288 1054.388  186.900     0.000  999.202  709.766  289.436
310.90  1829.644  475.536  475.536    0.000   145.739 1306.355 1276.264   30.091     0.000 1081.841  719.518  362.323
311.00  1726.599  555.851  555.851    0.000   136.532 1211.629 1170.729   40.900     0.000  830.205  466.877  363.328
311.10  1837.227  493.257  493.257    0.000    96.843 1230.005 1124.991  105.015     0.000  800.950  456.925  344.026
311.20  1790.965  496.586  496.586    0.000   148.076 1199.526 1199.526    0.000     0.000  880.573  547.505  333.067
311.30  1866.509  459.559  459.559    0.000   152.742 1218.246 1218.246    0.000     0.000  888.716  566.205  322.511
311.40  1811.524  460.499  460.499    0.000   228.059 1221.618 1219.802    1.816     0.000  877.155  665.733  211.422
311.50  1781.898  498.926  498.926    0.000   201.384 1198.746 1198.746    0.000     0.000  788.182  575.956  212.226
311.60  1834.356  495.460  495.460    0.000   132.857 1233.680 1233.680    0.000     0.000  787.579  496.133  291.447
311.70  1790.746  510.402  510.402    0.000   134.890 1261.043 1255.596    5.448     0.000  746.964  495.530  251.434
311.80  1781.309  474.781  474.781    0.000   170.989 1091.440 1089.624    1.816     0.000  746.763  444.760  302.003
311.90  1792.849  463.146  463.146    0.000   134.543 1180.588 1180.588    0.000     0.000  787.780  576.358  211.422
312.00  1850.795  471.075  471.075    0.000   156.463 1236.793 1236.793    0.000     0.000  717.708  526.594  191.114
312.10  1872.463  469.182  469.182    0.000   179.636 1213.012 1213.012    0.000     0.000  827.994  697.401  130.593
312.20  1802.239  502.825  502.825    0.000   176.523 1247.338 1247.338    0.000     0.000  757.520  495.731  261.789
312.30  1814.693  501.705  501.705    0.000   214.352 1195.539 1195.539    0.000     0.000  596.264  364.534  231.730
312.40  1832.801  522.465  522.465    0.000   207.341 1237.178 1237.178    0.000     0.000  827.994  516.440  311.553
312.50  1771.588  552.835  552.835    0.000   198.702 1307.349 1307.349    0.000     0.000  786.976  516.440  270.536
312.60  1817.429  518.070  518.070    0.000   226.974 1292.040 1292.040    0.000     0.000  797.130  566.406  230.724
312.70  1795.609  461.229  461.229    0.000   282.488 1178.682 1178.682    0.000     0.000 1112.503  890.123  222.380
312.80  1840.724  507.062  507.062    0.000   215.219 1268.700 1268.700    0.000     0.000  768.679  617.778  150.901
312.90  1852.738  484.413  484.413    0.000   198.744 1206.656 1206.656    0.000     0.000  808.892  567.411  241.481
313.00  1868.763  496.525  496.525    0.000   220.015 1225.247 1225.247    0.000     0.000  928.728  718.111  210.618
313.10  1915.238  489.250  489.250    0.000   170.599 1174.577 1174.577    0.000     0.000  869.212  506.890  362.322
313.20  1827.110  521.932  521.932    0.000   224.254 1260.354 1260.354    0.000     0.000  827.592  516.239  311.352
313.30  1863.385  493.938  493.938    0.000   233.766 1234.628 1234.628    0.000     0.000  747.567  646.832  100.735
313.40  1859.676  517.672  517.672    0.000   225.678 1199.221 1199.221    0.000     0.000  739.022  667.944   71.077
313.50  1853.114  466.757  466.757    0.000   195.676 1119.023 1119.023    0.000     0.000  739.223  587.317  151.906
313.60  1756.953  512.990  512.990    0.000   178.165 1118.458 1118.458    0.000     0.000  588.724  405.954  182.770
313.70  1817.022  475.755  475.755    0.000   235.018 1240.382 1240.382    0.000     0.000  779.838  587.518  192.321
313.80  1868.286  455.831  455.831    0.000   253.479 1163.249 1163.249    0.000     0.000  778.833  667.743  111.089
313.90  1866.515  492.616  492.616    0.000   229.223 1172.807 1172.807    0.000     0.000  719.216  587.719  131.498
314.00  1842.013  497.370  497.370    0.000   145.914 1148.639 1148.639    0.000     0.000  464.465  302.807  161.658
314.10  1875.385  485.898  485.898    0.000   261.001 1234.155 1234.155    0.000     0.000  829.200  627.932  201.268
314.20  1858.346  531.812  531.812    0.000   265.971 1173.630 1173.630    0.000     0.000  768.880  738.418   30.462
314.30  1850.458  533.293  533.293    0.000   214.396 1205.403 1205.403    0.000     0.000  617.175  455.718  161.457
314.40  1856.800  549.996  549.996    0.000   233.809 1069.608 1069.608    0.000     0.000  556.051  384.641  171.410
314.50  1829.627  580.142  580.142    0.000   282.054 1108.215 1108.215    0.000     0.000  635.673  505.482  130.191
314.60  1851.501  543.924  543.924    0.000   349.114 1153.308 1153.308    0.000     0.000  706.951  556.051  150.901
314.70  1833.997  519.115  519.115    0.000   328.229 1100.301 1100.301    0.000     0.000  587.115  526.594   60.521
314.80  1814.370  509.943  509.943    0.000   260.829 1144.190 1144.190    0.000     0.000  769.684  668.548  101.137
314.90  1797.119  559.375  559.375    0.000   254.817 1345.524 1345.524    0.000     0.000  757.922  757.922    0.000
315.00  1820.014  530.744  530.744    0.000   212.666 1262.128 1262.128    0.000     0.000  706.951  696.797   10.154
315.10  1845.411  572.445  572.445    0.000   291.827 1204.453 1204.453    0.000     0.000  807.886  767.372   40.515
315.20  1852.015  508.152  508.152    0.000   222.395 1322.354 1322.354    0.000     0.000  605.010  594.857   10.154
315.30  1933.531  483.134  483.134    0.000   323.607 1362.855 1362.855    0.000     0.000  950.543  839.454  111.089
315.40  1885.042  505.986  505.986    0.000   208.603 1280.156 1280.156    0.000     0.000  699.009  477.232  221.777
315.50  1867.906  509.324  509.324    0.000   376.006 1215.091 1215.091    0.000     0.000  727.460  567.009  160.451
315.60  1893.398  541.912  541.912    0.000   349.070 1170.812 1170.812    0.000     0.000  858.254  686.845  171.410
315.70  1822.953  508.939  508.939    0.000   306.744 1230.869 1230.869    0.000     0.000  705.946  555.246  150.700
315.80  1796.310  524.091  524.091    0.000   285.820 1206.136 1206.136    0.000     0.000  626.927  586.311   40.616
315.90  1951.302  466.086  466.086    0.000   235.320 1224.341 1224.341    0.000     0.000  707.354  707.354    0.000
316.00  1878.019  472.288  472.288    0.000   241.159 1214.263 1214.263    0.000     0.000  789.791  789.791    0.000
316.10  1784.968  552.157  552.157    0.000   286.555 1216.124 1216.124    0.000     0.000  717.105  696.798   20.308
316.20  1830.227  489.591  489.591    0.000   129.010 1250.968 1250.968    0.000     0.000  667.039  636.679   30.361
316.30  1840.035  483.656  483.656    0.000   212.322 1170.079 1170.079    0.000     0.000  526.192  526.192    0.000
316.40  1897.152  433.386  433.386    0.000   263.381 1244.961 1244.961    0.000     0.000  726.957  706.951   20.006
316.50  1834.569  515.602  515.602    0.000   177.041 1271.470 1271.470    0.000     0.000  698.004  698.004    0.000
316.60  1833.407  484.680  484.680    0.000   292.478 1168.829 1168.829    0.000     0.000  687.850  647.234   40.615
316.70  1884.219  510.667  510.667    0.000   286.986 1274.449 1274.449    0.000     0.000  707.555  707.555    0.000
316.80  1816.877  495.430  495.430    0.000   278.816 1240.942 1240.942    0.000     0.000  728.466  667.542   60.923
316.90  1943.951  516.767  516.767    0.000   261.046 1214.529 1214.529    0.000     0.000  679.506  659.198   20.308
317.00  1819.973  577.883  577.883    0.000   201.946 1235.187 1235.187    0.000     0.000  818.845  818.845    0.000
317.10  1832.296  580.489  580.489    0.000   225.419 1196.365 1196.365    0.000     0.000  688.855  678.701   10.154
317.20  1831.274  565.224  565.224    0.000   211.112 1177.778 1177.778    0.000     0.000  495.731  495.731    0.000
317.30  1795.958  550.409  550.409    0.000   207.910 1125.421 1125.421    0.000     0.000  708.359  677.897   30.462
317.40  1891.261  541.565  541.565    0.000   191.481 1259.535 1259.535    0.000     0.000  586.311  576.157   10.154
317.50  1767.628  635.314  635.314    0.000   239.817 1179.422 1179.422    0.000     0.000  677.495  647.436   30.059
317.60  1901.186  505.517  505.517    0.000   229.181 1161.219 1161.219    0.000     0.000  646.229  595.661   50.568
317.70  1960.805  475.902  475.902    0.000   345.654 1132.857 1132.857    0.000     0.000  840.560  749.175   91.385
317.80  1948.341  481.003  481.003    0.000   315.781 1271.465 1271.465    0.000     0.000  677.093  616.974   60.119
317.90  1964.026  483.819  483.819    0.000   329.961 1189.237 1189.237    0.000     0.000  758.123  636.880  121.243
318.00  1946.214  533.606  533.606    0.000   353.179 1272.805 1272.805    0.000     0.000  758.726  718.513   40.213
318.10  1931.729  505.050  505.050    0.000   266.928 1230.868 1230.868    0.000     0.000  697.401  526.192  171.208
318.20  1967.630  476.002  476.002    0.000   366.625 1117.596 1117.596    0.000     0.000  738.821  607.423  131.397
318.30  1975.561  514.834  514.834    0.000   348.206 1201.294 1201.294    0.000     0.000  740.429  598.275  142.154
318.40  1999.151  540.361  540.361    0.000   310.290 1266.884 1266.884    0.000     0.000  748.572  668.146   80.427
318.50  1904.082  557.456  557.456    0.000   368.222 1255.598 1255.598    0.000     0.000  881.176  840.560   40.616
318.60  1887.720  530.951  530.951    0.000   368.570 1257.286 1257.286    0.000     0.000  747.969  567.009  180.960
318.70  1907.871  485.345  485.345    0.000   330.352 1231.686 1231.686    0.000     0.000  788.786  577.364  211.422
318.80  1911.048  572.602  572.602    0.000   443.538 1247.298 1247.298    0.000     0.000  689.056  547.505  141.551
318.90  1921.645  507.276  507.276    0.000   360.788 1215.307 1215.307    0.000     0.000  534.738  514.430   20.308
319.00  1959.572  529.165  529.165    0.000   386.512 1272.286 1272.286    0.000     0.000  728.667  718.513   10.154
319.10  1912.653  547.811  547.811    0.000   328.190 1264.765 1264.765    0.000     0.000  606.619  545.696   60.923
319.20  1875.859  552.714  552.714    0.000   307.652 1282.275 1282.275    0.000     0.000  687.448  586.914  100.534
319.30  1920.188  489.687  489.687    0.000   351.665 1207.221 1207.221    0.000     0.000  666.537  556.051  110.486
319.40  1888.451  513.983  513.983    0.000   345.220 1220.923 1220.923    0.000     0.000  707.756  646.832   60.923
319.50  1827.947  562.126  562.126    0.000   319.540 1187.766 1187.766    0.000     0.000  707.756  596.867  110.888
319.60  1900.317  532.536  532.536    0.000   389.317 1283.962 1283.962    0.000     0.000  779.034  728.264   50.769
319.70  1830.021  620.738  620.738    0.000   300.520 1353.959 1353.959    0.000     0.000  736.609  536.346  200.263
319.80  1804.148  545.191  545.191    0.000   277.173 1214.395 1214.395    0.000     0.000  687.850  687.850    0.000
319.90  1751.463  585.298  585.298    0.000   289.668 1276.529 1276.529    0.000     0.000  777.828  657.388  120.439
320.00  1799.715  650.000  650.000    0.000   285.730 1382.490 1382.490    0.000     0.000  777.023  746.562   30.462
320.10  1785.042  635.400  635.400    0.000   310.678 1231.949 1231.949    0.000     0.000  797.532  696.798  100.735
320.20  1858.577  537.362  537.362    0.000   271.553 1266.191 1266.191    0.000     0.000  646.832  606.217   40.616
320.30  1701.491  553.570  553.570    0.000   243.059 1183.043 1183.043    0.000     0.000  543.886  503.472   40.415
320.40  1742.354  520.718  520.718    0.000   260.483 1207.948 1207.948    0.000     0.000  462.856  352.571  110.285
320.50  1769.210  555.424  555.424    0.000   310.330 1264.414 1264.414    0.000     0.000  648.039  556.654   91.385
320.60  1839.223  528.132  528.132    0.000   363.853 1304.924 1304.924    0.000     0.000  757.319  686.644   70.675
320.70  1845.551  475.110  475.110    0.000   347.816 1168.136 1168.136    0.000     0.000  665.934  584.904   81.030
320.80  1891.823  512.774  512.774    0.000   306.527 1167.273 1167.273    0.000     0.000  585.708  565.400   20.308
320.90  1922.607  500.876  500.876    0.000   301.817 1174.531 1174.531    0.000     0.000  707.555  687.247   20.308
321.00  1970.002  431.509  431.509    0.000   275.572 1232.857 1232.857    0.000     0.000  537.351  537.351    0.000
321.10  1912.247  468.534  468.534    0.000   362.517 1154.775 1154.775    0.000     0.000  657.388  616.773   40.616
321.20  1973.399  464.760  464.760    0.000   266.969 1256.589 1256.589    0.000     0.000  738.619  738.619    0.000
321.30  1947.556  396.323  396.323    0.000   312.062 1156.074 1156.074    0.000     0.000  685.839  616.170   69.670
321.40  1907.097  445.002  445.002    0.000   376.302 1091.004 1091.004    0.000     0.000  695.792  645.023   50.769
321.50  1947.165  469.623  469.623    0.000   368.610 1205.973 1205.973    0.000     0.000  664.727  445.162  219.565
321.60  1908.860  444.828  444.828    0.000   361.686 1099.308 1099.308    0.000     0.000  545.897  354.783  191.114
321.70  1945.708  477.330  477.330    0.000   466.317 1145.265 1139.817    5.448     0.000  849.508  557.659  291.849
321.80  1909.067  459.092  459.092    0.000   351.873 1178.859 1178.859    0.000     0.000  777.023  577.364  199.659
321.90  2009.039  395.433  395.433    0.000   444.603 1165.324 1165.324    0.000     0.000  808.288  728.062   80.226
322.00  2015.506  419.312  419.312    0.000   307.212 1220.792 1220.792    0.000     0.000  868.106  656.885  211.221
322.10  2049.379  422.078  422.078    0.000   394.073 1217.982 1217.982    0.000     0.000  857.450  837.544   19.906
322.20  2103.770  393.198  393.198    0.000   320.188 1245.222 1245.222    0.000     0.000  818.443  818.443    0.000
322.30  2003.073  387.257  387.257    0.000   349.629 1233.677 1233.677    0.000     0.000  625.519  575.152   50.367
322.40  1962.627  426.998  426.998    0.000   380.149 1196.968 1196.968    0.000     0.000  738.217  616.371  121.847
322.50  1909.009  377.318  377.318    0.000   348.636 1151.965 1151.965    0.000     0.000  666.939  565.400  101.539
322.60  1967.214  412.201  412.201    0.000   257.671 1189.964 1189.964    0.000     0.000  667.542  556.252  111.291
322.70  2016.285  395.136  395.136    0.000   351.783 1245.696 1245.696    0.000     0.000  756.413  746.259   10.154
322.80  1934.215  438.517  438.517    0.000   288.455 1270.466 1270.466    0.000     0.000  635.472  595.460   40.012
322.90  1948.880  418.906  418.906    0.000   327.708 1226.670 1226.670    0.000     0.000  726.254  696.194   30.060
323.00  1882.350  482.656  482.656    0.000   358.486 1171.715 1171.715    0.000     0.000  586.914  556.653   30.261
323.10  1787.626  530.453  530.453    0.000   337.000 1111.066 1111.066    0.000     0.000  555.447  535.340   20.107
323.20  1951.885  497.440  497.440    0.000   340.550 1175.137 1175.137    0.000     0.000  614.159  412.891  201.268
323.30  1805.915  491.614  491.614    0.000   380.372 1131.083 1131.083    0.000     0.000  801.553  599.079  202.474
323.40  1891.248  489.473  489.473    0.000   424.683 1156.806 1156.806    0.000     0.000  787.780  567.813  219.967
323.50  1925.404  430.434  430.434    0.000   362.513 1151.578 1151.578    0.000     0.000  871.022  660.002  211.020
323.60  1937.081  512.333  512.333    0.000   387.464 1192.264 1192.264    0.000     0.000  748.974  507.694  241.280
323.70  1898.888  488.728  488.728    0.000   309.638 1215.349 1190.878   24.471     0.000  788.182  598.476  189.707
323.80  1896.512  479.818  479.818    0.000   334.024 1214.049 1159.661   54.388     0.000  738.217  578.168  160.049
323.90  1970.116  445.271  445.271    0.000   351.271 1305.188 1283.225   21.963     0.000  837.745  577.967  259.779
324.00  1874.225  562.829  562.829    0.000   314.700 1255.980 1250.532    5.448     0.000  747.567  486.783  260.784
324.10  1916.546  490.328  490.328    0.000   366.532 1243.493 1243.493    0.000     0.000  656.182  525.790  130.392
324.20  1926.038  482.927  482.927    0.000   322.523 1237.308 1237.308    0.000     0.000  717.507  406.155  311.352
324.30  1950.303  406.243  406.243    0.000   429.088 1169.909 1169.909    0.000     0.000  807.887  587.316  220.570
324.40  1946.202  480.386  480.386    0.000   507.349 1146.390 1146.390    0.000     0.000  879.567  639.091  240.476
324.50  1999.597  476.670  476.670    0.000   443.146 1153.650 1153.650    0.000     0.000  869.615  660.002  209.612
324.60  1897.729  484.123  484.123    0.000   471.506 1116.686 1116.686    0.000     0.000  678.903  568.617  110.285
324.70  1899.014  555.274  555.274    0.000   497.403 1215.650 1215.650    0.000     0.000  868.609  638.287  230.322
324.80  2064.181  399.697  399.697    0.000   406.872 1153.738 1149.934    3.805     0.000  919.580  679.707  239.873
324.90  1910.342  492.171  492.171    0.000   469.126 1113.877 1082.835   31.042     0.000  923.802  335.078  588.724
325.00  2118.171  394.254  394.254    0.000   422.175 1161.826 1161.826    0.000     0.000  689.056  415.907  273.150
325.10  1941.850  424.412  424.412    0.000   355.730 1025.077 1025.077    0.000     0.000  545.897  355.386  190.511
325.20  1924.329  398.743  398.743    0.000   344.047 1137.224 1115.261   21.963     0.000  761.440  355.285  406.155
325.30  2080.628  375.792  375.792    0.000   328.920 1266.450 1112.322  154.128     0.000  787.579  406.155  381.424
325.40  2108.563  387.148  387.148    0.000   240.550 1266.142 1114.350  151.792     0.000  826.988  525.589  301.399
325.50  1968.940  409.972  409.972    0.000   279.717 1309.160 1163.162  145.998     0.000  918.775  577.967  340.809
325.60  2062.931  414.336  414.336    0.000   284.684 1355.035 1094.337  260.699     0.000  868.206  536.948  331.258
325.70  2088.881  407.403  407.403    0.000   294.679 1208.562 1157.632   50.930     0.000  746.159  446.369  299.791
325.80  1925.585  438.913  438.913    0.000   321.911 1247.385 1184.349   63.035     0.000  879.265  507.593  371.672
325.90  1996.325  407.360  407.360    0.000   318.635 1219.329 1219.329    0.000     0.000  687.046  687.046    0.000
326.00  2015.777  391.261  391.261    0.000   311.544 1178.471 1178.471    0.000     0.000  737.815  737.815    0.000
326.10  2011.403  412.566  412.566    0.000   374.924 1223.001 1223.001    0.000     0.000  757.118  677.495   79.623
326.20  1966.319  448.042  448.042    0.000   407.740 1203.283 1203.283    0.000     0.000  861.773  761.239  100.534
326.30  1920.823  469.416  469.416    0.000   260.442 1196.195 1196.195    0.000     0.000  869.011  558.262  310.749
326.40  1966.563  522.203  522.203    0.000   448.723 1216.425 1205.271   11.154     0.000  889.017  639.091  249.926
326.50  2004.088  488.649  488.649    0.000   315.606 1331.344 1331.344    0.000     0.000  797.733  598.074  199.660
326.60  1999.917  412.062  412.062    0.000   306.658 1221.003 1221.003    0.000     0.000  767.875  568.014  199.861
326.70  1995.034  448.568  448.568    0.000   292.781 1178.640 1178.640    0.000     0.000  789.791  629.541  160.250
326.80  2024.285  388.433  388.433    0.000   294.942 1155.079 1155.079    0.000     0.000  749.980  528.002  221.978
326.90  2011.649  427.619  427.619    0.000   243.970 1255.465 1255.465    0.000     0.000  639.493  396.001  243.492
327.00  2004.941  395.968  395.968    0.000   237.743 1266.015 1266.015    0.000     0.000  852.926  690.464  162.462
327.10  1986.970  437.429  437.429    0.000   269.823 1251.357 1251.357    0.000     0.000  690.263  578.570  111.693
327.20  2029.986  502.416  502.416    0.000   410.067 1201.597 1201.597    0.000     0.000  870.218  415.304  454.914
327.30  2079.808  390.295  390.295    0.000   377.649 1221.393 1221.393    0.000     0.000  769.683  618.782  150.901
327.40  2079.885  460.553  460.553    0.000   397.830 1268.092 1268.092    0.000     0.000  808.792  568.114  240.677
327.50  1911.555  412.449  412.449    0.000   358.798 1104.146 1104.146    0.000     0.000  706.951  486.783  220.168
327.60  1954.433  421.226  421.226    0.000   341.026 1224.641 1224.641    0.000     0.000  706.549  567.009  139.540
327.70  1988.297  406.672  406.672    0.000   288.542 1267.832 1267.832    0.000     0.000  807.284  598.275  209.009
327.80  1968.956  429.148  429.148    0.000   352.658 1210.024 1210.024    0.000     0.000  584.904  514.430   70.474
327.90  1976.823  497.530  497.530    0.000   302.720 1276.000 1276.000    0.000     0.000  574.750  433.601  141.149
328.00  2045.335  515.322  515.322    0.000   352.827 1248.028 1248.028    0.000     0.000  666.135  615.768   50.367
328.10  1983.114  503.136  503.136    0.000   380.370 1208.554 1208.554    0.000     0.000  657.791  506.890  150.901
328.20  1968.025  480.649  480.649    0.000   321.748 1307.856 1307.856    0.000     0.000  627.731  537.754   89.977
328.30  2007.334  510.934  510.934    0.000   397.320 1256.884 1256.884    0.000     0.000  594.454  343.623  250.831
328.40  1947.855  453.917  453.917    0.000   226.675 1407.732 1310.673   97.059     0.000  604.407  304.415  299.992
328.50  1960.286  410.937  410.937    0.000   315.651 1381.492 1297.577   83.916     0.000  696.194  395.800  300.394
328.60  1982.403  441.097  441.097    0.000   332.683 1388.838 1365.232   23.606     0.000  594.857  353.978  240.878
328.70  1983.109  432.465  432.465    0.000   336.964 1370.071 1368.256    1.816     0.000  810.501  446.369  364.132
328.80  1971.629  491.050  491.050    0.000   418.070 1324.418 1309.891   14.527     0.000  698.205  446.570  251.635
328.90  1963.859  417.395  417.395    0.000   393.341 1353.687 1353.687    0.000     0.000  717.306  557.458  159.848
329.00  1929.759  463.323  463.323    0.000   460.009 1238.774 1231.510    7.263     0.000  888.716  607.624  281.092
329.10  2036.302  466.586  466.586    0.000   450.930 1323.898 1314.819    9.079     0.000  888.716  657.388  231.328
329.20  1963.005  455.657  455.657    0.000   395.028 1347.284 1347.284    0.000     0.000  839.153  577.163  261.990
329.30  2036.402  502.082  502.082    0.000   425.292 1335.616 1335.616    0.000     0.000  817.639  464.666  352.973
329.40  1959.691  535.726  535.726    0.000   414.914 1229.430 1229.430    0.000     0.000  879.768  818.845   60.923
329.50  1955.027  559.206  559.206    0.000   379.551 1297.698 1297.698    0.000     0.000  817.840  687.448  130.392
329.60  1902.259  531.711  531.711    0.000   362.690 1367.997 1367.997    0.000     0.000  768.478  677.897   90.581
329.70  1785.661  590.192  590.192    0.000   382.922 1337.996 1337.996    0.000     0.000  890.324  668.749  221.576
329.80  1943.333  509.311  509.311    0.000   393.686 1331.211 1331.211    0.000     0.000  952.253  730.878  221.375
329.90  2027.501  506.647  506.647    0.000   435.149 1306.053 1306.053    0.000     0.000  870.017  486.984  383.033
330.00  1943.578  569.503  569.503    0.000   467.706 1314.476 1314.476    0.000     0.000  759.128  688.051   71.077
330.10  1992.705  589.760  589.760    0.000   553.395 1337.651 1337.651    0.000     0.000  870.419  799.342   71.077
330.20  2002.075  581.698  581.698    0.000   418.851 1283.603 1283.603    0.000     0.000  780.642  669.151  111.492
330.30  1991.593  631.852  631.852    0.000   480.027 1303.583 1303.583    0.000     0.000 1010.764  729.873  280.891
330.40  2019.572  533.575  533.575    0.000   386.468 1413.911 1413.911    0.000     0.000  849.307  788.384   60.923
330.50  2151.514  459.717  459.717    0.000   514.441 1318.931 1318.931    0.000     0.000  771.092  771.092    0.000
330.60  2137.156  437.824  437.824    0.000   531.819 1262.424 1262.424    0.000     0.000  960.396  919.781   40.615
330.70  2139.456  429.520  429.520    0.000   500.258 1303.015 1303.015    0.000     0.000 1040.823  979.900   60.923
330.80  2110.733  417.161  417.161    0.000   502.508 1372.109 1372.109    0.000     0.000  978.894  958.587   20.308
330.90  2204.337  424.612  424.612    0.000   580.634 1231.596 1231.596    0.000     0.000  901.886  871.424   30.462
331.00  2134.179  436.101  436.101    0.000   477.606 1302.677 1302.677    0.000     0.000  831.412  760.737   70.675
331.10  2164.216  419.995  419.995    0.000   527.410 1318.626 1318.626    0.000     0.000  850.513  830.205   20.308
331.20  2154.144  436.617  436.617    0.000   467.833 1344.785 1344.785    0.000     0.000  767.473  767.473    0.000
331.30  2172.485  422.469  422.469    0.000   475.573 1282.355 1282.355    0.000     0.000  797.733  797.733    0.000
331.40  2125.503  417.127  417.127    0.000   539.904 1269.387 1269.387    0.000     0.000  898.066  696.999  201.067
331.50  2116.069  407.761  407.761    0.000   484.303 1354.386 1354.386    0.000     0.000  918.775  908.621   10.154
331.60  2140.710  409.556  409.556    0.000   632.599 1164.196 1164.196    0.000     0.000  787.981  656.785  131.196
331.70  2151.868  393.634  393.634    0.000   497.493 1368.740 1368.740    0.000     0.000 1100.339  970.349  129.990
331.80  2175.338  428.984  428.984    0.000   598.531 1351.527 1351.527    0.000     0.000  931.141  809.294  121.847
331.90  2156.154  429.810  429.810    0.000   552.791 1444.915 1444.915    0.000     0.000  911.034  839.957   71.077
332.00  2173.374  422.216  422.216    0.000   615.609 1353.473 1353.473    0.000     0.000  930.940  758.525  172.415
332.10  2105.449  434.493  434.493    0.000   574.795 1275.009 1275.009    0.000     0.000  809.898  718.513   91.385
332.20  2199.524  455.875  455.875    0.000   517.382 1305.786 1305.786    0.000     0.000  918.574  786.976  131.598
332.30  2222.380  438.276  438.276    0.000   629.400 1252.696 1252.696    0.000     0.000  981.106  747.567  233.539
332.40  2206.677  467.858  467.858    0.000   466.106 1340.502 1340.502    0.000     0.000  917.971  705.142  212.829
332.50  2230.274  444.458  444.458    0.000   487.243 1330.429 1330.429    0.000     0.000  959.592  837.745  121.847
332.60  2098.900  441.368  441.368    0.000   515.991 1354.036 1354.036    0.000     0.000  846.492  846.492    0.000
332.70  2257.977  442.413  442.413    0.000   508.516 1383.781 1383.781    0.000     0.000 1049.972  888.515  161.457
332.80  2157.092  425.759  425.759    0.000   607.565 1336.138 1336.138    0.000     0.000 1067.364  874.943  192.421
332.90  2139.461  424.813  424.813    0.000   602.887 1383.605 1383.605    0.000     0.000 1012.774  931.543   81.231
333.00  2171.585  456.495  456.495    0.000   597.965 1392.079 1392.079    0.000     0.000 1099.133  756.313  342.819
333.10  2086.080  444.819  444.819    0.000   610.158 1288.188 1288.188    0.000     0.000  927.321  646.430  280.891
333.20  2209.197  410.253  410.253    0.000   599.129 1328.352 1328.352    0.000     0.000  999.604  899.473  100.131
333.30  2228.399  420.315  420.315    0.000   570.343 1340.547 1340.547    0.000     0.000  977.889  937.274   40.616
333.40  2150.896  455.859  455.859    0.000   645.483 1379.890 1379.890    0.000     0.000  908.018  908.018    0.000
333.50  2169.706  480.033  480.033    0.000   544.876 1335.705 1335.705    0.000     0.000  972.762  962.608   10.154
333.60  2107.790  480.016  480.016    0.000   585.858 1386.371 1386.371    0.000     0.000  949.840  797.733  152.107
333.70  2140.167  443.907  443.907    0.000   552.957 1274.183 1274.183    0.000     0.000 1021.521  839.354  182.167
333.80  2172.267  457.248  457.248    0.000   500.691 1362.383 1362.383    0.000     0.000  948.835  637.483  311.352
333.90  2203.074  404.959  404.959    0.000   493.255 1221.830 1221.830    0.000     0.000  957.782  816.030  141.752
334.00  2026.384  517.613  517.613    0.000   510.460 1272.712 1272.712    0.000     0.000  896.456  727.058  169.398
334.10  2008.713  552.878  552.878    0.000   470.516 1334.926 1334.926    0.000     0.000  857.048  625.921  231.127
334.20  1994.501  559.126  559.126    0.000   522.519 1255.594 1255.594    0.000     0.000  869.212  628.535  240.677
334.30  2096.686  530.839  530.839    0.000   445.521 1349.064 1338.169   10.895     0.000  836.539  615.164  221.375
334.40  1960.078  564.149  564.149    0.000   496.154 1328.267 1328.267    0.000     0.000  913.246  649.446  263.800
334.50  2100.229  518.664  518.664    0.000   490.534 1409.029 1409.029    0.000     0.000  968.942  698.406  270.536
334.60  2183.840  495.480  495.480    0.000   512.410 1345.215 1343.313    1.902     0.000  897.261  685.638  211.623
334.70  2132.192  495.418  495.418    0.000   443.580 1284.899 1284.899    0.000     0.000  703.734  433.400  270.335
334.80  2224.872  462.232  462.232    0.000   546.391 1172.625 1172.625    0.000     0.000  713.687  703.734    9.953
334.90  2104.470  508.716  508.716    0.000   433.244 1327.182 1327.182    0.000     0.000  854.635  824.576   30.060
335.00  2100.391  559.428  559.428    0.000   496.664 1369.168 1369.168    0.000     0.000 1009.557  877.959  131.598
335.10  2119.268  552.052  552.052    0.000   495.843 1358.228 1358.228    0.000     0.000  778.632  758.324   20.308
335.20  2025.795  549.601  549.601    0.000   424.212 1429.437 1429.437    0.000     0.000  949.941  909.325   40.616
335.30  2041.628  530.178  530.178    0.000   471.423 1307.433 1303.629    3.805     0.000  837.745  736.609  101.137
335.40  2043.761  571.921  571.921    0.000   526.500 1354.729 1354.729    0.000     0.000  998.599  848.905  149.694
335.50  2076.538  569.327  569.327    0.000   422.352 1365.366 1365.366    0.000     0.000  795.723  565.199  230.523
335.60  1973.149  529.187  529.187    0.000   333.290 1262.119 1262.119    0.000     0.000  616.371  536.145   80.226
335.70  2060.698  532.893  532.893    0.000   339.082 1306.694 1306.694    0.000     0.000  745.154  585.105  160.049
335.80  1987.280  625.720  625.720    0.000   450.887 1373.753 1373.753    0.000     0.000  797.331  767.473   29.858
335.90  2005.507  534.277  534.277    0.000   424.338 1292.991 1292.991    0.000     0.000  857.651  687.046  170.605
336.00  2087.915  523.292  523.292    0.000   475.872 1421.825 1421.825    0.000     0.000 1040.019  857.852  182.167
336.10  2077.992  497.408  497.408    0.000   456.505 1322.173 1322.173    0.000     0.000  827.189  695.591  131.598
336.20  2018.885  481.736  481.736    0.000   540.984 1236.964 1236.964    0.000     0.000  705.544  545.897  159.647
336.30  2006.387  449.674  449.674    0.000   445.611 1266.188 1266.188    0.000     0.000  715.497  464.666  250.831
336.40  2090.735  432.261  432.261    0.000   369.476 1343.145 1343.145    0.000     0.000  795.521  526.192  269.329
336.50  2090.785  456.378  456.378    0.000   391.525 1201.074 1201.074    0.000     0.000  767.271  566.205  201.067
336.60  2050.671  441.630  441.630    0.000   369.738 1290.139 1290.139    0.000     0.000  929.130  657.187  271.943
336.70  2106.850  416.315  416.315    0.000   434.189 1269.085 1269.085    0.000     0.000  817.840  537.351  280.488
336.80  2106.767  449.304  449.304    0.000   380.027 1273.626 1273.626    0.000     0.000  867.805  597.068  270.737
336.90  2159.225  425.267  425.267    0.000   481.789 1248.235 1246.420    1.816     0.000  938.681  746.964  191.717
337.00  1974.552  525.999  525.999    0.000   415.218 1358.448 1356.632    1.816     0.000  969.143  646.631  322.511
337.10  1843.141  652.117  652.117    0.000   413.358 1320.834 1320.834    0.000     0.000  886.504  302.003  584.502
337.20  1982.488  587.479  587.479    0.000   366.015 1288.282 1288.282    0.000     0.000  837.544  391.578  445.967
337.30  1976.908  559.702  559.702    0.000   440.248 1311.540 1311.540    0.000     0.000  999.805  929.331   70.474
337.40  1905.539  606.514  606.514    0.000   430.349 1232.073 1232.073    0.000     0.000  918.977  615.566  303.410
337.50  2031.704  556.047  556.047    0.000   520.103 1275.094 1275.094    0.000     0.000 1050.977  868.408  182.569
337.60  1967.902  594.217  594.217    0.000   560.659 1396.025 1396.025    0.000     0.000 1171.818 1100.741   71.077
337.70  2127.990  525.931  525.931    0.000   559.574 1419.366 1419.366    0.000     0.000 1152.114  999.805  152.308
337.80  2061.552  568.835  568.835    0.000   595.662 1336.920 1336.920    0.000     0.000 1051.982  566.004  485.979
337.90  2195.091  468.559  468.559    0.000   510.029 1375.434 1342.749   32.685     0.000 1021.118  575.554  445.564
338.00  2274.778  409.986  409.986    0.000   465.886 1429.742 1429.742    0.000     0.000  990.054  990.054    0.000
338.10  2090.065  482.844  482.844    0.000   376.134 1333.330 1333.330    0.000     0.000  990.456  990.456    0.000
338.20  2175.172  435.830  435.830    0.000   397.060 1250.323 1250.323    0.000     0.000  817.036  737.011   80.025
338.30  2074.310  490.895  490.895    0.000   421.530 1274.228 1274.228    0.000     0.000  848.905  738.016  110.888
338.40  2110.263  507.581  507.581    0.000   465.279 1343.969 1343.969    0.000     0.000  848.100  727.460  120.640
338.50  2176.420  470.326  470.326    0.000   563.636 1270.858 1270.858    0.000     0.000 1101.947 1101.947    0.000
338.60  2082.713  512.924  512.924    0.000   508.851 1283.786 1283.786    0.000     0.000  919.379  919.379    0.000
338.70  1998.956  562.038  562.038    0.000   587.413 1303.588 1303.588    0.000     0.000 1121.652 1121.652    0.000
[truncated: 854,592 more chars]
