# Supplementary material for: N-Glycans modulate tilting of HIV-1 envelope glycoprotein
Source: Nat Commun. 2026 Apr 15;17:5206. doi: 10.1038/s41467-026-71874-2 (PMC13254402; doi:10.1038/s41467-026-71874-2)
Supplement: Supplementary file 8 — Source Data [file 41467_2026_71874_MOESM8_ESM.zip › source_data/1_Main_Text_Figures/5_Figure_6/3_raw_data/1_WT_MPER.B.2.txt]

#ASA ANALYSIS
#SIM_TIME  ASA1.4 TotOccl1.4 ShldMem1.4 ShldGly1.4   ASA7.2 TotOccl7.2 ShldMem7.2 ShldGly7.2   ASA18.6 TotOccl18.6 ShldMem18.6 ShldGly18.6

  0.00  1970.246 1038.243 1038.243    0.000   463.113 2445.070 2395.351   49.719     0.000 1744.841 1421.125  323.715
  0.10  2000.726  925.202  925.202    0.000   295.885 2171.976 2110.929   61.046     0.000 2111.992 1747.259  364.733
  0.20  2095.733  860.834  860.834    0.000   406.868 2090.496 2062.566   27.929     0.000 1949.640 1656.285  293.355
  0.30  2089.514  899.276  899.276    0.000   329.527 2120.947 1991.766  129.181     0.000 2048.971 1745.161  303.811
  0.40  1959.925  957.166  957.166    0.000   237.733 2298.671 2151.333  147.338     0.000 2023.335 1811.010  212.326
  0.50  1926.205  953.461  953.461    0.000   194.462 2176.671 2076.152  100.520     0.000 2106.376 1682.125  424.251
  0.60  1917.565  950.819  950.819    0.000   186.767 2119.555 2003.299  116.256     0.000 1905.001 1550.823  354.178
  0.70  1975.415  947.066  947.066    0.000   212.272 2298.838 2226.079   72.759     0.000 2034.387 1318.992  715.396
  0.80  2086.243  930.454  930.454    0.000   311.104 2261.091 2215.911   45.179     0.000 2136.119 1591.026  545.092
  0.90  2045.321  852.406  852.406    0.000   193.984 2300.803 2148.016  152.787     0.000 2000.104 1462.351  537.753
  1.00  2036.201  781.852  777.272    4.581   235.009 2093.811 1943.660  150.151     0.000 2182.069 1593.849  588.219
  1.10  2071.625  747.364  744.616    2.748   170.253 2122.072 1979.317  142.755     0.000 1979.591 1300.893  678.698
  1.20  1976.239  766.631  758.936    7.695   122.306 1990.533 1833.772  156.761     0.000 1875.649 1368.357  507.292
  1.30  2055.191  808.021  808.021    0.000   212.187 2142.231 2005.097  137.133     0.000 2049.366 1592.744  456.622
  1.40  2009.196  775.474  775.474    0.000   155.505 2043.353 1915.034  128.318     0.000 1777.119 1473.005  304.114
  1.50  1933.774  787.315  787.315    0.000   155.678 2086.545 1999.861   86.684     0.000 1704.835 1341.311  363.524
  1.60  1969.091  801.081  797.023    4.059   204.449 2084.944 1932.850  152.094     0.000 1776.216 1239.169  537.047
  1.70  2054.866  792.067  792.067    0.000   246.632 2169.031 2012.268  156.763     0.000 1969.839 1574.341  395.498
  1.80  2040.808  760.483  759.384    1.099   251.825 2162.727 1981.628  181.099     0.000 1880.170 1413.495  466.675
  1.90  1895.863  841.596  841.596    0.000   149.625 2156.146 2043.999  112.147     0.000 1755.298 1300.185  455.112
  2.00  1962.139  789.904  789.904    0.000   308.028 2166.071 2059.419  106.652     0.000 1881.179 1376.301  504.879
  2.10  1898.154  869.668  869.668    0.000   195.415 2264.088 2130.324  133.764     0.000 1965.713 1551.017  414.697
  2.20  1902.154  858.288  858.288    0.000   245.865 2102.556 1980.593  121.962     0.000 1964.714 1601.689  363.026
  2.30  1872.883  927.387  927.387    0.000   190.313 2216.984 2126.842   90.142     0.000 2087.963 1572.232  515.731
  2.40  1888.707  923.860  923.860    0.000   122.826 2197.576 2037.184  160.393     0.000 1849.606 1354.780  494.826
  2.50  1828.404  946.513  946.513    0.000    31.517 2237.528 2184.610   52.917     0.000 1801.346 1438.723  362.623
  2.60  1915.265  860.910  860.910    0.000    82.534 2283.688 2195.926   87.762     0.000 2035.582 1701.311  334.272
  2.70  1835.964  922.354  922.354    0.000    22.222 2353.873 2254.263   99.609     0.000 1844.764 1480.837  363.927
  2.80  1789.099  876.705  876.705    0.000    76.176 2289.081 2175.207  113.874     0.000 1862.163 1499.544  362.619
  2.90  1697.263  990.500  990.500    0.000    50.065 2337.506 2288.046   49.460     0.000 1899.457 1525.577  373.880
  3.00  1756.710  981.635  981.635    0.000    49.719 2376.898 2170.937  205.961     0.000 2032.160 1536.936  495.224
  3.10  1710.114 1047.853 1047.853    0.000    44.099 2364.522 2273.732   90.791     0.000 1982.493 1578.959  403.535
  3.20  1694.461 1093.854 1093.854    0.000    72.457 2314.743 2252.659   62.084     0.000 2021.111 1738.513  282.598
  3.30  1679.280 1011.878 1011.878    0.000    39.212 2362.221 2275.236   86.985     0.000 1836.233 1514.729  321.504
  3.40  1753.285  955.127  955.127    0.000    42.283 2304.521 2150.573  153.948     0.000 1842.556 1398.506  444.050
  3.50  1734.949  967.551  967.551    0.000    33.723 2112.267 2063.759   48.508     0.000 1768.365 1374.882  393.482
  3.60  1818.100  892.972  892.972    0.000    83.960 2192.319 2124.791   67.528     0.000 1934.745 1631.741  303.004
  3.70  1896.621  840.495  839.213    1.282    68.310 2270.732 2200.780   69.953     0.000 1592.842 1299.489  293.354
  3.80  1918.810  883.330  883.330    0.000   126.891 2248.614 2180.740   67.874     0.000 1862.660 1549.301  313.359
  3.90  1839.304  861.115  861.115    0.000   116.688 2235.166 2087.657  147.510     0.000 1901.968 1368.442  533.526
  4.00  1811.160  903.260  903.260    0.000   137.871 2170.673 2060.177  110.496     0.000 1800.940 1377.396  423.545
  4.10  1825.670  990.960  990.960    0.000    75.357 2325.203 2193.822  131.381     0.000 1949.429 1466.671  482.759
  4.20  1930.975  898.394  898.394    0.000   128.319 2327.040 2204.644  122.396     0.000 1470.081 1096.402  373.678
  4.30  1869.785  934.367  934.367    0.000   167.921 2324.482 2258.334   66.148     0.000 1611.729 1258.561  353.169
  4.40  1835.596  903.499  903.499    0.000    58.193 2188.093 2122.509   65.584     0.000 1620.681 1389.056  231.625
  4.50  1739.541  971.371  971.371    0.000    46.001 2145.779 2070.771   75.008     0.000 1419.015 1024.728  394.288
  4.60  1841.087  980.401  980.401    0.000    80.070 2135.083 2063.492   71.592     0.000 1670.442 1296.865  373.577
  4.70  1755.025 1005.207 1005.207    0.000   113.922 2080.895 2023.826   57.069     0.000 1493.112 1117.922  375.190
  4.80  1701.972  998.412  998.412    0.000   162.042 2288.893 2169.136  119.758     0.000 1766.260 1380.413  385.847
  4.90  1652.038 1110.285 1110.285    0.000   134.285 2183.291 2095.872   87.419     0.000 1531.007 1248.310  282.696
  5.00  1657.938 1124.807 1122.425    2.382   114.138 2449.828 2304.043  145.785     0.000 1737.002 1392.274  344.728
  5.10  1842.343  959.649  959.649    0.000   162.082 2242.005 2107.505  134.501     0.000 1723.732 1278.170  445.562
  5.20  1748.908 1002.589 1002.406    0.183   189.277 2371.474 2297.631   73.844     0.000 1532.009 1269.317  262.692
  5.30  1787.594 1007.549 1007.549    0.000   120.407 2407.933 2268.249  139.684     0.000 1837.735 1483.155  354.580
  5.40  1723.309 1019.221 1019.221    0.000   194.035 2311.567 2218.354   93.213     0.000 1774.601 1390.366  384.235
  5.50  1708.361 1095.048 1081.942   13.106   144.834 2519.644 2377.967  141.677     0.000 2135.509 1791.385  344.124
  5.60  1796.469 1019.785 1019.785    0.000    94.164 2396.280 2284.044  112.236     0.000 1875.636 1561.772  313.863
  5.70  1701.409 1043.989 1043.989    0.000   100.562 2523.189 2435.987   87.202     0.000 2046.330 1723.321  323.010
  5.80  1691.780 1089.546 1089.546    0.000   142.154 2376.178 2315.694   60.484     0.000 1820.341 1527.289  293.052
  5.90  1713.101 1098.754 1098.754    0.000   150.801 2242.661 2166.613   76.048     0.000 1642.797 1270.124  372.672
  6.00  1772.483 1020.725 1020.725    0.000   138.868 2346.975 2279.142   67.833     0.000 1774.599 1177.536  597.063
  6.10  1838.750 1016.070 1016.070    0.000   122.439 2349.188 2264.709   84.479     0.000 1621.383 1077.603  543.780
  6.20  1746.564 1028.946 1028.946    0.000   150.887 2277.048 2235.198   41.851     0.000 1670.854 1296.671  374.184
  6.30  1760.240  996.577  996.577    0.000    87.074 2351.458 2258.245   93.213     0.000 1743.541 1258.772  484.769
  6.40  1718.562 1052.570 1052.570    0.000    53.005 2536.772 2497.775   38.997     0.000 1782.738 1470.385  312.354
  6.50  1846.755  873.109  873.109    0.000   135.063 2334.995 2296.949   38.046     0.000 1882.564 1249.818  632.746
  6.60  1874.809  863.287  863.287    0.000    79.723 2398.733 2302.715   96.018     0.000 1659.487 1286.814  372.673
  6.70  1936.172  869.230  869.230    0.000    93.732 2493.976 2336.829  157.147     0.000 1772.992 1268.218  504.775
  6.80  1844.698  901.511  901.511    0.000   127.627 2261.702 2183.880   77.822     0.000 1688.546 1196.340  492.207
  6.90  1838.766  905.258  905.258    0.000   114.657 2434.652 2297.735  136.917     0.000 1769.669 1427.457  342.212
  7.00  1779.133  912.556  912.556    0.000   132.208 2301.009 2200.878  100.130     0.000 1778.831 1345.736  433.094
  7.10  1853.963  877.750  877.750    0.000   162.906 2103.557 2084.535   19.023     0.000 1695.384 1375.390  319.995
  7.20  1832.912  889.259  889.259    0.000   228.833 2113.737 2036.261   77.476     0.000 1649.032 1298.173  350.859
  7.30  1828.692  911.622  910.339    1.283   107.998 2314.686 2258.439   56.246     0.000 1792.696 1290.336  502.360
  7.40  1922.685  789.342  789.342    0.000   236.532 2171.122 2150.196   20.925     0.000 1952.348 1512.016  440.332
  7.50  1890.071  853.206  853.206    0.000   180.632 2097.564 2078.714   18.850     0.000 1339.290 1118.021  221.269
  7.60  1857.140  867.256  867.256    0.000   260.268 2135.898 2118.777   17.121     0.000 1566.709 1165.481  401.228
  7.70  1872.668  815.656  815.656    0.000   168.048 2063.441 2012.987   50.454     0.000 1507.692 1276.266  231.426
  7.80  1871.741  817.857  817.857    0.000   145.827 2082.069 2024.525   57.544     0.000 1644.314 1383.132  261.182
  7.90  1913.819  844.100  842.634    1.466   189.407 2087.779 2014.584   73.195     0.000 1494.826 1284.212  210.615
  8.00  1803.003  958.084  958.084    0.000   189.661 2081.034 2010.347   70.687     0.000 1657.188 1416.011  241.177
  8.10  1846.764  893.151  893.151    0.000   151.493 2146.389 2063.725   82.664     0.000 1369.550  976.874  392.676
  8.20  1880.665  891.171  891.171    0.000   251.445 2164.086 2083.843   80.243     0.000 1848.493 1437.218  411.275
  8.30  1881.909  864.974  864.974    0.000   255.295 2007.516 1943.877   63.639     0.000 2024.823 1691.760  333.062
  8.40  1793.382  919.002  919.002    0.000   107.217 2139.865 2009.042  130.823     0.000 1708.758 1367.151  341.608
  8.50  1821.602  918.743  918.743    0.000   180.670 2108.996 2026.074   82.922     0.000 1728.160 1446.971  281.188
  8.60  1785.902  924.731  924.731    0.000   167.141 2159.031 2090.981   68.050     0.000 1767.676 1557.161  210.515
  8.70  1860.281  934.019  934.019    0.000   167.961 2249.476 2185.749   63.727     0.000 2237.046 1924.997  312.049
  8.80  1822.038  942.233  942.233    0.000   148.462 2215.311 2131.523   83.788     0.000 1801.343 1518.949  282.394
  8.90  1587.648 1056.238 1056.238    0.000   108.557 2193.901 2149.283   44.618     0.000 1701.611 1289.029  412.582
  9.00  1837.758  961.506  961.506    0.000    90.056 2355.164 2251.493  103.670     0.000 2104.045 1470.592  633.453
  9.10  1803.015 1021.580 1021.580    0.000   181.794 2312.365 2272.504   39.862     0.000 2236.148 1771.185  464.963
  9.20  1772.509  967.518  967.518    0.000   238.473 2069.721 2033.577   36.144     0.000 1994.156 1501.251  492.904
  9.30  1898.290  962.206  962.206    0.000   261.167 2102.118 2045.308   56.810     0.000 2091.982 1658.085  433.897
  9.40  1828.365  915.449  915.449    0.000   234.456 2207.474 2099.043  108.431     0.000 2095.494 1621.688  473.806
  9.50  1977.653  760.516  760.516    0.000   314.866 2065.603 1950.860  114.743     0.000 2035.087 1631.752  403.335
  9.60  1852.883  814.842  814.842    0.000   239.814 2024.273 1917.831  106.442     0.000 2004.526 1511.815  492.711
  9.70  1906.549  827.739  827.739    0.000   264.680 2199.284 2184.153   15.132     0.000 2196.748 1864.489  332.259
  9.80  1717.650  996.135  996.135    0.000   111.023 2143.208 2122.715   20.493     0.000 1618.080 1436.015  182.065
  9.90  1795.027  976.432  976.432    0.000   153.308 2253.137 2240.426   12.711     0.000 1751.785 1521.264  230.521
 10.00  1852.594  967.252  967.252    0.000   116.040 2199.816 2179.842   19.974     0.000 2029.147 1948.419   80.728
 10.10  1772.225  991.974  991.974    0.000   155.384 2146.305 2140.598    5.707     0.000 1762.038 1670.754   91.284
 10.20  1834.810  992.044  992.044    0.000   101.860 2200.912 2200.912    0.000     0.000 1730.874 1630.142  100.732
 10.30  1704.407 1065.812 1065.812    0.000   112.103 2031.565 2031.565    0.000     0.000 1646.227 1494.926  151.301
 10.40  1821.482 1043.376 1043.376    0.000   175.438 2208.343 2208.343    0.000     0.000 1788.777 1647.227  141.550
 10.50  1685.101 1124.021 1124.021    0.000   218.629 2095.761 2093.945    1.816     0.000 1627.527 1456.120  171.407
 10.60  1741.252 1111.969 1111.969    0.000   292.085 2136.313 2134.411    1.902     0.000 1990.340 1808.074  182.266
 10.70  1804.505 1092.917 1092.917    0.000   267.788 2184.903 2146.684   38.219     0.000 1778.118 1636.366  141.751
 10.80  1756.130 1078.890 1078.890    0.000   258.018 2065.077 2055.566    9.511     0.000 2020.312 1918.974  101.337
 10.90  1644.868 1151.304 1151.304    0.000   285.122 2060.221 2060.221    0.000     0.000 1787.067 1666.227  120.840
 11.00  1664.316 1110.412 1110.412    0.000   231.462 1989.165 1989.165    0.000     0.000 1804.469 1723.843   80.626
 11.10  1720.702 1054.986 1054.986    0.000   183.659 2067.781 2067.781    0.000     0.000 1702.722 1632.249   70.473
 11.20  1792.879 1037.007 1037.007    0.000   122.828 2170.394 2149.555   20.839     0.000 1825.474 1613.855  211.619
 11.30  1823.010 1004.066 1004.066    0.000   250.191 1999.986 1952.255   47.731     0.000 1886.994 1624.704  262.290
 11.40  1776.934  974.721  974.721    0.000   205.620 2105.827 2039.938   65.889     0.000 1774.297 1522.665  251.632
 11.50  1880.846  958.866  958.866    0.000   354.125 1910.145 1898.904   11.241     0.000 2024.923 1903.782  121.141
 11.60  1848.463  918.333  918.333    0.000   297.663 1985.475 1979.769    5.707     0.000 1888.306 1767.568  120.738
 11.70  1734.251 1067.783 1067.783    0.000   161.041 2138.741 2122.312   16.429     0.000 1775.713 1614.461  161.253
 11.80  1776.806 1023.646 1023.646    0.000   145.353 1977.733 1975.917    1.816     0.000 1617.871 1456.920  160.951
 11.90  1796.226  991.034  991.034    0.000    98.830 2127.827 2080.442   47.385     0.000 1727.450 1515.629  211.821
 12.00  1901.516  860.297  860.297    0.000   224.377 2022.295 1994.107   28.188     0.000 2027.846 1866.190  161.656
 12.10  1857.510  962.754  962.754    0.000    72.848 2090.328 1972.948  117.380     0.000 1877.555 1595.058  282.497
 12.20  1908.637  934.881  924.621   10.260   109.771 2261.331 2142.178  119.153     0.000 1708.647 1567.299  141.348
 12.30  1986.712  894.375  894.375    0.000   133.677 2059.072 1977.014   82.059     0.000 1627.110 1426.449  200.661
 12.40  1774.193  951.865  951.865    0.000   150.884 1958.671 1852.963  105.708     0.000 1547.501 1396.302  151.200
 12.50  1921.820  917.243  917.243    0.000    91.091 2231.801 2135.475   96.326     0.000 1739.915 1469.684  270.231
 12.60  1988.255  842.737  842.737    0.000   226.838 2054.726 1985.291   69.434     0.000 1893.833 1601.484  292.349
 12.70  2034.475  870.358  870.358    0.000   109.813 2232.367 2051.821  180.546     0.000 2136.116 1724.938  411.177
 12.80  2037.695  834.259  834.259    0.000   170.593 2300.600 2187.240  113.360     0.000 1763.037 1491.901  271.136
 12.90  2021.759  889.254  889.254    0.000   189.704 2304.228 2254.206   50.022     0.000 2149.194 1808.290  340.905
 13.00  2044.448  833.904  833.904    0.000   205.317 2068.445 1967.190  101.255     0.000 1855.840 1494.526  361.314
 13.10  2001.936  794.613  794.613    0.000   251.999 2086.647 2016.002   70.645     0.000 2158.046 1786.175  371.871
 13.20  2058.705  838.077  838.077    0.000   301.511 2142.110 2011.976  130.134     0.000 2148.890 1825.979  322.910
 13.30  2033.303  792.709  792.709    0.000   207.596 2189.908 2073.608  116.300     0.000 2145.966 1925.700  220.267
 13.40  1996.343  746.483  746.483    0.000   284.990 2158.898 2047.354  111.544     0.000 2043.429 1671.461  371.968
 13.50  2052.466  770.275  770.275    0.000   166.014 2141.503 1982.747  158.756     0.000 2025.137 1692.777  332.359
 13.60  2020.664  852.079  852.079    0.000   238.555 2112.026 1972.640  139.386     0.000 2209.115 1916.062  293.053
 13.70  1976.772  803.362  803.362    0.000   198.052 2065.001 1935.039  129.962     0.000 1861.072 1700.622  160.449
 13.80  1861.179  839.939  839.939    0.000   156.280 2190.584 2004.157  186.427     0.000 1973.362 1622.807  350.556
 13.90  1944.359  800.482  800.482    0.000   154.201 2014.503 1921.463   93.040     0.000 1712.987 1338.299  374.687
 14.00  2052.743  728.064  728.064    0.000   181.621 1989.607 1889.735   99.871     0.000 1804.472 1534.140  270.333
 14.10  2003.348  765.302  765.302    0.000   194.193 2058.433 1960.291   98.141     0.000 1737.417 1575.257  162.160
 14.20  1938.955  789.283  789.283    0.000   325.492 2168.062 2071.736   96.326     0.000 2038.208 1877.458  160.750
 14.30  1962.315  700.809  700.809    0.000   285.802 2090.845 1990.195  100.649     0.000 2085.151 1863.479  221.672
 14.40  1902.508  733.422  733.422    0.000   226.798 2098.646 1996.959  101.687     0.000 2019.211 1796.228  222.983
 14.50  1958.220  685.775  685.775    0.000   194.799 1959.803 1859.759  100.044     0.000 1883.790 1641.707  242.083
 14.60  1968.943  733.696  733.696    0.000   155.759 2043.135 1939.632  103.503     0.000 2003.329 1792.108  211.221
 14.70  1854.290  773.025  763.131    9.894   207.817 2099.730 1993.374  106.356     0.000 1853.535 1661.115  192.420
 14.80  1836.496  766.796  766.796    0.000   256.718 2013.163 1906.979  106.183     0.000 1709.771 1476.634  233.137
 14.90  1920.917  785.389  785.389    0.000   223.607 1907.236 1895.995   11.241     0.000 1723.746 1480.154  243.592
 15.00  1890.159  777.488  777.488    0.000   153.696 2082.418 1959.549  122.869     0.000 1795.625 1542.081  253.545
 15.10  1939.182  766.979  766.979    0.000   152.656 1924.245 1809.415  114.830     0.000 1629.045 1436.925  192.119
 15.20  1873.612  841.009  841.009    0.000   209.296 1874.967 1811.412   63.555     0.000 1686.141 1564.294  121.847
 15.30  1933.913  801.362  801.362    0.000   191.002 2028.238 1884.356  143.883     0.000 1796.829 1583.799  213.031
 15.40  1971.126  783.768  783.768    0.000   115.302 1995.092 1895.654   99.439     0.000 1709.771 1588.830  120.941
 15.50  1954.348  770.845  770.845    0.000    88.456 1964.217 1869.794   94.424     0.000 1471.204 1319.702  151.502
 15.60  1879.002  805.134  805.134    0.000   134.841 2012.949 1914.116   98.833     0.000 1694.087 1511.519  182.569
 15.70  2089.437  698.822  698.822    0.000   209.030 1973.809 1873.506  100.303     0.000 1907.312 1785.466  121.847
 15.80  2069.963  670.422  670.422    0.000   193.253 1990.538 1916.046   74.492     0.000 1740.628 1529.310  211.318
 15.90  2066.358  763.791  763.791    0.000   250.021 2022.701 1942.675   80.026     0.000 1675.581 1574.042  101.539
 16.00  2032.650  727.139  727.139    0.000   291.437 1945.538 1865.036   80.502     0.000 1621.698 1439.331  182.367
 16.10  1910.682  780.482  780.482    0.000   232.065 1971.143 1861.157  109.986     0.000 1835.741 1663.125  172.616
 16.20  1945.720  749.688  749.688    0.000   111.409 2108.599 2022.909   85.690     0.000 1798.630 1636.672  161.958
 16.30  1932.320  784.377  784.377    0.000   189.745 1973.879 1895.798   78.081     0.000 1814.110 1632.247  181.863
 16.40  1962.119  737.404  737.404    0.000   172.805 2141.025 2031.340  109.685     0.000 1863.778 1682.419  181.359
 16.50  1917.981  735.649  735.649    0.000   134.928 2095.235 1981.747  113.488     0.000 1835.529 1673.470  162.059
 16.60  1973.927  767.685  767.685    0.000   110.634 2150.041 2004.864  145.177     0.000 1835.825 1613.447  222.378
 16.70  1972.502  807.509  807.509    0.000   235.742 2144.095 2053.217   90.878     0.000 1929.122 1685.429  243.693
 16.80  2042.956  644.040  644.040    0.000    88.753 2132.073 2060.955   71.119     0.000 1970.245 1564.392  405.853
 16.90  1927.083  724.691  724.691    0.000   112.877 2123.980 2061.854   62.126     0.000 1944.604 1743.441  201.163
 17.00  2074.087  722.141  722.141    0.000   116.332 2198.902 2028.999  169.904     0.000 2045.636 1803.354  242.282
 17.10  1923.090  747.239  747.239    0.000    99.345 2038.998 1923.005  115.993     0.000 1672.163 1479.240  192.924
 17.20  1870.381  738.057  738.057    0.000    89.575 2153.817 2045.990  107.826     0.000 2126.167 1954.257  171.911
 17.30  1852.819  876.569  876.569    0.000   129.307 2077.730 2006.739   70.991     0.000 2143.662 2012.267  131.396
 17.40  1919.535  776.369  776.369    0.000   114.309 2205.528 2116.466   89.063     0.000 1805.565 1714.180   91.385
 17.50  1923.644  886.773  886.773    0.000    83.436 2328.647 2228.775   99.871     0.000 2003.109 1752.181  250.928
 17.60  1842.615  894.941  894.941    0.000    85.818 2281.974 2191.096   90.878     0.000 1815.115 1622.695  192.420
 17.70  1838.969  855.841  855.841    0.000   180.195 2224.208 2149.759   74.449     0.000 1857.443 1634.964  222.479
 17.80  1766.178  906.777  906.777    0.000   168.522 2049.987 2033.645   16.342     0.000 1634.360 1432.390  201.970
 17.90  1773.055  843.799  843.799    0.000   186.978 2096.629 2027.498   69.131     0.000 2029.356 1806.071  223.285
 18.00  1837.951  748.878  748.878    0.000   179.456 2100.742 2031.612   69.131     0.000 1624.312 1381.021  243.291
 18.10  1785.157  774.243  774.243    0.000   129.223 2152.743 2103.715   49.028     0.000 1739.326 1607.527  131.799
 18.20  1977.772  743.890  743.890    0.000   249.456 2109.077 2058.234   50.844     0.000 2033.775 1882.876  150.899
 18.30  1923.002  826.093  826.093    0.000   265.315 2062.485 1993.483   69.002     0.000 1790.996 1649.043  141.953
 18.40  1980.154  819.860  819.860    0.000   240.275 2128.529 2053.865   74.664     0.000 2014.570 1852.209  162.361
 18.50  1870.137  865.938  865.938    0.000   216.929 2095.552 2015.052   80.500     0.000 1859.860 1617.577  242.283
 18.60  1893.281  881.276  881.276    0.000   343.045 2060.315 1961.137   99.178     0.000 1874.834 1662.005  212.829
 18.70  1916.144  878.709  878.709    0.000   215.029 2043.938 1984.015   59.923     0.000 1653.165 1430.486  222.680
 18.80  1945.092  885.532  885.532    0.000   167.607 2136.669 2019.593  117.076     0.000 1747.964 1474.112  273.852
 18.90  1934.206  814.563  814.563    0.000   219.100 1936.069 1881.594   54.475     0.000 1687.542 1454.406  233.136
 19.00  1824.453  803.032  803.032    0.000   117.031 2065.115 2006.662   58.453     0.000 1725.746 1553.332  172.415
 19.10  1886.444  868.788  868.788    0.000   204.573 2090.152 2022.879   67.273     0.000 1859.152 1625.915  233.238
 19.20  1819.722  867.997  867.997    0.000   227.226 1936.798 1819.203  117.594     0.000 1655.068 1271.333  383.735
 19.30  1844.949  816.290  816.290    0.000   217.242 1885.949 1773.715  112.234     0.000 1684.724 1319.889  364.835
 19.40  1878.975  725.991  725.991    0.000   176.729 1942.926 1868.476   74.450     0.000 1655.168 1432.589  222.579
 19.50  1784.525  856.663  856.663    0.000   177.647 2042.792 1957.666   85.126     0.000 1795.311 1572.934  222.377
 19.60  1804.717  771.163  771.163    0.000   166.010 2044.474 1971.192   73.282     0.000 1736.505 1453.002  283.503
 19.70  1854.077  820.309  820.309    0.000   231.845 1880.230 1782.565   97.665     0.000 1463.252 1281.994  181.258
 19.80  1964.541  668.792  668.792    0.000   268.603 1877.821 1779.334   98.488     0.000 1544.683 1383.429  161.254
 19.90  1824.868  865.425  865.425    0.000   281.527 1850.974 1792.867   58.107     0.000 1818.133 1616.464  201.669
 20.00  1750.422  874.605  874.605    0.000   218.806 1834.003 1803.134   30.869     0.000 1479.349 1339.105  140.244
 20.10  1798.642  822.351  822.351    0.000   211.278 1921.498 1859.631   61.868     0.000 1593.645 1300.490  293.155
 20.20  1881.941  769.864  769.864    0.000   217.202 2018.251 1940.040   78.211     0.000 1757.513 1596.560  160.953
 20.30  1776.730  805.477  805.477    0.000   211.797 1910.982 1802.209  108.773     0.000 1826.082 1644.016  182.065
 20.40  1867.532  776.781  776.781    0.000   186.415 2029.356 1954.906   74.449     0.000 1941.595 1779.334  162.261
 20.50  1883.414  835.825  835.825    0.000   220.578 1982.666 1902.769   79.897     0.000 1958.180 1645.019  313.161
 20.60  1809.742  867.415  867.415    0.000   176.520 2115.169 2046.081   69.088     0.000 2053.584 1891.223  162.361
 20.70  1820.280  788.604  788.604    0.000   179.287 2147.953 2058.847   89.105     0.000 2091.590 1898.767  192.823
 20.80  1694.572  863.460  863.460    0.000   144.528 2059.708 2026.202   33.505     0.000 2031.973 1727.760  304.213
 20.90  1645.511  867.622  867.622    0.000   192.565 1938.062 1921.719   16.343     0.000 1862.779 1651.461  211.318
 21.00  1734.327  778.117  778.117    0.000   165.759 1939.601 1905.100   34.501     0.000 1918.369 1797.429  120.940
 21.10  1734.317  887.825  887.825    0.000   157.750 2075.852 2039.535   36.317     0.000 1999.104 1806.885  192.219
 21.20  1784.734  830.292  830.292    0.000   152.140 2046.974 1981.518   65.456     0.000 1938.082 1776.022  162.060
 21.30  1763.942  941.842  941.842    0.000   179.853 1995.394 1968.157   27.238     0.000 2099.033 1977.388  121.645
 21.40  1701.444  937.250  937.250    0.000   241.848 2082.663 2031.560   51.103     0.000 2275.163 2083.348  191.815
 21.50  1758.041  854.671  854.671    0.000   221.868 2165.722 2126.984   38.738     0.000 2157.538 2056.805  100.733
 21.60  1664.078  887.818  887.818    0.000   267.521 2145.272 2121.580   23.692     0.000 2301.002 2128.688  172.314
 21.70  1721.849  868.824  868.824    0.000   260.961 1918.634 1905.923   12.711     0.000 1963.715 1842.573  121.142
 21.80  1771.125  937.727  937.727    0.000   221.052 2045.562 1998.351   47.212     0.000 2046.553 1773.002  273.551
 21.90  1724.734  919.856  919.856    0.000   180.198 2037.835 2034.203    3.632     0.000 1863.079 1731.885  131.194
 22.00  1757.357  881.615  881.615    0.000   115.866 1945.137 1928.794   16.343     0.000 2090.083 1816.633  273.450
 22.10  1814.991  789.819  789.819    0.000    86.036 1980.627 1976.995    3.632     0.000 1676.185 1534.837  141.348
 22.20  1615.189  929.075  929.075    0.000    38.909 1954.062 1950.430    3.632     0.000 1625.827 1504.182  121.646
 22.30  1770.212  820.928  820.928    0.000    59.748 1997.250 1997.250    0.000     0.000 1714.996 1603.606  111.390
 22.40  1763.192  851.811  851.811    0.000    83.788 1959.939 1959.939    0.000     0.000 1825.483 1612.957  212.526
 22.50  1811.349  756.330  756.330    0.000   143.533 1798.315 1798.315    0.000     0.000 1617.472 1536.846   80.626
 22.60  1750.224  782.639  782.639    0.000   138.983 1821.363 1821.363    0.000     0.000 1709.566 1588.022  121.544
 22.70  1816.338  785.009  785.009    0.000   216.903 1849.111 1849.111    0.000     0.000 1718.915 1647.938   70.977
 22.80  1811.682  817.547  817.547    0.000   114.137 1929.134 1929.134    0.000     0.000 1718.309 1587.517  130.791
 22.90  1699.665  875.309  875.309    0.000    72.720 1993.656 1993.656    0.000     0.000 1736.911 1555.552  181.359
 23.00  1627.328  885.981  885.981    0.000    38.133 1859.623 1859.623    0.000     0.000 1748.170 1616.573  131.597
 23.10  1744.524  796.237  796.237    0.000    81.626 1819.542 1819.542    0.000     0.000 1687.949 1617.476   70.472
 23.20  1767.246  851.550  851.550    0.000   233.335 1744.362 1744.362    0.000     0.000 1666.437 1374.589  291.848
 23.30  1723.166  868.097  868.097    0.000   172.630 2024.116 2024.116    0.000     0.000 1828.090 1575.957  252.134
 23.40  1745.188  877.729  877.729    0.000   121.920 1877.059 1877.059    0.000     0.000 1704.339 1593.251  111.088
 23.50  1759.359  908.533  908.533    0.000    77.172 1955.808 1946.729    9.079     0.000 1716.198 1595.259  120.940
 23.60  1811.790  887.145  887.145    0.000   144.791 1869.736 1846.130   23.606     0.000 1818.338 1727.457   90.881
 23.70  1742.263  860.018  860.018    0.000   149.547 1966.714 1957.289    9.425     0.000 1707.953 1545.793  162.160
 23.80  1941.042  777.212  777.212    0.000   122.872 2081.286 2032.171   49.114     0.000 1900.174 1738.317  161.857
 23.90  1787.499  786.894  786.894    0.000    86.249 2015.220 2013.405    1.816     0.000 1859.153 1717.704  141.449
 24.00  1949.027  713.145  713.145    0.000   196.318 1902.292 1831.301   70.991     0.000 1748.265 1667.538   80.728
 24.10  1949.456  736.734  736.734    0.000   156.291 1970.001 1922.097   47.904     0.000 1777.923 1292.853  485.070
 24.20  2054.696  635.879  635.879    0.000   219.910 1849.325 1834.798   14.527     0.000 1708.556 1284.008  424.548
 24.30  1915.282  711.724  711.724    0.000   293.033 1796.550 1780.121   16.429     0.000 1859.659 1312.962  546.697
 24.40  1928.054  706.557  706.557    0.000   332.553 1709.264 1702.000    7.263     0.000 1900.375 1353.879  546.496
 24.50  1819.692  780.863  780.863    0.000   270.423 1744.371 1713.501   30.869     0.000 1594.455 1534.136   60.319
 24.60  1859.878  825.458  825.458    0.000   253.513 1816.268 1810.821    5.448     0.000 1746.058 1705.846   40.212
 24.70  1810.368  811.752  811.752    0.000   231.900 1953.664 1906.452   47.212     0.000 1897.862 1777.023  120.839
 24.80  1943.105  719.156  719.156    0.000   311.180 1960.277 1909.434   50.844     0.000 1757.817 1384.540  373.277
 24.90  1934.750  765.046  765.046    0.000   227.230 1960.025 1893.877   66.148     0.000 1957.177 1694.989  262.188
 25.00  1920.177  746.998  746.998    0.000   233.980 1855.258 1765.766   89.492     0.000 1779.631 1466.171  313.460
 25.10  1943.141  723.211  723.211    0.000   165.583 1919.603 1881.125   38.478     0.000 1977.585 1734.799  242.786
 25.20  1873.577  717.195  717.195    0.000   187.845 1956.177 1950.730    5.448     0.000 1856.447 1785.672   70.775
 25.30  1908.671  702.186  702.186    0.000   169.607 1919.091 1915.459    3.632     0.000 1735.906 1575.156  160.750
 25.40  1744.394  832.691  832.691    0.000   102.811 2026.157 2022.525    3.632     0.000 1775.312 1563.490  211.822
 25.50  1793.733  801.434  801.434    0.000   199.827 1943.769 1914.629   29.140     0.000 1703.033 1470.803  232.230
 25.60  1794.101  748.837  748.837    0.000   146.432 1921.671 1893.961   27.711     0.000 1693.385 1460.048  233.338
 25.70  1862.258  729.452  729.452    0.000   194.161 1904.980 1895.901    9.079     0.000 1854.131 1651.859  202.271
 25.80  1890.349  750.796  750.796    0.000   176.223 1943.423 1912.553   30.869     0.000 1755.309 1624.316  130.993
 25.90  1885.326  738.791  738.791    0.000   120.794 1915.063 1898.547   16.516     0.000 1765.363 1633.665  131.698
 26.00  1996.725  639.470  639.470    0.000   155.942 1870.790 1852.632   18.158     0.000 1716.704 1615.568  101.136
 26.10  1774.485  755.650  755.650    0.000   189.104 1910.311 1886.619   23.692     0.000 1816.841 1593.456  223.385
 26.20  2040.035  656.186  656.186    0.000   224.768 1990.125 1959.256   30.869     0.000 2028.160 1846.195  181.965
 26.30  1907.744  709.342  709.342    0.000   134.674 1909.873 1909.873    0.000     0.000 1737.118 1686.348   50.770
 26.40  1865.017  789.054  789.054    0.000    68.396 1934.030 1934.030    0.000     0.000 1903.996 1783.158  120.839
 26.50  1814.587  771.707  771.707    0.000   184.472 1967.736 1964.105    3.632     0.000 1866.794 1745.653  121.141
 26.60  1853.048  740.299  740.299    0.000   143.966 1911.607 1911.607    0.000     0.000 1606.122 1515.040   91.083
 26.70  1761.862  853.091  853.091    0.000   181.710 1897.032 1875.242   21.790     0.000 1676.192 1585.814   90.378
 26.80  1756.797  947.356  947.356    0.000   235.922 1871.561 1866.114    5.448     0.000 1555.048 1524.888   30.159
 26.90  1844.125  901.973  901.973    0.000   341.625 1916.879 1915.063    1.816     0.000 1914.152 1763.453  150.699
 27.00  1808.391  895.336  895.336    0.000   313.651 1865.389 1859.941    5.448     0.000 1874.035 1783.255   90.780
 27.10  1878.566  745.599  745.599    0.000   331.728 1853.020 1822.151   30.869     0.000 1762.547 1561.082  201.465
 27.20  1824.416  793.810  793.810    0.000   254.474 1967.772 1921.555   46.217     0.000 1774.010 1622.307  151.704
 27.30  1687.580  892.500  892.500    0.000   214.822 1963.795 1910.099   53.697     0.000 1806.281 1644.021  162.260
 27.40  1778.333  857.409  857.409    0.000   265.193 1945.164 1900.504   44.660     0.000 1947.128 1784.666  162.462
 27.50  1628.708  957.162  957.162    0.000   149.107 2021.208 2010.313   10.895     0.000 1845.890 1653.269  192.621
 27.60  1732.610  838.488  838.488    0.000   197.879 1965.053 1954.158   10.895     0.000 1826.892 1583.199  243.693
 27.70  1792.149  871.854  871.854    0.000   234.796 1921.142 1878.340   42.802     0.000 1919.268 1767.262  152.006
 27.80  1732.831  864.001  864.001    0.000   152.310 1920.198 1869.658   50.540     0.000 1786.772 1594.453  192.319
 27.90  1589.385  976.965  976.965    0.000   134.456 1829.280 1778.264   51.016     0.000 1595.560 1402.938  192.621
 28.00  1666.156  930.156  930.156    0.000   153.346 1931.682 1880.839   50.844     0.000 1747.461 1504.675  242.786
 28.10  1741.765  875.942  875.942    0.000   281.090 2006.584 1957.082   49.502     0.000 2026.751 1813.520  213.231
 28.20  1726.158  920.932  920.932    0.000   219.321 1970.240 1955.713   14.527     0.000 1786.266 1584.496  201.770
 28.30  1672.089  915.226  915.226    0.000   234.583 1804.844 1793.949   10.895     0.000 1807.282 1614.359  192.924
 28.40  1765.788  879.764  879.764    0.000   235.009 1879.204 1864.678   14.527     0.000 1917.465 1714.589  202.876
 28.50  1613.460  944.386  944.386    0.000   132.810 1747.825 1729.451   18.374     0.000 1807.383 1604.305  203.078
 28.60  1637.845  927.292  927.292    0.000   121.653 1780.676 1714.313   66.363     0.000 1665.230 1502.768  162.462
 28.70  1585.165  941.679  941.679    0.000   146.595 1777.999 1765.072   12.927     0.000 1756.512 1482.660  273.852
 28.80  1685.602  860.566  860.566    0.000   206.001 1842.507 1827.980   14.527     0.000 1744.249 1500.758  243.491
 28.90  1565.977  999.370  999.370    0.000   140.204 1749.285 1749.285    0.000     0.000 1747.464 1626.021  121.443
 29.00  1645.208  951.202  951.202    0.000   116.595 1835.850 1832.218    3.632     0.000 1512.021 1390.577  121.443
 29.10  1633.952 1008.136 1008.136    0.000    79.633 1895.023 1895.023    0.000     0.000 1613.247 1502.763  110.485
 29.20  1716.389  958.762  958.762    0.000    95.413 1825.938 1793.080   32.857     0.000 1647.032 1434.404  212.628
 29.30  1639.776 1008.005 1008.005    0.000   150.324 1975.346 1969.898    5.448     0.000 1662.911 1481.653  181.259
 29.40  1620.787 1075.122 1075.122    0.000    82.965 1881.598 1865.255   16.343     0.000 1614.563 1442.854  171.709
 29.50  1693.035  991.783  991.783    0.000    43.015 2035.590 2017.432   18.158     0.000 1654.073 1461.753  192.320
 29.60  1626.050 1093.121 1093.121    0.000    60.268 1892.259 1875.917   16.343     0.000 1607.521 1374.989  232.531
 29.70  1598.922 1097.241 1097.241    0.000    14.915 1918.467 1879.688   38.780     0.000 1638.990 1385.748  253.242
 29.80  1559.000 1139.019 1139.019    0.000    41.330 1931.172 1896.498   34.674     0.000 1374.282 1222.578  151.704
 29.90  1519.795 1071.592 1071.592    0.000    63.033 1753.516 1699.993   53.522     0.000 1312.856 1049.762  263.094
 30.00  1540.228 1128.447 1128.447    0.000    69.996 1904.297 1863.916   40.381     0.000 1489.901 1308.642  181.259
 30.10  1567.257 1157.406 1157.406    0.000   125.803 1855.296 1837.137   18.158     0.000 1567.106 1203.781  363.325
 30.20  1629.127 1144.838 1144.838    0.000    73.498 1925.592 1925.592    0.000     0.000 1496.531 1365.537  130.994
 30.30  1577.403 1126.212 1126.212    0.000   103.372 1882.631 1882.631    0.000     0.000 1516.343 1415.006  101.337
 30.40  1634.482 1070.697 1070.697    0.000    34.847 1937.492 1937.492    0.000     0.000 1395.298 1254.050  141.248
 30.50  1621.324 1095.542 1095.542    0.000    61.477 1960.313 1960.313    0.000     0.000 1637.782 1436.919  200.863
 30.60  1649.304 1041.238 1041.238    0.000    77.647 1943.745 1943.745    0.000     0.000 1558.464 1366.547  191.917
 30.70  1613.150 1083.595 1083.595    0.000    89.668 1869.206 1869.206    0.000     0.000 1446.565 1294.760  151.804
 30.80  1669.453 1009.235 1009.235    0.000   125.379 1902.627 1902.627    0.000     0.000 1778.520 1697.995   80.525
 30.90  1659.697 1032.207 1032.207    0.000    98.747 1874.376 1874.376    0.000     0.000 1565.604 1393.391  172.213
 31.00  1652.599 1056.013 1056.013    0.000    89.277 1862.295 1862.295    0.000     0.000 1364.530 1091.786  272.744
 31.10  1854.081  912.744  912.744    0.000   123.944 1816.548 1816.548    0.000     0.000 1434.102 1343.523   90.579
 31.20  1728.932  972.720  972.720    0.000   121.917 1609.103 1609.103    0.000     0.000 1213.338 1142.462   70.875
 31.30  1782.823  918.371  918.371    0.000   195.578 1790.104 1790.104    0.000     0.000 1416.914 1275.263  141.650
 31.40  1682.128 1012.472 1012.472    0.000    91.305 1796.023 1796.023    0.000     0.000 1173.724 1022.222  151.502
 31.50  1705.695  988.089  988.089    0.000   122.655 1751.924 1741.029   10.895     0.000 1244.396  951.646  292.750
 31.60  1628.678 1046.049 1046.049    0.000    76.868 1759.239 1759.239    0.000     0.000 1436.015 1172.518  263.498
 31.70  1632.256 1029.644 1029.644    0.000    68.566 1832.557 1803.418   29.139     0.000 1527.499 1294.563  232.936
 31.80  1654.619 1022.069 1022.069    0.000    62.170 1887.282 1826.412   60.870     0.000 1567.509 1334.978  232.531
 31.90  1706.926  952.832  952.832    0.000    79.291 1799.472 1799.472    0.000     0.000 1617.471 1365.035  252.436
 32.00  1609.221 1058.825 1058.825    0.000    62.472 1869.843 1847.881   21.962     0.000 1443.556 1241.889  201.667
 32.10  1692.296 1039.195 1039.195    0.000    53.178 1830.536 1771.004   59.532     0.000 1281.898 1069.775  212.123
 32.20  1622.848 1066.234 1066.234    0.000    47.601 1802.442 1800.626    1.816     0.000 1588.932 1314.777  274.155
 32.30  1776.026  913.503  913.503    0.000   111.327 1864.982 1842.501   22.482     0.000 1597.873 1274.156  323.717
 32.40  1851.193  878.498  878.498    0.000   176.772 1805.854 1805.854    0.000     0.000 1516.346 1232.138  284.208
 32.50  1816.052  926.064  926.064    0.000   197.010 1787.820 1787.820    0.000     0.000 1453.110 1189.311  263.799
 32.60  1843.925  879.103  879.103    0.000   167.613 1817.169 1817.169    0.000     0.000 1562.589 1340.412  222.177
 32.70  1788.916  941.603  941.603    0.000   193.421 1854.294 1852.479    1.816     0.000 1536.544 1283.703  252.841
 32.80  1747.813  965.893  965.893    0.000   102.028 1764.327 1753.432   10.895     0.000 1576.553 1424.950  151.603
 32.90  1860.610  940.877  940.877    0.000   154.465 1742.580 1735.317    7.263     0.000 1534.129 1341.608  192.521
 33.00  1843.339  911.285  911.285    0.000    88.108 1813.027 1800.316   12.711     0.000 1231.331 1079.628  151.703
 33.10  1811.958  886.392  886.392    0.000    46.386 1782.322 1765.893   16.429     0.000 1284.209 1101.741  182.468
 33.20  1750.866  923.479  923.479    0.000    50.582 1690.426 1683.162    7.263     0.000 1212.332 1050.172  162.160
 33.30  1857.097  909.763  909.763    0.000   115.821 1772.341 1752.193   20.147     0.000 1550.926 1185.387  365.540
 33.40  1708.064  948.620  948.620    0.000   114.093 1780.770 1758.506   22.264     0.000 1315.076 1061.935  253.142
 33.50  1659.937  979.935  979.935    0.000   105.275 1746.554 1742.923    3.632     0.000 1386.248 1244.598  141.650
 33.60  1787.463  938.649  938.649    0.000   163.382 1783.399 1764.635   18.764     0.000 1396.807 1133.108  263.699
 33.70  1765.854 1007.911 1007.911    0.000   109.812 1880.586 1880.586    0.000     0.000 1558.163 1254.151  304.012
 33.80  1790.871  960.412  960.412    0.000   119.886 1949.240 1949.240    0.000     0.000 1365.036 1233.438  131.597
 33.90  1815.659  898.161  898.161    0.000   152.397 1858.023 1856.207    1.816     0.000 1515.531 1263.700  251.831
 34.00  1791.404  945.406  945.406    0.000   107.999 1974.189 1957.847   16.342     0.000 1536.646 1365.238  171.409
 34.10  1811.985  957.580  957.580    0.000    99.995 1862.605 1826.115   36.490     0.000 1515.534 1393.989  121.545
 34.20  1693.827 1042.361 1042.361    0.000    74.708 1999.892 1999.892    0.000     0.000 1422.647 1251.138  171.508
 34.30  1632.751 1045.332 1045.332    0.000    55.382 1868.095 1868.095    0.000     0.000 1293.760 1152.009  141.751
 34.40  1765.861  946.682  946.682    0.000   103.286 1718.141 1718.141    0.000     0.000 1131.805 1060.929   70.876
 34.50  1700.272  915.314  915.314    0.000   109.727 1686.383 1686.383    0.000     0.000 1374.786 1334.171   40.615
 34.60  1621.403  977.055  977.055    0.000    80.198 1968.701 1968.701    0.000     0.000 1393.084 1292.452  100.632
 34.70  1658.884  987.135  987.135    0.000    77.821 1824.381 1824.381    0.000     0.000 1382.726 1302.401   80.325
 34.80  1609.802 1089.098 1089.098    0.000   102.375 1973.539 1973.539    0.000     0.000 1402.834 1292.048  110.786
 34.90  1714.126  993.256  993.256    0.000   147.769 1962.808 1962.808    0.000     0.000 1343.823 1262.995   80.828
 35.00  1826.013  900.431  900.431    0.000   143.447 1921.732 1921.732    0.000     0.000 1451.100 1410.887   40.213
 35.10  1889.917  891.877  891.877    0.000   131.253 1815.960 1815.960    0.000     0.000 1234.146 1173.223   60.923
 35.20  1881.505  826.456  826.456    0.000   119.622 1814.951 1814.951    0.000     0.000 1323.415 1131.498  191.916
 35.30  1856.952  872.007  872.007    0.000   132.248 1899.716 1892.453    7.263     0.000 1511.318 1319.100  192.218
 35.40  1808.882  877.805  877.805    0.000   130.779 1944.654 1944.654    0.000     0.000 1401.025 1290.138  110.886
 35.50  1753.391  918.462  918.462    0.000   117.851 1953.562 1953.562    0.000     0.000 1454.913 1373.682   81.231
 35.60  1856.367  921.620  921.620    0.000   110.200 2011.585 2011.585    0.000     0.000 1605.711 1494.120  111.592
 35.70  1876.221  875.181  875.181    0.000   140.810 1903.409 1903.409    0.000     0.000 1624.204 1503.264  120.941
 35.80  1865.118  890.666  890.666    0.000   178.463 1935.144 1875.221   59.923     0.000 1526.997 1273.452  253.545
 35.90  1853.583  891.701  891.701    0.000   153.858 1942.778 1939.146    3.632     0.000 1566.210 1393.896  172.313
 36.00  1755.964  933.794  933.794    0.000    73.453 1850.230 1812.963   37.267     0.000 1342.214 1060.123  282.092
 36.10  1719.869  934.760  934.760    0.000   151.925 2003.758 1982.876   20.882     0.000 1645.319 1241.682  403.636
 36.20  1692.173  999.957  999.957    0.000    92.433 1984.509 1976.900    7.609     0.000 1502.159 1200.263  301.897
 36.30  1728.293 1002.101 1002.101    0.000   173.363 2034.278 2032.462    1.816     0.000 1554.038 1301.703  252.335
 36.40  1740.824  949.462  949.462    0.000   124.815 1915.779 1877.086   38.693     0.000 1402.634 1201.067  201.566
 36.50  1745.703  980.308  980.308    0.000   119.106 2007.207 2007.207    0.000     0.000 1474.517 1222.080  252.437
 36.60  1773.081  931.664  931.664    0.000   135.617 1935.182 1935.182    0.000     0.000 1585.502 1323.314  262.188
 36.70  1726.616  963.420  963.420    0.000    89.142 1900.687 1898.871    1.816     0.000 1547.001 1283.908  263.094
 36.80  1636.429  974.370  974.370    0.000   151.397 1856.541 1856.541    0.000     0.000 1373.579 1222.380  151.200
 36.90  1669.384  983.000  983.000    0.000   138.861 1946.937 1946.937    0.000     0.000 1506.987 1244.800  262.187
 37.00  1633.472 1001.313 1001.313    0.000   155.247 1963.768 1932.639   31.129     0.000 1392.077 1220.872  171.205
 37.10  1607.577 1075.258 1075.258    0.000   134.926 1832.079 1817.552   14.527     0.000 1394.595 1293.459  101.136
 37.20  1728.524 1000.076 1000.076    0.000   153.603 1859.921 1858.105    1.816     0.000 1698.002 1546.198  151.804
 37.30  1636.619 1039.019 1039.019    0.000   101.597 2046.955 2030.439   16.515     0.000 1714.688 1522.570  192.118
 37.40  1657.824  984.864  984.864    0.000   183.436 1826.265 1813.554   12.711     0.000 1499.855 1339.004  160.851
 37.50  1702.094  992.381  992.381    0.000    81.453 1857.001 1857.001    0.000     0.000 1399.121 1197.253  201.868
 37.60  1610.408 1059.490 1059.490    0.000    70.857 1969.009 1969.009    0.000     0.000 1542.281 1370.371  171.910
 37.70  1784.208  999.926  999.926    0.000   110.412 1888.865 1883.418    5.448     0.000 1480.252 1298.691  181.561
 37.80  1675.553 1028.075 1028.075    0.000    36.403 1922.833 1890.884   31.949     0.000 1678.802 1477.035  201.767
 37.90  1671.219 1042.786 1042.786    0.000    64.720 1910.434 1866.076   44.358     0.000 1641.908 1449.992  191.916
 38.00  1771.193  955.496  955.496    0.000    59.922 1941.258 1913.501   27.756     0.000 1484.071 1342.521  141.550
 38.10  1691.306  921.465  921.465    0.000   107.472 1882.723 1882.723    0.000     0.000 1461.752 1340.712  121.040
 38.20  1682.399 1031.721 1031.721    0.000   132.631 1932.901 1931.085    1.816     0.000 1609.636 1407.062  202.573
 38.30  1780.233  991.632  991.632    0.000    94.804 2017.728 2012.281    5.448     0.000 1466.777 1284.712  182.065
 38.40  1690.049 1073.843 1073.843    0.000   162.644 1943.073 1901.309   41.764     0.000 1525.387 1343.422  181.965
 38.50  1688.097 1087.505 1087.505    0.000    57.327 1923.908 1922.092    1.816     0.000 1345.733 1244.295  101.438
 38.60  1624.270 1121.760 1121.760    0.000   104.272 2033.547 2002.504   31.042     0.000 1838.745 1698.000  140.745
 38.70  1597.877 1067.636 1067.636    0.000    55.597 1997.498 1995.682    1.816     0.000 1366.343 1204.284  162.059
 38.80  1517.963 1117.454 1117.454    0.000    44.791 1990.288 1986.657    3.632     0.000 1592.045 1359.311  232.733
 38.90  1594.811 1065.285 1065.285    0.000   134.885 1988.279 1988.279    0.000     0.000 1480.452 1328.849  151.603
 39.00  1562.428 1095.395 1095.395    0.000   124.900 2025.013 2023.197    1.816     0.000 1532.027 1380.122  151.905
 39.10  1558.976 1106.260 1106.260    0.000    61.954 1925.034 1925.034    0.000     0.000 1414.299 1272.447  141.852
 39.20  1657.103 1127.989 1127.989    0.000    53.865 1986.881 1985.065    1.816     0.000 1644.727 1482.264  162.462
 39.30  1721.671 1074.193 1074.193    0.000   156.584 2012.458 2003.379    9.079     0.000 1672.469 1531.323  141.146
 39.40  1579.706 1075.142 1075.142    0.000   100.643 2035.971 2006.054   29.917     0.000 1733.493 1521.370  212.123
 39.50  1656.037 1048.787 1048.787    0.000   128.131 2084.212 2082.310    1.902     0.000 1815.125 1470.296  344.829
 39.60  1570.695 1107.796 1107.796    0.000   127.704 1921.747 1858.543   63.204     0.000 1584.198 1300.393  283.805
 39.70  1582.870 1127.390 1127.390    0.000    91.393 2018.593 2018.593    0.000     0.000 1714.485 1473.708  240.777
 39.80  1575.712 1127.394 1127.394    0.000    57.411 2113.418 2082.549   30.869     0.000 1884.700 1611.652  273.048
 39.90  1705.935 1030.236 1030.236    0.000   164.966 1933.297 1933.297    0.000     0.000 1793.512 1501.063  292.448
 40.00  1613.071 1079.874 1079.874    0.000   110.285 1981.468 1981.468    0.000     0.000 1552.532 1220.172  332.360
 40.10  1609.550 1087.130 1087.130    0.000   129.047 1987.608 1987.608    0.000     0.000 1812.917 1449.892  363.025
 40.20  1594.255 1051.173 1051.173    0.000    78.594 2009.055 2009.055    0.000     0.000 1857.051 1614.364  242.688
 40.30  1609.532 1067.545 1067.545    0.000    90.575 2053.087 2053.087    0.000     0.000 1808.686 1546.596  262.090
 40.40  1571.555 1097.225 1097.225    0.000    96.882 1978.211 1978.211    0.000     0.000 1642.005 1349.255  292.751
 40.50  1592.336  998.142  998.142    0.000    69.343 1942.001 1942.001    0.000     0.000 1696.297 1464.068  232.229
 40.60  1585.907 1074.045 1074.045    0.000    74.229 1889.499 1889.499    0.000     0.000 1729.670 1447.273  282.398
 40.70  1665.894  985.804  985.804    0.000   223.075 1881.597 1881.597    0.000     0.000 1765.563 1513.226  252.337
 40.80  1686.574 1013.003 1013.003    0.000   199.902 2000.597 2000.597    0.000     0.000 1959.281 1727.452  231.828
 40.90  1659.632 1015.505 1015.505    0.000    76.432 1997.794 1997.794    0.000     0.000 1720.421 1518.750  201.670
 41.00  1662.417 1033.076 1033.076    0.000    80.107 1970.113 1970.113    0.000     0.000 1597.464 1516.938   80.526
 41.10  1678.266  927.570  927.570    0.000    45.223 1948.415 1948.415    0.000     0.000 1638.582 1547.701   90.881
 41.20  1606.329 1069.429 1069.429    0.000    83.009 1930.952 1930.952    0.000     0.000 1625.917 1595.757   30.159
 41.30  1660.596 1011.633 1011.633    0.000    68.568 2033.423 2033.423    0.000     0.000 1486.482 1476.328   10.154
 41.40  1627.176 1005.624 1005.624    0.000   130.564 1922.822 1922.822    0.000     0.000 1729.364 1669.046   60.319
 41.50  1754.915  910.750  910.750    0.000    87.677 2157.668 2157.668    0.000     0.000 2049.463 2019.203   30.260
 41.60  1770.399  879.693  879.693    0.000    83.355 2048.037 2048.037    0.000     0.000 1949.033 1939.080    9.953
 41.70  1703.922  937.459  937.459    0.000   110.202 1991.871 1991.871    0.000     0.000 1687.845 1525.484  162.361
 41.80  1687.296  926.699  926.699    0.000    85.560 1949.943 1949.943    0.000     0.000 1649.247 1649.247    0.000
 41.90  1619.627  977.146  977.146    0.000    81.405 1998.303 1998.303    0.000     0.000 1647.931 1587.411   60.520
 42.00  1501.582 1012.652 1012.652    0.000    72.158 1934.891 1934.891    0.000     0.000 1637.681 1587.515   50.166
 42.10  1630.405 1008.884 1008.884    0.000   131.167 2016.945 2016.945    0.000     0.000 1766.866 1726.654   40.213
 42.20  1649.128  976.956  976.956    0.000   104.711 2055.638 2055.638    0.000     0.000 1900.677 1880.369   20.308
 42.30  1597.583 1078.246 1078.246    0.000    46.217 2089.614 2089.614    0.000     0.000 2001.709 1951.443   50.265
 42.40  1603.554 1026.627 1026.627    0.000    80.802 1935.027 1935.027    0.000     0.000 1809.898 1809.898    0.000
 42.50  1527.854 1114.386 1114.386    0.000    41.072 2061.270 2061.270    0.000     0.000 1735.903 1735.903    0.000
 42.60  1476.827 1139.695 1139.695    0.000    85.732 2080.028 2080.028    0.000     0.000 1776.115 1634.464  141.651
 42.70  1588.545 1031.182 1031.182    0.000   101.124 2041.938 2041.938    0.000     0.000 1794.715 1794.715    0.000
 42.80  1504.134 1115.103 1115.103    0.000   117.897 2095.758 2095.758    0.000     0.000 1950.845 1890.022   60.823
 42.90  1617.601 1123.744 1123.744    0.000   141.373 1998.392 1998.392    0.000     0.000 1686.841 1576.055  110.786
 43.00  1600.043 1099.738 1099.738    0.000   126.458 2053.737 2053.737    0.000     0.000 2012.570 1911.535  101.035
 43.10  1641.913 1129.991 1129.991    0.000   157.544 2012.793 2012.793    0.000     0.000 2052.084 1981.510   70.574
 43.20  1662.477 1062.942 1062.942    0.000   118.158 2066.843 2066.843    0.000     0.000 1685.840 1645.325   40.515
 43.30  1716.069 1032.140 1032.140    0.000    68.656 2070.252 2070.252    0.000     0.000 1920.382 1798.939  121.443
 43.40  1676.031 1067.874 1067.874    0.000    78.900 2005.394 2005.394    0.000     0.000 1930.830 1890.516   40.313
 43.50  1785.123 1107.219 1107.219    0.000   136.402 2128.390 2128.390    0.000     0.000 1738.014 1637.080  100.934
 43.60  1820.397 1051.220 1051.220    0.000    93.340 2117.787 2117.787    0.000     0.000 2032.883 1678.100  354.782
 43.70  1763.969 1037.979 1037.979    0.000   263.505 2051.005 2051.005    0.000     0.000 1909.718 1616.766  292.951
 43.80  1734.516 1085.784 1085.784    0.000    85.213 2043.794 2043.794    0.000     0.000 2000.706 1656.078  344.628
 43.90  1784.903 1117.352 1117.352    0.000   163.113 2067.005 2067.005    0.000     0.000 1981.405 1768.978  212.427
 44.00  1778.038 1093.039 1093.039    0.000   183.008 2019.751 2019.751    0.000     0.000 1799.740 1506.083  293.657
 44.10  1746.760 1061.021 1061.021    0.000    99.654 2070.737 2070.737    0.000     0.000 1878.360 1464.670  413.690
 44.20  1726.895 1115.843 1115.843    0.000    61.131 2024.359 2024.359    0.000     0.000 1681.319 1336.087  345.232
 44.30  1771.715 1044.414 1044.414    0.000    76.520 2137.920 2137.920    0.000     0.000 1860.563 1495.526  365.036
 44.40  1788.308 1038.972 1038.972    0.000    74.491 2005.795 2005.795    0.000     0.000 1617.876 1253.444  364.433
 44.50  1779.023 1055.659 1055.659    0.000    56.504 1944.353 1944.353    0.000     0.000 1600.690 1245.405  355.285
 44.60  1745.430 1033.816 1033.816    0.000    58.452 2015.344 1971.677   43.667     0.000 1617.574 1365.440  252.134
 44.70  1721.415 1077.064 1077.064    0.000    64.029 2113.964 2113.964    0.000     0.000 1740.529 1568.215  172.314
 44.80  1679.896 1122.387 1122.387    0.000    75.833 2119.145 2111.882    7.263     0.000 1567.913 1385.748  182.165
 44.90  1709.389 1052.370 1052.370    0.000    52.398 2139.744 2104.811   34.933     0.000 1952.656 1770.087  182.568
 45.00  1771.669 1039.731 1039.731    0.000    65.585 2073.816 2008.186   65.630     0.000 1505.788 1374.090  131.698
 45.10  1779.628 1076.643 1076.643    0.000    84.521 2072.425 2072.425    0.000     0.000 1583.396 1422.143  161.253
 45.20  1828.017  959.641  959.641    0.000    76.221 1996.034 1996.034    0.000     0.000 1678.405 1577.570  100.834
 45.30  1941.064  966.418  966.418    0.000   107.826 1988.123 1988.123    0.000     0.000 1794.215 1683.529  110.686
 45.40  1744.466 1014.783 1014.783    0.000    90.100 1938.155 1938.155    0.000     0.000 1391.280 1381.126   10.154
 45.50  1858.017  902.996  902.996    0.000   185.164 1883.679 1883.679    0.000     0.000 1613.259 1573.046   40.212
 45.60  1916.751  906.688  906.688    0.000   136.230 1960.512 1960.512    0.000     0.000 1491.916 1401.335   90.581
 45.70  1904.883  912.779  912.779    0.000   111.497 2002.792 2002.792    0.000     0.000 1632.259 1632.259    0.000
 45.80  1991.264  921.525  921.525    0.000   155.464 1988.127 1988.127    0.000     0.000 1634.670 1634.670    0.000
 45.90  1894.593 1008.547 1008.547    0.000   100.992 2160.257 2160.257    0.000     0.000 1717.406 1717.406    0.000
 46.00  1894.275  962.202  962.202    0.000   181.881 2050.575 2050.575    0.000     0.000 1637.380 1637.380    0.000
 46.10  1921.587 1028.968 1028.968    0.000   305.055 2088.938 2088.938    0.000     0.000 1682.220 1682.220    0.000
 46.20  2068.690  862.310  862.310    0.000   250.266 1923.341 1923.341    0.000     0.000 1555.242 1515.029   40.212
 46.30  2055.513  889.682  889.682    0.000   297.606 2104.235 2104.235    0.000     0.000 1757.014 1586.007  171.008
 46.40  1962.080  900.479  900.479    0.000   218.150 2031.905 2031.905    0.000     0.000 1665.627 1504.976  160.651
 46.50  2039.328  892.377  892.377    0.000   386.114 1930.339 1930.339    0.000     0.000 1745.951 1595.052  150.899
 46.60  1939.275  992.276  992.276    0.000   312.917 2134.399 2134.399    0.000     0.000 2193.024 2082.137  110.886
 46.70  2022.146  927.966  927.966    0.000   265.974 2016.038 2016.038    0.000     0.000 1594.250 1574.043   20.207
 46.80  1906.323  948.654  948.654    0.000   301.158 1962.201 1962.201    0.000     0.000 1839.348 1778.626   60.722
 46.90  1914.879  865.191  865.191    0.000   293.511 2008.096 2008.096    0.000     0.000 1935.966 1824.878  111.088
 47.00  2007.094  847.374  847.374    0.000   380.366 1884.609 1884.609    0.000     0.000 1765.959 1535.639  230.320
 47.10  2030.266  806.355  806.355    0.000   472.879 2007.916 2006.100    1.816     0.000 2359.703 2117.320  242.383
 47.20  1945.462  828.869  828.869    0.000   413.308 2053.087 1991.348   61.739     0.000 2119.231 2018.095  101.136
 47.30  1975.558  816.411  816.411    0.000   343.187 2080.368 2045.262   35.106     0.000 1976.481 1855.239  121.242
 47.40  1941.717  834.520  834.520    0.000   335.050 1883.836 1883.836    0.000     0.000 1885.799 1804.971   80.828
 47.50  1926.398  803.730  803.730    0.000   158.017 2069.964 2069.964    0.000     0.000 2075.605 1955.168  120.438
 47.60  1891.358  880.892  880.892    0.000   241.842 1957.735 1913.074   44.661     0.000 1778.031 1595.363  182.669
 47.70  1986.154  887.757  887.757    0.000   232.636 1953.270 1947.822    5.448     0.000 1828.592 1676.485  152.107
 47.80  1896.570  865.531  865.531    0.000   286.204 2087.633 2076.738   10.895     0.000 1957.377 1805.572  151.804
 47.90  1849.380  894.701  894.701    0.000   180.709 2055.443 2014.025   41.418     0.000 1985.832 1743.650  242.182
 48.00  1662.466 1011.646 1011.646    0.000   208.992 2115.797 2069.710   46.088     0.000 2121.249 1909.629  211.620
 48.10  1685.820 1021.788 1021.788    0.000   155.036 2087.913 2057.995   29.918     0.000 1992.069 1719.323  272.746
 48.20  1796.850  995.054  995.054    0.000   195.797 2197.334 2136.028   61.306     0.000 2074.607 1802.162  272.445
 48.30  1711.916 1041.053 1041.053    0.000   148.113 2035.723 2028.374    7.350     0.000 1533.134 1360.821  172.313
 48.40  1740.890 1062.711 1062.711    0.000    88.283 2191.616 2129.359   62.257     0.000 1826.281 1564.091  262.190
 48.50  1720.402 1055.261 1055.261    0.000   174.145 2205.672 2147.565   58.107     0.000 1864.592 1623.111  241.481
 48.60  1693.417 1096.049 1096.049    0.000   132.729 2189.177 2172.402   16.775     0.000 1826.778 1665.727  161.051
 48.70  1680.871 1098.218 1098.218    0.000   100.946 2240.210 2209.254   30.956     0.000 1958.884 1736.606  222.278
 48.80  1759.140 1012.257 1012.257    0.000   186.898 2151.534 2151.534    0.000     0.000 1885.294 1865.389   19.906
 48.90  1713.585 1008.204 1008.204    0.000   171.553 2239.849 2214.254   25.595     0.000 1745.246 1694.980   50.266
 49.00  1710.715 1084.101 1084.101    0.000   318.289 2191.496 2129.758   61.738     0.000 1742.038 1712.179   29.858
 49.10  1848.653 1007.187 1007.187    0.000   197.013 2257.850 2169.782   88.068     0.000 1645.226 1635.072   10.154
 49.20  1892.884 1101.185 1101.185    0.000   260.778 2394.968 2281.089  113.879     0.000 2029.657 2009.551   20.106
 49.30  1973.659 1054.031 1040.898   13.133   261.422 2216.918 2099.538  117.380     0.000 1876.250 1825.783   50.468
 49.40  1913.474 1016.226 1012.089    4.138   247.985 2129.159 2020.944  108.215     0.000 1773.408 1723.442   49.965
 49.50  1968.700 1084.206 1047.952   36.254   375.426 2301.872 2233.606   68.265     0.000 1912.648 1872.837   39.811
 49.60  1852.269 1104.705 1079.135   25.570   313.947 2235.830 2094.022  141.808     0.000 1889.714 1779.228  110.486
 49.70  1930.741 1037.399 1009.293   28.106   285.111 2214.829 2068.873  145.955     0.000 1867.404 1766.971  100.433
 49.80  1953.405 1002.011  950.915   51.097   375.089 2215.769 2084.685  131.084     0.000 1697.496 1647.432   50.065
 49.90  1984.308 1010.889 1010.889    0.000   329.558 2215.560 2060.826  154.734     0.000 1896.552 1745.048  151.503
 50.00  1976.712  956.579  949.067    7.512   310.238 2212.587 2074.842  137.744     0.000 1873.840 1783.058   90.782
 50.10  1914.983  947.414  930.558   16.856   310.289 2215.254 2054.337  160.917     0.000 1788.277 1636.473  151.804
 50.20  1907.585  960.847  960.847    0.000   305.316 2179.242 2050.190  129.052     0.000 1869.412 1818.845   50.568
 50.30  1934.127 1013.522 1013.522    0.000   247.157 2199.439 2085.560  113.878     0.000 1724.341 1654.371   69.970
 50.40  1921.248 1016.104 1013.539    2.565   356.402 2090.337 1961.543  128.793     0.000 1817.844 1777.531   40.313
 50.50  1863.428 1040.230 1040.230    0.000   350.223 1858.157 1818.598   39.559     0.000 1505.683 1424.854   80.828
 50.60  1872.699 1016.844 1016.844    0.000   304.917 1943.310 1885.637   57.672     0.000 1786.465 1675.679  110.786
 50.70  1927.077 1021.605 1013.163    8.442   277.546 1980.156 1932.513   47.643     0.000 1648.840 1618.681   30.159
 50.80  1955.159  999.545  991.483    8.062   231.294 2063.941 2037.440   26.502     0.000 1796.523 1695.891  100.632
 50.90  1883.026 1018.828 1018.828    0.000   237.432 2043.137 2031.723   11.414     0.000 1596.560 1556.045   40.515
 51.00  1748.558 1034.485 1034.485    0.000   293.375 2008.172 1996.758   11.414     0.000 1698.404 1668.144   30.260
 51.10  1913.409  947.960  947.960    0.000   303.919 1969.085 1896.021   73.064     0.000 1878.357 1757.115  121.242
 51.20  1862.911 1031.724 1031.724    0.000   267.345 2022.305 1993.035   29.270     0.000 1756.008 1685.535   70.473
 51.30  1784.987 1046.863 1046.863    0.000   171.118 2050.888 2047.084    3.804     0.000 1603.502 1603.502    0.000
 51.40  1771.871 1095.877 1095.877    0.000   255.977 2136.184 2109.552   26.632     0.000 1868.911 1839.052   29.858
 51.50  1806.878 1067.563 1067.563    0.000   255.980 2145.227 2042.980  102.247     0.000 1788.482 1718.511   69.971
 51.60  1843.517 1005.925 1005.925    0.000   312.451 2008.993 1954.950   54.043     0.000 2059.720 1929.129  130.591
 51.70  1759.550 1087.813 1087.813    0.000   302.639 2052.121 2014.594   37.527     0.000 1877.547 1796.819   80.727
 51.80  1849.577 1016.815 1013.884    2.931   259.444 2017.281 1860.301  156.980     0.000 1792.289 1580.569  211.720
 51.90  1778.297 1010.670 1010.670    0.000   352.007 1995.046 1930.671   64.375     0.000 1830.305 1629.140  201.165
 52.00  1720.224 1110.080 1110.080    0.000   378.988 1971.504 1945.823   25.681     0.000 1841.255 1689.955  151.300
 52.10  1665.446 1050.301 1050.301    0.000   255.685 1959.256 1911.871   47.385     0.000 1468.272 1086.154  382.118
 52.20  1828.917  979.710  979.710    0.000   287.765 2107.972 2005.334  102.638     0.000 1722.117 1379.405  342.712
 52.30  1761.710  997.068  997.068    0.000   231.646 2004.486 1889.529  114.957     0.000 1478.428 1256.453  221.974
 52.40  1865.791  936.317  936.317    0.000   207.821 1977.653 1875.407  102.246     0.000 1531.316 1157.537  373.778
 52.50  1792.358  949.292  949.292    0.000   236.180 1974.496 1932.645   41.851     0.000 1598.272 1317.183  281.089
 52.60  1787.272 1013.467 1013.467    0.000   230.957 1979.287 1900.127   79.160     0.000 1682.115 1411.281  270.834
 52.70  1947.698 1005.715 1005.715    0.000   341.370 2120.875 2091.130   29.745     0.000 1977.678 1674.674  303.004
 52.80  1839.285 1033.330 1033.330    0.000   313.310 2014.168 2014.168    0.000     0.000 1817.934 1777.722   40.212
 52.90  1838.024 1034.868 1034.868    0.000   323.769 2072.631 2072.631    0.000     0.000 1713.987 1664.224   49.764
 53.00  1835.567 1044.216 1044.216    0.000   367.006 2197.537 2197.537    0.000     0.000 2043.334 1893.339  149.995
 53.10  1837.250  977.369  977.369    0.000   415.684 1960.171 1960.171    0.000     0.000 1910.626 1769.379  141.247
 53.20  1855.128  983.869  983.869    0.000   449.757 2045.391 2045.391    0.000     0.000 1833.822 1753.196   80.626
 53.30  1933.031  937.059  937.059    0.000   398.335 2003.754 2003.754    0.000     0.000 1866.993 1513.422  353.572
 53.40  1802.680 1008.045 1008.045    0.000   427.921 2046.694 2046.694    0.000     0.000 1786.776 1473.415  313.362
 53.50  1732.730 1085.569 1085.569    0.000   489.789 2126.355 2120.648    5.707     0.000 1677.087 1334.878  342.209
 53.60  1853.571 1018.138 1018.138    0.000   279.285 2277.428 2277.428    0.000     0.000 2101.743 1869.210  232.533
 53.70  1804.063 1111.804 1111.804    0.000   341.630 2262.565 2148.905  113.660     0.000 2095.510 1682.222  413.288
 53.80  1884.510 1039.231 1039.231    0.000   379.108 2191.105 2157.428   33.676     0.000 2026.447 1541.779  484.668
 53.90  1883.028  999.500  999.500    0.000   277.169 2223.130 2223.130    0.000     0.000 1983.921 1603.905  380.017
 54.00  1965.107  991.342  991.342    0.000   372.373 2235.786 2169.206   66.581     0.000 2049.665 1614.257  435.409
 54.10  1872.156 1050.603 1050.603    0.000   474.094 2202.244 2181.623   20.621     0.000 2108.278 1615.163  493.115
 54.20  1920.010  973.527  973.527    0.000   418.846 2076.475 2072.670    3.805     0.000 1939.681 1475.021  464.660
 54.30  1836.140 1052.978 1052.978    0.000   454.457 2106.455 2106.455    0.000     0.000 1796.616 1655.873  140.743
 54.40  1929.099  973.512  973.512    0.000   286.251 2148.415 2148.415    0.000     0.000 1845.484 1755.104   90.380
 54.50  1821.202 1019.451 1019.451    0.000   280.926 2139.674 2139.674    0.000     0.000 1827.688 1817.534   10.154
 54.60  1880.782 1067.756 1067.756    0.000   292.906 2292.458 2292.458    0.000     0.000 1940.989 1920.882   20.106
 54.70  1866.960 1071.449 1071.449    0.000   419.916 2390.844 2390.844    0.000     0.000 2268.515 2238.356   30.159
 54.80  1940.118 1042.711 1042.711    0.000   403.099 2002.291 2002.291    0.000     0.000 2017.092 1896.152  120.940
 54.90  1808.530 1099.444 1099.444    0.000   322.255 2192.851 2192.851    0.000     0.000 1952.550 1952.550    0.000
 55.00  1946.763  984.497  984.497    0.000   404.875 2140.337 2140.337    0.000     0.000 1906.311 1906.311    0.000
 55.10  1914.104  997.327  997.327    0.000   254.768 2168.946 2168.946    0.000     0.000 1907.605 1907.605    0.000
 55.20  1988.783  935.693  935.693    0.000   315.513 2303.097 2303.097    0.000     0.000 2047.756 2027.448   20.308
 55.30  1911.795  993.424  993.424    0.000   258.482 2237.904 2237.904    0.000     0.000 1854.833 1774.909   79.923
 55.40  1855.211 1023.714 1023.714    0.000   283.643 2175.824 2175.824    0.000     0.000 1987.935 1977.882   10.053
 55.50  1837.684 1077.702 1077.702    0.000   313.045 2086.168 2086.168    0.000     0.000 2199.360 2148.993   50.367
 55.60  1816.217 1049.826 1049.826    0.000   285.377 2127.917 2127.917    0.000     0.000 1929.424 1909.217   20.207
 55.70  1795.740 1019.911 1019.911    0.000   291.429 2082.613 2082.613    0.000     0.000 1828.493 1767.973   60.520
 55.80  1842.447  969.119  969.119    0.000   340.718 2015.967 2015.967    0.000     0.000 1543.890 1513.428   30.462
 55.90  1869.498  979.712  979.712    0.000   316.075 2066.109 2066.109    0.000     0.000 1524.682 1363.528  161.155
 56.00  1830.140  894.666  894.666    0.000   251.056 2027.624 2027.624    0.000     0.000 1684.930 1574.444  110.486
 56.10  1877.069  935.294  935.294    0.000   278.941 2071.817 2071.817    0.000     0.000 1754.303 1643.917  110.385
 56.20  1828.867  929.587  929.587    0.000   311.016 2013.708 2013.708    0.000     0.000 1896.954 1816.729   80.225
 56.30  1742.962  982.906  982.906    0.000   366.273 1970.913 1970.913    0.000     0.000 1867.000 1767.471   99.528
 56.40  1814.387 1002.486 1002.486    0.000   286.071 2060.003 2060.003    0.000     0.000 1881.774 1692.069  189.705
 56.50  1755.308  982.179  982.179    0.000   199.174 2065.892 2063.990    1.902     0.000 1877.751 1726.953  150.798
 56.60  1766.409  960.975  960.975    0.000   287.588 1937.668 1937.668    0.000     0.000 1997.893 1757.618  240.275
 56.70  1800.845 1037.380 1037.380    0.000   301.329 1987.331 1968.308   19.023     0.000 2168.393 2007.140  161.253
 56.80  1834.901  997.765  997.765    0.000   330.335 1962.295 1962.295    0.000     0.000 1895.943 1714.887  181.056
 56.90  1792.461 1051.382 1051.382    0.000   270.637 2103.147 2103.147    0.000     0.000 1846.185 1615.060  231.125
 57.00  1908.738  958.851  958.851    0.000   170.591 2285.288 2232.110   53.178     0.000 2016.788 1745.048  271.740
 57.10  1945.159  942.682  942.682    0.000   222.391 2168.472 2113.783   54.689     0.000 1853.728 1624.713  229.015
 57.20  1752.127 1005.191 1005.191    0.000   341.148 1977.130 1922.266   54.864     0.000 1868.507 1525.089  343.418
 57.30  1828.903  960.227  960.227    0.000   395.323 1873.065 1873.065    0.000     0.000 1970.045 1768.376  201.669
 57.40  1843.344 1022.578 1022.578    0.000   325.367 2125.336 2125.336    0.000     0.000 1840.256 1699.209  141.047
 57.50  1910.121  919.977  919.977    0.000   353.470 1933.949 1917.607   16.343     0.000 1698.507 1516.542  181.965
 57.60  1846.392  941.077  941.077    0.000   299.346 1947.608 1947.608    0.000     0.000 1675.182 1675.182    0.000
 57.70  1812.763  918.830  918.830    0.000   295.326 1879.658 1879.658    0.000     0.000 1573.952 1412.696  161.256
 57.80  1931.094  868.112  868.112    0.000   333.285 1949.383 1949.383    0.000     0.000 2174.328 1859.961  314.368
 57.90  1848.805  955.050  955.050    0.000   273.530 2031.528 2031.528    0.000     0.000 1769.079 1678.198   90.881
 58.00  1813.882  968.687  968.687    0.000   233.149 2115.865 2115.865    0.000     0.000 1981.705 1900.877   80.828
 58.10  1852.677  933.809  933.809    0.000   311.879 2029.703 2029.703    0.000     0.000 1886.401 1866.093   20.308
 58.20  1860.618  952.180  952.180    0.000   339.724 2120.113 2120.113    0.000     0.000 2081.942 2061.634   20.308
 58.30  1898.791  996.989  996.989    0.000   277.774 2164.192 2164.192    0.000     0.000 1978.886 1938.271   40.615
 58.40  1902.716  899.884  899.884    0.000   293.337 2129.280 2129.280    0.000     0.000 2016.494 1925.512   90.982
 58.50  1775.047 1026.957 1026.957    0.000   271.112 2130.663 2130.663    0.000     0.000 2136.026 2004.328  131.698
 58.60  1740.207  998.014  998.014    0.000   282.956 2005.405 2005.405    0.000     0.000 1957.977 1583.593  374.384
 58.70  1738.807 1003.278 1003.278    0.000   222.306 1996.659 1996.659    0.000     0.000 1831.908 1258.166  573.742
 58.80  1718.056 1033.161 1033.161    0.000   211.884 2019.546 1909.386  110.160     0.000 1619.484 1096.914  522.570
 58.90  1783.307  932.316  932.316    0.000   222.470 1934.242 1934.242    0.000     0.000 1582.384 1118.423  463.961
 59.00  1793.181  999.403  999.403    0.000   289.265 1939.904 1939.904    0.000     0.000 1666.834 1313.160  353.675
 59.10  1724.416 1011.473 1011.473    0.000   283.304 2035.653 2033.837    1.816     0.000 1707.547 1374.484  333.064
 59.20  1873.334  902.885  902.885    0.000   327.531 2072.623 2056.280   16.343     0.000 2019.703 1626.522  393.181
 59.30  1856.003  910.284  910.284    0.000   270.246 1975.655 1975.655    0.000     0.000 1772.290 1259.275  513.015
 59.40  1708.030 1034.966 1034.966    0.000   263.628 2053.003 2053.003    0.000     0.000 1984.918 1814.215  170.703
 59.50  1737.590 1006.265 1006.265    0.000   246.727 1945.128 1943.269    1.859     0.000 1713.275 1311.048  402.227
 59.60  1746.515 1056.297 1056.297    0.000   207.900 2004.677 2004.677    0.000     0.000 1683.626 1228.616  455.010
 59.70  1780.181  993.776  993.776    0.000   218.713 2156.599 2156.599    0.000     0.000 1734.295 1392.682  341.613
 59.80  1716.742 1043.499 1043.499    0.000   208.506 2022.545 2017.097    5.448     0.000 1673.374 1340.814  332.560
 59.90  1795.414 1038.594 1038.594    0.000   271.541 1994.605 1994.605    0.000     0.000 1793.809 1391.577  402.231
 60.00  1812.872  984.266  984.266    0.000   275.392 2120.815 2088.563   32.252     0.000 1953.759 1551.229  402.530
 60.10  1764.382 1010.847 1010.847    0.000   299.684 2045.963 2045.963    0.000     0.000 1794.210 1309.140  485.070
 60.20  1744.638 1097.344 1097.344    0.000   369.937 2017.601 2017.601    0.000     0.000 1642.309 1341.313  300.996
 60.30  1781.911 1050.724 1050.724    0.000   277.860 2050.101 2050.101    0.000     0.000 1679.805 1349.554  330.250
 60.40  1782.808  955.193  955.193    0.000   194.550 1941.019 1941.019    0.000     0.000 1634.960 1271.033  363.927
 60.50  1750.548  977.333  977.333    0.000   193.077 2168.100 2168.100    0.000     0.000 1853.432 1428.378  425.054
 60.60  1662.568 1096.751 1096.751    0.000   261.685 2184.225 2184.225    0.000     0.000 1674.482 1320.909  353.573
 60.70  1681.307 1073.647 1073.647    0.000   179.501 2126.276 2126.276    0.000     0.000 1826.076 1452.796  373.280
 60.80  1662.215 1066.780 1066.780    0.000   210.411 2149.016 2147.200    1.816     0.000 1810.494 1415.197  395.297
 60.90  1686.258 1052.922 1052.922    0.000   219.139 2109.672 2109.672    0.000     0.000 1676.884 1251.530  425.354
 61.00  1646.012 1100.754 1100.754    0.000   177.901 2068.302 2068.302    0.000     0.000 1759.124 1526.794  232.330
 61.10  1803.792  924.468  924.468    0.000   301.194 1956.682 1956.682    0.000     0.000 1673.676 1381.228  292.448
 61.20  1600.133 1115.833 1115.833    0.000   235.834 1982.552 1982.552    0.000     0.000 1720.425 1357.302  363.123
 61.30  1684.954 1061.714 1061.714    0.000   193.159 2118.346 2118.346    0.000     0.000 1947.330 1663.424  283.906
 61.40  1710.341 1026.969 1026.969    0.000   135.141 2130.672 2130.672    0.000     0.000 1843.078 1642.213  200.865
 61.50  1655.222 1012.462 1012.462    0.000   228.697 2045.199 2045.199    0.000     0.000 1936.173 1694.289  241.884
 61.60  1659.140 1018.169 1018.169    0.000   210.018 2080.253 2080.253    0.000     0.000 1934.964 1803.367  131.597
 61.70  1716.547 1019.467 1019.467    0.000   232.891 2128.793 2128.793    0.000     0.000 2062.935 1819.645  243.290
 61.80  1649.594 1057.552 1057.552    0.000   135.924 1987.587 1987.587    0.000     0.000 1735.394 1553.632  181.762
 61.90  1706.454  986.403  986.403    0.000   144.744 2104.951 2104.951    0.000     0.000 1858.045 1736.905  121.141
 62.00  1853.851  951.004  951.004    0.000   184.778 2042.882 2042.882    0.000     0.000 1948.529 1766.465  182.064
 62.10  1821.188  951.702  951.702    0.000   171.637 2153.074 2153.074    0.000     0.000 2050.363 1918.765  131.597
 62.20  1725.885 1020.969 1020.969    0.000   168.224 1964.540 1964.540    0.000     0.000 1887.903 1655.974  231.929
 62.30  1718.355 1020.374 1020.374    0.000   205.401 2103.496 2103.496    0.000     0.000 2128.781 1927.013  201.768
 62.40  1802.244  973.922  973.922    0.000   163.292 1964.328 1964.328    0.000     0.000 2102.241 2051.472   50.770
 62.50  1796.274 1004.213 1004.213    0.000   215.902 2029.388 2029.388    0.000     0.000 2158.635 2128.475   30.159
 62.60  1761.007  994.359  994.359    0.000   195.802 2017.374 2017.374    0.000     0.000 2007.640 1946.918   60.722
 62.70  1815.859  955.459  955.459    0.000   128.921 2142.759 2142.759    0.000     0.000 2010.253 1898.560  111.693
 62.80  1834.489 1024.479 1024.479    0.000   223.296 2067.398 2067.398    0.000     0.000 1968.129 1806.171  161.959
 62.90  1797.241 1004.362 1004.362    0.000   230.947 2112.102 2112.102    0.000     0.000 2049.259 1857.141  192.117
 63.00  1803.153  938.214  938.214    0.000   230.685 2074.749 2072.890    1.859     0.000 1958.686 1765.863  192.823
 63.10  1863.238  965.607  965.607    0.000   189.486 2146.226 2146.226    0.000     0.000 2302.010 2170.009  132.000
 63.20  1768.577  988.902  988.902    0.000   295.369 1994.380 1994.380    0.000     0.000 2170.001 2068.664  101.337
 63.30  1882.151  957.054  957.054    0.000   204.362 2114.139 2114.139    0.000     0.000 1907.004 1815.922   91.083
 63.40  1857.281 1004.309 1004.309    0.000   181.234 2187.974 2187.974    0.000     0.000 2249.221 2188.398   60.823
 63.50  1909.519  969.047  969.047    0.000   178.724 2076.553 2076.553    0.000     0.000 2187.288 2036.491  150.796
 63.60  1869.718 1004.884 1004.884    0.000   186.547 2283.519 2283.519    0.000     0.000 2502.266 2330.355  171.910
 63.70  1881.170 1000.422 1000.422    0.000   197.918 2181.696 2181.696    0.000     0.000 2311.248 2270.632   40.616
 63.80  1849.510  972.247  972.247    0.000   245.260 2123.631 2123.631    0.000     0.000 2340.702 2209.206  131.497
 63.90  1804.291  966.221  966.221    0.000   189.923 2135.478 2135.478    0.000     0.000 2362.815 2191.610  171.205
 64.00  1927.442  910.037  910.037    0.000   317.166 2111.803 2111.803    0.000     0.000 2433.998 2292.649  141.349
 64.10  1814.033  982.649  982.649    0.000   270.338 2106.790 2106.790    0.000     0.000 2250.728 2047.851  202.876
 64.20  1721.562 1064.101 1064.101    0.000   186.681 2154.422 2154.422    0.000     0.000 2150.795 2019.802  130.992
 64.30  1728.881 1033.558 1033.558    0.000   215.033 2136.992 2122.466   14.527     0.000 2210.611 2059.513  151.099
 64.40  1782.418 1071.213 1071.213    0.000   206.173 2129.215 2113.997   15.218     0.000 2312.656 2191.513  121.143
 64.50  1757.057 1075.706 1075.706    0.000   166.880 2013.392 2000.076   13.316     0.000 2220.667 2079.821  140.846
 64.60  1785.765 1031.276 1031.276    0.000   210.592 2064.803 2046.039   18.764     0.000 2260.677 2098.819  161.858
 64.70  1729.124 1102.818 1102.818    0.000   191.873 2205.337 2188.649   16.688     0.000 2178.946 1996.982  181.964
 64.80  1722.828 1022.775 1022.775    0.000   155.942 2074.097 2070.465    3.632     0.000 2364.130 2161.254  202.876
 64.90  1733.952 1070.375 1070.375    0.000   124.424 2118.096 2101.321   16.775     0.000 2494.016 2261.182  232.834
 65.00  1761.521 1072.703 1072.703    0.000   164.411 2141.865 2130.884   10.982     0.000 2379.423 2228.022  151.401
 65.10  1764.313 1084.456 1084.456    0.000   165.369 2250.426 2166.987   83.439     0.000 2417.124 2245.715  171.409
 65.20  1782.069 1063.892 1063.892    0.000   201.463 1993.420 1969.122   24.298     0.000 2301.999 2140.746  161.253
 65.30  1804.417 1049.048 1049.048    0.000   210.679 2158.312 2143.439   14.873     0.000 2240.977 2129.587  111.390
 65.40  1847.938 1006.811 1006.811    0.000   218.933 2107.036 2099.427    7.609     0.000 2241.078 2099.931  141.147
 65.50  1847.744  951.599  951.599    0.000   260.045 2070.420 2039.551   30.869     0.000 2331.959 2160.150  171.810
 65.60  1944.696  919.142  919.142    0.000   228.401 1996.460 1978.129   18.331     0.000 2215.251 2084.660  130.591
 65.70  1863.129  956.155  956.155    0.000   195.801 2171.481 2127.382   44.099     0.000 2306.535 2154.530  152.006
 65.80  1820.376  933.948  933.948    0.000   169.477 2216.177 2164.382   51.795     0.000 2204.094 2053.294  150.800
 65.90  1829.998  932.231  932.231    0.000   260.304 2191.671 2141.606   50.065     0.000 2377.112 2235.461  141.650
 66.00  1769.707 1032.484 1032.484    0.000   184.731 2125.596 2078.644   46.952     0.000 2345.838 2184.283  161.555
 66.10  1858.361  917.161  917.161    0.000   160.821 2122.169 2106.950   15.219     0.000 2278.877 2178.346  100.531
 66.20  1879.250  942.842  942.842    0.000   130.176 2236.950 2210.750   26.200     0.000 2350.557 2300.592   49.965
 66.30  1944.820  934.876  934.876    0.000   273.660 2133.581 2094.238   39.343     0.000 1795.919 1715.393   80.527
 66.40  1946.025  849.001  849.001    0.000   167.613 2242.966 2202.153   40.813     0.000 1955.364 1824.974  130.389
 66.50  1912.429  883.695  883.695    0.000   151.095 2122.569 2122.569    0.000     0.000 2241.784 2201.169   40.615
 66.60  1959.234  918.281  918.281    0.000   218.845 2064.687 2064.687    0.000     0.000 2133.719 2043.340   90.379
 66.70  1869.711  911.421  911.421    0.000   267.433 1991.658 1969.609   22.050     0.000 2188.400 2086.962  101.438
 66.80  1856.535  986.781  986.781    0.000   133.247 2115.779 2065.195   50.584     0.000 2088.268 1947.221  141.047
 66.90  1881.837  978.499  978.499    0.000   239.940 2155.704 2096.907   58.797     0.000 2448.088 2255.466  192.622
 67.00  1884.960  959.257  959.257    0.000   196.146 2131.367 2110.529   20.839     0.000 2425.969 2284.319  141.650
 67.10  1820.614  965.123  964.207    0.916   186.856 2110.775 2082.327   28.448     0.000 2115.916 1995.377  120.538
 67.20  1925.126  851.797  849.049    2.748   160.396 2120.615 2083.520   37.095     0.000 2159.848 1857.143  302.705
 67.30  1737.796 1050.719 1050.719    0.000   245.391 1975.878 1956.855   19.023     0.000 2178.248 1966.627  211.621
 67.40  1726.806 1062.447 1062.264    0.183   256.462 2026.503 1980.329   46.174     0.000 2127.879 1997.288  130.591
 67.50  1825.776 1044.859 1044.859    0.000   210.678 2041.102 2006.342   34.760     0.000 1905.194 1824.669   80.526
 67.60  1782.373 1124.260 1124.260    0.000   174.491 2046.041 2020.101   25.941     0.000 1933.548 1813.109  120.439
 67.70  1845.802  991.623  991.623    0.000   247.811 1998.946 1959.948   38.997     0.000 2087.155 1926.305  160.850
 67.80  1840.980  995.497  995.131    0.367   279.722 2097.366 2023.003   74.363     0.000 2337.891 2157.234  180.657
 67.90  1858.307 1005.481 1005.481    0.000   342.583 2008.201 1945.425   62.776     0.000 1965.615 1784.959  180.655
 68.00  1683.305 1086.963 1086.963    0.000   204.322 2118.155 2051.575   66.580     0.000 2108.070 1906.904  201.167
 68.10  1730.004 1028.802 1028.802    0.000   268.695 1952.957 1908.384   44.573     0.000 2116.014 1894.844  221.170
 68.20  1803.323 1021.500 1021.500    0.000   386.678 1938.853 1869.937   68.915     0.000 1873.630 1683.223  190.407
 68.30  1894.416  971.703  971.703    0.000   435.876 1972.895 1922.484   50.411     0.000 2044.338 1894.242  150.097
 68.40  1839.065  979.650  979.650    0.000   344.698 1914.230 1899.012   15.218     0.000 1975.074 1834.528  140.546
 68.50  1800.856  979.547  979.547    0.000   319.878 1950.360 1927.620   22.740     0.000 1897.053 1686.135  210.917
 68.60  1931.787  916.856  916.856    0.000   352.349 2024.037 1970.772   53.264     0.000 1997.388 1686.440  310.948
 68.70  1929.435  922.478  922.478    0.000   321.529 2032.632 1993.548   39.083     0.000 2155.927 1955.566  200.361
 68.80  1909.116  945.609  945.609    0.000   211.240 2185.988 2144.138   41.850     0.000 2095.407 1884.390  211.017
 68.90  1866.748  949.750  949.750    0.000   309.078 2086.966 2040.273   46.693     0.000 2178.241 2027.644  150.597
 69.00  1843.500  998.146  997.230    0.916   332.240 2005.500 1944.887   60.613     0.000 2024.837 1783.359  241.479
 69.10  1864.867  958.563  958.563    0.000   307.123 1981.924 1968.868   13.057     0.000 2024.835 1813.619  211.216
 69.20  1844.688 1014.490 1014.490    0.000   202.716 2148.753 2129.989   18.763     0.000 2058.107 1857.546  200.562
 69.30  1879.252  937.658  937.658    0.000   178.208 2141.610 2092.842   48.768     0.000 2168.385 1805.869  362.516
 69.40  1852.444 1015.215 1015.215    0.000   188.193 2077.828 2034.939   42.888     0.000 2033.587 1813.420  220.167
 69.50  1841.054  984.649  984.649    0.000   221.357 2094.977 2061.514   33.463     0.000 1995.677 1825.075  170.602
 69.60  1762.214 1007.156 1007.156    0.000   127.367 2209.033 2089.015  120.018     0.000 1974.166 1732.585  241.581
 69.70  1811.600 1001.819 1001.819    0.000   104.366 2135.265 2097.478   37.787     0.000 1835.024 1724.440  110.584
 69.80  1669.010 1114.856 1114.856    0.000   175.823 2066.011 2043.921   22.091     0.000 1705.037 1604.001  101.035
 69.90  1785.428  995.121  995.121    0.000   127.665 2077.219 2054.653   22.567     0.000 1724.138 1624.007  100.131
 70.00  1734.048  972.848  972.848    0.000   102.504 1993.685 1907.436   86.248     0.000 1767.768 1485.875  281.893
 70.10  1678.386  981.677  981.677    0.000    63.595 1977.263 1900.656   76.607     0.000 1755.205 1533.228  221.976
 70.20  1640.776 1043.135 1043.135    0.000   105.314 1976.103 1959.026   17.077     0.000 1763.153 1592.147  171.006
 70.30  1790.499  964.754  964.754    0.000    46.433 2120.199 1981.385  138.814     0.000 1983.523 1761.647  221.876
 70.40  1756.655 1001.971 1001.971    0.000   176.261 2091.866 1966.231  125.635     0.000 1823.762 1703.726  120.036
 70.50  1857.947  923.178  923.178    0.000   129.743 2069.641 1943.098  126.543     0.000 1897.153 1776.111  121.042
 70.60  1857.458  986.480  986.480    0.000   138.824 2094.568 2013.551   81.017     0.000 2021.928 1871.530  150.398
 70.70  1738.381 1021.169 1021.169    0.000   103.155 2057.468 1965.036   92.432     0.000 1931.245 1800.452  130.793
 70.80  1731.901 1015.827 1015.827    0.000    57.371 2230.123 2111.666  118.457     0.000 1957.470 1776.010  181.461
 70.90  1681.234 1044.642 1044.642    0.000   119.108 2107.709 2002.137  105.572     0.000 1801.956 1631.351  170.605
 71.00  1726.494 1051.477 1051.477    0.000    83.519 2240.081 2117.734  122.346     0.000 1952.856 1752.092  200.764
 71.10  1874.301  896.121  896.121    0.000    88.325 2194.385 2135.936   58.450     0.000 2032.281 1901.488  130.794
 71.20  1864.574  992.719  992.719    0.000   121.912 2158.317 2072.330   85.988     0.000 2098.122 2038.003   60.119
 71.30  1771.603 1045.473 1045.473    0.000   181.838 2084.384 1949.415  134.969     0.000 1978.283 1685.834  292.449
 71.40  1852.361  991.633  991.633    0.000   124.509 2242.971 2090.277  152.695     0.000 1927.819 1755.908  171.911
 71.50  1715.005 1043.370 1043.370    0.000   118.928 2265.330 2074.155  191.176     0.000 1917.465 1593.245  324.220
 71.60  1771.391 1042.535 1042.535    0.000   133.028 2173.918 2035.318  138.600     0.000 1846.486 1684.628  161.857
 71.70  1634.877 1117.038 1117.038    0.000   114.954 2173.063 2065.717  107.346     0.000 1804.161 1624.106  180.055
 71.80  1667.048 1086.088 1086.088    0.000   128.397 2251.756 2191.578   60.178     0.000 2036.097 1754.003  282.094
 71.90  1563.065 1187.429 1187.429    0.000    85.638 2019.057 1973.924   45.133     0.000 1796.721 1635.365  161.356
 72.00  1691.489 1174.075 1174.075    0.000   209.025 2139.256 2066.627   72.629     0.000 2065.855 1804.872  260.983
 72.10  1687.924 1089.738 1089.738    0.000   181.102 2035.148 1981.150   53.998     0.000 2078.112 1836.733  241.380
 72.20  1799.519 1014.602 1014.602    0.000   168.734 2182.368 2073.078  109.290     0.000 2127.480 1824.975  302.505
 72.30  1740.071 1060.859 1060.859    0.000   212.615 2012.806 1895.738  117.068     0.000 1791.203 1660.210  130.994
 72.40  1621.222 1118.903 1118.903    0.000   131.645 2152.611 2044.056  108.555     0.000 1918.168 1745.955  172.213
 72.50  1668.735 1077.056 1077.056    0.000   135.583 2039.593 1927.064  112.529     0.000 1908.114 1706.344  201.770
 72.60  1661.767 1097.736 1097.736    0.000   154.126 2047.727 1976.523   71.203     0.000 2045.842 1895.144  150.698
 72.70  1679.937 1129.474 1128.374    1.099   215.951 2077.791 2017.309   60.482     0.000 2036.396 1905.501  130.895
 72.80  1745.907 1126.972 1126.972    0.000   207.046 2050.878 1917.511  133.367     0.000 1754.899 1543.481  211.418
 72.90  1647.572 1067.299 1067.299    0.000   143.754 2013.713 1944.285   69.428     0.000 1712.379 1531.419  180.960
 73.00  1559.487 1088.189 1088.189    0.000   147.125 2164.761 2036.883  127.879     0.000 1946.418 1674.778  271.640
 73.10  1683.709 1108.860 1097.684   11.176   138.348 2156.773 2053.234  103.539     0.000 2027.449 1744.448  283.001
 73.20  1743.593 1068.490 1068.490    0.000   170.168 2100.822 2019.588   81.234     0.000 1976.677 1795.819  180.859
 73.30  1709.507 1044.520 1044.520    0.000    84.349 2115.834 2016.273   99.561     0.000 1906.713 1633.664  273.049
 73.40  1702.656 1054.407 1047.445    6.962   135.016 2084.825 2011.157   73.668     0.000 1886.598 1745.450  141.148
 73.50  1686.159 1094.984 1081.116   13.868   242.667 1910.468 1863.215   47.253     0.000 1806.877 1635.971  170.906
 73.60  1692.205 1064.656 1055.312    9.344   138.350 2047.994 2011.937   36.057     0.000 1863.378 1773.401   89.977
 73.70  1782.148 1023.669 1014.875    8.794   209.074 2052.617 1969.742   82.875     0.000 1975.675 1824.875  150.799
 73.80  1806.700  947.302  934.294   13.009   197.576 1928.716 1917.346   11.370     0.000 1864.985 1784.860   80.125
 73.90  1718.479 1056.543 1043.168   13.375    96.410 2032.657 1981.686   50.971     0.000 1643.116 1501.967  141.149
 74.00  1641.407 1068.800 1065.135    3.665    49.027 1983.111 1949.217   33.893     0.000 1733.593 1602.598  130.995
 74.10  1753.984  919.606  917.590    2.015    88.413 1978.874 1937.458   41.416     0.000 1712.683 1581.488  131.196
 74.20  1765.720  951.833  941.292   10.542    82.750 2019.417 1989.328   30.089     0.000 1715.087 1624.808   90.279
 74.30  1786.804  946.155  934.246   11.909    86.467 2001.789 1960.460   41.329     0.000 1744.047 1592.745  151.302
 74.40  1823.667  923.519  912.525   10.993   122.092 2199.225 2133.167   66.059     0.000 2017.496 1845.986  171.510
 74.50  1917.908  856.333  855.600    0.733   158.103 2119.709 2040.856   78.853     0.000 1929.327 1716.901  212.426
 74.60  1737.468  942.623  937.859    4.764   230.169 2061.782 2007.355   54.427     0.000 1907.715 1765.762  141.953
 74.70  1703.236  934.168  925.149    9.019   190.663 2024.571 1996.166   28.404     0.000 1914.152 1813.721  100.431
 74.80  1761.838  988.888  978.417   10.471   133.939 2101.174 2027.550   73.625     0.000 1922.896 1752.796  170.100
 74.90  1888.602  874.645  867.866    6.779   190.360 1967.066 1925.520   41.546     0.000 1943.206 1843.177  100.030
 75.00  1837.678  874.993  871.329    3.664   176.482 1993.569 1897.465   96.104     0.000 2026.344 1794.011  232.332
 75.10  1907.948  923.908  913.282   10.626   168.569 2004.801 1941.208   63.593     0.000 1918.168 1746.257  171.911
 75.20  1672.083  999.879  994.382    5.497   116.775 2072.667 1984.042   88.625     0.000 1885.995 1704.938  181.057
 75.30  1809.978  924.118  924.118    0.000   119.240 2023.255 1940.076   83.179     0.000 2015.280 1823.865  191.415
 75.40  1800.312  956.535  956.535    0.000   138.908 2050.414 1993.997   56.417     0.000 1931.043 1800.754  130.289
 75.50  1850.883  889.714  889.714    0.000   223.649 2080.723 2033.818   46.905     0.000 2103.956 1962.910  141.046
 75.60  1802.838  832.495  832.495    0.000   232.508 1952.500 1888.300   64.200     0.000 2102.151 1829.808  272.343
 75.70  1785.692  928.750  928.567    0.183    43.883 2188.287 2103.597   84.690     0.000 2084.555 1872.835  211.720
 75.80  1764.937  931.968  931.968    0.000    71.509 2131.306 2037.235   94.072     0.000 1974.570 1731.983  242.587
 75.90  1844.788  894.103  894.103    0.000   154.432 2063.938 1910.254  153.684     0.000 2094.906 1852.923  241.982
 76.00  1581.398  990.527  990.527    0.000   109.338 2092.213 1981.758  110.455     0.000 2158.344 1905.202  253.142
 76.10  1627.612  997.903  997.903    0.000   151.320 2025.070 1910.682  114.388     0.000 2057.707 1885.695  172.012
 76.20  1612.127  995.628  995.628    0.000    71.509 2112.571 2037.566   75.005     0.000 1756.911 1645.924  110.987
 76.30  1731.271  981.859  981.859    0.000   144.402 2095.368 2007.134   88.234     0.000 2006.435 1855.839  150.596
 76.40  1728.855  974.379  963.486   10.893   156.638 2075.619 2015.742   59.876     0.000 2197.049 2055.600  141.449
 76.50  1683.458 1122.525 1091.074   31.451   104.410 2240.410 2168.122   72.287     0.000 1885.995 1704.838  181.157
 76.60  1841.145 1045.194  986.025   59.169   115.606 2198.364 2113.412   84.952     0.000 1887.609 1715.698  171.911
 76.70  1779.659 1021.852 1017.089    4.763   116.127 2086.904 2043.456   43.448     0.000 1998.795 1918.370   80.425
 76.80  1702.734 1073.494 1073.494    0.000    66.750 2192.382 2114.953   77.429     0.000 1888.506 1646.224  242.282
 76.90  1697.693 1140.615 1140.615    0.000    75.486 2129.372 2093.402   35.971     0.000 1683.029 1461.555  221.474
 77.00  1764.315 1049.054 1049.054    0.000    73.758 2155.937 2076.519   79.418     0.000 1945.810 1715.390  230.420
 77.10  1719.306 1029.957 1029.957    0.000    71.855 2095.710 2031.597   64.113     0.000 1895.143 1674.476  220.667
 77.20  1749.298  997.441  997.441    0.000    84.825 2068.568 2068.568    0.000     0.000 1986.227 1694.280  291.947
 77.30  1770.422  982.314  982.314    0.000    18.677 1946.133 1946.133    0.000     0.000 1702.424 1522.269  180.155
 77.40  1714.875 1023.340 1023.340    0.000    72.115 1978.166 1978.166    0.000     0.000 1804.967 1654.269  150.698
 77.50  1673.229 1001.043 1001.043    0.000    50.065 1928.816 1928.816    0.000     0.000 1559.472 1469.495   89.976
 77.60  1693.651 1033.296 1033.296    0.000   120.105 2081.815 2081.815    0.000     0.000 1728.466 1566.205  162.261
 77.70  1764.325 1010.552 1010.552    0.000    79.248 1944.138 1944.138    0.000     0.000 1673.771 1573.742  100.030
 77.80  1714.605 1013.181 1013.181    0.000   107.048 2017.636 2017.636    0.000     0.000 1794.812 1663.919  130.893
 77.90  1716.388 1063.105 1063.105    0.000    86.296 2141.973 2141.973    0.000     0.000 1896.147 1715.793  180.354
 78.00  1733.154 1081.964 1081.964    0.000   131.086 1962.358 1962.358    0.000     0.000 1693.882 1553.137  140.745
 78.10  1795.231  943.440  943.440    0.000    57.156 2052.624 2052.624    0.000     0.000 2069.168 1928.221  140.947
 78.20  1817.452  956.759  956.759    0.000    82.923 2117.855 2117.855    0.000     0.000 1987.033 1846.891  140.142
 78.30  1788.599 1034.040 1034.040    0.000   187.504 2048.759 2048.759    0.000     0.000 1786.469 1685.837  100.633
 78.40  1760.743 1000.651 1000.651    0.000   158.756 2041.516 2041.516    0.000     0.000 1703.035 1551.834  151.201
 78.50  1852.489 1007.803 1007.803    0.000   225.680 2062.480 2062.480    0.000     0.000 2074.403 1884.396  190.006
 78.60  1827.853 1030.844 1030.844    0.000    99.006 2096.368 2094.552    1.816     0.000 1919.074 1757.618  161.455
 78.70  1846.021 1001.206 1001.206    0.000   147.903 2235.910 2232.278    3.632     0.000 2199.854 1998.188  201.667
 78.80  1788.106 1043.538 1043.538    0.000   270.292 1928.571 1894.720   33.851     0.000 2075.190 1762.133  313.057
 78.90  1871.958  995.691  995.691    0.000   264.191 2038.809 2036.993    1.816     0.000 2157.130 1905.399  251.731
 79.00  1926.560  936.434  936.434    0.000   192.861 2147.457 2136.476   10.982     0.000 2388.757 2086.759  301.998
 79.10  1859.197 1016.391 1016.391    0.000   231.855 2031.972 2006.205   25.767     0.000 1988.833 1656.274  332.559
 79.20  1878.314  939.603  939.603    0.000   189.492 2052.834 1968.747   84.087     0.000 1815.022 1532.930  282.092
 79.30  1809.161 1040.335 1040.335    0.000   174.839 2103.988 1994.524  109.464     0.000 1848.300 1534.839  313.462
 79.40  1796.662 1090.386 1090.386    0.000   189.361 2219.242 2051.547  167.695     0.000 2156.629 1664.822  491.807
 79.50  1684.413 1087.580 1087.580    0.000   162.727 2114.475 2002.852  111.623     0.000 1845.380 1503.571  341.808
 79.60  1707.276 1135.373 1135.373    0.000   152.784 2111.497 2006.401  105.096     0.000 2069.570 1644.518  425.053
 79.70  1800.933 1008.159 1008.159    0.000   175.787 2188.215 2098.593   89.621     0.000 2026.149 1600.391  425.758
 79.80  1870.870 1053.685 1053.685    0.000   172.108 2197.788 2188.363    9.425     0.000 2104.256 1811.608  292.648
 79.90  1747.158 1108.473 1108.473    0.000   130.432 2111.076 2081.807   29.269     0.000 1914.453 1611.246  303.208
 80.00  1712.001 1124.952 1124.952    0.000   161.303 2219.063 2197.273   21.790     0.000 2145.975 1682.017  463.958
 80.10  1767.120 1122.677 1122.677    0.000   216.461 2205.668 2149.510   56.158     0.000 2207.605 1692.177  515.429
 80.20  1740.707 1159.797 1159.797    0.000   152.827 2184.825 2167.835   16.990     0.000 2175.535 1862.577  312.958
 80.30  1770.720 1107.644 1107.644    0.000   175.568 2155.380 2139.038   16.343     0.000 1907.109 1695.890  211.219
 80.40  1743.465 1136.559 1136.559    0.000   134.411 2127.663 2083.780   43.883     0.000 2180.760 1806.273  374.487
 80.50  1722.968 1202.475 1202.475    0.000   156.111 2169.246 2147.456   21.790     0.000 2218.457 1905.096  313.361
 80.60  1762.826 1099.207 1099.207    0.000   155.730 2186.629 2144.822   41.807     0.000 1999.095 1706.243  292.852
 80.70  1773.329 1110.261 1110.261    0.000   145.353 2100.215 2100.215    0.000     0.000 1926.411 1774.808  151.603
 80.80  1780.268 1113.590 1113.590    0.000   121.182 2197.753 2164.075   33.678     0.000 2096.819 1723.136  373.683
 80.90  1722.893 1076.580 1076.580    0.000   168.479 2196.496 2131.948   64.548     0.000 2230.828 1784.461  446.367
 81.00  1747.252 1074.740 1074.740    0.000   162.727 2177.311 2105.846   71.465     0.000 2098.933 1755.110  343.823
 81.10  1781.088 1167.911 1167.911    0.000   139.942 1972.509 1957.853   14.656     0.000 1865.094 1562.590  302.504
 81.20  1698.213 1058.956 1058.956    0.000   107.221 2027.120 2027.120    0.000     0.000 1945.823 1712.484  233.338
 81.30  1754.443 1067.571 1067.571    0.000   148.072 1973.636 1933.949   39.687     0.000 1804.571 1582.595  221.976
 81.40  1742.301 1131.420 1131.420    0.000   184.123 2020.966 2019.063    1.902     0.000 1743.442 1289.944  453.498
 81.50  1720.695 1092.976 1092.976    0.000   152.568 1972.470 1972.470    0.000     0.000 2066.060 1661.214  404.845
 81.60  1810.050 1028.740 1028.740    0.000   151.444 1909.955 1896.943   13.012     0.000 1571.438 1410.384  161.054
 81.70  1885.541 1027.321 1027.321    0.000   125.549 2015.904 1997.228   18.675     0.000 1858.045 1474.109  383.935
 81.80  1732.754 1131.002 1131.002    0.000    18.936 2174.398 2097.404   76.994     0.000 1836.635 1515.030  321.605
 81.90  1921.809  948.906  948.906    0.000    88.284 2058.925 1992.910   66.015     0.000 1596.159 1344.023  252.136
 82.00  1742.426 1074.196 1074.196    0.000    81.364 2041.372 1958.714   82.658     0.000 1635.572 1282.199  353.373
 82.10  1864.306 1059.376 1059.376    0.000   148.329 2125.118 2097.062   28.056     0.000 2037.501 1593.451  444.051
 82.20  1882.995 1032.695 1032.695    0.000    52.486 2023.745 2006.668   17.077     0.000 1622.608 1411.187  211.420
 82.30  1829.630 1056.429 1056.429    0.000    52.096 2014.962 1998.058   16.904     0.000 1544.388 1403.241  141.147
 82.40  1825.931  926.905  926.905    0.000    71.509 1977.281 1942.005   35.277     0.000 1512.322 1391.282  121.040
 82.50  1952.609  912.024  912.024    0.000   118.071 2071.329 2025.935   45.395     0.000 1654.872 1423.245  231.627
 82.60  1936.390  914.834  914.834    0.000    80.329 2044.369 1989.680   54.689     0.000 1683.731 1462.057  221.674
 82.70  1862.583  941.287  941.287    0.000   138.563 2010.393 1948.052   62.341     0.000 1825.988 1491.313  334.675
 82.80  1897.732  960.507  960.507    0.000    91.007 1971.307 1967.589    3.718     0.000 1521.773 1421.341  100.432
 82.90  2014.092  889.542  889.542    0.000   112.711 1978.391 1957.857   20.534     0.000 1534.737 1333.670  201.067
 83.00  2059.763  911.600  911.600    0.000   143.319 1977.572 1943.765   33.807     0.000 1631.053 1381.430  249.623
 83.10  1945.309  996.791  996.791    0.000    62.257 1818.814 1803.595   15.218     0.000 1511.014 1349.862  161.152
 83.20  1944.262 1002.966 1002.966    0.000    85.551 1910.560 1903.254    7.306     0.000 1712.484 1461.454  251.030
 83.30  1867.756 1020.488 1020.488    0.000   139.248 1980.193 1942.582   37.611     0.000 1634.467 1383.538  250.929
 83.40  1916.119  985.875  985.875    0.000   109.897 1889.893 1859.891   30.003     0.000 1651.663 1482.064  169.599
 83.50  1891.208 1017.192 1017.192    0.000   115.387 1990.959 1970.077   20.882     0.000 1721.226 1520.865  200.362
 83.60  1990.619  848.548  848.548    0.000   117.980 1946.703 1944.844    1.859     0.000 2035.492 1844.281  191.211
 83.70  1941.707  847.482  847.482    0.000    97.534 1903.564 1877.454   26.110     0.000 1662.822 1532.834  129.988
 83.80  2001.632  840.064  840.064    0.000   198.219 1869.278 1848.657   20.621     0.000 1623.411 1482.666  140.745
 83.90  1977.169  860.217  860.217    0.000   151.014 1712.075 1712.075    0.000     0.000 1495.329 1415.406   79.924
 84.00  1980.371  826.834  826.834    0.000   191.826 1833.196 1829.392    3.805     0.000 1403.139 1252.644  150.496
 84.10  1994.130  865.701  865.701    0.000   164.587 1786.636 1771.635   15.001     0.000 1526.592 1315.375  211.218
 84.20  1971.574  881.037  881.037    0.000   239.991 1935.024 1903.767   31.258     0.000 1843.880 1543.588  300.292
 84.30  1883.242  907.519  907.519    0.000   183.606 1923.059 1923.059    0.000     0.000 1756.517 1424.860  331.656
 84.40  1867.621  954.741  954.741    0.000   190.741 1929.415 1923.709    5.707     0.000 1788.789 1414.103  374.686
 84.50  1893.731  957.560  957.560    0.000   145.137 2119.978 2085.477   34.501     0.000 1902.287 1547.506  354.782
 84.60  1842.164 1019.680 1019.680    0.000   162.555 2202.172 2165.855   36.317     0.000 2252.446 1889.119  363.328
 84.70  1960.864  920.409  920.409    0.000   112.967 1958.167 1941.824   16.343     0.000 2038.511 1856.546  181.966
 84.80  1883.018  911.073  911.073    0.000    84.823 1960.691 1960.691    0.000     0.000 1897.457 1705.742  191.714
 84.90  1902.067  886.923  886.923    0.000   142.111 2043.021 2039.217    3.805     0.000 1916.563 1695.091  221.472
 85.00  1955.745  857.853  857.853    0.000   115.003 1849.098 1839.587    9.511     0.000 1604.210 1462.862  141.348
 85.10  1902.981  882.815  882.815    0.000   176.513 1906.189 1898.580    7.609     0.000 1602.998 1371.875  231.122
 85.20  1855.043  963.980  963.980    0.000   102.249 2033.693 2011.816   21.876     0.000 1878.362 1645.427  232.935
 85.30  1859.618  980.711  980.711    0.000    70.038 2016.105 2014.203    1.902     0.000 1665.536 1534.039  131.497
 85.40  1872.277  933.056  933.056    0.000    91.913 1900.740 1898.838    1.902     0.000 1725.247 1604.106  121.142
 85.50  1906.884  983.522  983.522    0.000   119.021 2093.758 2069.201   24.557     0.000 1956.264 1664.724  291.540
 85.60  1950.853  902.848  902.848    0.000   118.590 1976.067 1976.067    0.000     0.000 1702.129 1540.977  161.152
 85.70  2048.544  921.542  921.542    0.000   139.947 1945.750 1945.750    0.000     0.000 1713.690 1643.218   70.472
 85.80  1991.182  853.132  853.132    0.000   126.109 1982.531 1971.247   11.284     0.000 1777.420 1615.562  161.857
 85.90  1833.827 1025.981 1025.981    0.000    86.423 1845.878 1845.878    0.000     0.000 1472.307 1381.728   90.579
 86.00  1994.251  872.096  872.096    0.000    79.679 1869.775 1869.775    0.000     0.000 1749.371 1607.922  141.449
 86.10  2007.864  844.268  844.268    0.000   147.555 1840.438 1840.438    0.000     0.000 1424.256 1312.966  111.290
 86.20  1991.676  904.446  904.446    0.000   181.150 1889.628 1889.628    0.000     0.000 1464.264 1414.199   50.065
 86.30  2042.975  825.953  825.953    0.000   284.127 1838.427 1838.427    0.000     0.000 1585.708 1535.341   50.366
 86.40  1961.141  882.238  882.238    0.000   287.020 1865.198 1865.198    0.000     0.000 1819.043 1667.340  151.703
 86.50  1969.026  898.571  898.571    0.000   289.394 2037.742 2037.742    0.000     0.000 2018.803 1888.011  130.792
 86.60  1903.315  905.863  905.863    0.000   247.161 1833.455 1833.455    0.000     0.000 1868.100 1747.362  120.738
 86.70  1836.811  862.874  862.874    0.000   235.013 1883.566 1883.566    0.000     0.000 1806.777 1716.299   90.478
 86.80  1783.993  916.058  916.058    0.000   237.657 1813.928 1813.928    0.000     0.000 1695.594 1574.753  120.841
 86.90  1932.849  795.128  795.128    0.000   219.023 1780.643 1780.643    0.000     0.000 1586.616 1485.983  100.633
 87.00  1856.920  900.346  900.346    0.000   218.932 1864.286 1864.286    0.000     0.000 1898.968 1788.383  110.585
 87.10  1822.243  915.052  915.052    0.000   163.246 1984.557 1984.557    0.000     0.000 1959.689 1848.601  111.088
 87.20  1775.079  913.431  913.431    0.000   210.501 2084.090 2059.533   24.557     0.000 1887.207 1636.078  251.128
 87.30  1898.866  897.414  897.414    0.000   208.989 2045.049 2020.882   24.167     0.000 2212.127 1949.537  262.590
 87.40  1883.735  919.235  919.235    0.000   233.935 1873.633 1867.926    5.707     0.000 1950.643 1687.449  263.195
 87.50  2019.082  820.798  820.798    0.000   294.290 1867.356 1867.356    0.000     0.000 1908.418 1807.484  100.934
 87.60  2025.062  839.389  839.389    0.000   427.309 1922.566 1918.848    3.718     0.000 2132.508 1930.337  202.171
 87.70  1877.758  857.692  857.692    0.000   351.178 1769.047 1769.047    0.000     0.000 1820.153 1668.449  151.704
 87.80  1995.865  859.715  859.715    0.000   349.580 1877.006 1877.006    0.000     0.000 1986.234 1865.796  120.439
 87.90  2019.887  869.895  869.895    0.000   264.239 1989.273 1989.273    0.000     0.000 2113.306 1981.709  131.597
 88.00  1975.358  849.190  849.190    0.000   337.086 1930.188 1930.188    0.000     0.000 2112.302 1919.781  192.521
 88.10  1932.821  903.163  903.163    0.000   305.132 1967.929 1967.929    0.000     0.000 2213.135 2071.685  141.450
 88.20  2002.861  854.404  854.404    0.000   300.425 1999.387 1999.387    0.000     0.000 2202.375 2091.791  110.584
 88.30  1913.143  948.205  948.205    0.000   272.752 2030.181 2028.365    1.816     0.000 2081.839 1849.610  232.229
 88.40  1876.113 1009.377 1009.377    0.000   241.749 1967.094 1967.094    0.000     0.000 1949.635 1879.163   70.472
 88.50  1935.369  884.919  884.919    0.000   304.056 1835.882 1835.882    0.000     0.000 1929.936 1818.747  111.189
 88.60  1817.756  932.981  932.981    0.000   351.088 1890.870 1890.870    0.000     0.000 1950.642 1768.980  181.661
 88.70  1776.720  931.207  931.207    0.000   259.223 1828.792 1828.792    0.000     0.000 1676.689 1566.203  110.485
 88.80  1875.526  893.590  893.590    0.000   186.634 1869.190 1869.190    0.000     0.000 1757.623 1677.196   80.427
 88.90  1824.883  845.069  845.069    0.000   161.431 1845.039 1845.039    0.000     0.000 1728.158 1688.347   39.811
 89.00  1919.439  871.016  871.016    0.000   152.182 1804.329 1804.329    0.000     0.000 1698.403 1658.089   40.314
 89.10  1844.756  900.517  900.517    0.000   118.289 1958.334 1958.334    0.000     0.000 1633.563 1532.930  100.633
 89.20  1787.798  874.823  874.823    0.000    67.445 1955.748 1955.748    0.000     0.000 1633.463 1593.551   39.912
 89.30  1794.875  863.607  863.607    0.000   177.646 1858.976 1858.976    0.000     0.000 1736.006 1615.468  120.538
 89.40  1856.780  797.531  797.531    0.000   225.372 1688.847 1688.847    0.000     0.000 1494.525 1373.887  120.637
 89.50  1838.682  892.120  892.120    0.000   205.058 1716.489 1716.489    0.000     0.000 1521.372 1431.797   89.575
 89.60  1900.202  835.792  835.792    0.000   199.439 1636.675 1636.675    0.000     0.000 1896.056 1805.477   90.579
 89.70  1881.121  816.760  816.760    0.000   172.329 1770.698 1770.698    0.000     0.000 1935.566 1844.987   90.579
 89.80  1824.732  879.407  879.407    0.000   274.404 1665.821 1665.821    0.000     0.000 1683.128 1602.301   80.828
 89.90  1810.374  801.234  801.234    0.000   230.304 1685.099 1685.099    0.000     0.000 1569.626 1509.207   60.419
 90.00  1816.603  880.417  880.417    0.000   154.774 1820.200 1820.200    0.000     0.000 1724.147 1653.574   70.573
 90.10  1944.322  797.520  797.520    0.000   150.583 1680.182 1680.182    0.000     0.000 1573.850 1493.625   80.225
 90.20  1909.432  803.353  803.353    0.000   176.563 1702.378 1702.378    0.000     0.000 1553.538 1442.349  111.189
 90.30  1952.325  792.929  792.929    0.000   150.755 1705.620 1705.620    0.000     0.000 1688.151 1577.566  110.585
 90.40  1777.772  943.373  943.373    0.000    66.969 1816.485 1816.485    0.000     0.000 1574.250 1473.719  100.531
 90.50  1752.482 1029.101 1029.101    0.000   140.029 2011.279 2011.279    0.000     0.000 1834.927 1744.449   90.478
 90.60  1814.049 1008.033 1008.033    0.000   117.808 1849.542 1849.542    0.000     0.000 1604.003 1463.159  140.844
 90.70  1756.192 1009.849 1009.849    0.000    96.406 1796.512 1796.512    0.000     0.000 1485.280 1394.800   90.480
 90.80  1787.253 1026.828 1026.828    0.000   105.011 1906.320 1899.057    7.263     0.000 1622.704 1492.014  130.690
 90.90  1811.309  887.937  887.937    0.000   204.270 1855.054 1844.159   10.895     0.000 1642.812 1471.809  171.003
 91.00  1797.119  853.322  853.322    0.000   193.813 1768.286 1759.207    9.079     0.000 1542.582 1402.138  140.443
 91.10  1798.029  941.294  941.294    0.000   155.206 1927.990 1927.990    0.000     0.000 1719.208 1699.102   20.106
 91.20  2065.151  802.474  802.474    0.000   261.775 1795.014 1795.014    0.000     0.000 1681.509 1510.606  170.903
 91.30  1994.276  792.067  792.067    0.000   320.831 1840.881 1839.065    1.816     0.000 1883.074 1662.007  221.068
 91.40  1910.675  817.713  817.713    0.000   218.626 1861.371 1848.660   12.711     0.000 1804.561 1663.818  140.743
 91.50  1997.188  885.862  885.862    0.000   217.030 1922.240 1920.425    1.816     0.000 1992.755 1801.746  191.009
 91.60  1905.575  924.369  924.369    0.000   168.863 1955.973 1945.078   10.895     0.000 1765.253 1674.675   90.579
 91.70  1918.300  865.886  865.886    0.000   189.318 1976.083 1967.004    9.079     0.000 1808.484 1657.687  150.797
 91.80  1957.839  965.629  965.629    0.000   118.200 2055.986 2039.644   16.343     0.000 1930.332 1739.222  191.110
 91.90  1865.467  892.064  892.064    0.000   141.677 1814.440 1812.624    1.816     0.000 1670.350 1569.819  100.531
 92.00  1752.456  960.735  960.735    0.000   113.447 1898.062 1898.062    0.000     0.000 1530.719 1460.347   70.372
 92.10  1615.574 1065.548 1065.548    0.000   132.809 1902.690 1897.243    5.448     0.000 1508.803 1408.272  100.531
 92.20  1798.077 1023.709 1023.709    0.000    29.441 2017.759 2008.680    9.079     0.000 1461.650 1391.279   70.372
 92.30  1774.313 1019.083 1019.083    0.000    62.558 1995.556 1986.477    9.079     0.000 1603.804 1513.326   90.478
 92.40  1802.198 1001.042 1001.042    0.000   110.199 1966.445 1966.445    0.000     0.000 1544.084 1503.872   40.212
 92.50  1832.793 1025.177 1025.177    0.000   163.857 1969.892 1958.911   10.981     0.000 1563.684 1443.047  120.637
 92.60  1818.842  999.515  999.515    0.000   254.519 1887.242 1883.611    3.632     0.000 1734.391 1563.388  171.003
 92.70  1787.122 1018.059 1018.059    0.000   147.861 1940.639 1933.289    7.350     0.000 1846.288 1694.786  151.502
 92.80  1833.874  995.602  995.602    0.000   159.788 1958.104 1939.859   18.245     0.000 1857.043 1665.329  191.714
 92.90  1651.860 1101.650 1101.650    0.000   213.878 1981.697 1954.114   27.583     0.000 1801.343 1630.440  170.903
 93.00  1667.080 1135.188 1135.188    0.000   244.533 2011.801 2008.170    3.632     0.000 1973.661 1853.023  120.638
 93.10  1797.260 1000.846 1000.846    0.000   238.437 2102.326 2089.529   12.797     0.000 2102.845 1841.764  261.081
 93.20  1795.234 1071.924 1071.924    0.000   206.400 2031.251 2031.251    0.000     0.000 2158.540 2048.357  110.183
 93.30  1892.817  968.318  968.318    0.000   148.245 1999.861 1999.861    0.000     0.000 1856.839 1756.308  100.531
 93.40  1840.606  972.277  972.277    0.000   213.014 1997.914 1996.098    1.816     0.000 1916.958 1755.806  161.152
 93.50  1821.623  959.746  959.746    0.000   138.263 2128.223 2126.407    1.816     0.000 1845.276 1724.639  120.637
 93.60  1843.044  882.524  882.524    0.000   225.853 1938.786 1938.786    0.000     0.000 2101.540 1941.090  160.450
 93.70  1813.931  975.795  975.795    0.000   157.067 1955.515 1955.515    0.000     0.000 1957.578 1857.047  100.531
 93.80  1819.534  990.057  990.057    0.000   105.879 2021.892 2021.892    0.000     0.000 1896.053 1755.006  141.048
 93.90  1903.121  896.843  896.843    0.000   105.231 1859.970 1859.970    0.000     0.000 1613.352 1613.352    0.000
 94.00  1871.676  972.835  972.835    0.000   145.868 1989.070 1989.070    0.000     0.000 1575.153 1535.040   40.112
 94.10  1852.379  897.983  897.983    0.000   195.980 1764.900 1757.637    7.263     0.000 1583.192 1552.932   30.260
 94.20  1905.031  916.805  916.805    0.000   137.916 1812.010 1781.141   30.869     0.000 1551.319 1400.522  150.796
 94.30  1941.006  842.888  842.888    0.000   158.279 1834.608 1814.288   20.320     0.000 1370.168 1340.009   30.159
 94.40  1841.649  875.107  875.107    0.000   175.747 1836.164 1808.926   27.238     0.000 1378.513 1348.454   30.059
 94.50  1780.687  954.084  954.084    0.000   160.916 1743.540 1743.540    0.000     0.000 1433.099 1402.638   30.462
 94.60  1800.511  920.712  920.712    0.000    93.645 1672.254 1672.254    0.000     0.000 1513.727 1444.058   69.670
 94.70  1909.184  850.953  850.953    0.000   187.809 1760.091 1760.091    0.000     0.000 1705.944 1675.684   30.260
 94.80  1822.101  888.223  888.223    0.000   112.409 1683.275 1683.275    0.000     0.000 1404.147 1404.147    0.000
 94.90  1950.572  805.629  805.629    0.000    85.990 1725.069 1725.069    0.000     0.000 1483.567 1463.260   20.308
 95.00  1927.566  773.347  773.347    0.000   115.262 1652.406 1646.959    5.448     0.000 1564.898 1544.992   19.906
 95.10  1931.705  766.865  766.865    0.000   177.949 1567.063 1567.063    0.000     0.000 1474.217 1433.703   40.515
 95.20  1740.671  816.365  816.365    0.000    91.397 1516.691 1516.691    0.000     0.000 1292.454 1262.596   29.859
 95.30  1861.980  794.200  794.200    0.000   150.798 1621.276 1621.276    0.000     0.000 1304.017 1253.449   50.568
 95.40  1937.204  842.497  842.497    0.000   127.358 1720.956 1711.790    9.166     0.000 1363.729 1162.667  201.062
 95.50  1857.134  875.305  875.305    0.000    90.791 1646.128 1644.226    1.902     0.000 1414.804 1334.580   80.224
 95.60  1908.606  777.535  777.535    0.000    51.362 1632.902 1632.902    0.000     0.000 1443.854 1383.133   60.722
 95.70  1931.151  910.105  910.105    0.000    49.979 1644.495 1644.495    0.000     0.000 1352.574 1261.792   90.782
 95.80  1816.767  854.990  854.990    0.000    14.786 1787.941 1741.340   46.602     0.000 1586.313 1484.875  101.438
 95.90  1846.794  912.810  912.810    0.000    24.556 1863.336 1816.819   46.517     0.000 1435.011 1252.745  182.266
 96.00  1798.260  881.204  881.204    0.000   115.521 1777.867 1777.867    0.000     0.000 1554.844 1363.529  191.315
 96.10  1752.627  894.256  894.256    0.000   108.647 1836.805 1766.681   70.124     0.000 1471.608 1310.354  161.255
 96.20  1836.209  860.572  860.572    0.000   138.392 1795.038 1694.912  100.126     0.000 1804.970 1643.916  161.054
 96.30  1941.052  846.415  846.415    0.000   163.858 1735.382 1633.832  101.550     0.000 1460.751 1360.620  100.131
 96.40  1962.044  795.336  795.336    0.000   211.328 1690.490 1672.030   18.459     0.000 1574.749 1483.969   90.781
 96.50  1853.914  901.334  901.334    0.000   181.495 1756.245 1694.252   61.993     0.000 1777.727 1686.543   91.184
 96.60  1789.164  960.837  960.837    0.000   145.352 1789.515 1765.090   24.426     0.000 1664.231 1613.663   50.568
 96.70  1844.534  924.195  924.195    0.000   161.305 1827.200 1783.882   43.318     0.000 1676.393 1595.464   80.929
 96.80  1913.794  917.748  917.748    0.000   213.706 1913.511 1913.511    0.000     0.000 1742.835 1622.097  120.738
 96.90  1939.115  832.225  832.225    0.000   182.275 1884.775 1869.861   14.914     0.000 1960.897 1748.774  212.124
 97.00  1877.966  802.944  802.944    0.000   190.353 2003.591 1977.219   26.372     0.000 2242.492 1888.314  354.178
 97.10  1950.731  785.438  785.438    0.000   191.604 1925.591 1902.938   22.654     0.000 1977.582 1745.251  232.330
 97.20  1930.713  832.083  832.083    0.000   172.108 1899.830 1873.589   26.241     0.000 1754.807 1582.795  172.011
 97.30  1736.901 1030.708 1030.708    0.000   154.858 1863.501 1863.501    0.000     0.000 1634.765 1493.215  141.550
 97.40  1856.548  887.350  887.350    0.000   107.307 1944.102 1867.064   77.039     0.000 1795.423 1532.329  263.094
 97.50  1848.770  928.854  928.854    0.000   175.137 1989.767 1959.852   29.915     0.000 1886.706 1603.202  283.505
 97.60  1847.110  866.732  866.732    0.000   153.827 1978.429 1972.852    5.576     0.000 1937.370 1633.056  304.314
 97.70  1810.693  918.044  918.044    0.000   223.605 1798.409 1735.981   62.428     0.000 1675.988 1544.088  131.900
 97.80  1860.892  854.632  854.632    0.000   128.922 1948.415 1843.101  105.314     0.000 1955.661 1723.130  232.531
 97.90  1768.304  877.261  877.261    0.000   131.517 1847.522 1772.082   75.440     0.000 1480.346 1319.393  160.954
 98.00  1767.940  884.034  884.034    0.000   177.428 1867.419 1763.662  103.757     0.000 1661.516 1420.236  241.280
 98.10  1799.190  876.537  876.537    0.000   153.870 1809.165 1809.165    0.000     0.000 1481.454 1299.491  181.964
 98.20  1933.369  766.615  766.615    0.000   209.124 1798.181 1792.734    5.448     0.000 1642.703 1491.705  150.998
 98.30  1910.656  796.221  796.221    0.000   253.173 1860.243 1760.850   99.393     0.000 1498.450 1346.948  151.502
 98.40  1977.020  802.071  802.071    0.000   186.986 1883.283 1763.398  119.885     0.000 1554.344 1371.978  182.367
 98.50  1827.865  789.046  789.046    0.000   116.041 1834.116 1751.020   83.096     0.000 1532.424 1441.845   90.579
 98.60  1870.417  867.121  867.121    0.000    93.601 1896.109 1799.140   96.969     0.000 1534.940 1322.011  212.929
 98.70  1876.025  825.572  825.572    0.000   138.564 1841.894 1743.194   98.700     0.000 1745.655 1563.087  182.568
 98.80  1884.278  808.519  808.519    0.000   146.217 1942.771 1927.725   15.046     0.000 1624.812 1473.209  151.604
 98.90  1843.261  876.555  876.555    0.000   133.809 1892.389 1793.128   99.261     0.000 1543.786 1321.911  221.875
 99.00  1880.696  859.380  859.380    0.000   169.478 1899.471 1795.973  103.498     0.000 1614.761  998.898  615.863
 99.10  1780.302  909.215  909.215    0.000   135.192 1901.650 1790.154  111.496     0.000 1714.288 1442.244  272.044
 99.20  1851.831  802.896  802.896    0.000   145.049 1872.776 1785.444   87.332     0.000 1643.514 1320.803  322.712
 99.30  1795.053  965.406  965.406    0.000   111.371 1957.762 1810.730  147.031     0.000 1797.229 1524.282  272.947
 99.40  1853.105  923.855  923.855    0.000    83.698 2116.291 1991.261  125.030     0.000 1949.533 1645.319  304.214
 99.50  1867.693  874.897  874.897    0.000    87.203 1958.763 1819.341  139.422     0.000 1685.738 1534.134  151.604
 99.60  1785.259  922.616  922.616    0.000    56.680 2051.685 1874.215  177.470     0.000 1843.379 1500.157  343.221
 99.70  1784.047  883.262  883.262    0.000    82.748 2019.159 1932.436   86.723     0.000 1645.724 1100.033  545.691
 99.80  1771.696  940.323  940.323    0.000    63.898 1896.075 1846.963   49.112     0.000 1513.631 1392.187  121.444
 99.90  1805.572  890.896  890.896    0.000    73.538 1927.317 1884.303   43.014     0.000 1586.009 1152.312  433.697
100.00  1739.790  950.815  950.815    0.000    21.963 1980.629 1980.629    0.000     0.000 1635.069 1301.199  333.870
100.10  1783.388  950.473  950.473    0.000    72.979 1890.943 1890.943    0.000     0.000 1583.602 1230.831  352.771
100.20  1838.075  922.630  922.630    0.000    35.839 1883.504 1853.759   29.745     0.000 1561.285 1409.982  151.303
100.30  1792.307  972.938  972.938    0.000    45.223 1909.300 1828.455   80.845     0.000 1542.782 1230.927  311.855
100.40  1794.993  956.395  956.395    0.000    63.941 2015.919 1976.749   39.170     0.000 1624.415 1311.959  312.456
100.50  1806.674  950.762  950.762    0.000   122.089 1923.560 1884.909   38.651     0.000 1706.348 1393.689  312.658
100.60  1842.952  906.338  906.338    0.000    69.519 1910.558 1837.623   72.934     0.000 1430.588 1270.740  159.848
100.70  1721.339  977.772  977.772    0.000    65.585 1977.753 1933.568   44.185     0.000 1594.358 1424.356  170.002
100.80  1897.599  875.983  875.983    0.000   119.799 2003.715 1963.119   40.596     0.000 1695.587 1364.231  331.356
100.90  1893.483  857.990  857.990    0.000    92.601 1926.390 1885.406   40.984     0.000 1369.566 1329.354   40.212
101.00  1873.386  882.800  882.800    0.000    62.942 1929.596 1897.344   32.252     0.000 1291.050 1271.144   19.906
101.10  1849.224  871.131  871.131    0.000    61.043 1941.264 1879.097   62.167     0.000 1601.395 1410.484  190.911
101.20  1819.924  873.578  873.578    0.000   123.990 1893.204 1785.817  107.387     0.000 1899.267 1576.559  322.708
101.30  1845.905  903.588  903.588    0.000    85.517 1969.258 1874.925   94.333     0.000 1563.889 1282.299  281.590
101.40  1712.806 1026.994 1026.994    0.000    76.006 1988.553 1940.348   48.205     0.000 1716.300 1605.413  110.887
101.50  1622.421 1120.117 1120.117    0.000    79.594 1937.452 1927.984    9.468     0.000 1798.538 1576.261  222.277
101.60  1783.910 1028.740 1028.740    0.000    98.616 2036.186 1972.201   63.985     0.000 1838.444 1454.309  384.135
101.70  1735.965 1049.592 1049.592    0.000    81.625 1972.120 1913.714   58.406     0.000 1554.945 1292.152  262.793
101.80  1655.557 1085.195 1085.195    0.000    86.209 2025.857 1967.578   58.280     0.000 1877.452 1706.347  171.105
101.90  1657.944 1024.809 1024.809    0.000    78.686 1973.435 1962.540   10.895     0.000 1955.473 1602.200  353.273
102.00  1810.903  940.033  940.033    0.000    91.051 1873.158 1799.705   73.453     0.000 1896.656 1524.280  372.376
102.10  1761.009 1054.944 1054.944    0.000    72.374 2013.450 1866.502  146.948     0.000 1929.229 1726.957  202.271
102.20  1638.036 1090.971 1090.971    0.000    69.261 2007.567 1960.269   47.298     0.000 1908.616 1454.913  453.703
102.30  1783.393  990.805  990.805    0.000   114.740 2000.272 1983.670   16.602     0.000 2078.219 1795.621  282.598
102.40  1768.590  928.257  928.257    0.000   135.837 2001.435 1911.386   90.049     0.000 2139.641 1776.821  362.821
102.50  1848.109  846.444  846.444    0.000   107.004 1990.420 1861.198  129.223     0.000 1987.843 1725.352  262.491
102.60  1745.542  969.065  969.065    0.000   109.858 1893.486 1784.713  108.773     0.000 1767.572 1483.868  283.704
102.70  1671.580  976.122  965.312   10.810   111.412 1956.861 1842.340  114.521     0.000 1888.916 1716.703  172.213
102.80  1846.838  906.405  906.405    0.000   162.386 1741.939 1661.358   80.581     0.000 1798.435 1717.405   81.030
102.90  1811.696  853.809  853.809    0.000   117.898 1816.228 1713.251  102.977     0.000 1837.945 1636.075  201.870
103.00  1784.477  880.980  880.980    0.000   105.013 1906.193 1802.564  103.629     0.000 1699.408 1567.508  131.900
103.10  1794.463  934.553  928.506    6.046   111.454 1895.806 1837.792   58.015     0.000 1858.755 1727.560  131.195
103.20  1751.201  904.458  904.458    0.000    96.887 1854.837 1807.497   47.340     0.000 1697.499 1474.918  222.581
103.30  1817.166  904.592  904.592    0.000   119.931 1767.975 1657.128  110.847     0.000 1494.925 1363.125  131.800
103.40  1885.349  785.370  783.172    2.198   114.829 1976.266 1789.200  187.067     0.000 1688.850 1486.176  202.674
103.50  1872.705  791.401  791.401    0.000   101.122 1964.217 1826.476  137.741     0.000 1898.564 1645.220  253.344
103.60  1770.765  974.141  974.141    0.000   103.154 2005.955 1865.891  140.064     0.000 1816.929 1686.137  130.792
103.70  1817.247  885.740  885.740    0.000    38.737 1929.407 1809.747  119.660     0.000 1503.373 1321.913  181.461
103.80  1662.738 1124.162 1124.162    0.000    82.746 2068.342 1945.395  122.947     0.000 1665.424 1444.155  221.269
103.90  1906.764  917.896  917.896    0.000   129.050 2016.985 1932.725   84.260     0.000 2028.246 1766.462  261.784
104.00  1757.113 1002.676 1002.676    0.000    74.274 1923.788 1882.633   41.155     0.000 1756.914 1605.813  151.101
104.10  1814.011  973.886  973.886    0.000   113.053 1963.114 1923.949   39.166     0.000 1776.112 1584.599  191.513
104.20  1651.130 1057.272 1057.272    0.000    90.356 1865.014 1794.030   70.984     0.000 1596.154 1394.588  201.566
104.30  1708.114 1059.603 1059.603    0.000   140.075 1877.346 1877.346    0.000     0.000 1686.135 1473.911  212.224
104.40  1683.072 1038.238 1038.238    0.000    90.098 1942.106 1899.391   42.714     0.000 1532.722 1381.926  150.797
104.50  1687.756 1063.391 1063.391    0.000   133.461 1925.858 1890.799   35.060     0.000 1725.650 1463.058  262.592
104.60  1792.406 1078.754 1078.754    0.000   148.509 1926.670 1912.143   14.527     0.000 1654.671 1513.525  141.147
104.70  1766.490 1014.225 1014.225    0.000   135.234 2011.882 1978.465   33.417     0.000 1738.215 1617.174  121.040
104.80  1751.426 1033.138 1033.138    0.000    61.388 2038.810 2033.102    5.707     0.000 1908.011 1777.220  130.791
104.90  1787.565  988.873  988.873    0.000   104.838 2112.313 2046.037   66.276     0.000 1766.661 1656.177  110.484
105.00  1689.395 1039.677 1039.677    0.000   136.312 1935.658 1864.930   70.728     0.000 1736.306 1675.886   60.420
105.10  1677.727 1038.242 1038.242    0.000   108.209 1947.002 1867.109   79.892     0.000 1846.085 1735.197  110.888
105.20  1773.452  922.956  922.956    0.000   102.852 1783.096 1727.887   55.209     0.000 1614.458 1523.979   90.478
105.30  1884.299  880.504  880.504    0.000   160.138 1900.184 1795.473  104.711     0.000 1858.051 1736.808  121.242
105.40  1806.451  865.176  865.176    0.000   136.875 1937.014 1802.385  134.629     0.000 1698.910 1435.312  263.598
105.50  1766.269  927.482  927.482    0.000   137.485 2028.410 1932.087   96.323     0.000 1927.421 1716.001  211.419
105.60  1798.363  944.843  944.843    0.000   215.650 2066.877 1951.748  115.129     0.000 1887.106 1706.449  180.657
105.70  1700.987  998.586  998.586    0.000   165.239 2020.346 1892.547  127.799     0.000 1978.383 1726.652  251.731
105.80  1796.606  975.239  975.239    0.000   129.962 2098.113 1941.829  156.284     0.000 1746.752 1676.380   70.372
105.90  1875.247  882.801  882.801    0.000   187.673 2061.520 1912.844  148.677     0.000 1935.863 1703.735  232.128
106.00  1820.732  864.018  864.018    0.000   139.814 1991.831 1896.373   95.458     0.000 1798.937 1637.380  161.557
106.10  1774.460  970.781  970.781    0.000    68.435 2116.468 2005.229  111.239     0.000 1614.860 1422.743  192.117
106.20  1769.334  990.442  990.442    0.000   148.895 2068.282 1983.546   84.736     0.000 1762.348 1631.855  130.492
106.30  1770.627  873.575  873.575    0.000   242.236 1852.505 1796.691   55.814     0.000 1636.484 1464.069  172.415
106.40  1887.127  912.516  912.516    0.000   136.271 1925.179 1816.667  108.512     0.000 1604.110 1493.926  110.184
106.50  1930.222  865.325  865.325    0.000   107.131 2027.069 1910.212  116.857     0.000 1473.313 1262.194  211.119
106.60  1772.861  999.817  999.817    0.000    89.841 1927.801 1826.986  100.815     0.000 1522.676 1442.252   80.425
106.70  1752.898  909.415  909.415    0.000    67.659 2008.563 1884.614  123.949     0.000 1726.353 1656.382   69.971
106.80  1789.981 1034.078 1034.078    0.000    62.126 2240.199 2127.880  112.319     0.000 1875.042 1784.763   90.278
106.90  1762.708  976.444  976.444    0.000   129.182 2019.473 1894.919  124.554     0.000 1686.740 1615.864   70.876
107.00  1759.930  928.733  928.733    0.000   112.492 1936.026 1853.711   82.316     0.000 1287.633 1167.797  119.836
107.10  1842.126  892.387  892.387    0.000   124.858 1995.022 1913.484   81.538     0.000 1826.784 1796.725   30.060
107.20  1877.025  925.368  925.368    0.000   135.535 1926.020 1856.934   69.086     0.000 1714.689 1402.837  311.852
107.30  1766.714  942.286  942.286    0.000   111.804 1920.413 1821.671   98.741     0.000 1874.040 1804.069   69.971
107.40  1721.005 1034.622 1034.622    0.000    71.423 1952.735 1853.561   99.175     0.000 1585.201 1143.262  441.938
107.50  1827.071  900.146  900.146    0.000   110.895 1865.248 1802.039   63.208     0.000 1534.232 1483.865   50.367
107.60  1806.155  883.762  883.762    0.000    86.165 2047.079 1952.483   94.596     0.000 1624.712 1503.872  120.840
107.70  1781.100  943.359  943.359    0.000   100.865 2002.152 1889.484  112.668     0.000 1778.124 1707.752   70.372
107.80  1916.592  864.664  864.664    0.000   115.608 1962.870 1887.728   75.141     0.000 1874.838 1804.365   70.473
107.90  1764.686 1070.703 1070.703    0.000   125.120 1995.578 1914.211   81.367     0.000 1855.836 1664.625  191.210
108.00  1748.493  989.623  989.623    0.000   101.946 1852.737 1785.336   67.401     0.000 1632.254 1612.147   20.106
108.10  1717.261 1048.630 1048.630    0.000   106.442 1910.209 1828.324   81.885     0.000 1716.804 1656.082   60.722
108.20  1665.642 1010.891 1010.891    0.000    73.585 1857.765 1757.593  100.172     0.000 1544.490 1463.964   80.526
108.30  1662.313 1050.066 1050.066    0.000    77.043 1795.420 1748.036   47.385     0.000 1474.921 1384.039   90.881
108.40  1708.834 1028.326 1028.326    0.000    64.807 1859.447 1852.184    7.263     0.000 1685.335 1524.183  161.152
108.50  1691.967 1036.995 1036.995    0.000    79.679 1963.159 1923.210   39.948     0.000 1523.775 1332.565  191.210
108.60  1687.960 1022.453 1022.453    0.000   109.079 1884.525 1875.446    9.079     0.000 1534.230 1403.540  130.690
108.70  1623.709 1096.128 1096.128    0.000    40.423 1817.216 1800.787   16.429     0.000 1505.482 1353.778  151.704
108.80  1591.115 1144.635 1144.635    0.000    69.995 1926.425 1906.451   19.974     0.000 1747.063 1605.614  141.449
108.90  1578.412 1142.644 1142.644    0.000    57.761 1862.463 1862.463    0.000     0.000 1401.826 1321.401   80.425
109.00  1540.792 1189.455 1189.455    0.000   101.596 1853.867 1853.867    0.000     0.000 1856.641 1796.322   60.319
109.10  1623.807 1065.855 1065.855    0.000    58.712 1930.888 1900.019   30.869     0.000 1683.933 1582.696  101.237
109.20  1565.977 1110.569 1110.569    0.000    67.272 1830.130 1821.051    9.079     0.000 1797.630 1667.441  130.189
109.30  1551.614 1123.402 1123.402    0.000    51.016 1768.699 1726.934   41.764     0.000 1402.936 1312.458   90.478
109.40  1692.767  979.893  979.893    0.000    42.197 1903.470 1872.601   30.869     0.000 1573.245 1503.575   69.670
109.50  1675.558 1050.187 1050.187    0.000    36.663 1834.675 1820.149   14.527     0.000 1584.604 1383.639  200.965
109.60  1685.663  957.198  957.198    0.000    53.610 1792.787 1790.971    1.816     0.000 1535.742 1505.482   30.260
109.70  1614.184  973.656  973.656    0.000    29.226 1923.164 1910.453   12.711     0.000 1746.756 1455.715  291.041
109.80  1755.994  990.342  990.342    0.000    38.997 1866.009 1866.009    0.000     0.000 1615.965 1575.753   40.212
109.90  1774.661  885.054  885.054    0.000    92.564 1905.739 1900.292    5.448     0.000 1635.869 1303.108  332.761
110.00  1782.104  899.785  899.785    0.000    73.239 1785.870 1778.606    7.263     0.000 1465.971 1435.711   30.260
110.10  1762.055  917.200  917.200    0.000    43.925 1736.075 1734.260    1.816     0.000 1393.791 1323.218   70.573
110.20  1706.306  952.039  952.039    0.000    51.622 2057.453 2057.453    0.000     0.000 1857.951 1787.580   70.372
110.30  1714.309  945.257  945.257    0.000    56.896 1936.320 1936.320    0.000     0.000 1678.200 1637.988   40.212
110.40  1734.200  924.041  924.041    0.000   103.589 2006.958 1966.490   40.467     0.000 1697.601 1546.804  150.796
110.50  1751.448  898.660  898.660    0.000    60.960 1910.373 1910.373    0.000     0.000 1548.409 1457.931   90.478
110.60  1729.739  943.465  943.465    0.000    67.359 1977.400 1977.400    0.000     0.000 1689.258 1628.737   60.521
110.70  1697.134  927.206  927.206    0.000    23.606 1932.608 1932.608    0.000     0.000 1599.081 1477.637  121.443
110.80  1654.349  991.733  991.733    0.000    11.414 1897.548 1897.548    0.000     0.000 1628.034 1567.915   60.119
110.90  1715.444 1027.491 1027.491    0.000    89.404 1931.782 1929.880    1.902     0.000 1567.812 1467.079  100.733
111.00  1649.411  986.421  986.421    0.000    53.870 1980.591 1980.591    0.000     0.000 1616.371 1546.200   70.171
111.10  1701.222  949.183  949.183    0.000    28.189 1907.561 1907.561    0.000     0.000 1465.068 1455.015   10.053
111.20  1802.417  919.742  919.742    0.000    49.460 1896.022 1886.943    9.079     0.000 1537.855 1385.950  151.905
111.30  1753.377  918.274  918.274    0.000    88.931 1844.049 1834.884    9.166     0.000 1485.775 1385.244  100.531
111.40  1764.774  843.337  843.337    0.000    63.769 1862.337 1818.283   44.054     0.000 1579.374 1427.973  151.401
111.50  1724.594  891.247  891.247    0.000   120.968 1867.909 1864.278    3.632     0.000 1616.971 1283.707  333.264
111.60  1616.798  964.338  964.338    0.000    27.238 1878.635 1878.635    0.000     0.000 1574.346 1503.974   70.372
111.70  1623.331 1021.407 1021.407    0.000    29.484 1768.611 1732.036   36.576     0.000 1273.451 1202.777   70.674
111.80  1685.803  999.236  999.236    0.000    86.595 1900.445 1860.410   40.035     0.000 1574.752 1463.362  111.390
111.90  1761.424  949.682  949.682    0.000    58.971 1742.985 1742.985    0.000     0.000 1394.894 1294.363  100.531
112.00  1656.105 1051.857 1051.857    0.000    69.952 1743.536 1743.536    0.000     0.000 1394.391 1313.765   80.626
112.10  1679.910  995.641  995.641    0.000    27.929 1872.839 1854.249   18.591     0.000 1486.782 1386.252  100.531
112.20  1703.334 1029.803 1029.803    0.000    68.094 1947.378 1911.061   36.317     0.000 1583.393 1462.755  120.637
112.30  1746.611  969.531  969.531    0.000   142.759 1811.625 1811.625    0.000     0.000 1546.296 1465.872   80.425
112.40  1678.105 1001.347 1001.347    0.000   120.189 1837.012 1831.305    5.707     0.000 1466.675 1345.635  121.040
112.50  1682.391 1011.315 1011.315    0.000    74.533 1732.162 1732.162    0.000     0.000 1513.820 1413.289  100.531
112.60  1676.146  927.725  927.725    0.000    65.757 1786.429 1784.614    1.816     0.000 1466.075 1355.088  110.987
112.70  1676.571 1003.978 1003.978    0.000    42.370 2069.218 2019.326   49.892     0.000 1556.250 1395.199  161.051
112.80  1752.778 1013.612 1013.612    0.000    93.771 1977.296 1927.621   49.675     0.000 1859.457 1677.895  181.562
112.90  1771.490 1002.957 1002.957    0.000    18.244 2083.394 1997.013   86.381     0.000 1699.410 1477.133  222.277
113.00  1743.853 1033.220 1033.220    0.000    57.414 2022.517 1975.046   47.471     0.000 1366.141 1265.308  100.833
113.10  1805.188  940.327  940.327    0.000    88.500 1903.158 1881.368   21.790     0.000 1384.845 1314.070   70.775
113.20  1815.593  930.493  930.493    0.000    25.941 1993.036 1958.535   34.501     0.000 1557.054 1405.653  151.401
113.30  1757.092  927.089  927.089    0.000    53.350 1955.943 1935.623   20.320     0.000 1566.604 1465.872  100.733
113.40  1714.929 1064.995 1064.995    0.000   106.268 1940.032 1887.330   52.702     0.000 1457.427 1386.954   70.472
113.50  1719.160  962.223  962.223    0.000    56.981 1891.057 1838.010   53.047     0.000 1527.097 1375.495  151.603
113.60  1740.814 1010.021 1010.021    0.000    85.731 1811.887 1753.737   58.150     0.000 1588.621 1487.284  101.337
113.70  1691.283 1044.301 1044.301    0.000    36.833 1946.091 1906.142   39.948     0.000 1639.793 1548.408   91.385
113.80  1750.135 1005.101 1005.101    0.000   119.108 1716.472 1716.472    0.000     0.000 1536.746 1486.380   50.366
113.90  1673.296 1048.180 1048.180    0.000   121.657 1801.976 1782.002   19.974     0.000 1780.237 1668.846  111.390
114.00  1716.816  957.497  957.497    0.000   131.296 1850.937 1850.937    0.000     0.000 1718.916 1628.940   89.977
114.10  1671.172  996.962  996.962    0.000   111.241 1817.220 1793.182   24.038     0.000 1364.435 1254.051  110.384
114.20  1759.694  886.641  886.641    0.000   176.560 1835.633 1818.859   16.774     0.000 1788.080 1667.844  120.236
114.30  1764.398  889.504  889.504    0.000   241.457 1652.327 1652.327    0.000     0.000 1856.850 1786.980   69.870
114.40  1778.793  897.949  897.949    0.000   207.090 1739.521 1737.619    1.902     0.000 1890.923 1678.698  212.225
114.50  1864.730  915.872  915.872    0.000   159.700 1960.232 1900.050   60.182     0.000 1697.095 1556.552  140.543
114.60  1810.474  894.452  894.452    0.000   115.994 1807.956 1760.831   47.125     0.000 1425.054 1303.913  121.141
114.70  1801.039  954.427  954.427    0.000   105.274 1903.688 1841.777   61.912     0.000 1658.593 1232.835  425.758
114.80  1805.934  915.869  915.869    0.000   155.729 1826.726 1792.571   34.155     0.000 1456.020 1092.091  363.928
114.90  1781.900  927.922  927.922    0.000    45.957 1836.578 1816.431   20.147     0.000 1333.773 1253.850   79.923
115.00  1743.766  959.405  959.405    0.000   115.305 1900.212 1868.781   31.431     0.000 1384.038  990.151  393.887
115.10  1736.963  987.397  987.397    0.000   159.791 1788.893 1788.893    0.000     0.000 1596.062 1555.548   40.515
115.20  1720.409  918.148  918.148    0.000   205.187 1769.907 1753.564   16.343     0.000 1517.846 1447.273   70.573
115.30  1772.607  929.471  929.471    0.000   126.590 1802.688 1762.047   40.640     0.000 1575.654 1524.885   50.769
115.40  1788.163  908.414  908.414    0.000   124.989 1754.853 1687.580   67.272     0.000 1637.781 1516.539  121.242
115.50  1797.637  909.599  909.599    0.000    69.996 1792.395 1734.201   58.193     0.000 1577.062 1536.548   40.515
115.60  1802.776  850.283  850.283    0.000    63.857 1745.450 1687.344   58.107     0.000 1556.954 1506.185   50.769
115.70  1808.363  856.003  856.003    0.000    65.413 1679.945 1621.838   58.107     0.000 1507.895 1436.817   71.077
115.80  1772.118  868.024  868.024    0.000    60.052 1772.460 1714.353   58.107     0.000 1475.525 1445.365   30.159
115.90  1878.094  878.213  878.213    0.000    47.471 1746.055 1697.027   49.028     0.000 1434.910 1424.756   10.154
116.00  1783.288  894.049  894.049    0.000   128.665 1719.765 1674.369   45.396     0.000 1384.742 1364.837   19.906
116.10  1735.240  842.592  842.592    0.000    91.916 1768.422 1749.918   18.504     0.000 1627.231 1547.107   80.124
116.20  1799.369  933.177  933.177    0.000    92.348 1741.208 1737.576    3.632     0.000 1606.520 1525.792   80.727
116.30  1810.619  871.471  871.471    0.000   132.988 1710.114 1650.191   59.923     0.000 1516.239 1455.920   60.319
116.40  1704.623  936.716  936.716    0.000   111.803 1810.125 1795.598   14.527     0.000 1585.002 1504.376   80.626
116.50  1792.758  968.068  968.068    0.000    84.653 1952.046 1917.545   34.501     0.000 1679.204 1557.559  121.645
116.60  1720.543  993.094  993.094    0.000   112.495 1792.911 1724.517   68.395     0.000 1637.483 1475.827  161.656
116.70  1758.746  949.388  949.388    0.000   159.923 1771.553 1758.236   13.316     0.000 1669.755 1497.642  172.112
116.80  1731.226  967.990  967.990    0.000   101.945 1799.268 1718.684   80.584     0.000 1555.952 1444.763  111.189
116.90  1778.242  923.238  923.238    0.000    79.983 1846.390 1837.310    9.079     0.000 1404.950  940.691  464.260
117.00  1859.389  870.267  870.267    0.000   211.199 1825.208 1783.443   41.764     0.000 1709.163 1203.080  506.084
117.10  1844.078  943.255  943.255    0.000   207.004 1833.679 1806.441   27.238     0.000 1647.536 1456.021  191.515
117.20  1768.990  961.830  961.830    0.000   195.674 1778.573 1707.151   71.423     0.000 1616.774 1525.792   90.982
117.30  1818.459  937.909  937.909    0.000   160.700 1770.602 1736.102   34.501     0.000 1607.023 1536.248   70.775
117.40  1859.046  999.809  999.809    0.000   189.018 1844.699 1796.882   47.817     0.000 1796.322 1675.584  120.738
117.50  1775.961  978.898  978.898    0.000   100.259 1738.823 1738.823    0.000     0.000 1717.808 1637.182   80.626
117.60  1764.291  962.229  962.229    0.000   175.140 1776.958 1749.547   27.411     0.000 1486.583 1425.760   60.823
117.70  1736.621 1016.673 1016.673    0.000   113.229 1878.482 1869.403    9.079     0.000 1737.114 1627.231  109.883
117.80  1704.844 1043.002 1043.002    0.000   106.270 1852.230 1812.109   40.122     0.000 1668.247 1577.265   90.982
117.90  1741.294  946.359  946.359    0.000   157.241 1791.525 1732.210   59.315     0.000 1617.780 1537.355   80.425
118.00  1702.173  998.801  998.801    0.000   136.619 1788.718 1776.007   12.711     0.000 1658.898 1587.921   70.977
118.10  1756.977  953.985  953.985    0.000    60.874 1849.175 1816.490   32.685     0.000 1595.968 1545.601   50.366
118.20  1603.706 1031.163 1031.163    0.000    93.991 1878.107 1781.176   96.931     0.000 1707.158 1616.075   91.083
118.30  1773.274  965.579  965.579    0.000   195.846 1805.102 1796.023    9.079     0.000 1707.956 1606.719  101.237
118.40  1814.136  897.124  897.124    0.000   188.884 1809.695 1764.299   45.396     0.000 1564.801 1463.463  101.338
118.50  1794.575  856.056  856.056    0.000   253.734 1705.463 1705.463    0.000     0.000 1839.455 1315.275  524.180
118.60  1932.221  865.538  865.538    0.000   199.650 1726.545 1726.545    0.000     0.000 1686.239 1566.103  120.136
118.70  1897.203  878.416  878.416    0.000   197.446 1718.293 1718.293    0.000     0.000 1758.124 1647.540  110.584
118.80  1913.403  810.530  810.530    0.000   205.487 1643.062 1643.062    0.000     0.000 1618.281 1437.424  180.857
118.90  1895.996  824.233  824.233    0.000   263.161 1638.559 1633.111    5.448     0.000 1759.427 1648.842  110.584
119.00  1830.038  832.483  832.483    0.000   251.136 1708.066 1700.803    7.263     0.000 1686.648 1615.873   70.775
119.10  1863.251  816.524  816.524    0.000   190.185 1697.681 1686.786   10.895     0.000 1665.938 1595.567   70.372
119.20  1903.837  817.496  817.496    0.000   202.248 1565.111 1559.663    5.448     0.000 1738.420 1708.059   30.361
119.30  1881.708  810.159  810.159    0.000   289.274 1582.543 1582.543    0.000     0.000 1646.733 1495.531  151.201
119.40  1873.247  838.116  838.116    0.000   240.075 1516.477 1516.477    0.000     0.000 1606.819 1566.707   40.112
119.50  1780.424  897.578  897.578    0.000   146.560 1643.265 1643.265    0.000     0.000 1536.545 1476.227   60.318
119.60  1790.813  949.764  949.764    0.000   128.621 1843.435 1843.435    0.000     0.000 1555.948 1465.470   90.478
119.70  1796.760  910.435  910.435    0.000    96.931 1870.455 1868.639    1.816     0.000 1757.315 1596.466  160.850
119.80  1748.856  942.280  942.280    0.000   116.645 1874.611 1874.611    0.000     0.000 1958.078 1827.488  130.590
119.90  1876.226  900.595  900.595    0.000   179.764 1744.257 1744.257    0.000     0.000 1545.491 1414.800  130.690
120.00  1919.441  877.061  877.061    0.000   299.260 1769.818 1769.818    0.000     0.000 1704.331 1583.794  120.537
120.10  1787.000  923.143  923.143    0.000   236.789 1728.664 1728.664    0.000     0.000 1636.376 1515.739  120.637
120.20  1754.787  914.812  914.812    0.000   170.513 1730.784 1719.889   10.895     0.000 1676.691 1546.000  130.690
120.30  1819.276  915.272  915.272    0.000   173.542 1912.235 1912.235    0.000     0.000 1738.517 1657.588   80.929
120.40  1752.639  939.429  939.429    0.000   143.192 1833.675 1826.411    7.263     0.000 1595.860 1475.523  120.336
120.50  1892.905  924.460  924.460    0.000   228.450 1869.732 1793.467   76.265     0.000 1627.229 1577.063   50.165
120.60  1650.372  979.909  979.909    0.000    92.694 2072.378 2005.192   67.186     0.000 1747.366 1656.788   90.579
120.70  1752.025  991.953  991.953    0.000   202.552 1945.041 1926.883   18.158     0.000 1798.534 1748.269   50.266
120.80  1692.649  987.248  987.248    0.000   138.782 1768.009 1726.245   41.764     0.000 1697.400 1637.081   60.319
120.90  1716.862  908.567  908.567    0.000   155.254 1865.284 1848.941   16.343     0.000 1494.826 1474.720   20.106
121.00  1746.307  948.764  948.764    0.000   187.032 1901.813 1901.813    0.000     0.000 1794.011 1713.586   80.425
121.10  1757.077  969.017  969.017    0.000   191.096 1826.862 1819.599    7.263     0.000 1662.720 1572.744   89.977
121.20  1632.125 1008.393 1008.393    0.000   219.025 1874.925 1805.923   69.002     0.000 1575.252 1484.774   90.478
121.30  1727.978  983.267  983.267    0.000   241.891 1922.190 1904.032   18.158     0.000 1909.127 1899.074   10.053
121.40  1657.764 1008.991 1008.991    0.000   167.054 1919.325 1893.903   25.422     0.000 1441.341 1360.916   80.425
121.50  1731.289  988.317  988.317    0.000   253.439 1802.817 1802.817    0.000     0.000 1815.026 1774.813   40.212
121.60  1791.081  900.312  900.312    0.000   199.310 1817.608 1817.608    0.000     0.000 1715.100 1675.289   39.811
121.70  1722.345  948.681  948.681    0.000   151.532 1884.704 1884.704    0.000     0.000 1392.891 1382.737   10.154
121.80  1760.223  906.984  906.984    0.000   147.811 1782.422 1782.422    0.000     0.000 1562.591 1522.780   39.811
121.90  1702.226  943.825  943.825    0.000   169.132 1863.465 1863.465    0.000     0.000 1423.846 1363.527   60.319
122.00  1734.505  923.548  923.548    0.000   100.559 1763.886 1763.886    0.000     0.000 1674.275 1613.957   60.319
122.10  1723.546  964.812  964.812    0.000   153.652 1818.580 1818.580    0.000     0.000 1586.005 1495.527   90.478
122.20  1696.076 1046.894 1046.894    0.000   179.460 1833.760 1833.760    0.000     0.000 1361.921 1291.549   70.372
122.30  1703.759  952.033  952.033    0.000    61.306 1763.605 1738.183   25.422     0.000 1474.519 1343.625  130.894
122.40  1704.247  933.952  933.952    0.000    68.915 1796.018 1779.114   16.904     0.000 1059.618  878.961  180.657
122.50  1704.033  951.904  951.904    0.000   149.587 1809.286 1809.286    0.000     0.000 1505.481 1384.844  120.637
122.60  1709.428  989.880  989.880    0.000   153.825 1853.388 1822.518   30.869     0.000 1409.166 1318.688   90.478
122.70  1714.283 1029.551 1029.551    0.000   205.831 1916.114 1877.635   38.479     0.000 1776.618 1686.140   90.478
122.80  1645.723  983.851  983.851    0.000   167.791 1878.293 1878.293    0.000     0.000 1891.930 1821.558   70.372
122.90  1655.954 1022.166 1022.166    0.000   139.560 1936.095 1936.095    0.000     0.000 1696.389 1686.336   10.053
123.00  1847.471  898.183  898.183    0.000   156.551 1951.791 1951.791    0.000     0.000 1686.139 1625.719   60.419
123.10  1774.019  906.256  906.256    0.000    81.496 1916.943 1906.048   10.895     0.000 1677.797 1607.325   70.472
123.20  1708.814 1023.388 1023.388    0.000   127.324 2063.765 2051.054   12.711     0.000 1648.040 1576.963   71.077
123.30  1699.969  996.864  996.864    0.000   173.541 1877.770 1846.901   30.869     0.000 1788.580 1748.368   40.212
123.40  1735.870  975.446  975.446    0.000   180.676 1886.043 1880.595    5.448     0.000 1595.056 1534.837   60.219
123.50  1697.733  996.730  996.730    0.000   197.491 1806.694 1806.694    0.000     0.000 1645.020 1544.689  100.331
123.60  1734.144  984.429  984.429    0.000   141.373 1864.072 1864.072    0.000     0.000 1525.989 1465.468   60.521
123.70  1622.809 1071.937 1071.937    0.000   211.878 1774.276 1770.645    3.632     0.000 1505.987 1465.372   40.615
123.80  1666.953 1078.022 1078.022    0.000    86.765 1884.509 1877.246    7.263     0.000 1726.753 1616.169  110.584
123.90  1598.296 1054.596 1054.596    0.000   174.534 1986.757 1973.614   13.143     0.000 1736.904 1696.591   40.313
124.00  1651.922  943.182  943.182    0.000   155.597 1809.022 1788.702   20.320     0.000 1584.798 1484.267  100.531
124.10  1601.536 1100.133 1100.133    0.000   113.965 1855.762 1810.366   45.396     0.000 1718.208 1667.942   50.266
124.20  1708.402 1029.878 1029.878    0.000   233.675 1892.938 1818.402   74.536     0.000 1575.049 1494.624   80.425
124.30  1643.262 1068.460 1068.460    0.000   202.205 1842.365 1809.594   32.772     0.000 1494.926 1373.986  120.940
124.40  1756.997  973.016  973.016    0.000   205.188 1749.536 1749.536    0.000     0.000 1414.800 1314.268  100.532
124.50  1709.483 1003.977 1003.977    0.000   249.331 1711.797 1686.375   25.422     0.000 1596.968 1486.182  110.786
124.60  1649.179 1039.531 1039.531    0.000   184.523 1733.844 1733.844    0.000     0.000 1656.782 1556.352  100.431
124.70  1706.533 1001.997 1001.997    0.000   216.906 1780.846 1769.864   10.982     0.000 1564.396 1494.124   70.272
124.80  1705.310  985.666  985.666    0.000    99.568 1811.589 1781.930   29.659     0.000 1596.466 1515.739   80.727
124.90  1697.531  939.251  939.251    0.000   123.779 1899.912 1899.912    0.000     0.000 1547.508 1496.940   50.568
125.00  1728.365  975.377  975.377    0.000   143.448 1893.442 1887.995    5.448     0.000 1906.915 1795.927  110.988
125.10  1571.805 1174.399 1174.399    0.000   124.945 2033.043 2022.019   11.024     0.000 1865.295 1784.971   80.324
125.20  1551.692 1139.763 1139.763    0.000    99.912 1972.846 1969.128    3.718     0.000 1909.020 1708.158  200.862
125.30  1590.234 1097.947 1097.947    0.000   138.995 1979.001 1947.614   31.387     0.000 1906.611 1704.639  201.972
125.40  1676.063 1056.502 1056.502    0.000    93.987 1988.540 1895.422   93.118     0.000 1885.698 1685.538  200.159
125.50  1632.078 1048.479 1048.479    0.000   129.570 1763.949 1740.171   23.779     0.000 1575.857 1383.941  191.916
125.60  1661.754 1039.865 1039.865    0.000   124.556 1890.799 1824.392   66.408     0.000 1655.579 1435.113  220.467
125.70  1613.342 1061.554 1061.554    0.000   121.140 1896.852 1833.471   63.380     0.000 1730.577 1530.217  200.360
125.80  1581.633 1072.370 1072.370    0.000    95.156 1830.948 1829.132    1.816     0.000 1646.933 1485.479  161.454
125.90  1588.932 1045.701 1045.701    0.000   149.287 1797.491 1737.270   60.221     0.000 1506.690 1376.200  130.490
126.00  1618.906 1056.451 1056.451    0.000   190.571 1848.426 1844.794    3.632     0.000 1715.696 1584.905  130.791
126.10  1522.677 1186.952 1186.952    0.000    93.083 1942.021 1891.049   50.972     0.000 1695.391 1585.409  109.983
126.20  1594.697 1102.689 1102.689    0.000    71.033 1901.920 1855.012   46.908     0.000 1737.214 1596.067  141.147
126.30  1627.884 1056.032 1056.032    0.000   122.308 1928.836 1826.071  102.765     0.000 1674.278 1453.209  221.069
126.40  1598.498 1045.446 1045.446    0.000    80.069 1830.360 1754.056   76.304     0.000 1765.158 1593.951  171.207
126.50  1682.686 1043.001 1043.001    0.000    84.823 1948.939 1907.953   40.986     0.000 1992.062 1880.470  111.592
126.60  1525.366 1078.597 1078.597    0.000    49.200 1848.168 1788.509   59.659     0.000 1648.238 1244.601  403.637
126.70  1497.931 1159.478 1159.478    0.000    78.772 1739.829 1703.945   35.884     0.000 1495.935 1375.898  120.037
126.80  1533.985 1068.475 1068.475    0.000    85.385 1884.011 1850.548   33.463     0.000 1505.082 1223.289  281.793
126.90  1606.300 1071.676 1071.676    0.000    97.362 1801.431 1701.690   99.740     0.000 1707.254 1606.420  100.834
127.00  1692.547 1012.035 1012.035    0.000   124.081 1937.137 1826.331  110.806     0.000 1707.754 1536.649  171.105
127.10  1645.743  981.699  981.699    0.000    69.951 1773.199 1729.925   43.275     0.000 1597.370 1445.868  151.502
127.20  1604.869 1051.517 1051.517    0.000    99.394 1791.658 1747.561   44.098     0.000 1757.923 1607.023  150.900
127.30  1573.032 1072.624 1072.624    0.000    92.821 1886.033 1870.814   15.218     0.000 1688.152 1232.637  455.515
127.40  1630.243  981.773  981.773    0.000    60.874 1777.476 1772.029    5.448     0.000 1587.922 1466.779  121.143
127.50  1564.431 1058.302 1058.302    0.000    95.288 1807.574 1807.574    0.000     0.000 1475.427 1435.013   40.414
127.60  1602.833 1035.431 1035.431    0.000    99.612 1787.336 1787.336    0.000     0.000 1465.672 1394.898   70.775
127.70  1584.698 1048.833 1048.833    0.000    51.967 1795.423 1795.423    0.000     0.000 1484.372 1363.733  120.639
127.80  1618.827 1031.268 1031.268    0.000    95.502 1851.197 1851.197    0.000     0.000 1593.854 1504.078   89.776
127.90  1564.895 1077.899 1077.899    0.000    69.521 1793.828 1793.828    0.000     0.000 1475.828 1435.414   40.414
128.00  1562.712 1137.831 1137.831    0.000   117.121 1861.608 1838.002   23.606     0.000 1522.373 1159.752  362.621
128.10  1583.662 1117.006 1117.006    0.000    73.585 1833.603 1797.286   36.317     0.000 1352.977 1283.307   69.670
128.20  1608.598 1084.067 1084.067    0.000   203.242 1741.628 1730.733   10.895     0.000 1373.985 1313.666   60.319
128.30  1617.056 1076.698 1076.698    0.000   128.319 1868.870 1845.264   23.606     0.000 1647.234 1596.868   50.366
128.40  1524.441 1112.949 1112.949    0.000   116.083 1885.602 1874.707   10.895     0.000 1716.200 1625.822   90.378
128.50  1508.666 1138.334 1138.334    0.000    74.579 1886.591 1861.169   25.422     0.000 1758.921 1698.603   60.319
128.60  1568.125 1133.673 1133.673    0.000    60.959 1900.938 1890.043   10.895     0.000 1747.862 1302.704  445.158
128.70  1557.567 1077.439 1077.439    0.000    29.832 1816.161 1794.370   21.790     0.000 1586.207 1150.598  435.609
128.80  1711.243  990.749  990.749    0.000    73.712 1865.054 1855.846    9.208     0.000 1979.493 1797.731  181.762
128.90  1553.675 1075.020 1075.020    0.000    36.057 1833.340 1809.388   23.952     0.000 1717.609 1596.668  120.940
129.00  1632.031 1115.798 1115.798    0.000    59.486 1887.105 1852.604   34.501     0.000 1778.627 1667.640  110.987
129.10  1607.219 1108.581 1108.581    0.000    25.724 1860.348 1834.754   25.594     0.000 1576.256 1515.836   60.419
129.20  1593.976 1033.718 1033.718    0.000    45.568 1802.162 1780.112   22.049     0.000 1567.011 1506.693   60.319
129.30  1606.717 1072.685 1072.685    0.000    50.454 1923.594 1901.804   21.790     0.000 1766.563 1696.191   70.372
129.40  1704.187 1071.234 1071.234    0.000    37.008 1906.606 1884.255   22.351     0.000 1998.894 1858.450  140.444
129.50  1560.877 1128.537 1128.537    0.000    47.471 1889.932 1857.247   32.685     0.000 1614.964 1574.852   40.112
129.60  1595.298 1061.762 1061.762    0.000    24.167 1835.670 1792.090   43.580     0.000 1739.324 1618.383  120.941
129.70  1640.419  984.613  984.613    0.000    12.840 1686.545 1679.281    7.263     0.000 1647.334 1546.702  100.632
129.80  1703.281 1051.868 1051.868    0.000    80.714 1803.629 1777.343   26.286     0.000 1687.548 1637.282   50.266
129.90  1616.623 1047.989 1047.989    0.000    48.119 1790.048 1779.153   10.895     0.000 1617.476 1537.051   80.425
130.00  1722.181  945.726  945.726    0.000    70.255 1780.246 1765.373   14.873     0.000 1778.529 1758.322   20.207
130.10  1675.652 1001.696 1001.696    0.000    78.771 1730.879 1700.010   30.869     0.000 1363.231 1353.278    9.953
130.20  1667.622  970.852  970.852    0.000    97.920 1755.860 1730.352   25.508     0.000 1506.087 1435.413   70.674
130.30  1742.640  950.129  950.129    0.000    57.197 1926.617 1855.800   70.818     0.000 1504.978 1434.405   70.574
130.40  1777.842  866.967  866.967    0.000   102.291 1692.368 1677.841   14.527     0.000 1506.091 1394.800  111.291
130.50  1685.364  981.871  981.871    0.000    85.211 1854.604 1821.919   32.685     0.000 1455.119 1444.965   10.154
130.60  1671.503  944.497  944.497    0.000   110.848 1720.448 1702.290   18.158     0.000 1527.098 1486.684   40.414
130.70  1656.203 1000.386 1000.386    0.000    40.164 1849.036 1819.983   29.053     0.000 1435.214 1374.895   60.320
130.80  1643.461 1036.714 1036.714    0.000    50.107 1853.176 1829.570   23.606     0.000 1660.004 1518.152  141.852
130.90  1656.445  935.034  935.034    0.000    44.313 1831.567 1777.092   54.475     0.000 1516.244 1455.723   60.521
131.00  1713.645  979.350  979.350    0.000    59.404 1749.649 1707.884   41.764     0.000 1485.983 1435.817   50.166
131.10  1728.845  987.428  987.428    0.000    41.634 1819.848 1801.689   18.158     0.000 1638.190 1547.006   91.184
131.20  1706.062  992.497  992.497    0.000    11.111 1778.208 1747.338   30.869     0.000 1527.200 1436.218   90.982
131.30  1653.397 1019.321 1019.321    0.000    35.106 1825.076 1796.023   29.053     0.000 1465.671 1354.179  111.491
131.40  1683.966  985.596  985.596    0.000     9.511 1807.711 1767.763   39.948     0.000 1424.254 1353.479   70.775
131.50  1767.216  911.032  911.032    0.000    16.343 1832.067 1775.776   56.291     0.000 1445.464 1395.198   50.266
131.60  1773.051  916.202  916.202    0.000    42.975 1751.450 1742.371    9.079     0.000 1384.542 1354.383   30.159
131.70  1753.479  948.516  948.516    0.000    80.933 1712.678 1688.726   23.952     0.000 1303.514 1293.461   10.053
131.80  1750.318  895.493  895.493    0.000    81.021 1782.110 1704.808   77.302     0.000 1464.667 1414.802   49.865
131.90  1670.366  991.316  991.316    0.000    72.807 1870.347 1844.407   25.940     0.000 1474.922 1424.454   50.468
132.00  1762.447  909.033  909.033    0.000    76.953 1701.735 1670.866   30.869     0.000 1333.774 1051.378  282.396
132.10  1826.792  993.877  993.877    0.000    54.647 1807.097 1752.189   54.907     0.000 1351.971 1291.952   60.018
132.20  1730.939 1001.586 1001.586    0.000    27.843 1850.015 1791.216   58.799     0.000 1545.593 1403.943  141.650
132.30  1695.381  993.258  993.258    0.000    81.538 1844.650 1793.201   51.449     0.000 1554.638 1484.266   70.372
132.40  1727.225  933.724  933.724    0.000   101.553 1884.123 1804.486   79.637     0.000 1646.427 1586.109   60.319
132.50  1704.893  907.609  907.609    0.000   103.019 1835.962 1780.580   55.382     0.000 1787.575 1575.754  211.820
132.60  1682.667  966.651  966.651    0.000    64.635 1812.061 1788.196   23.865     0.000 1676.692 1515.338  161.354
132.70  1708.521  875.034  875.034    0.000    81.408 1755.233 1714.723   40.510     0.000 1575.157 1474.221  100.936
132.80  1558.388  988.647  988.647    0.000    63.727 1698.279 1625.819   72.460     0.000 1262.798 1192.727   70.072
132.90  1648.127  986.736  986.736    0.000   107.474 1636.843 1631.395    5.448     0.000 1444.960 1263.698  181.261
133.00  1651.283  935.700  935.700    0.000    51.705 1637.408 1606.107   31.302     0.000 1385.749 1052.482  333.267
133.10  1714.269  873.019  873.019    0.000    99.262 1687.683 1646.524   41.159     0.000 1453.911  969.846  484.065
133.20  1785.880  826.969  826.969    0.000    95.113 1677.054 1667.888    9.166     0.000 1554.245 1342.622  211.623
133.30  1657.190  912.090  912.090    0.000    38.608 1739.181 1703.470   35.711     0.000 1515.942 1345.135  170.806
133.40  1700.897  883.635  883.635    0.000    78.381 1740.744 1735.124    5.620     0.000 1594.058 1493.927  100.131
133.50  1815.089  826.656  826.656    0.000   133.289 1741.811 1741.811    0.000     0.000 1556.753 1506.386   50.367
133.60  1644.571 1005.241 1005.241    0.000   126.459 1746.390 1746.390    0.000     0.000 1526.697 1435.714   90.983
133.70  1722.596  950.329  950.329    0.000   149.195 1756.086 1745.191   10.895     0.000 1261.793 1200.869   60.923
133.80  1606.108 1032.304 1032.304    0.000   133.674 1790.415 1760.584   29.832     0.000 1445.165 1344.531  100.634
133.90  1683.876  950.791  950.791    0.000   168.219 1617.262 1568.712   48.550     0.000 1181.866 1060.423  121.443
134.00  1726.812  926.241  926.241    0.000   113.701 1739.435 1674.197   65.239     0.000 1406.057 1335.784   70.273
134.10  1722.268 1025.031 1025.031    0.000   122.007 1872.970 1858.357   14.613     0.000 1664.823 1624.408   40.414
134.20  1687.053  951.051  951.051    0.000    87.332 1778.248 1772.800    5.448     0.000 1505.781 1465.166   40.615
134.30  1647.476  946.529  946.529    0.000    56.334 1912.021 1902.510    9.511     0.000 1363.228 1302.807   60.420
134.40  1712.375  907.738  907.738    0.000    64.548 1760.737 1760.737    0.000     0.000 1422.442 1321.609  100.834
134.50  1669.265  948.221  948.221    0.000    40.164 1796.066 1786.986    9.079     0.000 1525.484 1475.117   50.367
134.60  1716.060  918.945  918.945    0.000    73.368 1775.364 1775.364    0.000     0.000 1292.355 1252.143   40.212
134.70  1757.304  913.274  913.274    0.000    89.797 1767.665 1767.665    0.000     0.000 1150.702 1110.388   40.313
134.80  1804.343  859.737  859.737    0.000    92.435 1784.229 1784.229    0.000     0.000 1463.460 1352.875  110.585
134.90  1755.504  902.990  902.990    0.000   126.844 1681.981 1681.981    0.000     0.000 1240.379 1210.521   29.858
135.00  1831.900  884.033  884.033    0.000   131.084 1743.571 1743.571    0.000     0.000 1501.157 1460.944   40.212
135.10  1824.256  862.148  862.148    0.000   126.154 1779.428 1779.428    0.000     0.000 1452.298 1442.244   10.053
135.20  1751.209  895.139  895.139    0.000   255.814 1711.207 1709.392    1.816     0.000 1310.853 1290.646   20.207
135.30  1740.043  925.917  925.917    0.000   122.481 1869.441 1831.308   38.133     0.000 1379.418 1339.206   40.212
135.40  1768.795  915.343  915.343    0.000   178.032 1705.716 1694.821   10.895     0.000 1270.738 1220.473   50.266
135.50  1790.477  901.697  901.697    0.000   118.764 1800.692 1798.876    1.816     0.000 1443.954 1343.423  100.531
135.60  1831.628  946.280  946.280    0.000   133.376 1880.844 1877.212    3.632     0.000 1566.000 1515.533   50.467
135.70  1702.988 1022.478 1022.478    0.000   174.401 1884.095 1865.937   18.158     0.000 1635.072 1533.734  101.337
135.80  1742.275  962.936  962.936    0.000   113.785 1751.362 1742.283    9.079     0.000 1412.691 1332.267   80.425
135.90  1737.765  972.135  972.135    0.000    93.424 1835.047 1818.704   16.342     0.000 1555.244 1112.197  443.047
136.00  1636.836 1104.102 1104.102    0.000   107.221 1925.256 1925.256    0.000     0.000 1381.729  957.580  424.150
136.10  1736.126 1014.317 1014.317    0.000   131.646 1880.942 1873.679    7.263     0.000 1461.753 1230.325  231.428
136.20  1687.177  926.181  926.181    0.000   139.127 1793.989 1786.726    7.263     0.000 1371.366 1190.507  180.859
136.30  1737.634  987.026  987.026    0.000    94.639 1835.227 1831.596    3.632     0.000 1391.977 1140.343  251.634
136.40  1697.266  983.870  983.870    0.000   111.239 1795.806 1795.806    0.000     0.000 1350.864 1159.548  191.315
136.50  1799.338  888.481  888.481    0.000   156.851 1841.927 1841.927    0.000     0.000 1553.527 1230.615  322.911
136.60  1787.311  947.659  947.659    0.000   140.424 1789.060 1789.060    0.000     0.000 1502.359 1100.026  402.333
136.70  1853.954  916.102  916.102    0.000   160.183 1844.276 1844.276    0.000     0.000 1353.072 1050.669  302.403
136.80  1785.884  898.640  898.640    0.000   122.567 1925.301 1925.301    0.000     0.000 1562.286 1188.704  373.582
136.90  1702.490  940.730  940.730    0.000    98.142 1925.912 1925.912    0.000     0.000 1401.636 1401.636    0.000
137.00  1657.650  979.586  979.586    0.000   156.508 1775.229 1775.229    0.000     0.000 1300.697 1290.644   10.053
137.10  1729.413  879.426  879.426    0.000    76.698 1877.165 1877.165    0.000     0.000 1554.640 1554.640    0.000
137.20  1730.354  879.610  879.610    0.000   110.673 1784.353 1771.643   12.711     0.000 1353.073 1312.860   40.212
137.30  1752.437  893.028  893.028    0.000   101.081 1710.120 1682.882   27.238     0.000 1252.136 1181.764   70.372
137.40  1664.506  889.717  889.717    0.000    56.852 1714.188 1714.188    0.000     0.000 1333.572 1323.619    9.953
137.50  1685.943  900.585  900.585    0.000   122.264 1724.730 1724.730    0.000     0.000 1433.602 1403.241   30.361
137.60  1752.831  881.150  881.150    0.000   180.706 1636.544 1612.938   23.606     0.000 1241.683 1221.577   20.106
137.70  1792.434  881.474  881.474    0.000   171.764 1751.500 1715.184   36.317     0.000 1332.362 1261.688   70.674
137.80  1725.554  918.756  918.756    0.000    75.139 1712.503 1708.872    3.632     0.000 1159.647 1119.735   39.911
137.90  1732.576  895.835  895.835    0.000    40.249 1807.614 1807.614    0.000     0.000 1220.269 1190.411   29.859
138.00  1625.609  948.300  948.300    0.000   190.097 1685.177 1685.177    0.000     0.000 1291.143 1241.379   49.764
138.10  1834.175  891.685  891.685    0.000   141.373 1771.284 1771.284    0.000     0.000 1353.375 1303.110   50.265
138.20  1763.950  913.355  913.355    0.000   148.291 1792.257 1792.257    0.000     0.000 1485.172 1404.747   80.425
138.30  1730.276  945.898  945.898    0.000   137.697 1654.478 1654.478    0.000     0.000 1203.580 1193.427   10.154
138.40  1789.712  898.177  898.177    0.000    73.152 1744.341 1744.341    0.000     0.000 1402.440 1331.665   70.775
138.50  1789.411  896.387  896.387    0.000   111.155 1743.579 1743.579    0.000     0.000 1552.933 1472.307   80.627
138.60  1838.728  882.805  882.805    0.000   150.885 1840.817 1840.817    0.000     0.000 1566.803 1556.750   10.053
138.70  1754.898  964.474  964.474    0.000    71.162 1768.522 1768.522    0.000     0.000 1323.315 1323.315    0.000
138.80  1836.242  946.738  946.738    0.000    82.963 1762.927 1761.111    1.816     0.000 1304.619 1142.157  162.462
138.90  1898.839  842.573  842.573    0.000    96.195 1875.525 1842.840   32.685     0.000 1264.203 1203.380   60.823
139.00  1982.722  767.830  767.830    0.000   162.472 1755.557 1755.557    0.000     0.000 1322.814 1262.595   60.219
139.10  1919.154  840.949  840.949    0.000    80.329 1680.895 1680.895    0.000     0.000 1415.207 1384.745   30.462
139.20  1850.689  997.028  997.028    0.000    76.956 1787.688 1787.688    0.000     0.000 1342.820 1261.891   80.929
139.30  1957.952  832.419  832.419    0.000    92.954 1765.633 1765.633    0.000     0.000 1394.192 1312.961   81.231
139.40  1878.002  967.550  967.550    0.000   132.635 1770.560 1770.560    0.000     0.000 1312.257 1312.257    0.000
139.50  1757.843 1010.775 1010.775    0.000    82.314 1732.860 1732.860    0.000     0.000 1233.040 1202.578   30.462
139.60  1819.852  960.370  960.370    0.000   125.371 1700.265 1700.265    0.000     0.000 1271.744 1241.585   30.159
139.70  1787.321  956.445  956.445    0.000    93.213 1712.753 1712.753    0.000     0.000 1271.643 1271.643    0.000
139.80  1808.147  934.904  934.904    0.000    75.876 1630.319 1630.319    0.000     0.000 1193.832 1193.832    0.000
139.90  1778.132  975.410  975.410    0.000    78.686 1675.849 1675.849    0.000     0.000 1282.604 1282.604    0.000
140.00  1797.495  952.200  952.200    0.000    93.904 1753.677 1753.677    0.000     0.000 1261.694 1261.694    0.000
140.10  1918.572  917.099  917.099    0.000   137.917 1747.711 1747.711    0.000     0.000 1261.595 1261.595    0.000
140.20  1819.322  931.533  931.533    0.000   131.690 1674.252 1674.252    0.000     0.000 1322.717 1302.410   20.308
140.30  1789.006  908.792  908.792    0.000   102.292 1647.800 1647.800    0.000     0.000 1271.749 1220.979   50.769
140.40  1906.520  908.715  908.715    0.000   229.605 1735.899 1735.899    0.000     0.000 1309.646 1309.646    0.000
140.50  1913.972  877.023  877.023    0.000    67.917 1791.889 1791.889    0.000     0.000 1287.631 1287.631    0.000
140.60  1831.799  913.997  913.997    0.000   151.320 1628.431 1628.431    0.000     0.000 1212.935 1212.935    0.000
140.70  1904.005  871.163  871.163    0.000   141.635 1649.794 1649.794    0.000     0.000 1182.676 1162.368   20.308
140.80  1841.228  854.854  854.854    0.000   114.095 1712.907 1712.907    0.000     0.000 1271.446 1271.446    0.000
140.90  1909.468  828.565  828.565    0.000   138.262 1671.111 1671.111    0.000     0.000 1462.560 1462.560    0.000
141.00  1866.699  921.974  921.974    0.000   125.075 1776.713 1776.713    0.000     0.000 1404.955 1404.955    0.000
141.10  1801.667  984.874  984.874    0.000   140.771 1790.209 1790.209    0.000     0.000 1433.003 1362.128   70.875
141.20  1952.446  839.979  839.979    0.000   157.977 1726.143 1726.143    0.000     0.000 1542.685 1482.064   60.621
141.30  1760.385  839.398  839.398    0.000   205.226 1704.772 1704.772    0.000     0.000 1526.295 1495.834   30.462
141.40  1874.975  861.517  861.517    0.000   133.117 1778.470 1778.470    0.000     0.000 1323.720 1303.614   20.106
141.50  1931.502  795.354  795.354    0.000   119.974 1681.971 1681.971    0.000     0.000 1323.921 1273.655   50.266
141.60  1873.157  820.680  820.680    0.000   187.891 1651.448 1640.553   10.895     0.000 1384.340 1313.968   70.372
141.70  2030.226  767.370  767.370    0.000   171.374 1536.240 1536.240    0.000     0.000 1120.243 1049.165   71.077
141.80  1999.200  713.743  713.743    0.000   168.434 1680.039 1680.039    0.000     0.000 1294.969 1061.934  233.036
141.90  1845.740  854.430  854.430    0.000   154.296 1603.414 1603.414    0.000     0.000 1091.288 1010.863   80.425
142.00  1858.222  821.376  821.376    0.000   142.669 1691.396 1674.493   16.903     0.000 1200.965 1019.102  181.863
142.10  1888.875  799.184  799.184    0.000   144.141 1718.685 1659.887   58.797     0.000 1311.956 1190.109  121.847
142.20  1922.746  775.914  775.914    0.000   109.424 1553.614 1482.543   71.071     0.000 1320.903 1189.407  131.497
142.30  1954.531  788.895  788.895    0.000   104.710 1695.606 1614.285   81.321     0.000 1373.282 1190.512  182.770
142.40  1971.307  729.058  729.058    0.000   146.646 1672.036 1653.187   18.849     0.000 1515.434 1424.352   91.082
142.50  1904.360  788.049  788.049    0.000   108.647 1725.987 1688.594   37.394     0.000 1302.807 1262.393   40.414
142.60  1795.929  859.519  859.519    0.000    70.472 1734.516 1676.023   58.493     0.000 1252.344 1191.824   60.520
142.70  1880.733  778.918  778.918    0.000    31.042 1798.756 1746.187   52.569     0.000 1263.201 1182.171   81.030
142.80  2041.047  746.740  746.740    0.000    51.448 1773.678 1728.239   45.438     0.000 1252.643 1141.353  111.290
142.90  1841.698  865.007  865.007    0.000    24.037 1791.793 1752.106   39.687     0.000 1375.195 1294.064   81.130
143.00  1869.568  823.097  823.097    0.000   136.663 1766.728 1725.224   41.504     0.000 1617.078 1505.687  111.390
143.10  1678.260  896.224  896.224    0.000   138.518 1756.217 1728.158   28.058     0.000 1373.587 1302.711   70.875
143.20  1641.392  931.416  931.416    0.000   100.346 1692.400 1640.825   51.575     0.000 1081.034 1030.567   50.467
143.30  1745.902  922.421  922.421    0.000    24.038 1699.747 1694.299    5.448     0.000 1261.488 1241.382   20.106
143.40  1752.961  872.020  872.020    0.000    91.397 1751.166 1733.008   18.158     0.000 1321.812 1311.759   10.053
143.50  1721.519  960.097  960.097    0.000    67.788 1701.731 1687.117   14.613     0.000 1192.219 1171.911   20.308
143.60  1720.808 1013.568 1013.568    0.000    60.007 1720.479 1715.031    5.448     0.000 1515.642 1454.719   60.923
143.70  1617.815  942.654  942.654    0.000    74.492 1734.906 1734.906    0.000     0.000 1504.479 1484.171   20.308
143.80  1762.065  856.626  856.626    0.000    34.241 1622.843 1619.212    3.632     0.000 1404.145 1404.145    0.000
143.90  1745.294  962.613  962.613    0.000    45.482 1870.562 1870.562    0.000     0.000 1514.331 1473.715   40.616
144.00  1735.007  876.732  876.732    0.000    67.445 1810.600 1810.600    0.000     0.000 1665.127 1634.866   30.260
144.10  1689.421 1012.786 1012.786    0.000    52.573 1685.792 1685.792    0.000     0.000 1404.547 1384.239   20.308
144.20  1754.943  917.960  917.960    0.000    22.352 1736.979 1711.041   25.938     0.000 1486.182 1415.105   71.077
144.30  1817.088  942.642  942.642    0.000    37.483 1863.517 1863.517    0.000     0.000 1556.856 1516.240   40.615
144.40  1688.269 1019.525 1019.525    0.000    63.165 1845.627 1845.627    0.000     0.000 1514.534 1433.302   81.231
144.50  1670.025 1061.172 1061.172    0.000    90.013 1797.932 1797.932    0.000     0.000 1323.822 1293.360   30.462
144.60  1675.908 1019.806 1019.806    0.000    44.661 1855.120 1855.120    0.000     0.000 1514.332 1504.178   10.154
144.70  1804.276  938.012  938.012    0.000   131.519 1729.237 1729.237    0.000     0.000 1848.602 1818.241   30.361
144.80  1656.543 1133.397 1133.397    0.000    51.794 1712.499 1703.420    9.079     0.000 1594.553 1513.826   80.727
144.90  1786.880 1025.602 1025.602    0.000    82.750 1844.232 1844.232    0.000     0.000 1593.249 1553.037   40.212
145.00  1757.986 1006.777 1006.777    0.000   105.053 1876.347 1872.716    3.632     0.000 1707.855 1627.430   80.425
145.10  1863.265  987.255  987.255    0.000    62.731 1849.255 1827.465   21.790     0.000 1526.797 1486.282   40.515
145.20  1777.401  951.327  951.327    0.000    64.332 1794.431 1758.114   36.317     0.000 1566.003 1515.435   50.568
145.30  1817.103  974.154  974.154    0.000    39.430 1885.515 1821.961   63.554     0.000 1485.175 1444.760   40.414
145.40  1710.461 1057.744 1057.744    0.000    20.925 1909.869 1909.869    0.000     0.000 1381.425 1361.218   20.207
145.50  1668.988 1055.080 1055.080    0.000    70.426 1733.204 1689.409   43.795     0.000 1565.502 1504.982   60.520
145.60  1713.515 1089.698 1089.698    0.000    51.751 1982.739 1948.238   34.501     0.000 1777.422 1737.008   40.414
145.70  1766.296 1008.682 1008.682    0.000    53.522 1957.970 1907.126   50.844     0.000 1848.400 1807.785   40.615
145.80  1836.654  993.296  993.296    0.000   114.612 1982.478 1953.424   29.054     0.000 2049.863 2009.248   40.616
145.90  1823.609 1030.538 1030.538    0.000    86.209 2001.411 1994.148    7.264     0.000 1936.058 1936.058    0.000
146.00  1831.450 1012.045 1012.045    0.000   117.165 1865.720 1831.219   34.501     0.000 1898.970 1878.662   20.308
146.10  1688.945 1065.133 1065.133    0.000   106.226 1875.126 1851.520   23.606     0.000 1796.622 1796.622    0.000
146.20  1727.757 1054.292 1054.292    0.000   172.892 1877.999 1872.552    5.448     0.000 1818.945 1808.792   10.154
146.30  1820.640 1053.218 1053.218    0.000   205.707 1855.160 1855.160    0.000     0.000 1875.841 1875.841    0.000
146.40  1773.831 1024.233 1024.233    0.000   121.138 1862.090 1862.090    0.000     0.000 1754.001 1723.539   30.462
146.50  1707.958 1032.798 1032.798    0.000    37.441 1855.934 1855.934    0.000     0.000 1974.664 1974.664    0.000
146.60  1667.938 1102.517 1102.517    0.000    91.484 1838.860 1838.860    0.000     0.000 1886.898 1886.898    0.000
146.70  1725.700 1058.226 1058.226    0.000    94.683 1799.855 1799.855    0.000     0.000 1754.090 1754.090    0.000
146.80  1760.416 1018.761 1018.761    0.000   120.921 1806.650 1806.650    0.000     0.000 1615.662 1615.662    0.000
146.90  1731.887 1026.774 1026.774    0.000   118.803 1785.897 1784.081    1.816     0.000 1767.567 1767.567    0.000
147.00  1859.950  910.337  910.337    0.000   171.368 1792.792 1792.792    0.000     0.000 1686.341 1686.341    0.000
147.10  1860.120  934.759  934.759    0.000   151.050 1909.076 1909.076    0.000     0.000 1924.197 1924.197    0.000
147.20  1865.639  921.040  921.040    0.000   156.155 1856.936 1856.936    0.000     0.000 1796.426 1786.272   10.154
147.30  1692.556  988.276  988.276    0.000   101.122 1778.824 1778.824    0.000     0.000 1583.800 1583.800    0.000
147.40  1743.267  977.944  977.944    0.000    75.052 1787.532 1787.532    0.000     0.000 1524.087 1524.087    0.000
147.50  1790.611  931.799  931.799    0.000   131.731 1809.215 1809.215    0.000     0.000 1675.286 1665.333    9.953
147.60  1781.094  946.996  946.996    0.000   106.615 1833.721 1833.721    0.000     0.000 1807.485 1807.485    0.000
147.70  1677.366  979.645  979.645    0.000   175.047 1669.437 1669.437    0.000     0.000 1638.386 1628.232   10.154
147.80  1704.084  973.281  973.281    0.000    78.555 1806.139 1806.139    0.000     0.000 1785.969 1785.969    0.000
147.90  1644.485 1021.659 1021.659    0.000   111.975 1802.677 1802.677    0.000     0.000 1674.680 1674.680    0.000
148.00  1732.258  946.041  946.041    0.000    58.581 1779.851 1779.851    0.000     0.000 1779.838 1779.838    0.000
148.10  1718.067  975.224  975.224    0.000    39.383 1862.502 1862.502    0.000     0.000 1673.669 1623.202   50.467
148.20  1747.581  885.383  885.383    0.000   148.678 1911.835 1911.835    0.000     0.000 2142.456 2040.917  101.539
148.30  1679.166  965.587  965.587    0.000   105.573 1808.316 1808.316    0.000     0.000 1668.552 1486.185  182.367
148.40  1716.923  906.755  906.755    0.000   160.994 1800.054 1800.054    0.000     0.000 1890.223 1849.608   40.615
148.50  1706.000  963.820  963.820    0.000   137.484 1810.433 1810.433    0.000     0.000 1738.217 1697.601   40.615
148.60  1690.290  968.489  968.489    0.000    78.642 1849.862 1849.862    0.000     0.000 1881.582 1739.428  142.154
148.70  1622.696  980.648  980.648    0.000    77.302 1888.605 1888.605    0.000     0.000 1848.704 1818.243   30.462
148.80  1667.458  947.245  947.245    0.000   107.953 1833.765 1833.765    0.000     0.000 1842.167 1771.190   70.976
148.90  1681.677  998.948  998.948    0.000    91.482 1836.023 1836.023    0.000     0.000 1820.156 1779.540   40.615
149.00  1718.120  956.424  956.424    0.000   104.621 1772.432 1772.432    0.000     0.000 1719.622 1658.699   60.923
149.10  1807.989  938.197  938.197    0.000   121.441 1787.656 1787.656    0.000     0.000 1634.972 1604.510   30.462
149.20  1700.743 1032.542 1032.542    0.000   102.980 1807.788 1807.788    0.000     0.000 1879.167 1818.243   60.923
149.30  1731.768 1013.864 1013.864    0.000   111.888 1632.524 1632.524    0.000     0.000 1363.933 1363.933    0.000
149.40  1702.934  926.930  926.930    0.000   106.787 1741.129 1741.129    0.000     0.000 1526.498 1526.498    0.000
149.50  1782.885  916.491  916.491    0.000   126.973 1730.658 1730.658    0.000     0.000 1555.751 1555.751    0.000
149.60  1737.832  987.732  987.732    0.000   117.508 1727.934 1727.934    0.000     0.000 1516.440 1516.440    0.000
149.70  1761.192  949.738  949.738    0.000   170.082 1746.177 1746.177    0.000     0.000 1587.118 1546.905   40.213
149.80  1852.538  851.102  851.102    0.000   184.176 1668.404 1668.404    0.000     0.000 1587.921 1557.459   30.462
149.90  1838.311  909.420  909.420    0.000   163.119 1728.146 1728.146    0.000     0.000 1608.628 1578.167   30.462
150.00  1807.957  965.518  965.518    0.000   154.861 1714.134 1714.134    0.000     0.000 1597.371 1486.080  111.291
150.10  1833.441  906.534  906.534    0.000   175.737 1771.255 1771.255    0.000     0.000 1590.033 1448.281  141.752
150.20  1841.129  987.564  987.564    0.000   131.510 1846.790 1846.790    0.000     0.000 1800.752 1800.752    0.000
150.30  1844.673  919.090  919.090    0.000   112.276 1704.675 1704.675    0.000     0.000 1548.816 1548.816    0.000
150.40  1807.292  980.331  980.331    0.000   153.219 1773.246 1773.246    0.000     0.000 1694.689 1694.689    0.000
150.50  1844.098  937.758  937.758    0.000   248.115 1745.237 1745.237    0.000     0.000 1708.966 1699.013    9.953
150.60  1714.449 1012.800 1012.800    0.000   201.555 1758.932 1758.932    0.000     0.000 1778.125 1778.125    0.000
150.70  1748.321  920.434  920.434    0.000   102.766 1779.765 1779.765    0.000     0.000 1687.649 1667.542   20.107
150.80  1715.040 1046.891 1046.891    0.000   156.333 1899.683 1899.683    0.000     0.000 1941.593 1931.439   10.154
150.90  1728.433 1002.455 1002.455    0.000   111.370 1662.174 1662.174    0.000     0.000 1626.826 1616.873    9.953
151.00  1686.428 1029.047 1029.047    0.000    87.116 1639.537 1639.537    0.000     0.000 1588.226 1588.226    0.000
151.10  1651.398 1012.738 1012.738    0.000    84.090 1740.730 1740.730    0.000     0.000 1790.898 1790.898    0.000
151.20  1722.276  988.562  988.562    0.000    69.002 1788.493 1788.493    0.000     0.000 1871.121 1871.121    0.000
151.30  1672.663 1025.849 1025.849    0.000    82.145 1698.960 1698.960    0.000     0.000 1547.405 1547.405    0.000
151.40  1836.984  915.999  915.999    0.000   297.970 1628.364 1628.364    0.000     0.000 1798.236 1748.472   49.764
151.50  1733.249  940.447  940.447    0.000   191.570 1752.491 1752.491    0.000     0.000 1737.717 1707.255   30.462
151.60  1862.352  900.848  900.848    0.000   130.350 1797.183 1797.183    0.000     0.000 1728.363 1728.363    0.000
151.70  1789.843  983.096  983.096    0.000   200.779 1748.203 1748.203    0.000     0.000 1980.196 1959.888   20.308
151.80  1783.200  857.379  857.379    0.000   271.684 1783.484 1783.484    0.000     0.000 1939.080 1918.973   20.107
151.90  1767.332  945.074  945.074    0.000   237.398 1719.015 1719.015    0.000     0.000 1910.730 1890.423   20.308
152.00  1791.534  908.607  908.607    0.000   248.419 1676.140 1676.140    0.000     0.000 1718.714 1668.146   50.568
152.10  1822.171  919.317  919.317    0.000   241.543 1758.363 1758.363    0.000     0.000 1951.045 1738.116  212.929
152.20  1883.927  896.479  896.479    0.000   182.791 1870.290 1870.290    0.000     0.000 1940.490 1798.638  141.852
152.30  1735.116  981.211  981.211    0.000   241.029 1862.271 1862.271    0.000     0.000 2100.443 1909.329  191.114
152.40  1835.734  881.623  881.623    0.000   266.409 1824.357 1824.357    0.000     0.000 2132.111 1828.097  304.013
152.50  1730.646  888.963  888.963    0.000   224.374 1686.604 1686.604    0.000     0.000 1918.872 1657.189  261.683
152.60  1613.150 1021.053 1021.053    0.000   163.122 1903.457 1903.457    0.000     0.000 1841.662 1639.593  202.070
152.70  1631.950 1078.932 1078.932    0.000   147.728 1852.541 1850.725    1.816     0.000 1870.721 1657.792  212.929
152.80  1654.940  981.089  981.089    0.000   221.788 1741.428 1734.164    7.263     0.000 1848.605 1615.267  233.338
152.90  1739.629 1016.646 1016.646    0.000   169.474 1754.921 1754.921    0.000     0.000 1665.434 1574.853   90.581
153.00  1712.061 1066.224 1066.224    0.000   209.641 1917.465 1885.821   31.643     0.000 1880.875 1597.372  283.502
153.10  1636.349 1092.049 1092.049    0.000   114.091 1865.440 1750.965  114.475     0.000 1870.614 1628.534  242.081
153.20  1697.271  994.125  994.125    0.000   163.333 1812.015 1706.834  105.181     0.000 1808.791 1567.013  241.778
153.30  1656.926 1031.012 1031.012    0.000   155.296 1862.073 1764.327   97.746     0.000 1688.151 1455.720  232.431
153.40  1688.369 1044.654 1044.654    0.000    76.999 1996.978 1889.068  107.909     0.000 1862.276 1527.501  334.776
153.50  1671.656 1029.596 1029.596    0.000    27.668 1862.781 1798.581   64.200     0.000 1650.452 1437.523  212.929
153.60  1676.221 1028.116 1028.116    0.000    47.644 1819.505 1749.989   69.515     0.000 1759.934 1588.124  171.810
153.70  1612.417 1042.917 1042.917    0.000    60.614 1919.363 1859.445   59.918     0.000 1899.872 1637.382  262.490
153.80  1760.003  950.462  950.462    0.000    92.391 1978.392 1867.717  110.675     0.000 1756.719 1584.808  171.910
153.90  1743.765 1071.409 1071.409    0.000    96.410 1927.423 1831.319   96.104     0.000 1789.492 1526.195  263.296
154.00  1758.864  990.508  990.508    0.000   217.295 1938.565 1831.951  106.614     0.000 2123.962 1870.316  253.646
154.10  1715.279  970.849  970.849    0.000   175.350 1976.689 1853.909  122.780     0.000 1840.256 1586.913  253.343
154.20  1711.945 1008.447 1008.447    0.000   125.075 1842.758 1753.958   88.799     0.000 1649.147 1466.478  182.669
154.30  1620.057 1060.081 1060.081    0.000   111.671 1782.822 1659.869  122.953     0.000 1799.340 1577.264  222.075
154.40  1738.740  943.324  943.324    0.000   153.132 1851.409 1770.088   81.321     0.000 1687.951 1576.259  111.693
154.50  1696.404 1011.969 1011.969    0.000   159.785 1825.602 1805.195   20.406     0.000 1558.166 1416.011  142.154
154.60  1714.256  903.931  903.931    0.000   126.371 1680.204 1646.311   33.894     0.000 1474.419 1373.687  100.733
154.70  1792.631  944.902  944.902    0.000   134.328 1854.648 1785.392   69.257     0.000 1577.466 1244.099  333.367
154.80  1747.685 1041.049 1041.049    0.000   171.421 1923.817 1827.065   96.751     0.000 1816.733 1402.739  413.995
154.90  1741.652  965.787  965.787    0.000    99.049 1875.058 1758.986  116.073     0.000 1707.858 1395.303  312.554
155.00  1740.338  967.721  967.721    0.000   202.847 1836.315 1739.043   97.272     0.000 1828.092 1413.293  414.799
155.10  1727.619  944.131  944.131    0.000   267.095 1652.765 1612.297   40.467     0.000 1517.449 1142.761  374.688
155.20  1701.868 1016.971 1016.971    0.000   200.909 1766.238 1659.971  106.267     0.000 1597.975 1425.662  172.314
155.30  1803.227  916.804  916.804    0.000   337.304 1676.089 1503.501  172.588     0.000 1598.676 1375.996  222.680
155.40  1744.227  914.747  914.747    0.000   259.785 1612.495 1497.283  115.213     0.000 1567.106 1445.865  121.242
155.50  1862.019  844.808  844.808    0.000   257.148 1844.696 1693.734  150.962     0.000 1817.332 1706.748  110.584
155.60  1763.838  896.984  896.984    0.000   167.008 1897.696 1815.342   82.354     0.000 1890.420 1667.841  222.579
155.70  1763.140  927.577  927.577    0.000   295.414 1597.485 1443.236  154.250     0.000 1738.920 1506.691  232.229
155.80  1778.622  871.874  871.874    0.000   277.686 1703.498 1618.981   84.516     0.000 1728.164 1566.005  162.160
155.90  1715.330  925.340  925.340    0.000   184.134 1863.731 1828.584   35.147     0.000 1698.408 1597.272  101.136
156.00  1725.406  885.521  885.521    0.000    89.233 1732.196 1600.469  131.727     0.000 1547.203 1416.412  130.791
156.10  1733.571  945.562  945.562    0.000   146.389 1836.010 1739.732   96.278     0.000 1496.536 1344.631  151.905
156.20  1764.174  887.474  887.474    0.000    83.352 1791.381 1735.137   56.244     0.000 1548.509 1386.550  161.958
156.30  1796.555  917.002  917.002    0.000   120.881 1864.720 1767.317   97.404     0.000 1701.221 1559.672  141.550
156.40  1695.118  943.921  943.921    0.000    59.446 1835.489 1792.515   42.974     0.000 1628.536 1528.005  100.531
156.50  1691.285  938.593  938.593    0.000   135.445 1806.834 1759.929   46.905     0.000 1355.188 1264.507   90.680
156.60  1736.281  948.242  948.242    0.000   119.755 1875.259 1790.308   84.951     0.000 1475.925 1274.158  201.767
156.70  1728.028  934.688  934.688    0.000    64.288 1777.383 1670.647  106.736     0.000 1456.623 1325.932  130.691
156.80  1711.111  926.146  926.146    0.000    56.289 1712.571 1673.101   39.470     0.000 1585.810 1485.580  100.230
156.90  1655.009 1031.150 1031.150    0.000   175.437 1851.088 1849.272    1.816     0.000 1649.547 1406.560  242.988
157.00  1806.875  911.091  911.091    0.000    86.641 1918.147 1918.147    0.000     0.000 1486.685 1426.366   60.319
157.10  1692.777  925.741  925.741    0.000   149.929 1788.063 1788.063    0.000     0.000 1505.483 1454.915   50.568
157.20  1616.318 1031.910 1031.910    0.000   169.902 1840.497 1840.497    0.000     0.000 1727.656 1646.828   80.828
157.30  1743.913  923.038  923.038    0.000   134.411 1815.374 1815.374    0.000     0.000 1617.977 1567.409   50.568
157.40  1697.240  989.515  989.515    0.000   191.563 1683.261 1683.261    0.000     0.000 1424.853 1343.925   80.929
157.50  1727.973  924.424  924.424    0.000   175.560 1741.882 1711.836   30.046     0.000 1630.243 1417.515  212.728
157.60  1780.008  930.861  930.861    0.000   202.455 1605.920 1596.539    9.381     0.000 1336.085 1184.785  151.301
157.70  1907.366  812.586  812.586    0.000   207.216 1626.101 1624.285    1.816     0.000 1496.833 1365.941  130.892
157.80  1696.322  910.942  910.942    0.000   126.410 1815.906 1782.443   33.463     0.000 1680.008 1508.299  171.709
157.90  1717.681  960.668  960.668    0.000   154.863 1868.462 1846.326   22.136     0.000 1698.301 1477.333  220.969
158.00  1701.266  958.464  958.464    0.000    84.480 2001.689 1952.795   48.894     0.000 1779.136 1507.898  271.238
158.10  1694.378  933.659  933.659    0.000   205.445 1861.205 1799.038   62.167     0.000 1728.761 1355.687  373.074
158.20  1680.435  853.221  853.221    0.000   212.141 1787.340 1757.425   29.915     0.000 1639.594 1427.270  212.325
158.30  1759.621  910.466  910.466    0.000   162.247 1828.181 1828.181    0.000     0.000 1576.959 1415.102  161.857
158.40  1691.884  977.080  977.080    0.000   208.122 1900.330 1898.514    1.816     0.000 1738.313 1465.469  272.844
158.50  1746.907  880.641  880.641    0.000    94.590 1966.666 1966.666    0.000     0.000 1607.928 1344.532  263.396
158.60  1726.538  984.690  984.690    0.000   217.025 1881.020 1877.302    3.718     0.000 1748.974 1547.005  201.969
158.70  1584.437  964.240  964.240    0.000   180.970 1843.008 1843.008    0.000     0.000 1548.009 1244.400  303.609
158.80  1762.708  917.077  917.077    0.000   263.159 1791.380 1787.748    3.632     0.000 1578.066 1345.434  232.632
158.90  1676.954  926.132  926.132    0.000   193.558 1885.593 1885.593    0.000     0.000 1800.242 1445.965  354.277
159.00  1659.145 1025.297 1025.297    0.000   195.932 1698.695 1698.695    0.000     0.000 1619.286 1275.967  343.319
159.10  1793.083  891.157  891.157    0.000   288.887 1696.082 1696.082    0.000     0.000 1610.542 1326.636  283.906
159.20  1799.716  896.292  896.292    0.000   278.335 1686.135 1686.135    0.000     0.000 1791.500 1436.517  354.983
159.30  1810.981  816.786  816.786    0.000   298.872 1606.291 1606.291    0.000     0.000 1639.799 1183.881  455.918
159.40  1727.736  911.631  911.631    0.000   320.143 1653.065 1653.065    0.000     0.000 1691.371 1447.779  243.592
159.50  1752.224  895.409  895.409    0.000   219.106 1638.334 1638.334    0.000     0.000 1740.026 1506.487  233.539
159.60  1723.224  909.376  909.376    0.000   147.341 1836.879 1836.879    0.000     0.000 1649.346 1497.038  152.308
159.70  1739.204  885.616  885.616    0.000   229.785 1821.814 1821.814    0.000     0.000 1708.865 1515.941  192.924
159.80  1777.540  882.561  882.561    0.000   176.349 1690.122 1690.122    0.000     0.000 1377.810 1205.194  172.616
159.90  1760.097  920.004  920.004    0.000   186.121 1806.060 1804.244    1.816     0.000 1718.212 1505.081  213.131
160.00  1856.171  879.514  879.514    0.000   217.856 1840.617 1840.617    0.000     0.000 1426.468 1294.468  132.000
160.10  1851.032  874.715  874.715    0.000   231.776 1797.490 1797.490    0.000     0.000 1658.193 1394.192  264.001
160.20  1734.590  962.515  962.515    0.000   145.134 1866.034 1866.034    0.000     0.000 1345.940 1203.786  142.154
160.30  1749.869  959.262  959.262    0.000   248.421 1888.194 1888.194    0.000     0.000 1671.767 1417.920  253.847
160.40  1785.435  895.855  895.855    0.000   216.776 1787.464 1787.464    0.000     0.000 1599.182 1396.105  203.078
160.50  1807.481  886.873  886.873    0.000   218.717 1797.032 1797.032    0.000     0.000 1712.282 1387.358  324.924
160.60  1879.623  837.986  837.986    0.000   226.978 1839.054 1839.054    0.000     0.000 1468.188 1173.726  294.463
160.70  1876.387  878.496  878.496    0.000   194.635 1814.574 1814.574    0.000     0.000 1446.874 1274.762  172.112
160.80  1772.123  959.797  959.797    0.000   119.282 1898.654 1898.654    0.000     0.000 1445.163 1191.719  253.444
160.90  1803.783  967.542  967.542    0.000   180.156 1922.564 1922.564    0.000     0.000 1717.207 1514.734  202.473
161.00  1878.132  913.128  913.128    0.000   160.958 2027.220 2027.220    0.000     0.000 1576.055 1545.694   30.361
161.10  1849.838  919.005  919.005    0.000   174.146 2026.677 2026.677    0.000     0.000 1544.189 1341.716  202.473
161.20  1901.469  930.884  930.884    0.000   229.097 1918.748 1918.748    0.000     0.000 1434.604 1292.752  141.852
161.30  1849.744  910.431  910.431    0.000   159.056 1910.329 1910.329    0.000     0.000 1578.975 1467.282  111.693
161.40  1814.547  981.633  981.633    0.000    92.606 2114.954 2114.954    0.000     0.000 1506.390 1374.894  131.497
161.50  1771.439  978.201  978.201    0.000   106.356 1997.787 1997.787    0.000     0.000 1559.171 1295.372  263.799
161.60  1836.407  930.901  930.901    0.000   169.518 1801.956 1801.956    0.000     0.000 1427.977 1427.977    0.000
161.70  1748.376  999.752  999.752    0.000   162.646 1797.868 1797.868    0.000     0.000 1306.128 1285.820   20.308
161.80  1814.511  916.418  916.418    0.000   292.477 1773.358 1773.358    0.000     0.000 1449.186 1418.725   30.462
161.90  1887.762  909.160  909.160    0.000   235.971 1916.121 1916.121    0.000     0.000 1517.044 1456.423   60.621
162.00  1846.922  893.125  893.125    0.000   160.656 1891.306 1891.306    0.000     0.000 1699.712 1405.753  293.959
162.10  1822.107  933.913  933.913    0.000   235.017 1878.769 1878.769    0.000     0.000 1577.869 1425.560  152.308
162.20  1780.024 1019.638 1019.638    0.000   154.215 1819.811 1819.811    0.000     0.000 1477.335 1243.896  233.438
162.30  1739.518 1062.882 1062.882    0.000   254.863 1868.098 1868.098    0.000     0.000 1395.101 1151.408  243.693
162.40  1718.917 1062.922 1062.922    0.000   203.887 2005.015 2005.015    0.000     0.000 1537.956 1324.825  213.131
162.50  1814.546 1009.325 1009.325    0.000   227.711 1896.796 1896.796    0.000     0.000 1337.695 1073.694  264.001
162.60  1879.226  972.878  972.878    0.000   278.555 1904.623 1904.623    0.000     0.000 1488.093 1295.774  192.319
162.70  1860.875  950.103  950.103    0.000   108.086 1981.156 1981.156    0.000     0.000 1588.524 1548.010   40.515
162.80  1678.224 1043.241 1043.241    0.000   168.829 1968.484 1968.484    0.000     0.000 1476.430 1415.708   60.722
162.90  1848.791  939.381  939.381    0.000   203.849 1867.782 1867.782    0.000     0.000 1628.837 1578.068   50.770
163.00  1767.185  975.211  975.211    0.000   133.421 1968.303 1968.303    0.000     0.000 1567.612 1496.736   70.876
163.10  1785.954  977.068  977.068    0.000   177.606 2056.151 2056.151    0.000     0.000 1457.630 1437.322   20.308
163.20  1702.186 1063.263 1063.263    0.000   131.300 2216.510 2216.510    0.000     0.000 1698.004 1698.004    0.000
163.30  1776.723  991.450  991.450    0.000   123.044 2155.473 2155.473    0.000     0.000 1681.521 1651.060   30.462
163.40  1824.738  981.061  981.061    0.000   214.568 2154.955 2154.955    0.000     0.000 1677.800 1556.055  121.746
163.50  1744.772 1081.345 1081.345    0.000   159.357 2155.473 2155.473    0.000     0.000 1801.556 1700.017  101.539
163.60  1741.748 1064.488 1064.488    0.000   174.100 2009.112 2009.112    0.000     0.000 1518.353 1467.584   50.769
163.70  1827.381  941.610  941.610    0.000   196.448 2007.482 2007.482    0.000     0.000 1577.367 1516.444   60.923
163.80  1888.485  936.500  936.500    0.000   223.297 2034.710 2034.710    0.000     0.000 1648.644 1323.921  324.723
163.90  1825.572  959.002  959.002    0.000   103.069 2022.257 2022.257    0.000     0.000 1659.099 1324.424  334.675
164.00  1848.152  925.502  925.502    0.000   130.307 1941.338 1941.338    0.000     0.000 1597.775 1334.278  263.497
164.10  1796.024 1011.609 1011.609    0.000    86.034 2106.617 2106.617    0.000     0.000 1739.527 1526.497  213.030
164.20  1826.243  935.652  935.652    0.000   139.301 2033.898 2033.898    0.000     0.000 1568.018 1466.479  101.539
164.30  1826.771  949.051  949.051    0.000   145.092 1985.186 1985.186    0.000     0.000 1547.107 1313.971  233.136
164.40  1747.046  981.983  981.983    0.000    90.359 2006.805 2006.805    0.000     0.000 1505.187 1313.570  191.616
164.50  1763.195  933.460  933.460    0.000   109.079 2037.481 2033.849    3.632     0.000 1617.177 1303.615  313.561
164.60  1797.446  941.069  941.069    0.000   184.868 1928.665 1928.665    0.000     0.000 1535.442 1241.987  293.455
164.70  1784.010  903.284  903.284    0.000   164.204 1960.223 1952.960    7.263     0.000 1527.401 1324.928  202.473
164.80  1787.999  985.965  985.965    0.000   156.634 2037.859 2037.859    0.000     0.000 1645.824 1352.873  292.952
164.90  1764.729 1012.792 1012.792    0.000   100.822 1910.366 1910.366    0.000     0.000 1487.188 1365.442  121.746
165.00  1811.194 1035.106 1035.106    0.000   202.761 1967.825 1967.825    0.000     0.000 1767.875 1363.330  404.544
165.10  1745.236 1029.311 1029.311    0.000   211.492 1966.135 1964.276    1.859     0.000 1638.790 1303.913  334.876
165.20  1795.607  986.027  986.027    0.000   210.458 1893.158 1893.158    0.000     0.000 1434.002 1109.481  324.521
165.30  1803.958 1003.184 1003.184    0.000   179.331 1969.790 1960.711    9.079     0.000 1294.969  930.133  364.835
165.40  1783.551 1023.637 1023.637    0.000   259.053 2017.115 2015.299    1.816     0.000 1629.643 1254.554  375.089
165.50  1795.992 1053.548 1053.548    0.000   222.521 2053.847 2052.031    1.816     0.000 1665.525 1432.792  232.733
165.60  1802.054  950.643  950.643    0.000   166.364 1853.471 1838.944   14.527     0.000 1607.725 1333.973  273.752
165.70  1769.464  940.221  940.221    0.000   227.195 1874.821 1858.478   16.343     0.000 1677.493 1444.758  232.734
165.80  1799.800  852.169  852.169    0.000   202.464 1845.046 1845.046    0.000     0.000 1549.720 1397.412  152.308
165.90  1796.627  881.416  881.416    0.000   142.629 2059.524 2059.524    0.000     0.000 1798.532 1605.609  192.924
166.00  1838.263  996.283  996.283    0.000   164.980 2026.234 2026.234    0.000     0.000 1880.573 1657.188  223.385
166.10  1876.396  878.103  878.103    0.000   147.730 1967.965 1967.965    0.000     0.000 1518.555 1366.247  152.308
166.20  1856.664  904.541  904.541    0.000   166.970 2083.449 2083.449    0.000     0.000 1730.078 1506.793  223.285
166.30  1805.487  886.265  886.265    0.000   118.115 2017.216 2017.216    0.000     0.000 1739.427 1566.912  172.515
166.40  1802.215  923.902  923.902    0.000    99.134 1983.804 1983.804    0.000     0.000 1677.903 1464.672  213.232
166.50  1868.967  858.309  858.309    0.000   122.611 1917.176 1917.176    0.000     0.000 1630.953 1275.667  355.285
166.60  1852.427  870.459  870.459    0.000   125.249 1974.322 1974.322    0.000     0.000 1539.065 1254.756  284.309
166.70  1767.988  945.846  945.846    0.000   105.966 1998.882 1998.882    0.000     0.000 1629.946 1223.892  406.054
166.80  1773.798 1013.990 1013.990    0.000    84.652 2071.171 2071.171    0.000     0.000 1741.439 1396.308  345.131
166.90  1759.933  965.490  965.490    0.000    80.587 2125.118 2125.118    0.000     0.000 1659.504 1293.964  365.540
167.00  1875.615  889.005  889.005    0.000   102.119 2109.417 2109.417    0.000     0.000 1708.863 1394.194  314.669
167.10  1920.060  843.485  843.485    0.000   109.468 2172.287 2172.287    0.000     0.000 1548.616 1122.153  426.463
167.20  1841.777  942.756  942.756    0.000   138.648 2058.064 2058.064    0.000     0.000 1691.170 1295.169  396.001
167.30  1838.243  884.582  884.582    0.000   116.559 2188.035 2188.035    0.000     0.000 1831.517 1465.978  365.540
167.40  1836.344  902.812  902.812    0.000   138.563 2070.260 2070.260    0.000     0.000 1800.849 1476.328  324.521
167.50  1865.711  936.642  936.642    0.000   156.162 1954.422 1954.422    0.000     0.000 1466.980 1325.328  141.651
167.60  1732.378  968.892  968.892    0.000    97.536 1944.368 1944.368    0.000     0.000 1538.260 1467.786   70.474
167.70  1665.985  992.281  992.281    0.000   143.147 1933.096 1933.096    0.000     0.000 1626.832 1576.163   50.669
167.80  1666.663 1012.354 1012.354    0.000   100.390 2012.894 2012.894    0.000     0.000 1475.127 1475.127    0.000
167.90  1835.935  944.912  944.912    0.000    35.063 2002.203 2002.203    0.000     0.000 1619.187 1578.571   40.615
168.00  1656.045 1045.082 1045.082    0.000    91.354 1971.596 1971.596    0.000     0.000 1447.678 1447.678    0.000
168.10  1795.406 1043.280 1043.280    0.000   167.618 1946.870 1946.870    0.000     0.000 1637.484 1637.484    0.000
168.20  1774.296  977.781  977.781    0.000    85.127 1934.807 1934.807    0.000     0.000 1669.052 1658.898   10.154
168.30  1682.308 1065.932 1065.932    0.000    60.441 2049.417 2049.417    0.000     0.000 1599.182 1487.489  111.693
168.40  1697.575 1086.725 1086.725    0.000    72.589 2087.590 2087.590    0.000     0.000 1842.472 1730.779  111.693
168.50  1637.120 1062.449 1062.449    0.000    86.209 1932.038 1932.038    0.000     0.000 1537.856 1385.648  152.207
168.60  1650.603 1055.900 1055.900    0.000    51.923 2031.427 2031.427    0.000     0.000 1678.097 1617.174   60.923
168.70  1690.967 1063.604 1063.604    0.000    51.492 2044.137 2044.137    0.000     0.000 1688.152 1617.075   71.077
168.80  1745.518  957.194  957.194    0.000    92.778 2164.391 2164.391    0.000     0.000 1731.084 1629.545  101.539
168.90  1834.912  976.115  976.115    0.000    34.241 2156.987 2155.171    1.816     0.000 1798.038 1666.038  132.000
169.00  1811.839  978.225  978.225    0.000    37.181 2264.542 2264.542    0.000     0.000 1708.460 1657.691   50.769
169.10  1818.865  968.589  968.589    0.000    58.669 2203.985 2203.985    0.000     0.000 1982.815 1901.584   81.231
169.20  1851.137  948.174  948.174    0.000    54.734 2169.484 2169.484    0.000     0.000 1688.657 1678.503   10.154
169.30  1787.734  900.759  900.759    0.000   134.927 2024.057 2024.057    0.000     0.000 1759.334 1708.564   50.769
169.40  1790.143  965.926  965.926    0.000    73.844 2139.967 2139.967    0.000     0.000 1639.396 1588.727   50.669
169.50  1822.524 1040.102 1040.102    0.000   177.001 2080.815 2080.815    0.000     0.000 1629.545 1528.107  101.438
169.60  1789.280  958.448  958.448    0.000   105.405 2047.165 2047.165    0.000     0.000 1669.252 1486.684  182.568
169.70  1603.530 1121.241 1121.241    0.000   112.884 2150.670 2147.038    3.632     0.000 1841.266 1567.212  274.054
169.80  1666.298 1099.545 1099.545    0.000    96.931 2209.282 2209.282    0.000     0.000 1889.921 1677.093  212.828
169.90  1622.655 1207.846 1207.846    0.000    76.222 2160.255 2160.255    0.000     0.000 1979.292 1503.975  475.317
170.00  1732.451 1077.530 1077.530    0.000    57.890 2122.294 2122.294    0.000     0.000 1848.698 1495.026  353.672
170.10  1804.160 1031.523 1031.523    0.000    58.669 2107.763 2107.763    0.000     0.000 1799.639 1465.870  333.769
170.20  1837.061  956.508  956.508    0.000    79.031 2097.487 2097.487    0.000     0.000 1940.694 1666.943  273.751
170.30  1744.180  923.239  923.239    0.000    91.440 2061.253 2061.253    0.000     0.000 2060.726 1777.526  283.200
170.40  1836.123  888.289  888.289    0.000   111.541 2064.713 2059.265    5.448     0.000 1898.867 1655.979  242.888
170.50  1844.359  844.252  844.252    0.000   211.501 2055.256 2025.987   29.269     0.000 1839.858 1567.011  272.847
170.60  1807.827  976.101  976.101    0.000   254.563 2109.307 2105.675    3.632     0.000 2134.722 1792.909  341.813
170.70  1873.789  906.626  906.626    0.000   262.039 1996.678 1991.230    5.448     0.000 2088.676 1653.468  435.208
170.80  1888.556  859.979  859.979    0.000   225.332 1993.894 1993.894    0.000     0.000 1837.847 1656.284  181.562
170.90  1778.775  925.775  925.775    0.000   181.232 1889.880 1889.880    0.000     0.000 1567.412 1293.761  273.651
171.00  1799.514  985.101  985.101    0.000   199.173 1931.339 1931.339    0.000     0.000 1719.014 1273.655  445.360
171.10  1792.227 1026.370 1026.370    0.000   156.334 2067.216 2067.216    0.000     0.000 1888.615 1675.786  212.828
171.20  1771.081 1099.174 1099.174    0.000    73.667 2163.200 2163.200    0.000     0.000 1679.104 1425.660  253.444
171.30  1751.957 1020.446 1020.446    0.000    40.035 2248.940 2248.940    0.000     0.000 1929.435 1787.381  142.054
171.40  1743.120 1043.291 1043.291    0.000     7.306 2183.823 2183.823    0.000     0.000 1719.620 1526.898  192.722
171.50  1827.952 1001.907 1001.907    0.000   143.921 2079.626 2079.626    0.000     0.000 1867.701 1685.032  182.669
171.60  1871.129  933.945  933.945    0.000   177.734 2046.402 2046.402    0.000     0.000 1767.376 1686.145   81.231
171.70  1900.030  919.020  919.020    0.000   135.364 2072.416 2072.416    0.000     0.000 1839.357 1819.049   20.308
171.80  1842.026  922.321  922.321    0.000   197.146 2021.327 2021.327    0.000     0.000 1818.446 1798.138   20.308
171.90  1872.441  919.570  919.570    0.000   169.130 2115.823 2115.823    0.000     0.000 1899.472 1808.087   91.385
172.00  1902.432  875.225  875.225    0.000   241.804 2144.665 2144.665    0.000     0.000 2061.736 1950.043  111.693
172.10  1853.014  908.545  908.545    0.000   185.560 2017.432 2017.432    0.000     0.000 2032.679 1941.395   91.284
172.20  1930.798  894.454  894.454    0.000   135.107 2110.774 2110.774    0.000     0.000 1860.066 1819.450   40.615
172.30  1832.625  942.603  942.603    0.000    97.233 2018.541 2018.541    0.000     0.000 1890.824 1779.132  111.693
172.40  1777.073  951.312  951.312    0.000    87.415 2042.332 2042.332    0.000     0.000 1870.019 1758.327  111.693
172.50  1914.823  880.783  880.783    0.000   232.200 1935.448 1935.448    0.000     0.000 1740.733 1639.194  101.539
172.60  1826.298  914.200  914.200    0.000   143.102 1979.833 1976.201    3.632     0.000 2120.642 2008.949  111.693
172.70  1848.505  914.743  914.743    0.000   215.775 1806.078 1806.078    0.000     0.000 1858.350 1706.243  152.107
172.80  1750.378  891.950  891.950    0.000   275.875 1937.904 1925.107   12.797     0.000 2232.135 1907.513  324.622
172.90  1730.457  947.515  947.515    0.000   224.296 2013.737 2011.921    1.816     0.000 2012.166 1911.332  100.833
173.00  1726.935 1019.573 1019.573    0.000   208.950 2005.665 2000.218    5.448     0.000 1788.789 1687.351  101.438
173.10  1777.707  923.019  923.019    0.000   266.793 2008.210 1991.824   16.385     0.000 1930.839 1768.780  162.059
173.20  1744.339 1015.147 1015.147    0.000    90.965 2109.290 2072.930   36.360     0.000 1912.140 1790.495  121.645
173.30  1789.831  974.637  974.637    0.000   171.682 2010.941 1978.256   32.685     0.000 2112.503 1879.367  233.136
173.40  1830.202  953.944  953.944    0.000   169.174 2123.545 2053.765   69.780     0.000 2041.923 1839.450  202.473
173.50  1811.349  919.983  919.983    0.000   121.228 2089.493 2029.138   60.355     0.000 1950.844 1636.880  313.964
173.60  1813.370  966.394  966.394    0.000   144.272 2066.902 2011.264   55.639     0.000 2042.023 1677.693  364.330
173.70  1793.350  952.818  952.818    0.000   140.857 2021.793 1952.752   69.042     0.000 1910.028 1768.378  141.650
173.80  1796.388  956.020  956.020    0.000   158.666 2067.111 2032.135   34.976     0.000 1897.064 1715.100  181.964
173.90  1830.492  982.073  982.073    0.000    83.571 2211.789 2158.094   53.695     0.000 2029.457 1877.753  151.704
174.00  1756.244  987.309  987.309    0.000   138.002 2049.283 2023.861   25.422     0.000 1919.575 1687.245  232.330
174.10  1657.788 1021.387 1021.387    0.000   190.228 2008.073 1977.203   30.869     0.000 1798.634 1687.748  110.886
174.20  1742.225  986.155  986.155    0.000   131.258 2156.424 2081.327   75.096     0.000 2056.303 1804.166  252.136
174.30  1812.896  939.542  939.542    0.000   130.912 2092.903 2059.312   33.591     0.000 1989.848 1828.394  161.454
174.40  1840.989  959.156  959.156    0.000    95.114 2159.441 2117.548   41.893     0.000 2190.515 1967.633  222.882
174.50  1803.885  890.101  890.101    0.000   230.652 1997.698 1943.050   54.648     0.000 1999.499 1776.416  223.083
174.60  1814.764  927.205  927.205    0.000   205.706 1992.919 1920.285   72.634     0.000 1970.854 1747.972  222.882
174.70  1879.170  877.569  877.569    0.000   283.655 1920.318 1898.527   21.790     0.000 1760.333 1689.256   71.077
174.80  1834.543  967.154  967.154    0.000   244.748 1935.843 1919.501   16.343     0.000 2038.110 1977.489   60.621
174.90  1881.602  940.838  940.838    0.000   259.229 2060.735 2018.884   41.851     0.000 2059.219 1846.994  212.225
175.00  1771.938  991.361  991.361    0.000   292.605 2008.697 1986.907   21.790     0.000 1789.894 1678.201  111.693
175.10  1840.783  966.260  966.260    0.000   148.333 2041.114 1998.874   42.240     0.000 1988.042 1847.197  140.845
175.20  1865.751  964.587  964.587    0.000   188.328 2055.279 1985.931   69.348     0.000 1919.172 1777.320  141.852
175.30  1831.610  964.818  964.818    0.000   157.587 1992.213 1928.659   63.554     0.000 1848.402 1676.492  171.911
175.40  1919.564  902.207  902.207    0.000   215.089 2016.207 1950.059   66.148     0.000 2049.469 1897.464  152.006
175.50  1916.375  912.357  912.357    0.000   217.510 2008.476 1930.266   78.210     0.000 1879.365 1626.223  253.141
175.60  1929.509  883.473  883.473    0.000   207.264 1996.627 1934.889   61.739     0.000 2198.762 1915.963  282.799
175.70  1759.417  965.691  965.691    0.000   138.218 2175.572 2124.641   50.930     0.000 2196.748 2085.760  110.988
175.80  1895.022  881.333  881.333    0.000   220.703 2032.088 2026.641    5.447     0.000 2134.220 2042.835   91.385
175.90  1876.269  929.559  929.559    0.000   192.564 2002.443 1987.916   14.527     0.000 1847.290 1736.202  111.088
176.00  1868.710  927.441  927.441    0.000   164.329 2028.615 1970.508   58.107     0.000 1916.459 1745.355  171.104
176.10  1864.783  915.169  915.169    0.000   212.099 2016.632 1936.735   79.897     0.000 1928.622 1756.711  171.910
176.20  1773.750  947.605  947.605    0.000   322.523 1949.426 1833.430  115.996     0.000 2279.388 2107.477  171.911
176.30  1825.484  936.310  936.310    0.000   212.404 1925.035 1839.909   85.126     0.000 1876.651 1613.860  262.792
176.40  1745.190 1004.108 1004.108    0.000   251.011 1997.700 1986.805   10.895     0.000 2302.506 2059.720  242.786
176.50  1800.882  939.226  939.226    0.000   337.873 1873.147 1836.830   36.317     0.000 2261.087 1999.001  262.086
176.60  1787.747  936.318  936.318    0.000   241.287 1828.887 1788.939   39.948     0.000 2264.406 2011.364  253.043
176.70  1852.721  925.273  925.273    0.000   145.654 1867.954 1818.926   49.028     0.000 1855.937 1694.382  161.555
176.80  1792.213  920.581  920.581    0.000   220.579 1764.294 1742.504   21.790     0.000 2092.695 1880.369  212.326
176.90  1804.183  915.376  915.376    0.000   181.971 1828.131 1802.709   25.422     0.000 1839.953 1679.103  160.850
177.00  1783.722  933.610  933.610    0.000   103.540 1812.148 1793.730   18.418     0.000 2030.364 1818.141  212.224
177.10  1768.464  982.720  982.720    0.000    94.767 1876.222 1840.727   35.495     0.000 1988.245 1847.098  141.147
177.20  1638.195 1033.874 1033.874    0.000    99.825 1769.905 1742.062   27.843     0.000 1836.533 1746.156   90.378
177.30  1649.715 1032.085 1032.085    0.000   107.259 1802.699 1757.216   45.483     0.000 1464.068 1413.600   50.467
177.40  1585.059 1029.575 1029.575    0.000    73.193 1938.337 1896.227   42.110     0.000 1707.051 1606.419  100.632
177.50  1668.262 1008.832 1008.832    0.000   105.836 1938.335 1889.307   49.028     0.000 1564.491 1514.226   50.265
177.60  1709.360  962.868  962.868    0.000    68.222 1931.821 1895.504   36.317     0.000 1546.401 1475.626   70.775
177.70  1656.907  953.132  953.132    0.000    76.870 1883.453 1861.663   21.790     0.000 2071.887 2051.579   20.308
177.80  1561.283  949.125  949.125    0.000   252.920 1780.144 1743.827   36.317     0.000 1898.265 1857.951   40.313
177.90  1645.789  978.202  978.202    0.000   298.099 1875.552 1857.394   18.158     0.000 2149.996 2089.677   60.319
178.00  1606.201  976.559  976.559    0.000   185.860 1972.745 1932.796   39.948     0.000 2230.119 2129.487  100.632
178.10  1652.096  971.745  971.745    0.000   176.090 1872.962 1872.962    0.000     0.000 2000.906 1850.009  150.897
178.20  1653.518  880.121  880.121    0.000   318.977 1760.593 1760.593    0.000     0.000 2047.849 1927.212  120.637
178.30  1701.481  922.441  922.441    0.000   316.512 2081.484 2079.668    1.816     0.000 2290.643 2219.768   70.876
178.40  1710.514  968.170  968.170    0.000   236.921 2040.800 1997.220   43.580     0.000 2228.414 2167.691   60.722
178.50  1654.200  986.795  986.795    0.000   181.060 2010.657 1997.946   12.711     0.000 2151.399 2110.986   40.414
178.60  1577.169  979.699  979.699    0.000   187.636 1966.603 1935.734   30.869     0.000 1989.036 1908.309   80.727
178.70  1684.353  966.280  966.280    0.000   296.753 1903.097 1899.465    3.632     0.000 1949.230 1797.325  151.905
178.80  1638.606  938.561  938.561    0.000   232.036 1803.941 1780.335   23.606     0.000 1878.963 1757.821  121.141
178.90  1614.408  995.573  995.573    0.000   234.930 1937.440 1906.571   30.869     0.000 1938.878 1797.027  141.852
179.00  1681.554  935.522  935.522    0.000   289.449 1970.547 1948.757   21.790     0.000 1889.619 1788.483  101.136
179.10  1640.709  911.023  911.023    0.000   276.693 1939.993 1907.135   32.858     0.000 1910.429 1718.312  192.117
179.20  1770.070  777.542  777.542    0.000   269.512 1830.610 1808.820   21.790     0.000 2009.151 1908.116  101.035
179.30  1663.129  931.793  931.793    0.000   175.877 2072.582 2025.370   47.212     0.000 2160.253 1948.231  212.023
179.40  1682.619  931.803  931.803    0.000   176.740 2034.790 2023.895   10.895     0.000 2112.196 1950.843  161.354
179.50  1627.530  949.527  949.527    0.000   207.999 1789.875 1776.690   13.186     0.000 2051.175 1849.306  201.868
179.60  1684.573  892.274  892.274    0.000   175.139 1878.436 1878.436    0.000     0.000 2212.432 1918.573  293.859
179.70  1661.510  886.002  886.002    0.000   119.715 1926.712 1926.712    0.000     0.000 1918.973 1737.209  181.764
179.80  1640.205  989.387  989.387    0.000   128.275 2008.079 1989.920   18.158     0.000 2009.255 1808.290  200.965
179.90  1548.668 1039.422 1039.422    0.000   168.742 2038.390 2038.390    0.000     0.000 1920.686 1768.780  151.906
180.00  1566.247 1004.959 1004.959    0.000   127.928 2123.605 2123.605    0.000     0.000 2008.549 1897.662  110.887
180.10  1697.510  993.247  993.247    0.000    93.169 1972.800 1935.233   37.568     0.000 1858.353 1716.702  141.650
180.20  1757.695  967.448  967.448    0.000   212.062 1920.101 1916.297    3.805     0.000 1981.305 1768.376  212.929
180.30  1723.920  893.953  893.953    0.000   215.389 1809.037 1735.586   73.451     0.000 1938.985 1595.765  343.220
180.40  1666.501  926.032  926.032    0.000   100.217 1785.115 1785.115    0.000     0.000 1889.015 1687.546  201.468
180.50  1725.508  884.519  884.519    0.000    97.531 1821.705 1812.280    9.425     0.000 1790.491 1506.988  283.502
180.60  1660.973  909.882  909.882    0.000    42.067 1948.209 1944.578    3.632     0.000 1872.328 1608.830  263.498
180.70  1611.205  914.522  914.522    0.000    94.335 1833.894 1764.719   69.175     0.000 1970.548 1677.795  292.753
180.80  1671.857  919.871  919.871    0.000    52.225 1962.504 1899.036   63.468     0.000 1850.613 1647.736  202.876
180.90  1731.972 1008.152 1008.152    0.000    95.676 1934.612 1809.712  124.900     0.000 1878.857 1677.190  201.667
181.00  1665.886  959.961  959.961    0.000   205.880 1752.840 1721.971   30.869     0.000 1710.673 1538.459  172.214
181.10  1758.277  876.327  876.327    0.000   113.533 1872.327 1751.793  120.534     0.000 2020.711 1808.788  211.923
181.20  1754.824  907.682  907.682    0.000   153.697 1785.089 1779.642    5.448     0.000 1744.152 1663.727   80.425
181.30  1702.679  952.996  952.996    0.000   163.468 1928.966 1765.329  163.637     0.000 1968.839 1715.999  252.841
181.40  1702.101  933.925  933.925    0.000   183.961 1684.779 1640.334   44.445     0.000 1829.500 1687.446  142.054
181.50  1790.802  954.353  954.353    0.000   139.603 1812.363 1761.651   50.711     0.000 1856.444 1745.154  111.290
181.60  1735.926  945.079  945.079    0.000    98.747 1806.057 1757.808   48.249     0.000 1787.274 1575.049  212.225
181.70  1771.482  954.521  954.521    0.000   174.580 1811.899 1778.610   33.289     0.000 1819.855 1586.719  233.137
181.80  1741.358  959.173  959.173    0.000   126.935 1712.342 1646.974   65.368     0.000 1886.307 1453.912  432.395
181.90  1826.621  920.243  920.243    0.000   106.096 1782.590 1724.961   57.629     0.000 1737.013 1544.491  192.521
182.00  1674.370  904.061  904.061    0.000   133.679 1741.645 1713.975   27.670     0.000 1679.306 1608.229   71.077
182.10  1780.805  950.773  950.773    0.000   155.466 1878.077 1789.880   88.198     0.000 1698.705 1516.639  182.066
182.20  1693.413  933.880  933.880    0.000   102.984 1859.248 1735.773  123.475     0.000 1807.890 1575.056  232.834
182.30  1767.132  880.067  880.067    0.000    66.840 1907.102 1850.811   56.291     0.000 1870.218 1677.596  192.622
182.40  1824.677  952.885  952.885    0.000    91.653 1967.050 1888.969   78.081     0.000 1879.564 1545.796  333.768
182.50  1801.049  927.122  927.122    0.000   149.890 1785.008 1768.666   16.343     0.000 1726.255 1442.852  283.403
182.60  1749.815  971.569  971.569    0.000    43.493 2018.218 1901.746  116.472     0.000 1756.817 1473.214  283.603
182.70  1824.984  974.936  974.936    0.000    57.803 1957.370 1874.836   82.534     0.000 1908.718 1787.073  121.645
182.80  1749.839 1024.060 1024.060    0.000    90.446 1942.182 1906.904   35.278     0.000 2058.707 1866.590  192.117
182.90  1786.597  965.759  965.759    0.000    71.162 2032.313 1946.065   86.248     0.000 1764.259 1602.601  161.658
183.00  1828.484  943.265  943.265    0.000    18.416 2037.965 2001.648   36.317     0.000 1817.438 1667.040  150.398
183.10  1813.657  960.541  960.541    0.000    80.328 2001.049 1957.469   43.580     0.000 1775.719 1684.536   91.183
183.20  1926.762  898.210  898.210    0.000   187.637 1973.340 1944.287   29.053     0.000 1755.512 1664.631   90.881
183.30  1825.481  912.845  912.845    0.000   145.653 1904.937 1846.830   58.107     0.000 1805.476 1714.192   91.284
183.40  1920.894  868.281  868.281    0.000   111.414 1902.745 1879.139   23.606     0.000 1626.518 1515.934  110.584
183.50  1757.208  991.971  991.971    0.000   104.839 1972.015 1942.961   29.053     0.000 1869.307 1818.739   50.568
183.60  1815.592  901.780  901.780    0.000   100.734 1853.389 1824.336   29.053     0.000 1657.585 1566.301   91.284
183.70  1761.750  929.180  929.180    0.000   117.595 1754.201 1737.859   16.343     0.000 1728.764 1446.367  282.397
183.80  1786.846  929.220  929.220    0.000    51.664 1750.237 1730.263   19.974     0.000 1656.889 1575.658   81.231
183.90  1842.530  882.431  882.431    0.000   125.983 1874.657 1803.839   70.818     0.000 2062.434 1961.198  101.237
184.00  1813.529  924.784  924.784    0.000   221.878 1759.744 1712.532   47.212     0.000 1820.652 1719.315  101.337
184.10  1924.289  941.460  941.460    0.000   172.937 1805.976 1744.238   61.739     0.000 1981.507 1890.122   91.385
184.20  1758.222  993.278  993.278    0.000   201.039 1829.057 1794.556   34.501     0.000 1891.530 1769.683  121.846
184.30  1745.509  943.924  943.924    0.000   156.678 1814.348 1798.005   16.343     0.000 1717.706 1667.239   50.467
184.40  1784.683  912.176  912.176    0.000   254.127 1725.156 1721.524    3.632     0.000 2080.529 1970.346  110.183
184.50  1767.487  890.961  890.961    0.000   232.598 1813.789 1813.789    0.000     0.000 2068.367 1997.996   70.372
184.60  1758.849  897.866  897.866    0.000   208.388 1775.484 1762.773   12.711     0.000 2193.327 1981.304  212.024
184.70  1700.042  921.856  921.856    0.000   223.468 1796.469 1738.061   58.408     0.000 2179.156 2037.203  141.953
184.80  1696.669  941.796  941.796    0.000   190.482 1872.243 1817.595   54.648     0.000 1876.147 1775.314  100.833
184.90  1775.437  854.618  854.618    0.000   139.992 1796.626 1747.598   49.028     0.000 2322.916 2222.385  100.532
185.00  1756.854  860.128  860.128    0.000   173.836 1813.356 1757.065   56.291     0.000 2041.522 1940.386  101.136
185.10  1766.445  877.703  877.703    0.000   269.732 1779.977 1714.607   65.370     0.000 1957.980 1857.348  100.632
185.20  1713.924  928.035  928.035    0.000   176.912 1745.948 1725.974   19.974     0.000 2141.150 1970.045  171.105
185.30  1707.982  967.175  967.175    0.000   176.004 1765.843 1720.447   45.396     0.000 1998.095 1725.350  272.745
185.40  1833.778  887.556  887.556    0.000   257.285 1823.001 1803.027   19.974     0.000 2158.245 1956.978  201.267
185.50  1711.268  910.261  910.261    0.000   213.488 1723.213 1715.949    7.263     0.000 2190.309 2109.682   80.627
185.60  1816.314  887.363  887.363    0.000   170.513 1786.598 1786.598    0.000     0.000 1878.257 1858.151   20.106
185.70  1765.179 1023.598 1023.598    0.000   272.067 1812.143 1812.143    0.000     0.000 1859.452 1819.038   40.414
185.80  1757.888  987.042  987.042    0.000    99.826 1976.578 1976.578    0.000     0.000 2148.599 2097.931   50.669
185.90  1743.759  922.013  922.013    0.000   136.922 1979.499 1979.499    0.000     0.000 2130.395 2090.082   40.313
186.00  1782.536  921.431  921.431    0.000   187.072 1905.104 1905.104    0.000     0.000 2086.467 2036.202   50.266
186.10  1741.068  878.418  878.418    0.000   243.793 1736.877 1736.877    0.000     0.000 2119.837 2039.813   80.024
186.20  1762.659  911.562  911.562    0.000   169.993 1791.512 1791.512    0.000     0.000 2008.848 1918.370   90.478
186.30  1638.107  948.996  948.996    0.000   150.970 1830.246 1830.246    0.000     0.000 2119.733 1898.966  220.767
186.40  1609.278  984.827  984.827    0.000   179.505 1679.159 1679.159    0.000     0.000 1909.423 1839.051   70.372
186.50  1734.511  957.881  957.881    0.000   241.757 1612.325 1612.325    0.000     0.000 1767.873 1597.973  169.900
186.60  1648.783  954.360  954.360    0.000   297.795 1612.409 1612.409    0.000     0.000 1921.084 1699.309  221.775
186.70  1733.898  939.868  939.868    0.000   339.776 1779.422 1779.422    0.000     0.000 2232.840 1817.335  415.505
186.80  1652.036  991.966  991.966    0.000   326.845 1822.377 1822.377    0.000     0.000 1918.366 1847.994   70.372
186.90  1711.158  975.462  975.462    0.000   198.356 1834.230 1834.230    0.000     0.000 1708.357 1708.357    0.000
187.00  1720.349 1001.925 1001.925    0.000   345.740 1742.200 1742.200    0.000     0.000 2091.389 1849.405  241.984
187.10  1770.319  974.516  974.516    0.000   212.703 2045.910 2045.910    0.000     0.000 2051.780 1899.472  152.308
187.20  1767.796  980.864  980.864    0.000   325.409 1966.530 1964.714    1.816     0.000 2240.977 2048.658  192.319
187.30  1747.531  959.036  959.036    0.000   170.425 1894.717 1894.717    0.000     0.000 1838.039 1627.125  210.915
187.40  1692.360  951.418  951.418    0.000   169.174 1864.588 1802.849   61.739     0.000 1768.777 1627.429  141.349
187.50  1741.181  922.325  922.325    0.000   177.862 1836.790 1836.790    0.000     0.000 1958.882 1747.464  211.418
187.60  1730.161  975.686  975.686    0.000   169.780 1895.457 1884.562   10.895     0.000 1959.286 1758.220  201.065
187.70  1777.632  960.349  960.349    0.000   189.794 1795.495 1795.495    0.000     0.000 1737.102 1616.364  120.738
187.80  1698.606 1030.830 1030.830    0.000   278.030 1773.853 1759.326   14.527     0.000 1945.316 1855.139   90.177
187.90  1713.066  992.728  992.728    0.000   287.462 1796.828 1791.381    5.448     0.000 1886.696 1836.431   50.266
188.00  1624.719  970.443  970.443    0.000   106.788 1737.016 1737.016    0.000     0.000 1786.375 1776.322   10.053
188.10  1740.436  860.492  860.492    0.000   200.561 1654.299 1654.299    0.000     0.000 1828.490 1788.579   39.911
188.20  1679.076  957.150  957.150    0.000   209.684 1588.149 1588.149    0.000     0.000 1899.364 1899.364    0.000
188.30  1706.242  999.647  999.647    0.000   293.040 1788.459 1788.459    0.000     0.000 2011.162 1971.150   40.012
188.40  1759.005  955.224  955.224    0.000   214.474 1867.067 1867.067    0.000     0.000 1998.199 1907.217   90.983
188.50  1681.917  912.238  912.238    0.000   222.520 1858.188 1858.188    0.000     0.000 2000.506 1950.541   49.965
188.60  1692.236  933.442  933.442    0.000   226.935 1821.744 1821.744    0.000     0.000 1764.654 1754.701    9.953
188.70  1644.648 1021.599 1021.599    0.000   197.575 1894.583 1894.583    0.000     0.000 2156.731 2126.873   29.858
188.80  1707.179 1016.101 1016.101    0.000   184.428 2013.809 2013.809    0.000     0.000 2178.238 2178.238    0.000
188.90  1645.487  988.749  988.749    0.000    94.639 2072.178 2072.178    0.000     0.000 1916.252 1916.252    0.000
189.00  1647.869  998.163  998.163    0.000   211.714 2025.265 2025.265    0.000     0.000 2115.505 2115.505    0.000
189.10  1730.113  888.880  888.880    0.000   115.390 2014.025 2014.025    0.000     0.000 1998.082 1998.082    0.000
189.20  1695.539  862.425  862.425    0.000   111.969 1950.095 1950.095    0.000     0.000 1970.845 1889.815   81.030
189.30  1652.600  971.021  971.021    0.000   111.194 1953.086 1953.086    0.000     0.000 1845.584 1695.488  150.097
189.40  1744.377  934.845  934.845    0.000   208.470 1852.649 1852.649    0.000     0.000 2046.645 2006.332   40.314
189.50  1584.905  978.291  978.291    0.000   252.742 1867.096 1867.096    0.000     0.000 2118.936 2108.883   10.053
189.60  1624.434  967.716  967.716    0.000   160.312 1852.135 1852.135    0.000     0.000 2026.143 1945.818   80.325
189.70  1590.718  999.885  999.885    0.000   192.305 1892.522 1892.522    0.000     0.000 1991.460 1960.998   30.462
189.80  1603.481  974.793  974.793    0.000   194.641 1898.773 1898.773    0.000     0.000 1858.652 1677.191  181.461
189.90  1626.473  973.221  973.221    0.000   154.432 1786.292 1786.292    0.000     0.000 2059.519 1909.223  150.296
190.00  1829.045  845.713  845.713    0.000   182.965 1746.299 1724.509   21.790     0.000 1666.233 1565.701  100.532
190.10  1735.492  879.914  879.914    0.000   152.227 1701.940 1696.492    5.448     0.000 1767.774 1626.424  141.349
190.20  1698.562  943.562  943.562    0.000   216.991 1789.273 1789.273    0.000     0.000 1870.214 1819.546   50.669
190.30  1644.525  976.994  976.994    0.000   121.917 1936.580 1936.580    0.000     0.000 2011.265 1839.152  172.113
190.40  1701.157  951.366  951.366    0.000    71.682 1946.998 1946.998    0.000     0.000 1889.013 1787.575  101.438
190.50  1687.141 1049.994 1049.994    0.000    88.500 1888.967 1881.703    7.263     0.000 1709.260 1617.976   91.284
190.60  1673.261  999.644  999.644    0.000    90.358 1957.215 1957.215    0.000     0.000 1819.654 1657.192  162.462
190.70  1684.388 1003.908 1003.908    0.000    71.810 1982.570 1982.570    0.000     0.000 1920.382 1747.766  172.616
190.80  1661.254  991.319  991.319    0.000    27.497 1961.259 1961.259    0.000     0.000 1769.281 1759.127   10.154
190.90  1550.220 1069.721 1069.721    0.000    29.486 1930.045 1930.045    0.000     0.000 1888.413 1888.413    0.000
191.00  1641.619 1014.185 1014.185    0.000    66.275 1882.365 1882.365    0.000     0.000 2020.914 1949.837   71.077
191.10  1729.658  963.153  963.153    0.000    78.382 1885.175 1885.175    0.000     0.000 1868.408 1777.626   90.781
191.20  1734.289  945.162  945.162    0.000    39.257 1942.086 1942.086    0.000     0.000 1818.648 1778.032   40.616
191.30  1760.372  932.418  932.418    0.000    65.370 1884.391 1884.391    0.000     0.000 1766.462 1736.302   30.160
191.40  1826.968  922.534  922.534    0.000    79.378 1943.188 1943.188    0.000     0.000 1808.990 1808.990    0.000
191.50  1736.572  896.475  896.475    0.000   114.050 1864.599 1864.599    0.000     0.000 1921.488 1870.719   50.769
191.60  1651.606  945.440  945.440    0.000   125.983 1869.211 1869.211    0.000     0.000 1799.440 1738.517   60.923
191.70  1692.147  929.915  929.915    0.000   120.450 1807.221 1807.221    0.000     0.000 1777.124 1716.402   60.722
191.80  1806.382  903.589  903.589    0.000   123.996 1922.382 1922.382    0.000     0.000 1877.252 1877.252    0.000
191.90  1806.039  920.230  920.230    0.000   119.367 1912.627 1912.627    0.000     0.000 1909.024 1888.917   20.107
192.00  1683.097 1012.640 1012.640    0.000   177.429 1805.593 1805.593    0.000     0.000 1715.803 1705.649   10.154
192.10  1720.818  958.967  958.967    0.000   213.231 1816.771 1816.771    0.000     0.000 1786.571 1786.571    0.000
192.20  1746.929  915.119  915.119    0.000   149.677 1937.867 1937.867    0.000     0.000 1898.563 1898.563    0.000
192.30  1745.261  889.865  889.865    0.000   169.910 1841.064 1841.064    0.000     0.000 1735.096 1735.096    0.000
192.40  1783.822  904.333  904.333    0.000   102.939 1975.566 1975.566    0.000     0.000 1885.696 1865.590   20.106
192.50  1798.904  854.447  854.447    0.000   172.934 1970.581 1970.581    0.000     0.000 1988.335 1978.282   10.053
192.60  1779.124  927.151  927.151    0.000   142.927 1884.447 1857.209   27.238     0.000 1998.301 1896.964  101.337
192.70  1677.592  851.681  851.681    0.000   175.435 1920.374 1920.374    0.000     0.000 1980.302 1849.309  130.993
192.80  1729.588  922.336  922.336    0.000   188.189 1932.878 1932.878    0.000     0.000 1968.634 1766.161  202.473
192.90  1768.056  945.327  945.327    0.000   214.310 1840.394 1840.394    0.000     0.000 2033.282 1830.205  203.078
193.00  1667.275 1002.338 1002.338    0.000   183.135 1900.543 1900.543    0.000     0.000 2000.600 1799.437  201.163
193.10  1669.061  926.296  926.296    0.000   214.303 1862.081 1862.081    0.000     0.000 2010.158 1879.163  130.995
193.20  1666.971  935.484  935.484    0.000   298.744 1708.173 1708.173    0.000     0.000 1953.358 1832.417  120.942
193.30  1603.186  983.388  983.388    0.000   213.661 1808.771 1808.771    0.000     0.000 1879.464 1859.357   20.107
193.40  1692.254  908.131  908.131    0.000   285.900 1775.624 1775.624    0.000     0.000 2040.824 1980.906   59.918
193.50  1657.884  956.181  956.181    0.000   139.471 1934.626 1934.626    0.000     0.000 1658.697 1628.437   30.260
193.60  1690.558  946.932  946.932    0.000   102.205 1865.320 1865.320    0.000     0.000 1689.055 1678.901   10.154
193.70  1753.541  826.051  826.051    0.000   240.636 1686.042 1686.042    0.000     0.000 1761.846 1761.846    0.000
193.80  1724.614  928.138  928.138    0.000   175.615 1863.216 1863.216    0.000     0.000 1829.803 1809.897   19.906
193.90  1757.187  905.889  905.889    0.000   221.138 1918.704 1918.704    0.000     0.000 1949.632 1939.478   10.154
194.00  1651.058  959.318  959.318    0.000   116.904 1882.975 1882.975    0.000     0.000 1645.729 1524.989  120.740
194.10  1816.784  931.415  931.415    0.000    61.692 1989.310 1989.310    0.000     0.000 1890.118 1769.480  120.638
194.20  1852.093  930.261  930.261    0.000   180.068 1965.498 1965.498    0.000     0.000 2089.077 1948.232  140.844
194.30  1724.395  908.650  908.650    0.000   192.648 1860.307 1860.307    0.000     0.000 2008.443 1877.551  130.892
194.40  1748.711  941.308  941.308    0.000   166.056 1822.451 1822.451    0.000     0.000 1907.719 1807.286  100.432
194.50  1765.801  916.558  916.558    0.000   150.539 1851.835 1851.835    0.000     0.000 2031.370 1940.489   90.881
194.60  1713.940 1033.951 1033.951    0.000   154.475 1919.744 1919.744    0.000     0.000 2111.389 1980.497  130.892
194.70  1784.079  955.374  955.374    0.000   171.160 1925.940 1925.940    0.000     0.000 2209.713 2179.754   29.959
194.80  1770.443  953.908  953.908    0.000   220.538 1900.550 1900.550    0.000     0.000 2119.534 2019.203  100.331
194.90  1773.505  946.597  946.597    0.000   299.815 1804.870 1804.870    0.000     0.000 2062.330 1991.958   70.372
195.00  1725.195 1002.684 1002.684    0.000   243.229 1823.808 1823.808    0.000     0.000 2029.452 2029.452    0.000
195.10  1694.767 1016.144 1016.144    0.000   142.366 1820.558 1820.558    0.000     0.000 2059.210 1887.701  171.508
195.20  1706.861  996.246  996.246    0.000    57.414 1791.267 1791.267    0.000     0.000 1759.025 1708.457   50.568
195.30  1736.516  924.294  924.294    0.000   127.884 1814.896 1814.896    0.000     0.000 1952.244 1709.760  242.484
195.40  1678.831  969.849  969.849    0.000   128.144 1792.452 1792.452    0.000     0.000 1640.605 1550.426   90.178
195.50  1676.519  980.317  980.317    0.000   130.816 1884.579 1884.579    0.000     0.000 1926.418 1786.274  140.144
195.60  1814.563  977.362  977.362    0.000   133.758 1910.466 1910.466    0.000     0.000 1943.105 1822.164  120.941
195.70  1627.215 1002.956 1002.956    0.000    75.874 1809.474 1809.474    0.000     0.000 1812.311 1692.576  119.735
195.80  1793.196  927.663  927.663    0.000   127.495 1883.107 1883.107    0.000     0.000 2041.230 1941.702   99.528
195.90  1706.320  969.251  969.251    0.000   181.793 1919.421 1919.421    0.000     0.000 2135.625 1934.760  200.866
196.00  1707.123  896.022  896.022    0.000   160.869 1923.408 1923.408    0.000     0.000 2104.263 1832.722  271.541
196.10  1755.924  916.474  916.474    0.000   198.697 1944.426 1944.426    0.000     0.000 2206.203 2014.084  192.120
196.20  1741.797  951.101  951.101    0.000   178.244 1955.445 1955.445    0.000     0.000 1864.288 1693.280  171.007
196.30  1802.962  955.756  955.756    0.000    75.225 1986.826 1986.826    0.000     0.000 1644.422 1583.498   60.923
196.40  1809.827  917.720  917.720    0.000   112.407 1970.426 1970.426    0.000     0.000 1713.082 1623.507   89.575
196.50  1737.250  939.367  939.367    0.000   138.261 2020.453 2020.453    0.000     0.000 1884.393 1723.540  160.854
196.60  1828.639  947.400  947.400    0.000   193.512 2006.919 2006.919    0.000     0.000 2036.598 1785.767  250.831
196.70  1767.621  963.107  963.107    0.000   167.357 1924.051 1924.051    0.000     0.000 2159.352 1824.877  334.475
196.80  1911.787  845.668  845.668    0.000   178.384 2000.745 2000.745    0.000     0.000 2146.385 1744.453  401.933
196.90  1851.598  887.634  887.634    0.000   166.271 1879.528 1879.528    0.000     0.000 1942.004 1631.155  310.849
197.00  1857.185  825.095  825.095    0.000   177.169 1817.775 1817.775    0.000     0.000 2189.413 1464.365  725.047
197.10  1781.687  931.730  931.730    0.000   170.511 1873.995 1873.995    0.000     0.000 1927.528 1443.961  483.566
197.20  1749.559  928.591  928.591    0.000   218.151 1863.610 1846.880   16.729     0.000 2015.292 1532.028  483.264
197.30  1826.817  885.825  885.825    0.000   259.877 1769.078 1769.078    0.000     0.000 2049.062 1614.962  434.100
197.40  1712.840  950.101  950.101    0.000   266.708 1762.992 1725.425   37.568     0.000 2309.042 1632.754  676.287
197.50  1778.362  898.399  898.399    0.000   188.328 1771.827 1747.662   24.165     0.000 2058.521 1495.333  563.188
197.60  1867.921  860.114  860.114    0.000   271.899 1800.569 1727.985   72.583     0.000 2179.662 1444.159  735.502
197.70  1848.966  921.335  921.335    0.000   167.437 1908.168 1824.774   83.394     0.000 2238.168 1420.535  817.633
197.80  1849.717  855.923  855.923    0.000   113.527 1885.388 1805.102   80.286     0.000 2056.605 1400.730  655.876
197.90  1819.402  928.118  928.118    0.000   105.185 1933.537 1833.233  100.303     0.000 1910.426 1282.599  627.827
198.00  1801.120  938.815  938.815    0.000   101.600 1878.295 1839.038   39.257     0.000 2120.744 1323.414  797.329
198.10  1735.234  932.124  932.124    0.000   146.737 1760.529 1749.115   11.414     0.000 2019.206 1494.522  524.683
198.20  1742.709 1011.004 1011.004    0.000   182.052 1894.813 1894.813    0.000     0.000 2058.413 1616.066  442.347
198.30  1816.602 1003.065 1003.065    0.000   161.779 1910.668 1910.668    0.000     0.000 1988.640 1807.279  181.361
198.40  1853.541  985.984  985.984    0.000    70.816 1997.610 1997.610    0.000     0.000 2249.822 1998.592  251.230
198.50  1783.223 1036.002 1036.002    0.000    91.909 1956.850 1910.417   46.433     0.000 2239.268 1796.822  442.446
198.60  1763.166 1001.463 1001.463    0.000   141.242 1940.371 1940.371    0.000     0.000 2110.082 1728.159  381.923
198.70  1841.622  943.585  943.585    0.000   165.540 1822.828 1822.828    0.000     0.000 1856.844 1555.748  301.096
198.80  1707.354 1015.720 1015.720    0.000   104.798 1916.764 1916.764    0.000     0.000 1685.633 1463.757  221.876
198.90  1684.533 1051.553 1051.553    0.000    57.932 1927.490 1927.490    0.000     0.000 1838.141 1403.035  435.106
199.00  1659.551 1032.476 1032.476    0.000    91.612 1826.751 1823.034    3.718     0.000 1981.302 1414.597  566.705
199.10  1675.339 1003.160 1003.160    0.000    49.673 1705.874 1705.874    0.000     0.000 1707.552 1413.995  293.557
199.20  1765.948 1005.537 1005.537    0.000    47.816 1769.720 1769.720    0.000     0.000 1667.333 1192.317  475.017
199.30  1637.674 1051.153 1051.153    0.000    33.852 1773.389 1773.389    0.000     0.000 1636.572 1252.637  383.935
199.40  1780.080  976.769  976.769    0.000    78.210 1791.341 1789.525    1.816     0.000 1888.206 1697.295  190.911
199.50  1753.171  956.475  956.475    0.000   109.034 1720.000 1720.000    0.000     0.000 1726.046 1585.199  140.847
199.60  1742.461  972.861  972.861    0.000   117.811 1897.735 1897.735    0.000     0.000 1949.428 1577.156  372.272
199.70  1786.971  917.673  917.673    0.000   151.924 1797.222 1797.222    0.000     0.000 1826.278 1514.726  311.552
199.80  1842.875  963.983  963.983    0.000    33.289 1887.968 1887.968    0.000     0.000 1927.615 1686.235  241.380
199.90  1867.951  894.880  894.880    0.000    53.003 1860.861 1860.861    0.000     0.000 1724.240 1494.722  229.518
200.00  1880.263  882.420  882.420    0.000   122.736 1895.794 1892.077    3.718     0.000 1885.893 1595.453  290.440
200.10  1780.952  948.431  948.431    0.000    37.180 1870.993 1867.275    3.718     0.000 2007.640 1726.347  281.293
200.20  1682.063 1030.195 1030.195    0.000    57.975 1887.715 1885.813    1.902     0.000 1838.442 1617.069  221.374
200.30  1798.150  944.000  944.000    0.000    62.300 1977.854 1924.676   53.178     0.000 1906.403 1635.969  270.434
200.40  1920.459  938.075  938.075    0.000    22.351 2027.482 1958.657   68.826     0.000 1968.633 1586.407  382.226
200.50  1794.731  951.654  951.654    0.000    31.514 1937.313 1856.169   81.143     0.000 1699.917 1387.260  312.657
200.60  1902.299  868.405  868.405    0.000    27.582 1966.379 1846.968  119.410     0.000 1576.862 1184.079  392.783
200.70  1792.900  975.241  975.241    0.000    40.767 2010.539 1895.417  115.123     0.000 1708.561 1305.525  403.036
200.80  1816.960  913.308  913.308    0.000    35.366 1983.007 1799.872  183.135     0.000 1725.653 1121.449  604.204
200.90  1782.232 1031.664 1031.664    0.000    90.484 1974.559 1869.240  105.318     0.000 1907.708 1071.479  836.229
201.00  1752.734 1019.837 1019.837    0.000    91.264 2033.275 1820.263  213.012     0.000 2027.947 1061.223  966.724
201.10  1924.370  913.982  913.982    0.000   142.154 2057.789 1883.045  174.744     0.000 2277.571 1321.103  956.468
201.20  1869.206  966.301  966.301    0.000   140.812 1988.922 1944.311   44.612     0.000 2120.239 1343.623  776.615
201.30  1876.086  971.318  971.318    0.000   242.146 1833.203 1833.203    0.000     0.000 1990.254 1213.839  776.415
201.40  1740.145  934.420  934.420    0.000   113.312 1834.018 1834.018    0.000     0.000 1655.673 1101.136  554.538
201.50  1757.304  926.537  926.537    0.000   193.990 1749.685 1749.685    0.000     0.000 1717.207 1131.902  585.305
201.60  1846.661  927.034  927.034    0.000   184.045 1952.139 1952.139    0.000     0.000 1891.229 1225.600  665.629
201.70  1741.995  937.003  937.003    0.000   169.649 1842.543 1842.543    0.000     0.000 1738.216 1044.139  694.078
201.80  1755.031  918.183  918.183    0.000   139.168 1942.108 1883.828   58.280     0.000 1919.478 1234.448  685.030
201.90  1762.804  984.878  984.878    0.000    73.498 1902.541 1813.525   89.016     0.000 1827.788 1171.209  656.579
202.00  1677.915  991.405  991.405    0.000    22.611 1927.572 1678.460  249.112     0.000 1676.184 1031.167  645.017
202.10  1706.282  913.236  913.236    0.000    24.080 1889.399 1800.855   88.544     0.000 1889.916 1303.812  586.104
202.20  1747.641  909.039  909.039    0.000    25.854 1978.211 1847.558  130.653     0.000 1625.620 1131.903  493.717
202.30  1825.799  878.710  878.710    0.000    68.954 1930.791 1692.097  238.695     0.000 1556.758 1002.520  554.239
202.40  1781.453  864.764  864.764    0.000     0.000 1896.225 1740.755  155.470     0.000 1838.542 1051.170  787.372
202.50  1729.831  880.986  880.986    0.000    63.682 1938.034 1876.296   61.739     0.000 1868.806 1092.492  776.314
202.60  1766.221  905.905  905.905    0.000    76.999 1953.781 1953.781    0.000     0.000 1736.908 1202.276  534.632
202.70  1817.719  850.441  850.441    0.000    99.566 1844.146 1844.146    0.000     0.000 1871.023 1264.910  606.113
202.80  1772.689  895.213  895.213    0.000    55.080 1935.106 1935.106    0.000     0.000 1867.096 1373.079  494.017
202.90  1808.716  955.278  955.278    0.000    20.320 1929.791 1929.791    0.000     0.000 1676.088 1676.088    0.000
203.00  1836.127  920.888  920.888    0.000    56.807 1985.564 1985.564    0.000     0.000 1828.297 1828.297    0.000
203.10  1695.382  984.750  984.750    0.000   143.362 2018.763 2018.763    0.000     0.000 1749.376 1749.376    0.000
203.20  1857.276  887.075  887.075    0.000   166.404 2026.761 2026.761    0.000     0.000 1970.248 1363.130  607.118
203.30  1833.914  984.830  984.830    0.000    85.343 2071.667 2071.667    0.000     0.000 2213.129 1595.254  617.875
203.40  1829.843  948.423  948.423    0.000    90.141 2028.280 2028.280    0.000     0.000 1981.606 1981.606    0.000
203.50  1806.708  929.355  929.355    0.000    99.698 1905.753 1905.753    0.000     0.000 1898.970 1252.142  646.828
203.60  1791.894  951.350  951.350    0.000   165.149 1996.012 1996.012    0.000     0.000 2171.207 1555.342  615.866
203.70  1819.938  976.727  976.727    0.000   192.650 1897.623 1897.623    0.000     0.000 1936.670 1089.677  846.993
203.80  1724.956  949.275  949.275    0.000   159.361 1922.143 1868.878   53.265     0.000 1987.038 1148.591  838.448
203.90  1917.595  852.471  852.471    0.000   209.078 1832.830 1832.830    0.000     0.000 1758.128 1162.065  596.062
204.00  1931.466  832.910  832.910    0.000   225.637 1794.226 1794.226    0.000     0.000 1988.951 1505.386  483.565
204.10  1909.130  845.029  845.029    0.000   168.437 1941.949 1941.949    0.000     0.000 1879.772 1161.361  718.411
204.20  1912.004  856.180  856.180    0.000   228.530 1944.072 1926.995   17.077     0.000 2017.906 1293.462  724.444
204.30  1740.567  972.829  972.829    0.000   165.327 1756.027 1750.320    5.707     0.000 2043.031 1407.163  635.868
204.40  1830.677  958.404  958.404    0.000   136.707 1870.985 1870.985    0.000     0.000 1908.112 1191.919  716.193
204.50  1797.790  984.901  984.901    0.000    69.649 2043.589 2043.589    0.000     0.000 2022.827 1425.662  597.165
204.60  1789.344 1020.609 1020.609    0.000   103.932 2018.806 2018.806    0.000     0.000 1941.596 1768.980  172.616
204.70  1910.175  949.601  949.601    0.000   157.842 1841.676 1841.676    0.000     0.000 1856.846 1623.508  233.338
204.80  1799.118 1004.624 1004.624    0.000   131.686 1953.691 1953.691    0.000     0.000 2040.418 1414.603  625.815
204.90  1836.727  928.353  928.353    0.000   138.690 1868.977 1868.977    0.000     0.000 2039.219 1454.517  584.702
205.00  1706.340 1003.069 1003.069    0.000    46.043 1911.703 1889.913   21.790     0.000 1920.076 1818.940  101.136
205.10  1729.397  981.711  981.711    0.000    44.401 1840.023 1834.575    5.448     0.000 1778.625 1547.001  231.624
205.20  1901.257  900.909  900.909    0.000    14.959 1763.637 1763.637    0.000     0.000 1648.240 1547.205  101.035
205.30  1813.675 1029.625 1029.625    0.000     5.533 1794.428 1794.428    0.000     0.000 1496.035 1435.615   60.420
205.40  1769.073 1001.722 1001.722    0.000    49.415 1811.211 1811.211    0.000     0.000 1744.452 1694.386   50.065
205.50  1769.674  941.500  941.500    0.000   103.537 1982.972 1982.972    0.000     0.000 2038.914 1535.948  502.965
205.60  1738.218  933.864  933.864    0.000   143.833 1877.964 1877.964    0.000     0.000 1907.318 1506.591  400.727
205.70  1687.050 1010.981 1010.981    0.000   166.015 1829.627 1829.627    0.000     0.000 1843.680 1463.463  380.216
205.80  1526.131 1116.394 1116.394    0.000    71.942 2095.019 2095.019    0.000     0.000 1979.695 1979.695    0.000
205.90  1648.495 1028.455 1028.455    0.000    42.670 1973.455 1973.455    0.000     0.000 1908.921 1908.921    0.000
206.00  1624.580 1003.832 1003.832    0.000    35.236 1966.151 1966.151    0.000     0.000 1859.360 1365.242  494.118
206.10  1616.768 1033.148 1033.148    0.000    40.596 2097.624 2097.624    0.000     0.000 2142.965 2142.965    0.000
206.20  1560.098 1028.598 1028.598    0.000    61.565 2063.763 2063.763    0.000     0.000 1676.085 1676.085    0.000
206.30  1504.906 1134.219 1134.219    0.000    50.797 1959.970 1959.970    0.000     0.000 1636.077 1636.077    0.000
206.40  1715.535 1028.407 1028.407    0.000    36.965 2027.178 2027.178    0.000     0.000 1987.938 1987.938    0.000
206.50  1570.857 1061.088 1061.088    0.000    44.399 1977.335 1977.335    0.000     0.000 2009.549 2009.549    0.000
206.60  1597.352 1074.181 1074.181    0.000    67.484 1969.200 1969.200    0.000     0.000 1807.278 1757.514   49.764
206.70  1624.267 1067.878 1067.878    0.000   102.157 2017.188 2017.188    0.000     0.000 2018.296 2018.296    0.000
206.80  1610.336 1009.737 1009.737    0.000    96.323 1891.330 1891.330    0.000     0.000 1946.816 1946.816    0.000
206.90  1546.384 1050.110 1050.110    0.000    52.054 1958.035 1958.035    0.000     0.000 1867.693 1867.693    0.000
207.00  1703.702  986.056  986.056    0.000   127.927 2048.147 2048.147    0.000     0.000 2017.792 2017.792    0.000
207.10  1571.411 1003.917 1003.917    0.000    67.227 1956.048 1956.048    0.000     0.000 1786.867 1776.813   10.053
207.20  1644.017  995.680  995.680    0.000    85.813 2090.332 2090.332    0.000     0.000 1657.481 1657.481    0.000
207.30  1634.546 1022.976 1022.976    0.000    52.744 1904.294 1904.294    0.000     0.000 1717.599 1717.599    0.000
207.40  1595.032 1034.441 1034.441    0.000    48.638 1658.598 1658.598    0.000     0.000 1394.698 1394.698    0.000
207.50  1760.025  904.576  904.576    0.000    32.339 1832.473 1832.473    0.000     0.000 1607.222 1424.452  182.770
207.60  1724.697  947.131  947.131    0.000    31.345 1818.756 1818.756    0.000     0.000 1586.311 1444.661  141.650
207.70  1648.126  975.609  975.609    0.000    79.982 1845.559 1845.559    0.000     0.000 1587.517 1516.540   70.976
207.80  1790.248  923.241  923.241    0.000   115.002 1829.513 1829.513    0.000     0.000 1613.864 1230.228  383.636
207.90  1736.500 1014.150 1014.150    0.000    12.840 1858.500 1858.500    0.000     0.000 1425.561 1425.561    0.000
208.00  1668.768 1026.812 1026.812    0.000    20.579 1834.418 1834.418    0.000     0.000 1446.874 1446.874    0.000
208.10  1699.064 1010.293 1010.293    0.000    22.179 1863.772 1863.772    0.000     0.000 1527.101 1527.101    0.000
208.20  1607.454 1050.800 1050.800    0.000    35.279 1825.138 1825.138    0.000     0.000 1507.498 1487.190   20.308
208.30  1689.554  988.530  988.530    0.000    20.492 1815.710 1815.710    0.000     0.000 1535.848 1535.848    0.000
208.40  1834.435  965.392  965.392    0.000    44.704 1916.725 1916.725    0.000     0.000 1678.700 1678.700    0.000
208.50  1754.116  887.799  887.799    0.000    57.631 1754.005 1754.005    0.000     0.000 1447.375 1437.221   10.154
208.60  1670.881  996.515  996.515    0.000    39.557 1774.030 1774.030    0.000     0.000 1373.486 1373.486    0.000
208.70  1735.142  957.563  957.563    0.000    35.149 1891.977 1891.977    0.000     0.000 1612.355 1592.449   19.906
208.80  1832.072  963.242  963.242    0.000    31.734 1822.822 1817.331    5.490     0.000 1495.229 1495.229    0.000
208.90  1655.429 1014.104 1014.104    0.000    50.755 1730.441 1730.441    0.000     0.000 1466.275 1466.275    0.000
209.00  1703.721  971.083  971.083    0.000    80.761 1748.348 1744.630    3.718     0.000 1514.032 1352.777  161.255
209.10  1698.119 1003.992 1003.992    0.000    18.720 1807.740 1805.881    1.859     0.000 1538.055 1406.054  132.000
209.20  1665.830 1031.799 1031.799    0.000    67.056 1926.152 1924.294    1.859     0.000 1497.035 1304.111  192.924
209.30  1665.855  990.368  990.368    0.000   106.961 1798.485 1798.485    0.000     0.000 1427.870 1265.408  162.462
209.40  1763.033  988.064  988.064    0.000   108.601 1882.397 1882.397    0.000     0.000 1658.493 1516.339  142.154
209.50  1814.386  931.466  931.466    0.000   140.684 1878.292 1878.292    0.000     0.000 1789.084 1697.700   91.385
209.60  1732.437  912.741  912.741    0.000   122.350 1689.757 1689.757    0.000     0.000 1579.776 1539.160   40.615
209.70  1700.397  993.736  993.736    0.000    25.854 1891.519 1891.519    0.000     0.000 1698.102 1566.101  132.000
209.80  1761.222  961.935  961.935    0.000   105.661 1890.242 1890.242    0.000     0.000 1666.741 1656.588   10.154
209.90  1772.751  924.387  924.387    0.000   224.817 1730.230 1730.230    0.000     0.000 1628.537 1628.537    0.000
210.00  1686.139 1014.584 1014.584    0.000    35.019 1920.974 1920.974    0.000     0.000 1809.697 1809.697    0.000
210.10  1717.434  991.667  991.667    0.000    87.202 1876.738 1876.738    0.000     0.000 1577.162 1577.162    0.000
210.20  1819.389 1070.829 1070.829    0.000    24.556 2012.643 2012.643    0.000     0.000 1678.806 1516.344  162.462
210.30  1759.144 1052.821 1052.821    0.000    56.808 1974.049 1974.049    0.000     0.000 1697.902 1697.902    0.000
210.40  1709.690 1025.081 1025.081    0.000    55.251 1742.793 1742.793    0.000     0.000 1424.551 1424.551    0.000
210.50  1657.444 1102.338 1102.338    0.000    33.765 2059.004 2059.004    0.000     0.000 1810.197 1769.581   40.616
210.60  1770.979 1063.085 1063.085    0.000    62.773 1981.969 1981.969    0.000     0.000 1768.075 1757.921   10.154
210.70  1832.760  967.926  967.926    0.000   145.775 1911.992 1911.992    0.000     0.000 2008.456 1988.149   20.308
210.80  1785.052  995.408  995.408    0.000    94.372 2005.064 2005.064    0.000     0.000 1946.927 1916.466   30.462
210.90  1718.538  990.841  990.841    0.000    57.842 1818.503 1818.503    0.000     0.000 1813.919 1803.866   10.053
211.00  1816.559  938.274  938.274    0.000   115.296 1740.945 1740.945    0.000     0.000 1850.009 1850.009    0.000
211.10  1713.052 1045.763 1045.763    0.000    84.606 1895.631 1895.631    0.000     0.000 1564.597 1564.597    0.000
211.20  1797.494  872.743  872.743    0.000    27.712 1766.876 1766.876    0.000     0.000 1599.884 1599.884    0.000
211.30  1781.354 1004.411 1004.411    0.000   110.245 1728.975 1728.975    0.000     0.000 1721.331 1721.331    0.000
211.40  1756.169  994.644  994.644    0.000    61.045 1863.866 1863.866    0.000     0.000 1788.987 1748.775   40.212
211.50  1646.660  957.902  957.902    0.000   138.693 1739.621 1739.621    0.000     0.000 1736.511 1736.511    0.000
211.60  1679.275  994.798  994.798    0.000   191.395 1754.506 1754.506    0.000     0.000 1688.144 1688.144    0.000
211.70  1634.531 1144.216 1144.216    0.000    76.912 1898.139 1898.139    0.000     0.000 1669.958 1669.958    0.000
211.80  1637.658 1102.131 1102.131    0.000     5.490 1896.112 1896.112    0.000     0.000 1728.366 1728.366    0.000
211.90  1712.790 1088.525 1088.525    0.000     1.816 1931.085 1931.085    0.000     0.000 1657.288 1626.927   30.361
212.00  1730.239 1038.561 1038.561    0.000    13.012 1847.306 1847.306    0.000     0.000 1575.152 1575.152    0.000
212.10  1566.323 1040.356 1040.356    0.000    76.559 1883.562 1883.562    0.000     0.000 1687.146 1687.146    0.000
212.20  1704.015 1075.147 1075.147    0.000    39.426 1838.980 1838.980    0.000     0.000 1425.861 1425.861    0.000
212.30  1636.893 1045.039 1045.039    0.000    30.003 1926.416 1926.416    0.000     0.000 1516.441 1516.441    0.000
212.40  1800.324  927.597  927.597    0.000    37.699 1824.849 1824.849    0.000     0.000 1585.104 1585.104    0.000
212.50  1774.620  997.006  997.006    0.000    16.429 1939.237 1939.237    0.000     0.000 1667.136 1667.136    0.000
212.60  1841.694  891.780  891.780    0.000    65.672 1879.384 1879.384    0.000     0.000 1670.159 1670.159    0.000
212.70  1870.608  874.636  874.636    0.000    95.327 1801.819 1801.819    0.000     0.000 1770.290 1770.290    0.000
212.80  1817.601  969.356  969.356    0.000   129.096 1919.356 1919.356    0.000     0.000 1840.456 1840.456    0.000
212.90  1743.755  983.278  983.278    0.000   108.604 1905.407 1905.407    0.000     0.000 1879.668 1879.668    0.000
213.00  1785.505 1003.609 1003.609    0.000    82.404 1865.795 1865.795    0.000     0.000 1839.251 1808.789   30.462
213.10  1788.482  963.940  963.940    0.000    88.368 1976.473 1976.473    0.000     0.000 1950.741 1950.741    0.000
213.20  1897.970  917.205  917.205    0.000   114.178 1844.902 1844.902    0.000     0.000 1745.450 1735.397   10.053
213.30  1693.258 1088.210 1088.210    0.000    31.733 2090.473 2090.473    0.000     0.000 1798.134 1788.081   10.053
213.40  1690.387  986.674  986.674    0.000    93.127 1866.473 1866.473    0.000     0.000 1737.318 1737.318    0.000
213.50  1818.796  935.296  935.296    0.000   169.651 1904.672 1904.672    0.000     0.000 1886.705 1886.705    0.000
213.60  1819.951 1024.000 1024.000    0.000   116.644 1985.524 1985.524    0.000     0.000 1918.675 1908.521   10.154
213.70  1947.460  980.170  980.170    0.000    88.280 1981.532 1981.532    0.000     0.000 1878.160 1817.237   60.923
213.80  1809.285 1017.759 1017.759    0.000    65.280 1884.232 1884.232    0.000     0.000 1545.299 1545.299    0.000
213.90  1902.956  955.642  955.642    0.000   117.769 1810.201 1810.201    0.000     0.000 1585.808 1585.808    0.000
214.00  1793.619  970.786  970.786    0.000    60.355 1992.676 1992.676    0.000     0.000 1910.426 1839.651   70.775
214.10  1970.155  899.522  899.522    0.000    73.929 1981.528 1981.528    0.000     0.000 1887.403 1775.912  111.491
214.20  1884.657  960.370  960.370    0.000    54.127 1950.015 1950.015    0.000     0.000 1831.212 1790.597   40.615
214.30  1829.538  959.435  959.435    0.000    28.491 1975.227 1975.227    0.000     0.000 1748.574 1738.421   10.154
214.40  1878.967  944.023  944.023    0.000   148.633 1873.356 1873.356    0.000     0.000 1622.506 1451.499  171.007
214.50  1927.027  871.713  871.713    0.000   112.533 2009.813 2009.813    0.000     0.000 1891.133 1891.133    0.000
214.60  1828.644  930.208  930.208    0.000   160.484 1956.353 1956.353    0.000     0.000 1957.877 1957.877    0.000
214.70  1886.585  876.040  876.040    0.000   168.643 1960.273 1960.273    0.000     0.000 1705.747 1705.747    0.000
214.80  1915.222  808.578  808.578    0.000   116.850 1815.710 1815.710    0.000     0.000 1562.993 1553.041    9.953
214.90  1799.777  920.159  920.159    0.000   163.023 1877.768 1877.768    0.000     0.000 1605.915 1605.915    0.000
215.00  1842.567  822.623  822.623    0.000   182.052 1899.209 1899.209    0.000     0.000 1534.436 1534.436    0.000
215.10  1847.302  874.106  874.106    0.000   221.272 1856.931 1856.931    0.000     0.000 1554.341 1554.341    0.000
215.20  1871.161  951.450  951.450    0.000   195.373 1821.347 1821.347    0.000     0.000 1474.519 1474.519    0.000
215.30  1726.027 1012.981 1012.981    0.000   295.073 1677.826 1677.826    0.000     0.000 1575.756 1535.342   40.414
215.40  1794.372  961.153  961.153    0.000   331.347 1650.665 1650.665    0.000     0.000 1656.782 1656.782    0.000
215.50  1763.803  983.644  983.644    0.000   364.896 1806.575 1806.575    0.000     0.000 1764.860 1764.860    0.000
215.60  1697.413 1084.401 1084.401    0.000   194.335 1914.092 1914.092    0.000     0.000 1978.291 1978.291    0.000
215.70  1644.899 1073.148 1073.148    0.000    85.646 1876.470 1876.470    0.000     0.000 1564.996 1564.996    0.000
215.80  1646.231 1076.902 1076.902    0.000   185.206 1946.042 1946.042    0.000     0.000 1786.572 1786.572    0.000
215.90  1671.187 1049.706 1049.706    0.000   152.785 1848.110 1848.110    0.000     0.000 1605.109 1595.055   10.053
216.00  1774.002  989.803  989.803    0.000   291.948 1799.388 1799.388    0.000     0.000 1705.541 1695.487   10.053
216.10  1756.865 1021.083 1021.083    0.000   145.264 1979.745 1979.745    0.000     0.000 1778.122 1768.069   10.053
216.20  1735.676 1016.172 1016.172    0.000   140.854 1904.950 1904.950    0.000     0.000 1736.804 1716.698   20.106
216.30  1701.032 1042.921 1042.921    0.000   127.973 1995.058 1995.058    0.000     0.000 1738.413 1697.999   40.414
216.40  1739.693 1032.837 1032.837    0.000   149.331 1865.444 1865.444    0.000     0.000 1737.307 1647.129   90.177
216.50  1745.361 1019.996 1019.996    0.000    67.878 1895.099 1891.468    3.632     0.000 1759.323 1678.797   80.526
216.60  1671.829 1106.929 1106.929    0.000    67.920 1913.401 1913.401    0.000     0.000 1665.831 1605.512   60.318
216.70  1677.195 1081.203 1081.203    0.000   212.364 1768.301 1764.583    3.718     0.000 1585.904 1525.485   60.419
216.80  1688.539 1051.944 1051.944    0.000   168.267 1830.387 1830.387    0.000     0.000 1951.139 1880.667   70.472
216.90  1754.940 1041.300 1041.300    0.000   196.368 1917.302 1900.268   17.034     0.000 1696.799 1565.202  131.597
217.00  1674.281 1067.172 1067.172    0.000   201.384 1886.399 1876.974    9.424     0.000 1696.397 1616.071   80.326
217.10  1638.135 1058.304 1058.304    0.000   212.193 1880.416 1878.600    1.816     0.000 1646.828 1586.610   60.219
217.20  1602.519 1111.107 1111.107    0.000   154.692 1845.017 1845.017    0.000     0.000 1787.177 1727.259   59.918
217.30  1678.084 1021.229 1021.229    0.000   147.515 1828.847 1828.847    0.000     0.000 1756.514 1706.249   50.265
217.40  1690.375 1063.750 1063.750    0.000   200.381 1768.722 1757.568   11.154     0.000 1474.122 1444.062   30.059
217.50  1751.749 1030.870 1030.870    0.000   270.853 1871.863 1870.048    1.816     0.000 1705.647 1584.606  121.041
217.60  1839.935  962.169  962.169    0.000   305.361 1886.378 1793.252   93.126     0.000 1879.260 1738.012  141.248
217.70  1694.765 1061.310 1061.310    0.000   202.459 1900.122 1878.332   21.790     0.000 1637.078 1556.653   80.425
217.80  1810.021 1072.341 1072.341    0.000   193.901 1987.688 1903.858   83.830     0.000 1958.485 1837.443  121.042
217.90  1821.077 1059.934 1059.934    0.000   137.045 1891.799 1880.904   10.895     0.000 1604.512 1564.700   39.811
218.00  1781.778 1021.888 1021.888    0.000    88.409 2062.989 1967.876   95.113     0.000 1655.278 1594.859   60.419
218.10  1763.749 1033.946 1033.946    0.000   115.131 1987.848 1885.212  102.636     0.000 1774.109 1693.684   80.425
218.20  1638.093 1114.442 1114.442    0.000   136.274 2035.325 1964.421   70.904     0.000 1944.914 1884.595   60.319
218.30  1866.768 1001.704 1001.704    0.000   167.532 1998.829 1949.801   49.028     0.000 1844.382 1743.750  100.632
218.40  1675.844 1061.937 1061.937    0.000   209.893 1959.302 1909.627   49.675     0.000 1927.815 1847.290   80.525
218.50  1672.161 1040.147 1040.147    0.000   213.315 1890.969 1860.100   30.869     0.000 1695.189 1634.870   60.319
218.60  1694.049 1089.966 1089.966    0.000   181.660 2098.911 2098.911    0.000     0.000 1716.398 1666.133   50.266
218.70  1630.451 1130.198 1130.198    0.000   161.695 1945.443 1945.443    0.000     0.000 1823.365 1753.695   69.670
218.80  1737.280 1112.799 1112.799    0.000   158.014 1922.384 1922.384    0.000     0.000 1686.939 1656.780   30.159
218.90  1825.120 1031.978 1031.978    0.000   251.356 1859.418 1859.418    0.000     0.000 1878.351 1777.820  100.531
219.00  1674.120 1151.070 1151.070    0.000   168.437 1844.900 1844.900    0.000     0.000 1737.806 1657.381   80.425
219.10  1677.368 1096.542 1096.542    0.000   132.770 2018.022 2010.543    7.479     0.000 1816.631 1756.513   60.118
219.20  1656.385 1127.186 1127.186    0.000   110.680 1838.209 1838.209    0.000     0.000 1767.163 1696.791   70.372
219.30  1646.136 1127.847 1127.847    0.000    78.942 1929.856 1929.856    0.000     0.000 1726.848 1636.370   90.478
219.40  1697.099 1026.819 1026.819    0.000    24.295 1885.390 1812.112   73.278     0.000 1576.054 1444.759  131.295
219.50  1784.887 1135.347 1135.347    0.000    35.538 2018.065 1978.594   39.471     0.000 1788.176 1646.828  141.348
219.60  1701.345 1091.229 1091.229    0.000    16.861 1944.019 1927.331   16.688     0.000 1676.988 1505.077  171.911
219.70  1756.458 1059.750 1059.750    0.000    54.561 1970.297 1949.718   20.579     0.000 1899.869 1717.603  182.266
219.80  1739.681 1083.995 1083.995    0.000    44.531 2022.305 1975.353   46.952     0.000 1837.436 1594.751  242.685
219.90  1769.396  990.145  990.145    0.000    74.017 1831.569 1782.933   48.636     0.000 1617.877 1385.043  232.834
220.00  1741.609  977.748  977.748    0.000    79.378 1892.232 1867.675   24.556     0.000 1739.225 1577.065  162.160
220.10  1781.222 1045.647 1045.647    0.000   164.895 1967.958 1921.438   46.520     0.000 1678.093 1536.040  142.053
220.20  1777.476 1032.604 1032.604    0.000   117.337 1937.824 1877.210   60.614     0.000 1586.410 1404.446  181.964
220.30  1768.297 1005.747 1005.747    0.000   116.859 1773.891 1773.891    0.000     0.000 1424.354 1242.489  181.865
220.40  1800.554 1020.070 1020.070    0.000   123.734 1800.951 1800.951    0.000     0.000 1525.585 1445.160   80.425
220.50  1812.649  972.615  972.615    0.000   148.332 1738.177 1738.177    0.000     0.000 1425.558 1354.883   70.675
220.60  1835.929 1044.980 1044.980    0.000   171.030 1757.150 1755.334    1.816     0.000 1587.619 1455.921  131.698
220.70  1791.962 1034.662 1034.662    0.000   140.247 1822.535 1807.534   15.001     0.000 1586.008 1434.305  151.704
220.80  1821.233 1015.376 1015.376    0.000    97.491 1874.313 1857.584   16.729     0.000 1335.580 1295.368   40.212
220.90  1714.553 1118.582 1118.582    0.000    76.782 1813.183 1798.657   14.527     0.000 1576.859 1475.925  100.934
221.00  1781.882 1007.440 1007.440    0.000    60.656 1908.011 1896.987   11.024     0.000 1394.398 1333.677   60.722
221.10  1758.030 1095.054 1095.054    0.000    35.149 1947.634 1934.923   12.711     0.000 1345.533 1285.013   60.520
221.20  1895.449 1020.418 1020.418    0.000    55.857 2037.462 2037.462    0.000     0.000 1504.672 1353.674  150.998
221.30  1754.103 1088.072 1088.072    0.000    48.593 2030.725 2030.725    0.000     0.000 1634.260 1523.474  110.786
221.40  1739.837 1056.765 1056.765    0.000    68.654 1851.802 1851.802    0.000     0.000 1324.926 1274.560   50.366
221.50  1870.637  939.668  939.668    0.000   146.434 1912.313 1892.081   20.232     0.000 1506.288 1465.974   40.313
221.60  1691.506 1081.259 1081.259    0.000    55.599 1875.661 1875.661    0.000     0.000 1333.270 1293.057   40.212
221.70  1746.678 1048.179 1048.179    0.000    62.343 1898.636 1889.557    9.079     0.000 1423.352 1322.317  101.035
221.80  1755.087 1027.061 1027.061    0.000   167.824 1755.986 1755.986    0.000     0.000 1184.380 1134.114   50.266
221.90  1697.727 1033.598 1033.598    0.000   145.732 1923.603 1887.286   36.317     0.000 1397.610 1326.533   71.077
222.00  1692.269 1111.090 1111.090    0.000    52.227 1911.019 1911.019    0.000     0.000 1212.329 1202.276   10.053
222.10  1718.070 1021.531 1021.531    0.000    46.433 1896.033 1896.033    0.000     0.000 1262.999 1162.165  100.833
222.20  1871.467  915.245  915.245    0.000    32.901 1851.976 1835.633   16.343     0.000 1384.644 1364.537   20.107
222.30  1787.119 1009.751 1009.751    0.000    36.575 2051.795 1999.787   52.008     0.000 1516.647 1415.108  101.539
222.40  1813.512  979.400  979.400    0.000    31.734 1997.571 1966.358   31.213     0.000 1393.590 1252.040  141.550
222.50  1780.025 1044.750 1044.750    0.000    30.393 1999.274 1971.693   27.581     0.000 1465.175 1404.452   60.722
222.60  1700.603 1072.270 1072.270    0.000    62.080 1974.705 1934.369   40.336     0.000 1366.350 1295.272   71.077
222.70  1791.469  933.935  933.935    0.000    48.939 1841.636 1836.188    5.448     0.000 1620.291 1589.829   30.462
222.80  1690.604 1062.240 1062.240    0.000    37.614 1833.092 1831.276    1.816     0.000 1578.776 1528.409   50.367
222.90  1746.000 1028.309 1028.309    0.000    88.670 1974.968 1974.968    0.000     0.000 1669.555 1649.247   20.308
223.00  1761.411  989.997  989.997    0.000    72.933 2000.175 1987.464   12.711     0.000 1649.348 1507.194  142.154
223.10  1753.865  998.207  998.207    0.000    85.424 1941.554 1903.249   38.305     0.000 1659.301 1567.916   91.385
223.20  1762.693 1041.137 1041.137    0.000    63.206 1922.138 1879.685   42.453     0.000 1456.425 1385.650   70.775
223.30  1757.629  961.520  961.520    0.000    46.388 1780.366 1780.366    0.000     0.000 1314.572 1264.306   50.266
223.40  1708.545 1102.404 1102.404    0.000    20.578 1955.773 1935.712   20.060     0.000 1670.964 1599.988   70.976
223.50  1762.191  985.079  985.079    0.000    80.802 1932.250 1932.250    0.000     0.000 1508.701 1447.778   60.923
223.60  1700.906 1082.405 1082.405    0.000    38.778 1997.241 1962.654   34.587     0.000 1488.094 1477.940   10.154
223.70  1498.896 1125.823 1125.823    0.000    93.557 1819.898 1819.898    0.000     0.000 1549.721 1488.798   60.923
223.80  1712.479 1037.263 1037.263    0.000    31.127 2030.268 2028.452    1.816     0.000 1569.627 1488.396   81.231
223.90  1608.363 1060.451 1060.451    0.000    68.220 2029.840 2029.840    0.000     0.000 1670.057 1538.057  132.000
224.00  1754.998  940.398  940.398    0.000    44.571 2044.710 1991.965   52.746     0.000 1579.076 1416.614  162.462
224.10  1684.516 1026.866 1026.866    0.000    35.322 1959.441 1926.670   32.772     0.000 1626.925 1334.075  292.850
224.20  1681.843 1022.089 1022.089    0.000     9.295 1860.098 1860.098    0.000     0.000 1396.708 1234.549  162.160
224.30  1739.362  967.909  967.909    0.000    13.099 1914.968 1914.968    0.000     0.000 1415.307 1232.940  182.367
224.40  1741.127  893.920  893.920    0.000    61.474 1877.788 1877.788    0.000     0.000 1507.698 1497.544   10.154
224.50  1740.776  954.270  954.270    0.000    88.796 1940.423 1940.423    0.000     0.000 1598.980 1507.595   91.385
224.60  1763.585  951.002  951.002    0.000   102.370 1959.107 1959.107    0.000     0.000 1669.152 1669.152    0.000
224.70  1677.380 1001.958 1001.958    0.000    59.531 1894.217 1894.217    0.000     0.000 1558.165 1436.318  121.847
224.80  1744.979  933.277  933.277    0.000   103.885 1842.118 1842.118    0.000     0.000 1609.134 1609.134    0.000
224.90  1692.509 1043.113 1043.113    0.000   232.246 1948.382 1948.382    0.000     0.000 1697.805 1697.805    0.000
225.00  1761.740  945.624  945.624    0.000   191.999 1920.280 1920.280    0.000     0.000 1659.400 1659.400    0.000
225.10  1662.129  987.895  987.895    0.000   242.922 1907.618 1907.618    0.000     0.000 1730.981 1680.211   50.769
225.20  1683.618  984.595  984.595    0.000   250.654 2031.736 2031.736    0.000     0.000 1700.217 1700.217    0.000
225.30  1741.735  975.723  975.723    0.000   188.880 1929.003 1929.003    0.000     0.000 1660.807 1660.807    0.000
225.40  1713.755 1019.067 1019.067    0.000   275.567 1838.830 1838.830    0.000     0.000 1638.490 1618.183   20.308
225.50  1769.697  964.938  964.938    0.000   261.296 1961.393 1961.393    0.000     0.000 1799.844 1789.690   10.154
225.60  1584.404 1034.008 1034.008    0.000   310.497 1870.646 1870.646    0.000     0.000 1414.599 1414.599    0.000
225.70  1555.138 1073.383 1073.383    0.000   249.059 1941.893 1941.893    0.000     0.000 1596.563 1596.563    0.000
225.80  1585.881 1072.454 1072.454    0.000   253.859 1860.144 1860.144    0.000     0.000 1417.516 1417.516    0.000
225.90  1614.120 1030.508 1030.508    0.000   395.365 1909.955 1909.955    0.000     0.000 1527.201 1527.201    0.000
226.00  1759.024 1022.901 1022.901    0.000   350.181 1941.115 1941.115    0.000     0.000 1709.265 1699.312    9.953
226.10  1790.684  954.327  954.327    0.000   456.013 1882.895 1882.895    0.000     0.000 1759.934 1668.952   90.983
226.20  1754.947  937.473  937.473    0.000   287.021 1903.083 1903.083    0.000     0.000 1517.649 1507.495   10.154
226.30  1724.799  954.155  954.155    0.000   275.093 1905.384 1905.384    0.000     0.000 1507.596 1507.596    0.000
226.40  1728.175  888.353  888.353    0.000   267.094 1869.848 1869.848    0.000     0.000 1427.070 1427.070    0.000
226.50  1716.016  956.193  956.193    0.000   362.593 1905.717 1905.717    0.000     0.000 1657.088 1657.088    0.000
226.60  1723.501  940.144  940.144    0.000   366.738 1837.500 1837.500    0.000     0.000 1841.066 1830.912   10.154
226.70  1700.334  958.233  958.233    0.000   393.109 1834.644 1834.644    0.000     0.000 1608.428 1608.428    0.000
226.80  1708.404  925.906  925.906    0.000   304.575 1876.671 1876.671    0.000     0.000 1303.916 1303.916    0.000
226.90  1786.036  940.709  940.709    0.000   409.370 1833.556 1833.556    0.000     0.000 1477.840 1477.840    0.000
227.00  1711.934 1056.199 1056.199    0.000   283.774 1883.053 1883.053    0.000     0.000 1476.330 1476.330    0.000
227.10  1804.566  995.268  995.268    0.000   313.651 1959.279 1959.279    0.000     0.000 1608.431 1537.354   71.077
227.20  1816.707  964.345  964.345    0.000   409.800 1814.757 1814.757    0.000     0.000 1466.480 1365.746  100.734
227.30  1792.243  978.602  978.602    0.000   268.991 1959.536 1959.536    0.000     0.000 1497.140 1497.140    0.000
227.40  1732.503  950.276  950.276    0.000   284.300 1927.152 1927.152    0.000     0.000 1579.174 1579.174    0.000
227.50  1688.776 1076.495 1076.495    0.000   206.604 1996.634 1996.634    0.000     0.000 1629.037 1609.131   19.906
227.60  1729.855 1006.432 1006.432    0.000   244.080 1950.324 1950.324    0.000     0.000 1658.693 1658.693    0.000
227.70  1780.659  911.650  911.650    0.000   383.863 1894.734 1894.734    0.000     0.000 1617.779 1617.779    0.000
227.80  1855.004  892.095  892.095    0.000   383.738 1719.785 1719.785    0.000     0.000 1546.499 1395.297  151.202
227.90  1781.680  975.573  975.573    0.000   320.620 1852.920 1852.920    0.000     0.000 1707.756 1647.435   60.320
228.00  1804.550  964.271  964.271    0.000   225.233 1872.990 1872.990    0.000     0.000 1798.036 1798.036    0.000
228.10  1665.684  993.850  993.850    0.000   159.174 1976.544 1976.544    0.000     0.000 1646.336 1636.383    9.953
228.20  1785.119  996.917  996.917    0.000   232.153 1970.564 1970.564    0.000     0.000 1668.750 1668.750    0.000
228.30  1812.776  951.252  951.252    0.000   290.167 1998.572 1998.572    0.000     0.000 1708.963 1708.963    0.000
228.40  1808.553  915.734  915.734    0.000   169.076 1871.179 1871.179    0.000     0.000 1505.689 1505.689    0.000
228.50  1821.291  930.824  930.824    0.000   204.702 1908.652 1908.652    0.000     0.000 1816.330 1816.330    0.000
228.60  1858.801  856.110  856.110    0.000   336.911 1831.354 1831.354    0.000     0.000 1536.550 1536.550    0.000
228.70  1847.235  854.420  854.420    0.000   224.638 1836.017 1836.017    0.000     0.000 1715.897 1715.897    0.000
228.80  1827.396  909.259  909.259    0.000   160.047 2004.504 2004.504    0.000     0.000 1695.490 1695.490    0.000
228.90  1640.723 1019.351 1019.351    0.000   161.995 1906.962 1906.962    0.000     0.000 1496.128 1496.128    0.000
229.00  1683.325 1053.329 1053.329    0.000   165.925 2033.069 2033.069    0.000     0.000 1746.860 1746.860    0.000
229.10  1766.068 1015.623 1015.623    0.000   118.589 1953.742 1953.742    0.000     0.000 1645.826 1645.826    0.000
229.20  1664.008 1033.593 1033.593    0.000   132.377 1892.870 1892.870    0.000     0.000 1644.921 1644.921    0.000
229.30  1620.406 1112.792 1112.792    0.000   117.725 2037.920 2037.920    0.000     0.000 1423.947 1423.947    0.000
229.40  1628.438 1074.223 1074.223    0.000    86.160 1955.214 1955.214    0.000     0.000 1532.827 1522.874    9.953
229.50  1651.473 1025.167 1025.167    0.000    90.963 1889.674 1889.674    0.000     0.000 1643.816 1633.864    9.953
229.60  1680.194  989.437  989.437    0.000   141.978 1858.199 1858.199    0.000     0.000 1473.312 1473.312    0.000
229.70  1746.149 1044.752 1044.752    0.000    78.599 1848.743 1848.743    0.000     0.000 1470.403 1470.403    0.000
229.80  1752.660 1033.410 1033.410    0.000    58.451 2116.215 2116.215    0.000     0.000 1595.660 1595.660    0.000
229.90  1713.326  999.493  999.493    0.000    90.963 1834.738 1834.738    0.000     0.000 1250.636 1250.636    0.000
230.00  1650.102 1065.543 1065.543    0.000   135.364 1949.422 1949.422    0.000     0.000 1584.400 1584.400    0.000
230.10  1641.753 1108.355 1108.355    0.000   103.199 1987.557 1987.557    0.000     0.000 1583.499 1583.499    0.000
230.20  1611.194 1167.742 1167.742    0.000    72.027 1945.448 1945.448    0.000     0.000 1704.740 1704.740    0.000
230.30  1621.932 1153.507 1153.507    0.000   111.715 1941.346 1941.346    0.000     0.000 1514.333 1504.380    9.953
230.40  1732.638 1094.563 1094.563    0.000   103.889 1954.266 1954.266    0.000     0.000 1603.903 1573.442   30.462
230.50  1748.830 1033.839 1033.839    0.000   169.475 2034.375 2034.375    0.000     0.000 1675.584 1675.584    0.000
230.60  1736.047 1139.303 1139.303    0.000   169.433 1882.543 1882.543    0.000     0.000 1797.330 1757.318   40.012
230.70  1616.904 1125.955 1125.955    0.000   199.734 2030.529 2030.529    0.000     0.000 1663.517 1663.517    0.000
230.80  1615.866 1071.723 1071.723    0.000   106.348 1876.269 1876.269    0.000     0.000 1746.860 1746.860    0.000
230.90  1683.913 1151.648 1151.648    0.000   183.738 1884.445 1884.445    0.000     0.000 1563.188 1563.188    0.000
231.00  1606.941 1113.166 1113.166    0.000   110.891 1819.164 1819.164    0.000     0.000 1301.098 1301.098    0.000
231.10  1607.748 1139.614 1139.614    0.000   159.007 1975.747 1975.747    0.000     0.000 1512.820 1512.820    0.000
231.20  1686.758 1027.895 1027.895    0.000   188.279 1910.336 1910.336    0.000     0.000 1492.214 1492.214    0.000
231.30  1619.231 1107.574 1107.574    0.000   160.523 2010.723 2010.723    0.000     0.000 1563.388 1563.388    0.000
231.40  1794.037 1023.008 1023.008    0.000   168.821 2022.321 2022.321    0.000     0.000 1907.614 1907.614    0.000
231.50  1736.498  962.437  962.437    0.000   185.121 1940.648 1940.648    0.000     0.000 1715.797 1715.797    0.000
231.60  1703.814 1100.193 1100.193    0.000   131.814 2046.094 2046.094    0.000     0.000 1634.265 1634.265    0.000
231.70  1717.368 1044.682 1044.682    0.000   130.564 2065.197 2065.197    0.000     0.000 1289.936 1289.936    0.000
231.80  1807.852 1024.297 1024.297    0.000   120.233 1962.737 1962.737    0.000     0.000 1703.630 1683.323   20.308
231.90  1710.445 1066.865 1066.865    0.000   138.866 1969.269 1969.269    0.000     0.000 1724.141 1724.141    0.000
232.00  1695.846 1096.732 1096.732    0.000   131.388 2002.127 2002.127    0.000     0.000 1855.642 1855.642    0.000
232.10  1905.701  976.395  976.395    0.000   111.758 2003.940 2003.940    0.000     0.000 1823.669 1823.669    0.000
232.20  1810.259 1048.569 1048.569    0.000   179.541 1977.533 1977.533    0.000     0.000 1915.357 1915.357    0.000
232.30  1798.936 1026.371 1026.371    0.000   188.452 1969.308 1969.308    0.000     0.000 1805.172 1785.266   19.906
232.40  1685.831 1026.925 1026.925    0.000   233.803 1857.206 1857.206    0.000     0.000 1381.122 1381.122    0.000
232.50  1735.355 1058.141 1058.141    0.000   245.606 1864.857 1864.857    0.000     0.000 1686.643 1686.643    0.000
232.60  1646.278 1086.554 1086.554    0.000   161.391 1963.482 1963.482    0.000     0.000 1368.261 1368.261    0.000
232.70  1801.484  950.147  950.147    0.000   228.662 1894.163 1894.163    0.000     0.000 1611.747 1611.747    0.000
232.80  1749.963  967.757  967.757    0.000   190.387 1979.179 1979.179    0.000     0.000 1563.997 1553.844   10.154
232.90  1882.117  859.299  859.299    0.000   209.981 1960.144 1960.144    0.000     0.000 1645.125 1563.894   81.231
233.00  1753.577  926.124  926.124    0.000   185.775 1995.863 1995.863    0.000     0.000 1757.926 1727.464   30.462
233.10  1813.691  931.988  931.988    0.000   133.377 2036.753 2036.753    0.000     0.000 1584.002 1584.002    0.000
233.20  1816.497  976.361  976.361    0.000   220.663 2052.070 2052.070    0.000     0.000 1535.044 1535.044    0.000
233.30  1784.788 1005.959 1005.959    0.000   242.752 1949.290 1949.290    0.000     0.000 1454.313 1454.313    0.000
233.40  1852.837  924.762  924.762    0.000   294.284 1971.685 1971.685    0.000     0.000 1544.891 1524.583   20.308
233.50  1829.064  972.617  972.617    0.000   239.464 1962.396 1962.396    0.000     0.000 1474.318 1474.318    0.000
233.60  1803.885 1013.328 1013.328    0.000   201.981 2052.705 2052.705    0.000     0.000 1445.263 1445.263    0.000
233.70  1756.791 1026.562 1026.562    0.000   221.910 1964.947 1964.947    0.000     0.000 1606.219 1606.219    0.000
233.80  1801.136  958.565  958.565    0.000   233.540 1837.963 1837.963    0.000     0.000 1544.289 1544.289    0.000
233.90  1761.962 1011.570 1011.570    0.000   220.178 2045.358 2045.358    0.000     0.000 1698.206 1698.206    0.000
234.00  1665.258 1105.227 1105.227    0.000   228.311 1937.594 1937.594    0.000     0.000 1627.234 1617.081   10.154
234.10  1720.319 1026.793 1026.793    0.000   262.889 1959.283 1959.283    0.000     0.000 1688.458 1688.458    0.000
234.20  1724.069 1045.653 1045.653    0.000   258.437 1998.226 1990.920    7.307     0.000 1677.599 1606.522   71.077
234.30  1703.028 1096.380 1096.380    0.000   199.431 2132.809 2123.471    9.338     0.000 1309.142 1217.757   91.385
234.40  1750.735  970.512  970.512    0.000   223.809 1904.323 1904.323    0.000     0.000 1475.325 1475.325    0.000
234.50  1736.068 1077.282 1077.282    0.000   198.524 1872.419 1872.419    0.000     0.000 1606.619 1596.465   10.154
234.60  1724.633  985.821  985.821    0.000   157.019 1825.126 1825.126    0.000     0.000 1665.433 1665.433    0.000
234.70  1793.223  998.978  998.978    0.000   236.359 1835.461 1835.461    0.000     0.000 1575.256 1575.256    0.000
234.80  1750.075 1017.258 1017.258    0.000   196.671 1972.547 1972.547    0.000     0.000 1524.585 1524.585    0.000
234.90  1806.179 1025.004 1025.004    0.000   205.532 1939.130 1939.130    0.000     0.000 1352.776 1352.776    0.000
235.00  1780.884 1002.490 1002.490    0.000   252.271 1955.035 1955.035    0.000     0.000 1577.262 1577.262    0.000
235.10  1730.144 1037.425 1037.425    0.000   240.508 1995.890 1995.890    0.000     0.000 1757.116 1757.116    0.000
235.20  1731.965 1000.293 1000.293    0.000   266.579 1940.558 1940.558    0.000     0.000 1657.187 1657.187    0.000
235.30  1739.933  959.131  959.131    0.000   305.313 1915.690 1915.690    0.000     0.000 1736.508 1736.508    0.000
235.40  1827.644  925.609  925.609    0.000   185.644 1997.272 1997.272    0.000     0.000 1817.133 1756.210   60.923
235.50  1801.480  946.919  946.919    0.000   261.955 1848.730 1848.730    0.000     0.000 1686.139 1645.523   40.616
235.60  1764.794  975.176  975.176    0.000   143.882 1930.365 1930.365    0.000     0.000 1626.126 1615.972   10.154
235.70  1770.649  932.611  932.611    0.000   327.018 1866.856 1866.856    0.000     0.000 1957.486 1947.332   10.154
235.80  1893.547  891.604  891.604    0.000   259.140 1958.417 1958.417    0.000     0.000 1887.106 1876.953   10.154
235.90  1900.113  867.785  867.785    0.000   267.360 1888.817 1888.817    0.000     0.000 1917.171 1907.017   10.154
236.00  1863.629  918.524  918.524    0.000   190.791 2018.205 2018.205    0.000     0.000 1888.315 1748.172  140.144
236.10  1836.407  871.246  871.246    0.000   266.365 2012.337 2012.337    0.000     0.000 1847.502 1847.502    0.000
236.20  1872.293  865.919  865.919    0.000   229.268 2074.304 2074.304    0.000     0.000 2147.998 2147.998    0.000
236.30  1736.101 1007.702 1007.702    0.000   209.340 1924.293 1924.293    0.000     0.000 1776.218 1776.218    0.000
236.40  1807.007  992.573  992.573    0.000   237.005 2023.297 2023.297    0.000     0.000 1968.637 1958.684    9.953
236.50  1865.681  973.712  973.712    0.000   231.431 1942.772 1942.772    0.000     0.000 2077.623 1978.095   99.528
236.60  1799.707 1022.088 1022.088    0.000   174.536 1939.386 1939.386    0.000     0.000 1872.227 1700.417  171.811
236.70  1852.470 1022.817 1022.817    0.000   167.055 1998.962 1998.962    0.000     0.000 1889.622 1648.543  241.080
236.80  1863.220  967.530  967.530    0.000   209.943 2087.684 2087.684    0.000     0.000 1811.308 1710.975  100.333
236.90  1883.573 1056.570 1056.570    0.000   191.395 2030.134 2030.134    0.000     0.000 1717.307 1697.402   19.906
237.00  1855.133 1036.261 1036.261    0.000   149.284 2044.615 2044.615    0.000     0.000 1787.882 1668.448  119.434
237.10  1880.702  955.086  955.086    0.000   225.769 1826.411 1826.411    0.000     0.000 1777.528 1777.528    0.000
237.20  1763.530 1067.390 1067.390    0.000   126.935 2011.145 2011.145    0.000     0.000 1656.685 1606.117   50.568
237.30  1832.302  982.822  982.822    0.000   231.518 1937.135 1937.135    0.000     0.000 1747.165 1747.165    0.000
237.40  1805.095  925.562  925.562    0.000   396.110 1905.878 1905.878    0.000     0.000 2000.911 2000.911    0.000
237.50  1879.872  944.816  944.816    0.000   225.466 1943.410 1943.410    0.000     0.000 1897.663 1897.663    0.000
237.60  1907.528  908.039  908.039    0.000   203.931 2016.991 2016.991    0.000     0.000 1956.776 1956.776    0.000
237.70  1907.070  898.803  898.803    0.000   307.427 1959.624 1959.624    0.000     0.000 1738.922 1738.922    0.000
237.80  1855.516  983.197  983.197    0.000   196.066 1988.375 1988.375    0.000     0.000 1697.602 1697.602    0.000
237.90  1829.015  982.117  982.117    0.000   241.246 1974.897 1974.897    0.000     0.000 1554.245 1544.192   10.053
238.00  1850.889  994.324  994.324    0.000   177.216 2076.051 2076.051    0.000     0.000 1674.180 1664.127   10.053
238.10  1848.631 1016.980 1016.980    0.000   206.832 1950.072 1950.072    0.000     0.000 1414.403 1414.403    0.000
238.20  1866.593  987.629  987.629    0.000   212.626 2163.335 2163.335    0.000     0.000 1819.349 1819.349    0.000
238.30  1795.904  990.685  990.685    0.000   266.969 1957.169 1957.169    0.000     0.000 1636.882 1636.882    0.000
238.40  1824.071 1016.528 1016.528    0.000   140.682 2055.944 2055.944    0.000     0.000 1747.063 1747.063    0.000
238.50  1839.378  943.436  943.436    0.000   192.521 2106.665 2106.665    0.000     0.000 1747.968 1747.968    0.000
238.60  1964.503  901.133  901.133    0.000   230.866 2103.064 2103.064    0.000     0.000 1747.564 1747.564    0.000
238.70  1923.075  865.035  865.035    0.000   304.799 1976.189 1976.189    0.000     0.000 1625.317 1625.317    0.000
238.80  1871.288  977.879  977.879    0.000   224.168 2011.932 2011.932    0.000     0.000 1717.105 1717.105    0.000
238.90  1814.869 1021.222 1021.222    0.000   212.799 1960.160 1960.160    0.000     0.000 1684.134 1684.134    0.000
239.00  1906.370  974.347  974.347    0.000   289.537 1904.654 1904.654    0.000     0.000 1808.594 1798.440   10.154
239.10  1857.925  899.893  899.893    0.000   213.360 1899.531 1899.531    0.000     0.000 1787.981 1767.674   20.308
239.20  1902.797  987.572  987.572    0.000   222.265 1948.393 1948.393    0.000     0.000 2038.414 1997.799   40.615
239.30  1916.493  964.886  964.886    0.000   187.720 2151.061 2151.061    0.000     0.000 2016.492 2016.492    0.000
239.40  1934.294  954.469  954.469    0.000   169.521 2098.312 2098.312    0.000     0.000 1898.663 1878.355   20.308
239.50  1918.870  940.126  940.126    0.000   231.388 2047.989 2047.989    0.000     0.000 1981.905 1860.059  121.847
239.60  1872.618  902.248  902.248    0.000   178.341 2096.943 2096.943    0.000     0.000 1789.288 1576.057  213.232
239.70  1878.805  957.945  957.945    0.000   212.062 2004.809 2004.809    0.000     0.000 1830.205 1627.128  203.078
239.80  1830.153  976.810  976.810    0.000   177.001 1965.593 1965.593    0.000     0.000 1617.782 1587.320   30.461
239.90  1849.475 1002.005 1002.005    0.000   153.654 2128.435 2128.435    0.000     0.000 1757.419 1757.419    0.000
240.00  1778.614  987.096  987.096    0.000   172.245 2087.727 2087.727    0.000     0.000 2020.313 1989.852   30.462
240.10  1802.116  960.062  960.062    0.000   199.005 1999.569 1999.569    0.000     0.000 1699.714 1669.252   30.462
240.20  1807.705  991.432  991.432    0.000   151.361 1927.451 1927.451    0.000     0.000 1710.365 1659.595   50.769
240.30  1791.665  995.406  995.406    0.000   165.414 2005.530 2005.530    0.000     0.000 1767.573 1767.573    0.000
240.40  1816.071  967.376  967.376    0.000   136.360 1955.291 1955.291    0.000     0.000 1769.781 1729.166   40.615
240.50  1767.824 1010.697 1010.697    0.000   184.003 2095.763 2095.763    0.000     0.000 1802.758 1802.758    0.000
240.60  1863.688  931.213  931.213    0.000   149.717 1965.678 1965.678    0.000     0.000 1788.280 1747.665   40.615
240.70  1774.835  995.824  995.824    0.000   156.030 2054.853 2054.853    0.000     0.000 1940.887 1920.579   20.308
240.80  1780.794 1055.974 1055.974    0.000   153.004 2126.137 2124.279    1.859     0.000 1939.479 1909.017   30.462
240.90  1788.235 1050.431 1050.431    0.000   152.138 2123.255 2112.360   10.895     0.000 1928.723 1928.723    0.000
241.00  1748.159 1054.962 1054.962    0.000   142.887 2048.638 2048.638    0.000     0.000 2209.816 2209.816    0.000
241.10  1700.803 1090.579 1090.579    0.000   168.521 2120.220 2114.773    5.448     0.000 1707.654 1707.654    0.000
241.20  1727.853 1071.200 1071.200    0.000   116.512 2120.882 2120.882    0.000     0.000 1917.869 1917.869    0.000
241.30  1657.480 1125.950 1125.950    0.000   121.228 2117.759 2117.759    0.000     0.000 1981.608 1981.608    0.000
241.40  1780.322  996.505  996.505    0.000   212.840 1877.344 1877.344    0.000     0.000 1878.356 1878.356    0.000
241.50  1738.012 1077.243 1077.243    0.000   214.096 1940.428 1938.612    1.816     0.000 1948.128 1887.407   60.722
241.60  1824.857  967.508  967.508    0.000   138.781 2120.011 2087.325   32.685     0.000 1918.569 1796.722  121.846
241.70  1924.095  935.414  935.414    0.000   257.885 2064.856 2061.225    3.632     0.000 1890.824 1829.900   60.923
241.80  1753.124 1055.450 1055.450    0.000   188.328 1898.616 1893.169    5.448     0.000 1716.804 1706.650   10.154
241.90  1881.457  966.894  966.894    0.000   249.972 2013.141 2013.141    0.000     0.000 1828.391 1808.184   20.207
242.00  1831.975  999.531  999.531    0.000   167.011 2009.078 1999.999    9.079     0.000 1602.699 1562.084   40.615
242.10  1925.939  964.966  964.966    0.000   189.971 1825.594 1825.594    0.000     0.000 1443.046 1443.046    0.000
242.20  1956.786  913.296  913.296    0.000   212.021 1880.508 1876.876    3.632     0.000 1595.055 1584.901   10.154
242.30  1819.543  966.269  966.269    0.000   200.563 1868.311 1868.311    0.000     0.000 1655.477 1574.245   81.231
242.40  1863.513  870.006  870.006    0.000   223.909 1784.212 1784.212    0.000     0.000 1504.676 1434.202   70.474
242.50  1741.671 1005.085 1005.085    0.000   266.193 1750.500 1715.999   34.501     0.000 1654.372 1584.099   70.272
242.60  1868.553  908.117  908.117    0.000   307.350 1797.969 1792.521    5.448     0.000 1586.109 1525.186   60.923
242.70  1835.737  894.018  894.018    0.000   164.546 1817.344 1817.344    0.000     0.000 1414.300 1384.040   30.260
242.80  1845.704  976.348  976.348    0.000   240.035 1857.496 1857.496    0.000     0.000 1634.567 1614.260   20.308
242.90  1811.409  993.667  993.667    0.000   132.381 1910.630 1899.735   10.895     0.000 1677.695 1576.156  101.539
243.00  1810.170  910.367  910.367    0.000   215.648 1809.565 1778.177   31.388     0.000 1607.929 1547.006   60.923
243.10  1884.795  945.307  945.307    0.000   229.615 1809.050 1798.155   10.895     0.000 1957.683 1886.605   71.077
243.20  1815.564  928.443  928.443    0.000   229.094 1694.742 1661.019   33.722     0.000 1635.578 1473.216  162.361
243.30  1949.589  888.631  888.631    0.000   232.811 1919.072 1900.913   18.158     0.000 1899.376 1838.453   60.923
243.40  1815.284  909.201  909.201    0.000   330.601 1772.135 1763.056    9.079     0.000 1906.616 1815.533   91.083
243.50  1823.675  925.142  925.142    0.000   148.374 1871.078 1865.631    5.448     0.000 1546.101 1485.178   60.923
243.60  1746.085  989.106  989.106    0.000   144.704 1969.492 1942.254   27.238     0.000 1682.527 1662.421   20.106
243.70  1825.897  998.480  998.480    0.000   206.349 2056.689 2024.004   32.685     0.000 1999.507 1887.915  111.592
243.80  1908.031  952.420  952.420    0.000   164.889 2000.001 1985.475   14.527     0.000 1886.505 1795.321   91.183
243.90  1793.042 1038.458 1038.458    0.000   129.614 2048.213 2048.213    0.000     0.000 1988.346 1896.961   91.385
244.00  1848.391 1021.567 1021.567    0.000   114.612 1994.250 1994.250    0.000     0.000 1767.172 1746.864   20.308
244.10  1815.791 1016.325 1016.325    0.000   139.471 2020.273 2020.273    0.000     0.000 1767.369 1757.215   10.154
244.20  1768.753 1068.806 1068.806    0.000   188.413 1933.120 1933.120    0.000     0.000 1857.245 1816.630   40.615
244.30  1786.980 1041.461 1041.461    0.000   166.840 1973.624 1973.624    0.000     0.000 2039.509 1988.740   50.769
244.40  1802.913 1012.922 1012.922    0.000    73.756 2019.534 2019.534    0.000     0.000 1837.743 1827.589   10.154
244.50  1807.458 1017.459 1017.459    0.000   184.001 1948.568 1948.568    0.000     0.000 2059.427 1978.196   81.231
244.60  1648.606 1112.123 1112.123    0.000   142.108 1886.050 1886.050    0.000     0.000 1976.587 1966.433   10.154
244.70  1780.183 1031.562 1031.562    0.000   201.419 1916.440 1916.440    0.000     0.000 2077.421 2077.421    0.000
244.80  1711.107 1045.053 1045.053    0.000   232.425 1933.221 1933.221    0.000     0.000 1906.213 1855.444   50.769
244.90  1772.120 1015.421 1015.421    0.000   200.170 1930.652 1930.652    0.000     0.000 1937.974 1887.406   50.568
245.00  1862.394  943.603  943.603    0.000   224.899 2047.893 2038.814    9.079     0.000 2161.657 2111.089   50.568
245.10  1875.342  994.977  994.977    0.000   296.834 2018.281 1996.491   21.790     0.000 1910.124 1859.355   50.769
245.20  1828.838  945.057  945.057    0.000   261.298 1954.251 1923.381   30.869     0.000 2000.198 1949.730   50.467
245.30  1875.285  949.001  949.001    0.000   278.506 1797.094 1786.199   10.895     0.000 1918.566 1918.566    0.000
245.40  1858.145  935.368  935.368    0.000   243.443 1896.193 1872.587   23.606     0.000 1917.766 1907.612   10.154
245.50  1789.918 1037.869 1037.869    0.000   117.596 2016.470 2016.470    0.000     0.000 1796.723 1796.723    0.000
245.60  1799.326 1040.054 1040.054    0.000   175.442 1938.438 1932.817    5.620     0.000 1547.099 1466.070   81.029
245.70  1768.885 1029.883 1029.883    0.000   142.714 1952.093 1933.934   18.158     0.000 1462.553 1422.139   40.414
245.80  1814.671 1119.189 1119.189    0.000   101.988 2069.106 2052.764   16.343     0.000 1902.796 1872.334   30.461
245.90  1830.101 1038.863 1038.863    0.000   113.444 2104.938 2097.502    7.436     0.000 1908.216 1867.601   40.616
246.00  1851.451  948.344  948.344    0.000   146.254 2020.982 2015.535    5.448     0.000 1734.198 1703.837   30.361
246.10  1879.619  967.451  967.451    0.000   185.125 1949.801 1924.380   25.421     0.000 1601.387 1480.143  121.243
246.20  1821.956 1003.187 1003.187    0.000   207.735 1873.892 1872.077    1.816     0.000 1114.211 1083.951   30.260
246.30  1914.304  916.484  916.484    0.000   212.228 2018.378 2003.333   15.045     0.000 1621.904 1540.673   81.231
246.40  1865.544  947.937  947.937    0.000   259.824 2018.814 2013.366    5.448     0.000 1489.300 1398.218   91.083
246.50  1931.532  966.298  966.298    0.000   217.372 2064.850 1983.829   81.021     0.000 1663.423 1561.985  101.438
246.60  1817.578  997.110  997.110    0.000   159.355 1998.180 1973.796   24.384     0.000 1523.073 1441.841   81.231
246.70  1863.809 1005.664 1005.664    0.000   225.758 1910.810 1860.659   50.152     0.000 1675.584 1543.986  131.597
246.80  1793.609 1095.909 1095.909    0.000   253.557 1924.216 1887.899   36.317     0.000 1707.960 1627.132   80.828
246.90  1840.731 1023.325 1023.325    0.000   211.453 2056.247 2052.616    3.632     0.000 1797.730 1757.115   40.615
247.00  1721.930  992.295  992.295    0.000   168.829 1840.975 1840.975    0.000     0.000 1625.214 1625.214    0.000
247.10  1816.682 1006.160 1006.160    0.000   241.452 1839.351 1828.456   10.895     0.000 1745.959 1745.959    0.000
247.20  1881.378  903.191  903.191    0.000   158.019 1918.845 1897.055   21.790     0.000 1605.213 1565.000   40.212
247.30  1869.416 1009.505 1009.505    0.000   165.966 1848.549 1848.549    0.000     0.000 1402.637 1402.637    0.000
247.40  1876.767  968.798  968.798    0.000   116.291 1986.589 1986.589    0.000     0.000 1594.150 1573.842   20.308
247.50  1758.914 1055.451 1055.451    0.000   122.480 1967.272 1949.113   18.158     0.000 1531.721 1531.721    0.000
247.60  1902.276  981.310  981.310    0.000   176.654 1903.804 1863.855   39.948     0.000 1473.612 1443.352   30.260
247.70  1787.029  999.032  999.032    0.000   224.811 1831.131 1831.131    0.000     0.000 1787.776 1787.776    0.000
247.80  1859.438 1039.703 1039.703    0.000   177.208 1873.887 1833.938   39.949     0.000 1524.683 1494.624   30.059
247.90  1749.215 1036.905 1036.905    0.000   177.127 1845.349 1843.533    1.816     0.000 1615.164 1585.105   30.060
248.00  1763.807 1021.773 1021.773    0.000   165.928 1911.489 1911.489    0.000     0.000 1463.759 1463.759    0.000
248.10  1801.861 1044.055 1044.055    0.000   186.293 1903.111 1903.111    0.000     0.000 1865.084 1834.824   30.260
248.20  1819.546  987.635  987.635    0.000   132.636 1980.366 1980.366    0.000     0.000 1775.810 1765.757   10.053
248.30  1886.393  987.639  987.639    0.000   208.167 1907.423 1907.423    0.000     0.000 1908.515 1908.515    0.000
248.40  1866.108  991.656  991.656    0.000   237.259 1849.760 1849.760    0.000     0.000 1927.519 1927.519    0.000
248.50  1690.102 1089.556 1089.556    0.000   219.484 1916.447 1916.447    0.000     0.000 1947.821 1947.821    0.000
248.60  1709.925 1083.972 1083.972    0.000   204.012 1824.856 1824.856    0.000     0.000 1966.822 1966.822    0.000
248.70  1766.144 1022.805 1022.805    0.000   244.350 1825.021 1825.021    0.000     0.000 1886.900 1886.900    0.000
248.80  1780.141 1064.938 1064.938    0.000   269.508 1966.047 1966.047    0.000     0.000 1935.456 1935.456    0.000
248.90  1715.883 1131.286 1131.286    0.000   256.195 1969.472 1969.472    0.000     0.000 2037.804 2037.804    0.000
249.00  1876.709 1006.071 1006.071    0.000   264.232 1910.165 1910.165    0.000     0.000 1936.064 1936.064    0.000
249.10  1983.159  864.198  864.198    0.000   251.743 1979.715 1979.715    0.000     0.000 2019.002 2019.002    0.000
249.20  1884.288  965.498  965.498    0.000   268.820 1983.570 1983.570    0.000     0.000 2236.658 2236.658    0.000
249.30  1825.784 1045.014 1045.014    0.000   255.245 2059.036 2059.036    0.000     0.000 2058.907 2058.907    0.000
249.40  1820.840 1002.038 1002.038    0.000   295.501 1967.785 1967.785    0.000     0.000 1914.748 1914.748    0.000
249.50  1857.263  898.939  898.939    0.000   261.217 1725.201 1725.201    0.000     0.000 1676.489 1676.489    0.000
249.60  1766.744 1000.662 1000.662    0.000   318.981 1871.374 1871.374    0.000     0.000 1927.212 1927.212    0.000
249.70  1850.846 1020.062 1020.062    0.000   245.914 1963.067 1963.067    0.000     0.000 1856.640 1856.640    0.000
249.80  1862.424  910.084  910.084    0.000   235.148 1856.461 1856.461    0.000     0.000 1865.284 1865.284    0.000
249.90  1810.345 1026.156 1026.156    0.000   370.163 1965.320 1965.320    0.000     0.000 2157.938 2157.938    0.000
250.00  1764.195  938.075  938.075    0.000   324.842 1992.259 1992.259    0.000     0.000 1782.852 1782.852    0.000
250.10  1765.609 1001.411 1001.411    0.000   243.230 1981.154 1981.154    0.000     0.000 1664.326 1664.326    0.000
250.20  1868.113  921.901  921.901    0.000   211.886 2017.690 2017.690    0.000     0.000 1713.082 1713.082    0.000
250.30  1821.500  965.862  965.862    0.000   249.709 1931.577 1931.577    0.000     0.000 1800.754 1800.754    0.000
250.40  1862.714  959.621  959.621    0.000   348.545 1943.680 1943.680    0.000     0.000 1782.758 1782.758    0.000
250.50  1838.782  994.537  994.537    0.000   370.594 1889.113 1889.113    0.000     0.000 1763.857 1763.857    0.000
250.60  1742.933 1004.984 1004.984    0.000   221.349 1959.789 1959.789    0.000     0.000 1789.082 1789.082    0.000
250.70  1627.350 1036.447 1036.447    0.000   425.632 1969.306 1969.306    0.000     0.000 1926.310 1926.310    0.000
250.80  1657.440 1083.391 1083.391    0.000   333.708 1938.303 1938.303    0.000     0.000 1746.460 1746.460    0.000
250.90  1691.338 1037.392 1037.392    0.000   284.939 2079.811 2079.811    0.000     0.000 1825.073 1825.073    0.000
251.00  1725.547 1040.805 1040.805    0.000   236.312 1835.712 1835.712    0.000     0.000 1514.626 1514.626    0.000
251.10  1732.245 1085.053 1085.053    0.000   218.803 1980.111 1980.111    0.000     0.000 1542.381 1542.381    0.000
251.20  1798.341  992.186  992.186    0.000   392.509 1954.907 1954.907    0.000     0.000 1574.953 1574.953    0.000
251.30  1738.629 1085.293 1085.293    0.000   288.066 1967.221 1967.221    0.000     0.000 1605.008 1605.008    0.000
251.40  1827.619  984.952  984.952    0.000   240.848 1900.349 1900.349    0.000     0.000 1583.697 1583.697    0.000
251.50  1818.100 1075.920 1075.920    0.000   195.501 1985.891 1985.891    0.000     0.000 1736.704 1736.704    0.000
251.60  1821.050 1025.459 1025.459    0.000   295.588 1889.611 1889.611    0.000     0.000 1577.464 1577.464    0.000
251.70  1820.470 1036.783 1036.783    0.000   210.156 2021.042 2021.042    0.000     0.000 1777.423 1777.423    0.000
251.80  1829.062  967.348  967.348    0.000   287.680 1874.965 1874.965    0.000     0.000 1425.761 1425.761    0.000
251.90  1764.498 1046.623 1046.623    0.000   156.247 1933.503 1933.503    0.000     0.000 1586.916 1586.916    0.000
252.00  1745.805 1143.147 1143.147    0.000   170.385 2112.869 2112.869    0.000     0.000 1626.724 1626.724    0.000
252.10  1720.297 1147.936 1147.936    0.000   211.198 2045.560 2045.560    0.000     0.000 1848.702 1848.702    0.000
252.20  1815.814 1107.671 1107.671    0.000   322.122 1978.377 1978.377    0.000     0.000 1888.714 1878.560   10.154
252.30  1766.442 1076.362 1076.362    0.000   243.319 2042.839 2042.839    0.000     0.000 1764.457 1764.457    0.000
252.40  1730.433 1236.350 1236.350    0.000   118.976 2172.269 2172.269    0.000     0.000 1946.820 1906.607   40.212
252.50  1786.224 1077.700 1077.700    0.000   235.056 2043.486 2043.486    0.000     0.000 1768.880 1758.827   10.053
252.60  1746.516 1059.125 1059.125    0.000   381.830 1993.870 1993.870    0.000     0.000 1593.351 1542.783   50.568
252.70  1842.546  969.628  969.628    0.000   373.833 1878.563 1878.563    0.000     0.000 1875.951 1754.609  121.343
252.80  1801.534 1045.328 1045.328    0.000   277.687 1916.766 1916.766    0.000     0.000 1736.810 1736.810    0.000
252.90  1819.545 1028.200 1028.200    0.000   247.342 2070.160 2070.160    0.000     0.000 1767.570 1767.570    0.000
253.00  1831.770 1090.819 1090.819    0.000   319.188 1908.995 1908.995    0.000     0.000 1643.611 1643.611    0.000
253.10  1725.308 1065.726 1065.726    0.000   203.067 1937.480 1937.480    0.000     0.000 1502.764 1482.657   20.106
253.20  1711.861 1037.607 1037.607    0.000   312.229 1810.213 1802.950    7.263     9.953 1875.140 1864.987   10.154
253.30  1658.410 1047.931 1047.931    0.000   267.746 1814.928 1814.928    0.000     0.000 1705.045 1674.986   30.059
253.40  1848.984 1005.362 1005.362    0.000   275.179 2017.081 2017.081    0.000     0.000 1813.517 1772.902   40.616
253.50  1828.683 1066.655 1066.655    0.000   300.301 1880.977 1880.977    0.000     0.000 1725.651 1705.343   20.308
253.60  1705.240 1095.559 1095.559    0.000   300.043 1917.552 1915.736    1.816     0.000 1766.268 1725.653   40.616
253.70  1882.516  940.671  940.671    0.000   263.544 1891.312 1889.496    1.816     0.000 1697.000 1666.538   30.462
253.80  1795.970  928.497  928.497    0.000   213.097 1799.351 1799.351    0.000     0.000 1615.369 1585.008   30.361
253.90  1881.568  897.263  897.263    0.000   216.983 1824.814 1824.814    0.000     0.000 1596.063 1555.447   40.615
254.00  1946.660  823.654  823.654    0.000   322.310 1698.126 1692.679    5.448     0.000 1685.937 1615.464   70.472
254.10  1855.288  868.770  868.770    0.000   209.381 1703.907 1694.827    9.079     0.000 1485.278 1384.141  101.137
254.20  1779.484  888.672  888.672    0.000   253.396 1854.558 1854.558    0.000     0.000 1614.960 1584.800   30.159
254.30  1807.259  923.534  923.534    0.000   270.817 1892.405 1892.405    0.000     0.000 1713.690 1652.767   60.923
254.40  1833.119  869.620  869.620    0.000   319.457 1822.219 1822.219    0.000     0.000 1611.440 1560.670   50.769
254.50  1815.477  901.820  901.820    0.000   248.423 1877.774 1877.774    0.000     0.000 1702.323 1662.111   40.212
254.60  1786.601  906.376  906.376    0.000   224.425 1886.238 1886.238    0.000     0.000 1675.582 1645.422   30.159
254.70  1804.790  893.413  893.413    0.000   255.943 1751.445 1751.445    0.000     0.000 1543.281 1543.281    0.000
254.80  1751.949  924.935  924.935    0.000   275.748 1706.525 1706.525    0.000     0.000 1562.178 1511.711   50.467
254.90  1801.625  913.877  913.877    0.000   247.685 1779.294 1779.294    0.000     0.000 1602.601 1592.548   10.053
255.00  1933.682  835.216  835.216    0.000   353.826 1806.230 1806.230    0.000     0.000 1924.310 1782.257  142.053
255.10  1778.320  885.665  885.665    0.000   236.616 1847.721 1808.512   39.209     0.000 1762.239 1651.151  111.089
255.20  1947.857  926.844  926.844    0.000   344.522 1974.051 1974.051    0.000     0.000 1651.554 1570.624   80.929
255.30  1766.457  948.603  948.603    0.000   299.865 1971.928 1966.221    5.707     0.000 1652.859 1521.967  130.892
255.40  1843.763  904.595  904.595    0.000   361.209 1955.755 1955.755    0.000     0.000 1857.346 1847.293   10.053
255.50  1885.405  900.070  900.070    0.000   295.152 1895.069 1895.069    0.000     0.000 1663.621 1663.621    0.000
255.60  1843.534  904.294  904.294    0.000   226.317 1907.445 1907.445    0.000     0.000 1509.309 1509.309    0.000
255.70  1970.669  874.730  874.730    0.000   222.087 1900.221 1900.221    0.000     0.000 1346.143 1346.143    0.000
255.80  1796.555  917.723  917.723    0.000   183.267 1904.963 1904.963    0.000     0.000 1624.410 1624.410    0.000
255.90  1707.836  969.309  969.309    0.000   219.284 2035.647 2035.647    0.000     0.000 1896.755 1896.755    0.000
256.00  1718.481 1038.924 1038.924    0.000   226.756 1939.177 1939.177    0.000     0.000 1582.192 1582.192    0.000
256.10  1775.992 1032.083 1032.083    0.000   220.923 1908.772 1908.772    0.000     0.000 1794.914 1794.914    0.000
256.20  1805.235 1063.935 1063.935    0.000   186.598 2043.737 2043.737    0.000     0.000 1682.414 1682.414    0.000
256.30  1702.348 1030.508 1030.508    0.000   173.195 2231.984 2231.984    0.000     0.000 1936.667 1936.667    0.000
256.40  1796.710 1066.924 1066.924    0.000   122.697 2112.227 2112.227    0.000     0.000 1643.617 1643.617    0.000
256.50  1762.515 1105.369 1105.369    0.000   214.135 2061.989 2061.989    0.000     0.000 1774.006 1774.006    0.000
256.60  1655.188 1147.458 1147.458    0.000   136.055 2097.872 2097.872    0.000     0.000 1743.042 1743.042    0.000
256.70  1649.179 1230.619 1230.619    0.000   186.853 2021.341 2021.341    0.000     0.000 1663.622 1663.622    0.000
256.80  1680.135 1174.696 1174.696    0.000   185.813 2086.115 2086.115    0.000     0.000 1865.187 1865.187    0.000
256.90  1673.509 1149.503 1149.503    0.000   225.890 2109.463 2109.463    0.000     0.000 2015.989 2005.936   10.053
257.00  1662.724 1097.514 1097.514    0.000    59.488 2164.022 2164.022    0.000     0.000 1835.836 1775.114   60.722
257.10  1804.848 1030.576 1030.576    0.000   140.035 2160.341 2160.341    0.000     0.000 2028.153 1977.887   50.266
257.20  1684.418 1139.114 1139.114    0.000   215.821 2066.823 2066.823    0.000     0.000 1825.378 1785.166   40.212
257.30  1670.321 1091.934 1091.934    0.000   166.924 2109.122 2109.122    0.000     0.000 1925.813 1915.760   10.053
257.40  1752.474 1043.556 1043.556    0.000   138.776 2129.084 2129.084    0.000     0.000 1817.034 1817.034    0.000
257.50  1679.587 1096.227 1096.227    0.000   144.012 2115.259 2115.259    0.000     0.000 2055.700 2035.694   20.006
257.60  1794.084 1014.335 1014.335    0.000   170.771 2164.425 2164.425    0.000     0.000 1722.840 1692.882   29.959
257.70  1672.353 1119.825 1119.825    0.000   187.760 2160.055 2160.055    0.000     0.000 1723.541 1723.541    0.000
257.80  1714.011 1126.264 1126.264    0.000   181.930 2089.804 2089.804    0.000     0.000 1781.653 1751.493   30.159
257.90  1668.874 1182.509 1182.509    0.000   230.827 2193.389 2193.389    0.000     0.000 1804.875 1764.662   40.212
258.00  1713.203 1135.203 1135.203    0.000   187.159 2128.827 2128.827    0.000     0.000 2096.613 1996.282  100.331
258.10  1712.864 1074.293 1074.293    0.000   198.571 2042.234 2042.234    0.000     0.000 1651.962 1631.755   20.207
258.20  1725.998 1090.321 1090.321    0.000   194.287 2042.532 2042.532    0.000     0.000 1672.970 1612.651   60.319
258.30  1739.825 1126.401 1126.401    0.000   212.277 2010.450 2010.450    0.000     0.000 1835.024 1754.297   80.727
258.40  1742.009 1060.360 1060.360    0.000   263.768 2077.323 2077.323    0.000     0.000 1772.697 1702.123   70.573
258.50  1691.788 1100.186 1100.186    0.000   269.077 2213.259 2200.548   12.711     0.000 1875.548 1785.070   90.478
258.60  1678.806 1207.956 1207.956    0.000   210.980 2114.261 2114.261    0.000     0.000 1754.004 1713.792   40.212
258.70  1686.692 1141.818 1141.818    0.000   150.714 2221.335 2221.335    0.000     0.000 1776.013 1776.013    0.000
258.80  1787.988 1098.047 1098.047    0.000   189.019 2188.784 2188.784    0.000     0.000 1798.835 1718.007   80.828
258.90  1679.396 1146.062 1146.062    0.000   169.088 2250.354 2250.354    0.000     0.000 1845.881 1805.669   40.212
259.00  1693.454 1177.215 1177.215    0.000   233.463 2145.292 2145.292    0.000     0.000 1781.137 1660.499  120.637
259.10  1707.399 1153.002 1153.002    0.000   229.789 2195.346 2195.346    0.000     0.000 1976.273 1946.114   30.159
259.20  1817.995 1055.123 1055.123    0.000   140.941 2281.097 2281.097    0.000     0.000 1801.853 1801.853    0.000
259.30  1649.802 1141.563 1141.563    0.000   124.378 2095.514 2095.514    0.000     0.000 1475.227 1465.174   10.053
259.40  1836.300 1037.594 1037.594    0.000   189.320 2198.757 2198.757    0.000     0.000 1828.700 1758.126   70.573
259.50  1843.075 1055.488 1055.488    0.000   179.724 2209.342 2209.342    0.000     0.000 1857.749 1777.223   80.526
259.60  1799.645 1032.377 1032.377    0.000   177.081 2179.248 2155.642   23.606     0.000 1879.569 1849.208   30.361
259.70  1790.728 1074.820 1074.820    0.000   148.891 2155.001 2155.001    0.000     0.000 1736.511 1685.842   50.669
259.80  1844.414 1029.571 1029.571    0.000   116.293 2248.227 2248.227    0.000     0.000 1772.605 1731.990   40.615
259.90  1734.668 1085.813 1085.813    0.000    90.267 2288.330 2288.330    0.000     0.000 1746.364 1635.074  111.290
260.00  1844.776 1036.124 1036.124    0.000   167.833 2208.431 2208.431    0.000     0.000 1594.157 1573.849   20.308
260.10  1741.786 1048.974 1048.974    0.000   149.453 2287.103 2287.103    0.000     0.000 1746.058 1665.733   80.325
260.20  1739.257 1135.961 1135.961    0.000   166.229 2319.141 2319.141    0.000     0.000 1689.659 1669.753   19.906
260.30  1774.823 1074.902 1074.902    0.000   197.623 2127.235 2127.235    0.000     0.000 1725.249 1725.249    0.000
260.40  1783.191 1056.253 1056.253    0.000   114.917 2342.620 2342.620    0.000     0.000 1762.346 1762.346    0.000
260.50  1822.243 1049.282 1049.282    0.000   187.156 2330.905 2330.905    0.000     0.000 1963.917 1963.917    0.000
260.60  1754.431 1113.401 1113.401    0.000   160.485 2316.291 2316.291    0.000     0.000 2195.743 2195.743    0.000
260.70  1831.071 1069.657 1069.657    0.000   272.717 2390.183 2388.367    1.816     0.000 2277.980 2257.873   20.107
260.80  1753.954 1162.706 1162.706    0.000   226.201 2236.843 2236.843    0.000     0.000 2135.426 2135.426    0.000
260.90  1788.800 1115.489 1115.489    0.000   249.755 2275.923 2275.923    0.000     0.000 2178.354 2178.354    0.000
261.00  1896.970 1019.179 1019.179    0.000   312.924 2267.697 2267.697    0.000     0.000 2289.239 2289.239    0.000
261.10  1770.531 1057.571 1057.571    0.000   306.175 2260.830 2260.830    0.000     0.000 2048.764 2008.752   40.012
261.20  1814.371 1106.181 1106.181    0.000   289.048 2249.449 2249.449    0.000     0.000 2029.258 2029.258    0.000
261.30  1735.132 1116.235 1116.235    0.000   207.168 2252.002 2252.002    0.000     0.000 2107.073 2067.061   40.012
261.40  1772.985 1068.236 1068.236    0.000   252.821 2306.356 2251.881   54.475     0.000 2134.620 2034.289  100.330
261.50  1675.592 1149.495 1149.495    0.000   209.546 2236.350 2227.271    9.079     0.000 2076.407 2035.993   40.414
261.60  1787.269 1106.965 1106.965    0.000   209.587 2238.566 2204.065   34.501     0.000 1836.741 1806.280   30.462
261.70  1880.851 1022.758 1022.758    0.000   215.425 2153.307 2120.622   32.685     0.000 2008.955 1988.749   20.207
261.80  1835.900  987.193  987.193    0.000   200.557 2133.812 2133.812    0.000     0.000 1755.914 1755.914    0.000
261.90  1861.356  969.986  969.986    0.000   247.069 2161.358 2161.358    0.000     0.000 1718.013 1718.013    0.000
262.00  1790.918  976.320  976.320    0.000   211.016 2162.569 2162.569    0.000     0.000 1646.134 1625.826   20.308
262.10  1874.522  952.752  952.752    0.000   263.551 2103.377 2103.377    0.000     0.000 1675.990 1675.990    0.000
262.20  1846.185 1006.830 1006.830    0.000   201.853 2172.632 2172.632    0.000     0.000 1868.507 1868.507    0.000
262.30  1871.377  996.757  996.757    0.000   129.960 2183.822 2183.822    0.000     0.000 1777.628 1777.628    0.000
262.40  1742.324  982.731  982.731    0.000   186.595 2127.336 2127.336    0.000     0.000 1978.998 1978.998    0.000
262.50  1754.941 1029.667 1029.667    0.000   165.889 2210.840 2210.840    0.000     0.000 1888.415 1888.415    0.000
262.60  1713.234 1008.655 1008.655    0.000   189.279 2218.971 2218.971    0.000     0.000 1678.401 1678.401    0.000
262.70  1674.230 1046.091 1046.091    0.000   164.030 2300.812 2300.812    0.000     0.000 1846.992 1846.992    0.000
262.80  1766.384  986.854  986.854    0.000   280.843 2220.623 2220.623    0.000     0.000 2066.560 2066.560    0.000
262.90  1685.628 1035.559 1035.559    0.000   304.753 2142.753 2142.753    0.000     0.000 1560.878 1560.878    0.000
263.00  1604.328 1051.805 1051.805    0.000   243.147 2125.593 2125.593    0.000     0.000 1777.527 1777.527    0.000
263.10  1681.667 1042.013 1042.013    0.000   249.328 2052.697 2052.697    0.000     0.000 1785.973 1785.973    0.000
263.20  1690.988  994.361  994.361    0.000   276.913 2081.807 2081.807    0.000     0.000 1646.836 1646.836    0.000
263.30  1673.366 1018.364 1018.364    0.000   294.943 2091.099 2091.099    0.000     0.000 1884.496 1884.496    0.000
263.40  1632.027 1081.987 1081.987    0.000   308.557 2105.958 2105.958    0.000     0.000 1779.841 1759.533   20.308
263.50  1604.961 1081.966 1081.966    0.000   187.637 1939.677 1939.677    0.000     0.000 1483.770 1483.770    0.000
263.60  1710.812  993.415  993.415    0.000   183.745 2019.602 2019.602    0.000     0.000 1705.349 1705.349    0.000
263.70  1779.726  958.070  958.070    0.000   199.265 1927.638 1927.638    0.000     0.000 1481.159 1481.159    0.000
263.80  1674.902  992.153  992.153    0.000   197.710 1924.817 1924.817    0.000     0.000 1544.996 1544.996    0.000
263.90  1770.711  998.982  998.982    0.000   235.798 2039.595 2039.595    0.000     0.000 1754.807 1734.901   19.906
264.00  1699.584  996.598  996.598    0.000   253.352 1992.723 1992.723    0.000     0.000 1734.500 1734.500    0.000
264.10  1753.132 1007.892 1007.892    0.000   226.977 2041.108 2041.108    0.000     0.000 1637.485 1637.485    0.000
264.20  1734.665 1057.797 1057.797    0.000   271.677 1979.635 1979.635    0.000     0.000 1757.120 1757.120    0.000
264.30  1777.044  916.574  916.574    0.000   217.468 2012.056 2012.056    0.000     0.000 1723.943 1703.837   20.106
264.40  1872.150  888.135  888.135    0.000   186.900 1981.445 1981.445    0.000     0.000 1456.526 1456.526    0.000
264.50  1770.912  952.358  952.358    0.000   147.297 1859.365 1859.365    0.000     0.000 1424.558 1424.558    0.000
264.60  1736.673  986.892  986.892    0.000   218.848 1995.065 1995.065    0.000     0.000 1593.852 1593.852    0.000
264.70  1677.396 1059.303 1059.303    0.000   224.507 2041.422 2041.422    0.000     0.000 1530.518 1450.895   79.623
264.80  1793.412  989.692  989.692    0.000   221.787 2003.763 2003.763    0.000     0.000 1872.431 1751.491  120.940
264.90  1843.199  979.010  979.010    0.000   186.642 2032.749 2032.749    0.000     0.000 1821.757 1801.851   19.906
265.00  1923.424  852.812  852.812    0.000   272.849 2137.275 2137.275    0.000     0.000 1722.027 1722.027    0.000
265.10  1814.126  921.458  921.458    0.000   334.675 1895.915 1895.915    0.000     0.000 1565.198 1555.145   10.053
265.20  1806.404  941.175  941.175    0.000   275.963 1898.721 1898.721    0.000     0.000 1719.815 1709.762   10.053
265.30  1822.717  861.792  861.792    0.000   286.642 1989.768 1989.768    0.000     0.000 1991.154 1821.656  169.499
265.40  1825.516  827.632  827.632    0.000   201.385 2046.890 2046.890    0.000     0.000 1708.860 1698.907    9.953
265.50  1879.799  885.447  885.447    0.000   265.661 2017.744 2017.744    0.000     0.000 1854.127 1844.074   10.053
265.60  1720.830  974.790  974.790    0.000   284.124 2066.388 2066.388    0.000     0.000 1918.672 1759.426  159.245
265.70  1817.007  973.212  973.212    0.000   200.688 2081.451 2081.451    0.000     0.000 1577.669 1577.669    0.000
265.80  1760.855  956.226  956.226    0.000   241.708 1930.447 1930.447    0.000     0.000 1408.875 1388.769   20.106
265.90  1667.197  986.163  986.163    0.000   140.369 2042.844 2042.844    0.000     0.000 1636.682 1636.682    0.000
266.00  1711.178 1040.256 1040.256    0.000   163.892 2009.083 2009.083    0.000     0.000 1686.044 1686.044    0.000
266.10  1666.169 1049.115 1049.115    0.000   172.282 2073.923 2073.923    0.000     0.000 1532.831 1532.831    0.000
266.20  1625.937 1056.051 1056.051    0.000   133.417 2215.999 2215.999    0.000     0.000 1565.104 1565.104    0.000
266.30  1726.775 1068.095 1068.095    0.000   126.625 2132.379 2132.379    0.000     0.000 1586.212 1586.212    0.000
266.40  1641.114 1085.330 1085.330    0.000   109.420 2043.620 2043.620    0.000     0.000 1465.373 1465.373    0.000
266.50  1613.549 1085.714 1085.714    0.000    61.132 2134.056 2134.056    0.000     0.000 1685.436 1685.436    0.000
266.60  1683.895 1083.781 1083.781    0.000    72.670 2073.885 2073.885    0.000     0.000 1617.883 1617.883    0.000
266.70  1658.888 1068.660 1068.660    0.000    92.348 2040.122 2040.122    0.000     0.000 1497.443 1497.443    0.000
266.80  1653.486 1077.483 1077.483    0.000   123.475 2036.011 2036.011    0.000     0.000 1758.025 1758.025    0.000
266.90  1608.901 1112.801 1112.801    0.000   146.344 2048.552 2048.552    0.000     0.000 1667.144 1667.144    0.000
267.00  1647.799 1004.733 1004.733    0.000   103.243 2022.351 2022.351    0.000     0.000 1686.042 1686.042    0.000
267.10  1600.384 1052.441 1052.441    0.000   102.379 2112.796 2112.796    0.000     0.000 1597.072 1597.072    0.000
267.20  1687.195 1022.205 1022.205    0.000    78.513 2107.832 2107.832    0.000     0.000 1674.283 1674.283    0.000
267.30  1616.828 1123.909 1123.909    0.000   174.703 2173.500 2173.500    0.000     0.000 1843.280 1843.280    0.000
267.40  1632.579 1045.472 1045.472    0.000   144.695 2152.570 2152.570    0.000     0.000 1685.438 1685.438    0.000
267.50  1657.588 1045.101 1045.101    0.000   123.386 2120.870 2120.870    0.000     0.000 1616.169 1616.169    0.000
267.60  1676.297 1035.289 1035.289    0.000   124.643 2137.393 2137.393    0.000     0.000 1646.834 1646.834    0.000
267.70  1677.859 1030.258 1030.258    0.000   145.222 2153.562 2153.562    0.000     0.000 1674.581 1624.516   50.065
267.80  1650.708  990.292  990.292    0.000    93.598 2283.911 2283.911    0.000     0.000 1937.170 1937.170    0.000
267.90  1663.504  971.553  971.553    0.000   184.997 2134.581 2134.581    0.000     0.000 1733.894 1733.894    0.000
268.00  1749.406  957.159  957.159    0.000   174.922 2185.906 2185.906    0.000     0.000 1673.573 1673.573    0.000
268.10  1660.887  990.169  990.169    0.000   178.550 2109.629 2109.629    0.000     0.000 1465.169 1465.169    0.000
268.20  1737.974  980.223  980.223    0.000   185.463 1934.329 1934.329    0.000     0.000 1424.957 1424.957    0.000
268.30  1730.542 1038.380 1038.380    0.000   169.080 2024.127 2024.127    0.000     0.000 1767.474 1767.474    0.000
268.40  1740.332  998.067  998.067    0.000   190.263 2037.743 2037.743    0.000     0.000 1616.172 1606.018   10.154
268.50  1703.556 1029.329 1029.329    0.000   237.702 2073.930 2073.930    0.000     0.000 2025.543 1965.826   59.717
268.60  1720.778  981.879  981.879    0.000   181.799 2002.810 2002.810    0.000     0.000 1393.188 1333.472   59.717
268.70  1710.652 1009.079 1009.079    0.000   302.497 1999.819 1999.819    0.000     0.000 1776.419 1726.253   50.165
268.80  1679.468 1001.661 1001.661    0.000   205.786 2056.111 2056.111    0.000     0.000 1652.055 1601.790   50.265
268.90  1622.429 1048.911 1048.911    0.000   218.626 2033.517 2033.517    0.000     0.000 1786.678 1766.572   20.106
269.00  1628.063 1045.537 1045.537    0.000   154.472 2040.904 2040.904    0.000     0.000 1464.464 1464.464    0.000
269.10  1751.396  966.982  966.982    0.000   202.595 1988.619 1988.619    0.000     0.000 1525.189 1505.283   19.906
269.20  1647.779 1005.673 1005.673    0.000   154.859 2056.162 2056.162    0.000     0.000 1392.988 1383.035    9.953
269.30  1676.173 1008.157 1008.157    0.000   159.271 2080.052 2080.052    0.000     0.000 1471.699 1441.841   29.858
269.40  1655.286 1020.781 1020.781    0.000   125.725 2063.073 2063.073    0.000     0.000 1409.775 1389.869   19.906
269.50  1692.427 1007.055 1007.055    0.000   198.737 2068.260 2068.260    0.000     0.000 1343.623 1303.411   40.212
269.60  1636.720 1020.701 1020.701    0.000   218.632 1931.003 1931.003    0.000     0.000 1212.934 1212.934    0.000
269.70  1669.005 1020.895 1020.895    0.000   184.005 2012.226 2012.226    0.000     0.000 1678.197 1668.244    9.953
269.80  1616.197 1063.319 1063.319    0.000   215.088 1926.633 1926.633    0.000     0.000 1415.913 1365.947   49.965
269.90  1626.930 1076.082 1076.082    0.000   106.135 2103.412 2103.412    0.000     0.000 1121.447 1121.447    0.000
270.00  1655.182 1040.999 1040.999    0.000   175.271 2116.088 2116.088    0.000     0.000 1678.001 1617.480   60.521
270.10  1599.021 1077.868 1077.868    0.000   184.566 2070.408 2070.408    0.000     0.000 1613.654 1523.075   90.579
270.20  1557.051 1105.122 1105.122    0.000   181.929 2061.861 2061.861    0.000     0.000 1414.504 1394.397   20.107
270.30  1471.298 1101.913 1101.913    0.000   200.599 1925.645 1925.645    0.000     0.000 1375.800 1365.747   10.053
270.40  1613.837 1070.975 1070.975    0.000   195.115 2043.104 2043.104    0.000     0.000 1506.190 1496.036   10.154
270.50  1718.100 1002.735 1002.735    0.000   241.543 2057.414 2057.414    0.000     0.000 1450.693 1450.693    0.000
270.60  1539.438 1138.926 1138.926    0.000   107.264 2049.744 2049.744    0.000     0.000 1423.446 1413.493    9.953
270.70  1519.530 1125.727 1125.727    0.000   144.572 1945.907 1945.907    0.000     0.000 1082.944 1082.944    0.000
270.80  1549.026 1105.662 1105.662    0.000   190.575 2025.792 2025.792    0.000     0.000 1281.089 1241.277   39.811
270.90  1510.593 1108.012 1108.012    0.000   155.037 2033.193 2033.193    0.000     0.000 1071.281 1071.281    0.000
271.00  1590.753 1066.016 1066.016    0.000   152.963 2065.265 2065.265    0.000     0.000 1303.512 1253.346   50.166
271.10  1588.315 1019.643 1019.643    0.000   163.512 1900.189 1900.189    0.000     0.000 1377.308 1336.692   40.616
271.20  1534.623 1086.938 1086.938    0.000   262.690 1873.072 1873.072    0.000     0.000 1463.766 1322.617  141.149
271.30  1567.507  997.143  997.143    0.000   256.246 1925.762 1925.762    0.000     0.000 1273.252 1253.347   19.906
271.40  1531.586 1054.167 1054.167    0.000   132.643 1923.132 1923.132    0.000     0.000 1150.803 1150.803    0.000
271.50  1626.660 1025.862 1025.862    0.000   185.820 1892.006 1892.006    0.000     0.000 1350.264 1330.358   19.906
271.60  1593.385 1062.603 1062.603    0.000   161.610 2004.747 2004.747    0.000     0.000 1301.601 1271.743   29.858
271.70  1559.094 1020.407 1020.407    0.000   196.284 1921.150 1921.150    0.000     0.000 1273.756 1273.756    0.000
271.80  1538.211 1041.441 1041.441    0.000   216.472 1921.959 1921.959    0.000     0.000 1404.549 1354.785   49.764
271.90  1502.691 1099.560 1099.560    0.000   168.873 1960.779 1960.779    0.000     0.000 1314.070 1283.809   30.261
272.00  1436.465 1163.746 1163.746    0.000   109.296 1907.818 1907.818    0.000     0.000 1123.761 1123.761    0.000
272.10  1488.842 1124.954 1124.954    0.000   102.638 1995.714 1995.714    0.000     0.000 1244.701 1224.595   20.107
272.20  1370.136 1153.376 1153.376    0.000   148.207 1964.850 1964.850    0.000     0.000 1311.458 1291.552   19.906
272.30  1457.131 1139.209 1139.209    0.000   181.445 2004.417 2004.417    0.000     0.000 1392.284 1392.284    0.000
272.40  1513.397 1074.043 1074.043    0.000   202.069 1812.198 1812.198    0.000     0.000 1192.927 1172.821   20.106
272.50  1569.256 1034.401 1034.401    0.000   132.811 1834.503 1834.503    0.000     0.000 1051.277 1051.277    0.000
272.60  1500.193 1074.577 1074.577    0.000   174.705 1823.551 1823.551    0.000     0.000 1042.027 1042.027    0.000
272.70  1533.068 1055.948 1055.948    0.000   190.091 1832.555 1832.555    0.000     0.000 1112.701 1102.648   10.053
272.80  1506.572 1102.721 1102.721    0.000   131.990 1992.053 1992.053    0.000     0.000 1191.822 1191.822    0.000
272.90  1497.507 1119.932 1119.932    0.000   151.575 1902.242 1902.242    0.000     0.000 1142.359 1142.359    0.000
273.00  1374.520 1098.109 1098.109    0.000   175.177 1745.310 1745.310    0.000     0.000 1334.477 1112.501  221.976
273.10  1372.480 1139.010 1139.010    0.000   105.101 1870.559 1870.559    0.000     0.000 1387.059 1387.059    0.000
273.20  1387.468 1110.023 1110.023    0.000   132.034 1965.325 1965.325    0.000     0.000 1434.912 1404.753   30.159
273.30  1479.455 1030.313 1030.313    0.000   183.398 1767.682 1765.866    1.816     0.000 1261.595 1121.049  140.546
273.40  1532.378 1045.704 1045.704    0.000   218.669 1769.777 1769.777    0.000     0.000 1150.802 1140.749   10.053
273.50  1410.535 1098.183 1098.183    0.000   113.964 1968.008 1968.008    0.000     0.000 1445.367 1445.367    0.000
273.60  1384.501 1121.705 1121.705    0.000   217.853 1899.561 1899.561    0.000     0.000 1132.506 1112.500   20.006
273.70  1368.631 1173.052 1173.052    0.000   240.676 1906.063 1882.457   23.606     0.000 1473.819 1453.713   20.106
273.80  1517.030 1126.214 1126.214    0.000   199.900 2074.922 2064.027   10.895     0.000 1243.294 1213.135   30.159
273.90  1479.539 1041.778 1041.778    0.000   180.625 1920.320 1909.425   10.895     0.000 1252.443 1222.283   30.159
274.00  1373.651 1164.826 1164.826    0.000   172.146 1998.869 1998.869    0.000     0.000 1424.753 1354.381   70.372
274.10  1311.962 1162.189 1162.189    0.000   116.034 1844.968 1844.968    0.000     0.000 1275.467 1145.075  130.391
274.20  1325.633 1167.839 1167.839    0.000   108.727 1945.688 1934.793   10.895     0.000 1475.625 1445.466   30.159
274.30  1263.825 1186.424 1186.424    0.000   206.640 1784.268 1784.268    0.000     0.000 1294.969 1224.497   70.473
274.40  1279.942 1210.542 1210.542    0.000   208.636 1824.997 1824.997    0.000     0.000 1415.810 1395.704   20.106
274.50  1362.974 1177.385 1177.385    0.000   133.933 1844.184 1844.184    0.000     0.000 1264.104 1223.791   40.313
274.60  1342.881 1159.279 1159.279    0.000   129.650 1900.904 1884.562   16.343     0.000 1376.501 1265.413  111.088
274.70  1355.777 1043.373 1043.373    0.000   211.407 1733.764 1733.764    0.000     0.000 1346.039 1235.052  110.987
274.80  1345.282 1071.308 1071.308    0.000   206.136 1716.223 1716.223    0.000     0.000 1303.011 1111.997  191.013
274.90  1478.045  993.484  993.484    0.000   180.799 1811.630 1811.630    0.000     0.000 1363.030 1172.318  190.712
275.00  1491.683  977.979  977.979    0.000   202.163 1905.188 1905.188    0.000     0.000 1526.798 1365.944  160.854
275.10  1555.119  986.860  986.860    0.000   186.944 1916.203 1916.203    0.000     0.000 1372.277 1302.608   69.670
275.20  1485.486 1003.056 1003.056    0.000   139.387 1835.439 1835.439    0.000     0.000 1284.308 1203.077   81.231
275.30  1389.384 1063.435 1063.435    0.000   192.133 1845.000 1845.000    0.000     0.000 1274.257  990.954  283.303
275.40  1399.383 1123.035 1123.035    0.000    83.830 1965.280 1965.280    0.000     0.000 1454.918 1062.134  392.784
275.50  1505.794 1014.955 1014.955    0.000   166.268 1779.636 1779.636    0.000     0.000 1374.285 1121.947  252.339
275.60  1524.299 1003.741 1003.741    0.000   206.007 1753.436 1753.436    0.000     0.000 1342.118 1081.334  260.784
275.70  1513.485 1022.487 1022.487    0.000   147.948 1828.871 1828.871    0.000     0.000 1538.458 1538.458    0.000
275.80  1567.594 1009.226 1009.226    0.000   188.022 1900.778 1900.778    0.000     0.000 1649.848 1639.895    9.953
275.90  1559.194 1024.071 1024.071    0.000   134.108 1890.010 1890.010    0.000     0.000 1797.329 1424.451  372.878
276.00  1640.930 1022.718 1022.718    0.000   151.706 1969.940 1969.940    0.000     0.000 1767.671 1475.119  292.552
276.10  1475.977 1050.564 1050.564    0.000   176.692 1885.247 1885.247    0.000     0.000 1566.809 1263.801  303.008
276.20  1539.350 1027.642 1027.642    0.000   134.716 1969.429 1969.429    0.000     0.000 1647.940 1516.543  131.397
276.30  1455.174 1017.514 1017.514    0.000   127.454 1883.690 1883.690    0.000     0.000 1588.724 1437.421  151.303
276.40  1562.389  959.096  959.096    0.000   104.105 1977.119 1977.119    0.000     0.000 1627.830 1597.469   30.361
276.50  1476.458 1090.348 1090.348    0.000   133.502 1851.915 1851.915    0.000     0.000 1688.352 1658.494   29.858
276.60  1532.944 1016.758 1016.758    0.000    86.728 1939.125 1939.125    0.000     0.000 1709.469 1548.113  161.356
276.70  1547.390 1044.081 1044.081    0.000   118.115 1971.772 1971.772    0.000     0.000 1714.090 1553.237  160.853
276.80  1467.938 1044.544 1044.544    0.000   123.908 1839.042 1839.042    0.000     0.000 1565.199 1353.074  212.125
276.90  1556.244 1030.900 1030.900    0.000    97.147 2034.487 2034.487    0.000     0.000 1624.408 1462.448  161.959
277.00  1552.915 1032.114 1032.114    0.000   219.926 1992.113 1992.113    0.000     0.000 1784.761 1584.802  199.959
277.10  1462.728 1040.487 1040.487    0.000   224.757 1852.366 1852.366    0.000     0.000 1683.226 1522.275  160.951
277.20  1570.405  976.958  976.958    0.000   153.557 1966.091 1966.091    0.000     0.000 1765.260 1735.100   30.159
277.30  1604.519  995.811  995.811    0.000   215.253 2114.383 2099.856   14.527     0.000 1928.828 1808.190  120.637
277.40  1522.953 1001.159 1001.159    0.000   142.486 1944.256 1944.256    0.000     0.000 1783.553 1592.544  191.009
277.50  1553.598  988.597  988.597    0.000   124.154 1960.566 1958.750    1.816     0.000 1737.813 1505.987  231.826
277.60  1601.109  987.004  987.004    0.000    99.391 2055.902 2023.216   32.685     0.000 1814.723 1764.959   49.764
277.70  1494.251 1045.363 1045.363    0.000   166.923 1864.513 1864.513    0.000     0.000 1634.168 1534.640   99.528
277.80  1600.666  959.899  959.899    0.000   167.576 1947.679 1942.231    5.448     0.000 1664.927 1594.855   70.072
277.90  1503.283 1031.170 1031.170    0.000   145.267 1863.071 1863.071    0.000     0.000 1796.126 1726.456   69.670
278.00  1568.374 1039.480 1039.480    0.000   203.320 1807.259 1807.259    0.000     0.000 1664.525 1604.507   60.018
278.10  1592.213  977.460  977.460    0.000   229.141 1886.123 1882.492    3.632     0.000 1616.272 1565.603   50.669
278.20  1653.097  986.780  986.780    0.000   222.949 1849.238 1845.606    3.632     0.000 1545.999 1434.508  111.491
278.30  1511.598 1078.236 1078.236    0.000   189.311 1862.688 1855.425    7.263     0.000 1614.764 1454.011  160.753
278.40  1488.355 1147.424 1147.424    0.000   112.489 1992.249 1970.459   21.790     0.000 1647.032 1576.659   70.373
278.50  1514.041 1110.774 1110.774    0.000   158.407 1957.676 1944.965   12.711     0.000 1707.352 1677.292   30.060
278.60  1478.200 1081.741 1081.741    0.000   125.456 1889.880 1877.169   12.711     0.000 1435.916 1415.708   20.207
278.70  1494.714 1106.428 1106.428    0.000   146.038 1929.523 1927.707    1.816     0.000 1433.401 1352.774   80.628
278.80  1483.629 1116.094 1116.094    0.000   152.954 2003.458 1994.379    9.079     0.000 1595.661 1484.270  111.391
278.90  1573.638 1053.097 1053.097    0.000   193.540 1888.415 1861.178   27.238     0.000 1565.400 1354.482  210.918
279.00  1437.968 1095.081 1095.081    0.000   124.462 1880.949 1862.791   18.158     0.000 1394.296 1212.531  181.764
279.10  1596.291 1008.591 1008.591    0.000   131.819 1956.205 1930.784   25.422     0.000 1718.209 1506.888  211.321
279.20  1539.419  994.677  994.677    0.000   205.315 1902.048 1880.258   21.790     0.000 1696.300 1414.001  282.298
279.30  1640.908  991.213  991.213    0.000   187.332 2008.683 1986.893   21.790     0.000 2010.559 1789.184  221.375
279.40  1651.655  964.086  964.086    0.000   171.806 1930.221 1892.088   38.133     0.000 1829.000 1588.121  240.878
279.50  1594.493 1032.506 1032.506    0.000   216.938 2060.476 1998.737   61.739     0.000 1803.362 1713.687   89.676
279.60  1540.944 1070.454 1070.454    0.000   144.052 2044.274 1978.904   65.370     0.000 1764.155 1694.184   69.971
279.70  1574.053 1001.235 1001.235    0.000   150.195 2107.289 2023.760   83.529     0.000 1844.777 1714.888  129.889
279.80  1519.088 1027.239 1027.239    0.000   135.491 1973.148 1935.015   38.133     0.000 1636.477 1566.105   70.372
279.90  1425.708 1075.620 1075.620    0.000    89.147 1907.700 1816.778   90.921     0.000 1497.442 1447.076   50.366
280.00  1524.525  987.193  987.193    0.000   104.281 1882.059 1781.586  100.473     0.000 1455.922 1415.306   40.615
280.10  1585.302  971.980  971.980    0.000   170.125 1923.132 1849.982   73.150     0.000 1648.743 1558.465   90.278
280.20  1553.218 1032.826 1032.826    0.000   150.877 1915.791 1863.218   52.573     0.000 2000.408 1787.981  212.427
280.30  1525.700 1008.044 1008.044    0.000   151.190 2127.671 2061.955   65.716     0.000 1915.454 1714.991  200.463
280.40  1598.412 1003.921 1003.921    0.000   204.567 2062.334 2006.043   56.291     0.000 1725.146 1634.366   90.780
280.50  1652.790  980.226  980.226    0.000   200.242 2015.774 1922.261   93.512     0.000 1722.935 1531.522  191.413
280.60  1651.967  974.752  974.752    0.000   176.685 2033.067 1919.755  113.313     0.000 1825.278 1664.326  160.951
280.70  1546.417 1004.578 1004.578    0.000    93.942 2111.198 2074.881   36.317     0.000 1816.733 1686.543  130.189
280.80  1617.220 1018.316 1018.316    0.000    88.407 2017.731 1961.440   56.291     0.000 1676.288 1626.122   50.166
280.90  1613.745 1015.092 1015.092    0.000    72.365 2061.166 2019.402   41.764     0.000 1656.181 1575.756   80.425
281.00  1644.943  977.047  977.047    0.000   127.229 1917.538 1901.196   16.343     0.000 1585.407 1545.295   40.112
281.10  1581.537 1054.299 1054.299    0.000   216.329 1885.261 1876.182    9.079     0.000 1765.061 1725.149   39.912
281.20  1667.211  943.988  943.988    0.000   202.066 1919.280 1901.122   18.158     0.000 1676.893 1606.621   70.272
281.30  1682.202  958.790  958.790    0.000   172.238 1959.483 1959.483    0.000     0.000 1565.702 1525.389   40.313
281.40  1626.505 1042.342 1042.342    0.000   100.818 2033.458 2000.773   32.685     0.000 1665.329 1565.199  100.130
281.50  1556.934 1036.736 1036.736    0.000    85.429 1951.317 1951.317    0.000     0.000 1616.873 1566.608   50.265
281.60  1696.001  922.457  922.457    0.000    91.959 1969.442 1969.442    0.000     0.000 1415.004 1344.632   70.372
281.70  1669.659  912.507  912.507    0.000   149.843 1928.659 1928.659    0.000     0.000 1586.614 1506.590   80.024
281.80  1558.220  980.133  980.133    0.000    71.509 1953.873 1953.873    0.000     0.000 1536.250 1435.114  101.135
281.90  1432.983 1092.435 1092.435    0.000   164.451 1846.395 1846.395    0.000     0.000 1333.976 1263.099   70.876
282.00  1593.551 1006.815 1006.815    0.000   195.926 1890.017 1890.017    0.000     0.000 1464.064 1354.182  109.882
282.10  1586.331  990.537  990.537    0.000    90.137 1971.590 1971.590    0.000     0.000 1556.855 1416.111  140.745
282.20  1529.531 1066.994 1066.994    0.000   103.064 1817.980 1808.901    9.079     0.000 1484.671 1394.392   90.279
282.30  1543.013 1020.477 1020.477    0.000    83.006 1872.127 1872.127    0.000     0.000 1465.374 1305.426  159.948
282.40  1456.903 1041.928 1041.928    0.000    72.281 1891.315 1891.315    0.000     0.000 1222.786 1162.567   60.218
282.50  1432.993 1060.434 1060.434    0.000    75.524 1896.246 1896.246    0.000     0.000 1314.071 1274.059   40.012
282.60  1525.000 1086.395 1086.395    0.000    68.437 1972.373 1970.557    1.816     0.000 1475.727 1435.414   40.313
282.70  1341.684 1173.982 1173.982    0.000    52.355 1903.503 1903.503    0.000     0.000 1109.886 1089.780   20.106
282.80  1516.188 1042.878 1042.878    0.000    87.241 1875.051 1875.051    0.000     0.000 1616.469 1566.103   50.366
282.90  1556.185 1027.027 1027.027    0.000    45.999 1981.803 1981.803    0.000     0.000 1444.159 1363.734   80.425
283.00  1555.558 1079.015 1079.015    0.000    46.345 2038.096 2038.096    0.000     0.000 1756.815 1656.385  100.431
283.10  1541.009 1018.962 1018.962    0.000    51.878 2010.630 2010.630    0.000     0.000 1787.479 1737.615   49.864
283.20  1475.992 1052.734 1052.734    0.000    99.740 2043.767 2043.767    0.000     0.000 1855.443 1725.455  129.988
283.30  1553.295 1055.561 1055.561    0.000   129.134 2083.156 2057.734   25.422     0.000 1760.742 1629.244  131.497
283.40  1575.263 1044.495 1044.495    0.000   157.709 2048.832 1994.836   53.996     0.000 1746.263 1383.339  362.924
283.50  1466.574 1106.573 1106.573    0.000    81.578 2004.640 1967.806   36.834     0.000 1656.788 1314.373  342.415
283.60  1434.997 1117.300 1117.300    0.000   124.679 1953.983 1935.394   18.589     0.000 1787.183 1394.599  392.583
283.70  1397.271 1084.450 1084.450    0.000   114.130 1886.477 1886.477    0.000     0.000 1625.624 1353.078  272.546
283.80  1433.492 1116.442 1116.442    0.000   118.541 1878.176 1878.176    0.000     0.000 1640.602 1519.359  121.244
283.90  1575.627 1028.549 1028.549    0.000    59.054 1947.735 1947.735    0.000     0.000 1487.288 1376.501  110.788
284.00  1459.048 1144.251 1144.251    0.000    64.632 2051.964 2051.964    0.000     0.000 1415.606 1223.990  191.616
284.10  1538.765 1097.992 1097.992    0.000    65.195 1930.610 1930.610    0.000     0.000 1536.649 1365.240  171.409
284.20  1426.388 1123.649 1123.649    0.000   108.726 1941.810 1941.810    0.000     0.000 1768.380 1466.579  301.802
284.30  1484.679 1138.281 1138.281    0.000    77.686 2027.670 2027.670    0.000     0.000 1152.714  899.773  252.940
284.40  1548.301 1066.958 1066.958    0.000   112.185 1938.133 1938.133    0.000     0.000 1365.040 1132.104  232.936
284.50  1402.262 1148.673 1148.673    0.000    94.675 2074.271 2074.271    0.000     0.000 1812.005 1649.744  162.261
284.60  1456.617 1076.439 1076.439    0.000    62.815 1948.047 1948.047    0.000     0.000 1265.513 1133.513  132.000
284.70  1524.274 1131.166 1131.166    0.000    99.517 1931.725 1931.725    0.000     0.000 1295.871 1073.090  222.781
284.80  1395.704 1184.334 1184.334    0.000    91.302 2027.795 2027.795    0.000     0.000 1425.053 1143.460  281.593
284.90  1583.333 1087.330 1087.330    0.000   103.409 2055.108 2049.532    5.576     0.000 1759.930 1496.432  263.498
285.00  1524.578 1046.179 1046.179    0.000   142.756 1953.226 1949.509    3.718     0.000 1973.062 1658.896  314.166
285.10  1502.023 1043.306 1043.306    0.000   125.199 2054.771 2019.454   35.317     0.000 1626.022 1263.400  362.622
285.20  1339.136 1203.157 1203.157    0.000   101.767 1926.930 1893.472   33.459     0.000 1556.357 1304.119  252.239
285.30  1354.186 1125.442 1125.442    0.000   116.509 1952.020 1942.726    9.294     0.000 1817.035 1324.927  492.108
285.40  1366.825 1116.324 1116.324    0.000   161.119 1931.268 1925.692    5.576     0.000 1505.786 1294.968  210.817
285.50  1415.354 1097.853 1097.853    0.000    98.654 1847.382 1828.359   19.023     0.000 1404.045 1111.998  292.047
285.60  1494.938 1116.630 1116.630    0.000   143.493 1970.729 1957.845   12.884     0.000 1625.320 1264.307  361.013
285.70  1490.534 1055.160 1055.160    0.000    90.354 1944.142 1916.389   27.753     0.000 1373.988 1071.686  302.302
285.80  1514.286 1159.329 1159.329    0.000   125.067 1954.497 1952.638    1.859     0.000 1728.662 1294.460  434.201
285.90  1363.201 1215.490 1215.490    0.000   166.958 2019.488 1999.041   20.447     0.000 1837.242 1415.105  422.137
286.00  1377.581 1222.595 1222.595    0.000   123.900 2027.199 2027.199    0.000     0.000 1745.057 1595.061  149.996
286.10  1450.302 1198.176 1198.176    0.000   120.709 1999.615 1999.615    0.000     0.000 1744.354 1614.667  129.688
286.20  1422.467 1143.552 1143.552    0.000   173.401 2000.750 1984.021   16.729     0.000 1705.248 1535.749  169.499
286.30  1512.093 1109.853 1109.853    0.000    67.877 2070.415 2023.945   46.470     0.000 1868.404 1415.707  452.697
286.40  1445.508 1163.574 1163.574    0.000   116.688 2056.377 2050.800    5.577     0.000 1965.722 1564.193  401.528
286.50  1589.048 1023.002 1023.002    0.000   157.495 1946.131 1940.554    5.576     0.000 1734.398 1553.639  180.759
286.60  1548.415 1122.651 1122.651    0.000   135.230 2052.389 2052.389    0.000     0.000 1577.968 1426.465  151.503
286.70  1595.936 1046.222 1046.222    0.000    97.704 2030.141 2026.424    3.718     0.000 1664.028 1443.960  220.068
286.80  1594.199 1002.908 1002.908    0.000   114.175 2053.224 2053.224    0.000     0.000 1707.859 1637.285   70.574
286.90  1581.057 1047.909 1047.909    0.000   161.863 1918.097 1918.097    0.000     0.000 1736.004 1494.424  241.580
287.00  1634.739 1056.002 1056.002    0.000   145.302 2004.835 2004.835    0.000     0.000 2096.114 1672.969  423.145
287.10  1550.933 1070.506 1070.506    0.000   151.440 1950.890 1950.890    0.000     0.000 1872.133 1862.180    9.953
287.20  1499.373 1104.202 1104.202    0.000   158.531 2050.356 2050.356    0.000     0.000 1499.650 1499.650    0.000
287.30  1405.213 1139.891 1139.891    0.000   123.768 1941.454 1917.848   23.606     0.000 1635.572 1515.436  120.136
287.40  1609.923 1033.528 1033.528    0.000   179.929 1995.187 1993.371    1.816     0.000 1321.908 1271.843   50.065
287.50  1588.846 1056.937 1056.937    0.000   159.784 1907.729 1904.097    3.632     0.000 1603.900 1533.529   70.372
287.60  1523.601 1045.908 1045.908    0.000   129.009 1930.389 1930.389    0.000     0.000 1802.154 1682.018  120.136
287.70  1538.135 1065.633 1065.633    0.000   136.921 1898.167 1898.167    0.000     0.000 1374.384 1374.384    0.000
287.80  1599.337 1029.169 1029.169    0.000   148.333 1851.937 1851.937    0.000     0.000 1473.115 1473.115    0.000
287.90  1568.710 1026.509 1026.509    0.000   204.879 1885.143 1876.063    9.079     0.000 1784.871 1745.059   39.811
288.00  1514.609 1085.793 1085.793    0.000   137.955 1954.303 1954.303    0.000     0.000 1736.608 1736.608    0.000
288.10  1640.657 1026.230 1026.230    0.000    88.754 1995.712 1995.712    0.000     0.000 1575.452 1383.535  191.917
288.20  1580.630 1089.487 1089.487    0.000   108.252 2051.855 2048.224    3.632     0.000 1717.599 1677.387   40.212
288.30  1576.367 1099.629 1099.629    0.000   148.632 2006.592 2002.787    3.805     0.000 1567.105 1567.105    0.000
288.40  1591.625  993.732  993.732    0.000   147.125 1864.968 1864.968    0.000     0.000 1467.080 1467.080    0.000
288.50  1669.147 1027.208 1026.658    0.550   118.283 1890.522 1890.522    0.000     0.000 1291.546 1291.546    0.000
288.60  1631.632 1045.844 1045.844    0.000    84.217 1958.329 1958.329    0.000     0.000 1433.706 1433.706    0.000
288.70  1639.629 1024.771 1024.771    0.000   159.391 1977.847 1975.989    1.859     0.000 1685.938 1403.843  282.095
288.80  1567.807 1016.057 1016.057    0.000   116.084 1914.295 1912.479    1.816     0.000 1402.335 1402.335    0.000
288.90  1506.017 1042.714 1042.714    0.000   185.734 1896.976 1896.976    0.000     0.000 1290.543 1290.543    0.000
289.00  1572.011 1007.002 1007.002    0.000   172.843 1809.990 1809.990    0.000     0.000 1182.273 1172.119   10.154
289.10  1696.225  958.904  958.904    0.000   231.069 1727.774 1727.774    0.000     0.000 1138.541 1138.541    0.000
289.20  1659.471  889.388  889.388    0.000   224.973 1786.639 1786.639    0.000     0.000 1332.464 1292.251   40.212
289.30  1542.379 1035.834 1035.834    0.000   170.557 1980.884 1980.884    0.000     0.000 1495.029 1495.029    0.000
289.40  1536.055 1097.800 1097.800    0.000   104.454 1942.586 1942.586    0.000     0.000 1354.985 1335.080   19.906
289.50  1580.708 1057.999 1057.999    0.000   157.112 1927.964 1926.148    1.816     0.000 1273.252 1212.833   60.419
289.60  1605.048 1070.495 1070.495    0.000   167.873 1860.093 1856.461    3.632     0.000 1504.379 1494.326   10.053
289.70  1431.411 1046.717 1046.717    0.000   112.535 1818.390 1818.390    0.000     0.000 1471.909 1461.957    9.953
289.80  1403.532 1108.933 1108.933    0.000    47.990 1912.237 1912.237    0.000     0.000 1464.168 1464.168    0.000
289.90  1440.818 1092.705 1092.705    0.000   162.863 1860.786 1857.154    3.632     0.000 1108.780 1108.780    0.000
290.00  1462.222 1036.851 1036.851    0.000   166.798 1984.463 1984.463    0.000     0.000 1374.586 1364.432   10.154
290.10  1445.010 1079.463 1079.463    0.000   181.795 1937.660 1937.660    0.000     0.000 1433.503 1403.644   29.858
290.20  1450.359 1089.762 1089.762    0.000   239.387 1864.320 1837.083   27.238     0.000 1626.325 1575.958   50.367
290.30  1423.413 1083.256 1083.256    0.000   231.773 1873.533 1846.296   27.238     0.000 1455.521 1455.521    0.000
290.40  1561.286 1038.195 1038.195    0.000   193.116 1826.124 1826.124    0.000     0.000 1647.742 1536.251  111.491
290.50  1615.147 1031.286 1031.286    0.000   187.896 1877.834 1870.571    7.263     0.000 1295.071 1264.912   30.159
290.60  1487.876 1086.561 1086.561    0.000   188.065 1888.678 1888.678    0.000     0.000 1302.711 1302.711    0.000
290.70  1629.652 1057.812 1057.812    0.000   184.782 1908.608 1908.608    0.000     0.000 1375.798 1375.798    0.000
290.80  1633.359 1057.039 1057.039    0.000   236.358 1947.770 1947.770    0.000     0.000 1474.819 1424.754   50.065
290.90  1479.994 1087.253 1087.253    0.000   147.859 1852.616 1852.616    0.000     0.000 1548.408 1518.249   30.159
291.00  1574.215 1003.902 1003.902    0.000   210.244 1761.663 1761.663    0.000     0.000 1448.481 1306.729  141.752
291.10  1658.682  968.928  968.928    0.000   220.225 1838.950 1838.950    0.000     0.000 1609.835 1397.912  211.923
291.20  1514.296 1085.651 1085.651    0.000   196.543 1886.949 1886.949    0.000     0.000 1336.993 1074.501  262.493
291.30  1534.757 1076.118 1076.118    0.000   200.518 1920.286 1894.865   25.422     0.000 1507.197 1345.539  161.658
291.40  1548.998 1049.768 1049.768    0.000   149.850 1887.112 1883.480    3.632     0.000 1366.144 1295.067   71.077
291.50  1546.439 1106.181 1106.181    0.000   141.376 1797.070 1797.070    0.000     0.000 1203.484 1203.484    0.000
291.60  1615.437 1078.841 1078.841    0.000   110.766 1879.326 1879.326    0.000     0.000 1366.142 1366.142    0.000
291.70  1510.958 1088.853 1088.853    0.000   166.711 1806.587 1802.955    3.632     0.000 1505.385 1505.385    0.000
291.80  1439.978 1138.658 1138.658    0.000   155.816 1968.611 1968.611    0.000     0.000 1255.760 1255.760    0.000
291.90  1581.706 1077.590 1077.590    0.000   127.973 1914.406 1914.406    0.000     0.000 1204.691 1123.762   80.929
292.00  1437.279 1177.188 1177.188    0.000    80.675 1814.951 1814.951    0.000     0.000 1721.125 1711.071   10.053
292.10  1529.963 1095.060 1095.060    0.000   103.589 1927.591 1927.591    0.000     0.000 1589.125 1528.806   60.319
292.20  1441.277 1141.761 1141.761    0.000    98.228 1981.283 1981.283    0.000     0.000 1648.846 1608.934   39.912
292.30  1680.349 1009.819 1009.819    0.000   118.635 2012.229 2012.229    0.000     0.000 1252.542 1232.436   20.106
292.40  1613.795 1023.301 1023.301    0.000   218.066 2025.338 2025.338    0.000     0.000 1689.761 1689.761    0.000
292.50  1516.581 1148.724 1148.724    0.000   247.505 1963.481 1963.481    0.000     0.000 1514.233 1514.233    0.000
292.60  1621.677 1067.243 1067.243    0.000   193.295 1956.242 1956.242    0.000     0.000 1475.726 1475.726    0.000
292.70  1574.720 1108.419 1108.419    0.000   192.858 2025.638 2025.638    0.000     0.000 1532.927 1512.821   20.106
292.80  1593.827 1085.826 1085.826    0.000   142.149 2078.378 2078.378    0.000     0.000 1769.384 1769.384    0.000
292.90  1593.260 1076.389 1076.389    0.000   146.386 2045.566 2045.566    0.000     0.000 1353.979 1263.501   90.478
293.00  1522.279 1088.716 1088.716    0.000   242.493 1967.094 1967.094    0.000     0.000 1305.121 1274.861   30.260
293.10  1519.390 1090.688 1090.688    0.000   175.784 2006.815 2006.815    0.000     0.000 1392.984 1352.771   40.212
293.20  1514.333 1103.606 1103.606    0.000   171.718 1979.578 1979.578    0.000     0.000 1170.504 1150.398   20.106
293.30  1580.276 1121.515 1121.515    0.000   167.268 1959.015 1948.120   10.895     0.000 1133.409 1133.409    0.000
293.40  1448.790 1118.402 1118.402    0.000   233.074 1826.417 1815.522   10.895     0.000 1405.353 1335.482   69.871
293.50  1503.561 1150.864 1150.864    0.000   120.490 2009.214 1992.872   16.343     0.000 1488.092 1488.092    0.000
293.60  1465.891 1146.895 1146.895    0.000   129.788 2095.156 2047.772   47.384     0.000 1579.880 1549.419   30.462
293.70  1350.289 1123.312 1123.312    0.000   223.520 1962.868 1953.789    9.079     0.000 1515.741 1445.368   70.373
293.80  1332.529 1165.457 1165.457    0.000   141.548 1909.000 1903.552    5.448     0.000 1509.608 1499.454   10.154
293.90  1441.875 1134.086 1134.086    0.000   142.888 1897.490 1897.490    0.000     0.000 1366.847 1336.587   30.260
294.00  1476.336 1121.215 1121.215    0.000   142.759 2039.733 2039.733    0.000     0.000 1639.091 1598.878   40.212
294.10  1510.207 1108.175 1108.175    0.000   127.149 2108.088 2108.088    0.000     0.000 1550.825 1510.512   40.313
294.20  1459.028 1156.742 1156.742    0.000    98.356 2015.867 2015.867    0.000     0.000 1466.780 1436.318   30.462
294.30  1509.277 1112.650 1112.650    0.000   161.219 1918.978 1918.978    0.000     0.000 1730.776 1457.024  273.753
294.40  1554.929 1097.377 1097.377    0.000   135.190 1921.783 1921.783    0.000     0.000 1639.695 1558.968   80.727
294.50  1575.958 1090.115 1090.115    0.000   169.210 1948.457 1948.457    0.000     0.000 1853.628 1752.492  101.136
294.60  1567.933 1045.386 1045.386    0.000   132.591 2003.340 2003.340    0.000     0.000 1671.668 1600.591   71.077
294.70  1627.404 1060.299 1060.299    0.000   181.274 2010.845 2010.845    0.000     0.000 1467.583 1306.230  161.354
294.80  1723.325  935.146  935.146    0.000   208.514 2029.268 2029.268    0.000     0.000 1772.802 1681.518   91.284
294.90  1601.517 1005.919 1005.919    0.000   156.286 2012.750 1989.144   23.606     0.000 1368.057 1348.051   20.006
295.00  1597.733 1001.164 1001.164    0.000   188.495 2015.224 2015.224    0.000     0.000 1578.773 1528.508   50.266
295.10  1616.340 1078.640 1078.640    0.000   243.447 2044.963 2044.963    0.000     0.000 1385.749 1345.335   40.415
295.20  1561.255 1062.103 1062.103    0.000   241.500 2041.880 1991.036   50.844     0.000 1435.511 1425.458   10.053
295.30  1563.335 1050.591 1050.591    0.000   173.063 1823.896 1816.633    7.263     0.000 1195.439 1185.386   10.053
295.40  1645.260 1058.003 1058.003    0.000   199.433 1905.739 1882.133   23.606     0.000 1363.929 1363.929    0.000
295.50  1588.245 1076.807 1076.807    0.000   218.664 1929.518 1916.807   12.711     0.000 1477.034 1466.880   10.154
295.60  1645.274 1045.787 1045.787    0.000   162.170 2010.283 1959.440   50.844     0.000 1293.860 1212.830   81.030
295.70  1613.727 1013.567 1013.567    0.000   166.405 1906.864 1886.890   19.974     0.000 1212.832 1202.779   10.053
295.80  1648.788  972.250  972.250    0.000   203.150 1824.466 1800.860   23.606     0.000 1284.009 1284.009    0.000
295.90  1662.055  926.949  926.949    0.000   176.134 1909.039 1903.592    5.448     0.000 1406.863 1406.863    0.000
296.00  1729.606  934.811  934.811    0.000   200.993 1787.249 1779.986    7.263     0.000 1417.419 1407.366   10.053
296.10  1674.506  994.515  994.515    0.000   186.028 1871.300 1820.457   50.843     0.000 1286.525 1276.371   10.154
296.20  1549.759 1029.536 1029.536    0.000   243.528 1905.755 1898.492    7.263     0.000 1418.325 1398.017   20.308
296.30  1568.296 1098.422 1098.422    0.000   141.374 1834.558 1829.111    5.448     0.000 1144.269 1144.269    0.000
296.40  1482.038 1113.452 1113.452    0.000   143.227 1893.661 1868.240   25.422     0.000 1446.474 1416.012   30.462
296.50  1533.352 1109.490 1109.490    0.000   148.979 2069.565 2069.565    0.000     0.000 1305.321 1275.162   30.159
296.60  1501.617 1089.007 1089.007    0.000   232.196 1985.958 1985.958    0.000     0.000 1315.176 1234.751   80.425
296.70  1666.095 1013.994 1013.994    0.000   268.818 2034.236 2032.420    1.816     0.000 1585.808 1535.643   50.165
296.80  1547.452 1046.551 1046.551    0.000   223.382 2045.941 2029.599   16.343     0.000 1705.239 1604.607  100.632
296.90  1645.522  998.743  998.743    0.000   163.506 1999.052 1999.052    0.000     0.000 1323.420 1313.266   10.154
297.00  1513.155 1090.911 1090.911    0.000   195.804 2042.697 2042.697    0.000     0.000 1436.013 1425.960   10.053
297.10  1537.502 1144.702 1144.702    0.000   149.197 2161.220 2161.220    0.000     0.000 1336.287 1306.128   30.159
297.20  1495.183 1225.821 1225.821    0.000   217.197 1966.954 1966.954    0.000     0.000 1285.115 1285.115    0.000
297.30  1568.256 1085.956 1085.956    0.000   213.823 2002.596 2002.596    0.000     0.000 1491.412 1491.412    0.000
297.40  1556.827 1141.189 1141.189    0.000   224.716 2022.823 2022.823    0.000     0.000 1385.547 1274.960  110.586
297.50  1581.266 1064.249 1064.249    0.000   168.905 2061.051 2061.051    0.000     0.000 1373.281 1373.281    0.000
297.60  1468.242 1191.191 1191.191    0.000   192.984 2065.152 2065.152    0.000     0.000 1445.367 1445.367    0.000
297.70  1483.332 1191.582 1191.582    0.000   183.912 2102.589 2102.589    0.000     0.000 1464.871 1344.031  120.840
297.80  1551.416 1098.736 1098.736    0.000   192.383 2113.044 2113.044    0.000     0.000 1434.403 1343.925   90.478
297.90  1542.292 1122.175 1122.175    0.000   231.035 1965.880 1965.880    0.000     0.000 1365.944 1365.944    0.000
298.00  1491.311 1157.183 1157.183    0.000   191.472 2063.811 2063.811    0.000     0.000 1616.876 1616.876    0.000
298.10  1506.671 1066.871 1066.871    0.000   155.804 1934.330 1934.330    0.000     0.000 1719.016 1709.063    9.953
298.20  1587.128 1089.853 1089.853    0.000   164.711 2132.209 2132.209    0.000     0.000 1524.885 1524.885    0.000
298.30  1519.930 1109.493 1109.493    0.000   196.012 2060.365 2060.365    0.000     0.000 1502.569 1482.663   19.906
298.40  1597.615 1039.757 1039.757    0.000   195.580 2165.286 2165.286    0.000     0.000 1624.313 1584.301   40.012
298.50  1544.146 1115.393 1115.393    0.000   187.370 2190.422 2190.422    0.000     0.000 1596.162 1596.162    0.000
298.60  1614.304 1077.795 1077.795    0.000   217.115 2002.762 2002.762    0.000     0.000 1544.489 1544.489    0.000
298.70  1568.439 1025.787 1025.787    0.000   195.712 2003.422 2003.422    0.000     0.000 1699.714 1669.252   30.462
298.80  1511.797 1089.092 1089.092    0.000   152.953 2059.742 2059.742    0.000     0.000 1705.243 1685.136   20.107
298.90  1588.789 1061.253 1061.253    0.000   170.120 2132.466 2132.466    0.000     0.000 1767.875 1706.952   60.923
299.00  1554.603  947.987  947.987    0.000   142.361 1960.884 1960.884    0.000     0.000 1332.168 1311.861   20.308
299.10  1513.980 1062.204 1062.204    0.000   126.281 2087.362 2087.362    0.000     0.000 1483.064 1463.158   19.906
299.20  1636.689  926.415  926.415    0.000   134.407 1983.893 1983.893    0.000     0.000 1638.191 1577.469   60.722
299.30  1641.806 1069.621 1069.621    0.000   153.639 2111.124 2111.124    0.000     0.000 1689.161 1669.255   19.906
299.40  1589.120 1090.995 1090.995    0.000   134.447 2187.547 2187.547    0.000     0.000 1377.708 1377.708    0.000
299.50  1578.852 1057.125 1057.125    0.000   111.493 1951.181 1951.181    0.000     0.000 1334.677 1334.677    0.000
299.60  1607.042 1028.256 1028.256    0.000    51.574 2037.365 2037.365    0.000     0.000 1112.904 1112.904    0.000
299.70  1642.739 1005.522 1005.522    0.000   100.817 2083.046 2083.046    0.000     0.000 1432.999 1402.839   30.159
299.80  1615.543 1006.602 1006.602    0.000   161.869 1826.630 1826.630    0.000     0.000 1333.875 1323.721   10.154
299.90  1517.566 1063.646 1063.646    0.000   111.712 1934.661 1934.661    0.000     0.000 1234.546 1204.387   30.159
300.00  1488.276 1108.490 1108.490    0.000   108.259 1888.673 1888.673    0.000     0.000 1352.771 1292.251   60.520
300.10  1394.156 1142.136 1142.136    0.000   136.533 1944.496 1944.496    0.000     0.000 1313.061 1252.843   60.218
300.20  1489.206 1119.589 1119.589    0.000   166.615 1956.949 1956.949    0.000     0.000 1228.316 1167.997   60.319
300.30  1502.701 1189.761 1189.761    0.000   139.252 1823.141 1823.141    0.000     0.000 1314.874 1294.566   20.308
300.40  1471.694 1164.814 1164.814    0.000   135.666 1900.648 1900.648    0.000     0.000 1355.992 1345.939   10.053
300.50  1432.879 1080.691 1080.691    0.000   141.722 1866.807 1866.807    0.000     0.000 1193.332 1173.426   19.906
300.60  1469.544 1041.326 1041.326    0.000   129.226 1862.956 1862.956    0.000     0.000 1231.030 1220.876   10.154
300.70  1363.777 1196.476 1196.476    0.000    98.745 1898.390 1898.390    0.000     0.000 1232.031 1221.978   10.053
300.80  1579.450 1012.036 1012.036    0.000   168.526 1941.624 1941.624    0.000     0.000 1383.739 1313.266   70.473
300.90  1419.444 1029.085 1029.085    0.000   198.179 1858.323 1858.323    0.000     0.000 1152.914 1152.914    0.000
301.00  1544.061 1006.122 1006.122    0.000   127.236 1783.395 1783.395    0.000     0.000  972.357  972.357    0.000
301.10  1719.196  967.784  967.784    0.000   203.845 1728.795 1728.795    0.000     0.000 1084.954 1064.646   20.308
301.20  1535.630  977.724  977.724    0.000   256.100 1757.632 1757.632    0.000     0.000 1154.320 1134.214   20.106
301.30  1552.863 1024.927 1024.927    0.000   193.247 1902.889 1902.889    0.000     0.000 1357.597 1357.597    0.000
301.40  1596.774  939.594  939.594    0.000   213.529 1759.137 1759.137    0.000     0.000 1327.037 1327.037    0.000
301.50  1558.549  949.455  949.455    0.000   234.584 1856.396 1856.396    0.000     0.000 1418.017 1418.017    0.000
301.60  1690.662  924.131  924.131    0.000   248.806 1975.919 1975.919    0.000     0.000 1255.962 1255.962    0.000
301.70  1657.880 1001.027 1001.027    0.000   183.697 1901.195 1901.195    0.000     0.000 1527.597 1527.597    0.000
301.80  1640.892 1006.275 1006.275    0.000   179.892 2027.671 2027.671    0.000     0.000 1525.490 1525.490    0.000
301.90  1586.002 1153.596 1153.596    0.000   189.401 2082.228 2082.228    0.000     0.000 1646.128 1646.128    0.000
302.00  1533.394 1085.011 1085.011    0.000   265.789 1941.674 1941.674    0.000     0.000 1556.556 1546.503   10.053
302.10  1562.768 1052.129 1052.129    0.000   239.506 1993.649 1993.649    0.000     0.000 1615.067 1615.067    0.000
302.20  1521.211 1103.639 1103.639    0.000   238.462 2051.488 2051.488    0.000     0.000 1449.086 1388.465   60.621
302.30  1523.688 1060.685 1060.685    0.000   193.641 1948.688 1948.688    0.000     0.000 1468.893 1438.734   30.159
302.40  1573.808 1018.840 1018.840    0.000   234.414 2025.386 2025.386    0.000     0.000 1426.567 1376.301   50.266
302.50  1646.044  958.735  958.735    0.000   240.727 1977.531 1977.531    0.000     0.000 1574.051 1513.631   60.419
302.60  1624.767  950.999  950.999    0.000   248.510 1938.186 1938.186    0.000     0.000 1496.539 1476.433   20.106
302.70  1711.024  958.056  958.056    0.000   258.756 1933.499 1933.499    0.000     0.000 1375.893 1335.681   40.212
302.80  1691.484  984.714  984.714    0.000   322.613 1929.010 1929.010    0.000     0.000 1475.626 1435.010   40.616
302.90  1674.794 1009.040 1009.040    0.000   240.377 2121.434 2121.434    0.000     0.000 1705.642 1685.334   20.308
303.00  1668.084  994.389  994.389    0.000   104.800 2206.056 2206.056    0.000     0.000 1625.116 1554.744   70.372
303.10  1758.120  972.697  972.697    0.000   218.246 2072.991 2072.991    0.000     0.000 1769.487 1617.179  152.308
303.20  1748.482  980.028  980.028    0.000   151.662 2061.515 2061.515    0.000     0.000 1557.258 1465.873   91.385
303.30  1695.293  993.813  993.813    0.000   203.891 2010.083 2010.083    0.000     0.000 1479.348 1357.502  121.847
303.40  1684.445 1021.808 1021.808    0.000   162.514 2173.119 2173.119    0.000     0.000 1254.955 1154.223  100.732
303.50  1764.193  912.262  912.262    0.000   256.030 1981.499 1981.499    0.000     0.000 1286.324 1215.549   70.775
303.60  1631.133 1039.840 1039.840    0.000   223.822 1960.186 1960.186    0.000     0.000 1255.462 1093.000  162.462
303.70  1503.866 1027.605 1027.605    0.000   219.457 1938.445 1938.445    0.000     0.000 1215.449 1134.420   81.029
303.80  1592.375 1017.198 1017.198    0.000   258.062 1906.113 1906.113    0.000     0.000 1387.261 1356.800   30.462
303.90  1609.212  996.040  996.040    0.000   231.216 2072.274 2072.274    0.000     0.000 1388.667 1327.744   60.923
304.00  1771.572  929.871  929.871    0.000   227.541 1984.224 1984.224    0.000     0.000 1588.026 1537.256   50.769
304.10  1660.297 1043.925 1043.925    0.000   195.591 1925.508 1925.508    0.000     0.000 1387.462 1357.000   30.462
304.20  1749.908  958.276  958.276    0.000   228.233 1941.218 1941.218    0.000     0.000 1183.078 1183.078    0.000
304.30  1665.025 1034.783 1034.783    0.000   258.454 1950.865 1950.865    0.000     0.000 1497.747 1467.286   30.462
304.40  1563.497 1020.169 1020.169    0.000   207.177 1973.240 1973.240    0.000     0.000 1325.530 1325.530    0.000
304.50  1613.334 1016.963 1016.963    0.000   327.192 2013.444 2013.444    0.000     0.000 1406.661 1406.661    0.000
304.60  1715.484  962.352  962.352    0.000   193.991 1996.865 1996.865    0.000     0.000 1504.978 1504.978    0.000
304.70  1646.153 1006.632 1006.632    0.000   201.422 2094.794 2094.794    0.000     0.000 1527.399 1527.399    0.000
304.80  1610.637 1038.580 1038.580    0.000   215.175 2094.628 2094.628    0.000     0.000 1659.902 1659.902    0.000
304.90  1593.076 1053.684 1053.684    0.000   319.878 1963.640 1963.640    0.000     0.000 1417.117 1407.064   10.053
305.00  1769.296  961.864  961.864    0.000   339.126 2106.954 2106.954    0.000     0.000 1427.772 1427.772    0.000
305.10  1706.343 1013.367 1013.367    0.000   272.850 2046.990 2046.990    0.000     0.000 1488.292 1488.292    0.000
305.20  1699.341  993.993  993.993    0.000   336.832 2006.738 2006.738    0.000     0.000 1708.861 1708.861    0.000
305.30  1752.236 1075.209 1075.209    0.000   279.466 2046.341 2046.341    0.000     0.000 1736.612 1736.612    0.000
305.40  1660.057 1087.418 1087.418    0.000   272.462 1948.132 1948.132    0.000     0.000 1566.109 1525.594   40.515
305.50  1708.965 1066.574 1066.574    0.000   305.751 2070.038 2070.038    0.000     0.000 1618.284 1467.084  151.200
305.60  1694.279 1010.626 1010.626    0.000   245.223 2079.723 2079.723    0.000     0.000 1382.231 1241.185  141.046
305.70  1811.308  900.139  900.139    0.000   238.091 2184.456 2184.456    0.000     0.000 1626.722 1465.570  161.152
305.80  1623.960 1112.054 1112.054    0.000   336.783 2313.876 2313.876    0.000     0.000 1603.500 1603.500    0.000
305.90  1751.263 1042.169 1042.169    0.000   174.623 2280.841 2280.841    0.000     0.000 1827.792 1827.792    0.000
306.00  1675.583 1037.260 1037.260    0.000   200.434 2151.699 2151.699    0.000     0.000 1695.991 1695.991    0.000
306.10  1630.486  979.314  979.314    0.000   307.828 1972.753 1972.753    0.000     0.000 1666.635 1666.635    0.000
306.20  1550.125 1065.046 1065.046    0.000   332.385 2094.983 2094.983    0.000     0.000 1976.980 1856.041  120.939
306.30  1538.205 1074.258 1074.258    0.000   225.510 2128.232 2128.232    0.000     0.000 1736.811 1625.521  111.290
306.40  1548.888 1051.540 1051.540    0.000   273.628 2174.709 2174.709    0.000     0.000 1829.804 1627.230  202.574
306.50  1544.996 1058.089 1058.089    0.000   251.882 2119.242 2119.242    0.000     0.000 1675.786 1453.308  222.478
306.60  1608.597 1068.878 1068.878    0.000   289.278 1995.201 1995.201    0.000     0.000 1595.760 1363.027  232.733
306.70  1722.312 1059.412 1059.412    0.000   253.957 2295.978 2295.978    0.000     0.000 1983.420 1800.952  182.468
306.80  1634.613 1054.220 1054.220    0.000   256.809 2180.146 2180.146    0.000     0.000 1691.168 1387.055  304.113
306.90  1746.441 1096.173 1096.173    0.000   246.954 2249.141 2249.141    0.000     0.000 1730.877 1406.457  324.420
307.00  1765.974 1065.352 1065.352    0.000   217.684 2189.406 2189.406    0.000     0.000 1922.695 1710.975  211.720
307.10  1589.251 1049.664 1049.664    0.000   226.495 2105.961 2105.961    0.000     0.000 1578.570 1487.991   90.579
307.20  1568.603 1063.958 1063.958    0.000   200.388 2077.992 2077.992    0.000     0.000 1565.603 1343.226  222.378
307.30  1601.286 1039.673 1039.673    0.000   225.118 2026.954 2026.954    0.000     0.000 1579.881 1428.378  151.503
307.40  1642.758 1022.174 1022.174    0.000   200.822 2146.879 2146.879    0.000     0.000 1435.416 1364.742   70.674
307.50  1613.150 1042.857 1042.857    0.000   168.959 2054.485 2054.485    0.000     0.000 1244.703 1123.159  121.544
307.60  1591.826 1086.119 1086.119    0.000   193.557 2043.369 2043.369    0.000     0.000 1416.514 1366.148   50.366
307.70  1511.868 1088.566 1088.566    0.000   160.528 2110.608 2097.897   12.711     0.000 1414.704 1334.279   80.425
307.80  1644.305  987.117  987.117    0.000   191.267 2039.743 2012.505   27.238     0.000 1599.987 1478.443  121.544
307.90  1599.729 1005.517 1005.517    0.000   209.077 2054.006 1986.820   67.186     0.000 1567.613 1426.467  141.146
308.00  1586.630 1038.868 1038.868    0.000   255.897 2118.126 2114.494    3.632     0.000 1665.433 1504.080  161.353
308.10  1615.329 1064.113 1064.113    0.000   189.625 2206.979 2103.390  103.589     0.000 1777.529 1484.275  293.255
308.20  1523.902 1048.570 1048.570    0.000   203.409 2146.404 2075.587   70.817     0.000 1618.083 1507.196  110.887
308.30  1645.597 1068.480 1068.480    0.000   284.734 2246.139 2169.788   76.352     0.000 2200.471 2009.360  191.111
308.40  1672.945 1033.118 1033.118    0.000   239.073 2276.394 2147.817  128.577     0.000 2111.700 1960.601  151.099
308.50  1638.536 1037.388 1037.388    0.000   212.841 2134.598 2085.570   49.028     0.000 1668.048 1587.220   80.828
308.60  1616.609 1060.999 1060.999    0.000   204.539 2253.227 2165.894   87.333     0.000 1826.690 1676.094  150.596
308.70  1676.286 1004.354 1004.354    0.000    93.947 2236.670 2105.153  131.517     0.000 1575.758 1263.605  312.153
308.80  1541.609 1094.544 1094.544    0.000    88.154 2225.813 2132.647   93.167     0.000 1589.734 1357.503  232.231
308.90  1519.422 1091.004 1091.004    0.000   140.251 2186.896 2165.106   21.790     0.000 1637.684 1426.569  211.116
309.00  1578.484 1038.555 1038.555    0.000   183.571 2156.547 2151.099    5.448     0.000 1619.788 1438.328  181.461
309.10  1586.272 1081.559 1081.559    0.000   184.913 2258.825 2215.246   43.580     0.000 1798.131 1487.085  311.046
309.20  1693.665 1019.831 1019.831    0.000   297.923 2233.191 2233.191    0.000     0.000 1646.631 1406.058  240.573
309.30  1708.472  961.089  961.089    0.000   223.128 2162.210 2162.210    0.000     0.000 1527.099 1316.485  210.614
309.40  1714.190  989.621  989.621    0.000   259.618 2177.461 2177.461    0.000     0.000 1498.244 1347.446  150.797
309.50  1690.335 1031.416 1031.416    0.000   183.220 2162.251 2162.251    0.000     0.000 1738.821 1498.649  240.172
309.60  1638.961 1084.540 1084.540    0.000   165.966 2288.451 2164.974  123.478     0.000 1780.644 1478.241  302.403
309.70  1634.494 1047.912 1047.912    0.000   123.861 2235.761 2146.266   89.495     0.000 1729.474 1456.326  273.148
309.80  1507.836 1201.690 1201.690    0.000    91.002 2253.520 2159.096   94.424     0.000 1749.777 1608.227  141.550
309.90  1541.608 1127.223 1127.223    0.000   140.929 2190.480 2190.480    0.000     0.000 1742.140 1499.555  242.585
310.00  1767.531 1059.850 1059.850    0.000   109.244 2266.983 2212.508   54.475     0.000 1940.082 1677.794  262.288
310.10  1728.359 1073.940 1073.940    0.000   122.566 2166.135 2080.185   85.950     0.000 1728.159 1517.145  211.015
310.20  1666.429 1091.373 1091.373    0.000   153.607 2188.453 2141.241   47.212     0.000 1626.726 1416.213  210.513
310.30  1726.258  957.349  957.349    0.000   161.431 2129.177 2129.177    0.000     0.000 1760.937 1437.121  323.816
310.40  1637.402  990.205  990.205    0.000   228.229 1941.814 1894.602   47.212     0.000 1518.253 1387.260  130.993
310.50  1646.000 1044.346 1044.346    0.000   225.632 2071.990 2013.883   58.107     0.000 1617.779 1436.117  181.662
310.60  1636.343  986.352  986.352    0.000   210.282 2212.574 2141.151   71.423     0.000 1729.972 1558.767  171.205
310.70  1740.045  965.674  965.674    0.000   213.657 2040.081 1978.256   61.825     0.000 1547.607 1416.211  131.396
310.80  1738.889  935.023  935.023    0.000   244.095 1994.381 1959.880   34.501     0.000 1698.909 1578.373  120.537
310.90  1672.351  999.179  999.179    0.000   214.180 2149.071 2149.071    0.000     0.000 1615.468 1494.930  120.538
311.00  1645.353 1011.352 1011.352    0.000   148.379 2179.148 2141.016   38.133     0.000 1759.730 1528.306  231.424
311.10  1690.947  979.650  979.650    0.000   274.362 1951.287 1911.339   39.949     0.000 1577.066 1486.185   90.881
311.20  1695.810  950.511  950.511    0.000   242.320 2041.115 1948.507   92.608     0.000 1619.991 1467.985  152.006
311.30  1642.708 1019.271 1019.271    0.000   247.332 2124.816 2011.888  112.928     0.000 1697.302 1535.948  161.353
311.40  1655.075 1065.521 1065.521    0.000   171.161 2116.082 1982.878  133.205     0.000 1655.979 1494.726  161.253
311.50  1578.639 1106.425 1106.425    0.000   108.259 2124.213 2120.582    3.632     0.000 1584.703 1464.768  119.936
311.60  1624.578 1088.807 1088.807    0.000   273.888 2163.448 2158.001    5.447     0.000 1769.779 1689.454   80.324
311.70  1627.393 1061.298 1061.298    0.000   184.178 2181.625 2152.571   29.053     0.000 1679.105 1578.270  100.834
311.80  1760.569  975.731  975.731    0.000   204.239 2203.631 2194.552    9.079     0.000 1558.261 1487.486   70.775
311.90  1763.227  990.417  990.417    0.000   272.375 2144.669 2075.667   69.002     0.000 1726.859 1635.877   90.982
312.00  1643.414 1113.018 1113.018    0.000   160.918 2226.252 2215.357   10.895     0.000 1637.084 1477.036  160.047
312.10  1748.266 1076.797 1076.797    0.000   215.865 2282.663 2282.663    0.000     0.000 1767.370 1636.678  130.691
312.20  1731.213 1025.866 1025.866    0.000   145.265 2280.233 2280.233    0.000     0.000 1695.686 1594.853  100.833
312.30  1773.029 1001.904 1001.904    0.000   167.097 2188.788 2188.788    0.000     0.000 1757.816 1636.373  121.443
312.40  1886.522  901.954  901.954    0.000   202.587 2244.397 2244.397    0.000     0.000 1748.871 1637.883  110.987
312.50  1726.274 1071.271 1071.271    0.000   150.576 2138.175 2138.175    0.000     0.000 1566.103 1434.607  131.497
312.60  1649.951 1105.375 1105.375    0.000   137.649 2109.207 2109.207    0.000     0.000 1595.961 1494.926  101.035
312.70  1639.100 1110.876 1110.876    0.000    92.385 2231.095 2231.095    0.000     0.000 1820.153 1688.656  131.497
312.80  1569.075 1157.105 1157.105    0.000   138.002 2116.776 2116.776    0.000     0.000 1554.841 1514.326   40.515
312.90  1658.847 1090.838 1090.838    0.000   158.229 2199.436 2199.436    0.000     0.000 1596.966 1486.180  110.787
313.00  1530.487 1122.109 1122.109    0.000   200.469 2158.241 2158.241    0.000     0.000 1841.164 1739.726  101.438
313.10  1689.487 1094.065 1094.065    0.000   183.132 2229.885 2218.990   10.895     0.000 1741.235 1629.844  111.390
313.20  1764.664 1024.065 1024.065    0.000   193.588 2234.503 2205.449   29.053     0.000 1554.842 1384.439  170.403
313.30  1677.618 1049.208 1049.208    0.000   282.990 2269.962 2220.934   49.028     0.000 1804.469 1612.954  191.515
313.40  1746.826 1032.410 1032.410    0.000   215.003 2227.626 2211.283   16.342     0.000 1645.826 1545.092  100.734
313.50  1877.460  880.697  880.697    0.000   242.283 2153.041 2138.514   14.527     0.000 1724.847 1654.775   70.072
313.60  1701.639 1024.899 1024.899    0.000   269.729 2332.541 2316.198   16.343     0.000 1796.522 1615.160  181.363
313.70  1658.907 1034.706 1034.706    0.000   171.727 2278.417 2191.256   87.161     0.000 1594.955 1404.947  190.008
313.80  1659.329 1074.810 1074.810    0.000   176.166 2163.343 2132.473   30.869     0.000 1608.331 1446.573  161.758
313.90  1680.847 1042.558 1042.558    0.000   165.317 2176.136 2157.978   18.158     0.000 1557.461 1425.460  132.000
314.00  1681.702 1030.634 1030.634    0.000   101.600 2208.518 2139.516   69.002     0.000 1951.549 1729.773  221.776
314.10  1832.472  961.843  961.843    0.000   217.200 2071.254 2053.096   18.158     0.000 1551.430 1460.045   91.385
314.20  1753.492 1046.161 1046.161    0.000   211.706 2306.799 2190.672  116.127     0.000 1791.300 1547.606  243.693
314.30  1698.108 1038.706 1038.706    0.000   127.318 2252.097 2212.062   40.034     0.000 1660.710 1498.248  162.462
314.40  1671.014 1100.595 1100.595    0.000   110.150 2283.839 2232.735   51.103     0.000 1709.466 1547.004  162.462
314.50  1664.760 1064.335 1063.968    0.366    21.877 2374.191 2244.488  129.703     0.000 1790.594 1628.131  162.462
314.60  1770.122  997.248  997.248    0.000    48.465 2135.158 2025.689  109.469     0.000 1459.140 1388.063   71.077
314.70  1717.806 1079.275 1079.275    0.000   105.188 2218.120 2165.461   52.659     0.000 1873.839 1812.916   60.923
314.80  1813.246 1026.225 1026.225    0.000   110.721 2213.700 2155.594   58.107     0.000 1579.273 1487.888   91.385
314.90  1748.643 1053.793 1053.793    0.000   147.120 2167.010 2136.141   30.869     0.000 1822.766 1721.227  101.539
315.00  1704.143 1108.359 1108.359    0.000   144.056 2261.130 2242.972   18.158     0.000 1399.020 1338.097   60.923
315.10  1704.218 1131.829 1131.829    0.000   116.167 2296.841 2258.407   38.434     0.000 1556.454 1434.809  121.645
315.20  1706.390 1128.444 1128.444    0.000    84.739 2372.069 2238.176  133.893     0.000 1598.577 1365.843  232.734
315.30  1666.220 1069.691 1069.691    0.000   102.249 2237.467 2093.199  144.268     0.000 1619.789 1437.221  182.568
315.40  1681.299 1072.179 1072.179    0.000    87.376 2200.133 2052.662  147.471     0.000 1517.749 1295.069  222.680
315.50  1667.482 1079.507 1079.507    0.000   136.966 2299.680 2203.182   96.498     0.000 1567.307 1436.113  131.194
315.60  1700.244 1084.755 1084.755    0.000   101.168 2350.661 2223.033  127.628     0.000 1617.975 1416.712  201.264
315.70  1735.196 1079.181 1079.181    0.000   125.552 2337.427 2282.952   54.475     0.000 1710.366 1397.611  312.755
315.80  1613.121 1092.330 1092.330    0.000   127.455 2242.446 2242.446    0.000     0.000 1335.280 1102.849  232.431
315.90  1668.092 1092.855 1092.855    0.000    84.565 2300.809 2300.809    0.000     0.000 1628.739 1335.182  293.557
316.00  1657.396 1100.897 1100.897    0.000    80.329 2356.144 2356.144    0.000     0.000 1558.967 1224.695  334.272
316.10  1669.695 1073.881 1073.881    0.000    98.746 2296.676 2296.676    0.000     0.000 1609.841 1224.195  385.646
316.20  1595.473 1104.375 1104.375    0.000    89.149 2280.035 2280.035    0.000     0.000 1335.786  980.804  354.983
316.30  1725.306 1043.391 1043.391    0.000   139.387 2264.033 2264.033    0.000     0.000 1325.330 1000.808  324.522
316.40  1644.787 1046.304 1046.304    0.000   122.955 2274.915 2274.915    0.000     0.000 1557.960 1557.960    0.000
316.50  1756.247 1025.078 1025.078    0.000   133.205 2299.004 2299.004    0.000     0.000 1771.698 1771.698    0.000
316.60  1624.366 1078.509 1078.509    0.000   142.932 2300.626 2300.626    0.000     0.000 1495.335 1353.181  142.154
316.70  1810.179  956.833  956.833    0.000   180.752 2315.997 2315.997    0.000     0.000 1660.004 1639.696   20.308
316.80  1813.985  919.205  919.205    0.000   199.213 2309.228 2309.228    0.000     0.000 1459.544 1459.544    0.000
316.90  1765.234 1033.400 1033.400    0.000   179.456 2309.042 2309.042    0.000     0.000 1738.318 1738.318    0.000
317.00  1833.686 1003.948 1003.948    0.000   121.655 2286.468 2286.468    0.000     0.000 1742.441 1742.441    0.000
317.10  1724.154 1052.084 1052.084    0.000   139.814 2180.375 2180.375    0.000     0.000 1376.703 1376.703    0.000
317.20  1808.102 1021.619 1021.619    0.000   214.608 2216.691 2216.691    0.000     0.000 1590.638 1590.638    0.000
317.30  1724.486 1024.852 1024.852    0.000   150.668 2179.293 2179.293    0.000     0.000 1498.346 1214.440  283.906
317.40  1622.886 1098.220 1098.220    0.000   111.888 2320.013 2320.013    0.000     0.000 1610.645 1610.645    0.000
317.50  1665.609 1065.203 1065.203    0.000   142.755 2180.152 2180.152    0.000     0.000 1597.976 1577.668   20.308
317.60  1692.722 1081.799 1081.799    0.000    56.637 2216.468 2216.468    0.000     0.000 1670.057 1629.441   40.616
317.70  1656.080 1065.856 1065.856    0.000   105.405 2200.035 2200.035    0.000     0.000 1499.856 1358.205  141.651
317.80  1695.895 1021.698 1021.698    0.000   112.322 2181.013 2181.013    0.000     0.000 1447.578 1417.117   30.462
317.90  1686.428 1082.085 1082.085    0.000   134.326 2112.365 2112.365    0.000     0.000 1529.613 1265.813  263.799
318.00  1613.897 1087.901 1087.901    0.000   133.332 2167.615 2167.615    0.000     0.000 1388.666 1337.896   50.769
318.10  1724.198  988.193  988.193    0.000   143.098 2353.779 2353.779    0.000     0.000 1913.851 1852.928   60.923
318.20  1678.631 1062.383 1062.383    0.000   129.788 2378.418 2378.418    0.000     0.000 1882.885 1538.458  344.426
318.30  1677.788 1079.825 1079.825    0.000   178.899 2365.148 2365.148    0.000     0.000 2065.953 2035.491   30.462
318.40  1645.814 1112.721 1112.721    0.000   227.314 2267.506 2267.506    0.000     0.000 1852.621 1598.875  253.746
318.50  1640.041 1126.864 1126.864    0.000   127.800 2336.686 2336.686    0.000     0.000 1721.326 1721.326    0.000
318.60  1638.638 1089.728 1089.728    0.000   254.949 2170.028 2170.028    0.000     0.000 1649.243 1578.970   70.273
318.70  1603.423 1168.246 1168.246    0.000   205.312 2191.135 2191.135    0.000     0.000 1933.453 1933.453    0.000
318.80  1625.056 1097.102 1097.102    0.000   290.350 2253.903 2253.903    0.000     0.000 1920.886 1518.752  402.134
318.90  1748.654 1059.814 1059.814    0.000   151.962 2369.030 2335.484   33.546     0.000 2093.604 1658.797  434.807
319.00  1599.891 1142.576 1142.576    0.000   153.349 2290.436 2224.160   66.276     0.000 1901.586 1476.128  425.458
319.10  1625.606 1114.366 1114.366    0.000   217.932 2309.683 2256.419   53.264     0.000 1982.817 1525.994  456.824
319.20  1711.243 1034.031 1034.031    0.000   105.270 2312.274 2246.904   65.370     0.000 1691.270 1377.505  313.765
319.30  1766.720 1050.307 1050.307    0.000   186.771 2337.900 2270.714   67.186     0.000 2174.326 1860.260  314.065
319.40  1781.104 1007.438 1007.438    0.000    49.631 2337.804 2146.797  191.007     0.000 1993.075 1547.510  445.564
319.50  1781.631  943.626  943.626    0.000    33.459 2347.212 2170.256  176.956     0.000 2102.649 1687.748  414.901
319.60  1699.339  981.822  981.822    0.000    53.648 2347.370 2140.413  206.957     0.000 2104.054 1648.437  455.617
319.70  1669.807 1018.195 1018.195    0.000   179.063 2299.982 2150.651  149.331     0.000 1827.383 1433.895  393.488
319.80  1823.942  994.095  991.347    2.749   185.200 2318.968 2114.255  204.713     0.000 2049.462 1604.199  445.263
319.90  1728.572 1019.854 1019.854    0.000   211.054 2182.972 2026.940  156.032     0.000 1711.579 1366.548  345.031
320.00  1779.917  985.060  985.060    0.000   188.361 2144.701 2055.037   89.664     0.000 1955.370 1559.469  395.900
320.10  1730.997  994.592  994.592    0.000   115.951 2087.849 1991.265   96.583     0.000 1529.009 1427.471  101.539
320.20  1627.630 1039.346 1039.346    0.000    53.392 2219.845 2074.018  145.827     0.000 1478.644 1285.821  192.823
320.30  1617.047 1040.547 1040.547    0.000   178.555 2221.269 2124.339   96.930     0.000 1467.885 1346.240  121.645
320.40  1694.114 1060.236 1060.236    0.000   206.570 2094.636 2003.500   91.136     0.000 1375.093 1142.057  233.035
320.50  1672.622 1040.856 1040.856    0.000   308.422 2147.326 2072.575   74.751     0.000 1576.557 1415.203  161.354
320.60  1757.459  977.977  977.977    0.000   174.661 2129.919 2122.527    7.392     0.000 1557.262 1466.078   91.184
320.70  1695.950 1003.377 1003.377    0.000   150.540 2217.543 2217.543    0.000     0.000 1529.111 1427.573  101.539
320.80  1690.787 1020.703 1020.703    0.000   148.248 2163.866 2154.658    9.208     0.000 1728.772 1647.541   81.231
320.90  1520.339 1096.177 1096.177    0.000   144.963 2005.070 1999.622    5.448     0.000 1287.632 1226.709   60.923
321.00  1573.320 1091.179 1091.179    0.000   145.394 2034.158 2021.404   12.754     0.000 1479.649 1368.359  111.291
321.10  1549.281 1150.991 1150.991    0.000    83.527 2214.275 2165.119   49.156     0.000 1468.189 1336.792  131.397
321.20  1658.715 1074.114 1074.114    0.000   147.169 2130.711 2110.736   19.974     0.000 1459.039 1368.258   90.782
321.30  1680.276 1042.809 1042.809    0.000   127.713 2186.556 2168.268   18.287     0.000 1530.016 1428.678  101.338
321.40  1669.159 1059.459 1059.459    0.000   175.358 2080.078 2049.037   31.041     0.000 1465.074 1314.575  150.499
321.50  1709.845 1076.112 1076.112    0.000   141.202 2279.332 2219.323   60.009     0.000 1667.042 1336.087  330.956
321.60  1686.616 1111.895 1111.895    0.000   166.492 2399.644 2330.642   69.002     0.000 1698.608 1386.654  311.954
321.70  1609.247 1162.978 1162.978    0.000   137.782 2421.703 2376.307   45.396     0.000 1699.717 1468.188  231.529
321.80  1641.676 1105.043 1105.043    0.000   161.128 2230.781 2185.385   45.396     0.000 1718.515 1425.964  292.552
321.90  1591.030 1131.425 1131.425    0.000   174.137 2255.163 2231.557   23.606     0.000 1568.519 1416.714  151.805
322.00  1656.178 1112.604 1112.604    0.000   219.883 2171.031 2156.505   14.527     0.000 1607.526 1375.094  232.433
322.10  1632.074 1078.024 1078.024    0.000   214.389 2033.239 2018.712   14.527     0.000 1337.193 1236.257  100.936
322.20  1697.217 1109.099 1109.099    0.000   143.529 2249.373 2223.951   25.422     0.000 1591.040 1428.779  162.261
322.30  1586.355 1233.164 1233.164    0.000   134.067 2216.419 2209.156    7.263     0.000 1479.246 1347.648  131.598
322.40  1639.885 1166.341 1166.341    0.000   132.073 2266.919 2232.418   34.501     0.000 1648.244 1437.023  211.220
322.50  1651.629 1163.181 1163.181    0.000   143.962 2237.906 2205.221   32.685     0.000 1579.578 1387.057  192.521
322.60  1564.225 1216.003 1216.003    0.000    63.422 2189.361 2183.913    5.448     0.000 1398.921 1297.784  101.137
322.70  1592.593 1171.438 1171.438    0.000   151.879 2064.460 2057.197    7.263     0.000 1234.650 1084.553  150.096
322.80  1620.009 1131.925 1131.925    0.000    68.742 2242.541 2242.541    0.000     0.000 1468.690 1337.293  131.397
322.90  1648.556 1095.914 1095.914    0.000   111.625 2205.013 2205.013    0.000     0.000 1383.136 1203.382  179.754
323.00  1601.506 1066.891 1066.891    0.000   103.329 2147.595 2147.595    0.000     0.000 1388.667 1318.394   70.273
323.10  1668.718 1164.953 1164.953    0.000   129.394 2148.935 2148.935    0.000     0.000 1508.502 1438.028   70.474
323.20  1623.876 1215.648 1215.648    0.000   167.310 2169.988 2169.988    0.000     0.000 1518.857 1457.934   60.923
323.30  1733.983 1104.553 1104.553    0.000   127.792 2231.304 2196.803   34.501     0.000 1388.365 1286.826  101.539
323.40  1756.010 1107.700 1107.700    0.000   124.111 2280.896 2153.009  127.887     0.000 1393.490 1162.466  231.024
323.50  1712.932 1102.918 1102.918    0.000   126.328 2265.204 2241.598   23.606     0.000 1588.627 1426.467  162.160
323.60  1655.268 1172.278 1172.278    0.000    71.764 2344.414 2297.202   47.212     0.000 1436.118 1304.621  131.497
323.70  1613.165 1241.407 1241.407    0.000   185.425 2211.374 2209.558    1.816     0.000 1546.200 1324.125  222.075
323.80  1663.573 1157.050 1157.050    0.000   216.039 2043.811 2043.811    0.000     0.000 1355.591 1214.042  141.550
323.90  1532.662 1223.902 1223.902    0.000   225.014 2040.608 2026.081   14.527     0.000 1429.786 1247.117  182.669
324.00  1631.986 1154.548 1154.548    0.000   234.180 2137.406 2131.959    5.448     0.000 1719.019 1627.634   91.385
324.10  1703.956 1121.881 1121.881    0.000   275.647 2182.316 2182.316    0.000     0.000 1537.655 1507.395   30.260
324.20  1534.191 1221.088 1221.088    0.000   232.159 2226.464 2226.464    0.000     0.000 1396.203 1284.914  111.290
324.30  1585.107 1170.083 1170.083    0.000   167.272 2183.630 2183.630    0.000     0.000 1215.851 1195.543   20.308
324.40  1713.149 1019.405 1019.405    0.000   148.328 2105.669 2105.669    0.000     0.000 1499.353 1408.270   91.083
324.50  1711.667 1057.034 1057.034    0.000   214.297 2132.850 2132.850    0.000     0.000 1468.485 1367.350  101.135
324.60  1837.887 1028.818 1028.818    0.000   228.827 2220.086 2218.270    1.816     0.000 1515.834 1404.947  110.886
324.70  1715.509  960.772  960.772    0.000   314.947 2080.789 2078.974    1.816     0.000 1353.473 1333.367   20.106
324.80  1850.993  849.142  849.142    0.000   224.636 2063.160 2057.712    5.448     0.000 1265.609 1245.402   20.207
324.90  1645.626 1069.509 1069.509    0.000   244.567 2011.596 2011.596    0.000     0.000 1455.618 1445.565   10.053
325.00  1649.666 1055.604 1055.604    0.000   188.325 1969.350 1969.350    0.000     0.000 1375.492 1355.285   20.207
325.10  1673.524 1098.625 1098.625    0.000   255.241 2113.837 2113.837    0.000     0.000 1488.898 1397.513   91.385
325.20  1645.644 1049.547 1049.547    0.000   320.613 1944.704 1944.704    0.000     0.000 1404.846 1404.846    0.000
325.30  1646.804 1093.053 1093.053    0.000   258.273 2112.095 2112.095    0.000     0.000 1365.739 1365.739    0.000
325.40  1676.002 1040.821 1040.821    0.000   245.566 2108.788 2108.788    0.000     0.000 1274.660 1194.235   80.425
325.50  1574.625 1110.059 1110.059    0.000   268.830 2010.896 2010.896    0.000     0.000 1325.731 1325.731    0.000
325.60  1530.999 1151.450 1151.450    0.000   101.168 2067.495 2067.495    0.000     0.000 1233.639 1233.639    0.000
325.70  1528.328 1129.192 1129.192    0.000   267.833 1907.629 1907.629    0.000     0.000 1164.377 1164.377    0.000
325.80  1594.609 1019.631 1019.631    0.000   183.179 1946.352 1946.352    0.000     0.000 1102.142 1102.142    0.000
325.90  1770.772 1020.402 1020.402    0.000   237.436 2062.823 2062.823    0.000     0.000 1325.025 1304.918   20.106
326.00  1697.276 1021.533 1021.533    0.000   274.267 2018.034 2018.034    0.000     0.000 1365.240 1355.187   10.053
326.10  1705.060 1037.880 1037.880    0.000   308.426 2106.668 2106.668    0.000     0.000 1680.714 1660.406   20.308
326.20  1732.347 1019.919 1019.919    0.000   205.833 2040.746 2040.746    0.000     0.000 1385.548 1385.548    0.000
326.30  1704.954 1042.767 1042.767    0.000   180.546 1939.775 1939.775    0.000     0.000 1153.920 1153.920    0.000
326.40  1752.301 1074.035 1074.035    0.000   204.146 2098.660 2098.660    0.000     0.000 1366.647 1356.594   10.053
326.50  1629.512 1061.609 1061.609    0.000   233.117 2042.591 2042.591    0.000     0.000 1316.683 1316.683    0.000
326.60  1672.837 1037.875 1037.875    0.000   180.242 1849.420 1849.420    0.000     0.000 1293.962 1293.962    0.000
326.70  1660.698 1105.275 1105.275    0.000   150.065 2048.892 2048.892    0.000     0.000 1394.793 1394.793    0.000
326.80  1779.184  960.646  960.646    0.000   108.172 1989.200 1989.200    0.000     0.000 1547.608 1547.608    0.000
326.90  1825.007  992.496  992.496    0.000    75.614 2138.746 2138.746    0.000     0.000 1618.484 1578.070   40.414
327.00  1813.634  973.155  973.155    0.000   221.006 1906.352 1906.352    0.000     0.000 1474.317 1454.411   19.906
327.10  1790.360 1039.922 1039.922    0.000   227.101 2118.373 2118.373    0.000     0.000 1527.398 1527.398    0.000
327.20  1790.330  972.661  972.661    0.000   337.689 1965.287 1965.287    0.000     0.000 1529.511 1529.511    0.000
327.30  1765.605  994.185  994.185    0.000   229.141 1940.385 1940.385    0.000     0.000 1518.956 1518.956    0.000
327.40  1780.164 1029.801 1029.801    0.000   168.741 2010.775 2010.775    0.000     0.000 1558.969 1558.969    0.000
327.50  1902.639  940.030  940.030    0.000   340.250 2086.185 2086.185    0.000     0.000 1446.676 1446.676    0.000
327.60  1723.496 1070.043 1070.043    0.000   264.720 2002.765 2002.765    0.000     0.000 1467.784 1467.784    0.000
327.70  1686.114 1083.064 1083.064    0.000   230.048 1908.110 1908.110    0.000     0.000 1428.178 1428.178    0.000
327.80  1714.702 1049.274 1049.274    0.000   229.356 1942.811 1942.811    0.000     0.000 1427.473 1427.473    0.000
327.90  1756.090  993.770  993.770    0.000   271.550 1820.676 1820.676    0.000     0.000 1286.828 1276.674   10.154
328.00  1674.607 1031.440 1031.440    0.000   257.802 1957.237 1951.789    5.448     0.000 1295.973 1224.896   71.077
328.10  1682.349  975.296  975.296    0.000   232.598 1919.215 1919.215    0.000     0.000 1182.372 1111.295   71.077
328.20  1749.876  992.153  992.153    0.000   212.624 1953.458 1931.668   21.790     0.000 1203.485 1030.869  172.616
328.30  1784.692  943.822  943.822    0.000   184.826 1953.911 1953.911    0.000     0.000 1314.470 1213.032  101.438
328.40  1834.644  921.863  921.863    0.000   197.752 1969.188 1961.924    7.263     0.000 1192.728 1131.804   60.923
328.50  1737.850  977.775  977.775    0.000   248.074 2023.013 2013.933    9.079     0.000 1356.295 1275.064   81.231
328.60  1653.298 1073.165 1073.165    0.000   305.575 1920.502 1920.502    0.000     0.000 1276.069 1113.708  162.361
328.70  1627.079 1052.630 1052.630    0.000   210.419 1942.160 1916.738   25.422     0.000 1508.099 1396.406  111.693
328.80  1650.777 1053.787 1053.787    0.000   296.625 1811.166 1800.271   10.895     0.000 1324.325 1273.958   50.367
328.90  1686.793  993.218  993.218    0.000   267.272 1924.753 1924.753    0.000     0.000 1244.703 1153.721   90.983
329.00  1718.801 1010.250 1010.250    0.000   292.558 1827.778 1827.778    0.000     0.000 1295.574 1235.053   60.521
329.10  1686.312 1008.887 1008.887    0.000   216.213 1913.326 1913.326    0.000     0.000 1508.100 1508.100    0.000
329.20  1671.404 1064.573 1064.573    0.000   290.092 1898.745 1898.745    0.000     0.000 1486.987 1426.868   60.119
329.30  1653.198 1043.725 1043.725    0.000   233.287 1965.062 1965.062    0.000     0.000 1661.414 1561.082  100.332
329.40  1678.837 1078.896 1078.896    0.000   301.985 1965.290 1965.290    0.000     0.000 1356.497 1236.460  120.037
329.50  1640.482 1109.655 1109.655    0.000   251.102 2028.656 2028.656    0.000     0.000 1681.619 1681.619    0.000
329.60  1661.280 1029.298 1029.298    0.000   178.124 1992.509 1992.509    0.000     0.000 1598.880 1488.997  109.883
329.70  1681.628 1033.430 1033.430    0.000   270.677 1968.450 1968.450    0.000     0.000 1711.379 1671.165   40.213
329.80  1810.430  952.306  952.306    0.000   284.170 1933.728 1933.728    0.000     0.000 1710.073 1619.894   90.178
329.90  1766.744  951.097  951.097    0.000   274.613 1958.289 1958.289    0.000     0.000 1507.597 1467.384   40.213
330.00  1733.176  983.065  983.065    0.000   190.004 1930.753 1930.753    0.000     0.000 1448.485 1448.485    0.000
330.10  1766.040  980.726  980.726    0.000   173.750 1888.200 1888.200    0.000     0.000 1265.914 1265.914    0.000
330.20  1723.467 1020.258 1020.258    0.000   221.656 1900.170 1900.170    0.000     0.000 1264.506 1264.506    0.000
330.30  1686.384 1012.123 1012.123    0.000   256.839 1773.986 1773.986    0.000     0.000 1254.758 1254.758    0.000
330.40  1632.067 1081.885 1081.885    0.000   260.642 2022.352 2022.352    0.000     0.000 1367.051 1367.051    0.000
330.50  1647.501 1056.223 1056.223    0.000   273.145 1896.447 1896.447    0.000     0.000 1315.880 1315.880    0.000
330.60  1593.842 1113.788 1113.788    0.000   236.095 1875.708 1875.708    0.000     0.000 1620.294 1620.294    0.000
330.70  1556.793 1100.353 1100.353    0.000   195.891 1951.958 1951.958    0.000     0.000 1528.003 1497.743   30.260
330.80  1519.715 1111.129 1111.129    0.000   207.220 1966.881 1966.881    0.000     0.000 1345.737 1305.223   40.515
330.90  1577.907 1116.582 1116.582    0.000   267.273 1892.874 1892.874    0.000     0.000 1203.284 1203.284    0.000
331.00  1466.096 1095.573 1095.573    0.000   231.692 1996.108 1996.108    0.000     0.000 1142.157 1142.157    0.000
331.10  1440.875 1144.342 1144.342    0.000   237.874 1870.004 1870.004    0.000     0.000 1152.211 1152.211    0.000
331.20  1518.695 1149.631 1149.631    0.000   189.017 1953.942 1953.942    0.000     0.000 1243.693 1243.693    0.000
331.30  1528.922 1118.882 1118.882    0.000   182.357 1860.100 1860.100    0.000     0.000 1061.730 1061.730    0.000
331.40  1424.744 1159.123 1159.123    0.000   146.648 1878.729 1878.729    0.000     0.000 1042.027 1042.027    0.000
331.50  1523.913 1150.410 1150.410    0.000   214.135 1896.657 1896.657    0.000     0.000 1150.700 1150.700    0.000
331.60  1556.310 1137.650 1137.650    0.000   256.248 1999.168 1999.168    0.000     0.000 1318.891 1168.697  150.195
331.70  1576.330 1138.597 1138.597    0.000   247.503 2013.997 2013.997    0.000     0.000 1261.890 1261.890    0.000
331.80  1452.536 1237.332 1237.332    0.000   222.863 2075.265 2075.265    0.000     0.000 1334.375 1112.600  221.774
331.90  1504.312 1162.009 1162.009    0.000   223.594 1950.803 1950.803    0.000     0.000 1121.952 1121.952    0.000
332.00  1574.427 1135.500 1135.500    0.000   274.482 1976.474 1976.474    0.000     0.000 1384.745 1030.164  354.581
332.10  1651.064 1077.727 1077.727    0.000   268.167 2034.466 2034.466    0.000     0.000 1436.119 1436.119    0.000
332.20  1623.641 1117.191 1117.191    0.000   310.578 2029.101 2029.101    0.000     0.000 1423.348 1423.348    0.000
332.30  1543.929 1101.806 1101.806    0.000   159.964 2086.602 2086.602    0.000     0.000 1181.467 1181.467    0.000
332.40  1527.270 1168.212 1168.212    0.000   272.704 2000.250 2000.250    0.000     0.000 1375.898 1375.898    0.000
332.50  1541.620 1067.033 1067.033    0.000   267.481 2104.886 2104.886    0.000     0.000 1315.176 1062.436  252.740
332.60  1709.271 1000.872 1000.872    0.000   317.933 2089.669 2089.669    0.000     0.000 1337.294 1174.832  162.462
332.70  1652.857 1024.263 1024.263    0.000   293.597 1969.956 1969.956    0.000     0.000 1395.399 1222.783  172.616
332.80  1747.043  976.729  976.729    0.000   367.568 2085.716 2085.716    0.000     0.000 1739.825 1425.055  314.770
332.90  1687.937 1043.082 1043.082    0.000   276.735 2159.180 2159.180    0.000     0.000 1680.310 1528.002  152.308
333.00  1615.820 1040.879 1040.879    0.000   222.308 2066.793 2066.793    0.000     0.000 1509.403 1509.403    0.000
333.10  1665.720  986.632  986.632    0.000   231.902 1981.541 1981.541    0.000     0.000 1588.119 1588.119    0.000
333.20  1575.870 1076.237 1076.237    0.000   252.787 1992.471 1992.471    0.000     0.000 1609.332 1599.278   10.053
333.30  1534.686 1060.240 1060.240    0.000   338.345 1983.084 1983.084    0.000     0.000 1729.569 1729.569    0.000
333.40  1480.933 1115.862 1115.862    0.000   251.277 1893.113 1893.113    0.000     0.000 1871.421 1739.420  132.000
333.50  1458.996 1140.141 1140.141    0.000   234.978 1897.015 1897.015    0.000     0.000 1638.792 1578.472   60.320
333.60  1474.789 1140.554 1140.554    0.000   230.179 1946.916 1946.916    0.000     0.000 1800.350 1628.840  171.509
333.70  1497.393 1176.825 1176.825    0.000   250.106 2018.029 2018.029    0.000     0.000 1911.537 1820.152   91.385
333.80  1484.164 1074.373 1074.373    0.000   268.865 2036.870 2036.870    0.000     0.000 1659.094 1588.521   70.573
333.90  1553.462 1052.874 1052.874    0.000   220.277 1962.294 1956.846    5.448     0.000 1690.367 1589.231  101.136
334.00  1590.065 1082.083 1082.083    0.000   192.824 2110.805 2110.805    0.000     0.000 1608.733 1547.810   60.923
334.10  1554.443 1133.964 1133.964    0.000   334.189 1854.169 1854.169    0.000     0.000 1345.133 1345.133    0.000
334.20  1581.652 1064.025 1064.025    0.000   315.774 1943.101 1943.101    0.000     0.000 1477.032 1446.771   30.260
334.30  1592.085 1045.721 1045.721    0.000   297.700 1991.441 1991.441    0.000     0.000 1659.197 1629.138   30.059
334.40  1571.550 1019.200 1019.200    0.000   292.345 1930.393 1930.393    0.000     0.000 1627.731 1607.825   19.906
334.50  1485.057 1075.740 1075.740    0.000   270.425 1954.222 1954.222    0.000     0.000 1515.737 1465.973   49.764
334.60  1519.582 1131.128 1131.128    0.000   214.743 1919.118 1919.118    0.000     0.000 1497.845 1487.692   10.154
334.70  1557.392 1126.950 1126.950    0.000   246.003 2006.599 2006.599    0.000     0.000 1588.322 1588.322    0.000
334.80  1616.891 1084.489 1084.489    0.000   198.185 2099.953 2099.953    0.000     0.000 1549.214 1488.894   60.320
334.90  1582.416 1037.956 1037.956    0.000   225.337 2143.872 2085.765   58.107     0.000 1799.945 1669.153  130.792
335.00  1732.455  950.967  950.967    0.000   197.320 2225.017 2188.485   36.532     0.000 1881.075 1790.194   90.881
335.10  1773.734  937.096  937.096    0.000   248.456 2273.613 2177.373   96.240     0.000 1977.986 1846.993  130.994
335.20  1659.636  975.927  975.927    0.000   269.342 2258.103 2210.891   47.212     0.000 1950.543 1870.117   80.427
335.30  1678.108  978.333  978.333    0.000   303.490 2136.070 2097.937   38.133     0.000 1722.733 1622.804   99.929
335.40  1567.397 1034.846 1034.846    0.000   262.628 2062.690 2046.347   16.343     0.000 1668.345 1577.765   90.580
335.50  1628.143 1054.789 1054.789    0.000   217.937 1963.383 1947.040   16.343     0.000 1720.727 1710.573   10.154
335.60  1637.364 1055.673 1055.673    0.000   286.075 2064.505 1993.687   70.818     0.000 1729.070 1668.146   60.923
335.70  1620.326 1034.437 1034.437    0.000   228.530 1988.108 1933.633   54.475     0.000 1882.585 1802.159   80.427
335.80  1570.317 1079.622 1077.057    2.565   195.195 2158.789 2073.444   85.344     0.000 1801.955 1700.920  101.035
335.90  1598.772 1074.530 1074.530    0.000   218.630 2081.624 2018.069   63.554     0.000 1680.312 1528.608  151.704
336.00  1517.799 1073.797 1073.797    0.000   270.385 2121.993 2062.070   59.923     0.000 1781.647 1701.120   80.527
336.10  1579.965 1037.048 1037.048    0.000   259.833 1963.804 1918.408   45.396     0.000 1589.629 1559.470   30.159
336.20  1575.877 1050.405 1050.405    0.000   183.308 2049.070 1956.461   92.608     0.000 1498.749 1478.643   20.106
336.30  1688.703 1035.716 1032.784    2.931   267.482 2136.004 2050.659   85.345     0.000 1740.630 1649.748   90.882
336.40  1724.616 1074.228 1072.579    1.649   268.783 2015.701 1919.375   96.326     0.000 1691.274 1600.090   91.184
336.50  1655.019 1082.819 1082.270    0.550   213.875 2091.957 2008.169   83.788     0.000 1670.559 1660.506   10.053
336.60  1581.577 1128.526 1128.526    0.000   182.268 2065.893 1966.714   99.179     0.000 1672.574 1581.391   91.183
336.70  1588.394 1101.459 1101.459    0.000   177.951 2113.152 1973.638  139.514     0.000 1661.311 1549.619  111.693
336.80  1547.348 1121.933 1121.933    0.000   146.864 2094.077 1981.280  112.797     0.000 1700.620 1619.489   81.130
336.90  1610.036 1115.351 1115.351    0.000   185.513 1989.460 1885.006  104.454     0.000 1680.612 1609.636   70.976
337.00  1590.749 1048.548 1048.548    0.000   169.390 2096.226 1990.302  105.924     0.000 1860.162 1678.400  181.762
337.10  1610.563 1047.266 1047.266    0.000   109.164 2182.834 2058.751  124.082     0.000 1860.865 1667.941  192.924
337.20  1666.652 1069.074 1069.074    0.000   140.165 2200.336 2079.498  120.838     0.000 1822.064 1589.229  232.834
337.30  1695.227 1031.226 1031.226    0.000   206.399 2030.049 1912.454  117.596     0.000 1760.940 1497.140  263.800
337.40  1519.605 1141.872 1141.872    0.000   194.290 2050.666 1925.591  125.074     0.000 1803.264 1630.648  172.616
337.50  1569.402 1063.666 1063.666    0.000   201.817 2074.276 1995.591   78.686     0.000 1753.800 1480.854  272.945
337.60  1557.704 1071.946 1071.946    0.000   122.913 1944.925 1787.726  157.200     0.000 1590.338 1407.568  182.770
337.70  1619.526 1060.122 1060.122    0.000   178.466 1997.232 1858.279  138.953     0.000 1952.757 1790.295  162.462
337.80  1649.299 1104.855 1104.855    0.000   185.861 2054.732 1857.760  196.971     0.000 1832.721 1528.508  304.213
337.90  1653.178 1026.352 1026.352    0.000   191.397 2005.442 1897.577  107.865     0.000 1964.215 1649.848  314.368
338.00  1640.375 1042.922 1042.922    0.000   172.283 2011.679 1863.992  147.687     0.000 1741.136 1446.775  294.362
338.10  1679.425 1067.139 1067.139    0.000   185.557 2095.332 1934.674  160.658     0.000 1861.374 1526.698  334.675
338.20  1592.165 1067.372 1067.372    0.000   194.466 1986.045 1879.346  106.700     0.000 1923.101 1527.702  395.398
338.30  1492.812 1115.278 1115.278    0.000   217.813 2004.417 1935.762   68.655     0.000 1739.629 1405.758  333.872
338.40  1595.848 1027.373 1027.373    0.000   216.210 1827.467 1827.467    0.000     0.000 1802.059 1355.490  446.569
338.50  1608.037 1033.877 1033.877    0.000   198.569 1883.913 1870.640   13.273     0.000 1722.236 1377.407  344.829
338.60  1613.256 1022.534 1022.534    0.000   189.921 1814.524 1812.708    1.816     0.000 1691.574 1356.496  335.078
338.70  1726.110  985.858  985.858    0.000   217.719 1895.023 1895.023    0.000     0.000 1700.717 1408.168  292.549
[truncated: 2,354,349 more chars]
