# Supplementary material for: N-Glycans modulate tilting of HIV-1 envelope glycoprotein
Source: Nat Commun. 2026 Apr 15;17:5206. doi: 10.1038/s41467-026-71874-2 (PMC13254402; doi:10.1038/s41467-026-71874-2)
Supplement: Supplementary file 8 — Source Data [file 41467_2026_71874_MOESM8_ESM.zip › source_data/1_Main_Text_Figures/5_Figure_6/3_raw_data/1_WT_MPER.B.3.txt]

#ASA ANALYSIS
#SIM_TIME  ASA1.4 TotOccl1.4 ShldMem1.4 ShldGly1.4   ASA7.2 TotOccl7.2 ShldMem7.2 ShldGly7.2   ASA18.6 TotOccl18.6 ShldMem18.6 ShldGly18.6

  0.00  1698.419 1046.216 1046.216    0.000   231.203 1970.254 1966.622    3.632     0.000 1850.805 1669.749  181.057
  0.10  1310.148  976.950  938.333   38.617   121.747 1578.517 1302.692  275.825     0.000  608.125  324.522  283.603
  0.20  1319.565  975.793  933.997   41.796    93.213 1595.601 1284.977  310.624     0.000  597.871  294.060  303.810
  0.30  1308.925  980.713  941.184   39.529    55.167 1532.128 1209.963  322.165     0.000  668.344  375.492  292.852
  0.40  1346.549 1007.230  959.979   47.252    72.287 1514.233 1178.965  335.268     0.000  587.113  324.723  262.390
  0.50  1293.020 1144.940 1108.258   36.682    93.213 1568.405 1219.345  349.060     0.000  444.356  202.072  242.284
  0.60  1307.148 1086.027 1051.104   34.923   121.661 1586.655 1277.882  308.774     0.000  547.304  344.629  202.675
  0.70  1300.850 1207.854 1139.439   68.415    51.362 1707.281 1389.340  317.941     0.000  485.274  253.445  231.829
  0.80  1259.300 1130.376 1087.175   43.201   117.597 1651.473 1295.486  355.986     0.000  618.179  324.321  293.858
  0.90  1267.629 1151.512 1096.531   54.981   121.747 1649.118 1288.253  360.865     0.000  668.243  344.830  323.413
  1.00  1312.948 1194.975 1148.827   46.148   127.454 1695.935 1332.874  363.060     0.000  486.681  304.415  182.266
  1.10  1215.603 1115.372 1065.462   49.910   108.431 1586.558 1261.239  325.319     0.000  344.326  121.444  222.881
  1.20  1231.938 1154.580 1098.253   56.327   121.401 1421.633 1113.950  307.683     0.000  568.013  314.569  253.444
  1.30  1322.134 1066.346 1006.660   59.686    98.919 1530.445 1228.640  301.805     0.000  404.747  212.628  192.119
  1.40  1279.634 1155.117 1107.225   47.891    93.213 1446.276 1187.997  258.280     0.000  314.468  202.877  111.592
  1.50  1266.390 1106.535 1060.776   45.759    32.339 1598.758 1334.437  264.321     0.000  487.285  304.616  182.669
  1.60  1181.478 1135.781 1072.033   63.748     0.000 1517.566 1233.440  284.126     0.000  334.977  192.924  142.054
  1.70  1207.818 1151.107 1093.456   57.651     7.609 1562.270 1239.453  322.817     0.000  486.280  283.906  202.373
  1.80  1272.419 1126.139 1070.369   55.770    53.264 1513.373 1215.501  297.872     0.000  243.290  141.953  101.337
  1.90  1211.931 1137.050 1090.547   46.503   100.649 1582.810 1206.983  375.827     0.000  425.659  243.492  182.167
  2.00  1195.329 1166.220 1114.797   51.423   140.597 1486.052 1138.244  347.808     0.000  598.173  345.031  253.142
  2.10  1251.781 1132.667 1077.234   55.433   116.040 1662.401 1292.579  369.823     0.000  688.553  334.475  354.078
  2.20  1322.830 1138.110 1086.740   51.371   172.763 1638.752 1299.501  339.250     0.000  730.174  436.416  293.759
  2.30  1259.512 1113.051 1051.046   62.005   145.958 1682.976 1283.154  399.822     0.000  648.138  354.783  293.355
  2.40  1291.023 1107.294 1053.893   53.401   144.575 1671.808 1284.015  387.794     0.000  749.876  416.108  333.768
  2.50  1253.666 1081.424 1036.911   44.514    41.851 1580.866 1168.507  412.359     0.000  496.232  274.155  222.077
  2.60  1242.623 1097.819 1063.855   33.965    32.339 1576.628 1255.018  321.611     0.000  456.824  324.924  131.900
  2.70  1170.952 1185.115 1133.186   51.929    85.603 1718.467 1381.771  336.696     0.000  506.889  334.676  172.213
  2.80  1229.498 1111.547 1074.766   36.782    98.919 1720.764 1330.329  390.435     0.000  364.734  212.829  151.905
  2.90  1315.720 1117.568 1082.598   34.970   102.724 1648.653 1274.212  374.441     0.000  495.830  192.522  303.309
  3.00  1276.659 1089.901 1042.828   47.073   100.822 1656.040 1303.173  352.867     0.000  414.197  161.256  252.941
  3.10  1351.257  975.967  943.602   32.365   104.540 1704.076 1309.836  394.240     0.000  495.126  120.841  374.285
  3.20  1354.244 1024.149  974.856   49.293    87.506 1580.910 1197.131  383.780     0.000  555.747  313.363  242.384
  3.30  1329.287 1032.896 1005.721   27.175    49.460 1485.367 1067.434  417.933     0.000  365.037  223.184  141.852
  3.40  1326.212 1023.699  985.362   38.337    64.678 1524.867 1159.255  365.612     0.000  436.516  274.155  162.361
  3.50  1426.956 1006.050  981.811   24.240    58.971 1496.949 1134.223  362.726     0.000  466.777  253.646  213.131
  3.60  1407.254 1021.358 1003.069   18.289    58.971 1507.232 1198.595  308.637     0.000  365.138  222.983  142.154
  3.70  1418.918 1024.933 1000.659   24.274    60.874 1604.937 1266.042  338.895     0.000  527.800  304.616  223.184
  3.80  1315.350 1087.611 1063.500   24.112    68.050 1595.513 1204.087  391.426     0.000  547.806  202.877  344.930
  3.90  1344.021 1014.048  983.413   30.635    72.287 1492.967 1157.351  335.616     0.000  649.747  314.770  334.977
  4.00  1424.716  990.307  977.977   12.331    75.746 1527.253 1202.837  324.416     0.000  456.422  233.137  223.285
  4.10  1325.532 1034.894 1005.390   29.504    53.178 1644.112 1329.548  314.564     0.000  598.877  304.616  294.261
  4.20  1353.239 1090.599 1068.749   21.851    81.626 1630.794 1313.463  317.331     0.000  608.830  324.723  284.107
  4.30  1354.328 1077.288 1050.173   27.115     9.511 1764.221 1406.421  357.800     0.000  496.332  263.800  232.532
  4.40  1304.543 1087.352 1063.862   23.490    62.776 1706.110 1383.160  322.950     0.000  667.642  403.944  263.698
  4.50  1309.440 1117.450 1086.107   31.343    57.069 1686.132 1326.311  359.821     0.000  648.238  324.120  324.118
  4.60  1355.147 1066.349 1036.440   29.909   100.389 1808.659 1468.508  340.151     0.000  699.310  394.996  304.314
  4.70  1335.955 1054.190 1028.592   25.598    47.557 1763.312 1439.757  323.555     0.000  669.048  324.522  344.526
  4.80  1333.764 1084.410 1063.026   21.384    38.046 1781.338 1437.203  344.134     0.000  658.996  314.167  344.829
  4.90  1327.555 1092.272 1060.424   31.848    30.437 1847.998 1428.422  419.577     0.000  638.488  263.197  375.291
  5.00  1354.945 1024.412  996.719   27.693    45.655 1792.277 1478.059  314.219     0.000  463.357  261.186  202.171
  5.10  1351.219 1073.605 1057.299   16.307    30.437 1620.255 1315.373  304.883     0.000  547.504  314.368  233.136
  5.20  1336.592 1046.234 1026.080   20.154    20.925 1542.126 1198.337  343.789     0.000  546.699  263.398  283.301
  5.30  1295.949 1047.250 1031.677   15.573     0.000 1539.915 1276.063  263.851     0.000  567.711  294.060  273.651
  5.40  1348.462 1041.193 1033.902    7.291    60.874 1553.230 1170.970  382.260     0.000  567.812  294.060  273.752
  5.50  1362.171 1021.169  998.560   22.609    17.121 1613.375 1280.958  332.417     0.000  659.397  324.924  334.473
  5.60  1247.513 1079.878 1046.661   33.218    36.144 1614.665 1272.828  341.836     0.000  608.729  273.954  334.776
  5.70  1234.797 1127.239 1095.674   31.565    22.828 1707.925 1347.103  360.822     0.000  507.191  273.753  233.438
  5.80  1289.295 1123.305 1094.543   28.762    24.643 1708.523 1303.047  405.477     0.000  618.884  344.830  274.054
  5.90  1327.474 1053.960 1031.715   22.245    20.839 1677.098 1332.183  344.915     0.000  568.315  304.415  263.900
  6.00  1356.542 1079.465 1062.381   17.084     0.000 1762.093 1403.089  359.004     0.000  669.854  324.924  344.930
  6.10  1292.896 1061.500 1024.351   37.148    12.970 1721.187 1315.627  405.560     0.000  761.138  487.386  273.752
  6.20  1328.084 1062.886 1062.886    0.000    13.316 1719.467 1346.154  373.314     0.000  588.321  263.800  324.521
  6.30  1291.897 1104.984 1101.137    3.848     0.000 1565.076 1291.633  273.443     0.000  568.215  273.954  294.261
  6.40  1266.797 1056.498 1056.132    0.366    11.327 1589.464 1215.416  374.047     0.000  609.132  223.385  385.747
  6.50  1267.065 1056.686 1056.686    0.000     3.805 1357.218 1155.018  202.199     0.000  395.901  213.231  182.669
  6.60  1241.495 1049.005 1049.005    0.000     0.000 1467.286 1211.737  255.549     0.000  385.847  274.155  111.693
  6.70  1205.003 1151.391 1151.391    0.000     5.707 1460.024 1211.827  248.197     0.000  476.931  253.646  223.285
  6.80  1224.385 1113.227 1112.833    0.394     1.816 1621.328 1287.052  334.276     0.000  629.138  324.723  304.415
  6.90  1328.096 1007.073 1007.073    0.000    47.557 1637.848 1293.149  344.699     0.000  548.108  284.108  264.001
  7.00  1460.082 1003.473 1003.473    0.000    19.023 1591.166 1277.940  313.227     0.000  487.386  253.847  233.539
  7.10  1426.231  953.371  953.371    0.000    60.874 1625.437 1294.363  331.074     0.000  537.854  314.569  223.285
  7.20  1423.995  934.897  934.897    0.000    51.016 1766.892 1426.565  340.326     0.000  588.020  344.830  243.190
  7.30  1405.588 1032.063 1032.063    0.000    72.287 1592.585 1340.758  251.827     0.000  467.078  385.847   81.231
  7.40  1368.380  984.766  984.766    0.000    57.069 1588.472 1350.002  238.470     0.000  425.457  283.907  141.551
  7.50  1288.113 1074.476 1074.476    0.000    20.925 1669.709 1382.471  287.238     0.000  455.919  263.398  192.522
  7.60  1416.442 1031.902 1031.902    0.000     7.609 1673.118 1415.714  257.404     0.000  557.658  385.445  172.213
  7.70  1384.013  977.210  977.210    0.000     3.805 1528.856 1269.118  259.738     0.000  466.576  233.338  233.237
  7.80  1368.481 1003.208 1003.208    0.000    17.121 1679.985 1414.460  265.525     0.000  517.043  354.783  162.261
  7.90  1351.054  997.642  997.642    0.000    53.264 1597.023 1281.732  315.291     0.000  679.807  334.877  344.930
  8.00  1427.005  998.694  998.694    0.000     5.707 1544.374 1265.827  278.548     0.000  547.304  253.244  294.060
  8.10  1498.600  944.277  944.277    0.000    58.885 1644.922 1375.369  269.552     0.000  536.847  293.658  243.189
  8.20  1457.363 1000.548 1000.548    0.000    24.730 1738.369 1425.577  312.792     0.000  750.985  416.108  334.877
  8.30  1455.436  957.273  957.273    0.000   102.724 1577.051 1306.933  270.117     0.000  516.641  303.812  212.829
  8.40  1422.413 1000.262 1000.262    0.000    19.023 1574.672 1324.405  250.267     0.000  548.007  284.309  263.699
  8.50  1397.792 1001.301  992.027    9.273    43.753 1596.160 1322.371  273.789     0.000  395.800  213.030  182.770
  8.60  1470.028  969.850  961.422    8.428    47.385 1511.598 1283.071  228.526     0.000  405.451  202.675  202.775
  8.70  1345.797  990.541  981.014    9.527     0.000 1619.037 1345.243  273.795     0.000  476.931  284.309  192.622
  8.80  1514.598  947.941  947.941    0.000     0.000 1583.097 1339.784  243.312     0.000  466.575  233.338  233.237
  8.90  1397.035  987.111  987.111    0.000     0.000 1592.572 1332.354  260.218     0.000  405.853  182.770  223.083
  9.00  1343.811 1039.028 1031.699    7.329    24.125 1690.763 1420.381  270.382     0.000  568.517  324.924  243.592
  9.10  1413.078  983.596  977.183    6.413     1.902 1687.907 1324.443  363.463     0.000  506.788  162.060  344.728
  9.20  1437.072 1016.807 1008.745    8.062     9.511 1694.085 1331.064  363.021     0.000  638.387  375.090  263.296
  9.30  1382.661  988.315  988.315    0.000    19.023 1582.715 1281.734  300.980     0.000  486.581  263.398  223.184
  9.40  1382.681 1012.047 1012.047    0.000    32.339 1671.564 1415.715  255.849     0.000  537.753  253.646  284.107
  9.50  1372.322  993.928  993.928    0.000    13.316 1606.499 1293.538  312.961     0.000  497.339  233.338  264.001
  9.60  1370.126 1052.440 1051.455    0.985     1.902 1679.007 1398.512  280.495     0.000  588.422  304.415  284.006
  9.70  1332.618  940.919  940.919    0.000     0.000 1552.156 1335.258  216.898     0.000  497.540  274.155  223.385
  9.80  1329.513 1041.378 1026.320   15.057    15.132 1596.204 1306.847  289.356     0.000  629.339  314.569  314.770
  9.90  1418.792  926.072  926.072    0.000     0.000 1530.849 1200.161  330.687     0.000  476.428  171.812  304.616
 10.00  1458.823  919.538  919.538    0.000    34.241 1635.163 1335.388  299.775     0.000  709.565  323.919  385.646
 10.10  1521.140  872.682  862.751    9.931    41.851 1753.406 1455.704  297.702     0.000  780.340  394.996  385.344
 10.20  1402.718  968.922  967.542    1.379    49.460 1682.713 1364.435  318.278     0.000  639.493  335.078  304.415
 10.30  1363.411  996.301  996.301    0.000    45.655 1692.358 1379.401  312.957     0.000  608.830  334.877  273.953
 10.40  1502.441  964.698  962.288    2.410    83.701 1798.096 1452.370  345.725     0.000  750.581  456.724  293.858
 10.50  1444.333  934.021  930.723    3.298    51.276 1790.848 1428.467  362.381     0.000  618.482  293.658  324.823
 10.60  1453.121  978.244  967.618   10.627    54.734 1806.142 1438.535  367.607     0.000  750.984  406.155  344.829
 10.70  1487.993  990.632  987.335    3.298    95.115 1692.265 1390.634  301.631     0.000  729.973  405.351  324.622
 10.80  1442.784  999.549  999.182    0.366    66.580 1651.332 1369.885  281.447     0.000  690.263  355.185  335.078
 10.90  1411.163 1014.160 1012.877    1.283    85.517 1715.877 1404.645  311.233     0.000  680.108  406.155  273.953
 11.00  1462.637  990.389  987.274    3.115   102.205 1577.927 1277.237  300.690     0.000  699.512  354.984  344.528
 11.10  1416.024  931.279  931.279    0.000    92.953 1492.407 1226.394  266.012     0.000  619.084  264.001  355.083
 11.20  1375.896  982.720  979.605    3.115    60.874 1651.457 1333.739  317.718     0.000  568.014  294.060  273.953
 11.30  1386.359 1043.570 1041.921    1.649    57.069 1580.381 1307.065  273.316     0.000  598.877  294.463  304.415
 11.40  1330.403 1104.202 1085.690   18.512    85.603 1716.055 1367.033  349.021     0.000  679.505  395.599  283.905
 11.50  1399.750  976.649  973.718    2.931    51.362 1572.781 1253.072  319.710     0.000  609.132  284.309  324.823
 11.60  1322.844 1070.363 1049.759   20.604    64.678 1718.254 1314.984  403.270     0.000  680.008  314.770  365.237
 11.70  1371.538 1048.528 1048.528    0.000    57.069 1644.243 1353.890  290.354     0.000  578.570  355.185  223.385
 11.80  1367.969 1055.181 1044.538   10.644     5.707 1719.990 1216.451  503.539     0.000  598.275  253.847  344.428
 11.90  1261.355 1138.599 1138.599    0.000    30.437 1710.557 1317.872  392.685     0.000  618.784  345.031  273.753
 12.00  1281.206 1059.873 1059.873    0.000    34.241 1644.102 1279.263  364.839     0.000  537.754  294.060  243.693
 12.10  1328.249 1021.989 1021.989    0.000    51.362 1744.803 1399.759  345.045     0.000  708.057  353.375  354.681
 12.20  1371.050 1042.710 1042.161    0.550   112.236 1517.135 1193.538  323.597     0.000  598.777  243.693  355.084
 12.30  1288.592 1025.510 1025.510    0.000    98.747 1593.398 1377.149  216.250     0.000  588.724  314.569  274.155
 12.40  1311.111 1020.291 1016.810    3.481    22.741 1693.266 1437.330  255.936     0.000  507.392  324.723  182.669
 12.50  1337.084  969.590  969.590    0.000    53.134 1691.277 1477.621  213.656     0.000  426.262  314.569  111.693
 12.60  1365.655 1039.980 1039.980    0.000   113.965 1510.741 1277.584  233.157     0.000  588.121  263.197  324.924
 12.70  1300.262 1071.960 1068.112    3.848    87.506 1417.345 1210.092  207.253     0.000  435.008  232.132  202.876
 12.80  1328.711 1065.875 1054.985   10.889    60.874 1516.521 1181.472  335.049     0.000  324.017  242.887   81.130
 12.90  1352.767 1081.402 1044.696   36.706   119.845 1497.364 1214.803  282.561     0.000  385.344  192.521  192.823
 13.00  1348.945 1085.468 1078.284    7.184    81.799 1602.243 1328.108  274.135     0.000  412.887  231.526  181.361
 13.10  1393.823 1057.025 1046.668   10.357    79.853 1508.646 1229.149  279.496     0.000  302.402  191.515  110.887
 13.20  1435.329  993.962  993.229    0.733   127.454 1487.685 1237.455  250.230     0.000  415.001  222.178  192.823
 13.30  1483.744  974.605  967.826    6.779    62.603 1578.743 1334.733  244.010     0.000  405.350  222.782  182.569
 13.40  1376.196 1087.478 1078.867    8.611    98.574 1584.260 1356.551  227.708     0.000  618.380  415.705  202.675
 13.50  1495.335  994.786  994.786    0.000   148.379 1612.459 1335.554  276.905     0.000  527.297  303.912  223.385
 13.60  1408.042  987.095  987.095    0.000    62.776 1599.265 1314.059  285.206     0.000  303.107  201.769  101.337
 13.70  1450.557 1040.380 1034.154    6.226   104.626 1595.942 1297.334  298.608     0.000  364.635  283.404   81.231
 13.80  1433.645 1081.240 1078.679    2.562   127.454 1664.680 1369.268  295.411     0.000  587.817  384.941  202.876
 13.90  1363.080 1074.745 1071.630    3.115    96.974 1716.420 1422.831  293.589     0.000  668.344  465.469  202.876
 14.00  1342.260 1111.622 1108.873    2.748   110.333 1589.544 1362.571  226.973     0.000  434.404  282.197  152.207
 14.10  1346.599 1090.883 1067.925   22.958    74.190 1486.078 1263.648  222.430     0.000  272.041  201.065   70.976
 14.20  1261.077 1123.257 1102.540   20.717    55.167 1634.763 1367.322  267.441     0.000  384.339  232.634  151.705
 14.30  1336.286 1096.691 1096.691    0.000    74.190 1544.188 1304.805  239.383     0.000  241.680  140.343  101.337
 14.40  1372.872 1031.595 1031.595    0.000    43.753 1496.285 1275.020  221.266     0.000  263.397  192.320   71.077
 14.50  1264.929 1101.994 1101.994    0.000    57.069 1382.932 1186.610  196.322     0.000  272.544  140.946  131.598
 14.60  1419.343 1071.736 1071.736    0.000    97.017 1614.525 1417.130  197.395     0.000  394.391  252.438  141.953
 14.70  1315.198 1064.085 1064.085    0.000    53.264 1487.303 1267.251  220.053     0.000  190.108   89.776  100.332
 14.80  1418.012 1003.168 1003.168    0.000   117.942 1625.899 1408.138  217.761     0.000  413.893  302.402  111.491
 14.90  1369.806 1021.750 1021.750    0.000   112.236 1482.582 1315.186  167.396     0.000  313.764  202.072  111.693
 15.00  1346.292 1007.688 1007.688    0.000   104.626 1582.881 1375.231  207.649     0.000  313.260  242.284   70.976
 15.10  1409.962 1049.536 1049.536    0.000    93.126 1635.372 1434.987  200.384     0.000  534.234  362.221  172.013
 15.20  1298.597 1047.305 1047.305    0.000    51.362 1550.063 1355.000  195.063     0.000  261.887  180.958   80.929
 15.30  1400.038 1073.546 1073.546    0.000   114.138 1622.000 1382.403  239.596     0.000  482.958  392.177   90.781
 15.40  1452.224 1058.732 1058.732    0.000   117.942 1542.758 1319.332  223.426     0.000  352.973  220.972  132.000
 15.50  1411.191 1126.362 1126.362    0.000    60.874 1518.554 1286.269  232.285     0.000  351.062  230.121  120.941
 15.60  1413.252 1154.108 1154.108    0.000   104.626 1639.993 1422.360  217.633     0.000  475.523  171.509  304.013
 15.70  1462.800 1122.714 1118.176    4.538   138.868 1535.709 1299.789  235.920     0.000  627.830  201.971  425.860
 15.80  1292.030 1176.684 1171.921    4.763    87.506 1490.439 1271.336  219.103     0.000  211.520  150.798   60.722
 15.90  1407.643 1118.336 1115.954    2.382   134.890 1603.197 1370.863  232.334     0.000  372.173  250.628  121.545
 16.00  1483.430 1116.415 1115.682    0.733   138.868 1511.636 1306.931  204.705     0.000  403.842  231.226  172.616
 16.10  1506.997 1009.079  999.369    9.710   119.845 1540.469 1325.947  214.523     0.000  506.083  303.006  203.078
 16.20  1436.899 1067.869 1060.907    6.962   116.040 1545.652 1313.231  232.422     0.000  476.225  273.248  202.977
 16.30  1351.668 1090.535 1080.641    9.894   117.942 1575.262 1336.873  238.389     0.000  394.490  252.437  142.054
 16.40  1388.984 1134.847 1132.099    2.749   178.816 1613.740 1364.548  249.191     0.000  597.972  283.504  314.468
 16.50  1427.639 1031.062 1006.018   25.044    91.310 1697.196 1408.401  288.796     0.000  639.091  283.906  355.185
 16.60  1392.754 1096.409 1067.843   28.566    91.310 1587.164 1362.009  225.155     0.000  301.902  180.156  121.746
 16.70  1341.638 1150.175 1136.250   13.925    97.017 1682.023 1409.872  272.151     0.000  423.546  211.421  212.125
 16.80  1346.251 1101.480 1071.404   30.076   114.138 1661.427 1423.605  237.822     0.000  333.267  211.421  121.847
 16.90  1431.820 1090.779 1060.507   30.272   114.138 1664.986 1417.689  247.297     0.000  496.131  313.462  182.669
 17.00  1478.474 1139.074 1113.057   26.017   186.425 1657.415 1413.627  243.788     0.000  668.948  374.687  294.261
 17.10  1473.174 1010.290  987.303   22.987   182.534 1679.340 1423.053  256.287     0.000  577.665  354.480  223.184
 17.20  1432.986 1061.850 1035.650   26.200   185.820 1571.698 1376.067  195.630     0.000  535.541  362.925  172.616
 17.30  1409.705 1089.209 1062.503   26.706   200.952 1532.349 1312.941  219.408     0.000  425.456  252.840  172.616
 17.40  1422.332 1056.626 1021.265   35.361   203.373 1488.976 1261.572  227.404     0.000  606.615  343.018  263.598
 17.50  1582.110  930.166  910.746   19.421   248.163 1650.728 1398.977  251.750     0.000  722.332  439.833  282.499
 17.60  1461.342  976.533  958.211   18.322   178.729 1642.499 1401.818  240.681     0.000  728.162  515.132  213.030
 17.70  1398.186  993.177  974.488   18.688   165.500 1576.017 1328.591  247.425     0.000  584.500  391.576  192.924
 17.80  1437.349 1048.860 1046.890    1.970   199.741 1532.927 1283.165  249.762     0.000  567.210  334.274  232.936
 17.90  1377.229 1058.840 1036.572   22.268   175.011 1537.070 1281.432  255.638     0.000  809.394  545.393  264.001
 18.00  1414.348 1039.127 1039.127    0.000   155.988 1519.001 1311.482  207.519     0.000  636.477  332.464  304.013
 18.10  1428.437 1055.666 1035.145   20.521   174.838 1565.953 1322.722  243.231     0.000  668.347  353.576  314.770
 18.20  1421.818 1029.565 1008.340   21.225   186.425 1580.728 1323.667  257.061     0.000  533.732  280.287  253.445
 18.30  1379.557 1040.303 1012.087   28.216   159.274 1654.968 1342.607  312.360     0.000  573.845  360.814  213.030
 18.40  1388.685 1054.080 1032.812   21.268   133.161 1525.090 1200.714  324.377     0.000  441.341  319.898  121.443
 18.50  1390.142 1136.747 1105.164   31.583    97.017 1647.523 1348.226  299.297     0.000  532.626  339.803  192.823
 18.60  1466.450 1030.797 1000.189   30.608   173.023 1530.708 1272.262  258.446     0.000  451.094  288.632  162.462
 18.70  1405.429 1044.884 1017.122   27.763   173.109 1542.264 1234.357  307.907     0.000  553.638  381.022  172.616
 18.80  1392.855 1044.219 1021.593   22.626   144.575 1558.478 1223.291  335.187     0.000  565.400  382.630  182.770
 18.90  1378.316 1099.075 1072.736   26.340   173.109 1554.493 1240.665  313.828     0.000  534.939  311.553  223.385
 19.00  1437.487  994.831  969.413   25.418   127.454 1527.478 1200.292  327.187     0.000  312.257  241.180   71.077
 19.10  1353.842 1077.589 1056.280   21.308   133.161 1464.389 1153.373  311.016     0.000  482.458  340.506  141.953
 19.20  1361.728 1139.695 1103.239   36.456    95.115 1545.630 1271.274  274.356     0.000  270.434  210.014   60.420
 19.30  1286.446 1099.394 1062.644   36.750   112.236 1432.142 1230.976  201.166     0.000  441.139  360.311   80.828
 19.40  1302.168 1163.127 1133.995   29.132   112.236 1481.038 1250.258  230.780     0.000  463.459  331.458  132.000
 19.50  1428.907 1037.081 1013.574   23.507   125.552 1502.182 1261.415  240.767     0.000  330.552  219.263  111.290
 19.60  1338.754 1064.841 1030.213   34.628   125.552 1409.179 1152.505  256.674     0.000  443.551  301.598  141.953
 19.70  1412.546 1023.092  987.731   35.361   125.552 1556.686 1309.566  247.120     0.000  474.114  261.184  212.929
 19.80  1491.952 1021.613 1012.818    8.795   176.914 1663.041 1354.270  308.771     0.000  555.245  362.422  192.823
 19.90  1411.452 1072.292 1046.641   25.651   150.281 1649.949 1301.191  348.758     0.000  442.547  300.393  142.154
 20.00  1462.782 1050.892 1050.892    0.000   117.770 1530.029 1256.969  273.060     0.000  310.950  209.612  101.337
 20.10  1462.649 1044.654 1041.304    3.350   169.132 1616.175 1301.353  314.822     0.000  656.482  402.836  253.646
 20.20  1447.828  973.315  969.285    4.031   108.172 1583.544 1314.503  269.041     0.000  522.874  390.873  132.000
 20.30  1463.770 1016.860 1011.829    5.031   184.523 1739.748 1480.392  259.356     0.000  835.834  551.928  283.906
 20.40  1446.081  902.343  902.343    0.000   171.120 1538.885 1250.910  287.975     0.000  726.956  493.417  233.539
 20.50  1458.571 1074.901 1074.901    0.000   212.970 1481.773 1278.923  202.850     0.000  720.121  445.966  274.155
 20.60  1402.732 1107.058 1107.058    0.000   134.977 1566.300 1374.257  192.042     0.000  625.318  432.394  192.924
 20.70  1445.097 1045.694 1045.694    0.000   161.695 1460.936 1262.107  198.828     0.000  646.932  423.647  223.285
 20.80  1438.481 1091.914 1091.731    0.183    97.017 1540.658 1222.726  317.932     0.000  464.866  241.481  223.385
 20.90  1449.252 1032.359 1020.083   12.275   154.086 1495.440 1173.315  322.125     0.000  525.890  282.197  243.693
 21.00  1469.225 1088.706 1072.809   15.897   129.356 1511.942 1254.620  257.321     0.000  424.150  231.227  192.924
 21.10  1474.689 1059.793 1049.166   10.627   106.529 1532.489 1196.048  336.441     0.000  292.250  150.197  142.054
 21.20  1433.468 1101.831 1090.303   11.528   165.500 1595.827 1213.688  382.139     0.000  496.232  323.617  172.616
 21.30  1624.977 1085.053 1084.024    1.029   184.523 1665.034 1360.632  304.402     0.000  678.600  424.753  253.847
 21.40  1412.751 1077.040 1077.040    0.000   171.207 1576.400 1290.587  285.813     0.000  463.658  331.860  131.799
 21.50  1439.803 1013.605 1003.261   10.345   176.914 1622.377 1353.642  268.736     0.000  533.732  371.672  162.060
 21.60  1460.303 1019.470 1019.470    0.000   181.756 1628.068 1381.598  246.470     0.000  474.014  311.552  162.462
 21.70  1425.472 1074.964 1074.964    0.000   180.718 1641.771 1408.747  233.024     0.000  524.381  362.120  162.261
 21.80  1423.387 1070.817 1063.488    7.329   150.281 1714.534 1435.940  278.594     0.000  552.933  400.725  152.207
 21.90  1445.836  990.550  990.550    0.000   135.063 1704.814 1418.394  286.420     0.000  543.784  371.369  172.414
 22.00  1433.498 1027.992 1027.992    0.000   152.184 1490.950 1218.711  272.239     0.000  455.517  272.948  182.569
 22.10  1449.643 1037.778 1037.778    0.000   167.359 1462.537 1214.337  248.200     0.000  381.219  290.641   90.579
 22.20  1380.559 1096.701 1067.851   28.850   125.552 1522.421 1222.295  300.126     0.000  362.925  241.381  121.545
 22.30  1448.094 1078.412 1045.686   32.725   178.816 1540.824 1231.409  309.415     0.000  425.357  273.049  152.308
 22.40  1354.560 1123.630 1090.383   33.247   167.402 1452.897 1214.383  238.513     0.000  374.889  202.273  172.616
 22.50  1419.971 1135.801 1110.333   25.467   157.891 1365.920 1071.851  294.069     0.000  383.937  231.629  152.308
 22.60  1351.173 1157.323 1128.615   28.708   131.259 1421.069 1130.934  290.135     0.000  353.473  140.444  213.030
 22.70  1297.705 1229.619 1202.502   27.117   135.063 1479.743 1158.307  321.436     0.000  636.274  392.581  243.693
 22.80  1436.725 1070.981 1039.115   31.866   157.891 1425.926 1130.085  295.841     0.000  494.725  251.132  243.592
 22.90  1314.092 1174.968 1140.819   34.149   188.327 1484.720 1184.207  300.513     0.000  607.121  332.966  274.155
 23.00  1415.049 1116.352 1084.811   31.542   194.034 1460.767 1204.959  255.809     0.000  695.088  502.164  192.924
 23.10  1464.052 1027.178 1022.414    4.764   175.011 1473.342 1174.341  299.001     0.000  435.510  222.278  213.231
 23.20  1347.100 1113.474 1113.474    0.000   178.816 1580.337 1308.356  271.981     0.000  496.232  303.308  192.924
 23.30  1415.310 1039.537 1039.537    0.000   152.184 1563.958 1264.610  299.348     0.000  464.162  311.854  152.308
 23.40  1381.609 1092.834 1091.369    1.466   180.718 1637.011 1308.228  328.784     0.000  515.133  241.381  273.753
 23.50  1430.340 1089.083 1087.617    1.466   171.207 1571.827 1205.946  365.882     0.000  505.883  262.291  243.592
 23.60  1329.919 1137.731 1129.444    8.287   152.184 1477.920 1251.551  226.369     0.000  483.765  351.764  132.000
 23.70  1278.353 1186.229 1138.694   47.535   182.448 1410.731 1152.116  258.615     0.000  423.948  271.640  152.308
 23.80  1413.435 1180.886 1152.924   27.961   186.425 1494.047 1187.832  306.215     0.000  596.866  363.326  233.539
 23.90  1357.943 1126.569 1095.324   31.245    91.310 1671.165 1338.016  333.149     0.000  515.132  302.001  213.131
 24.00  1404.674 1139.066 1103.989   35.078    77.994 1583.795 1281.821  301.975     0.000  423.547  230.824  192.723
 24.10  1440.594 1176.568 1139.488   37.080   142.672 1568.456 1251.988  316.467     0.000  577.766  354.380  223.385
 24.20  1301.869 1217.918 1188.279   29.639    93.213 1596.032 1232.573  363.458     0.000  485.173  292.451  192.722
 24.30  1334.825 1189.856 1156.651   33.205   159.793 1553.188 1220.727  332.461     0.000  565.801  383.233  182.568
 24.40  1287.934 1196.610 1171.270   25.340   146.477 1664.431 1285.928  378.503     0.000  412.790  311.251  101.539
 24.50  1301.438 1138.269 1109.562   28.708   100.649 1729.493 1301.229  428.264     0.000  382.027  219.967  162.060
 24.60  1253.321 1199.131 1171.353   27.778    43.753 1666.417 1267.938  398.479     0.000  363.126  221.173  141.953
 24.70  1262.304 1167.369 1119.014   48.354    24.730 1713.616 1302.769  410.847     0.000  413.088  140.042  273.046
 24.80  1257.741 1209.599 1159.132   50.468    32.339 1664.519 1267.030  397.489     0.000  300.594  189.505  111.089
 24.90  1231.776 1149.725 1097.412   52.313    51.362 1622.625 1342.904  279.721     0.000  319.696  258.974   60.722
 25.00  1255.946 1109.869 1058.105   51.764    20.925 1613.109 1304.683  308.426     0.000  299.790  189.204  110.587
 25.10  1325.999 1113.573 1060.201   53.372    47.557 1598.451 1278.222  320.229     0.000  350.056  219.765  130.291
 25.20  1284.183 1108.943 1057.504   51.440    53.178 1471.739 1216.878  254.861     0.000  270.132  199.659   70.473
 25.30  1319.772 1161.788 1106.134   55.654    79.810 1590.845 1267.503  323.342     0.000  441.341  289.435  151.906
 25.40  1297.011 1146.195 1097.854   48.340    74.190 1484.789 1199.882  284.907     0.000  352.771  230.924  121.847
 25.50  1340.363 1162.277 1111.104   51.173    77.994 1589.685 1319.303  270.381     0.000  361.015  259.577  101.438
 25.60  1315.055 1128.447 1075.738   52.709    64.678 1605.205 1274.296  330.909     0.000  391.477  239.169  152.308
 25.70  1362.734 1092.740 1038.975   53.765    57.069 1700.661 1374.851  325.809     0.000  552.330  390.069  162.261
 25.80  1323.901 1047.806  995.901   51.905    64.678 1650.166 1378.830  271.336     0.000  480.045  358.903  121.142
 25.90  1331.044 1049.243  999.482   49.761    68.483 1665.547 1358.459  307.088     0.000  382.831  230.623  152.207
 26.00  1400.897  985.790  940.796   44.993    57.069 1720.635 1376.666  343.968     0.000  412.587  240.676  171.911
 26.10  1394.871 1063.637 1022.154   41.483    15.218 1659.284 1341.946  317.338     0.000  380.014  269.227  110.786
 26.20  1395.891 1048.841 1011.908   36.933    45.655 1681.197 1364.857  316.340     0.000  370.464  269.630  100.835
 26.30  1438.354 1010.087  967.193   42.894    70.385 1616.704 1337.542  279.162     0.000  582.892  441.542  141.350
 26.40  1484.781 1028.522  989.166   39.356    79.896 1700.787 1401.784  299.003     0.000  350.860  259.979   90.881
 26.50  1490.252  954.039  917.769   36.270   108.431 1675.370 1401.960  273.410     0.000  503.271  320.903  182.368
 26.60  1405.079  980.746  941.744   39.002   135.063 1546.361 1318.822  227.539     0.000  585.807  383.032  202.776
 26.70  1445.421  995.334  975.451   19.884   146.477 1532.748 1332.792  199.955     0.000  493.720  341.412  152.308
 26.80  1462.740  969.897  937.713   32.185   133.161 1539.966 1304.733  235.233     0.000  616.069  372.477  243.592
 26.90  1419.557 1012.847  984.231   28.615   144.575 1623.445 1381.599  241.846     0.000  627.127  332.966  294.161
 27.00  1446.532 1019.511  993.557   25.954   100.822 1555.147 1330.721  224.426     0.000  547.103  273.149  273.954
 27.10  1469.646  982.000  944.434   37.566    89.408 1602.786 1341.568  261.219     0.000  554.542  381.926  172.616
 27.20  1475.767 1011.957  981.987   29.969   146.477 1495.266 1315.889  179.377     0.000  555.345  312.558  242.788
 27.30  1507.339  980.262  944.557   35.704   104.626 1570.370 1350.528  219.842     0.000  484.370  292.050  192.321
 27.40  1323.891 1101.840 1054.661   47.178    51.362 1628.325 1383.063  245.263     0.000  351.966  250.629  101.337
 27.50  1297.519 1022.403 1001.776   20.628    66.580 1526.604 1266.599  260.006     0.000  312.156  220.772   91.385
 27.60  1393.877  995.192  966.953   28.239    85.603 1501.791 1208.579  293.213     0.000  341.712  230.422  111.290
 27.70  1317.933 1175.099 1133.600   41.499   100.649 1576.460 1320.864  255.596     0.000  658.796  374.487  284.309
 27.80  1174.451 1162.859 1117.157   45.702   102.724 1620.208 1336.728  283.480     0.000  557.257  354.179  203.078
 27.90  1298.179 1157.127 1109.738   47.389   112.236 1559.208 1286.016  273.192     0.000  698.808  424.653  274.155
 28.00  1361.058 1060.339 1027.013   33.326   119.845 1546.633 1280.964  265.669     0.000  576.761  373.683  203.078
 28.10  1192.235 1200.530 1165.119   35.411     0.000 1432.878 1125.443  307.435     0.000  191.012   59.917  131.094
 28.20  1385.575  955.109  955.109    0.000    49.460 1728.198 1577.571  150.627     0.000  700.015  405.552  294.463
 28.30  1237.852  991.979  991.979    0.000    20.925 1682.677 1461.752  220.925     0.000  548.108  263.800  284.309
 28.40  1178.448 1016.531 1016.531    0.000    49.460 1622.240 1406.721  215.519     0.000  627.128  383.435  243.693
 28.50  1319.671 1009.510 1009.510    0.000     5.707 1702.262 1479.826  222.437     0.000  527.801  223.184  304.616
 28.60  1255.083  984.860  984.860    0.000     0.000 1668.150 1358.900  309.250     0.000  545.897  211.221  334.676
 28.70  1339.646 1042.907 1042.907    0.000    19.023 1646.920 1433.821  213.099     0.000  424.854  211.623  213.232
 28.80  1294.337 1041.087 1041.087    0.000    20.925 1608.528 1358.464  250.065     0.000  465.068  180.759  284.309
 28.90  1326.454  988.709  988.709    0.000     0.000 1739.479 1382.454  357.025     0.000  484.370  109.481  374.889
 29.00  1309.998  960.021  955.583    4.439     0.000 1581.461 1185.355  396.106     0.000  423.849  140.345  283.504
 29.10  1331.341  951.365  922.229   29.136     0.000 1657.724 1410.557  247.167     0.000  475.221  252.037  223.184
 29.20  1207.309 1018.676  981.889   36.787    22.828 1520.161 1325.826  194.335     0.000  394.795  252.641  142.154
 29.30  1270.736 1016.029  997.135   18.894    11.414 1548.562 1354.528  194.035     0.000  425.458  232.534  192.924
 29.40  1353.097 1005.022 1005.022    0.000     1.902 1697.884 1461.870  236.014     0.000  374.286  100.131  274.155
 29.50  1364.341  965.391  965.391    0.000     0.000 1674.725 1441.435  233.290     0.000  395.398   40.012  355.386
 29.60  1334.501  919.311  919.311    0.000    22.828 1693.744 1465.296  228.448     0.000  445.564  161.256  284.309
 29.70  1303.527 1033.966 1033.966    0.000     0.000 1610.642 1388.679  221.963     0.000  344.428   49.965  294.463
 29.80  1228.550 1035.512 1035.512    0.000     9.511 1553.452 1377.318  176.135     0.000  274.155   20.308  253.847
 29.90  1287.187  989.611  989.611    0.000    15.218 1585.836 1382.464  203.372     0.000  749.778  303.209  446.569
 30.00  1262.565  958.085  958.085    0.000     7.609 1536.500 1321.195  215.306     0.000  455.717  131.196  324.521
 30.10  1317.592  969.777  969.777    0.000    32.339 1667.673 1436.717  230.956     0.000  475.624  150.700  324.924
 30.20  1392.893  928.143  908.133   20.010     0.000 1568.605 1294.373  274.233     0.000  250.727   49.965  200.762
 30.30  1357.075  956.159  940.518   15.641    62.776 1588.022 1440.161  147.861     0.000  626.318  151.805  474.513
 30.40  1369.833  916.332  856.008   60.324    70.385 1613.150 1396.419  216.731     0.000  748.869  172.314  576.554
 30.50  1142.849 1029.282  973.876   55.406    76.092 1503.032 1219.459  283.572     0.000  767.066  313.160  453.906
 30.60  1165.226 1004.102  981.518   22.584    38.046 1549.774 1294.781  254.992     0.000  546.395  151.906  394.490
 30.70  1265.135  960.089  944.659   15.430    17.121 1655.567 1464.040  191.527     0.000  987.629  603.695  383.934
 30.80  1295.676  981.019  937.196   43.823    70.385 1609.386 1385.739  223.647     0.000  787.269  253.042  534.227
 30.90  1258.927  927.382  885.828   41.554    75.788 1519.247 1283.795  235.452     0.000  555.643  152.006  403.637
 31.00  1314.958  980.826  946.796   34.030     0.000 1788.712 1410.162  378.550     0.000  737.608  151.302  586.306
 31.10  1307.146  951.058  919.648   31.409    29.830 1726.543 1348.775  377.768     0.000  667.033  141.651  525.381
 31.20  1299.049  926.776  895.493   31.282     3.805 1886.246 1391.878  494.368     0.000  787.672  110.485  677.187
 31.30  1396.957  882.039  882.039    0.000     1.902 1567.006 1206.350  360.656     0.000  636.068   10.154  625.914
 31.40  1440.912  878.502  864.394   14.108    66.580 1515.137 1209.651  305.486     0.000  545.388   60.923  484.465
 31.50  1342.222  884.007  874.441    9.565    30.437 1607.222 1296.855  310.367     0.000  656.779  121.243  535.536
 31.60  1538.814  840.313  840.313    0.000    37.785 1605.154 1164.096  441.058     0.000  605.305   10.154  595.151
 31.70  1451.324  858.659  852.741    5.918    50.324 1720.884 1264.735  456.149     0.000  717.802   70.876  646.926
 31.80  1510.248  804.328  777.908   26.421     5.576 1718.019 1264.161  453.858     0.000  788.375   60.319  728.056
 31.90  1529.610  804.896  804.896    0.000    58.797 1624.903 1267.583  357.319     0.000  667.939   60.923  607.016
 32.00  1496.076  860.557  860.557    0.000    73.496 1763.254 1349.557  413.697     0.000  830.099  152.107  677.992
 32.10  1433.059  890.762  890.762    0.000    83.355 1640.002 1452.107  187.895     0.000  626.821  161.859  464.963
 32.20  1312.472  911.453  911.453    0.000    39.948 1501.269 1238.800  262.469     0.000  546.697  162.462  384.235
 32.30  1222.597 1115.054 1032.838   82.216   110.333 1476.581 1246.881  229.701     0.000  501.761  299.891  201.871
 32.40  1248.759 1142.325 1103.010   39.314    83.701 1570.082 1341.680  228.401     0.000  433.799  221.072  212.728
 32.50  1279.849 1201.291 1137.314   63.977   142.672 1540.055 1415.372  124.683     0.000  443.452  281.191  162.261
 32.60  1181.107 1166.772 1070.691   96.081   130.911 1500.359 1375.545  124.813     0.000  370.766  289.635   81.130
 32.70  1211.076 1168.347 1088.376   79.971   111.844 1568.483 1442.158  126.325     0.000  430.582  349.654   80.929
 32.80  1210.339 1175.404 1080.651   94.753    92.734 1437.446 1316.699  120.747     0.000  270.434  179.351   91.083
 32.90  1143.346 1177.530 1097.086   80.444    54.906 1534.114 1365.684  168.431     0.000  249.724  149.292  100.432
 33.00  1180.858 1202.878 1112.653   90.226   138.954 1494.083 1330.277  163.806     0.000  470.091  249.422  220.669
 33.10  1150.330 1266.712 1152.348  114.364   176.481 1437.845 1311.823  126.022     0.000  512.216  279.583  232.633
 33.20  1194.253 1223.731 1105.190  118.541    99.395 1431.046 1322.406  108.640     0.000  399.618  239.168  160.450
 33.30  1103.493 1293.302 1173.955  119.348    88.843 1483.413 1348.618  134.794     0.000  330.350  139.339  191.011
 33.40  1167.142 1180.125 1117.574   62.550   123.562 1569.221 1396.900  172.322     0.000  574.849  392.582  182.267
 33.50  1201.865 1220.021 1144.483   75.539   115.779 1444.666 1280.781  163.885     0.000  313.462  151.705  161.757
 33.60  1270.738 1195.161 1145.507   49.654   138.002 1615.532 1434.352  181.180     0.000  707.552  445.162  262.390
 33.70  1233.507 1170.234 1096.680   73.554   128.704 1552.108 1394.097  158.010     0.000  860.462  526.594  333.869
 33.80  1199.003 1211.385 1159.847   51.538    95.115 1629.717 1419.396  210.321     0.000  597.068  344.026  253.042
 33.90  1122.490 1243.495 1194.246   49.249    77.951 1533.556 1361.457  172.099     0.000  515.635  353.576  162.059
 34.00  1143.735 1211.889 1141.120   70.769   104.626 1430.143 1233.572  196.571     0.000  505.280  312.961  192.319
 34.10  1110.117 1303.112 1238.135   64.977   119.801 1317.125 1148.701  168.424     0.000  718.308  425.257  293.052
 34.20  1080.472 1275.359 1171.580  103.780   153.434 1413.836 1259.450  154.386     0.000  626.321  332.463  293.858
 34.30  1103.195 1205.727 1111.156   94.571   153.825 1377.780 1203.079  174.701     0.000  668.544  354.378  314.166
 34.40  1104.441 1250.121 1150.942   99.179   115.562 1384.875 1244.891  139.984     0.000  566.302  323.415  242.887
 34.50  1064.653 1296.139 1197.530   98.609   162.424 1411.199 1299.533  111.666     0.000  748.667  333.467  415.200
 34.60  1073.174 1281.282 1178.396  102.886   168.522 1357.936 1196.252  161.684     0.000  646.829  414.096  232.733
 34.70   976.876 1316.262 1223.402   92.859   102.159 1385.429 1218.772  166.657     0.000  647.934  354.278  293.656
 34.80  1101.443 1250.410 1155.844   94.566   129.052 1356.560 1231.317  125.244     0.000  648.339  283.101  365.237
 34.90  1171.167 1220.735 1158.173   62.561   114.138 1473.413 1300.878  172.535     0.000  596.260  272.545  323.715
 35.00  1142.198 1141.135 1131.835    9.300    36.057 1532.429 1253.755  278.674     0.000  555.143  101.338  453.805
 35.10  1129.342 1151.343 1108.632   42.711    28.534 1575.092 1264.298  310.794     0.000  506.082  142.054  364.029
 35.20  1064.597 1188.211 1128.877   59.334    30.437 1541.418 1209.915  331.502     0.000  525.084  161.859  363.225
 35.30  1236.599 1173.764 1149.739   24.024    28.534 1541.261 1274.292  266.970     0.000  552.833  200.865  351.968
 35.40  1252.458 1148.008 1053.245   94.764    34.241 1400.273 1132.786  267.486     0.000  323.114  130.592  192.522
 35.50  1150.171 1229.023 1173.233   55.790     3.805 1492.770 1201.468  291.301     0.000  584.997  231.424  353.572
 35.60  1308.877 1084.590 1068.949   15.641    13.230 1506.667 1270.048  236.619     0.000  423.244  120.236  303.008
 35.70  1266.598 1078.496 1059.262   19.235     1.859 1409.254 1203.207  206.047     0.000  311.047   49.965  261.082
 35.80  1321.427 1080.049 1064.619   15.430     0.000 1459.232 1222.576  236.657     0.000  352.972  100.030  252.942
 35.90  1318.712 1098.849 1033.403   65.446    83.440 1465.583 1334.028  131.554     0.000  769.982  465.668  304.314
 36.00  1257.957 1163.564 1083.587   79.977   138.563 1412.012 1297.537  114.475     0.000  556.952  374.283  182.669
 36.10  1259.615 1077.416 1045.128   32.289    51.362 1525.817 1336.631  189.186     0.000  577.361  344.024  233.338
 36.20  1231.991 1008.579 1008.579    0.000    29.785 1577.134 1346.741  230.392     0.000  587.012  232.130  354.882
 36.30  1116.113 1097.265 1097.265    0.000     9.381 1542.901 1313.547  229.355     0.000  597.369  151.102  446.267
 36.40  1233.185 1036.932 1036.932    0.000    43.579 1560.093 1317.382  242.711     0.000  567.108  130.894  436.214
 36.50  1249.094 1028.693 1028.693    0.000    28.274 1515.744 1284.316  231.428     0.000  658.090  161.356  496.734
 36.60  1171.212 1032.311  997.342   34.969    97.745 1401.701 1227.123  174.578     0.000  537.552  121.243  416.309
 36.70  1277.336  963.460  963.460    0.000    37.568 1549.818 1337.324  212.494     0.000  628.433  283.202  345.232
 36.80  1255.130 1002.378  940.662   61.716   100.604 1444.063 1245.014  199.049     0.000  442.847  230.119  212.728
 36.90  1181.736 1061.437 1001.451   59.986    39.689 1525.087 1312.548  212.539     0.000  292.048  119.835  172.213
 37.00  1260.203 1025.331  974.814   50.517    72.026 1392.477 1211.240  181.237     0.000  412.886  200.260  212.627
 37.10  1297.968  936.880  915.553   21.327    87.073 1408.565 1301.517  107.048     0.000  342.311  180.756  161.555
 37.20  1436.088  850.237  843.473    6.764    42.840 1569.353 1359.884  209.469     0.000  392.077  200.060  192.018
 37.30  1444.092  982.362  975.387    6.975     9.294 1419.494 1157.459  262.035     0.000  341.508  149.894  191.614
 37.40  1423.490  909.821  909.821    0.000     7.392 1500.519 1266.968  233.551     0.000  282.797   80.425  202.372
 37.50  1376.952  971.494  956.487   15.007    51.232 1396.848 1173.113  223.736     0.000  304.516  142.054  162.462
 37.60  1313.007 1004.588  992.329   12.259     1.902 1425.721 1200.693  225.029     0.000  313.359   90.478  222.881
 37.70  1234.864 1028.751 1008.249   20.502    30.437 1458.621 1193.770  264.852     0.000  303.911   90.780  213.131
 37.80  1208.552  981.565  948.592   32.974    13.316 1325.694 1132.790  192.904     0.000  201.769   39.811  161.958
 37.90  1205.172 1053.349 1006.678   46.670     1.859 1428.924 1214.442  214.482     0.000   90.882   20.006   70.876
 38.00  1156.945 1052.927  971.450   81.477     0.000 1400.855 1138.735  262.120     0.000  332.157  160.448  171.709
 38.10  1142.488 1096.603 1025.025   71.578    26.632 1420.783 1217.590  203.193     0.000  261.986  150.696  111.290
 38.20  1264.447  918.605  900.752   17.853    60.787 1489.921 1206.911  283.010     0.000  333.869  161.353  172.515
 38.30  1243.455  979.011  964.216   14.795    28.404 1507.473 1249.198  258.275     0.000  342.313   99.929  242.383
 38.40  1261.972  968.061  944.177   23.885    20.882 1483.834 1271.773  212.060     0.000  361.816  109.782  252.034
 38.50  1335.382  876.778  874.030    2.748     3.805 1445.143 1192.665  252.478     0.000  301.397   59.817  241.580
 38.60  1244.413  987.549  960.494   27.055    22.525 1503.762 1265.505  238.257     0.000  312.154   69.770  242.384
 38.70  1272.644  967.656  947.153   20.502     1.859 1504.839 1221.057  283.782     0.000  291.344  109.481  181.863
 38.80  1271.369  951.772  930.847   20.925     3.761 1356.589 1143.494  213.095     0.000  180.556   39.811  140.745
 38.90  1257.599 1021.274  979.001   42.273     0.000 1485.296 1240.555  244.741     0.000  190.308   49.864  140.444
 39.00  1181.792  988.999  969.342   19.657     0.000 1452.394 1183.005  269.389     0.000  192.119    0.000  192.119
 39.10  1230.643 1008.101  999.858    8.243    49.460 1518.374 1255.901  262.474     0.000  385.042   70.473  314.569
 39.20  1208.787  992.747  988.097    4.650     3.805 1541.889 1237.871  304.019     0.000  394.289   40.112  354.176
 39.30  1200.902 1050.655 1018.528   32.128     0.000 1444.224 1143.281  300.943     0.000  331.957   89.976  241.981
 39.40  1253.809  997.125  970.704   26.421     5.490 1536.873 1285.433  251.440     0.000  270.432  129.888  140.544
 39.50  1246.585  971.573  943.039   28.534     7.435 1476.871 1270.084  206.787     0.000  210.516  109.682  100.834
 39.60  1243.257 1064.427 1048.786   15.641     0.000 1432.033 1195.461  236.572     0.000  280.686  109.782  170.905
 39.70  1300.743  974.581  956.404   18.177     9.511 1494.941 1200.055  294.886     0.000  211.721   30.260  181.461
 39.80  1234.730 1017.118  992.811   24.307     0.000 1485.648 1174.541  311.107     0.000  251.532   49.965  201.567
 39.90  1277.227  967.692  938.946   28.746     0.000 1416.775 1167.494  249.281     0.000  301.195   29.858  271.336
 40.00  1265.468 1025.302 1000.149   25.153    19.023 1448.249 1158.027  290.223     0.000  341.710   89.676  252.034
 40.10  1180.190 1002.581  969.396   33.185     0.000 1379.724 1060.323  319.401     0.000  330.450   39.912  290.538
 40.20  1301.937  983.885  955.773   28.112    30.437 1408.990 1217.639  191.351     0.000  241.380   29.959  211.421
 40.30  1242.707  935.913  922.597   13.316     0.000 1396.980 1121.625  275.356     0.000  121.042    0.000  121.042
 40.40  1316.764  912.629  911.995    0.634     0.000 1460.439 1207.743  252.696     0.000  262.390    0.000  262.390
 40.50  1276.245  992.232  974.900   17.332    19.023 1477.861 1262.255  215.606     0.000  392.982   89.776  303.206
 40.60  1244.379 1050.603 1022.914   27.689     0.000 1506.740 1243.062  263.678     0.000  380.515  109.782  270.733
 40.70  1272.540  923.269  906.571   16.698     0.000 1442.066 1211.762  230.304     0.000  241.680   49.965  191.715
 40.80  1284.996  969.087  950.910   18.177    15.132 1551.108 1242.635  308.474     0.000  412.888   80.024  332.864
 40.90  1227.636  935.000  912.173   22.827    43.321 1496.194 1238.094  258.100     0.000  342.613   80.225  262.388
 41.00  1198.601  998.854  977.717   21.137     1.902 1527.138 1252.912  274.226     0.000  483.256  120.336  362.920
 41.10  1200.160  988.169  960.268   27.900    47.557 1407.318 1201.179  206.139     0.000  373.984   70.373  303.611
 41.20  1211.295  974.622  974.622    0.000    24.686 1354.221 1150.156  204.065     0.000  261.185  109.481  151.704
 41.30  1257.823  968.985  956.303   12.682     5.707 1570.556 1301.640  268.916     0.000  371.972  169.800  202.172
 41.40  1286.394  963.488  955.878    7.609     9.425 1354.093 1187.036  167.057     0.000   90.781   10.053   80.728
 41.50  1344.457  976.508  937.194   39.314     3.805 1493.858 1205.661  288.197     0.000  212.024   50.165  161.859
 41.60  1334.538  988.092  950.680   37.412    13.230 1428.286 1188.164  240.122     0.000  161.959   29.959  132.000
 41.70  1292.568 1014.211  970.881   43.330     3.805 1325.518 1147.567  177.951     0.000   81.029   20.207   60.822
 41.80  1341.157  989.000  989.000    0.000     1.902 1417.007 1215.795  201.212     0.000  141.953   20.107  121.847
 41.90  1312.222 1046.600 1036.032   10.568     9.511 1522.446 1348.904  173.542     0.000  423.546  220.468  203.078
 42.00  1236.217 1122.935 1100.107   22.827     0.000 1425.776 1253.964  171.812     0.000   91.184    9.953   81.231
 42.10  1217.766 1029.952  995.710   34.242     3.805 1392.800 1205.770  187.031     0.000  270.635  119.735  150.901
 42.20  1170.206 1091.505 1076.075   15.430     1.902 1401.316 1203.909  197.407     0.000  252.539   20.106  232.433
 42.30  1162.663 1120.858 1071.398   49.459     0.000 1392.533 1164.085  228.449     0.000  251.835   89.876  161.959
 42.40  1356.413 1018.098  984.913   33.185    28.534 1515.266 1313.752  201.513     0.000  263.196   60.118  203.078
 42.50  1277.065 1081.496 1041.548   39.948     9.511 1511.895 1274.022  237.874     0.000  333.568   80.024  253.545
 42.60  1246.179 1113.892 1083.133   30.759    39.948 1474.411 1264.730  209.681     0.000  232.031   60.420  171.611
 42.70  1203.924 1148.811 1102.099   46.712     0.000 1577.487 1348.952  228.535     0.000  190.811   79.823  110.988
 42.80  1291.974 1137.313 1109.624   27.689     0.000 1477.311 1292.226  185.085     0.000  160.149  109.682   50.468
 42.90  1201.927 1151.677 1112.434   39.242    47.557 1597.130 1405.343  191.786     0.000  493.820  240.275  253.545
 43.00  1229.913 1090.384 1056.566   33.818     1.902 1550.987 1295.474  255.513     0.000  212.427   50.065  162.361
 43.10  1305.889 1024.773 1009.555   15.218     7.609 1644.677 1381.468  263.209     0.000  385.042   80.426  304.616
 43.20  1271.799 1037.260 1007.669   29.591     0.000 1581.771 1322.237  259.534     0.000  282.499   79.623  202.877
 43.30  1301.644 1072.005 1072.005    0.000     0.000 1642.293 1354.442  287.852     0.000  352.971   90.279  262.692
 43.40  1124.214 1115.139 1094.679   20.460    36.144 1601.917 1363.527  238.390     0.000  464.766  322.812  141.953
 43.50  1288.504 1016.292 1001.343   14.950    81.799 1483.630 1278.441  205.189     0.000  596.063  454.311  141.752
 43.60  1161.641 1114.632 1072.659   41.973    79.896 1526.126 1244.199  281.927     0.000  403.642  211.020  192.622
 43.70  1106.405 1163.856 1142.483   21.373   106.529 1378.191 1198.509  179.681     0.000  385.244  273.552  111.693
 43.80  1200.715 1161.740 1133.532   28.208   119.845 1370.881 1167.422  203.459     0.000  425.056  252.440  172.616
 43.90  1085.244 1169.466 1133.123   36.343   127.454 1391.410 1238.708  152.702     0.000  455.718  323.718  132.000
 44.00  1170.196 1157.507 1094.591   62.916    85.603 1487.819 1270.829  216.990     0.000  333.469  181.463  152.006
 44.10  1149.793 1127.020 1106.055   20.965   100.822 1465.259 1243.685  221.575     0.000  506.689  293.859  212.829
 44.20  1160.161 1140.610 1109.106   31.504   106.529 1347.955 1156.213  191.743     0.000  394.795  212.226  182.569
 44.30  1117.785 1208.474 1149.953   58.521    58.971 1501.693 1249.079  252.615     0.000  435.410  354.179   81.231
 44.40  1249.572 1147.837 1127.279   20.558    83.701 1508.925 1233.697  275.228     0.000  362.926  241.884  121.042
 44.50  1162.603 1102.014 1102.014    0.000    68.483 1434.693 1214.502  220.191     0.000  374.286  221.978  152.308
 44.60  1222.233 1081.046 1081.046    0.000    87.506 1444.768 1221.420  223.348     0.000  435.008  303.008  132.000
 44.70  1241.942 1061.299 1061.299    0.000     3.805 1582.809 1333.435  249.375     0.000  415.705  202.776  212.929
 44.80  1232.460 1083.486 1083.486    0.000    64.678 1513.593 1295.698  217.896     0.000  534.737  353.576  181.161
 44.90  1170.831 1067.254 1067.254    0.000    64.678 1379.049 1123.148  255.901     0.000  394.091  181.765  212.326
 45.00  1305.371  994.940  994.940    0.000    79.896 1513.069 1248.563  264.506     0.000  627.831  313.363  314.468
 45.10  1226.237 1074.811 1063.397   11.414    72.287 1404.988 1118.998  285.990     0.000  425.056  262.593  162.462
 45.20  1173.870 1119.021 1119.021    0.000    74.190 1371.222 1151.638  219.585     0.000  404.547  141.953  262.593
 45.30  1311.746  982.328  982.328    0.000    93.213 1509.530 1269.065  240.465     0.000  556.654  253.646  303.008
 45.40  1152.915 1053.463 1053.463    0.000    39.948 1508.495 1262.623  245.873     0.000  494.926  182.569  312.357
 45.50  1181.384 1042.256 1024.501   17.755    28.534 1459.678 1159.940  299.739     0.000  455.214  131.598  323.616
 45.60  1133.519 1143.313 1143.313    0.000    37.873 1349.132 1149.909  199.223     0.000  271.742  130.191  141.551
 45.70  1142.864 1069.097 1069.097    0.000     3.805 1492.186 1219.984  272.202     0.000  577.161  242.184  334.977
 45.80  1095.174 1147.017 1147.017    0.000     3.805 1504.423 1280.299  224.124     0.000  597.771  232.936  364.835
 45.90  1098.886 1115.280 1115.280    0.000     5.707 1470.438 1175.370  295.068     0.000  303.008   50.568  252.440
 46.00  1094.194 1153.818 1153.818    0.000    62.776 1487.643 1176.103  311.540     0.000  475.825  192.119  283.705
 46.10  1293.427 1049.533 1049.533    0.000    24.730 1538.831 1289.978  248.853     0.000  577.163  293.055  284.108
 46.20  1156.563 1104.483 1090.386   14.097     0.000 1468.495 1211.338  257.156     0.000  415.203   71.077  344.126
 46.30  1126.536 1124.803 1124.803    0.000     0.000 1573.728 1239.530  334.198     0.000  607.222  333.268  273.954
 46.40  1167.890 1114.826 1114.826    0.000     0.000 1589.678 1269.313  320.365     0.000  505.583  150.499  355.084
 46.50  1217.053 1056.731 1056.731    0.000    34.241 1513.499 1233.170  280.330     0.000  709.565  415.103  294.463
 46.60  1175.000 1094.425 1094.425    0.000    74.190 1510.556 1183.665  326.891     0.000  506.486  242.485  264.001
 46.70  1204.352 1067.445 1067.445    0.000    76.092 1434.514 1134.989  299.525     0.000  587.618  354.079  233.539
 46.80  1180.250 1111.998 1111.998    0.000    66.580 1464.780 1156.954  307.826     0.000  597.873  313.564  284.309
 46.90  1157.361 1100.308 1100.308    0.000    49.460 1372.132 1083.631  288.501     0.000  304.013  111.291  192.723
 47.00  1094.646 1146.750 1146.750    0.000    60.874 1390.365 1037.106  353.259     0.000  456.521  172.616  283.905
 47.10  1203.755 1082.479 1070.220   12.259    34.241 1521.584 1187.905  333.679     0.000  780.038  384.339  395.699
 47.20  1222.538 1119.698 1119.698    0.000    53.264 1423.791 1144.413  279.379     0.000  283.705  111.089  172.616
 47.30  1213.731 1109.561 1109.561    0.000    45.655 1437.792 1199.010  238.782     0.000  374.687  181.965  192.722
 47.40  1237.914 1109.956 1109.956    0.000    19.023 1363.263 1112.420  250.843     0.000  354.380  151.504  202.876
 47.50  1226.479 1115.344 1103.507   11.837    39.948 1414.584 1105.289  309.296     0.000  334.274  181.966  152.308
 47.60  1185.770 1050.320 1050.320    0.000    39.948 1374.935 1150.248  224.687     0.000  172.415   81.030   91.385
 47.70  1287.526 1066.480 1066.480    0.000    22.828 1424.190 1122.892  301.298     0.000  354.783  151.705  203.078
 47.80  1180.799 1077.787 1077.787    0.000     3.805 1391.370 1117.483  273.887     0.000  253.645   60.822  192.823
 47.90  1317.188 1042.457 1042.457    0.000    39.948 1511.994 1219.126  292.868     0.000  454.914  252.440  202.474
 48.00  1233.460 1008.738 1008.738    0.000    57.069 1483.585 1226.126  257.459     0.000  466.776  223.083  243.693
 48.10  1279.212 1067.755 1067.755    0.000    55.080 1501.436 1174.027  327.409     0.000  253.142   80.728  172.414
 48.20  1270.283  989.885  989.885    0.000    39.948 1394.650 1116.961  277.689     0.000  283.503   50.367  233.136
 48.30  1208.074 1062.568 1062.568    0.000     5.707 1582.547 1245.021  337.526     0.000  384.842  100.634  284.208
 48.40  1192.980 1111.846 1111.846    0.000    49.027 1494.002 1199.925  294.078     0.000  506.386  151.804  354.582
 48.50  1202.391 1068.677 1068.677    0.000    55.167 1476.110 1182.422  293.688     0.000  344.427  181.965  162.462
 48.60  1236.918 1054.589 1054.589    0.000    49.460 1575.759 1315.360  260.398     0.000  487.185   70.876  416.309
 48.70  1217.295  938.045  932.550    5.496    32.339 1459.554 1203.565  255.989     0.000  455.617  151.303  304.314
 48.80  1251.949 1002.988  979.104   23.884     5.707 1511.772 1237.972  273.800     0.000  270.133  119.634  150.498
 48.90  1242.608 1012.632  979.448   33.185     7.609 1492.484 1153.704  338.780     0.000  404.044  160.351  243.693
 49.00  1397.372 1056.858 1056.858    0.000    64.678 1621.108 1345.751  275.357     0.000  556.955  272.647  284.309
 49.10  1337.231 1041.171 1017.709   23.462    39.948 1722.108 1396.772  325.335     0.000  354.079  151.303  202.776
 49.20  1267.240  995.399  985.887    9.511    43.753 1691.974 1304.079  387.895     0.000  526.292  201.569  324.723
 49.30  1255.804 1041.084 1041.084    0.000    85.603 1509.653 1250.941  258.712     0.000  456.119  212.426  243.693
 49.40  1209.752 1087.891 1081.338    6.552    43.753 1553.135 1232.513  320.622     0.000  464.564  200.865  263.699
 49.50  1125.766 1119.821 1100.586   19.234    19.023 1486.601 1218.206  268.396     0.000  352.771  139.741  213.030
 49.60  1178.359 1074.390 1074.390    0.000    93.213 1618.040 1345.840  272.200     0.000  627.529  404.144  223.385
 49.70  1193.839 1026.727  995.656   31.071     7.609 1635.064 1311.416  323.648     0.000  403.036  271.136  131.900
 49.80  1131.393 1091.627 1091.627    0.000    58.971 1551.157 1261.360  289.797     0.000  486.180  272.948  213.231
 49.90  1114.477 1061.104 1049.690   11.414    22.828 1528.026 1262.915  265.110     0.000  373.884  180.960  192.924
 50.00  1129.904 1048.794 1038.226   10.568    19.023 1478.219 1205.714  272.505     0.000  362.622  200.260  162.361
 50.10  1294.922 1037.599 1037.599    0.000    43.753 1594.393 1302.260  292.133     0.000  505.884  282.499  223.385
 50.20  1340.196 1050.521 1049.676    0.845   134.889 1688.589 1440.555  248.034     0.000  525.589  342.819  182.770
 50.30  1233.930 1076.432 1073.050    3.382    15.218 1654.877 1288.945  365.933     0.000  453.404  240.776  212.628
 50.40  1247.809 1024.497 1024.074    0.423    74.059 1570.216 1324.303  245.913     0.000  513.622  310.746  202.876
 50.50  1188.399 1103.865 1076.387   27.478    45.568 1792.320 1424.743  367.577     0.000  524.181  210.417  313.764
 50.60  1277.359 1060.093 1060.093    0.000    87.114 1440.348 1183.883  256.465     0.000  363.928  211.619  152.308
 50.70  1272.595  983.386  973.663    9.723    34.198 1494.687 1197.847  296.840     0.000  311.652  160.049  151.603
 50.80  1232.030 1067.174 1049.842   17.332    51.362 1534.208 1241.948  292.260     0.000  374.686  192.319  182.367
 50.90  1121.311 1127.427 1074.389   53.039   136.791 1418.656 1213.380  205.276     0.000  424.351  272.042  152.308
 51.00  1262.574 1073.476 1045.575   27.901   138.563 1456.641 1280.419  176.222     0.000  525.182  353.270  171.911
 51.10  1128.792 1071.860 1029.776   42.084   146.129 1544.500 1327.681  216.819     0.000  627.629  444.859  182.770
 51.20  1201.618  989.383  963.442   25.941    70.299 1551.461 1271.391  280.071     0.000  526.190  302.805  223.385
 51.30  1218.561 1001.658  967.832   33.826   178.816 1495.907 1268.495  227.411     0.000  486.580  263.195  223.385
 51.40  1302.239 1020.800  996.185   24.615    76.092 1472.217 1161.104  311.113     0.000  384.842  151.705  233.137
 51.50  1305.715 1003.482  971.143   32.339    45.655 1663.261 1327.203  336.059     0.000  584.901  291.344  293.557
 51.60  1218.555 1054.752 1028.980   25.773    95.115 1540.169 1301.516  238.653     0.000  313.361  111.290  202.072
 51.70  1256.964 1106.392 1070.180   36.212   206.699 1535.249 1361.016  174.234     0.000  626.220  383.532  242.687
 51.80  1244.054 1026.322  983.433   42.889   153.782 1449.381 1274.629  174.753     0.000  422.841  200.964  221.877
 51.90  1157.423 1092.630 1040.989   51.641   172.326 1502.606 1371.779  130.827     0.000  616.772  332.564  284.208
 52.00  1178.432 1023.280  983.152   40.128   174.750 1467.801 1351.761  116.041     0.000  474.917  241.580  233.338
 52.10  1148.581 1040.008  996.355   43.653   157.456 1452.582 1329.797  122.785     0.000  464.763  272.041  192.722
 52.20  1107.093 1098.881 1046.886   51.995   165.196 1395.033 1244.837  150.195     0.000  465.164  262.388  202.775
 52.30  1210.070 1068.543  984.302   84.241   114.138 1556.998 1350.253  206.746     0.000  516.539  191.615  324.924
 52.40  1159.186 1131.002 1050.693   80.309   148.379 1490.581 1304.156  186.425     0.000  475.218  292.650  182.568
 52.50  1122.227 1138.038 1066.943   71.095   163.598 1596.546 1428.365  168.181     0.000  434.905  232.029  202.877
 52.60  1151.531 1103.186 1024.215   78.971   152.184 1479.508 1328.362  151.146     0.000  453.806  311.652  142.154
 52.70  1149.800 1106.804 1041.466   65.338   144.488 1404.064 1220.665  183.398     0.000  343.922  181.762  162.160
 52.80  1151.828 1091.256 1033.454   57.802   144.575 1482.588 1276.060  206.528     0.000  263.296   90.680  172.616
 52.90  1127.809 1047.534  939.063  108.470    87.506 1437.058 1199.404  237.654     0.000  372.170  200.763  171.407
 53.00  1233.316 1115.484 1025.385   90.099   155.814 1441.641 1179.517  262.124     0.000  475.419  232.129  243.290
 53.10  1152.572 1160.257 1052.364  107.893   123.649 1267.676 1019.169  248.507     0.000  242.184   49.764  192.420
 53.20  1213.423 1055.410  946.082  109.327   117.942 1394.346 1175.585  218.761     0.000  303.408   90.580  212.828
 53.30  1201.712 1096.533  988.788  107.745    77.994 1192.828  975.838  216.990     0.000  303.508  121.141  182.367
 53.40  1251.252 1083.272  983.455   99.817    66.493 1356.078 1128.977  227.101     0.000  312.655   70.272  242.383
 53.50  1067.212 1153.820 1027.868  125.952    85.603 1378.863 1167.712  211.151     0.000  162.160   20.308  141.852
 53.60  1134.010 1126.965 1063.711   63.254    34.241 1551.146 1221.754  329.393     0.000  333.768   30.260  303.508
 53.70  1139.674 1127.314 1047.663   79.651    24.730 1572.213 1160.328  411.884     0.000  324.219   10.053  314.166
 53.80  1159.861 1130.373 1061.039   69.334    34.241 1363.600 1064.211  299.389     0.000  171.608    0.000  171.608
 53.90  1165.906 1047.118 1022.600   24.518    19.023 1409.617 1141.133  268.484     0.000  203.078    0.000  203.078
 54.00  1214.691  987.751  975.069   12.682     1.902 1482.712 1175.148  307.564     0.000  172.011   30.159  141.852
 54.10  1207.144 1032.725 1016.027   16.698     9.511 1459.972 1124.395  335.577     0.000  323.212   10.053  313.159
 54.20  1295.078  962.914  962.914    0.000     0.000 1446.606 1105.155  341.451     0.000  221.170    0.000  221.170
 54.30  1181.131 1061.668 1037.361   24.307     7.609 1380.770 1096.648  284.123     0.000  201.869    0.000  201.869
 54.40  1199.628  983.080  940.596   42.485    16.343 1237.840  997.205  240.636     0.000  139.741    0.000  139.741
 54.50  1176.811 1068.096 1050.975   17.121     7.609 1339.440  982.331  357.108     0.000  253.242   10.154  243.088
 54.60  1183.941 1064.051 1026.148   37.903    20.925 1405.885 1079.863  326.022     0.000  171.608    0.000  171.608
 54.70  1145.729 1063.245 1030.415   32.830    11.414 1341.818 1037.629  304.189     0.000  231.627    0.000  231.627
 54.80  1197.977 1052.130 1024.652   27.478     1.902 1502.383 1182.583  319.800     0.000  253.143    0.000  253.143
 54.90  1329.755 1013.492  983.690   29.802     3.805 1451.283 1122.232  329.051     0.000  253.142   20.107  233.035
 55.00  1313.709 1025.530  993.826   31.705     0.000 1487.083 1243.289  243.795     0.000  241.480   49.864  191.616
 55.10  1245.440 1031.120 1005.121   25.998    20.925 1507.871 1281.586  226.285     0.000  394.893   91.183  303.709
 55.20  1340.708 1062.620 1044.020   18.600    13.316 1454.133 1163.391  290.743     0.000  263.699   91.183  172.515
 55.30  1301.805 1015.994  994.857   21.137     0.000 1425.692 1099.407  326.285     0.000  313.159   80.325  232.834
 55.40  1224.525 1030.779 1000.554   30.225     0.000 1361.199 1020.214  340.985     0.000  343.623  120.238  223.385
 55.50  1293.876  950.097  942.277    7.821     5.707 1451.069 1162.958  288.111     0.000  324.420   70.976  253.444
 55.60  1296.650  967.301  932.636   34.664     0.000 1459.715 1112.335  347.380     0.000  131.195    0.000  131.195
 55.70  1327.889  963.408  961.717    1.691     0.000 1562.168 1176.222  385.946     0.000  334.473   10.053  324.420
 55.80  1262.295 1009.953  980.573   29.380     7.609 1486.263 1118.477  367.786     0.000  283.805    0.000  283.805
 55.90  1198.092 1103.548 1087.061   16.487    24.730 1425.560 1001.620  423.939     0.000  323.616   40.616  283.000
 56.00  1166.875 1156.115 1080.750   75.365    20.925 1497.758 1105.244  392.514     0.000  232.632   30.260  202.372
 56.10  1211.637 1092.404 1041.495   50.910    34.241 1562.040 1170.435  391.605     0.000  293.354   70.876  222.478
 56.20  1192.272 1093.092 1057.159   35.932     0.000 1620.536 1204.938  415.598     0.000  241.880   40.112  201.767
 56.30  1211.422 1066.196 1032.438   33.758    30.437 1447.913 1100.835  347.078     0.000  283.402   90.780  192.621
 56.40  1240.660 1058.356 1020.285   38.071    32.339 1433.250 1082.066  351.184     0.000  212.123    9.953  202.171
 56.50  1234.395 1077.866 1011.542   66.324    45.612 1433.631 1066.191  367.440     0.000  282.394  100.632  181.762
 56.60  1246.151 1074.966  975.003   99.963    97.017 1332.686  981.030  351.656     0.000  262.892   40.414  222.478
 56.70  1208.344 1058.853 1015.365   43.488    19.023 1362.993 1014.232  348.761     0.000  232.834    0.000  232.834
 56.80  1291.348 1048.147  982.049   66.097    95.115 1412.449 1163.691  248.758     0.000  415.805  192.521  223.285
 56.90  1312.367 1033.134  998.051   35.083    91.310 1365.019 1125.901  239.118     0.000  455.213  212.024  243.189
 57.00  1204.666 1063.485 1026.443   37.042    17.121 1307.655 1025.127  282.528     0.000  151.804   40.212  111.592
 57.10  1250.024 1032.672  997.216   35.456    30.437 1360.618 1033.130  327.488     0.000  202.775    0.000  202.775
 57.20  1236.937 1039.233 1008.577   30.656     5.707 1373.375  995.387  377.988     0.000  313.864    0.000  313.864
 57.30  1245.495 1051.879 1006.238   45.641     0.000 1248.073  883.749  364.324     0.000  181.762   20.106  161.656
 57.40  1251.473 1100.976 1029.585   71.392    15.218 1347.262  997.338  349.925     0.000  303.408   20.006  283.402
 57.50  1241.493 1006.613  927.917   78.697    17.121 1309.687  927.073  382.615     0.000  294.160   20.106  274.054
 57.60  1327.762 1030.944  970.632   60.312     9.511 1400.778 1020.801  379.977     0.000  324.017   10.053  313.964
 57.70  1230.343 1057.645  996.266   61.379    32.339 1413.407 1067.500  345.907     0.000  385.142   50.366  334.776
 57.80  1295.191  962.615  925.282   37.333    43.753 1430.833 1056.697  374.136     0.000  475.622  100.735  374.887
 57.90  1310.804 1019.280  996.241   23.039    72.287 1439.691 1050.072  389.619     0.000  486.077  151.502  334.574
 58.00  1367.941  947.288  909.066   38.222    19.023 1393.428 1029.060  364.368     0.000  324.017    0.000  324.017
 58.10  1190.743  999.433  956.371   43.062    41.851 1295.120  884.189  410.930     0.000  526.592   90.882  435.710
 58.20  1249.090  997.012  955.071   41.941    32.339 1329.576  981.768  347.808     0.000  384.940   20.308  364.633
 58.30  1262.019 1050.503  998.539   51.964    26.632 1467.442 1118.812  348.630     0.000  293.354   60.520  232.834
 58.40  1195.700 1039.164  973.033   66.132    64.678 1328.623 1002.172  326.451     0.000  373.580  130.592  242.988
 58.50  1293.330  992.184  959.268   32.916     0.000 1458.887 1100.491  358.396     0.000  302.702    0.000  302.702
 58.60  1283.173  981.394  956.876   24.519     3.805 1431.387 1067.666  363.721     0.000  384.739   81.231  303.508
 58.70  1277.285 1023.225  990.943   32.282     0.000 1431.353 1064.516  366.837     0.000  263.396   20.106  243.290
 58.80  1321.441  987.857  966.086   21.771     0.000 1412.474 1007.331  405.143     0.000  313.561    9.953  303.609
 58.90  1227.839 1004.765  955.068   49.698    49.460 1337.842 1005.591  332.251     0.000  393.787  160.953  232.834
 59.00  1202.426 1104.424 1039.444   64.980    60.874 1286.561 1009.480  277.081     0.000  313.058  151.000  162.059
 59.10  1212.899  994.368  951.714   42.654    95.115 1392.702 1136.673  256.028     0.000  405.147  252.839  152.308
 59.20  1272.762 1066.514  978.316   88.198    85.603 1221.544 1019.686  201.857     0.000  192.823   70.976  121.847
 59.30  1230.760 1048.028  960.361   87.668    64.678 1363.646 1173.374  190.272     0.000  243.190  141.651  101.539
 59.40  1144.462 1129.405 1046.566   82.839    83.701 1290.495 1055.606  234.889     0.000  344.526  101.035  243.492
 59.50  1128.959 1103.742 1012.814   90.928    45.655 1292.009 1009.304  282.704     0.000  222.881   10.154  212.728
 59.60  1047.385 1131.990 1084.187   47.804    60.874 1241.381  960.277  281.105     0.000  343.923  150.999  192.924
 59.70  1182.119 1077.540 1016.719   60.820    49.460 1374.968 1035.716  339.252     0.000  282.799   90.278  192.521
 59.80  1176.161 1040.279  956.853   83.425    58.971 1320.487 1026.717  293.770     0.000  344.022  131.295  212.728
 59.90  1104.961 1096.525  996.319  100.206    19.023 1256.543  943.281  313.262     0.000  323.614   20.308  303.306
 60.00  1072.575 1053.445  986.925   66.520     0.000 1355.122  993.001  362.121     0.000  222.075    0.000  222.075
 60.10  1200.691 1089.216 1049.303   39.913    66.580 1391.691 1129.053  262.639     0.000  363.626  141.148  222.478
 60.20  1175.808 1040.264  993.068   47.196    26.632 1311.537  996.378  315.158     0.000  272.945   20.308  252.638
 60.30  1094.126 1170.866 1130.990   39.876    55.167 1289.572 1074.402  215.170     0.000  394.188  191.514  202.674
 60.40  1133.384 1066.843 1010.322   56.521     0.000 1377.005 1059.410  317.595     0.000  241.480  119.735  121.746
 60.50  1144.281 1060.289 1010.454   49.835    55.167 1416.433 1166.411  250.022     0.000  355.083  141.852  213.231
 60.60  1243.208 1082.964 1004.131   78.833    45.655 1317.897 1056.423  261.474     0.000  232.432  110.586  121.847
 60.70  1203.848 1063.803 1001.383   62.420    13.316 1377.304 1111.852  265.452     0.000  202.977    0.000  202.977
 60.80  1082.307 1153.768 1058.623   95.145    79.896 1227.417 1032.606  194.811     0.000  253.746   91.284  162.462
 60.90  1155.844 1111.999  996.568  115.431   128.751 1318.985 1198.579  120.406     0.000  332.363  170.002  162.361
 61.00  1232.349 1070.161  960.864  109.297    83.527 1339.862 1174.799  165.063     0.000  343.319  221.473  121.847
 61.10  1130.417 1071.638  959.448  112.190    62.689 1311.283 1125.771  185.512     0.000  201.267  109.983   91.284
 61.20  1115.375 1134.690 1029.519  105.170    79.896 1286.032 1129.224  156.808     0.000  150.699   89.776   60.923
 61.30  1137.264 1091.654 1000.521   91.133    13.316 1332.046 1138.404  193.642     0.000  343.823  191.717  152.107
 61.40  1104.456 1053.589  962.719   90.870    70.211 1344.617 1137.840  206.776     0.000  413.993  191.716  222.277
 61.50  1064.531 1062.773  971.235   91.538    68.178 1317.167 1126.257  190.909     0.000  403.938  151.603  252.335
 61.60  1126.579 1060.059  962.477   97.582    66.450 1356.769 1183.708  173.060     0.000  313.158   80.727  232.431
 61.70  1073.693 1129.590 1040.770   88.820    96.887 1278.900 1148.292  130.607     0.000  303.609   80.626  222.982
 61.80  1070.616 1065.162  975.117   90.045    36.144 1407.572 1228.934  178.638     0.000  344.629  161.859  182.770
 61.90  1095.367 1114.010 1017.130   96.880    32.209 1424.735 1214.541  210.194     0.000  314.569  101.338  213.232
 62.00  1197.813 1093.339 1029.848   63.491    72.113 1459.879 1224.264  235.615     0.000  384.739  161.958  222.781
 62.10  1132.623 1086.474 1044.256   42.218    13.316 1408.737 1194.566  214.172     0.000  445.964  233.035  212.929
 62.20  1070.764 1076.652  994.585   82.067    13.316 1454.178 1218.041  236.138     0.000  516.941  243.088  273.852
 62.30  1085.247 1098.761 1012.112   86.649    50.753 1414.749 1215.233  199.516     0.000  525.282  292.851  232.431
 62.40  1031.150 1146.895 1069.217   77.678    83.614 1415.959 1218.992  196.967     0.000  617.673  425.153  192.521
 62.50  1180.213 1073.899  989.892   84.006    83.701 1254.053 1087.648  166.405     0.000  405.752  283.906  121.847
 62.60  1077.696 1084.766  992.082   92.685    55.036 1268.099 1127.466  140.633     0.000  444.654  212.123  232.531
 62.70  1135.029 1100.914 1008.166   92.749    75.657 1428.626 1255.958  172.668     0.000  414.999  293.656  121.343
 62.80  1164.525  998.352  918.784   79.568    11.414 1437.266 1265.418  171.848     0.000  354.277  172.112  182.165
 62.90  1142.408 1092.939  984.661  108.278     1.902 1311.381 1096.940  214.440     0.000  375.290  263.598  111.693
 63.00  1062.656 1183.574 1084.535   99.039    19.023 1452.874 1263.473  189.400     0.000  455.514  253.041  202.473
 63.10  1043.323 1116.019 1021.442   94.577    15.218 1360.014 1192.749  167.265     0.000  384.940  202.674  182.266
 63.20  1085.233 1120.454 1024.693   95.761    20.882 1333.852 1175.060  158.792     0.000  293.455  101.136  192.319
 63.30  1216.924 1088.679  999.196   89.483    77.994 1386.423 1195.252  191.172     0.000  424.850  232.632  192.218
 63.40  1170.775 1069.742  968.938  100.805    64.113 1364.476 1179.013  185.463     0.000  403.338  241.682  161.656
 63.50  1154.586 1035.416  945.211   90.206    47.557 1275.410 1115.746  159.663     0.000  313.863  181.964  131.900
 63.60  1148.736 1054.372  991.350   63.022    34.241 1257.680 1077.614  180.065     0.000  222.881   80.828  142.054
 63.70  1172.667  985.013  930.067   54.946    49.460 1289.110 1114.057  175.053     0.000  242.685  101.035  141.650
 63.80  1145.616 1127.596 1058.203   69.394    26.632 1363.224 1143.465  219.758     0.000  284.208   30.361  253.847
 63.90  1188.319 1047.708  973.033   74.675    51.362 1417.301 1184.922  232.379     0.000  233.438   20.207  213.231
 64.00  1168.886  997.630  913.862   83.767    11.414 1282.456 1099.059  183.397     0.000  273.752  121.544  152.207
 64.10  1233.895 1010.108  949.905   60.202    74.190 1276.786 1103.123  173.664     0.000  232.834   70.976  161.857
 64.20  1216.203 1051.697  989.769   61.928     5.707 1413.677 1241.262  172.415     0.000  497.036  365.036  132.000
 64.30  1087.586 1094.640 1043.599   51.042     7.609 1320.808 1159.376  161.432     0.000  456.219  314.065  142.154
 64.40  1205.704 1029.964  973.596   56.368     0.000 1442.853 1179.526  263.326     0.000  232.733  131.799  100.934
 64.50  1192.178 1013.919  958.354   55.565    26.632 1390.540 1185.792  204.748     0.000  405.147  172.213  232.935
 64.60  1245.998 1036.776  986.238   50.539    34.241 1458.232 1207.099  251.132     0.000  525.684  222.781  302.903
 64.70  1134.899 1071.954 1058.993   12.961     1.902 1462.175 1243.161  219.014     0.000  424.850  151.905  272.945
 64.80   990.648 1189.757 1133.526   56.231     9.468 1469.651 1218.339  251.313     0.000  738.915  475.620  263.295
 64.90  1138.674 1044.551 1023.512   21.039    20.925 1443.891 1203.208  240.684     0.000  525.988  364.330  161.658
 65.00  1231.542 1010.092 1010.092    0.000     0.000 1510.988 1267.718  243.270     0.000  585.604  302.101  283.503
 65.10  1337.093  964.883  930.527   34.356     5.707 1614.698 1347.006  267.692     0.000  737.304  343.318  393.986
 65.20  1211.045 1100.109 1045.778   54.331    28.534 1426.203 1201.913  224.290     0.000  566.198  303.105  263.094
 65.30  1272.159  972.810  932.801   40.009     5.707 1420.708 1203.985  216.723     0.000  556.448  263.195  293.253
 65.40  1273.071 1032.182  995.332   36.851    79.896 1471.253 1218.306  252.947     0.000  555.843  232.935  322.909
 65.50  1321.530 1016.153  987.038   29.115     1.902 1476.839 1170.960  305.879     0.000  465.067  162.059  303.008
 65.60  1380.559  911.667  911.667    0.000    55.167 1417.223 1123.543  293.679     0.000  415.202  100.835  314.368
 65.70  1238.217  974.810  974.810    0.000     0.000 1452.794 1152.972  299.821     0.000  597.567  141.650  455.917
 65.80  1110.544 1083.525 1083.525    0.000    26.154 1520.709 1260.320  260.389     0.000  606.815  343.217  263.598
 65.90  1199.970 1076.856 1076.433    0.423    64.591 1354.054 1141.910  212.144     0.000  486.278  182.367  303.911
 66.00  1205.853 1050.819 1050.819    0.000    11.414 1451.719 1238.281  213.438     0.000  536.543  172.213  364.330
 66.10  1135.969 1050.987 1040.322   10.665    28.534 1395.123 1163.917  231.206     0.000  537.854  152.207  385.646
 66.20  1144.310 1003.375 1003.375    0.000    13.316 1452.201 1184.286  267.915     0.000  688.952  263.497  425.455
 66.30  1236.019  986.239  986.239    0.000     3.805 1451.881 1182.592  269.289     0.000  485.169   70.976  414.193
 66.40  1219.660  960.798  960.798    0.000     7.609 1482.069 1177.539  304.530     0.000  555.845  151.202  404.643
 66.50  1209.599  922.127  922.127    0.000    28.534 1475.093 1150.336  324.757     0.000  717.703  242.989  474.714
 66.60  1308.715  908.948  908.948    0.000     7.609 1391.881 1126.045  265.837     0.000  466.576  172.214  294.362
 66.70  1369.900  964.565  945.481   19.084     3.805 1524.778 1172.825  351.953     0.000  656.380  161.457  494.923
 66.80  1244.443 1027.055 1027.055    0.000     0.000 1514.925 1242.261  272.664     0.000  596.360  181.865  414.496
 66.90  1297.143  985.671  960.543   25.128    15.218 1468.327 1235.350  232.977     0.000  596.161  151.906  444.255
 67.00  1252.821  954.508  941.403   13.105    11.414 1371.560 1182.163  189.397     0.000  424.850   60.822  364.028
 67.10  1363.880  949.470  926.381   23.089    49.460 1483.493 1224.752  258.741     0.000  617.675  223.184  394.491
 67.20  1202.212  978.349  971.570    6.779     9.511 1407.977 1152.941  255.036     0.000  445.665  101.438  344.227
 67.30  1261.550 1013.346 1013.346    0.000    11.414 1422.899 1195.878  227.022     0.000  432.998   70.273  362.725
 67.40  1297.130  965.586  965.586    0.000    26.632 1404.996 1201.882  203.114     0.000  503.070   80.226  422.844
 67.50  1239.202 1057.376 1033.818   23.559     5.707 1510.081 1258.984  251.096     0.000  466.071  253.041  213.030
 67.60  1268.824 1075.966 1030.542   45.424     9.511 1444.706 1180.035  264.671     0.000  577.461  242.988  334.473
 67.70  1246.818 1070.944 1045.157   25.787     0.000 1427.679 1202.951  224.728     0.000  434.803  171.608  263.195
 67.80  1275.332  992.445  968.224   24.221     0.000 1352.375 1100.331  252.045     0.000  454.813  181.463  273.350
 67.90  1134.151 1062.562 1008.147   54.415    20.925 1406.836 1134.517  272.318     0.000  515.731  243.189  272.542
 68.00  1185.956 1030.498  972.129   58.369    24.730 1370.003 1107.496  262.507     0.000  475.519  262.892  212.627
 68.10  1101.235 1091.059 1052.451   38.608    15.218 1366.548 1117.612  248.936     0.000  516.538  141.953  374.585
 68.20  1176.685 1069.971 1011.934   58.036    62.776 1393.738 1146.579  247.158     0.000  374.182  101.136  273.046
 68.30  1125.310 1113.512 1060.258   53.253    51.362 1414.650 1170.613  244.037     0.000  515.228   91.284  423.943
 68.40  1137.593 1121.620 1040.474   81.146    64.678 1422.974 1213.128  209.846     0.000  494.321  251.836  242.485
 68.50  1166.310 1091.070 1008.756   82.314    39.818 1496.808 1227.993  268.815     0.000  546.999  131.900  415.100
 68.60  1145.755 1069.719  998.879   70.840    85.603 1382.621 1164.004  218.617     0.000  424.850  111.693  313.158
 68.70  1181.511 1069.785  989.034   80.750    66.580 1386.296 1160.977  225.319     0.000  576.655  243.391  333.264
 68.80  1141.107 1014.213 1014.213    0.000    57.069 1362.871 1188.085  174.786     0.000  354.479   81.231  273.248
 68.90  1253.173  963.485  942.014   21.471    45.655 1292.322 1102.360  189.962     0.000  233.237   40.616  192.621
 69.00  1217.463 1023.414 1003.710   19.704    85.603 1415.184 1221.422  193.762     0.000  395.398  202.474  192.924
 69.10  1182.632 1032.140 1006.611   25.529    39.948 1401.946 1202.393  199.553     0.000  384.035  111.089  272.945
 69.20  1190.848 1076.257 1032.096   44.162    57.069 1343.145 1167.758  175.387     0.000  303.306   80.929  222.378
 69.30  1064.873 1154.577 1092.849   61.729    43.753 1351.457 1150.645  200.812     0.000  515.834  212.628  303.206
 69.40  1120.126 1101.906 1036.278   65.628    39.948 1327.903 1130.978  196.925     0.000  324.220   81.231  242.989
 69.50  1045.045 1052.508  991.266   61.242    62.776 1400.358 1168.936  231.422     0.000  546.599  303.510  243.089
 69.60  1137.065 1077.518 1046.390   31.128    49.460 1333.467 1096.904  236.562     0.000  403.839   40.414  363.424
 69.70  1122.259 1108.227 1054.379   53.847    57.069 1351.668 1121.765  229.903     0.000  333.871   60.923  272.948
 69.80  1103.328 1063.359 1039.602   23.757    47.557 1387.679 1130.713  256.966     0.000  343.922   40.616  303.306
 69.90  1190.451 1128.864 1061.943   66.922    41.851 1432.251 1204.773  227.478     0.000  495.527  313.765  181.763
 70.00  1055.284 1120.183 1064.638   55.545     7.609 1291.320 1083.163  208.157     0.000  272.947  121.243  151.703
 70.10  1160.734 1122.207 1059.846   62.361    66.580 1425.507 1213.674  211.832     0.000  504.373  261.889  242.484
 70.20  1173.545 1075.831 1034.481   41.350    43.753 1488.587 1277.664  210.923     0.000  455.415  253.043  202.372
 70.30  1149.440 1061.238 1031.930   29.309    32.339 1386.776 1180.480  206.297     0.000  475.019  252.440  222.580
 70.40  1208.130 1083.037 1040.183   42.854    51.362 1419.939 1216.669  203.270     0.000  444.657  272.948  171.709
 70.50  1094.488 1110.602 1051.680   58.922    79.896 1342.379 1146.496  195.883     0.000  263.799  152.308  111.491
 70.60  1096.574 1066.762 1015.362   51.400   106.442 1365.767 1195.521  170.246     0.000  344.628  182.267  162.361
 70.70  1075.708 1125.690 1031.162   94.528   161.174 1309.091 1157.780  151.310     0.000  414.197  211.623  202.574
 70.80  1087.175 1119.167 1029.642   89.525   151.271 1223.700 1036.638  187.062     0.000  333.568  131.296  202.271
 70.90   985.248 1134.657 1038.119   96.538   108.214 1233.218 1068.502  164.716     0.000  364.735  212.427  152.308
 71.00  1145.538 1057.378  952.062  105.315   149.934 1319.767 1133.219  186.547     0.000  567.107  324.220  242.887
 71.10  1120.655 1074.213  997.020   77.194    95.071 1360.622 1166.862  193.761     0.000  534.937  322.411  212.526
 71.20  1042.573 1111.596 1006.889  104.708    95.071 1369.101 1192.067  177.034     0.000  504.074  302.204  201.870
 71.30  1072.807 1112.599 1000.157  112.443   127.193 1356.785 1188.053  168.732     0.000  534.133  342.618  191.515
 71.40   991.626 1109.581 1006.804  102.777   130.258 1318.129 1159.514  158.616     0.000  494.321  292.150  202.171
 71.50  1094.780 1056.800  970.143   86.656   111.149 1312.074 1191.200  120.873     0.000  513.722  321.806  191.916
 71.60  1134.402 1025.662  923.163  102.499    93.126 1393.133 1184.370  208.763     0.000  565.802  383.234  182.568
 71.70  1149.885 1084.258  981.195  103.064    30.437 1353.928 1182.385  171.542     0.000  383.234  241.481  141.752
 71.80  1165.017 1032.543  928.794  103.750   110.333 1344.193 1133.437  210.755     0.000  465.872  272.948  192.924
 71.90  1139.927 1074.950  980.624   94.326    83.614 1391.877 1171.962  219.915     0.000  535.843  363.529  172.314
 72.00  1285.629 1063.263  959.850  103.412    58.971 1295.338 1120.118  175.220     0.000  404.344  182.468  221.876
 72.10  1188.932 1074.732  980.324   94.407    66.580 1325.988 1084.799  241.190     0.000  435.310  283.605  151.705
 72.20  1147.991 1110.048 1006.624  103.424    70.342 1294.085 1070.276  223.809     0.000  432.193  280.690  151.503
 72.30  1132.945 1084.368  981.362  103.006    95.028 1328.928 1163.398  165.530     0.000  534.335  392.583  141.752
 72.40  1136.928 1108.155 1012.062   96.093    92.953 1403.769 1179.870  223.899     0.000  535.743  383.435  152.308
 72.50  1156.147 1079.902  978.766  101.136   113.573 1415.747 1229.809  185.938     0.000  595.257  382.831  212.426
 72.60  1190.929 1004.035  913.560   90.475   124.639 1205.893  997.297  208.596     0.000  533.429  361.418  172.011
 72.70  1112.228 1031.428  943.386   88.042   161.043 1336.065 1155.531  180.534     0.000  516.439  333.972  182.467
 72.80  1158.047 1062.147  957.542  104.605   138.694 1303.198 1080.081  223.117     0.000  523.879  371.773  152.107
 72.90  1160.050 1024.824  927.773   97.051    94.811 1292.828 1091.283  201.545     0.000  463.659  342.316  121.343
 73.00  1139.929 1043.517  945.511   98.007   117.725 1272.386 1055.661  216.726     0.000  564.595  402.837  161.757
 73.10  1167.172 1102.493 1011.948   90.545   113.660 1383.704 1162.577  221.127     0.000  526.391  344.428  181.964
 73.20  1124.863 1050.275  957.608   92.667   186.849 1359.761 1154.150  205.611     0.000  545.593  363.529  182.064
 73.30  1161.337 1048.115  941.782  106.334   132.943 1346.481 1150.427  196.055     0.000  473.412  382.128   91.284
 73.40  1281.666 1012.742  909.533  103.210   119.758 1424.348 1224.574  199.774     0.000  454.612  373.381   81.231
 73.50  1309.352  991.452  923.744   67.708   115.997 1369.397 1130.022  239.375     0.000  363.730  222.179  141.551
 73.60  1377.581  944.011  875.081   68.930    87.462 1462.174 1209.439  252.735     0.000  363.227  232.232  130.995
 73.70  1323.333 1004.152  962.421   41.731    70.385 1516.787 1306.851  209.936     0.000  403.944  212.427  191.516
 73.80  1241.366 1001.210  918.159   83.051    79.896 1450.420 1223.971  226.449     0.000  455.115  283.303  171.812
 73.90  1325.443 1017.614  938.541   79.073    77.994 1496.685 1195.829  300.855     0.000  403.541  261.789  141.752
 74.00  1395.393  947.264  880.468   66.796    91.310 1427.293 1216.231  211.061     0.000  393.589  211.623  181.966
 74.10  1404.380  891.789  836.718   55.071    74.103 1346.872 1105.596  241.275     0.000  432.594  251.434  181.160
 74.20  1235.619 1042.203  944.307   97.897    74.190 1319.850 1067.120  252.730     0.000  413.494  272.144  141.350
 74.30  1102.938 1068.941  969.732   99.209    39.948 1255.397 1033.053  222.344     0.000  413.997  272.244  141.752
 74.40  1154.011 1012.017  924.351   87.666    39.948 1453.604 1143.982  309.622     0.000  444.354  192.522  251.833
 74.50  1115.993 1054.777  936.802  117.975    74.103 1271.171 1032.403  238.768     0.000  424.649  202.675  221.974
 74.60  1133.652 1070.706  980.217   90.490    43.753 1386.865 1028.558  358.306     0.000  463.959  132.000  331.959
 74.70  1260.537  988.338  920.549   67.789    56.808 1420.934 1139.407  281.527     0.000  543.983  242.587  301.396
 74.80  1161.349 1043.934  965.611   78.323    51.362 1429.317 1063.099  366.218     0.000  625.417  222.782  402.634
 74.90  1228.427 1079.763  988.938   90.825    41.851 1370.601 1045.026  325.574     0.000  666.534  324.321  342.213
 75.00  1200.464 1047.664  951.872   95.792    87.462 1336.920  982.208  354.712     0.000  512.917  171.410  341.507
 75.10  1299.415  913.842  899.543   14.299    24.730 1403.937 1081.166  322.771     0.000  495.728  202.173  293.555
 75.20  1197.736 1102.469 1026.750   75.719    49.460 1516.125 1149.606  366.519     0.000  626.019  323.517  302.502
 75.30  1190.672 1043.391  997.434   45.957    85.603 1424.081 1122.759  301.322     0.000  625.918  303.912  322.006
 75.40  1123.167 1086.077 1051.760   34.317    26.632 1485.656 1177.803  307.853     0.000  435.410  243.090  192.320
 75.50  1254.060  978.918  943.004   35.914    53.264 1387.253 1154.278  232.976     0.000  453.604  141.149  312.455
 75.60  1192.995  984.430  980.470    3.960    32.339 1477.961 1195.388  282.573     0.000  294.463  121.847  172.616
 75.70  1172.221 1046.150  992.368   53.782    76.092 1422.710 1204.730  217.981     0.000  465.567  212.627  252.940
 75.80  1280.990  942.777  894.503   48.274    60.874 1556.467 1351.249  205.218     0.000  475.520  243.290  232.229
 75.90  1152.593 1014.268  996.400   17.868    45.655 1412.515 1198.076  214.439     0.000  283.906   71.077  212.828
 76.00  1123.428 1083.370 1028.093   55.277    26.632 1407.751 1229.119  178.631     0.000  284.006  121.847  162.160
 76.10  1153.868 1000.894  988.901   11.993    11.414 1460.455 1209.449  251.006     0.000  324.118  101.539  222.579
 76.20  1189.481 1024.844  991.247   33.597     0.000 1354.009 1091.242  262.767     0.000  243.492   50.769  192.723
 76.30  1233.387  972.336  944.963   27.374    11.414 1413.757 1208.883  204.874     0.000  476.629  273.552  203.078
 76.40  1279.760  953.651  938.778   14.873    22.828 1501.733 1258.897  242.836     0.000  414.697  131.597  283.099
 76.50  1241.914  967.190  934.624   32.566    60.656 1440.214 1261.147  179.067     0.000  465.164  282.999  182.165
 76.60  1264.099  969.733  969.733    0.000    38.046 1457.934 1210.903  247.031     0.000  506.888  233.136  273.752
 76.70  1279.231  938.214  936.128    2.085     9.338 1376.223 1150.639  225.584     0.000  272.441   20.308  252.134
 76.80  1279.924  908.639  884.351   24.289    20.925 1426.980 1200.444  226.537     0.000  394.590  131.799  262.791
 76.90  1182.686  998.911  965.904   33.007    34.241 1463.691 1233.867  229.824     0.000  404.744  192.420  212.324
 77.00  1263.102  949.253  924.247   25.006    30.437 1444.405 1272.858  171.546     0.000  394.792  202.372  192.420
 77.10  1171.241 1042.210 1010.841   31.368    26.632 1505.709 1221.498  284.210     0.000  495.323  131.195  364.129
 77.20  1294.090  969.009  969.009    0.000     0.000 1490.920 1173.207  317.713     0.000  374.988   60.923  314.065
 77.30  1272.412  941.277  938.519    2.759     5.707 1474.324 1136.982  337.343     0.000  516.638  111.592  405.047
 77.40  1274.541  955.148  955.148    0.000     0.000 1434.594 1114.155  320.438     0.000  374.786   81.231  293.555
 77.50  1328.822  969.019  946.825   22.194    34.241 1459.276 1154.447  304.829     0.000  354.277   50.769  303.508
 77.60  1308.364 1025.221 1019.514    5.707    39.948 1507.445 1246.235  261.209     0.000  526.794  152.308  374.486
 77.70  1307.982  986.415  939.433   46.983    43.753 1452.572 1158.810  293.762     0.000  475.620  242.988  232.632
 77.80  1238.534 1046.079 1018.335   27.744    26.632 1517.990 1186.870  331.119     0.000  445.360  182.467  262.892
 77.90  1270.082  979.244  979.244    0.000     1.902 1430.273 1165.819  264.454     0.000  375.492   50.769  324.723
 78.00  1290.672  961.076  908.003   53.073    22.828 1430.313 1205.938  224.375     0.000  354.379   50.769  303.610
 78.10  1326.271  956.622  892.928   63.693    13.316 1498.662 1138.666  359.997     0.000  414.297   60.822  353.475
 78.20  1327.672  964.565  951.013   13.553    19.023 1550.020 1290.066  259.954     0.000  414.999  111.390  303.609
 78.30  1295.354  926.919  896.594   30.324    20.925 1335.728 1059.945  275.782     0.000  213.030   20.308  192.722
 78.40  1240.164  985.180  963.749   21.431    43.753 1434.638 1148.008  286.630     0.000  425.354   91.284  334.070
 78.50  1153.800 1042.413  998.119   44.294    11.414 1380.725 1029.416  351.309     0.000  354.378   50.769  303.609
 78.60  1219.811 1054.410 1015.859   38.551     3.805 1446.350 1095.042  351.308     0.000  394.692   70.675  324.017
 78.70  1362.429  962.016  918.052   43.964     0.000 1483.584 1125.657  357.927     0.000  292.952   70.675  222.277
 78.80  1199.767  993.714  930.147   63.567    39.948 1431.348 1096.951  334.396     0.000  343.821   81.231  262.590
 78.90  1182.459 1032.926  954.269   78.656    11.414 1515.479 1172.221  343.258     0.000  292.648   50.669  241.980
 79.00  1197.172 1039.262  965.657   73.605    26.632 1438.095 1147.619  290.476     0.000  414.197  131.799  282.397
 79.10  1157.059  995.533  968.396   27.138    30.437 1416.947 1133.302  283.645     0.000  353.774   40.414  313.359
 79.20  1306.598 1014.434 1000.696   13.739    55.167 1443.925 1139.747  304.178     0.000  455.111  121.646  333.466
 79.30  1226.689  995.737  960.836   34.900    87.506 1500.008 1166.039  333.969     0.000  444.657  161.356  283.301
 79.40  1256.298  975.365  909.134   66.231    76.092 1461.955 1193.615  268.340     0.000  545.489  303.207  242.282
 79.50  1417.279  839.510  813.651   25.859    32.339 1496.555 1147.839  348.716     0.000  606.014  182.468  423.546
 79.60  1307.430  961.534  918.678   42.856    34.241 1493.994 1183.590  310.404     0.000  272.644   20.207  252.437
 79.70  1336.074  949.457  933.096   16.361    62.776 1581.801 1207.277  374.524     0.000  536.644  202.877  333.768
 79.80  1255.924  952.250  946.868    5.383    28.534 1540.552 1179.348  361.203     0.000  536.039  253.343  282.696
 79.90  1255.556 1021.810  970.225   51.585    55.167 1495.415 1150.041  345.375     0.000  424.952  121.646  303.306
 80.00  1272.241  995.735  951.779   43.957    47.557 1451.195 1136.461  314.734     0.000  375.089  141.852  233.237
 80.10  1250.284  938.255  876.721   61.534    13.316 1337.572 1002.352  335.220     0.000  293.656   60.822  232.834
 80.20  1206.762  978.749  923.510   55.239    76.092 1331.996  992.368  339.629     0.000  283.704   70.976  212.728
 80.30  1270.707 1007.971  954.599   53.372     0.000 1445.570 1068.414  377.156     0.000  293.455   50.769  242.685
 80.40  1263.819  967.882  942.925   24.957    38.046 1583.224 1222.399  360.824     0.000  404.442  171.910  232.531
 80.50  1158.737 1084.592 1032.446   52.146     0.000 1567.144 1178.527  388.617     0.000  364.633  121.746  242.887
 80.60  1194.493 1065.733 1015.437   50.296    13.316 1438.776 1091.363  347.412     0.000  435.105  172.112  262.993
 80.70  1287.732  993.146  961.347   31.799     0.000 1397.326 1041.961  355.365     0.000  393.586   80.829  312.757
 80.80  1302.143  962.473  927.343   35.130    20.925 1412.545 1085.538  327.006     0.000  404.946  132.000  272.945
 80.90  1335.425  981.066  925.096   55.970    11.414 1430.305 1069.537  360.767     0.000  262.591   91.083  171.508
 81.00  1314.244  946.931  893.954   52.977    30.437 1358.900 1017.489  341.411     0.000  353.978  111.492  242.487
 81.10  1362.556 1006.325  955.266   51.059     0.000 1419.935 1033.483  386.452     0.000  141.349    0.000  141.349
 81.20  1293.231 1022.007  976.509   45.499    20.925 1423.240 1105.773  317.466     0.000  273.351   40.414  232.936
 81.30  1318.499 1125.724 1051.166   74.558    39.948 1437.484 1142.946  294.538     0.000  261.885   60.319  201.566
 81.40  1391.241 1003.795  947.160   56.635    39.948 1342.993 1064.698  278.295     0.000  242.889   30.462  212.427
 81.50  1317.726  961.768  885.170   76.598    18.937 1306.980  977.799  329.181     0.000  332.263   39.811  292.452
 81.60  1350.342  960.607  894.252   66.355     0.000 1314.890  979.135  335.755     0.000  209.009    9.953  199.056
 81.70  1295.557 1007.284  928.614   78.670    13.316 1427.260 1119.304  307.956     0.000  410.076  199.660  210.417
 81.80  1279.293 1017.216  955.935   61.281    38.046 1297.497 1038.707  258.790     0.000  243.088  101.438  141.650
 81.90  1329.841 1032.708  964.608   68.100    43.753 1356.560 1091.283  265.277     0.000  354.582  141.752  212.829
 82.00  1269.319 1020.894  936.819   84.074    22.828 1247.615  966.166  281.449     0.000  283.404  181.865  101.539
 82.10  1220.613 1033.139  985.705   47.435    36.144 1378.262 1082.849  295.413     0.000  242.586  101.136  141.450
 82.20  1304.338 1005.706  938.218   67.487    28.534 1494.145 1214.468  279.677     0.000  283.504   91.385  192.119
 82.30  1192.712 1106.187 1024.560   81.627    28.534 1345.585 1079.569  266.017     0.000  303.812  141.551  162.261
 82.40  1236.420 1019.900  981.688   38.212    11.414 1284.657 1011.773  272.884     0.000  203.078   40.616  162.462
 82.50  1268.179 1020.209  982.267   37.942    24.730 1425.688 1185.705  239.983     0.000  233.035   60.822  172.213
 82.60  1313.232  977.451  921.583   55.867    11.414 1348.688 1082.373  266.314     0.000  222.178   40.414  181.764
 82.70  1227.592 1126.224 1069.378   56.846    39.948 1279.945 1080.597  199.348     0.000  100.633   80.326   20.308
 82.80  1221.972 1045.203  980.677   64.526    62.776 1359.412 1091.241  268.171     0.000  243.290   81.030  162.261
 82.90  1194.074 1118.108 1028.088   90.021    49.460 1336.198 1118.045  218.153     0.000  203.078   91.385  111.693
 83.00  1249.104 1082.815 1022.384   60.431    47.557 1322.270 1116.094  206.176     0.000  213.131   70.976  142.154
 83.10  1291.923 1081.489 1018.677   62.813    47.557 1274.202 1064.738  209.464     0.000  141.852   30.261  111.592
 83.20  1149.637 1117.314 1057.898   59.417    36.144 1335.632 1066.637  268.995     0.000  232.935   50.769  182.165
 83.30  1254.072  989.638  950.248   39.390    55.167 1341.116 1048.519  292.597     0.000  304.112  101.438  202.674
 83.40  1325.963  999.717  962.521   37.196    45.525 1454.003 1162.745  291.258     0.000  385.344  203.078  182.266
 83.50  1238.812 1072.175 1019.626   52.548    32.339 1361.747 1061.021  300.726     0.000  434.704  192.119  242.585
 83.60  1312.125  997.847  975.864   21.983     1.902 1358.289 1048.998  309.290     0.000  314.065   60.722  253.343
 83.70  1322.821 1042.017  994.646   47.372    13.316 1324.957 1040.917  284.040     0.000  272.948   81.231  191.717
 83.80  1327.454  987.132  939.611   47.520    11.414 1348.863 1051.075  297.789     0.000  294.362  142.054  152.308
 83.90  1304.820 1050.909  986.834   64.074    19.023 1416.350 1103.304  313.046     0.000  343.421  130.995  212.426
 84.00  1228.382 1135.138 1048.917   86.220    13.316 1274.119  975.248  298.871     0.000  213.131   70.976  142.154
 84.10  1195.298 1116.004 1058.325   57.679     0.000 1398.878 1071.175  327.703     0.000  263.295   40.616  222.680
 84.20  1121.187 1169.230 1087.620   81.610     0.000 1379.431 1043.898  335.533     0.000  365.137  162.261  202.876
 84.30  1173.534 1125.207 1048.737   76.470     0.000 1336.104  989.463  346.640     0.000  263.598   60.923  202.675
 84.40  1298.838  962.196  930.931   31.265    19.023 1401.603 1067.114  334.489     0.000  264.001   91.385  172.616
 84.50  1308.182 1001.011  938.619   62.392    17.121 1356.205 1042.903  313.302     0.000  343.823  141.350  202.473
 84.60  1198.503 1060.130  990.531   69.600    43.753 1280.593  990.801  289.792     0.000  304.113  192.420  111.693
 84.70  1172.105 1165.600 1098.538   67.062     0.000 1497.238 1084.885  412.353     0.000  355.285  162.361  192.924
 84.80  1243.741 1091.717 1011.915   79.802    53.177 1377.356 1080.387  296.969     0.000  323.416  110.486  212.930
 84.90  1212.326 1064.448  994.321   70.127    20.925 1335.901 1073.905  261.996     0.000  212.829   80.829  132.000
 85.00  1188.074 1106.122 1058.608   47.514    26.632 1294.949 1041.041  253.907     0.000  202.575   70.675  131.900
 85.10  1217.673 1080.783 1027.060   53.723    15.218 1361.099 1105.330  255.770     0.000  213.231  111.693  101.539
 85.20  1272.476 1047.260  986.578   60.682    26.632 1398.884 1023.577  375.308     0.000  263.297   50.769  212.528
 85.30  1305.945  994.060  935.134   58.926     3.805 1402.643  979.175  423.468     0.000  272.946   30.462  242.484
 85.40  1259.925  890.699  822.856   67.843     1.902 1237.101  923.661  313.440     0.000  142.154   30.462  111.693
 85.50  1380.564  952.606  906.822   45.784    20.925 1390.568  996.333  394.235     0.000  484.766   81.130  403.636
 85.60  1373.240  978.213  921.503   56.711    47.557 1426.250 1129.974  296.276     0.000  344.325  101.237  243.088
 85.70  1248.211  986.142  908.219   77.923    55.167 1417.998 1092.237  325.761     0.000  445.864  172.515  273.348
 85.80  1316.585 1020.392  980.412   39.980    38.046 1386.771 1038.750  348.021     0.000  434.804  121.545  313.259
 85.90  1359.948  968.821  927.170   41.651    28.534 1465.754 1087.996  377.757     0.000  403.938   60.923  343.015
 86.00  1298.572 1085.010 1006.856   78.155    55.167 1453.775 1009.698  444.077     0.000  474.514   50.769  423.744
 86.10  1231.096 1070.282 1000.130   70.151    74.190 1379.419 1001.484  377.934     0.000  434.905  121.847  313.058
 86.20  1230.888 1015.759  956.671   59.089    55.167 1341.988 1008.927  333.061     0.000  413.190   81.030  332.160
 86.30  1272.669 1044.073  968.546   75.527    28.491 1395.507 1017.350  378.157     0.000  253.545  101.338  152.207
 86.40  1363.326 1045.077  983.725   61.352    70.385 1338.349  991.155  347.194     0.000  343.922  141.953  201.969
 86.50  1231.417 1027.555  951.136   76.418    41.851 1483.190 1045.971  437.219     0.000  172.616   10.154  162.462
 86.60  1259.518 1067.023 1007.740   59.283    24.730 1402.386 1053.924  348.462     0.000  283.101   30.462  252.640
 86.70  1349.643  993.030  937.784   55.246    22.828 1547.047 1135.683  411.363     0.000  374.789   70.976  303.812
 86.80  1336.122 1061.346  980.185   81.161     1.902 1479.733 1082.119  397.614     0.000  212.427   30.462  181.966
 86.90  1398.695 1005.949  962.426   43.523    26.632 1591.227 1180.169  411.058     0.000  293.959   20.308  273.651
 87.00  1369.585 1001.466  961.979   39.487     0.000 1507.524 1077.969  429.555     0.000  414.900   71.077  343.822
 87.10  1267.580 1110.489 1043.486   67.003    32.339 1419.980 1069.838  350.141     0.000  353.375   70.876  282.499
 87.20  1345.541 1059.797  988.341   71.456    60.874 1436.189 1107.749  328.441     0.000  293.055   70.474  222.581
 87.30  1360.371 1033.100  961.062   72.037    28.534 1543.842 1153.582  390.259     0.000  293.054   70.876  222.178
 87.40  1338.588  950.504  871.247   79.257    32.339 1575.482 1188.035  387.447     0.000  434.805  121.847  312.959
 87.50  1344.542  996.840  956.444   40.396    36.144 1565.423 1238.967  326.456     0.000  304.013   71.077  232.936
 87.60  1487.868  931.976  894.604   37.372    11.414 1511.199 1176.619  334.580     0.000  455.816  172.213  283.603
 87.70  1503.215  865.691  821.471   44.219    26.632 1414.843 1069.887  344.956     0.000  284.309  121.847  162.462
 87.80  1387.485  898.929  853.136   45.793     7.609 1454.757 1100.977  353.780     0.000  314.669  101.438  213.231
 87.90  1455.694  890.900  875.688   15.211    13.316 1466.435 1129.382  337.052     0.000  304.616  101.539  203.078
 88.00  1308.150  935.419  934.039    1.379    55.167 1434.206 1122.203  312.003     0.000  525.385  242.085  283.301
 88.10  1364.758  956.306  905.007   51.299    36.144 1374.803 1066.429  308.373     0.000  333.770   50.769  283.001
 88.20  1345.391  977.089  944.087   33.003    39.948 1445.960 1170.613  275.347     0.000  374.786  212.526  162.261
 88.30  1217.968 1015.747 1002.578   13.169    22.828 1401.655 1111.740  289.916     0.000  253.847  121.847  132.000
 88.40  1339.264 1017.144  989.600   27.544    35.665 1598.494 1298.803  299.692     0.000  637.579  344.024  293.555
 88.50  1437.953  897.845  862.987   34.858    13.012 1543.932 1213.587  330.344     0.000  294.160  142.054  152.107
 88.60  1493.557  885.019  885.019    0.000     0.000 1513.190 1222.533  290.657     0.000  607.016  394.187  212.828
 88.70  1372.238  974.766  972.864    1.902     0.000 1557.989 1216.878  341.111     0.000  526.896  323.818  203.078
 88.80  1414.175  961.354  955.353    6.001    43.666 1525.046 1205.940  319.106     0.000  364.836  142.054  222.782
 88.90  1329.741 1039.610  968.375   71.235    26.632 1448.088 1125.868  322.219     0.000  243.391   91.083  152.308
 89.00  1382.630  896.347  857.271   39.076    62.689 1396.416 1072.734  323.682     0.000  263.396   81.130  182.266
 89.10  1497.973  911.985  901.358   10.627     5.707 1507.438 1096.501  410.937     0.000  222.681   40.515  182.166
 89.20  1367.358 1045.726  978.259   67.468    24.730 1512.012 1126.600  385.413     0.000  424.246  101.136  323.110
 89.30  1296.408  997.265  944.193   53.073    45.655 1598.007 1142.645  455.362     0.000  434.100   91.083  343.018
 89.40  1321.838 1056.714  988.303   68.411    32.339 1522.862 1190.453  332.409     0.000  414.596  182.165  232.431
 89.50  1401.475  951.811  897.125   54.687    22.828 1516.643 1081.210  435.433     0.000  232.330   40.515  191.815
 89.60  1390.385 1004.934  991.707   13.226    17.121 1443.275 1079.044  364.232     0.000  262.993   60.621  202.372
 89.70  1504.720  928.376  857.375   71.001    28.534 1552.086 1141.253  410.834     0.000  363.425   50.669  312.756
 89.80  1306.814 1066.582  989.568   77.014    47.557 1564.510 1207.706  356.804     0.000  294.261   50.769  243.492
 89.90  1295.322 1015.887  947.750   68.136    28.534 1607.668 1225.483  382.185     0.000  223.084   30.361  192.723
 90.00  1358.224 1000.840  940.825   60.015    20.925 1592.229 1173.904  418.324     0.000  273.652   81.130  192.522
 90.10  1449.519  933.604  923.105   10.499     1.902 1607.398 1232.613  374.785     0.000  374.184   60.822  313.361
 90.20  1343.999 1011.867  984.056   27.810    43.709 1494.644 1227.036  267.608     0.000  364.633  181.863  182.770
 90.30  1277.288 1040.070 1007.877   32.193   111.583 1583.919 1284.921  298.997     0.000  334.070  171.608  162.462
 90.40  1376.569 1003.584  913.656   89.928   176.565 1524.137 1259.937  264.200     0.000  707.048  525.083  181.966
 90.50  1307.725 1042.044  958.591   83.453    87.028 1575.704 1269.358  306.346     0.000  587.312  374.383  212.929
 90.60  1373.085 1015.065  951.617   63.449    17.121 1590.326 1195.867  394.459     0.000  505.882  252.941  252.940
 90.70  1470.125  925.051  857.934   67.116    58.971 1548.758 1202.474  346.284     0.000  494.621  152.006  342.615
 90.80  1294.048 1025.524  963.128   62.396    49.460 1429.678 1059.381  370.297     0.000  413.092  152.107  260.985
 90.90  1397.188  894.693  833.636   61.056     1.902 1542.194 1182.070  360.123     0.000  262.893   60.822  202.071
 91.00  1340.710  914.147  898.818   15.330    26.415 1495.028 1158.074  336.954     0.000  394.389  111.088  283.301
 91.10  1315.303  999.714  932.871   66.842     0.000 1560.309 1210.215  350.093     0.000  384.940  111.592  273.348
 91.20  1363.277  956.682  907.841   48.841     9.511 1643.514 1223.415  420.099     0.000  434.103  162.060  272.043
 91.30  1334.282  937.378  874.607   62.771    15.218 1655.386 1274.854  380.532     0.000  536.242  212.124  324.118
 91.40  1339.626  938.463  901.798   36.665    19.023 1558.234 1173.507  384.727     0.000  385.042   70.775  314.266
 91.50  1347.246  958.783  897.205   61.578     3.805 1638.045 1204.994  433.051     0.000  515.530  141.852  373.678
 91.60  1300.879  985.278  907.769   77.509    13.099 1519.152 1172.559  346.593     0.000  302.802   60.319  242.484
 91.70  1424.022 1000.530  942.462   58.069    49.460 1561.694 1274.543  287.151     0.000  363.826   81.130  282.696
 91.80  1320.752 1039.735  956.800   82.935    38.046 1598.878 1244.283  354.594     0.000  324.522  121.746  202.776
 91.90  1328.216 1096.381  992.412  103.969     3.805 1556.248 1242.726  313.522     0.000  343.720  171.810  171.910
 92.00  1354.247  982.215  908.629   73.587    70.385 1436.577 1155.345  281.232     0.000  365.036  172.314  192.722
 92.10  1441.494 1028.152  920.550  107.603    19.023 1489.499 1165.217  324.282     0.000  443.952  201.569  242.383
 92.20  1373.228  940.723  848.171   92.552     0.000 1468.998 1155.520  313.478     0.000  313.964   90.982  222.982
 92.30  1359.204 1004.125  929.377   74.748     0.000 1538.778 1148.651  390.127     0.000  525.484  120.941  404.543
 92.40  1355.819  976.602  877.151   99.451    93.213 1435.668 1093.310  342.358     0.000  565.797  221.573  344.224
 92.50  1471.943  882.508  816.243   66.266     1.902 1494.205 1136.029  358.176     0.000  394.692  141.953  252.739
 92.60  1363.246  944.712  904.654   40.058    22.828 1543.923 1193.790  350.133     0.000  475.821  263.497  212.324
 92.70  1416.114  887.752  832.625   55.126    45.568 1476.186 1159.165  317.021     0.000  505.984  313.664  192.320
 92.80  1330.552  932.107  852.137   79.969    43.753 1416.436 1137.240  279.196     0.000  385.042  222.680  162.361
 92.90  1339.438 1001.934  920.371   81.562    36.144 1348.689 1102.738  245.951     0.000  384.941  263.094  121.847
 93.00  1259.927 1033.598  938.260   95.338    47.557 1319.853 1071.440  248.413     0.000  455.215  293.055  162.160
 93.10  1328.357 1018.256  935.939   82.317    89.408 1533.770 1235.601  298.169     0.000  605.812  363.730  242.082
 93.20  1392.490  999.014  931.088   67.926    53.264 1398.160 1132.794  265.366     0.000  535.944  363.931  172.013
 93.30  1318.733  945.204  869.107   76.096    68.483 1356.917 1090.210  266.707     0.000  656.985  384.640  272.345
 93.40  1430.151  970.080  898.860   71.220    24.470 1396.084 1129.723  266.361     0.000  362.323  129.387  232.936
 93.50  1372.244  963.594  915.405   48.190    17.121 1461.175 1183.547  277.628     0.000  443.149  150.397  292.751
 93.60  1251.410  992.722  927.953   64.769    11.414 1343.684 1036.425  307.259     0.000  331.760  130.492  201.268
 93.70  1263.015 1054.532  978.445   76.088    41.851 1395.083 1129.027  266.055     0.000  252.138   60.420  191.717
 93.80  1297.429 1037.218  980.690   56.527    19.023 1472.394 1174.383  298.011     0.000  463.861  220.772  243.090
 93.90  1305.158  978.224  923.140   55.083     3.805 1504.202 1161.674  342.528     0.000  423.246  110.084  313.162
 94.00  1312.808 1041.390  995.372   46.018    30.437 1338.268 1078.834  259.434     0.000  321.104   40.213  280.891
 94.10  1274.931 1026.430  951.337   75.092    41.764 1468.870 1142.251  326.619     0.000  441.641  280.486  161.155
 94.20  1289.655  994.441  947.999   46.442     7.435 1477.092 1125.484  351.609     0.000  352.570  119.835  232.735
 94.30  1383.541  961.141  922.578   38.563    62.689 1488.500 1166.722  321.778     0.000  555.145  331.759  223.385
 94.40  1222.637  983.609  930.142   53.467    11.414 1212.414  930.585  281.829     0.000  303.309   80.527  222.782
 94.50  1398.568  960.186  904.851   55.335    58.971 1335.461 1083.503  251.958     0.000  464.564  251.333  213.231
 94.60  1281.724  933.062  908.504   24.558    36.144 1329.922 1049.902  280.020     0.000  625.312  251.935  373.377
 94.70  1412.415 1004.001  956.828   47.174    39.948 1322.137 1050.599  271.538     0.000  544.387  190.410  353.977
 94.80  1290.161  981.126  958.887   22.239     0.000 1427.641 1142.818  284.822     0.000  505.782  272.746  233.036
 94.90  1367.548  931.156  898.350   32.806    41.851 1509.679 1206.926  302.753     0.000  597.366  344.728  252.638
 95.00  1440.732  916.165  852.098   64.067   102.159 1472.195 1205.108  267.087     0.000  596.559  434.601  161.958
 95.10  1480.748  924.409  838.462   85.947    51.101 1503.197 1223.142  280.055     0.000  799.437  657.787  141.650
 95.20  1463.281  936.042  881.701   54.341    76.092 1480.625 1199.272  281.353     0.000  860.361  546.296  314.065
 95.30  1417.151  915.509  844.830   70.680   114.138 1494.334 1224.265  270.069     0.000  708.758  415.101  293.656
 95.40  1469.061  827.994  810.886   17.108    66.580 1467.363 1212.379  254.985     0.000  505.480  282.800  222.680
 95.50  1338.877 1038.113  957.298   80.814   133.074 1388.624 1185.005  203.619     0.000  697.295  312.354  384.940
 95.60  1351.543  973.616  944.222   29.394    98.702 1416.686 1191.838  224.848     0.000  495.827  293.152  202.674
 95.70  1473.599  918.202  885.099   33.103   100.822 1379.560 1168.972  210.588     0.000  494.122  242.085  252.037
 95.80  1361.864 1023.671 1009.667   14.004    77.907 1475.748 1209.351  266.396     0.000  455.113  303.207  151.905
 95.90  1446.285  897.770  891.006    6.764    22.828 1689.147 1405.586  283.560     0.000  647.732  324.017  323.715
 96.00  1501.649  948.030  919.230   28.800   108.431 1604.922 1274.463  330.459     0.000  667.335  273.450  393.885
 96.10  1432.485  931.375  888.507   42.868   108.431 1579.584 1280.763  298.821     0.000  547.201  314.266  232.935
 96.20  1428.316  923.308  912.315   10.993    68.439 1448.683 1169.272  279.411     0.000  435.006  232.231  202.775
 96.30  1437.778  992.407  992.407    0.000    30.437 1558.755 1223.962  334.793     0.000  577.360  192.521  384.840
 96.40  1544.909  848.383  845.033    3.350    58.971 1480.675 1166.856  313.819     0.000  454.812  131.196  323.616
 96.50  1384.872  969.376  960.205    9.171    41.807 1660.048 1359.883  300.165     0.000  557.155  313.865  243.290
 96.60  1400.769  957.892  952.255    5.637    62.776 1489.707 1153.274  336.433     0.000  607.923  334.373  273.550
 96.70  1440.622  917.404  888.368   29.035    81.799 1468.513 1120.803  347.710     0.000  495.524  232.834  262.691
 96.80  1308.180 1016.160 1013.877    2.283    62.776 1507.876 1173.643  334.233     0.000  494.723   91.083  403.640
 96.90  1357.403  936.486  923.958   12.528    68.483 1507.961 1134.386  373.575     0.000  678.498  274.054  404.444
 97.00  1383.926 1015.981  984.512   31.469   140.292 1460.397 1186.478  273.919     0.000  707.247  423.745  283.502
 97.10  1374.075 1063.860  997.439   66.421    98.919 1556.171 1161.197  394.974     0.000  728.563  424.853  303.710
 97.20  1347.710  985.213  929.183   56.030    76.092 1452.801 1156.178  296.622     0.000  555.749  313.664  242.085
 97.30  1348.803  980.174  932.361   47.813    68.483 1497.919 1198.326  299.593     0.000  686.739  363.326  323.413
 97.40  1450.902  925.171  891.408   33.763    81.799 1537.663 1178.531  359.132     0.000  716.394  454.509  261.885
 97.50  1421.807 1017.707  979.269   38.438    76.092 1522.831 1191.894  330.936     0.000  423.547  262.191  161.356
 97.60  1399.757 1032.318  964.047   68.271    89.408 1606.248 1303.786  302.461     0.000  556.654  333.671  222.983
 97.70  1326.323 1081.948 1078.355    3.593    74.190 1474.575 1157.422  317.153     0.000  586.107  272.243  313.864
 97.80  1344.402 1019.748  969.310   50.438    43.753 1550.248 1205.593  344.654     0.000  575.353  373.883  201.469
 97.90  1430.837  984.511  942.960   41.551    36.144 1551.787 1168.279  383.508     0.000  546.798  304.012  242.786
 98.00  1198.765 1160.225 1121.336   38.890    76.092 1478.386 1113.769  364.617     0.000  465.065  172.013  293.053
 98.10  1305.583 1145.213 1114.106   31.107    58.971 1497.530 1128.154  369.375     0.000  596.762  313.864  282.898
 98.20  1191.839 1176.501 1163.604   12.897    19.023 1562.561 1178.360  384.201     0.000  566.100  242.889  323.211
 98.30  1317.207 1103.220 1051.330   51.890     3.805 1505.640 1071.624  434.016     0.000  483.767  171.209  312.559
 98.40  1351.051 1064.681 1064.681    0.000     0.000 1534.199 1098.899  435.300     0.000  566.302  141.249  425.052
 98.50  1197.535 1175.458 1173.262    2.196     0.000 1651.637 1253.683  397.954     0.000  546.902  212.025  334.877
 98.60  1296.275 1101.043 1091.982    9.061     3.805 1484.748 1099.156  385.592     0.000  411.283  180.558  230.724
 98.70  1302.343 1165.422 1116.973   48.449     5.707 1456.510 1055.321  401.189     0.000  543.582  171.410  372.172
 98.80  1258.994 1143.127 1110.035   33.092    22.828 1494.944 1051.565  443.380     0.000  594.854  202.374  392.480
 98.90  1301.940 1053.773 1029.298   24.475    15.218 1485.288 1067.891  417.397     0.000  716.193  272.244  443.949
 99.00  1228.657 1078.912 1034.540   44.372    62.776 1475.919 1110.177  365.742     0.000  564.389  271.943  292.447
 99.10  1298.761 1038.040 1010.700   27.340    41.459 1514.303 1152.975  361.328     0.000  504.674  232.232  272.441
 99.20  1283.730 1069.639 1025.250   44.390    22.828 1559.292 1201.019  358.273     0.000  494.523  332.866  161.657
 99.30  1236.860 1081.627 1045.134   36.493    51.362 1519.285 1140.487  378.798     0.000  465.268  141.953  323.315
 99.40  1231.487 1085.623 1071.600   14.024    30.437 1365.770 1067.070  298.699     0.000  333.470  191.516  141.953
 99.50  1240.550 1053.597 1028.626   24.970    13.316 1314.797 1038.974  275.823     0.000  323.215  181.563  141.651
 99.60  1216.225 1095.952 1060.306   35.646    19.023 1412.148 1126.905  285.243     0.000  283.001  171.309  111.693
 99.70  1217.247 1037.598  989.103   48.495    26.632 1463.561 1104.383  359.178     0.000  423.547  101.438  322.109
 99.80  1242.969 1086.638 1050.405   36.233     1.902 1412.894 1063.314  349.581     0.000  363.629  221.576  142.054
 99.90  1323.660  979.481  948.724   30.757     3.805 1420.406 1110.174  310.232     0.000  393.889  262.191  131.698
100.00  1146.654 1117.935 1084.631   33.304     0.000 1454.916 1132.579  322.337     0.000  433.701  283.001  150.700
100.10  1282.663 1060.559 1037.631   22.928    13.316 1390.849 1101.755  289.093     0.000  465.369  282.700  182.669
100.20  1219.485 1015.252 1005.712    9.541    28.534 1413.804 1133.054  280.750     0.000  506.588  364.434  142.154
100.30  1197.293 1091.058 1080.057   11.002    20.925 1468.315 1134.521  333.795     0.000  434.908  212.125  222.782
100.40  1264.483 1059.344 1038.702   20.642    26.632 1635.335 1272.482  362.853     0.000  657.791  485.175  172.616
100.50  1300.588  977.898  962.766   15.132    13.316 1521.549 1168.337  353.212     0.000  536.145  232.534  303.611
100.60  1256.855 1004.206  988.921   15.286    28.534 1484.497 1173.218  311.279     0.000  385.445  151.906  233.539
100.70  1154.072 1122.461 1074.743   47.718     0.000 1488.119 1080.481  407.637     0.000  353.374  121.042  232.332
100.80  1211.500 1093.705 1046.662   47.042     0.000 1544.979 1106.595  438.384     0.000  604.005  281.292  322.712
100.90  1327.954 1088.002 1056.306   31.696     7.609 1604.196 1215.103  389.093     0.000  584.701  311.653  273.048
101.00  1190.939 1228.767 1175.353   53.414     5.707 1499.318 1078.662  420.656     0.000  301.902   70.172  231.730
101.10  1194.341 1180.483 1129.743   50.740    34.241 1477.270 1158.257  319.013     0.000  404.346  192.119  212.226
101.20  1370.107 1104.749 1066.761   37.988     1.902 1527.851 1107.502  420.349     0.000  453.808   60.923  392.885
101.30  1379.585 1029.104 1004.677   24.426     1.902 1416.958 1076.766  340.192     0.000  452.099   89.977  362.122
101.40  1336.859 1055.118 1037.976   17.143     3.805 1564.511 1141.087  423.424     0.000  465.972  181.865  284.108
101.50  1382.282  972.852  965.454    7.397    64.678 1604.158 1242.003  362.155     0.000  908.419  434.103  474.316
101.60  1346.155 1036.187  981.010   55.177     0.000 1597.632 1129.291  468.341     0.000  606.518  262.493  344.026
101.70  1237.131 1037.558 1037.558    0.000     9.511 1560.714 1149.613  411.102     0.000  818.643  373.783  444.859
101.80  1208.830 1043.802 1012.476   31.325    26.632 1495.384 1164.920  330.464     0.000  636.777  323.818  312.959
101.90  1296.938  977.621  967.728    9.893    43.753 1550.426 1155.928  394.497     0.000  667.139  363.428  303.710
102.00  1150.936 1092.043 1040.189   51.853     7.609 1430.362 1033.444  396.918     0.000  385.043  142.154  242.888
102.10  1196.639 1062.321 1006.250   56.070    41.851 1471.346 1107.844  363.503     0.000  444.760  131.799  312.961
102.20  1259.563 1017.592  954.768   62.824    28.534 1463.131 1053.848  409.284     0.000  402.636  131.498  271.139
102.30  1305.101 1044.548  979.844   64.705    32.339 1467.141 1115.449  351.692     0.000  415.504  142.154  273.350
102.40  1268.344 1039.511  980.803   58.708    32.339 1421.628 1085.321  336.307     0.000  424.653  162.261  262.392
102.50  1317.069  960.088  884.041   76.047     0.000 1516.343 1132.572  383.771     0.000  433.096  181.161  251.935
102.60  1297.809  948.319  918.854   29.465    24.730 1407.413 1064.620  342.794     0.000  312.559  111.089  201.469
102.70  1276.045  964.297  903.719   60.578    45.655 1399.833 1089.686  310.147     0.000  404.040  242.485  161.555
102.80  1358.566  936.565  899.664   36.900    45.655 1413.619  992.496  421.123     0.000  383.933  172.113  211.820
102.90  1345.809  985.530  938.074   47.456    28.534 1475.540 1047.664  427.876     0.000  454.108  121.646  332.462
103.00  1381.217  947.031  947.031    0.000     5.707 1482.367 1026.697  455.670     0.000  444.455   50.769  393.685
103.10  1380.235  934.700  927.302    7.398    17.121 1585.354 1142.475  442.879     0.000  454.310  151.202  303.108
103.20  1384.542  857.654  815.246   42.407    62.776 1388.982  985.497  403.485     0.000  626.021  303.309  322.712
103.30  1322.847 1004.908  963.698   41.210    79.896 1482.969 1034.045  448.924     0.000  585.003  272.445  312.558
103.40  1377.712  991.611  971.011   20.599    43.753 1464.733 1079.700  385.032     0.000  433.500  200.966  232.534
103.50  1259.222  960.787  953.507    7.280    24.686 1461.616 1039.063  422.552     0.000  585.704  161.557  424.147
103.60  1249.283  972.458  945.375   27.084    47.557 1396.332 1009.748  386.583     0.000  687.142  343.522  343.620
103.70  1279.882  966.486  919.647   46.839    97.017 1497.073 1118.403  378.670     0.000  788.782  606.516  182.266
103.80  1365.309  921.427  898.630   22.796     9.511 1596.156 1139.624  456.531     0.000  567.106  233.539  333.566
103.90  1316.598 1036.436  957.292   79.144    49.460 1491.579 1070.881  420.698     0.000  454.512  272.747  181.764
104.00  1372.719  947.452  891.922   55.531    35.926 1642.840 1230.926  411.915     0.000  868.097  615.359  252.738
104.10  1303.810  990.428  963.376   27.052     0.000 1662.822 1287.172  375.650     0.000  587.717  415.101  172.616
104.20  1335.618 1027.200 1000.883   26.317    89.408 1447.862 1108.666  339.197     0.000  445.160  333.568  111.592
104.30  1278.588 1013.655  979.893   33.762    70.385 1539.401 1099.117  440.284     0.000  575.855  373.582  202.273
104.40  1266.687 1047.411  986.676   60.735    26.632 1577.358 1091.201  486.157     0.000  614.863  402.636  212.226
104.50  1281.340 1025.612  994.553   31.059    47.557 1530.960 1107.366  423.594     0.000  637.078  333.771  303.307
104.60  1218.794  970.521  920.609   49.912    68.483 1374.231 1048.909  325.322     0.000  503.869  231.327  272.542
104.70  1209.897 1044.805 1002.951   41.854     7.609 1469.351 1044.507  424.844     0.000  585.099  362.722  222.378
104.80  1277.333  965.274  910.765   54.509    60.874 1396.330 1064.176  332.154     0.000  666.832  494.418  172.414
104.90  1231.242  998.257  997.411    0.845    30.437 1514.356 1166.071  348.285     0.000  574.444  391.976  182.467
105.00  1324.508  990.771  990.771    0.000     1.902 1528.192 1142.775  385.417     0.000  556.347  182.064  374.283
105.10  1311.600  900.849  900.849    0.000    22.828 1555.904 1218.685  337.220     0.000  588.320  314.266  274.054
105.20  1393.115  939.829  939.829    0.000    53.264 1493.786 1177.968  315.818     0.000  707.352  443.452  263.900
105.30  1371.989  885.237  885.237    0.000    66.233 1468.704 1208.700  260.004     0.000  657.083  403.236  253.847
105.40  1412.726  852.092  852.092    0.000    32.339 1515.604 1221.964  293.641     0.000  557.255  313.561  243.693
105.50  1432.295  823.969  823.969    0.000     0.000 1507.607 1256.723  250.885     0.000  516.638  212.022  304.616
105.60  1487.664  957.848  914.894   42.955    41.807 1563.687 1293.784  269.903     0.000  627.929  394.390  233.539
105.70  1439.996  933.084  884.370   48.714   109.511 1529.362 1320.456  208.906     0.000  597.265  455.111  142.154
105.80  1366.619  868.167  868.167    0.000    36.057 1621.452 1317.951  303.501     0.000  576.558  343.019  233.539
105.90  1341.902  942.190  942.190    0.000    24.730 1466.884 1226.287  240.597     0.000  526.894  242.585  284.309
106.00  1417.830  965.772  965.772    0.000    51.362 1516.520 1246.700  269.820     0.000  597.064  393.986  203.078
106.10  1275.125 1043.032 1043.032    0.000    51.362 1554.648 1227.200  327.448     0.000  638.384  445.561  192.823
106.20  1352.594  977.508  977.508    0.000    45.655 1459.496 1208.742  250.755     0.000  516.840  303.609  213.231
106.30  1222.427 1044.412  999.615   44.797    51.362 1485.253 1189.069  296.184     0.000  585.399  363.223  222.176
106.40  1282.705  923.615  923.615    0.000    73.972 1521.531 1319.502  202.029     0.000  414.498  282.497  132.000
106.50  1309.467  939.374  908.503   30.870    36.144 1397.408 1150.850  246.558     0.000  324.017  202.271  121.746
106.60  1232.380 1037.255 1026.253   11.002    32.339 1485.306 1171.563  313.744     0.000  374.485  202.171  172.314
106.70  1340.049  905.316  882.855   22.460     3.805 1493.835 1180.301  313.534     0.000  493.921  181.664  312.257
106.80  1271.024  887.282  887.282    0.000    66.580 1419.632 1155.299  264.333     0.000  729.265  516.034  213.231
106.90  1405.493  917.880  917.880    0.000    51.319 1591.606 1248.250  343.356     0.000  830.099  536.140  293.959
107.00  1377.437  889.082  880.838    8.244    34.154 1487.807 1196.591  291.216     0.000  747.255  423.944  323.312
107.10  1383.143  883.157  871.109   12.048    19.023 1587.206 1232.481  354.725     0.000  728.157  333.566  394.590
107.20  1475.126  879.362  878.093    1.268    39.948 1674.015 1296.978  377.037     0.000  698.199  435.105  263.094
107.30  1319.094  924.373  924.373    0.000    68.178 1527.025 1271.255  255.770     0.000  627.525  363.826  263.699
107.40  1264.186  927.183  924.425    2.759    38.046 1555.337 1241.513  313.824     0.000  799.438  485.575  313.863
107.50  1316.628  861.391  861.391    0.000    70.255 1602.507 1264.298  338.209     0.000  778.223  383.935  394.288
107.60  1355.801  845.394  845.394    0.000    58.971 1385.316 1106.980  278.335     0.000  464.967  121.444  343.523
107.70  1316.962  866.053  827.949   38.104   134.672 1522.916 1283.015  239.901     0.000  789.084  586.410  202.674
107.80  1339.933  824.034  810.900   13.134    54.993 1522.011 1256.558  265.453     0.000  719.013  505.782  213.232
107.90  1409.779  833.762  833.762    0.000    57.069 1492.349 1175.413  316.936     0.000  547.404  313.965  233.438
108.00  1312.795  855.552  855.552    0.000    47.514 1480.854 1118.650  362.204     0.000  555.846  262.895  292.951
108.10  1320.036  868.356  868.356    0.000    36.144 1554.685 1168.064  386.621     0.000  677.893  273.652  404.241
108.20  1387.752  863.143  863.143    0.000    62.256 1567.185 1259.187  307.998     0.000  738.515  364.431  374.084
108.30  1263.285 1005.713  986.445   19.268   100.561 1503.537 1187.162  316.375     0.000  496.030  404.645   91.385
108.40  1415.662  889.049  889.049    0.000    87.071 1466.373 1193.143  273.230     0.000  445.964  314.065  131.900
108.50  1335.964  942.189  942.189    0.000    64.592 1484.829 1165.511  319.318     0.000  517.243  334.574  182.669
108.60  1358.198  898.623  883.275   15.348    85.603 1485.127 1208.129  276.997     0.000  527.195  374.887  152.308
108.70  1362.505  870.923  870.923    0.000   108.301 1562.732 1279.599  283.133     0.000  617.875  354.479  263.396
108.80  1439.024  860.185  860.185    0.000    15.218 1565.923 1210.807  355.116     0.000  405.349  232.935  172.414
108.90  1415.788  844.946  844.946    0.000     3.805 1620.184 1336.626  283.558     0.000  597.970  324.017  273.953
109.00  1329.997  866.579  866.579    0.000     7.479 1604.704 1238.093  366.612     0.000  667.435  323.009  344.426
109.10  1453.346  834.375  834.375    0.000    49.460 1598.575 1285.260  313.315     0.000  679.101  314.166  364.935
109.20  1349.394  881.693  881.693    0.000     1.902 1547.894 1237.008  310.887     0.000  607.620  151.804  455.816
109.30  1342.407  857.956  857.956    0.000    34.198 1481.405 1222.574  258.831     0.000  576.957  152.207  424.750
109.40  1394.235  844.398  844.032    0.366    58.623 1453.568 1145.493  308.075     0.000  485.874  151.804  334.070
109.50  1444.440  873.409  873.409    0.000    74.190 1496.711 1209.565  287.146     0.000  485.572  152.107  333.465
109.60  1410.651  907.380  907.380    0.000    79.853 1506.241 1217.187  289.054     0.000  536.949  313.564  223.385
109.70  1418.016  851.385  841.492    9.894   139.257 1536.498 1268.319  268.179     0.000  587.214  435.107  152.107
109.80  1399.872  871.278  871.278    0.000    72.587 1558.890 1269.008  289.881     0.000  608.124  263.094  345.030
109.90  1403.792  939.325  939.325    0.000    14.871 1478.047 1178.447  299.599     0.000  385.041   50.669  334.373
110.00  1336.672  938.605  938.605    0.000    39.687 1471.688 1165.945  305.743     0.000  486.479  121.847  364.633
110.10  1430.847  931.475  931.475    0.000    62.732 1515.392 1203.904  311.488     0.000  546.697  273.449  273.248
110.20  1407.147  922.861  922.861    0.000    74.190 1428.923 1133.991  294.932     0.000  547.100  304.012  243.088
110.30  1371.416  915.692  911.478    4.214    24.730 1474.246 1220.592  253.654     0.000  465.670  273.752  191.917
110.40  1356.741  891.115  891.115    0.000    81.799 1397.454 1130.536  266.918     0.000  374.283  131.900  242.383
110.50  1492.811  922.983  886.575   36.408   102.724 1419.364 1135.765  283.599     0.000  474.814  242.988  231.826
110.60  1409.238  817.939  817.939    0.000    19.023 1501.958 1206.248  295.710     0.000  404.948  152.207  252.741
110.70  1529.319  834.873  834.873    0.000    15.218 1558.379 1221.336  337.043     0.000  373.381   91.284  282.097
110.80  1371.364  906.138  906.138    0.000    19.023 1513.880 1218.337  295.544     0.000  445.965  121.746  324.219
110.90  1386.931  906.800  906.800    0.000    60.528 1561.311 1264.727  296.584     0.000  598.575  203.078  395.497
111.00  1279.138  961.380  961.380    0.000    62.776 1425.101 1086.232  338.870     0.000  465.470   81.231  384.239
111.10  1377.851  941.340  941.340    0.000    20.925 1487.982 1107.368  380.614     0.000  435.407  101.539  333.869
111.20  1444.577  839.295  839.295    0.000    38.046 1554.043 1171.404  382.639     0.000  495.827  101.539  394.288
111.30  1462.355  877.664  877.664    0.000    58.971 1503.933 1154.615  349.318     0.000  576.053  191.516  384.537
111.40  1392.589  878.582  878.582    0.000    49.460 1442.153 1087.560  354.594     0.000  537.349   81.231  456.118
111.50  1385.084  939.330  939.330    0.000    30.350 1492.232 1105.423  386.809     0.000  707.153  172.214  534.939
111.60  1371.510  895.909  895.909    0.000    34.241 1423.344 1078.134  345.210     0.000  566.703  171.810  394.893
111.70  1465.933  878.021  878.021    0.000    80.934 1431.838 1133.955  297.883     0.000  577.763  212.526  365.237
111.80  1297.789  924.341  894.925   29.416    28.534 1454.003 1063.827  390.177     0.000  527.197  182.166  345.030
111.90  1407.211  901.434  901.434    0.000    60.874 1428.796 1140.434  288.362     0.000  587.615  435.407  152.207
112.00  1402.674  872.659  872.659    0.000    45.655 1505.014 1164.303  340.711     0.000  596.962  263.699  333.264
112.10  1451.232  867.154  862.940    4.214    77.994 1402.868 1137.585  265.283     0.000  374.889  131.598  243.291
112.20  1523.160  870.594  870.594    0.000    36.144 1489.665 1186.473  303.192     0.000  486.681  314.166  172.515
112.30  1502.043  819.885  817.687    2.198    32.339 1492.520 1227.591  264.928     0.000  678.697  395.195  283.502
112.40  1305.866  899.610  899.610    0.000     9.511 1420.464 1124.230  296.234     0.000  507.694   40.616  467.078
112.50  1364.865  847.791  847.791    0.000    51.362 1507.912 1219.463  288.449     0.000  618.279  253.444  364.834
112.60  1359.650  871.657  871.657    0.000    15.218 1520.407 1255.213  265.194     0.000  455.816   70.976  384.840
112.70  1350.604  893.195  893.195    0.000    77.994 1515.955 1254.957  260.997     0.000  638.586  101.539  537.047
112.80  1361.737  923.583  923.583    0.000    84.778 1549.885 1344.051  205.835     0.000  718.910  313.561  405.349
112.90  1525.992  863.033  863.033    0.000    26.632 1545.362 1261.920  283.442     0.000  557.457  151.604  405.853
113.00  1455.404  826.364  826.364    0.000    47.557 1583.264 1306.182  277.082     0.000  649.244  344.627  304.616
113.10  1406.116  871.250  838.208   33.043    72.287 1472.823 1238.412  234.411     0.000  737.614  444.157  293.457
113.20  1491.494  854.606  836.188   18.418    77.646 1593.980 1320.973  273.008     0.000  657.886  425.153  232.733
113.30  1419.198  873.046  870.087    2.959    85.603 1511.067 1239.738  271.328     0.000  546.999  303.609  243.391
113.40  1445.601  869.007  844.033   24.974    81.799 1428.323 1191.231  237.092     0.000  537.551  354.781  182.770
113.50  1260.428  985.208  935.209   49.999   104.626 1374.448 1150.028  224.420     0.000  446.569  334.876  111.693
113.60  1454.140  895.669  895.669    0.000   104.626 1490.288 1242.522  247.766     0.000  657.690  465.068  192.622
113.70  1269.357 1004.269  988.741   15.528    68.483 1438.493 1192.372  246.121     0.000  636.878  475.021  161.857
113.80  1239.391  955.615  955.615    0.000    70.385 1448.816 1218.046  230.770     0.000  708.456  364.635  343.821
113.90  1448.534  863.153  863.153    0.000    87.419 1506.240 1299.414  206.826     0.000  668.950  445.564  223.385
114.00  1403.741  881.622  881.622    0.000   112.062 1430.403 1168.634  261.769     0.000  687.245  444.358  242.887
114.10  1394.177  925.778  906.820   18.958   124.943 1508.175 1258.894  249.281     0.000  537.148  374.686  162.462
114.20  1395.995  895.328  895.328    0.000    97.017 1563.951 1299.018  264.934     0.000  638.989  374.988  264.001
114.30  1347.355  913.541  913.541    0.000    81.799 1518.766 1254.398  264.368     0.000  556.851  283.704  273.147
114.40  1463.974  829.533  829.533    0.000    60.874 1554.175 1290.546  263.629     0.000  525.987  263.397  262.590
114.50  1383.503  873.551  873.551    0.000    83.353 1489.234 1188.329  300.906     0.000  678.094  455.011  223.083
114.60  1383.096  847.041  847.041    0.000    34.241 1555.463 1242.720  312.743     0.000  475.318  192.118  283.200
114.70  1435.505  831.742  831.742    0.000    26.589 1512.965 1268.313  244.652     0.000  536.442  222.579  313.863
114.80  1294.114  970.032  970.032    0.000   111.844 1478.081 1219.549  258.533     0.000  769.982  506.686  263.295
114.90  1350.517  967.897  967.897    0.000    96.930 1439.603 1165.464  274.139     0.000  658.289  446.065  212.224
115.00  1327.607  933.655  932.472    1.182    81.712 1489.940 1181.648  308.292     0.000  577.062  394.694  182.368
115.10  1280.821  994.078  942.474   51.604    91.223 1477.429 1185.439  291.990     0.000  739.721  527.095  212.627
115.20  1336.837  873.317  864.158    9.159    70.342 1306.492 1046.624  259.867     0.000  536.344  333.972  202.372
115.30  1252.705  944.077  944.077    0.000    26.632 1388.646 1103.173  285.473     0.000  617.877  415.403  202.474
115.40  1435.375  861.866  861.866    0.000    34.111 1485.647 1183.580  302.067     0.000  790.390  334.373  456.018
115.50  1297.055  852.422  852.422    0.000     3.805 1560.096 1189.417  370.680     0.000  669.047  253.343  415.704
115.60  1257.176  977.285  977.285    0.000    53.264 1567.930 1182.936  384.994     0.000  729.568  375.089  354.479
115.70  1357.662  866.112  866.112    0.000     3.805 1553.584 1176.585  376.999     0.000  698.705  253.444  445.260
115.80  1264.463  881.588  881.588    0.000     0.000 1467.059 1127.253  339.806     0.000  517.344  162.261  355.083
115.90  1492.396  849.409  849.409    0.000    39.948 1497.751 1219.852  277.898     0.000  557.153  323.916  233.237
116.00  1305.357  933.769  933.769    0.000    64.678 1508.646 1201.172  307.474     0.000  658.087  344.325  313.762
116.10  1461.904  908.977  908.977    0.000    62.471 1576.480 1304.805  271.675     0.000  851.515  618.279  233.237
116.20  1460.233  859.452  852.927    6.525    62.298 1526.378 1207.410  318.968     0.000  628.231  476.225  152.006
116.30  1339.139  927.142  918.137    9.005    20.752 1659.922 1362.431  297.491     0.000  689.355  496.532  192.823
116.40  1310.929  936.427  936.427    0.000    34.241 1599.474 1337.826  261.649     0.000  597.466  475.821  121.645
116.50  1333.606  874.783  874.783    0.000    89.408 1503.371 1190.499  312.872     0.000  678.899  334.876  344.023
116.60  1454.520  907.825  878.689   29.135    94.941 1657.113 1364.819  292.294     0.000  648.441  496.133  152.308
116.70  1443.886  871.133  871.133    0.000    70.298 1596.875 1308.169  288.706     0.000  587.917  455.917  132.000
116.80  1366.433  892.567  892.567    0.000   111.844 1514.442 1220.153  294.289     0.000  567.710  405.248  162.462
116.90  1435.089  893.489  890.064    3.424    91.223 1587.505 1312.155  275.350     0.000  689.254  567.609  121.645
117.00  1498.418  871.460  871.460    0.000   131.259 1547.094 1268.409  278.685     0.000  648.639  486.177  162.462
117.10  1414.483  931.430  931.430    0.000    28.534 1634.193 1323.348  310.845     0.000  607.822  364.633  243.189
117.20  1413.389  947.618  947.618    0.000    57.025 1616.732 1357.855  258.877     0.000  779.934  445.360  334.574
117.30  1546.254  937.096  937.096    0.000    68.048 1497.540 1270.008  227.532     0.000  637.780  496.129  141.650
117.40  1539.987  908.046  892.749   15.298    24.730 1630.392 1345.488  284.904     0.000  638.384  496.633  141.751
117.50  1523.701  875.389  875.389    0.000    39.948 1438.620 1215.275  223.345     0.000  446.267  263.699  182.568
117.60  1489.451  916.252  916.252    0.000    49.460 1470.562 1166.199  304.363     0.000  587.615  202.574  385.041
117.70  1499.989  862.826  862.826    0.000    66.580 1476.876 1232.005  244.871     0.000  496.130  333.769  162.361
117.80  1462.661  940.238  940.238    0.000    15.218 1553.503 1322.551  230.951     0.000  607.423  373.884  233.539
117.90  1421.448  852.521  852.521    0.000    20.925 1446.790 1202.868  243.922     0.000  435.609  152.308  283.301
118.00  1372.585  919.244  917.764    1.479   128.834 1506.361 1290.501  215.860     0.000  780.740  497.036  283.704
118.10  1448.513  809.563  809.563    0.000    45.307 1426.897 1189.028  237.869     0.000  425.354  192.319  233.035
118.20  1477.663  879.406  879.406    0.000    63.122 1615.202 1346.720  268.482     0.000  697.702  465.269  232.433
118.30  1427.936  876.130  876.130    0.000    32.339 1571.598 1331.957  239.641     0.000  536.846  303.610  233.237
118.40  1415.143  866.141  866.141    0.000     9.425 1599.327 1307.805  291.521     0.000  587.015  323.617  263.398
118.50  1394.038  907.984  907.984    0.000     0.000 1509.515 1136.383  373.133     0.000  575.352  202.173  373.179
118.60  1391.664  865.807  865.807    0.000    35.452 1462.878 1201.189  261.689     0.000  595.962  373.582  222.380
118.70  1385.634  843.531  843.531    0.000     7.609 1557.417 1174.291  383.126     0.000  516.437   91.385  425.052
118.80  1492.035  785.126  785.126    0.000     5.707 1523.923 1137.328  386.595     0.000  517.042  182.568  334.473
118.90  1502.040  827.547  827.547    0.000    22.654 1582.835 1226.774  356.061     0.000  709.461  354.983  354.479
119.00  1406.177  887.720  887.720    0.000    62.776 1550.799 1221.834  328.965     0.000  577.763  314.065  263.699
119.10  1476.111  890.796  890.796    0.000    58.928 1651.529 1349.719  301.811     0.000  750.178  435.911  314.266
119.20  1533.326  881.763  881.763    0.000    30.437 1630.043 1308.389  321.654     0.000  587.515  374.384  213.131
119.30  1463.659  825.405  825.405    0.000    66.580 1592.690 1283.093  309.597     0.000  658.692  364.532  294.160
119.40  1539.169  825.881  825.881    0.000    72.287 1537.442 1242.938  294.504     0.000  699.811  527.195  172.616
119.50  1527.751  832.583  832.583    0.000    89.364 1509.719 1205.838  303.881     0.000  567.206  334.574  232.632
119.60  1575.215  831.101  831.101    0.000    74.190 1593.977 1294.769  299.208     0.000  679.201  365.338  313.863
119.70  1571.843  826.350  821.953    4.397    72.287 1667.796 1361.278  306.518     0.000  658.794  394.894  263.900
119.80  1547.930  755.935  750.552    5.383    85.603 1621.155 1297.073  324.082     0.000  688.451  456.118  232.332
119.90  1683.428  667.768  667.768    0.000    70.385 1539.901 1209.947  329.953     0.000  445.561  192.521  253.041
120.00  1529.823  812.014  812.014    0.000    30.045 1644.396 1317.123  327.273     0.000  627.727  415.301  212.425
120.10  1495.943  773.272  743.537   29.736    13.316 1493.812 1231.174  262.638     0.000  475.620  374.484  101.136
120.20  1548.618  791.528  785.384    6.144    60.700 1496.796 1150.160  346.635     0.000  515.631  324.017  191.614
120.30  1521.698  782.712  775.384    7.328    32.339 1466.365 1133.861  332.504     0.000  557.153  364.633  192.521
120.40  1505.021  808.912  774.328   34.584    19.023 1608.424 1241.686  366.739     0.000  678.094  506.285  171.810
120.50  1415.736  858.695  828.466   30.230    34.155 1547.079 1201.950  345.129     0.000  536.644  394.893  141.751
120.60  1465.453  785.389  772.930   12.459    26.459 1567.451 1216.005  351.446     0.000  719.616  536.947  182.669
120.70  1351.161  890.821  890.821    0.000    22.697 1528.883 1235.503  293.380     0.000  506.686  415.301   91.385
120.80  1389.258  820.087  820.087    0.000    51.362 1531.173 1229.580  301.594     0.000  456.118  273.348  182.770
120.90  1326.926  955.469  954.919    0.550    41.851 1443.493 1069.008  374.485     0.000  557.758  364.834  192.924
121.00  1375.505  950.253  948.604    1.649    17.034 1679.024 1274.928  404.096     0.000  648.639  374.686  273.953
121.10  1421.809  876.487  876.487    0.000    72.287 1369.691 1104.409  265.281     0.000  567.912  334.373  233.539
121.20  1414.757  817.821  817.821    0.000    58.971 1522.523 1143.712  378.810     0.000  547.100  263.699  283.402
121.30  1440.759  846.216  846.216    0.000    62.776 1463.737 1186.437  277.300     0.000  536.947  314.166  222.782
121.40  1396.887  751.878  751.878    0.000    77.820 1438.391 1099.486  338.904     0.000  567.509  334.373  233.136
121.50  1368.793  829.389  829.389    0.000    49.460 1311.850 1002.558  309.291     0.000  446.065  172.314  273.752
121.60  1364.310  961.435  961.435    0.000    19.023 1327.152  979.428  347.724     0.000  405.551   70.775  334.776
121.70  1348.159  889.339  889.339    0.000    22.437 1492.298 1115.698  376.600     0.000  536.241  161.454  374.787
121.80  1384.774  877.596  838.916   38.680     0.000 1379.240  986.038  393.203     0.000  313.159  100.330  212.828
121.90  1353.349  897.012  884.964   12.048     3.632 1452.350 1032.208  420.142     0.000  343.520  120.336  223.184
122.00  1411.791  895.791  864.086   31.705     0.000 1520.358 1117.984  402.373     0.000  515.432  180.454  334.977
122.10  1430.593  892.147  864.458   27.689    28.534 1468.436 1131.777  336.659     0.000  465.769  293.153  172.616
122.20  1328.624  921.781  878.186   43.595     0.000 1543.065 1192.226  350.839     0.000  413.393  220.872  192.522
122.30  1359.529  890.461  840.371   50.090     1.902 1512.534 1110.857  401.677     0.000  324.118  131.295  192.823
122.40  1354.706  934.305  891.187   43.119     0.000 1408.519  973.723  434.796     0.000  232.431   30.159  202.271
122.50  1252.758  971.401  942.462   28.939   103.715 1538.094 1195.169  342.925     0.000  526.288  303.306  222.982
122.60  1391.338  866.055  829.912   36.143    11.153 1422.096 1010.520  411.576     0.000  384.337   90.579  293.758
122.70  1341.692  928.259  875.890   52.369    11.241 1615.839 1232.874  382.964     0.000  496.231  202.372  293.859
122.80  1301.877  948.322  902.910   45.412    13.316 1554.060 1157.303  396.757     0.000  517.546  101.539  416.007
122.90  1390.799  899.433  887.059   12.374    41.851 1562.790 1138.798  423.992     0.000  557.155  243.391  313.764
123.00  1324.181  899.146  860.697   38.449    20.708 1516.392 1146.969  369.422     0.000  555.847  211.723  344.123
123.10  1344.434  904.672  855.771   48.901     5.707 1496.814 1093.844  402.969     0.000  434.906   30.060  404.847
123.20  1438.678  878.642  847.714   30.929     9.425 1598.144 1197.032  401.112     0.000  483.764  170.404  313.360
123.30  1392.234  870.129  851.529   18.600    24.469 1548.262 1150.566  397.696     0.000  474.718  231.226  243.492
123.40  1363.429  948.171  894.620   53.551    18.979 1507.920 1112.127  395.793     0.000  524.380  200.363  324.017
123.50  1364.951  920.762  898.568   22.194     0.000 1505.494 1095.821  409.673     0.000  454.107  130.190  323.917
123.60  1569.617  739.844  669.756   70.088     7.566 1497.576 1083.582  413.994     0.000  442.242  170.102  272.140
123.70  1396.634  901.090  846.200   54.890    15.218 1663.213 1275.893  387.320     0.000  515.432  201.770  313.662
123.80  1324.931  870.679  783.262   87.417    19.023 1509.866 1059.251  450.615     0.000  374.185  141.048  233.137
123.90  1202.344  930.293  860.080   70.213     0.000 1462.742 1050.263  412.479     0.000  484.469  221.777  262.692
124.00  1262.832  902.823  848.098   54.726     0.000 1483.195 1137.115  346.080     0.000  453.402  261.184  192.218
124.10  1308.215  937.837  873.089   64.748    66.406 1568.048 1227.378  340.669     0.000  435.409  283.303  152.107
124.20  1324.287  889.746  836.919   52.827    19.023 1606.703 1209.266  397.437     0.000  495.125  232.031  263.094
124.30  1276.099  941.733  921.865   19.869     7.522 1523.091 1108.878  414.213     0.000  424.649  131.195  293.455
124.40  1240.510  972.594  922.418   50.176     0.000 1456.468 1033.138  423.330     0.000  404.443   70.675  333.768
124.50  1299.387  947.312  931.432   15.881    22.306 1438.051 1067.244  370.807     0.000  363.827  120.940  242.887
124.60  1316.986  896.666  889.690    6.975     5.576 1570.045 1174.598  395.447     0.000  444.657  241.983  202.674
124.70  1312.047  892.228  870.457   21.771     0.000 1487.331 1119.163  368.168     0.000  232.128   50.366  181.762
124.80  1406.118  884.659  876.416    8.243     0.000 1532.207 1053.661  478.546     0.000  354.379   40.212  314.167
124.90  1443.070  922.699  917.627    5.073    17.077 1517.554 1101.649  415.905     0.000  334.474  121.242  213.231
125.00  1274.956  981.050  926.095   54.955     0.000 1439.299 1003.992  435.307     0.000  241.278   39.912  201.366
125.10  1296.392 1015.079  975.765   39.314    16.729 1474.542  987.609  486.933     0.000  383.833   70.071  313.762
125.20  1335.156  992.857  942.062   50.795    64.678 1468.871 1077.267  391.604     0.000  496.432  252.940  243.492
125.30  1289.594  944.886  881.552   63.334    39.948 1465.805 1090.067  375.738     0.000  364.533  121.041  243.492
125.40  1409.469  952.943  880.469   72.475   121.530 1443.668 1136.886  306.782     0.000  393.787  231.325  162.462
125.50  1469.382  829.950  747.965   81.986    85.516 1496.289 1121.806  374.484     0.000  434.201  271.940  162.260
125.60  1379.971  924.149  863.326   60.823    26.632 1423.456  994.970  428.485     0.000  424.652  151.202  273.450
125.70  1284.379  993.432  908.179   85.253    60.874 1421.879 1054.530  367.349     0.000  342.818  139.942  202.876
125.80  1234.160  999.426  906.694   92.732    62.776 1315.396  999.188  316.208     0.000  283.101  130.893  152.207
125.90  1310.679  989.731  906.944   82.787    62.776 1239.001  918.082  320.918     0.000  292.951  120.738  172.213
126.00  1322.007  956.117  858.330   97.787    83.701 1302.947  968.754  334.193     0.000  303.206  191.514  111.693
126.10  1458.056  876.498  816.978   59.520    66.537 1302.822  917.102  385.720     0.000  373.882  101.438  272.444
126.20  1343.575  910.110  809.507  100.602    81.755 1340.693  989.122  351.571     0.000  242.988  131.295  111.693
126.30  1328.632  929.799  828.252  101.546   111.801 1356.089 1000.366  355.723     0.000  392.379  250.628  141.751
126.40  1280.837 1012.768  900.242  112.526    60.874 1331.952 1002.257  329.695     0.000  363.122  170.904  192.218
126.50  1368.746 1020.117  903.095  117.022   151.706 1391.146 1119.907  271.239     0.000  372.574  200.663  171.911
126.60  1401.291 1006.401  877.194  129.206   123.128 1295.809 1046.489  249.320     0.000  281.591  160.349  121.242
126.70  1306.961  968.338  858.571  109.766   124.509 1312.456 1057.082  255.374     0.000  462.247  310.947  151.300
126.80  1367.613  950.767  844.664  106.103   163.337 1398.659 1119.761  278.898     0.000  475.520  323.212  152.308
126.90  1445.024 1005.108  883.578  121.531   174.533 1393.128 1076.449  316.678     0.000  343.117  180.958  162.160
127.00  1364.013 1031.600  915.131  116.469   136.705 1380.677 1048.866  331.812     0.000  384.941  212.325  172.616
127.10  1367.987  965.140  860.735  104.405   109.898 1313.758  980.172  333.586     0.000  231.929   90.479  141.450
127.20  1359.099  951.719  842.537  109.182    72.287 1513.632 1081.774  431.857     0.000  384.339  131.095  253.243
127.30  1466.156  988.130  890.289   97.842    58.971 1352.543 1012.773  339.771     0.000  252.540  110.386  142.154
127.40  1460.050  988.165  891.695   96.469    62.558 1326.508  968.841  357.667     0.000  352.869  180.757  172.112
127.50  1472.809  994.827  903.233   91.594   172.587 1353.963 1080.600  273.363     0.000  435.811  303.810  132.000
127.60  1420.871  964.539  837.274  127.266   165.500 1356.607 1081.641  274.966     0.000  294.463  142.154  152.308
127.70  1403.881 1003.123  877.262  125.862   100.822 1297.672  990.626  307.046     0.000  233.338  131.799  101.539
127.80  1350.072 1003.785  882.896  120.888    66.580 1270.383  993.212  277.171     0.000  202.071  130.994   71.077
127.90  1308.647 1102.331  969.897  132.435    85.603 1419.427 1187.697  231.729     0.000  294.161  172.314  121.847
128.00  1367.022 1066.975  937.288  129.688   128.921 1297.847 1071.650  226.196     0.000  474.314  322.308  152.006
128.10  1295.625 1095.963  961.471  134.492   117.769 1486.999 1254.188  232.811     0.000  413.191  321.806   91.385
128.20  1373.604 1012.557  908.357  104.200    83.527 1384.662 1078.269  306.393     0.000  404.645  242.284  162.361
128.30  1353.571 1009.539  897.076  112.464    49.242 1284.310 1022.403  261.907     0.000  223.184  141.953   81.231
128.40  1302.811 1016.185  939.688   76.497   114.138 1406.190 1148.693  257.497     0.000  384.539  262.693  121.847
128.50  1355.295  980.128  877.847  102.281    83.658 1187.434  977.275  210.159     0.000  141.550  100.935   40.616
128.60  1271.815  998.134  909.064   89.070    57.069 1329.333 1070.493  258.840     0.000  231.327  180.558   50.769
128.70  1346.849 1026.376  921.804  104.572   104.626 1325.398 1135.085  190.313     0.000  221.474  160.551   60.923
128.80  1415.981  955.417  870.455   84.962    36.057 1334.956 1029.251  305.705     0.000  151.201  110.586   40.616
128.90  1405.592  921.196  816.080  105.116    57.069 1401.483 1155.525  245.958     0.000  131.296   80.527   50.769
129.00  1391.149  884.895  790.388   94.507   131.128 1285.498 1005.125  280.373     0.000  253.143  161.758   91.385
129.10  1479.148  832.104  790.120   41.983    19.023 1384.230 1031.574  352.657     0.000  312.859   50.367  262.492
129.20  1389.911  844.378  817.534   26.844    34.241 1292.578  931.968  360.610     0.000  343.521  110.385  233.136
129.30  1506.790  841.764  828.448   13.316     7.609 1440.256 1064.901  375.355     0.000  293.656  121.242  172.414
129.40  1443.040  816.016  760.014   56.002    15.175 1410.816 1005.977  404.839     0.000  272.846   50.165  222.681
129.50  1504.440  813.168  787.804   25.364    13.316 1403.936  969.150  434.786     0.000  202.172   10.053  192.118
129.60  1562.373  809.438  759.613   49.825    22.828 1424.745 1004.477  420.268     0.000  314.066   80.527  233.539
129.70  1480.908  857.818  811.776   46.043    53.264 1366.211 1050.388  315.823     0.000  283.705  172.012  111.693
129.80  1463.195  898.334  856.182   42.152    83.701 1325.984 1009.558  316.425     0.000  232.531  141.146   91.385
129.90  1451.600  908.668  857.689   50.979   102.724 1262.654  952.243  310.412     0.000  414.598  201.769  212.828
130.00  1463.931  833.147  812.433   20.714    26.328 1353.531 1035.814  317.717     0.000  231.024  109.883  121.142
130.10  1483.193  874.567  833.046   41.521   102.724 1392.915 1100.660  292.254     0.000  414.197  181.060  233.137
130.20  1450.311  899.258  853.510   45.748    91.310 1377.175 1069.486  307.690     0.000  363.428  190.812  172.616
130.30  1391.082  863.383  831.099   32.285    32.339 1504.037 1144.466  359.572     0.000  333.569  160.953  172.616
130.40  1380.673  946.187  911.488   34.700    62.776 1376.480 1091.486  284.994     0.000  334.070  181.863  152.207
130.50  1414.344  931.758  913.157   18.600    36.100 1458.637 1124.960  333.677     0.000  404.142  211.319  192.823
130.60  1303.123  949.605  909.295   40.310    74.190 1310.564  977.231  333.333     0.000  322.309  190.409  131.900
130.70  1284.652  906.314  856.195   50.118    34.024 1343.062  966.461  376.601     0.000  381.319  240.072  141.247
130.80  1355.929  987.886  953.181   34.705   116.040 1404.668 1121.319  283.349     0.000  363.023  271.739   91.284
130.90  1322.367  924.293  884.083   40.211    81.712 1308.223 1029.624  278.598     0.000  362.621  261.082  101.539
131.00  1353.011  963.102  936.133   26.969    83.440 1345.360 1052.799  292.560     0.000  392.379  280.989  111.390
131.10  1420.740  906.505  906.505    0.000   106.398 1281.464 1067.587  213.877     0.000  373.681  272.143  101.539
131.20  1312.523  919.627  904.465   15.162    66.580 1333.998  983.510  350.488     0.000  507.291  314.468  192.823
131.30  1284.931  892.295  875.069   17.226    87.419 1361.098 1025.916  335.182     0.000  466.272  223.083  243.189
131.40  1331.707  898.141  898.141    0.000   106.050 1390.711 1115.193  275.517     0.000  343.317  192.117  151.200
131.50  1249.712  920.147  902.217   17.930    66.580 1397.292 1049.445  347.847     0.000  436.214  192.924  243.290
131.60  1232.233  933.921  930.327    3.594    62.776 1491.922 1133.911  358.010     0.000  405.550  212.929  192.621
131.70  1265.791  936.505  936.505    0.000    81.799 1449.728 1103.350  346.378     0.000  456.018  233.237  222.781
131.80  1295.372  876.625  866.774    9.851    56.852 1476.622 1098.461  378.161     0.000  416.309  294.463  121.847
131.90  1342.210  833.706  827.450    6.257    85.212 1503.337 1220.121  283.216     0.000  415.200  283.704  131.497
132.00  1316.397  931.448  931.448    0.000    39.948 1388.474 1054.239  334.234     0.000  354.882  142.154  212.728
132.10  1349.604  890.879  875.870   15.009    93.126 1399.965 1088.477  311.488     0.000  334.574  213.030  121.544
132.20  1267.983  940.560  911.883   28.677   106.311 1421.157 1072.569  348.588     0.000  415.503  223.285  192.218
132.30  1386.218  872.577  845.705   26.873   134.976 1316.952  954.364  362.588     0.000  384.739  182.468  202.271
132.40  1334.012  879.313  878.679    0.634   121.747 1352.365 1027.865  324.500     0.000  536.947  263.598  273.349
132.50  1309.716  968.888  946.060   22.828   146.303 1352.545 1046.931  305.614     0.000  659.398  446.670  212.728
132.60  1341.824  923.265  897.758   25.508   151.923 1472.251 1099.934  372.316     0.000  497.036  334.977  162.059
132.70  1312.005  883.234  883.234    0.000   104.365 1415.884 1106.733  309.152     0.000  516.438  314.066  202.372
132.80  1283.739  884.835  862.828   22.007    74.190 1467.371 1127.780  339.591     0.000  506.686  233.438  273.248
132.90  1398.494  858.614  852.061    6.552    68.352 1484.746 1181.822  302.924     0.000  608.124  345.131  262.993
133.00  1349.208  854.510  854.510    0.000    51.362 1449.679 1032.922  416.757     0.000  626.923  273.552  353.371
133.10  1347.076  917.827  917.827    0.000    51.362 1454.013 1073.479  380.534     0.000  477.132  162.361  314.770
133.20  1410.566  966.732  966.732    0.000    86.853 1439.740 1077.626  362.114     0.000  567.609  304.314  263.295
133.30  1284.366  929.579  929.579    0.000    43.753 1493.624 1151.568  342.056     0.000  403.742  172.013  231.730
133.40  1352.168  826.697  816.340   10.357    56.678 1419.371 1108.055  311.316     0.000  484.564  273.147  211.417
133.50  1341.441  804.052  804.052    0.000    20.925 1421.237 1041.310  379.927     0.000  435.710  172.415  263.295
133.60  1390.991  789.351  789.351    0.000    47.557 1394.048 1000.581  393.467     0.000  507.492  253.746  253.746
133.70  1407.491  749.884  749.884    0.000    43.405 1364.776  984.806  379.970     0.000  616.869  253.242  363.626
133.80  1362.147  911.508  881.304   30.204    39.948 1306.937  962.235  344.702     0.000  304.012  162.059  141.953
133.90  1442.047  896.476  866.546   29.930    76.048 1513.617 1209.607  304.009     0.000  779.430  516.941  262.489
134.00  1437.878  800.846  800.846    0.000    62.732 1368.444 1085.184  283.260     0.000  445.964  273.550  172.414
134.10  1515.342  790.887  790.887    0.000    36.100 1476.020 1112.562  363.459     0.000  344.728  223.083  121.645
134.20  1444.628  822.210  797.915   24.295    93.213 1353.372 1040.322  313.049     0.000  415.403  284.006  131.397
134.30  1395.718  866.191  851.900   14.291    77.994 1355.091  990.901  364.190     0.000  405.753  233.338  172.414
134.40  1487.702  815.776  799.312   16.464    92.952 1519.035 1192.591  326.444     0.000  564.692  403.338  161.353
134.50  1459.477  877.687  877.687    0.000    47.557 1449.169 1043.523  405.647     0.000  435.611  212.829  222.781
134.60  1396.952  857.623  857.623    0.000    24.730 1507.269 1155.661  351.608     0.000  435.508  202.876  232.632
134.70  1399.652  882.536  882.536    0.000    85.516 1459.972 1107.676  352.295     0.000  536.040  394.793  141.247
134.80  1495.558  793.403  793.403    0.000     5.663 1525.344 1176.031  349.313     0.000  485.371  293.555  191.815
134.90  1415.509  938.934  938.934    0.000    19.023 1447.692 1115.712  331.979     0.000  465.366  303.710  161.656
135.00  1373.537  941.497  941.497    0.000     9.511 1499.663 1084.281  415.381     0.000  455.816  222.982  232.834
135.10  1409.336  898.914  877.355   21.559     0.000 1457.291 1003.002  454.289     0.000  341.508   99.729  241.780
135.20  1439.357  959.753  959.119    0.634     0.000 1535.586  989.115  546.471     0.000  404.544  120.840  283.704
135.30  1521.323  848.338  847.703    0.634     0.000 1583.572 1103.907  479.665     0.000  453.400  170.703  282.697
135.40  1507.276  835.993  816.547   19.446     0.000 1389.675  958.209  431.466     0.000  292.851  140.845  152.006
135.50  1409.480  869.647  850.201   19.446     0.000 1307.662  910.446  397.216     0.000  241.980    0.000  241.980
135.60  1485.359  826.982  808.805   18.177     0.000 1392.267  915.281  476.986     0.000  281.489   39.811  241.677
135.70  1445.841  885.449  870.019   15.430    15.218 1370.915  934.348  436.568     0.000  312.053   89.876  222.177
135.80  1468.763  809.174  778.949   30.225    17.121 1393.787  983.121  410.666     0.000  241.176   59.817  181.359
135.90  1353.902  920.256  903.346   16.909    24.730 1464.428 1016.752  447.676     0.000  322.609  100.331  222.278
136.00  1351.410  847.276  824.871   22.405     1.902 1457.284  996.561  460.723     0.000  412.082  139.540  272.542
136.10  1353.884  836.862  820.587   16.275     7.609 1255.660  877.499  378.160     0.000  231.827   49.965  181.863
136.20  1369.648  856.961  840.474   16.487    36.144 1383.703  972.090  411.614     0.000  403.237   90.480  312.757
136.30  1363.852  894.786  860.968   33.819     0.000 1438.875  963.098  475.777     0.000  231.627   60.018  171.610
136.40  1283.837  877.879  796.858   81.022     9.511 1392.568  903.744  488.824     0.000  301.596   40.012  261.584
136.50  1306.222  915.667  892.206   23.462     0.000 1410.500 1002.866  407.634     0.000  291.441   90.077  201.364
136.60  1330.294  886.291  869.593   16.698     9.511 1362.000  983.589  378.411     0.000  342.111  190.408  151.704
136.70  1291.470  915.507  889.720   25.787     0.000 1298.105  898.378  399.727     0.000  290.741  179.853  110.888
136.80  1319.322  863.410  838.469   24.941     3.805 1297.716  954.626  343.090     0.000  100.734   50.166   50.568
136.90  1196.430  901.429  873.908   27.521     5.707 1234.766  919.772  314.995     0.000   50.366   30.159   20.207
137.00  1318.082  889.143  871.811   17.332    32.339 1331.305  964.734  366.572     0.000  111.491   10.154  101.337
137.10  1316.757  850.092  802.957   47.135     0.000 1337.458  864.141  473.317     0.000  192.722    0.000  192.722
137.20  1343.088  857.476  826.691   30.784     1.902 1477.992 1093.225  384.767     0.000  320.297   60.219  260.078
137.30  1500.266  777.155  741.622   35.533    19.023 1433.338 1011.261  422.077     0.000  240.674  109.782  130.892
137.40  1453.764  847.875  818.144   29.731    51.319 1414.442 1043.552  370.890     0.000  211.017  109.982  101.035
137.50  1344.672  869.886  832.269   37.616     0.000 1353.621  978.188  375.434     0.000  260.983  150.095  110.888
137.60  1323.898  913.207  895.029   18.178    24.730 1324.604  977.924  346.680     0.000  362.317  140.242  222.075
137.70  1227.105  913.599  858.621   54.978     1.902 1309.128  893.970  415.159     0.000  361.615  159.847  201.768
137.80  1294.693  872.047  823.754   48.293     0.000 1325.862  882.075  443.788     0.000  161.456   10.053  151.403
137.90  1309.926  863.315  841.544   21.771    15.218 1307.886  878.586  429.299     0.000  141.953   10.053  131.900
138.00  1285.562  890.115  860.068   30.047    28.534 1376.155  905.094  471.062     0.000  161.959   40.414  121.545
138.10  1286.460  885.318  861.645   23.673     0.000 1472.768 1001.532  471.236     0.000  372.270   80.225  292.045
138.20  1192.200  905.091  876.980   28.111     0.000 1388.114  971.219  416.895     0.000  232.028   40.112  191.916
138.30  1361.178  844.146  796.377   47.769     0.000 1497.460 1022.113  475.347     0.000  351.564  189.706  161.858
138.40  1290.359  860.521  813.809   46.712     0.000 1361.356  907.022  454.335     0.000  270.834   79.824  191.011
138.50  1330.776  898.816  879.370   19.446    22.654 1437.843 1011.961  425.882     0.000  434.000  181.261  252.739
138.60  1219.061  954.976  928.133   26.844    11.414 1420.155 1029.892  390.263     0.000  202.272   90.781  111.491
138.70  1298.133  875.902  869.561    6.341    53.090 1422.869  975.628  447.241     0.000  253.242   60.722  192.521
138.80  1409.806  857.606  853.167    4.439     7.609 1364.038  977.402  386.636     0.000  293.355   90.379  202.977
138.90  1444.042  896.239  877.234   19.005    35.883 1403.290  984.926  418.364     0.000  384.236   80.426  303.810
139.00  1389.393  884.454  884.454    0.000    49.155 1456.646 1066.297  390.349     0.000  384.135  211.821  172.314
139.10  1428.132  900.373  892.763    7.609    53.134 1508.004 1126.732  381.272     0.000  454.407  302.099  152.308
139.20  1391.071  947.800  884.975   62.825   102.637 1414.234 1063.009  351.225     0.000  536.442  343.821  192.621
139.30  1507.301  825.687  816.742    8.945   138.824 1399.747 1046.183  353.564     0.000  485.975  313.359  172.616
139.40  1496.415  794.908  754.394   40.514    47.557 1342.675  927.511  415.164     0.000  373.381  120.036  253.344
139.50  1475.115  853.494  803.659   49.835   104.279 1436.628 1030.844  405.784     0.000  424.249  221.373  202.876
139.60  1407.495  814.804  792.610   22.193    38.046 1382.630  946.755  435.876     0.000  243.592    0.000  243.592
139.70  1405.682  857.287  816.604   40.683    41.807 1273.720  902.221  371.499     0.000  270.736  119.735  151.001
139.80  1247.190  956.995  874.246   82.749    39.948 1288.275  931.433  356.842     0.000  282.898   10.053  272.845
139.90  1386.268  936.459  883.661   52.798    53.264 1466.231 1081.458  384.773     0.000  362.922  160.651  202.271
140.00  1327.409  963.437  879.452   83.985    68.483 1324.346  947.182  377.163     0.000  433.298  180.055  253.242
140.10  1285.067  961.334  932.732   28.603     9.511 1379.984  978.873  401.111     0.000  262.291   90.179  172.112
140.20  1408.208  893.269  871.075   22.193    41.807 1395.543 1002.900  392.643     0.000  363.625  171.306  192.319
140.30  1419.145  926.784  900.758   26.027     1.902 1454.557 1012.028  442.529     0.000  262.490   60.319  202.171
140.40  1368.554  920.991  908.716   12.274     5.707 1456.638 1064.902  391.736     0.000  414.900  181.361  233.539
140.50  1331.468  941.927  941.927    0.000     7.609 1537.681 1150.185  387.496     0.000  497.138  273.753  223.385
140.60  1361.107  881.516  873.906    7.609     9.511 1477.534 1115.325  362.209     0.000  619.286  335.078  284.208
140.70  1319.765  949.505  948.236    1.268    82.577 1566.001 1259.438  306.563     0.000  556.252  384.038  172.214
140.80  1324.934  889.144  887.031    2.114    74.190 1573.907 1216.806  357.101     0.000  416.309  243.693  172.616
140.90  1291.641  959.947  959.947    0.000    58.971 1611.353 1265.486  345.867     0.000  507.694  243.693  264.001
141.00  1267.434  966.879  956.803   10.076    93.213 1507.886 1238.933  268.953     0.000  537.652  375.190  162.462
141.10  1332.668  958.765  958.765    0.000    60.874 1578.874 1243.690  335.184     0.000  497.339  273.953  223.385
141.20  1336.536  876.116  876.116    0.000    77.733 1459.245 1085.061  374.184     0.000  506.283  222.680  283.603
141.30  1357.310  914.266  914.266    0.000    98.833 1529.588 1191.848  337.740     0.000  566.706  294.060  272.646
141.40  1392.326  889.587  874.922   14.666    11.414 1543.507 1243.296  300.212     0.000  425.657  182.467  243.189
141.50  1373.735  900.432  900.432    0.000    87.462 1550.078 1203.140  346.939     0.000  405.551  233.137  172.414
141.60  1378.382  864.066  864.066    0.000    34.241 1657.613 1247.635  409.978     0.000  659.901  375.694  284.208
141.70  1389.785  882.389  882.389    0.000    49.460 1646.367 1272.879  373.489     0.000  496.334  374.487  121.847
141.80  1410.675  921.855  902.330   19.526    70.385 1563.701 1192.894  370.807     0.000  344.428  172.616  171.812
141.90  1529.774  828.266  828.266    0.000    43.753 1707.374 1374.086  333.288     0.000  446.267  273.651  172.616
142.00  1445.299  887.116  870.515   16.601    38.046 1655.327 1224.204  431.123     0.000  526.795  313.966  212.829
142.10  1438.702  968.863  949.752   19.111    34.241 1710.052 1343.999  366.052     0.000  487.285  294.463  192.823
142.20  1396.389  927.159  916.533   10.626    30.264 1691.285 1374.345  316.940     0.000  547.806  344.728  203.078
142.30  1419.503  962.713  954.172    8.541    51.362 1531.881 1210.049  321.832     0.000  547.906  243.492  304.415
142.40  1427.466  971.983  971.617    0.366   102.333 1599.414 1191.858  407.557     0.000  467.078  264.001  203.078
142.50  1417.222  954.833  954.833    0.000   108.344 1504.987 1135.001  369.986     0.000  598.877  324.924  273.953
142.60  1347.469  993.501  993.501    0.000    49.416 1543.422 1174.342  369.080     0.000  567.511  152.207  415.304
142.70  1349.762  967.014  967.014    0.000    32.166 1583.960 1204.635  379.325     0.000  425.657   91.385  334.272
142.80  1371.915  929.932  929.932    0.000    33.807 1551.767 1211.216  340.551     0.000  628.835  314.569  314.266
142.90  1316.865  986.436  986.436    0.000    18.632 1448.992 1090.073  358.919     0.000  375.593  131.900  243.693
143.00  1222.445 1038.910 1038.910    0.000     7.479 1494.163 1158.381  335.781     0.000  495.827  253.142  242.685
143.10  1295.386  993.283  993.283    0.000    41.504 1332.438  973.867  358.571     0.000  243.189   60.923  182.266
143.20  1315.319  968.411  961.224    7.187    47.471 1394.048 1012.520  381.529     0.000  405.651  152.207  253.444
143.30  1415.414  932.513  932.513    0.000    47.427 1484.098 1097.041  387.057     0.000  314.166   50.769  263.396
143.40  1298.730  979.812  979.812    0.000    20.838 1476.523 1087.954  388.569     0.000  343.922  101.438  242.484
143.50  1259.803  991.233  991.233    0.000     1.902 1426.374 1016.148  410.226     0.000  353.874   70.976  282.898
143.60  1315.737  969.061  969.061    0.000    17.121 1327.593  932.622  394.971     0.000  384.136  101.539  282.597
143.70  1389.876  966.755  966.121    0.634    34.241 1373.582  962.270  411.313     0.000  324.118  121.443  202.674
143.80  1305.900 1011.491  986.761   24.730    38.046 1285.137  934.432  350.705     0.000  202.876   60.722  142.154
143.90  1264.987 1045.179  988.198   56.981   111.757 1267.535  937.976  329.559     0.000  363.626  201.668  161.958
144.00  1261.000  995.023  958.091   36.932   100.822 1192.225  890.937  301.288     0.000  293.858   81.130  212.728
144.10  1193.067 1069.153 1050.130   19.023    20.925 1298.439  931.918  366.521     0.000  232.431   40.616  191.815
144.20  1274.552  955.143  933.515   21.627    36.144 1235.547  914.456  321.091     0.000  263.497   40.414  223.083
144.30  1378.980  972.432  949.816   22.616     1.902 1435.627  995.470  440.158     0.000  323.916   30.159  293.757
144.40  1377.908  972.061  964.452    7.609   108.257 1451.837 1088.902  362.935     0.000  445.360  132.000  313.359
144.50  1352.626  972.465  934.573   37.892    53.264 1440.430 1045.447  394.982     0.000  435.710   81.130  354.580
144.60  1302.718 1001.420  958.551   42.868    17.121 1357.159  961.925  395.235     0.000  353.875   60.320  293.556
144.70  1260.138  910.107  887.068   23.039     1.902 1318.214  898.335  419.879     0.000  253.041   40.515  212.526
144.80  1393.440  902.567  886.292   16.275    47.557 1328.929  963.523  365.406     0.000  343.822   70.373  273.449
144.90  1361.097  965.190  948.492   16.698    17.121 1455.296 1070.268  385.028     0.000  282.396   50.065  232.330
145.00  1423.537  940.283  928.025   12.259    41.851 1457.032 1101.917  355.115     0.000  374.686   70.876  303.810
145.10  1498.947  850.436  843.249    7.187     0.000 1483.712 1030.327  453.385     0.000  333.467   70.172  263.295
145.20  1326.796 1047.038 1006.191   40.847    26.632 1469.434 1033.866  435.568     0.000  373.176  150.698  222.478
145.30  1356.564  896.506  877.483   19.023     0.000 1446.489  955.792  490.696     0.000  445.361   50.065  395.296
145.40  1303.044 1036.199 1009.990   26.209     0.000 1504.027 1054.184  449.844     0.000  465.568  100.532  365.036
145.50  1301.798  986.021  981.371    4.650    17.077 1622.532 1202.871  419.661     0.000  616.869  222.077  394.792
145.60  1312.971  922.801  915.911    6.891    39.905 1444.452 1090.371  354.081     0.000  475.823  181.562  294.261
145.70  1304.913  970.427  963.452    6.975    38.002 1411.640 1086.828  324.812     0.000  556.651  252.438  304.213
145.80  1331.223 1017.603  994.719   22.884     1.902 1457.162 1048.219  408.943     0.000  515.533  160.853  354.680
145.90  1250.937 1072.073 1038.879   33.195     1.902 1431.880 1007.024  424.856     0.000  476.227  171.812  304.415
146.00  1270.834  990.950  948.578   42.372     0.000 1470.657 1034.823  435.833     0.000  485.272  120.438  364.834
146.10  1302.659  905.740  874.162   31.577     0.000 1504.589 1091.541  413.048     0.000  434.704  171.409  263.295
146.20  1281.604  971.148  906.314   64.833     0.000 1386.948  947.140  439.808     0.000  413.389  190.407  222.982
146.30  1195.767 1041.006  963.937   77.069     0.000 1421.890  951.821  470.069     0.000  333.871   60.119  273.753
146.40  1149.504 1098.665 1040.546   58.119     0.000 1448.436 1027.743  420.693     0.000  405.250  121.042  284.208
146.50  1229.396  983.190  932.652   50.539     0.000 1471.869 1002.058  469.811     0.000  587.919  171.912  416.007
146.60  1191.053  989.978  938.008   51.970     0.000 1461.748 1037.207  424.542     0.000  505.681  100.835  404.846
146.70  1304.781  943.635  900.655   42.980     0.000 1469.189  998.776  470.413     0.000  373.581   69.670  303.911
146.80  1291.680  949.028  878.743   70.285     0.000 1487.253  997.602  489.651     0.000  444.355  191.213  253.142
146.90  1209.853  991.591  950.469   41.123     0.000 1473.718 1053.798  419.920     0.000  455.616   90.782  364.834
147.00  1289.874  943.002  882.610   60.391     0.000 1429.016 1027.899  401.117     0.000  445.563  141.249  304.314
147.10  1225.370 1002.542  914.001   88.541    26.632 1425.171 1042.481  382.691     0.000  537.351  374.990  162.361
147.20  1323.337  917.711  867.036   50.676     7.609 1480.217 1027.873  452.344     0.000  434.805  181.462  253.343
147.30  1294.674  959.550  909.611   49.939     0.000 1476.751 1018.615  458.136     0.000  456.321  151.705  304.616
147.40  1188.728 1012.424  920.812   91.612     0.000 1409.213  980.823  428.390     0.000  374.284  201.668  172.616
147.50  1219.299  997.609  902.952   94.657    41.851 1401.955  974.038  427.916     0.000  425.556   91.183  334.373
147.60  1215.132 1003.491  917.400   86.091    39.948 1436.919  976.446  460.473     0.000  394.691  141.348  253.343
147.70  1273.551 1029.462  958.116   71.346    13.186 1462.310  972.921  489.389     0.000  373.580   70.172  303.409
147.80  1248.540  958.206  894.907   63.299    41.851 1433.956 1017.150  416.805     0.000  394.292  141.048  253.244
147.90  1238.324  953.366  875.395   77.970     0.000 1454.148  999.338  454.810     0.000  221.173   89.676  131.498
148.00  1250.131  903.545  846.905   56.640    13.316 1377.926  912.958  464.968     0.000  414.296  171.208  243.088
148.10  1236.257  944.269  883.692   60.577     5.707 1345.617  913.638  431.980     0.000  372.975  100.231  272.744
148.20  1232.577  968.573  918.270   50.303    28.534 1321.316  945.537  375.779     0.000  364.532  171.810  192.722
148.30  1257.161  979.300  918.016   61.284    53.134 1452.193  943.994  508.200     0.000  445.764  181.764  264.001
148.40  1304.062  923.136  871.678   51.458    56.721 1282.888  886.833  396.055     0.000  243.492  111.491  132.000
148.50  1394.106  915.912  860.003   55.909   134.759 1269.487  891.120  378.367     0.000  466.474  304.012  162.462
148.60  1302.402  972.508  917.502   55.005    20.925 1381.645  905.829  475.816     0.000  444.758   90.278  354.480
148.70  1324.971  942.161  879.477   62.683     3.805 1438.830 1010.269  428.562     0.000  232.632   70.674  161.958
148.80  1320.904  927.193  877.623   49.570     1.902 1292.789  852.508  440.281     0.000  152.308   10.154  142.154
148.90  1300.502  964.926  899.438   65.489     1.902 1340.272  966.568  373.703     0.000  150.900   79.823   71.077
149.00  1233.953  987.604  912.547   75.058     0.000 1362.011  924.196  437.815     0.000  181.562   70.071  111.491
149.10  1259.638 1047.409  989.229   58.179     9.511 1378.092  892.849  485.243     0.000  374.687  100.835  273.852
149.20  1266.933  962.252  893.946   68.306     3.805 1398.710  992.842  405.868     0.000  324.420   80.727  243.693
149.30  1235.536 1024.978  975.823   49.156     1.902 1387.650  968.381  419.269     0.000  293.959   30.462  263.497
149.40  1310.329  964.987  926.282   38.705     5.707 1432.177  946.803  485.374     0.000  384.539   80.426  304.113
149.50  1358.632  935.599  875.422   60.177    51.362 1361.834  987.266  374.568     0.000  446.065  131.799  314.266
149.60  1299.456  975.891  920.547   55.344    11.414 1506.682 1020.745  485.938     0.000  335.078   30.462  304.616
149.70  1314.481  997.395  921.776   75.619    30.393 1472.941  956.138  516.803     0.000  374.485   90.982  283.502
149.80  1327.550  960.479  910.167   50.312    17.121 1428.069  922.985  505.084     0.000  273.752   30.462  243.290
149.90  1351.139  921.577  851.556   70.021    36.057 1478.264  974.300  503.964     0.000  383.635  129.889  253.746
150.00  1332.561  958.266  913.439   44.828    39.948 1532.789 1052.127  480.662     0.000  405.652   50.266  355.386
150.10  1347.302  980.276  921.919   58.356    13.229 1495.032  991.678  503.353     0.000  372.373   59.918  312.455
150.20  1278.196  977.537  906.143   71.394    64.678 1532.878 1066.658  466.221     0.000  415.605   60.722  354.882
150.30  1336.005  978.164  909.785   68.379    62.776 1582.675 1155.751  426.924     0.000  424.951  242.484  182.467
150.40  1343.804  965.850  899.841   66.009    22.828 1479.568  972.491  507.077     0.000  233.438   50.769  182.669
150.50  1328.880 1028.685  981.203   47.482    38.046 1478.861 1029.761  449.100     0.000  293.254  131.094  162.160
150.60  1207.974 1070.866  990.267   80.599    66.407 1478.564 1022.285  456.280     0.000  577.562  131.195  446.368
150.70  1273.193 1009.484  925.389   84.095    60.874 1525.687 1082.250  443.437     0.000  426.060   50.467  375.593
150.80  1333.162  953.218  859.375   93.843    53.264 1372.175  954.502  417.673     0.000  446.569  152.308  294.261
150.90  1463.202  947.326  872.073   75.253    13.316 1538.706 1062.671  476.035     0.000  314.569   81.231  233.338
151.00  1352.857  980.336  894.563   85.772    24.730 1490.155  999.892  490.263     0.000  375.593   40.515  335.078
151.10  1277.081  997.074  908.216   88.857    15.218 1537.617  994.872  542.745     0.000  415.906   50.769  365.137
151.20  1362.056  951.647  906.278   45.369     0.000 1420.158  944.383  475.775     0.000  243.693   30.462  213.231
151.30  1391.965  929.247  879.402   49.845     7.609 1463.432 1040.577  422.855     0.000  344.829  111.491  233.338
151.40  1458.126  959.899  897.976   61.923     0.000 1445.112 1045.770  399.342     0.000  324.823   81.130  243.693
151.50  1292.937  987.663  916.357   71.306     0.000 1384.486  961.800  422.685     0.000  251.733   69.870  181.863
151.60  1456.122  918.485  867.545   50.939    11.414 1499.349 1015.924  483.425     0.000  384.538   70.675  313.863
151.70  1345.984  969.491  885.687   83.804     0.000 1552.629 1035.395  517.234     0.000  233.237   60.722  172.515
151.80  1344.427  975.632  888.571   87.061     0.000 1547.656  996.395  551.261     0.000  404.847   20.308  384.539
151.90  1366.365  981.058  935.171   45.888    64.678 1485.696 1068.895  416.802     0.000  405.853  152.006  253.847
152.00  1388.482  917.539  862.751   54.788    77.994 1488.682 1100.414  388.269     0.000  446.670  111.592  335.078
152.10  1425.122  898.612  856.529   42.083     1.902 1533.822 1032.282  501.540     0.000  355.185   30.261  324.924
152.20  1423.958  922.396  870.834   51.562    17.121 1517.789 1043.611  474.177     0.000  394.996  121.444  273.552
152.30  1311.301 1006.369  954.267   52.102    32.339 1441.686  964.705  476.981     0.000  446.369  121.444  324.924
152.40  1423.351  890.897  852.588   38.310     3.805 1569.129 1100.965  468.164     0.000  486.782  141.751  345.030
152.50  1413.972  931.403  880.534   50.869    15.218 1560.272 1070.880  489.392     0.000  415.705    9.953  405.752
152.60  1351.175  928.064  877.852   50.212    28.534 1581.979 1133.703  448.276     0.000  527.901  101.438  426.463
152.70  1365.889  958.739  918.571   40.168     3.805 1533.739 1091.817  441.922     0.000  384.842   40.213  344.629
152.80  1434.124  935.302  890.133   45.168    17.121 1639.958 1146.073  493.885     0.000  435.911   50.568  385.344
152.90  1309.964  976.829  893.484   83.345    20.925 1473.856 1096.567  377.289     0.000  273.249   60.420  212.829
153.00  1368.535  955.331  884.093   71.238    19.023 1526.993 1076.465  450.528     0.000  403.843  190.812  213.030
153.10  1473.172  844.116  760.268   83.848    49.460 1514.886 1098.079  416.807     0.000  436.012   90.982  345.030
153.20  1371.917  934.259  906.839   27.419    41.851 1517.484 1177.978  339.506     0.000  313.765   90.380  223.385
153.30  1521.273  874.233  830.178   44.055    76.092 1603.854 1209.016  394.839     0.000  436.416  141.953  294.463
153.40  1399.424  945.085  912.542   32.543    49.460 1485.442 1119.092  366.351     0.000  385.545  202.775  182.770
153.50  1329.577  908.817  879.564   29.253    39.948 1504.066 1097.252  406.814     0.000  345.232  111.693  233.539
153.60  1473.910  892.116  860.793   31.324    68.483 1466.290 1112.088  354.202     0.000  395.800  111.491  284.309
153.70  1409.132  876.035  859.041   16.994    45.655 1471.406 1144.739  326.667     0.000  565.903  261.286  304.616
153.80  1488.691  873.039  847.886   25.153    34.198 1495.500 1105.848  389.651     0.000  354.580  182.064  172.515
153.90  1482.400  876.406  867.307    9.100    74.190 1495.332 1146.056  349.276     0.000  395.195  181.964  213.231
154.00  1476.665  880.055  880.055    0.000    15.218 1576.366 1167.343  409.024     0.000  314.770   20.308  294.463
154.10  1467.513  943.936  943.936    0.000    49.460 1541.339 1155.621  385.718     0.000  485.270  161.555  323.715
154.20  1576.443  796.397  796.397    0.000    32.339 1553.524 1116.398  437.127     0.000  415.906   10.154  405.752
154.30  1462.807  848.215  843.146    5.069    53.264 1509.778 1162.881  346.897     0.000  617.875  222.277  395.598
154.40  1505.467  858.732  853.405    5.327    89.364 1585.867 1166.814  419.053     0.000  677.491  231.829  445.662
154.50  1469.227  912.545  885.289   27.256    43.753 1597.158 1174.510  422.647     0.000  496.332  141.450  354.882
154.60  1368.247  979.959  922.172   57.788    36.144 1585.737 1144.509  441.228     0.000  465.469  101.337  364.132
154.70  1487.444  952.663  925.923   26.740    79.896 1587.457 1221.624  365.833     0.000  587.615  182.367  405.248
154.80  1407.968  966.597  946.940   19.657    87.462 1527.120 1235.521  291.599     0.000  405.651  212.728  192.924
154.90  1315.593  951.009  922.224   28.785    55.167 1495.127 1107.889  387.238     0.000  527.397  172.112  355.285
155.00  1448.581  890.216  875.421   14.796    20.751 1561.573 1212.341  349.232     0.000  365.036   50.669  314.367
155.10  1505.877  870.547  839.451   31.096     0.000 1636.718 1195.357  441.360     0.000  497.037  212.729  284.309
155.20  1395.953  910.646  879.185   31.461    87.462 1537.006 1165.643  371.363     0.000  750.682  294.362  456.320
155.30  1387.633  837.239  789.729   47.510     0.000 1427.506 1022.067  405.439     0.000  324.622   60.923  263.699
155.40  1391.857  851.963  798.206   53.757    34.241 1524.914 1205.725  319.189     0.000  667.939  293.757  374.182
155.50  1439.705  848.106  780.956   67.150   127.454 1332.784 1053.547  279.238     0.000  567.811  283.502  284.309
155.60  1472.891  845.724  820.431   25.293   136.965 1480.124 1124.018  356.106     0.000  505.981  191.614  314.368
155.70  1446.047  845.965  788.738   57.227    95.115 1532.050 1112.007  420.042     0.000  496.332   81.030  415.302
155.80  1467.435  876.917  841.290   35.627   110.333 1530.832 1136.214  394.618     0.000  465.065  111.189  353.876
155.90  1406.007  836.262  796.898   39.364    89.278 1508.833 1117.669  391.164     0.000  414.495   60.420  354.076
156.00  1449.017  852.903  803.608   49.295   117.942 1550.111 1140.176  409.935     0.000  688.149  161.155  526.994
156.10  1444.562  822.784  786.755   36.029    85.603 1489.750 1136.453  353.298     0.000  597.569   70.272  527.296
156.20  1440.637  841.984  776.983   65.000    70.081 1548.386 1108.755  439.631     0.000  637.581  120.539  517.042
156.30  1387.811  850.543  776.841   73.702   111.888 1455.480 1107.499  347.981     0.000  567.409   80.728  486.681
156.40  1444.374  850.578  800.914   49.664    39.905 1598.018 1213.724  384.294     0.000  362.018   99.830  262.188
156.50  1376.805  886.572  819.104   67.467    57.069 1563.788 1197.387  366.401     0.000  636.879  211.522  425.357
156.60  1464.482  819.521  774.822   44.700   119.845 1609.575 1304.735  304.841     0.000  577.865  242.887  334.977
156.70  1453.521  907.066  855.336   51.730   100.822 1581.416 1250.036  331.380     0.000  656.480  261.889  394.591
156.80  1369.930  860.707  822.958   37.749    58.971 1515.614 1210.477  305.137     0.000  484.769  211.118  273.651
156.90  1513.029  792.790  740.539   52.251   106.355 1423.451 1162.408  261.043     0.000  496.333  252.741  243.592
157.00  1553.792  811.314  768.706   42.608   114.094 1584.226 1260.802  323.424     0.000  516.135  192.521  323.614
157.10  1644.538  760.545  718.219   42.327   136.574 1614.921 1306.844  308.077     0.000  657.183  434.201  222.982
157.20  1464.366  786.731  732.030   54.701    76.092 1570.355 1168.715  401.640     0.000  524.880  130.492  394.389
157.30  1494.210  830.763  771.363   59.400    51.362 1605.148 1245.625  359.523     0.000  574.948  170.604  404.344
157.40  1467.043  804.466  783.230   21.236    43.753 1545.502 1169.326  376.176     0.000  507.090  192.622  314.468
157.50  1458.198  850.225  825.323   24.902    32.339 1620.945 1298.643  322.302     0.000  638.384  324.017  314.367
157.60  1430.044  881.101  841.065   40.037    64.417 1513.546 1217.830  295.716     0.000  475.922  273.046  202.876
157.70  1449.288  946.671  894.134   52.537    28.534 1571.735 1252.673  319.062     0.000  353.572  171.507  182.064
157.80  1430.646  936.509  867.773   68.735    17.121 1608.826 1237.282  371.544     0.000  515.731  151.905  363.826
157.90  1426.875  943.489  882.168   61.321    57.069 1667.762 1318.652  349.109     0.000  537.450  253.343  284.107
158.00  1461.397  886.007  845.364   40.643    96.756 1569.142 1275.675  293.467     0.000  465.164  242.786  222.378
158.10  1437.178  939.881  895.087   44.794    77.994 1538.654 1198.675  339.979     0.000  587.615  192.722  394.893
158.20  1433.411  936.725  890.378   46.347   108.344 1530.181 1227.161  303.020     0.000  576.554  333.264  243.290
158.30  1413.385  895.357  859.209   36.148    81.712 1503.293 1148.304  354.989     0.000  566.501  313.259  253.242
158.40  1467.600  869.712  830.830   38.882    83.614 1468.703 1160.929  307.774     0.000  477.232  253.847  223.385
158.50  1360.718  926.685  902.912   23.774    32.339 1502.954 1080.217  422.737     0.000  304.616   81.231  223.385
158.60  1475.206  928.172  893.252   34.921    62.776 1611.722 1170.706  441.016     0.000  516.235  242.887  273.348
158.70  1419.637  939.469  883.468   56.000    15.218 1426.224 1008.068  418.156     0.000  374.686  111.391  263.295
158.80  1402.181  924.957  893.531   31.426    47.557 1466.378 1117.182  349.196     0.000  355.285  142.054  213.231
158.90  1386.331  991.352  979.429   11.923     7.609 1567.807 1157.265  410.542     0.000  233.136    0.000  233.136
159.00  1361.174  935.243  904.860   30.383     5.707 1380.342  992.797  387.545     0.000  202.271   20.106  182.165
159.10  1354.542  930.361  903.106   27.255    41.764 1508.748 1188.778  319.970     0.000  222.579  171.810   50.769
159.20  1365.523  929.135  905.953   23.182     7.609 1428.244 1110.565  317.679     0.000  232.230   60.420  171.810
159.30  1354.289  978.858  968.020   10.838     9.511 1563.436 1208.967  354.468     0.000  405.148  111.391  293.757
159.40  1322.833 1025.073  984.953   40.120    24.730 1405.465 1020.734  384.731     0.000  242.081   40.313  201.767
159.50  1283.386  965.008  934.049   30.959    41.851 1498.807 1119.260  379.547     0.000  343.922   70.876  273.046
159.60  1404.408  960.441  946.115   14.325    55.167 1678.562 1286.480  392.081     0.000  608.326  425.556  182.770
159.70  1401.232  948.546  948.546    0.000    41.851 1585.700 1224.272  361.428     0.000  608.427  364.733  243.693
159.80  1387.487  983.102  932.426   50.676    74.190 1429.885 1126.257  303.628     0.000  364.431  222.277  142.154
159.90  1315.721  996.608  949.348   47.260    24.730 1392.228 1070.404  321.824     0.000  262.893  110.988  151.905
160.00  1420.740  938.064  899.876   38.188     0.000 1494.001 1042.865  451.136     0.000  374.182   50.366  323.816
160.10  1342.533  977.509  947.268   30.241     3.805 1430.196 1004.388  425.808     0.000  303.811    9.953  293.858
160.20  1358.967  997.799  946.128   51.672    60.874 1479.486 1084.589  394.897     0.000  273.752   30.261  243.492
160.30  1426.637  915.531  892.984   22.547    39.948 1349.729 1076.149  273.580     0.000  243.592   71.077  172.515
160.40  1480.451  959.994  948.424   11.570     7.609 1486.050 1166.598  319.452     0.000  303.912  121.143  182.770
160.50  1500.063  912.703  902.541   10.162    41.851 1447.476 1173.246  274.230     0.000  466.071  293.455  172.616
160.60  1442.470  902.794  893.605    9.189    28.534 1382.246 1114.974  267.272     0.000  405.248  202.574  202.674
160.70  1389.766  980.465  971.995    8.470    28.534 1481.990 1093.967  388.023     0.000  486.278  232.935  253.343
160.80  1412.077 1015.655 1008.241    7.413    22.393 1490.149 1163.000  327.149     0.000  586.809  353.471  233.338
160.90  1333.550 1042.094 1031.201   10.893    62.602 1420.110 1137.276  282.834     0.000  546.596  363.826  182.770
161.00  1342.709 1036.769 1029.722    7.047    28.404 1580.419 1247.347  333.071     0.000  597.366  262.791  334.574
161.10  1499.996  919.903  913.096    6.807   102.724 1482.028 1251.293  230.735     0.000  405.450  192.722  212.728
161.20  1463.234  930.273  903.612   26.660    24.730 1568.757 1234.523  334.234     0.000  425.052  131.799  293.253
161.30  1253.021 1099.693 1053.689   46.004    81.799 1394.701 1117.534  277.168     0.000  465.266  171.912  293.354
161.40  1410.594 1016.219 1001.031   15.188   123.475 1470.049 1215.623  254.426     0.000  526.591  293.455  233.136
161.50  1388.322  981.030  965.527   15.503   108.214 1505.889 1207.449  298.440     0.000  677.087  413.892  263.195
161.60  1287.417 1061.880 1030.542   31.338   119.845 1515.359 1205.460  309.899     0.000  415.403  263.094  152.308
161.70  1386.940 1003.836  976.291   27.544   159.793 1434.690 1125.748  308.943     0.000  577.966  324.220  253.746
161.80  1465.872  945.734  900.315   45.419   104.626 1460.287 1131.580  328.707     0.000  425.456  111.491  313.965
161.90  1388.507 1015.261  974.899   40.362   140.683 1486.830 1224.835  261.995     0.000  384.941  222.680  162.261
162.00  1254.282 1077.974 1011.202   66.772    72.244 1348.174 1096.685  251.489     0.000  515.531  292.246  223.285
162.10  1467.725  906.727  864.169   42.558   110.290 1325.093 1092.580  232.513     0.000  536.142  303.006  233.136
162.20  1361.416  984.647  934.717   49.930    98.832 1330.451 1032.698  297.753     0.000  353.877  171.107  182.770
162.30  1425.797  929.729  906.034   23.695    81.799 1431.692 1149.897  281.795     0.000  375.089  141.752  233.338
162.40  1390.428  942.032  933.323    8.710    72.287 1368.741 1080.290  288.452     0.000  374.484  242.484  132.000
162.50  1457.835  927.897  913.724   14.173    91.310 1593.010 1273.861  319.149     0.000  576.960  343.521  233.438
162.60  1363.130  956.880  927.013   29.867   102.724 1539.437 1220.942  318.495     0.000  496.131  181.764  314.367
162.70  1407.523  937.898  896.867   41.031    91.310 1519.338 1206.716  312.622     0.000  536.141  232.331  303.810
162.80  1484.735  919.835  880.742   39.093    51.362 1616.302 1220.548  395.754     0.000  435.307  151.704  283.603
162.90  1433.744  962.258  916.166   46.092   142.672 1423.527 1140.304  283.223     0.000  364.733  192.117  172.616
163.00  1316.136 1020.617  996.788   23.829    81.799 1511.209 1178.614  332.595     0.000  476.225  131.698  344.526
163.10  1428.912  926.401  879.670   46.730    62.776 1389.899 1110.221  279.678     0.000  263.397   70.574  192.823
163.20  1478.510  842.203  794.639   47.564    79.723 1457.377 1128.761  328.616     0.000  405.248  151.804  253.444
163.30  1430.645  969.023  934.097   34.926   114.138 1408.657 1112.464  296.193     0.000  557.355  293.656  263.699
163.40  1416.363  997.953  942.869   55.083    76.092 1421.882 1075.065  346.817     0.000  304.314  121.746  182.568
163.50  1426.541  938.584  901.597   36.987    43.753 1498.023 1153.801  344.222     0.000  394.893   70.976  323.917
163.60  1500.053  925.791  912.065   13.725    79.418 1424.046 1137.843  286.203     0.000  445.057  181.964  263.094
163.70  1498.852  918.627  905.464   13.163    72.244 1365.547 1048.044  317.503     0.000  455.111  232.431  222.680
163.80  1344.620  963.283  945.752   17.531    72.200 1338.879 1017.307  321.572     0.000  182.568   50.669  131.900
163.90  1413.902  947.460  929.620   17.840    87.158 1360.834 1020.152  340.682     0.000  303.709   70.674  233.035
164.00  1341.375 1023.294  975.598   47.695   140.466 1480.722 1143.459  337.263     0.000  566.602  343.418  223.184
164.10  1499.875  842.497  820.176   22.322    60.874 1407.448 1096.690  310.759     0.000  414.194  232.029  182.165
164.20  1477.984  891.645  883.781    7.864   119.845 1395.916 1162.192  233.723     0.000  547.001  384.539  162.462
164.30  1405.364  935.345  928.566    6.779    51.362 1428.718 1128.285  300.433     0.000  526.087  313.057  213.030
164.40  1438.530  871.315  865.946    5.370    43.753 1546.358 1204.812  341.546     0.000  678.295  282.999  395.296
164.50  1473.760  909.194  888.508   20.687     3.805 1515.192 1166.296  348.897     0.000  262.792   50.568  212.224
164.60  1501.452  904.741  889.001   15.740    24.730 1525.437 1197.683  327.754     0.000  567.206  253.142  314.065
164.70  1460.989  922.523  888.562   33.961     9.511 1467.103 1049.524  417.579     0.000  473.508  100.935  372.573
164.80  1398.730  923.324  918.223    5.102     5.707 1524.566 1185.401  339.165     0.000  435.206  253.142  182.064
164.90  1396.240  922.317  899.319   22.997   106.529 1379.220 1178.442  200.778     0.000  476.628  243.492  233.136
165.00  1384.687 1011.729 1004.754    6.975    36.144 1500.230 1212.076  288.154     0.000  374.585  151.905  222.680
165.10  1361.509 1031.761 1031.761    0.000    66.406 1601.179 1322.277  278.901     0.000  567.307  324.219  243.088
165.20  1375.912  958.910  958.910    0.000    87.375 1419.598 1193.313  226.285     0.000  445.461  212.728  232.733
165.30  1382.277 1018.143 1018.143    0.000    74.190 1548.695 1306.284  242.412     0.000  517.142  314.266  202.876
165.40  1331.121 1027.483 1023.255    4.227    79.896 1577.403 1280.000  297.403     0.000  557.254  263.497  293.757
165.50  1305.936 1072.658 1070.826    1.832    53.264 1546.405 1182.733  363.672     0.000  416.007  192.622  223.385
165.60  1281.564 1043.994 1001.836   42.158    55.167 1559.197 1186.136  373.062     0.000  436.012  121.343  314.670
165.70  1458.488  920.767  875.810   44.957   112.236 1528.121 1211.657  316.464     0.000  405.450  111.693  293.757
165.80  1415.388  924.612  885.184   39.429    20.925 1485.662 1139.142  346.520     0.000  313.158   90.478  222.680
165.90  1321.576  990.511  959.931   30.580    57.069 1327.030 1062.827  264.203     0.000  394.289  211.519  182.770
166.00  1454.465  951.973  931.145   20.828    68.483 1424.617 1128.642  295.975     0.000  576.657  292.953  283.704
166.10  1385.931  977.993  942.353   35.639     5.707 1502.012 1138.552  363.460     0.000  432.394   90.379  342.014
166.20  1376.280  964.693  917.004   47.689     5.707 1505.208 1087.748  417.459     0.000  443.150   50.166  392.984
166.30  1373.289  936.547  923.623   12.923    24.730 1569.134 1219.332  349.802     0.000  708.252  232.330  475.922
166.40  1368.231  973.219  961.367   11.853    19.023 1347.785 1086.046  261.739     0.000  212.930   60.621  152.308
166.50  1215.709 1046.272 1030.742   15.530     0.000 1422.184 1080.595  341.589     0.000  324.118   90.881  233.237
166.60  1325.865  979.569  956.739   22.830     1.902 1466.947 1125.662  341.284     0.000  372.175   80.427  291.748
166.70  1442.703 1014.577 1005.599    8.978     3.805 1592.438 1228.455  363.983     0.000  364.028  100.833  263.195
166.80  1467.380  964.260  958.397    5.863     5.707 1507.137 1166.373  340.764     0.000  384.840   70.674  314.166
166.90  1574.648  841.126  829.583   11.543    62.776 1544.663 1205.370  339.293     0.000  748.968  445.662  303.306
167.00  1436.119 1004.022  986.913   17.108    85.603 1508.307 1198.797  309.510     0.000  505.679  292.851  212.828
167.10  1478.715  968.971  966.561    2.410    72.287 1492.574 1227.465  265.109     0.000  606.917  383.934  222.983
167.20  1452.372  919.880  912.890    6.990    87.506 1516.952 1271.299  245.654     0.000  566.804  353.572  213.231
167.30  1308.508  987.082  967.888   19.194    22.828 1552.139 1213.927  338.211     0.000  585.499  251.832  333.667
167.40  1402.955  939.957  928.964   10.992    39.948 1557.476 1220.510  336.966     0.000  486.379   81.029  405.349
167.50  1458.066  937.898  927.568   10.331    77.994 1601.352 1230.578  370.774     0.000  576.656  232.935  343.722
167.60  1437.579  969.483  963.620    5.863    55.167 1383.146 1071.996  311.150     0.000  536.745  343.821  192.924
167.70  1492.521  892.639  886.494    6.145   123.519 1583.795 1322.837  260.958     0.000  536.946  364.330  172.616
167.80  1483.525  928.255  916.037   12.219    64.548 1479.987 1154.742  325.245     0.000  425.153  262.691  162.462
167.90  1598.605  811.379  793.156   18.223    39.905 1590.492 1255.431  335.061     0.000  404.744  151.200  253.545
168.00  1606.136  844.310  837.714    6.596    26.632 1665.383 1278.014  387.369     0.000  516.638  202.372  314.266
168.10  1482.466  958.611  954.763    3.847    36.144 1530.009 1244.148  285.861     0.000  547.201  303.508  243.693
168.20  1483.031  909.547  903.501    6.046     7.609 1464.951 1214.325  250.627     0.000  263.396  100.934  162.462
168.30  1459.525  961.680  956.889    4.791     1.902 1571.078 1259.490  311.587     0.000  344.526   80.626  263.900
168.40  1399.129  953.627  943.762    9.865    18.720 1529.019 1212.465  316.554     0.000  334.373   60.621  273.752
168.50  1383.478  914.841  899.380   15.460    22.741 1547.134 1199.231  347.902     0.000  394.691  181.762  212.929
168.60  1380.387  963.822  949.137   14.685    93.082 1541.084 1224.533  316.551     0.000  605.209  342.417  262.792
168.70  1402.078  920.734  908.811   11.923    89.322 1548.735 1267.285  281.450     0.000  547.101  334.070  213.030
168.80  1370.956  938.468  929.814    8.653    54.302 1547.790 1214.675  333.115     0.000  373.280  111.088  262.191
168.90  1451.882  855.598  855.598    0.000    28.100 1609.602 1283.539  326.063     0.000  566.098  272.543  293.555
169.00  1405.788  990.590  976.313   14.277    62.776 1629.943 1376.375  253.568     0.000  476.527  212.728  263.800
169.10  1286.779 1022.265 1020.589    1.677    32.339 1658.617 1360.952  297.665     0.000  626.122  292.251  333.872
169.20  1440.566  913.458  907.961    5.497    41.851 1551.195 1261.139  290.056     0.000  546.194  282.193  264.001
169.30  1488.500  876.736  868.491    8.245     7.609 1543.503 1196.333  347.169     0.000  373.980  150.897  223.083
169.40  1397.147  903.067  899.770    3.298     9.511 1586.464 1236.233  350.232     0.000  464.458  161.555  302.903
169.50  1490.880  923.610  918.973    4.637    41.851 1583.155 1318.476  264.678     0.000  474.515  191.211  283.303
169.60  1388.666  905.250  901.769    3.481    26.632 1608.221 1271.652  336.569     0.000  465.365  272.744  192.621
169.70  1419.272  943.142  941.310    1.832     0.000 1558.906 1227.217  331.689     0.000  474.116  130.995  343.120
169.80  1373.401 1023.796 1023.796    0.000     7.523 1611.556 1321.981  289.575     0.000  496.432  202.271  294.160
169.90  1440.522  980.150  975.936    4.214    22.567 1627.172 1311.052  316.119     0.000  495.727  292.952  202.775
170.00  1506.575  999.061  984.474   14.587    11.414 1591.283 1211.820  379.464     0.000  374.686  161.455  213.231
170.10  1536.340  868.059  853.529   14.530    37.916 1441.398 1162.630  278.768     0.000  456.020  151.403  304.616
170.20  1449.842  929.816  910.917   18.899    34.241 1507.660 1209.392  298.268     0.000  405.047  212.224  192.823
170.30  1357.144  960.676  944.582   16.094    39.689 1456.898 1173.976  282.922     0.000  222.680   90.679  132.000
170.40  1369.675  989.109  988.052    1.057     9.511 1420.038 1122.075  297.964     0.000  121.847   20.308  101.539
170.50  1444.341 1064.338 1064.338    0.000    41.591 1467.106 1245.190  221.916     0.000  303.710  171.709  132.000
170.60  1376.966  960.905  960.905    0.000    49.460 1366.604 1179.530  187.074     0.000  223.385   60.923  162.462
170.70  1470.201  904.564  903.931    0.634    17.121 1398.451 1177.700  220.751     0.000  283.503   40.113  243.391
170.80  1353.082  983.596  983.596    0.000    87.506 1488.813 1214.104  274.709     0.000  526.591  313.561  213.030
170.90  1364.336 1004.960 1004.960    0.000    36.144 1533.698 1238.021  295.677     0.000  415.200  161.353  253.847
171.00  1423.713  994.636  992.620    2.015    24.730 1457.209 1162.093  295.116     0.000  293.959   70.573  223.385
171.10  1368.971 1045.403 1042.105    3.298    66.580 1503.853 1213.800  290.053     0.000  364.633  131.093  233.539
171.20  1373.483 1035.165 1035.165    0.000    11.414 1469.789 1181.856  287.934     0.000  324.118  121.141  202.977
171.30  1389.040  993.286  993.286    0.000    34.241 1374.982 1115.535  259.447     0.000  363.425  161.052  202.373
171.40  1331.093 1044.865 1044.865    0.000    57.069 1489.374 1271.432  217.942     0.000  435.811  253.041  182.770
171.50  1446.315 1016.803 1016.803    0.000    47.557 1550.867 1327.349  223.518     0.000  444.961  272.345  172.616
171.60  1340.816 1071.846 1071.846    0.000     3.805 1523.017 1253.021  269.996     0.000  415.100  131.295  283.805
171.70  1454.893  988.480  988.480    0.000    30.437 1563.443 1244.896  318.547     0.000  516.739  171.507  345.232
171.80  1432.247 1014.295 1014.295    0.000    43.753 1448.213 1208.224  239.989     0.000  506.787  273.248  233.539
171.90  1414.117 1007.426 1007.426    0.000     0.000 1496.729 1202.049  294.679     0.000  454.308   80.226  374.082
172.00  1304.381 1044.437 1037.250    7.187     5.707 1524.438 1200.749  323.689     0.000  423.647   99.729  323.917
172.10  1342.953 1032.013 1008.551   23.462    53.264 1443.930 1139.481  304.448     0.000  252.537  150.999  101.539
172.20  1323.889 1065.157 1062.480    2.678    57.069 1523.629 1186.493  337.135     0.000  455.316  161.457  293.859
172.30  1230.903 1089.144 1089.144    0.000    13.316 1548.874 1241.483  307.391     0.000  434.405  231.529  202.877
172.40  1391.712 1012.628 1012.628    0.000    30.437 1598.583 1276.492  322.091     0.000  496.230  293.152  203.078
172.50  1355.568 1000.935  991.423    9.512    15.218 1583.504 1153.845  429.659     0.000  353.073  109.983  243.090
172.60  1405.287  997.364  997.364    0.000    28.534 1536.805 1175.027  361.777     0.000  334.675  131.597  203.078
172.70  1442.904  978.586  978.586    0.000    41.851 1526.222 1193.710  332.511     0.000  283.504  141.350  142.154
172.80  1343.881 1089.678 1059.665   30.014     9.511 1463.746 1111.911  351.835     0.000  252.741   80.125  172.616
172.90  1435.472  920.601  917.303    3.298    20.925 1653.831 1283.200  370.631     0.000  496.633  162.160  334.473
173.00  1325.404  977.622  971.435    6.187    17.121 1505.547 1173.558  331.989     0.000  456.018  111.390  344.627
173.10  1374.096  978.083  978.083    0.000    17.121 1477.762 1155.322  322.440     0.000  466.474  263.397  203.078
173.20  1328.922  988.238  988.238    0.000     3.805 1592.748 1233.829  358.919     0.000  546.395  141.146  405.248
173.30  1299.262 1021.967 1021.967    0.000    20.925 1505.071 1176.501  328.569     0.000  425.455  162.059  263.396
173.40  1384.526 1018.214  985.452   32.762     3.718 1587.212 1223.231  363.980     0.000  445.462  100.432  345.030
173.50  1488.931  951.673  929.521   22.151    20.925 1614.225 1233.297  380.928     0.000  413.188  150.094  263.094
173.60  1479.877  909.568  907.243    2.325     3.805 1627.382 1280.994  346.388     0.000  434.905   90.479  344.426
173.70  1404.561  975.199  975.199    0.000    19.023 1723.321 1363.924  359.396     0.000  392.583  109.983  282.599
173.80  1369.924  975.306  947.405   27.901     5.707 1715.699 1379.472  336.227     0.000  434.501  251.933  182.568
173.90  1338.516 1023.749  987.723   36.026    39.948 1483.016 1154.141  328.875     0.000  283.099   80.929  202.171
174.00  1358.583 1030.387 1030.387    0.000     7.609 1536.017 1149.989  386.028     0.000  303.105   30.159  272.945
174.10  1460.320  925.126  924.915    0.211    35.625 1556.922 1228.043  328.880     0.000  514.530  140.244  374.286
174.20  1589.114  909.658  909.658    0.000    30.264 1652.449 1248.308  404.142     0.000  526.893  152.006  374.887
174.30  1459.462  928.208  928.208    0.000     5.448 1472.858 1168.407  304.451     0.000  323.110   60.419  262.691
174.40  1519.632  935.219  935.219    0.000    39.254 1683.021 1383.328  299.693     0.000  496.431  151.401  345.030
174.50  1430.198  948.030  948.030    0.000     9.511 1652.627 1364.650  287.977     0.000  473.612  331.860  141.752
174.60  1478.023  953.663  953.663    0.000    39.948 1597.584 1286.474  311.110     0.000  577.663  303.508  274.155
174.70  1460.864  937.946  937.946    0.000    19.023 1597.673 1315.099  282.574     0.000  404.845  161.454  243.391
174.80  1418.092  974.219  974.219    0.000    56.938 1640.508 1353.654  286.854     0.000  577.058  252.436  324.622
174.90  1497.072  923.796  923.796    0.000   125.291 1595.642 1317.220  278.421     0.000  709.663  476.124  233.539
175.00  1529.159  910.437  910.437    0.000    71.766 1714.400 1465.853  248.547     0.000  637.880  333.365  304.516
175.10  1492.630  948.582  948.582    0.000   113.921 1602.773 1365.509  237.264     0.000  740.225  496.532  243.693
175.20  1605.576  853.181  853.181    0.000    70.212 1639.398 1372.992  266.406     0.000  567.308  333.769  233.539
175.30  1495.141  916.816  916.816    0.000     5.707 1702.770 1380.085  322.685     0.000  658.490  232.935  425.556
175.40  1469.844  948.913  947.081    1.832    68.050 1738.109 1424.280  313.828     0.000  830.104  465.369  364.735
175.50  1454.957  918.936  918.936    0.000    30.437 1623.657 1352.418  271.240     0.000  536.845  182.064  354.781
175.60  1453.105  892.032  892.032    0.000   102.202 1591.750 1315.927  275.822     0.000  789.483  435.105  354.378
175.70  1414.378  948.557  948.557    0.000    93.126 1631.632 1336.217  295.416     0.000  809.596  446.067  363.529
175.80  1403.301  946.311  946.311    0.000   156.680 1524.464 1265.882  258.582     0.000  729.672  446.369  283.303
175.90  1475.026 1007.387 1007.387    0.000   128.269 1609.349 1317.791  291.558     0.000  830.602  445.259  385.344
176.00  1388.119  964.567  962.242    2.325    26.023 1553.355 1273.342  280.013     0.000  567.307  262.691  304.616
176.10  1402.326  923.301  920.736    2.565     0.000 1621.243 1320.605  300.638     0.000  718.309  293.759  424.550
176.20  1546.721  898.777  897.495    1.282    37.872 1631.102 1389.213  241.888     0.000  577.864  374.786  203.078
176.30  1418.197  978.476  978.476    0.000     0.000 1703.033 1403.650  299.383     0.000  618.076  354.277  263.799
176.40  1411.480  925.289  925.289    0.000     1.902 1706.844 1440.184  266.660     0.000  739.016  323.211  415.805
176.50  1496.418  908.260  908.260    0.000    22.436 1691.195 1402.526  288.669     0.000  668.243  241.780  426.463
176.60  1516.065  857.875  857.875    0.000    39.296 1667.590 1412.477  255.112     0.000  718.509  162.160  556.348
176.70  1459.190  942.427  939.862    2.565    35.839 1696.772 1398.895  297.878     0.000  547.503  222.579  324.924
176.80  1532.051  961.419  959.404    2.015    18.936 1826.718 1504.600  322.118     0.000  779.128  333.365  445.763
176.90  1411.884  961.253  961.253    0.000    48.851 1581.284 1286.267  295.017     0.000  737.909  383.632  354.277
177.00  1387.173 1050.194 1050.194    0.000    63.333 1628.023 1281.037  346.986     0.000  910.725  444.654  466.071
177.10  1462.710 1092.877 1069.849   23.028    60.613 1721.318 1358.907  362.410     0.000  880.165  373.983  506.182
177.20  1366.050 1057.006 1057.006    0.000    50.971 1697.577 1356.309  341.268     0.000  779.128  313.460  465.668
177.30  1368.327 1063.040 1060.306    2.734    22.523 1640.085 1358.081  282.004     0.000  485.471  303.306  182.165
177.40  1375.946 1042.532 1038.501    4.031   135.186 1631.572 1383.465  248.107     0.000  698.199  445.259  252.940
177.50  1369.153 1016.817 1016.817    0.000    47.210 1647.740 1390.892  256.848     0.000  799.939  526.692  273.248
177.60  1357.684 1068.504 1063.854    4.650    47.557 1674.756 1390.721  284.035     0.000  688.650  465.567  223.083
177.70  1487.818  939.016  936.691    2.325   118.455 1612.764 1372.954  239.810     0.000  749.069  556.549  192.521
177.80  1359.652 1050.937 1049.458    1.479   110.844 1671.651 1412.643  259.007     0.000  618.278  395.397  222.881
177.90  1480.583  982.048  982.048    0.000   116.646 1675.900 1347.933  327.967     0.000  648.039  425.056  222.983
178.00  1320.028 1054.934 1054.934    0.000   115.301 1766.415 1456.008  310.407     0.000  687.945  496.029  191.916
178.10  1403.344  933.550  933.550    0.000   124.769 1547.219 1307.321  239.898     0.000  637.477  354.176  283.301
178.20  1493.928  968.520  968.520    0.000   147.033 1685.473 1312.334  373.139     0.000  678.395  364.834  313.561
178.30  1417.612  972.674  972.674    0.000    73.669 1695.557 1397.206  298.351     0.000  647.732  272.845  374.887
178.40  1468.036  966.219  966.219    0.000   150.360 1658.244 1327.645  330.599     0.000  678.496  364.129  314.367
178.50  1408.305 1015.801 1015.801    0.000    83.310 1632.171 1396.770  235.400     0.000  718.406  313.762  404.643
178.60  1381.168  957.639  957.639    0.000    70.255 1590.500 1314.591  275.909     0.000  728.761  243.189  485.572
178.70  1325.050 1006.009 1006.009    0.000    66.580 1688.208 1428.683  259.525     0.000  656.878  272.845  384.033
178.80  1392.937  972.733  972.733    0.000    84.868 1699.282 1430.336  268.946     0.000  766.565  313.363  453.203
178.90  1328.445  969.522  969.522    0.000    84.995 1663.092 1404.649  258.443     0.000  808.789  414.600  394.189
179.00  1369.210 1001.638 1001.638    0.000    90.443 1691.013 1438.064  252.949     0.000  718.103  324.219  393.885
179.10  1468.528  946.908  946.908    0.000    86.122 1673.516 1416.633  256.884     0.000  755.308  352.772  402.536
179.20  1391.128  992.860  992.860    0.000    28.013 1697.765 1397.257  300.508     0.000  646.026  343.020  303.005
179.30  1239.509 1047.496 1047.496    0.000    51.275 1589.246 1357.652  231.594     0.000  615.763  282.499  333.264
179.40  1345.142 1042.511 1042.511    0.000    79.766 1633.737 1408.456  225.281     0.000  466.071  202.775  263.295
179.50  1343.668 1001.052  998.121    2.932    49.460 1695.946 1453.110  242.836     0.000  566.299  172.011  394.288
179.60  1439.210 1024.418 1024.418    0.000   172.886 1631.613 1371.398  260.215     0.000  747.759  414.697  333.062
179.70  1436.204  952.852  952.852    0.000   123.302 1527.889 1299.017  228.872     0.000  648.740  415.604  233.136
179.80  1333.862 1028.214 1028.214    0.000    85.212 1569.315 1288.519  280.797     0.000  565.998  272.846  293.152
179.90  1327.485 1030.505 1030.505    0.000   151.662 1482.415 1244.979  237.435     0.000  871.016  597.870  273.147
180.00  1471.113 1004.609 1004.609    0.000    94.376 1673.676 1313.286  360.390     0.000  778.825  394.490  384.336
180.10  1350.923  979.643  977.444    2.198    94.767 1564.343 1291.758  272.586     0.000  718.204  415.200  303.004
180.20  1346.502  986.369  986.369    0.000    74.059 1521.577 1286.738  234.840     0.000  627.525  333.667  293.858
180.30  1457.357  899.154  899.154    0.000   140.337 1491.835 1253.013  238.821     0.000  758.621  506.485  252.137
180.40  1396.711 1014.659 1014.659    0.000   115.344 1518.122 1304.641  213.482     0.000  648.437  445.561  202.876
180.50  1391.966 1025.912 1025.912    0.000    91.267 1435.502 1190.290  245.211     0.000  557.052  334.070  222.982
180.60  1427.978 1069.887 1069.887    0.000   117.770 1461.326 1275.468  185.858     0.000  557.458  303.611  253.847
180.70  1324.011 1026.040 1026.040    0.000    81.799 1558.336 1334.906  223.430     0.000  476.326  303.710  172.616
180.80  1392.116  961.297  961.297    0.000   139.987 1495.032 1235.422  259.610     0.000  547.302  283.805  263.497
180.90  1270.361 1021.741 1021.741    0.000    36.144 1551.238 1316.008  235.230     0.000  485.270  282.595  202.674
181.00  1387.883  956.274  956.274    0.000    95.071 1562.819 1352.314  210.505     0.000  485.774  303.205  182.568
181.10  1424.262  917.590  917.590    0.000    57.025 1526.505 1336.237  190.268     0.000  384.436  262.590  121.847
181.20  1475.548  894.088  868.935   25.153    79.896 1398.072 1201.836  196.236     0.000  332.363  190.611  141.752
181.30  1364.508 1057.444 1034.828   22.616    53.264 1378.469 1136.627  241.842     0.000  332.962  130.993  201.969
181.40  1384.688 1041.427 1020.079   21.348    93.213 1387.333 1149.552  237.781     0.000  474.914  221.974  252.940
181.50  1438.828 1034.680 1014.177   20.503    81.799 1452.052 1231.480  220.572     0.000  435.005  262.893  172.112
181.60  1429.097 1022.789 1022.789    0.000    74.059 1448.378 1198.146  250.231     0.000  516.739  374.585  142.154
181.70  1264.575 1057.948 1052.875    5.073    20.925 1475.054 1207.353  267.700     0.000  252.437   60.118  192.319
181.80  1221.073 1053.328 1053.328    0.000     1.902 1473.550 1218.557  254.993     0.000  365.036  182.367  182.669
181.90  1389.404 1002.129 1001.763    0.366     7.479 1521.358 1186.568  334.791     0.000  424.347  141.146  283.200
182.00  1314.639 1050.333 1050.333    0.000    34.241 1568.572 1260.152  308.419     0.000  535.336  241.781  293.555
182.10  1426.801  972.831  972.831    0.000    62.689 1652.537 1379.955  272.582     0.000  606.415  333.368  273.047
182.20  1344.222 1055.721 1026.018   29.703    94.811 1518.858 1267.369  251.490     0.000  384.537  201.969  182.568
182.30  1359.228  997.180  972.874   24.307    38.046 1584.057 1294.175  289.882     0.000  364.129  171.608  192.521
182.40  1314.364 1041.430 1029.805   11.625    13.186 1517.352 1155.052  362.300     0.000  293.052  120.940  172.112
182.50  1384.403 1015.127  995.031   20.095    60.178 1519.246 1246.919  272.327     0.000  333.667  201.767  131.900
182.60  1345.679 1049.493 1031.527   17.966    11.414 1610.164 1240.304  369.860     0.000  455.614   70.775  384.840
182.70  1429.622 1031.161 1028.625    2.536    34.154 1556.259 1272.353  283.906     0.000  433.902  231.126  202.775
182.80  1404.086 1034.490 1021.173   13.316     0.000 1702.336 1295.692  406.644     0.000  464.760  202.171  262.590
182.90  1396.356  974.662  974.662    0.000    17.077 1642.947 1384.280  258.667     0.000  516.036  171.709  344.326
183.00  1394.159  987.197  981.068    6.130    41.764 1615.360 1339.095  276.265     0.000  576.354  293.253  283.101
183.10  1368.289 1040.353 1040.353    0.000    62.776 1557.787 1295.660  262.127     0.000  535.341  151.303  384.038
183.20  1355.166 1015.834 1015.834    0.000    64.678 1605.768 1320.730  285.038     0.000  516.036  161.958  354.078
183.30  1516.005  933.324  933.324    0.000    83.353 1721.402 1513.756  207.646     0.000  668.241  475.519  192.722
183.40  1466.411  941.881  941.881    0.000    37.350 1729.451 1486.439  243.011     0.000  353.472  221.472  132.000
183.50  1370.981 1004.015 1004.015    0.000    53.264 1564.514 1388.684  175.830     0.000  404.845  282.999  121.847
183.60  1446.495  951.009  951.009    0.000    22.828 1615.764 1382.000  233.764     0.000  434.405  211.422  222.983
183.70  1385.701  968.800  968.800    0.000    89.408 1647.049 1451.593  195.456     0.000  517.243  385.243  132.000
183.80  1308.411 1038.921 1038.921    0.000    30.437 1477.926 1253.846  224.079     0.000  516.941  324.017  192.924
183.90  1317.296 1033.990 1033.990    0.000    60.830 1653.710 1372.694  281.016     0.000  639.292  415.906  223.385
184.00  1410.818 1008.898 1008.686    0.211    22.828 1675.066 1433.953  241.112     0.000  475.821  303.205  172.616
184.10  1336.507 1049.053 1036.160   12.893    11.283 1613.762 1367.892  245.870     0.000  303.105  191.513  111.592
184.20  1422.944  998.111  985.429   12.682    38.046 1615.401 1375.324  240.077     0.000  596.660  383.731  212.929
184.30  1298.445 1027.200 1017.477    9.723    17.121 1674.988 1426.437  248.551     0.000  557.154  323.817  233.338
184.40  1219.155 1062.052 1054.655    7.397    47.298 1680.132 1432.923  247.209     0.000  587.414  364.028  223.385
184.50  1284.014  964.226  964.226    0.000    75.918 1595.820 1374.809  221.011     0.000  729.265  516.034  213.231
184.60  1346.328 1018.192 1017.825    0.366    62.689 1652.838 1398.149  254.688     0.000  707.851  484.566  223.285
184.70  1319.236 1052.850 1051.384    1.466    87.419 1620.590 1341.779  278.811     0.000  759.526  444.957  314.569
184.80  1224.744 1046.651 1046.651    0.000    77.820 1600.919 1364.474  236.445     0.000  626.619  373.075  253.545
184.90  1284.495 1035.112 1035.112    0.000   100.517 1670.219 1470.309  199.910     0.000  697.193  494.820  202.372
185.00  1256.234 1034.885 1031.770    3.115    60.874 1627.201 1424.347  202.854     0.000  516.337  272.644  243.693
185.10  1292.591 1030.449 1029.167    1.283    81.799 1575.505 1330.802  244.703     0.000  537.150  344.226  192.924
185.20  1378.466  979.541  979.541    0.000    62.776 1641.168 1423.702  217.466     0.000  537.652  324.420  213.232
185.30  1355.846  978.455  978.455    0.000    43.753 1602.218 1369.319  232.899     0.000  374.686  202.070  172.616
185.40  1187.211 1078.296 1076.816    1.480    45.655 1487.908 1263.915  223.993     0.000  242.082  140.744  101.337
185.50  1264.782 1055.644 1053.445    2.199    62.776 1566.243 1344.929  221.315     0.000  557.052  404.744  152.308
185.60  1224.474 1044.135 1044.135    0.000    53.264 1584.109 1385.840  198.269     0.000  425.860  222.782  203.078
185.70  1263.754 1022.368 1021.523    0.845    51.362 1566.161 1321.069  245.092     0.000  536.141  333.164  202.977
185.80  1229.055 1050.862 1043.773    7.088    98.919 1573.155 1375.317  197.838     0.000  425.153  323.614  101.539
185.90  1357.588  976.601  964.031   12.571   123.649 1615.103 1421.674  193.429     0.000  497.238  365.237  132.000
186.00  1333.171  975.065  975.065    0.000    91.180 1483.840 1279.910  203.930     0.000  373.879  272.542  101.337
186.10  1289.523 1005.510 1005.510    0.000    54.906 1506.235 1280.037  226.198     0.000  333.365  252.335   81.029
186.20  1333.277  996.248  996.248    0.000    93.039 1546.183 1354.094  192.089     0.000  425.052  343.821   81.231
186.30  1288.969 1065.157 1065.157    0.000    43.753 1668.618 1372.296  296.323     0.000  506.182  262.691  243.492
186.40  1216.428 1037.646 1037.646    0.000    62.776 1431.490 1199.455  232.035     0.000  374.988  131.698  243.290
186.50  1220.909 1058.223 1058.223    0.000    58.797 1552.285 1303.650  248.635     0.000  546.999  303.609  243.391
186.60  1253.671 1082.038 1082.038    0.000    19.023 1587.564 1308.793  278.771     0.000  496.230  293.152  203.078
186.70  1265.538 1062.277 1062.277    0.000    24.730 1618.475 1334.085  284.390     0.000  485.775   90.782  394.993
186.80  1327.867 1023.341 1020.382    2.959    32.339 1639.191 1370.667  268.524     0.000  445.162  130.995  314.167
186.90  1286.107 1074.615 1063.950   10.665    58.710 1591.622 1328.202  263.421     0.000  476.124  181.661  294.462
187.00  1262.556 1039.574  994.496   45.078   104.496 1631.882 1372.091  259.791     0.000  617.776  475.622  142.154
187.10  1190.802 1081.353 1080.803    0.550    57.069 1600.793 1324.318  276.476     0.000  514.128  240.174  273.954
187.20  1362.733 1019.695 1019.695    0.000    60.874 1628.407 1340.652  287.755     0.000  536.645  192.219  344.426
187.30  1283.249 1046.210 1046.210    0.000    60.874 1544.411 1302.650  241.760     0.000  565.196  311.550  253.645
187.40  1256.969 1094.299 1094.299    0.000    54.514 1664.072 1348.349  315.723     0.000  644.817  391.776  253.041
187.50  1311.159 1012.081 1010.982    1.099   163.598 1583.922 1352.584  231.339     0.000  781.345  608.729  172.616
187.60  1266.200 1081.782 1081.782    0.000   106.442 1522.353 1283.011  239.342     0.000  627.929  343.620  284.309
187.70  1229.621 1043.015 1043.015    0.000     0.000 1530.317 1228.937  301.380     0.000  384.638   20.207  364.431
187.80  1299.328 1004.712 1004.712    0.000    18.937 1622.961 1311.641  311.320     0.000  577.461   90.478  486.983
187.90  1282.260 1042.960 1042.960    0.000    24.643 1648.218 1276.027  372.191     0.000  636.577   40.314  596.263
188.00  1374.428 1033.118 1032.751    0.367    56.678 1586.820 1333.430  253.390     0.000  414.495  151.300  263.195
188.10  1405.551  981.318  981.318    0.000    55.167 1585.872 1346.663  239.209     0.000  607.320  273.049  334.272
188.20  1375.821  980.811  980.811    0.000    32.339 1540.997 1287.003  253.994     0.000  322.909   60.521  262.388
188.30  1319.429 1029.709 1029.709    0.000    19.023 1768.533 1462.398  306.135     0.000  525.583  262.288  263.295
188.40  1447.865  991.077  991.077    0.000    68.352 1647.947 1384.661  263.286     0.000  647.934  394.591  253.343
188.50  1303.967 1034.197 1034.014    0.183    32.339 1546.186 1287.002  259.184     0.000  536.845  131.597  405.248
188.60  1461.019  933.076  932.710    0.366    17.034 1497.197 1230.581  266.616     0.000  363.727   60.420  303.306
188.70  1301.625  995.840  995.840    0.000    77.733 1577.006 1352.633  224.374     0.000  596.660  293.555  303.105
188.80  1281.753 1010.912 1010.912    0.000    53.264 1573.685 1296.906  276.779     0.000  627.827  263.094  364.733
188.90  1297.871 1005.174 1005.174    0.000    47.166 1577.093 1304.333  272.760     0.000  534.932  211.015  323.916
189.00  1240.127 1102.396 1101.663    0.733    22.697 1709.129 1445.494  263.635     0.000  626.520  332.964  293.556
189.10  1181.179 1049.624 1049.624    0.000    16.904 1710.471 1447.827  262.644     0.000  575.248  392.881  182.367
189.20  1310.374 1019.174 1019.174    0.000   121.617 1600.656 1340.866  259.791     0.000  769.679  475.620  294.059
189.30  1359.709 1034.661 1034.661    0.000   130.954 1535.720 1294.313  241.406     0.000  647.735  465.368  182.367
189.40  1343.599 1026.145 1025.045    1.099   112.105 1501.654 1266.812  234.842     0.000  760.231  516.739  243.492
189.50  1285.997 1036.428 1035.695    0.733    60.874 1534.292 1321.499  212.793     0.000  547.302  253.242  294.059
189.60  1332.682 1010.716 1010.716    0.000    28.274 1576.049 1305.755  270.294     0.000  637.477  273.046  364.431
189.70  1205.344 1133.780 1133.780    0.000    79.636 1550.253 1292.889  257.364     0.000  595.256  302.002  293.254
189.80  1284.023 1025.068 1025.068    0.000    39.948 1613.581 1323.353  290.228     0.000  444.856  252.134  192.722
189.90  1225.961 1111.939 1111.939    0.000    32.122 1500.577 1217.656  282.921     0.000  453.601  190.608  262.993
190.00  1272.115 1040.747 1035.674    5.073    41.851 1494.657 1252.330  242.327     0.000  424.951  222.176  202.775
190.10  1272.693 1064.242 1057.267    6.975   112.018 1494.427 1237.411  257.015     0.000  677.088  454.710  222.378
190.20  1367.686 1032.838 1032.838    0.000    45.655 1570.483 1297.031  273.452     0.000  617.371  272.744  344.627
190.30  1459.866 1026.985 1025.294    1.691   154.086 1585.871 1394.692  191.179     0.000  781.042  568.113  212.929
190.40  1257.414 1088.085 1088.085    0.000    38.046 1620.760 1374.807  245.953     0.000  556.549  333.668  222.881
190.50  1256.461 1034.724 1034.724    0.000    34.241 1554.699 1299.837  254.862     0.000  535.738  231.626  304.112
190.60  1383.193  983.956  981.687    2.269    83.353 1533.644 1309.309  224.335     0.000  636.369  383.529  252.839
190.70  1328.881  994.717  994.717    0.000   104.626 1578.857 1358.236  220.621     0.000  708.655  424.850  283.805
190.80  1365.488  958.958  958.958    0.000    68.352 1651.287 1396.639  254.648     0.000  738.313  363.022  375.290
190.90  1429.044  935.068  928.938    6.130    79.375 1554.317 1316.315  238.002     0.000  544.082  291.041  253.041
191.00  1446.965  905.014  891.486   13.528    79.244 1612.298 1384.025  228.273     0.000  515.027  292.247  222.781
191.10  1412.954  993.526  993.526    0.000    54.949 1615.098 1368.625  246.473     0.000  576.554  384.235  192.319
191.20  1386.695  983.271  983.271    0.000    66.146 1626.175 1371.185  254.990     0.000  566.501  363.927  202.574
191.30  1408.840  975.771  975.771    0.000    24.643 1618.350 1336.724  281.626     0.000  718.509  231.929  486.580
191.40  1289.782 1033.961 1024.027    9.934    17.121 1612.599 1365.863  246.735     0.000  564.491  341.912  222.580
191.50  1330.690 1003.094 1003.094    0.000   107.436 1584.889 1367.293  217.596     0.000  607.018  343.320  263.698
191.60  1420.039  898.808  898.808    0.000    24.730 1660.285 1402.055  258.229     0.000  617.071  242.385  374.686
191.70  1339.650 1011.708  993.712   17.996    26.632 1774.469 1490.767  283.701     0.000  850.810  526.188  324.622
191.80  1269.448 1011.727  935.493   76.234    47.079 1617.864 1338.879  278.985     0.000  443.547  261.483  182.064
191.90  1347.948  972.774  937.756   35.018    24.339 1599.918 1339.047  260.871     0.000  472.901  301.192  171.709
192.00  1293.909  953.289  913.028   40.261    79.896 1533.443 1295.443  238.001     0.000  606.113  352.467  253.645
192.10  1402.834  948.390  948.390    0.000    34.068 1487.650 1230.367  257.283     0.000  493.715  169.900  323.816
192.20  1318.786  999.376  992.613    6.764    68.483 1560.840 1299.453  261.387     0.000  465.365   80.526  384.840
192.30  1359.799  970.863  970.863    0.000   167.141 1479.257 1317.567  161.690     0.000  739.419  192.017  547.402
192.40  1375.799  971.778  971.778    0.000    73.755 1487.859 1229.583  258.276     0.000  556.650  131.195  425.455
192.50  1192.582 1079.334 1062.636   16.698    49.460 1588.120 1330.322  257.798     0.000  485.774   70.775  414.999
192.60  1282.710 1045.002 1042.846    2.156   112.018 1553.099 1361.662  191.437     0.000  718.810  323.514  395.296
192.70  1272.610 1030.734 1029.945    0.789     5.663 1599.175 1316.090  283.084     0.000  553.027  240.273  312.755
192.80  1323.843 1050.879 1050.879    0.000   138.085 1550.767 1295.916  254.851     0.000  829.194  526.492  302.702
192.90  1343.560  953.720  953.720    0.000   126.758 1576.447 1349.998  226.448     0.000  828.889  445.360  383.529
193.00  1274.938  923.124  923.124    0.000   109.768 1629.331 1421.034  208.297     0.000  729.064  456.118  272.945
193.10  1296.561  907.186  907.186    0.000   103.501 1721.509 1490.252  231.258     0.000  758.823  496.331  262.492
193.20  1362.565  905.924  905.924    0.000   111.844 1687.042 1420.044  266.997     0.000  962.502  527.800  434.702
193.30  1310.217  902.670  902.670    0.000   115.562 1612.503 1372.607  239.896     0.000 1033.177  720.220  312.956
193.40  1404.809  909.158  909.158    0.000   119.193 1716.016 1493.709  222.307     0.000  911.430  577.763  333.667
193.50  1387.208  897.702  897.702    0.000    49.460 1619.934 1417.953  201.981     0.000  859.351  384.336  475.015
193.60  1389.383  912.684  912.684    0.000    95.115 1633.819 1439.407  194.412     0.000  800.142  466.072  334.070
193.70  1277.015  915.596  915.596    0.000    76.092 1562.861 1357.599  205.262     0.000  809.792  536.947  272.845
193.80  1310.911  910.777  910.777    0.000   119.671 1605.022 1412.157  192.865     0.000  830.703  547.302  283.402
193.90  1312.573  939.981  939.981    0.000    94.550 1619.716 1407.448  212.267     0.000  880.264  547.101  333.163
194.00  1427.509  849.935  849.935    0.000   112.192 1610.261 1388.342  221.919     0.000  810.899  648.639  162.260
194.10  1392.196  888.125  888.125    0.000    92.649 1618.209 1397.028  221.182     0.000  831.207  567.710  263.497
194.20  1419.858  781.505  781.505    0.000   113.575 1579.686 1346.743  232.943     0.000  729.568  466.071  263.497
194.30  1415.864  820.383  820.383    0.000   164.239 1544.330 1360.544  183.786     0.000 1032.975  679.101  353.874
194.40  1433.916  844.886  844.886    0.000   140.379 1540.183 1302.529  237.655     0.000  950.134  566.403  383.731
194.50  1431.568  835.148  835.148    0.000   145.433 1595.912 1356.397  239.515     0.000  950.033  566.603  383.430
194.60  1535.172  823.642  823.642    0.000   128.530 1693.523 1457.481  236.042     0.000  880.969  476.426  404.543
194.70  1409.138  852.858  852.858    0.000   124.943 1626.519 1400.148  226.371     0.000  740.024  476.527  263.497
194.80  1357.993  883.756  883.756    0.000    85.300 1653.923 1428.118  225.805     0.000  780.539  334.272  446.267
194.90  1373.670  899.908  899.908    0.000    51.362 1662.751 1465.390  197.361     0.000  769.785  475.322  294.463
195.00  1408.970  872.840  872.840    0.000    53.221 1702.038 1502.038  200.000     0.000  759.727  374.585  385.142
195.10  1504.919  778.175  778.175    0.000   104.236 1695.980 1422.105  273.875     0.000  921.282  445.763  475.519
195.20  1461.368  863.166  863.166    0.000   139.900 1755.131 1530.150  224.980     0.000 1051.167  454.708  596.458
195.30  1486.046  839.520  839.520    0.000   100.345 1738.484 1466.767  271.717     0.000  648.437  354.680  293.757
195.40  1452.819  829.977  829.977    0.000   106.355 1699.363 1476.327  223.036     0.000  790.289  354.781  435.508
195.50  1449.124  832.656  832.656    0.000    30.350 1675.805 1429.675  246.131     0.000  678.095  242.887  435.208
195.60  1423.027  839.761  839.761    0.000    45.525 1712.113 1516.138  195.974     0.000  719.111  273.449  445.662
195.70  1384.725  798.959  798.959    0.000     5.576 1806.934 1565.694  241.239     0.000  759.227  292.552  466.675
195.80  1370.031  910.932  910.932    0.000    14.871 1829.019 1545.713  283.306     0.000  830.602  323.513  507.089
195.90  1337.497  972.437  972.437    0.000    41.591 1737.378 1528.691  208.687     0.000  698.607  242.487  456.120
196.00  1290.070  985.932  985.748    0.183    88.630 1714.546 1477.324  237.222     0.000  647.234  272.345  374.889
196.10  1339.612  862.814  862.814    0.000     7.436 1651.125 1442.521  208.604     0.000  618.681  233.237  385.444
196.20  1355.793  900.377  900.377    0.000    15.218 1736.684 1548.315  188.369     0.000  719.012  324.319  394.692
196.30  1398.984  823.126  823.126    0.000    45.220 1723.752 1507.114  216.638     0.000  739.721  314.367  425.354
196.40  1441.777  817.304  817.304    0.000    38.046 1676.598 1501.890  174.708     0.000  658.796  405.351  253.445
196.50  1316.295  851.175  851.175    0.000    49.460 1779.710 1542.010  237.700     0.000  700.618  335.078  365.540
196.60  1365.250  832.917  832.917    0.000    66.580 1603.742 1405.212  198.530     0.000  619.286  304.516  314.770
196.70  1405.818  878.817  878.817    0.000    55.167 1777.329 1558.349  218.980     0.000  659.901  314.669  345.232
196.80  1370.278  868.426  868.426    0.000    57.069 1680.743 1451.560  229.183     0.000  751.186  324.924  426.261
196.90  1349.250  859.294  859.294    0.000    53.264 1776.371 1486.144  290.227     0.000  690.363  264.001  426.362
197.00  1306.920  870.814  870.814    0.000    47.557 1686.575 1493.405  193.170     0.000  660.002  264.001  396.001
197.10  1368.698  896.914  896.914    0.000    19.023 1622.551 1418.098  204.452     0.000  477.232  264.001  213.231
197.20  1447.702  843.038  843.038    0.000    41.764 1645.029 1430.244  214.785     0.000  669.854  355.084  314.770
197.30  1419.074  839.176  839.176    0.000    13.316 1683.593 1466.646  216.947     0.000  749.877  456.019  293.858
197.40  1518.789  822.741  822.741    0.000    20.925 1637.553 1400.764  236.789     0.000  751.387  426.463  324.924
197.50  1451.557  863.612  863.612    0.000    58.971 1588.953 1358.777  230.176     0.000  718.208  414.196  304.012
197.60  1455.615  794.484  794.484    0.000    47.557 1573.730 1356.047  217.683     0.000  647.937  303.309  344.627
197.70  1376.014  917.700  917.700    0.000    28.534 1638.409 1435.859  202.551     0.000  547.101  323.716  223.385
197.80  1332.529  897.534  897.534    0.000     1.902 1585.404 1400.190  185.214     0.000  648.240  404.547  243.693
197.90  1312.443  898.255  898.255    0.000    17.121 1667.994 1432.368  235.626     0.000  578.066  314.368  263.699
198.00  1362.266  849.252  849.252    0.000    36.144 1573.776 1382.552  191.224     0.000  507.493  263.800  243.693
198.10  1360.676  911.132  911.132    0.000    24.730 1745.547 1453.674  291.873     0.000  790.291  425.356  364.935
198.20  1433.321  829.838  829.838    0.000     7.436 1697.817 1420.259  277.558     0.000  548.108  253.645  294.462
198.30  1394.051  844.046  844.046    0.000    15.045 1653.805 1412.475  241.329     0.000  476.728  212.728  264.001
198.40  1320.787  936.988  936.988    0.000    55.167 1506.291 1305.426  200.865     0.000  527.498  263.497  264.001
198.50  1455.065  818.901  817.985    0.916     9.079 1637.168 1394.798  242.370     0.000  558.262  233.338  324.924
198.60  1377.421  850.907  850.907    0.000    36.144 1639.975 1395.056  244.920     0.000  659.398  233.137  426.261
198.70  1532.537  808.313  808.313    0.000    43.753 1621.560 1406.515  215.045     0.000  557.458  242.688  314.770
198.80  1440.265  858.805  858.805    0.000    37.959 1638.460 1443.778  194.682     0.000  568.617  396.001  172.616
198.90  1504.850  840.467  840.467    0.000    55.167 1621.817 1383.425  238.392     0.000  456.421  192.621  263.799
199.00  1477.949  870.250  870.250    0.000     0.000 1588.355 1352.689  235.666     0.000  467.078  121.847  345.232
199.10  1354.464  873.155  873.155    0.000     3.805 1578.362 1346.414  231.948     0.000  476.930  162.160  314.770
199.20  1474.709  889.312  883.605    5.707    20.925 1635.645 1376.895  258.750     0.000  558.463  182.770  375.694
199.30  1435.130  865.032  864.609    0.423    68.483 1609.709 1332.584  277.125     0.000  527.599  284.108  243.492
199.40  1427.679  851.761  851.761    0.000    47.557 1651.122 1374.777  276.345     0.000  517.445  253.444  264.001
199.50  1446.087  892.230  892.230    0.000    51.362 1571.060 1331.718  239.342     0.000  636.879  332.665  304.214
199.60  1464.713  861.643  859.698    1.945    53.264 1589.561 1325.537  264.024     0.000  629.339  284.107  345.232
199.70  1478.417  899.712  899.712    0.000   104.626 1631.543 1431.154  200.389     0.000  669.451  456.219  213.231
199.80  1456.287  860.910  860.910    0.000    89.408 1551.517 1330.679  220.838     0.000  548.007  294.160  253.847
199.90  1489.671  781.392  781.392    0.000    68.396 1669.159 1434.917  234.241     0.000  537.853  233.338  304.516
200.00  1488.499  857.172  857.172    0.000    85.603 1594.010 1370.062  223.949     0.000  588.522  405.752  182.770
200.10  1433.928  873.677  873.677    0.000     0.000 1667.467 1454.457  213.010     0.000  720.020  456.622  263.398
200.20  1342.906  937.599  937.599    0.000    72.026 1560.545 1345.675  214.870     0.000  537.148  304.213  232.935
200.30  1415.840  903.535  903.535    0.000    33.894 1530.924 1293.324  237.600     0.000  607.318  141.751  465.567
200.40  1408.850  877.692  877.692    0.000    22.480 1609.399 1372.438  236.962     0.000  597.265  242.988  354.277
200.50  1439.213  889.867  889.867    0.000    60.787 1608.543 1379.230  229.313     0.000  507.191  243.391  263.800
200.60  1424.034  930.341  930.341    0.000    79.462 1566.346 1381.220  185.125     0.000  546.596  303.609  242.988
200.70  1369.431  958.153  958.153    0.000    39.645 1664.654 1447.924  216.730     0.000  536.846  273.349  263.497
200.80  1394.006  949.174  949.174    0.000    54.862 1670.395 1450.994  219.402     0.000  475.721  243.088  232.632
200.90  1469.519  932.588  932.588    0.000    48.768 1634.221 1413.512  220.708     0.000  659.097  365.439  293.658
201.00  1384.691  861.981  861.981    0.000    41.807 1596.776 1364.615  232.161     0.000  496.331  253.343  242.988
201.10  1400.619  972.992  972.992    0.000    17.121 1587.991 1340.663  247.329     0.000  557.153  253.242  303.911
201.20  1370.737  947.016  947.016    0.000    18.936 1627.376 1402.874  224.502     0.000  617.169  262.993  354.176
201.30  1283.695 1060.179 1060.179    0.000   138.433 1534.518 1356.353  178.165     0.000  649.143  293.758  355.386
201.40  1389.362  963.842  963.842    0.000    16.947 1655.387 1338.151  317.236     0.000  536.644  182.165  354.479
201.50  1316.825 1023.190 1019.808    3.382    15.175 1668.670 1372.566  296.104     0.000  688.751  333.869  354.882
201.60  1368.440  966.282  966.282    0.000    24.512 1748.395 1446.808  301.587     0.000  758.623  312.961  445.662
201.70  1371.121  879.982  879.982    0.000    37.524 1601.736 1378.440  223.296     0.000  587.212  232.531  354.680
201.80  1352.672  902.232  902.232    0.000    62.515 1640.775 1341.181  299.595     0.000  849.197  324.118  525.079
201.90  1278.577 1006.749 1005.833    0.916    48.894 1560.844 1275.944  284.900     0.000  556.347  161.857  394.490
202.00  1359.835  938.765  938.765    0.000    62.732 1483.330 1268.855  214.475     0.000  567.710  223.184  344.526
202.10  1362.414  962.825  959.893    2.931    49.460 1497.950 1264.013  233.937     0.000  547.604  232.935  314.669
202.20  1248.473  993.795  993.795    0.000     1.902 1481.637 1256.136  225.501     0.000  556.851  202.473  354.378
202.30  1282.980  999.219  999.219    0.000     9.511 1527.727 1284.545  243.183     0.000  414.294  141.047  273.248
202.40  1438.701  951.359  951.359    0.000    41.851 1631.713 1379.576  252.136     0.000  577.363  365.137  212.226
202.50  1361.997  947.260  947.260    0.000    18.806 1510.214 1268.163  242.052     0.000  464.962  161.454  303.508
202.60  1411.728  891.216  891.216    0.000    13.316 1574.031 1352.464  221.567     0.000  476.225  232.632  243.592
202.70  1313.902  955.949  955.400    0.550    43.535 1568.716 1342.611  226.105     0.000  607.822  293.656  314.166
202.80  1299.106  956.679  955.214    1.466    57.069 1530.402 1295.174  235.228     0.000  455.614  202.271  253.343
202.90  1386.974  904.245  904.034    0.211   107.561 1448.393 1271.915  176.478     0.000  688.751  354.277  334.473
203.00  1421.104  855.656  855.656    0.000    20.925 1596.728 1361.151  235.577     0.000  628.130  283.402  344.728
203.10  1342.527 1003.896 1003.896    0.000   120.921 1515.016 1287.486  227.530     0.000  627.122  313.561  313.561
203.20  1193.113 1021.379 1021.379    0.000    89.927 1493.932 1254.764  239.168     0.000  723.840  331.056  392.784
203.30  1286.613  965.088  965.088    0.000    94.941 1538.234 1309.659  228.574     0.000  699.106  455.816  243.290
203.40  1302.526 1037.018 1037.018    0.000    38.002 1447.702 1243.600  204.101     0.000  496.935  253.343  243.592
203.50  1205.546 1042.261 1042.261    0.000     7.609 1568.358 1287.009  281.349     0.000  707.647  172.213  535.434
203.60  1406.390  955.657  955.657    0.000    22.828 1630.799 1341.399  289.400     0.000  496.432  253.142  243.290
203.70  1401.773  911.819  911.819    0.000     1.902 1531.448 1301.148  230.300     0.000  436.012  172.213  263.799
203.80  1345.582  895.424  895.424    0.000    70.385 1459.287 1227.739  231.548     0.000  495.424  202.372  293.052
203.90  1394.220  913.606  913.606    0.000    51.362 1458.172 1239.541  218.631     0.000  506.384  252.940  253.444
204.00  1390.242  941.957  940.450    1.507    41.851 1507.971 1233.830  274.140     0.000  588.220  324.521  263.699
204.10  1404.001  888.268  888.268    0.000    30.306 1613.635 1355.145  258.490     0.000  607.923  313.762  294.160
204.20  1416.773  888.520  888.520    0.000     1.859 1668.319 1401.798  266.522     0.000  779.330  303.105  476.224
204.30  1525.254  852.789  852.789    0.000    70.342 1505.668 1239.834  265.835     0.000  647.530  273.147  374.383
204.40  1489.051  801.742  801.742    0.000    43.753 1558.159 1302.183  255.976     0.000  718.911  334.474  384.436
204.50  1457.384  854.074  854.074    0.000    26.632 1579.392 1339.147  240.245     0.000  587.312  273.248  314.065
204.60  1385.477  888.671  888.671    0.000    35.970 1556.346 1275.123  281.223     0.000  495.222   91.183  404.039
204.70  1333.982  893.785  893.785    0.000     1.902 1614.588 1284.935  329.653     0.000  638.283  101.438  536.845
204.80  1340.714  876.499  876.499    0.000    28.534 1554.837 1266.344  288.492     0.000  465.869  131.900  333.969
204.90  1361.746  950.387  950.204    0.183    35.884 1545.449 1255.792  289.657     0.000  515.631  131.093  384.537
205.00  1371.282  907.996  907.996    0.000    79.896 1417.127 1121.334  295.793     0.000  678.899  233.237  445.662
205.10  1401.551  834.168  834.168    0.000    64.678 1399.453 1133.613  265.840     0.000  506.888  242.988  263.900
205.20  1413.683  889.317  888.401    0.916    72.287 1539.788 1200.411  339.377     0.000  678.698  233.136  445.562
205.30  1367.023  873.025  871.743    1.282   100.387 1507.840 1205.212  302.628     0.000  678.899  324.319  354.580
205.40  1354.041  913.278  913.278    0.000    22.567 1542.339 1246.767  295.572     0.000  617.776  263.297  354.479
205.50  1460.831  909.224  909.224    0.000    36.144 1549.700 1245.985  303.715     0.000  535.037  182.568  352.469
205.60  1364.040  943.710  937.820    5.891    14.828 1655.656 1366.731  288.926     0.000  568.013  202.977  365.036
205.70  1374.430  872.326  872.142    0.183    89.321 1475.799 1237.241  238.558     0.000  598.172  283.502  314.669
205.80  1312.543  970.734  970.551    0.183    79.505 1466.118 1220.560  245.558     0.000  546.798  222.579  324.219
205.90  1406.172  905.647  905.647    0.000    64.591 1599.274 1294.532  304.742     0.000  578.066  203.078  374.988
206.00  1474.527  845.474  838.512    6.962    20.752 1655.614 1268.986  386.629     0.000  638.283  212.828  425.455
206.10  1399.485  883.258  871.717   11.541    34.154 1592.794 1248.793  344.001     0.000  770.385  364.733  405.651
206.20  1366.756  941.211  934.504    6.708    74.964 1549.860 1218.782  331.077     0.000  739.419  344.123  395.296
206.30  1406.701  916.666  893.922   22.744    11.068 1600.755 1236.169  364.586     0.000  688.653  283.101  405.552
206.40  1437.465  926.027  909.923   16.103     7.435 1643.504 1275.382  368.122     0.000  668.443  252.839  415.604
206.50  1483.893  904.947  881.513   23.433    26.241 1656.211 1335.261  320.950     0.000  789.988  364.432  425.556
206.60  1341.194  926.126  878.333   47.793     1.816 1489.211 1204.129  285.082     0.000  446.166  151.704  294.463
206.70  1320.406  976.871  898.138   78.733    41.851 1498.498 1181.771  316.727     0.000  496.028  212.123  283.906
206.80  1330.573  953.484  913.074   40.411    71.679 1488.478 1270.105  218.373     0.000  486.479  202.372  284.107
206.90  1419.224  922.578  894.552   28.026    48.329 1586.491 1363.022  223.469     0.000  505.783  120.238  385.545
207.00  1366.411  913.655  896.733   16.921   127.797 1458.519 1158.087  300.432     0.000  688.852  253.142  435.711
207.10  1371.202  964.033  951.455   12.578   119.931 1444.674 1206.894  237.779     0.000  598.172  232.733  365.439
207.20  1321.153  950.749  919.631   31.118    52.313 1550.459 1212.810  337.649     0.000  657.181  181.460  475.721
207.30  1333.403  900.456  870.632   29.824    85.990 1467.113 1169.840  297.273     0.000  748.062  292.749  455.313
207.40  1350.874  891.207  872.117   19.090   130.949 1403.860 1192.405  211.455     0.000  830.199  394.389  435.811
207.50  1414.215  952.607  923.914   28.692    43.579 1556.384 1270.361  286.023     0.000  708.857  323.715  385.142
207.60  1415.261  882.711  859.783   22.928    34.241 1512.503 1249.650  262.853     0.000  719.615  344.224  375.391
207.70  1431.017  879.672  836.895   42.777    93.126 1513.585 1227.947  285.638     0.000  790.491  415.200  375.290
207.80  1345.755  905.343  889.865   15.478    32.252 1522.197 1235.351  286.846     0.000  515.431  110.687  404.744
207.90  1415.973  912.039  901.181   10.859    74.102 1606.202 1306.422  299.779     0.000  758.824  232.632  526.192
208.00  1439.521  891.688  862.230   29.458    77.299 1451.637 1196.132  255.505     0.000  708.860  414.398  294.462
208.10  1443.543  910.477  894.402   16.075   107.130 1447.269 1262.445  184.824     0.000  658.289  283.099  375.190
208.20  1409.393  898.620  876.101   22.520    86.728 1275.932 1069.148  206.784     0.000  577.061  252.137  324.924
208.30  1426.663  891.021  874.666   16.354    67.091 1466.944 1249.180  217.764     0.000  647.933  201.969  445.964
208.40  1381.525  930.847  916.622   14.225    93.126 1435.948 1227.949  207.999     0.000  668.545  333.467  335.078
208.50  1369.567  907.115  899.792    7.323   159.350 1404.084 1214.421  189.664     0.000  576.957  171.407  405.551
208.60  1454.996  919.088  900.975   18.113    35.796 1642.070 1377.747  264.323     0.000  607.519  161.555  445.964
208.70  1316.828  943.223  926.221   17.002    84.131 1547.869 1261.364  286.505     0.000  587.615  121.242  466.373
208.80  1311.017  962.570  945.127   17.443    78.513 1552.159 1279.400  272.759     0.000  666.234  180.858  485.376
208.90  1318.531  980.063  949.260   30.802    39.948 1578.318 1307.467  270.851     0.000  507.190  192.420  314.770
209.00  1309.902  952.575  936.630   15.946    39.948 1537.629 1268.415  269.215     0.000  588.925  213.231  375.693
209.10  1344.133  977.092  955.941   21.151     1.902 1571.436 1299.676  271.761     0.000  517.243  161.857  355.386
209.20  1359.704  962.595  946.227   16.369    19.023 1673.293 1326.175  347.118     0.000  567.811  171.810  396.001
209.30  1260.747 1038.413 1038.413    0.000     3.805 1606.946 1358.916  248.030     0.000  618.079  151.001  467.079
209.40  1313.762  989.954  964.957   24.997     5.707 1639.499 1352.992  286.507     0.000  537.450  182.064  355.386
209.50  1300.311  903.981  896.433    7.548    37.959 1521.732 1322.945  198.787     0.000  496.332  212.023  284.309
209.60  1248.468  966.412  951.695   14.716    94.077 1501.583 1272.923  228.660     0.000  496.032  110.184  385.847
209.70  1274.632  957.761  939.764   17.998    50.579 1484.240 1277.758  206.482     0.000  576.558  241.782  334.776
209.80  1284.776  969.997  966.404    3.593    81.107 1567.424 1338.200  229.224     0.000  526.994  110.685  416.309
209.90  1375.719  932.977  913.742   19.235    91.916 1394.400 1219.957  174.443     0.000  648.437  333.667  314.770
210.00  1352.474  905.080  905.080    0.000    67.313 1453.281 1274.941  178.340     0.000  517.142  171.910  345.232
210.10  1341.399  944.064  944.064    0.000    69.391 1549.000 1398.719  150.281     0.000  557.758  253.142  304.616
210.20  1376.064  916.752  913.009    3.744   150.195 1499.588 1357.393  142.194     0.000  588.119  283.502  304.616
210.30  1391.413  889.784  877.202   12.582    46.689 1516.878 1347.620  169.258     0.000  577.965  232.733  345.232
210.40  1425.435  822.782  822.782    0.000   170.688 1376.027 1216.841  159.186     0.000  638.687  344.225  294.462
210.50  1334.137  872.145  872.145    0.000   185.425 1253.811 1122.597  131.214     0.000  515.735  332.965  182.770
210.60  1323.594  874.155  874.155    0.000   169.821 1406.676 1276.890  129.786     0.000  466.272  232.733  233.539
210.70  1327.421  802.140  800.125    2.015    74.190 1416.576 1285.106  131.470     0.000  426.362  213.131  213.231
210.80  1354.726  822.926  816.331    6.596   131.814 1387.044 1242.473  144.571     0.000  445.864  232.733  213.131
210.90  1292.873  880.109  877.727    2.382    68.915 1395.221 1267.640  127.581     0.000  465.871  303.409  162.462
211.00  1404.782  859.040  856.828    2.212   142.922 1356.907 1208.833  148.073     0.000  597.164  252.436  344.728
211.10  1427.311  867.821  865.017    2.804   183.911 1326.556 1181.854  144.702     0.000  607.923  344.023  263.900
211.20  1438.265  876.117  866.773    9.344   205.437 1349.650 1180.738  168.911     0.000  485.975  252.738  233.237
211.30  1440.237  912.816  903.106    9.710   146.901 1427.379 1269.965  157.414     0.000  425.254  222.277  202.977
211.40  1352.897  974.903  971.788    3.115    57.623 1589.634 1373.858  215.775     0.000  597.366  344.023  253.343
211.50  1413.442  884.497  874.237   10.260    47.079 1595.125 1370.444  224.680     0.000  567.609  334.373  233.237
211.60  1434.816  901.985  871.199   30.786    49.114 1584.538 1376.288  208.250     0.000  618.280  364.433  253.847
211.70  1407.769  853.912  840.665   13.247    20.752 1619.001 1398.901  220.101     0.000  659.700  365.237  294.462
211.80  1569.265  762.233  739.685   22.548   105.664 1611.561 1406.205  205.356     0.000  577.766  304.214  273.552
211.90  1448.928  810.652  781.898   28.754    82.312 1482.670 1296.211  186.459     0.000  750.379  445.964  304.415
212.00  1441.362  809.578  793.107   16.471   113.533 1518.311 1338.981  179.330     0.000  597.872  394.795  203.078
212.10  1377.083  863.952  846.912   17.039    75.530 1541.304 1392.061  149.243     0.000  516.639  333.969  182.669
212.20  1462.225  908.913  872.314   36.599    65.843 1584.738 1348.473  236.265     0.000  598.273  395.397  202.876
212.30  1366.819  895.006  879.785   15.221    17.034 1644.379 1397.560  246.819     0.000  547.906  233.338  314.569
212.40  1454.657  910.198  891.468   18.729    85.473 1619.642 1353.281  266.360     0.000  578.166  283.805  294.362
212.50  1318.364 1062.494 1038.648   23.846   154.815 1620.585 1355.308  265.277     0.000  699.711  476.325  223.385
212.60  1372.979 1016.926  983.124   33.802   125.941 1548.952 1361.923  187.029     0.000  658.591  455.614  202.977
212.70  1332.096  997.626  963.728   33.899   182.919 1542.987 1358.424  184.563     0.000  628.835  405.550  223.285
212.80  1373.115  943.135  914.151   28.984   170.076 1469.364 1272.780  196.583     0.000  628.835  395.497  233.338
212.90  1338.696  942.741  918.469   24.272   183.910 1521.457 1321.027  200.430     0.000  587.111  374.383  212.728
213.00  1343.700  990.382  974.698   15.684   124.682 1631.233 1369.715  261.518     0.000  689.154  324.017  365.137
213.10  1389.110  947.011  911.422   35.590   102.463 1537.628 1336.206  201.422     0.000  577.965  344.627  233.338
213.20  1443.552  886.861  874.558   12.303    62.689 1561.826 1262.532  299.294     0.000  718.809  303.911  414.898
213.30  1418.188  934.790  910.767   24.024    52.874 1624.002 1361.145  262.857     0.000  567.307  263.195  304.113
213.40  1382.265  998.111  981.849   16.261    70.385 1584.098 1305.372  278.726     0.000  568.516  223.285  345.232
213.50  1482.904  914.121  900.214   13.907    74.103 1620.202 1310.574  309.628     0.000  668.443  141.953  526.490
213.60  1476.281  889.082  876.623   12.459    64.591 1515.539 1179.536  336.003     0.000  657.186  242.085  415.102
213.70  1338.115 1021.798 1011.285   10.513    74.190 1638.564 1315.576  322.988     0.000  709.663  273.752  435.911
213.80  1364.622  986.996  983.882    3.115    89.408 1564.464 1274.414  290.049     0.000  526.490  344.526  181.964
213.90  1367.489  954.349  950.868    3.481    62.776 1614.148 1338.367  275.781     0.000  537.249  283.704  253.545
214.00  1380.204 1017.290 1013.076    4.214    38.046 1648.302 1359.551  288.751     0.000  749.069  415.200  333.869
214.10  1404.786  988.030  983.266    4.764    64.069 1729.361 1389.469  339.892     0.000  800.040  486.076  313.964
214.20  1471.686  915.023  911.908    3.115   143.748 1757.424 1480.518  276.906     0.000  759.828  445.864  313.964
214.30  1261.930  964.542  954.451   10.091   116.987 1631.317 1402.317  229.000     0.000  789.584  536.745  252.839
214.40  1354.176  933.126  925.334    7.792   108.170 1670.966 1443.994  226.971     0.000  718.710  475.722  242.988
214.50  1355.931  955.628  951.964    3.664    83.440 1681.385 1421.818  259.567     0.000  749.674  334.272  415.402
214.60  1411.328  854.377  849.247    5.130   106.529 1648.095 1386.110  261.985     0.000  719.718  537.351  182.367
214.70  1276.395  917.095  902.850   14.246   121.747 1586.692 1348.999  237.693     0.000  750.682  446.166  304.516
214.80  1331.943  878.043  878.043    0.000    76.092 1588.387 1307.284  281.103     0.000  709.059  455.917  253.142
214.90  1330.601  889.150  877.581   11.569   108.431 1456.915 1225.920  230.995     0.000  740.830  497.339  243.492
215.00  1345.067  900.053  898.588    1.466    77.994 1442.214 1217.787  224.426     0.000  466.474  294.160  172.314
215.10  1411.103  925.281  921.011    4.270    26.632 1727.977 1468.408  259.569     0.000  749.472  526.792  222.680
215.20  1385.976  966.494  966.494    0.000    38.046 1690.546 1287.998  402.548     0.000  789.285  233.136  556.148
215.30  1330.354  957.453  957.453    0.000    68.483 1510.343 1216.021  294.322     0.000  718.104  212.929  505.174
215.40  1363.562  963.159  963.159    0.000    70.385 1578.484 1278.658  299.826     0.000  707.853  314.468  393.386
215.50  1357.371  887.584  887.584    0.000    55.037 1656.047 1345.240  310.807     0.000  699.610  354.781  344.829
215.60  1386.614  944.774  943.717    1.057    47.557 1607.357 1325.178  282.178     0.000  779.329  334.473  444.856
215.70  1473.159  863.150  863.150    0.000    91.267 1635.933 1355.960  279.973     0.000  739.721  355.184  384.537
215.80  1423.181  888.235  888.235    0.000    68.310 1709.446 1486.661  222.785     0.000  770.990  598.676  172.314
215.90  1331.625 1021.756  994.913   26.843   134.411 1576.062 1328.210  247.852     0.000  820.449  628.231  192.218
216.00  1303.089 1066.507 1066.507    0.000    53.177 1643.159 1347.407  295.751     0.000  750.682  507.089  243.592
216.10  1323.898  959.695  959.695    0.000    20.925 1682.510 1406.342  276.169     0.000  689.056  445.363  243.693
216.20  1377.086  976.496  964.025   12.471    28.230 1765.250 1466.085  299.165     0.000  638.989  476.527  162.462
216.30  1400.228  970.997  970.997    0.000    56.464 1693.005 1400.320  292.685     0.000  557.456  323.916  233.539
216.40  1376.681  979.624  979.624    0.000    56.939 1726.431 1405.203  321.228     0.000  747.864  282.898  464.966
216.50  1356.755  927.634  927.634    0.000    34.241 1712.041 1419.565  292.476     0.000  800.846  455.816  345.030
216.60  1431.876  994.038  994.038    0.000   130.780 1700.744 1428.296  272.448     0.000  799.234  516.336  282.898
216.70  1258.159 1052.586 1052.586    0.000    74.190 1732.909 1420.859  312.050     0.000  861.165  415.705  445.461
216.80  1426.377 1008.930 1001.901    7.029   110.333 1561.184 1343.296  217.887     0.000  789.685  597.467  192.218
216.90  1347.597 1042.445 1038.007    4.438    94.942 1666.993 1377.804  289.189     0.000  709.765  517.445  192.321
217.00  1284.766 1014.463 1014.463    0.000    77.994 1614.842 1342.134  272.707     0.000  719.817  406.054  313.762
217.10  1325.370  974.113  974.113    0.000    22.828 1676.026 1396.178  279.848     0.000  639.594  243.693  395.901
217.20  1410.704  943.585  943.585    0.000    55.167 1709.048 1370.793  338.255     0.000  659.801  406.054  253.746
217.30  1380.891  988.301  988.301    0.000   102.507 1473.373 1199.286  274.087     0.000  679.201  365.540  313.662
217.40  1411.102  940.473  940.473    0.000    56.808 1692.922 1407.162  285.760     0.000  608.729  375.694  233.035
217.50  1370.040 1003.421 1003.421    0.000    73.929 1589.246 1348.957  240.289     0.000  659.095  365.036  294.059
217.60  1306.691 1046.973 1046.973    0.000    54.906 1572.916 1287.660  285.256     0.000  557.859  233.438  324.420
217.70  1324.793 1019.535 1019.535    0.000    51.362 1537.720 1248.531  289.188     0.000  659.801  345.232  314.569
217.80  1306.213  985.888  985.888    0.000    47.384 1593.102 1329.863  263.239     0.000  690.464  528.002  162.462
217.90  1252.989 1050.426 1050.426    0.000    87.114 1566.856 1281.222  285.634     0.000  648.237  394.894  253.343
218.00  1323.125  978.405  978.405    0.000    60.874 1604.960 1325.973  278.987     0.000  649.848  426.463  223.385
218.10  1298.521  980.261  980.261    0.000    51.101 1563.480 1268.717  294.763     0.000  719.616  476.628  242.988
218.20  1413.442  924.286  924.286    0.000    36.144 1624.960 1314.341  310.619     0.000  771.695  477.232  294.462
218.30  1430.040  947.781  947.781    0.000    48.894 1487.305 1238.760  248.545     0.000  638.082  324.420  313.662
218.40  1425.212  905.078  905.078    0.000    66.146 1420.520 1211.661  208.859     0.000  537.349  354.983  182.367
218.50  1372.661  943.431  943.431    0.000     9.511 1466.173 1257.786  208.387     0.000  578.771  345.232  233.539
218.60  1326.797  920.865  920.865    0.000    17.121 1411.265 1171.103  240.162     0.000  568.315  355.285  213.030
218.70  1343.378  876.627  876.627    0.000    15.218 1500.895 1253.770  247.126     0.000  414.701  191.918  222.782
218.80  1261.740  945.544  945.544    0.000    22.828 1404.875 1175.994  228.881     0.000  496.133  242.688  253.445
218.90  1387.102  883.132  883.132    0.000     5.707 1532.891 1280.751  252.140     0.000  598.174  263.900  334.274
219.00  1378.251  988.594  986.396    2.198    55.167 1594.930 1322.427  272.503     0.000  527.901  243.592  284.309
219.10  1315.844 1008.507 1008.507    0.000     1.902 1499.551 1275.299  224.251     0.000  619.387  264.001  355.386
219.20  1371.577  918.769  918.219    0.550     0.000 1469.102 1229.250  239.853     0.000  577.362  161.859  415.503
219.30  1316.889 1024.457 1024.457    0.000     0.000 1488.174 1279.013  209.161     0.000  507.392  202.876  304.516
219.40  1339.130 1028.816 1028.816    0.000     5.707 1542.060 1281.142  260.918     0.000  588.824  294.362  294.463
219.50  1430.430  960.905  960.722    0.183    28.534 1633.401 1360.596  272.805     0.000  576.056  241.179  334.876
219.60  1373.203  959.341  957.326    2.015    15.218 1649.053 1358.566  290.486     0.000  534.635  290.942  243.693
219.70  1451.423  921.128  919.296    1.832    74.059 1438.371 1198.163  240.208     0.000  485.876  262.491  223.385
219.80  1403.848  969.685  956.609   13.076    13.316 1503.613 1224.757  278.856     0.000  384.035  160.952  223.083
219.90  1452.169  934.715  926.837    7.878    32.339 1513.253 1192.025  321.229     0.000  496.935  151.905  345.030
220.00  1363.914 1052.922 1052.922    0.000    98.919 1480.598 1223.832  256.766     0.000  537.450  283.603  253.847
220.10  1364.894 1024.591 1018.251    6.340    34.241 1492.282 1215.109  277.173     0.000  424.952  181.360  243.592
220.20  1494.998  943.443  939.345    4.098    55.167 1510.219 1263.011  247.208     0.000  575.953  332.462  243.492
220.30  1419.363  894.669  890.653    4.016    26.632 1508.970 1200.282  308.688     0.000  455.716  141.147  314.569
220.40  1487.013  872.802  872.802    0.000    22.828 1499.847 1189.385  310.462     0.000  445.865  141.248  304.616
220.50  1374.472 1015.501 1015.135    0.366    77.994 1599.275 1339.269  260.007     0.000  739.925  506.385  233.539
220.60  1324.674 1066.812 1066.812    0.000    13.055 1605.675 1339.151  266.524     0.000  739.621  506.787  232.834
220.70  1332.811  962.771  962.404    0.366     5.707 1550.036 1318.829  231.207     0.000  750.178  436.013  314.166
220.80  1341.110  923.969  923.969    0.000    36.144 1461.372 1194.969  266.403     0.000  556.954  181.664  375.290
220.90  1326.544  913.899  913.899    0.000    66.580 1515.367 1281.388  233.979     0.000  617.877  333.871  284.006
221.00  1336.582  892.384  892.384    0.000    49.460 1675.070 1329.724  345.346     0.000  739.018  303.510  435.508
221.10  1278.618  932.158  932.158    0.000    43.709 1514.496 1245.112  269.384     0.000  668.444  313.663  354.781
221.20  1306.609  923.070  923.070    0.000    54.906 1632.824 1336.811  296.013     0.000  587.212  283.503  303.709
221.30  1346.648  904.597  904.597    0.000     7.522 1677.566 1375.198  302.368     0.000  668.140  344.426  323.715
221.40  1355.716  936.541  935.991    0.550    45.655 1647.817 1365.424  282.394     0.000  627.727  364.634  263.094
221.50  1228.824 1018.514 1018.514    0.000    22.523 1598.804 1380.001  218.804     0.000  852.321  619.084  233.237
221.60  1368.771  929.826  929.826    0.000     0.000 1724.447 1434.350  290.097     0.000  658.894  294.060  364.834
221.70  1258.271  958.494  957.945    0.550    34.241 1547.359 1305.855  241.504     0.000  578.771  284.309  294.462
221.80  1206.440  991.770  991.770    0.000    56.982 1523.223 1255.050  268.173     0.000  669.047  263.699  405.349
221.90  1149.541 1019.213 1018.847    0.366    77.994 1492.401 1265.389  227.011     0.000  769.983  385.143  384.840
222.00  1206.854 1044.657 1044.657    0.000    68.483 1481.636 1260.025  221.611     0.000  709.663  344.930  364.733
222.10  1274.475  947.605  947.605    0.000    68.352 1690.025 1446.457  243.568     0.000  789.987  456.320  333.667
222.20  1154.214 1022.635 1022.635    0.000    81.799 1473.127 1242.909  230.218     0.000  708.857  385.041  323.816
222.30  1175.311 1024.803 1024.803    0.000    64.678 1461.668 1242.605  219.063     0.000  750.178  435.609  314.569
222.40  1192.538 1052.606 1052.240    0.366    68.483 1570.737 1338.532  232.206     0.000  608.326  344.729  263.598
222.50  1217.294  969.050  969.050    0.000    74.190 1451.424 1196.952  254.472     0.000  719.918  365.237  354.680
222.60  1262.399 1002.957 1002.957    0.000   134.498 1511.300 1306.897  204.403     0.000  638.787  486.681  152.107
222.70  1212.101 1011.252 1010.519    0.733    98.574 1539.495 1343.906  195.589     0.000  677.694  465.066  212.628
222.80  1231.226  938.102  938.102    0.000   129.269 1578.612 1337.281  241.331     0.000  903.393  669.854  233.539
222.90  1195.828 1001.807 1001.807    0.000   139.726 1458.892 1232.139  226.753     0.000  780.337  476.628  303.709
223.00  1222.094  960.777  955.549    5.228   104.539 1504.420 1313.154  191.266     0.000  740.830  659.599   81.231
223.10  1250.815  991.118  991.118    0.000   157.238 1599.971 1361.236  238.736     0.000  760.231  517.042  243.189
223.20  1280.798  999.496  999.496    0.000    81.755 1466.720 1242.599  224.121     0.000  700.315  497.238  203.078
223.30  1305.081  955.057  955.057    0.000    66.537 1489.503 1275.849  213.654     0.000  788.781  566.404  222.378
223.40  1253.151  985.850  985.850    0.000    62.602 1457.118 1265.381  191.737     0.000  679.201  446.267  232.934
223.50  1409.886  826.284  826.284    0.000    32.339 1550.305 1362.844  187.461     0.000  710.772  355.386  355.386
223.60  1291.675  873.821  873.821    0.000    38.046 1601.267 1345.848  255.419     0.000  779.834  395.095  384.739
223.70  1312.645  930.743  930.743    0.000     1.902 1659.244 1388.173  271.071     0.000  669.551  334.776  334.776
223.80  1306.016  887.698  887.698    0.000     9.511 1630.850 1364.185  266.665     0.000  680.209  294.463  385.747
223.90  1333.338  851.473  851.473    0.000     3.805 1603.254 1321.940  281.314     0.000  628.936  264.001  364.935
224.00  1376.066  904.868  904.868    0.000    77.604 1592.930 1341.182  251.747     0.000  700.114  385.444  314.669
224.10  1355.588  867.834  867.834    0.000    28.491 1629.717 1355.274  274.442     0.000  638.586  243.290  395.296
224.20  1302.349  938.239  938.239    0.000    38.046 1738.972 1424.669  314.302     0.000  689.658  243.693  445.964
224.30  1314.727  932.690  932.690    0.000    43.666 1589.512 1305.295  284.217     0.000  740.024  284.006  456.018
224.40  1227.453  970.598  970.598    0.000     9.339 1615.967 1302.703  313.264     0.000  587.917  121.847  466.071
224.50  1166.370 1020.068 1020.068    0.000     0.000 1727.306 1412.910  314.396     0.000  649.848  223.385  426.463
224.60  1246.447  991.502  991.502    0.000     9.511 1725.747 1420.731  305.016     0.000  658.895  324.220  334.675
224.70  1251.054 1021.721 1021.721    0.000    13.316 1653.058 1392.320  260.737     0.000  679.302  324.521  354.781
224.80  1245.569  973.040  973.040    0.000    49.460 1619.956 1323.543  296.413     0.000  627.831  324.019  303.812
224.90  1306.307  918.169  918.169    0.000     3.805 1591.244 1334.264  256.980     0.000  496.534  212.729  283.805
225.00  1278.693  904.710  904.710    0.000     5.707 1745.968 1484.364  261.604     0.000  801.048  537.148  263.900
225.10  1326.420  891.491  891.491    0.000    28.534 1666.817 1438.113  228.704     0.000  639.694  284.309  355.386
225.20  1374.187  822.050  822.050    0.000    36.144 1600.458 1368.811  231.646     0.000  487.285  223.385  263.900
225.30  1427.658  863.167  855.347    7.821    58.971 1549.950 1248.623  301.327     0.000  568.416  314.669  253.746
225.40  1385.622  812.266  812.266    0.000    20.925 1644.499 1334.950  309.550     0.000  445.662  101.136  344.526
225.50  1431.855  854.309  851.773    2.536    62.689 1591.281 1320.551  270.731     0.000  506.485  323.715  182.770
225.60  1419.579  828.641  828.641    0.000    62.776 1503.693 1280.952  222.741     0.000  506.082  282.697  223.385
225.70  1389.217  923.039  916.910    6.130    19.023 1645.331 1351.859  293.472     0.000  577.360  364.129  213.231
225.80  1268.884  963.409  935.508   27.900     1.902 1560.368 1277.619  282.749     0.000  253.242  121.242  132.000
225.90  1313.203  952.782  902.380   50.402    81.799 1588.648 1316.059  272.589     0.000  617.976  404.745  213.231
226.00  1450.095  827.281  808.495   18.786    85.516 1492.175 1241.811  250.364     0.000  455.010  292.548  162.462
226.10  1286.508  960.399  897.565   62.834   125.421 1482.757 1279.169  203.588     0.000  424.347  343.116   81.231
226.20  1453.141  866.238  850.835   15.403    58.971 1564.259 1315.709  248.551     0.000  456.219  314.065  142.154
226.30  1452.692  879.645  855.127   24.518    17.121 1490.147 1234.291  255.856     0.000  334.373  182.064  152.308
226.40  1440.686  907.720  876.650   31.071    18.936 1525.594 1184.095  341.499     0.000  353.874  130.892  222.982
226.50  1265.675  964.965  915.235   49.730     1.902 1521.444 1179.079  342.365     0.000  262.590   70.372  192.218
226.60  1273.604  929.952  885.251   44.700    20.925 1494.140 1240.056  254.083     0.000  333.568  211.721  121.847
226.70  1312.269  948.215  919.032   29.183     0.000 1490.722 1203.176  287.546     0.000  222.176   90.781  131.396
226.80  1253.092  981.861  968.334   13.527     0.000 1542.211 1235.902  306.309     0.000  293.858   20.207  273.651
226.90  1287.353  955.634  919.785   35.849    15.218 1469.239 1154.023  315.217     0.000  385.444  111.390  274.054
227.00  1471.455  841.753  825.478   16.275    26.632 1403.131 1127.127  276.004     0.000  303.408  120.638  182.770
227.10  1431.568  932.141  864.699   67.442    93.213 1416.663 1218.565  198.098    10.154  527.599  375.290  152.308
227.20  1341.121  913.344  894.322   19.023    22.828 1411.695 1062.711  348.984     0.000  425.255  141.349  283.906
227.30  1315.548  909.064  880.952   28.112     9.511 1389.209 1042.431  346.778     0.000  364.734  110.887  253.847
227.40  1301.190  938.996  906.445   32.550    17.034 1365.046 1055.580  309.466     0.000  314.166  111.290  202.876
227.50  1266.482  967.742  958.864    8.877    11.414 1336.508 1037.805  298.703     0.000  385.243  131.396  253.847
227.60  1353.867  952.320  928.293   24.027    87.506 1467.904 1156.276  311.628     0.000  578.267  385.344  192.924
227.70  1369.847  910.264  908.785    1.479     5.707 1459.553 1120.213  339.340     0.000  344.224   90.982  253.242
227.80  1416.793  879.545  879.545    0.000    15.218 1558.906 1187.876  371.031     0.000  455.415  161.255  294.161
227.90  1494.409  867.833  862.760    5.073     0.000 1441.229 1149.139  292.089     0.000  343.620  201.667  141.953
228.00  1449.257  823.455  812.675   10.780    19.023 1435.777 1160.119  275.658     0.000  385.142  192.218  192.924
228.10  1456.568  817.106  805.100   12.006    24.730 1504.394 1218.834  285.560     0.000  628.835  314.065  314.770
228.20  1449.867  903.233  898.583    4.650    28.448 1513.724 1174.425  339.298     0.000  384.538  151.200  233.338
228.30  1407.068  899.963  878.193   21.771     1.902 1459.293 1144.639  314.654     0.000  476.829  273.752  203.078
228.40  1445.222  920.063  918.372    1.691    51.362 1491.927 1156.952  334.974     0.000  516.941  202.171  314.770
228.50  1387.906  897.738  857.650   40.088    55.167 1539.416 1268.771  270.644     0.000  597.970  465.970  132.000
228.60  1380.689  898.686  834.406   64.280    41.851 1589.724 1251.075  338.648     0.000  526.893  323.816  203.078
228.70  1404.535  873.131  834.479   38.652    49.460 1410.187 1094.059  316.128     0.000  557.153  374.383  182.770
228.80  1370.567  866.127  851.120   15.007     5.707 1489.386 1132.970  356.416     0.000  394.490  161.454  233.035
228.90  1336.325  877.551  877.551    0.000    20.925 1490.935 1155.573  335.361     0.000  496.532  151.603  344.930
229.00  1409.245  920.762  894.115   26.647    41.851 1562.524 1331.831  230.693     0.000  515.632  322.708  192.924
229.10  1364.295  865.623  865.623    0.000    41.851 1409.660 1135.557  274.103     0.000  444.857  201.466  243.391
229.20  1383.556  843.442  843.442    0.000    70.342 1503.572 1259.257  244.315     0.000  668.141  292.851  375.290
229.30  1468.232  833.057  819.741   13.316    41.851 1587.493 1307.035  280.458     0.000  556.852  313.159  243.693
229.40  1370.967  837.175  836.752    0.423    11.414 1506.583 1202.176  304.407     0.000  504.874  271.637  233.237
229.50  1378.777  912.130  912.130    0.000    28.534 1492.152 1217.963  274.189     0.000  647.432  292.348  355.083
229.60  1528.370  855.850  855.667    0.183   100.822 1523.407 1284.065  239.342     0.000  841.564  496.332  345.232
229.70  1375.822  855.874  855.874    0.000    57.069 1555.876 1248.400  307.476     0.000  504.272  260.982  243.290
229.80  1389.647  854.914  854.914    0.000    81.453 1476.717 1207.629  269.088     0.000  557.356  252.739  304.616
229.90  1273.547  974.463  948.465   25.998    34.155 1515.711 1243.380  272.331     0.000  394.188  171.105  223.083
230.00  1385.303  926.755  894.332   32.423    73.930 1556.902 1299.876  257.026     0.000  475.620  232.028  243.592
230.10  1334.947  977.451  916.212   61.240    64.419 1571.865 1301.738  270.127     0.000  474.818  231.225  243.592
230.20  1378.753  929.817  889.446   40.371    31.646 1614.193 1262.963  351.230     0.000  332.963  130.590  202.372
230.30  1402.634  944.342  944.342    0.000    43.666 1573.523 1262.932  310.591     0.000  507.191  121.344  385.847
230.40  1484.997  862.048  862.048    0.000    74.017 1620.468 1309.359  311.109     0.000  567.812  212.627  355.184
230.50  1483.904  863.925  863.925    0.000    79.766 1504.650 1237.078  267.572     0.000  527.397  141.550  385.847
230.60  1436.614  904.657  904.657    0.000    60.743 1653.409 1354.885  298.524     0.000  617.776  293.456  324.319
230.70  1506.162  911.678  911.678    0.000    22.480 1579.775 1293.656  286.119     0.000  465.769   90.680  375.089
230.80  1408.880  921.710  916.214    5.496    22.784 1423.493 1115.581  307.913     0.000  476.527   10.154  466.374
230.90  1505.244  881.513  881.513    0.000    66.537 1481.468 1169.799  311.669     0.000  435.710   80.929  354.781
231.00  1389.530  984.245  984.245    0.000    60.397 1536.924 1244.580  292.344     0.000  323.110   60.419  262.691
231.10  1520.717  911.313  911.313    0.000    45.655 1655.878 1311.480  344.399     0.000  637.780  272.744  365.036
231.20  1436.867  887.508  887.508    0.000    19.023 1518.300 1229.284  289.017     0.000  405.450  131.497  273.953
231.30  1424.401  925.907  925.907    0.000    51.276 1442.903 1198.849  244.054     0.000  365.137   80.828  284.309
231.40  1488.495  891.224  891.224    0.000    28.534 1499.195 1210.612  288.583     0.000  324.319  111.491  212.828
231.50  1419.892  905.561  905.561    0.000    26.632 1477.236 1167.898  309.338     0.000  354.078  100.633  253.444
231.60  1411.476  965.226  965.226    0.000    24.730 1552.974 1261.364  291.610     0.000  547.102  212.326  334.776
231.70  1431.435  901.440  901.440    0.000    57.069 1504.425 1205.986  298.439     0.000  435.409  222.178  213.232
231.80  1406.866  946.799  946.799    0.000    49.460 1411.087 1095.005  316.082     0.000  293.555  131.396  162.160
231.90  1472.646  886.612  886.612    0.000     5.707 1456.725 1161.095  295.630     0.000  273.349   50.165  223.184
232.00  1404.760  937.422  937.422    0.000     1.902 1495.521 1156.006  339.515     0.000  283.402   20.106  263.296
232.10  1517.926  882.682  882.682    0.000    32.078 1407.437 1088.162  319.275     0.000  313.158   30.159  282.998
232.20  1516.591  775.366  775.366    0.000    17.121 1437.790 1100.697  337.093     0.000  263.195   20.106  243.088
232.30  1535.842  829.823  829.823    0.000     3.805 1402.741 1117.398  285.343     0.000  355.285   30.462  324.823
232.40  1564.652  865.262  865.262    0.000    50.841 1476.358 1122.404  353.954     0.000  344.628   60.320  284.309
232.50  1608.282  859.712  859.712    0.000     3.761 1363.001 1042.468  320.532     0.000  385.747   50.669  335.078
232.60  1542.500  842.601  842.601    0.000    58.885 1295.946 1030.537  265.409     0.000  161.858   30.462  131.396
232.70  1396.842  940.761  940.761    0.000    50.584 1401.562 1045.230  356.332     0.000  283.502   50.366  233.136
232.80  1366.156  934.434  934.434    0.000    28.448 1324.094  957.516  366.578     0.000  313.864   20.106  293.758
232.90  1469.051  889.767  889.767    0.000    38.046 1448.083 1100.095  347.988     0.000  263.396   60.520  202.876
233.00  1369.008  972.920  972.920    0.000    47.298 1379.813 1033.772  346.041     0.000  272.945   30.260  242.685
233.10  1421.833  969.968  969.968    0.000    20.882 1428.798 1114.575  314.223     0.000  252.134   50.165  201.969
233.20  1426.188  890.797  890.797    0.000    16.775 1446.541 1064.227  382.315     0.000  324.823   50.669  274.155
233.30  1419.469  868.090  859.001    9.089    22.394 1356.998  965.949  391.049     0.000  314.066   30.060  284.006
233.40  1425.527  939.122  939.122    0.000     7.609 1352.065  978.226  373.839     0.000  323.616   49.965  273.651
233.50  1484.065  940.136  932.104    8.032    14.829 1429.274 1054.135  375.139     0.000  393.384  110.284  283.100
233.60  1420.394  901.326  901.326    0.000    51.967 1399.878 1002.265  397.613     0.000  383.734  171.308  212.426
233.70  1421.516  873.713  873.713    0.000    49.934 1413.363 1055.606  357.757     0.000  442.744  119.936  322.809
233.80  1522.310  780.927  780.505    0.423    45.136 1405.374  989.160  416.214     0.000  233.237   60.621  172.616
233.90  1568.988  778.149  778.149    0.000    77.475 1528.679 1207.670  321.009     0.000  628.030  323.817  304.213
234.00  1545.987  904.856  901.052    3.804    45.396 1511.693 1124.965  386.728     0.000  496.232  262.693  233.539
234.10  1550.942  825.380  806.780   18.600    83.701 1280.470 1010.043  270.427     0.000  273.047  100.834  172.213
234.20  1482.160  871.584  866.934    4.650    27.842 1346.479 1009.821  336.658     0.000  333.969  130.993  202.977
234.30  1574.511  888.167  888.167    0.000   149.455 1302.900 1040.386  262.513     0.000  363.927  161.857  202.070
234.40  1569.647  827.715  807.212   20.502    69.908 1406.709 1054.398  352.311     0.000  343.015  120.738  222.277
234.50  1535.951  830.449  829.603    0.845    15.218 1456.000 1062.182  393.817     0.000  283.301   80.626  202.674
234.60  1470.250  853.274  853.274    0.000    16.688 1472.292 1141.989  330.303     0.000  443.951  100.734  343.217
234.70  1574.037  849.790  849.790    0.000     5.707 1498.449 1174.324  324.125     0.000  303.408   50.165  253.243
234.80  1574.339  813.952  813.952    0.000     7.349 1435.547 1147.222  288.324     0.000  442.644  180.255  262.388
234.90  1561.627  812.717  803.205    9.511     0.000 1523.609 1177.220  346.389     0.000  424.447  150.998  273.449
235.00  1528.102  862.166  854.134    8.032     0.000 1447.958 1156.220  291.738     0.000  363.929  110.887  253.042
235.10  1555.330  813.355  813.355    0.000     1.816 1416.302 1130.183  286.119     0.000  351.962   90.379  261.584
235.20  1519.638  824.218  803.926   20.292     1.902 1536.749 1187.385  349.365     0.000  383.934  110.887  273.047
235.30  1527.018  842.451  842.451    0.000    30.263 1512.457 1146.486  365.971     0.000  485.473  181.360  304.113
235.40  1573.361  808.002  808.002    0.000    41.677 1494.000 1167.110  326.891     0.000  546.800  221.876  324.924
235.50  1546.110  826.255  826.255    0.000    18.762 1600.777 1318.506  282.271     0.000  453.702  130.390  323.312
235.60  1579.323  815.294  815.294    0.000    22.393 1432.093 1110.997  321.096     0.000  412.585   79.823  332.762
235.70  1560.825  800.769  778.364   22.405    52.137 1391.533 1092.875  298.658     0.000  372.071  159.746  212.324
235.80  1602.151  793.760  793.760    0.000    71.375 1436.197 1128.984  307.213     0.000  472.000  190.107  281.893
235.90  1639.672  811.037  811.037    0.000    88.973 1572.343 1297.679  274.664     0.000  503.671  239.972  263.699
236.00  1701.803  783.357  783.357    0.000    62.603 1557.389 1208.838  348.550     0.000  655.477  271.138  384.339
236.10  1648.455  831.202  831.202    0.000    84.777 1521.281 1167.372  353.909     0.000  491.906  219.664  272.242
236.20  1736.460  693.730  693.730    0.000   130.954 1479.599 1138.022  341.576     0.000  516.539  253.243  263.295
236.30  1686.305  742.771  742.771    0.000   132.034 1436.942 1160.764  276.178     0.000  548.310  192.924  355.386
236.40  1721.035  771.165  771.165    0.000   113.228 1499.500 1290.508  208.992     0.000  618.984  284.107  334.876
236.50  1698.619  811.547  811.547    0.000   120.790 1541.726 1237.759  303.967     0.000  628.331  293.959  334.373
236.60  1818.880  745.533  745.533    0.000   193.774 1449.169 1209.224  239.945     0.000  720.422  497.137  223.285
236.70  1628.300  895.555  892.596    2.959    64.026 1549.467 1303.946  245.522     0.000  648.841  263.396  385.444
236.80  1597.987  856.724  856.724    0.000    67.748 1379.998 1162.747  217.251     0.000  568.315  243.391  324.924
236.90  1530.271  938.757  938.757    0.000    87.462 1332.569 1065.220  267.349     0.000  517.243  131.900  385.344
237.00  1637.032  861.271  815.195   46.076    58.449 1479.168 1188.517  290.651     0.000  435.004   70.674  364.330
237.10  1574.279  828.647  825.406    3.241    34.198 1539.921 1264.570  275.352     0.000  507.694  172.616  335.078
237.20  1582.522  856.398  856.398    0.000    87.027 1385.657 1118.087  267.569     0.000  313.763   80.627  233.136
237.30  1538.427  840.443  840.443    0.000    52.656 1375.982 1147.838  228.144     0.000  354.883  141.651  213.231
237.40  1532.111  862.268  860.788    1.480    62.558 1302.079 1062.312  239.767     0.000  384.940  131.698  253.242
237.50  1518.881  931.005  899.143   31.862    60.700 1502.394 1218.178  284.216     0.000  536.645  293.355  243.290
237.60  1523.793  843.921  836.523    7.398    15.175 1394.486 1104.387  290.100     0.000  425.860  131.397  294.463
237.70  1506.624  963.186  963.186    0.000    81.451 1356.261 1116.705  239.556     0.000  659.498  263.799  395.699
237.80  1542.126  921.522  921.522    0.000    20.534 1398.328 1111.778  286.549     0.000  547.404  121.143  426.261
237.90  1562.074  920.266  920.266    0.000    45.655 1407.800 1159.551  248.249     0.000  527.399  232.936  294.462
238.00  1463.820  914.775  914.775    0.000    31.561 1412.125 1193.577  218.547     0.000  629.238  263.799  365.439
238.10  1427.124  924.719  924.719    0.000    30.264 1407.758 1094.358  313.400     0.000  577.966  263.196  314.770
238.20  1464.010  978.623  978.623    0.000    69.950 1410.741 1123.589  287.152     0.000  547.303  212.628  334.675
238.30  1459.165  993.834  993.834    0.000    98.357 1427.694 1223.758  203.935     0.000  761.239  375.391  385.848
238.40  1393.001 1022.821  999.545   23.276    47.557 1531.151 1288.349  242.802     0.000  700.315  304.516  395.800
238.50  1501.918  964.949  955.158    9.791    88.843 1407.189 1215.317  191.872     0.000  689.557  293.959  395.598
238.60  1493.809  894.002  875.319   18.683    49.287 1606.716 1334.948  271.768     0.000  649.143  303.911  345.232
238.70  1436.091  931.157  911.829   19.328    79.291 1505.899 1292.106  213.793     0.000  618.681  253.242  365.439
238.80  1447.124  887.270  887.270    0.000    96.061 1408.099 1222.366  185.733     0.000  608.124  273.248  334.876
238.90  1499.699  808.935  785.800   23.136    50.754 1452.931 1242.598  210.333     0.000  678.597  323.513  355.083
239.00  1413.423  840.062  839.639    0.423    54.254 1454.145 1232.961  221.184     0.000  588.220  232.834  355.386
239.10  1525.047  799.702  789.320   10.382    20.795 1432.607 1221.453  211.155     0.000  425.456  171.811  253.645
239.20  1409.226  917.293  893.466   23.827    22.784 1386.313 1195.479  190.834     0.000  648.539  252.840  395.699
239.30  1297.275  956.561  938.595   17.966    30.177 1397.338 1198.332  199.006     0.000  517.044  161.658  355.386
239.40  1354.005  903.260  877.825   25.435    27.839 1411.041 1170.575  240.466     0.000  587.716  242.686  345.030
239.50  1429.333  890.965  870.215   20.750     5.620 1405.464 1156.005  249.459     0.000  548.108  162.261  385.847
239.60  1426.406  933.111  900.113   32.999    54.514 1483.886 1229.589  254.297     0.000  587.415  252.841  334.574
239.70  1571.600  883.842  867.025   16.816    90.661 1443.247 1265.209  178.038     0.000  710.268  344.829  365.439
239.80  1449.510  921.486  914.654    6.832    37.700 1370.316 1152.374  217.943     0.000  557.658  202.575  355.083
239.90  1462.644  904.485  904.485    0.000     3.761 1463.827 1274.464  189.363     0.000  466.978  111.693  355.285
240.00  1513.141  944.162  944.162    0.000    84.825 1439.361 1206.546  232.815     0.000  618.580  263.396  355.184
240.10  1526.419  891.539  885.198    6.341    44.786 1548.781 1301.225  247.556     0.000  558.060  192.823  365.237
240.20  1582.474  890.046  881.201    8.845    14.699 1492.405 1233.217  259.188     0.000  609.031  233.338  375.693
240.30  1466.712  870.552  870.552    0.000    57.329 1503.091 1263.228  239.863     0.000  527.901  223.285  304.616
240.40  1504.369  883.026  876.448    6.577    26.589 1501.260 1259.542  241.719     0.000  608.126  313.865  294.261
240.50  1539.724  822.776  820.028    2.748     0.000 1464.215 1231.270  232.945     0.000  537.349  222.881  314.468
240.60  1486.197  896.508  896.508    0.000    33.723 1436.173 1191.079  245.094     0.000  547.505  192.320  355.185
240.70  1536.239  914.761  909.054    5.707    17.077 1477.958 1143.768  334.190     0.000  517.142  121.746  395.397
240.80  1453.793  850.785  832.640   18.145     3.805 1426.227 1070.151  356.076     0.000  466.776  131.799  334.977
240.90  1479.477  916.077  916.077    0.000     9.252 1548.569 1317.613  230.956     0.000  527.901  152.207  375.694
241.00  1552.646  889.351  889.351    0.000    13.013 1459.247 1128.340  330.907     0.000  496.432  202.372  294.059
241.10  1593.889  871.827  871.827    0.000     7.609 1553.413 1229.463  323.950     0.000  649.344  314.266  335.078
241.20  1555.236  894.543  894.543    0.000    11.414 1447.739 1134.993  312.746     0.000  658.188  172.414  485.774
241.30  1719.145  799.531  797.206    2.325    24.730 1497.492 1156.820  340.672     0.000  403.033  120.237  282.797
241.40  1724.623  803.379  803.379    0.000    34.068 1451.360 1157.240  294.120     0.000  475.521  171.106  304.415
241.50  1546.639  867.162  867.162    0.000    16.861 1517.870 1221.632  296.238     0.000  425.356  100.633  324.723
241.60  1523.372  873.829  873.829    0.000    24.643 1428.541 1112.545  315.996     0.000  384.941  181.863  203.078
241.70  1575.887  840.035  840.035    0.000     5.707 1472.437 1121.075  351.362     0.000  364.533  100.633  263.900
241.80  1569.421  831.540  831.117    0.423     5.707 1470.184 1150.296  319.888     0.000  495.829  221.675  274.155
241.90  1587.345  909.206  909.206    0.000    20.925 1453.873 1155.390  298.484     0.000  262.189  100.130  162.059
242.00  1554.735  888.223  888.223    0.000    66.494 1493.486 1232.396  261.091     0.000  507.191  263.497  243.693
242.10  1448.703  836.096  835.885    0.211    13.316 1462.221 1143.761  318.460     0.000  342.416  150.095  192.321
242.20  1642.417  815.500  815.500    0.000    13.316 1430.320 1091.625  338.695     0.000  424.752  191.514  233.237
242.30  1568.572  813.076  813.076    0.000    18.850 1461.567 1198.013  263.554     0.000  382.323  160.549  221.774
242.40  1659.183  758.160  756.258    1.902    43.753 1439.746 1146.368  293.377     0.000  373.380  160.954  212.426
242.50  1535.897  875.787  875.787    0.000    32.339 1496.893 1136.408  360.484     0.000  393.183  180.354  212.829
242.60  1602.059  812.026  811.814    0.211     3.805 1409.644 1134.724  274.920     0.000  394.490  161.556  232.935
242.70  1534.782  879.112  879.112    0.000    28.534 1516.572 1226.991  289.581     0.000  434.705  191.616  243.089
242.80  1534.685  904.073  904.073    0.000    15.132 1584.532 1284.747  299.785     0.000  344.426  111.088  233.338
242.90  1672.438  801.566  801.566    0.000    33.636 1573.671 1222.224  351.447     0.000  565.598  180.556  385.042
243.00  1594.068  812.575  812.575    0.000    33.852 1527.628 1220.547  307.082     0.000  462.850  210.515  252.335
243.10  1631.125  858.908  851.933    6.975    38.046 1430.830 1098.714  332.116     0.000  525.082  261.383  263.699
243.20  1616.201  780.001  771.758    8.243    11.414 1518.034 1162.092  355.943     0.000  443.951  200.762  243.189
243.30  1562.350  872.432  871.587    0.845    22.828 1496.503 1114.967  381.536     0.000  504.873  241.477  263.396
243.40  1530.576  922.088  922.088    0.000    30.350 1513.753 1236.147  277.605     0.000  455.515  161.254  294.261
243.50  1658.397  810.727  810.727    0.000    37.438 1568.102 1358.029  210.073     0.000  750.581  395.598  354.983
243.60  1505.135  897.151  897.151    0.000     7.609 1566.591 1295.823  270.768     0.000  537.450  233.438  304.012
243.70  1524.689  898.867  898.867    0.000     9.511 1551.081 1295.006  256.075     0.000  618.481  375.290  243.190
243.80  1568.277  868.650  868.650    0.000    70.298 1475.808 1177.848  297.960     0.000  496.132  333.871  162.261
243.90  1709.141  792.164  792.164    0.000   108.344 1495.116 1314.577  180.539     0.000  678.798  334.473  344.325
244.00  1590.836  886.365  886.365    0.000    66.363 1400.742 1200.316  200.427     0.000  588.220  355.083  233.136
244.10  1529.139  953.417  953.417    0.000    34.241 1455.189 1235.998  219.191     0.000  598.676  334.675  264.001
244.20  1614.394  875.140  875.140    0.000    62.776 1515.200 1253.247  261.953     0.000  658.896  294.362  364.534
244.30  1567.214  861.772  861.772    0.000    70.385 1463.213 1195.390  267.823     0.000  566.904  283.805  283.099
244.40  1625.297  898.291  898.291    0.000    62.471 1542.982 1291.146  251.836     0.000  659.397  284.107  375.290
244.50  1606.448  849.509  849.509    0.000    85.473 1460.018 1223.581  236.437     0.000  598.273  334.977  263.295
244.60  1410.423  920.288  920.288    0.000    37.700 1504.201 1260.586  243.615     0.000  577.663  263.598  314.065
244.70  1444.966  902.736  902.736    0.000    13.056 1556.265 1343.125  213.139     0.000  639.090  375.290  263.799
244.80  1539.734  839.316  839.316    0.000   117.812 1366.938 1131.834  235.103     0.000  546.899  314.266  232.632
244.90  1533.560  846.681  846.681    0.000    41.072 1506.797 1264.521  242.277     0.000  659.196  344.829  314.367
245.00  1545.458  845.827  845.827    0.000    77.908 1404.073 1164.387  239.686     0.000  404.845  171.910  232.935
245.10  1522.983  866.254  866.254    0.000    72.028 1481.517 1199.417  282.100     0.000  527.901  274.054  253.847
245.20  1554.369  806.706  806.706    0.000    92.262 1429.580 1183.800  245.780     0.000  628.634  365.137  263.497
245.30  1588.488  869.500  869.500    0.000   138.003 1390.945 1182.429  208.516     0.000  598.877  395.901  202.977
245.40  1489.301  915.140  915.140    0.000   124.211 1389.030 1125.918  263.112     0.000  558.463  274.155  284.309
245.50  1446.498  870.485  870.485    0.000   120.145 1305.593 1087.874  217.718     0.000  558.363  233.539  324.823
245.60  1584.847  850.058  850.058    0.000   156.891 1303.128 1096.427  206.701     0.000  537.753  274.054  263.699
245.70  1573.719  944.833  944.833    0.000   129.138 1540.789 1300.583  240.206     0.000  698.804  384.739  314.065
245.80  1504.410  870.424  870.424    0.000    86.204 1406.199 1195.737  210.462     0.000  598.676  273.953  324.723
245.90  1491.583  884.399  884.399    0.000    35.535 1436.506 1181.910  254.596     0.000  598.172  293.959  304.213
246.00  1550.887  796.934  796.934    0.000    80.234 1410.523 1198.982  211.541     0.000  587.816  314.367  273.449
246.10  1479.751  933.209  933.209    0.000   111.192 1369.717 1159.559  210.158     0.000  639.594  324.924  314.669
246.20  1442.597  913.843  913.843    0.000    29.872 1428.157 1227.599  200.558     0.000  517.546  243.693  273.852
246.30  1477.372  913.485  913.485    0.000    14.656 1478.093 1267.284  210.809     0.000  618.580  274.054  344.526
246.40  1473.572  880.145  880.145    0.000    68.612 1383.800 1220.029  163.771     0.000  598.575  294.362  304.213
246.50  1545.758  864.625  864.625    0.000   108.950 1328.197 1192.443  135.755     0.000  689.658  395.497  294.160
246.60  1581.813  875.347  875.347    0.000   102.811 1424.566 1286.740  137.827     0.000  577.763  304.012  273.752
246.70  1489.124  850.333  850.333    0.000    99.351 1433.740 1358.426   75.313     0.000  497.036  304.213  192.823
246.80  1603.644  805.822  805.822    0.000    89.408 1350.390 1221.381  129.009     0.000  425.156  191.918  233.237
246.90  1561.553  934.471  934.471    0.000    75.396 1470.099 1264.007  206.092     0.000  659.801  416.108  243.693
247.00  1484.213  959.094  957.995    1.099    79.462 1454.139 1247.661  206.478     0.000  607.622  374.486  233.136
247.10  1544.627  837.290  837.290    0.000    81.237 1359.117 1174.075  185.042     0.000  404.947  232.835  172.112
247.20  1670.227  798.081  798.081    0.000    26.110 1544.592 1317.795  226.797     0.000  425.859  213.030  212.828
247.30  1571.777  957.315  957.315    0.000    15.044 1590.285 1356.178  234.108     0.000  526.288  303.709  222.579
247.40  1527.734  901.719  901.719    0.000    22.784 1575.761 1325.524  250.237     0.000  669.551  355.083  314.468
247.50  1556.877  833.597  833.597    0.000    32.339 1429.066 1221.112  207.955     0.000  527.296  223.184  304.112
247.60  1521.140  894.998  894.998    0.000     0.000 1519.864 1299.934  219.931     0.000  497.137  212.829  284.309
247.70  1538.077  928.993  928.993    0.000    13.057 1494.440 1257.518  236.922     0.000  588.220  304.213  284.006
247.80  1478.860  923.804  923.804    0.000    54.734 1445.420 1213.039  232.381     0.000  537.551  273.752  263.800
247.90  1525.159  906.495  906.495    0.000    60.527 1414.704 1240.689  174.016     0.000  689.053  354.680  334.373
248.00  1452.675  940.975  940.975    0.000    30.437 1511.483 1332.408  179.075     0.000  487.185  263.800  223.385
248.10  1434.797  969.010  967.178    1.832    50.930 1462.151 1282.730  179.421     0.000  538.156  243.693  294.463
248.20  1441.595  920.978  920.978    0.000    16.861 1539.797 1290.640  249.157     0.000  455.718  222.178  233.539
248.30  1509.850  947.754  947.754    0.000    28.016 1507.675 1301.796  205.879     0.000  608.629  354.782  253.847
248.40  1457.702  900.125  900.125    0.000    28.016 1479.361 1292.677  186.684     0.000  477.232  172.616  304.616
248.50  1428.989  936.976  936.976    0.000    13.316 1501.359 1225.097  276.263     0.000  415.806  131.598  284.208
248.60  1368.392  929.989  928.157    1.832     0.000 1428.078 1173.992  254.086     0.000  517.345  182.267  335.078
248.70  1461.781  942.913  942.913    0.000     0.000 1596.050 1320.951  275.099     0.000  527.399  202.474  324.924
248.80  1393.011  974.278  973.545    0.733    20.925 1516.708 1273.000  243.708     0.000  598.978  213.131  385.847
248.90  1460.080  927.691  927.691    0.000    22.741 1587.318 1381.653  205.664     0.000  578.570  202.877  375.694
249.00  1414.887  956.015  956.015    0.000     5.707 1552.208 1341.139  211.068     0.000  516.440  262.593  253.847
249.10  1424.975  897.348  897.348    0.000    30.177 1627.568 1377.504  250.065     0.000  517.747  182.669  335.078
249.20  1448.218  916.742  915.459    1.282    13.316 1715.162 1467.734  247.428     0.000  609.032  202.877  406.155
249.30  1473.148  926.052  926.052    0.000    14.873 1683.375 1441.524  241.851     0.000  700.315  243.391  456.925
249.40  1487.586  898.857  898.857    0.000    64.592 1589.522 1359.863  229.660     0.000  639.091  222.782  416.309
249.50  1483.048  892.198  892.198    0.000    38.046 1583.035 1341.487  241.549     0.000  720.825  324.823  396.001
249.60  1407.989  923.620  923.620    0.000    91.310 1580.392 1393.664  186.728     0.000  608.629  314.166  294.463
249.70  1443.412  876.710  876.710    0.000    60.874 1608.970 1360.418  248.552     0.000  700.416  355.184  345.232
249.80  1549.802  855.406  855.406    0.000   108.431 1492.672 1323.067  169.605     0.000  718.812  444.657  274.155
249.90  1400.459  918.256  918.256    0.000    57.069 1527.348 1350.391  176.957     0.000  578.369  334.675  243.693
250.00  1382.602  952.987  952.987    0.000    85.603 1556.137 1366.037  190.100     0.000  710.369  395.599  314.770
250.10  1446.786  857.451  857.451    0.000    98.919 1509.837 1319.953  189.884     0.000  649.547  334.776  314.770
250.20  1450.106  881.584  881.584    0.000    81.799 1543.901 1294.440  249.461     0.000  679.806  395.497  284.309
250.30  1356.420  919.502  919.502    0.000    81.712 1405.081 1212.171  192.910     0.000  609.132  294.362  314.770
250.40  1450.807  886.756  886.756    0.000    45.655 1474.990 1224.145  250.844     0.000  446.771  152.308  294.463
250.50  1406.319  949.614  949.614    0.000    57.069 1482.560 1235.175  247.385     0.000  466.978  152.207  314.770
250.60  1403.786  931.001  931.001    0.000    55.167 1503.221 1258.430  244.791     0.000  466.475  151.705  314.770
250.70  1332.729 1043.792 1043.792    0.000    35.884 1526.141 1231.761  294.380     0.000  609.233  121.847  487.386
250.80  1427.357  905.844  905.844    0.000    54.994 1358.821 1166.084  192.737     0.000  467.078  152.308  314.770
250.90  1385.727 1010.914 1010.914    0.000    33.723 1542.479 1265.913  276.566     0.000  598.978  162.361  436.617
251.00  1349.553 1009.625 1009.625    0.000    49.373 1505.206 1240.528  264.678     0.000  619.286  131.900  487.386
251.10  1337.726 1026.212 1026.212    0.000    38.046 1570.315 1313.981  256.334     0.000  588.523  101.137  487.386
251.20  1500.948  915.700  915.700    0.000    15.218 1507.545 1224.665  282.880     0.000  477.031   30.261  446.771
251.30  1404.110  956.938  956.938    0.000    16.688 1599.766 1348.058  251.708     0.000  598.877   60.722  538.156
251.40  1451.853  925.941  925.941    0.000     7.609 1683.594 1443.863  239.732     0.000  639.694   91.385  548.310
251.50  1447.557  876.520  876.520    0.000    28.448 1618.359 1335.263  283.096     0.000  700.618   50.769  649.848
251.60  1475.689  942.466  942.466    0.000    14.873 1659.684 1384.543  275.141     0.000  690.464  152.308  538.156
251.70  1428.715  889.681  889.681    0.000    32.166 1702.402 1491.031  211.371     0.000  731.079  182.770  548.310
251.80  1485.675  900.557  900.557    0.000     5.707 1650.258 1414.071  236.187     0.000  568.517   50.669  517.848
251.90  1518.666  816.150  816.150    0.000    13.316 1664.524 1375.332  289.192     0.000  680.209   81.130  599.079
252.00  1582.309  848.355  848.355    0.000     3.805 1632.191 1311.396  320.795     0.000  750.583   70.273  680.310
252.10  1437.461  929.441  929.441    0.000    26.545 1556.350 1264.262  292.089     0.000  649.345   30.060  619.286
252.20  1517.135  798.992  798.992    0.000     5.620 1539.930 1290.773  249.157     0.000  608.429  181.966  426.463
252.30  1516.747  913.044  911.987    1.057    11.327 1491.283 1219.341  271.942     0.000  598.978  182.669  416.309
252.40  1507.115  866.289  866.289    0.000    13.316 1649.389 1372.951  276.437     0.000  599.079  274.155  324.924
252.50  1462.621  840.226  840.226    0.000     7.566 1560.458 1335.425  225.033     0.000  639.694  223.385  416.309
252.60  1463.021  910.258  910.258    0.000    30.437 1500.545 1260.250  240.295     0.000  649.848  294.463  355.386
252.70  1389.961  893.405  893.405    0.000    35.971 1515.155 1302.876  212.279     0.000  649.446  304.214  345.232
252.80  1487.295  912.801  912.801    0.000     3.632 1625.404 1355.019  270.385     0.000  507.694  253.847  253.847
252.90  1491.796  860.211  860.211    0.000    20.925 1668.160 1420.861  247.298     0.000  588.925  172.616  416.309
253.00  1492.420  885.361  885.361    0.000    35.452 1608.622 1364.913  243.709     0.000  558.363  233.438  324.924
253.10  1396.952  857.865  857.865    0.000    58.885 1556.574 1322.852  233.723     0.000  456.925  152.308  304.616
253.20  1428.911  912.190  912.190    0.000    33.809 1564.788 1332.449  232.339     0.000  649.848  294.463  355.386
253.30  1427.973  948.483  948.483    0.000     0.000 1554.584 1320.818  233.766     0.000  568.617  172.616  396.001
253.40  1469.749  918.005  918.005    0.000    12.797 1456.741 1265.517  191.224     0.000  639.694  203.078  436.617
253.50  1454.693  958.835  958.835    0.000    20.147 1554.331 1310.966  243.364     0.000  497.540  111.693  385.847
253.60  1426.525  964.458  964.458    0.000    23.865 1377.843 1221.293  156.550     0.000  690.464  243.693  446.771
253.70  1403.464  945.755  945.755    0.000     5.620 1429.431 1216.377  213.054     0.000  436.617   91.385  345.232
253.80  1479.115  894.349  894.349    0.000    20.925 1518.912 1274.728  244.184     0.000  558.363  182.669  375.694
253.90  1396.155  956.058  956.058    0.000     9.511 1396.045 1197.818  198.227     0.000  446.771   91.385  355.386
254.00  1397.056 1017.855 1017.855    0.000    70.126 1501.749 1291.118  210.632     0.000  568.617  172.616  396.001
254.10  1326.688  998.712  998.712    0.000    28.534 1403.176 1201.751  201.425     0.000  507.694  142.154  365.540
254.20  1360.576 1072.870 1072.870    0.000     1.902 1485.237 1284.804  200.433     0.000  538.156  152.308  385.847
254.30  1382.861 1000.309 1000.309    0.000     1.902 1383.336 1179.747  203.589     0.000  497.439   91.385  406.054
254.40  1480.115  917.148  917.148    0.000    43.753 1382.088 1182.002  200.086     0.000  477.232  101.539  375.694
254.50  1393.656  991.179  991.179    0.000    13.316 1461.438 1284.964  176.474     0.000  486.882  142.154  344.728
254.60  1355.943 1046.232 1046.232    0.000    18.893 1560.635 1339.367  221.268     0.000  548.209  284.309  263.900
254.70  1438.271  991.874  991.874    0.000    30.437 1542.122 1348.051  194.071     0.000  477.232  233.539  243.693
254.80  1419.368 1019.816 1019.816    0.000     3.805 1453.669 1238.236  215.432     0.000  599.079  172.616  426.463
254.90  1384.272  972.258  972.258    0.000    34.241 1388.088 1191.806  196.282     0.000  568.215  131.598  436.617
255.00  1459.052  949.824  949.824    0.000    24.730 1341.964 1178.453  163.511     0.000  629.440  294.362  335.078
255.10  1423.239 1011.051 1011.051    0.000     3.805 1504.785 1302.493  202.292     0.000  679.606  283.605  396.001
255.20  1389.347  959.745  959.745    0.000    28.534 1367.426 1213.513  153.913     0.000  609.233  304.616  304.616
255.30  1470.990  925.339  925.339    0.000    60.701 1452.595 1274.038  178.557     0.000  507.493  243.492  264.001
255.40  1465.670  999.528  999.528    0.000    11.067 1467.858 1270.539  197.319     0.000  436.617  132.000  304.616
255.50  1449.873  933.401  933.401    0.000    62.344 1515.583 1301.965  213.618     0.000  568.516  233.438  335.078
255.60  1344.400  982.822  982.822    0.000    71.335 1419.088 1249.006  170.082     0.000  659.901  202.977  456.925
255.70  1520.307  898.516  898.516    0.000    60.874 1511.176 1329.160  182.015     0.000  649.547  284.007  365.540
255.80  1341.783 1045.841 1045.841    0.000    26.200 1572.393 1366.081  206.311     0.000  649.044  263.297  385.747
255.90  1435.085  944.451  944.451    0.000    22.655 1512.428 1325.010  187.418     0.000  619.286  355.285  264.001
256.00  1426.233  958.823  958.823    0.000    26.373 1537.849 1322.932  214.916     0.000  720.825  385.747  335.078
256.10  1389.371  996.649  996.649    0.000    26.113 1509.495 1279.016  230.479     0.000  608.630  232.936  375.694
256.20  1479.210  883.343  883.343    0.000    28.448 1526.310 1323.760  202.550     0.000  690.363  365.439  324.924
256.30  1424.671  953.547  953.547    0.000    70.039 1461.327 1273.562  187.765     0.000  578.268  222.882  355.386
256.40  1464.108  948.491  948.491    0.000    57.069 1465.305 1280.179  185.127     0.000  497.540  294.463  203.078
256.50  1507.169  871.488  871.488    0.000    37.700 1476.363 1217.565  258.798     0.000  353.976  130.591  223.385
256.60  1494.708  944.841  944.841    0.000    18.937 1527.208 1249.127  278.081     0.000  384.641   90.179  294.463
256.70  1483.850  970.264  970.264    0.000    22.828 1584.358 1369.831  214.527     0.000  626.622  241.378  385.244
256.80  1432.841 1038.061 1038.061    0.000    36.144 1518.213 1315.273  202.941     0.000  375.090  111.089  264.001
256.90  1535.210  931.799  931.799    0.000    60.874 1485.052 1262.224  222.828     0.000  527.398  263.397  264.001
257.00  1524.361  975.815  969.474    6.341    17.121 1626.255 1374.978  251.276     0.000  526.492  191.414  335.078
257.10  1467.986 1030.510 1012.967   17.543    30.437 1586.518 1361.182  225.336     0.000  432.591  220.266  212.325
257.20  1447.361  934.303  934.303    0.000    58.971 1691.286 1383.849  307.437     0.000  596.565  292.049  304.516
257.30  1442.081  948.513  948.513    0.000    36.144 1666.470 1396.430  270.040     0.000  453.808  119.735  334.073
257.40  1403.181  945.177  945.177    0.000    30.437 1514.502 1309.098  205.405     0.000  424.150  130.090  294.060
257.50  1436.993  970.590  969.110    1.479    38.046 1538.968 1358.681  180.286     0.000  414.196  130.290  283.906
257.60  1545.814  962.330  938.446   23.885    30.437 1613.693 1344.691  269.002     0.000  544.288  300.595  243.693
257.70  1394.252 1065.529 1031.180   34.349     9.511 1593.223 1301.913  291.310     0.000  495.929  242.183  253.746
257.80  1440.616  964.146  943.221   20.925     9.511 1494.698 1268.713  225.984     0.000  504.575  210.314  294.261
257.90  1452.658 1011.452 1011.452    0.000     7.609 1443.035 1217.094  225.941     0.000  364.534   50.166  314.368
258.00  1357.154 1046.093 1031.508   14.584    11.414 1430.458 1162.926  267.532     0.000  495.126  180.657  314.468
258.10  1446.439 1100.271 1083.995   16.275     0.000 1398.538 1146.139  252.399     0.000  464.864  190.911  273.953
258.20  1315.507 1002.943 1002.943    0.000     0.000 1499.410 1225.438  273.972     0.000  493.115  159.647  333.468
258.30  1387.220 1008.070  987.990   20.080    15.218 1511.507 1263.603  247.904     0.000  555.644  342.614  213.030
258.40  1320.374 1020.446  988.355   32.091   106.529 1485.446 1301.182  184.264     0.000  474.617  312.154  162.462
258.50  1458.492  971.172  950.458   20.714    20.925 1499.146 1243.417  255.729     0.000  494.622  342.314  152.308
258.60  1451.388  942.391  921.677   20.714     0.000 1476.628 1207.971  268.657     0.000  585.604  271.236  314.368
258.70  1361.063 1034.382 1011.977   22.405     0.000 1486.221 1229.064  257.156     0.000  444.255  210.817  233.438
258.80  1373.710  964.401  953.832   10.568     0.000 1502.400 1259.165  243.235     0.000  495.428  160.953  334.475
258.90  1381.112  987.127  984.168    2.959     0.000 1527.034 1238.363  288.671     0.000  555.648  231.026  324.622
259.00  1479.983  953.786  930.114   23.673     0.000 1638.712 1362.620  276.092     0.000  585.103  291.747  293.356
259.10  1383.334  988.907  988.907    0.000     9.511 1584.761 1330.804  253.957     0.000  494.422  150.297  344.125
259.20  1469.390 1092.456 1092.456    0.000    28.534 1593.709 1314.031  279.678     0.000  705.542  260.180  445.362
259.30  1495.984  995.754  995.754    0.000    20.925 1582.853 1319.213  263.639     0.000  769.581  252.137  517.445
259.40  1407.325  953.799  953.799    0.000    22.828 1513.240 1294.174  219.066     0.000  585.402  190.509  394.893
259.50  1475.139  948.932  948.932    0.000     5.707 1473.860 1263.397  210.463     0.000  576.157  210.617  365.540
259.60  1381.058 1011.622 1011.622    0.000     1.816 1501.914 1217.781  284.133     0.000  464.460   90.680  373.780
259.70  1513.933  882.060  882.060    0.000     0.000 1516.323 1248.488  267.835     0.000  465.570   59.918  405.652
259.80  1428.340  997.264  991.135    6.130    28.534 1461.844 1169.974  291.870     0.000  544.084  149.594  394.491
259.90  1482.500  918.603  918.603    0.000    13.316 1511.991 1227.511  284.479     0.000  525.085  160.652  364.433
260.00  1417.399  993.632  993.632    0.000     5.707 1458.301 1187.527  270.774     0.000  506.788  121.243  385.546
260.10  1332.340 1003.362 1003.362    0.000     9.511 1482.168 1239.323  242.845     0.000  434.405   89.776  344.628
260.20  1385.585  999.809  993.891    5.918     0.000 1560.075 1336.211  223.864     0.000  597.972  242.587  355.386
260.30  1422.034  962.853  947.212   15.641     0.000 1593.747 1336.030  257.717     0.000  638.688  222.480  416.208
260.40  1426.607  985.819  985.819    0.000     3.805 1493.486 1220.380  273.106     0.000  414.094   90.077  324.017
260.50  1431.105  972.937  972.937    0.000     0.000 1501.662 1223.840  277.822     0.000  586.009  170.706  415.304
260.60  1432.462  977.469  970.917    6.552     0.000 1626.131 1361.625  264.506     0.000  485.274  211.119  274.155
260.70  1417.881 1008.441 1008.441    0.000    32.339 1711.874 1463.841  248.033     0.000  699.711  334.172  365.540
260.80  1409.865 1003.942  973.083   30.859     3.805 1608.051 1322.015  286.036     0.000  584.700  310.545  274.155
260.90  1438.495  977.706  975.170    2.536    47.557 1755.784 1506.756  249.028     0.000  597.770  333.769  264.001
261.00  1454.466  982.634  982.634    0.000     0.000 1689.206 1374.852  314.354     0.000  597.266  232.029  365.237
261.10  1462.723  958.628  956.726    1.902     1.902 1669.845 1366.128  303.717     0.000  515.937  241.782  274.155
261.20  1404.873  920.664  920.664    0.000     0.000 1549.830 1247.710  302.120     0.000  536.546  232.030  304.516
261.30  1429.461  934.247  934.247    0.000     0.000 1539.452 1268.720  270.731     0.000  759.026  271.741  487.285
261.40  1415.598  938.905  938.905    0.000     5.707 1613.768 1353.931  259.837     0.000  524.279  189.705  334.574
261.50  1454.297  944.086  944.086    0.000    43.753 1565.000 1294.961  270.040     0.000  496.131  191.515  304.616
261.60  1434.758  856.605  856.605    0.000     7.609 1601.879 1331.406  270.472     0.000  474.517  200.564  273.954
261.70  1549.750  911.704  911.704    0.000     9.511 1523.150 1281.947  241.203     0.000  525.386  210.616  314.770
261.80  1473.266  928.039  928.039    0.000    11.414 1469.104 1220.812  248.292     0.000  393.688  149.995  243.693
261.90  1424.982  978.426  978.426    0.000     1.902 1521.421 1238.283  283.138     0.000  565.399  250.628  314.770
262.00  1409.439 1003.421 1003.421    0.000     3.805 1487.390 1185.746  301.644     0.000  484.570  160.049  324.522
262.10  1372.764 1046.373 1041.511    4.862    26.632 1453.498 1153.541  299.957     0.000  608.227  242.688  365.540
262.20  1325.184 1032.330 1013.095   19.234     7.609 1533.305 1291.238  242.067     0.000  575.852  342.615  233.237
262.30  1395.707 1020.016  997.400   22.616     1.902 1472.693 1208.101  264.592     0.000  494.523  301.599  192.924
262.40  1335.060 1058.964 1038.885   20.080     0.000 1445.924 1184.920  261.003     0.000  415.001  151.101  263.900
262.50  1304.989 1016.203  981.750   34.453     0.000 1416.364 1190.077  226.287     0.000  394.090  150.397  243.693
262.60  1380.518 1016.872 1016.026    0.845    17.121 1518.475 1282.849  235.626     0.000  535.038  291.345  243.693
262.70  1372.859  978.953  978.953    0.000    18.245 1558.677 1325.905  232.772     0.000  464.663  180.657  284.006
262.80  1336.712 1001.945 1001.945    0.000    12.884 1542.516 1341.996  200.520     0.000  506.487  272.947  233.539
262.90  1381.028  946.944  946.944    0.000    22.568 1603.218 1363.874  239.344     0.000  547.606  182.066  365.540
263.00  1258.119  959.864  953.311    6.552     0.000 1431.412 1175.467  255.946     0.000  446.469  121.545  324.924
263.10  1356.921  959.946  959.946    0.000     5.707 1517.960 1306.546  211.415     0.000  363.930  161.054  202.876
263.20  1447.069  895.428  895.428    0.000     3.805 1571.357 1301.624  269.733     0.000  394.894  110.888  284.006
263.30  1469.012  955.653  955.653    0.000     0.000 1562.622 1274.512  288.110     0.000  597.671   60.219  537.452
263.40  1355.275  987.005  987.005    0.000     0.000 1516.750 1270.360  246.391     0.000  436.114   20.308  415.806
263.50  1310.445  997.751  990.776    6.975     0.000 1505.331 1234.644  270.687     0.000  463.859  139.741  324.118
263.60  1305.657 1056.964 1045.973   10.991    15.218 1567.295 1279.187  288.108     0.000  464.967  150.398  314.569
263.70  1263.682 1050.087 1009.731   40.356    13.316 1568.116 1276.978  291.138     0.000  465.972  110.587  355.386
263.80  1330.067 1017.041  980.263   36.778    49.460 1562.961 1351.936  211.025     0.000  514.929  322.307  192.622
263.90  1365.710  989.809  953.257   36.552    77.994 1493.581 1282.555  211.025     0.000  615.062  412.085  202.977
264.00  1417.200 1032.906  997.737   35.169   127.454 1504.721 1357.553  147.168     0.000  445.462  293.153  152.308
264.10  1362.035 1006.131  971.712   34.419    83.701 1501.107 1333.317  167.790     0.000  536.848  303.309  233.539
264.20  1314.170 1039.692 1011.369   28.323    34.241 1479.699 1284.324  195.375     0.000  434.605  231.829  202.776
264.30  1325.752 1009.330  953.450   55.880   100.822 1536.117 1363.959  172.158     0.000  456.321  263.397  192.924
264.40  1289.065 1088.018 1040.038   47.980    53.264 1615.448 1414.280  201.168     0.000  545.291  332.060  213.232
264.50  1367.927 1049.097  997.439   51.658    79.896 1581.773 1428.206  153.567     0.000  546.297  343.220  203.078
264.60  1404.891 1059.655 1008.082   51.573    81.799 1468.757 1308.099  160.658     0.000  425.658  192.119  233.539
264.70  1462.186 1009.333 1008.488    0.846   165.413 1397.556 1245.285  152.270     0.000  527.498  243.189  284.309
264.80  1387.672  988.600  950.042   38.558    77.994 1409.824 1245.622  164.203     0.000  435.509  222.379  213.131
264.90  1519.565  920.109  920.109    0.000   108.431 1314.676 1166.599  148.076     0.000  364.936  182.166  182.770
265.00  1470.866  943.674  925.049   18.625    91.310 1431.278 1285.450  145.828     0.000  487.386  203.078  284.309
265.10  1408.575 1042.256 1011.211   31.044    97.017 1555.577 1411.175  144.401     0.000  587.215  394.292  192.924
265.20  1451.334  999.550  973.796   25.754    34.241 1521.934 1304.035  217.900     0.000  395.398  172.415  222.983
265.30  1498.054  985.854  970.281   15.573   102.724 1466.554 1280.434  186.120     0.000  558.262  263.800  294.462
265.40  1399.919 1041.822 1012.237   29.585    97.017 1445.241 1233.221  212.020     0.000  637.783  373.782  264.001
265.50  1446.430 1008.695  986.383   22.312    85.603 1484.847 1271.012  213.835     0.000  617.476  282.398  335.078
265.60  1353.404 1011.506  978.981   32.526    26.632 1521.338 1300.889  220.449     0.000  395.800  213.030  182.770
265.70  1358.014 1049.657 1034.006   15.652    68.483 1578.785 1373.165  205.620     0.000  596.967  332.966  264.001
265.80  1392.557 1001.246  982.011   19.235    30.437 1465.165 1236.589  228.577     0.000  374.688  202.072  172.616
265.90  1527.755  951.572  926.014   25.558    11.414 1512.338 1292.926  219.412     0.000  444.859  211.320  233.539
266.00  1377.294 1024.097  983.178   40.919    45.655 1396.898 1200.054  196.844     0.000  374.687  202.273  172.414
266.10  1450.805 1000.526  958.055   42.471     1.902 1522.587 1307.153  215.434     0.000  405.753  151.906  253.847
266.20  1476.884 1007.215  977.302   29.914    26.632 1509.181 1305.981  203.200     0.000  505.581  251.835  253.746
266.30  1419.498 1050.303 1016.051   34.252    20.925 1689.996 1460.250  229.746     0.000  690.162  314.468  375.694
266.40  1442.218  970.562  946.255   24.307     0.000 1598.210 1359.212  238.998     0.000  474.618  170.202  304.415
266.50  1413.706 1015.631  996.397   19.234     5.534 1677.404 1412.379  265.025     0.000  495.527  160.650  334.876
266.60  1418.351  999.371  999.371    0.000    19.023 1594.130 1355.824  238.306     0.000  596.260  291.744  304.516
266.70  1522.666  860.493  860.493    0.000     1.902 1535.038 1312.773  222.265     0.000  423.648  149.694  273.954
266.80  1488.223  954.446  954.446    0.000    20.752 1606.764 1373.991  232.772     0.000  515.836  282.297  233.539
266.90  1447.182  935.865  935.865    0.000    22.568 1595.304 1338.321  256.983     0.000  434.204  200.664  233.539
267.00  1525.964  893.798  893.798    0.000     7.609 1652.546 1412.469  240.077     0.000  454.612  210.919  243.693
267.10  1598.644  839.322  839.322    0.000    36.057 1636.723 1417.267  219.456     0.000  486.581  192.119  294.462
267.20  1412.270  951.258  951.258    0.000    15.218 1632.778 1367.407  265.371     0.000  494.520  291.443  203.078
267.30  1391.311 1042.860 1042.860    0.000    11.414 1608.449 1355.574  252.875     0.000  415.705  151.705  264.001
267.40  1464.383 1015.507 1015.507    0.000    11.414 1537.759 1295.302  242.457     0.000  414.296  190.911  223.385
267.50  1456.824  939.694  939.694    0.000     5.707 1751.976 1473.895  278.082     0.000  524.580  250.727  273.852
267.60  1587.838  853.843  853.843    0.000     9.511 1667.550 1421.202  246.347     0.000  434.102  159.947  274.155
267.70  1539.572  865.473  865.473    0.000    13.057 1584.408 1343.811  240.597     0.000  654.872  390.871  264.001
267.80  1526.929  904.527  904.527    0.000    19.023 1541.041 1311.944  229.097     0.000  585.203  301.196  284.006
267.90  1428.750  945.221  942.684    2.536    13.316 1589.164 1373.556  215.607     0.000  444.256  281.794  162.462
268.00  1425.419  991.837  991.837    0.000     0.000 1626.473 1358.336  268.138     0.000  465.670  232.130  233.539
268.10  1443.223  958.253  958.253    0.000     1.902 1539.016 1273.559  265.457     0.000  404.445  109.982  294.463
268.20  1452.038  969.222  963.093    6.129    30.437 1606.289 1375.938  230.351     0.000  476.428  212.628  263.800
268.30  1501.602  911.676  911.676    0.000     0.000 1729.853 1424.362  305.492     0.000  475.824  181.362  294.462
268.40  1429.788 1014.875 1014.875    0.000    12.970 1664.734 1405.502  259.231     0.000  534.936  260.882  274.054
268.50  1456.526 1016.236 1002.708   13.528    41.851 1725.954 1473.035  252.919     0.000  612.346  289.535  322.811
268.60  1466.310  964.396  964.396    0.000    91.310 1707.411 1524.445  182.967     0.000  737.914  433.297  304.616
268.70  1426.676  984.083  984.083    0.000    28.534 1589.075 1324.353  264.722     0.000  435.610  181.763  253.847
268.80  1450.964  946.555  946.555    0.000    36.144 1567.079 1372.698  194.380     0.000  564.595  300.594  264.001
268.90  1359.715 1065.604 1065.604    0.000    81.799 1676.285 1476.371  199.914     0.000  668.747  343.823  324.924
269.00  1411.670 1010.781  989.222   21.559    22.828 1665.826 1399.850  265.976     0.000  545.492  322.107  223.385
269.10  1443.400  995.371  995.371    0.000    43.753 1692.194 1424.618  267.575     0.000  616.973  281.895  335.078
269.20  1339.663 1119.895 1119.895    0.000    51.362 1801.411 1547.324  254.087     0.000  626.725  271.339  355.386
269.30  1390.490 1061.642 1029.937   31.705    22.828 1762.530 1457.816  304.714     0.000  564.491  250.225  314.266
269.40  1497.741  997.647  997.647    0.000   112.236 1692.586 1438.672  253.914     0.000  911.435  383.434  528.002
269.50  1397.174 1008.170 1008.170    0.000   114.138 1744.071 1489.336  254.735     0.000  718.713  302.806  415.907
269.60  1393.174  953.206  953.206    0.000    19.023 1724.183 1397.247  326.936     0.000  686.237  402.130  284.107
269.70  1463.927  972.369  969.198    3.170    11.414 1698.938 1437.804  261.134     0.000  584.699  220.368  364.331
269.80  1385.239  987.392  987.392    0.000     7.523 1767.897 1463.531  304.366     0.000  464.766  160.250  304.516
269.90  1423.163  974.940  974.940    0.000     7.609 1809.960 1498.415  311.545     0.000  545.593  230.823  314.770
270.00  1334.390 1049.641 1049.641    0.000    11.414 1662.102 1387.998  274.104     0.000  534.836  250.527  284.309
270.10  1299.938 1003.534 1003.534    0.000    38.046 1646.629 1362.970  283.659     0.000  576.961  292.652  284.309
270.20  1496.455  965.944  965.944    0.000    56.723 1696.132 1432.015  264.117     0.000  628.937  314.167  314.770
270.30  1521.831  993.176  993.176    0.000    17.121 1814.367 1492.188  322.179     0.000  475.824  201.669  274.155
270.40  1462.181  939.494  939.494    0.000    20.925 1568.149 1277.875  290.274     0.000  556.349  251.834  304.516
270.50  1489.587  914.823  914.823    0.000    49.287 1642.209 1365.036  277.174     0.000  463.960  200.060  263.900
270.60  1475.508  892.084  892.084    0.000    24.643 1679.830 1418.265  261.566     0.000  525.991  190.913  335.078
270.70  1496.201  904.104  904.104    0.000    24.384 1737.455 1457.472  279.983     0.000  758.321  402.936  355.386
270.80  1503.117  911.646  911.646    0.000    30.350 1831.585 1535.432  296.153     0.000  453.406  230.020  223.385
270.90  1415.796 1003.345 1003.345    0.000    39.948 1630.410 1396.082  234.329     0.000  536.646  272.645  264.001
271.00  1347.592  990.842  990.842    0.000     3.805 1746.405 1478.398  268.008     0.000  486.078  171.308  314.770
271.10  1376.134  973.646  973.646    0.000    17.121 1782.508 1505.464  277.044     0.000  526.694  201.769  324.924
271.20  1355.459  911.162  911.162    0.000     3.805 1769.236 1481.082  288.155     0.000  484.570  130.390  354.179
271.30  1376.719 1038.843 1038.843    0.000    53.264 1698.812 1481.172  217.640     0.000  568.014  293.859  274.155
271.40  1379.657 1063.925 1063.925    0.000    38.046 1628.339 1415.714  212.625     0.000  497.238  192.622  304.616
271.50  1417.429 1090.694 1090.694    0.000    43.753 1733.098 1529.638  203.460     0.000  536.949  130.794  406.155
271.60  1333.411 1018.763 1018.763    0.000    26.632 1662.713 1395.310  267.402     0.000  476.931   80.929  396.001
271.70  1466.899  987.580  987.580    0.000    34.241 1797.642 1535.038  262.604     0.000  649.144  263.296  385.847
271.80  1320.184 1022.637 1022.003    0.634    28.534 1734.647 1480.776  253.870     0.000  669.653  304.113  365.540
271.90  1495.321  980.431  980.431    0.000    60.874 1690.848 1476.493  214.354     0.000  568.013  273.551  294.462
272.00  1453.635  937.063  936.330    0.733    15.218 1770.018 1481.733  288.285     0.000  556.653  282.599  274.054
272.10  1411.985 1023.361 1023.361    0.000    41.851 1686.657 1418.563  268.094     0.000  526.594  211.824  314.770
272.20  1460.056  981.545  981.545    0.000    76.092 1732.061 1538.329  193.731     0.000  537.954  355.184  182.770
272.30  1476.122  937.251  937.251    0.000     9.511 1754.794 1493.660  261.134     0.000  455.617  140.847  314.770
272.40  1553.052  847.734  847.734    0.000    22.828 1738.406 1470.961  267.446     0.000  445.362  221.976  223.385
272.50  1383.495 1014.313 1014.313    0.000     0.000 1730.068 1487.093  242.974     0.000  517.546  233.237  284.309
272.60  1444.580 1033.177 1033.177    0.000     3.632 1864.323 1587.539  276.785     0.000  677.897  413.896  264.001
272.70  1424.075  974.156  974.156    0.000     7.609 1831.022 1550.131  280.891     0.000  679.706  314.166  365.540
272.80  1389.523  998.142  998.142    0.000    19.023 1828.948 1560.767  268.181     0.000  657.991  343.220  314.770
272.90  1371.099 1061.332 1061.332    0.000    34.068 1626.527 1411.698  214.829     0.000  811.504  354.580  456.925
273.00  1327.907 1028.121 1028.121    0.000    22.309 1730.490 1477.052  253.438     0.000  626.519  261.786  364.733
273.10  1373.753 1011.719 1011.719    0.000    37.181 1748.442 1502.008  246.434     0.000  760.333  354.279  406.054
273.20  1355.404 1090.919 1090.919    0.000    28.448 1864.102 1599.337  264.765     0.000  832.115  405.652  426.463
273.30  1363.575 1010.569  993.686   16.884     9.425 1819.134 1542.609  276.525     0.000  658.191  394.190  264.001
273.40  1326.495 1042.264 1038.882    3.382    16.948 1735.160 1427.204  307.956     0.000  617.170  333.063  284.107
273.50  1387.877 1098.426 1098.426    0.000     3.805 1829.121 1568.247  260.874     0.000  740.226  405.148  335.078
273.60  1456.576  994.628  994.628    0.000    66.494 1638.712 1441.176  197.536     0.000  567.410  293.255  274.155
273.70  1419.621  995.036  995.036    0.000    30.264 1747.536 1538.715  208.820     0.000  698.204  312.658  385.546
273.80  1497.458  948.679  948.679    0.000    38.046 1677.279 1508.753  168.526     0.000  585.405  331.558  253.847
273.90  1451.460  955.436  955.436    0.000     1.902 1754.191 1508.276  245.915     0.000  444.156  190.611  253.545
274.00  1421.024 1008.865 1008.865    0.000     7.609 1913.808 1617.873  295.935     0.000  597.872  242.687  355.184
274.10  1507.320 1010.599  980.585   30.014     1.902 1799.629 1451.768  347.861     0.000  534.836  230.421  304.415
274.20  1565.128  970.131  970.131    0.000    25.941 1792.193 1513.118  279.076     0.000  484.267  260.882  223.385
274.30  1522.083  976.223  976.223    0.000     7.609 1667.290 1428.768  238.522     0.000  441.643  239.471  202.173
274.40  1607.676  891.310  891.310    0.000    77.994 1723.154 1409.017  314.137     0.000  798.437  372.175  426.262
274.50  1574.392  903.834  903.834    0.000    45.569 1693.664 1398.549  295.115     0.000  667.841  373.378  294.463
274.60  1581.576  877.455  875.553    1.902     7.523 1712.500 1441.386  271.114     0.000  563.885  342.012  221.874
274.70  1446.647  891.619  891.619    0.000    38.046 1595.733 1361.664  234.069     0.000  586.710  322.709  264.001
274.80  1492.452  977.596  977.596    0.000    55.167 1722.630 1525.439  197.190     0.000  556.049  322.509  233.539
274.90  1474.674 1020.022 1020.022    0.000    24.125 1753.143 1470.220  282.923     0.000  484.870  221.171  263.699
275.00  1430.619 1018.609 1018.609    0.000    22.741 1625.480 1394.783  230.697     0.000  433.799  180.657  253.143
275.10  1393.465 1041.331 1021.674   19.657    70.126 1742.820 1511.086  231.735     0.000  778.629  423.847  354.782
275.20  1450.880 1006.739 1006.739    0.000    79.418 1522.533 1314.793  207.739     0.000  536.947  272.946  264.001
275.30  1457.202 1003.000 1003.000    0.000    58.971 1698.161 1503.305  194.856     0.000  759.530  322.914  436.617
275.40  1475.969  929.209  924.771    4.438    79.723 1802.602 1589.415  213.186     0.000  790.493  374.184  416.309
275.50  1475.914  927.400  927.400    0.000    51.189 1726.560 1504.769  221.791     0.000  738.817  292.449  446.368
275.60  1437.583 1020.936 1020.936    0.000    17.121 1785.663 1530.411  255.252     0.000  606.015  251.535  354.481
275.70  1537.140  949.027  949.027    0.000    43.580 1866.039 1657.436  208.603     0.000  575.653  291.546  284.107
275.80  1602.793  920.893  920.893    0.000    64.678 1711.680 1479.513  232.167     0.000  638.386  232.533  405.853
275.90  1509.710  967.317  930.117   37.200    76.092 1816.217 1628.581  187.636     0.000  648.034  212.425  435.609
276.00  1468.835 1007.699  989.593   18.107    28.534 1806.485 1613.229  193.256     0.000  506.687  161.858  344.829
276.10  1447.188 1013.477  986.886   26.590    98.833 1616.914 1482.759  134.155     0.000  688.953  272.846  416.108
276.20  1394.342  989.531  949.196   40.335    30.437 1675.544 1461.406  214.138     0.000  597.872  283.102  314.770
276.30  1460.592 1011.694 1005.142    6.552    36.144 1712.680 1457.254  255.427     0.000  576.458  211.521  364.937
276.40  1382.031 1048.414 1018.611   29.802    75.570 1665.292 1518.123  147.169     0.000  646.224  312.254  333.970
276.50  1325.122 1060.962 1007.514   53.448   113.661 1645.190 1475.107  170.083     0.000  493.816  261.082  232.734
276.60  1351.228 1099.694 1054.251   45.443    95.115 1645.580 1462.441  183.140     0.000  644.719  411.582  233.137
276.70  1351.389 1090.022 1051.259   38.762    72.287 1629.362 1490.062  139.300     0.000  677.290  443.952  233.338
276.80  1368.810 1117.588 1081.475   36.113   163.598 1577.789 1455.523  122.266     0.000  688.754  343.723  345.031
276.90  1456.016  971.109  947.013   24.096    32.339 1653.967 1402.345  251.622     0.000  647.331  322.911  324.420
277.00  1451.875  972.088  957.926   14.162    49.373 1641.075 1425.424  215.651     0.000  656.680  312.555  344.125
277.10  1348.593 1037.412 1005.496   31.916    62.776 1625.479 1362.443  263.036     0.000  878.962  473.109  405.853
277.20  1360.471 1074.208 1048.422   25.787    13.229 1723.955 1436.276  287.679     0.000  694.479  340.101  354.378
277.30  1426.223 1040.723 1014.091   26.632    17.121 1789.723 1521.067  268.656     0.000  624.913  351.363  273.550
277.40  1607.741  953.806  953.806    0.000    55.167 1691.933 1457.475  234.458     0.000  605.510  361.817  243.693
277.50  1485.959  985.376  985.376    0.000    39.775 1740.566 1482.461  258.105     0.000  615.062  310.848  304.214
277.60  1453.061 1011.169 1011.169    0.000    22.828 1724.136 1466.246  257.891     0.000  696.895  392.278  304.616
277.70  1369.838 1016.321 1016.321    0.000     5.707 1701.486 1448.308  253.179     0.000  435.105  211.720  223.385
277.80  1509.388  950.652  950.652    0.000    32.339 1674.466 1448.438  226.027     0.000  495.326  251.633  243.693
277.90  1442.140 1004.615  994.892    9.723    11.414 1720.988 1443.513  277.475     0.000  637.281  211.120  426.161
278.00  1441.281 1022.952 1022.952    0.000    60.874 1748.134 1535.249  212.884     0.000  656.682  321.604  335.078
278.10  1528.178  961.585  961.585    0.000    26.632 1762.308 1525.170  237.138     0.000  678.197  353.273  324.924
278.20  1535.426  961.185  961.185    0.000    22.349 1769.051 1493.783  275.267     0.000  552.526  299.989  252.537
278.30  1584.981  967.161  967.161    0.000    39.818 1798.642 1582.300  216.342     0.000  806.077  460.846  345.232
278.40  1446.325  996.695  996.695    0.000    41.590 1758.025 1495.336  262.689     0.000  584.598  300.793  283.806
278.50  1532.345  919.453  919.087    0.366    58.885 1757.301 1560.327  196.974     0.000  757.820  392.481  365.339
278.60  1535.484  976.138  976.138    0.000    64.678 1605.722 1396.686  209.036     0.000  634.666  360.511  274.155
278.70  1386.671 1056.497 1056.497    0.000    32.339 1704.825 1471.708  233.117     0.000  635.170  340.708  294.463
278.80  1373.908 1061.706 1061.706    0.000    28.447 1802.439 1563.313  239.127     0.000  715.192  491.807  223.385
278.90  1477.513 1071.806 1071.806    0.000    98.919 1733.568 1553.023  180.545     0.000  878.662  452.199  426.463
279.00  1437.926 1051.098 1027.003   24.095    17.121 1657.856 1418.861  238.996     0.000  653.359  330.451  322.909
279.10  1565.875  932.503  932.503    0.000     0.000 1776.229 1458.329  317.899     0.000  451.996  259.375  192.621
279.20  1521.707  965.899  965.899    0.000     0.000 1689.847 1490.583  199.265     0.000  552.930  279.783  273.147
279.30  1590.479  885.664  885.664    0.000    13.143 1818.175 1593.098  225.077     0.000  817.435  441.742  375.694
279.40  1560.230  941.946  941.946    0.000    17.121 1788.945 1557.470  231.475     0.000  664.825  340.504  324.321
279.50  1418.734  987.042  987.042    0.000    20.839 1691.663 1460.145  231.518     0.000  625.110  351.459  273.651
279.60  1572.424  968.121  968.121    0.000    62.603 1680.684 1456.992  223.692     0.000  768.073  372.071  396.001
279.70  1599.828  944.916  944.916    0.000    31.689 1732.641 1531.561  201.081     0.000  613.547  320.596  292.951
279.80  1473.564 1017.376 1017.376    0.000    66.580 1750.256 1514.417  235.840     0.000  643.715  369.761  273.953
279.90  1518.664  964.999  964.999    0.000   104.626 1679.691 1484.273  195.418     0.000  838.847  493.615  345.232
280.00  1570.180 1021.943 1021.943    0.000    20.925 1772.731 1552.670  220.061     0.000  512.114  319.694  192.420
280.10  1555.156  960.689  960.689    0.000    91.310 1835.972 1623.957  212.015     0.000  706.044  431.990  274.054
280.20  1459.935 1004.213 1004.213    0.000    11.414 1795.388 1550.943  244.445     0.000  765.561  440.637  324.924
280.30  1513.024 1030.749 1030.749    0.000     7.479 1841.216 1528.204  313.012     0.000  613.854  300.695  313.159
280.40  1422.228  973.631  973.631    0.000     7.609 1714.582 1471.867  242.716     0.000  653.966  380.618  273.349
280.50  1361.236 1069.999 1069.999    0.000    20.925 1793.266 1558.464  234.802     0.000  633.658  360.511  273.147
280.60  1450.271 1046.071 1046.071    0.000    95.115 1786.136 1532.655  253.480     0.000  817.132  400.823  416.309
280.70  1441.969  977.821  977.821    0.000    81.799 1678.270 1455.096  223.174     0.000  735.802  451.594  284.208
280.80  1376.148 1057.683 1057.683    0.000    68.483 1750.816 1534.300  216.516     0.000  634.364  421.133  213.232
280.90  1375.020 1041.843 1041.843    0.000    24.730 1834.180 1533.747  300.433     0.000  768.679  423.447  345.232
281.00  1503.181 1009.511 1009.511    0.000    39.948 1716.012 1475.760  240.251     0.000  584.802  341.109  243.693
281.10  1570.555  953.367  953.367    0.000    51.188 1710.768 1470.134  240.634     0.000  644.011  360.509  283.502
281.20  1537.291  959.308  958.040    1.268    13.316 1696.459 1432.953  263.506     0.000  553.531  270.734  282.797
281.30  1466.293 1040.038 1040.038    0.000    20.925 1693.444 1453.237  240.207     0.000  544.488  280.588  263.900
281.40  1464.835  979.853  978.373    1.479    30.437 1735.595 1452.113  283.482     0.000  574.849  392.079  182.770
281.50  1585.105  970.633  970.633    0.000    68.396 1732.132 1477.531  254.600     0.000  584.198  330.452  253.746
281.60  1613.830  903.886  903.886    0.000    81.799 1708.701 1465.253  243.447     0.000  584.399  320.398  264.001
281.70  1579.581  969.550  969.550    0.000    62.776 1755.094 1497.725  257.369     0.000  786.572  481.956  304.616
281.80  1512.102 1025.548 1013.078   12.470    85.342 1803.454 1621.873  181.581     0.000  754.095  531.415  222.680
281.90  1528.897  886.993  852.963   34.030    32.339 1766.393 1479.450  286.943     0.000  656.081  361.619  294.463
282.00  1415.120 1069.746 1006.526   63.220   110.333 1634.345 1509.399  124.946     0.000  705.141  370.063  335.078
282.10  1462.365  995.437  962.041   33.396     5.707 1654.740 1440.561  214.178     0.000  481.653  239.269  242.384
282.20  1415.523  997.569  954.578   42.992    95.028 1676.184 1517.602  158.583     0.000  623.605  410.978  212.628
282.30  1437.252 1056.983 1019.402   37.581   104.626 1647.917 1446.446  201.471     0.000  735.200  350.157  385.043
282.40  1451.500 1032.390  986.396   45.994   117.942 1737.414 1579.004  158.410     0.000  816.130  511.714  304.415
282.50  1424.270  995.652  954.436   41.216   100.213 1662.955 1467.970  194.986     0.000  624.611  340.504  284.107
282.60  1467.692  936.398  936.398    0.000    22.697 1606.534 1399.315  207.219     0.000  583.591  330.751  252.839
282.70  1526.492  940.439  940.439    0.000    32.339 1690.842 1462.393  228.449     0.000  626.220  230.319  395.901
282.80  1500.952 1034.830 1017.286   17.543    53.264 1736.414 1532.350  204.064     0.000  646.828  180.556  466.272
282.90  1505.833 1026.119 1002.869   23.250    26.632 1651.504 1449.601  201.902     0.000  442.847  149.995  292.852
283.00  1528.116  993.511  976.179   17.332    49.460 1838.448 1593.830  244.618     0.000  686.641  341.812  344.829
283.10  1460.043  988.445  984.640    3.805    56.852 1838.189 1586.094  252.096     0.000  716.799  362.018  354.781
283.20  1494.310 1000.092  994.328    5.764    58.971 1931.531 1670.961  260.570     0.000  869.110  290.942  578.167
283.30  1490.634 1015.992 1015.992    0.000    24.730 1760.319 1528.111  232.208     0.000  543.481  209.912  333.568
283.40  1474.675 1010.940 1010.940    0.000     9.338 1743.455 1476.660  266.795     0.000  702.824  229.416  473.408
283.50  1527.668 1040.739 1040.739    0.000    38.046 1840.648 1616.178  224.470     0.000  768.374  190.710  577.665
283.60  1446.120 1050.994 1023.517   27.478   108.301 1788.246 1592.223  196.023     0.000  634.259  340.602  293.657
283.70  1336.559 1117.466 1105.419   12.048    47.557 1669.837 1422.625  247.212     0.000  645.422  280.285  365.137
283.80  1376.048 1112.110 1112.110    0.000    38.046 1820.027 1562.181  257.846     0.000  755.102  501.758  253.344
283.90  1428.987 1095.967 1095.967    0.000    47.557 1815.534 1515.575  299.958     0.000  878.354  220.769  657.586
284.00  1486.137 1033.168 1025.982    7.187    36.144 1872.993 1574.333  298.659     0.000  886.803  309.841  576.961
284.10  1476.786 1062.803 1062.803    0.000    79.679 1795.391 1560.113  235.278     0.000  654.470  289.736  364.734
284.20  1410.551 1077.698 1077.698    0.000    15.218 1825.788 1527.863  297.925     0.000  663.620  279.180  384.439
284.30  1433.324 1088.943 1087.421    1.522    13.316 1852.972 1599.407  253.566     0.000  614.356  310.948  303.408
284.40  1446.505 1045.333 1045.333    0.000    68.483 1750.428 1525.353  225.075     0.000  879.262  442.846  436.416
284.50  1516.529 1046.945 1046.945    0.000    26.632 1823.324 1607.499  215.824     0.000  686.842  372.373  314.468
284.60  1495.158  991.371  991.371    0.000    72.287 1826.217 1656.394  169.823     0.000  888.914  492.913  396.001
284.70  1384.583 1022.261 1021.528    0.733    26.632 1773.650 1577.022  196.629     0.000  837.542  472.304  365.237
284.80  1533.595  991.290  991.290    0.000    60.874 1779.906 1589.331  190.575     0.000  747.863  463.555  284.309
284.90  1515.983  964.410  944.542   19.868     9.511 1783.578 1542.463  241.115     0.000  704.934  461.845  243.089
285.00  1363.930 1061.367 1026.069   35.298     0.000 1889.415 1590.285  299.130     0.000  572.734  310.445  262.289
285.10  1561.475  986.709  986.709    0.000    43.448 1908.007 1625.517  282.490     0.000  643.106  460.941  182.165
285.20  1551.523  902.110  902.110    0.000    94.942 1677.313 1461.708  215.605     0.000  695.687  441.840  253.847
285.30  1481.349 1008.922 1008.922    0.000    91.310 1836.943 1617.013  219.930     0.000  857.146  542.577  314.569
285.40  1481.731  970.145  967.030    3.115    19.023 1805.068 1527.117  277.951     0.000  553.835  340.603  213.232
285.50  1514.271  959.106  959.106    0.000    22.610 1769.142 1540.482  228.661     0.000  541.169  349.152  192.017
285.60  1471.205  966.391  966.391    0.000    77.951 1761.100 1529.411  231.690     0.000  787.475  493.012  294.463
285.70  1497.723  981.519  966.935   14.584    37.959 1788.636 1526.810  261.825     0.000  774.302  440.734  333.568
285.80  1529.844  972.724  972.724    0.000     1.816 1898.546 1697.468  201.078     0.000  893.038  365.036  528.002
285.90  1553.115  908.219  908.219    0.000     9.468 1810.306 1622.631  187.674     0.000  820.152  342.919  477.232
286.00  1422.067  987.617  987.194    0.423    43.234 1786.494 1547.065  239.428     0.000  769.483  292.251  477.232
286.10  1460.606  964.948  964.948    0.000    16.775 1881.213 1658.346  222.866     0.000  821.860  202.675  619.185
286.20  1435.366  965.530  965.530    0.000    13.229 1768.760 1590.295  178.466     0.000  861.771  222.983  638.787
286.30  1440.308 1046.554 1046.554    0.000    39.689 1819.182 1602.191  216.992     0.000  870.417  353.173  517.245
286.40  1492.206 1033.665 1033.665    0.000   119.195 1748.484 1544.852  203.632     0.000  953.054  415.302  537.752
286.50  1459.312  988.287  988.287    0.000    98.528 1848.645 1628.982  219.662     0.000  880.972  364.031  516.941
286.60  1474.219  951.967  951.967    0.000    72.287 1828.724 1619.646  209.078     0.000  830.405  454.712  375.694
286.70  1428.897  974.854  974.854    0.000    48.764 1918.394 1728.728  189.666     0.000  893.441  660.002  233.438
286.80  1386.352 1025.418 1025.418    0.000    85.343 1777.181 1544.372  232.808     0.000  811.706  548.008  263.698
286.90  1387.833 1031.100 1031.100    0.000    49.329 1732.000 1517.735  214.265     0.000  832.115  456.421  375.694
287.00  1451.831  989.318  989.318    0.000   105.920 1743.384 1573.606  169.778     0.000  831.914  608.529  223.385
287.10  1374.695  997.864  997.864    0.000    94.724 1875.632 1635.305  240.327     0.000 1004.629  507.593  497.036
287.20  1487.604 1030.225 1027.688    2.536   121.356 1746.877 1570.145  176.732     0.000  729.973  537.150  192.823
287.30  1386.694 1030.316 1011.574   18.742    41.851 1797.587 1545.455  252.132     0.000  892.131  476.628  415.503
287.40  1333.546 1020.096 1011.937    8.159    87.288 1694.951 1463.788  231.162     0.000  860.663  567.410  293.253
287.50  1344.044  980.306  975.698    4.608    70.385 1615.018 1434.820  180.198     0.000  748.469  484.770  263.698
287.60  1498.272  976.864  973.060    3.805    32.339 1781.127 1574.425  206.702     0.000  759.932  567.009  192.924
287.70  1482.523 1058.590 1049.769    8.822    79.723 1778.300 1585.305  192.995     0.000  677.796  413.896  263.900
287.80  1372.699 1058.964 1047.366   11.597    45.351 1777.749 1599.323  178.426     0.000  790.293  394.594  395.699
287.90  1408.054 1064.440 1048.234   16.205    32.122 1795.481 1563.617  231.864     0.000  760.536  364.534  396.001
288.00  1405.806 1109.789 1090.723   19.065   157.372 1740.282 1548.366  191.916     0.000  780.441  475.825  304.616
288.10  1444.076 1024.303 1005.265   19.038   123.128 1646.327 1495.053  151.274     0.000  770.086  465.470  304.616
288.20  1411.057 1085.365 1076.177    9.188    16.990 1769.668 1580.479  189.189     0.000  689.760  334.475  355.285
288.30  1536.701  967.379  952.849   14.529    39.600 1686.880 1497.129  189.751     0.000  699.411  415.103  284.309
288.40  1492.753  961.973  961.973    0.000    13.273 1601.877 1450.258  151.620     0.000  780.441  404.748  375.694
288.50  1494.578 1007.459 1006.360    1.099    41.461 1579.610 1451.810  127.800     0.000  657.788  343.522  314.266
288.60  1398.264  997.660  994.729    2.931     5.576 1714.936 1576.112  138.824     0.000  740.931  446.570  294.362
288.70  1386.867 1071.312 1068.197    3.115    63.900 1609.804 1436.781  173.022     0.000  770.891  436.416  334.475
288.80  1383.870 1036.939 1030.526    6.413    37.180 1744.250 1556.789  187.460     0.000  689.257  384.641  304.616
288.90  1408.317 1068.445 1055.382   13.063    53.003 1680.818 1525.609  155.209     0.000  659.600  324.723  334.876
289.00  1387.546 1082.711 1067.309   15.402   105.490 1646.630 1484.633  161.997     0.000  761.038  415.907  345.131
289.10  1340.240 1077.308 1057.973   19.335    45.525 1645.015 1459.585  185.430     0.000  730.878  405.954  324.924
289.20  1325.860 1081.406 1061.339   20.068    67.614 1677.923 1473.602  204.321     0.000  679.807  344.830  334.977
289.30  1338.719 1055.327 1043.264   12.062    26.200 1507.404 1309.695  197.709     0.000  464.061  149.995  314.066
289.40  1422.694 1062.217 1043.460   18.756    20.925 1702.395 1495.478  206.917     0.000  473.309  260.179  213.131
289.50  1368.734 1057.976 1057.976    0.000    35.926 1706.324 1477.097  229.226     0.000  562.380  379.711  182.669
289.60  1367.865 1092.631 1092.631    0.000    37.614 1644.710 1434.636  210.074     0.000  594.050  390.972  203.078
289.70  1441.106 1027.706 1027.706    0.000    23.606 1665.160 1459.798  205.362     0.000  642.101  379.410  262.691
289.80  1412.126 1038.973 1038.973    0.000    60.744 1606.152 1382.718  223.434     0.000  542.980  319.896  223.084
289.90  1359.162 1072.015 1072.015    0.000    11.068 1617.860 1348.556  269.305     0.000  543.479  310.243  233.237
290.00  1352.688 1123.424 1123.424    0.000    26.459 1714.444 1495.292  219.152     0.000  632.652  389.664  242.988
290.10  1392.005 1021.157 1021.157    0.000    54.515 1687.168 1508.699  178.469     0.000  654.467  451.390  203.078
290.20  1470.497  979.719  979.719    0.000    37.959 1708.397 1522.577  185.820     0.000  573.739  381.117  192.621
290.30  1396.557 1035.141 1035.141    0.000    47.557 1660.840 1465.900  194.940     0.000  695.788  402.331  293.457
290.40  1478.842 1010.094  998.638   11.456    39.775 1654.789 1505.071  149.718     0.000  541.469  400.020  141.449
290.50  1403.446 1044.038 1044.038    0.000    82.837 1680.348 1437.460  242.888     0.000  675.182  401.128  274.054
290.60  1386.765 1097.010 1097.010    0.000    56.377 1672.350 1474.943  197.406     0.000  494.320  261.083  233.237
290.70  1430.715 1066.387 1066.176    0.211    47.341 1733.174 1535.680  197.493     0.000  532.121  329.547  202.574
290.80  1324.132 1113.366 1113.366    0.000    56.982 1663.866 1470.610  193.256     0.000  505.478  312.554  192.924
290.90  1412.548 1028.101 1028.101    0.000    28.100 1665.900 1489.852  176.048     0.000  432.089  270.534  161.555
291.00  1372.328 1011.251 1011.251    0.000    77.170 1668.065 1466.941  201.124     0.000  602.192  359.607  242.584
291.10  1355.483 1060.002 1060.002    0.000    86.943 1680.037 1494.045  185.992     0.000  532.923  310.344  222.579
291.20  1342.261 1066.176 1058.891    7.286    58.493 1601.652 1427.247  174.405     0.000  521.664  249.121  272.542
291.30  1404.357 1003.866 1001.287    2.579    69.130 1628.585 1433.167  195.418     0.000  573.136  330.350  242.786
291.40  1433.859  996.413  996.413    0.000    35.796 1601.478 1397.113  204.365     0.000  484.064  220.668  263.396
291.50  1380.830 1002.408 1002.408    0.000    92.348 1494.180 1281.947  212.233     0.000  456.320  192.319  264.001
291.60  1412.727 1017.529 1017.529    0.000   120.882 1537.022 1340.091  196.931     0.000  707.353  362.121  345.232
291.70  1437.380  946.659  946.659    0.000   154.646 1579.963 1354.671  225.292     0.000  636.073  432.995  203.078
291.80  1401.105  968.199  968.199    0.000   128.273 1562.796 1395.959  166.838     0.000  627.831  292.753  335.078
291.90  1421.661  930.508  930.508    0.000    86.034 1493.958 1278.439  215.520     0.000  503.368  310.545  192.823
292.00  1417.030  969.091  969.091    0.000    28.318 1649.118 1444.753  204.365     0.000  442.243  290.237  152.006
292.10  1404.376 1024.235 1024.235    0.000    48.116 1662.443 1427.208  235.235     0.000  472.602  250.124  222.478
292.20  1386.735 1030.260 1030.260    0.000    32.209 1505.198 1305.804  199.394     0.000  362.823  170.302  192.521
292.30  1402.547 1032.675 1032.675    0.000   113.228 1597.250 1369.021  228.229     0.000  555.347  240.576  314.770
292.40  1460.419 1007.461 1007.461    0.000    58.712 1636.036 1392.025  244.010     0.000  382.929  170.604  212.324
292.50  1433.136  954.211  954.211    0.000   113.273 1550.763 1376.402  174.361     0.000  637.582  312.657  324.924
292.60  1430.524  964.325  964.325    0.000    86.465 1502.557 1316.997  185.560     0.000  393.082  200.662  192.420
292.70  1436.381 1017.329 1017.329    0.000    74.795 1619.130 1370.966  248.164     0.000  676.388  382.026  294.362
292.80  1496.696  906.394  906.394    0.000    55.595 1625.476 1354.227  271.249     0.000  581.682  299.086  282.596
292.90  1491.634  878.439  878.439    0.000    39.385 1552.017 1304.118  247.899     0.000  404.544  171.206  233.338
293.00  1416.758  942.510  942.510    0.000    34.111 1618.467 1310.297  308.170     0.000  483.564  219.765  263.799
293.10  1398.402  919.677  919.677    0.000    85.084 1517.344 1280.945  236.400     0.000  553.334  309.842  243.492
293.20  1496.780  899.235  899.235    0.000    96.626 1536.370 1343.551  192.820     0.000  380.820  259.275  121.545
293.30  1488.089  932.811  932.811    0.000   143.096 1567.934 1333.741  234.194     0.000  554.641  341.712  212.929
293.40  1475.932  911.624  911.624    0.000   152.956 1697.324 1496.675  200.649     0.000  644.921  360.713  284.208
293.50  1529.044  835.162  835.162    0.000   170.298 1732.378 1532.901  199.477     0.000  919.476  513.825  405.651
293.60  1504.548  899.650  899.650    0.000   115.301 1729.538 1502.216  227.322     0.000  592.743  319.695  273.048
293.70  1526.404  923.806  923.439    0.366    93.854 1801.994 1503.031  298.963     0.000  622.901  319.494  303.408
293.80  1565.567  989.600  989.600    0.000   214.952 1828.930 1615.052  213.878     0.000  878.255  503.469  374.786
293.90  1508.469 1006.187 1006.187    0.000   145.172 1822.185 1556.081  266.104     0.000  776.214  482.054  294.160
294.00  1505.645  863.333  863.150    0.183   103.023 1793.700 1496.037  297.663     0.000  721.726  348.950  372.775
294.10  1415.151  941.077  941.077    0.000    67.701 1776.717 1497.858  278.859     0.000  553.333  260.379  292.954
294.20  1730.310  798.951  794.301    4.650   105.485 1806.153 1498.457  307.696     0.000  664.723  360.611  304.113
294.30  1630.021  939.792  939.792    0.000    56.156 1985.136 1696.897  288.239     0.000  674.074  329.749  344.325
294.40  1630.961  907.250  907.250    0.000    84.779 1949.257 1695.172  254.085     0.000  785.063  430.282  354.781
294.50  1537.590  951.131  951.131    0.000    17.077 1811.734 1565.042  246.693     0.000  604.508  310.749  293.759
294.60  1566.671  892.106  892.106    0.000    36.144 1816.182 1599.580  216.602     0.000  726.754  442.445  284.309
294.70  1560.079 1004.529 1004.529    0.000    45.136 1856.374 1563.767  292.608     0.000  766.663  371.166  395.497
294.80  1591.323  939.181  939.181    0.000    66.148 1876.006 1633.723  242.282     0.000  857.649  441.340  416.309
294.90  1597.070  981.432  977.839    3.593   111.371 1951.239 1729.409  221.831     0.000  899.975  524.282  375.694
295.00  1485.129 1072.564 1072.564    0.000    77.389 1891.159 1715.240  175.918     0.000  948.129  562.282  385.847
295.10  1583.630  971.214  971.214    0.000   100.257 1951.805 1719.726  232.079     0.000 1008.951  633.358  375.593
295.20  1474.983  992.397  992.397    0.000    58.407 1948.386 1698.627  249.758     0.000  991.156  494.220  496.935
295.30  1534.611  944.639  944.639    0.000    53.090 1906.064 1655.005  251.058     0.000  746.961  412.387  334.575
295.40  1653.932  923.640  923.640    0.000    75.484 1953.624 1695.046  258.578     0.000  891.126  485.172  405.954
295.50  1503.947  970.359  969.302    1.057     7.350 1848.129 1579.603  268.527     0.000  601.286  329.546  271.740
295.60  1549.271  852.963  852.963    0.000    31.820 1914.702 1620.365  294.337     0.000  534.132  239.972  294.160
295.70  1561.493  904.425  904.425    0.000    43.407 1887.166 1663.776  223.390     0.000  797.028  461.950  335.078
295.80  1518.147  927.150  925.670    1.480    56.679 1991.362 1732.998  258.365     0.000  797.931  453.203  344.728
295.90  1472.307  994.614  994.614    0.000    74.017 1821.800 1575.195  246.605     0.000  859.357  453.504  405.853
296.00  1458.906  946.971  946.971    0.000    73.712 1829.754 1569.792  259.962     0.000  845.585  551.122  294.463
296.10  1532.271  918.584  918.584    0.000    91.006 1787.164 1541.467  245.696     0.000  682.618  479.944  202.674
296.20  1612.872  854.008  854.008    0.000    70.126 1896.290 1665.679  230.611     0.000  815.521  541.770  273.752
296.30  1506.156  906.067  885.535   20.532    77.908 1816.347 1607.314  209.032     0.000  892.735  750.581  142.154
296.40  1549.375  885.467  881.986    3.481    55.080 1924.953 1747.869  177.084     0.000  779.130  556.450  222.680
296.50  1536.165  858.667  845.604   13.063    83.266 1777.051 1578.914  198.137     0.000  861.066  729.368  131.698
296.60  1383.124 1005.850  994.392   11.457    20.493 1917.983 1685.736  232.247     0.000  769.881  486.479  283.402
296.70  1538.771  923.158  913.997    9.161    19.023 1741.597 1551.154  190.443     0.000  719.112  415.101  304.012
296.80  1492.897  879.736  876.072    3.664    37.787 1869.391 1669.915  199.475     0.000  982.408  688.852  293.555
296.90  1516.620  886.045  878.717    7.329    20.925 1915.089 1657.077  258.011     0.000  811.202  618.681  192.521
297.00  1529.109  907.131  905.299    1.832    13.316 1877.913 1639.569  238.344     0.000  952.348  577.562  374.786
297.10  1589.333  874.836  874.413    0.423   102.028 1781.323 1568.274  213.049     0.000 1029.859  634.865  394.993
297.20  1563.583  820.758  820.758    0.000    19.023 1921.489 1676.144  245.345     0.000  932.142  506.687  425.455
297.30  1658.486  748.450  748.450    0.000    79.377 1823.524 1590.886  232.638     0.000  942.698  628.533  314.166
297.40  1499.490  862.130  862.130    0.000   100.343 1769.611 1536.327  233.284     0.000  840.456  455.011  385.444
297.50  1583.223  826.290  826.290    0.000    98.398 1776.742 1548.559  228.183     0.000  877.853  583.894  293.959
297.60  1593.402  788.860  788.860    0.000    39.774 1860.358 1628.459  231.899     0.000  933.452  689.960  243.492
297.70  1521.021  832.811  832.811    0.000   152.434 1638.360 1449.951  188.409     0.000  962.101  607.522  354.580
297.80  1487.320  879.733  879.733    0.000    48.595 1873.548 1649.552  223.996     0.000 1000.703  738.211  262.492
297.90  1430.850  877.518  877.518    0.000    26.632 1754.175 1517.396  236.779     0.000  972.958  578.167  394.792
298.00  1482.371  812.386  812.386    0.000    26.632 1844.544 1574.035  270.509     0.000 1041.726  709.462  332.263
298.10  1442.982  845.978  845.978    0.000    74.060 1763.009 1489.212  273.797     0.000  933.151  506.990  426.161
298.20  1433.566  941.311  941.311    0.000   110.246 1766.948 1522.460  244.488     0.000  718.613  403.943  314.670
298.30  1376.127  915.682  915.682    0.000    72.157 1726.737 1480.522  246.215     0.000  841.765  445.865  395.901
298.40  1449.861  872.531  872.531    0.000    62.473 1729.767 1473.995  255.773     0.000  882.984  446.670  436.314
298.50  1425.879  945.232  945.232    0.000    85.603 1799.326 1574.599  224.728     0.000  922.897  445.765  477.132
298.60  1490.543  863.617  863.617    0.000    54.907 1814.634 1565.221  249.413     0.000  841.766  507.291  334.475
298.70  1404.893  916.295  916.295    0.000   117.855 1736.277 1479.312  256.966     0.000  901.881  466.978  434.904
298.80  1372.796  929.835  929.835    0.000    47.557 1802.389 1533.565  268.824     0.000  790.592  385.142  405.450
298.90  1378.546  916.706  916.706    0.000    58.582 1696.554 1490.674  205.880     0.000  760.836  385.747  375.089
299.00  1274.642 1028.965 1028.965    0.000    37.786 1720.147 1412.816  307.331     0.000  901.579  396.001  505.577
299.10  1357.133  928.874  928.874    0.000    56.678 1696.899 1444.724  252.175     0.000  901.881  416.208  485.673
299.20  1456.877  887.312  887.312    0.000    24.730 1825.038 1557.212  267.827     0.000  922.693  548.007  374.686
299.30  1414.295  888.689  888.689    0.000    22.828 1788.082 1541.483  246.599     0.000  769.681  405.451  364.229
299.40  1500.741  857.651  857.651    0.000    66.580 1826.384 1573.090  253.294     0.000  769.378  263.800  505.578
299.50  1433.109  888.853  882.350    6.503    76.092 1768.754 1478.887  289.867     0.000  605.612  282.298  323.314
299.60  1373.988 1011.821 1011.821    0.000    30.437 1893.049 1606.555  286.495     0.000  827.990  474.417  353.572
299.70  1340.045  962.342  962.342    0.000    68.483 1722.765 1369.415  353.350     0.000  837.141  323.617  513.524
299.80  1346.060 1012.999  989.880   23.120    70.385 1716.780 1303.784  412.996     0.000  755.604  261.186  494.418
299.90  1343.874  909.219  909.219    0.000    76.092 1655.832 1329.166  326.666     0.000  667.642  262.895  404.747
300.00  1446.277  843.166  838.831    4.335    81.799 1725.817 1421.424  304.393     0.000  809.190  424.955  384.235
300.10  1378.911  855.017  853.327    1.691    28.491 1759.160 1353.982  405.178     0.000  849.704  313.966  535.738
300.20  1365.200  907.201  883.677   23.524    74.190 1635.581 1310.916  324.666     0.000  755.300  271.540  483.760
300.30  1396.988  836.356  810.992   25.364    76.092 1715.102 1412.476  302.626     0.000  645.823  312.458  333.365
300.40  1384.228  987.657  933.593   54.064   104.626 1814.714 1551.996  262.718     0.000  744.148  401.732  342.416
300.50  1349.325  952.264  940.216   12.048   106.529 1668.589 1418.008  250.581     0.000  787.074  282.499  504.575
300.60  1389.691  939.422  920.271   19.151     5.707 1724.362 1363.448  360.913     0.000  727.760  293.055  434.704
300.70  1367.643  948.583  948.583    0.000    64.678 1665.163 1407.976  257.188     0.000  817.435  463.258  354.177
300.80  1392.003  925.190  925.190    0.000   106.529 1706.201 1456.873  249.328     0.000  899.469  535.340  364.129
300.90  1423.294  848.723  848.723    0.000    98.876 1632.148 1373.523  258.625     0.000  717.102  273.250  443.852
301.00  1350.959  893.033  893.033    0.000    79.766 1642.940 1338.419  304.522     0.000  655.977  292.251  363.727
301.10  1473.747  896.464  896.464    0.000    93.213 1551.722 1331.540  220.182     0.000  634.666  340.908  293.758
301.20  1363.924  972.292  972.292    0.000    74.190 1719.204 1464.401  254.803     0.000  725.647  362.925  362.721
301.30  1355.876 1006.003 1006.003    0.000    79.896 1738.660 1529.336  209.324     0.000  661.809  369.260  292.549
301.40  1374.809  936.746  936.746    0.000   106.529 1740.042 1445.374  294.668     0.000  707.452  352.772  354.680
301.50  1363.836  970.020  970.020    0.000    83.701 1688.899 1396.260  292.638     0.000  665.428  311.754  353.674
301.60  1355.296  908.811  908.811    0.000    43.753 1643.721 1387.356  256.365     0.000  687.645  333.570  354.076
301.70  1284.808 1041.004 1041.004    0.000   102.724 1679.645 1477.668  201.977     0.000  827.789  494.323  333.466
301.80  1306.916  974.662  974.662    0.000   114.094 1686.168 1465.172  220.995     0.000  866.793  412.891  453.902
301.90  1399.760  927.941  927.941    0.000   112.192 1631.268 1347.274  283.994     0.000  797.629  373.180  424.449
302.00  1361.407  905.195  905.195    0.000   136.965 1622.365 1420.942  201.423     0.000  949.234  523.879  425.354
302.10  1399.484  871.396  871.396    0.000    89.408 1575.061 1324.015  251.046     0.000  596.060  241.581  354.479
302.20  1434.432  913.202  913.202    0.000   148.205 1651.164 1499.635  151.529     0.000  725.649  391.578  334.071
302.30  1428.047  921.435  921.435    0.000    83.701 1717.257 1486.143  231.114     0.000  854.529  420.431  434.098
302.40  1451.567  906.173  906.173    0.000    49.373 1743.239 1494.226  249.012     0.000  980.500  494.021  486.479
302.50  1420.553  897.941  897.941    0.000    51.276 1731.102 1508.576  222.526     0.000  810.197  587.617  222.580
302.60  1466.862  891.115  891.115    0.000    24.427 1768.454 1508.581  259.873     0.000  699.409  354.782  344.627
302.70  1414.463  906.470  906.470    0.000    13.316 1858.070 1570.059  288.011     0.000  687.043  403.943  283.100
302.80  1391.235  895.900  895.900    0.000    17.121 1721.711 1480.220  241.491     0.000  799.138  536.245  262.892
302.90  1386.854  899.024  899.024    0.000    34.241 1701.130 1357.090  344.040     0.000  707.451  414.399  293.052
303.00  1340.100  929.548  929.548    0.000    56.852 1758.930 1512.380  246.550     0.000  869.609  607.523  262.086
303.10  1355.693  966.561  966.561    0.000    62.776 1739.049 1497.938  241.111     0.000  861.167  537.049  324.118
303.20  1382.010  914.688  909.368    5.320    91.310 1770.612 1522.635  247.977     0.000  847.193  685.538  161.656
303.30  1372.152  958.091  958.091    0.000    68.439 1739.232 1526.999  212.233     0.000  919.777  656.884  262.892
303.40  1354.992  927.971  927.971    0.000    64.678 1600.529 1359.593  240.936     0.000  699.007  547.202  151.804
303.50  1352.592  998.865  998.865    0.000    70.212 1676.059 1448.134  227.926     0.000  709.061  404.848  304.213
303.60  1320.186  949.324  949.324    0.000    47.471 1689.862 1506.595  183.267     0.000  736.606  453.104  283.502
303.70  1363.975  976.089  976.089    0.000    68.309 1625.302 1405.815  219.487     0.000  758.824  384.038  374.786
303.80  1310.982  966.441  966.441    0.000    89.408 1577.398 1368.408  208.990     0.000  717.604  566.203  151.401
303.90  1389.027  902.434  902.251    0.183    91.310 1658.385 1376.198  282.187     0.000  726.654  585.305  141.349
304.00  1530.794  912.329  912.329    0.000    94.854 1654.475 1422.063  232.412     0.000 1021.814  628.534  393.280
304.10  1507.491  891.634  891.634    0.000    88.756 1704.074 1495.005  209.069     0.000  697.397  434.606  262.791
304.20  1424.675  907.198  907.198    0.000    70.126 1775.962 1551.931  224.031     0.000  952.348  689.758  262.590
304.30  1298.272 1012.786 1012.786    0.000    93.213 1674.898 1461.061  213.836     0.000  780.441  588.422  192.019
304.40  1387.057 1035.429 1035.429    0.000   147.729 1762.738 1528.193  234.545     0.000  849.504  647.836  201.668
304.50  1582.332  871.757  869.292    2.465    24.599 1783.925 1541.222  242.703     0.000  617.273  485.978  131.295
304.60  1555.609  829.394  829.394    0.000    49.460 1904.800 1623.279  281.521     0.000  787.776  545.897  241.879
304.70  1541.401  841.541  841.541    0.000   102.724 1768.099 1532.705  235.393     0.000  709.059  486.984  222.075
304.80  1494.606  902.990  902.990    0.000   125.552 1632.878 1412.341  220.536     0.000  816.530  634.767  181.763
304.90  1457.151  983.755  983.755    0.000    76.092 1735.038 1538.238  196.800     0.000  615.364  372.174  243.190
305.00  1511.273  949.702  949.702    0.000    51.362 1747.183 1507.724  239.459     0.000  839.653  485.275  354.378
305.10  1465.550  958.774  958.774    0.000    66.580 1654.395 1415.110  239.284     0.000  776.617  423.045  353.572
305.20  1578.271  856.702  856.702    0.000    57.069 1723.281 1558.344  164.937     0.000  840.559  394.191  446.368
305.30  1478.066  909.336  909.336    0.000    36.057 1781.195 1534.423  246.771     0.000  769.781  486.279  283.502
305.40  1461.168  904.150  904.150    0.000    62.776 1635.241 1389.851  245.390     0.000  800.444  476.427  324.017
305.50  1495.913  862.155  862.155    0.000   104.322 1553.493 1321.636  231.858     0.000  654.971  382.025  272.945
305.60  1552.395  834.203  834.203    0.000   104.626 1569.968 1375.601  194.368     0.000  606.819  394.192  212.627
305.70  1436.890  948.898  948.898    0.000   121.747 1634.544 1403.216  231.328     0.000  685.333  351.565  333.768
305.80  1534.827  859.306  859.306    0.000    45.655 1778.212 1548.570  229.642     0.000  749.072  404.747  344.325
305.90  1473.092  867.245  867.245    0.000    38.046 1667.580 1437.757  229.823     0.000  668.242  314.166  354.076
306.00  1648.908  810.440  810.440    0.000    43.753 1702.091 1451.943  250.149     0.000  770.690  456.120  314.569
306.10  1523.942  883.182  877.629    5.553    41.851 1710.598 1390.378  320.220     0.000  799.439  343.724  455.715
306.20  1556.446  822.480  818.266    4.214    38.046 1729.872 1404.856  325.016     0.000  778.628  465.470  313.158
306.30  1577.364  813.102  812.552    0.550    73.756 1605.035 1400.845  204.190     0.000  779.836  445.464  334.373
306.40  1671.121  821.510  821.510    0.000    39.948 1706.448 1522.451  183.998     0.000  687.041  525.486  161.555
306.50  1563.811  906.335  906.335    0.000    74.190 1708.306 1505.290  203.015     0.000  738.916  385.143  353.773
306.60  1548.430  907.172  907.172    0.000    87.245 1618.495 1408.341  210.154     0.000  602.390  339.800  262.590
306.70  1424.355  902.291  895.005    7.286   108.431 1611.990 1414.371  197.620     0.000  699.510  385.345  314.166
306.80  1529.908  867.902  867.902    0.000   136.360 1634.047 1440.921  193.126     0.000  675.484  413.896  261.588
306.90  1539.865  843.677  843.677    0.000    77.908 1622.102 1397.934  224.167     0.000  730.878  487.285  243.592
307.00  1526.928  906.361  905.079    1.282    60.874 1677.701 1416.009  261.692     0.000  687.748  434.304  253.444
307.10  1562.503  906.146  906.146    0.000    81.581 1776.059 1555.577  220.482     0.000  830.604  669.150  161.454
307.20  1596.459  863.447  861.981    1.466    39.948 1742.117 1429.423  312.694     0.000  729.568  385.344  344.224
307.30  1482.828  864.697  861.765    2.932    79.896 1566.819 1327.953  238.866     0.000  720.121  385.646  334.475
307.40  1461.884  919.883  918.051    1.832    81.755 1702.124 1445.445  256.679     0.000  780.037  547.203  232.834
307.50  1479.237  839.792  834.845    4.947    73.929 1670.090 1440.561  229.529     0.000  698.099  506.485  191.614
307.60  1424.630  928.028  928.028    0.000    15.218 1695.654 1424.061  271.593     0.000  638.689  487.084  151.604
307.70  1568.906  817.538  817.538    0.000    30.437 1592.548 1393.239  199.308     0.000  466.374  344.930  121.444
307.80  1400.656  964.779  964.779    0.000    28.534 1725.315 1484.285  241.029     0.000  568.114  416.208  151.906
307.90  1499.965  888.496  888.496    0.000    19.023 1787.303 1568.671  218.632     0.000  667.135  394.391  272.744
308.00  1549.622  867.855  867.855    0.000    62.776 1621.103 1411.124  209.979     0.000  699.107  425.960  273.147
308.10  1591.313  886.146  886.146    0.000    74.190 1744.539 1552.114  192.425     0.000  726.750  464.463  262.288
308.20  1463.998  909.643  909.643    0.000    26.632 1784.625 1537.888  246.737     0.000  628.332  476.326  152.006
308.30  1536.208  992.797  992.797    0.000    30.393 1782.623 1579.860  202.763     0.000  587.515  425.657  161.857
308.40  1554.805  896.520  896.520    0.000    62.776 1856.609 1642.731  213.878     0.000  778.728  607.422  171.306
308.50  1491.033  878.381  878.381    0.000    66.580 1642.561 1415.974  226.586     0.000  607.925  476.227  131.698
308.60  1406.869  935.875  935.875    0.000    22.828 1732.190 1443.516  288.674     0.000  609.032  446.771  162.261
308.70  1372.123  940.477  940.477    0.000     3.805 1780.075 1512.379  267.696     0.000  597.769  396.001  201.767
308.80  1395.554  985.650  985.650    0.000    26.632 1710.959 1477.153  233.806     0.000  556.653  465.570   91.083
308.90  1474.049  921.630  921.630    0.000    13.316 1859.986 1605.686  254.301     0.000  577.463  466.173  111.290
309.00  1410.592  924.911  924.911    0.000     9.511 1782.425 1547.707  234.717     0.000  566.807  374.085  192.722
309.10  1535.852  848.753  848.753    0.000    49.460 1577.528 1359.370  218.158     0.000  597.769  446.065  151.703
309.20  1535.860  901.250  901.250    0.000    49.460 1620.192 1390.234  229.958     0.000  587.414  283.503  303.911
309.30  1529.726  873.794  873.794    0.000    64.332 1726.827 1509.535  217.292     0.000  758.726  423.849  334.877
309.40  1484.887  925.659  925.659    0.000    85.212 1695.696 1487.483  208.213     0.000  669.250  415.906  253.343
309.50  1527.365  866.473  866.473    0.000    52.916 1773.458 1520.505  252.953     0.000  567.610  354.882  212.728
309.60  1565.870  886.162  886.162    0.000    58.971 1729.288 1515.161  214.128     0.000  769.684  415.303  354.380
309.70  1637.465  825.662  825.662    0.000    89.364 1767.113 1551.505  215.608     0.000  729.670  385.043  344.627
309.80  1596.575  843.354  843.354    0.000    89.408 1810.821 1563.913  246.908     0.000  537.753  273.853  263.900
309.90  1538.555  903.367  903.367    0.000     0.000 1819.818 1609.010  210.807     0.000  617.977  293.759  324.219
310.00  1592.784  875.266  875.266    0.000     7.609 1838.316 1598.331  239.985     0.000  709.261  364.936  344.325
310.10  1523.443  929.591  929.591    0.000    17.121 1695.520 1503.224  192.297     0.000  751.085  467.078  284.006
310.20  1560.079  897.127  897.127    0.000    22.828 1751.113 1616.664  134.450     0.000  791.197  375.492  415.704
310.30  1564.858  841.844  841.844    0.000     7.566 1642.934 1455.266  187.668     0.000  678.496  314.468  364.028
310.40  1465.676  868.654  868.654    0.000    19.023 1621.453 1438.195  183.258     0.000  596.865  323.718  273.147
310.50  1530.142  851.243  851.243    0.000    45.655 1551.321 1354.619  196.703     0.000  889.211  292.652  596.559
310.60  1631.664  829.119  829.119    0.000    39.948 1678.006 1461.462  216.544     0.000  627.427  293.256  334.171
310.70  1574.982  836.195  835.095    1.099    11.414 1697.106 1456.697  240.409     0.000  687.746  283.001  404.744
310.80  1721.705  724.966  722.584    2.382    68.483 1755.603 1560.631  194.972     0.000  728.159  212.829  515.329
310.90  1719.163  823.467  823.467    0.000    28.491 1734.283 1466.935  267.349     0.000  799.939  284.309  515.631
311.00  1592.953  920.610  920.610    0.000    58.712 1732.516 1528.153  204.363     0.000  617.976  212.728  405.248
311.10  1627.352  835.421  835.421    0.000    58.971 1744.914 1554.039  190.875     0.000  638.284  324.421  313.863
311.20  1687.640  827.889  827.889    0.000    57.069 1830.102 1635.983  194.119     0.000  749.878  364.534  385.344
311.30  1649.045  762.210  762.210    0.000    49.460 1634.514 1454.963  179.551     0.000  659.096  324.622  334.474
311.40  1625.727  838.514  836.544    1.970    66.580 1931.879 1734.041  197.838     0.000  820.353  404.949  415.404
311.50  1480.844  958.526  955.594    2.932    60.874 1761.780 1604.975  156.805     0.000  577.461  273.853  303.609
311.60  1601.580  821.145  821.145    0.000    77.389 1752.330 1583.890  168.439     0.000  607.622  405.250  202.372
311.70  1653.879  817.334  817.334    0.000    55.167 1812.042 1635.993  176.049     0.000  638.387  314.569  323.818
311.80  1677.012  831.010  831.010    0.000    22.828 1647.321 1419.435  227.886     0.000  576.962  293.658  283.303
311.90  1639.524  827.032  819.337    7.695    60.701 1629.943 1480.698  149.244     0.000  618.281  294.362  323.919
312.00  1733.812  785.187  785.187    0.000    58.798 1684.671 1496.992  187.678     0.000  800.648  334.977  465.671
312.10  1658.946  732.504  732.504    0.000    77.907 1551.148 1301.269  249.879     0.000  648.035  223.084  424.951
312.20  1719.411  768.149  764.118    4.031    79.810 1679.788 1429.808  249.980     0.000  596.465  181.966  414.499
312.30  1687.563  751.472  751.472    0.000   104.626 1576.793 1391.631  185.162     0.000  526.793  162.060  364.733
312.40  1541.695  839.475  839.475    0.000    79.593 1666.418 1469.450  196.968     0.000  637.882  313.966  323.916
312.50  1551.569  887.443  887.443    0.000    72.200 1725.394 1439.581  285.813     0.000  727.058  303.209  423.849
312.60  1666.462  818.272  818.272    0.000    71.769 1837.497 1612.435  225.062     0.000  759.327  284.108  475.220
312.70  1613.167  798.105  798.105    0.000   103.976 1643.066 1523.266  119.800     0.000  728.864  364.433  364.431
312.80  1636.503  795.996  795.813    0.183    18.937 1668.562 1471.329  197.233     0.000  565.601  302.807  262.795
312.90  1689.548  805.822  805.822    0.000    90.572 1628.679 1436.034  192.644     0.000  676.485  322.813  353.672
313.00  1661.929  878.380  878.197    0.183    39.861 1763.648 1531.059  232.589     0.000  574.949  372.376  202.574
313.10  1567.417  920.018  918.186    1.832    62.081 1824.698 1606.031  218.666     0.000  636.170  363.829  272.341
313.20  1660.723  863.568  863.568    0.000    74.190 1806.277 1571.004  235.273     0.000  636.577  383.234  253.343
313.30  1619.552  859.585  859.585    0.000   170.598 1704.293 1545.323  158.970     0.000  677.591  536.243  141.348
313.40  1635.888  884.319  884.319    0.000    84.995 1739.089 1556.516  182.572     0.000  688.449  567.408  121.040
313.50  1618.372  892.763  892.763    0.000   114.696 1670.994 1497.154  173.840     0.000  676.284  565.095  111.189
313.60  1747.741  785.295  774.726   10.568   152.097 1630.960 1470.779  160.181    10.154  719.616  618.581  101.035
313.70  1669.660  844.422  826.667   17.755   227.495 1729.457 1586.570  142.887     0.000  769.583  678.399   91.183
313.80  1556.969  901.208  878.155   23.053   102.377 1595.593 1452.362  143.231     0.000  658.189  486.480  171.709
313.90  1581.541  850.652  850.652    0.000   170.163 1588.165 1417.095  171.071     0.000  739.117  547.402  191.714
314.00  1604.650  886.119  857.525   28.594   187.889 1631.361 1448.871  182.490     0.000  750.782  598.676  152.107
314.10  1551.479  885.470  885.470    0.000   147.641 1576.875 1390.805  186.071     0.000  567.006  395.197  171.810
314.20  1547.505  878.118  845.302   32.816   134.371 1463.271 1322.200  141.071     0.000  608.328  486.682  121.645
314.30  1567.709  933.986  898.634   35.352   121.010 1639.481 1462.139  177.343     0.000  617.472  425.556  191.916
314.40  1571.012  901.779  865.682   36.097    45.785 1652.322 1468.836  183.486     0.000  759.828  527.195  232.633
314.50  1585.061  851.398  851.398    0.000    50.927 1667.877 1466.760  201.117     0.000  738.512  466.272  272.240
314.60  1507.110  824.334  810.058   14.276    66.580 1573.719 1299.233  274.486     0.000  656.780  374.185  282.595
314.70  1603.876  798.005  798.005    0.000    95.115 1548.642 1338.103  210.539     0.000  678.899  425.758  253.141
314.80  1558.708  859.617  859.617    0.000    73.929 1675.640 1443.389  232.252     0.000  577.565  375.694  201.871
314.90  1465.596  983.668  983.668    0.000    15.001 1772.695 1528.684  244.011     0.000  708.861  456.623  252.238
315.00  1442.503  979.094  979.094    0.000    20.925 1770.135 1543.074  227.061     0.000  648.438  415.806  232.632
315.10  1408.176  950.756  950.756    0.000    13.316 1775.819 1513.519  262.299     0.000  737.614  395.197  342.417
315.20  1457.877  889.970  889.970    0.000     7.609 1551.555 1362.796  188.759     0.000  729.972  416.309  313.663
315.30  1525.431  881.476  881.476    0.000    54.993 1873.890 1637.282  236.607     0.000  789.685  405.652  384.033
315.40  1455.866  854.649  854.649    0.000    48.550 1511.221 1362.455  148.766     0.000  780.542  527.901  252.641
315.50  1486.503  964.732  964.732    0.000    26.589 1708.696 1496.898  211.798     0.000  749.271  416.007  333.264
315.60  1474.919  942.255  942.255    0.000    26.373 1702.959 1478.056  224.902     0.000  648.039  293.859  354.179
315.70  1564.167  892.162  892.162    0.000    41.720 1603.419 1338.833  264.586     0.000  779.935  416.208  363.727
315.80  1544.387  823.798  823.798    0.000    34.241 1728.085 1473.091  254.993     0.000  618.481  253.847  364.634
315.90  1487.249  891.163  891.163    0.000   130.954 1592.147 1390.989  201.158     0.000  709.463  304.516  404.947
316.00  1429.599  913.734  913.734    0.000   110.246 1716.254 1461.010  255.244     0.000  810.799  405.652  405.147
316.10  1469.223  896.648  896.648    0.000    41.851 1810.606 1540.049  270.557     0.000  698.806  283.806  415.000
316.20  1492.494  929.078  929.078    0.000    53.264 1724.385 1399.625  324.760     0.000  780.942  385.646  395.296
316.30  1527.839  814.907  814.907    0.000   144.055 1633.805 1408.652  225.153     0.000  831.007  527.197  303.810
316.40  1599.988  897.359  897.359    0.000   155.686 1845.455 1609.227  236.229     0.000  820.253  365.138  455.115
316.50  1503.999  934.789  934.789    0.000   147.857 1701.907 1467.497  234.410     0.000  861.770  578.469  283.301
316.60  1590.723  889.570  889.570    0.000   112.236 1806.704 1554.531  252.172     0.000  941.491  394.794  546.697
316.70  1628.118  962.429  962.429    0.000   161.652 1688.634 1447.356  241.278     0.000 1113.100  495.427  617.673
316.80  1614.684  921.462  921.462    0.000   155.858 1767.751 1508.485  259.266     0.000  949.735  575.050  374.686
316.90  1662.032  877.970  872.263    5.707   131.085 1750.712 1472.123  278.589     0.000  992.159  495.828  496.331
317.00  1487.473  916.496  915.862    0.634   125.379 1656.685 1392.060  264.625     0.000  931.137  505.984  425.153
317.10  1372.187  950.966  950.966    0.000   154.000 1476.302 1296.707  179.595     0.000  800.246  527.700  272.546
317.20  1331.923  962.252  962.252    0.000    72.114 1554.188 1360.373  193.815     0.000  759.125  343.925  415.201
317.30  1430.598  964.330  964.330    0.000   106.485 1474.333 1305.078  169.255     0.000  668.847  263.398  405.450
317.40  1515.048  854.656  854.656    0.000   104.626 1419.164 1230.974  188.190     0.000  677.089  272.244  404.845
317.50  1565.135  853.900  853.900    0.000    93.126 1568.703 1362.874  205.829     0.000  606.817  222.380  384.436
317.60  1573.825  985.397  985.397    0.000    68.309 1715.195 1490.519  224.676     0.000  677.997  445.363  232.633
317.70  1525.795  879.919  879.919    0.000    83.658 1683.658 1527.372  156.286     0.000  748.064  323.213  424.850
317.80  1654.769  764.819  764.819    0.000    83.701 1636.893 1425.481  211.412     0.000  689.054  304.113  384.941
317.90  1572.647  830.493  830.493    0.000   123.562 1586.938 1484.262  102.676     0.000  749.171  293.456  455.715
318.00  1574.502  851.741  848.443    3.298   121.747 1656.162 1480.163  175.999     0.000  698.804  222.983  475.821
318.10  1520.796  958.072  958.072    0.000   180.370 1730.623 1548.046  182.577     0.000  888.409  290.741  597.668
318.20  1420.398 1037.016 1036.425    0.591   230.558 1616.873 1433.397  183.476     0.000  817.028  180.357  636.671
318.30  1371.406 1024.958 1024.958    0.000   206.394 1693.830 1517.442  176.387     0.000  920.881  364.232  556.649
318.40  1426.249 1015.723 1015.723    0.000   113.747 1720.416 1518.775  201.641     0.000  810.900  517.445  293.455
318.50  1441.232  950.088  950.088    0.000    82.532 1731.402 1524.311  207.091     0.000  719.012  395.599  323.413
318.60  1427.565  978.010  978.010    0.000    41.547 1753.015 1561.535  191.480     0.000  739.220  415.001  324.219
318.70  1400.740  969.315  969.315    0.000    62.341 1860.573 1598.235  262.338     0.000  890.923  404.444  486.479
318.80  1394.614 1041.756 1041.756    0.000    92.909 1716.348 1510.511  205.837     0.000  770.587  527.700  242.887
318.90  1324.203 1045.963 1045.963    0.000    45.308 1805.669 1603.207  202.462     0.000  810.196  486.179  324.017
319.00  1439.513 1003.041  981.933   21.108   105.746 1764.384 1622.924  141.459     0.000  889.217  726.956  162.261
319.10  1374.530 1054.896 1054.896    0.000   112.236 1655.470 1477.698  177.772     0.000  709.462  577.865  131.597
319.20  1538.308  978.691  977.662    1.028   185.860 1677.387 1496.850  180.537     0.000  911.231  698.705  212.526
319.30  1466.423  945.286  945.286    0.000   145.738 1705.580 1494.558  211.022     0.000  909.015  454.106  454.909
319.40  1459.290  979.776  979.776    0.000   142.151 1722.141 1490.499  231.642     0.000  820.349  303.610  516.739
319.50  1468.323  942.323  942.323    0.000   126.674 1705.323 1466.976  238.347     0.000  780.640  314.166  466.474
319.60  1512.058  934.857  934.857    0.000   111.063 1705.628 1491.152  214.476     0.000  909.219  342.315  566.904
319.70  1422.976  975.920  975.920    0.000    91.094 1842.028 1583.366  258.662     0.000  839.853  312.859  526.994
319.80  1393.145 1024.098 1024.098    0.000   177.601 1670.441 1454.491  215.949     0.000  840.757  516.942  323.816
319.90  1438.559 1075.767 1075.034    0.733   164.546 1744.325 1527.074  217.250     0.000  811.102  334.575  476.527
320.00  1427.404  983.554  983.371    0.183   100.083 1608.536 1438.544  169.991     0.000  689.357  486.481  202.876
320.10  1433.732 1002.428 1002.428    0.000    99.651 1642.337 1490.412  151.925     0.000  719.011  344.930  374.081
320.20  1404.896  989.571  987.922    1.649   113.877 1587.558 1379.908  207.650     0.000  698.401  232.835  465.567
320.30  1482.012 1031.728 1031.728    0.000    95.115 1717.440 1482.075  235.365     0.000  586.309  161.055  425.254
320.40  1387.406 1004.801 1004.801    0.000   151.749 1728.422 1543.080  185.342     0.000  778.528  221.274  557.254
320.50  1434.047  992.427  992.427    0.000    64.678 1705.077 1450.009  255.068     0.000  866.897  200.464  666.434
320.60  1435.578 1057.428 1050.764    6.664    57.069 1822.795 1553.502  269.293     0.000  900.977  232.534  668.443
320.70  1417.498  990.606  977.615   12.991    79.810 1725.513 1488.077  237.436     0.000  850.207  252.942  597.265
320.80  1437.631 1081.428 1064.973   16.455    62.776 1697.205 1484.752  212.453     0.000  969.541  344.225  625.316
320.90  1385.608  997.177  982.256   14.921    89.408 1559.152 1401.177  157.975     0.000  849.097  384.135  464.962
321.00  1446.870  972.584  962.863    9.722    47.514 1644.232 1444.452  199.780     0.000  930.127  384.337  545.790
321.10  1434.501 1004.312  990.971   13.341    51.362 1737.749 1548.643  189.106     0.000 1061.121  303.208  757.913
321.20  1369.850 1117.325 1113.310    4.016    62.776 1672.422 1546.919  125.503     0.000  869.205  383.734  485.471
321.30  1343.602 1066.709 1036.186   30.522    98.919 1595.334 1412.332  183.002     0.000  777.821  363.427  414.394
321.40  1483.272 1017.177  975.100   42.077   150.455 1657.092 1476.160  180.933     0.000  741.735  398.414  343.322
321.50  1422.700 1060.382 1056.168    4.214   100.213 1647.915 1460.756  187.159     0.000  613.451  309.741  303.709
321.60  1451.354  951.638  947.241    4.397    51.188 1741.119 1511.897  229.223     0.000  784.658  399.918  384.739
321.70  1459.299  993.297  989.816    3.481    32.339 1780.503 1457.895  322.608     0.000  787.471  321.199  466.272
321.80  1549.388 1023.628 1017.091    6.537   100.822 1747.437 1496.204  251.233     0.000  856.743  420.428  436.315
321.90  1399.731 1169.313 1131.621   37.692    60.874 1755.868 1447.839  308.029     0.000  680.206  368.254  311.952
322.00  1298.252 1124.371 1116.185    8.186   106.529 1582.016 1356.810  225.206     0.000  674.272  380.817  293.455
322.10  1357.285 1130.256 1058.646   71.610     5.707 1623.609 1384.488  239.122     0.000  622.095  229.618  392.477
322.20  1302.196 1097.305 1053.763   43.542     0.000 1715.269 1434.859  280.410     0.000  540.968  278.879  262.089
322.30  1302.761 1099.368 1079.752   19.616     7.479 1724.823 1479.602  245.221     0.000  723.833  430.378  293.455
322.40  1393.327 1041.333 1015.673   25.661     0.000 1717.170 1329.450  387.720     0.000  704.030  339.901  364.129
322.50  1402.168 1042.057 1018.312   23.745    16.343 1694.700 1359.815  334.885     0.000  792.806  419.727  373.080
322.60  1533.610  912.017  885.385   26.632    11.153 1735.190 1425.817  309.373     0.000  623.401  330.349  293.052
322.70  1428.212 1038.460 1013.096   25.364     7.435 1682.055 1406.182  275.874     0.000  682.815  460.437  222.378
322.80  1350.970 1082.704 1046.864   35.839    58.798 1608.872 1405.931  202.941     0.000  614.960  432.190  182.770
322.90  1367.797 1175.230 1150.711   24.519   116.638 1691.091 1474.449  216.641     0.000  806.976  523.675  283.301
323.00  1325.652 1191.867 1148.536   43.330   120.450 1660.415 1479.655  180.760     0.000  753.397  712.782   40.616
323.10  1329.687 1105.009 1051.551   53.458    35.535 1720.244 1490.801  229.442     0.000  613.753  512.215  101.539
323.20  1296.275 1063.004 1004.547   58.457    64.374 1699.480 1511.238  188.241     0.000  663.414  551.822  111.592
323.30  1337.855 1111.002 1102.125    8.877    39.774 1636.517 1469.029  167.487     0.000  623.099  481.146  141.953
323.40  1276.375 1166.127 1152.388   13.739     7.263 1687.241 1492.560  194.681     0.000  532.821  401.123  131.698
323.50  1464.537  944.685  925.661   19.023    22.134 1672.827 1457.306  215.521     0.000  501.360  390.069  111.291
323.60  1385.406 1078.269 1058.401   19.869     3.632 1874.016 1710.029  163.987     0.000  695.082  614.053   81.029
323.70  1261.877 1187.632 1132.372   55.260    16.471 1689.794 1440.638  249.155     0.000  482.657  280.184  202.473
323.80  1332.739  979.691  928.117   51.573    44.012 1623.050 1409.387  213.663     0.000  563.081  400.820  162.261
323.90  1336.199 1016.465  979.898   36.566    43.146 1771.376 1553.179  218.198     0.000  703.324  420.628  282.696
324.00  1375.749  953.238  895.327   57.910    35.971 1645.619 1435.417  210.202     0.000  673.466  400.520  272.946
324.10  1328.473 1000.981  983.648   17.332    39.731 1708.436 1501.785  206.651     0.000  920.781  465.267  455.514
324.20  1435.261  990.808  974.068   16.740    10.895 1819.207 1600.097  219.110     0.000  982.508  455.514  526.994
324.30  1415.198  994.651  994.651    0.000    12.926 1701.480 1442.517  258.964     0.000  960.992  384.136  576.856
324.40  1259.130 1094.048 1094.048    0.000    16.514 1725.049 1468.810  256.240     0.000  921.588  465.872  455.716
324.50  1346.015 1084.932 1084.932    0.000     7.523 1642.685 1359.247  283.438     0.000  919.774  484.266  435.508
324.60  1307.873 1058.854 1058.854    0.000     5.707 1696.463 1421.629  274.834     0.000  800.546  435.409  365.137
324.70  1337.792 1074.915 1074.915    0.000     5.707 1864.990 1607.407  257.583     0.000  880.971  364.131  516.840
324.80  1306.223 1126.482 1126.482    0.000    21.877 1786.611 1622.538  164.073     0.000  830.705  384.841  445.864
324.90  1458.920  982.970  982.970    0.000    37.570 1640.394 1417.745  222.648     0.000  901.076  475.521  425.556
325.00  1376.360  988.658  988.658    0.000     9.425 1667.711 1404.467  263.244     0.000  910.827  465.568  445.259
325.10  1417.411  991.621  991.621    0.000    45.394 1761.529 1544.544  216.985     0.000  960.995  646.729  314.266
325.20  1538.786  941.506  941.506    0.000    60.395 1809.862 1531.012  278.851     0.000  900.977  535.941  365.036
325.30  1421.281 1025.382 1025.382    0.000   105.485 1689.805 1473.686  216.119     0.000  978.585  493.315  485.270
325.40  1460.759  989.823  986.018    3.805    22.828 1809.085 1476.968  332.117     0.000  653.665  329.648  324.017
325.50  1446.063 1017.949 1017.949    0.000    43.666 1837.577 1508.484  329.093     0.000  775.409  410.978  364.431
325.60  1482.193  952.112  952.112    0.000    55.123 1845.177 1587.772  257.405     0.000  722.628  490.097  232.531
325.70  1343.995 1061.544 1061.544    0.000    24.383 1902.164 1649.160  253.004     0.000  684.423  502.459  181.964
325.80  1395.682  985.043  985.043    0.000    30.437 1696.939 1466.026  230.913     0.000  552.832  340.002  212.829
325.90  1344.348 1041.069 1041.069    0.000    45.655 1830.447 1624.048  206.399     0.000  632.554  500.554  132.000
326.00  1486.732  969.320  969.320    0.000    34.155 1766.595 1567.762  198.833     0.000  613.050  420.328  192.723
326.10  1351.473 1033.415 1033.415    0.000    51.362 1758.557 1594.267  164.289     0.000  734.194  561.578  172.616
326.20  1278.611 1123.656 1123.656    0.000    15.218 1803.994 1617.051  186.943     0.000  633.259  491.105  142.154
326.30  1287.899 1050.453 1050.453    0.000    66.580 1628.937 1496.554  132.383     0.000  665.932  574.547   91.385
326.40  1304.675 1068.409 1068.409    0.000     1.902 1720.379 1597.292  123.087     0.000  776.116  441.038  335.078
326.50  1434.157  999.761  999.761    0.000   133.161 1735.290 1612.678  122.612     0.000  898.866  827.789   71.077
326.60  1305.986 1106.255 1106.255    0.000    45.655 1774.766 1677.404   97.362     0.000  948.330  603.098  345.232
326.70  1325.945 1072.460 1072.460    0.000    81.799 1845.018 1715.835  129.183     0.000  854.833  560.371  294.463
326.80  1375.625 1047.523 1047.523    0.000    64.591 1898.924 1796.892  102.032     0.000  810.697  479.643  331.054
326.90  1390.451  991.011  991.011    0.000   102.724 1782.841 1637.490  145.351     0.000  783.351  449.482  333.870
327.00  1354.946 1005.895 1002.513    3.382    66.580 1731.060 1540.270  190.791     0.000  601.389  388.762  212.628
327.10  1427.950  971.009  971.009    0.000    60.874 1785.576 1614.542  171.034     0.000  755.405  379.813  375.593
327.20  1490.963  894.068  894.068    0.000   142.672 1829.808 1723.885  105.923     0.000  808.890  392.782  416.108
327.30  1340.377  975.606  975.606    0.000    60.874 1737.975 1567.633  170.342     0.000  584.499  401.729  182.770
327.40  1446.669  878.106  873.245    4.861   113.877 1664.088 1503.430  160.658     0.000  641.805  358.402  283.404
327.50  1382.981  905.254  905.254    0.000    43.753 1613.417 1414.973  198.444     0.000  634.061  349.753  284.309
327.60  1340.883  993.043  993.043    0.000    94.855 1694.566 1551.073  143.493     0.000  825.578  490.500  335.078
327.70  1381.480  952.341  952.341    0.000    45.655 1713.331 1535.379  177.951     0.000  644.317  319.493  324.823
327.80  1454.095  959.243  959.243    0.000   117.942 1809.145 1636.988  172.157     0.000  917.467  612.850  304.616
327.90  1349.894  990.404  990.404    0.000    49.114 1866.645 1683.289  183.356     0.000 1027.149  369.661  657.488
328.00  1411.314  914.477  914.477    0.000   108.431 1857.697 1668.721  188.976     0.000  938.981  350.458  588.523
328.10  1348.349  996.458  996.458    0.000    93.213 1788.463 1621.839  166.624     0.000  763.751  419.626  344.125
328.20  1400.945  942.582  942.582    0.000   117.942 1717.316 1557.306  160.009     0.000  744.047  359.306  384.741
328.30  1347.385  971.575  971.575    0.000   108.431 1812.468 1670.660  141.808     0.000  937.774  491.104  446.670
328.40  1371.632  990.230  990.230    0.000   102.724 1732.745 1617.440  115.305     0.000  785.868  440.636  345.232
328.50  1405.869  989.559  989.559    0.000    58.971 1841.565 1665.775  175.790     0.000  713.383  520.460  192.924
328.60  1352.660  946.455  946.455    0.000   121.747 1728.729 1615.759  112.970     0.000  816.933  481.855  335.078
328.70  1441.270  958.985  958.985    0.000    97.017 1677.704 1522.797  154.907     0.000  726.151  391.073  335.078
328.80  1437.007  968.391  968.391    0.000    83.701 1754.755 1604.387  150.368     0.000  736.808  462.653  274.155
328.90  1354.801  942.706  942.706    0.000    83.701 1638.755 1476.109  162.646     0.000  671.462  498.846  172.616
329.00  1308.794 1023.990 1023.990    0.000   171.207 1611.606 1483.892  127.714     0.000  765.863  410.477  355.386
329.10  1348.323  994.920  994.920    0.000   153.567 1621.929 1516.049  105.880     0.000  855.838  622.500  233.338
329.20  1263.880 1049.330 1049.330    0.000    79.896 1748.440 1591.673  156.767     0.000  712.680  550.419  162.261
329.30  1266.939 1007.428  996.437   10.991    97.017 1799.633 1650.130  149.503     0.000  705.543  543.081  162.462
329.40  1260.098 1085.745 1073.486   12.259   131.259 1795.869 1650.387  145.482     0.000  843.273  650.350  192.924
329.50  1370.664  978.290  977.867    0.423   150.281 1796.342 1643.942  152.400     0.000  918.171  633.862  284.309
329.60  1369.736 1001.307 1001.307    0.000   140.770 1849.778 1695.692  154.086     0.000  958.484  796.022  162.462
329.70  1400.416  972.436  972.436    0.000   114.138 1771.527 1607.497  164.030     0.000  896.657  642.810  253.847
329.80  1289.203  985.426  985.426    0.000   127.454 1606.456 1474.550  131.906     0.000  816.028  552.027  264.001
329.90  1361.507  986.526  986.526    0.000   142.672 1731.407 1597.295  134.112     0.000  989.550  816.934  172.616
330.00  1396.932  857.325  841.262   16.064    81.799 1641.779 1442.816  198.963     0.000  675.181  472.405  202.776
330.10  1378.043  916.313  916.313    0.000   168.959 1617.044 1480.943  136.101     0.000  875.943  632.451  243.492
330.20  1438.671  925.263  925.263    0.000   148.379 1633.083 1510.514  122.568     0.000  784.861  551.321  233.539
330.30  1401.389  935.847  935.847    0.000   201.644 1534.001 1391.155  142.846     0.000  846.993  501.761  345.232
330.40  1339.662  950.596  950.596    0.000   133.161 1614.197 1459.159  155.037     0.000  876.952  552.129  324.823
330.50  1362.980  998.334  998.334    0.000   127.454 1596.419 1479.903  116.516     0.000  757.113  554.036  203.078
330.60  1512.016  930.510  930.510    0.000   152.184 1705.731 1556.054  149.677     0.000  787.680  604.910  182.770
330.70  1426.084  891.961  891.961    0.000    98.919 1647.489 1526.823  120.666     0.000  665.330  523.175  142.154
330.80  1550.833  835.448  835.448    0.000   104.626 1703.291 1595.811  107.480     0.000  806.576  461.344  345.232
330.90  1447.548  931.257  931.257    0.000   119.585 1623.186 1502.910  120.276     0.000  794.515  540.668  253.847
331.00  1555.478  863.365  863.365    0.000   140.597 1657.167 1523.358  133.809     0.000  929.529  716.298  213.231
331.10  1443.594  910.624  910.624    0.000    97.017 1622.883 1491.106  131.777     0.000  827.387  421.231  406.155
331.20  1522.627  823.340  823.340    0.000   142.672 1551.033 1436.204  114.830     0.000  806.478  461.246  345.232
331.30  1448.716  880.201  880.201    0.000   102.724 1631.709 1483.157  148.552     0.000  815.625  400.724  414.900
331.40  1400.967  897.524  897.524    0.000    66.580 1490.416 1390.373  100.044     0.000  624.108  471.800  152.308
331.50  1516.501  875.260  875.260    0.000    58.971 1603.644 1483.237  120.407     0.000  625.216  452.600  172.616
331.60  1433.042  903.695  903.695    0.000   116.040 1637.544 1497.855  139.689     0.000  584.400  290.240  294.160
331.70  1472.607  866.745  866.745    0.000    89.408 1651.902 1533.354  118.548     0.000  705.241  299.388  405.853
331.80  1467.375  872.208  871.476    0.733    91.310 1656.526 1538.237  118.288     0.000  685.636  533.328  152.308
331.90  1438.957  901.075  901.075    0.000    76.092 1657.984 1538.917  119.067     0.000  713.785  541.169  172.616
332.00  1475.450  888.928  888.928    0.000    55.167 1675.368 1554.745  120.623     0.000  590.932  509.701   81.231
332.10  1410.779  926.826  926.826    0.000   175.011 1520.510 1403.691  116.818     0.000  714.892  593.046  121.847
332.20  1421.361  870.163  870.163    0.000    58.971 1608.613 1476.274  132.339     0.000  544.182  422.437  121.746
332.30  1502.197  869.490  869.490    0.000   131.258 1666.421 1498.284  168.137     0.000  738.819  556.049  182.770
332.40  1478.440  917.800  917.800    0.000    51.362 1761.889 1540.574  221.315     0.000  624.612  431.890  192.723
332.50  1397.159  982.665  968.292   14.373    51.362 1678.273 1467.810  210.463     0.000  705.342  492.613  212.729
332.60  1485.060  893.892  875.081   18.812    47.427 1709.219 1474.588  234.631     0.000  702.425  489.998  212.427
332.70  1565.362  888.657  886.966    1.691    76.092 1654.224 1449.771  204.453     0.000  704.737  491.808  212.930
332.80  1505.708  923.363  900.747   22.616    24.730 1762.971 1496.131  266.841     0.000  694.886  471.501  223.385
332.90  1509.555  894.323  874.244   20.080    13.316 1703.433 1444.029  259.404     0.000  674.980  421.736  253.244
333.00  1385.621  927.612  879.420   48.192     5.707 1743.420 1480.383  263.036     0.000  665.427  351.060  314.367
333.10  1409.096  953.079  897.028   56.052    20.925 1697.725 1436.288  261.436     0.000  705.943  523.173  182.770
333.20  1343.137  952.564  901.288   51.276    36.144 1636.383 1416.841  219.542     0.000  565.299  372.375  192.924
333.30  1323.138 1051.278 1016.607   34.671    20.925 1754.926 1521.203  233.723     0.000  634.866  422.339  212.528
333.40  1417.463  945.865  919.022   26.843    51.362 1682.508 1478.573  203.935     0.000  643.412  470.796  172.616
333.50  1333.101  952.714  902.466   50.248    49.460 1742.259 1530.844  211.414     0.000  615.363  442.747  172.616
333.60  1320.213 1004.225  967.236   36.990    30.437 1629.209 1445.811  183.399     0.000  605.613  453.304  152.308
333.70  1442.973  963.510  960.339    3.170   114.138 1649.958 1468.634  181.324     0.000  787.578  574.346  213.232
333.80  1385.786  973.024  940.531   32.493    17.121 1689.734 1447.018  242.716     0.000  511.915  349.855  162.059
333.90  1388.188  956.463  939.131   17.332    19.023 1659.385 1373.133  286.252     0.000  555.145  281.292  273.852
334.00  1429.427  919.263  900.254   19.009    64.591 1657.991 1396.339  261.652     0.000  666.634  281.291  385.344
334.10  1434.034  939.865  917.022   22.843   100.649 1797.511 1554.276  243.235     0.000  818.844  544.689  274.155
334.20  1496.529  895.135  886.257    8.878    30.437 1667.333 1427.644  239.689     0.000  605.109  402.132  202.977
334.30  1449.915  944.536  944.536    0.000    45.655 1684.240 1499.372  184.869     0.000  624.914  472.605  152.308
334.40  1452.663  920.895  920.895    0.000    74.190 1623.108 1466.645  156.463     0.000  777.222  604.606  172.616
334.50  1459.432  919.207  912.655    6.552    15.218 1603.780 1407.800  195.980     0.000  561.679  409.371  152.308
334.60  1449.552  961.006  961.006    0.000    36.144 1636.677 1486.136  150.541     0.000  745.553  562.783  182.770
334.70  1498.133  959.401  958.344    1.057     7.609 1728.029 1527.597  200.433     0.000  562.985  390.571  172.414
334.80  1562.694  915.061  851.698   63.363    20.882 1685.442 1447.266  238.176     0.000  632.453  439.933  192.521
334.90  1454.599  956.896  955.839    1.057    13.316 1811.420 1578.995  232.425     0.000  786.467  593.543  192.924
335.00  1467.971  890.191  883.427    6.764    11.414 1732.399 1496.168  236.231     0.000  674.376  471.500  202.876
335.10  1406.530  965.964  958.990    6.975    22.568 1826.089 1575.894  250.194     0.000  694.384  470.998  223.385
335.20  1429.216  991.370  988.017    3.354    43.753 1822.848 1583.504  239.344     0.000  795.420  572.236  223.184
335.30  1446.597  986.173  943.265   42.907    28.534 1835.865 1584.330  251.535     0.000  725.148  502.366  222.782
335.40  1500.086  879.106  838.735   40.371     0.000 1734.127 1501.009  233.118     0.000  674.173  430.681  243.492
335.50  1535.112  905.476  894.484   10.993    95.115 1655.525 1478.050  177.475     0.000  765.962  623.808  142.154
335.60  1602.254  786.994  773.127   13.867    36.144 1787.611 1545.673  241.938     0.000  764.656  521.265  243.391
335.70  1501.762  896.908  891.243    5.665    22.828 1639.319 1440.961  198.358     0.000  562.583  390.772  171.811
335.80  1477.713  892.199  879.321   12.877   110.333 1643.288 1479.949  163.338     0.000  605.410  483.664  121.746
335.90  1520.537  921.057  898.003   23.054    53.264 1724.666 1506.594  218.072     0.000  714.991  572.837  142.154
336.00  1416.240  926.683  903.291   23.392    49.460 1660.026 1474.725  185.301     0.000  623.909  471.902  152.006
336.10  1391.291  977.128  966.349   10.780    51.362 1659.674 1474.503  185.171     0.000  571.831  500.754   71.077
336.20  1418.997  887.629  873.256   14.373     5.707 1719.469 1570.571  148.898     0.000  472.304  370.866  101.438
336.30  1400.653  966.796  952.634   14.161   116.040 1617.746 1447.188  170.558     0.000  654.472  512.317  142.154
336.40  1411.430  986.904  977.393    9.511    87.506 1599.235 1402.218  197.017     0.000  693.981  572.335  121.646
336.50  1395.670  990.409  981.743    8.666    20.925 1809.876 1576.369  233.507     0.000  553.234  411.280  141.953
336.60  1376.029 1008.213  983.049   25.164    34.241 1792.928 1566.813  226.114     0.000  563.287  391.275  172.012
336.70  1370.918  995.570  977.324   18.246    77.994 1704.290 1508.699  195.591     0.000  815.926  512.517  303.409
336.80  1435.024  928.875  910.465   18.411    43.753 1676.454 1425.567  250.886     0.000  614.961  371.772  243.189
336.90  1479.899  920.768  886.352   34.416     5.707 1877.662 1633.735  243.927     0.000  818.743  503.973  314.770
337.00  1435.976  893.317  892.894    0.423    53.264 1805.500 1608.656  196.844     0.000  829.397  474.112  355.285
337.10  1581.130  887.129  878.055    9.075    32.339 1863.624 1651.431  212.193     0.000  724.141  460.744  263.397
337.20  1570.961  832.518  827.445    5.073    36.144 1729.965 1510.639  219.326     0.000  745.048  451.894  293.154
337.30  1569.945  851.490  848.953    2.536    24.730 1803.383 1570.525  232.858     0.000  635.369  371.771  263.598
337.40  1512.132  897.948  897.948    0.000    49.460 1943.979 1663.910  280.069     0.000  908.918  594.350  314.569
337.50  1414.857  910.829  910.829    0.000    22.741 1781.040 1535.905  245.136     0.000  675.986  483.163  192.823
337.60  1464.016  980.758  960.058   20.699    62.776 1726.391 1537.415  188.976     0.000  775.917  512.017  263.900
337.70  1414.494 1017.247  953.841   63.406     0.000 1708.497 1481.735  226.762     0.000  432.595  190.108  242.487
337.80  1422.155  988.187  963.246   24.941    15.218 1707.318 1470.007  237.311     0.000  483.662  271.439  212.224
337.90  1513.779  884.022  856.121   27.900    13.143 1750.551 1521.584  228.968     0.000  594.048  360.811  233.237
338.00  1477.174  956.176  931.658   24.518     7.609 1671.186 1409.103  262.084     0.000  634.164  410.879  223.285
338.10  1428.225  963.258  947.828   15.430    24.730 1646.366 1424.575  221.791     0.000  603.801  451.594  152.207
338.20  1380.781  973.925  942.600   31.325     0.000 1776.929 1461.926  315.003     0.000  514.730  261.587  253.143
338.30  1379.139  953.139  936.864   16.275     0.000 1724.012 1447.919  276.093     0.000  584.098  299.789  284.309
338.40  1395.163  973.931  959.770   14.162     0.000 1797.250 1520.683  276.567     0.000  594.250  290.541  303.709
338.50  1513.896  943.600  914.009   29.591    13.316 1817.880 1564.529  253.352     0.000  808.590  544.589  264.001
338.60  1418.586  967.947  946.176   21.771    47.557 1689.612 1456.451  233.161     0.000  616.773  393.589  223.184
338.70  1351.886  982.085  956.668   25.418    70.385 1631.919 1394.045  237.874     0.000  676.488  443.150  233.338
[truncated: 1,085,690 more chars]
