# Supplementary material for: N-Glycans modulate tilting of HIV-1 envelope glycoprotein
Source: Nat Commun. 2026 Apr 15;17:5206. doi: 10.1038/s41467-026-71874-2 (PMC13254402; doi:10.1038/s41467-026-71874-2)
Supplement: Supplementary file 8 — Source Data [file 41467_2026_71874_MOESM8_ESM.zip › source_data/2_Supplementary_Figures/5_FigS9/source_data/V3/V3.B.4.txt]

#ASA ANALYSIS
#SIM_TIME  ASA1.4 TotOccl1.4 ShldMem1.4 ShldGly1.4   ASA7.2 TotOccl7.2 ShldMem7.2 ShldGly7.2   ASA18.6 TotOccl18.6 ShldMem18.6 ShldGly18.6

  0.00  1312.151  360.941    0.000  360.941       48.851 1121.194    0.000 1121.194        0.000 1238.361    0.000 1238.361
  1.00  1666.366  161.672    0.000  161.672      315.764  948.284    0.000  948.284        0.000 1439.832    0.000 1439.832
  2.00  1577.850  125.949    0.000  125.949      375.779  810.676    0.000  810.676       79.623 1188.804    0.000 1188.804
  3.00  1652.453  144.677    0.000  144.677      475.294  712.281    0.000  712.281       49.764 1266.717    0.000 1266.717
  4.00  1640.250  111.904    0.000  111.904      428.299  725.543    0.000  725.543      159.847 1034.986    0.000 1034.986
  5.00  1738.685  126.364    0.000  126.364      399.844  834.367    0.000  834.367      160.448 1201.770    0.000 1201.770
  6.00  1652.348  160.312    0.000  160.312      500.923  782.193    0.000  782.193      170.100 1107.873    0.000 1107.873
  7.00  1820.218   98.208    0.000   98.208      507.571  707.738    0.000  707.738      150.796  996.378    0.000  996.378
  8.00  1852.336  109.469    0.000  109.469      521.326  836.434    0.000  836.434      170.201 1228.709    0.000 1228.709
  9.00  1792.760  198.789    0.000  198.789      576.419  740.087    0.000  740.087      528.804  819.045    0.000  819.045
 10.00  1734.635  129.825    0.000  129.825      500.019  843.926    0.000  843.926      439.930 1130.394    0.000 1130.394
 11.00  1853.389  132.926    0.000  132.926      537.032  855.566    0.000  855.566      258.773 1227.508    0.000 1227.508
 12.00  1829.306  100.216    0.000  100.216      549.469  770.051    0.000  770.051      380.012 1127.776    0.000 1127.776
 13.00  1688.038  138.229    0.000  138.229      399.345  882.885    0.000  882.885      139.339 1650.346    0.000 1650.346
 14.00  1669.252  205.129    0.000  205.129      368.415  971.487    0.000  971.487      209.811 1268.320    0.000 1268.320
 15.00  1658.870  221.112    0.000  221.112      426.741  866.973    0.000  866.973      159.345 1239.569    0.000 1239.569
 16.00  1611.811  124.651    0.000  124.651      492.085  712.295    0.000  712.295      149.292 1094.503    0.000 1094.503
 17.00  1549.543  220.671    0.000  220.671      556.283  755.223    0.000  755.223      298.585 1036.797    0.000 1036.797
 18.00  1588.674  149.377    0.000  149.377      409.846  905.405    0.000  905.405      159.446 1298.281    0.000 1298.281
 19.00  1578.432  199.420    0.000  199.420      417.758  903.904    0.000  903.904      179.452 1592.442    0.000 1592.442
 20.00  1637.425  150.924    0.000  150.924      370.885  833.126    0.000  833.126      219.664 1110.686    0.000 1110.686
 21.00  1668.151  142.609    0.000  142.609      412.958  767.371    0.000  767.371      110.386 1283.703    0.000 1283.703
 22.00  1580.001  152.223    0.000  152.223      281.354  943.499    0.000  943.499      139.540 1433.998    0.000 1433.998
 23.00  1681.660  152.530    0.000  152.530      316.197  890.678    0.000  890.678      149.493 1021.520    0.000 1021.520
 24.00  1593.283  189.095    0.000  189.095      343.656  982.665    0.000  982.665       99.528 1178.950    0.000 1178.950
 25.00  1683.970  160.688    0.000  160.688      423.069  968.885    0.000  968.885      169.499 1249.625    0.000 1249.625
 26.00  1567.590  217.075    0.000  217.075      302.275  913.240    0.000  913.240      169.900 1262.593    0.000 1262.593
 27.00  1550.220  231.386    0.000  231.386      414.331  741.741    0.000  741.741      289.534  920.985    0.000  920.985
 28.00  1543.568  273.300    0.000  273.300      320.214  813.544    0.000  813.544      239.168 1051.679    0.000 1051.679
 29.00  1605.388  207.000    0.000  207.000      350.263  787.312    0.000  787.312      268.826  899.872    0.000  899.872
 30.00  1702.017  160.360    0.000  160.360      475.653  805.978    0.000  805.978      328.543 1191.720    0.000 1191.720
 31.00  1663.542  218.389    0.000  218.389      351.953  744.278    0.000  744.278      279.381 1017.692    0.000 1017.692
 32.00  1657.066  176.726    0.000  176.726      390.085  765.430    0.000  765.430      378.608  990.253    0.000  990.253
 33.00  1661.414  146.012    0.000  146.012      495.913  722.918    0.000  722.918      458.933  936.465    0.000  936.465
 34.00  1719.542  169.306    0.000  169.306      387.786  782.316    0.000  782.316      380.413  887.607    0.000  887.607
 35.00  1551.152  175.388    0.000  175.388      373.869  749.212    0.000  749.212      259.475  887.906    0.000  887.906
 36.00  1594.678  222.109    0.000  222.109      403.218  706.241    0.000  706.241      329.947  856.133    0.000  856.133
 37.00  1702.805  229.694    0.000  229.694      321.119  701.888    0.000  701.888      160.047  612.750    0.000  612.750
 38.00  1621.133  256.994    0.000  256.994      321.598  679.058    0.000  679.058      170.000  742.938    0.000  742.938
 39.00  1768.170  187.792    0.000  187.792      416.493  748.793    0.000  748.793      289.835  785.359    0.000  785.359
 40.00  1546.181  272.541    0.000  272.541      358.078  631.634    0.000  631.634      160.148  696.290    0.000  696.290
 41.00  1645.923  157.570    0.000  157.570      463.106  725.012    0.000  725.012      419.222  928.725    0.000  928.725
 42.00  1643.789  144.087    0.000  144.087      339.890  712.831    0.000  712.831      159.446  936.065    0.000  936.065
 43.00  1494.904  226.827    0.000  226.827      335.520  745.277    0.000  745.277       99.729 1109.076    0.000 1109.076
 44.00  1543.115  169.281    0.000  169.281      426.782  638.930    0.000  638.930      260.077  758.622    0.000  758.622
 45.00  1589.572  182.868    0.000  182.868      299.547  815.236    0.000  815.236      160.850  907.711    0.000  907.711
 46.00  1541.849  143.204    0.000  143.204      357.232  758.125    0.000  758.125      169.198  985.025    0.000  985.025
 47.00  1508.688  242.114    0.000  242.114      386.961  695.495    0.000  695.495      309.540  824.874    0.000  824.874
 48.00  1483.679  198.337    0.000  198.337      348.964  835.371    0.000  835.371      179.351 1157.535    0.000 1157.535
 49.00  1634.952  143.063    0.000  143.063      301.109  761.587    0.000  761.587      159.245 1028.852    0.000 1028.852
 50.00  1720.315  126.237    0.000  126.237      350.609  793.958    0.000  793.958      149.593 1239.070    0.000 1239.070
 51.00  1558.203  178.215    0.000  178.215      380.520  843.818    0.000  843.818       99.528 1516.541    0.000 1516.541
 52.00  1540.362  179.551    0.000  179.551      370.932  787.964    0.000  787.964      199.056 1135.825    0.000 1135.825
 53.00  1557.498  140.281    0.000  140.281      310.845  687.920    0.000  687.920      199.257 1026.144    0.000 1026.144
 54.00  1608.091  129.206    0.000  129.206      412.180  541.363    0.000  541.363      179.351  905.702    0.000  905.702
 55.00  1620.376  122.194    0.000  122.194      408.763  753.111    0.000  753.111      179.151 1208.107    0.000 1208.107
 56.00  1696.332  125.606    0.000  125.606      455.288  668.112    0.000  668.112      169.198 1206.400    0.000 1206.400
 57.00  1596.549  135.419    0.000  135.419      453.361  643.737    0.000  643.737      190.106 1099.729    0.000 1099.729
 58.00  1510.301  135.517    0.000  135.517      403.303  594.926    0.000  594.926      200.761 1130.092    0.000 1130.092
 59.00  1648.200  117.463    0.000  117.463      459.595  591.622    0.000  591.622      140.543 1059.417    0.000 1059.417
 60.00  1518.543  135.714    0.000  135.714      384.454  605.508    0.000  605.508      240.572  867.802    0.000  867.802
 61.00  1738.232  121.896    0.000  121.896      475.073  703.123    0.000  703.123      239.469 1040.216    0.000 1040.216
 62.00  1591.472  140.708    0.000  140.708      393.069  649.875    0.000  649.875      278.879  837.845    0.000  837.845
 63.00  1754.651  127.195    0.000  127.195      398.584  744.164    0.000  744.164      160.649 1131.394    0.000 1131.394
 64.00  1658.338  155.321    0.000  155.321      323.752  762.843    0.000  762.843       60.319 1254.146    0.000 1254.146
 65.00  1755.287  122.793    0.000  122.793      329.512  824.529    0.000  824.529       50.065 1117.622    0.000 1117.622
 66.00  1702.852  108.277    0.000  108.277      361.164  767.814    0.000  767.814       69.670 1360.310    0.000 1360.310
 67.00  1664.502  120.182    0.000  120.182      369.981  735.672    0.000  735.672       49.764 1238.163    0.000 1238.163
 68.00  1524.490  143.443    0.000  143.443      339.930  760.330    0.000  760.330      179.552 1168.290    0.000 1168.290
 69.00  1483.297  185.693    0.000  185.693      365.523  735.086    0.000  735.086      318.891 1028.853    0.000 1028.853
 70.00  1472.439  140.121    0.000  140.121      391.596  618.397    0.000  618.397      369.558 1010.655    0.000 1010.655
 71.00  1541.827  171.052    0.000  171.052      405.387  694.310    0.000  694.310      329.245 1028.250    0.000 1028.250
 72.00  1507.626  158.624    0.000  158.624      412.559  708.194    0.000  708.194      279.581 1231.227    0.000 1231.227
 73.00  1583.317  178.728    0.000  178.728      399.469  613.888    0.000  613.888      329.145  990.150    0.000  990.150
 74.00  1496.213  188.685    0.000  188.685      358.864  810.595    0.000  810.595      278.779 1289.429    0.000 1289.429
 75.00  1525.038  199.121    0.000  199.121      391.376  794.121    0.000  794.121      439.027 1166.881    0.000 1166.881
 76.00  1523.414  195.589    0.000  195.589      386.233  670.539    0.000  670.539      169.198 1192.624    0.000 1192.624
 77.00  1520.584  202.751    0.000  202.751      364.574  725.217    0.000  725.217      139.440 1311.449    0.000 1311.449
 78.00  1598.794  199.144    0.000  199.144      364.530  826.767    0.000  826.767      129.587 1157.637    0.000 1157.637
 79.00  1718.696  113.491    0.000  113.491      477.245  653.063    0.000  653.063      219.463 1218.259    0.000 1218.259
 80.00  1547.360  143.330    0.000  143.330      252.601  818.504    0.000  818.504       10.053 1300.894    0.000 1300.894
 81.00  1629.568  150.795    0.000  150.795      383.423  843.759    0.000  843.759       79.723 1572.733    0.000 1572.733
 82.00  1645.529  136.367    0.000  136.367      359.701  822.067    0.000  822.067      139.339 1330.051    0.000 1330.051
 83.00  1729.384  145.013    0.000  145.013      348.935  921.717    0.000  921.717        9.953 1447.174    0.000 1447.174
 84.00  1702.807  129.867    0.000  129.867      362.189  849.164    0.000  849.164      140.643 1285.713    0.000 1285.713
 85.00  1693.701  162.373    0.000  162.373      317.787  878.561    0.000  878.561      249.923  955.154    0.000  955.154
 86.00  1617.125  182.078    0.000  182.078      288.875  835.474    0.000  835.474      129.587 1257.163    0.000 1257.163
 87.00  1700.396  155.590    0.000  155.590      351.348  745.633    0.000  745.633      268.726  852.012    0.000  852.012
 88.00  1693.474  129.816    0.000  129.816      350.941  634.694    0.000  634.694      201.062  715.787    0.000  715.787
 89.00  1668.076  186.908    0.000  186.908      424.756  643.641    0.000  643.641      268.826  792.396    0.000  792.396
 90.00  1639.278  135.773    0.000  135.773      335.174  668.409    0.000  668.409      199.758  976.372    0.000  976.372
 91.00  1471.082  226.545    0.000  226.545      342.440  637.938    0.000  637.938      189.304  742.329    0.000  742.329
 92.00  1496.492  184.313    0.000  184.313      332.674  560.689    0.000  560.689      218.962  604.302    0.000  604.302
 93.00  1464.438  209.235    0.000  209.235      294.283  672.392    0.000  672.392      129.387  622.900    0.000  622.900
 94.00  1444.280  174.382    0.000  174.382      228.706  605.429    0.000  605.429      238.868  684.127    0.000  684.127
 95.00  1699.521  186.304    0.000  186.304      381.511  651.650    0.000  651.650      229.316  816.727    0.000  816.727
 96.00  1657.254  176.624    0.000  176.624      280.653  621.429    0.000  621.429      140.443  652.959    0.000  652.959
 97.00  1705.222  206.467    0.000  206.467      380.943  590.560    0.000  590.560      210.614  676.181    0.000  676.181
 98.00  1722.260  226.340    0.000  226.340      323.886  591.344    0.000  591.344       59.917  572.231    0.000  572.231
 99.00  1698.252  181.970    0.000  181.970      256.491  685.980    0.000  685.980       79.823  745.151    0.000  745.151
100.00  1647.546  163.832    0.000  163.832      369.891  774.475    0.000  774.475      249.623 1114.509    0.000 1114.509
101.00  1564.809  181.543    0.000  181.543      449.868  789.584    0.000  789.584      269.227 1122.347    0.000 1122.347
102.00  1429.566  273.068    0.000  273.068      503.642  694.710    0.000  694.710      359.806  866.890    0.000  866.890
103.00  1473.936  288.130    0.000  288.130      349.392  807.029    0.000  807.029      239.870 1099.828    0.000 1099.828
104.00  1473.378  172.155    0.000  172.155      307.972  754.365    0.000  754.365      100.531 1171.706    0.000 1171.706
105.00  1575.336  194.155    0.000  194.155      270.451  790.248    0.000  790.248      100.531  999.495    0.000  999.495
106.00  1477.925  187.470    0.000  187.470      343.419  592.451    0.000  592.451      180.855  827.583    0.000  827.583
107.00  1580.885  167.910    0.000  167.910      308.583  622.591    0.000  622.591       89.575  787.776    0.000  787.776
108.00  1507.529  173.641    0.000  173.641      424.500  651.261    0.000  651.261      179.251  814.319    0.000  814.319
109.00  1606.193  182.956    0.000  182.956      213.042  853.116    0.000  853.116        0.000 1081.030    0.000 1081.030
110.00  1613.520  169.461    0.000  169.461      359.195  704.224    0.000  704.224      110.484 1109.476    0.000 1109.476
111.00  1619.185  196.839    0.000  196.839      421.547  712.731    0.000  712.731      220.466  953.450    0.000  953.450
112.00  1667.696  152.017    0.000  152.017      325.876  880.052    0.000  880.052      170.201 1136.022    0.000 1136.022
113.00  1549.813  152.651    0.000  152.651      300.465  838.328    0.000  838.328       79.723 1127.978    0.000 1127.978
114.00  1711.342  198.464    0.000  198.464      398.636  806.364    0.000  806.364      209.210 1191.312    0.000 1191.312
115.00  1547.842  172.320    0.000  172.320      358.730  770.445    0.000  770.445       99.829  893.934    0.000  893.934
116.00  1612.060  166.525    0.000  166.525      305.828  746.507    0.000  746.507       79.623  982.312    0.000  982.312
117.00  1526.026  206.767    0.000  206.767      346.899  819.122    0.000  819.122       69.670 1162.563    0.000 1162.563
118.00  1447.203  217.021    0.000  217.021      274.999  724.057    0.000  724.057        9.953  902.589    0.000  902.589
119.00  1455.756  256.714    0.000  256.714      238.174  769.364    0.000  769.364       39.811  963.410    0.000  963.410
120.00  1482.046  247.369    0.000  247.369      227.875  808.952    0.000  808.952        9.953  989.044    0.000  989.044
121.00  1549.358  221.351    0.000  221.351      345.381  781.810    0.000  781.810       99.929 1315.475    0.000 1315.475
122.00  1540.513  219.321    0.000  219.321      348.309  762.092    0.000  762.092       90.378 1245.895    0.000 1245.895
123.00  1452.749  265.982    0.000  265.982      229.548  752.843    0.000  752.843       30.159  908.812    0.000  908.812
124.00  1665.752  155.401    0.000  155.401      320.812  807.188    0.000  807.188       50.065 1177.032    0.000 1177.032
125.00  1727.509  160.688    0.000  160.688      315.665  723.617    0.000  723.617       10.053 1041.617    0.000 1041.617
126.00  1812.717  153.356    0.000  153.356      261.321  861.801    0.000  861.801       10.053 1161.655    0.000 1161.655
127.00  1805.724  192.316    0.000  192.316      309.912  874.718    0.000  874.718       80.425 1141.653    0.000 1141.653
128.00  1710.464  189.057    0.000  189.057      258.609  835.460    0.000  835.460       30.159  889.917    0.000  889.917
129.00  1615.054  204.801    0.000  204.801      326.780  775.668    0.000  775.668      109.882 1081.331    0.000 1081.331
130.00  1624.470  148.040    0.000  148.040      338.756  801.355    0.000  801.355       39.912 1090.280    0.000 1090.280
131.00  1568.313  239.279    0.000  239.279      295.568  837.053    0.000  837.053        0.000  937.365    0.000  937.365
132.00  1619.638  207.523    0.000  207.523      270.668  801.602    0.000  801.602        0.000 1177.135    0.000 1177.135
133.00  1529.284  242.209    0.000  242.209      188.872  870.908    0.000  870.908        0.000 1119.130    0.000 1119.130
134.00  1549.256  245.361    0.000  245.361      242.350  826.983    0.000  826.983        0.000 1089.468    0.000 1089.468
135.00  1561.139  199.473    0.000  199.473      192.373  795.915    0.000  795.915        0.000  977.681    0.000  977.681
136.00  1650.615  212.508    0.000  212.508      410.576  733.051    0.000  733.051       69.670 1191.109    0.000 1191.109
137.00  1687.334  242.179    0.000  242.179      377.888  887.691    0.000  887.691      120.035 1383.425    0.000 1383.425
138.00  1604.501  214.606    0.000  214.606      359.648  806.077    0.000  806.077       49.764 1272.343    0.000 1272.343
139.00  1647.276  200.852    0.000  200.852      249.313  863.264    0.000  863.264        0.000 1213.730    0.000 1213.730
140.00  1599.777  226.510    0.000  226.510      159.086  933.740    0.000  933.740        0.000 1232.529    0.000 1232.529
141.00  1699.897  212.078    0.000  212.078      212.610 1014.399    0.000 1014.399        0.000 1341.400    0.000 1341.400
142.00  1601.558  170.457    0.000  170.457      151.048  958.173    0.000  958.173        0.000 1235.250    0.000 1235.250
143.00  1531.245  276.982    0.000  276.982      197.261  962.183    0.000  962.183       20.106 1173.114    0.000 1173.114
144.00  1504.493  211.809    0.000  211.809      153.944  911.044    0.000  911.044        0.000 1046.643    0.000 1046.643
145.00  1622.618  240.713    0.000  240.713      198.776  933.862    0.000  933.862       20.106 1168.389    0.000 1168.389
146.00  1579.483  270.458    0.000  270.458      244.165 1039.128    0.000 1039.128       70.372 1574.339    0.000 1574.339
147.00  1358.197  280.215    0.000  280.215      157.530  879.119    0.000  879.119        0.000 1117.717    0.000 1117.717
148.00  1498.509  260.059    0.000  260.059      172.019  857.003    0.000  857.003       29.858 1068.059    0.000 1068.059
149.00  1410.911  263.644    0.000  263.644      231.326  779.859    0.000  779.859        0.000 1117.015    0.000 1117.015
150.00  1612.177  278.050    0.000  278.050      223.805  922.577    0.000  922.577       20.106 1327.734    0.000 1327.734
151.00  1480.873  279.535    0.000  279.535      174.521  923.914    0.000  923.914        0.000 1118.423    0.000 1118.423
152.00  1631.771  294.428    0.000  294.428      159.736 1127.547    0.000 1127.547        0.000 1502.057    0.000 1502.057
153.00  1540.910  272.001    0.000  272.001      233.143  939.257    0.000  939.257        0.000 1354.674    0.000 1354.674
154.00  1538.039  302.535    0.000  302.535      284.285  999.605    0.000  999.605       60.218 1523.066    0.000 1523.066
155.00  1615.277  346.219    0.000  346.219      265.301 1091.403    0.000 1091.403       30.159 1371.772    0.000 1371.772
156.00  1601.972  270.898    0.000  270.898      294.929 1093.294    0.000 1093.294      119.434 1410.576    0.000 1410.576
157.00  1636.905  264.907    0.000  264.907      277.683  955.958    0.000  955.958      228.915 1127.877    0.000 1127.877
158.00  1520.539  232.031    0.000  232.031      213.490  935.903    0.000  935.903        0.000 1133.406    0.000 1133.406
159.00  1534.371  237.881    0.000  237.881      228.174  924.958    0.000  924.958       99.729 1157.430    0.000 1157.430
160.00  1665.906  233.241    0.000  233.241      288.986 1024.865    0.000 1024.865       20.106 1513.618    0.000 1513.618
161.00  1552.541  221.793    0.000  221.793      255.976  856.257    0.000  856.257       20.006 1169.898    0.000 1169.898
162.00  1565.407  234.396    0.000  234.396      253.467  902.986    0.000  902.986       49.764 1357.491    0.000 1357.491
163.00  1634.771  282.166    0.000  282.166      389.851  953.012    0.000  953.012      170.301 1570.719    0.000 1570.719
164.00  1540.858  254.695    0.000  254.695      351.511  950.920    0.000  950.920       69.670 1458.824    0.000 1458.824
165.00  1679.876  294.640    0.000  294.640      425.216  977.349    0.000  977.349      239.570 1642.398    0.000 1642.398
166.00  1559.266  309.300    0.000  309.300      315.078  985.608    0.000  985.608       10.053 1467.179    0.000 1467.179
167.00  1691.494  343.610    0.000  343.610      320.327  973.456    0.000  973.456      130.690 1402.030    0.000 1402.030
168.00  1654.168  236.590    0.000  236.590      302.041  942.493    0.000  942.493      211.115 1251.529    0.000 1251.529
169.00  1707.268  249.925    0.000  249.925      338.287 1013.615    0.000 1013.615      149.493 1292.752    0.000 1292.752
170.00  1483.433  238.703    0.000  238.703      343.639  923.807    0.000  923.807      150.195 1589.323    0.000 1589.323
171.00  1525.316  274.371    0.000  274.371      289.347  936.862    0.000  936.862       50.165 1457.128    0.000 1457.128
172.00  1547.937  351.887    0.000  351.887      309.924  969.113    0.000  969.113      130.690 1299.290    0.000 1299.290
173.00  1428.355  427.582    0.000  427.582      334.337  925.914    0.000  925.914      291.540 1291.145    0.000 1291.145
174.00  1452.772  395.252    0.000  395.252      371.444  893.675    0.000  893.675      130.491 1308.542    0.000 1308.542
175.00  1472.340  353.120    0.000  353.120      403.742  979.228    0.000  979.228       80.324 1642.909    0.000 1642.909
176.00  1482.581  366.552    0.000  366.552      332.397  980.988    0.000  980.988      150.796 1391.675    0.000 1391.675
177.00  1398.255  419.812    0.000  419.812      252.119  894.620    0.000  894.620      150.796 1298.987    0.000 1298.987
178.00  1444.921  451.920    0.000  451.920      362.889  893.607    0.000  893.607      239.369 1157.236    0.000 1157.236
179.00  1516.465  413.991    0.000  413.991      427.779  927.770    0.000  927.770      329.446 1199.058    0.000 1199.058
180.00  1558.649  347.171    0.000  347.171      358.257  865.986    0.000  865.986      259.676 1019.298    0.000 1019.298
181.00  1523.805  439.312    0.000  439.312      404.822  832.225    0.000  832.225      288.632 1040.614    0.000 1040.614
182.00  1548.882  371.525    0.000  371.525      464.312  840.345    0.000  840.345      378.809 1138.431    0.000 1138.431
183.00  1566.318  372.958    0.000  372.958      436.171  822.330    0.000  822.330      288.632 1066.057    0.000 1066.057
184.00  1482.979  385.769    0.000  385.769      377.630  863.862    0.000  863.862      169.198 1210.312    0.000 1210.312
185.00  1488.525  379.277    0.000  379.277      350.041  870.763    0.000  870.763      219.764 1160.856    0.000 1160.856
186.00  1551.169  348.280    0.000  348.280      351.513  792.512    0.000  792.512      110.384 1436.617    0.000 1436.617
187.00  1443.641  341.720    0.000  341.720      288.822  771.029    0.000  771.029      120.637 1290.345    0.000 1290.345
188.00  1557.062  237.538    0.000  237.538      295.485  794.497    0.000  794.497      269.227  965.218    0.000  965.218
189.00  1639.756  246.430    0.000  246.430      392.838  748.796    0.000  748.796      110.384 1149.291    0.000 1149.291
190.00  1538.375  259.933    0.000  259.933      460.797  664.748    0.000  664.748       90.177 1058.409    0.000 1058.409
191.00  1581.646  328.940    0.000  328.940      360.188  785.935    0.000  785.935      140.743 1069.465    0.000 1069.465
192.00  1356.108  375.821    0.000  375.821      255.669  731.772    0.000  731.772       50.065 1006.338    0.000 1006.338
193.00  1438.849  445.519    0.000  445.519      200.550  851.768    0.000  851.768       40.212 1017.901    0.000 1017.901
194.00  1640.104  267.839    0.000  267.839      331.495  847.630    0.000  847.630      120.637  979.094    0.000  979.094
195.00  1549.373  211.135    0.000  211.135      334.535  753.642    0.000  753.642       59.917 1361.119    0.000 1361.119
196.00  1589.975  200.425    0.000  200.425      435.674  673.787    0.000  673.787      180.956 1130.393    0.000 1130.393
197.00  1654.169  171.713    0.000  171.713      429.754  662.848    0.000  662.848      130.690 1259.677    0.000 1259.677
198.00  1747.852  147.969    0.000  147.969      464.988  863.694    0.000  863.694      181.057 1293.150    0.000 1293.150
199.00  1799.175  188.429    0.000  188.429      397.027 1013.499    0.000 1013.499      180.855 1382.729    0.000 1382.729
200.00  1570.363  178.569    0.000  178.569      327.221  779.320    0.000  779.320      129.687 1039.209    0.000 1039.209
201.00  1528.069  239.958    0.000  239.958      288.084  904.469    0.000  904.469      120.637 1059.116    0.000 1059.116
202.00  1642.646  189.705    0.000  189.705      375.926  922.016    0.000  922.016      291.540 1301.094    0.000 1301.094
203.00  1655.418  194.907    0.000  194.907      252.811 1062.342    0.000 1062.342      180.956 1251.128    0.000 1251.128
204.00  1663.060  253.165    0.000  253.165      372.335  976.774    0.000  976.774      311.646 1320.085    0.000 1320.085
205.00  1667.705  242.916    0.000  242.916      418.882  921.097    0.000  921.097      150.094 1359.702    0.000 1359.702
206.00  1648.246  244.088    0.000  244.088      314.723  964.733    0.000  964.733       90.478 1379.211    0.000 1379.211
207.00  1589.380  271.358    0.000  271.358      255.543  961.702    0.000  961.702      159.446  999.093    0.000  999.093
208.00  1450.052  269.892    0.000  269.892      303.317  881.892    0.000  881.892      318.891  877.850    0.000  877.850
209.00  1703.007  236.403    0.000  236.403      570.013  800.318    0.000  800.318      482.655 1220.871    0.000 1220.871
210.00  1536.768  286.925    0.000  286.925      352.300  919.640    0.000  919.640       99.528 1119.532    0.000 1119.532
211.00  1465.611  370.861    0.000  370.861      380.949  795.125    0.000  795.125      221.168 1020.104    0.000 1020.104
212.00  1509.384  317.363    0.000  317.363      266.654  909.350    0.000  909.350       69.870 1240.575    0.000 1240.575
213.00  1611.040  265.211    0.000  265.211      336.500  849.344    0.000  849.344      241.274 1039.504    0.000 1039.504
214.00  1659.753  265.206    0.000  265.206      409.216  980.547    0.000  980.547      251.327 1434.798    0.000 1434.798
215.00  1605.117  208.491    0.000  208.491      286.020  984.746    0.000  984.746      210.313 1398.509    0.000 1398.509
216.00  1641.704  203.249    0.000  203.249      249.789 1052.496    0.000 1052.496      120.637 1490.999    0.000 1490.999
217.00  1691.503  213.260    0.000  213.260      479.250  823.684    0.000  823.684      180.956 1268.626    0.000 1268.626
218.00  1704.726  156.233    0.000  156.233      310.955  897.427    0.000  897.427      170.903 1201.568    0.000 1201.568
219.00  1792.344  189.402    0.000  189.402      367.081 1028.365    0.000 1028.365      129.387 1313.263    0.000 1313.263
220.00  1657.193  171.906    0.000  171.906      357.961  830.770    0.000  830.770      120.136 1131.299    0.000 1131.299
221.00  1630.865  240.408    0.000  240.408      383.679  859.647    0.000  859.647       80.224 1320.599    0.000 1320.599
222.00  1615.594  189.693    0.000  189.693      247.980 1016.797    0.000 1016.797        0.000 1407.663    0.000 1407.663
223.00  1567.978  157.476    0.000  157.476      249.528  952.508    0.000  952.508       60.319 1240.172    0.000 1240.172
224.00  1679.566  165.717    0.000  165.717      275.685  953.722    0.000  953.722       60.319 1240.872    0.000 1240.872
225.00  1617.022  164.901    0.000  164.901      274.916  853.894    0.000  853.894        0.000 1119.129    0.000 1119.129
226.00  1615.511  198.297    0.000  198.297      410.168  825.843    0.000  825.843      201.062 1410.071    0.000 1410.071
227.00  1628.171  169.540    0.000  169.540      419.743  819.093    0.000  819.093      110.083 1348.549    0.000 1348.549
228.00  1651.441  206.823    0.000  206.823      421.805  780.309    0.000  780.309       70.271 1193.120    0.000 1193.120
229.00  1555.186  307.086    0.000  307.086      348.613  803.481    0.000  803.481      140.643 1141.950    0.000 1141.950
230.00  1554.361  246.464    0.000  246.464      423.282  867.161    0.000  867.161      212.324 1201.265    0.000 1201.265
231.00  1595.516  218.403    0.000  218.403      443.322  800.243    0.000  800.243      241.778 1351.962    0.000 1351.962
232.00  1686.295  217.080    0.000  217.080      329.330  983.676    0.000  983.676        9.953 1242.786    0.000 1242.786
233.00  1644.378  217.689    0.000  217.689      277.319  982.927    0.000  982.927        0.000 1323.915    0.000 1323.915
234.00  1611.426  164.512    0.000  164.512      245.668  953.400    0.000  953.400      100.531 1312.055    0.000 1312.055
235.00  1649.257  206.995    0.000  206.995      339.723  905.590    0.000  905.590      160.652 1133.105    0.000 1133.105
236.00  1702.999  125.916    0.000  125.916      323.204  980.289    0.000  980.289       30.059 1441.738    0.000 1441.738
237.00  1731.817  232.601    0.000  232.601      439.439  944.965    0.000  944.965      241.378 1443.141    0.000 1443.141
238.00  1661.388  196.495    0.000  196.495      480.938  918.766    0.000  918.766      271.938 1373.673    0.000 1373.673
239.00  1643.574  200.675    0.000  200.675      315.228  982.577    0.000  982.577      140.743 1569.713    0.000 1569.713
240.00  1781.941  220.980    0.000  220.980      403.640  973.481    0.000  973.481      191.009 1242.379    0.000 1242.379
241.00  1523.355  259.742    0.000  259.742      387.939  932.077    0.000  932.077      231.624 1492.301    0.000 1492.301
242.00  1565.957  227.310    0.000  227.310      432.647  868.185    0.000  868.185      301.593 1330.048    0.000 1330.048
243.00  1699.252  182.756    0.000  182.756      351.980  876.800    0.000  876.800      120.940 1281.593    0.000 1281.593
244.00  1669.577  210.490    0.000  210.490      351.110  896.079    0.000  896.079      180.956 1380.315    0.000 1380.315
245.00  1647.462  190.650    0.000  190.650      406.755  736.301    0.000  736.301      272.139 1158.543    0.000 1158.543
246.00  1666.475  167.203    0.000  167.203      401.864  746.843    0.000  746.843      261.481 1188.703    0.000 1188.703
247.00  1690.615  176.690    0.000  176.690      522.221  723.760    0.000  723.760      271.736 1328.946    0.000 1328.946
248.00  1735.313  173.823    0.000  173.823      433.920  785.408    0.000  785.408      110.184 1090.987    0.000 1090.987
249.00  1648.107  172.884    0.000  172.884      322.198  820.380    0.000  820.380       29.959 1308.433    0.000 1308.433
250.00  1647.815  180.056    0.000  180.056      336.297  800.451    0.000  800.451      228.915 1251.936    0.000 1251.936
251.00  1582.365  214.431    0.000  214.431      311.780  857.418    0.000  857.418       10.053 1223.283    0.000 1223.283
252.00  1532.457  284.622    0.000  284.622      274.174  885.558    0.000  885.558       29.858 1327.337    0.000 1327.337
253.00  1672.506  225.039    0.000  225.039      434.690  808.482    0.000  808.482      179.151 1379.009    0.000 1379.009
254.00  1607.196  336.660    0.000  336.660      392.375  825.155    0.000  825.155      159.546 1138.336    0.000 1138.336
255.00  1506.386  327.730    0.000  327.730      305.078  806.144    0.000  806.144      170.903 1301.099    0.000 1301.099
256.00  1585.425  340.983    0.000  340.983      348.699  747.000    0.000  747.000      100.833 1071.282    0.000 1071.282
257.00  1746.290  233.858    0.000  233.858      324.543  849.810    0.000  849.810      129.387 1459.942    0.000 1459.942
258.00  1715.844  209.769    0.000  209.769      420.983  831.133    0.000  831.133      202.070 1139.746    0.000 1139.746
259.00  1672.348  270.346    0.000  270.346      373.691  799.490    0.000  799.490       70.674 1311.957    0.000 1311.957
260.00  1617.354  232.224    0.000  232.224      330.333  865.828    0.000  865.828      160.651 1190.212    0.000 1190.212
261.00  1624.444  232.059    0.000  232.059      403.828  955.169    0.000  955.169      338.496 1315.976    0.000 1315.976
262.00  1730.591  301.966    0.000  301.966      432.052  799.065    0.000  799.065      290.940 1303.612    0.000 1303.612
263.00  1522.911  312.131    0.000  312.131      301.579  871.605    0.000  871.605       40.212 1251.532    0.000 1251.532
264.00  1532.892  306.393    0.000  306.393      385.893  806.541    0.000  806.541      219.565 1209.717    0.000 1209.717
265.00  1594.910  205.174    0.000  205.174      289.127  826.290    0.000  826.290      130.189 1180.157    0.000 1180.157
266.00  1629.510  216.579    0.000  216.579      289.566  902.806    0.000  902.806       29.858 1410.677    0.000 1410.677
267.00  1589.057  183.230    0.000  183.230      286.749  819.330    0.000  819.330      140.041 1065.849    0.000 1065.849
268.00  1686.092  187.011    0.000  187.011      268.805  789.498    0.000  789.498      221.168 1004.022    0.000 1004.022
269.00  1566.282  208.766    0.000  208.766      380.389  834.117    0.000  834.117      211.216 1207.100    0.000 1207.100
270.00  1580.788  296.090    0.000  296.090      266.259  855.731    0.000  855.731       40.313 1139.542    0.000 1139.542
271.00  1679.115  232.470    0.000  232.470      304.352  840.645    0.000  840.645       40.616 1200.566    0.000 1200.566
272.00  1754.460  249.640    0.000  249.640      524.887  796.191    0.000  796.191      620.995 1320.601    0.000 1320.601
273.00  1642.608  215.525    0.000  215.525      368.888  835.763    0.000  835.763      259.876 1193.629    0.000 1193.629
274.00  1845.536  184.549    0.000  184.549      417.789  815.863    0.000  815.863      429.074 1361.112    0.000 1361.112
275.00  1602.759  245.099    0.000  245.099      425.697  836.281    0.000  836.281      500.449 1415.402    0.000 1415.402
276.00  1647.680  217.161    0.000  217.161      417.139  890.539    0.000  890.539      349.051 1265.608    0.000 1265.608
277.00  1548.243  245.320    0.000  245.320      272.547  942.155    0.000  942.155       69.670 1314.870    0.000 1314.870
278.00  1567.519  239.459    0.000  239.459      311.055  820.500    0.000  820.500      129.387 1326.535    0.000 1326.535
279.00  1549.650  258.904    0.000  258.904      328.480  851.836    0.000  851.836      228.915 1262.187    0.000 1262.187
280.00  1713.886  243.153    0.000  243.153      395.695  831.699    0.000  831.699      320.295 1275.864    0.000 1275.864
281.00  1613.735  235.025    0.000  235.025      468.894  766.021    0.000  766.021      458.732 1246.512    0.000 1246.512
282.00  1560.739  291.292    0.000  291.292      592.238  617.276    0.000  617.276      591.534 1038.610    0.000 1038.610
283.00  1650.909  195.162    0.000  195.162      464.653  719.384    0.000  719.384      320.398 1373.781    0.000 1373.781
284.00  1588.632  245.401    0.000  245.401      420.473  693.233    0.000  693.233      329.747 1050.071    0.000 1050.071
285.00  1546.745  245.587    0.000  245.587      414.328  745.498    0.000  745.498      419.823 1039.413    0.000 1039.413
286.00  1667.182  111.061    0.000  111.061      435.949  783.362    0.000  783.362      270.231 1142.556    0.000 1142.556
287.00  1718.428  161.426    0.000  161.426      405.906  839.957    0.000  839.957      139.339 1432.893    0.000 1432.893
288.00  1827.925  148.207    0.000  148.207      458.592  820.110    0.000  820.110      430.578 1140.746    0.000 1140.746
289.00  1737.390  176.346    0.000  176.346      438.030  743.723    0.000  743.723      420.227 1121.648    0.000 1121.648
290.00  1828.595  191.616    0.000  191.616      548.086  780.683    0.000  780.683      564.185 1060.419    0.000 1060.419
291.00  1803.969  177.678    0.000  177.678      581.637  733.868    0.000  733.868      462.550 1157.138    0.000 1157.138
292.00  1693.983  194.628    0.000  194.628      519.544  658.381    0.000  658.381      392.272 1232.026    0.000 1232.026
293.00  1596.139  188.106    0.000  188.106      493.805  715.238    0.000  715.238      420.128  936.671    0.000  936.671
294.00  1720.548  157.336    0.000  157.336      470.801  781.853    0.000  781.853      470.896 1048.463    0.000 1048.463
295.00  1529.254  200.502    0.000  200.502      297.523  768.665    0.000  768.665       59.717 1091.887    0.000 1091.887
296.00  1637.135  201.460    0.000  201.460      332.741  749.689    0.000  749.689      241.274  996.988    0.000  996.988
297.00  1594.205  212.774    0.000  212.774      317.608  776.493    0.000  776.493      201.062 1050.668    0.000 1050.668
298.00  1660.936  194.192    0.000  194.192      393.980  773.899    0.000  773.899      309.240 1257.974    0.000 1257.974
299.00  1788.695  125.701    0.000  125.701      409.022  769.618    0.000  769.618      201.469  979.797    0.000  979.797
300.00  1661.212  193.535    0.000  193.535      520.252  628.724    0.000  628.724      421.535 1149.496    0.000 1149.496
301.00  1630.860  197.842    0.000  197.842      431.698  680.654    0.000  680.654      211.619 1098.724    0.000 1098.724
302.00  1838.385  190.410    0.000  190.410      560.788  659.117    0.000  659.117      473.403  938.679    0.000  938.679
303.00  1626.021  229.407    0.000  229.407      556.303  644.543    0.000  644.543      461.643 1038.809    0.000 1038.809
304.00  1649.139  275.037    0.000  275.037      343.048  928.272    0.000  928.272      119.434 1427.166    0.000 1427.166
305.00  1609.774  228.194    0.000  228.194      458.348  781.553    0.000  781.553      209.411 1577.167    0.000 1577.167
306.00  1668.028  209.183    0.000  209.183      424.180  748.307    0.000  748.307      261.683 1201.471    0.000 1201.471
307.00  1679.437  218.145    0.000  218.145      551.725  674.983    0.000  674.983      560.169 1048.764    0.000 1048.764
308.00  1665.196  176.825    0.000  176.825      460.077  795.704    0.000  795.704      328.543 1241.685    0.000 1241.685
309.00  1691.765  187.708    0.000  187.708      501.274  746.504    0.000  746.504      498.744 1432.798    0.000 1432.798
310.00  1640.059  179.460    0.000  179.460      485.218  776.033    0.000  776.033      420.024 1200.163    0.000 1200.163
311.00  1740.136  194.155    0.000  194.155      495.137  799.645    0.000  799.645      270.335 1293.962    0.000 1293.962
312.00  1676.073  172.943    0.000  172.943      500.154  763.072    0.000  763.072      318.490 1242.791    0.000 1242.791
313.00  1678.836  217.844    0.000  217.844      525.613  787.879    0.000  787.879      388.160 1631.651    0.000 1631.651
314.00  1635.340  222.915    0.000  222.915      441.245  868.723    0.000  868.723      281.487 1325.626    0.000 1325.626
315.00  1652.366  234.410    0.000  234.410      483.673  795.191    0.000  795.191      400.219 1370.169    0.000 1370.169
316.00  1619.969  285.281    0.000  285.281      398.081  823.083    0.000  823.083      281.190 1304.220    0.000 1304.220
317.00  1538.359  244.212    0.000  244.212      297.346  919.309    0.000  919.309      129.888 1472.104    0.000 1472.104
318.00  1655.268  189.808    0.000  189.808      376.514  786.074    0.000  786.074      318.490 1060.325    0.000 1060.325
319.00  1553.511  232.634    0.000  232.634      518.003  814.424    0.000  814.424      289.033 1390.573    0.000 1390.573
320.00  1650.273  189.967    0.000  189.967      588.472  710.787    0.000  710.787      541.469 1257.266    0.000 1257.266
321.00  1616.919  237.335    0.000  237.335      389.253  915.500    0.000  915.500      169.499 1617.775    0.000 1617.775
322.00  1606.130  210.246    0.000  210.246      440.222  843.691    0.000  843.691      399.918 1356.487    0.000 1356.487
323.00  1742.495  203.501    0.000  203.501      539.741  851.136    0.000  851.136      389.764 1458.733    0.000 1458.733
324.00  1660.999  178.348    0.000  178.348      312.681  875.694    0.000  875.694      201.062 1249.925    0.000 1249.925
325.00  1709.890  204.667    0.000  204.667      379.474  820.313    0.000  820.313      331.954  970.148    0.000  970.148
326.00  1680.087  223.867    0.000  223.867      401.045  816.503    0.000  816.503      221.269 1249.425    0.000 1249.425
327.00  1591.201  218.662    0.000  218.662      321.032  755.838    0.000  755.838      271.133  823.263    0.000  823.263
328.00  1571.618  208.292    0.000  208.292      393.923  894.056    0.000  894.056      420.425 1211.927    0.000 1211.927
329.00  1735.485  209.929    0.000  209.929      442.684  805.667    0.000  805.667      550.514 1244.592    0.000 1244.592
330.00  1682.299  198.966    0.000  198.966      323.031  892.799    0.000  892.799      239.168 1151.101    0.000 1151.101
331.00  1687.028  211.494    0.000  211.494      423.757  762.102    0.000  762.102      469.888  928.416    0.000  928.416
332.00  1737.702  231.851    0.000  231.851      395.914  810.615    0.000  810.615      369.859 1060.220    0.000 1060.220
333.00  1630.413  233.650    0.000  233.650      403.740  819.721    0.000  819.721      309.039  947.617    0.000  947.617
334.00  1689.352  163.598    0.000  163.598      373.471  695.009    0.000  695.009      350.555 1108.169    0.000 1108.169
335.00  1784.045  179.125    0.000  179.125      453.798  871.913    0.000  871.913      380.313 1191.308    0.000 1191.308
336.00  1627.302  185.741    0.000  185.741      419.995  827.479    0.000  827.479      329.446 1176.534    0.000 1176.534
337.00  1663.656  203.904    0.000  203.904      492.244  787.169    0.000  787.169      308.738 1489.793    0.000 1489.793
338.00  1690.037  178.496    0.000  178.496      348.967  913.104    0.000  913.104      298.785 1160.149    0.000 1160.149
339.00  1651.731  177.865    0.000  177.865      350.692  894.204    0.000  894.204      159.245 1254.849    0.000 1254.849
340.00  1689.848  195.812    0.000  195.812      457.134  793.288    0.000  793.288      339.198 1329.641    0.000 1329.641
341.00  1588.522  190.998    0.000  190.998      336.988  861.299    0.000  861.299      308.738 1194.126    0.000 1194.126
342.00  1618.168  168.207    0.000  168.207      357.268  787.170    0.000  787.170      238.968 1197.447    0.000 1197.447
343.00  1699.150  193.677    0.000  193.677      443.393  842.494    0.000  842.494      328.744 1254.149    0.000 1254.149
344.00  1693.542  169.608    0.000  169.608      383.151  777.742    0.000  777.742      311.646 1318.086    0.000 1318.086
345.00  1639.375  156.149    0.000  156.149      392.149  781.287    0.000  781.287      260.979 1034.081    0.000 1034.081
346.00  1660.986  174.518    0.000  174.518      372.296  815.814    0.000  815.814      281.487 1007.535    0.000 1007.535
347.00  1693.160  166.409    0.000  166.409      326.362  767.654    0.000  767.654       39.811 1261.082    0.000 1261.082
348.00  1731.823  195.193    0.000  195.193      360.366  870.166    0.000  870.166      270.631 1117.419    0.000 1117.419
349.00  1682.224  248.869    0.000  248.869      408.184  882.148    0.000  882.148      140.041 1530.006    0.000 1530.006
350.00  1625.882  302.082    0.000  302.082      498.659  773.194    0.000  773.194      462.342 1184.978    0.000 1184.978
351.00  1798.626  229.141    0.000  229.141      464.209  819.663    0.000  819.663      301.593 1101.333    0.000 1101.333
352.00  1604.149  248.710    0.000  248.710      504.684  801.593    0.000  801.593      419.623 1198.043    0.000 1198.043
353.00  1630.936  290.958    0.000  290.958      466.835  772.457    0.000  772.457      472.496  894.840    0.000  894.840
354.00  1717.202  180.433    0.000  180.433      569.644  722.527    0.000  722.527      301.393 1137.220    0.000 1137.220
355.00  1646.458  163.931    0.000  163.931      435.259  762.823    0.000  762.823      159.747  927.015    0.000  927.015
356.00  1488.270  231.277    0.000  231.277      220.993  771.375    0.000  771.375      180.956  806.072    0.000  806.072
357.00  1646.802  252.988    0.000  252.988      342.133  833.926    0.000  833.926      151.300 1018.900    0.000 1018.900
358.00  1689.711  209.371    0.000  209.371      418.136  801.948    0.000  801.948      110.886 1292.051    0.000 1292.051
359.00  1651.691  226.007    0.000  226.007      317.663  697.840    0.000  697.840      109.982  977.880    0.000  977.880
360.00  1706.734  210.588    0.000  210.588      495.960  709.220    0.000  709.220      329.345 1048.257    0.000 1048.257
361.00  1847.840  195.782    0.000  195.782      475.284  692.746    0.000  692.746      461.640  836.034    0.000  836.034
362.00  1782.263  167.804    0.000  167.804      548.203  750.460    0.000  750.460      412.177 1256.760    0.000 1256.760
363.00  1708.440  136.138    0.000  136.138      499.635  758.451    0.000  758.451      379.410 1050.571    0.000 1050.571
364.00  1811.342  174.897    0.000  174.897      604.681  754.575    0.000  754.575      639.989 1265.710    0.000 1265.710
365.00  1862.917  203.898    0.000  203.898      577.959  845.285    0.000  845.285      571.823 1539.049    0.000 1539.049
366.00  1796.555  188.553    0.000  188.553      478.324  746.774    0.000  746.774      348.349  895.648    0.000  895.648
367.00  1604.412  212.662    0.000  212.662      406.776  767.609    0.000  767.609      308.537 1008.944    0.000 1008.944
368.00  1652.312  255.580    0.000  255.580      423.546  793.870    0.000  793.870      378.708  946.620    0.000  946.620
369.00  1570.538  238.140    0.000  238.140      476.297  842.037    0.000  842.037      388.160  897.060    0.000  897.060
370.00  1551.240  276.722    0.000  276.722      326.756  853.686    0.000  853.686      209.009 1036.090    0.000 1036.090
371.00  1588.838  213.971    0.000  213.971      346.508  873.064    0.000  873.064      338.797  857.042    0.000  857.042
372.00  1625.199  208.391    0.000  208.391      412.290  838.451    0.000  838.451      341.304  966.925    0.000  966.925
373.00  1670.893  263.039    0.000  263.039      425.261  777.098    0.000  777.098      350.555 1266.909    0.000 1266.909
374.00  1703.455  163.531    0.000  163.531      346.248  844.754    0.000  844.754      249.021  929.227    0.000  929.227
375.00  1853.005  176.891    0.000  176.891      617.616  698.403    0.000  698.403      449.081  997.387    0.000  997.387
376.00  1719.359  158.733    0.000  158.733      533.042  788.418    0.000  788.418      350.555 1284.707    0.000 1284.707
377.00  1738.837  163.900    0.000  163.900      547.276  720.978    0.000  720.978      240.272 1011.764    0.000 1011.764
378.00  1707.859  186.803    0.000  186.803      401.676  869.176    0.000  869.176        0.000  983.313    0.000  983.313
379.00  1712.780  156.551    0.000  156.551      585.785  752.363    0.000  752.363      480.543 1137.829    0.000 1137.829
380.00  1570.352  195.515    0.000  195.515      450.248  783.142    0.000  783.142      411.375 1165.878    0.000 1165.878
381.00  1564.586  199.672    0.000  199.672      468.202  779.866    0.000  779.866      439.027 1157.035    0.000 1157.035
382.00  1638.061  192.503    0.000  192.503      523.281  641.202    0.000  641.202      498.744 1097.917    0.000 1097.917
383.00  1642.446  185.617    0.000  185.617      558.266  597.331    0.000  597.331      509.301  960.190    0.000  960.190
384.00  1620.460  158.375    0.000  158.375      505.733  564.866    0.000  564.866      218.962 1096.309    0.000 1096.309
385.00  1686.993  226.102    0.000  226.102      548.008  650.801    0.000  650.801      489.798  810.496    0.000  810.496
386.00  1637.122  186.858    0.000  186.858      544.088  589.936    0.000  589.936      399.721 1089.777    0.000 1089.777
387.00  1576.890  184.614    0.000  184.614      527.483  541.791    0.000  541.791      539.058  838.851    0.000  838.851
388.00  1819.341  206.374    0.000  206.374      581.006  659.242    0.000  659.242      478.438  946.620    0.000  946.620
389.00  1581.130  272.081    0.000  272.081      434.741  644.292    0.000  644.292      439.027  980.195    0.000  980.195
390.00  1608.584  282.185    0.000  282.185      548.108  523.190    0.000  523.190      538.054  886.900    0.000  886.900
391.00  1561.870  293.169    0.000  293.169      379.010  730.268    0.000  730.268      159.746  923.294    0.000  923.294
392.00  1505.519  245.835    0.000  245.835      362.972  693.744    0.000  693.744      100.531  921.182    0.000  921.182
393.00  1519.919  284.617    0.000  284.617      394.578  809.946    0.000  809.946      140.543 1211.824    0.000 1211.824
394.00  1556.760  298.988    0.000  298.988      431.973  757.345    0.000  757.345       69.770 1112.899    0.000 1112.899
395.00  1481.947  298.429    0.000  298.429      364.789  678.269    0.000  678.269      149.794 1212.023    0.000 1212.023
396.00  1583.056  256.557    0.000  256.557      327.911  839.173    0.000  839.173       70.271 1172.816    0.000 1172.816
397.00  1569.397  244.497    0.000  244.497      426.662  655.973    0.000  655.973      120.035 1148.693    0.000 1148.693
398.00  1534.716  221.709    0.000  221.709      352.299  730.892    0.000  730.892      140.041 1022.422    0.000 1022.422
399.00  1640.761  180.711    0.000  180.711      324.114  759.990    0.000  759.990      159.345 1034.386    0.000 1034.386
400.00  1576.542  172.513    0.000  172.513      374.215  723.628    0.000  723.628      219.965 1107.271    0.000 1107.271
401.00  1786.737  154.636    0.000  154.636      435.780  782.690    0.000  782.690      139.941 1244.601    0.000 1244.601
402.00  1724.895  172.673    0.000  172.673      518.653  661.058    0.000  661.058      349.853 1155.124    0.000 1155.124
403.00  1583.085  166.764    0.000  166.764      376.031  690.846    0.000  690.846      169.198  964.919    0.000  964.919
404.00  1627.775  196.215    0.000  196.215      423.722  695.784    0.000  695.784      268.726  996.988    0.000  996.988
405.00  1473.706  192.844    0.000  192.844      424.160  729.760    0.000  729.760      169.198 1132.099    0.000 1132.099
406.00  1575.517  155.844    0.000  155.844      428.193  668.502    0.000  668.502      130.690 1096.407    0.000 1096.407
407.00  1596.618  129.689    0.000  129.689      414.677  676.328    0.000  676.328       39.811 1186.291    0.000 1186.291
408.00  1642.783  150.638    0.000  150.638      390.153  770.229    0.000  770.229      191.009 1146.372    0.000 1146.372
409.00  1648.312  206.257    0.000  206.257      410.679  851.859    0.000  851.859      241.274 1216.545    0.000 1216.545
410.00  1694.643  220.064    0.000  220.064      505.502  801.236    0.000  801.236      280.584 1206.694    0.000 1206.694
411.00  1542.868  211.872    0.000  211.872      489.493  688.010    0.000  688.010      201.062 1277.968    0.000 1277.968
412.00  1612.148  178.641    0.000  178.641      459.623  745.557    0.000  745.557      231.221 1180.658    0.000 1180.658
413.00  1551.746  210.104    0.000  210.104      568.193  733.482    0.000  733.482      269.729 1274.954    0.000 1274.954
414.00  1532.969  214.284    0.000  214.284      460.071  775.517    0.000  775.517      209.811 1254.755    0.000 1254.755
415.00  1540.191  249.380    0.000  249.380      435.913  728.307    0.000  728.307       39.811 1394.797    0.000 1394.797
416.00  1575.061  224.471    0.000  224.471      425.755  676.506    0.000  676.506      129.387 1295.969    0.000 1295.969
417.00  1522.067  266.490    0.000  266.490      382.035  766.184    0.000  766.184      170.602 1124.162    0.000 1124.162
418.00  1415.159  274.133    0.000  274.133      336.475  706.512    0.000  706.512      170.401  964.314    0.000  964.314
419.00  1403.402  245.494    0.000  245.494      377.065  740.706    0.000  740.706      110.083 1132.005    0.000 1132.005
420.00  1421.444  246.655    0.000  246.655      415.633  705.818    0.000  705.818      189.204 1021.917    0.000 1021.917
421.00  1496.090  240.991    0.000  240.991      406.206  677.060    0.000  677.060      348.750 1045.242    0.000 1045.242
422.00  1424.888  318.826    0.000  318.826      381.128  769.839    0.000  769.839      209.912 1105.360    0.000 1105.360
423.00  1443.093  282.315    0.000  282.315      353.028  845.295    0.000  845.295      189.104 1175.430    0.000 1175.430
424.00  1302.417  350.495    0.000  350.495      351.253  643.092    0.000  643.092      200.761  973.059    0.000  973.059
425.00  1250.115  367.755    0.000  367.755      308.416  747.062    0.000  747.062      220.165 1024.232    0.000 1024.232
426.00  1440.112  293.704    0.000  293.704      258.139  823.105    0.000  823.105       59.817 1244.297    0.000 1244.297
427.00  1480.063  243.104    0.000  243.104      326.693  777.976    0.000  777.976      130.590 1143.665    0.000 1143.665
428.00  1409.848  273.427    0.000  273.427      268.687  922.105    0.000  922.105        0.000 1263.199    0.000 1263.199
429.00  1462.929  186.966    0.000  186.966      268.132  749.997    0.000  749.997      100.131  993.569    0.000  993.569
430.00  1598.280  147.534    0.000  147.534      370.176  717.830    0.000  717.830      281.487 1007.038    0.000 1007.038
431.00  1602.374  144.878    0.000  144.878      382.756  680.601    0.000  680.601      110.584 1025.029    0.000 1025.029
432.00  1613.426  167.352    0.000  167.352      370.740  725.867    0.000  725.867      311.646  885.393    0.000  885.393
433.00  1541.484  166.663    0.000  166.663      392.355  652.767    0.000  652.767       90.478 1076.102    0.000 1076.102
434.00  1577.891  174.741    0.000  174.741      393.433  673.470    0.000  673.470      130.690 1107.766    0.000 1107.766
435.00  1529.624  197.999    0.000  197.999      325.794  741.438    0.000  741.438      110.584  973.158    0.000  973.158
436.00  1515.532  198.927    0.000  198.927      276.632  693.242    0.000  693.242       90.478  755.506    0.000  755.506
437.00  1640.914  186.768    0.000  186.768      329.034  651.651    0.000  651.651       40.212  794.512    0.000  794.512
438.00  1645.781  201.440    0.000  201.440      294.564  750.246    0.000  750.246      281.487  814.818    0.000  814.818
439.00  1714.245  199.117    0.000  199.117      255.111  739.521    0.000  739.521       69.971  716.401    0.000  716.401
440.00  1704.368  160.060    0.000  160.060      273.344  774.066    0.000  774.066       20.106  886.197    0.000  886.197
441.00  1632.798  151.829    0.000  151.829      240.449  743.982    0.000  743.982       30.159  687.345    0.000  687.345
442.00  1499.210  219.358    0.000  219.358      208.246  781.295    0.000  781.295       39.811  815.324    0.000  815.324
443.00  1704.396  149.984    0.000  149.984      355.447  672.382    0.000  672.382       90.177  907.106    0.000  907.106
444.00  1687.766  188.300    0.000  188.300      321.594  788.882    0.000  788.882       90.478  955.762    0.000  955.762
445.00  1649.361  186.539    0.000  186.539      312.568  807.875    0.000  807.875       99.830 1094.903    0.000 1094.903
446.00  1686.483  204.033    0.000  204.033      330.497  871.024    0.000  871.024      210.915  887.301    0.000  887.301
447.00  1547.821  213.351    0.000  213.351      364.092  785.590    0.000  785.590      201.062  775.208    0.000  775.208
448.00  1558.088  216.764    0.000  216.764      315.893  802.650    0.000  802.650      201.062  704.132    0.000  704.132
449.00  1719.045  189.232    0.000  189.232      340.718  992.447    0.000  992.447      169.198 1115.811    0.000 1115.811
450.00  1682.359  219.108    0.000  219.108      457.874  749.474    0.000  749.474       49.764 1082.839    0.000 1082.839
451.00  1622.890  202.739    0.000  202.739      260.611  876.081    0.000  876.081       89.575  954.754    0.000  954.754
452.00  1594.875  208.120    0.000  208.120      328.471  818.493    0.000  818.493      120.537 1188.696    0.000 1188.696
453.00  1742.704  149.253    0.000  149.253      351.999  835.302    0.000  835.302       19.906 1157.029    0.000 1157.029
454.00  1717.219  112.401    0.000  112.401      278.669  740.757    0.000  740.757      130.690  834.620    0.000  834.620
455.00  1606.214  195.785    0.000  195.785      302.098  761.518    0.000  761.518       90.277  936.459    0.000  936.459
456.00  1650.299  134.820    0.000  134.820      247.889  810.724    0.000  810.724      140.041  936.264    0.000  936.264
457.00  1799.848   81.879    0.000   81.879      300.671  827.955    0.000  827.955      130.189 1243.987    0.000 1243.987
458.00  1635.210  173.311    0.000  173.311      292.628  786.594    0.000  786.594        0.000  822.859    0.000  822.859
459.00  1729.612   90.724    0.000   90.724      378.451  838.091    0.000  838.091        0.000  994.373    0.000  994.373
460.00  1760.121  141.160    0.000  141.160      304.910  840.813    0.000  840.813       60.319 1186.888    0.000 1186.888
461.00  1696.357  134.889    0.000  134.889      309.372  813.541    0.000  813.541      199.056 1017.694    0.000 1017.694
462.00  1719.262   88.572    0.000   88.572      165.275  829.364    0.000  829.364        9.953  852.618    0.000  852.618
463.00  1775.207   75.909    0.000   75.909      446.014  750.246    0.000  750.246      230.218 1104.049    0.000 1104.049
464.00  1881.299  101.870    0.000  101.870      469.108  680.258    0.000  680.258      370.262 1268.625    0.000 1268.625
465.00  1798.299  157.104    0.000  157.104      449.359  743.723    0.000  743.723      368.254 1098.426    0.000 1098.426
466.00  1740.002  164.363    0.000  164.363      449.191  816.054    0.000  816.054      249.223 1140.852    0.000 1140.852
467.00  1796.991   96.053    0.000   96.053      457.597  685.083    0.000  685.083      200.159  904.492    0.000  904.492
468.00  1855.439  109.634    0.000  109.634      430.120  777.040    0.000  777.040      288.632 1174.321    0.000 1174.321
469.00  1817.671  120.575    0.000  120.575      427.902  670.950    0.000  670.950      399.416  893.534    0.000  893.534
470.00  1869.825   99.606    0.000   99.606      595.001  630.451    0.000  630.451      488.891 1043.932    0.000 1043.932
471.00  1694.771  114.837    0.000  114.837      379.694  631.406    0.000  631.406       69.770  775.509    0.000  775.509
472.00  1706.921  147.261    0.000  147.261      398.383  703.330    0.000  703.330      179.753  736.704    0.000  736.704
473.00  1687.555  149.746    0.000  149.746      398.771  712.371    0.000  712.371      378.508  595.155    0.000  595.155
474.00  1675.103   94.552    0.000   94.552      362.939  798.747    0.000  798.747      238.868  952.851    0.000  952.851
475.00  1811.526  127.869    0.000  127.869      451.650  740.226    0.000  740.226      318.490  972.959    0.000  972.959
476.00  1679.930  197.776    0.000  197.776      447.461  684.415    0.000  684.415      249.222 1216.851    0.000 1216.851
477.00  1714.688  156.800    0.000  156.800      442.642  662.921    0.000  662.921      319.894  963.810    0.000  963.810
478.00  1742.137  139.370    0.000  139.370      479.214  686.218    0.000  686.218      490.797 1085.452    0.000 1085.452
479.00  1724.738  190.702    0.000  190.702      443.029  623.271    0.000  623.271      100.633 1269.122    0.000 1269.122
480.00  1712.579  136.880    0.000  136.880      422.336  742.888    0.000  742.888      298.585 1154.519    0.000 1154.519
481.00  1765.462  119.648    0.000  119.648      360.328  684.089    0.000  684.089      159.746 1289.128    0.000 1289.128
482.00  1831.333  171.709    0.000  171.709      425.694  796.898    0.000  796.898      199.658 1078.414    0.000 1078.414
483.00  1711.317  170.146    0.000  170.146      393.627  855.558    0.000  855.558      189.104 1004.927    0.000 1004.927
484.00  1693.252  155.262    0.000  155.262      394.216  823.621    0.000  823.621      241.174 1297.875    0.000 1297.875
485.00  1704.816  120.932    0.000  120.932      320.828  812.541    0.000  812.541      199.056 1095.308    0.000 1095.308
486.00  1792.880  104.044    0.000  104.044      525.119  745.546    0.000  745.546      221.370 1238.161    0.000 1238.161
487.00  1888.458  129.753    0.000  129.753      385.877  990.352    0.000  990.352       90.478 1549.707    0.000 1549.707
488.00  1679.572  156.222    0.000  156.222      463.262  782.587    0.000  782.587      150.295 1479.037    0.000 1479.037
489.00  1759.288  153.183    0.000  153.183      416.199  850.668    0.000  850.668      309.139 1104.856    0.000 1104.856
490.00  1814.546  152.835    0.000  152.835      549.773  740.085    0.000  740.085      489.794 1226.399    0.000 1226.399
491.00  1883.247  170.780    0.000  170.780      612.845  838.446    0.000  838.446      582.177 1006.635    0.000 1006.635
492.00  1815.171  189.014    0.000  189.014      554.536  771.948    0.000  771.948      369.758 1465.063    0.000 1465.063
493.00  1816.134  175.639    0.000  175.639      625.040  853.914    0.000  853.914      620.083 1213.734    0.000 1213.734
494.00  1726.018  179.319    0.000  179.319      615.012  701.220    0.000  701.220      489.794 1355.382    0.000 1355.382
495.00  1752.789  149.392    0.000  149.392      521.195  791.875    0.000  791.875      160.951 1510.703    0.000 1510.703
496.00  1759.919  177.444    0.000  177.444      674.629  582.197    0.000  582.197      549.412 1136.621    0.000 1136.621
497.00  1807.308  113.531    0.000  113.531      662.398  563.476    0.000  563.476      769.175  683.323    0.000  683.323
498.00  1690.881  165.463    0.000  165.463      549.300  587.130    0.000  587.130      389.062 1005.827    0.000 1005.827
499.00  1650.036  194.955    0.000  194.955      552.320  715.576    0.000  715.576      451.988 1046.243    0.000 1046.243
500.00  1709.383  127.953    0.000  127.953      447.820  707.999    0.000  707.999      331.752  886.897    0.000  886.897
501.00  1735.010  164.443    0.000  164.443      472.653  684.798    0.000  684.798      318.992  887.604    0.000  887.604
502.00  1691.209  189.581    0.000  189.581      486.442  674.853    0.000  674.853      509.399 1065.446    0.000 1065.446
503.00  1826.864  129.249    0.000  129.249      562.445  705.496    0.000  705.496      298.786 1097.717    0.000 1097.717
504.00  1771.537  186.905    0.000  186.905      494.393  688.252    0.000  688.252      310.945 1079.922    0.000 1079.922
505.00  1816.538  133.693    0.000  133.693      542.089  717.120    0.000  717.120      319.292 1195.332    0.000 1195.332
506.00  1866.334  159.472    0.000  159.472      545.019  838.867    0.000  838.867      491.198 1148.083    0.000 1148.083
507.00  1893.522   96.285    0.000   96.285      402.312  748.638    0.000  748.638       90.277 1181.257    0.000 1181.257
508.00  1759.365  102.978    0.000  102.978      327.870  819.335    0.000  819.335      268.726 1039.206    0.000 1039.206
509.00  1702.770  208.117    0.000  208.117      413.560  791.831    0.000  791.831      328.443 1046.641    0.000 1046.641
510.00  1814.904  210.402    0.000  210.402      439.309  689.848    0.000  689.848      450.985  980.094    0.000  980.094
511.00  1700.167  171.896    0.000  171.896      344.721  661.491    0.000  661.491      330.248  695.278    0.000  695.278
512.00  1632.510  251.179    0.000  251.179      431.614  805.678    0.000  805.678      391.269  924.100    0.000  924.100
513.00  1839.138  183.597    0.000  183.597      518.440  651.376    0.000  651.376      449.382  788.481    0.000  788.481
514.00  1798.038  137.560    0.000  137.560      442.421  775.834    0.000  775.834      440.932  867.494    0.000  867.494
515.00  1789.760  243.589    0.000  243.589      416.574  747.471    0.000  747.471      511.204  757.411    0.000  757.411
516.00  1749.045  214.225    0.000  214.225      573.423  715.019    0.000  715.019      670.553  848.497    0.000  848.497
517.00  1758.617  246.150    0.000  246.150      483.498  796.572    0.000  796.572      371.466  880.364    0.000  880.364
518.00  1683.575  266.072    0.000  266.072      494.254  573.942    0.000  573.942      592.030  778.927    0.000  778.927
519.00  1804.998  199.143    0.000  199.143      578.005  650.032    0.000  650.032      542.567  888.912    0.000  888.912
520.00  1759.822  172.844    0.000  172.844      619.785  621.751    0.000  621.751      631.748  797.228    0.000  797.228
521.00  1764.782  253.583    0.000  253.583      505.073  818.422    0.000  818.422      451.489  809.191    0.000  809.191
522.00  1790.116  146.887    0.000  146.887      498.965  832.117    0.000  832.117      362.012  889.211    0.000  889.211
523.00  1727.142  157.489    0.000  157.489      433.049  777.829    0.000  777.829      278.879 1183.576    0.000 1183.576
524.00  1679.010  250.528    0.000  250.528      461.836  751.551    0.000  751.551      361.210 1044.435    0.000 1044.435
525.00  1712.188  157.163    0.000  157.163      414.250  755.654    0.000  755.654      318.490  964.916    0.000  964.916
526.00  1756.979  176.054    0.000  176.054      313.424  852.406    0.000  852.406      199.859 1125.769    0.000 1125.769
527.00  1814.272  206.172    0.000  206.172      470.741  786.653    0.000  786.653      420.425 1137.829    0.000 1137.829
528.00  1739.775  224.238    0.000  224.238      527.635  664.744    0.000  664.744      480.042 1205.188    0.000 1205.188
529.00  1576.426  242.384    0.000  242.384      374.304  694.156    0.000  694.156      269.027 1054.996    0.000 1054.996
530.00  1640.829  246.635    0.000  246.635      355.454  728.763    0.000  728.763      189.104  825.075    0.000  825.075
531.00  1647.724  323.650    0.000  323.650      424.871  674.298    0.000  674.298      301.996 1109.582    0.000 1109.582
532.00  1647.865  279.247    0.000  279.247      372.530  655.960    0.000  655.960      239.168 1005.834    0.000 1005.834
533.00  1691.540  243.852    0.000  243.852      362.798  788.244    0.000  788.244      308.738 1028.849    0.000 1028.849
534.00  1694.679  195.366    0.000  195.366      532.404  705.122    0.000  705.122      447.877 1265.508    0.000 1265.508
535.00  1589.445  222.789    0.000  222.789      357.132  679.870    0.000  679.870      218.962  806.674    0.000  806.674
536.00  1649.366  229.592    0.000  229.592      395.527  723.153    0.000  723.153      240.272  809.292    0.000  809.292
537.00  1591.727  237.682    0.000  237.682      363.703  726.302    0.000  726.302      372.170  965.620    0.000  965.620
538.00  1510.137  362.864    0.000  362.864      413.293  634.698    0.000  634.698      439.528  995.173    0.000  995.173
539.00  1572.080  320.340    0.000  320.340      452.667  643.780    0.000  643.780      368.856  955.060    0.000  955.060
540.00  1616.145  324.141    0.000  324.141      320.050  874.170    0.000  874.170      129.387 1190.210    0.000 1190.210
541.00  1699.245  356.895    0.000  356.895      429.684  688.993    0.000  688.993      408.767  865.988    0.000  865.988
542.00  1590.082  303.723    0.000  303.723      411.733  606.945    0.000  606.945      460.637  875.135    0.000  875.135
543.00  1481.785  313.036    0.000  313.036      413.458  625.320    0.000  625.320      411.074  983.915    0.000  983.915
544.00  1545.571  301.232    0.000  301.232      481.630  630.123    0.000  630.123      361.210 1066.750    0.000 1066.750
545.00  1647.288  336.210    0.000  336.210      484.662  691.681    0.000  691.681      281.186 1108.871    0.000 1108.871
546.00  1504.435  393.886    0.000  393.886      405.111  745.634    0.000  745.634      281.086 1329.235    0.000 1329.235
547.00  1535.964  359.498    0.000  359.498      488.993  668.108    0.000  668.108      379.913 1068.156    0.000 1068.156
548.00  1471.959  403.394    0.000  403.394      374.454  514.638    0.000  514.638      261.380  867.893    0.000  867.893
549.00  1606.997  385.647    0.000  385.647      468.273  622.502    0.000  622.502      281.587 1201.761    0.000 1201.761
550.00  1537.399  412.875    0.000  412.875      451.364  578.188    0.000  578.188      482.549  847.184    0.000  847.184
551.00  1542.660  449.588    0.000  449.588      508.738  584.548    0.000  584.548      452.289  827.384    0.000  827.384
552.00  1496.226  379.375    0.000  379.375      451.172  637.595    0.000  637.595      348.349  874.737    0.000  874.737
553.00  1561.228  367.299    0.000  367.299      486.095  569.634    0.000  569.634      478.838  794.408    0.000  794.408
554.00  1486.891  436.742    0.000  436.742      518.949  639.586    0.000  639.586      271.338  918.766    0.000  918.766
555.00  1570.862  429.689    0.000  429.689      408.841  658.221    0.000  658.221      409.871  817.936    0.000  817.936
556.00  1356.985  441.982    0.000  441.982      372.919  632.548    0.000  632.548      209.009  994.573    0.000  994.573
557.00  1422.064  430.017    0.000  430.017      478.623  569.465    0.000  569.465      428.372 1064.444    0.000 1064.444
558.00  1539.027  414.533    0.000  414.533      438.672  601.759    0.000  601.759      221.173  948.828    0.000  948.828
559.00  1401.606  468.471    0.000  468.471      464.402  452.131    0.000  452.131      348.349  723.033    0.000  723.033
560.00  1580.570  471.865    0.000  471.865      430.274  626.277    0.000  626.277      341.304  957.574    0.000  957.574
561.00  1522.212  447.879    0.000  447.879      477.420  501.112    0.000  501.112      298.585  972.658    0.000  972.658
562.00  1533.331  477.254    0.000  477.254      606.637  563.372    0.000  563.372      558.261  957.175    0.000  957.175
563.00  1502.566  457.694    0.000  457.694      513.199  515.635    0.000  515.635      280.486  787.269    0.000  787.269
564.00  1581.890  425.068    0.000  425.068      543.298  553.857    0.000  553.857      348.349 1056.801    0.000 1056.801
565.00  1561.503  403.208    0.000  403.208      526.695  563.247    0.000  563.247      160.854 1140.847    0.000 1140.847
566.00  1727.156  411.931    0.000  411.931      505.279  657.306    0.000  657.306      261.381 1171.702    0.000 1171.702
567.00  1681.793  396.683    0.000  396.683      558.416  699.378    0.000  699.378      640.791 1015.682    0.000 1015.682
568.00  1569.971  399.870    0.000  399.870      449.257  670.943    0.000  670.943      481.345  807.382    0.000  807.382
569.00  1524.304  411.164    0.000  411.164      479.635  618.932    0.000  618.932      452.389  919.167    0.000  919.167
570.00  1476.937  466.762    0.000  466.762      430.151  709.586    0.000  709.586      340.002 1116.115    0.000 1116.115
571.00  1443.222  481.505    0.000  481.505      349.396  652.735    0.000  652.735      219.966  958.380    0.000  958.380
572.00  1438.150  544.354    0.000  544.354      511.169  622.132    0.000  622.132      519.953 1024.632    0.000 1024.632
573.00  1477.857  549.366    0.000  549.366      446.280  589.535    0.000  589.535      420.526  886.904    0.000  886.904
574.00  1545.363  532.937    0.000  532.937      488.157  682.010    0.000  682.010      471.994 1047.452    0.000 1047.452
575.00  1453.811  563.503    0.000  563.503      429.965  691.565    0.000  691.565      432.183 1106.261    0.000 1106.261
576.00  1443.437  496.293    0.000  496.293      415.536  695.402    0.000  695.402      320.596  987.034    0.000  987.034
577.00  1488.889  518.601    0.000  518.601      470.745  671.112    0.000  671.112      479.440  827.086    0.000  827.086
578.00  1363.344  518.679    0.000  518.679      422.363  771.413    0.000  771.413      330.850 1046.951    0.000 1046.951
579.00  1533.452  430.159    0.000  430.159      369.354  843.959    0.000  843.959      311.145 1239.367    0.000 1239.367
580.00  1573.729  459.957    0.000  459.957      422.316  684.557    0.000  684.557      491.098 1086.457    0.000 1086.457
581.00  1475.043  477.747    0.000  477.747      455.003  640.808    0.000  640.808      319.794 1216.648    0.000 1216.648
582.00  1564.963  396.347    0.000  396.347      464.815  713.914    0.000  713.914      421.729 1145.976    0.000 1145.976
583.00  1495.001  484.635    0.000  484.635      474.540  689.313    0.000  689.313      381.316 1206.797    0.000 1206.797
584.00  1543.395  457.338    0.000  457.338      484.924  699.770    0.000  699.770      280.183 1079.010    0.000 1079.010
585.00  1597.585  471.583    0.000  471.583      519.000  679.102    0.000  679.102      469.487 1056.597    0.000 1056.597
586.00  1642.885  470.335    0.000  470.335      533.639  742.225    0.000  742.225      431.581 1108.267    0.000 1108.267
587.00  1656.830  379.945    0.000  379.945      524.551  711.274    0.000  711.274      392.071 1180.346    0.000 1180.346
588.00  1490.339  436.970    0.000  436.970      445.238  671.191    0.000  671.191      280.584  856.937    0.000  856.937
589.00  1626.759  363.859    0.000  363.859      430.913  698.474    0.000  698.474      331.752 1069.663    0.000 1069.663
590.00  1528.663  443.158    0.000  443.158      454.652  678.628    0.000  678.628      331.351 1099.022    0.000 1099.022
591.00  1626.035  364.233    0.000  364.233      445.192  591.213    0.000  591.213      320.997  949.429    0.000  949.429
592.00  1628.222  433.224    0.000  433.224      473.293  758.044    0.000  758.044      270.631 1069.366    0.000 1069.366
593.00  1522.552  311.570    0.000  311.570      392.819  673.179    0.000  673.179       50.769  952.752    0.000  952.752
594.00  1368.968  376.386    0.000  376.386      363.009  752.756    0.000  752.756      130.690 1011.158    0.000 1011.158
595.00  1452.705  398.399    0.000  398.399      423.185  637.341    0.000  637.341      201.062 1011.057    0.000 1011.057
596.00  1455.832  385.776    0.000  385.776      453.363  636.816    0.000  636.816      191.009  847.890    0.000  847.890
597.00  1444.615  362.808    0.000  362.808      395.626  636.686    0.000  636.686       80.125  768.272    0.000  768.272
598.00  1349.325  360.367    0.000  360.367      375.887  682.510    0.000  682.510      180.956 1020.706    0.000 1020.706
599.00  1386.233  386.229    0.000  386.229      316.977  595.529    0.000  595.529        9.953  828.287    0.000  828.287
600.00  1599.822  309.773    0.000  309.773      420.419  550.523    0.000  550.523      181.359  829.898    0.000  829.898
601.00  1525.584  331.351    0.000  331.351      316.885  576.048    0.000  576.048       30.462  759.026    0.000  759.026
602.00  1449.655  357.886    0.000  357.886      250.228  550.955    0.000  550.955        0.000  788.578    0.000  788.578
603.00  1457.617  350.949    0.000  350.949      180.192  605.654    0.000  605.654        0.000  474.514    0.000  474.514
604.00  1422.809  332.625    0.000  332.625      280.924  506.297    0.000  506.297        9.953  617.170    0.000  617.170
605.00  1434.061  337.632    0.000  337.632      340.978  472.152    0.000  472.152      101.539  496.131    0.000  496.131
606.00  1411.542  375.541    0.000  375.541      255.589  492.044    0.000  492.044        0.000  404.145    0.000  404.145
607.00  1408.905  381.761    0.000  381.761      211.842  521.651    0.000  521.651        0.000  454.611    0.000  454.611
608.00  1315.562  342.064    0.000  342.064      135.271  444.867    0.000  444.867        0.000  180.856    0.000  180.856
609.00  1193.853  446.010    0.000  446.010      263.241  461.083    0.000  461.083        0.000  388.762    0.000  388.762
610.00  1202.473  431.013    0.000  431.013      235.448  402.460    0.000  402.460        0.000  362.323    0.000  362.323
611.00  1278.571  397.423    0.000  397.423      208.639  602.447    0.000  602.447        0.000  586.507    0.000  586.507
612.00  1287.887  404.675    0.000  404.675      162.251  434.096    0.000  434.096        0.000  291.842    0.000  291.842
613.00  1394.404  300.109    0.000  300.109      204.443  514.983    0.000  514.983        0.000  463.049    0.000  463.049
614.00  1338.331  391.425    0.000  391.425      202.321  484.977    0.000  484.977        0.000  402.829    0.000  402.829
615.00  1251.905  390.428    0.000  390.428      178.982  507.858    0.000  507.858        0.000  474.715    0.000  474.715
616.00  1362.515  381.176    0.000  381.176      297.991  611.097    0.000  611.097       20.006  766.964    0.000  766.964
617.00  1418.592  336.994    0.000  336.994      232.973  640.801    0.000  640.801        0.000  626.018    0.000  626.018
618.00  1388.737  350.347    0.000  350.347      283.383  624.068    0.000  624.068        0.000  877.147    0.000  877.147
619.00  1413.529  326.568    0.000  326.568      212.446  523.418    0.000  523.418        0.000  515.631    0.000  515.631
620.00  1304.662  389.780    0.000  389.780      327.779  695.828    0.000  695.828       60.319  889.310    0.000  889.310
621.00  1451.130  350.679    0.000  350.679      355.583  591.463    0.000  591.463       60.520  688.146    0.000  688.146
622.00  1407.874  360.360    0.000  360.360      228.782  583.209    0.000  583.209        0.000  525.281    0.000  525.281
623.00  1379.494  280.488    0.000  280.488      234.529  556.320    0.000  556.320       20.106  747.158    0.000  747.158
624.00  1386.592  358.675    0.000  358.675      311.446  548.624    0.000  548.624       50.568  779.734    0.000  779.734
625.00  1503.908  249.255    0.000  249.255      304.094  541.535    0.000  541.535        9.953  778.325    0.000  778.325
626.00  1480.821  258.155    0.000  258.155      292.208  512.531    0.000  512.531        9.953  580.279    0.000  580.279
627.00  1464.477  312.790    0.000  312.790      258.140  495.400    0.000  495.400        0.000  463.654    0.000  463.654
628.00  1495.930  346.342    0.000  346.342      227.318  598.610    0.000  598.610        0.000  835.933    0.000  835.933
629.00  1395.041  387.097    0.000  387.097      208.161  579.972    0.000  579.972        0.000  687.845    0.000  687.845
630.00  1366.325  365.872    0.000  365.872      344.645  523.466    0.000  523.466        0.000  726.249    0.000  726.249
631.00  1328.680  391.756    0.000  391.756      229.044  534.876    0.000  534.876        0.000  625.613    0.000  625.613
632.00  1406.245  408.977    0.000  408.977      389.134  607.895    0.000  607.895       29.959  807.680    0.000  807.680
633.00  1339.993  373.580    0.000  373.580      316.809  613.265    0.000  613.265        0.000  626.825    0.000  626.825
634.00  1396.029  336.979    0.000  336.979      256.713  565.821    0.000  565.821        0.000  594.042    0.000  594.042
635.00  1473.521  320.649    0.000  320.649      311.097  520.962    0.000  520.962        9.953  685.638    0.000  685.638
636.00  1375.640  336.051    0.000  336.051      351.133  522.469    0.000  522.469       69.971  773.500    0.000  773.500
637.00  1355.370  348.737    0.000  348.737      360.126  411.017    0.000  411.017        0.000  381.121    0.000  381.121
638.00  1468.726  365.393    0.000  365.393      345.689  643.526    0.000  643.526        9.953  818.539    0.000  818.539
639.00  1310.158  339.387    0.000  339.387      323.502  561.987    0.000  561.987      110.685  624.310    0.000  624.310
640.00  1334.453  394.900    0.000  394.900      250.967  573.792    0.000  573.792        0.000  596.363    0.000  596.363
641.00  1388.355  399.530    0.000  399.530      493.443  820.473    0.000  820.473       71.077  989.343    0.000  989.343
642.00  1395.930  360.487    0.000  360.487      373.698  735.702    0.000  735.702       10.154  799.641    0.000  799.641
643.00  1466.473  334.166    0.000  334.166      383.770  668.336    0.000  668.336      101.539  860.763    0.000  860.763
644.00  1433.818  359.024    0.000  359.024      255.287  836.048    0.000  836.048        9.953  765.954    0.000  765.954
645.00  1445.971  384.586    0.000  384.586      272.799  735.130    0.000  735.130       70.474  878.960    0.000  878.960
646.00  1406.436  395.191    0.000  395.191      429.728  675.551    0.000  675.551      182.066  898.663    0.000  898.663
647.00  1418.774  430.880    0.000  430.880      439.848  680.686    0.000  680.686       91.385  940.786    0.000  940.786
648.00  1450.996  404.113    0.000  404.113      475.813  660.630    0.000  660.630      353.775  848.297    0.000  848.297
649.00  1388.486  445.707    0.000  445.707      354.242  749.906    0.000  749.906       81.231  900.174    0.000  900.174
650.00  1321.446  462.783    0.000  462.783      296.913  636.852    0.000  636.852       20.106  506.285    0.000  506.285
651.00  1425.106  365.018    0.000  365.018      225.200  679.970    0.000  679.970       29.858  698.405    0.000  698.405
652.00  1432.587  378.082    0.000  378.082      329.437  600.119    0.000  600.119      142.154  688.853    0.000  688.853
653.00  1450.478  335.513    0.000  335.513      276.513  644.989    0.000  644.989        0.000  818.233    0.000  818.233
654.00  1426.456  350.555    0.000  350.555      384.981  654.679    0.000  654.679      121.042  851.113    0.000  851.113
655.00  1375.502  353.595    0.000  353.595      350.610  567.007    0.000  567.007        0.000  769.079    0.000  769.079
656.00  1441.693  329.863    0.000  329.863      336.265  660.941    0.000  660.941        9.953  829.097    0.000  829.097
657.00  1429.402  345.941    0.000  345.941      173.581  740.873    0.000  740.873        0.000  798.935    0.000  798.935
658.00  1421.585  319.612    0.000  319.612      349.367  671.092    0.000  671.092      131.799  809.390    0.000  809.390
659.00  1482.398  366.238    0.000  366.238      242.712  693.241    0.000  693.241        0.000  790.694    0.000  790.694
660.00  1473.046  400.550    0.000  400.550      281.700  831.997    0.000  831.997       71.077  869.006    0.000  869.006
661.00  1432.876  395.644    0.000  395.644      298.306  793.555    0.000  793.555       30.261  940.181    0.000  940.181
662.00  1411.068  424.103    0.000  424.103      422.061  670.175    0.000  670.175      130.690  919.569    0.000  919.569
663.00  1445.606  388.567    0.000  388.567      427.122  615.271    0.000  615.271      120.637 1029.551    0.000 1029.551
664.00  1484.718  431.110    0.000  431.110      409.504  765.770    0.000  765.770       30.462  890.521    0.000  890.521
665.00  1417.844  447.855    0.000  447.855      354.705  749.223    0.000  749.223      110.685  959.988    0.000  959.988
666.00  1480.256  364.827    0.000  364.827      412.638  723.880    0.000  723.880      161.152  908.411    0.000  908.411
667.00  1413.994  419.680    0.000  419.680      251.397  696.691    0.000  696.691       91.385  646.529    0.000  646.529
668.00  1433.296  472.118    0.000  472.118      250.657  733.347    0.000  733.347       71.077  750.279    0.000  750.279
669.00  1462.718  502.212    0.000  502.212      335.093  685.231    0.000  685.231       10.154  962.000    0.000  962.000
670.00  1436.091  491.952    0.000  491.952      267.569  715.490    0.000  715.490        0.000  900.068    0.000  900.068
671.00  1460.500  466.645    0.000  466.645      315.162  681.555    0.000  681.555       50.769  940.788    0.000  940.788
672.00  1488.086  421.621    0.000  421.621      411.735  648.453    0.000  648.453        0.000  935.966    0.000  935.966
673.00  1345.146  527.726    0.000  527.726      323.757  737.922    0.000  737.922       10.053  806.373    0.000  806.373
674.00  1471.805  420.870    0.000  420.870      422.165  683.571    0.000  683.571      121.847  999.796    0.000  999.796
675.00  1412.081  443.765    0.000  443.765      380.792  678.087    0.000  678.087       91.385  923.902    0.000  923.902
676.00  1429.431  362.287    0.000  362.287      345.301  789.119    0.000  789.119      182.770  819.045    0.000  819.045
677.00  1368.125  411.425    0.000  411.425      376.120  747.217    0.000  747.217       70.876  990.551    0.000  990.551
678.00  1488.207  393.950    0.000  393.950      434.613  718.861    0.000  718.861      131.799 1130.691    0.000 1130.691
679.00  1422.488  401.529    0.000  401.529      352.955  801.270    0.000  801.270      142.154 1113.101    0.000 1113.101
680.00  1553.539  362.078    0.000  362.078      309.502  826.436    0.000  826.436      121.646  971.654    0.000  971.654
681.00  1503.590  451.950    0.000  451.950      331.820  709.257    0.000  709.257      182.368  788.984    0.000  788.984
682.00  1422.489  460.363    0.000  460.363      305.440  746.150    0.000  746.150       60.923  901.179    0.000  901.179
683.00  1435.834  376.970    0.000  376.970      308.420  611.064    0.000  611.064       70.474  895.251    0.000  895.251
684.00  1534.030  340.877    0.000  340.877      239.074  686.447    0.000  686.447        0.000  908.613    0.000  908.613
685.00  1457.527  325.181    0.000  325.181      263.804  623.935    0.000  623.935        0.000  556.347    0.000  556.347
686.00  1510.728  324.682    0.000  324.682      182.186  653.678    0.000  653.678        0.000  574.944    0.000  574.944
687.00  1456.886  351.323    0.000  351.323      307.256  593.193    0.000  593.193        0.000  565.191    0.000  565.191
688.00  1560.498  312.374    0.000  312.374      315.116  737.804    0.000  737.804       20.308  858.345    0.000  858.345
689.00  1561.052  310.311    0.000  310.311      331.414  685.456    0.000  685.456       30.462  829.097    0.000  829.097
690.00  1572.453  365.496    0.000  365.496      368.475  641.489    0.000  641.489       71.077  907.409    0.000  907.409
691.00  1404.979  398.118    0.000  398.118      346.977  632.883    0.000  632.883       81.231  857.142    0.000  857.142
692.00  1472.025  419.844    0.000  419.844      361.580  667.956    0.000  667.956      182.165  947.121    0.000  947.121
693.00  1505.642  275.540    0.000  275.540      292.288  655.056    0.000  655.056        0.000  777.616    0.000  777.616
694.00  1471.983  392.382    0.000  392.382      216.508  729.807    0.000  729.807        0.000  868.403    0.000  868.403
695.00  1504.237  299.925    0.000  299.925      322.942  640.317    0.000  640.317        0.000  816.825    0.000  816.825
696.00  1536.525  291.753    0.000  291.753      429.418  693.282    0.000  693.282      141.650  959.685    0.000  959.685
697.00  1547.674  277.336    0.000  277.336      396.741  688.216    0.000  688.216       40.616  880.265    0.000  880.265
698.00  1333.857  367.552    0.000  367.552      369.806  574.141    0.000  574.141       81.231  708.557    0.000  708.557
699.00  1521.784  327.905    0.000  327.905      411.961  495.320    0.000  495.320      182.770  738.215    0.000  738.215
700.00  1484.536  321.364    0.000  321.364      488.401  483.439    0.000  483.439      223.385  836.338    0.000  836.338
701.00  1519.839  260.381    0.000  260.381      374.609  664.543    0.000  664.543      152.308  868.909    0.000  868.909
702.00  1414.003  326.966    0.000  326.966      275.649  568.345    0.000  568.345        0.000  747.766    0.000  747.766
703.00  1440.078  334.758    0.000  334.758      358.608  685.582    0.000  685.582      192.420 1101.131    0.000 1101.131
704.00  1447.979  297.915    0.000  297.915      411.830  564.880    0.000  564.880      172.616  797.529    0.000  797.529
705.00  1367.147  318.017    0.000  318.017      388.352  656.672    0.000  656.672       91.385 1090.481    0.000 1090.481
706.00  1556.884  264.419    0.000  264.419      380.836  645.904    0.000  645.904      132.000  889.716    0.000  889.716
707.00  1560.533  241.076    0.000  241.076      495.220  625.535    0.000  625.535      180.456  929.226    0.000  929.226
708.00  1559.998  250.493    0.000  250.493      367.123  636.682    0.000  636.682      171.810  990.246    0.000  990.246
709.00  1572.815  212.777    0.000  212.777      350.658  670.353    0.000  670.353      161.152 1031.364    0.000 1031.364
710.00  1507.045  325.026    0.000  325.026      352.206  634.308    0.000  634.308      110.987  971.347    0.000  971.347
711.00  1484.581  293.846    0.000  293.846      332.597  624.712    0.000  624.712      121.042  779.633    0.000  779.633
712.00  1536.622  310.263    0.000  310.263      401.924  653.062    0.000  653.062       40.314  786.968    0.000  786.968
713.00  1462.205  393.019    0.000  393.019      345.253  614.119    0.000  614.119       70.273  879.664    0.000  879.664
714.00  1484.033  326.231    0.000  326.231      434.255  629.298    0.000  629.298      100.632  980.495    0.000  980.495
715.00  1413.025  357.752    0.000  357.752      350.089  641.445    0.000  641.445      110.687  709.463    0.000  709.463
716.00  1396.370  351.184    0.000  351.184      388.482  558.943    0.000  558.943      120.942  779.329    0.000  779.329
717.00  1478.437  348.333    0.000  348.333      435.119  618.447    0.000  618.447      161.353  697.196    0.000  697.196
718.00  1493.589  296.959    0.000  296.959      413.079  550.696    0.000  550.696      141.953  647.632    0.000  647.632
719.00  1457.808  289.931    0.000  289.931      446.887  661.199    0.000  661.199      312.053  830.502    0.000  830.502
720.00  1517.554  238.593    0.000  238.593      526.262  499.508    0.000  499.508      342.616  647.431    0.000  647.431
721.00  1389.039  356.244    0.000  356.244      448.917  531.068    0.000  531.068      292.750  718.308    0.000  718.308
722.00  1461.016  347.229    0.000  347.229      459.379  611.093    0.000  611.093      251.835  838.043    0.000  838.043
723.00  1569.915  285.134    0.000  285.134      343.872  537.595    0.000  537.595      101.539  729.770    0.000  729.770
724.00  1490.509  299.869    0.000  299.869      520.291  588.878    0.000  588.878      180.655  851.917    0.000  851.917
725.00  1465.351  274.840    0.000  274.840      526.516  409.334    0.000  409.334      314.770  535.843    0.000  535.843
726.00  1446.225  363.031    0.000  363.031      367.670  486.328    0.000  486.328       30.159  749.172    0.000  749.172
727.00  1535.391  343.619    0.000  343.619      646.364  488.750    0.000  488.750      333.568  748.168    0.000  748.168
728.00  1542.778  305.093    0.000  305.093      492.756  556.933    0.000  556.933      160.653  786.872    0.000  786.872
729.00  1524.627  307.485    0.000  307.485      677.098  547.582    0.000  547.582      384.034  848.397    0.000  848.397
730.00  1509.900  291.753    0.000  291.753      500.491  506.088    0.000  506.088       80.828  698.002    0.000  698.002
731.00  1506.749  297.880    0.000  297.880      587.135  464.021    0.000  464.021      413.591  946.720    0.000  946.720
732.00  1453.889  237.449    0.000  237.449      499.671  449.494    0.000  449.494      151.301  807.181    0.000  807.181
733.00  1507.991  288.252    0.000  288.252      453.419  517.147    0.000  517.147       40.616  897.959    0.000  897.959
734.00  1474.931  269.431    0.000  269.431      523.382  419.274    0.000  419.274      274.155  594.454    0.000  594.454
735.00  1429.688  356.278    0.000  356.278      482.299  502.316    0.000  502.316      141.449  768.171    0.000  768.171
736.00  1384.812  338.371    0.000  338.371      481.695  645.848    0.000  645.848       60.923  767.971    0.000  767.971
737.00  1366.835  374.893    0.000  374.893      487.835  604.123    0.000  604.123      264.001  615.964    0.000  615.964
738.00  1468.540  277.394    0.000  277.394      497.863  434.440    0.000  434.440      181.764  557.053    0.000  557.053
739.00  1429.919  325.349    0.000  325.349      358.352  461.334    0.000  461.334       20.308  677.492    0.000  677.492
740.00  1487.708  258.993    0.000  258.993      368.595  480.621    0.000  480.621       10.154  544.785    0.000  544.785
741.00  1521.645  251.404    0.000  251.404      419.692  516.637    0.000  516.637      101.035  626.624    0.000  626.624
742.00  1435.065  284.305    0.000  284.305      395.361  552.086    0.000  552.086       30.462  717.805    0.000  717.805
743.00  1447.711  237.934    0.000  237.934      370.629  448.062    0.000  448.062      132.000  628.331    0.000  628.331
744.00  1435.875  289.973    0.000  289.973      356.881  556.623    0.000  556.623       20.308  998.895    0.000  998.895
745.00  1337.320  335.880    0.000  335.880      363.065  541.068    0.000  541.068      111.492  657.186    0.000  657.186
746.00  1377.019  364.378    0.000  364.378      324.677  708.329    0.000  708.329       39.811  789.383    0.000  789.383
747.00  1338.452  359.265    0.000  359.265      520.647  530.216    0.000  530.216      262.895  767.471    0.000  767.471
748.00  1405.058  363.402    0.000  363.402      439.500  601.717    0.000  601.717       91.184  789.285    0.000  789.285
749.00  1417.496  277.650    0.000  277.650      346.376  616.886    0.000  616.886       30.261  748.567    0.000  748.567
750.00  1420.246  296.177    0.000  296.177      459.184  477.079    0.000  477.079      222.380  597.670    0.000  597.670
751.00  1327.782  321.702    0.000  321.702      278.982  559.823    0.000  559.823       60.119  687.746    0.000  687.746
752.00  1342.901  418.825    0.000  418.825      408.025  638.895    0.000  638.895      110.587  625.113    0.000  625.113
753.00  1366.119  440.888    0.000  440.888      316.160  538.848    0.000  538.848       19.906  443.046    0.000  443.046
754.00  1363.375  356.642    0.000  356.642      289.575  583.557    0.000  583.557        0.000  615.061    0.000  615.061
755.00  1403.835  388.969    0.000  388.969      447.968  567.604    0.000  567.604      121.645  798.934    0.000  798.934
756.00  1395.243  333.986    0.000  333.986      270.197  521.989    0.000  521.989       20.106  545.186    0.000  545.186
757.00  1473.013  323.728    0.000  323.728      406.980  681.572    0.000  681.572       50.266  961.900    0.000  961.900
758.00  1488.231  272.804    0.000  272.804      391.819  676.373    0.000  676.373       60.923 1114.409    0.000 1114.409
759.00  1513.200  205.582    0.000  205.582      547.837  521.995    0.000  521.995      354.984  788.780    0.000  788.780
760.00  1502.673  210.871    0.000  210.871      468.584  490.952    0.000  490.952       91.385  687.041    0.000  687.041
761.00  1600.924  240.874    0.000  240.874      513.816  595.441    0.000  595.441       80.628  759.928    0.000  759.928
762.00  1572.137  210.666    0.000  210.666      275.694  632.796    0.000  632.796       29.858  910.323    0.000  910.323
763.00  1544.907  196.552    0.000  196.552      550.132  568.606    0.000  568.606      172.616  727.357    0.000  727.357
764.00  1517.817  222.953    0.000  222.953      360.517  544.429    0.000  544.429      111.492  779.031    0.000  779.031
765.00  1491.467  207.264    0.000  207.264      339.152  636.907    0.000  636.907       29.858  728.863    0.000  728.863
766.00  1547.725  208.768    0.000  208.768      432.193  586.586    0.000  586.586       60.018  719.214    0.000  719.214
767.00  1583.750  133.122    0.000  133.122      468.941  648.805    0.000  648.805      110.989  890.624    0.000  890.624
768.00  1636.977  156.436    0.000  156.436      527.256  685.502    0.000  685.502      191.514  788.782    0.000  788.782
769.00  1619.447  126.349    0.000  126.349      462.063  536.999    0.000  536.999      141.350  678.095    0.000  678.095
770.00  1585.162  163.352    0.000  163.352      587.347  573.099    0.000  573.099      232.633  828.894    0.000  828.894
771.00  1670.977  192.139    0.000  192.139      481.769  673.612    0.000  673.612      251.328  910.728    0.000  910.728
772.00  1584.430  203.043    0.000  203.043      480.389  704.787    0.000  704.787      100.531  829.500    0.000  829.500
773.00  1502.021  223.931    0.000  223.931      532.668  434.276    0.000  434.276      182.368  778.228    0.000  778.228
774.00  1642.227  161.305    0.000  161.305      509.869  471.708    0.000  471.708       90.780  767.867    0.000  767.867
775.00  1614.260  144.602    0.000  144.602      482.807  515.509    0.000  515.509      131.295  838.745    0.000  838.745
776.00  1640.989  154.610    0.000  154.610      403.958  561.818    0.000  561.818       80.727  947.326    0.000  947.326
777.00  1543.270  193.920    0.000  193.920      429.686  459.873    0.000  459.873       50.769  664.023    0.000  664.023
778.00  1503.393  181.180    0.000  181.180      321.348  628.263    0.000  628.263       20.308  676.387    0.000  676.387
779.00  1593.681  102.452    0.000  102.452      388.742  571.881    0.000  571.881       30.462  849.401    0.000  849.401
780.00  1561.860  166.626    0.000  166.626      497.605  504.913    0.000  504.913      233.338  698.201    0.000  698.201
781.00  1527.590  209.795    0.000  209.795      334.880  542.966    0.000  542.966       81.130  808.489    0.000  808.489
782.00  1635.417  159.135    0.000  159.135      457.227  555.634    0.000  555.634      182.267  818.642    0.000  818.642
783.00  1622.721  130.164    0.000  130.164      422.420  639.228    0.000  639.228       91.183  696.689    0.000  696.689
784.00  1629.628  171.380    0.000  171.380      396.736  530.288    0.000  530.288       10.053  725.941    0.000  725.941
785.00  1521.523  135.987    0.000  135.987      399.425  447.499    0.000  447.499       40.616  787.974    0.000  787.974
786.00  1674.401  152.721    0.000  152.721      421.083  535.261    0.000  535.261      111.190  727.252    0.000  727.252
787.00  1635.425  131.808    0.000  131.808      371.968  612.910    0.000  612.910        0.000  706.742    0.000  706.742
788.00  1711.616  116.780    0.000  116.780      375.381  679.010    0.000  679.010      161.355  706.842    0.000  706.842
789.00  1536.880  218.509    0.000  218.509      355.932  633.039    0.000  633.039       29.858  716.594    0.000  716.594
790.00  1647.424  129.465    0.000  129.465      496.128  646.449    0.000  646.449       90.478  868.702    0.000  868.702
791.00  1549.639  172.313    0.000  172.313      497.870  464.969    0.000  464.969      425.458  546.798    0.000  546.798
792.00  1556.342  205.817    0.000  205.817      544.904  567.785    0.000  567.785      314.669  645.826    0.000  645.826
793.00  1521.096  226.029    0.000  226.029      461.037  452.260    0.000  452.260      313.966  546.999    0.000  546.999
794.00  1487.481  242.002    0.000  242.002      410.967  460.995    0.000  460.995      324.924  575.955    0.000  575.955
795.00  1427.663  274.550    0.000  274.550      503.143  384.039    0.000  384.039      364.936  505.982    0.000  505.982
796.00  1467.343  252.596    0.000  252.596      465.008  478.243    0.000  478.243      293.758  708.759    0.000  708.759
797.00  1533.199  242.344    0.000  242.344      395.139  538.691    0.000  538.691      162.361  697.601    0.000  697.601
798.00  1446.062  279.727    0.000  279.727      423.508  555.156    0.000  555.156      152.308  698.503    0.000  698.503
799.00  1403.850  289.213    0.000  289.213      357.923  640.937    0.000  640.937      121.847  860.867    0.000  860.867
800.00  1481.223  288.541    0.000  288.541      435.395  545.254    0.000  545.254      131.196  900.272    0.000  900.272
801.00  1489.418  273.609    0.000  273.609      390.869  504.570    0.000  504.570      172.415  758.420    0.000  758.420
802.00  1536.976  222.051    0.000  222.051      512.338  603.445    0.000  603.445      222.178  959.787    0.000  959.787
803.00  1572.581  213.941    0.000  213.941      472.487  569.601    0.000  569.601      182.266  890.623    0.000  890.623
804.00  1494.979  244.575    0.000  244.575      444.645  548.580    0.000  548.580      141.953  717.706    0.000  717.706
805.00  1601.831  215.390    0.000  215.390      431.715  490.996    0.000  490.996      142.154  616.669    0.000  616.669
806.00  1563.846  253.209    0.000  253.209      453.036  486.710    0.000  486.710      263.800  667.436    0.000  667.436
807.00  1482.625  245.572    0.000  245.572      504.563  447.680    0.000  447.680      324.924  614.961    0.000  614.961
808.00  1467.306  260.499    0.000  260.499      435.214  543.137    0.000  543.137       71.077  727.559    0.000  727.559
809.00  1445.853  224.784    0.000  224.784      324.854  491.775    0.000  491.775       60.521  576.758    0.000  576.758
810.00  1517.775  175.258    0.000  175.258      416.026  439.765    0.000  439.765       69.670  512.616    0.000  512.616
811.00  1536.270  188.571    0.000  188.571      342.781  582.862    0.000  582.862      110.283  686.940    0.000  686.940
812.00  1622.534  178.610    0.000  178.610      381.217  548.066    0.000  548.066      110.283  443.348    0.000  443.348
813.00  1670.022  152.704    0.000  152.704      379.176  534.092    0.000  534.092       60.319  603.490    0.000  603.490
814.00  1513.498  127.822    0.000  127.822      338.724  502.719    0.000  502.719        9.953  536.345    0.000  536.345
815.00  1516.185  317.364    0.000  317.364      370.657  558.481    0.000  558.481       20.106  615.661    0.000  615.661
816.00  1442.867  249.177    0.000  249.177      466.215  610.525    0.000  610.525       30.361  868.499    0.000  868.499
817.00  1482.799  272.162    0.000  272.162      252.427  606.997    0.000  606.997        0.000  594.752    0.000  594.752
818.00  1423.439  250.604    0.000  250.604      376.118  578.495    0.000  578.495      111.089  667.032    0.000  667.032
819.00  1593.463  254.392    0.000  254.392      363.155  609.880    0.000  609.880       69.971  837.031    0.000  837.031
820.00  1525.669  164.353    0.000  164.353      474.170  505.776    0.000  505.776      221.675  808.986    0.000  808.986
821.00  1491.427  196.704    0.000  196.704      274.615  572.580    0.000  572.580       10.154  718.812    0.000  718.812
822.00  1590.449  208.711    0.000  208.711      434.627  504.356    0.000  504.356      304.616  658.289    0.000  658.289
823.00  1661.940  194.656    0.000  194.656      399.988  553.344    0.000  553.344      142.154  891.830    0.000  891.830
824.00  1622.112  191.365    0.000  191.365      532.060  550.391    0.000  550.391      231.930  888.708    0.000  888.708
825.00  1462.347  141.333    0.000  141.333      512.219  538.296    0.000  538.296      111.592  742.639    0.000  742.639
826.00  1537.346  151.118    0.000  151.118      454.538  518.627    0.000  518.627      161.353  668.446    0.000  668.446
827.00  1537.262  163.314    0.000  163.314      377.543  525.795    0.000  525.795       81.029  657.483    0.000  657.483
828.00  1609.167   95.543    0.000   95.543      494.052  576.508    0.000  576.508      160.248  777.922    0.000  777.922
829.00  1545.207  210.933    0.000  210.933      499.119  542.616    0.000  542.616      263.598  607.620    0.000  607.620
830.00  1700.976  112.613    0.000  112.613      464.785  647.973    0.000  647.973      171.508  971.448    0.000  971.448
831.00  1768.321  157.656    0.000  157.656      460.029  552.763    0.000  552.763      101.539  909.416    0.000  909.416
832.00  1476.771  275.475    0.000  275.475      452.341  590.258    0.000  590.258      172.011  958.176    0.000  958.176
833.00  1495.807  156.265    0.000  156.265      486.275  558.379    0.000  558.379       81.231  858.042    0.000  858.042
834.00  1557.115  185.660    0.000  185.660      356.704  602.219    0.000  602.219       80.727  775.300    0.000  775.300
835.00  1562.440  204.196    0.000  204.196      349.442  578.712    0.000  578.712      110.886  929.825    0.000  929.825
836.00  1512.804  192.213    0.000  192.213      418.130  599.507    0.000  599.507      323.312  880.567    0.000  880.567
837.00  1503.990  202.693    0.000  202.693      376.204  606.465    0.000  606.465      182.266 1080.923    0.000 1080.923
838.00  1597.584  227.725    0.000  227.725      412.865  629.680    0.000  629.680      172.616 1040.310    0.000 1040.310
839.00  1482.158  360.822    0.000  360.822      499.059  563.492    0.000  563.492      323.816 1020.403    0.000 1020.403
840.00  1562.627  275.412    0.000  275.412      420.511  538.683    0.000  538.683      130.189 1006.939    0.000 1006.939
841.00  1557.019  269.669    0.000  269.669      366.732  489.346    0.000  489.346       70.573  808.582    0.000  808.582
842.00  1452.884  320.235    0.000  320.235      353.937  608.365    0.000  608.365       30.462  888.308    0.000  888.308
843.00  1387.886  315.401    0.000  315.401      315.857  699.890    0.000  699.890        0.000  836.729    0.000  836.729
844.00  1448.999  291.445    0.000  291.445      375.389  590.078    0.000  590.078       60.722  847.689    0.000  847.689
845.00  1471.668  236.728    0.000  236.728      354.372  542.791    0.000  542.791        0.000  607.218    0.000  607.218
846.00  1457.925  226.493    0.000  226.493      403.747  527.010    0.000  527.010      101.539  567.609    0.000  567.609
847.00  1472.989  292.343    0.000  292.343      335.960  577.766    0.000  577.766       71.077  667.939    0.000  667.939
848.00  1446.036  288.872    0.000  288.872      340.116  557.577    0.000  557.577       89.977  838.241    0.000  838.241
849.00  1444.510  301.608    0.000  301.608      400.766  625.494    0.000  625.494      221.777  940.484    0.000  940.484
850.00  1464.306  243.879    0.000  243.879      337.864  594.844    0.000  594.844       81.231  667.839    0.000  667.839
851.00  1501.629  256.964    0.000  256.964      404.261  634.353    0.000  634.353       70.675  960.187    0.000  960.187
852.00  1525.527  271.851    0.000  271.851      442.091  647.934    0.000  647.934       90.983 1029.857    0.000 1029.857
853.00  1440.660  311.668    0.000  311.668      418.448  526.575    0.000  526.575      171.209  819.846    0.000  819.846
854.00  1457.335  294.347    0.000  294.347      470.156  564.621    0.000  564.621      131.397  829.698    0.000  829.698
855.00  1443.773  296.150    0.000  296.150      327.570  596.783    0.000  596.783       20.308  676.987    0.000  676.987
856.00  1435.319  351.749    0.000  351.749      363.321  572.407    0.000  572.407        9.953  726.754    0.000  726.754
857.00  1372.973  281.079    0.000  281.079      338.554  506.907    0.000  506.907       10.154  708.254    0.000  708.254
858.00  1465.354  270.667    0.000  270.667      413.258  552.303    0.000  552.303       10.154  948.829    0.000  948.829
859.00  1332.866  401.309    0.000  401.309      313.521  634.993    0.000  634.993       30.059  636.071    0.000  636.071
860.00  1471.717  375.704    0.000  375.704      445.172  496.490    0.000  496.490      202.072  596.363    0.000  596.363
861.00  1285.238  356.371    0.000  356.371      261.736  489.741    0.000  489.741       20.308  363.627    0.000  363.627
862.00  1311.494  389.661    0.000  389.661      310.237  476.114    0.000  476.114       80.226  585.904    0.000  585.904
863.00  1375.041  330.044    0.000  330.044      311.010  545.102    0.000  545.102       40.616  524.073    0.000  524.073
864.00  1359.811  358.447    0.000  358.447      280.751  555.880    0.000  555.880        9.953  504.270    0.000  504.270
865.00  1388.139  352.866    0.000  352.866      254.416  658.200    0.000  658.200        9.953  413.287    0.000  413.287
866.00  1387.902  288.683    0.000  288.683      389.648  430.980    0.000  430.980      101.236  757.409    0.000  757.409
867.00  1483.527  270.130    0.000  270.130      337.298  483.681    0.000  483.681       40.616  596.560    0.000  596.560
868.00  1371.249  386.606    0.000  386.606      349.667  463.147    0.000  463.147       30.462  608.326    0.000  608.326
869.00  1510.887  226.322    0.000  226.322      411.579  554.978    0.000  554.978      293.055  716.298    0.000  716.298
870.00  1451.888  267.538    0.000  267.538      402.279  565.738    0.000  565.738      202.474  545.993    0.000  545.993
871.00  1511.495  224.324    0.000  224.324      486.882  536.690    0.000  536.690      223.184  605.611    0.000  605.611
872.00  1459.299  264.340    0.000  264.340      438.458  558.438    0.000  558.438      140.948  747.264    0.000  747.264
873.00  1390.503  341.496    0.000  341.496      470.015  495.016    0.000  495.016      201.267  588.220    0.000  588.220
874.00  1404.254  322.423    0.000  322.423      349.615  514.031    0.000  514.031        0.000  515.429    0.000  515.429
875.00  1495.326  350.199    0.000  350.199      438.805  498.685    0.000  498.685      110.888  657.081    0.000  657.081
876.00  1360.411  354.520    0.000  354.520      395.746  526.914    0.000  526.914      121.444  646.324    0.000  646.324
877.00  1497.027  356.933    0.000  356.933      434.484  570.963    0.000  570.963      101.539  647.130    0.000  647.130
878.00  1486.720  316.854    0.000  316.854      406.725  519.179    0.000  519.179       40.213  644.618    0.000  644.618
879.00  1537.970  306.477    0.000  306.477      466.861  488.566    0.000  488.566       91.184  877.748    0.000  877.748
880.00  1414.524  355.547    0.000  355.547      459.076  590.294    0.000  590.294      150.901  708.857    0.000  708.857
881.00  1311.255  399.804    0.000  399.804      342.274  575.688    0.000  575.688       70.876  587.315    0.000  587.315
882.00  1472.303  356.195    0.000  356.195      418.059  589.862    0.000  589.862       40.616  526.088    0.000  526.088
883.00  1381.219  383.369    0.000  383.369      370.506  553.427    0.000  553.427        0.000  714.590    0.000  714.590
884.00  1359.373  349.655    0.000  349.655      297.264  528.779    0.000  528.779       10.154  363.928    0.000  363.928
885.00  1440.324  228.625    0.000  228.625      378.229  554.549    0.000  554.549       10.053  666.932    0.000  666.932
886.00  1463.400  308.302    0.000  308.302      326.530  525.794    0.000  525.794       60.923  404.241    0.000  404.241
887.00  1512.489  302.606    0.000  302.606      308.155  568.462    0.000  568.462       60.923  646.119    0.000  646.119
888.00  1427.290  231.738    0.000  231.738      258.058  585.110    0.000  585.110        0.000  677.085    0.000  677.085
889.00  1538.075  248.517    0.000  248.517      472.013  577.207    0.000  577.207      262.794  627.125    0.000  627.125
890.00  1459.331  301.137    0.000  301.137      299.296  600.935    0.000  600.935        0.000  542.472    0.000  542.472
891.00  1427.226  342.089    0.000  342.089      415.850  550.348    0.000  550.348       40.616  880.969    0.000  880.969
892.00  1446.639  335.508    0.000  335.508      353.127  616.110    0.000  616.110      152.107  719.214    0.000  719.214
893.00  1527.036  304.097    0.000  304.097      284.475  564.439    0.000  564.439        0.000  465.466    0.000  465.466
894.00  1427.870  315.503    0.000  315.503      256.022  534.134    0.000  534.134        0.000  584.894    0.000  584.894
895.00  1419.404  326.640    0.000  326.640      192.647  524.937    0.000  524.937       40.616  292.249    0.000  292.249
896.00  1523.992  287.797    0.000  287.797      371.411  502.801    0.000  502.801      141.953  635.368    0.000  635.368
897.00  1526.074  287.948    0.000  287.948      381.007  580.053    0.000  580.053      101.539  727.453    0.000  727.453
898.00  1595.416  292.638    0.000  292.638      522.145  567.432    0.000  567.432      362.012  756.709    0.000  756.709
899.00  1502.903  298.441    0.000  298.441      536.366  558.387    0.000  558.387      311.646  795.811    0.000  795.811
900.00  1586.603  295.457    0.000  295.457      524.827  665.814    0.000  665.814      412.985  714.786    0.000  714.786
901.00  1487.921  303.576    0.000  303.576      509.786  493.719    0.000  493.719      262.489  614.454    0.000  614.454
902.00  1463.258  302.703    0.000  302.703      483.632  562.629    0.000  562.629      131.194  736.097    0.000  736.097
903.00  1418.339  356.919    0.000  356.919      378.541  644.164    0.000  644.164       40.616  755.098    0.000  755.098
904.00  1494.993  321.163    0.000  321.163      424.876  613.504    0.000  613.504      261.282  483.559    0.000  483.559
905.00  1453.440  300.359    0.000  300.359      506.069  511.698    0.000  511.698      180.354  453.600    0.000  453.600
906.00  1538.468  302.522    0.000  302.522      543.953  602.104    0.000  602.104      169.198  795.015    0.000  795.015
907.00  1428.745  332.682    0.000  332.682      379.356  625.657    0.000  625.657      129.988  735.292    0.000  735.292
908.00  1380.872  321.516    0.000  321.516      449.068  588.789    0.000  588.789      232.735  787.474    0.000  787.474
909.00  1393.057  323.807    0.000  323.807      467.213  595.010    0.000  595.010      130.995  918.566    0.000  918.566
910.00  1471.321  376.056    0.000  376.056      490.305  655.889    0.000  655.889      181.362  972.054    0.000  972.054
911.00  1436.318  311.523    0.000  311.523      426.830  630.899    0.000  630.899      110.486  696.492    0.000  696.492
912.00  1429.728  387.128    0.000  387.128      489.657  717.016    0.000  717.016      111.089  910.026    0.000  910.026
913.00  1522.053  343.190    0.000  343.190      420.778  638.721    0.000  638.721       81.231  667.236    0.000  667.236
914.00  1440.467  348.861    0.000  348.861      385.028  552.214    0.000  552.214        9.953  766.863    0.000  766.863
915.00  1487.662  326.218    0.000  326.218      434.871  671.575    0.000  671.575       30.462  981.098    0.000  981.098
916.00  1485.527  311.246    0.000  311.246      457.704  657.877    0.000  657.877      111.693  869.408    0.000  869.408
917.00  1518.569  236.187    0.000  236.187      383.042  640.747    0.000  640.747      140.948  808.884    0.000  808.884
918.00  1598.650  258.124    0.000  258.124      428.208  641.880    0.000  641.880      101.438  788.878    0.000  788.878
919.00  1582.507  251.145    0.000  251.145      348.766  583.515    0.000  583.515       91.385  564.694    0.000  564.694
920.00  1541.098  299.658    0.000  299.658      400.065  613.387    0.000  613.387      100.634  625.013    0.000  625.013
921.00  1609.444  257.040    0.000  257.040      393.327  575.168    0.000  575.168       39.811  605.409    0.000  605.409
922.00  1546.035  253.023    0.000  253.023      321.126  581.258    0.000  581.258       39.811  494.215    0.000  494.215
923.00  1617.814  240.500    0.000  240.500      475.687  669.719    0.000  669.719       90.380  707.349    0.000  707.349
924.00  1454.322  270.962    0.000  270.962      162.597  811.899    0.000  811.899        0.000  676.181    0.000  676.181
925.00  1481.553  271.132    0.000  271.132      219.966  772.125    0.000  772.125        0.000  717.198    0.000  717.198
926.00  1432.093  270.584    0.000  270.584      224.119  747.265    0.000  747.265        0.000  787.367    0.000  787.367
927.00  1490.939  226.569    0.000  226.569      227.661  724.352    0.000  724.352        0.000  636.470    0.000  636.470
928.00  1536.499  172.110    0.000  172.110      332.241  609.495    0.000  609.495       10.154  535.838    0.000  535.838
929.00  1638.400  143.960    0.000  143.960      234.496  716.623    0.000  716.623        0.000  474.110    0.000  474.110
930.00  1649.204  182.263    0.000  182.263      214.130  792.743    0.000  792.743        0.000  524.778    0.000  524.778
931.00  1594.770  188.816    0.000  188.816      351.913  696.520    0.000  696.520      131.799  556.750    0.000  556.750
932.00  1646.427  183.898    0.000  183.898      408.936  596.311    0.000  596.311       50.769  707.753    0.000  707.753
933.00  1631.152  229.129    0.000  229.129      389.264  627.432    0.000  627.432       80.427  646.122    0.000  646.122
934.00  1538.048  220.090    0.000  220.090      301.844  651.309    0.000  651.309       60.520  688.549    0.000  688.549
935.00  1676.998   91.858    0.000   91.858      411.180  625.829    0.000  625.829      152.308  667.437    0.000  667.437
936.00  1558.697  194.133    0.000  194.133      310.538  717.105    0.000  717.105      142.154  647.833    0.000  647.833
937.00  1432.648  196.925    0.000  196.925      304.136  646.280    0.000  646.280        0.000  776.813    0.000  776.813
938.00  1656.936  128.871    0.000  128.871      513.694  480.498    0.000  480.498      192.723  676.186    0.000  676.186
939.00  1544.823  270.188    0.000  270.188      368.901  600.065    0.000  600.065       10.154  667.841    0.000  667.841
940.00  1491.525  162.676    0.000  162.676      186.596  623.033    0.000  623.033        0.000  735.599    0.000  735.599
941.00  1599.001  205.898    0.000  205.898      356.059  543.438    0.000  543.438       50.769  747.362    0.000  747.362
942.00  1592.011  180.741    0.000  180.741      370.372  498.311    0.000  498.311      132.000  779.133    0.000  779.133
943.00  1648.756  183.351    0.000  183.351      308.635  567.650    0.000  567.650        0.000  414.396    0.000  414.396
944.00  1617.915  223.517    0.000  223.517      331.633  703.745    0.000  703.745       40.616  876.446    0.000  876.446
945.00  1569.948  173.735    0.000  173.735      277.505  636.258    0.000  636.258       20.308  799.438    0.000  799.438
946.00  1514.649  195.349    0.000  195.349      234.578  600.980    0.000  600.980        0.000  747.460    0.000  747.460
947.00  1566.315  272.202    0.000  272.202      271.894  639.114    0.000  639.114       60.923  667.034    0.000  667.034
948.00  1595.297  326.149    0.000  326.149      351.953  686.312    0.000  686.312      172.616  597.770    0.000  597.770
949.00  1532.735  222.054    0.000  222.054      433.316  562.685    0.000  562.685      223.385  566.907    0.000  566.907
950.00  1575.350  239.873    0.000  239.873      252.690  682.522    0.000  682.522       10.154  820.853    0.000  820.853
951.00  1572.678  268.643    0.000  268.643      282.774  779.657    0.000  779.657       30.462  828.389    0.000  828.389
952.00  1581.443  276.053    0.000  276.053      222.817  811.875    0.000  811.875        0.000  698.102    0.000  698.102
953.00  1529.175  276.913    0.000  276.913      200.118  803.051    0.000  803.051        0.000  815.118    0.000  815.118
954.00  1546.862  219.670    0.000  219.670      267.656  803.867    0.000  803.867      101.539  999.800    0.000  999.800
955.00  1454.201  319.247    0.000  319.247      259.008  834.385    0.000  834.385       40.616  797.026    0.000  797.026
956.00  1422.145  270.922    0.000  270.922      213.097  795.991    0.000  795.991        0.000  888.508    0.000  888.508
957.00  1409.157  253.748    0.000  253.748      313.476  754.895    0.000  754.895       60.923  869.612    0.000  869.612
958.00  1456.683  288.714    0.000  288.714      318.796  732.535    0.000  732.535       81.231 1111.690    0.000 1111.690
959.00  1532.009  230.340    0.000  230.340      218.667  828.497    0.000  828.497       10.154  999.491    0.000  999.491
960.00  1506.050  308.042    0.000  308.042      223.730  715.121    0.000  715.121       30.462 1018.804    0.000 1018.804
961.00  1506.144  245.623    0.000  245.623      325.098  728.090    0.000  728.090       60.923 1010.658    0.000 1010.658
962.00  1544.852  192.639    0.000  192.639      249.790  746.245    0.000  746.245        0.000  763.644    0.000  763.644
963.00  1645.714  127.497    0.000  127.497      131.859  850.565    0.000  850.565        0.000  727.357    0.000  727.357
964.00  1517.535  137.211    0.000  137.211      258.873  662.416    0.000  662.416        0.000  675.883    0.000  675.883
965.00  1615.029  154.652    0.000  154.652      380.740  688.004    0.000  688.004       40.616  646.225    0.000  646.225
966.00  1379.098  254.846    0.000  254.846      205.301  594.195    0.000  594.195        0.000  441.942    0.000  441.942
967.00  1617.879  224.404    0.000  224.404      389.859  603.268    0.000  603.268       70.775  727.254    0.000  727.254
968.00  1566.685  259.888    0.000  259.888      483.209  622.172    0.000  622.172      304.616  785.971    0.000  785.971
969.00  1574.105  252.874    0.000  252.874      461.849  605.526    0.000  605.526      202.776  757.818    0.000  757.818
970.00  1598.118  207.958    0.000  207.958      471.230  627.789    0.000  627.789      171.910  879.864    0.000  879.864
971.00  1581.272  216.260    0.000  216.260      470.238  599.254    0.000  599.254      202.171  910.326    0.000  910.326
972.00  1546.651  243.726    0.000  243.726      346.334  703.360    0.000  703.360       70.775  879.262    0.000  879.262
973.00  1607.552  220.018    0.000  220.018      319.181  672.104    0.000  672.104       40.616  738.012    0.000  738.012
974.00  1583.568  233.370    0.000  233.370      336.861  631.811    0.000  631.811       50.265  919.272    0.000  919.272
975.00  1544.744  200.533    0.000  200.533      459.458  633.233    0.000  633.233       80.828 1121.644    0.000 1121.644
976.00  1635.074  215.917    0.000  215.917      462.093  671.234    0.000  671.234      150.998  888.109    0.000  888.109
977.00  1551.031  280.465    0.000  280.465      543.460  665.563    0.000  665.563      423.742 1050.466    0.000 1050.466
978.00  1589.784  260.746    0.000  260.746      583.356  547.159    0.000  547.159      485.270 1039.409    0.000 1039.409
979.00  1487.717  330.636    0.000  330.636      359.636  776.547    0.000  776.547      172.011 1120.034    0.000 1120.034
980.00  1501.013  335.611    0.000  335.611      473.216  694.487    0.000  694.487      314.266  717.906    0.000  717.906
981.00  1477.123  298.597    0.000  298.597      418.914  757.090    0.000  757.090      252.839  998.390    0.000  998.390
982.00  1573.198  312.910    0.000  312.910      497.201  656.101    0.000  656.101      273.752 1007.837    0.000 1007.837
983.00  1499.567  270.956    0.000  270.956      513.980  611.100    0.000  611.100      414.193  899.872    0.000  899.872
984.00  1467.388  251.235    0.000  251.235      546.182  630.461    0.000  630.461      453.399  847.696    0.000  847.696
985.00  1401.805  263.603    0.000  263.603      476.803  570.541    0.000  570.541      271.837  807.880    0.000  807.880
986.00  1486.221  298.985    0.000  298.985      421.023  612.783    0.000  612.783      453.095  808.688    0.000  808.688
987.00  1492.177  228.286    0.000  228.286      498.890  667.303    0.000  667.303      443.548 1035.393    0.000 1035.393
988.00  1676.805  164.527    0.000  164.527      427.047  679.050    0.000  679.050      403.736  867.897    0.000  867.897
989.00  1534.344  274.682    0.000  274.682      468.317  740.016    0.000  740.016      443.344 1098.924    0.000 1098.924
990.00  1501.338  249.717    0.000  249.717      411.098  707.765    0.000  707.765      131.095  950.138    0.000  950.138
991.00  1596.275  226.022    0.000  226.022      439.888  680.961    0.000  680.961      241.781  719.313    0.000  719.313
992.00  1628.812  201.670    0.000  201.670      389.085  627.008    0.000  627.008      161.153  597.165    0.000  597.165
993.00  1608.697  251.149    0.000  251.149      399.982  730.416    0.000  730.416       30.462  727.655    0.000  727.655
994.00  1705.206  188.636    0.000  188.636      494.833  656.879    0.000  656.879      293.859  789.485    0.000  789.485
995.00  1512.726  318.357    0.000  318.357      450.733  718.706    0.000  718.706      252.538  728.261    0.000  728.261
996.00  1510.392  282.155    0.000  282.155      380.186  683.249    0.000  683.249      191.617  698.905    0.000  698.905
997.00  1445.727  304.327    0.000  304.327      313.915  634.403    0.000  634.403      131.095  729.065    0.000  729.065
998.00  1470.463  243.388    0.000  243.388      260.560  678.154    0.000  678.154        0.000  563.988    0.000  563.988
999.00  1595.843  176.248    0.000  176.248      292.117  549.538    0.000  549.538        0.000  545.993    0.000  545.993
1000.00  1514.463  296.368    0.000  296.368      236.357  608.556    0.000  608.556        0.000  617.676    0.000  617.676
1001.00  1502.441  294.095    0.000  294.095      338.674  663.020    0.000  663.020        0.000  576.555    0.000  576.555
1002.00  1538.094  243.222    0.000  243.222      314.080  627.538    0.000  627.538        0.000  663.822    0.000  663.822
1003.00  1542.410  191.823    0.000  191.823      251.001  655.193    0.000  655.193        0.000  584.996    0.000  584.996
1004.00  1519.564  336.548    0.000  336.548      101.640  772.313    0.000  772.313        0.000  575.650    0.000  575.650
1005.00  1581.726  213.379    0.000  213.379      215.944  620.960    0.000  620.960       20.308  810.800    0.000  810.800
1006.00  1456.293  246.425    0.000  246.425      300.938  529.477    0.000  529.477      101.539  557.256    0.000  557.256
1007.00  1418.717  277.611    0.000  277.611      362.796  622.255    0.000  622.255      132.000  658.090    0.000  658.090
1008.00  1481.555  258.316    0.000  258.316      293.106  626.013    0.000  626.013       10.154  617.575    0.000  617.575
1009.00  1501.930  273.964    0.000  273.964      388.174  689.124    0.000  689.124        0.000  726.649    0.000  726.649
1010.00  1635.023  221.524    0.000  221.524      369.107  541.201    0.000  541.201      121.847  776.215    0.000  776.215
1011.00  1686.491  260.884    0.000  260.884      505.166  603.621    0.000  603.621      304.012  869.311    0.000  869.311
1012.00  1817.671  231.727    0.000  231.727      567.070  661.247    0.000  661.247      283.704  940.183    0.000  940.183
1013.00  1693.239  239.848    0.000  239.848      475.217  528.662    0.000  528.662      294.463  817.036    0.000  817.036
1014.00  1563.679  277.639    0.000  277.639      460.863  566.403    0.000  566.403      294.463  768.075    0.000  768.075
1015.00  1607.390  241.508    0.000  241.508      439.891  675.131    0.000  675.131      192.924 1030.869    0.000 1030.869
1016.00  1734.904  219.513    0.000  219.513      444.384  662.154    0.000  662.154      121.847 1019.906    0.000 1019.906
1017.00  1560.424  214.146    0.000  214.146      395.827  577.725    0.000  577.725      100.632  807.277    0.000  807.277
1018.00  1574.968  272.073    0.000  272.073      370.707  538.036    0.000  538.036        0.000  565.196    0.000  565.196
1019.00  1593.011  243.897    0.000  243.897      305.648  662.716    0.000  662.716        0.000  645.420    0.000  645.420
1020.00  1734.416  202.359    0.000  202.359      282.427  673.009    0.000  673.009       10.154  716.698    0.000  716.698
1021.00  1587.689  184.557    0.000  184.557      291.163  675.992    0.000  675.992        0.000  606.012    0.000  606.012
1022.00  1805.785  224.552    0.000  224.552      396.085  656.018    0.000  656.018      232.632  735.496    0.000  735.496
1023.00  1700.415  208.003    0.000  208.003      378.837  767.686    0.000  767.686      181.964  900.472    0.000  900.472
1024.00  1808.255  147.085    0.000  147.085      447.181  664.102    0.000  664.102      221.672  888.808    0.000  888.808
1025.00  1683.953  280.638    0.000  280.638      389.901  771.130    0.000  771.130       70.472  997.783    0.000  997.783
1026.00  1565.632  316.559    0.000  316.559      433.435  688.566    0.000  688.566      150.796  977.675    0.000  977.675
1027.00  1570.365  305.788    0.000  305.788      442.648  729.326    0.000  729.326      241.274  918.262    0.000  918.262
