# Supplementary material for: N-Glycans modulate tilting of HIV-1 envelope glycoprotein
Source: Nat Commun. 2026 Apr 15;17:5206. doi: 10.1038/s41467-026-71874-2 (PMC13254402; doi:10.1038/s41467-026-71874-2)
Supplement: Supplementary file 8 — Source Data [file 41467_2026_71874_MOESM8_ESM.zip › source_data/2_Supplementary_Figures/5_FigS9/source_data/V3/V3.B.5.txt]

#ASA ANALYSIS
#SIM_TIME  ASA1.4 TotOccl1.4 ShldMem1.4 ShldGly1.4   ASA7.2 TotOccl7.2 ShldMem7.2 ShldGly7.2   ASA18.6 TotOccl18.6 ShldMem18.6 ShldGly18.6

  0.00  1312.151  360.941    0.000  360.941       48.851 1121.194    0.000 1121.194        0.000 1238.361    0.000 1238.361
  1.00  1688.113  146.443    0.000  146.443      319.001  792.926    0.000  792.926      170.602  863.673    0.000  863.673
  2.00  1646.461  149.873    0.000  149.873      405.199  727.269    0.000  727.269      240.873 1075.397    0.000 1075.397
  3.00  1630.508   87.464    0.000   87.464      372.639  798.500    0.000  798.500      221.168 1235.538    0.000 1235.538
  4.00  1533.669  205.872    0.000  205.872      383.977  738.947    0.000  738.947      200.561 1224.193    0.000 1224.193
  5.00  1529.632  199.737    0.000  199.737      379.125  701.189    0.000  701.189      261.381  965.311    0.000  965.311
  6.00  1690.009  223.779    0.000  223.779      360.023  831.965    0.000  831.965      201.062  957.473    0.000  957.473
  7.00  1653.823  235.752    0.000  235.752      379.520  711.312    0.000  711.312      210.914  984.817    0.000  984.817
  8.00  1732.888  224.179    0.000  224.179      432.825  766.475    0.000  766.475      410.171  977.884    0.000  977.884
  9.00  1899.923  222.017    0.000  222.017      466.541  856.171    0.000  856.171      361.611 1080.219    0.000 1080.219
 10.00  1817.590  172.956    0.000  172.956      391.114  917.235    0.000  917.235      180.454 1079.618    0.000 1079.618
 11.00  1764.909  204.852    0.000  204.852      374.599  821.451    0.000  821.451      279.581 1290.439    0.000 1290.439
 12.00  1770.347  213.133    0.000  213.133      387.087  773.304    0.000  773.304      259.977  935.349    0.000  935.349
 13.00  1650.134  279.901    0.000  279.901      418.524  727.147    0.000  727.147      339.198  855.328    0.000  855.328
 14.00  1755.540  275.519    0.000  275.519      376.060  807.506    0.000  807.506      301.392 1029.447    0.000 1029.447
 15.00  1714.115  201.662    0.000  201.662      479.089  708.001    0.000  708.001      160.148 1000.600    0.000 1000.600
 16.00  1740.552  219.650    0.000  219.650      520.022  765.201    0.000  765.201      332.761  909.719    0.000  909.719
 17.00  1621.373  207.143    0.000  207.143      452.725  729.750    0.000  729.750      319.695 1118.223    0.000 1118.223
 18.00  1751.511  152.715    0.000  152.715      537.501  734.941    0.000  734.941      241.780 1088.767    0.000 1088.767
 19.00  1740.399  131.074    0.000  131.074      499.313  822.940    0.000  822.940      402.124  959.680    0.000  959.680
 20.00  1908.008  198.010    0.000  198.010      625.346  758.714    0.000  758.714      388.862 1006.333    0.000 1006.333
 21.00  1822.283  158.787    0.000  158.787      570.259  809.170    0.000  809.170      551.316 1068.359    0.000 1068.359
 22.00  1789.181  151.888    0.000  151.888      616.264  718.892    0.000  718.892      450.786 1118.423    0.000 1118.423
 23.00  1659.342  186.295    0.000  186.295      601.919  696.686    0.000  696.686      419.222 1065.042    0.000 1065.042
 24.00  1562.533  175.725    0.000  175.725      454.831  753.187    0.000  753.187      241.274 1170.801    0.000 1170.801
 25.00  1530.702  173.083    0.000  173.083      363.373  727.121    0.000  727.121      149.393 1240.977    0.000 1240.977
 26.00  1583.957  189.799    0.000  189.799      456.047  840.697    0.000  840.697      251.327 1152.510    0.000 1152.510
 27.00  1589.494  170.876    0.000  170.876      526.562  666.855    0.000  666.855      469.387  835.926    0.000  835.926
 28.00  1689.498  193.367    0.000  193.367      495.521  676.795    0.000  676.795      360.308  969.632    0.000  969.632
 29.00  1650.887  192.534    0.000  192.534      455.735  684.454    0.000  684.454      231.221  971.749    0.000  971.749
 30.00  1575.839  212.683    0.000  212.683      489.324  661.968    0.000  661.968      160.850  968.630    0.000  968.630
 31.00  1712.384  200.287    0.000  200.287      650.719  685.980    0.000  685.980      320.697  907.103    0.000  907.103
 32.00  1966.974  149.455    0.000  149.455      582.815  696.622    0.000  696.622      309.340  917.755    0.000  917.755
 33.00  1817.135  146.463    0.000  146.463      701.477  663.543    0.000  663.543      459.636  926.904    0.000  926.904
 34.00  1929.810  165.051    0.000  165.051      695.174  679.483    0.000  679.483      521.058 1088.357    0.000 1088.357
 35.00  1807.003  170.140    0.000  170.140      581.503  666.391    0.000  666.391      503.361 1070.667    0.000 1070.667
 36.00  1584.017  151.878    0.000  151.878      462.622  575.851    0.000  575.851      219.564  806.170    0.000  806.170
 37.00  1633.885  142.760    0.000  142.760      468.100  704.200    0.000  704.200      201.062  777.115    0.000  777.115
 38.00  1602.300  159.428    0.000  159.428      449.214  781.374    0.000  781.374      200.561 1178.043    0.000 1178.043
 39.00  1588.827  210.263    0.000  210.263      393.405  811.730    0.000  811.730      190.708 1016.891    0.000 1016.891
 40.00  1568.440  215.071    0.000  215.071      384.020  741.298    0.000  741.298      230.218  893.435    0.000  893.435
 41.00  1781.137  230.367    0.000  230.367      532.614  867.400    0.000  867.400      299.688 1120.435    0.000 1120.435
 42.00  1819.512  165.280    0.000  165.280      563.994  837.267    0.000  837.267      340.602 1129.182    0.000 1129.182
 43.00  1695.165  211.873    0.000  211.873      444.764  881.663    0.000  881.663      289.935 1177.842    0.000 1177.842
 44.00  1735.978  225.564    0.000  225.564      403.195  845.225    0.000  845.225      298.786 1117.625    0.000 1117.625
 45.00  1653.681  178.296    0.000  178.296      518.863  672.140    0.000  672.140      360.811  903.894    0.000  903.894
 46.00  1830.616  191.585    0.000  191.585      547.829  674.555    0.000  674.555      421.331  765.160    0.000  765.160
 47.00  1771.307  162.294    0.000  162.294      494.184  853.626    0.000  853.626      309.640  893.438    0.000  893.438
 48.00  1666.546  220.613    0.000  220.613      453.512  770.703    0.000  770.703      389.667 1225.502    0.000 1225.502
 49.00  1722.375  197.231    0.000  197.231      540.871  762.795    0.000  762.795      242.484 1146.984    0.000 1146.984
 50.00  1902.922  153.040    0.000  153.040      555.142  813.935    0.000  813.935      339.800 1091.792    0.000 1091.792
 51.00  1691.059  189.212    0.000  189.212      406.208  849.035    0.000  849.035      259.174 1009.455    0.000 1009.455
 52.00  1894.472  138.517    0.000  138.517      490.158  786.175    0.000  786.175      369.558  768.880    0.000  768.880
 53.00  2066.344  150.169    0.000  150.169      440.882  894.302    0.000  894.302      210.213 1449.283    0.000 1449.283
 54.00  1823.750  145.347    0.000  145.347      487.833  786.676    0.000  786.676      319.493 1222.285    0.000 1222.285
 55.00  1796.757  113.028    0.000  113.028      494.666  687.841    0.000  687.841      289.836  893.339    0.000  893.339
 56.00  1780.179  168.947    0.000  168.947      500.231  837.448    0.000  837.448      329.948 1126.777    0.000 1126.777
 57.00  1838.115  186.043    0.000  186.043      401.275  804.721    0.000  804.721      229.617 1120.140    0.000 1120.140
 58.00  1708.366  282.802    0.000  282.802      535.301  782.588    0.000  782.588      260.582 1125.974    0.000 1125.974
 59.00  1774.230  275.896    0.000  275.896      714.018  725.211    0.000  725.211      429.275  802.557    0.000  802.557
 60.00  1731.664  246.179    0.000  246.179      504.512  937.089    0.000  937.089      379.410 1104.558    0.000 1104.558
 61.00  1905.154  140.580    0.000  140.580      468.405  829.710    0.000  829.710      320.997 1118.533    0.000 1118.533
 62.00  1905.464  179.686    0.000  179.686      474.211  812.824    0.000  812.824      190.810 1304.724    0.000 1304.724
 63.00  1834.894  151.731    0.000  151.731      448.822  758.867    0.000  758.867      282.091  905.603    0.000  905.603
 64.00  1695.416  182.334    0.000  182.334      475.290  729.120    0.000  729.120      239.971  740.228    0.000  740.228
 65.00  1717.384  139.869    0.000  139.869      398.116  658.227    0.000  658.227      200.161  809.696    0.000  809.696
 66.00  1531.429  126.570    0.000  126.570      339.464  558.013    0.000  558.013       20.006  669.855    0.000  669.855
 67.00  1636.310  136.019    0.000  136.019      412.693  594.160    0.000  594.160      279.782  902.389    0.000  902.389
 68.00  1614.781  131.115    0.000  131.115      509.006  693.769    0.000  693.769      380.213 1012.472    0.000 1012.472
 69.00  1680.815  121.650    0.000  121.650      548.569  699.409    0.000  699.409      400.622  962.706    0.000  962.706
 70.00  1837.978   98.794    0.000   98.794      687.786  717.437    0.000  717.437      518.750  851.215    0.000  851.215
 71.00  1681.648  138.910    0.000  138.910      623.928  615.666    0.000  615.666      461.041  820.654    0.000  820.654
 72.00  1760.974  130.534    0.000  130.534      454.753  600.709    0.000  600.709      209.811  523.377    0.000  523.377
 73.00  1664.593  181.513    0.000  181.513      463.869  718.480    0.000  718.480      360.106  810.198    0.000  810.198
 74.00  1687.131  143.136    0.000  143.136      482.230  678.618    0.000  678.618      311.747  711.372    0.000  711.372
 75.00  1609.931  162.049    0.000  162.049      502.654  770.651    0.000  770.651      259.977 1102.747    0.000 1102.747
 76.00  1718.016  117.247    0.000  117.247      444.601  672.183    0.000  672.183      239.670  959.491    0.000  959.491
 77.00  1738.996  106.858    0.000  106.858      534.137  740.928    0.000  740.928      388.962 1362.727    0.000 1362.727
 78.00  1824.397  135.111    0.000  135.111      450.266  800.959    0.000  800.959      239.369 1194.940    0.000 1194.940
 79.00  1714.041  127.244    0.000  127.244      518.909  779.394    0.000  779.394      370.160 1251.336    0.000 1251.336
 80.00  1701.713  121.486    0.000  121.486      443.565  743.036    0.000  743.036      299.387 1119.742    0.000 1119.742
 81.00  1739.034  120.594    0.000  120.594      674.292  559.744    0.000  559.744      330.148  938.279    0.000  938.279
 82.00  1733.296  162.525    0.000  162.525      631.840  605.743    0.000  605.743      358.703  869.110    0.000  869.110
 83.00  1921.522  133.810    0.000  133.810      721.187  677.114    0.000  677.114      490.596 1159.148    0.000 1159.148
 84.00  1863.412  114.613    0.000  114.613      666.546  532.941    0.000  532.941      350.655 1013.374    0.000 1013.374
 85.00  1735.978  115.185    0.000  115.185      428.684  817.622    0.000  817.622      140.142 1069.870    0.000 1069.870
 86.00  1967.279  152.614    0.000  152.614      605.686  728.987    0.000  728.987      359.906 1390.174    0.000 1390.174
 87.00  1710.144  161.010    0.000  161.010      410.222  659.109    0.000  659.109      290.437  872.220    0.000  872.220
 88.00  1727.868  170.522    0.000  170.522      520.159  646.328    0.000  646.328      361.009 1326.026    0.000 1326.026
 89.00  1673.506  165.571    0.000  165.571      524.354  767.082    0.000  767.082      351.459 1078.419    0.000 1078.419
 90.00  1617.223  180.542    0.000  180.542      452.372  743.823    0.000  743.823      311.747 1030.466    0.000 1030.466
 91.00  1781.324  171.821    0.000  171.821      493.653  854.153    0.000  854.153      291.641 1293.660    0.000 1293.660
 92.00  1793.836  214.472    0.000  214.472      523.500  791.492    0.000  791.492      300.793 1180.758    0.000 1180.758
 93.00  1788.648  185.460    0.000  185.460      429.556  723.980    0.000  723.980      299.086 1043.839    0.000 1043.839
 94.00  1804.949  169.039    0.000  169.039      433.176  795.689    0.000  795.689      290.136 1048.558    0.000 1048.558
 95.00  1659.957  126.552    0.000  126.552      408.626  701.880    0.000  701.880      300.391  950.236    0.000  950.236
 96.00  1651.198  159.690    0.000  159.690      483.708  731.412    0.000  731.412      281.689 1162.460    0.000 1162.460
 97.00  1624.176  156.204    0.000  156.204      418.772  753.718    0.000  753.718      342.209 1081.229    0.000 1081.229
 98.00  1620.984  162.638    0.000  162.638      362.534  779.607    0.000  779.607      201.062  968.630    0.000  968.630
 99.00  1686.440  151.466    0.000  151.466      436.553  693.590    0.000  693.590      282.394 1030.769    0.000 1030.769
100.00  1683.095  171.077    0.000  171.077      448.778  761.589    0.000  761.589      241.476 1121.447    0.000 1121.447
101.00  1639.444  167.550    0.000  167.550      391.278  812.955    0.000  812.955      221.168 1203.583    0.000 1203.583
102.00  1696.161  115.803    0.000  115.803      422.628  754.189    0.000  754.189      302.299  993.371    0.000  993.371
103.00  1742.198  146.913    0.000  146.913      417.839  845.146    0.000  845.146      279.281  934.253    0.000  934.253
104.00  1966.942   96.589    0.000   96.589      509.273  846.949    0.000  846.949      409.469  943.802    0.000  943.802
105.00  1816.186  107.327    0.000  107.327      502.574  709.965    0.000  709.965      399.115  642.105    0.000  642.105
106.00  1556.758  118.447    0.000  118.447      400.293  640.388    0.000  640.388      368.355  916.158    0.000  916.158
107.00  1525.413  117.409    0.000  117.409      418.874  655.626    0.000  655.626      269.027  714.787    0.000  714.787
108.00  1553.877  128.365    0.000  128.365      284.329  665.431    0.000  665.431       90.478 1004.318    0.000 1004.318
109.00  1757.989  144.071    0.000  144.071      362.675  780.206    0.000  780.206      309.640 1112.493    0.000 1112.493
110.00  1745.477  147.628    0.000  147.628      455.963  731.282    0.000  731.282      399.717  691.765    0.000  691.765
111.00  1755.420  128.582    0.000  128.582      414.032  700.805    0.000  700.805      339.599  916.156    0.000  916.156
112.00  1743.776  119.905    0.000  119.905      402.999  823.003    0.000  823.003      290.538 1105.557    0.000 1105.557
113.00  1757.276  175.152    0.000  175.152      453.025  816.435    0.000  816.435      389.664  882.274    0.000  882.274
114.00  1681.733  114.727    0.000  114.727      536.793  680.829    0.000  680.829      301.794  976.174    0.000  976.174
115.00  1840.336  132.338    0.000  132.338      484.746  754.353    0.000  754.353      401.221  802.050    0.000  802.050
116.00  1694.983  116.118    0.000  116.118      604.945  706.859    0.000  706.859      428.974 1086.564    0.000 1086.564
117.00  1656.646  145.936    0.000  145.936      460.236  689.048    0.000  689.048      290.537 1040.115    0.000 1040.115
118.00  1705.388   95.869    0.000   95.869      470.055  789.990    0.000  789.990      270.331 1371.669    0.000 1371.669
119.00  1802.430   84.179    0.000   84.179      440.584  749.260    0.000  749.260      279.080 1167.383    0.000 1167.383
120.00  1440.493  231.456    0.000  231.456      323.956  813.256    0.000  813.256      291.540  839.145    0.000  839.145
121.00  1593.991  110.722    0.000  110.722      418.605  747.660    0.000  747.660      261.080 1089.770    0.000 1089.770
122.00  1674.340  112.440    0.000  112.440      411.174  704.001    0.000  704.001      150.796  898.863    0.000  898.863
123.00  1667.533  103.898    0.000  103.898      495.619  564.057    0.000  564.057      159.546  916.358    0.000  916.358
124.00  1709.278  131.316    0.000  131.316      590.166  645.720    0.000  645.720      250.528 1232.935    0.000 1232.935
125.00  1745.089   95.125    0.000   95.125      561.548  641.150    0.000  641.150      160.349 1211.425    0.000 1211.425
126.00  1846.165  100.082    0.000  100.082      757.646  628.644    0.000  628.644      331.554 1485.070    0.000 1485.070
127.00  1748.972  101.096    0.000  101.096      620.303  609.025    0.000  609.025      280.484 1472.408    0.000 1472.408
128.00  1635.187  109.621    0.000  109.621      408.540  591.952    0.000  591.952      140.142 1019.106    0.000 1019.106
129.00  1655.145  110.209    0.000  110.209      453.497  655.629    0.000  655.629       70.372 1130.491    0.000 1130.491
130.00  1608.621  105.818    0.000  105.818      577.973  528.996    0.000  528.996      180.154  909.119    0.000  909.119
131.00  1671.850  100.943    0.000  100.943      497.259  595.969    0.000  595.969      199.959 1095.811    0.000 1095.811
132.00  1518.691   98.703    0.000   98.703      422.295  675.179    0.000  675.179      139.841 1063.242    0.000 1063.242
133.00  1730.553   93.212    0.000   93.212      315.678  817.875    0.000  817.875       30.159  996.384    0.000  996.384
134.00  1733.942  162.927    0.000  162.927      412.782  754.069    0.000  754.069      199.558  919.375    0.000  919.375
135.00  1685.218  136.476    0.000  136.476      537.156  737.344    0.000  737.344      279.782 1270.941    0.000 1270.941
136.00  1682.671  157.957    0.000  157.957      375.592  707.332    0.000  707.332      140.743 1133.305    0.000 1133.305
137.00  1809.113  110.267    0.000  110.267      515.642  745.629    0.000  745.629      179.251 1111.789    0.000 1111.789
138.00  1591.862  118.437    0.000  118.437      324.542  760.945    0.000  760.945      239.570 1076.706    0.000 1076.706
139.00  1527.988  114.610    0.000  114.610      454.076  657.914    0.000  657.914      259.375  988.839    0.000  988.839
140.00  1596.250  121.588    0.000  121.588      525.071  688.263    0.000  688.263      228.915 1167.792    0.000 1167.792
141.00  1723.302  126.927    0.000  126.927      484.638  660.252    0.000  660.252      159.446 1223.590    0.000 1223.590
142.00  1688.649  109.256    0.000  109.256      465.046  669.760    0.000  669.760      211.317 1144.064    0.000 1144.064
143.00  1505.465  132.519    0.000  132.519      415.776  610.400    0.000  610.400      120.238  779.329    0.000  779.329
144.00  1808.839  102.731    0.000  102.731      349.962  831.580    0.000  831.580      150.496 1061.021    0.000 1061.021
145.00  1625.838   90.939    0.000   90.939      377.026  659.608    0.000  659.608      232.128  727.857    0.000  727.857
146.00  1607.491  105.276    0.000  105.276      551.988  529.419    0.000  529.419      270.431  855.432    0.000  855.432
147.00  1498.557  127.511    0.000  127.511      516.901  631.667    0.000  631.667      159.245  902.985    0.000  902.985
148.00  1479.086  107.478    0.000  107.478      439.331  631.716    0.000  631.716      219.867  756.308    0.000  756.308
149.00  1480.403  117.729    0.000  117.729      501.751  482.304    0.000  482.304      150.395  798.334    0.000  798.334
150.00  1594.602  153.731    0.000  153.731      416.940  592.683    0.000  592.683      200.865 1002.917    0.000 1002.917
151.00  1688.644  116.507    0.000  116.507      574.474  632.369    0.000  632.369      109.481 1291.548    0.000 1291.548
152.00  1678.314  142.381    0.000  142.381      436.644  634.833    0.000  634.833       59.917 1040.418    0.000 1040.418
153.00  1615.615  141.855    0.000  141.855      327.863  657.742    0.000  657.742       50.265  869.306    0.000  869.306
154.00  1728.167   88.089    0.000   88.089      558.694  745.251    0.000  745.251      209.912 1344.328    0.000 1344.328
155.00  1460.875  180.759    0.000  180.759      354.290  828.998    0.000  828.998       99.729 1452.604    0.000 1452.604
156.00  1539.275  153.425    0.000  153.425      487.524  665.917    0.000  665.917      309.541  962.202    0.000  962.202
157.00  1601.597  120.738    0.000  120.738      424.889  688.528    0.000  688.528      189.204  784.660    0.000  784.660
158.00  1693.071  105.348    0.000  105.348      691.586  606.757    0.000  606.757      279.581  800.541    0.000  800.541
159.00  1672.474  153.138    0.000  153.138      544.821  832.339    0.000  832.339      199.357 1265.505    0.000 1265.505
160.00  1829.654   98.828    0.000   98.828      646.508  679.436    0.000  679.436      288.933 1136.224    0.000 1136.224
161.00  1661.325  163.987    0.000  163.987      704.382  684.109    0.000  684.109      290.036 1193.727    0.000 1193.727
162.00  1673.951  169.864    0.000  169.864      491.165  837.046    0.000  837.046      249.723 1082.233    0.000 1082.233
163.00  1682.636  170.201    0.000  170.201      491.334  696.117    0.000  696.117      239.570  934.149    0.000  934.149
164.00  1594.936  156.346    0.000  156.346      503.911  736.183    0.000  736.183      159.646  743.139    0.000  743.139
165.00  1613.782  145.127    0.000  145.127      422.026  581.245    0.000  581.245      270.431  562.277    0.000  562.277
166.00  1620.440  160.760    0.000  160.760      442.697  781.422    0.000  781.422      299.387  872.323    0.000  872.323
167.00  1603.271  113.131    0.000  113.131      420.178  750.334    0.000  750.334      179.251  970.645    0.000  970.645
168.00  1732.084  131.859    0.000  131.859      387.531  808.169    0.000  808.169      159.947  854.524    0.000  854.524
169.00  1721.136  165.318    0.000  165.318      426.610  763.910    0.000  763.910      200.159  924.901    0.000  924.901
170.00  1610.986  134.417    0.000  134.417      560.515  557.789    0.000  557.789      278.679  714.287    0.000  714.287
171.00  1699.553  148.742    0.000  148.742      473.648  769.106    0.000  769.106      269.629 1023.426    0.000 1023.426
172.00  1666.278  140.225    0.000  140.225      589.117  711.813    0.000  711.813      310.142  965.515    0.000  965.515
173.00  1726.418  127.421    0.000  127.421      392.107  782.061    0.000  782.061      120.337  906.502    0.000  906.502
174.00  1707.885  148.047    0.000  148.047      458.974  717.259    0.000  717.259      221.168  643.805    0.000  643.805
175.00  1678.964   92.382    0.000   92.382      609.608  637.110    0.000  637.110      330.047 1044.835    0.000 1044.835
176.00  1655.958  144.505    0.000  144.505      348.146  664.135    0.000  664.135      100.230  785.665    0.000  785.665
177.00  1599.109  148.760    0.000  148.760      350.732  676.322    0.000  676.322      160.549  673.670    0.000  673.670
178.00  1665.547  133.201    0.000  133.201      416.226  796.784    0.000  796.784      251.227 1089.977    0.000 1089.977
179.00  1708.219  166.704    0.000  166.704      510.174  631.323    0.000  631.323      221.168  975.367    0.000  975.367
180.00  1681.260  148.298    0.000  148.298      521.476  706.427    0.000  706.427      189.104 1030.664    0.000 1030.664
181.00  1760.177  171.360    0.000  171.360      582.546  628.691    0.000  628.691      230.920  893.334    0.000  893.334
182.00  1854.071  137.008    0.000  137.008      684.963  674.052    0.000  674.052      331.151  752.694    0.000  752.694
183.00  1776.703  154.796    0.000  154.796      653.953  750.357    0.000  750.357      301.392 1036.796    0.000 1036.796
184.00  1737.366  149.460    0.000  149.460      426.515  848.056    0.000  848.056      291.540 1030.463    0.000 1030.463
185.00  1704.118  181.261    0.000  181.261      504.785  814.359    0.000  814.359      319.995 1187.593    0.000 1187.593
186.00  1749.955  145.046    0.000  145.046      732.121  737.057    0.000  737.057      322.405 1670.041    0.000 1670.041
187.00  1665.023  141.768    0.000  141.768      536.497  715.233    0.000  715.233      321.699  857.846    0.000  857.846
188.00  1578.685  174.428    0.000  174.428      502.038  723.384    0.000  723.384      241.274 1202.870    0.000 1202.870
189.00  1588.281  170.634    0.000  170.634      512.372  661.589    0.000  661.589      301.493  888.911    0.000  888.911
190.00  1664.763  143.445    0.000  143.445      464.687  632.366    0.000  632.366      231.221  848.293    0.000  848.293
191.00  1545.988  121.357    0.000  121.357      390.265  723.158    0.000  723.158      239.469  905.599    0.000  905.599
192.00  1626.397  120.292    0.000  120.292      428.783  700.654    0.000  700.654      269.127  824.765    0.000  824.765
193.00  1821.971  121.426    0.000  121.426      524.205  737.369    0.000  737.369      278.679  958.779    0.000  958.779
194.00  1750.467  132.786    0.000  132.786      619.832  671.436    0.000  671.436      288.632  892.832    0.000  892.832
195.00  1679.202  110.261    0.000  110.261      625.479  718.263    0.000  718.263      349.653  950.036    0.000  950.036
196.00  1694.477  126.682    0.000  126.682      472.266  590.252    0.000  590.252      230.018  848.293    0.000  848.293
197.00  1860.417  139.877    0.000  139.877      683.857  652.470    0.000  652.470      410.173 1139.139    0.000 1139.139
198.00  1937.594   96.739    0.000   96.739      638.642  645.420    0.000  645.420      320.199 1360.915    0.000 1360.915
199.00  1691.003  102.685    0.000  102.685      557.964  719.480    0.000  719.480      329.646 1228.209    0.000 1228.209
200.00  1600.896  115.934    0.000  115.934      485.153  692.937    0.000  692.937      340.001  925.905    0.000  925.905
201.00  1666.731  130.760    0.000  130.760      500.025  724.152    0.000  724.152      290.036  943.399    0.000  943.399
202.00  1838.349   87.001    0.000   87.001      653.986  553.415    0.000  553.415      331.456 1150.497    0.000 1150.497
203.00  1888.975   90.937    0.000   90.937      585.532  540.014    0.000  540.014      221.773  745.953    0.000  745.953
204.00  1713.505  100.888    0.000  100.888      604.864  575.461    0.000  575.461      279.682  750.277    0.000  750.277
205.00  1700.440   73.575    0.000   73.575      574.770  489.213    0.000  489.213      260.981  744.747    0.000  744.747
206.00  1849.607   61.440    0.000   61.440      587.438  542.751    0.000  542.751      261.684 1020.615    0.000 1020.615
207.00  1705.397   65.665    0.000   65.665      578.403  516.382    0.000  516.382      181.560  851.920    0.000  851.920
208.00  1729.357  119.958    0.000  119.958      632.567  567.084    0.000  567.084      429.676  615.161    0.000  615.161
209.00  1584.111   80.034    0.000   80.034      542.395  563.239    0.000  563.239      240.774 1190.310    0.000 1190.310
210.00  1635.344  109.294    0.000  109.294      563.533  604.435    0.000  604.435      180.756  839.753    0.000  839.753
211.00  1736.997  103.373    0.000  103.373      607.453  567.477    0.000  567.477      281.389  840.459    0.000  840.459
212.00  1648.908   99.449    0.000   99.449      597.773  525.664    0.000  525.664      120.337  929.124    0.000  929.124
213.00  1516.106  101.541    0.000  101.541      522.808  598.947    0.000  598.947      149.995  780.541    0.000  780.541
214.00  1670.154   95.372    0.000   95.372      634.528  462.336    0.000  462.336      150.097  891.428    0.000  891.428
215.00  1636.320   92.413    0.000   92.413      432.406  711.441    0.000  711.441      251.330 1083.040    0.000 1083.040
216.00  1473.620   98.519    0.000   98.519      404.216  645.688    0.000  645.688      161.052  982.912    0.000  982.912
217.00  1547.019  105.055    0.000  105.055      492.985  648.578    0.000  648.578      140.946 1153.213    0.000 1153.213
218.00  1716.357   76.852    0.000   76.852      760.801  446.461    0.000  446.461      353.170 1093.497    0.000 1093.497
219.00  1713.778   88.301    0.000   88.301      707.491  483.862    0.000  483.862      292.749 1012.468    0.000 1012.468
220.00  1570.823   94.397    0.000   94.397      525.226  600.714    0.000  600.714       90.378 1291.340    0.000 1291.340
221.00  1580.522   91.569    0.000   91.569      464.499  547.978    0.000  547.978      190.610 1041.823    0.000 1041.823
222.00  1536.697  100.016    0.000  100.016      556.777  524.803    0.000  524.803      231.826 1020.909    0.000 1020.909
223.00  1654.696   98.272    0.000   98.272      608.631  564.792    0.000  564.792      282.697  939.379    0.000  939.379
224.00  1671.591   97.070    0.000   97.070      486.888  580.835    0.000  580.835      211.118 1121.947    0.000 1121.947
225.00  1743.544  121.962    0.000  121.962      508.455  671.440    0.000  671.440      130.692 1210.416    0.000 1210.416
226.00  1585.141  132.826    0.000  132.826      366.309  781.784    0.000  781.784      140.444  898.059    0.000  898.059
227.00  1575.060  121.330    0.000  121.330      387.731  697.908    0.000  697.908      261.582  936.663    0.000  936.663
228.00  1631.852  117.426    0.000  117.426      405.606  674.908    0.000  674.908      239.670  829.801    0.000  829.801
229.00  1487.737  119.205    0.000  119.205      366.338  566.697    0.000  566.697      270.431  432.493    0.000  432.493
230.00  1651.208  171.253    0.000  171.253      311.311  866.064    0.000  866.064      239.369  836.330    0.000  836.330
231.00  1629.534  117.005    0.000  117.005      500.986  515.072    0.000  515.072      278.679  751.889    0.000  751.889
232.00  1574.301  141.905    0.000  141.905      360.522  703.215    0.000  703.215      278.679  581.985    0.000  581.985
233.00  1623.837  124.332    0.000  124.332      436.724  685.495    0.000  685.495      299.988  722.330    0.000  722.330
234.00  1521.957  106.458    0.000  106.458      505.181  592.031    0.000  592.031      318.490  743.343    0.000  743.343
235.00  1615.407  105.698    0.000  105.698      438.286  634.535    0.000  634.535      280.184  946.318    0.000  946.318
236.00  1605.629  136.152    0.000  136.152      429.927  582.859    0.000  582.859      271.434  556.349    0.000  556.349
237.00  1639.415  170.680    0.000  170.680      546.795  618.869    0.000  618.869      449.882  762.743    0.000  762.743
238.00  1597.973  174.969    0.000  174.969      484.714  615.197    0.000  615.197      419.422  683.322    0.000  683.322
239.00  1639.219  108.480    0.000  108.480      416.100  730.576    0.000  730.576      320.496  791.497    0.000  791.497
240.00  1603.302  124.669    0.000  124.669      479.317  656.195    0.000  656.195      379.210  631.752    0.000  631.752
241.00  1619.240  151.177    0.000  151.177      477.313  684.623    0.000  684.623      350.555  856.941    0.000  856.941
242.00  1598.332  174.106    0.000  174.106      623.136  755.868    0.000  755.868      400.219  913.539    0.000  913.539
243.00  1653.031  160.422    0.000  160.422      578.556  724.445    0.000  724.445      360.808  860.457    0.000  860.457
244.00  1742.425  131.188    0.000  131.188      545.508  734.865    0.000  734.865      340.201  760.230    0.000  760.230
245.00  1605.468  109.609    0.000  109.609      487.088  628.393    0.000  628.393      330.649  708.558    0.000  708.558
246.00  1560.385  115.652    0.000  115.652      472.859  657.833    0.000  657.833      310.944  854.125    0.000  854.125
247.00  1546.052  114.572    0.000  114.572      526.920  571.751    0.000  571.751      249.322  734.493    0.000  734.493
248.00  1650.452  127.227    0.000  127.227      598.847  698.561    0.000  698.561      290.637  878.960    0.000  878.960
249.00  1659.322   94.312    0.000   94.312      604.082  608.981    0.000  608.981      320.095  813.010    0.000  813.010
250.00  1661.369  114.270    0.000  114.270      431.330  844.908    0.000  844.908      289.334  971.049    0.000  971.049
251.00  1626.721  171.002    0.000  171.002      555.528  736.213    0.000  736.213      349.953  873.730    0.000  873.730
252.00  1594.033  138.879    0.000  138.879      315.884  627.403    0.000  627.403      221.168  877.854    0.000  877.854
253.00  1570.986  174.978    0.000  174.978      381.646  659.567    0.000  659.567      160.449  794.914    0.000  794.914
254.00  1574.437  171.164    0.000  171.164      435.203  660.994    0.000  660.994      330.850  693.776    0.000  693.776
255.00  1521.117  178.863    0.000  178.863      425.655  643.554    0.000  643.554      320.998  723.130    0.000  723.130
256.00  1529.351  177.651    0.000  177.651      505.681  620.383    0.000  620.383      260.178  903.688    0.000  903.688
257.00  1535.294  170.467    0.000  170.467      389.209  763.752    0.000  763.752      260.578 1076.304    0.000 1076.304
258.00  1449.995  171.146    0.000  171.146      413.721  707.257    0.000  707.257      250.425 1123.756    0.000 1123.756
259.00  1487.306  169.837    0.000  169.837      350.351  794.667    0.000  794.667      239.469 1235.148    0.000 1235.148
260.00  1600.413  163.579    0.000  163.579      435.523  710.062    0.000  710.062      269.930  915.051    0.000  915.051
261.00  1590.051  189.885    0.000  189.885      565.170  693.925    0.000  693.925      310.142 1015.481    0.000 1015.481
262.00  1566.358  152.126    0.000  152.126      497.286  663.968    0.000  663.968      300.991  994.870    0.000  994.870
263.00  1570.311  166.006    0.000  166.006      434.740  769.505    0.000  769.505      239.469 1306.323    0.000 1306.323
264.00  1727.358  121.217    0.000  121.217      643.083  694.143    0.000  694.143      439.529 1073.588    0.000 1073.588
265.00  1624.924  151.375    0.000  151.375      484.421  651.520    0.000  651.520      219.463  801.448    0.000  801.448
266.00  1574.021  158.196    0.000  158.196      497.329  538.113    0.000  538.113      290.437  874.530    0.000  874.530
267.00  1527.357  157.742    0.000  157.742      452.638  602.622    0.000  602.622      279.481  691.364    0.000  691.364
268.00  1644.049   99.014    0.000   99.014      596.916  476.554    0.000  476.554      319.292  731.376    0.000  731.376
269.00  1662.373  124.851    0.000  124.851      595.141  601.581    0.000  601.581      319.593  933.447    0.000  933.447
270.00  1653.983  135.135    0.000  135.135      540.874  645.253    0.000  645.253      330.148 1072.586    0.000 1072.586
271.00  1558.368  128.809    0.000  128.809      528.729  661.467    0.000  661.467      310.042  972.961    0.000  972.961
272.00  1562.105  133.423    0.000  133.423      397.351  581.791    0.000  581.791      140.142  902.284    0.000  902.284
273.00  1514.831  124.984    0.000  124.984      358.426  645.384    0.000  645.384      290.938  964.310    0.000  964.310
274.00  1495.407  150.936    0.000  150.936      398.984  671.973    0.000  671.973      290.136  998.591    0.000  998.591
275.00  1483.842   78.213    0.000   78.213      339.073  659.902    0.000  659.902      179.752  947.719    0.000  947.719
276.00  1561.126  110.673    0.000  110.673      468.116  659.087    0.000  659.087      250.726 1177.642    0.000 1177.642
277.00  1493.947  106.814    0.000  106.814      473.313  558.177    0.000  558.177      229.316  984.519    0.000  984.519
278.00  1495.410  123.607    0.000  123.607      435.435  665.785    0.000  665.785      259.977  935.359    0.000  935.359
279.00  1533.063  114.217    0.000  114.217      454.021  657.613    0.000  657.613      249.522 1196.544    0.000 1196.544
280.00  1613.038  117.467    0.000  117.467      481.165  681.597    0.000  681.597      150.195  996.885    0.000  996.885
281.00  1677.969  116.079    0.000  116.079      586.053  598.601    0.000  598.601      320.395  984.215    0.000  984.215
282.00  1582.428   74.187    0.000   74.187      549.444  630.540    0.000  630.540      189.906 1065.948    0.000 1065.948
283.00  1420.574   80.948    0.000   80.948      535.402  579.572    0.000  579.572      299.087 1065.848    0.000 1065.848
284.00  1565.046   80.308    0.000   80.308      485.291  690.974    0.000  690.974      258.773  995.277    0.000  995.277
285.00  1576.970   62.174    0.000   62.174      399.518  788.138    0.000  788.138      209.009  993.872    0.000  993.872
286.00  1696.962  109.484    0.000  109.484      471.258  826.998    0.000  826.998      289.835  914.750    0.000  914.750
287.00  1580.086  119.748    0.000  119.748      419.607  866.330    0.000  866.330      219.463 1162.058    0.000 1162.058
288.00  1635.976   98.675    0.000   98.675      480.435  744.849    0.000  744.849      339.800  793.609    0.000  793.609
289.00  1621.665   84.711    0.000   84.711      562.585  598.987    0.000  598.987      200.159  955.567    0.000  955.567
290.00  1659.165   76.633    0.000   76.633      474.338  709.698    0.000  709.698      180.254  904.692    0.000  904.692
291.00  1621.153   98.136    0.000   98.136      412.776  823.663    0.000  823.663      140.242 1214.536    0.000 1214.536
292.00  1629.243   90.623    0.000   90.623      420.521  829.469    0.000  829.469      160.047 1180.657    0.000 1180.657
293.00  1630.457   66.337    0.000   66.337      509.882  647.623    0.000  647.623      180.254  882.578    0.000  882.578
294.00  1591.533   75.455    0.000   75.455      661.706  528.210    0.000  528.210      190.608 1034.883    0.000 1034.883
295.00  1547.009   81.733    0.000   81.733      533.177  637.850    0.000  637.850      261.582  956.570    0.000  956.570
296.00  1545.530   87.879    0.000   87.879      484.721  583.601    0.000  583.601      160.550  816.631    0.000  816.631
297.00  1566.202   76.123    0.000   76.123      412.872  695.741    0.000  695.741      150.296 1015.783    0.000 1015.783
298.00  1636.596   90.487    0.000   90.487      443.783  647.433    0.000  647.433      219.565  932.442    0.000  932.442
299.00  1545.364   88.118    0.000   88.118      514.510  616.009    0.000  616.009      249.121 1035.087    0.000 1035.087
300.00  1633.084   84.998    0.000   84.998      513.165  610.570    0.000  610.570      180.154  964.413    0.000  964.413
301.00  1635.137   75.018    0.000   75.018      589.863  687.951    0.000  687.951      190.106 1215.546    0.000 1215.546
302.00  1554.763   92.148    0.000   92.148      404.692  844.876    0.000  844.876       90.378 1154.721    0.000 1154.721
303.00  1628.007   82.833    0.000   82.833      559.160  743.642    0.000  743.642      220.165 1196.140    0.000 1196.140
304.00  1684.954   71.940    0.000   71.940      421.117  927.685    0.000  927.685      170.502 1299.388    0.000 1299.388
305.00  1601.973   94.194    0.000   94.194      463.102  686.964    0.000  686.964      230.218  681.413    0.000  681.413
306.00  1635.451   60.930    0.000   60.930      569.928  581.385    0.000  581.385      250.224  904.395    0.000  904.395
307.00  1668.740   76.204    0.000   76.204      480.743  642.174    0.000  642.174      189.805  732.687    0.000  732.687
308.00  1635.809  107.070    0.000  107.070      431.145  752.107    0.000  752.107      360.608  742.232    0.000  742.232
309.00  1579.924  120.215    0.000  120.215      477.886  675.725    0.000  675.725      330.348  882.882    0.000  882.882
310.00  1609.842  114.905    0.000  114.905      391.892  700.841    0.000  700.841      271.033  884.084    0.000  884.084
311.00  1649.378  108.914    0.000  108.914      568.239  639.980    0.000  639.980      321.000 1026.643    0.000 1026.643
312.00  1590.346  134.903    0.000  134.903      521.463  618.406    0.000  618.406      209.811 1367.752    0.000 1367.752
313.00  1586.788  142.367    0.000  142.367      551.379  668.639    0.000  668.639      290.236 1176.035    0.000 1176.035
314.00  1556.327  137.503    0.000  137.503      466.432  634.309    0.000  634.309      120.136  975.470    0.000  975.470
315.00  1550.027  135.556    0.000  135.556      448.528  787.835    0.000  787.835      140.743 1245.399    0.000 1245.399
316.00  1540.242  139.464    0.000  139.464      578.795  570.932    0.000  570.932      170.301 1024.530    0.000 1024.530
317.00  1670.685  106.070    0.000  106.070      440.926  630.770    0.000  630.770      190.407  820.250    0.000  820.250
318.00  1563.677  103.951    0.000  103.951      561.463  604.308    0.000  604.308      199.457  940.782    0.000  940.782
319.00  1483.175  131.834    0.000  131.834      257.968  746.419    0.000  746.419       90.077  810.198    0.000  810.198
320.00  1523.541  140.531    0.000  140.531      315.125  791.933    0.000  791.933       29.858 1162.157    0.000 1162.157
321.00  1499.768  127.117    0.000  127.117      313.997  803.144    0.000  803.144       89.575 1202.173    0.000 1202.173
322.00  1488.794  115.100    0.000  115.100      417.591  700.718    0.000  700.718      159.546  963.002    0.000  963.002
323.00  1537.656  117.466    0.000  117.466      248.804  791.770    0.000  791.770       59.717  875.138    0.000  875.138
324.00  1488.321  109.459    0.000  109.459      338.514  753.805    0.000  753.805       19.906 1107.066    0.000 1107.066
325.00  1492.881  115.592    0.000  115.592      467.389  679.051    0.000  679.051      109.782 1081.833    0.000 1081.833
326.00  1493.373  112.773    0.000  112.773      334.755  705.046    0.000  705.046      109.782  844.680    0.000  844.680
327.00  1751.711  107.955    0.000  107.955      509.478  896.581    0.000  896.581      220.065 1012.764    0.000 1012.764
328.00  1576.059  139.792    0.000  139.792      417.971  696.918    0.000  696.918      159.847 1055.294    0.000 1055.294
329.00  1599.109  149.019    0.000  149.019      321.298  939.238    0.000  939.238       99.829  945.110    0.000  945.110
330.00  1601.791  113.433    0.000  113.433      423.165  801.410    0.000  801.410       79.623 1194.131    0.000 1194.131
331.00  1611.500  143.942    0.000  143.942      361.377  837.197    0.000  837.197       79.723 1283.102    0.000 1283.102
332.00  1573.057  156.241    0.000  156.241      344.254  761.901    0.000  761.901       90.077 1074.300    0.000 1074.300
333.00  1512.620  128.831    0.000  128.831      244.042  854.509    0.000  854.509       50.366  936.265    0.000  936.265
334.00  1604.157  145.820    0.000  145.820      265.876  790.435    0.000  790.435       79.923 1115.417    0.000 1115.417
335.00  1513.871  154.839    0.000  154.839      323.410  803.275    0.000  803.275       50.165 1225.999    0.000 1225.999
336.00  1658.656  110.939    0.000  110.939      389.118  785.973    0.000  785.973      200.962  986.430    0.000  986.430
337.00  1555.321  133.818    0.000  133.818      321.698  777.714    0.000  777.714      139.339 1105.863    0.000 1105.863
338.00  1464.639  139.885    0.000  139.885      346.405  673.647    0.000  673.647      160.850  997.083    0.000  997.083
339.00  1510.530  138.416    0.000  138.416      337.239  793.538    0.000  793.538      110.584 1286.416    0.000 1286.416
340.00  1504.536  198.137    0.000  198.137      373.776  795.433    0.000  795.433      121.141 1176.232    0.000 1176.232
341.00  1581.770  136.580    0.000  136.580      343.037  873.596    0.000  873.596      141.046 1328.842    0.000 1328.842
342.00  1559.262  132.248    0.000  132.248      283.173  756.668    0.000  756.668       59.717  984.320    0.000  984.320
343.00  1515.276  133.466    0.000  133.466      456.526  684.413    0.000  684.413      240.172 1138.938    0.000 1138.938
344.00  1474.771  153.797    0.000  153.797      401.020  705.857    0.000  705.857      179.753 1122.448    0.000 1122.448
345.00  1489.913  118.108    0.000  118.108      360.426  699.679    0.000  699.679      169.398 1032.676    0.000 1032.676
346.00  1542.947  125.687    0.000  125.687      303.698  775.423    0.000  775.423       80.425 1055.993    0.000 1055.993
347.00  1578.259   99.538    0.000   99.538      438.246  635.566    0.000  635.566      149.593  874.535    0.000  874.535
348.00  1556.310  108.138    0.000  108.138      341.570  773.305    0.000  773.305      160.148 1221.977    0.000 1221.977
349.00  1637.707   79.067    0.000   79.067      513.863  692.355    0.000  692.355      259.375 1165.778    0.000 1165.778
350.00  1532.263   65.650    0.000   65.650      506.252  522.796    0.000  522.796      151.401  863.878    0.000  863.878
351.00  1604.520  117.114    0.000  117.114      475.417  769.097    0.000  769.097      200.460 1024.427    0.000 1024.427
352.00  1650.108  106.488    0.000  106.488      597.376  662.135    0.000  662.135      289.935 1116.110    0.000 1116.110
353.00  1563.783  113.719    0.000  113.719      426.782  810.342    0.000  810.342      250.224 1112.795    0.000 1112.795
354.00  1591.179  115.236    0.000  115.236      489.517  674.410    0.000  674.410      269.830 1016.687    0.000 1016.687
355.00  1576.415  123.440    0.000  123.440      290.027  857.712    0.000  857.712      200.861  987.428    0.000  987.428
356.00  1595.049  136.509    0.000  136.509      295.007  878.650    0.000  878.650      170.602 1001.406    0.000 1001.406
357.00  1524.965  111.130    0.000  111.130      239.807  788.563    0.000  788.563       89.776 1037.601    0.000 1037.601
358.00  1638.658  119.962    0.000  119.962      296.650  905.246    0.000  905.246      160.749  986.227    0.000  986.227
359.00  1603.713  121.257    0.000  121.257      464.441  689.590    0.000  689.590      110.083 1166.981    0.000 1166.981
360.00  1606.640  114.797    0.000  114.797      418.220  740.565    0.000  740.565      220.366  875.942    0.000  875.942
361.00  1543.935   86.853    0.000   86.853      286.230  876.090    0.000  876.090      100.531 1198.447    0.000 1198.447
362.00  1568.092  110.496    0.000  110.496      306.029  787.316    0.000  787.316      160.649  853.225    0.000  853.225
363.00  1529.235  111.527    0.000  111.527      333.100  741.855    0.000  741.855       70.372  836.636    0.000  836.636
364.00  1584.361  109.885    0.000  109.885      336.036  727.995    0.000  727.995      170.602 1085.250    0.000 1085.250
365.00  1497.977  112.096    0.000  112.096      368.118  641.303    0.000  641.303       70.271 1078.713    0.000 1078.713
366.00  1452.519  164.026    0.000  164.026      207.030  843.858    0.000  843.858        0.000  987.633    0.000  987.633
367.00  1506.161  135.977    0.000  135.977       84.560  953.012    0.000  953.012        0.000  989.041    0.000  989.041
368.00  1574.954  153.609    0.000  153.609      362.329  722.141    0.000  722.141        0.000 1008.942    0.000 1008.942
369.00  1640.475  123.627    0.000  123.627      397.694  768.536    0.000  768.536        0.000  965.113    0.000  965.113
370.00  1567.506  145.614    0.000  145.614      261.218  818.253    0.000  818.253        0.000 1030.560    0.000 1030.560
371.00  1580.328  122.354    0.000  122.354      317.634  706.712    0.000  706.712        0.000  936.664    0.000  936.664
372.00  1545.734  128.953    0.000  128.953      364.026  678.530    0.000  678.530        0.000 1018.596    0.000 1018.596
373.00  1545.520  138.467    0.000  138.467      257.703  768.116    0.000  768.116        0.000  857.342    0.000  857.342
374.00  1550.160  142.904    0.000  142.904      324.627  814.425    0.000  814.425        0.000 1220.065    0.000 1220.065
375.00  1639.693  139.418    0.000  139.418      245.263  874.363    0.000  874.363        0.000 1027.745    0.000 1027.745
376.00  1570.808  137.258    0.000  137.258      366.786  748.137    0.000  748.137        0.000 1327.837    0.000 1327.837
377.00  1741.232  120.734    0.000  120.734      408.722  834.604    0.000  834.604        0.000 1229.917    0.000 1229.917
378.00  1479.533  152.941    0.000  152.941      212.279  917.053    0.000  917.053        0.000 1107.373    0.000 1107.373
379.00  1537.446  129.822    0.000  129.822      258.009  866.548    0.000  866.548        0.000 1060.114    0.000 1060.114
380.00  1436.515  174.830    0.000  174.830      139.428  892.706    0.000  892.706        0.000 1179.651    0.000 1179.651
381.00  1497.509  134.698    0.000  134.698      240.593  739.361    0.000  739.361        0.000 1170.203    0.000 1170.203
382.00  1565.270  142.414    0.000  142.414      272.410  893.648    0.000  893.648        0.000 1149.794    0.000 1149.794
383.00  1496.527  163.739    0.000  163.739      215.822  805.664    0.000  805.664        0.000  817.631    0.000  817.631
384.00  1442.701  200.969    0.000  200.969      263.552  936.972    0.000  936.972        0.000 1144.766    0.000 1144.766
385.00  1540.510  100.184    0.000  100.184      269.257  763.509    0.000  763.509        0.000 1081.531    0.000 1081.531
386.00  1758.297  141.483    0.000  141.483      279.407  982.521    0.000  982.521       49.965 1018.295    0.000 1018.295
387.00  1662.699  124.321    0.000  124.321      314.029  854.482    0.000  854.482        0.000 1237.758    0.000 1237.758
388.00  1642.208  176.035    0.000  176.035      297.043  868.759    0.000  868.759       10.053 1238.769    0.000 1238.769
389.00  1656.253  156.544    0.000  156.544      184.432 1040.107    0.000 1040.107        0.000 1243.800    0.000 1243.800
390.00  1610.810  142.570    0.000  142.570      147.122 1027.332    0.000 1027.332        0.000 1193.729    0.000 1193.729
391.00  1540.280  297.288    0.000  297.288       79.335 1163.209    0.000 1163.209        0.000 1450.791    0.000 1450.791
392.00  1476.162  255.770    0.000  255.770       89.104 1076.398    0.000 1076.398        0.000 1394.898    0.000 1394.898
393.00  1368.922  243.529    0.000  243.529       71.074 1065.848    0.000 1065.848        0.000 1305.925    0.000 1305.925
394.00  1392.000  171.911    0.000  171.911      130.378  931.696    0.000  931.696        0.000 1128.177    0.000 1128.177
395.00  1469.156  217.806    0.000  217.806       12.970 1087.296    0.000 1087.296        0.000 1134.414    0.000 1134.414
396.00  1525.509  186.915    0.000  186.915      174.049  998.630    0.000  998.630        0.000 1538.656    0.000 1538.656
397.00  1541.006  160.857    0.000  160.857      203.919  915.901    0.000  915.901        0.000 1413.898    0.000 1413.898
398.00  1543.288  188.972    0.000  188.972      119.663 1039.365    0.000 1039.365        0.000 1293.358    0.000 1293.358
399.00  1565.332  193.345    0.000  193.345      321.638  822.601    0.000  822.601       10.053 1183.475    0.000 1183.475
400.00  1557.608  125.622    0.000  125.622      310.788  737.776    0.000  737.776        0.000 1310.046    0.000 1310.046
401.00  1605.740  192.589    0.000  192.589      330.977  863.373    0.000  863.373       20.106 1190.112    0.000 1190.112
402.00  1485.406  171.903    0.000  171.903      366.692  772.758    0.000  772.758       49.864 1193.332    0.000 1193.332
403.00  1603.038  174.439    0.000  174.439      334.525  992.116    0.000  992.116      129.788 1230.931    0.000 1230.931
404.00  1738.921  155.727    0.000  155.727      339.922  891.807    0.000  891.807        0.000 1212.026    0.000 1212.026
405.00  1706.204  165.523    0.000  165.523      303.270  984.336    0.000  984.336        0.000 1413.800    0.000 1413.800
406.00  1628.007  205.758    0.000  205.758      221.212 1003.081    0.000 1003.081        9.953 1455.416    0.000 1455.416
407.00  1457.655  188.700    0.000  188.700      180.749  939.551    0.000  939.551        9.953 1281.802    0.000 1281.802
408.00  1608.165  112.416    0.000  112.416      332.667  816.414    0.000  816.414        9.953 1243.391    0.000 1243.391
409.00  1562.342  132.635    0.000  132.635      284.684  749.368    0.000  749.368        0.000 1032.679    0.000 1032.679
410.00  1483.420  141.544    0.000  141.544      365.570  787.064    0.000  787.064        0.000 1359.713    0.000 1359.713
411.00  1515.979  184.279    0.000  184.279      157.969  941.171    0.000  941.171        0.000 1378.407    0.000 1378.407
412.00  1596.948  153.146    0.000  153.146      362.549  763.356    0.000  763.356        0.000 1213.537    0.000 1213.537
413.00  1581.057  176.460    0.000  176.460      274.270  825.701    0.000  825.701        0.000 1185.891    0.000 1185.891
414.00  1511.251  167.851    0.000  167.851      358.218  744.393    0.000  744.393        0.000 1029.863    0.000 1029.863
415.00  1445.777  129.873    0.000  129.873      386.292  566.400    0.000  566.400        0.000 1105.768    0.000 1105.768
416.00  1384.345  124.140    0.000  124.140      425.933  590.130    0.000  590.130        9.953 1065.049    0.000 1065.049
417.00  1649.947  138.890    0.000  138.890      587.058  642.480    0.000  642.480       30.060 1482.259    0.000 1482.259
418.00  1683.472  100.742    0.000  100.742      489.615  730.360    0.000  730.360       29.858  951.848    0.000  951.848
419.00  1741.255  116.136    0.000  116.136      678.100  695.547    0.000  695.547        9.953 1083.645    0.000 1083.645
420.00  1859.903  105.347    0.000  105.347      455.675  843.600    0.000  843.600       10.154 1066.048    0.000 1066.048
421.00  1637.151  108.873    0.000  108.873      427.931  719.070    0.000  719.070        9.953 1033.884    0.000 1033.884
422.00  1622.997   95.516    0.000   95.516      441.150  592.591    0.000  592.591        0.000  892.938    0.000  892.938
423.00  1523.908  117.673    0.000  117.673      171.811  893.731    0.000  893.731        0.000  903.191    0.000  903.191
424.00  1640.809  155.955    0.000  155.955      317.034  835.107    0.000  835.107        0.000  933.351    0.000  933.351
425.00  1630.149  123.484    0.000  123.484      364.323  830.649    0.000  830.649        0.000 1204.891    0.000 1204.891
426.00  1712.322  102.936    0.000  102.936      379.544  779.174    0.000  779.174        0.000 1146.381    0.000 1146.381
427.00  1709.231  111.607    0.000  111.607      460.173  699.026    0.000  699.026       40.616  996.286    0.000  996.286
428.00  1716.164  119.717    0.000  119.717      460.561  701.357    0.000  701.357       20.308 1087.764    0.000 1087.764
429.00  1692.828  135.845    0.000  135.845      404.442  729.587    0.000  729.587       30.361 1209.004    0.000 1209.004
430.00  1674.658  140.101    0.000  140.101      438.560  662.281    0.000  662.281        0.000 1045.747    0.000 1045.747
431.00  1656.669  187.817    0.000  187.817      255.469  805.986    0.000  805.986        0.000 1047.255    0.000 1047.255
432.00  1530.518  180.325    0.000  180.325      211.667  946.050    0.000  946.050        0.000 1146.377    0.000 1146.377
433.00  1511.971  177.452    0.000  177.452      172.201  884.446    0.000  884.446        0.000 1057.307    0.000 1057.307
434.00  1524.662  172.651    0.000  172.651      298.267  808.310    0.000  808.310        0.000 1195.238    0.000 1195.238
435.00  1445.506  167.602    0.000  167.602      249.532  776.713    0.000  776.713        0.000 1018.904    0.000 1018.904
436.00  1387.592  155.759    0.000  155.759      276.130  729.853    0.000  729.853        0.000  834.227    0.000  834.227
437.00  1455.081  168.292    0.000  168.292      310.714  713.420    0.000  713.420        0.000 1117.326    0.000 1117.326
438.00  1411.514  198.184    0.000  198.184      172.458  791.243    0.000  791.243        0.000  919.477    0.000  919.477
439.00  1566.720  189.804    0.000  189.804      257.803  865.579    0.000  865.579        0.000 1283.907    0.000 1283.907
440.00  1571.678  187.672    0.000  187.672      501.591  828.276    0.000  828.276        0.000 1525.488    0.000 1525.488
441.00  1659.556  131.843    0.000  131.843      479.311  621.125    0.000  621.125       10.053 1177.241    0.000 1177.241
442.00  1608.087  142.113    0.000  142.113      474.220  736.544    0.000  736.544        0.000 1485.777    0.000 1485.777
443.00  1498.550  119.010    0.000  119.010      422.819  599.547    0.000  599.547        0.000 1061.329    0.000 1061.329
444.00  1484.634   96.245    0.000   96.245      492.818  524.783    0.000  524.783       71.077  973.660    0.000  973.660
445.00  1541.899  140.787    0.000  140.787      530.004  725.377    0.000  725.377      161.658 1193.728    0.000 1193.728
446.00  1471.144  108.194    0.000  108.194      387.101  525.108    0.000  525.108        0.000  931.741    0.000  931.741
447.00  1494.210  127.739    0.000  127.739      418.579  665.868    0.000  665.868        0.000 1305.218    0.000 1305.218
448.00  1566.850  117.495    0.000  117.495      418.151  618.180    0.000  618.180        0.000 1348.651    0.000 1348.651
449.00  1654.470  127.373    0.000  127.373      371.762  853.223    0.000  853.223        0.000 1467.679    0.000 1467.679
450.00  1500.027  117.319    0.000  117.319      453.470  583.206    0.000  583.206        9.953 1134.816    0.000 1134.816
451.00  1743.993   97.831    0.000   97.831      617.791  606.181    0.000  606.181      100.936 1398.610    0.000 1398.610
452.00  1698.915   89.553    0.000   89.553      532.113  542.517    0.000  542.517        0.000 1155.622    0.000 1155.622
453.00  1585.151   91.271    0.000   91.271      482.868  484.236    0.000  484.236        0.000 1054.184    0.000 1054.184
454.00  1624.736  102.270    0.000  102.270      537.263  498.888    0.000  498.888       49.965 1145.768    0.000 1145.768
455.00  1663.446   91.391    0.000   91.391      495.457  557.898    0.000  557.898        0.000 1065.242    0.000 1065.242
456.00  1545.240  100.927    0.000  100.927      484.125  465.904    0.000  465.904        0.000 1126.065    0.000 1126.065
457.00  1540.328   82.384    0.000   82.384      397.192  604.117    0.000  604.117        0.000 1067.156    0.000 1067.156
458.00  1664.023  113.242    0.000  113.242      453.434  618.519    0.000  618.519        0.000 1126.067    0.000 1126.067
459.00  1404.981  129.052    0.000  129.052      262.940  651.373    0.000  651.373        0.000  766.761    0.000  766.761
460.00  1479.879  108.481    0.000  108.481      437.598  599.978    0.000  599.978        0.000 1068.460    0.000 1068.460
461.00  1469.714  140.512    0.000  140.512      285.028  711.082    0.000  711.082        0.000 1084.949    0.000 1084.949
462.00  1571.787  161.677    0.000  161.677      183.351  960.189    0.000  960.189        0.000 1305.924    0.000 1305.924
463.00  1545.594  149.039    0.000  149.039      284.998  803.467    0.000  803.467        0.000 1201.771    0.000 1201.771
464.00  1690.868  162.445    0.000  162.445      247.290  870.965    0.000  870.965        0.000 1013.173    0.000 1013.173
465.00  1576.577  187.353    0.000  187.353      315.549  775.505    0.000  775.505        0.000 1033.979    0.000 1033.979
466.00  1602.144  182.627    0.000  182.627      318.752  762.712    0.000  762.712        0.000 1022.927    0.000 1022.927
467.00  1577.497  225.409    0.000  225.409      401.671  649.964    0.000  649.964        0.000  903.090    0.000  903.090
468.00  1716.497  205.375    0.000  205.375      289.403  867.507    0.000  867.507        0.000 1336.591    0.000 1336.591
469.00  1552.169  139.876    0.000  139.876      252.617  718.220    0.000  718.220        0.000  934.660    0.000  934.660
470.00  1623.734  167.366    0.000  167.366      381.665  687.746    0.000  687.746        0.000  945.618    0.000  945.618
471.00  1640.408   97.113    0.000   97.113      463.334  615.284    0.000  615.284        0.000 1078.421    0.000 1078.421
472.00  1581.984  185.168    0.000  185.168      308.510  776.240    0.000  776.240        0.000 1050.170    0.000 1050.170
473.00  1512.243  161.951    0.000  161.951      392.775  671.930    0.000  671.930        0.000  958.485    0.000  958.485
474.00  1469.261  186.881    0.000  186.881      296.491  680.013    0.000  680.013        0.000 1299.090    0.000 1299.090
475.00  1433.892  155.861    0.000  155.861      286.588  695.362    0.000  695.362        0.000 1228.718    0.000 1228.718
476.00  1496.489  137.655    0.000  137.655      337.950  694.973    0.000  694.973        0.000 1177.043    0.000 1177.043
477.00  1437.351  149.274    0.000  149.274      222.261  670.063    0.000  670.063        0.000  896.254    0.000  896.254
478.00  1532.760  189.664    0.000  189.664      313.172  698.340    0.000  698.340        0.000 1073.188    0.000 1073.188
479.00  1522.493  129.153    0.000  129.153      370.290  689.791    0.000  689.791        0.000 1277.477    0.000 1277.477
480.00  1505.975  147.479    0.000  147.479      281.581  742.396    0.000  742.396        0.000 1248.824    0.000 1248.824
481.00  1562.794  114.207    0.000  114.207      399.909  646.078    0.000  646.078        0.000 1258.075    0.000 1258.075
482.00  1520.049  156.461    0.000  156.461      269.042  745.557    0.000  745.557        0.000 1276.674    0.000 1276.674
483.00  1592.690  148.019    0.000  148.019      282.912  814.649    0.000  814.649        0.000 1425.461    0.000 1425.461
484.00  1508.470  164.478    0.000  164.478      292.341  705.692    0.000  705.692        0.000 1126.174    0.000 1126.174
485.00  1481.210  136.377    0.000  136.377      300.083  755.527    0.000  755.527        0.000 1158.547    0.000 1158.547
486.00  1481.190  170.229    0.000  170.229      389.101  671.695    0.000  671.695        0.000 1290.044    0.000 1290.044
487.00  1499.582  150.175    0.000  150.175      289.706  813.893    0.000  813.893        0.000 1210.221    0.000 1210.221
488.00  1566.025  149.846    0.000  149.846      255.896  800.679    0.000  800.679        0.000 1330.960    0.000 1330.960
489.00  1625.368  174.986    0.000  174.986      278.683  685.112    0.000  685.112        0.000 1104.661    0.000 1104.661
490.00  1495.523  201.411    0.000  201.411      300.428  728.649    0.000  728.649        0.000 1117.831    0.000 1117.831
491.00  1553.778  155.881    0.000  155.881      385.762  607.593    0.000  607.593        0.000 1014.382    0.000 1014.382
492.00  1536.310  186.022    0.000  186.022      273.495  692.808    0.000  692.808        0.000 1105.767    0.000 1105.767
493.00  1477.282  191.130    0.000  191.130      252.657  585.850    0.000  585.850        0.000  924.606    0.000  924.606
494.00  1455.357  184.378    0.000  184.378      240.892  707.977    0.000  707.977        0.000 1066.958    0.000 1066.958
495.00  1586.074  175.813    0.000  175.813      228.923  761.144    0.000  761.144        0.000 1148.091    0.000 1148.091
496.00  1438.321  140.287    0.000  140.287      269.650  580.356    0.000  580.356        0.000  953.359    0.000  953.359
497.00  1499.233  138.287    0.000  138.287      133.591  790.986    0.000  790.986        0.000  914.754    0.000  914.754
498.00  1489.079  129.352    0.000  129.352      237.007  548.014    0.000  548.014        0.000  834.528    0.000  834.528
499.00  1627.329  157.408    0.000  157.408      235.273  792.031    0.000  792.031        0.000 1120.747    0.000 1120.747
500.00  1548.276  157.126    0.000  157.126      225.422  710.440    0.000  710.440        0.000  866.096    0.000  866.096
501.00  1678.719  156.029    0.000  156.029      219.238  844.890    0.000  844.890        0.000 1148.289    0.000 1148.289
502.00  1605.164  178.298    0.000  178.298      243.404  851.435    0.000  851.435        0.000  977.286    0.000  977.286
503.00  1590.986  160.650    0.000  160.650      221.743  605.173    0.000  605.173        0.000  604.104    0.000  604.104
504.00  1509.985  140.587    0.000  140.587      271.243  624.415    0.000  624.415        0.000  917.668    0.000  917.668
505.00  1535.343  158.663    0.000  158.663      195.068  742.821    0.000  742.821        0.000  805.574    0.000  805.574
506.00  1607.770  118.637    0.000  118.637      269.034  796.497    0.000  796.497        0.000 1148.896    0.000 1148.896
507.00  1460.301  171.032    0.000  171.032      205.485  678.892    0.000  678.892        0.000  806.579    0.000  806.579
508.00  1669.199  151.995    0.000  151.995      234.797  844.135    0.000  844.135        0.000 1016.493    0.000 1016.493
509.00  1664.689  176.824    0.000  176.824      331.466  727.968    0.000  727.968        0.000 1097.823    0.000 1097.823
510.00  1477.893  156.690    0.000  156.690      160.483  748.717    0.000  748.717        0.000  926.415    0.000  926.415
511.00  1430.621  175.014    0.000  175.014      186.035  857.398    0.000  857.398        0.000 1075.607    0.000 1075.607
512.00  1558.545  143.549    0.000  143.549      223.950  838.947    0.000  838.947        0.000 1050.574    0.000 1050.574
513.00  1581.299  132.167    0.000  132.167      364.236  597.473    0.000  597.473       30.462 1081.834    0.000 1081.834
514.00  1484.533  174.342    0.000  174.342      313.491  711.105    0.000  711.105        0.000 1297.585    0.000 1297.585
515.00  1456.539  178.201    0.000  178.201      216.429  786.240    0.000  786.240        0.000 1190.316    0.000 1190.316
516.00  1447.396  163.396    0.000  163.396      233.074  727.750    0.000  727.750        0.000  851.217    0.000  851.217
517.00  1448.358  200.845    0.000  200.845      349.845  671.804    0.000  671.804       10.154 1028.658    0.000 1028.658
518.00  1432.156  156.413    0.000  156.413      210.290  742.873    0.000  742.873        0.000  959.190    0.000  959.190
519.00  1540.092  201.175    0.000  201.175      324.074  649.397    0.000  649.397        0.000  996.684    0.000  996.684
520.00  1610.511  148.839    0.000  148.839      435.954  677.101    0.000  677.101        0.000 1415.399    0.000 1415.399
521.00  1604.048  183.123    0.000  183.123      348.071  821.371    0.000  821.371        0.000 1190.813    0.000 1190.813
522.00  1651.445  155.074    0.000  155.074      332.163  902.559    0.000  902.559        0.000 1222.080    0.000 1222.080
523.00  1584.769  146.110    0.000  146.110      414.520  729.887    0.000  729.887        0.000 1271.140    0.000 1271.140
524.00  1530.409  173.369    0.000  173.369      311.144  764.926    0.000  764.926        0.000 1204.689    0.000 1204.689
525.00  1620.885  121.369    0.000  121.369      362.986  825.840    0.000  825.840        0.000 1277.577    0.000 1277.577
526.00  1611.276  148.100    0.000  148.100      176.262 1113.078    0.000 1113.078        0.000 1289.038    0.000 1289.038
527.00  1555.807  206.128    0.000  206.128      195.800  937.430    0.000  937.430        0.000 1136.829    0.000 1136.829
528.00  1683.041  175.162    0.000  175.162      315.289  812.052    0.000  812.052        0.000 1283.810    0.000 1283.810
529.00  1606.481  143.266    0.000  143.266      358.793  693.670    0.000  693.670        0.000  969.845    0.000  969.845
530.00  1707.126  158.011    0.000  158.011      231.561  885.977    0.000  885.977        0.000 1323.320    0.000 1323.320
531.00  1435.644  187.214    0.000  187.214      251.485  720.174    0.000  720.174        0.000  876.951    0.000  876.951
532.00  1592.005  167.707    0.000  167.707      299.004  664.273    0.000  664.273        0.000  998.898    0.000  998.898
533.00  1645.799  161.002    0.000  161.002      382.016  743.613    0.000  743.613        0.000 1098.328    0.000 1098.328
534.00  1640.187  150.837    0.000  150.837      467.654  601.674    0.000  601.674       29.858 1014.079    0.000 1014.079
535.00  1601.731  207.437    0.000  207.437      294.981  693.637    0.000  693.637        0.000  895.250    0.000  895.250
536.00  1651.044  197.947    0.000  197.947      280.153  782.045    0.000  782.045        0.000  957.078    0.000  957.078
537.00  1622.136  193.779    0.000  193.779      228.576  836.569    0.000  836.569        0.000  975.172    0.000  975.172
538.00  1645.935  178.977    0.000  178.977      438.121  722.854    0.000  722.854       39.811 1252.241    0.000 1252.241
539.00  1552.043  159.415    0.000  159.415      278.116  702.887    0.000  702.887        0.000  977.185    0.000  977.185
540.00  1638.806  169.422    0.000  169.422      311.105  844.647    0.000  844.647       39.811 1370.571    0.000 1370.571
541.00  1529.436  203.500    0.000  203.500      174.706  819.737    0.000  819.737        0.000  986.429    0.000  986.429
542.00  1571.819  175.447    0.000  175.447      348.979  671.153    0.000  671.153        0.000 1038.308    0.000 1038.308
543.00  1656.160  179.898    0.000  179.898      299.216  885.546    0.000  885.546       19.906 1237.865    0.000 1237.865
544.00  1648.334  211.408    0.000  211.408      245.607  846.728    0.000  846.728        0.000 1260.184    0.000 1260.184
545.00  1565.504  201.372    0.000  201.372      357.191  695.143    0.000  695.143       30.261 1160.752    0.000 1160.752
546.00  1716.669  174.458    0.000  174.458      332.509  813.649    0.000  813.649       29.858 1361.924    0.000 1361.924
547.00  1570.841  188.625    0.000  188.625      310.585  798.913    0.000  798.913       10.154 1159.451    0.000 1159.451
548.00  1600.729  148.248    0.000  148.248      383.604  643.140    0.000  643.140       90.077  825.276    0.000  825.276
549.00  1678.737  202.146    0.000  202.146      371.458  710.280    0.000  710.280        0.000 1017.194    0.000 1017.194
550.00  1683.758  166.687    0.000  166.687      273.623  738.857    0.000  738.857        0.000 1048.763    0.000 1048.763
551.00  1662.866  156.652    0.000  156.652      158.496  907.205    0.000  907.205        0.000 1099.331    0.000 1099.331
552.00  1722.005  152.921    0.000  152.921      339.986  828.680    0.000  828.680        0.000 1059.418    0.000 1059.418
553.00  1743.417  136.754    0.000  136.754      368.998  783.117    0.000  783.117      160.653  957.981    0.000  957.981
554.00  1684.713  150.612    0.000  150.612      456.889  652.255    0.000  652.255      109.481 1020.311    0.000 1020.311
555.00  1613.665  159.792    0.000  159.792      358.799  623.929    0.000  623.929        9.953  857.750    0.000  857.750
556.00  1653.992  154.735    0.000  154.735      221.397  821.039    0.000  821.039        0.000  987.639    0.000  987.639
557.00  1630.443  184.298    0.000  184.298       98.916  945.922    0.000  945.922        0.000 1159.351    0.000 1159.351
558.00  1701.642  139.436    0.000  139.436      182.189  859.375    0.000  859.375        9.953  862.978    0.000  862.978
559.00  1634.935  259.734    0.000  259.734      220.407  860.015    0.000  860.015        0.000 1028.959    0.000 1028.959
560.00  1408.456  287.146    0.000  287.146      146.304  851.857    0.000  851.857        0.000  895.049    0.000  895.049
561.00  1582.024  274.628    0.000  274.628      173.800  846.804    0.000  846.804        0.000 1167.897    0.000 1167.897
562.00  1656.623  298.381    0.000  298.381      147.297 1135.145    0.000 1135.145        0.000 1511.212    0.000 1511.212
563.00  1639.139  226.074    0.000  226.074      137.094  990.253    0.000  990.253        0.000 1178.149    0.000 1178.149
564.00  1560.217  285.099    0.000  285.099      326.331  701.567    0.000  701.567        0.000 1110.186    0.000 1110.186
565.00  1635.671  223.730    0.000  223.730      328.795  726.123    0.000  726.123        0.000 1169.902    0.000 1169.902
566.00  1554.287  252.623    0.000  252.623      164.376  887.908    0.000  887.908        0.000 1227.107    0.000 1227.107
567.00  1591.520  228.185    0.000  228.185      293.906  818.774    0.000  818.774       19.906 1179.353    0.000 1179.353
568.00  1646.775  249.425    0.000  249.425      283.742  766.945    0.000  766.945        9.953 1128.788    0.000 1128.788
569.00  1498.882  255.058    0.000  255.058      213.360  834.524    0.000  834.524        0.000 1160.357    0.000 1160.357
570.00  1587.434  259.592    0.000  259.592      271.424  748.363    0.000  748.363       10.154  988.142    0.000  988.142
571.00  1561.654  230.459    0.000  230.459      223.347  777.073    0.000  777.073        0.000  977.284    0.000  977.284
572.00  1493.894  232.328    0.000  232.328      293.731  788.947    0.000  788.947        9.953 1111.090    0.000 1111.090
573.00  1510.522  256.904    0.000  256.904      318.117  760.547    0.000  760.547        0.000 1126.174    0.000 1126.174
574.00  1498.856  280.429    0.000  280.429       93.904  834.655    0.000  834.655        0.000  797.330    0.000  797.330
575.00  1605.773  257.485    0.000  257.485      220.407  816.708    0.000  816.708        0.000 1217.055    0.000 1217.055
576.00  1533.751  230.211    0.000  230.211      221.961  770.239    0.000  770.239        0.000  955.066    0.000  955.066
577.00  1536.703  218.015    0.000  218.015      267.056  795.222    0.000  795.222        0.000 1077.214    0.000 1077.214
578.00  1570.716  251.933    0.000  251.933      286.858  627.560    0.000  627.560        0.000  897.360    0.000  897.360
579.00  1722.420  244.029    0.000  244.029      417.251  708.877    0.000  708.877        0.000 1210.420    0.000 1210.420
580.00  1697.857  227.471    0.000  227.471      412.713  692.974    0.000  692.974       10.154 1170.007    0.000 1170.007
581.00  1750.492  221.089    0.000  221.089      231.994  923.921    0.000  923.921       40.616 1077.916    0.000 1077.916
582.00  1709.670  270.068    0.000  270.068      184.306  921.965    0.000  921.965        0.000 1157.437    0.000 1157.437
583.00  1680.608  267.715    0.000  267.715      178.903 1080.027    0.000 1080.027        0.000 1069.169    0.000 1069.169
584.00  1718.587  237.801    0.000  237.801      203.804  958.235    0.000  958.235        0.000 1145.074    0.000 1145.074
585.00  1542.861  297.479    0.000  297.479      297.751  848.818    0.000  848.818        0.000 1206.698    0.000 1206.698
586.00  1824.115  237.097    0.000  237.097      187.982 1163.203    0.000 1163.203        0.000 1454.611    0.000 1454.611
587.00  1776.756  208.868    0.000  208.868      240.467  927.500    0.000  927.500       29.858 1301.294    0.000 1301.294
588.00  1674.428  254.944    0.000  254.944      262.601  804.569    0.000  804.569       70.474 1299.894    0.000 1299.894
589.00  1627.660  229.628    0.000  229.628      244.359  796.059    0.000  796.059       40.012 1150.102    0.000 1150.102
590.00  1546.753  276.857    0.000  276.857      212.927  784.545    0.000  784.545       29.858 1251.037    0.000 1251.037
591.00  1737.126  229.603    0.000  229.603      332.297  939.486    0.000  939.486       29.858 1510.509    0.000 1510.509
592.00  1703.703  194.946    0.000  194.946      517.596  709.440    0.000  709.440      210.216 1272.349    0.000 1272.349
593.00  1794.324  131.237    0.000  131.237      434.978  766.518    0.000  766.518      119.635 1108.180    0.000 1108.180
594.00  1780.866  157.123    0.000  157.123      336.577  866.991    0.000  866.991       89.575 1381.629    0.000 1381.629
595.00  1724.089  152.751    0.000  152.751      430.472  758.169    0.000  758.169       40.414 1099.131    0.000 1099.131
596.00  1815.924  140.110    0.000  140.110      470.903  791.620    0.000  791.620      139.943 1190.512    0.000 1190.512
597.00  1732.667  135.647    0.000  135.647      492.087  794.621    0.000  794.621      160.653 1187.297    0.000 1187.297
598.00  1767.115  133.353    0.000  133.353      583.267  696.170    0.000  696.170      371.270 1136.627    0.000 1136.627
599.00  1676.088  144.339    0.000  144.339      413.224  707.849    0.000  707.849       29.858 1229.823    0.000 1229.823
600.00  1576.063  293.023    0.000  293.023      283.784  707.804    0.000  707.804       19.906  833.620    0.000  833.620
601.00  1574.533  212.612    0.000  212.612      318.416  668.117    0.000  668.117        0.000 1142.659    0.000 1142.659
602.00  1690.888  177.425    0.000  177.425      201.642  868.013    0.000  868.013        0.000 1153.417    0.000 1153.417
603.00  1628.955  156.536    0.000  156.536      180.586  886.721    0.000  886.721        0.000 1221.373    0.000 1221.373
604.00  1641.114  143.821    0.000  143.821      314.865  770.925    0.000  770.925        0.000 1155.225    0.000 1155.225
605.00  1760.799  135.140    0.000  135.140      278.940  799.901    0.000  799.901        0.000 1092.494    0.000 1092.494
606.00  1736.262  182.713    0.000  182.713      458.388  698.549    0.000  698.549        0.000 1216.349    0.000 1216.349
607.00  1712.342  201.483    0.000  201.483      478.938  720.136    0.000  720.136        0.000 1212.731    0.000 1212.731
608.00  1766.131  207.952    0.000  207.952      510.364  728.974    0.000  728.974       19.906 1153.112    0.000 1153.112
609.00  1741.565  175.123    0.000  175.123      459.825  694.401    0.000  694.401       79.623 1145.071    0.000 1145.071
610.00  1646.638  199.445    0.000  199.445      419.278  703.277    0.000  703.277       19.906 1250.132    0.000 1250.132
611.00  1600.807  184.551    0.000  184.551      406.350  671.751    0.000  671.751        0.000  892.131    0.000  892.131
612.00  1797.552  171.423    0.000  171.423      382.268  874.426    0.000  874.426        0.000 1429.885    0.000 1429.885
613.00  1834.414  173.305    0.000  173.305      474.219  783.732    0.000  783.732        0.000 1346.644    0.000 1346.644
614.00  1914.573  160.717    0.000  160.717      465.404  773.374    0.000  773.374       49.764 1212.224    0.000 1212.224
615.00  1736.708  201.219    0.000  201.219      640.575  683.323    0.000  683.323      211.723 1153.411    0.000 1153.411
616.00  1683.852  235.710    0.000  235.710      346.079  756.316    0.000  756.316        0.000 1232.033    0.000 1232.033
617.00  1761.327  176.655    0.000  176.655      531.967  748.013    0.000  748.013       40.414 1195.240    0.000 1195.240
618.00  1831.568  194.026    0.000  194.026      538.338  740.267    0.000  740.267       40.616 1413.800    0.000 1413.800
619.00  1743.827  190.667    0.000  190.667      390.946  693.144    0.000  693.144       29.858 1045.244    0.000 1045.244
620.00  1530.182  248.662    0.000  248.662      410.974  592.770    0.000  592.770        0.000  966.527    0.000  966.527
621.00  1689.524  195.072    0.000  195.072      501.114  715.393    0.000  715.393       71.077 1152.007    0.000 1152.007
622.00  1526.717  222.252    0.000  222.252      334.496  649.577    0.000  649.577        0.000  822.464    0.000  822.464
623.00  1483.257  189.730    0.000  189.730      316.947  570.420    0.000  570.420        0.000  791.902    0.000  791.902
624.00  1465.099  230.764    0.000  230.764      296.533  727.096    0.000  727.096        0.000  752.392    0.000  752.392
625.00  1654.874  199.003    0.000  199.003      378.981  642.953    0.000  642.953        0.000 1078.316    0.000 1078.316
626.00  1620.951  188.386    0.000  188.386      463.506  645.645    0.000  645.645       40.213 1249.832    0.000 1249.832
627.00  1690.190  194.766    0.000  194.766      529.175  650.264    0.000  650.264       91.184 1009.452    0.000 1009.452
628.00  1617.762  165.941    0.000  165.941      430.815  639.581    0.000  639.581        0.000 1039.208    0.000 1039.208
629.00  1669.584  169.742    0.000  169.742      564.669  582.829    0.000  582.829       30.462 1319.400    0.000 1319.400
630.00  1653.916  160.142    0.000  160.142      559.702  397.967    0.000  397.967      111.693  778.229    0.000  778.229
631.00  1637.015  154.753    0.000  154.753      526.367  491.391    0.000  491.391       40.616 1058.315    0.000 1058.315
632.00  1478.494  226.116    0.000  226.116      393.862  594.756    0.000  594.756      132.000 1007.847    0.000 1007.847
633.00  1554.716  156.740    0.000  156.740      431.385  626.218    0.000  626.218       20.308 1176.439    0.000 1176.439
634.00  1633.978  182.574    0.000  182.574      452.613  480.961    0.000  480.961       30.462  918.872    0.000  918.872
635.00  1601.962  207.418    0.000  207.418      469.609  699.589    0.000  699.589        0.000 1068.164    0.000 1068.164
636.00  1603.531  238.339    0.000  238.339      460.521  656.958    0.000  656.958        0.000 1012.267    0.000 1012.267
637.00  1506.035  178.864    0.000  178.864      320.970  608.296    0.000  608.296       10.154  632.154    0.000  632.154
638.00  1541.671  204.105    0.000  204.105      343.797  681.922    0.000  681.922        0.000  956.474    0.000  956.474
639.00  1761.855  153.668    0.000  153.668      470.947  686.657    0.000  686.657       10.154 1128.481    0.000 1128.481
640.00  1569.539  183.809    0.000  183.809      465.232  588.960    0.000  588.960       20.308  926.210    0.000  926.210
641.00  1645.943  181.580    0.000  181.580      394.667  933.945    0.000  933.945        0.000 1260.480    0.000 1260.480
642.00  1545.795  187.172    0.000  187.172      622.078  518.059    0.000  518.059      172.214  846.389    0.000  846.389
643.00  1598.876  151.446    0.000  151.446      449.530  797.426    0.000  797.426        0.000 1333.370    0.000 1333.370
644.00  1631.159  162.271    0.000  162.271      560.521  541.019    0.000  541.019       60.923 1204.891    0.000 1204.891
645.00  1533.239  191.529    0.000  191.529      551.222  493.163    0.000  493.163       50.769  988.140    0.000  988.140
646.00  1519.588  186.682    0.000  186.682      634.061  514.679    0.000  514.679      120.238  841.963    0.000  841.963
647.00  1679.156  178.503    0.000  178.503      441.624  802.001    0.000  802.001       40.213 1066.858    0.000 1066.858
648.00  1585.000  164.471    0.000  164.471      494.915  639.244    0.000  639.244        0.000 1206.697    0.000 1206.697
649.00  1664.531  201.004    0.000  201.004      455.339  898.538    0.000  898.538        0.000 1302.307    0.000 1302.307
650.00  1699.153  195.187    0.000  195.187      502.086  810.306    0.000  810.306        0.000 1360.209    0.000 1360.209
651.00  1783.105  191.078    0.000  191.078      650.102  717.215    0.000  717.215      151.102 1380.516    0.000 1380.516
652.00  1684.669  171.809    0.000  171.809      286.337  829.109    0.000  829.109        0.000 1319.494    0.000 1319.494
653.00  1778.410  146.239    0.000  146.239      512.017  661.968    0.000  661.968       50.367 1241.177    0.000 1241.177
654.00  1884.995  134.673    0.000  134.673      619.830  746.054    0.000  746.054      110.687 1284.406    0.000 1284.406
655.00  1684.339  229.111    0.000  229.111      547.463  669.062    0.000  669.062       40.414 1199.662    0.000 1199.662
656.00  1708.101  208.544    0.000  208.544      608.986  600.872    0.000  600.872      130.794 1098.222    0.000 1098.222
657.00  1710.991  196.592    0.000  196.592      478.637  828.986    0.000  828.986      100.031 1142.458    0.000 1142.458
658.00  1730.387  162.557    0.000  162.557      667.223  545.986    0.000  545.986      120.640 1076.309    0.000 1076.309
659.00  1762.475  156.805    0.000  156.805      597.581  632.143    0.000  632.143       40.213 1508.803    0.000 1508.803
660.00  1807.453  140.293    0.000  140.293      645.954  737.753    0.000  737.753       29.858 1511.511    0.000 1511.511
661.00  1751.809  201.083    0.000  201.083      565.013  707.456    0.000  707.456       50.468 1420.030    0.000 1420.030
662.00  1839.690  167.880    0.000  167.880      653.212  660.457    0.000  660.457      259.778 1399.212    0.000 1399.212
663.00  1756.810  172.791    0.000  172.791      384.992  813.424    0.000  813.424       39.811 1258.974    0.000 1258.974
664.00  1872.328  109.216    0.000  109.216      537.734  670.112    0.000  670.112        0.000 1331.057    0.000 1331.057
665.00  1904.918  139.453    0.000  139.453      559.597  825.160    0.000  825.160       79.723 1229.111    0.000 1229.111
666.00  1770.001  166.339    0.000  166.339      442.514  725.722    0.000  725.722       99.528 1117.717    0.000 1117.717
667.00  1763.931  217.214    0.000  217.214      472.142  738.656    0.000  738.656       59.717 1298.783    0.000 1298.783
668.00  1695.077  197.139    0.000  197.139      396.570  710.125    0.000  710.125       10.053 1118.822    0.000 1118.822
669.00  1833.170  157.935    0.000  157.935      366.190  812.503    0.000  812.503        0.000 1105.659    0.000 1105.659
670.00  1809.985  179.189    0.000  179.189      432.229  781.673    0.000  781.673        0.000 1378.404    0.000 1378.404
671.00  1779.021  198.347    0.000  198.347      507.380  603.959    0.000  603.959        0.000 1246.208    0.000 1246.208
672.00  1674.139  157.558    0.000  157.558      555.464  563.801    0.000  563.801       40.616 1171.915    0.000 1171.915
673.00  1815.106  152.085    0.000  152.085      497.225  741.352    0.000  741.352       39.811 1159.444    0.000 1159.444
674.00  1738.948  167.363    0.000  167.363      360.472  829.420    0.000  829.420       19.906 1170.404    0.000 1170.404
675.00  1723.333  175.133    0.000  175.133      488.701  644.901    0.000  644.901       20.106  877.247    0.000  877.247
676.00  1697.596  172.056    0.000  172.056      451.087  773.310    0.000  773.310       10.053 1319.191    0.000 1319.191
677.00  1757.920  144.977    0.000  144.977      533.269  618.225    0.000  618.225      110.484  988.239    0.000  988.239
678.00  1802.238  162.885    0.000  162.885      522.468  622.283    0.000  622.283       59.717 1030.662    0.000 1030.662
679.00  1703.797  179.517    0.000  179.517      500.764  532.239    0.000  532.239       50.065 1139.442    0.000 1139.442
680.00  1764.962  144.836    0.000  144.836      406.866  665.532    0.000  665.532        0.000 1129.793    0.000 1129.793
681.00  1865.588  182.647    0.000  182.647      451.518  651.330    0.000  651.330       69.670 1040.210    0.000 1040.210
682.00  1732.972  170.337    0.000  170.337      473.044  582.465    0.000  582.465       79.923  772.795    0.000  772.795
683.00  1750.123  152.695    0.000  152.695      365.324  713.037    0.000  713.037        0.000 1039.310    0.000 1039.310
684.00  1794.918  172.920    0.000  172.920      695.885  397.168    0.000  397.168      120.238  849.303    0.000  849.303
685.00  1745.852  161.757    0.000  161.757      633.181  531.719    0.000  531.719       70.071 1044.738    0.000 1044.738
686.00  1779.135  145.499    0.000  145.499      620.997  494.326    0.000  494.326      129.387  955.969    0.000  955.969
687.00  1718.666  170.317    0.000  170.317      567.347  482.736    0.000  482.736       79.623  813.614    0.000  813.614
688.00  1768.599  165.321    0.000  165.321      631.331  403.875    0.000  403.875       99.628  969.541    0.000  969.541
689.00  1745.219  181.487    0.000  181.487      463.706  590.782    0.000  590.782       29.959  858.753    0.000  858.753
690.00  1616.155  157.569    0.000  157.569      452.044  521.431    0.000  521.431        0.000  765.058    0.000  765.058
691.00  1929.427  141.960    0.000  141.960      493.672  750.802    0.000  750.802       49.764  956.268    0.000  956.268
692.00  1754.585  125.743    0.000  125.743      394.286  530.126    0.000  530.126       49.764  666.735    0.000  666.735
693.00  1877.893  112.265    0.000  112.265      605.052  624.843    0.000  624.843       79.623  847.392    0.000  847.392
694.00  1912.978  120.855    0.000  120.855      622.170  571.922    0.000  571.922       70.273 1029.659    0.000 1029.659
695.00  1880.635   91.496    0.000   91.496      589.964  506.684    0.000  506.684        9.953 1056.600    0.000 1056.600
696.00  1636.733  131.033    0.000  131.033      504.183  472.183    0.000  472.183       29.858  926.710    0.000  926.710
697.00  1683.565  108.450    0.000  108.450      561.467  481.658    0.000  481.658       29.959 1091.488    0.000 1091.488
698.00  1792.093   89.875    0.000   89.875      500.805  638.540    0.000  638.540       89.575 1141.548    0.000 1141.548
699.00  1758.076  111.559    0.000  111.559      499.558  666.463    0.000  666.463       49.764 1152.308    0.000 1152.308
700.00  1729.028  122.276    0.000  122.276      654.168  503.012    0.000  503.012        9.953 1210.821    0.000 1210.821
701.00  1849.647  133.563    0.000  133.563      606.519  582.134    0.000  582.134       99.729 1108.982    0.000 1108.982
702.00  1935.043  119.695    0.000  119.695      612.570  702.445    0.000  702.445      220.369 1146.579    0.000 1146.579
703.00  1893.990  110.430    0.000  110.430      577.727  573.944    0.000  573.944       19.906 1148.384    0.000 1148.384
704.00  1727.381  100.970    0.000  100.970      489.184  708.114    0.000  708.114       49.764  916.758    0.000  916.758
705.00  1885.440   96.972    0.000   96.972      524.635  616.452    0.000  616.452      129.789 1119.028    0.000 1119.028
706.00  1820.596   98.652    0.000   98.652      534.801  665.513    0.000  665.513       90.581 1006.129    0.000 1006.129
707.00  1791.155   83.331    0.000   83.331      543.011  591.593    0.000  591.593       70.474  823.063    0.000  823.063
708.00  1711.001  119.558    0.000  119.558      513.568  570.225    0.000  570.225       29.858  943.099    0.000  943.099
709.00  1797.060  100.760    0.000  100.760      556.844  589.384    0.000  589.384      149.292 1034.483    0.000 1034.483
710.00  1810.834  116.554    0.000  116.554      566.620  651.985    0.000  651.985       49.764 1055.295    0.000 1055.295
711.00  1794.198  155.586    0.000  155.586      525.189  717.685    0.000  717.685       40.012 1076.406    0.000 1076.406
712.00  1803.761  175.839    0.000  175.839      481.876  723.880    0.000  723.880       69.670 1056.098    0.000 1056.098
713.00  1882.288  127.249    0.000  127.249      510.841  729.410    0.000  729.410       80.226 1158.638    0.000 1158.638
714.00  1775.977  158.515    0.000  158.515      574.401  754.536    0.000  754.536      169.801 1218.258    0.000 1218.258
715.00  1865.349  165.509    0.000  165.509      515.386  790.358    0.000  790.358      180.859 1168.592    0.000 1168.592
716.00  1785.647  145.755    0.000  145.755      429.781  660.886    0.000  660.886       60.923 1027.845    0.000 1027.845
717.00  1980.313  147.810    0.000  147.810      452.441  897.693    0.000  897.693       19.906 1331.552    0.000 1331.552
718.00  1848.058  128.297    0.000  128.297      504.396  773.982    0.000  773.982        9.953 1351.263    0.000 1351.263
719.00  1704.860  120.809    0.000  120.809      399.688  818.902    0.000  818.902       19.906 1429.070    0.000 1429.070
720.00  1911.316  148.156    0.000  148.156      447.936  796.988    0.000  796.988       59.817 1222.073    0.000 1222.073
721.00  1876.947  158.534    0.000  158.534      396.350  818.721    0.000  818.721        9.953 1149.085    0.000 1149.085
722.00  1699.202  128.631    0.000  128.631      458.612  596.908    0.000  596.908        0.000 1037.797    0.000 1037.797
723.00  1744.485  144.270    0.000  144.270      459.037  678.625    0.000  678.625       30.159 1096.510    0.000 1096.510
724.00  1725.375  119.704    0.000  119.704      503.058  747.575    0.000  747.575        0.000 1201.265    0.000 1201.265
725.00  1875.760   98.002    0.000   98.002      508.900  770.342    0.000  770.342        0.000 1329.039    0.000 1329.039
726.00  1920.343  140.231    0.000  140.231      384.611  778.366    0.000  778.366       10.154  996.486    0.000  996.486
727.00  1864.265  141.532    0.000  141.532      409.643  861.227    0.000  861.227       20.308 1058.815    0.000 1058.815
728.00  1719.075  123.217    0.000  123.217      461.949  729.321    0.000  729.321       20.107 1122.048    0.000 1122.048
729.00  1624.376  148.236    0.000  148.236      395.933  759.068    0.000  759.068        0.000 1005.532    0.000 1005.532
730.00  1658.938  128.156    0.000  128.156      439.632  739.232    0.000  739.232        0.000 1271.140    0.000 1271.140
731.00  1716.325  128.914    0.000  128.914      456.925  762.964    0.000  762.964        0.000 1177.344    0.000 1177.344
732.00  1544.406  148.328    0.000  148.328      354.347  675.205    0.000  675.205        0.000 1058.714    0.000 1058.714
733.00  1739.099  185.988    0.000  185.988      490.469  788.031    0.000  788.031        9.953 1250.330    0.000 1250.330
734.00  1700.108  126.499    0.000  126.499      515.288  651.337    0.000  651.337       59.717 1131.796    0.000 1131.796
735.00  1687.575  106.571    0.000  106.571      563.528  577.010    0.000  577.010      119.434  974.259    0.000  974.259
736.00  1672.043  127.905    0.000  127.905      516.314  595.081    0.000  595.081      179.652  843.969    0.000  843.969
737.00  1756.249  128.503    0.000  128.503      597.922  623.885    0.000  623.885      201.364  898.155    0.000  898.155
738.00  1691.221  130.868    0.000  130.868      525.056  651.537    0.000  651.537       39.811 1234.839    0.000 1234.839
739.00  1606.613  141.783    0.000  141.783      409.503  688.000    0.000  688.000        0.000 1112.797    0.000 1112.797
740.00  1703.297  130.209    0.000  130.209      528.641  579.399    0.000  579.399       30.159 1030.661    0.000 1030.661
741.00  1633.729  135.846    0.000  135.846      454.070  695.940    0.000  695.940       19.906  943.600    0.000  943.600
742.00  1680.575  100.645    0.000  100.645      404.964  680.994    0.000  680.994        0.000  869.810    0.000  869.810
743.00  1641.192  172.318    0.000  172.318      387.977  712.338    0.000  712.338        9.953 1013.771    0.000 1013.771
744.00  1601.039  219.095    0.000  219.095      495.673  712.773    0.000  712.773       10.154 1216.352    0.000 1216.352
745.00  1680.114  225.644    0.000  225.644      395.157  778.615    0.000  778.615        0.000 1197.048    0.000 1197.048
746.00  1720.642  204.187    0.000  204.187      436.442  678.541    0.000  678.541       10.154  957.377    0.000  957.377
747.00  1736.201  227.678    0.000  227.678      463.080  742.689    0.000  742.689       20.107 1117.325    0.000 1117.325
748.00  1674.835  235.681    0.000  235.681      378.296  784.408    0.000  784.408       30.462  953.757    0.000  953.757
749.00  1598.015  221.556    0.000  221.556      423.560  713.599    0.000  713.599       10.154 1016.191    0.000 1016.191
750.00  1718.626  205.875    0.000  205.875      436.274  714.193    0.000  714.193       20.308 1017.393    0.000 1017.393
751.00  1663.647  249.571    0.000  249.571      378.034  745.115    0.000  745.115       60.923 1110.789    0.000 1110.789
752.00  1696.033  240.277    0.000  240.277      451.832  777.040    0.000  777.040      119.635 1266.510    0.000 1266.510
753.00  1540.277  232.529    0.000  232.529      365.153  752.626    0.000  752.626       50.367 1108.174    0.000 1108.174
754.00  1571.323  205.754    0.000  205.754      508.341  664.353    0.000  664.353       60.320 1073.995    0.000 1073.995
755.00  1490.293  213.358    0.000  213.358      243.449  846.800    0.000  846.800        0.000 1037.297    0.000 1037.297
756.00  1600.198  252.935    0.000  252.935      410.504  728.731    0.000  728.731       70.474 1038.708    0.000 1038.708
757.00  1460.677  246.444    0.000  246.444      372.588  724.667    0.000  724.667        0.000 1034.384    0.000 1034.384
758.00  1661.685  218.912    0.000  218.912      448.681  699.373    0.000  699.373       20.308 1209.413    0.000 1209.413
759.00  1627.832  215.335    0.000  215.335      537.786  641.404    0.000  641.404       10.154 1138.338    0.000 1138.338
760.00  1701.238  227.096    0.000  227.096      529.179  606.291    0.000  606.291      111.693 1290.945    0.000 1290.945
761.00  1601.864  275.880    0.000  275.880      334.757  788.907    0.000  788.907        0.000 1226.500    0.000 1226.500
762.00  1476.802  263.793    0.000  263.793      314.136  702.529    0.000  702.529        0.000 1008.848    0.000 1008.848
763.00  1571.913  290.567    0.000  290.567      276.089  805.637    0.000  805.637        0.000 1261.288    0.000 1261.288
764.00  1573.586  241.796    0.000  241.796      336.880  767.505    0.000  767.505       50.769 1198.050    0.000 1198.050
765.00  1639.611  212.445    0.000  212.445      350.188  681.819    0.000  681.819        0.000 1156.833    0.000 1156.833
766.00  1630.039  230.763    0.000  230.763      451.221  654.579    0.000  654.579        0.000 1177.039    0.000 1177.039
767.00  1785.213  199.638    0.000  199.638      377.987  835.378    0.000  835.378       30.462 1248.718    0.000 1248.718
768.00  1856.349  227.845    0.000  227.845      486.757  700.537    0.000  700.537        0.000 1316.576    0.000 1316.576
769.00  1741.894  230.903    0.000  230.903      468.165  757.683    0.000  757.683        0.000 1277.072    0.000 1277.072
770.00  1786.144  220.210    0.000  220.210      463.628  710.309    0.000  710.309        0.000 1085.959    0.000 1085.959
771.00  1761.380  252.143    0.000  252.143      374.013  779.443    0.000  779.443       10.154  986.332    0.000  986.332
772.00  1741.424  214.088    0.000  214.088      233.630  814.246    0.000  814.246        0.000  968.033    0.000  968.033
773.00  1858.390  185.378    0.000  185.378      467.435  802.647    0.000  802.647       40.616 1348.246    0.000 1348.246
774.00  1828.623  189.607    0.000  189.607      362.556  879.667    0.000  879.667       40.616 1159.651    0.000 1159.651
775.00  1817.729  182.443    0.000  182.443      451.185  821.416    0.000  821.416       60.722 1238.264    0.000 1238.264
776.00  1726.178  208.375    0.000  208.375      372.676  809.010    0.000  809.010        0.000 1161.962    0.000 1161.962
777.00  1683.206  178.343    0.000  178.343      479.583  771.877    0.000  771.877        0.000 1135.219    0.000 1135.219
778.00  1807.020  127.552    0.000  127.552      530.075  724.063    0.000  724.063       70.273 1122.048    0.000 1122.048
779.00  1681.975  152.033    0.000  152.033      451.830  718.546    0.000  718.546        9.953  976.880    0.000  976.880
780.00  1778.780   74.624    0.000   74.624      534.310  666.934    0.000  666.934       29.858 1193.026    0.000 1193.026
781.00  1745.063  126.815    0.000  126.815      404.833  709.011    0.000  709.011       10.154  886.806    0.000  886.806
782.00  1849.324  109.912    0.000  109.912      573.010  640.054    0.000  640.054      129.889 1209.917    0.000 1209.917
783.00  1870.523  149.524    0.000  149.524      446.119  789.598    0.000  789.598       10.154 1018.201    0.000 1018.201
784.00  1814.172  121.862    0.000  121.862      378.982  805.950    0.000  805.950        0.000 1143.163    0.000 1143.163
785.00  1833.277  138.923    0.000  138.923      488.184  877.915    0.000  877.915       59.717 1231.222    0.000 1231.222
786.00  1797.339  128.693    0.000  128.693      510.762  760.533    0.000  760.533       49.965 1399.316    0.000 1399.316
787.00  1761.800  127.318    0.000  127.318      347.466  835.614    0.000  835.614       40.414 1168.597    0.000 1168.597
788.00  1644.243  174.767    0.000  174.767      336.658  800.410    0.000  800.410       20.308 1048.760    0.000 1048.760
789.00  1657.008  219.878    0.000  219.878      358.833  873.349    0.000  873.349       10.154 1138.840    0.000 1138.840
790.00  1811.945  129.973    0.000  129.973      484.597  756.533    0.000  756.533       30.060 1148.288    0.000 1148.288
791.00  1677.394  204.677    0.000  204.677      300.858  888.656    0.000  888.656        0.000 1126.878    0.000 1126.878
792.00  1813.334  184.773    0.000  184.773      386.248  914.846    0.000  914.846       50.568 1292.148    0.000 1292.148
793.00  1659.434  204.517    0.000  204.517      481.016  802.533    0.000  802.533       50.568 1167.793    0.000 1167.793
794.00  1805.432  162.123    0.000  162.123      490.177  831.237    0.000  831.237      111.693 1100.735    0.000 1100.735
795.00  1690.182  156.418    0.000  156.418      402.806  867.371    0.000  867.371       10.154 1334.976    0.000 1334.976
796.00  1834.165  159.058    0.000  159.058      415.512  902.275    0.000  902.275       30.060 1280.088    0.000 1280.088
797.00  1796.698  135.773    0.000  135.773      426.577  791.113    0.000  791.113       10.154 1334.371    0.000 1334.371
798.00  1776.820  131.158    0.000  131.158      303.664  766.213    0.000  766.213        0.000 1018.096    0.000 1018.096
799.00  1775.135  151.500    0.000  151.500      345.043  813.369    0.000  813.369        0.000 1056.697    0.000 1056.697
800.00  1719.396  145.070    0.000  145.070      455.024  698.944    0.000  698.944        9.953 1232.332    0.000 1232.332
801.00  1848.229  182.677    0.000  182.677      412.182  850.006    0.000  850.006        9.953 1490.707    0.000 1490.707
802.00  1775.791  209.575    0.000  209.575      442.578  769.801    0.000  769.801       59.918 1328.041    0.000 1328.041
803.00  1703.406  172.205    0.000  172.205      418.408  766.778    0.000  766.778       20.308 1121.546    0.000 1121.546
804.00  1840.247  152.610    0.000  152.610      490.139  774.775    0.000  774.775       60.722 1189.105    0.000 1189.105
805.00  1720.087  159.541    0.000  159.541      556.155  633.274    0.000  633.274      110.486 1187.399    0.000 1187.399
806.00  1760.236  164.208    0.000  164.208      486.079  743.519    0.000  743.519      172.616 1041.825    0.000 1041.825
807.00  1963.156  203.898    0.000  203.898      609.071  729.511    0.000  729.511       80.226 1160.148    0.000 1160.148
808.00  1773.976  183.141    0.000  183.141      448.763  726.736    0.000  726.736       40.213 1212.626    0.000 1212.626
809.00  1798.860  201.877    0.000  201.877      484.681  813.280    0.000  813.280       60.218 1192.216    0.000 1192.216
810.00  1822.159  202.466    0.000  202.466      363.456  952.493    0.000  952.493       60.621 1335.076    0.000 1335.076
811.00  1708.544  189.309    0.000  189.309      420.140  854.356    0.000  854.356        0.000 1352.770    0.000 1352.770
812.00  1631.484  204.186    0.000  204.186      387.573  861.229    0.000  861.229      100.632 1243.588    0.000 1243.588
813.00  1623.378  207.512    0.000  207.512      214.615  973.004    0.000  973.004        0.000 1171.011    0.000 1171.011
814.00  1523.988  213.538    0.000  213.538      340.206  736.645    0.000  736.645       30.462 1043.031    0.000 1043.031
815.00  1648.260  237.709    0.000  237.709      281.625  866.855    0.000  866.855        0.000 1051.173    0.000 1051.173
816.00  1662.588  226.777    0.000  226.777      365.761  896.177    0.000  896.177        0.000 1362.728    0.000 1362.728
817.00  1799.449  193.252    0.000  193.252      385.385  764.385    0.000  764.385       20.308  959.183    0.000  959.183
818.00  1516.943  182.709    0.000  182.709      426.148  689.893    0.000  689.893       39.811 1044.334    0.000 1044.334
819.00  1748.808  173.479    0.000  173.479      550.538  627.090    0.000  627.090       40.213 1237.767    0.000 1237.767
820.00  1722.710  211.641    0.000  211.641      371.373  745.801    0.000  745.801       30.261 1094.501    0.000 1094.501
821.00  1639.409  198.300    0.000  198.300      322.177  806.370    0.000  806.370       39.811  951.343    0.000  951.343
822.00  1623.466  120.615    0.000  120.615      402.717  603.875    0.000  603.875        0.000  842.167    0.000  842.167
823.00  1689.480  169.913    0.000  169.913      381.185  736.514    0.000  736.514       49.965 1265.910    0.000 1265.910
824.00  1540.209  146.780    0.000  146.780      302.937  695.623    0.000  695.623        9.953 1032.978    0.000 1032.978
825.00  1595.710  191.972    0.000  191.972      324.382  766.334    0.000  766.334       29.858  992.864    0.000  992.864
826.00  1752.380  174.507    0.000  174.507      325.980  712.990    0.000  712.990       39.811  976.178    0.000  976.178
827.00  1541.081  188.055    0.000  188.055      365.932  610.313    0.000  610.313       40.213 1016.995    0.000 1016.995
828.00  1646.172  149.268    0.000  149.268      260.614  716.575    0.000  716.575        0.000 1014.582    0.000 1014.582
829.00  1646.851  184.249    0.000  184.249      333.202  728.814    0.000  728.814       20.308 1108.279    0.000 1108.279
830.00  1609.500  178.507    0.000  178.507      240.076  711.215    0.000  711.215        0.000  664.727    0.000  664.727
831.00  1546.282  177.129    0.000  177.129      257.279  763.701    0.000  763.701       30.060 1004.226    0.000 1004.226
832.00  1811.101  190.231    0.000  190.231      201.772  873.154    0.000  873.154       20.308  924.905    0.000  924.905
833.00  1750.363  175.166    0.000  175.166      339.383  824.828    0.000  824.828       70.273 1066.459    0.000 1066.459
834.00  1697.041  131.476    0.000  131.476      273.411  733.987    0.000  733.987       40.213  844.578    0.000  844.578
835.00  1760.361  161.280    0.000  161.280      338.690  772.423    0.000  772.423       60.722  950.435    0.000  950.435
836.00  1687.042  193.515    0.000  193.515      364.851  753.063    0.000  753.063       40.616 1029.563    0.000 1029.563
837.00  1567.955  153.513    0.000  153.513      285.814  666.650    0.000  666.650        9.953  944.711    0.000  944.711
838.00  1563.470  178.497    0.000  178.497      276.567  714.598    0.000  714.598       49.764 1034.488    0.000 1034.488
839.00  1525.733  210.513    0.000  210.513      298.184  658.135    0.000  658.135       59.918  893.640    0.000  893.640
840.00  1507.719  184.652    0.000  184.652      340.679  631.806    0.000  631.806       60.320  899.470    0.000  899.470
841.00  1519.992  197.303    0.000  197.303      450.925  550.531    0.000  550.531       59.918  980.904    0.000  980.904
842.00  1581.574  174.820    0.000  174.820      329.098  617.011    0.000  617.011       90.983  881.876    0.000  881.876
843.00  1594.252  178.395    0.000  178.395      345.957  642.121    0.000  642.121      141.953  972.855    0.000  972.855
844.00  1629.444  188.760    0.000  188.760      328.103  658.387    0.000  658.387      119.635  891.124    0.000  891.124
845.00  1702.448  182.266    0.000  182.266      453.258  594.627    0.000  594.627       40.012 1214.239    0.000 1214.239
846.00  1536.863  212.169    0.000  212.169      403.755  614.041    0.000  614.041       49.965  992.764    0.000  992.764
847.00  1489.234  179.931    0.000  179.931      354.597  635.479    0.000  635.479       39.811 1094.502    0.000 1094.502
848.00  1667.483  194.559    0.000  194.559      569.984  659.087    0.000  659.087      269.731 1354.079    0.000 1354.079
849.00  1543.677  180.494    0.000  180.494      432.807  660.559    0.000  660.559       69.871 1153.719    0.000 1153.719
850.00  1543.465  157.964    0.000  157.964      337.736  637.776    0.000  637.776       30.462 1068.467    0.000 1068.467
851.00  1545.943  229.901    0.000  229.901      369.338  715.156    0.000  715.156       30.060  983.615    0.000  983.615
852.00  1533.524  196.517    0.000  196.517      371.886  572.740    0.000  572.740       39.912 1031.867    0.000 1031.867
853.00  1466.855  168.379    0.000  168.379      363.242  579.263    0.000  579.263      203.078  917.458    0.000  917.458
854.00  1513.486  217.558    0.000  217.558      468.563  610.887    0.000  610.887       60.320 1073.997    0.000 1073.997
855.00  1476.669  205.128    0.000  205.128      356.721  578.241    0.000  578.241       50.769  897.359    0.000  897.359
856.00  1537.120  200.840    0.000  200.840      297.190  663.932    0.000  663.932       10.154  864.987    0.000  864.987
857.00  1714.401  189.750    0.000  189.750      575.699  551.334    0.000  551.334      101.539 1158.239    0.000 1158.239
858.00  1544.548  226.007    0.000  226.007      372.242  577.710    0.000  577.710       10.154 1095.103    0.000 1095.103
859.00  1603.037  181.956    0.000  181.956      393.077  681.434    0.000  681.434       29.858 1196.644    0.000 1196.644
860.00  1668.289  182.321    0.000  182.321      553.556  751.650    0.000  751.650       90.380 1390.170    0.000 1390.170
861.00  1654.338  164.027    0.000  164.027      510.931  703.824    0.000  703.824      232.333 1148.388    0.000 1148.388
862.00  1567.695  227.625    0.000  227.625      367.056  615.326    0.000  615.326       30.462  989.544    0.000  989.544
863.00  1488.692  174.058    0.000  174.058      328.099  652.241    0.000  652.241       20.308  875.740    0.000  875.740
864.00  1562.305  227.901    0.000  227.901      304.839  823.533    0.000  823.533        0.000 1202.271    0.000 1202.271
865.00  1518.090  282.895    0.000  282.895      216.256  802.439    0.000  802.439       10.154 1096.613    0.000 1096.613
866.00  1456.019  312.149    0.000  312.149      385.345  693.886    0.000  693.886      100.936 1035.796    0.000 1035.796
867.00  1500.850  337.196    0.000  337.196      424.559  668.380    0.000  668.380      111.291 1098.527    0.000 1098.527
868.00  1571.914  311.857    0.000  311.857      313.015  770.359    0.000  770.359       50.568 1117.828    0.000 1117.828
869.00  1514.237  340.164    0.000  340.164      303.676  766.251    0.000  766.251       40.012 1118.933    0.000 1118.933
870.00  1362.370  304.667    0.000  304.667      342.324  609.491    0.000  609.491       30.462  916.759    0.000  916.759
871.00  1409.494  300.304    0.000  300.304      311.890  645.626    0.000  645.626       29.858 1044.737    0.000 1044.737
872.00  1391.171  352.020    0.000  352.020      387.719  624.833    0.000  624.833       60.822 1068.563    0.000 1068.563
873.00  1322.129  362.029    0.000  362.029      299.736  648.395    0.000  648.395        0.000 1007.939    0.000 1007.939
874.00  1431.266  341.745    0.000  341.745      391.089  733.001    0.000  733.001       50.769 1191.816    0.000 1191.816
875.00  1454.344  362.642    0.000  362.642      352.225  669.144    0.000  669.144       40.616 1251.733    0.000 1251.733
876.00  1464.927  348.171    0.000  348.171      406.830  657.087    0.000  657.087       70.474 1146.779    0.000 1146.779
877.00  1357.554  355.080    0.000  355.080      346.646  647.972    0.000  647.972       30.462  937.572    0.000  937.572
878.00  1366.561  340.553    0.000  340.553      326.025  633.226    0.000  633.226       70.072 1065.248    0.000 1065.248
879.00  1375.122  312.946    0.000  312.946      454.302  592.544    0.000  592.544      119.836 1153.218    0.000 1153.218
880.00  1443.854  352.728    0.000  352.728      423.260  605.334    0.000  605.334       80.628 1246.209    0.000 1246.209
881.00  1413.072  331.102    0.000  331.102      480.803  565.266    0.000  565.266      141.551 1080.830    0.000 1080.830
882.00  1430.322  322.892    0.000  322.892      446.650  546.197    0.000  546.197      100.332  918.874    0.000  918.874
883.00  1546.536  290.700    0.000  290.700      499.959  602.499    0.000  602.499      151.303 1118.334    0.000 1118.334
884.00  1514.430  297.746    0.000  297.746      346.562  767.461    0.000  767.461       60.722 1269.225    0.000 1269.225
885.00  1556.799  316.193    0.000  316.193      366.452  743.424    0.000  743.424       10.154 1179.653    0.000 1179.653
886.00  1471.011  327.903    0.000  327.903      413.792  644.553    0.000  644.553      100.936 1199.159    0.000 1199.159
887.00  1620.844  258.232    0.000  258.232      453.092  644.896    0.000  644.896       70.675 1239.872    0.000 1239.872
888.00  1576.859  253.967    0.000  253.967      424.386  701.529    0.000  701.529      101.539 1203.379    0.000 1203.379
889.00  1588.440  246.333    0.000  246.333      383.270  683.242    0.000  683.242      101.137 1198.552    0.000 1198.552
890.00  1645.611  210.387    0.000  210.387      490.446  613.427    0.000  613.427      110.486 1116.823    0.000 1116.823
891.00  1637.000  198.156    0.000  198.156      503.805  615.713    0.000  615.713      151.303 1170.708    0.000 1170.708
892.00  1606.703  191.321    0.000  191.321      358.711  674.092    0.000  674.092       29.858 1193.935    0.000 1193.935
893.00  1591.503  135.123    0.000  135.123      449.330  530.378    0.000  530.378      121.444  846.289    0.000  846.289
894.00  1508.258  140.219    0.000  140.219      382.577  623.771    0.000  623.771       59.918 1175.637    0.000 1175.637
895.00  1454.273  171.494    0.000  171.494      341.848  633.496    0.000  633.496       50.769  977.785    0.000  977.785
896.00  1566.928  183.292    0.000  183.292      462.777  566.485    0.000  566.485       90.983 1121.550    0.000 1121.550
897.00  1684.557  136.535    0.000  136.535      421.446  706.143    0.000  706.143       40.414 1404.543    0.000 1404.543
898.00  1766.535  142.713    0.000  142.713      373.153  743.155    0.000  743.155      131.598  959.186    0.000  959.186
899.00  1748.329  102.158    0.000  102.158      544.185  492.448    0.000  492.448       60.320 1101.137    0.000 1101.137
900.00  1562.319  147.801    0.000  147.801      493.040  513.115    0.000  513.115       60.119 1078.820    0.000 1078.820
901.00  1570.658  191.610    0.000  191.610      338.826  728.071    0.000  728.071       19.906 1137.834    0.000 1137.834
902.00  1559.817  197.564    0.000  197.564      471.857  658.935    0.000  658.935      100.936 1350.055    0.000 1350.055
903.00  1540.432  151.607    0.000  151.607      471.549  646.284    0.000  646.284       49.764 1335.783    0.000 1335.783
904.00  1681.031  107.483    0.000  107.483      512.362  514.110    0.000  514.110      110.888 1100.531    0.000 1100.531
905.00  1623.573  169.834    0.000  169.834      456.673  625.956    0.000  625.956        9.953 1244.398    0.000 1244.398
906.00  1648.726  156.118    0.000  156.118      390.010  644.808    0.000  644.808        0.000 1339.603    0.000 1339.603
907.00  1721.773  145.382    0.000  145.382      405.655  665.687    0.000  665.687       70.273 1209.716    0.000 1209.716
908.00  1577.236  140.733    0.000  140.733      314.395  668.106    0.000  668.106       19.906 1187.793    0.000 1187.793
909.00  1603.454  158.902    0.000  158.902      373.711  682.074    0.000  682.074       50.367 1129.086    0.000 1129.086
910.00  1640.922  138.044    0.000  138.044      393.603  595.525    0.000  595.525       30.462 1210.317    0.000 1210.317
911.00  1515.183  159.320    0.000  159.320      409.119  654.630    0.000  654.630       49.764 1269.129    0.000 1269.129
912.00  1585.606  160.455    0.000  160.455      448.510  598.639    0.000  598.639       60.722 1076.511    0.000 1076.511
913.00  1457.261  149.465    0.000  149.465      375.228  649.611    0.000  649.611       99.930 1074.299    0.000 1074.299
914.00  1474.119  144.288    0.000  144.288      524.857  600.877    0.000  600.877      210.014 1355.181    0.000 1355.181
915.00  1530.496  152.722    0.000  152.722      446.950  642.423    0.000  642.423      129.789 1195.936    0.000 1195.936
916.00  1531.445  178.874    0.000  178.874      522.611  650.859    0.000  650.859      119.635 1263.601    0.000 1263.601
917.00  1486.780  155.957    0.000  155.957      484.955  600.288    0.000  600.288       79.824 1158.245    0.000 1158.245
918.00  1559.029  162.450    0.000  162.450      510.375  550.356    0.000  550.356       99.729 1197.151    0.000 1197.151
919.00  1507.365  170.818    0.000  170.818      456.635  671.670    0.000  671.670       19.906 1233.745    0.000 1233.745
920.00  1460.014  162.231    0.000  162.231      443.711  560.506    0.000  560.506      139.742 1203.783    0.000 1203.783
921.00  1509.508  170.801    0.000  170.801      484.175  583.889    0.000  583.889       69.670 1037.200    0.000 1037.200
922.00  1558.035  202.814    0.000  202.814      420.444  645.419    0.000  645.419        9.953 1209.510    0.000 1209.510
923.00  1546.734  168.466    0.000  168.466      345.223  636.812    0.000  636.812       20.308 1115.716    0.000 1115.716
924.00  1652.124  143.148    0.000  143.148      442.450  638.547    0.000  638.547       39.912 1356.896    0.000 1356.896
925.00  1603.979  175.706    0.000  175.706      434.719  703.526    0.000  703.526       80.427 1178.956    0.000 1178.956
926.00  1567.838  163.113    0.000  163.113      395.160  630.809    0.000  630.809       70.474  980.502    0.000  980.502
927.00  1443.857  140.970    0.000  140.970      486.596  494.710    0.000  494.710       70.072  991.159    0.000  991.159
928.00  1507.785  128.861    0.000  128.861      431.863  519.273    0.000  519.273       50.568 1010.762    0.000 1010.762
929.00  1642.907  177.203    0.000  177.203      405.835  676.851    0.000  676.851       59.918 1066.155    0.000 1066.155
930.00  1471.250  148.975    0.000  148.975      351.406  528.871    0.000  528.871        0.000  898.065    0.000  898.065
931.00  1638.842  142.907    0.000  142.907      424.298  700.846    0.000  700.846       29.858 1200.168    0.000 1200.168
932.00  1475.045  169.375    0.000  169.375      456.890  536.252    0.000  536.252       20.107 1083.745    0.000 1083.745
933.00  1492.326  177.278    0.000  177.278      276.999  788.689    0.000  788.689       20.308 1102.144    0.000 1102.144
934.00  1549.755  127.459    0.000  127.459      453.426  622.203    0.000  622.203       80.226 1100.935    0.000 1100.935
935.00  1600.167  140.414    0.000  140.414      442.576  696.135    0.000  696.135       80.025 1039.007    0.000 1039.007
936.00  1538.965  156.573    0.000  156.573      276.479  759.396    0.000  759.396       49.764  974.471    0.000  974.471
937.00  1528.973  178.846    0.000  178.846      332.852  718.451    0.000  718.451       29.858 1187.096    0.000 1187.096
938.00  1592.862  120.373    0.000  120.373      394.758  806.510    0.000  806.510       19.906 1223.187    0.000 1223.187
939.00  1578.666  134.466    0.000  134.466      394.811  729.421    0.000  729.421       49.764 1349.961    0.000 1349.961
940.00  1574.566  172.222    0.000  172.222      348.809  832.281    0.000  832.281       30.060 1202.681    0.000 1202.681
941.00  1605.661  131.741    0.000  131.741      399.172  742.348    0.000  742.348      140.546 1011.967    0.000 1011.967
942.00  1603.338  111.904    0.000  111.904      387.759  630.415    0.000  630.415       30.261 1059.316    0.000 1059.316
943.00  1685.896  137.276    0.000  137.276      482.264  588.228    0.000  588.228       80.225 1059.519    0.000 1059.519
944.00  1559.242  123.302    0.000  123.302      533.890  396.057    0.000  396.057       80.025  898.968    0.000  898.968
945.00  1645.132  107.710    0.000  107.710      512.486  618.084    0.000  618.084      151.705 1090.879    0.000 1090.879
946.00  1531.780  138.417    0.000  138.417      430.221  538.077    0.000  538.077       40.414 1001.514    0.000 1001.514
947.00  1537.703  137.506    0.000  137.506      425.769  563.106    0.000  563.106       50.769  886.503    0.000  886.503
948.00  1687.292  120.236    0.000  120.236      450.193  638.584    0.000  638.584       71.077  978.390    0.000  978.390
949.00  1567.224  148.606    0.000  148.606      521.915  545.082    0.000  545.082       20.308 1071.083    0.000 1071.083
950.00  1606.480  148.185    0.000  148.185      452.787  512.948    0.000  512.948        0.000  992.161    0.000  992.161
951.00  1499.051  175.442    0.000  175.442      393.250  597.168    0.000  597.168       50.769  951.947    0.000  951.947
952.00  1463.634  175.689    0.000  175.689      367.661  714.806    0.000  714.806       10.154 1184.986    0.000 1184.986
953.00  1469.730  157.979    0.000  157.979      403.628  607.459    0.000  607.459       40.616 1011.965    0.000 1011.965
954.00  1514.736  203.196    0.000  203.196      366.010  624.667    0.000  624.667       30.462 1109.683    0.000 1109.683
955.00  1578.818  149.678    0.000  149.678      384.693  611.089    0.000  611.089       20.308 1112.903    0.000 1112.903
956.00  1583.582  157.684    0.000  157.684      358.534  639.713    0.000  639.713       20.308 1041.224    0.000 1041.224
957.00  1610.562  162.403    0.000  162.403      353.177  715.614    0.000  715.614       40.616  989.846    0.000  989.846
958.00  1645.064  167.823    0.000  167.823      446.818  698.131    0.000  698.131       60.923 1051.580    0.000 1051.580
959.00  1659.034  174.721    0.000  174.721      491.180  739.090    0.000  739.090       60.923 1315.272    0.000 1315.272
960.00  1571.218  162.295    0.000  162.295      380.674  712.210    0.000  712.210       71.077 1142.258    0.000 1142.258
961.00  1706.321  184.717    0.000  184.717      422.865  752.931    0.000  752.931       60.923 1118.229    0.000 1118.229
962.00  1627.182  152.036    0.000  152.036      447.076  694.308    0.000  694.308      152.308  949.131    0.000  949.131
963.00  1623.335  164.656    0.000  164.656      489.010  615.574    0.000  615.574       30.462  815.120    0.000  815.120
964.00  1639.593  154.890    0.000  154.890      523.887  673.206    0.000  673.206       80.829 1044.436    0.000 1044.436
965.00  1654.198  198.502    0.000  198.502      443.046  742.250    0.000  742.250      110.687  942.394    0.000  942.394
966.00  1698.536  188.920    0.000  188.920      376.652  739.649    0.000  739.649      101.338  957.273    0.000  957.273
967.00  1521.243  234.041    0.000  234.041      414.262  715.061    0.000  715.061       60.722  885.394    0.000  885.394
968.00  1640.601  212.171    0.000  212.171      368.694  695.649    0.000  695.649       90.078  844.072    0.000  844.072
969.00  1741.564  202.041    0.000  202.041      465.799  633.233    0.000  633.233      110.486  883.083    0.000  883.083
970.00  1667.936  179.489    0.000  179.489      483.436  598.153    0.000  598.153      121.847 1029.755    0.000 1029.755
971.00  1644.012  168.966    0.000  168.966      449.757  665.552    0.000  665.552      101.539 1161.151    0.000 1161.151
972.00  1758.304  195.683    0.000  195.683      455.935  723.931    0.000  723.931      182.770  918.166    0.000  918.166
973.00  1718.004  179.184    0.000  179.184      413.789  708.148    0.000  708.148      132.000 1029.556    0.000 1029.556
974.00  1629.516  227.485    0.000  227.485      399.783  729.189    0.000  729.189       60.722  858.250    0.000  858.250
975.00  1577.722  183.207    0.000  183.207      410.291  714.719    0.000  714.719       60.521 1003.221    0.000 1003.221
976.00  1643.867  134.929    0.000  134.929      472.153  669.874    0.000  669.874      110.084 1103.449    0.000 1103.449
977.00  1632.024  195.571    0.000  195.571      382.317  738.872    0.000  738.872       40.616 1151.703    0.000 1151.703
978.00  1640.727  198.314    0.000  198.314      316.039  923.320    0.000  923.320       60.521 1015.990    0.000 1015.990
979.00  1616.782  231.865    0.000  231.865      432.293  769.262    0.000  769.262       50.568 1117.520    0.000 1117.520
980.00  1599.824  218.441    0.000  218.441      352.475  972.096    0.000  972.096       81.130 1079.117    0.000 1079.117
981.00  1633.492  268.834    0.000  268.834      396.538  845.006    0.000  845.006       71.077 1018.197    0.000 1018.197
982.00  1681.778  236.325    0.000  236.325      477.213  838.234    0.000  838.234      210.417 1259.781    0.000 1259.781
983.00  1682.728  257.161    0.000  257.161      338.606  855.874    0.000  855.874      139.943  997.289    0.000  997.289
984.00  1562.592  239.757    0.000  239.757      352.833  845.146    0.000  845.146      100.131 1066.860    0.000 1066.860
985.00  1596.604  255.744    0.000  255.744      354.345  822.405    0.000  822.405      119.836  936.569    0.000  936.569
986.00  1627.753  247.710    0.000  247.710      184.258 1008.565    0.000 1008.565       30.261 1041.321    0.000 1041.321
987.00  1749.110  182.417    0.000  182.417      319.409  884.451    0.000  884.451      160.049 1167.393    0.000 1167.393
988.00  1617.164  290.261    0.000  290.261      403.500  819.046    0.000  819.046      160.049 1056.708    0.000 1056.708
989.00  1597.130  175.811    0.000  175.811      384.955  788.701    0.000  788.701      120.238  997.895    0.000  997.895
990.00  1562.638  195.428    0.000  195.428      383.054  715.126    0.000  715.126      131.397  887.309    0.000  887.309
991.00  1746.591  195.800    0.000  195.800      477.734  716.456    0.000  716.456      100.533 1026.245    0.000 1026.245
992.00  1591.044  212.656    0.000  212.656      355.253  828.601    0.000  828.601        9.953  938.882    0.000  938.882
993.00  1604.344  200.105    0.000  200.105      287.674  939.035    0.000  939.035       70.072 1166.886    0.000 1166.886
994.00  1583.823  255.652    0.000  255.652      459.827  861.838    0.000  861.838      121.646 1000.910    0.000 1000.910
995.00  1685.554  291.896    0.000  291.896      439.287  725.139    0.000  725.139       80.427  975.474    0.000  975.474
996.00  1627.206  233.541    0.000  233.541      427.873  745.793    0.000  745.793       40.213 1048.560    0.000 1048.560
997.00  1680.709  260.530    0.000  260.530      460.692  732.137    0.000  732.137      150.901  926.012    0.000  926.012
998.00  1701.903  217.016    0.000  217.016      444.526  820.138    0.000  820.138       99.930  977.986    0.000  977.986
999.00  1629.083  319.685    0.000  319.685      459.958  929.048    0.000  929.048      140.144 1109.178    0.000 1109.178
1000.00  1639.484  334.811    0.000  334.811      471.370  838.569    0.000  838.569      171.007 1197.649    0.000 1197.649
1001.00  1646.488  361.233    0.000  361.233      465.353  973.398    0.000  973.398      170.404 1409.668    0.000 1409.668
1002.00  1524.553  375.898    0.000  375.898      446.635  886.177    0.000  886.177      121.042 1256.661    0.000 1256.661
1003.00  1666.073  377.053    0.000  377.053      501.469  729.630    0.000  729.630       90.983 1029.258    0.000 1029.258
1004.00  1564.777  348.339    0.000  348.339      585.843  751.328    0.000  751.328      160.854 1036.395    0.000 1036.395
1005.00  1660.669  365.272    0.000  365.272      429.045  761.612    0.000  761.612       50.166 1078.819    0.000 1078.819
1006.00  1559.262  336.176    0.000  336.176      475.143  732.429    0.000  732.429      151.705  999.999    0.000  999.999
1007.00  1554.904  363.562    0.000  363.562      487.245  736.888    0.000  736.888      130.191 1167.486    0.000 1167.486
1008.00  1574.392  332.995    0.000  332.995      396.110  810.861    0.000  810.861      120.439 1057.105    0.000 1057.105
1009.00  1477.012  309.521    0.000  309.521      392.955  770.701    0.000  770.701      180.357  987.233    0.000  987.233
1010.00  1757.942  238.725    0.000  238.725      550.667  690.301    0.000  690.301      121.243 1055.599    0.000 1055.599
1011.00  1680.697  228.521    0.000  228.521      456.677  696.081    0.000  696.081      110.084 1318.088    0.000 1318.088
1012.00  1682.023  202.461    0.000  202.461      609.943  649.951    0.000  649.951      333.872 1109.484    0.000 1109.484
1013.00  1614.229  235.913    0.000  235.913      443.926  682.641    0.000  682.641      109.883  913.243    0.000  913.243
1014.00  1648.868  214.065    0.000  214.065      455.252  645.077    0.000  645.077      140.546  936.065    0.000  936.065
1015.00  1625.735  261.446    0.000  261.446      381.229  832.272    0.000  832.272        0.000 1149.190    0.000 1149.190
1016.00  1756.935  254.356    0.000  254.356      376.780  746.804    0.000  746.804       20.107 1098.223    0.000 1098.223
1017.00  1595.718  311.876    0.000  311.876      372.154  786.843    0.000  786.843       10.154 1016.792    0.000 1016.792
1018.00  1583.642  360.456    0.000  360.456      404.062  829.549    0.000  829.549      101.539 1131.499    0.000 1131.499
1019.00  1526.053  366.253    0.000  366.253      355.639  871.479    0.000  871.479       60.923  920.778    0.000  920.778
1020.00  1598.299  356.377    0.000  356.377      340.032  903.902    0.000  903.902        0.000 1242.083    0.000 1242.083
1021.00  1564.397  392.223    0.000  392.223      310.766  799.885    0.000  799.885        0.000 1142.859    0.000 1142.859
