# Supplementary material for: N-Glycans modulate tilting of HIV-1 envelope glycoprotein
Source: Nat Commun. 2026 Apr 15;17:5206. doi: 10.1038/s41467-026-71874-2 (PMC13254402; doi:10.1038/s41467-026-71874-2)
Supplement: Supplementary file 8 — Source Data [file 41467_2026_71874_MOESM8_ESM.zip › source_data/2_Supplementary_Figures/5_FigS9/source_data/V3/V3.B.2.txt]

#ASA ANALYSIS
#SIM_TIME  ASA1.4 TotOccl1.4 ShldMem1.4 ShldGly1.4   ASA7.2 TotOccl7.2 ShldMem7.2 ShldGly7.2   ASA18.6 TotOccl18.6 ShldMem18.6 ShldGly18.6

  0.00  1312.151  360.941    0.000  360.941       48.851 1121.194    0.000 1121.194        0.000 1238.361    0.000 1238.361
  1.00  1430.559  221.793    0.000  221.793       73.152 1038.310    0.000 1038.310        0.000 1269.127    0.000 1269.127
  2.00  1452.996  177.804    0.000  177.804      306.125  807.708    0.000  807.708        0.000 1068.164    0.000 1068.164
  3.00  1515.060  211.252    0.000  211.252      315.883  699.712    0.000  699.712        0.000  977.380    0.000  977.380
  4.00  1411.449  223.265    0.000  223.265      267.763  751.547    0.000  751.547      150.796  980.392    0.000  980.392
  5.00  1558.997  210.378    0.000  210.378      355.631  693.137    0.000  693.137       99.628 1098.119    0.000 1098.119
  6.00  1508.965  171.760    0.000  171.760      284.248  785.708    0.000  785.708      109.982 1077.917    0.000 1077.917
  7.00  1556.713  173.846    0.000  173.846      350.003  826.282    0.000  826.282        0.000 1449.379    0.000 1449.379
  8.00  1534.148  207.127    0.000  207.127      243.783  860.403    0.000  860.403        0.000 1318.187    0.000 1318.187
  9.00  1427.311  213.254    0.000  213.254      231.852  746.193    0.000  746.193        0.000 1019.605    0.000 1019.605
 10.00  1443.386  220.664    0.000  220.664      243.787  781.588    0.000  781.588        0.000  897.960    0.000  897.960
 11.00  1639.440  192.106    0.000  192.106      410.913  751.376    0.000  751.376       30.159 1329.147    0.000 1329.147
 12.00  1472.561  210.589    0.000  210.589      190.698  782.980    0.000  782.980        0.000 1107.070    0.000 1107.070
 13.00  1579.500  234.589    0.000  234.589      354.062  835.422    0.000  835.422       10.053 1520.458    0.000 1520.458
 14.00  1533.241  267.940    0.000  267.940      349.047  770.313    0.000  770.313       50.265 1129.886    0.000 1129.886
 15.00  1486.643  226.001    0.000  226.001      320.177  789.076    0.000  789.076       39.912  957.076    0.000  957.076
 16.00  1500.602  205.303    0.000  205.303      240.067  819.086    0.000  819.086        9.953 1078.217    0.000 1078.217
 17.00  1546.813  212.933    0.000  212.933      186.165  964.353    0.000  964.353        0.000 1256.765    0.000 1256.765
 18.00  1535.408  218.447    0.000  218.447      159.786  869.363    0.000  869.363        0.000 1350.157    0.000 1350.157
 19.00  1440.493  259.827    0.000  259.827      177.849  954.524    0.000  954.524        0.000 1379.210    0.000 1379.210
 20.00  1362.411  253.823    0.000  253.823      148.333  858.688    0.000  858.688        0.000  839.350    0.000  839.350
 21.00  1428.365  276.065    0.000  276.065      199.780  848.427    0.000  848.427        0.000  938.676    0.000  938.676
 22.00  1265.360  375.258    0.000  375.258      254.500  744.886    0.000  744.886        0.000 1200.464    0.000 1200.464
 23.00  1259.960  385.305    0.000  385.305      155.071  745.931    0.000  745.931        0.000  587.113    0.000  587.113
 24.00  1266.033  355.842    0.000  355.842      222.993  726.054    0.000  726.054        9.953  757.016    0.000  757.016
 25.00  1314.887  331.657    0.000  331.657      213.696  700.323    0.000  700.323       40.012  968.538    0.000  968.538
 26.00  1299.406  377.555    0.000  377.555      203.321  686.797    0.000  686.797        0.000  958.685    0.000  958.685
 27.00  1343.699  276.661    0.000  276.661      270.639  648.625    0.000  648.625       99.528  850.210    0.000  850.210
 28.00  1326.870  283.746    0.000  283.746      171.416  696.736    0.000  696.736        0.000  808.687    0.000  808.687
 29.00  1302.973  295.191    0.000  295.191      187.283  692.581    0.000  692.581        0.000  929.726    0.000  929.726
 30.00  1352.370  297.495    0.000  297.495      241.185  698.984    0.000  698.984        0.000  687.745    0.000  687.745
 31.00  1463.451  259.773    0.000  259.773      304.223  789.200    0.000  789.200      149.292  957.976    0.000  957.976
 32.00  1462.290  226.050    0.000  226.050      206.904  731.533    0.000  731.533       19.906  887.707    0.000  887.707
 33.00  1487.458  210.230    0.000  210.230      252.256  780.260    0.000  780.260       19.906  938.275    0.000  938.275
 34.00  1544.123  203.090    0.000  203.090      352.192  809.225    0.000  809.225       30.159 1121.342    0.000 1121.342
 35.00  1487.914  231.446    0.000  231.446      335.613  676.835    0.000  676.835        0.000 1057.606    0.000 1057.606
 36.00  1477.975  282.749    0.000  282.749      172.316  956.907    0.000  956.907        0.000 1028.551    0.000 1028.551
 37.00  1530.670  214.917    0.000  214.917      171.232  930.794    0.000  930.794        0.000 1217.556    0.000 1217.556
 38.00  1556.776  201.367    0.000  201.367      205.079  920.798    0.000  920.798        0.000 1191.312    0.000 1191.312
 39.00  1556.663  228.462    0.000  228.462      228.076  844.936    0.000  844.936        0.000 1018.099    0.000 1018.099
 40.00  1428.552  302.081    0.000  302.081      165.696  967.748    0.000  967.748        0.000 1228.306    0.000 1228.306
 41.00  1510.129  238.137    0.000  238.137      161.903  914.967    0.000  914.967        0.000 1267.722    0.000 1267.722
 42.00  1628.407  223.925    0.000  223.925      188.832  956.343    0.000  956.343       10.053 1408.363    0.000 1408.363
 43.00  1461.655  229.575    0.000  229.575      124.203 1049.161    0.000 1049.161        0.000 1296.174    0.000 1296.174
 44.00  1547.531  236.669    0.000  236.669      211.451  919.855    0.000  919.855       29.858 1106.367    0.000 1106.367
 45.00  1518.519  240.723    0.000  240.723      283.420  852.975    0.000  852.975        0.000 1198.653    0.000 1198.653
 46.00  1506.614  225.547    0.000  225.547      253.168  880.203    0.000  880.203       79.623 1097.318    0.000 1097.318
 47.00  1441.791  231.708    0.000  231.708      247.768  823.180    0.000  823.180      129.387 1362.021    0.000 1362.021
 48.00  1450.316  239.717    0.000  239.717      317.133  807.269    0.000  807.269      120.637  956.364    0.000  956.364
 49.00  1445.819  277.311    0.000  277.311      252.299  827.412    0.000  827.412      119.735 1008.445    0.000 1008.445
 50.00  1391.575  316.742    0.000  316.742      174.012  840.600    0.000  840.600       49.764  937.972    0.000  937.972
 51.00  1354.199  329.743    0.000  329.743      222.254  681.339    0.000  681.339       69.670  827.587    0.000  827.587
 52.00  1318.502  289.522    0.000  289.522      215.078  774.375    0.000  774.375        9.953 1131.196    0.000 1131.196
 53.00  1339.602  273.631    0.000  273.631      299.315  748.911    0.000  748.911      201.062  979.788    0.000  979.788
 54.00  1365.903  346.042    0.000  346.042      236.603  684.277    0.000  684.277       89.676  786.164    0.000  786.164
 55.00  1289.419  255.188    0.000  255.188      217.501  803.638    0.000  803.638       59.717  979.796    0.000  979.796
 56.00  1387.294  259.216    0.000  259.216      237.939  719.296    0.000  719.296       19.906  918.063    0.000  918.063
 57.00  1404.696  225.914    0.000  225.914      263.967  769.926    0.000  769.926       29.858  957.175    0.000  957.175
 58.00  1411.735  220.766    0.000  220.766      233.579  814.237    0.000  814.237       39.811  948.429    0.000  948.429
 59.00  1413.788  211.603    0.000  211.603      153.820  853.139    0.000  853.139       29.858  928.625    0.000  928.625
 60.00  1471.917  247.870    0.000  247.870      240.401  800.970    0.000  800.970      100.030 1078.921    0.000 1078.921
 61.00  1446.632  287.966    0.000  287.966      220.653  788.868    0.000  788.868      159.646  849.406    0.000  849.406
 62.00  1368.797  382.298    0.000  382.298      248.669  812.857    0.000  812.857       29.858 1107.776    0.000 1107.776
 63.00  1299.114  343.071    0.000  343.071      163.682  871.993    0.000  871.993       19.906 1281.292    0.000 1281.292
 64.00  1321.473  416.613    0.000  416.613      178.458  853.487    0.000  853.487        0.000 1289.332    0.000 1289.332
 65.00  1277.869  425.611    0.000  425.611      247.105  877.139    0.000  877.139        0.000 1190.913    0.000 1190.913
 66.00  1403.200  412.391    0.000  412.391      249.921  953.831    0.000  953.831       19.906 1090.585    0.000 1090.585
 67.00  1397.197  361.691    0.000  361.691      255.325  882.756    0.000  882.756       39.811 1110.187    0.000 1110.187
 68.00  1270.756  456.781    0.000  456.781      296.009  857.944    0.000  857.944       29.858  956.573    0.000  956.573
 69.00  1378.343  438.320    0.000  438.320      259.386  946.134    0.000  946.134       29.858 1110.187    0.000 1110.187
 70.00  1290.219  406.736    0.000  406.736      198.993  962.609    0.000  962.609       49.864 1017.092    0.000 1017.092
 71.00  1363.272  343.683    0.000  343.683      208.244  930.619    0.000  930.619        9.953 1130.896    0.000 1130.896
 72.00  1376.470  324.770    0.000  324.770      224.149  902.432    0.000  902.432        0.000  979.393    0.000  979.393
 73.00  1445.465  277.372    0.000  277.372      238.071  863.481    0.000  863.481       39.811  834.926    0.000  834.926
 74.00  1366.949  313.720    0.000  313.720      274.871  814.849    0.000  814.849       79.923  948.029    0.000  948.029
 75.00  1454.150  225.573    0.000  225.573      249.754  769.833    0.000  769.833      129.788 1258.470    0.000 1258.470
 76.00  1397.236  303.317    0.000  303.317      205.390  916.270    0.000  916.270       40.212 1100.334    0.000 1100.334
 77.00  1304.095  321.135    0.000  321.135      218.893  800.612    0.000  800.612       99.528 1207.198    0.000 1207.198
 78.00  1406.863  275.023    0.000  275.023      269.364  796.077    0.000  796.077      160.749 1222.377    0.000 1222.377
 79.00  1462.757  311.495    0.000  311.495      168.519  857.374    0.000  857.374        9.953 1217.354    0.000 1217.354
 80.00  1444.736  329.651    0.000  329.651      206.043  855.726    0.000  855.726       79.723 1180.858    0.000 1180.858
 81.00  1603.466  227.840    0.000  227.840      256.926  807.707    0.000  807.707       79.623 1135.619    0.000 1135.619
 82.00  1524.842  353.958    0.000  353.958      275.208  855.001    0.000  855.001       30.059 1176.838    0.000 1176.838
 83.00  1583.582  292.548    0.000  292.548      219.217  871.260    0.000  871.260       20.106 1077.611    0.000 1077.611
 84.00  1492.306  289.639    0.000  289.639      186.799  840.100    0.000  840.100       10.053  980.802    0.000  980.802
 85.00  1481.514  284.804    0.000  284.804      145.511  914.330    0.000  914.330       50.265 1110.085    0.000 1110.085
 86.00  1417.014  349.843    0.000  349.843       48.330 1041.691    0.000 1041.691        0.000 1028.254    0.000 1028.254
 87.00  1502.786  332.864    0.000  332.864      171.359  953.628    0.000  953.628       20.106 1079.021    0.000 1079.021
 88.00  1440.950  375.881    0.000  375.881      148.710  933.575    0.000  933.575        0.000 1006.338    0.000 1006.338
 89.00  1513.701  363.015    0.000  363.015      278.023  894.348    0.000  894.348       99.829 1238.163    0.000 1238.163
 90.00  1422.484  322.121    0.000  322.121      178.373  902.386    0.000  902.386        0.000 1273.149    0.000 1273.149
 91.00  1431.897  416.333    0.000  416.333      100.680  923.526    0.000  923.526        0.000 1019.000    0.000 1019.000
 92.00  1430.239  337.660    0.000  337.660       64.761 1007.319    0.000 1007.319        0.000 1261.089    0.000 1261.089
 93.00  1479.302  355.871    0.000  355.871        5.577 1012.419    0.000 1012.419        0.000 1082.240    0.000 1082.240
 94.00  1572.692  342.882    0.000  342.882      120.824  955.054    0.000  955.054        0.000 1118.030    0.000 1118.030
 95.00  1467.827  434.987    0.000  434.987       11.110 1041.545    0.000 1041.545        0.000 1020.005    0.000 1020.005
 96.00  1404.155  337.038    0.000  337.038        0.000  994.993    0.000  994.993        0.000 1019.102    0.000 1019.102
 97.00  1570.374  331.522    0.000  331.522       18.158 1132.509    0.000 1132.509        0.000 1066.453    0.000 1066.453
 98.00  1609.380  311.162    0.000  311.162       19.974 1100.357    0.000 1100.357        0.000 1206.398    0.000 1206.398
 99.00  1486.910  438.495    0.000  438.495       99.863 1025.720    0.000 1025.720        0.000 1266.109    0.000 1266.109
100.00  1489.207  456.648    0.000  456.648       77.555 1132.116    0.000 1132.116        0.000 1343.420    0.000 1343.420
101.00  1449.931  431.057    0.000  431.057        0.000 1111.586    0.000 1111.586        0.000 1247.616    0.000 1247.616
102.00  1440.048  408.710    0.000  408.710       12.969 1132.763    0.000 1132.763        0.000 1238.562    0.000 1238.562
103.00  1471.536  381.277    0.000  381.277        1.859 1176.511    0.000 1176.511        0.000 1200.364    0.000 1200.364
104.00  1464.276  375.315    0.000  375.315        0.000 1137.532    0.000 1137.532        0.000 1521.670    0.000 1521.670
105.00  1519.341  349.880    0.000  349.880       72.497  995.161    0.000  995.161        0.000 1056.904    0.000 1056.904
106.00  1584.569  382.330    0.000  382.330       98.260  974.276    0.000  974.276        0.000 1122.349    0.000 1122.349
107.00  1408.458  326.984    0.000  326.984       20.103  955.739    0.000  955.739        0.000 1079.724    0.000 1079.724
108.00  1529.499  416.667    0.000  416.667       22.048 1259.796    0.000 1259.796        0.000 1755.511    0.000 1755.511
109.00  1614.967  311.242    0.000  311.242       86.593 1145.005    0.000 1145.005        0.000 1688.750    0.000 1688.750
110.00  1548.612  411.860    0.000  411.860       38.863 1188.935    0.000 1188.935        0.000 1549.616    0.000 1549.616
111.00  1650.400  326.785    0.000  326.785      150.048 1159.929    0.000 1159.929        0.000 1540.265    0.000 1540.265
112.00  1480.344  394.411    0.000  394.411      136.219 1059.931    0.000 1059.931        0.000 1441.239    0.000 1441.239
113.00  1500.410  426.628    0.000  426.628      126.409 1128.104    0.000 1128.104        0.000 1239.074    0.000 1239.074
114.00  1587.513  335.823    0.000  335.823       28.143 1125.471    0.000 1125.471        0.000 1030.965    0.000 1030.965
115.00  1581.859  312.106    0.000  312.106       95.023 1050.385    0.000 1050.385        0.000 1330.053    0.000 1330.053
116.00  1737.423  263.684    0.000  263.684      158.099 1071.751    0.000 1071.751        0.000 1172.108    0.000 1172.108
117.00  1542.706  182.743    0.000  182.743      171.595  893.962    0.000  893.962        0.000 1144.167    0.000 1144.167
118.00  1569.432  235.030    0.000  235.030      104.365  997.977    0.000  997.977        0.000 1177.644    0.000 1177.644
119.00  1509.191  231.107    0.000  231.107      107.219 1014.979    0.000 1014.979        0.000 1353.177    0.000 1353.177
120.00  1653.454  165.991    0.000  165.991      146.132  964.779    0.000  964.779        0.000 1409.075    0.000 1409.075
121.00  1543.914  239.077    0.000  239.077       61.128 1077.798    0.000 1077.798        0.000 1232.136    0.000 1232.136
122.00  1514.086  235.477    0.000  235.477      108.431 1013.602    0.000 1013.602        0.000 1455.020    0.000 1455.020
123.00  1517.058  193.275    0.000  193.275       45.655  900.652    0.000  900.652        0.000  865.990    0.000  865.990
124.00  1559.951  256.012    0.000  256.012       98.655  976.102    0.000  976.102        0.000 1280.086    0.000 1280.086
125.00  1581.125  242.391    0.000  242.391       13.273  958.676    0.000  958.676        0.000 1193.327    0.000 1193.327
126.00  1560.625  274.408    0.000  274.408      119.582  977.005    0.000  977.005        0.000 1184.979    0.000 1184.979
127.00  1608.336  237.063    0.000  237.063       22.741 1078.823    0.000 1078.823        0.000 1149.998    0.000 1149.998
128.00  1520.416  293.301    0.000  293.301       34.241 1088.475    0.000 1088.475        0.000 1454.817    0.000 1454.817
129.00  1648.405  205.379    0.000  205.379      130.994 1067.046    0.000 1067.046        0.000 1251.432    0.000 1251.432
130.00  1620.924  203.045    0.000  203.045       65.537 1047.501    0.000 1047.501        0.000 1334.067    0.000 1334.067
131.00  1702.666  242.681    0.000  242.681      234.356  999.612    0.000  999.612        0.000 1494.924    0.000 1494.924
132.00  1597.195  261.323    0.000  261.323      144.654 1024.247    0.000 1024.247        0.000 1732.180    0.000 1732.180
133.00  1651.867  256.719    0.000  256.719       60.441 1133.005    0.000 1133.005        0.000 1534.027    0.000 1534.027
134.00  1562.133  243.443    0.000  243.443      113.876 1086.744    0.000 1086.744        0.000 1607.727    0.000 1607.727
135.00  1631.868  230.258    0.000  230.258      132.895  875.081    0.000  875.081        0.000 1258.071    0.000 1258.071
136.00  1443.571  320.364    0.000  320.364       72.070  827.531    0.000  827.531        0.000  889.922    0.000  889.922
137.00  1530.859  331.431    0.000  331.431      179.624 1170.240    0.000 1170.240        0.000 1543.877    0.000 1543.877
138.00  1619.691  294.473    0.000  294.473      196.405  963.513    0.000  963.513        0.000 1410.981    0.000 1410.981
139.00  1486.382  351.583    0.000  351.583       55.167 1036.702    0.000 1036.702        0.000 1363.021    0.000 1363.021
140.00  1611.174  268.795    0.000  268.795       89.017 1237.520    0.000 1237.520        0.000 1693.076    0.000 1693.076
141.00  1462.311  361.768    0.000  361.768       16.687 1078.267    0.000 1078.267        0.000 1301.602    0.000 1301.602
142.00  1293.065  360.607    0.000  360.607       18.546 1027.428    0.000 1027.428        0.000 1210.520    0.000 1210.520
143.00  1355.185  362.047    0.000  362.047       34.024 1058.800    0.000 1058.800        0.000 1409.775    0.000 1409.775
144.00  1376.327  303.277    0.000  303.277       18.850 1024.708    0.000 1024.708        0.000 1219.266    0.000 1219.266
145.00  1596.513  165.344    0.000  165.344      118.891 1108.874    0.000 1108.874        0.000 1471.907    0.000 1471.907
146.00  1578.357  258.340    0.000  258.340      152.217  983.376    0.000  983.376        0.000 1457.733    0.000 1457.733
147.00  1605.737  240.871    0.000  240.871      126.498 1026.382    0.000 1026.382        0.000 1416.209    0.000 1416.209
148.00  1652.442  297.893    0.000  297.893      198.431 1115.780    0.000 1115.780        0.000 1729.771    0.000 1729.771
149.00  1553.259  266.497    0.000  266.497      127.183 1023.043    0.000 1023.043        0.000 1503.067    0.000 1503.067
150.00  1433.307  278.725    0.000  278.725       56.030  943.373    0.000  943.373        0.000 1127.882    0.000 1127.882
151.00  1597.268  212.834    0.000  212.834      102.239 1107.217    0.000 1107.217        0.000 1313.463    0.000 1313.463
152.00  1452.050  370.954    0.000  370.954       43.318 1075.918    0.000 1075.918        0.000 1224.389    0.000 1224.389
153.00  1412.818  267.007    0.000  267.007       48.290 1098.765    0.000 1098.765        0.000 1423.451    0.000 1423.451
154.00  1462.908  331.235    0.000  331.235       28.058 1121.453    0.000 1121.453        0.000 1473.613    0.000 1473.613
155.00  1567.422  309.636    0.000  309.636      146.001 1069.973    0.000 1069.973        0.000 1604.006    0.000 1604.006
156.00  1445.206  324.479    0.000  324.479       57.111 1080.544    0.000 1080.544        0.000 1454.708    0.000 1454.708
157.00  1456.157  352.912    0.000  352.912       22.136 1155.303    0.000 1155.303        0.000 1614.759    0.000 1614.759
158.00  1441.934  367.981    0.000  367.981      113.921 1023.045    0.000 1023.045        0.000 1507.890    0.000 1507.890
159.00  1530.767  291.735    0.000  291.735      117.422 1036.536    0.000 1036.536        0.000 1484.868    0.000 1484.868
160.00  1572.753  363.997    0.000  363.997      189.836 1067.670    0.000 1067.670        0.000 1573.941    0.000 1573.941
161.00  1658.524  301.740    0.000  301.740      107.648  951.468    0.000  951.468        0.000 1080.029    0.000 1080.029
162.00  1519.602  318.661    0.000  318.661       17.077 1027.723    0.000 1027.723        0.000  878.859    0.000  878.859
163.00  1741.562  230.407    0.000  230.407      107.520 1010.582    0.000 1010.582        0.000 1409.479    0.000 1409.479
164.00  1588.630  229.093    0.000  229.093       47.471 1081.039    0.000 1081.039        0.000 1216.554    0.000 1216.554
165.00  1611.098  248.108    0.000  248.108      188.669  987.170    0.000  987.170        0.000 1444.961    0.000 1444.961
166.00  1553.819  316.034    0.000  316.034       84.393 1131.218    0.000 1131.218        0.000 1577.464    0.000 1577.464
167.00  1460.214  271.176    0.000  271.176       58.190  958.384    0.000  958.384        0.000 1261.795    0.000 1261.795
168.00  1398.530  365.570    0.000  365.570       39.037 1211.902    0.000 1211.902        0.000 1557.061    0.000 1557.061
169.00  1440.349  285.927    0.000  285.927       81.021 1156.434    0.000 1156.434        0.000 1734.200    0.000 1734.200
170.00  1491.307  376.683    0.000  376.683       35.711 1185.785    0.000 1185.785        0.000 1388.157    0.000 1388.157
171.00  1456.010  403.113    0.000  403.113       72.633 1100.967    0.000 1100.967        0.000 1361.621    0.000 1361.621
172.00  1416.688  372.281    0.000  372.281       15.218 1130.535    0.000 1130.535        0.000 1262.799    0.000 1262.799
173.00  1302.864  439.978    0.000  439.978       11.284 1057.607    0.000 1057.607        0.000 1071.787    0.000 1071.787
174.00  1338.251  430.777    0.000  430.777       31.474 1076.276    0.000 1076.276        0.000 1212.230    0.000 1212.230
175.00  1313.632  402.875    0.000  402.875       53.265 1089.258    0.000 1089.258        0.000 1359.211    0.000 1359.211
176.00  1315.915  437.044    0.000  437.044       27.756 1281.472    0.000 1281.472        0.000 1431.595    0.000 1431.595
177.00  1335.305  411.827    0.000  411.827       11.327 1170.962    0.000 1170.962        0.000 1162.670    0.000 1162.670
178.00  1483.321  372.058    0.000  372.058       78.902 1118.305    0.000 1118.305        0.000 1283.207    0.000 1283.207
179.00  1530.100  368.672    0.000  368.672       61.047 1115.929    0.000 1115.929        0.000 1388.367    0.000 1388.367
180.00  1423.449  361.402    0.000  361.402      168.527  940.535    0.000  940.535       20.308 1340.413    0.000 1340.413
181.00  1332.223  453.814    0.000  453.814      112.149 1049.035    0.000 1049.035        0.000 1211.629    0.000 1211.629
182.00  1374.953  467.229    0.000  467.229       77.389  930.198    0.000  930.198        0.000 1085.960    0.000 1085.960
183.00  1338.224  458.853    0.000  458.853       86.382 1031.929    0.000 1031.929        0.000 1186.697    0.000 1186.697
184.00  1263.805  507.331    0.000  507.331       28.362 1024.792    0.000 1024.792        0.000 1231.333    0.000 1231.333
185.00  1215.054  426.698    0.000  426.698       63.554  958.297    0.000  958.297        0.000 1327.542    0.000 1327.542
186.00  1405.250  369.571    0.000  369.571      138.436 1107.281    0.000 1107.281        0.000 1595.060    0.000 1595.060
187.00  1414.771  443.269    0.000  443.269       14.873 1156.955    0.000 1156.955        0.000 1441.347    0.000 1441.347
188.00  1394.308  370.289    0.000  370.289       19.023 1001.713    0.000 1001.713        0.000 1107.276    0.000 1107.276
189.00  1343.649  405.822    0.000  405.822        0.000  952.730    0.000  952.730        0.000 1230.932    0.000 1230.932
190.00  1358.550  391.001    0.000  391.001        1.902 1000.933    0.000 1000.933        0.000 1037.405    0.000 1037.405
191.00  1286.728  463.142    0.000  463.142        7.263 1003.314    0.000 1003.314        0.000 1092.798    0.000 1092.798
192.00  1214.549  479.360    0.000  479.360        0.000 1124.705    0.000 1124.705        0.000 1222.786    0.000 1222.786
193.00  1375.880  376.498    0.000  376.498        5.448 1164.615    0.000 1164.615        0.000 1486.889    0.000 1486.889
194.00  1305.032  442.471    0.000  442.471        0.000 1058.441    0.000 1058.441        0.000 1137.534    0.000 1137.534
195.00  1293.025  478.582    0.000  478.582       10.938 1098.904    0.000 1098.904        0.000 1281.902    0.000 1281.902
196.00  1239.267  575.641    0.000  575.641       18.547 1129.502    0.000 1129.502        0.000 1334.779    0.000 1334.779
197.00  1274.492  493.033    0.000  493.033        3.805 1066.383    0.000 1066.383        0.000 1266.317    0.000 1266.317
198.00  1306.007  437.306    0.000  437.306        5.448  924.888    0.000  924.888        0.000 1147.791    0.000 1147.791
199.00  1315.193  496.874    0.000  496.874        0.000 1048.917    0.000 1048.917        0.000 1243.093    0.000 1243.093
200.00  1355.567  489.546    0.000  489.546       12.711 1118.096    0.000 1118.096        0.000 1625.322    0.000 1625.322
201.00  1359.529  479.463    0.000  479.463        0.000 1112.354    0.000 1112.354        0.000 1439.739    0.000 1439.739
202.00  1452.709  416.014    0.000  416.014        0.000 1157.300    0.000 1157.300        0.000 1624.517    0.000 1624.517
203.00  1375.567  446.037    0.000  446.037        0.000 1132.025    0.000 1132.025        0.000 1663.625    0.000 1663.625
204.00  1375.278  391.708    0.000  391.708        0.000 1083.387    0.000 1083.387        0.000 1545.197    0.000 1545.197
205.00  1374.537  413.830    0.000  413.830        0.000 1020.957    0.000 1020.957        0.000 1459.242    0.000 1459.242
206.00  1270.896  452.181    0.000  452.181        7.523  973.397    0.000  973.397        0.000 1065.753    0.000 1065.753
207.00  1356.018  378.792    0.000  378.792       13.100  869.988    0.000  869.988        0.000 1089.783    0.000 1089.783
208.00  1313.149  484.747    0.000  484.747       12.711 1021.996    0.000 1021.996        0.000 1295.774    0.000 1295.774
209.00  1245.999  463.799    0.000  463.799        5.620  978.372    0.000  978.372        0.000 1185.085    0.000 1185.085
210.00  1318.887  512.273    0.000  512.273        1.859  955.152    0.000  955.152        0.000 1217.859    0.000 1217.859
211.00  1319.229  429.423    0.000  429.423        7.435 1010.887    0.000 1010.887        0.000 1136.531    0.000 1136.531
212.00  1378.546  372.845    0.000  372.845        0.000 1035.903    0.000 1035.903        0.000 1323.724    0.000 1323.724
213.00  1475.486  332.598    0.000  332.598        9.252  994.134    0.000  994.134        0.000 1156.533    0.000 1156.533
214.00  1462.002  357.247    0.000  357.247       12.711 1043.032    0.000 1043.032        0.000 1468.889    0.000 1468.889
215.00  1427.957  362.655    0.000  362.655       16.343 1141.947    0.000 1141.947        0.000 1299.492    0.000 1299.492
216.00  1329.827  386.525    0.000  386.525        0.000 1100.363    0.000 1100.363        0.000 1210.823    0.000 1210.823
217.00  1381.795  400.879    0.000  400.879       43.061 1107.577    0.000 1107.577        0.000 1084.554    0.000 1084.554
218.00  1278.816  471.418    0.000  471.418        5.707 1004.044    0.000 1004.044        0.000  998.899    0.000  998.899
219.00  1272.783  450.639    0.000  450.639        0.000 1095.868    0.000 1095.868        0.000 1212.432    0.000 1212.432
220.00  1405.150  420.650    0.000  420.650        3.761 1097.514    0.000 1097.514        0.000 1210.219    0.000 1210.219
221.00  1346.324  501.632    0.000  501.632        0.000 1039.200    0.000 1039.200        0.000 1240.581    0.000 1240.581
222.00  1235.005  589.251    0.000  589.251        0.000 1106.504    0.000 1106.504        0.000 1136.428    0.000 1136.428
223.00  1192.428  572.482    0.000  572.482        9.251 1041.014    0.000 1041.014        0.000 1246.413    0.000 1246.413
224.00  1167.790  562.960    0.000  562.960        7.263 1151.258    0.000 1151.258        0.000 1371.578    0.000 1371.578
225.00  1342.527  451.521    0.000  451.521       66.575 1179.834    0.000 1179.834        0.000 1475.929    0.000 1475.929
226.00  1516.720  385.331    0.000  385.331        3.805 1252.587    0.000 1252.587        0.000 1485.172    0.000 1485.172
227.00  1590.761  350.656    0.000  350.656       27.882 1253.302    0.000 1253.302        0.000 1250.125    0.000 1250.125
228.00  1349.219  396.265    0.000  396.265        7.609 1069.855    0.000 1069.855        0.000 1131.404    0.000 1131.404
229.00  1453.014  335.528    0.000  335.528        0.000 1155.015    0.000 1155.015        0.000 1256.566    0.000 1256.566
230.00  1322.070  448.890    0.000  448.890        0.000 1180.010    0.000 1180.010        0.000 1375.297    0.000 1375.297
231.00  1466.831  424.878    0.000  424.878       16.601 1242.776    0.000 1242.776        0.000 1314.772    0.000 1314.772
232.00  1403.844  456.854    0.000  456.854       50.495 1155.186    0.000 1155.186        0.000 1329.151    0.000 1329.151
233.00  1382.268  427.438    0.000  427.438       37.265 1216.398    0.000 1216.398        0.000 1441.143    0.000 1441.143
234.00  1288.099  381.802    0.000  381.802       17.077 1037.238    0.000 1037.238        0.000 1110.691    0.000 1110.691
235.00  1451.170  304.846    0.000  304.846       29.872 1110.676    0.000 1110.676        0.000 1190.914    0.000 1190.914
236.00  1383.333  306.065    0.000  306.065      147.022  918.694    0.000  918.694        0.000 1157.538    0.000 1157.538
237.00  1283.868  353.662    0.000  353.662       54.428  884.856    0.000  884.856        0.000  958.285    0.000  958.285
238.00  1450.333  260.814    0.000  260.814      124.499  978.841    0.000  978.841       10.053 1186.092    0.000 1186.092
239.00  1343.916  333.592    0.000  333.592       81.575  960.901    0.000  960.901        0.000  997.090    0.000  997.090
240.00  1328.210  274.339    0.000  274.339       62.211  991.982    0.000  991.982        0.000 1048.965    0.000 1048.965
241.00  1351.153  284.097    0.000  284.097        3.718 1115.906    0.000 1115.906        0.000 1192.424    0.000 1192.424
242.00  1376.902  285.548    0.000  285.548        7.609 1113.155    0.000 1113.155        0.000 1139.948    0.000 1139.948
243.00  1403.155  267.988    0.000  267.988       51.837 1078.394    0.000 1078.394        0.000 1221.179    0.000 1221.179
244.00  1397.625  257.005    0.000  257.005       67.488 1007.057    0.000 1007.057        0.000 1110.993    0.000 1110.993
245.00  1500.524  310.820    0.000  310.820       34.241 1209.166    0.000 1209.166        0.000 1328.950    0.000 1328.950
246.00  1429.087  307.535    0.000  307.535       62.084  987.593    0.000  987.593        0.000  966.931    0.000  966.931
247.00  1448.523  238.494    0.000  238.494       13.316 1081.975    0.000 1081.975        0.000  975.174    0.000  975.174
248.00  1492.780  241.233    0.000  241.233        7.479 1170.404    0.000 1170.404        0.000 1247.620    0.000 1247.620
249.00  1299.584  344.126    0.000  344.126       48.118 1021.587    0.000 1021.587        0.000 1168.299    0.000 1168.299
250.00  1349.767  345.046    0.000  345.046      137.041  802.394    0.000  802.394        0.000 1030.464    0.000 1030.464
251.00  1272.340  353.246    0.000  353.246       56.074 1017.305    0.000 1017.305        0.000 1130.497    0.000 1130.497
252.00  1346.926  365.402    0.000  365.402       29.831  969.450    0.000  969.450        0.000 1090.685    0.000 1090.685
253.00  1275.993  369.636    0.000  369.636        7.263 1060.928    0.000 1060.928        0.000 1060.929    0.000 1060.929
254.00  1321.319  390.773    0.000  390.773       79.027 1102.555    0.000 1102.555        0.000 1361.219    0.000 1361.219
255.00  1531.103  339.223    0.000  339.223      124.682 1088.084    0.000 1088.084        0.000 1296.680    0.000 1296.680
256.00  1463.752  359.399    0.000  359.399       78.900 1192.557    0.000 1192.557        0.000 1310.044    0.000 1310.044
257.00  1552.411  199.773    0.000  199.773       35.623 1216.604    0.000 1216.604        0.000 1231.633    0.000 1231.633
258.00  1393.725  337.078    0.000  337.078       58.493  984.232    0.000  984.232        0.000  929.832    0.000  929.832
259.00  1404.555  316.241    0.000  316.241       56.852  959.030    0.000  959.030        0.000  868.708    0.000  868.708
260.00  1433.701  295.086    0.000  295.086       28.275 1131.411    0.000 1131.411        0.000  840.560    0.000  840.560
261.00  1432.392  310.986    0.000  310.986       77.041  939.739    0.000  939.739        0.000 1048.153    0.000 1048.153
262.00  1369.501  292.657    0.000  292.657       28.275 1084.654    0.000 1084.654        0.000 1178.851    0.000 1178.851
263.00  1529.752  212.788    0.000  212.788       28.534 1010.044    0.000 1010.044        0.000 1000.206    0.000 1000.206
264.00  1500.847  246.953    0.000  246.953       66.277  948.087    0.000  948.087        0.000  769.785    0.000  769.785
265.00  1413.482  182.977    0.000  182.977       41.243  956.058    0.000  956.058        0.000  979.999    0.000  979.999
266.00  1433.120  331.370    0.000  331.370       32.252 1196.976    0.000 1196.976        0.000 1119.238    0.000 1119.238
267.00  1342.210  339.843    0.000  339.843       75.832 1044.980    0.000 1044.980        0.000 1049.970    0.000 1049.970
268.00  1476.493  262.040    0.000  262.040       61.515 1102.832    0.000 1102.832        0.000 1138.036    0.000 1138.036
269.00  1357.479  311.579    0.000  311.579        9.294 1087.769    0.000 1087.769        0.000  987.032    0.000  987.032
270.00  1212.079  301.595    0.000  301.595       16.686 1027.451    0.000 1027.451        0.000  939.079    0.000  939.079
271.00  1391.248  329.541    0.000  329.541        3.761 1076.579    0.000 1076.579        0.000 1035.393    0.000 1035.393
272.00  1619.287  245.157    0.000  245.157       68.951 1070.381    0.000 1070.381        0.000 1334.670    0.000 1334.670
273.00  1404.848  290.904    0.000  290.904       46.818 1113.755    0.000 1113.755        0.000 1222.380    0.000 1222.380
274.00  1495.467  316.131    0.000  316.131      137.771 1192.527    0.000 1192.527        0.000 1362.825    0.000 1362.825
275.00  1334.296  353.600    0.000  353.600       81.832 1121.369    0.000 1121.369        0.000 1391.976    0.000 1391.976
276.00  1249.228  383.962    0.000  383.962       81.879  991.208    0.000  991.208        0.000  998.699    0.000  998.699
277.00  1404.836  345.646    0.000  345.646       20.838 1336.927    0.000 1336.927        0.000 1445.163    0.000 1445.163
278.00  1432.930  391.270    0.000  391.270       95.067 1248.259    0.000 1248.259        0.000 1475.225    0.000 1475.225
279.00  1406.058  305.110    0.000  305.110       24.556 1219.420    0.000 1219.420        0.000 1185.587    0.000 1185.587
280.00  1413.063  358.857    0.000  358.857       24.426 1160.619    0.000 1160.619        0.000 1140.445    0.000 1140.445
281.00  1489.492  242.048    0.000  242.048       39.253 1038.531    0.000 1038.531        0.000  890.927    0.000  890.927
282.00  1428.870  374.301    0.000  374.301       43.101 1028.317    0.000 1028.317        0.000 1103.450    0.000 1103.450
283.00  1492.240  406.575    0.000  406.575      116.206 1144.438    0.000 1144.438        0.000 1345.833    0.000 1345.833
284.00  1461.149  339.766    0.000  339.766       70.638 1090.605    0.000 1090.605        0.000  891.123    0.000  891.123
285.00  1401.992  384.350    0.000  384.350       91.220 1099.751    0.000 1099.751        0.000 1054.896    0.000 1054.896
286.00  1383.572  384.107    0.000  384.107       82.184 1024.778    0.000 1024.778        0.000  931.341    0.000  931.341
287.00  1308.929  378.987    0.000  378.987       70.636  942.418    0.000  942.418        0.000  932.344    0.000  932.344
288.00  1414.065  350.050    0.000  350.050       48.721 1037.002    0.000 1037.002        0.000  881.070    0.000  881.070
289.00  1327.443  360.354    0.000  360.354       16.729 1014.227    0.000 1014.227        0.000  953.054    0.000  953.054
290.00  1344.332  438.801    0.000  438.801       33.894 1018.381    0.000 1018.381        0.000 1032.175    0.000 1032.175
291.00  1323.128  453.845    0.000  453.845      138.813  993.600    0.000  993.600        0.000  921.385    0.000  921.385
292.00  1365.237  361.919    0.000  361.919      150.738  925.279    0.000  925.279        0.000 1063.944    0.000 1063.944
293.00  1275.581  461.021    0.000  461.021      132.411  988.945    0.000  988.945        0.000  952.352    0.000  952.352
294.00  1289.248  487.978    0.000  487.978       97.224  997.808    0.000  997.808        0.000 1042.631    0.000 1042.631
295.00  1327.172  461.901    0.000  461.901      130.769  931.436    0.000  931.436        0.000  932.141    0.000  932.141
296.00  1384.182  392.311    0.000  392.311      128.271  979.643    0.000  979.643        0.000  983.919    0.000  983.919
297.00  1377.470  437.933    0.000  437.933       94.075  947.395    0.000  947.395        0.000  883.388    0.000  883.388
298.00  1315.851  443.561    0.000  443.561      137.781  964.858    0.000  964.858        0.000 1124.362    0.000 1124.362
299.00  1261.586  486.814    0.000  486.814      143.531  902.042    0.000  902.042        0.000  892.534    0.000  892.534
300.00  1416.164  375.815    0.000  375.815      124.944  862.008    0.000  862.008        0.000  872.730    0.000  872.730
301.00  1313.496  391.504    0.000  391.504       66.276 1043.323    0.000 1043.323        0.000 1003.020    0.000 1003.020
302.00  1311.763  404.154    0.000  404.154       35.668  982.199    0.000  982.199        0.000  791.399    0.000  791.399
303.00  1352.871  402.444    0.000  402.444      104.185 1059.487    0.000 1059.487        0.000 1104.354    0.000 1104.354
304.00  1403.793  357.080    0.000  357.080      159.184  867.540    0.000  867.540        0.000  892.737    0.000  892.737
305.00  1485.900  378.628    0.000  378.628      236.342  960.988    0.000  960.988        0.000 1024.132    0.000 1024.132
306.00  1359.528  362.812    0.000  362.812      143.827  959.968    0.000  959.968        0.000 1074.699    0.000 1074.699
307.00  1349.777  404.324    0.000  404.324      153.729  878.215    0.000  878.215        0.000 1033.479    0.000 1033.479
308.00  1412.650  371.776    0.000  371.776      203.488 1105.454    0.000 1105.454        0.000 1215.042    0.000 1215.042
309.00  1370.903  400.500    0.000  400.500      187.415  866.376    0.000  866.376        0.000  983.011    0.000  983.011
310.00  1311.471  413.365    0.000  413.365       84.391 1035.456    0.000 1035.456        0.000 1265.105    0.000 1265.105
311.00  1332.725  519.100    0.000  519.100      110.765 1155.118    0.000 1155.118        0.000 1503.165    0.000 1503.165
312.00  1272.365  470.319    0.000  470.319      109.683 1038.822    0.000 1038.822        0.000 1375.993    0.000 1375.993
313.00  1351.312  418.047    0.000  418.047       79.767  961.398    0.000  961.398        0.000 1073.190    0.000 1073.190
314.00  1369.729  433.299    0.000  433.299       37.525 1173.499    0.000 1173.499        0.000 1385.545    0.000 1385.545
315.00  1467.426  413.604    0.000  413.604      100.901 1026.540    0.000 1026.540        0.000 1121.242    0.000 1121.242
316.00  1468.251  399.742    0.000  399.742       52.396 1096.361    0.000 1096.361        0.000 1121.442    0.000 1121.442
317.00  1348.552  416.010    0.000  416.010      116.422  928.324    0.000  928.324        0.000  922.592    0.000  922.592
318.00  1302.144  417.331    0.000  417.331       83.006 1032.916    0.000 1032.916        0.000 1244.096    0.000 1244.096
319.00  1393.914  360.352    0.000  360.352       24.730  866.428    0.000  866.428        0.000  760.635    0.000  760.635
320.00  1373.742  401.862    0.000  401.862      106.910 1173.925    0.000 1173.925        0.000 1315.271    0.000 1315.271
321.00  1402.031  392.532    0.000  392.532       48.118  998.021    0.000  998.021        0.000  902.588    0.000  902.588
322.00  1364.556  379.432    0.000  379.432      161.337  906.373    0.000  906.373        0.000 1002.012    0.000 1002.012
323.00  1366.868  402.874    0.000  402.874      130.429  957.466    0.000  957.466        0.000 1113.806    0.000 1113.806
324.00  1405.489  309.006    0.000  309.006      159.873 1055.306    0.000 1055.306        0.000 1193.628    0.000 1193.628
325.00  1437.670  341.349    0.000  341.349      121.739  937.191    0.000  937.191        0.000  982.509    0.000  982.509
326.00  1338.848  412.068    0.000  412.068      155.459  979.611    0.000  979.611        0.000 1222.985    0.000 1222.985
327.00  1295.537  385.220    0.000  385.220       56.678  872.695    0.000  872.695        0.000  830.103    0.000  830.103
328.00  1310.515  424.289    0.000  424.289      113.226  987.308    0.000  987.308        0.000 1274.859    0.000 1274.859
329.00  1359.152  413.653    0.000  413.653      188.533 1002.907    0.000 1002.907        0.000 1173.825    0.000 1173.825
330.00  1411.375  405.677    0.000  405.677      142.320 1018.213    0.000 1018.213        0.000  963.613    0.000  963.613
331.00  1329.344  429.608    0.000  429.608      125.158  872.268    0.000  872.268        0.000 1003.021    0.000 1003.021
332.00  1356.170  442.376    0.000  442.376      141.715  993.299    0.000  993.299        0.000 1214.034    0.000 1214.034
333.00  1333.294  403.189    0.000  403.189      152.563  946.525    0.000  946.525        0.000  973.664    0.000  973.664
334.00  1383.011  395.209    0.000  395.209      106.564  985.562    0.000  985.562        0.000  882.279    0.000  882.279
335.00  1342.093  406.832    0.000  406.832      151.959  963.740    0.000  963.740        0.000  942.098    0.000  942.098
336.00  1352.435  410.147    0.000  410.147      176.211 1025.166    0.000 1025.166        0.000 1114.005    0.000 1114.005
337.00  1358.091  431.288    0.000  431.288      125.074 1051.199    0.000 1051.199        0.000 1003.724    0.000 1003.724
338.00  1343.970  399.284    0.000  399.284      126.027  837.243    0.000  837.243        0.000  871.422    0.000  871.422
339.00  1334.890  406.403    0.000  406.403      173.670  944.581    0.000  944.581        0.000 1062.436    0.000 1062.436
340.00  1343.985  412.701    0.000  412.701      112.750 1089.278    0.000 1089.278        0.000 1254.249    0.000 1254.249
341.00  1459.686  372.587    0.000  372.587      151.186  962.696    0.000  962.696        0.000 1245.501    0.000 1245.501
342.00  1326.679  406.297    0.000  406.297       98.095  973.131    0.000  973.131        0.000 1033.583    0.000 1033.583
343.00  1453.477  383.059    0.000  383.059      206.514  942.524    0.000  942.524        0.000 1221.780    0.000 1221.780
344.00  1481.986  403.394    0.000  403.394      129.001  936.415    0.000  936.415        0.000 1083.044    0.000 1083.044
345.00  1433.330  392.272    0.000  392.272      197.177  970.947    0.000  970.947        0.000 1073.191    0.000 1073.191
346.00  1403.110  337.439    0.000  337.439      168.253  896.508    0.000  896.508        0.000 1010.858    0.000 1010.858
347.00  1288.788  415.762    0.000  415.762      136.740  901.922    0.000  901.922        0.000 1003.522    0.000 1003.522
348.00  1316.483  429.977    0.000  429.977      115.736  979.220    0.000  979.220        0.000  912.340    0.000  912.340
349.00  1249.101  380.219    0.000  380.219       96.238  985.065    0.000  985.065        0.000 1073.396    0.000 1073.396
350.00  1358.695  391.612    0.000  391.612      107.434  839.279    0.000  839.279        0.000  861.773    0.000  861.773
351.00  1351.988  405.503    0.000  405.503      142.971 1002.738    0.000 1002.738        0.000  902.788    0.000  902.788
352.00  1333.888  396.409    0.000  396.409      137.520  895.332    0.000  895.332        0.000  952.852    0.000  952.852
353.00  1364.055  374.578    0.000  374.578      117.506  983.793    0.000  983.793        0.000 1043.332    0.000 1043.332
354.00  1339.484  387.312    0.000  387.312       87.976 1046.907    0.000 1046.907        0.000 1153.010    0.000 1153.010
355.00  1443.819  405.574    0.000  405.574      207.210  957.850    0.000  957.850        0.000 1174.830    0.000 1174.830
356.00  1392.356  383.459    0.000  383.459      186.416  910.432    0.000  910.432        0.000 1032.169    0.000 1032.169
357.00  1349.148  394.536    0.000  394.536      203.236  834.388    0.000  834.388        0.000 1002.815    0.000 1002.815
358.00  1394.399  415.098    0.000  415.098      120.536  994.605    0.000  994.605        0.000 1023.325    0.000 1023.325
359.00  1356.813  418.495    0.000  418.495      134.542 1005.803    0.000 1005.803        0.000 1013.372    0.000 1013.372
360.00  1310.942  435.022    0.000  435.022       80.538 1058.766    0.000 1058.766        0.000 1172.717    0.000 1172.717
361.00  1424.690  408.200    0.000  408.200      121.910  895.257    0.000  895.257        0.000  861.367    0.000  861.367
362.00  1398.966  423.470    0.000  423.470      179.589  861.634    0.000  861.634        0.000  923.097    0.000  923.097
363.00  1352.006  399.545    0.000  399.545      135.057  847.140    0.000  847.140        0.000  943.202    0.000  943.202
364.00  1346.636  407.405    0.000  407.405      122.006 1042.123    0.000 1042.123        0.000 1163.871    0.000 1163.871
365.00  1433.614  441.227    0.000  441.227      108.726  932.876    0.000  932.876        0.000 1033.280    0.000 1033.280
366.00  1350.566  414.144    0.000  414.144       89.663  957.259    0.000  957.259        0.000 1204.989    0.000 1204.989
367.00  1337.254  408.516    0.000  408.516      175.744  971.868    0.000  971.868        0.000 1194.634    0.000 1194.634
368.00  1427.462  394.342    0.000  394.342       99.913  920.078    0.000  920.078        0.000 1022.924    0.000 1022.924
369.00  1277.519  446.353    0.000  446.353      106.699  854.714    0.000  854.714        0.000  912.238    0.000  912.238
370.00  1354.798  411.260    0.000  411.260      153.520  862.834    0.000  862.834        0.000  832.013    0.000  832.013
371.00  1459.060  392.230    0.000  392.230       67.400 1088.599    0.000 1088.599        0.000  901.281    0.000  901.281
372.00  1423.117  420.471    0.000  420.471       58.193 1086.832    0.000 1086.832        0.000 1114.107    0.000 1114.107
373.00  1373.971  445.023    0.000  445.023       50.281 1006.715    0.000 1006.715        0.000  932.343    0.000  932.343
374.00  1404.470  383.086    0.000  383.086       48.981 1053.094    0.000 1053.094        0.000 1134.010    0.000 1134.010
375.00  1453.916  363.262    0.000  363.262       12.883  915.022    0.000  915.022        0.000  758.824    0.000  758.824
376.00  1494.529  339.645    0.000  339.645       78.686 1135.977    0.000 1135.977        0.000 1496.131    0.000 1496.131
377.00  1507.278  326.848    0.000  326.848       89.404 1163.010    0.000 1163.010        0.000 1405.151    0.000 1405.151
378.00  1423.013  335.443    0.000  335.443      118.282 1020.075    0.000 1020.075        0.000 1375.894    0.000 1375.894
379.00  1519.806  355.256    0.000  355.256       66.922 1025.751    0.000 1025.751        0.000 1094.406    0.000 1094.406
380.00  1547.336  337.949    0.000  337.949       89.017 1151.361    0.000 1151.361        0.000 1455.614    0.000 1455.614
381.00  1494.556  310.231    0.000  310.231      175.953 1060.233    0.000 1060.233        0.000 1346.136    0.000 1346.136
382.00  1433.214  372.033    0.000  372.033      139.123 1019.164    0.000 1019.164        0.000 1423.545    0.000 1423.545
383.00  1549.317  251.425    0.000  251.425      180.758 1047.909    0.000 1047.909        0.000 1544.990    0.000 1544.990
384.00  1574.310  281.606    0.000  281.606      108.818 1137.914    0.000 1137.914        0.000 1775.409    0.000 1775.409
385.00  1513.254  265.321    0.000  265.321      330.174  943.210    0.000  943.210        0.000 1497.241    0.000 1497.241
386.00  1571.792  282.320    0.000  282.320      208.983 1073.506    0.000 1073.506        0.000 1374.992    0.000 1374.992
387.00  1494.288  244.935    0.000  244.935      216.942 1026.330    0.000 1026.330        0.000 1416.508    0.000 1416.508
388.00  1500.546  292.769    0.000  292.769      259.043  905.895    0.000  905.895        0.000 1175.131    0.000 1175.131
389.00  1498.519  273.773    0.000  273.773       39.168 1082.292    0.000 1082.292        0.000 1264.105    0.000 1264.105
390.00  1565.625  276.483    0.000  276.483      291.210  881.111    0.000  881.111        0.000 1397.005    0.000 1397.005
391.00  1520.247  332.302    0.000  332.302      137.089 1093.046    0.000 1093.046        0.000 1255.558    0.000 1255.558
392.00  1526.328  301.044    0.000  301.044      180.057 1064.936    0.000 1064.936        0.000 1394.891    0.000 1394.891
393.00  1630.354  240.203    0.000  240.203      143.275 1105.840    0.000 1105.840        0.000 1284.312    0.000 1284.312
394.00  1556.592  273.896    0.000  273.896       63.682 1147.407    0.000 1147.407        0.000 1436.823    0.000 1436.823
395.00  1427.432  446.098    0.000  446.098       22.048 1121.627    0.000 1121.627        0.000 1342.013    0.000 1342.013
396.00  1414.734  361.997    0.000  361.997       31.471 1249.715    0.000 1249.715        0.000 1511.214    0.000 1511.214
397.00  1404.672  304.060    0.000  304.060       44.184 1016.907    0.000 1016.907        0.000 1142.557    0.000 1142.557
398.00  1394.173  272.720    0.000  272.720       16.903 1064.902    0.000 1064.902        0.000 1169.000    0.000 1169.000
399.00  1526.147  320.062    0.000  320.062       85.427 1083.747    0.000 1083.747        0.000 1159.150    0.000 1159.150
400.00  1614.612  327.561    0.000  327.561      151.439 1021.154    0.000 1021.154        0.000 1162.064    0.000 1162.064
401.00  1618.736  277.216    0.000  277.216      127.619 1171.182    0.000 1171.182        0.000 1443.557    0.000 1443.557
402.00  1625.474  252.665    0.000  252.665      110.074 1151.730    0.000 1151.730        0.000 1332.367    0.000 1332.367
403.00  1600.999  248.754    0.000  248.754       85.602 1200.685    0.000 1200.685        0.000 1437.221    0.000 1437.221
404.00  1624.146  272.831    0.000  272.831       89.615 1351.809    0.000 1351.809        0.000 1765.263    0.000 1765.263
405.00  1649.370  348.404    0.000  348.404       92.941 1153.966    0.000 1153.966        0.000 1345.536    0.000 1345.536
406.00  1579.123  380.352    0.000  380.352       94.632 1142.378    0.000 1142.378        0.000 1444.258    0.000 1444.258
407.00  1660.092  253.257    0.000  253.257      148.852 1132.873    0.000 1132.873        0.000 1515.537    0.000 1515.537
408.00  1769.858  212.905    0.000  212.905      223.294  984.682    0.000  984.682        0.000 1282.304    0.000 1282.304
409.00  1695.797  184.232    0.000  184.232       56.419 1017.359    0.000 1017.359        0.000 1108.582    0.000 1108.582
410.00  1702.574  171.312    0.000  171.312      174.179  859.376    0.000  859.376        0.000  935.159    0.000  935.159
411.00  1621.057  166.106    0.000  166.106      160.732  890.734    0.000  890.734        0.000  986.332    0.000  986.332
412.00  1570.895  179.391    0.000  179.391      115.172  982.731    0.000  982.731        0.000 1067.261    0.000 1067.261
413.00  1412.032  218.593    0.000  218.593      183.871  832.521    0.000  832.521        0.000 1159.844    0.000 1159.844
414.00  1633.206  177.831    0.000  177.831      325.930  970.025    0.000  970.025        0.000 1485.583    0.000 1485.583
415.00  1609.617  179.360    0.000  179.360      255.850  903.916    0.000  903.916        0.000 1289.036    0.000 1289.036
416.00  1635.741  211.753    0.000  211.753      175.341 1024.356    0.000 1024.356        0.000 1581.082    0.000 1581.082
417.00  1577.791  209.514    0.000  209.514       79.070 1056.140    0.000 1056.140        0.000 1347.649    0.000 1347.649
418.00  1591.718  292.218    0.000  292.218      187.791 1039.665    0.000 1039.665        0.000 1348.347    0.000 1348.347
419.00  1640.265  299.044    0.000  299.044      243.999 1063.868    0.000 1063.868        0.000 1480.243    0.000 1480.243
420.00  1757.391  200.206    0.000  200.206      149.974 1012.064    0.000 1012.064        0.000 1378.404    0.000 1378.404
421.00  1658.679  253.401    0.000  253.401      236.731 1002.314    0.000 1002.314        0.000 1656.682    0.000 1656.682
422.00  1656.101  220.024    0.000  220.024      208.730  964.602    0.000  964.602        0.000 1335.178    0.000 1335.178
423.00  1508.499  299.713    0.000  299.713      177.897  974.910    0.000  974.910        0.000 1245.204    0.000 1245.204
424.00  1438.549  332.836    0.000  332.836      102.119 1128.232    0.000 1128.232        0.000 1576.351    0.000 1576.351
425.00  1406.113  385.264    0.000  385.264       70.169 1018.090    0.000 1018.090        0.000 1226.705    0.000 1226.705
426.00  1551.448  303.545    0.000  303.545      107.090  945.544    0.000  945.544        0.000 1118.330    0.000 1118.330
427.00  1364.789  299.891    0.000  299.891      111.192  999.540    0.000  999.540        0.000  899.473    0.000  899.473
428.00  1640.443  193.236    0.000  193.236      154.819  789.696    0.000  789.696        0.000  866.900    0.000  866.900
429.00  1861.257  147.493    0.000  147.493      343.700  821.063    0.000  821.063        0.000  886.400    0.000  886.400
430.00  1739.479  148.835    0.000  148.835      234.832  813.244    0.000  813.244        0.000  886.800    0.000  886.800
431.00  1675.754  161.233    0.000  161.233      170.503  849.569    0.000  849.569        0.000  831.711    0.000  831.711
432.00  1545.786  247.491    0.000  247.491       81.582 1034.093    0.000 1034.093        0.000 1155.329    0.000 1155.329
433.00  1426.191  335.581    0.000  335.581      205.179  885.713    0.000  885.713        0.000  946.217    0.000  946.217
434.00  1447.098  374.448    0.000  374.448      217.011  896.643    0.000  896.643       10.053 1162.055    0.000 1162.055
435.00  1382.224  329.922    0.000  329.922      167.177  828.309    0.000  828.309        0.000  915.657    0.000  915.657
436.00  1510.371  346.940    0.000  346.940      243.995  830.410    0.000  830.410       20.106  896.046    0.000  896.046
437.00  1566.642  346.111    0.000  346.111      145.341  917.136    0.000  917.136        0.000  876.846    0.000  876.846
438.00  1259.708  383.234    0.000  383.234       64.635  842.445    0.000  842.445        0.000  824.978    0.000  824.978
439.00  1474.245  365.634    0.000  365.634      219.669  849.617    0.000  849.617       79.623 1124.566    0.000 1124.566
440.00  1500.157  345.089    0.000  345.089      152.831  993.181    0.000  993.181        0.000 1004.627    0.000 1004.627
441.00  1442.299  409.571    0.000  409.571      114.048  891.977    0.000  891.977        0.000  828.492    0.000  828.492
442.00  1370.255  327.011    0.000  327.011       28.491  986.488    0.000  986.488        0.000  796.425    0.000  796.425
443.00  1302.340  353.700    0.000  353.700       24.469  758.699    0.000  758.699        0.000  474.820    0.000  474.820
444.00  1329.053  366.673    0.000  366.673        0.000 1013.449    0.000 1013.449        0.000  716.396    0.000  716.396
445.00  1454.865  376.835    0.000  376.835        1.902 1051.081    0.000 1051.081        0.000  953.459    0.000  953.459
446.00  1455.994  408.320    0.000  408.320       54.038 1079.803    0.000 1079.803        0.000 1038.096    0.000 1038.096
447.00  1485.214  367.974    0.000  367.974       92.947 1054.409    0.000 1054.409        0.000 1124.767    0.000 1124.767
448.00  1349.458  390.670    0.000  390.670       65.715 1024.480    0.000 1024.480        0.000  906.306    0.000  906.306
449.00  1466.616  360.502    0.000  360.502      107.169 1032.694    0.000 1032.694        0.000  917.058    0.000  917.058
450.00  1596.200  294.346    0.000  294.346       29.787 1039.136    0.000 1039.136        0.000  967.732    0.000  967.732
451.00  1430.412  328.887    0.000  328.887       16.730 1041.602    0.000 1041.602        0.000  986.232    0.000  986.232
452.00  1280.802  352.797    0.000  352.797       41.677  951.251    0.000  951.251        0.000  916.964    0.000  916.964
453.00  1323.052  315.306    0.000  315.306       36.144  936.813    0.000  936.813        0.000  898.064    0.000  898.064
454.00  1384.813  342.547    0.000  342.547       93.643  938.006    0.000  938.006        0.000 1102.341    0.000 1102.341
455.00  1567.749  321.319    0.000  321.319      169.338 1001.219    0.000 1001.219        0.000 1257.263    0.000 1257.263
456.00  1607.598  273.020    0.000  273.020      134.407 1050.747    0.000 1050.747        0.000 1236.151    0.000 1236.151
457.00  1497.519  287.090    0.000  287.090       24.556 1124.772    0.000 1124.772        0.000 1122.750    0.000 1122.750
458.00  1560.492  227.190    0.000  227.190       99.263  997.069    0.000  997.069        0.000 1107.072    0.000 1107.072
459.00  1549.865  228.099    0.000  228.099       38.824 1029.574    0.000 1029.574        0.000  918.769    0.000  918.769
460.00  1493.250  260.173    0.000  260.173       20.490 1061.120    0.000 1061.120        0.000 1160.245    0.000 1160.245
461.00  1513.761  296.093    0.000  296.093       49.242 1058.197    0.000 1058.197        0.000 1110.283    0.000 1110.283
462.00  1440.925  336.164    0.000  336.164       43.364 1011.742    0.000 1011.742        0.000  926.108    0.000  926.108
463.00  1548.028  266.193    0.000  266.193       69.214 1011.970    0.000 1011.970        0.000  986.030    0.000  986.030
464.00  1638.823  265.910    0.000  265.910      193.162 1006.150    0.000 1006.150        0.000 1389.570    0.000 1389.570
465.00  1571.081  256.866    0.000  256.866       79.157 1080.107    0.000 1080.107        0.000 1287.325    0.000 1287.325
466.00  1363.865  331.354    0.000  331.354       97.318 1001.603    0.000 1001.603        0.000  999.803    0.000  999.803
467.00  1421.090  307.081    0.000  307.081       42.628 1021.966    0.000 1021.966        0.000  847.899    0.000  847.899
468.00  1501.761  316.797    0.000  316.797       91.565 1022.435    0.000 1022.435        0.000  878.961    0.000  878.961
469.00  1451.293  307.564    0.000  307.564       35.364 1011.851    0.000 1011.851        0.000  880.773    0.000  880.773
470.00  1406.738  307.239    0.000  307.239        9.295  992.961    0.000  992.961        0.000  950.240    0.000  950.240
471.00  1452.710  211.192    0.000  211.192       96.152  985.239    0.000  985.239        0.000  816.935    0.000  816.935
472.00  1483.207  261.293    0.000  261.293       35.233 1046.660    0.000 1046.660        0.000  906.607    0.000  906.607
473.00  1422.870  279.142    0.000  279.142       37.568  963.018    0.000  963.018        0.000  958.687    0.000  958.687
474.00  1394.459  326.865    0.000  326.865       77.300  979.153    0.000  979.153        0.000  940.089    0.000  940.089
475.00  1546.098  220.950    0.000  220.950      149.927 1000.108    0.000 1000.108        0.000 1144.473    0.000 1144.473
476.00  1359.547  321.828    0.000  321.828       57.539 1025.568    0.000 1025.568        0.000  837.744    0.000  837.744
477.00  1448.639  278.449    0.000  278.449       91.521  850.488    0.000  850.488        0.000  847.396    0.000  847.396
478.00  1586.245  222.792    0.000  222.792      154.723 1053.066    0.000 1053.066        0.000 1272.748    0.000 1272.748
479.00  1620.986  194.500    0.000  194.500      243.182 1029.374    0.000 1029.374        0.000 1295.974    0.000 1295.974
480.00  1728.515  201.154    0.000  201.154       92.950 1150.209    0.000 1150.209        0.000 1321.309    0.000 1321.309
481.00  1571.358  320.598    0.000  320.598      168.218 1118.296    0.000 1118.296        0.000 1426.366    0.000 1426.366
482.00  1630.879  259.577    0.000  259.577      213.305  946.471    0.000  946.471        0.000 1152.414    0.000 1152.414
483.00  1682.475  307.416    0.000  307.416      264.875  947.045    0.000  947.045       10.053 1194.934    0.000 1194.934
484.00  1556.628  325.489    0.000  325.489      162.029 1042.152    0.000 1042.152        0.000 1253.645    0.000 1253.645
485.00  1565.562  318.868    0.000  318.868      163.718 1033.682    0.000 1033.682        0.000 1244.500    0.000 1244.500
486.00  1595.722  297.999    0.000  297.999       63.377 1026.997    0.000 1026.997        0.000 1275.260    0.000 1275.260
487.00  1520.032  313.457    0.000  313.457       39.298 1096.234    0.000 1096.234        0.000 1438.621    0.000 1438.621
488.00  1530.335  284.047    0.000  284.047       79.977  927.126    0.000  927.126        0.000  864.786    0.000  864.786
489.00  1447.911  348.230    0.000  348.230       80.452 1121.185    0.000 1121.185        0.000 1284.913    0.000 1284.913
490.00  1518.159  311.520    0.000  311.520      108.334  986.456    0.000  986.456        0.000 1096.618    0.000 1096.618
491.00  1414.724  329.282    0.000  329.282       58.710 1058.868    0.000 1058.868        0.000 1068.065    0.000 1068.065
492.00  1504.729  314.478    0.000  314.478      107.302  937.951    0.000  937.951        0.000 1019.208    0.000 1019.208
493.00  1513.489  339.180    0.000  339.180      198.952  892.553    0.000  892.553        0.000 1086.260    0.000 1086.260
494.00  1510.951  338.652    0.000  338.652       79.886  945.933    0.000  945.933        0.000  916.961    0.000  916.961
495.00  1478.115  339.067    0.000  339.067      140.069  932.310    0.000  932.310        0.000 1149.694    0.000 1149.694
496.00  1611.810  355.552    0.000  355.552      131.987 1081.021    0.000 1081.021        0.000 1381.922    0.000 1381.922
497.00  1373.573  383.412    0.000  383.412       94.982  880.089    0.000  880.089        0.000 1114.510    0.000 1114.510
498.00  1454.867  363.686    0.000  363.686      146.727  986.913    0.000  986.913        0.000 1150.802    0.000 1150.802
499.00  1463.376  286.546    0.000  286.546       97.183  956.564    0.000  956.564        0.000  887.707    0.000  887.707
500.00  1557.835  323.801    0.000  323.801      112.964 1020.940    0.000 1020.940        0.000 1052.381    0.000 1052.381
501.00  1465.643  337.509    0.000  337.509      141.705  975.594    0.000  975.594        0.000 1047.757    0.000 1047.757
502.00  1401.897  301.022    0.000  301.022       53.864 1029.159    0.000 1029.159        0.000 1136.629    0.000 1136.629
503.00  1403.177  376.139    0.000  376.139       35.235 1142.764    0.000 1142.764        0.000 1300.291    0.000 1300.291
504.00  1461.522  351.784    0.000  351.784      172.534  991.205    0.000  991.205        0.000 1127.982    0.000 1127.982
505.00  1506.576  298.078    0.000  298.078      194.673 1004.688    0.000 1004.688        0.000 1051.274    0.000 1051.274
506.00  1441.844  405.743    0.000  405.743      107.262  991.844    0.000  991.844        0.000 1161.960    0.000 1161.960
507.00  1438.261  316.844    0.000  316.844      186.018  963.571    0.000  963.571        0.000 1110.585    0.000 1110.585
508.00  1412.475  288.261    0.000  288.261      205.094  942.328    0.000  942.328        0.000 1188.198    0.000 1188.198
509.00  1508.404  328.405    0.000  328.405      181.743 1018.612    0.000 1018.612        0.000 1248.520    0.000 1248.520
510.00  1360.060  360.754    0.000  360.754       39.169  933.012    0.000  933.012        0.000  933.352    0.000  933.352
511.00  1480.554  354.120    0.000  354.120      103.067 1069.838    0.000 1069.838        0.000 1236.456    0.000 1236.456
512.00  1401.786  341.600    0.000  341.600      198.262  831.334    0.000  831.334        0.000 1193.931    0.000 1193.931
513.00  1586.384  215.065    0.000  215.065      118.415 1001.402    0.000 1001.402        0.000 1102.950    0.000 1102.950
514.00  1592.911  229.738    0.000  229.738      141.883  998.680    0.000  998.680        0.000 1362.827    0.000 1362.827
515.00  1433.785  307.662    0.000  307.662       27.927  965.658    0.000  965.658        0.000  938.177    0.000  938.177
516.00  1487.012  307.548    0.000  307.548       99.819 1076.093    0.000 1076.093        0.000 1130.792    0.000 1130.792
517.00  1555.287  329.860    0.000  329.860      105.700 1051.627    0.000 1051.627        0.000 1028.654    0.000 1028.654
518.00  1505.395  265.706    0.000  265.706      116.989  950.322    0.000  950.322        0.000 1072.382    0.000 1072.382
519.00  1538.122  271.329    0.000  271.329       47.514  964.982    0.000  964.982        0.000 1098.620    0.000 1098.620
520.00  1601.918  286.417    0.000  286.417       92.391 1085.088    0.000 1085.088        0.000 1441.947    0.000 1441.947
521.00  1479.661  317.490    0.000  317.490       78.772 1029.189    0.000 1029.189        0.000 1444.958    0.000 1444.958
522.00  1364.441  306.224    0.000  306.224      136.358  908.048    0.000  908.048        0.000 1019.801    0.000 1019.801
523.00  1413.050  297.708    0.000  297.708      195.143  767.172    0.000  767.172        0.000 1005.731    0.000 1005.731
524.00  1388.689  265.936    0.000  265.936       42.067  825.752    0.000  825.752        0.000  896.354    0.000  896.354
525.00  1461.473  306.298    0.000  306.298      113.052  927.970    0.000  927.970        0.000 1129.582    0.000 1129.582
526.00  1435.817  307.004    0.000  307.004       69.174  957.807    0.000  957.807        0.000  918.569    0.000  918.569
527.00  1354.061  421.555    0.000  421.555      120.535  915.183    0.000  915.183        0.000 1170.299    0.000 1170.299
528.00  1347.005  358.144    0.000  358.144      120.398  819.817    0.000  819.817        0.000 1051.472    0.000 1051.472
529.00  1515.557  322.345    0.000  322.345       55.252  977.259    0.000  977.259        0.000 1139.337    0.000 1139.337
530.00  1537.829  325.891    0.000  325.891      147.989  945.403    0.000  945.403        0.000 1195.437    0.000 1195.437
531.00  1512.126  339.050    0.000  339.050      168.825 1009.949    0.000 1009.949        0.000 1294.762    0.000 1294.762
532.00  1596.735  309.745    0.000  309.745      236.091  964.815    0.000  964.815        0.000 1201.770    0.000 1201.770
533.00  1461.843  344.850    0.000  344.850      175.311  905.629    0.000  905.629        0.000 1038.405    0.000 1038.405
534.00  1342.557  316.093    0.000  316.093      148.635  957.993    0.000  957.993        0.000 1311.354    0.000 1311.354
535.00  1339.779  349.723    0.000  349.723      163.764  898.033    0.000  898.033        0.000 1221.277    0.000 1221.277
536.00  1326.095  375.031    0.000  375.031      170.984  932.399    0.000  932.399        0.000 1285.416    0.000 1285.416
537.00  1436.380  341.719    0.000  341.719       60.960 1059.192    0.000 1059.192        0.000 1022.421    0.000 1022.421
538.00  1444.318  406.230    0.000  406.230      117.722 1007.050    0.000 1007.050        0.000 1078.818    0.000 1078.818
539.00  1508.009  349.803    0.000  349.803       29.873  983.097    0.000  983.097        0.000  992.561    0.000  992.561
540.00  1650.756  329.805    0.000  329.805      170.725 1185.770    0.000 1185.770        0.000 1545.492    0.000 1545.492
541.00  1515.235  327.579    0.000  327.579      158.306  957.170    0.000  957.170        0.000 1269.934    0.000 1269.934
542.00  1566.284  273.670    0.000  273.670      313.899  882.163    0.000  882.163       10.053 1525.382    0.000 1525.382
543.00  1582.941  287.543    0.000  287.543      155.286 1030.039    0.000 1030.039        0.000 1514.623    0.000 1514.623
544.00  1522.281  397.776    0.000  397.776      171.548 1093.853    0.000 1093.853        0.000 1564.387    0.000 1564.387
545.00  1394.137  385.294    0.000  385.294      165.456  955.173    0.000  955.173        0.000 1458.534    0.000 1458.534
546.00  1371.950  333.229    0.000  333.229      109.030  897.673    0.000  897.673        0.000 1175.930    0.000 1175.930
547.00  1310.056  337.576    0.000  337.576      121.094  945.158    0.000  945.158        0.000 1325.430    0.000 1325.430
548.00  1402.029  308.878    0.000  308.878       45.698  938.054    0.000  938.054        0.000 1087.565    0.000 1087.565
549.00  1360.673  390.283    0.000  390.283       50.887  964.048    0.000  964.048        0.000 1204.087    0.000 1204.087
550.00  1369.337  360.224    0.000  360.224       99.611  965.129    0.000  965.129        0.000 1114.915    0.000 1114.915
551.00  1425.610  267.498    0.000  267.498      129.484 1070.617    0.000 1070.617        0.000 1731.078    0.000 1731.078
552.00  1560.462  265.029    0.000  265.029      183.349 1067.377    0.000 1067.377        0.000 1677.498    0.000 1677.498
553.00  1429.066  331.175    0.000  331.175      166.060  951.463    0.000  951.463        0.000 1336.383    0.000 1336.383
554.00  1506.180  237.284    0.000  237.284      117.809  971.575    0.000  971.575        0.000 1425.865    0.000 1425.865
555.00  1498.525  266.869    0.000  266.869       85.556  999.399    0.000  999.399        0.000 1299.186    0.000 1299.186
556.00  1375.450  329.751    0.000  329.751      146.084  875.980    0.000  875.980        0.000 1286.820    0.000 1286.820
557.00  1420.304  347.397    0.000  347.397      148.541  932.783    0.000  932.783        0.000 1119.227    0.000 1119.227
558.00  1556.101  335.134    0.000  335.134      233.232  914.422    0.000  914.422        0.000 1427.068    0.000 1427.068
559.00  1465.580  269.047    0.000  269.047       82.274  967.855    0.000  967.855        0.000 1298.484    0.000 1298.484
560.00  1529.285  244.297    0.000  244.297      115.215 1023.883    0.000 1023.883        0.000 1643.614    0.000 1643.614
561.00  1464.664  301.489    0.000  301.489      100.211  922.961    0.000  922.961        0.000 1029.354    0.000 1029.354
562.00  1642.761  268.970    0.000  268.970       33.115 1094.907    0.000 1094.907        0.000 1449.887    0.000 1449.887
563.00  1611.480  205.229    0.000  205.229      140.029  982.242    0.000  982.242        0.000 1259.874    0.000 1259.874
564.00  1595.878  179.015    0.000  179.015      140.248  945.754    0.000  945.754        0.000 1151.503    0.000 1151.503
565.00  1635.672  258.287    0.000  258.287       50.021 1108.444    0.000 1108.444        0.000 1291.850    0.000 1291.850
566.00  1633.981  237.598    0.000  237.598       62.904  993.266    0.000  993.266        0.000 1220.671    0.000 1220.671
567.00  1705.625  185.812    0.000  185.812      135.533  983.378    0.000  983.378        0.000 1357.701    0.000 1357.701
568.00  1817.163  258.485    0.000  258.485      302.495 1082.893    0.000 1082.893        0.000 1550.619    0.000 1550.619
569.00  1754.103  219.198    0.000  219.198      228.527 1078.868    0.000 1078.868        0.000 1563.589    0.000 1563.589
570.00  1723.205  201.585    0.000  201.585      273.279  872.475    0.000  872.475        0.000 1298.985    0.000 1298.985
571.00  1737.142  250.801    0.000  250.801      319.051  923.581    0.000  923.581        0.000 1501.259    0.000 1501.259
572.00  1736.244  253.677    0.000  253.677      156.630 1185.467    0.000 1185.467        0.000 1533.824    0.000 1533.824
573.00  1565.550  336.327    0.000  336.327      278.208 1081.542    0.000 1081.542        0.000 1653.054    0.000 1653.054
574.00  1593.921  373.763    0.000  373.763      287.672 1150.284    0.000 1150.284        0.000 1684.929    0.000 1684.929
575.00  1554.711  380.322    0.000  380.322      181.450 1233.374    0.000 1233.374        0.000 1644.917    0.000 1644.917
576.00  1608.909  391.574    0.000  391.574      287.578 1134.559    0.000 1134.559       10.053 1899.969    0.000 1899.969
577.00  1685.568  332.180    0.000  332.180      364.492 1065.506    0.000 1065.506        0.000 1916.655    0.000 1916.655
578.00  1630.014  340.031    0.000  340.031      338.164 1051.276    0.000 1051.276        0.000 1783.845    0.000 1783.845
579.00  1531.683  320.945    0.000  320.945      145.998 1156.543    0.000 1156.543        0.000 1400.821    0.000 1400.821
580.00  1557.051  353.321    0.000  353.321      192.641 1159.590    0.000 1159.590        0.000 1616.570    0.000 1616.570
581.00  1487.657  374.176    0.000  374.176      196.364 1064.129    0.000 1064.129        0.000 1641.804    0.000 1641.804
582.00  1575.697  379.094    0.000  379.094       75.357 1202.830    0.000 1202.830        0.000 1602.601    0.000 1602.601
583.00  1546.923  374.531    0.000  374.531      151.748 1224.293    0.000 1224.293        0.000 1651.654    0.000 1651.654
584.00  1420.917  348.974    0.000  348.974      176.039  964.568    0.000  964.568        0.000 1516.138    0.000 1516.138
585.00  1445.103  389.657    0.000  389.657      239.675  938.285    0.000  938.285       10.053 1650.751    0.000 1650.751
586.00  1449.553  350.730    0.000  350.730      200.247  858.559    0.000  858.559        0.000 1123.555    0.000 1123.555
587.00  1440.625  352.924    0.000  352.924      131.771 1107.342    0.000 1107.342        0.000 1504.370    0.000 1504.370
588.00  1520.301  366.312    0.000  366.312       99.088 1176.644    0.000 1176.644        0.000 1512.813    0.000 1512.813
589.00  1482.481  333.430    0.000  333.430       98.960 1042.613    0.000 1042.613        0.000 1343.313    0.000 1343.313
590.00  1498.479  373.640    0.000  373.640      107.088 1001.453    0.000 1001.453        0.000 1118.633    0.000 1118.633
591.00  1488.119  335.899    0.000  335.899      113.697  944.168    0.000  944.168        0.000  996.684    0.000  996.684
592.00  1548.095  387.260    0.000  387.260      190.178  918.562    0.000  918.562        0.000 1187.293    0.000 1187.293
593.00  1407.648  423.837    0.000  423.837      127.576  882.684    0.000  882.684        0.000 1122.752    0.000 1122.752
594.00  1641.677  398.641    0.000  398.641      180.315  969.841    0.000  969.841        0.000 1209.711    0.000 1209.711
595.00  1456.421  396.840    0.000  396.840      125.807 1091.974    0.000 1091.974        0.000 1369.362    0.000 1369.362
596.00  1387.362  445.482    0.000  445.482       69.129 1245.703    0.000 1245.703        0.000 1441.139    0.000 1441.139
597.00  1457.187  409.301    0.000  409.301       90.834 1157.220    0.000 1157.220        0.000 1489.401    0.000 1489.401
598.00  1519.350  423.033    0.000  423.033      236.777 1104.902    0.000 1104.902        0.000 1538.558    0.000 1538.558
599.00  1535.080  399.261    0.000  399.261      118.716 1237.631    0.000 1237.631        0.000 1563.391    0.000 1563.391
600.00  1461.443  395.203    0.000  395.203       43.188 1089.326    0.000 1089.326        0.000 1223.787    0.000 1223.787
601.00  1397.606  429.063    0.000  429.063      118.759 1159.457    0.000 1159.457        0.000 1443.452    0.000 1443.452
602.00  1295.514  430.435    0.000  430.435      165.714 1028.003    0.000 1028.003        0.000 1344.331    0.000 1344.331
603.00  1300.885  412.655    0.000  412.655      146.077 1027.255    0.000 1027.255        0.000 1344.125    0.000 1344.125
604.00  1398.065  441.475    0.000  441.475      123.864 1119.122    0.000 1119.122        0.000 1332.565    0.000 1332.565
605.00  1483.090  425.352    0.000  425.352       44.487 1188.587    0.000 1188.587        0.000 1443.050    0.000 1443.050
606.00  1490.769  368.206    0.000  368.206      129.522 1112.409    0.000 1112.409        0.000 1495.824    0.000 1495.824
607.00  1412.952  437.746    0.000  437.746      205.609 1130.970    0.000 1130.970        0.000 1496.333    0.000 1496.333
608.00  1505.908  427.217    0.000  427.217      213.957 1145.396    0.000 1145.396        0.000 1609.932    0.000 1609.932
609.00  1498.441  361.151    0.000  361.151      117.895 1245.881    0.000 1245.881        0.000 1507.293    0.000 1507.293
610.00  1541.592  344.302    0.000  344.302      180.492 1221.009    0.000 1221.009        0.000 1842.162    0.000 1842.162
611.00  1532.885  359.029    0.000  359.029      224.675 1082.284    0.000 1082.284        0.000 1550.216    0.000 1550.216
612.00  1470.938  377.990    0.000  377.990      159.349 1171.248    0.000 1171.248        0.000 1572.126    0.000 1572.126
613.00  1567.531  378.572    0.000  378.572      188.666 1084.832    0.000 1084.832        0.000 1443.250    0.000 1443.250
614.00  1584.339  339.529    0.000  339.529      242.657 1046.573    0.000 1046.573        0.000 1602.087    0.000 1602.087
615.00  1604.391  391.589    0.000  391.589      187.070 1115.044    0.000 1115.044        0.000 1443.446    0.000 1443.446
616.00  1586.413  343.985    0.000  343.985      157.888 1204.147    0.000 1204.147        0.000 1767.466    0.000 1767.466
617.00  1591.305  358.289    0.000  358.289      125.680 1244.453    0.000 1244.453        0.000 1904.296    0.000 1904.296
618.00  1504.782  439.694    0.000  439.694       61.997 1192.428    0.000 1192.428        0.000 1364.127    0.000 1364.127
619.00  1473.274  435.627    0.000  435.627       94.466 1246.765    0.000 1246.765        0.000 1621.789    0.000 1621.789
620.00  1700.676  381.025    0.000  381.025      190.302 1147.242    0.000 1147.242        0.000 1482.246    0.000 1482.246
621.00  1614.571  421.075    0.000  421.075      124.244 1096.107    0.000 1096.107        0.000 1220.664    0.000 1220.664
622.00  1723.143  299.008    0.000  299.008      208.204 1288.402    0.000 1288.402        0.000 1545.588    0.000 1545.588
623.00  1622.997  335.135    0.000  335.135      203.103 1108.804    0.000 1108.804        0.000 1513.514    0.000 1513.514
624.00  1592.859  409.112    0.000  409.112      198.218 1173.547    0.000 1173.547        0.000 1584.093    0.000 1584.093
625.00  1639.637  326.271    0.000  326.271      124.291 1158.236    0.000 1158.236        0.000 1412.788    0.000 1412.788
626.00  1628.503  352.455    0.000  352.455      151.182 1185.351    0.000 1185.351        0.000 1497.438    0.000 1497.438
627.00  1642.441  373.497    0.000  373.497      238.471 1089.542    0.000 1089.542        0.000 1587.212    0.000 1587.212
628.00  1603.829  397.132    0.000  397.132      260.036 1158.984    0.000 1158.984        0.000 1580.978    0.000 1580.978
629.00  1679.482  348.243    0.000  348.243      174.874 1198.693    0.000 1198.693        0.000 1652.151    0.000 1652.151
630.00  1645.410  284.666    0.000  284.666      183.953 1125.170    0.000 1125.170        0.000 1708.558    0.000 1708.558
631.00  1599.127  272.887    0.000  272.887      151.181 1211.493    0.000 1211.493        0.000 1434.300    0.000 1434.300
632.00  1446.736  344.019    0.000  344.019      125.759  928.299    0.000  928.299        0.000 1169.098    0.000 1169.098
633.00  1429.796  412.534    0.000  412.534      114.091 1177.913    0.000 1177.913        0.000 1642.102    0.000 1642.102
634.00  1529.519  432.018    0.000  432.018      145.829 1238.116    0.000 1238.116        0.000 1691.260    0.000 1691.260
635.00  1564.287  375.309    0.000  375.309       95.763 1233.075    0.000 1233.075        0.000 1447.976    0.000 1447.976
636.00  1533.719  352.009    0.000  352.009       99.090 1095.823    0.000 1095.823        0.000 1386.353    0.000 1386.353
637.00  1388.641  458.443    0.000  458.443      134.064 1102.993    0.000 1102.993        0.000 1297.580    0.000 1297.580
638.00  1473.445  308.952    0.000  308.952      117.853 1010.218    0.000 1010.218        0.000 1167.792    0.000 1167.792
639.00  1400.711  390.078    0.000  390.078       75.141 1080.776    0.000 1080.776        0.000 1372.072    0.000 1372.072
640.00  1401.648  379.808    0.000  379.808      102.592  999.965    0.000  999.965        0.000 1207.496    0.000 1207.496
641.00  1519.341  350.191    0.000  350.191      144.046 1074.727    0.000 1074.727        0.000 1321.809    0.000 1321.809
642.00  1691.456  277.884    0.000  277.884      247.451 1093.492    0.000 1093.492       20.106 1672.369    0.000 1672.369
643.00  1605.113  269.936    0.000  269.936      251.650  895.311    0.000  895.311        0.000 1479.544    0.000 1479.544
644.00  1661.419  280.062    0.000  280.062      302.055  981.331    0.000  981.331       40.212 1601.886    0.000 1601.886
645.00  1718.089  305.883    0.000  305.883      151.390 1047.430    0.000 1047.430        0.000 1683.619    0.000 1683.619
646.00  1723.568  314.215    0.000  314.215       83.782 1079.121    0.000 1079.121        0.000 1363.424    0.000 1363.424
647.00  1860.584  246.529    0.000  246.529      156.454 1115.123    0.000 1115.123        0.000 1574.843    0.000 1574.843
648.00  1621.405  352.095    0.000  352.095      121.873 1124.201    0.000 1124.201        0.000 1441.032    0.000 1441.032
649.00  1721.762  354.879    0.000  354.879      136.879 1110.014    0.000 1110.014        0.000 1601.384    0.000 1601.384
650.00  1675.591  296.647    0.000  296.647      143.742 1193.855    0.000 1193.855        0.000 1611.940    0.000 1611.940
651.00  1654.091  219.922    0.000  219.922      148.896 1107.126    0.000 1107.126        0.000 1428.171    0.000 1428.171
652.00  1713.348  225.779    0.000  225.779      142.282 1008.649    0.000 1008.649        0.000 1098.920    0.000 1098.920
653.00  1808.673  218.984    0.000  218.984      181.579 1127.231    0.000 1127.231        0.000 1717.097    0.000 1717.097
654.00  1713.838  236.416    0.000  236.416       80.717 1123.227    0.000 1123.227        0.000 1434.304    0.000 1434.304
655.00  1551.533  307.386    0.000  307.386      100.428 1059.683    0.000 1059.683        0.000 1507.594    0.000 1507.594
656.00  1558.939  331.612    0.000  331.612      267.597  863.007    0.000  863.007       80.425 1309.842    0.000 1309.842
657.00  1509.473  396.011    0.000  396.011      106.355  987.694    0.000  987.694        0.000 1185.483    0.000 1185.483
658.00  1628.114  373.514    0.000  373.514      110.671  971.302    0.000  971.302        0.000 1252.939    0.000 1252.939
659.00  1568.169  322.741    0.000  322.741      109.632  916.277    0.000  916.277        0.000 1445.060    0.000 1445.060
660.00  1499.108  317.633    0.000  317.633       98.658 1059.884    0.000 1059.884        0.000 1454.410    0.000 1454.410
661.00  1610.864  372.051    0.000  372.051      240.075  959.662    0.000  959.662        0.000 1382.625    0.000 1382.625
662.00  1673.280  301.650    0.000  301.650      209.554 1061.136    0.000 1061.136        0.000 1561.975    0.000 1561.975
663.00  1614.802  329.067    0.000  329.067      162.641 1054.512    0.000 1054.512        0.000 1303.806    0.000 1303.806
664.00  1662.135  369.899    0.000  369.899      112.365 1047.995    0.000 1047.995        0.000 1567.105    0.000 1567.105
665.00  1672.199  336.669    0.000  336.669      180.502 1126.465    0.000 1126.465        0.000 1466.375    0.000 1466.375
666.00  1721.677  275.944    0.000  275.944      180.065 1166.730    0.000 1166.730        0.000 1769.583    0.000 1769.583
667.00  1493.442  333.619    0.000  333.619      121.266 1003.216    0.000 1003.216        0.000 1482.862    0.000 1482.862
668.00  1591.661  298.856    0.000  298.856      237.181  944.969    0.000  944.969       49.764 1446.673    0.000 1446.673
669.00  1639.989  252.934    0.000  252.934      279.335  851.326    0.000  851.326        0.000 1398.318    0.000 1398.318
670.00  1468.333  344.085    0.000  344.085      100.303 1099.427    0.000 1099.427        0.000 1511.313    0.000 1511.313
671.00  1496.659  355.528    0.000  355.528      189.318 1011.159    0.000 1011.159        0.000 1588.222    0.000 1588.222
672.00  1531.360  332.853    0.000  332.853      209.077  927.762    0.000  927.762        0.000 1240.782    0.000 1240.782
673.00  1519.648  327.561    0.000  327.561      173.410  905.284    0.000  905.284       10.154 1314.069    0.000 1314.069
674.00  1571.947  340.529    0.000  340.529      150.188 1056.470    0.000 1056.470        0.000 1258.875    0.000 1258.875
675.00  1607.154  218.584    0.000  218.584      223.776  917.128    0.000  917.128       19.906 1415.911    0.000 1415.911
676.00  1580.873  265.119    0.000  265.119      256.978 1036.106    0.000 1036.106       49.764 1508.503    0.000 1508.503
677.00  1753.605  229.005    0.000  229.005      361.385 1062.743    0.000 1062.743       50.065 1515.841    0.000 1515.841
678.00  1601.366  256.654    0.000  256.654      262.468  888.386    0.000  888.386        9.953 1307.431    0.000 1307.431
679.00  1674.022  232.847    0.000  232.847      366.612  894.049    0.000  894.049        0.000 1217.556    0.000 1217.556
680.00  1716.875  214.987    0.000  214.987      307.305  850.371    0.000  850.371        0.000 1334.778    0.000 1334.778
681.00  1737.651  222.321    0.000  222.321      224.210  873.902    0.000  873.902        0.000 1106.969    0.000 1106.969
682.00  1818.846  200.110    0.000  200.110      379.462  778.562    0.000  778.562        0.000 1443.555    0.000 1443.555
683.00  1755.842  200.307    0.000  200.307      267.744  801.723    0.000  801.723        0.000 1330.045    0.000 1330.045
684.00  1862.879  165.033    0.000  165.033      379.630  789.807    0.000  789.807       71.077 1372.777    0.000 1372.777
685.00  1768.913  208.352    0.000  208.352      311.623  811.688    0.000  811.688        0.000 1391.177    0.000 1391.177
686.00  1864.214  113.030    0.000  113.030      434.146  750.293    0.000  750.293        0.000 1683.722    0.000 1683.722
687.00  1780.467  224.789    0.000  224.789      322.867  881.578    0.000  881.578        0.000 1449.678    0.000 1449.678
688.00  1688.228  260.004    0.000  260.004      363.984  858.490    0.000  858.490        0.000 1665.429    0.000 1665.429
689.00  1680.274  242.002    0.000  242.002      244.955  973.024    0.000  973.024        0.000 1635.366    0.000 1635.366
690.00  1694.842  221.710    0.000  221.710      183.996  998.491    0.000  998.491        0.000 1384.339    0.000 1384.339
691.00  1811.304  266.837    0.000  266.837      256.112  979.772    0.000  979.772        0.000 1537.245    0.000 1537.245
692.00  1813.836  217.068    0.000  217.068      221.605  944.705    0.000  944.705        0.000 1209.303    0.000 1209.303
693.00  1844.946  251.154    0.000  251.154      323.075 1036.540    0.000 1036.540       69.870 1551.424    0.000 1551.424
694.00  1922.396  355.314    0.000  355.314      238.552 1167.496    0.000 1167.496       89.575 1629.237    0.000 1629.237
695.00  1703.733  406.063    0.000  406.063      178.065 1030.754    0.000 1030.754        0.000 1519.554    0.000 1519.554
696.00  1630.651  399.582    0.000  399.582      192.332 1004.519    0.000 1004.519       10.053 1259.880    0.000 1259.880
697.00  1652.461  352.074    0.000  352.074      191.948 1056.764    0.000 1056.764        0.000 1560.568    0.000 1560.568
698.00  1494.245  336.414    0.000  336.414      145.991 1078.841    0.000 1078.841        0.000 1517.850    0.000 1517.850
699.00  1624.062  388.688    0.000  388.688      194.888 1021.591    0.000 1021.591        0.000 1542.577    0.000 1542.577
700.00  1814.345  239.684    0.000  239.684      140.631 1156.379    0.000 1156.379        9.953 1785.254    0.000 1785.254
701.00  1977.627  187.654    0.000  187.654      241.799 1156.099    0.000 1156.099        0.000 1769.477    0.000 1769.477
702.00  1808.534  263.647    0.000  263.647      269.425 1072.270    0.000 1072.270        0.000 1747.662    0.000 1747.662
703.00  1644.528  274.085    0.000  274.085      225.231  952.912    0.000  952.912        0.000 1321.193    0.000 1321.193
704.00  1679.420  236.152    0.000  236.152      123.555 1026.546    0.000 1026.546        0.000 1317.983    0.000 1317.983
705.00  1621.906  321.199    0.000  321.199      111.923  917.729    0.000  917.729        0.000 1282.997    0.000 1282.997
706.00  1597.679  312.837    0.000  312.837      179.065  936.835    0.000  936.835        0.000 1161.251    0.000 1161.251
707.00  1684.932  256.381    0.000  256.381      167.911  928.415    0.000  928.415        0.000 1106.160    0.000 1106.160
708.00  1544.014  238.497    0.000  238.497      264.542  727.690    0.000  727.690        0.000 1012.872    0.000 1012.872
709.00  1777.037  222.552    0.000  222.552      219.920  843.636    0.000  843.636        0.000 1181.057    0.000 1181.057
710.00  1712.590  211.341    0.000  211.341      339.768  682.769    0.000  682.769        0.000  968.734    0.000  968.734
711.00  1668.694  211.657    0.000  211.657      255.027  927.328    0.000  927.328        0.000 1359.707    0.000 1359.707
712.00  1726.225  216.037    0.000  216.037      183.390  990.632    0.000  990.632        0.000 1287.226    0.000 1287.226
713.00  1736.954  223.057    0.000  223.057      274.951 1002.001    0.000 1002.001        0.000 1609.029    0.000 1609.029
714.00  1795.380  180.886    0.000  180.886      281.915  848.355    0.000  848.355        0.000 1486.783    0.000 1486.783
715.00  1761.619  123.211    0.000  123.211      406.342  703.864    0.000  703.864        0.000 1253.546    0.000 1253.546
716.00  1677.565  203.786    0.000  203.786      390.864  725.219    0.000  725.219        0.000 1115.311    0.000 1115.311
717.00  1753.289  151.637    0.000  151.637      386.589  768.933    0.000  768.933        0.000 1054.995    0.000 1054.995
718.00  1660.523  191.031    0.000  191.031      197.363  901.139    0.000  901.139        0.000 1256.164    0.000 1256.164
719.00  1686.693  166.804    0.000  166.804      331.940  775.750    0.000  775.750        0.000 1104.757    0.000 1104.757
720.00  1728.018  166.649    0.000  166.649      329.902  876.739    0.000  876.739        0.000 1105.856    0.000 1105.856
721.00  1830.331  165.153    0.000  165.153      461.300  812.020    0.000  812.020        0.000 1401.626    0.000 1401.626
722.00  1893.673  140.336    0.000  140.336      244.563  928.050    0.000  928.050        0.000 1081.729    0.000 1081.729
723.00  1805.500  110.923    0.000  110.923      312.180  833.309    0.000  833.309        0.000 1238.865    0.000 1238.865
724.00  1612.161  200.562    0.000  200.562      285.504  754.402    0.000  754.402        0.000 1163.469    0.000 1163.469
725.00  1608.386  218.280    0.000  218.280      250.954  813.189    0.000  813.189        0.000  989.841    0.000  989.841
726.00  1701.111  216.889    0.000  216.889      246.427  818.866    0.000  818.866        0.000 1109.483    0.000 1109.483
727.00  1739.036  186.087    0.000  186.087      359.863  834.844    0.000  834.844        0.000 1397.801    0.000 1397.801
728.00  1582.626  227.188    0.000  227.188      341.194  689.036    0.000  689.036        0.000 1060.020    0.000 1060.020
729.00  1596.225  214.305    0.000  214.305      175.829  799.980    0.000  799.980        0.000 1066.157    0.000 1066.157
730.00  1604.940  204.133    0.000  204.133      259.612  718.405    0.000  718.405        0.000  854.936    0.000  854.936
731.00  1603.608  243.241    0.000  243.241      235.705  823.826    0.000  823.826        0.000 1240.168    0.000 1240.168
732.00  1648.381  222.995    0.000  222.995      264.583  735.983    0.000  735.983        0.000 1196.340    0.000 1196.340
733.00  1767.721  239.515    0.000  239.515      387.280  779.595    0.000  779.595        0.000 1292.948    0.000 1292.948
734.00  1725.236  234.274    0.000  234.274      249.795  843.305    0.000  843.305        0.000 1382.428    0.000 1382.428
735.00  1678.730  237.159    0.000  237.159      263.935  805.353    0.000  805.353        0.000 1208.904    0.000 1208.904
736.00  1635.039  213.375    0.000  213.375      293.336  801.490    0.000  801.490        0.000 1408.467    0.000 1408.467
737.00  1654.850  210.165    0.000  210.165      291.766  825.258    0.000  825.258        0.000 1417.102    0.000 1417.102
738.00  1678.743  208.582    0.000  208.582      372.795  773.470    0.000  773.470        0.000 1298.985    0.000 1298.985
739.00  1672.459  194.061    0.000  194.061      325.181  703.936    0.000  703.936        0.000 1115.304    0.000 1115.304
740.00  1674.761  184.115    0.000  184.115      456.917  704.976    0.000  704.976        0.000 1351.860    0.000 1351.860
741.00  1594.419  212.639    0.000  212.639      401.033  705.764    0.000  705.764        0.000 1240.475    0.000 1240.475
742.00  1721.557  213.721    0.000  213.721      302.104  790.628    0.000  790.628        0.000 1107.264    0.000 1107.264
743.00  1629.232  264.378    0.000  264.378      210.069  854.787    0.000  854.787        0.000 1301.496    0.000 1301.496
744.00  1858.198  239.929    0.000  239.929      356.397 1008.971    0.000 1008.971       10.053 1868.906    0.000 1868.906
745.00  1613.907  206.825    0.000  206.825      381.960  714.163    0.000  714.163       20.106 1323.920    0.000 1323.920
746.00  1734.913  197.468    0.000  197.468      167.558 1024.656    0.000 1024.656        0.000 1461.045    0.000 1461.045
747.00  1713.075  244.418    0.000  244.418       92.597 1101.202    0.000 1101.202        0.000 1639.181    0.000 1639.181
748.00  1535.457  286.199    0.000  286.199      119.664  880.664    0.000  880.664        0.000 1208.699    0.000 1208.699
749.00  1781.981  292.313    0.000  292.313      234.879 1074.793    0.000 1074.793        0.000 1710.965    0.000 1710.965
750.00  1744.142  290.516    0.000  290.516      194.286  959.661    0.000  959.661        0.000 1402.029    0.000 1402.029
751.00  1530.812  268.227    0.000  268.227      245.465  775.207    0.000  775.207        0.000 1024.730    0.000 1024.730
752.00  1582.428  286.018    0.000  286.018      166.093  919.805    0.000  919.805        0.000 1495.927    0.000 1495.927
753.00  1472.589  338.075    0.000  338.075      165.178  911.566    0.000  911.566        0.000 1219.966    0.000 1219.966
754.00  1505.756  352.970    0.000  352.970      118.797  989.530    0.000  989.530        0.000 1511.203    0.000 1511.203
755.00  1570.773  260.913    0.000  260.913      118.502  883.961    0.000  883.961        0.000 1216.649    0.000 1216.649
756.00  1594.885  245.322    0.000  245.322      213.607  868.811    0.000  868.811        0.000 1264.007    0.000 1264.007
757.00  1619.190  257.238    0.000  257.238       85.256 1077.351    0.000 1077.351        0.000 1459.136    0.000 1459.136
758.00  1521.335  302.228    0.000  302.228      138.382  990.702    0.000  990.702        0.000 1434.902    0.000 1434.902
759.00  1629.705  350.058    0.000  350.058      165.620 1123.994    0.000 1123.994        0.000 1504.878    0.000 1504.878
760.00  1636.519  327.722    0.000  327.722       85.205 1075.049    0.000 1075.049        0.000 1456.823    0.000 1456.823
761.00  1771.946  273.292    0.000  273.292      151.781 1067.581    0.000 1067.581        0.000 1407.865    0.000 1407.865
762.00  1696.235  239.562    0.000  239.562      103.882  923.844    0.000  923.844        0.000 1032.879    0.000 1032.879
763.00  1842.069  263.692    0.000  263.692      321.894  935.032    0.000  935.032        0.000 1321.499    0.000 1321.499
764.00  1688.619  300.236    0.000  300.236      131.078 1046.167    0.000 1046.167        0.000 1329.546    0.000 1329.546
765.00  1818.948  264.778    0.000  264.778      161.043 1036.789    0.000 1036.789        0.000 1697.394    0.000 1697.394
766.00  1809.436  238.494    0.000  238.494      245.912 1049.973    0.000 1049.973        0.000 1628.637    0.000 1628.637
767.00  1630.890  187.727    0.000  187.727      134.235  996.939    0.000  996.939        0.000 1517.543    0.000 1517.543
768.00  1566.388  215.229    0.000  215.229      299.945  768.196    0.000  768.196        0.000 1444.355    0.000 1444.355
769.00  1606.331  239.479    0.000  239.479      373.750  739.385    0.000  739.385        0.000 1509.801    0.000 1509.801
770.00  1622.555  234.154    0.000  234.154      226.962  926.893    0.000  926.893        0.000 1505.776    0.000 1505.776
771.00  1616.448  273.583    0.000  273.583      242.400  942.090    0.000  942.090        0.000 1352.574    0.000 1352.574
772.00  1718.995  264.048    0.000  264.048      279.932  979.652    0.000  979.652        0.000 1481.254    0.000 1481.254
773.00  1706.792  203.482    0.000  203.482      392.556  835.040    0.000  835.040        0.000 1742.841    0.000 1742.841
774.00  1652.917  208.226    0.000  208.226      260.601  860.283    0.000  860.283        0.000 1638.185    0.000 1638.185
775.00  1849.092  166.685    0.000  166.685      401.413  767.923    0.000  767.923        0.000 1455.613    0.000 1455.613
776.00  1631.203  185.341    0.000  185.341      429.344  711.133    0.000  711.133        0.000 1395.298    0.000 1395.298
777.00  1762.528  181.805    0.000  181.805      475.567  803.738    0.000  803.738       40.616 1758.730    0.000 1758.730
778.00  1728.603  229.642    0.000  229.642      254.605  913.793    0.000  913.793        0.000 1364.839    0.000 1364.839
779.00  1597.706  270.815    0.000  270.815      159.920 1025.165    0.000 1025.165        0.000 1478.843    0.000 1478.843
780.00  1472.155  288.099    0.000  288.099      166.969 1009.609    0.000 1009.609        0.000 1450.190    0.000 1450.190
781.00  1658.410  292.617    0.000  292.617      250.149 1028.749    0.000 1028.749        0.000 1430.381    0.000 1430.381
782.00  1580.310  282.395    0.000  282.395      207.780  969.008    0.000  969.008        9.953 1289.437    0.000 1289.437
783.00  1376.632  286.130    0.000  286.130      148.849  946.527    0.000  946.527        0.000 1371.870    0.000 1371.870
784.00  1425.130  309.991    0.000  309.991      149.547  877.790    0.000  877.790        0.000 1191.215    0.000 1191.215
785.00  1512.740  258.119    0.000  258.119      127.193  948.511    0.000  948.511        0.000 1258.468    0.000 1258.468
786.00  1485.505  289.275    0.000  289.275      138.169  923.191    0.000  923.191        0.000 1068.367    0.000 1068.367
787.00  1435.012  276.035    0.000  276.035      191.477  950.557    0.000  950.557        0.000 1389.366    0.000 1389.366
788.00  1480.505  284.355    0.000  284.355      189.580 1030.789    0.000 1030.789        0.000 1451.495    0.000 1451.495
789.00  1465.652  267.577    0.000  267.577      149.893  918.991    0.000  918.991        0.000  996.485    0.000  996.485
790.00  1411.276  295.927    0.000  295.927       50.756  936.802    0.000  936.802        0.000  946.619    0.000  946.619
791.00  1355.182  327.178    0.000  327.178      123.902 1017.214    0.000 1017.214        0.000 1137.025    0.000 1137.025
792.00  1405.770  341.957    0.000  341.957      140.896  941.030    0.000  941.030        0.000 1158.240    0.000 1158.240
793.00  1417.344  337.324    0.000  337.324      167.445  900.995    0.000  900.995        0.000 1272.343    0.000 1272.343
794.00  1397.558  389.328    0.000  389.328      211.155  871.384    0.000  871.384        0.000 1279.987    0.000 1279.987
795.00  1502.234  351.650    0.000  351.650      158.971  972.511    0.000  972.511        0.000 1130.592    0.000 1130.592
796.00  1523.554  303.553    0.000  303.553      222.785  921.586    0.000  921.586        0.000 1342.519    0.000 1342.519
797.00  1461.908  359.146    0.000  359.146       68.051 1101.264    0.000 1101.264        0.000 1170.508    0.000 1170.508
798.00  1406.764  371.424    0.000  371.424      238.348 1027.015    0.000 1027.015        0.000 1280.186    0.000 1280.186
799.00  1446.710  372.307    0.000  372.307       86.510 1110.074    0.000 1110.074        0.000 1248.320    0.000 1248.320
800.00  1506.295  288.496    0.000  288.496      163.466 1101.165    0.000 1101.165        0.000 1379.513    0.000 1379.513
801.00  1515.288  362.872    0.000  362.872      205.617 1012.797    0.000 1012.797        0.000 1421.735    0.000 1421.735
802.00  1466.596  357.908    0.000  357.908      154.428 1143.700    0.000 1143.700        0.000 1518.850    0.000 1518.850
803.00  1529.779  291.582    0.000  291.582       79.245 1146.082    0.000 1146.082        0.000 1441.341    0.000 1441.341
804.00  1456.076  309.803    0.000  309.803      182.143 1076.487    0.000 1076.487        0.000 1639.392    0.000 1639.392
805.00  1455.773  304.387    0.000  304.387      218.548  961.184    0.000  961.184        0.000 1752.993    0.000 1752.993
806.00  1448.456  278.665    0.000  278.665       95.196 1096.903    0.000 1096.903        0.000 1661.007    0.000 1661.007
807.00  1502.152  290.268    0.000  290.268      158.270  978.085    0.000  978.085        0.000 1492.206    0.000 1492.206
808.00  1485.305  284.082    0.000  284.082      251.137  964.030    0.000  964.030        0.000 1512.514    0.000 1512.514
809.00  1484.276  280.944    0.000  280.944      139.076 1157.424    0.000 1157.424        0.000 1719.113    0.000 1719.113
810.00  1487.190  292.892    0.000  292.892      226.484  969.543    0.000  969.543        0.000 1451.093    0.000 1451.093
811.00  1614.130  283.821    0.000  283.821      262.371 1016.912    0.000 1016.912        0.000 1499.651    0.000 1499.651
812.00  1548.065  288.320    0.000  288.320      318.450 1004.198    0.000 1004.198        0.000 1712.477    0.000 1712.477
813.00  1561.932  295.151    0.000  295.151      200.209 1055.912    0.000 1055.912        0.000 1471.102    0.000 1471.102
814.00  1482.993  291.044    0.000  291.044      219.533 1031.310    0.000 1031.310        0.000 1492.008    0.000 1492.008
815.00  1477.142  293.375    0.000  293.375      172.882 1172.306    0.000 1172.306        0.000 1598.780    0.000 1598.780
816.00  1476.574  303.897    0.000  303.897      116.640 1271.002    0.000 1271.002        0.000 1982.613    0.000 1982.613
817.00  1481.788  344.711    0.000  344.711       91.175 1198.239    0.000 1198.239        0.000 1784.059    0.000 1784.059
818.00  1591.844  281.159    0.000  281.159      137.479 1276.131    0.000 1276.131        0.000 1749.275    0.000 1749.275
819.00  1642.981  258.090    0.000  258.090      165.974 1120.408    0.000 1120.408        0.000 1661.408    0.000 1661.408
820.00  1635.413  261.985    0.000  261.985      226.415 1112.148    0.000 1112.148        0.000 1701.017    0.000 1701.017
821.00  1511.051  303.550    0.000  303.550      156.892 1085.822    0.000 1085.822        0.000 1542.576    0.000 1542.576
822.00  1549.295  281.175    0.000  281.175       60.916 1065.512    0.000 1065.512        0.000 1280.287    0.000 1280.287
823.00  1550.608  280.490    0.000  280.490      203.022 1108.911    0.000 1108.911        0.000 1598.174    0.000 1598.174
824.00  1576.087  300.167    0.000  300.167      153.385 1083.452    0.000 1083.452        0.000 1575.350    0.000 1575.350
825.00  1468.743  268.385    0.000  268.385       79.893 1092.110    0.000 1092.110        0.000 1564.797    0.000 1564.797
826.00  1467.676  278.597    0.000  278.597      248.769  886.872    0.000  886.872        0.000 1392.084    0.000 1392.084
827.00  1505.291  304.753    0.000  304.753      118.629 1049.897    0.000 1049.897        0.000 1445.358    0.000 1445.358
828.00  1563.367  297.459    0.000  297.459      136.050 1096.166    0.000 1096.166        0.000 1509.804    0.000 1509.804
829.00  1475.156  284.996    0.000  284.996      111.625 1043.676    0.000 1043.676        0.000 1359.507    0.000 1359.507
830.00  1512.773  313.077    0.000  313.077      196.225  977.758    0.000  977.758        0.000 1338.697    0.000 1338.697
831.00  1481.741  264.448    0.000  264.448      230.509  948.948    0.000  948.948        0.000 1451.292    0.000 1451.292
832.00  1366.763  300.437    0.000  300.437      213.570  999.110    0.000  999.110        0.000 1612.451    0.000 1612.451
833.00  1580.440  270.277    0.000  270.277      146.776 1108.041    0.000 1108.041        0.000 1601.794    0.000 1601.794
834.00  1483.420  290.851    0.000  290.851      177.421 1063.699    0.000 1063.699        0.000 1699.914    0.000 1699.914
835.00  1537.050  350.353    0.000  350.353       92.898 1133.297    0.000 1133.297        0.000 1619.283    0.000 1619.283
836.00  1554.367  249.327    0.000  249.327      183.602  975.596    0.000  975.596        0.000 1407.562    0.000 1407.562
837.00  1560.694  270.036    0.000  270.036      269.719  969.144    0.000  969.144        0.000 1426.463    0.000 1426.463
838.00  1627.826  272.994    0.000  272.994      233.400 1125.461    0.000 1125.461       10.053 1409.976    0.000 1409.976
839.00  1564.549  250.109    0.000  250.109      168.516  911.429    0.000  911.429        0.000 1178.349    0.000 1178.349
840.00  1598.594  225.359    0.000  225.359      248.361  966.156    0.000  966.156        0.000 1606.515    0.000 1606.515
841.00  1530.031  284.177    0.000  284.177      221.387 1062.383    0.000 1062.383       30.159 1481.656    0.000 1481.656
842.00  1569.075  225.045    0.000  225.045      216.069  934.729    0.000  934.729        0.000 1426.966    0.000 1426.966
843.00  1723.925  228.934    0.000  228.934      238.593  955.097    0.000  955.097        0.000 1524.084    0.000 1524.084
844.00  1601.368  319.942    0.000  319.942      272.878  954.871    0.000  954.871        9.953 1366.945    0.000 1366.945
845.00  1570.152  278.921    0.000  278.921      244.514 1044.311    0.000 1044.311       10.053 1525.690    0.000 1525.690
846.00  1591.699  256.796    0.000  256.796      124.990 1122.516    0.000 1122.516        0.000 1527.899    0.000 1527.899
847.00  1673.590  248.169    0.000  248.169      278.582 1134.348    0.000 1134.348        0.000 1770.074    0.000 1770.074
848.00  1592.488  260.924    0.000  260.924      213.180 1032.908    0.000 1032.908        0.000 1386.957    0.000 1386.957
849.00  1562.162  283.114    0.000  283.114      199.131 1073.400    0.000 1073.400        0.000 1340.202    0.000 1340.202
850.00  1591.335  256.422    0.000  256.422      171.669 1022.950    0.000 1022.950        0.000 1208.802    0.000 1208.802
851.00  1715.923  233.136    0.000  233.136      301.153  928.844    0.000  928.844        0.000 1218.163    0.000 1218.163
852.00  1720.990  253.995    0.000  253.995      270.719  983.916    0.000  983.916        0.000 1696.295    0.000 1696.295
853.00  1601.004  236.028    0.000  236.028      170.688  996.940    0.000  996.940        0.000 1339.705    0.000 1339.705
854.00  1609.379  245.215    0.000  245.215      184.170  910.430    0.000  910.430        0.000 1108.378    0.000 1108.378
855.00  1719.031  245.500    0.000  245.500      211.360 1111.140    0.000 1111.140        0.000 1526.693    0.000 1526.693
856.00  1657.695  245.912    0.000  245.912      258.388  971.257    0.000  971.257        0.000 1377.901    0.000 1377.901
857.00  1640.790  255.317    0.000  255.317      158.661 1073.277    0.000 1073.277        0.000 1290.936    0.000 1290.936
858.00  1490.962  285.361    0.000  285.361      159.999  901.400    0.000  901.400        0.000  958.583    0.000  958.583
859.00  1400.252  304.924    0.000  304.924      132.251  998.763    0.000  998.763        0.000  977.985    0.000  977.985
860.00  1501.342  262.970    0.000  262.970      134.888  891.972    0.000  891.972        0.000 1140.346    0.000 1140.346
861.00  1523.594  303.220    0.000  303.220       77.905 1077.899    0.000 1077.899        0.000 1318.488    0.000 1318.488
862.00  1551.247  262.630    0.000  262.630      159.792  968.450    0.000  968.450        0.000 1166.182    0.000 1166.182
863.00  1506.895  317.013    0.000  317.013       52.483 1142.387    0.000 1142.387        0.000 1327.741    0.000 1327.741
864.00  1552.118  331.229    0.000  331.229      222.555  945.315    0.000  945.315        0.000 1158.641    0.000 1158.641
865.00  1434.630  400.079    0.000  400.079       41.980 1086.337    0.000 1086.337        0.000 1123.660    0.000 1123.660
866.00  1542.458  411.991    0.000  411.991      124.981 1066.941    0.000 1066.941        0.000 1306.823    0.000 1306.823
867.00  1495.970  366.480    0.000  366.480       97.920 1068.839    0.000 1068.839        0.000 1207.707    0.000 1207.707
868.00  1516.966  371.869    0.000  371.869      113.396 1098.343    0.000 1098.343        0.000 1436.613    0.000 1436.613
869.00  1441.168  306.893    0.000  306.893      119.365  817.448    0.000  817.448        0.000  872.428    0.000  872.428
870.00  1467.890  334.126    0.000  334.126      132.546  926.894    0.000  926.894        0.000 1146.475    0.000 1146.475
871.00  1463.468  318.466    0.000  318.466      227.438  929.402    0.000  929.402        0.000 1144.666    0.000 1144.666
872.00  1433.978  368.209    0.000  368.209      156.667  970.691    0.000  970.691        0.000 1128.583    0.000 1128.583
873.00  1459.500  283.491    0.000  283.491      228.868  794.472    0.000  794.472        0.000 1065.845    0.000 1065.845
874.00  1556.534  327.195    0.000  327.195      158.105  905.157    0.000  905.157        0.000 1259.478    0.000 1259.478
875.00  1480.642  355.906    0.000  355.906      122.522  884.062    0.000  884.062        0.000  974.268    0.000  974.268
876.00  1626.760  247.636    0.000  247.636      151.094  902.952    0.000  902.952        0.000 1185.485    0.000 1185.485
877.00  1591.602  265.618    0.000  265.618      171.930  807.889    0.000  807.889        0.000  995.177    0.000  995.177
878.00  1680.912  237.412    0.000  237.412      234.828  968.588    0.000  968.588        0.000 1365.037    0.000 1365.037
879.00  1457.474  288.313    0.000  288.313      134.491  957.830    0.000  957.830        0.000 1294.854    0.000 1294.854
880.00  1441.187  327.953    0.000  327.953       23.952 1008.476    0.000 1008.476        0.000 1183.776    0.000 1183.776
881.00  1528.672  339.032    0.000  339.032       15.218  933.029    0.000  933.029        0.000 1046.145    0.000 1046.145
882.00  1483.404  341.696    0.000  341.696       31.646  938.611    0.000  938.611        0.000  827.788    0.000  827.788
883.00  1470.704  397.972    0.000  397.972       69.779 1045.883    0.000 1045.883        0.000 1195.543    0.000 1195.543
884.00  1655.970  258.165    0.000  258.165      127.446  935.419    0.000  935.419        0.000 1335.281    0.000 1335.281
885.00  1453.156  364.083    0.000  364.083       68.179 1015.497    0.000 1015.497        0.000 1094.809    0.000 1094.809
886.00  1487.312  289.729    0.000  289.729      100.686  968.070    0.000  968.070        0.000 1325.833    0.000 1325.833
887.00  1527.197  239.438    0.000  239.438      188.530  865.709    0.000  865.709        0.000 1215.046    0.000 1215.046
888.00  1392.000  366.950    0.000  366.950      101.551  985.675    0.000  985.675        0.000 1077.417    0.000 1077.417
889.00  1702.210  260.972    0.000  260.972      171.194 1054.170    0.000 1054.170        0.000 1098.224    0.000 1098.224
890.00  1685.515  318.098    0.000  318.098      173.271 1080.252    0.000 1080.252        0.000 1581.182    0.000 1581.182
891.00  1663.285  319.890    0.000  319.890      164.886  944.243    0.000  944.243        0.000 1197.250    0.000 1197.250
892.00  1674.281  274.632    0.000  274.632      184.734  913.079    0.000  913.079        0.000 1416.917    0.000 1416.917
893.00  1642.337  243.808    0.000  243.808      138.602  959.335    0.000  959.335        0.000 1124.665    0.000 1124.665
894.00  1684.702  311.779    0.000  311.779      137.479  998.848    0.000  998.848        0.000 1463.662    0.000 1463.662
895.00  1706.558  246.959    0.000  246.959      134.099  994.723    0.000  994.723        0.000 1378.099    0.000 1378.099
896.00  1797.718  242.419    0.000  242.419      157.109 1043.790    0.000 1043.790        0.000 1383.435    0.000 1383.435
897.00  1796.253  305.372    0.000  305.372      120.404 1053.864    0.000 1053.864        0.000 1555.846    0.000 1555.846
898.00  1715.388  227.633    0.000  227.633      137.008 1007.444    0.000 1007.444        0.000 1152.612    0.000 1152.612
899.00  1658.832  250.618    0.000  250.618      150.536  931.004    0.000  931.004        0.000 1218.661    0.000 1218.661
900.00  1589.954  244.198    0.000  244.198       71.765  973.471    0.000  973.471        0.000 1136.329    0.000 1136.329
901.00  1664.316  225.075    0.000  225.075       87.936  960.883    0.000  960.883        0.000 1033.885    0.000 1033.885
902.00  1597.998  290.281    0.000  290.281       74.572 1009.738    0.000 1009.738        0.000  952.955    0.000  952.955
903.00  1649.435  289.575    0.000  289.575      198.352 1045.878    0.000 1045.878        0.000 1387.157    0.000 1387.157
904.00  1684.055  229.815    0.000  229.815      222.812  906.801    0.000  906.801        0.000 1073.393    0.000 1073.393
905.00  1650.550  272.030    0.000  272.030      219.054 1059.536    0.000 1059.536        0.000 1375.395    0.000 1375.395
906.00  1660.279  321.536    0.000  321.536      197.782  948.908    0.000  948.908        0.000 1356.494    0.000 1356.494
907.00  1653.093  233.072    0.000  233.072      233.751  967.587    0.000  967.587        0.000 1509.602    0.000 1509.602
908.00  1655.061  288.580    0.000  288.580      274.307 1094.801    0.000 1094.801        0.000 1721.020    0.000 1721.020
909.00  1601.042  296.734    0.000  296.734      157.054 1049.816    0.000 1049.816        0.000 1479.244    0.000 1479.244
910.00  1681.480  315.971    0.000  315.971      240.447 1129.378    0.000 1129.378        0.000 1830.190    0.000 1830.190
911.00  1625.270  291.982    0.000  291.982      118.022 1091.612    0.000 1091.612        0.000 1298.484    0.000 1298.484
912.00  1492.058  316.512    0.000  316.512      209.633  928.719    0.000  928.719        0.000 1381.124    0.000 1381.124
913.00  1465.579  312.201    0.000  312.201      173.746 1138.813    0.000 1138.813        0.000 1443.145    0.000 1443.145
914.00  1562.039  267.597    0.000  267.597      183.212 1116.161    0.000 1116.161        0.000 1264.203    0.000 1264.203
915.00  1460.986  337.562    0.000  337.562      135.401  998.013    0.000  998.013        0.000 1336.087    0.000 1336.087
916.00  1408.646  355.696    0.000  355.696      141.281  994.814    0.000  994.814        0.000 1478.437    0.000 1478.437
917.00  1327.226  340.462    0.000  340.462      127.403 1023.180    0.000 1023.180        0.000 1487.385    0.000 1487.385
918.00  1423.597  310.600    0.000  310.600       66.706  946.133    0.000  946.133        0.000 1215.445    0.000 1215.445
919.00  1475.299  317.136    0.000  317.136       60.395  901.097    0.000  901.097        0.000 1095.611    0.000 1095.611
920.00  1461.269  266.062    0.000  266.062       78.076  997.417    0.000  997.417        0.000 1425.361    0.000 1425.361
921.00  1591.847  288.494    0.000  288.494      138.513 1022.665    0.000 1022.665        0.000 1638.991    0.000 1638.991
922.00  1645.700  247.815    0.000  247.815      103.062 1063.075    0.000 1063.075        0.000 1483.063    0.000 1483.063
923.00  1680.465  246.939    0.000  246.939      109.289 1025.297    0.000 1025.297        0.000 1075.303    0.000 1075.303
924.00  1677.168  278.461    0.000  278.461       91.050 1029.760    0.000 1029.760        0.000 1204.490    0.000 1204.490
925.00  1603.484  245.658    0.000  245.658      172.065  952.102    0.000  952.102        0.000 1361.821    0.000 1361.821
926.00  1712.286  243.153    0.000  243.153      183.556  947.407    0.000  947.407        0.000 1524.084    0.000 1524.084
927.00  1552.995  251.698    0.000  251.698      178.938  873.826    0.000  873.826        0.000 1182.673    0.000 1182.673
928.00  1600.554  252.698    0.000  252.698      141.411  954.273    0.000  954.273        0.000 1170.007    0.000 1170.007
929.00  1598.813  243.504    0.000  243.504      160.954  967.448    0.000  967.448        0.000 1164.473    0.000 1164.473
930.00  1520.893  318.394    0.000  318.394      114.915 1014.016    0.000 1014.016        0.000 1156.534    0.000 1156.534
931.00  1581.963  252.966    0.000  252.966       97.444 1078.099    0.000 1078.099        0.000 1430.591    0.000 1430.591
932.00  1634.258  248.189    0.000  248.189      108.467  979.814    0.000  979.814        0.000 1223.691    0.000 1223.691
933.00  1605.917  261.774    0.000  261.774      125.198  976.211    0.000  976.211        0.000 1235.349    0.000 1235.349
934.00  1511.227  280.541    0.000  280.541       83.397  900.226    0.000  900.226        0.000 1029.961    0.000 1029.961
935.00  1544.619  277.217    0.000  277.217       71.593  932.100    0.000  932.100        0.000 1254.154    0.000 1254.154
936.00  1618.543  254.401    0.000  254.401      113.660  978.335    0.000  978.335        0.000 1062.632    0.000 1062.632
937.00  1470.667  321.509    0.000  321.509      114.347  908.844    0.000  908.844        0.000 1186.094    0.000 1186.094
938.00  1469.760  248.811    0.000  248.811      126.014  890.079    0.000  890.079        0.000 1255.360    0.000 1255.360
939.00  1577.955  248.017    0.000  248.017       93.378  967.212    0.000  967.212        0.000 1194.739    0.000 1194.739
940.00  1562.479  250.650    0.000  250.650      173.185  874.681    0.000  874.681        0.000 1104.660    0.000 1104.660
941.00  1625.080  263.934    0.000  263.934      303.643  716.496    0.000  716.496        0.000 1183.473    0.000 1183.473
942.00  1639.554  261.070    0.000  261.070      120.963  924.021    0.000  924.021        0.000 1092.396    0.000 1092.396
943.00  1699.761  281.144    0.000  281.144      121.006 1133.751    0.000 1133.751        0.000 1777.818    0.000 1777.818
944.00  1531.707  239.882    0.000  239.882      216.070  989.846    0.000  989.846        0.000 1521.260    0.000 1521.260
945.00  1541.100  261.241    0.000  261.241      201.936  946.432    0.000  946.432        0.000 1409.369    0.000 1409.369
946.00  1438.173  246.893    0.000  246.893      191.990  903.907    0.000  903.907        0.000 1218.360    0.000 1218.360
947.00  1530.224  283.950    0.000  283.950      162.762  955.606    0.000  955.606        0.000 1257.766    0.000 1257.766
948.00  1551.308  236.340    0.000  236.340      204.958 1005.602    0.000 1005.602        0.000 1564.499    0.000 1564.499
949.00  1719.789  254.164    0.000  254.164      272.355  906.967    0.000  906.967        0.000 1425.756    0.000 1425.756
950.00  1653.525  304.391    0.000  304.391      138.858 1083.251    0.000 1083.251        0.000 1504.482    0.000 1504.482
951.00  1727.458  222.383    0.000  222.383      137.390 1031.523    0.000 1031.523        0.000 1296.473    0.000 1296.473
952.00  1674.801  328.467    0.000  328.467      154.467 1110.546    0.000 1110.546        0.000 1466.975    0.000 1466.975
953.00  1732.523  251.861    0.000  251.861      186.119 1063.374    0.000 1063.374        0.000 1292.650    0.000 1292.650
954.00  1622.819  269.951    0.000  269.951      162.646 1113.190    0.000 1113.190        0.000 1624.710    0.000 1624.710
955.00  1642.114  262.065    0.000  262.065      167.395 1130.032    0.000 1130.032        0.000 1374.184    0.000 1374.184
956.00  1455.498  283.030    0.000  283.030      137.524  964.640    0.000  964.640        0.000 1277.877    0.000 1277.877
957.00  1513.743  277.625    0.000  277.625      172.502  998.667    0.000  998.667        0.000 1447.876    0.000 1447.876
958.00  1555.592  256.347    0.000  256.347      118.369 1021.193    0.000 1021.193        0.000 1466.777    0.000 1466.777
959.00  1526.866  249.395    0.000  249.395      144.785 1041.489    0.000 1041.489        0.000 1392.184    0.000 1392.184
960.00  1462.467  257.366    0.000  257.366      157.409  938.804    0.000  938.804        0.000 1183.578    0.000 1183.578
961.00  1503.745  282.754    0.000  282.754       94.812 1024.518    0.000 1024.518        0.000 1242.988    0.000 1242.988
962.00  1525.303  276.959    0.000  276.959      127.755  951.031    0.000  951.031        0.000 1335.076    0.000 1335.076
963.00  1582.130  324.834    0.000  324.834       74.709  963.829    0.000  963.829        0.000 1306.625    0.000 1306.625
964.00  1403.163  307.699    0.000  307.699      144.186  902.957    0.000  902.957        0.000 1273.757    0.000 1273.757
965.00  1567.788  261.060    0.000  261.060      210.722  938.102    0.000  938.102        9.953 1314.971    0.000 1314.971
966.00  1491.214  265.744    0.000  265.744      236.533  932.305    0.000  932.305        0.000 1252.644    0.000 1252.644
967.00  1641.351  235.619    0.000  235.619      241.407  868.403    0.000  868.403        0.000 1334.573    0.000 1334.573
968.00  1695.403  244.390    0.000  244.390      265.787  946.962    0.000  946.962        0.000 1346.134    0.000 1346.134
969.00  1565.134  273.966    0.000  273.966      183.908  930.586    0.000  930.586        0.000 1234.850    0.000 1234.850
970.00  1547.691  336.184    0.000  336.184      121.227 1013.774    0.000 1013.774        0.000 1257.973    0.000 1257.973
971.00  1585.274  295.675    0.000  295.675      182.601 1026.334    0.000 1026.334        0.000 1419.324    0.000 1419.324
972.00  1608.470  255.339    0.000  255.339      100.643 1141.321    0.000 1141.321        0.000 1466.975    0.000 1466.975
973.00  1569.755  273.416    0.000  273.416      207.420 1133.989    0.000 1133.989       20.106 1759.926    0.000 1759.926
974.00  1574.606  280.791    0.000  280.791      173.578 1046.271    0.000 1046.271        0.000 1437.825    0.000 1437.825
975.00  1668.800  248.466    0.000  248.466      228.785 1028.243    0.000 1028.243        0.000 1793.306    0.000 1793.306
976.00  1541.444  276.725    0.000  276.725      175.517 1043.883    0.000 1043.883        0.000 1449.481    0.000 1449.481
977.00  1561.152  262.890    0.000  262.890      221.433  921.160    0.000  921.160        0.000 1331.361    0.000 1331.361
978.00  1641.789  266.594    0.000  266.594      246.161 1007.365    0.000 1007.365       20.006 1715.998    0.000 1715.998
979.00  1548.978  196.014    0.000  196.014      149.969 1053.440    0.000 1053.440        0.000 1491.704    0.000 1491.704
980.00  1591.716  216.528    0.000  216.528      205.435 1007.798    0.000 1007.798        0.000 1262.997    0.000 1262.997
981.00  1638.787  193.502    0.000  193.502      229.818  966.259    0.000  966.259        0.000 1366.045    0.000 1366.045
982.00  1609.457  214.942    0.000  214.942      145.858  988.867    0.000  988.867        0.000 1434.909    0.000 1434.909
983.00  1687.211  127.855    0.000  127.855      259.995  885.041    0.000  885.041        0.000 1326.528    0.000 1326.528
984.00  1625.142  171.679    0.000  171.679      264.273  849.056    0.000  849.056        0.000 1324.928    0.000 1324.928
985.00  1670.467  147.697    0.000  147.697      194.932  966.779    0.000  966.779        0.000 1511.721    0.000 1511.721
986.00  1662.537  197.302    0.000  197.302      286.110  967.334    0.000  967.334        0.000 1603.403    0.000 1603.403
987.00  1640.525   95.833    0.000   95.833      314.384  832.110    0.000  832.110        0.000 1373.385    0.000 1373.385
988.00  1667.373  141.297    0.000  141.297      145.258  864.612    0.000  864.612        0.000 1007.948    0.000 1007.948
989.00  1659.567  232.055    0.000  232.055      258.647  982.812    0.000  982.812       10.053 1484.068    0.000 1484.068
990.00  1679.594  136.065    0.000  136.065      151.610 1067.254    0.000 1067.254        0.000 1434.909    0.000 1434.909
991.00  1620.543  126.622    0.000  126.622      195.920 1019.614    0.000 1019.614       20.106 1287.228    0.000 1287.228
992.00  1712.091  183.854    0.000  183.854      172.151 1045.837    0.000 1045.837        0.000 1446.068    0.000 1446.068
993.00  1706.135  260.963    0.000  260.963      128.702 1268.312    0.000 1268.312        0.000 1637.988    0.000 1637.988
994.00  1729.272  197.143    0.000  197.143      204.918 1053.982    0.000 1053.982        0.000 1505.586    0.000 1505.586
995.00  1821.813  190.404    0.000  190.404      299.908 1168.952    0.000 1168.952       39.811 1891.121    0.000 1891.121
996.00  1671.580  275.308    0.000  275.308      243.055 1123.694    0.000 1123.694        0.000 1851.112    0.000 1851.112
997.00  1679.474  214.630    0.000  214.630      106.269 1147.815    0.000 1147.815        0.000 1450.188    0.000 1450.188
998.00  1601.852  162.005    0.000  162.005       90.142 1054.434    0.000 1054.434        0.000 1228.109    0.000 1228.109
999.00  1704.084  199.064    0.000  199.064      333.376  933.944    0.000  933.944        0.000 1547.307    0.000 1547.307
1000.00  1696.292  183.867    0.000  183.867      182.659 1081.128    0.000 1081.128        0.000 1482.964    0.000 1482.964
1001.00  1581.663  267.306    0.000  267.306      117.589 1158.239    0.000 1158.239        0.000 1506.783    0.000 1506.783
1002.00  1653.234  247.037    0.000  247.037      133.323 1148.885    0.000 1148.885        0.000 1514.823    0.000 1514.823
1003.00  1615.275  199.586    0.000  199.586      308.718  852.276    0.000  852.276        0.000 1212.218    0.000 1212.218
1004.00  1640.634  217.917    0.000  217.917      377.550  847.173    0.000  847.173        0.000 1453.198    0.000 1453.198
1005.00  1646.858  190.089    0.000  190.089      182.307 1203.413    0.000 1203.413        0.000 1608.524    0.000 1608.524
1006.00  1681.619  236.252    0.000  236.252       20.925 1187.860    0.000 1187.860        0.000 1403.342    0.000 1403.342
1007.00  1574.185  189.235    0.000  189.235       36.836 1043.575    0.000 1043.575        0.000 1358.205    0.000 1358.205
1008.00  1425.947  278.426    0.000  278.426       81.712  846.424    0.000  846.424        0.000  870.518    0.000  870.518
1009.00  1513.302  289.557    0.000  289.557       53.177  952.992    0.000  952.992        0.000  932.949    0.000  932.949
1010.00  1672.386  228.222    0.000  228.222      123.000 1249.293    0.000 1249.293        0.000 1579.071    0.000 1579.071
1011.00  1529.306  181.886    0.000  181.886      225.936  897.200    0.000  897.200        0.000 1275.359    0.000 1275.359
1012.00  1543.804  260.699    0.000  260.699      235.491 1106.524    0.000 1106.524        0.000 1606.415    0.000 1606.415
1013.00  1587.746  226.609    0.000  226.609      261.089 1155.023    0.000 1155.023        0.000 1676.083    0.000 1676.083
1014.00  1608.317  195.131    0.000  195.131      326.102  877.322    0.000  877.322       10.053 1511.212    0.000 1511.212
1015.00  1747.900  151.896    0.000  151.896      278.890 1036.717    0.000 1036.717        0.000 1574.944    0.000 1574.944
1016.00  1553.066  222.190    0.000  222.190      251.876 1008.398    0.000 1008.398        0.000 1495.926    0.000 1495.926
1017.00  1532.691  259.160    0.000  259.160      218.671 1034.599    0.000 1034.599        0.000 1429.678    0.000 1429.678
1018.00  1620.839  234.616    0.000  234.616       71.204  936.718    0.000  936.718        0.000 1251.024    0.000 1251.024
1019.00  1532.810  254.361    0.000  254.361       95.283 1053.822    0.000 1053.822        0.000 1257.764    0.000 1257.764
1020.00  1671.688  291.568    0.000  291.568      148.760 1056.165    0.000 1056.165        0.000 1248.115    0.000 1248.115
1021.00  1780.160  235.529    0.000  235.529      220.754 1069.699    0.000 1069.699        0.000 1493.015    0.000 1493.015
1022.00  1719.098  274.170    0.000  274.170      122.265 1073.511    0.000 1073.511        0.000 1189.205    0.000 1189.205
1023.00  1670.271  320.023    0.000  320.023      178.772 1111.113    0.000 1111.113        0.000 1330.957    0.000 1330.957
1024.00  1763.953  227.893    0.000  227.893      218.893 1027.147    0.000 1027.147        0.000 1211.518    0.000 1211.518
1025.00  1602.608  349.710    0.000  349.710      137.438 1047.738    0.000 1047.738        0.000 1130.391    0.000 1130.391
1026.00  1626.495  250.530    0.000  250.530      157.023  998.973    0.000  998.973        0.000 1352.270    0.000 1352.270
1027.00  1573.679  305.457    0.000  305.457      213.832  934.067    0.000  934.067        0.000 1219.762    0.000 1219.762
1028.00  1654.443  286.547    0.000  286.547      294.380  851.111    0.000  851.111        0.000 1368.153    0.000 1368.153
1029.00  1759.489  246.275    0.000  246.275      282.619  959.013    0.000  959.013        0.000 1518.050    0.000 1518.050
1030.00  1660.239  297.803    0.000  297.803      284.088  930.702    0.000  930.702        0.000 1526.292    0.000 1526.292
1031.00  1789.462  258.424    0.000  258.424      219.062  901.344    0.000  901.344        0.000 1271.640    0.000 1271.640
1032.00  1638.296  308.030    0.000  308.030      328.140  646.876    0.000  646.876        0.000 1083.142    0.000 1083.142
1033.00  1745.065  249.800    0.000  249.800      152.353 1096.801    0.000 1096.801        0.000 1271.639    0.000 1271.639
1034.00  1744.771  331.691    0.000  331.691      215.261 1003.164    0.000 1003.164        0.000 1324.923    0.000 1324.923
1035.00  1654.942  306.968    0.000  306.968      357.374  749.516    0.000  749.516        0.000 1205.794    0.000 1205.794
1036.00  1632.776  349.825    0.000  349.825      307.133  822.921    0.000  822.921        0.000 1139.138    0.000 1139.138
1037.00  1792.765  329.221    0.000  329.221      222.743  898.401    0.000  898.401        0.000 1180.053    0.000 1180.053
1038.00  1720.435  267.312    0.000  267.312      304.968  766.451    0.000  766.451        0.000 1214.236    0.000 1214.236
1039.00  1656.819  273.505    0.000  273.505      296.275  802.731    0.000  802.731        9.953 1392.882    0.000 1392.882
1040.00  1724.655  261.639    0.000  261.639      440.803  744.888    0.000  744.888       30.462 1185.683    0.000 1185.683
1041.00  1736.751  260.908    0.000  260.908      341.931  767.889    0.000  767.889        0.000 1071.681    0.000 1071.681
1042.00  1710.509  226.685    0.000  226.685      319.111  750.589    0.000  750.589        0.000  963.106    0.000  963.106
1043.00  1663.547  243.172    0.000  243.172      280.714  953.264    0.000  953.264        0.000 1145.574    0.000 1145.574
1044.00  1667.874  307.122    0.000  307.122      269.608  843.335    0.000  843.335        0.000  979.594    0.000  979.594
1045.00  1704.712  220.551    0.000  220.551      242.535  791.163    0.000  791.163        0.000 1054.289    0.000 1054.289
1046.00  1893.998  204.948    0.000  204.948      331.817  833.727    0.000  833.727        0.000 1292.149    0.000 1292.149
