# Supplementary material for: N-Glycans modulate tilting of HIV-1 envelope glycoprotein
Source: Nat Commun. 2026 Apr 15;17:5206. doi: 10.1038/s41467-026-71874-2 (PMC13254402; doi:10.1038/s41467-026-71874-2)
Supplement: Supplementary file 8 — Source Data [file 41467_2026_71874_MOESM8_ESM.zip › source_data/2_Supplementary_Figures/5_FigS9/source_data/V3/V3.B.3.txt]

#ASA ANALYSIS
#SIM_TIME  ASA1.4 TotOccl1.4 ShldMem1.4 ShldGly1.4   ASA7.2 TotOccl7.2 ShldMem7.2 ShldGly7.2   ASA18.6 TotOccl18.6 ShldMem18.6 ShldGly18.6

  0.00  1312.151  360.941    0.000  360.941       48.851 1121.194    0.000 1121.194        0.000 1238.361    0.000 1238.361
  1.00  1458.993  333.077    0.000  333.077      329.548  756.309    0.000  756.309       80.324 1046.952    0.000 1046.952
  2.00  1394.552  299.822    0.000  299.822      315.073  841.124    0.000  841.124      130.189  916.861    0.000  916.861
  3.00  1422.965  279.944    0.000  279.944      311.953  740.052    0.000  740.052       90.177  999.502    0.000  999.502
  4.00  1519.725  270.380    0.000  270.380      283.245  878.264    0.000  878.264       30.059  899.068    0.000  899.068
  5.00  1509.121  311.644    0.000  311.644      323.099  792.315    0.000  792.315      211.115 1100.433    0.000 1100.433
  6.00  1485.037  293.964    0.000  293.964      357.395  742.301    0.000  742.301      170.000  885.295    0.000  885.295
  7.00  1592.578  298.581    0.000  298.581      347.587  891.363    0.000  891.363      249.623 1036.296    0.000 1036.296
  8.00  1370.440  292.597    0.000  292.597      273.003  787.959    0.000  787.959      140.041 1008.949    0.000 1008.949
  9.00  1373.655  344.676    0.000  344.676      289.769  785.585    0.000  785.585      191.009  990.250    0.000  990.250
 10.00  1285.849  403.378    0.000  403.378      328.543  673.270    0.000  673.270      231.221  737.915    0.000  737.915
 11.00  1388.682  325.786    0.000  325.786      306.206  751.430    0.000  751.430      260.277  767.873    0.000  767.873
 12.00  1571.512  323.268    0.000  323.268      385.620  698.675    0.000  698.675      269.829  717.606    0.000  717.606
 13.00  1493.114  248.940    0.000  248.940      351.468  716.015    0.000  716.015      230.620  686.942    0.000  686.942
 14.00  1528.857  274.231    0.000  274.231      297.998  692.012    0.000  692.012      100.030  586.208    0.000  586.208
 15.00  1522.212  350.586    0.000  350.586      361.506  912.720    0.000  912.720      169.298  966.627    0.000  966.627
 16.00  1620.090  348.155    0.000  348.155      399.713  794.998    0.000  794.998      309.841  928.323    0.000  928.323
 17.00  1496.426  329.745    0.000  329.745      454.058  713.861    0.000  713.861      219.564  878.158    0.000  878.158
 18.00  1509.451  327.710    0.000  327.710      483.982  735.470    0.000  735.470      319.092  898.564    0.000  898.564
 19.00  1487.321  326.229    0.000  326.229      425.523  670.410    0.000  670.410      189.404  958.279    0.000  958.279
 20.00  1456.401  329.152    0.000  329.152      496.865  699.945    0.000  699.945      359.404  987.740    0.000  987.740
 21.00  1403.578  294.506    0.000  294.506      464.529  608.188    0.000  608.188      169.198  879.362    0.000  879.362
 22.00  1413.598  321.851    0.000  321.851      398.465  834.436    0.000  834.436      109.581 1029.661    0.000 1029.661
 23.00  1470.933  330.147    0.000  330.147      489.935  758.821    0.000  758.821      321.801 1049.766    0.000 1049.766
 24.00  1467.910  291.732    0.000  291.732      410.401  776.236    0.000  776.236      180.156  929.628    0.000  929.628
 25.00  1554.850  296.497    0.000  296.497      524.954  926.126    0.000  926.126      269.528 1542.875    0.000 1542.875
 26.00  1514.790  276.969    0.000  276.969      381.212  864.077    0.000  864.077      209.410  938.172    0.000  938.172
 27.00  1687.138  188.717    0.000  188.717      462.539  808.100    0.000  808.100      309.440 1119.033    0.000 1119.033
 28.00  1612.142  209.737    0.000  209.737      402.233  933.866    0.000  933.866      109.782 1548.412    0.000 1548.412
 29.00  1615.332  235.243    0.000  235.243      446.633  804.995    0.000  804.995      249.121 1456.120    0.000 1456.120
 30.00  1531.344  267.224    0.000  267.224      432.530  824.109    0.000  824.109      199.859 1295.770    0.000 1295.770
 31.00  1526.452  296.010    0.000  296.010      417.049  921.166    0.000  921.166      251.429 1581.686    0.000 1581.686
 32.00  1503.383  294.104    0.000  294.104      398.405  930.878    0.000  930.878      190.909 1433.697    0.000 1433.697
 33.00  1455.828  384.822    0.000  384.822      409.873  889.304    0.000  889.304      211.116 1523.574    0.000 1523.574
 34.00  1435.653  375.296    0.000  375.296      378.879  907.363    0.000  907.363      119.434 1782.747    0.000 1782.747
 35.00  1507.560  315.855    0.000  315.855      297.691 1089.678    0.000 1089.678       99.829 1551.324    0.000 1551.324
 36.00  1477.392  364.602    0.000  364.602      391.322  905.336    0.000  905.336      100.531 1484.265    0.000 1484.265
 37.00  1429.531  329.179    0.000  329.179      297.903  884.709    0.000  884.709       30.159 1481.245    0.000 1481.245
 38.00  1429.004  367.901    0.000  367.901      310.478  950.809    0.000  950.809       50.265 1270.930    0.000 1270.930
 39.00  1430.711  331.562    0.000  331.562      281.344  966.548    0.000  966.548       60.319 1227.909    0.000 1227.909
 40.00  1496.869  324.943    0.000  324.943      328.737 1017.471    0.000 1017.471       79.623 1497.338    0.000 1497.338
 41.00  1613.739  222.737    0.000  222.737      488.785  885.227    0.000  885.227       69.670 1809.690    0.000 1809.690
 42.00  1569.854  282.152    0.000  282.152      457.046  864.998    0.000  864.998      298.585 1321.305    0.000 1321.305
 43.00  1662.354  260.418    0.000  260.418      427.869  856.086    0.000  856.086      328.844 1270.031    0.000 1270.031
 44.00  1558.705  254.080    0.000  254.080      465.118  913.109    0.000  913.109      120.637 1453.802    0.000 1453.802
 45.00  1583.919  258.026    0.000  258.026      392.245  782.812    0.000  782.812       20.006 1248.513    0.000 1248.513
 46.00  1487.831  261.935    0.000  261.935      482.298  821.111    0.000  821.111       79.623 1623.102    0.000 1623.102
 47.00  1522.582  308.845    0.000  308.845      393.530  933.554    0.000  933.554       10.053 1690.859    0.000 1690.859
 48.00  1480.276  260.632    0.000  260.632      424.575  774.031    0.000  774.031        9.953 1713.880    0.000 1713.880
 49.00  1568.792  275.675    0.000  275.675      400.620  704.994    0.000  704.994      199.658 1177.839    0.000 1177.839
 50.00  1456.341  245.168    0.000  245.168      481.353  816.023    0.000  816.023      159.245 1315.073    0.000 1315.073
 51.00  1527.365  253.646    0.000  253.646      489.515  754.936    0.000  754.936      369.157 1258.070    0.000 1258.070
 52.00  1507.603  251.333    0.000  251.333      449.991  770.075    0.000  770.075      160.649 1449.889    0.000 1449.889
 53.00  1475.532  236.131    0.000  236.131      309.018  774.950    0.000  774.950      119.735 1278.175    0.000 1278.175
 54.00  1515.966  210.740    0.000  210.740      407.319  777.117    0.000  777.117      290.336 1027.949    0.000 1027.949
 55.00  1490.183  176.973    0.000  176.973      363.427  713.691    0.000  713.691      110.584 1211.115    0.000 1211.115
 56.00  1586.974  192.049    0.000  192.049      482.196  627.099    0.000  627.099      290.637 1015.480    0.000 1015.480
 57.00  1592.077  153.071    0.000  153.071      441.685  816.626    0.000  816.626      220.667 1458.929    0.000 1458.929
 58.00  1560.243  161.396    0.000  161.396      397.474  764.410    0.000  764.410      119.634 1168.295    0.000 1168.295
 59.00  1569.754  209.885    0.000  209.885      403.388  688.627    0.000  688.627       60.319 1147.686    0.000 1147.686
 60.00  1549.246  186.250    0.000  186.250      449.870  668.567    0.000  668.567      321.097 1219.468    0.000 1219.468
 61.00  1429.033  213.374    0.000  213.374      344.636  601.854    0.000  601.854        0.000  805.368    0.000  805.368
 62.00  1539.250  163.957    0.000  163.957      425.785  704.833    0.000  704.833      200.460 1135.519    0.000 1135.519
 63.00  1610.429  152.474    0.000  152.474      410.401  731.850    0.000  731.850      200.159  964.211    0.000  964.211
 64.00  1629.568  133.595    0.000  133.595      401.049  695.228    0.000  695.228       10.053 1159.437    0.000 1159.437
 65.00  1607.922  121.398    0.000  121.398      484.190  703.877    0.000  703.877      260.578 1138.634    0.000 1138.634
 66.00  1671.362  179.473    0.000  179.473      395.530  676.129    0.000  676.129      179.351 1028.052    0.000 1028.052
 67.00  1539.042  201.992    0.000  201.992      501.151  636.177    0.000  636.177      219.263 1238.467    0.000 1238.467
 68.00  1733.737  158.340    0.000  158.340      503.574  800.284    0.000  800.284      238.868 1481.754    0.000 1481.754
 69.00  1585.400  167.379    0.000  167.379      446.151  767.690    0.000  767.690       29.858 1328.441    0.000 1328.441
 70.00  1432.240  274.589    0.000  274.589      384.967  640.583    0.000  640.583       80.224  927.109    0.000  927.109
 71.00  1429.058  300.150    0.000  300.150      315.238  633.761    0.000  633.761       39.811  925.105    0.000  925.105
 72.00  1448.917  334.686    0.000  334.686      234.314  768.081    0.000  768.081        0.000  861.167    0.000  861.167
 73.00  1639.822  277.737    0.000  277.737      424.136  788.358    0.000  788.358      250.325 1270.132    0.000 1270.132
 74.00  1647.475  220.275    0.000  220.275      316.317  746.156    0.000  746.156       30.159 1088.765    0.000 1088.765
 75.00  1613.846  318.270    0.000  318.270      446.841  740.065    0.000  740.065      289.935 1148.489    0.000 1148.489
 76.00  1541.320  359.738    0.000  359.738      386.318  640.894    0.000  640.894       29.858 1076.811    0.000 1076.811
 77.00  1457.972  373.271    0.000  373.271      372.033  772.570    0.000  772.570      150.796 1190.806    0.000 1190.806
 78.00  1654.522  236.255    0.000  236.255      402.386  775.810    0.000  775.810      271.333 1318.379    0.000 1318.379
 79.00  1529.184  234.443    0.000  234.443      502.424  632.979    0.000  632.979      110.584 1332.053    0.000 1332.053
 80.00  1601.600  316.464    0.000  316.464      553.352  668.940    0.000  668.940      110.584 1291.233    0.000 1291.233
 81.00  1460.103  386.823    0.000  386.823      406.458  698.555    0.000  698.555      190.909 1128.978    0.000 1128.978
 82.00  1607.257  313.044    0.000  313.044      448.693  714.724    0.000  714.724       80.425 1560.661    0.000 1560.661
 83.00  1521.688  305.458    0.000  305.458      375.510  714.519    0.000  714.519       40.212 1089.877    0.000 1089.877
 84.00  1612.086  309.201    0.000  309.201      466.496  773.304    0.000  773.304      251.327 1151.697    0.000 1151.697
 85.00  1475.119  341.974    0.000  341.974      369.446  708.274    0.000  708.274      231.121 1017.787    0.000 1017.787
 86.00  1572.588  310.778    0.000  310.778      516.481  601.882    0.000  601.882      410.071 1077.604    0.000 1077.604
 87.00  1486.812  338.846    0.000  338.846      503.084  627.390    0.000  627.390      179.752 1186.884    0.000 1186.884
 88.00  1451.673  379.017    0.000  379.017      434.774  703.384    0.000  703.384      270.832 1017.694    0.000 1017.694
 89.00  1527.493  303.123    0.000  303.123      457.913  746.533    0.000  746.533      239.670 1239.869    0.000 1239.869
 90.00  1436.947  325.091    0.000  325.091      394.273  700.269    0.000  700.269      199.257  924.904    0.000  924.904
 91.00  1445.218  289.478    0.000  289.478      400.189  755.832    0.000  755.832      340.101  959.183    0.000  959.183
 92.00  1495.073  226.080    0.000  226.080      295.310  708.625    0.000  708.625      110.584  938.269    0.000  938.269
 93.00  1415.823  356.823    0.000  356.823      502.521  727.427    0.000  727.427      319.794 1250.023    0.000 1250.023
 94.00  1352.949  308.556    0.000  308.556      492.680  707.423    0.000  707.423      159.345 1189.308    0.000 1189.308
 95.00  1550.871  310.025    0.000  310.025      434.906  735.396    0.000  735.396      150.596  939.076    0.000  939.076
 96.00  1546.605  313.018    0.000  313.018      392.885  707.888    0.000  707.888      100.531  769.377    0.000  769.377
 97.00  1414.688  252.997    0.000  252.997      430.716  576.811    0.000  576.811       49.965  774.505    0.000  774.505
 98.00  1488.238  320.610    0.000  320.610      421.547  646.158    0.000  646.158       80.124  819.140    0.000  819.140
 99.00  1471.145  276.851    0.000  276.851      499.672  691.419    0.000  691.419      400.319  876.441    0.000  876.441
100.00  1478.318  267.725    0.000  267.725      395.911  633.575    0.000  633.575      210.614  734.288    0.000  734.288
101.00  1560.614  303.258    0.000  303.258      425.735  600.498    0.000  600.498      421.729  585.299    0.000  585.299
102.00  1563.381  291.739    0.000  291.739      385.230  625.572    0.000  625.572      201.062  725.239    0.000  725.239
103.00  1509.984  288.676    0.000  288.676      404.031  568.074    0.000  568.074      150.696  804.460    0.000  804.460
104.00  1540.564  302.830    0.000  302.830      452.574  605.343    0.000  605.343      220.968  695.381    0.000  695.381
105.00  1557.356  280.102    0.000  280.102      384.975  691.889    0.000  691.889      149.693  981.801    0.000  981.801
106.00  1487.242  304.358    0.000  304.358      350.138  623.023    0.000  623.023      149.292  944.005    0.000  944.005
107.00  1420.695  295.492    0.000  295.492      375.343  631.061    0.000  631.061      159.245  742.739    0.000  742.739
108.00  1406.172  293.128    0.000  293.128      506.371  546.768    0.000  546.768      189.104  750.476    0.000  750.476
109.00  1568.655  280.973    0.000  280.973      409.393  623.459    0.000  623.459      140.743  945.104    0.000  945.104
110.00  1637.432  319.107    0.000  319.107      513.835  670.972    0.000  670.972      301.895 1110.383    0.000 1110.383
111.00  1413.257  335.047    0.000  335.047      419.431  661.850    0.000  661.850      179.953  882.172    0.000  882.172
112.00  1522.107  318.287    0.000  318.287      501.513  709.054    0.000  709.054      190.608  901.876    0.000  901.876
113.00  1575.795  288.313    0.000  288.313      461.188  624.422    0.000  624.422       89.676  944.507    0.000  944.507
114.00  1382.290  346.044    0.000  346.044      376.199  627.993    0.000  627.993       19.906  943.396    0.000  943.396
115.00  1538.643  359.187    0.000  359.187      477.916  638.719    0.000  638.719      100.431  846.380    0.000  846.380
116.00  1498.388  345.772    0.000  345.772      512.149  640.751    0.000  640.751      441.434  843.568    0.000  843.568
117.00  1619.133  274.378    0.000  274.378      575.584  601.201    0.000  601.201      480.142  912.335    0.000  912.335
118.00  1544.298  319.486    0.000  319.486      468.897  673.566    0.000  673.566      239.369  872.625    0.000  872.625
119.00  1539.787  367.804    0.000  367.804      543.245  667.116    0.000  667.116      320.395  842.965    0.000  842.965
120.00  1529.104  313.183    0.000  313.183      565.670  591.766    0.000  591.766      301.895 1015.076    0.000 1015.076
121.00  1466.893  310.940    0.000  310.940      387.380  634.554    0.000  634.554      180.956  934.243    0.000  934.243
122.00  1637.196  317.221    0.000  317.221      523.470  753.632    0.000  753.632      311.646 1078.214    0.000 1078.214
123.00  1655.431  298.099    0.000  298.099      543.213  757.125    0.000  757.125      278.779  964.109    0.000  964.109
124.00  1694.284  315.869    0.000  315.869      541.034  633.825    0.000  633.825      390.567  803.355    0.000  803.355
125.00  1539.353  330.153    0.000  330.153      452.121  650.771    0.000  650.771      309.640  861.767    0.000  861.767
126.00  1607.978  317.562    0.000  317.562      536.990  693.736    0.000  693.736      279.180  960.292    0.000  960.292
127.00  1626.627  254.958    0.000  254.958      621.764  612.919    0.000  612.919      499.646  903.691    0.000  903.691
128.00  1509.100  264.640    0.000  264.640      509.961  668.339    0.000  668.339      369.758  983.816    0.000  983.816
129.00  1584.328  261.694    0.000  261.694      377.071  664.458    0.000  664.458      139.440  902.687    0.000  902.687
130.00  1524.567  317.666    0.000  317.666      449.573  658.016    0.000  658.016      159.245  831.510    0.000  831.510
131.00  1610.695  340.841    0.000  340.841      624.258  639.591    0.000  639.591      510.401  993.968    0.000  993.968
132.00  1537.211  352.699    0.000  352.699      546.659  730.128    0.000  730.128      380.313 1023.525    0.000 1023.525
133.00  1502.297  287.570    0.000  287.570      379.793  719.275    0.000  719.275      239.068  722.532    0.000  722.532
134.00  1582.097  348.071    0.000  348.071      552.833  630.596    0.000  630.596      531.009 1054.385    0.000 1054.385
135.00  1457.490  286.247    0.000  286.247      471.149  645.036    0.000  645.036      169.600 1157.231    0.000 1157.231
136.00  1717.186  217.952    0.000  217.952      558.757  673.613    0.000  673.613      450.283 1144.662    0.000 1144.662
137.00  1586.533  273.822    0.000  273.822      498.586  667.260    0.000  667.260      329.646 1032.569    0.000 1032.569
138.00  1594.759  258.172    0.000  258.172      502.436  609.502    0.000  609.502      330.348  702.422    0.000  702.422
139.00  1602.542  313.062    0.000  313.062      520.668  585.110    0.000  585.110      431.282  896.547    0.000  896.547
140.00  1597.138  280.643    0.000  280.643      482.468  698.118    0.000  698.118      349.151  811.399    0.000  811.399
141.00  1803.765  187.579    0.000  187.579      464.262  836.204    0.000  836.204      329.747 1214.231    0.000 1214.231
142.00  1665.450  241.667    0.000  241.667      455.612  721.291    0.000  721.291      329.145 1197.142    0.000 1197.142
143.00  1566.890  222.969    0.000  222.969      424.496  781.480    0.000  781.480      279.180  998.190    0.000  998.190
144.00  1600.640  151.141    0.000  151.141      418.398  765.221    0.000  765.221      329.145 1104.250    0.000 1104.250
145.00  1636.219  189.726    0.000  189.726      479.310  619.405    0.000  619.405      398.915  741.730    0.000  741.730
146.00  1646.456  221.491    0.000  221.491      438.138  744.859    0.000  744.859      271.033 1388.956    0.000 1388.956
147.00  1734.313  155.154    0.000  155.154      496.258  678.873    0.000  678.873      288.832 1013.566    0.000 1013.566
148.00  1599.131  278.029    0.000  278.029      462.960  755.261    0.000  755.261      269.528 1246.498    0.000 1246.498
149.00  1466.513  298.799    0.000  298.799      458.953  759.076    0.000  759.076      209.009 1114.304    0.000 1114.304
150.00  1711.036  177.757    0.000  177.757      526.423  760.150    0.000  760.150      299.788 1367.241    0.000 1367.241
151.00  1601.753  205.937    0.000  205.937      430.927  647.535    0.000  647.535      310.342 1267.512    0.000 1267.512
152.00  1561.241  192.586    0.000  192.586      436.845  741.567    0.000  741.567      229.918  975.666    0.000  975.666
153.00  1595.389  216.413    0.000  216.413      379.352  762.366    0.000  762.366      109.882 1199.050    0.000 1199.050
154.00  1527.398  219.479    0.000  219.479      379.992  684.714    0.000  684.714      170.903 1074.392    0.000 1074.392
155.00  1633.850  212.378    0.000  212.378      417.404  764.088    0.000  764.088      219.764 1323.307    0.000 1323.307
156.00  1555.316  250.370    0.000  250.370      388.950  777.447    0.000  777.447      159.345 1085.554    0.000 1085.554
157.00  1625.437  188.861    0.000  188.861      413.892  758.083    0.000  758.083      219.865 1188.695    0.000 1188.695
158.00  1727.649  107.904    0.000  107.904      494.225  699.271    0.000  699.271      239.168 1077.607    0.000 1077.607
159.00  1605.832  173.977    0.000  173.977      457.616  740.527    0.000  740.527      199.558 1086.356    0.000 1086.356
160.00  1637.883  184.543    0.000  184.543      388.646  719.991    0.000  719.991       69.770 1088.367    0.000 1088.367
161.00  1643.157  224.817    0.000  224.817      353.887  878.986    0.000  878.986      169.198 1166.174    0.000 1166.174
162.00  1736.085  149.542    0.000  149.542      407.587  865.336    0.000  865.336      199.056 1347.746    0.000 1347.746
163.00  1639.306  239.509    0.000  239.509      387.089  809.259    0.000  809.259       79.923 1510.200    0.000 1510.200
164.00  1655.647  210.929    0.000  210.929      430.239  774.976    0.000  774.976      209.511 1023.420    0.000 1023.420
165.00  1548.464  259.406    0.000  259.406      499.293  780.626    0.000  780.626      348.449 1023.823    0.000 1023.823
166.00  1607.086  236.966    0.000  236.966      433.958  817.112    0.000  817.112      249.322 1105.554    0.000 1105.554
167.00  1540.185  236.914    0.000  236.914      422.682  817.353    0.000  817.353      249.322  960.390    0.000  960.390
168.00  1668.047  208.140    0.000  208.140      425.769  732.697    0.000  732.697      150.796 1086.453    0.000 1086.453
169.00  1641.672  188.164    0.000  188.164      388.266  784.000    0.000  784.000      189.104  832.210    0.000  832.210
170.00  1481.517  270.194    0.000  270.194      365.732  776.875    0.000  776.875      189.805 1035.182    0.000 1035.182
171.00  1548.279  155.776    0.000  155.776      318.917  740.438    0.000  740.438       89.575 1007.137    0.000 1007.137
172.00  1591.589  168.177    0.000  168.177      356.271  764.772    0.000  764.772      129.387  977.881    0.000  977.881
173.00  1635.417  113.851    0.000  113.851      323.063  669.362    0.000  669.362      129.988  835.523    0.000  835.523
174.00  1541.124  143.738    0.000  143.738      366.727  680.158    0.000  680.158      249.723 1009.748    0.000 1009.748
175.00  1613.719  148.996    0.000  148.996      417.965  723.525    0.000  723.525      179.151 1026.641    0.000 1026.641
176.00  1476.047  162.845    0.000  162.845      345.729  684.317    0.000  684.317      109.481  735.704    0.000  735.704
177.00  1385.793  210.059    0.000  210.059      281.567  729.285    0.000  729.285        9.953  899.468    0.000  899.468
178.00  1524.698  184.556    0.000  184.556      380.228  698.681    0.000  698.681      179.151  848.200    0.000  848.200
179.00  1563.642  180.922    0.000  180.922      367.298  750.167    0.000  750.167      149.292  858.653    0.000  858.653
180.00  1389.482  169.785    0.000  169.785      372.660  624.791    0.000  624.791       89.575  923.899    0.000  923.899
181.00  1427.593  165.977    0.000  165.977      397.777  681.248    0.000  681.248       79.623  916.660    0.000  916.660
182.00  1476.571  172.295    0.000  172.295      375.728  763.915    0.000  763.915       29.858 1057.508    0.000 1057.508
183.00  1538.458   89.265    0.000   89.265      369.848  712.338    0.000  712.338       79.723 1017.395    0.000 1017.395
184.00  1549.531   79.278    0.000   79.278      290.742  711.953    0.000  711.953       29.858  926.616    0.000  926.616
185.00  1530.750   79.912    0.000   79.912      373.914  704.467    0.000  704.467       99.528  877.050    0.000  877.050
186.00  1557.686  116.876    0.000  116.876      406.383  684.451    0.000  684.451       39.811  906.507    0.000  906.507
187.00  1567.930  127.245    0.000  127.245      295.781  744.623    0.000  744.623       40.212  889.412    0.000  889.412
188.00  1533.582  132.020    0.000  132.020      350.513  721.285    0.000  721.285       10.053  758.216    0.000  758.216
189.00  1482.234  151.856    0.000  151.856      262.078  789.023    0.000  789.023       19.906  949.738    0.000  949.738
190.00  1382.263  270.417    0.000  270.417      331.318  834.977    0.000  834.977      169.800  980.597    0.000  980.597
191.00  1507.615  210.795    0.000  210.795      351.382  794.457    0.000  794.457       59.817 1088.164    0.000 1088.164
192.00  1521.188  164.272    0.000  164.272      309.583  828.670    0.000  828.670       39.811  756.408    0.000  756.408
193.00  1419.260  246.456    0.000  246.456      249.734  866.884    0.000  866.884       10.053  980.190    0.000  980.190
194.00  1442.179  183.666    0.000  183.666      264.996  828.100    0.000  828.100        0.000 1069.559    0.000 1069.559
195.00  1512.290  198.715    0.000  198.715      401.907  725.612    0.000  725.612      100.531  971.346    0.000  971.346
196.00  1529.459  233.155    0.000  233.155      341.342  769.133    0.000  769.133      120.637  969.532    0.000  969.532
197.00  1390.873  279.725    0.000  279.725      216.449  800.520    0.000  800.520       80.425  950.534    0.000  950.534
198.00  1484.004  269.594    0.000  269.594      187.754  696.529    0.000  696.529        0.000  679.604    0.000  679.604
199.00  1450.903  222.396    0.000  222.396      274.474  751.977    0.000  751.977       80.425  647.531    0.000  647.531
200.00  1485.081  255.002    0.000  255.002      311.524  722.804    0.000  722.804       10.053  809.289    0.000  809.289
201.00  1455.726  267.002    0.000  267.002      289.863  732.564    0.000  732.564       40.212  677.690    0.000  677.690
202.00  1506.518  264.553    0.000  264.553      320.934  803.728    0.000  803.728       70.372  729.165    0.000  729.165
203.00  1513.554  214.077    0.000  214.077      331.956  695.945    0.000  695.945       50.265  616.968    0.000  616.968
204.00  1411.791  221.807    0.000  221.807      343.503  738.573    0.000  738.573       30.159  738.411    0.000  738.411
205.00  1418.818  248.582    0.000  248.582      347.311  807.948    0.000  807.948       50.265  949.224    0.000  949.224
206.00  1444.740  223.722    0.000  223.722      251.245  771.942    0.000  771.942       40.212  817.728    0.000  817.728
207.00  1421.716  274.549    0.000  274.549      211.995  800.468    0.000  800.468        0.000  827.277    0.000  827.277
208.00  1387.271  271.712    0.000  271.712      298.150  707.446    0.000  707.446       40.212  898.959    0.000  898.959
209.00  1453.573  228.710    0.000  228.710      307.488  745.410    0.000  745.410       10.053  859.150    0.000  859.150
210.00  1484.202  171.754    0.000  171.754      135.575  632.359    0.000  632.359        0.000  454.909    0.000  454.909
211.00  1399.621  274.695    0.000  274.695      262.100  667.594    0.000  667.594       20.106  707.950    0.000  707.950
212.00  1502.070  283.776    0.000  283.776      213.378  847.222    0.000  847.222       50.265  799.336    0.000  799.336
213.00  1385.683  242.648    0.000  242.648      215.068  795.860    0.000  795.860       20.106  778.725    0.000  778.725
214.00  1450.651  270.788    0.000  270.788      189.871  841.297    0.000  841.297        0.000  466.071    0.000  466.071
215.00  1518.372  236.071    0.000  236.071      314.983  796.046    0.000  796.046        0.000  688.250    0.000  688.250
216.00  1448.821  254.034    0.000  254.034      296.510  814.666    0.000  814.666       40.212  787.770    0.000  787.770
217.00  1391.938  272.587    0.000  272.587      228.784  823.962    0.000  823.962        0.000  748.569    0.000  748.569
218.00  1453.215  231.915    0.000  231.915      244.952  780.987    0.000  780.987        0.000  757.513    0.000  757.513
219.00  1418.387  266.547    0.000  266.547      299.160  750.264    0.000  750.264       10.053  445.161    0.000  445.161
220.00  1476.987  248.355    0.000  248.355      293.185  724.961    0.000  724.961        0.000  505.981    0.000  505.981
221.00  1409.412  242.400    0.000  242.400      293.923  695.480    0.000  695.480        0.000  555.746    0.000  555.746
222.00  1362.258  254.959    0.000  254.959      220.254  809.289    0.000  809.289       30.159  715.889    0.000  715.889
223.00  1437.327  176.472    0.000  176.472      218.134  774.785    0.000  774.785       80.425  656.676    0.000  656.676
224.00  1406.382  241.204    0.000  241.204      165.913  816.199    0.000  816.199        0.000  737.706    0.000  737.706
225.00  1421.099  255.676    0.000  255.676      254.788  821.161    0.000  821.161       20.106  789.382    0.000  789.382
226.00  1452.475  309.482    0.000  309.482      316.564  687.553    0.000  687.553      100.531  696.486    0.000  696.486
227.00  1508.123  261.522    0.000  261.522      245.974  648.522    0.000  648.522        0.000  574.041    0.000  574.041
228.00  1530.233  191.105    0.000  191.105      314.107  732.702    0.000  732.702       80.425  849.500    0.000  849.500
229.00  1602.423  172.252    0.000  172.252      279.390  645.798    0.000  645.798       20.106  625.614    0.000  625.614
230.00  1510.877  212.717    0.000  212.717      306.201  587.694    0.000  587.694       20.106  463.955    0.000  463.955
231.00  1556.903  107.318    0.000  107.318      206.503  785.555    0.000  785.555        0.000  695.183    0.000  695.183
232.00  1524.329  190.310    0.000  190.310      211.265  750.166    0.000  750.166       80.425  910.627    0.000  910.627
233.00  1556.333  198.472    0.000  198.472      362.484  679.544    0.000  679.544      180.956  960.793    0.000  960.793
234.00  1405.372  176.762    0.000  176.762      266.218  641.576    0.000  641.576       50.265  593.846    0.000  593.846
235.00  1435.387  178.860    0.000  178.860      233.355  577.940    0.000  577.940        0.000  361.818    0.000  361.818
236.00  1386.924  225.300    0.000  225.300      283.414  536.340    0.000  536.340       20.106  453.902    0.000  453.902
237.00  1472.195  217.682    0.000  217.682      261.663  625.984    0.000  625.984       20.106  402.325    0.000  402.325
238.00  1517.668  206.391    0.000  206.391      381.624  647.052    0.000  647.052      110.584  586.305    0.000  586.305
239.00  1435.727  219.597    0.000  219.597      364.469  696.611    0.000  696.611       20.106  633.154    0.000  633.154
240.00  1483.333  141.690    0.000  141.690      322.666  630.326    0.000  630.326       50.265  563.485    0.000  563.485
241.00  1603.063  138.939    0.000  138.939      334.476  706.351    0.000  706.351       40.212  616.871    0.000  616.871
242.00  1507.091  217.944    0.000  217.944      265.176  667.694    0.000  667.694       30.159  629.137    0.000  629.137
243.00  1398.110  306.286    0.000  306.286      212.428  769.126    0.000  769.126       10.053  535.233    0.000  535.233
244.00  1307.381  334.643    0.000  334.643      225.006  674.567    0.000  674.567       10.053  454.103    0.000  454.103
245.00  1392.282  292.457    0.000  292.457      311.298  615.609    0.000  615.609       60.319  403.636    0.000  403.636
246.00  1448.433  260.061    0.000  260.061      270.529  690.267    0.000  690.267        0.000  604.798    0.000  604.798
247.00  1413.783  232.009    0.000  232.009      309.433  637.758    0.000  637.758        0.000  616.162    0.000  616.162
248.00  1539.593  236.626    0.000  236.626      309.566  645.820    0.000  645.820       10.053  637.477    0.000  637.477
249.00  1445.863  288.453    0.000  288.453      294.397  669.595    0.000  669.595        0.000  695.688    0.000  695.688
250.00  1516.798  199.752    0.000  199.752      347.958  604.311    0.000  604.311        0.000  724.741    0.000  724.741
251.00  1480.036  219.911    0.000  219.911      289.638  581.018    0.000  581.018       60.319  728.258    0.000  728.258
252.00  1446.256  219.553    0.000  219.553      353.747  523.343    0.000  523.343        0.000  685.932    0.000  685.932
253.00  1507.284  286.524    0.000  286.524      269.496  732.750    0.000  732.750        0.000  788.476    0.000  788.476
254.00  1464.936  239.894    0.000  239.894      316.394  560.650    0.000  560.650       40.212  705.436    0.000  705.436
255.00  1412.485  279.032    0.000  279.032      271.996  563.504    0.000  563.504        0.000  475.015    0.000  475.015
256.00  1562.077  155.747    0.000  155.747      331.870  502.592    0.000  502.592       40.212  493.109    0.000  493.109
257.00  1479.251  201.854    0.000  201.854      338.099  478.896    0.000  478.896      110.584  292.550    0.000  292.550
258.00  1516.470  226.304    0.000  226.304      394.686  513.093    0.000  513.093      191.009  432.488    0.000  432.488
259.00  1543.887  177.182    0.000  177.182      325.347  499.858    0.000  499.858      211.115  291.243    0.000  291.243
260.00  1537.234  205.335    0.000  205.335      317.432  553.383    0.000  553.383      160.850  372.573    0.000  372.573
261.00  1530.459  238.114    0.000  238.114      409.170  444.658    0.000  444.658      120.637  291.846    0.000  291.846
262.00  1483.616  210.993    0.000  210.993      350.432  516.767    0.000  516.767      110.283  372.172    0.000  372.172
263.00  1403.313  255.992    0.000  255.992      378.731  424.415    0.000  424.415      150.796  362.919    0.000  362.919
264.00  1451.191  256.182    0.000  256.182      333.337  483.048    0.000  483.048      211.115  351.963    0.000  351.963
265.00  1500.331  152.575    0.000  152.575      345.751  532.500    0.000  532.500      110.584  343.117    0.000  343.117
266.00  1402.997  204.509    0.000  204.509      290.024  536.226    0.000  536.226       80.425  461.646    0.000  461.646
267.00  1455.841  210.693    0.000  210.693      300.748  587.705    0.000  587.705      130.690  272.744    0.000  272.744
268.00  1391.760  220.599    0.000  220.599      238.461  494.018    0.000  494.018        0.000  151.704    0.000  151.704
269.00  1537.146  231.068    0.000  231.068      392.137  492.596    0.000  492.596      110.584  221.975    0.000  221.975
270.00  1624.861  176.108    0.000  176.108      360.892  675.296    0.000  675.296       90.277  683.424    0.000  683.424
271.00  1608.153  165.822    0.000  165.822      370.097  634.133    0.000  634.133      110.083  512.415    0.000  512.415
272.00  1570.077  214.029    0.000  214.029      393.959  651.908    0.000  651.908      100.531  795.010    0.000  795.010
273.00  1500.239  200.485    0.000  200.485      339.229  557.098    0.000  557.098       29.858  511.609    0.000  511.609
274.00  1412.283  189.548    0.000  189.548      307.588  650.316    0.000  650.316       80.224  705.341    0.000  705.341
275.00  1399.172  151.844    0.000  151.844      229.901  614.515    0.000  614.515       50.165  375.391    0.000  375.391
276.00  1472.267  158.567    0.000  158.567      251.942  583.982    0.000  583.982       30.159  343.721    0.000  343.721
277.00  1497.685  112.570    0.000  112.570      323.489  620.180    0.000  620.180      100.531  586.206    0.000  586.206
278.00  1388.142  120.047    0.000  120.047      300.988  441.624    0.000  441.624      139.339  584.502    0.000  584.502
279.00  1611.976  156.640    0.000  156.640      349.308  612.082    0.000  612.082      119.434  706.345    0.000  706.345
280.00  1681.812  193.155    0.000  193.155      336.463  743.495    0.000  743.495      220.667  683.921    0.000  683.921
281.00  1494.921  207.645    0.000  207.645      236.127  701.663    0.000  701.663        0.000  663.819    0.000  663.819
282.00  1496.933  129.214    0.000  129.214      225.142  799.847    0.000  799.847        0.000  816.527    0.000  816.527
283.00  1500.265  151.023    0.000  151.023      170.981  766.763    0.000  766.763        0.000  733.085    0.000  733.085
284.00  1428.284  219.100    0.000  219.100      340.262  718.176    0.000  718.176       30.159  957.673    0.000  957.673
285.00  1447.931  186.112    0.000  186.112      354.785  612.384    0.000  612.384       50.265  844.878    0.000  844.878
286.00  1373.645  346.080    0.000  346.080      339.191  614.389    0.000  614.389       39.811  745.053    0.000  745.053
287.00  1414.974  231.157    0.000  231.157      323.767  694.667    0.000  694.667       29.858  742.841    0.000  742.841
288.00  1437.862  226.938    0.000  226.938      309.623  643.834    0.000  643.834       99.729  937.876    0.000  937.876
289.00  1376.330  284.928    0.000  284.928      356.839  650.914    0.000  650.914       29.858  816.835    0.000  816.835
290.00  1530.337  243.737    0.000  243.737      386.055  618.646    0.000  618.646      109.982  533.026    0.000  533.026
291.00  1456.920  309.018    0.000  309.018      383.770  684.887    0.000  684.887       69.770  847.696    0.000  847.696
292.00  1491.995  237.396    0.000  237.396      334.567  754.501    0.000  754.501       89.575  896.355    0.000  896.355
293.00  1386.091  240.735    0.000  240.735      306.286  719.723    0.000  719.723        9.953  735.997    0.000  735.997
294.00  1513.426  275.252    0.000  275.252      310.005  680.075    0.000  680.075       40.212  806.774    0.000  806.774
295.00  1574.189  297.836    0.000  297.836      450.389  715.703    0.000  715.703      179.452  978.583    0.000  978.583
296.00  1537.394  275.771    0.000  275.771      454.355  605.563    0.000  605.563      130.690  838.141    0.000  838.141
297.00  1597.003  280.855    0.000  280.855      382.168  775.778    0.000  775.778      120.637 1002.620    0.000 1002.620
298.00  1459.439  338.772    0.000  338.772      451.559  703.896    0.000  703.896      179.351  998.285    0.000  998.285
299.00  1557.399  322.784    0.000  322.784      452.842  666.978    0.000  666.978       70.372 1090.476    0.000 1090.476
300.00  1586.143  303.064    0.000  303.064      450.118  790.280    0.000  790.280      270.331 1006.736    0.000 1006.736
301.00  1615.890  328.589    0.000  328.589      469.039  620.724    0.000  620.724      261.381  714.884    0.000  714.884
302.00  1432.421  356.108    0.000  356.108      475.624  780.027    0.000  780.027      291.440 1078.513    0.000 1078.513
303.00  1433.912  368.086    0.000  368.086      476.579  744.254    0.000  744.254      110.083  978.084    0.000  978.084
304.00  1565.489  300.630    0.000  300.630      462.078  806.796    0.000  806.796      301.593 1057.198    0.000 1057.198
305.00  1607.982  243.312    0.000  243.312      396.821  787.939    0.000  787.939      150.395 1114.805    0.000 1114.805
306.00  1603.779  245.345    0.000  245.345      407.412  763.262    0.000  763.262       89.876 1067.052    0.000 1067.052
307.00  1558.564  304.995    0.000  304.995      353.494  806.883    0.000  806.883      191.009  989.449    0.000  989.449
308.00  1681.010  182.900    0.000  182.900      377.282  827.458    0.000  827.458       19.906 1087.060    0.000 1087.060
309.00  1537.345  249.399    0.000  249.399      391.908  741.607    0.000  741.607      149.292  874.840    0.000  874.840
310.00  1581.652  215.659    0.000  215.659      352.863  743.373    0.000  743.373       19.906 1005.630    0.000 1005.630
311.00  1644.683  232.688    0.000  232.688      341.827  754.797    0.000  754.797       70.372  835.830    0.000  835.830
312.00  1444.967  231.829    0.000  231.829      319.349  811.360    0.000  811.360       49.864  998.988    0.000  998.988
313.00  1598.202  212.212    0.000  212.212      353.417  772.308    0.000  772.308       90.077  867.497    0.000  867.497
314.00  1556.039  244.852    0.000  244.852      370.229  794.807    0.000  794.807      129.888  937.966    0.000  937.966
315.00  1594.927  268.640    0.000  268.640      398.690  802.476    0.000  802.476      228.915  845.582    0.000  845.582
316.00  1468.146  237.349    0.000  237.349      377.973  808.348    0.000  808.348      179.452 1107.967    0.000 1107.967
317.00  1518.154  267.397    0.000  267.397      343.478  865.888    0.000  865.888       59.717 1029.351    0.000 1029.351
318.00  1505.149  241.334    0.000  241.334      345.896  833.136    0.000  833.136      109.481 1017.992    0.000 1017.992
319.00  1503.175  264.352    0.000  264.352      364.618  878.861    0.000  878.861      189.304 1105.757    0.000 1105.757
320.00  1528.662  222.105    0.000  222.105      451.640  834.936    0.000  834.936      209.511 1128.978    0.000 1128.978
321.00  1560.566  263.411    0.000  263.411      440.956  818.108    0.000  818.108      209.811 1018.491    0.000 1018.491
322.00  1412.312  259.490    0.000  259.490      403.785  834.411    0.000  834.411      200.159 1210.509    0.000 1210.509
323.00  1563.691  270.980    0.000  270.980      456.384  936.319    0.000  936.319      240.071 1382.522    0.000 1382.522
324.00  1601.182  299.285    0.000  299.285      445.678  960.352    0.000  960.352      169.599 1432.990    0.000 1432.990
325.00  1573.641  264.394    0.000  264.394      415.542  848.171    0.000  848.171      180.555 1010.555    0.000 1010.555
326.00  1416.498  282.884    0.000  282.884      444.891  710.531    0.000  710.531      149.794 1067.555    0.000 1067.555
327.00  1476.300  287.793    0.000  287.793      312.783  875.455    0.000  875.455        9.953 1146.777    0.000 1146.777
328.00  1438.247  296.024    0.000  296.024      460.147  714.971    0.000  714.971      110.584  897.653    0.000  897.653
329.00  1427.897  345.253    0.000  345.253      332.880  874.723    0.000  874.723       60.319  978.282    0.000  978.282
330.00  1434.987  373.227    0.000  373.227      349.903  752.374    0.000  752.374      110.584  877.749    0.000  877.749
331.00  1472.862  291.483    0.000  291.483      346.850  781.644    0.000  781.644       69.670  804.968    0.000  804.968
332.00  1499.099  300.314    0.000  300.314      411.356  696.766    0.000  696.766       59.717  877.648    0.000  877.648
333.00  1544.723  280.408    0.000  280.408      384.633  759.308    0.000  759.308       29.858  956.875    0.000  956.875
334.00  1497.820  295.118    0.000  295.118      402.269  772.812    0.000  772.812      179.552 1067.154    0.000 1067.154
335.00  1602.198  256.728    0.000  256.728      415.362  795.085    0.000  795.085      179.652  906.103    0.000  906.103
336.00  1508.578  269.415    0.000  269.415      372.178  676.937    0.000  676.937      169.800  635.067    0.000  635.067
337.00  1651.226  260.513    0.000  260.513      374.981  809.710    0.000  809.710      170.903 1028.452    0.000 1028.452
338.00  1744.966  238.178    0.000  238.178      474.336  813.769    0.000  813.769      230.118 1125.167    0.000 1125.167
339.00  1689.972  271.315    0.000  271.315      403.314  814.055    0.000  814.055      139.842 1192.521    0.000 1192.521
340.00  1621.390  213.965    0.000  213.965      405.852  826.593    0.000  826.593       80.224 1052.480    0.000 1052.480
341.00  1657.231  228.062    0.000  228.062      429.069  825.767    0.000  825.767      200.861 1047.950    0.000 1047.950
342.00  1714.608  260.397    0.000  260.397      404.730  811.376    0.000  811.376       69.770 1397.304    0.000 1397.304
343.00  1701.245  270.217    0.000  270.217      448.523  898.057    0.000  898.057      189.505 1319.194    0.000 1319.194
344.00  1562.559  262.096    0.000  262.096      458.722  833.302    0.000  833.302      190.106 1006.733    0.000 1006.733
345.00  1683.772  272.475    0.000  272.475      440.186  812.762    0.000  812.762      149.292 1179.250    0.000 1179.250
346.00  1723.351  334.902    0.000  334.902      415.276  867.186    0.000  867.186      180.053 1255.853    0.000 1255.853
347.00  1607.150  335.937    0.000  335.937      396.552  837.392    0.000  837.392      100.431  907.304    0.000  907.304
348.00  1555.558  381.892    0.000  381.892      315.063  814.094    0.000  814.094       69.670  774.504    0.000  774.504
349.00  1660.357  345.422    0.000  345.422      356.312  820.351    0.000  820.351       99.528 1004.818    0.000 1004.818
350.00  1549.630  330.490    0.000  330.490      360.066  857.751    0.000  857.751      160.248 1266.102    0.000 1266.102
351.00  1674.734  389.475    0.000  389.475      414.493  816.423    0.000  816.423      201.566 1186.782    0.000 1186.782
352.00  1634.433  362.697    0.000  362.697      403.554  888.495    0.000  888.495      140.142 1127.372    0.000 1127.372
353.00  1579.776  347.746    0.000  347.746      408.822  872.413    0.000  872.413        0.000 1194.220    0.000 1194.220
354.00  1513.969  357.815    0.000  357.815      428.216  754.387    0.000  754.387       79.824  963.000    0.000  963.000
355.00  1708.319  336.551    0.000  336.551      437.897  822.478    0.000  822.478      189.104  922.786    0.000  922.786
356.00  1630.852  339.895    0.000  339.895      393.097  784.391    0.000  784.391      159.746  934.448    0.000  934.448
357.00  1581.826  336.866    0.000  336.866      392.194  788.544    0.000  788.544       80.425  877.245    0.000  877.245
358.00  1497.924  383.476    0.000  383.476      423.016  856.675    0.000  856.675      179.652 1046.436    0.000 1046.436
359.00  1494.169  382.074    0.000  382.074      259.467  872.066    0.000  872.066       30.159  715.788    0.000  715.788
360.00  1588.869  369.783    0.000  369.783      392.442  845.220    0.000  845.220      220.968  932.445    0.000  932.445
361.00  1658.254  398.518    0.000  398.518      461.485  875.219    0.000  875.219      350.755  887.801    0.000  887.801
362.00  1636.548  358.378    0.000  358.378      441.633  880.732    0.000  880.732      240.973  748.468    0.000  748.468
363.00  1666.458  353.782    0.000  353.782      378.177  947.321    0.000  947.321      140.743  838.340    0.000  838.340
364.00  1732.295  324.457    0.000  324.457      409.648  831.453    0.000  831.453      201.062  788.881    0.000  788.881
365.00  1650.041  278.968    0.000  278.968      425.462  821.369    0.000  821.369      221.168  896.244    0.000  896.244
366.00  1684.022  300.360    0.000  300.360      411.308  803.867    0.000  803.867      109.682  869.310    0.000  869.310
367.00  1693.949  204.752    0.000  204.752      351.774  669.403    0.000  669.403      119.835  684.323    0.000  684.323
368.00  1622.355  275.673    0.000  275.673      388.395  802.428    0.000  802.428       40.112  997.384    0.000  997.384
369.00  1529.408  338.450    0.000  338.450      336.466  726.780    0.000  726.780       50.065  704.932    0.000  704.932
370.00  1592.513  315.923    0.000  315.923      378.789  702.569    0.000  702.569      139.640  663.516    0.000  663.516
371.00  1621.421  232.131    0.000  232.131      390.864  679.049    0.000  679.049      179.251  645.218    0.000  645.218
372.00  1703.803  220.853    0.000  220.853      325.266  800.391    0.000  800.391      110.584  816.823    0.000  816.823
373.00  1711.580  242.584    0.000  242.584      345.762  811.175    0.000  811.175      100.130 1088.668    0.000 1088.668
374.00  1556.637  289.975    0.000  289.975      336.985  730.324    0.000  730.324      200.059  852.516    0.000  852.516
375.00  1586.551  358.250    0.000  358.250      370.536  940.171    0.000  940.171      160.749 1163.563    0.000 1163.563
376.00  1607.278  304.574    0.000  304.574      415.377  845.921    0.000  845.921      189.104  984.419    0.000  984.419
377.00  1637.047  278.596    0.000  278.596      404.691  778.095    0.000  778.095      179.151  794.812    0.000  794.812
378.00  1662.710  232.300    0.000  232.300      337.327  770.601    0.000  770.601      201.062  645.518    0.000  645.518
379.00  1752.303  273.691    0.000  273.691      380.209  863.083    0.000  863.083      180.855  725.945    0.000  725.945
380.00  1623.858  287.803    0.000  287.803      304.683  838.094    0.000  838.094      120.637  828.487    0.000  828.487
381.00  1585.588  275.118    0.000  275.118      245.249  938.354    0.000  938.354       80.425  948.829    0.000  948.829
382.00  1644.209  213.482    0.000  213.482      342.685  834.605    0.000  834.605      130.690  756.305    0.000  756.305
383.00  1607.609  196.688    0.000  196.688      234.787  816.654    0.000  816.654       50.265  678.597    0.000  678.597
384.00  1585.487  320.869    0.000  320.869      256.013  825.475    0.000  825.475       20.106  737.404    0.000  737.404
385.00  1586.057  205.502    0.000  205.502      288.047  720.606    0.000  720.606      100.330  604.805    0.000  604.805
386.00  1612.052  216.265    0.000  216.265      333.869  792.803    0.000  792.803      210.313  574.644    0.000  574.644
387.00  1587.475  240.020    0.000  240.020      253.670  735.512    0.000  735.512      130.690  485.471    0.000  485.471
388.00  1543.221  270.424    0.000  270.424      274.213  881.809    0.000  881.809      240.372  736.401    0.000  736.401
389.00  1499.450  207.476    0.000  207.476      199.504  692.285    0.000  692.285       60.319  595.050    0.000  595.050
390.00  1620.313  190.427    0.000  190.427      334.392  734.208    0.000  734.208       20.006  924.396    0.000  924.396
391.00  1874.795  213.669    0.000  213.669      388.209  801.573    0.000  801.573      239.870  858.046    0.000  858.046
392.00  1682.982  267.454    0.000  267.454      357.383  849.300    0.000  849.300      110.584  897.556    0.000  897.556
393.00  1527.746  384.859    0.000  384.859      347.062  841.645    0.000  841.645        0.000  868.603    0.000  868.603
394.00  1482.936  314.214    0.000  314.214      229.127  859.808    0.000  859.808       19.906  892.125    0.000  892.125
395.00  1571.781  239.180    0.000  239.180      327.789  760.149    0.000  760.149      109.782  583.592    0.000  583.592
396.00  1590.138  270.037    0.000  270.037      352.806  770.438    0.000  770.438      299.888  793.605    0.000  793.605
397.00  1667.191  236.215    0.000  236.215      388.772  877.650    0.000  877.650      140.142  984.309    0.000  984.309
398.00  1483.162  335.353    0.000  335.353      303.907  757.812    0.000  757.812       10.053  824.366    0.000  824.366
399.00  1545.661  318.883    0.000  318.883      305.476  855.560    0.000  855.560       19.906  962.703    0.000  962.703
400.00  1565.948  237.216    0.000  237.216      318.644  850.114    0.000  850.114       30.059 1104.145    0.000 1104.145
401.00  1581.677  146.990    0.000  146.990      371.391  761.140    0.000  761.140       40.112 1152.302    0.000 1152.302
402.00  1678.339  207.236    0.000  207.236      357.928  852.018    0.000  852.018       39.811 1016.087    0.000 1016.087
403.00  1680.736  185.541    0.000  185.541      366.294  859.338    0.000  859.338       50.265 1174.220    0.000 1174.220
404.00  1691.460  193.379    0.000  193.379      361.424  838.620    0.000  838.620       59.717 1015.278    0.000 1015.278
405.00  1617.977  204.547    0.000  204.547      342.899  850.029    0.000  850.029      120.637 1024.625    0.000 1024.625
406.00  1591.665  205.456    0.000  205.456      364.063  767.981    0.000  767.981       69.670 1035.088    0.000 1035.088
407.00  1689.511  155.417    0.000  155.417      387.874  753.375    0.000  753.375       69.670  754.096    0.000  754.096
408.00  1639.923  190.519    0.000  190.519      312.001  755.793    0.000  755.793       69.870 1066.950    0.000 1066.950
409.00  1665.852  177.526    0.000  177.526      285.726  813.026    0.000  813.026        0.000  997.180    0.000  997.180
410.00  1541.438  211.120    0.000  211.120      371.224  824.357    0.000  824.357       70.271 1307.926    0.000 1307.926
411.00  1623.229  209.456    0.000  209.456      379.818  823.975    0.000  823.975      110.584 1119.631    0.000 1119.631
412.00  1751.990  161.789    0.000  161.789      423.277  698.763    0.000  698.763       69.670 1265.194    0.000 1265.194
413.00  1667.882  203.924    0.000  203.924      447.709  815.112    0.000  815.112      149.292 1286.717    0.000 1286.717
414.00  1727.687  197.261    0.000  197.261      358.517  906.333    0.000  906.333      129.387 1315.069    0.000 1315.069
415.00  1756.082  200.126    0.000  200.126      384.588  825.473    0.000  825.473      129.587 1245.696    0.000 1245.696
416.00  1572.890  289.835    0.000  289.835      348.442  894.134    0.000  894.134       49.764 1472.000    0.000 1472.000
417.00  1726.616  295.589    0.000  295.589      376.590  952.123    0.000  952.123       79.623 1381.415    0.000 1381.415
418.00  1662.871  169.376    0.000  169.376      313.124  867.938    0.000  867.938       20.006 1270.935    0.000 1270.935
419.00  1573.938  192.839    0.000  192.839      322.590  776.810    0.000  776.810      120.136 1151.603    0.000 1151.603
420.00  1544.010  169.321    0.000  169.321      411.257  729.065    0.000  729.065      149.794 1036.690    0.000 1036.690
421.00  1581.199  194.968    0.000  194.968      359.193  801.057    0.000  801.057        0.000 1352.661    0.000 1352.661
422.00  1643.525  235.125    0.000  235.125      420.800  906.713    0.000  906.713      199.959 1310.040    0.000 1310.040
423.00  1763.009  186.262    0.000  186.262      353.669  824.280    0.000  824.280       59.717 1120.739    0.000 1120.739
424.00  1613.664  213.140    0.000  213.140      347.920  924.596    0.000  924.596      140.443 1328.738    0.000 1328.738
425.00  1629.417  193.536    0.000  193.536      366.441  836.919    0.000  836.919       89.575 1240.470    0.000 1240.470
426.00  1605.818  163.252    0.000  163.252      304.967  901.186    0.000  901.186       39.811 1257.268    0.000 1257.268
427.00  1643.804  143.865    0.000  143.865      256.884  887.087    0.000  887.087        0.000 1141.447    0.000 1141.447
428.00  1645.657  180.001    0.000  180.001      385.532  857.516    0.000  857.516      159.947 1029.656    0.000 1029.656
429.00  1673.941  148.893    0.000  148.893      419.398  786.330    0.000  786.330      149.292 1208.108    0.000 1208.108
430.00  1587.560  143.678    0.000  143.678      338.499  829.339    0.000  829.339       59.717  888.711    0.000  888.711
431.00  1621.451  210.604    0.000  210.604      372.010  837.201    0.000  837.201      109.481 1248.315    0.000 1248.315
432.00  1529.158  208.946    0.000  208.946      228.645  910.087    0.000  910.087        0.000  999.999    0.000  999.999
433.00  1504.679  190.779    0.000  190.779      204.610  956.648    0.000  956.648        0.000 1211.416    0.000 1211.416
434.00  1622.800  147.179    0.000  147.179      207.082  929.624    0.000  929.624        0.000 1165.475    0.000 1165.475
435.00  1791.088  120.447    0.000  120.447      478.667  827.813    0.000  827.813       69.670 1325.425    0.000 1325.425
436.00  1617.387  130.222    0.000  130.222      331.247  830.888    0.000  830.888        9.953 1335.583    0.000 1335.583
437.00  1604.131  141.980    0.000  141.980      394.051  720.297    0.000  720.297      120.637 1111.889    0.000 1111.889
438.00  1634.077  129.693    0.000  129.693      430.288  824.073    0.000  824.073      248.820 1089.579    0.000 1089.579
439.00  1656.483  166.637    0.000  166.637      435.132  785.366    0.000  785.366      228.915 1126.268    0.000 1126.268
440.00  1776.428  153.052    0.000  153.052      436.595  769.710    0.000  769.710       99.929 1025.529    0.000 1025.529
441.00  1818.669  130.870    0.000  130.870      358.857  947.049    0.000  947.049       29.858 1507.880    0.000 1507.880
442.00  1673.232  149.783    0.000  149.783      393.436  740.320    0.000  740.320       70.372 1258.663    0.000 1258.663
443.00  1828.887   84.043    0.000   84.043      388.994  753.928    0.000  753.928      100.130 1083.131    0.000 1083.131
444.00  1829.317   63.422    0.000   63.422      455.833  706.885    0.000  706.885      100.531 1108.769    0.000 1108.769
445.00  1880.304   75.118    0.000   75.118      458.283  761.839    0.000  761.839       80.425 1160.140    0.000 1160.140
446.00  1888.693  110.687    0.000  110.687      409.660  846.413    0.000  846.413      119.835 1294.954    0.000 1294.954
447.00  1860.069  148.999    0.000  148.999      431.310  909.097    0.000  909.097      110.083 1398.307    0.000 1398.307
448.00  1786.749  131.869    0.000  131.869      456.602  851.299    0.000  851.299      219.664 1213.325    0.000 1213.325
449.00  1845.755  130.644    0.000  130.644      351.425  816.140    0.000  816.140      139.440  964.707    0.000  964.707
450.00  1709.241  134.089    0.000  134.089      419.510  740.233    0.000  740.233      251.127  874.428    0.000  874.428
451.00  1825.781  109.089    0.000  109.089      448.838  648.312    0.000  648.312      119.634  955.758    0.000  955.758
452.00  1707.741  190.145    0.000  190.145      465.637  788.301    0.000  788.301       70.171  996.173    0.000  996.173
453.00  1787.927  124.437    0.000  124.437      449.344  812.085    0.000  812.085      220.366 1087.764    0.000 1087.764
454.00  1907.730   82.922    0.000   82.922      481.554  819.155    0.000  819.155      149.493 1237.148    0.000 1237.148
455.00  1788.878  141.423    0.000  141.423      459.933  715.847    0.000  715.847      300.289 1177.033    0.000 1177.033
456.00  1723.722  130.654    0.000  130.654      395.780  760.333    0.000  760.333      180.053 1051.869    0.000 1051.869
457.00  1704.280  158.881    0.000  158.881      289.869  910.522    0.000  910.522       49.864 1321.703    0.000 1321.703
458.00  1778.249  127.667    0.000  127.667      396.682  877.217    0.000  877.217       70.271 1457.018    0.000 1457.018
459.00  1821.618  135.021    0.000  135.021      480.424  757.986    0.000  757.986      170.903 1219.150    0.000 1219.150
460.00  1632.163  189.448    0.000  189.448      385.056  870.868    0.000  870.868      120.437 1354.871    0.000 1354.871
461.00  1782.823  142.644    0.000  142.644      408.129  794.176    0.000  794.176      170.903 1287.410    0.000 1287.410
462.00  1691.032  178.835    0.000  178.835      422.014  866.518    0.000  866.518      251.327 1337.783    0.000 1337.783
463.00  1643.857  237.269    0.000  237.269      361.798  784.848    0.000  784.848      170.201 1105.157    0.000 1105.157
464.00  1596.345  223.389    0.000  223.389      395.999  682.901    0.000  682.901       99.829  783.548    0.000  783.548
465.00  1663.536  279.740    0.000  279.740      510.504  730.274    0.000  730.274      251.327 1147.471    0.000 1147.471
466.00  1529.308  292.770    0.000  292.770      336.198  789.412    0.000  789.412      191.009  887.396    0.000  887.396
467.00  1567.221  225.861    0.000  225.861      321.412  723.797    0.000  723.797      110.584  903.484    0.000  903.484
468.00  1496.632  239.473    0.000  239.473      357.560  750.867    0.000  750.867      160.850  996.880    0.000  996.880
469.00  1636.916  125.415    0.000  125.415      265.561  882.980    0.000  882.980       30.159 1151.198    0.000 1151.198
470.00  1741.082  153.466    0.000  153.466      386.738  797.939    0.000  797.939      140.643 1120.634    0.000 1120.634
471.00  1599.839  201.978    0.000  201.978      358.299  855.963    0.000  855.963      109.481 1135.014    0.000 1135.014
472.00  1606.519  225.443    0.000  225.443      398.504  902.610    0.000  902.610      149.292 1381.616    0.000 1381.616
473.00  1622.563  231.740    0.000  231.740      399.030  898.943    0.000  898.943      179.251 1365.839    0.000 1365.839
474.00  1637.983  280.754    0.000  280.754      404.856 1018.743    0.000 1018.743      179.752 1628.128    0.000 1628.128
475.00  1643.867  307.203    0.000  307.203      426.989  975.798    0.000  975.798      150.696 1400.515    0.000 1400.515
476.00  1693.736  208.424    0.000  208.424      445.666  908.278    0.000  908.278      100.531 1448.372    0.000 1448.372
477.00  1798.189  110.473    0.000  110.473      316.195  955.046    0.000  955.046        0.000 1488.687    0.000 1488.687
478.00  1790.472   71.543    0.000   71.543      350.266  970.870    0.000  970.870        0.000 1330.958    0.000 1330.958
479.00  1879.609  200.518    0.000  200.518      393.882 1023.873    0.000 1023.873       59.717 1233.440    0.000 1233.440
480.00  1637.845  249.153    0.000  249.153      323.829  914.117    0.000  914.117       10.053 1125.457    0.000 1125.457
481.00  1546.287  267.424    0.000  267.424      182.564  921.929    0.000  921.929        0.000  974.561    0.000  974.561
482.00  1527.721  291.569    0.000  291.569      342.250  978.007    0.000  978.007       10.053 1177.533    0.000 1177.533
483.00  1554.074  351.730    0.000  351.730      286.272  987.134    0.000  987.134       10.053 1267.920    0.000 1267.920
484.00  1622.618  238.033    0.000  238.033      329.677  951.169    0.000  951.169        0.000 1262.991    0.000 1262.991
485.00  1677.432  219.419    0.000  219.419      395.173  820.723    0.000  820.723       69.670 1031.366    0.000 1031.366
486.00  1680.057  216.769    0.000  216.769      320.081  899.770    0.000  899.770        0.000 1182.869    0.000 1182.869
487.00  1643.763  217.507    0.000  217.507      367.165  950.163    0.000  950.163       40.212 1193.323    0.000 1193.323
488.00  1642.907  233.524    0.000  233.524      570.131  861.544    0.000  861.544      249.121 1101.840    0.000 1101.840
489.00  1537.288  215.852    0.000  215.852      362.803  810.236    0.000  810.236       19.906 1040.319    0.000 1040.319
490.00  1622.475  243.039    0.000  243.039      416.839  839.703    0.000  839.703      109.481 1314.464    0.000 1314.464
491.00  1610.144  251.813    0.000  251.813      516.909  806.646    0.000  806.646      179.452 1173.116    0.000 1173.116
492.00  1516.845  221.953    0.000  221.953      288.912  851.038    0.000  851.038        0.000  963.707    0.000  963.707
493.00  1533.777  206.094    0.000  206.094      319.817  810.923    0.000  810.923       50.065  932.943    0.000  932.943
494.00  1575.153  244.597    0.000  244.597      350.169  815.803    0.000  815.803       80.124  924.899    0.000  924.899
495.00  1594.576  248.397    0.000  248.397      319.001  908.754    0.000  908.754       29.959 1094.301    0.000 1094.301
496.00  1613.008  214.734    0.000  214.734      350.214  864.832    0.000  864.832       50.065  973.462    0.000  973.462
497.00  1421.647  233.118    0.000  233.118      349.523  701.020    0.000  701.020       29.858  843.068    0.000  843.068
498.00  1528.094  255.061    0.000  255.061      342.820  849.657    0.000  849.657        0.000  882.074    0.000  882.074
499.00  1446.731  366.141    0.000  366.141      140.848  936.416    0.000  936.416        0.000  932.342    0.000  932.342
500.00  1624.644  298.772    0.000  298.772      250.086 1060.943    0.000 1060.943        0.000 1214.831    0.000 1214.831
501.00  1520.037  270.031    0.000  270.031       62.512 1162.180    0.000 1162.180        0.000 1054.688    0.000 1054.688
502.00  1597.669  241.051    0.000  241.051      193.333  936.240    0.000  936.240        0.000  833.519    0.000  833.519
503.00  1575.897  269.171    0.000  269.171      192.983  939.146    0.000  939.146        0.000 1094.097    0.000 1094.097
504.00  1472.943  295.355    0.000  295.355      217.758  964.382    0.000  964.382        0.000 1146.375    0.000 1146.375
505.00  1627.626  203.820    0.000  203.820      282.244  970.216    0.000  970.216       70.372  943.492    0.000  943.492
506.00  1601.012  264.906    0.000  264.906      323.017  886.167    0.000  886.167      140.342 1101.836    0.000 1101.836
507.00  1776.574  231.300    0.000  231.300      423.879  793.306    0.000  793.306       80.224  946.513    0.000  946.513
508.00  1692.989  287.833    0.000  287.833      368.331  812.295    0.000  812.295      100.330 1403.334    0.000 1403.334
509.00  1704.270  260.103    0.000  260.103      379.310  829.116    0.000  829.116       90.177  956.673    0.000  956.673
510.00  1582.936  352.390    0.000  352.390      348.918  803.961    0.000  803.961       20.006 1054.694    0.000 1054.694
511.00  1543.668  337.705    0.000  337.705      335.809  888.567    0.000  888.567       50.265 1326.836    0.000 1326.836
512.00  1508.446  319.015    0.000  319.015      251.990  932.961    0.000  932.961       19.906 1226.203    0.000 1226.203
513.00  1647.023  238.530    0.000  238.530      302.346  989.804    0.000  989.804       60.319 1511.106    0.000 1511.106
514.00  1661.824  241.947    0.000  241.947      311.175  890.812    0.000  890.812       60.118 1427.570    0.000 1427.570
515.00  1618.704  239.751    0.000  239.751      294.527  824.361    0.000  824.361       10.053 1085.959    0.000 1085.959
516.00  1546.601  284.487    0.000  284.487      265.692  906.769    0.000  906.769       10.053 1054.289    0.000 1054.289
517.00  1596.153  259.766    0.000  259.766      409.088  829.117    0.000  829.117       70.171 1114.206    0.000 1114.206
518.00  1606.608  266.909    0.000  266.909      251.816  964.172    0.000  964.172        0.000  883.284    0.000  883.284
519.00  1556.462  343.159    0.000  343.159      317.233  885.406    0.000  885.406        0.000  840.155    0.000  840.155
520.00  1585.943  346.766    0.000  346.766      227.080 1023.691    0.000 1023.691        0.000  944.607    0.000  944.607
521.00  1606.255  327.909    0.000  327.909      395.558  936.104    0.000  936.104        0.000 1446.057    0.000 1446.057
522.00  1648.325  279.615    0.000  279.615      344.240  927.461    0.000  927.461        0.000 1051.273    0.000 1051.273
523.00  1681.160  288.814    0.000  288.814      362.969  921.580    0.000  921.580        0.000 1040.718    0.000 1040.718
524.00  1611.019  303.447    0.000  303.447      320.549  980.899    0.000  980.899        0.000 1143.657    0.000 1143.657
525.00  1681.532  224.850    0.000  224.850      300.070  892.962    0.000  892.962        0.000  933.548    0.000  933.548
526.00  1658.052  181.646    0.000  181.646      439.270  825.094    0.000  825.094       10.053 1265.603    0.000 1265.603
527.00  1659.035  238.042    0.000  238.042      327.035  836.093    0.000  836.093        0.000  900.369    0.000  900.369
528.00  1678.984  199.462    0.000  199.462      187.573 1027.814    0.000 1027.814        0.000 1283.597    0.000 1283.597
529.00  1663.919  191.743    0.000  191.743      338.700  855.686    0.000  855.686        0.000  954.452    0.000  954.452
530.00  1715.327  186.152    0.000  186.152      303.226  693.273    0.000  693.273       10.053  824.165    0.000  824.165
531.00  1696.262  264.433    0.000  264.433      325.005  863.335    0.000  863.335        0.000 1070.870    0.000 1070.870
532.00  1592.506  243.326    0.000  243.326      256.795  883.183    0.000  883.183        0.000 1016.583    0.000 1016.583
533.00  1715.160  213.343    0.000  213.343      384.321  804.416    0.000  804.416        9.953 1252.635    0.000 1252.635
534.00  1708.949  221.374    0.000  221.374      333.185  909.563    0.000  909.563        0.000 1192.918    0.000 1192.918
535.00  1604.457  246.380    0.000  246.380      360.709  819.510    0.000  819.510        0.000 1195.025    0.000 1195.025
536.00  1633.441  241.040    0.000  241.040      422.581  812.038    0.000  812.038        0.000 1234.539    0.000 1234.539
537.00  1670.462  257.234    0.000  257.234      480.805  892.270    0.000  892.270        0.000 1424.842    0.000 1424.842
538.00  1538.016  269.955    0.000  269.955      419.118  839.972    0.000  839.972        0.000 1554.236    0.000 1554.236
539.00  1703.010  259.655    0.000  259.655      246.417 1236.231    0.000 1236.231        0.000 1530.008    0.000 1530.008
540.00  1766.039  323.195    0.000  323.195      231.153 1090.580    0.000 1090.580        0.000 1449.485    0.000 1449.485
541.00  1701.975  263.623    0.000  263.623      368.628  929.317    0.000  929.317       20.106 1577.455    0.000 1577.455
542.00  1634.428  303.647    0.000  303.647      393.053  947.740    0.000  947.740        0.000 1424.842    0.000 1424.842
543.00  1678.083  322.535    0.000  322.535      335.406  994.301    0.000  994.301       19.906 1625.520    0.000 1625.520
544.00  1611.187  298.945    0.000  298.945      513.323  840.345    0.000  840.345       80.425 1426.857    0.000 1426.857
545.00  1598.776  246.813    0.000  246.813      416.654  926.565    0.000  926.565        0.000 1590.223    0.000 1590.223
546.00  1625.260  242.270    0.000  242.270      428.593  895.569    0.000  895.569       10.053 1316.271    0.000 1316.271
547.00  1509.710  291.758    0.000  291.758      304.470  907.447    0.000  907.447       10.053 1426.855    0.000 1426.855
548.00  1643.947  270.856    0.000  270.856      258.387 1002.608    0.000 1002.608        0.000 1306.521    0.000 1306.521
549.00  1658.989  221.100    0.000  221.100      300.711  877.304    0.000  877.304        0.000 1006.027    0.000 1006.027
550.00  1642.307  289.072    0.000  289.072      432.701  869.797    0.000  869.797       19.906 1453.909    0.000 1453.909
551.00  1475.471  283.187    0.000  283.187      283.645  893.874    0.000  893.874        0.000 1174.827    0.000 1174.827
552.00  1607.778  296.332    0.000  296.332      323.318 1040.561    0.000 1040.561        0.000 1474.212    0.000 1474.212
553.00  1584.867  307.067    0.000  307.067      419.268  910.768    0.000  910.768       29.858 1155.323    0.000 1155.323
554.00  1561.422  284.145    0.000  284.145      297.181  918.285    0.000  918.285        0.000 1348.546    0.000 1348.546
555.00  1737.598  311.793    0.000  311.793      312.892 1137.629    0.000 1137.629       10.053 1512.614    0.000 1512.614
556.00  1641.713  376.138    0.000  376.138      369.280  920.890    0.000  920.890        9.953 1359.909    0.000 1359.909
557.00  1762.420  291.289    0.000  291.289      312.676 1182.058    0.000 1182.058        0.000 1758.621    0.000 1758.621
558.00  1671.049  334.822    0.000  334.822      376.574 1035.020    0.000 1035.020       50.265 1600.978    0.000 1600.978
559.00  1622.586  300.057    0.000  300.057      341.791 1023.965    0.000 1023.965        0.000 1531.417    0.000 1531.417
560.00  1656.835  395.125    0.000  395.125      236.983 1025.175    0.000 1025.175        0.000 1177.143    0.000 1177.143
561.00  1668.204  292.656    0.000  292.656      358.899  982.337    0.000  982.337        9.953 1337.183    0.000 1337.183
562.00  1766.986  262.914    0.000  262.914      313.943  928.121    0.000  928.121        0.000  947.724    0.000  947.724
563.00  1656.216  176.581    0.000  176.581      410.989  929.159    0.000  929.159        0.000 1118.224    0.000 1118.224
564.00  1736.005  194.143    0.000  194.143      324.930  903.902    0.000  903.902       29.858 1152.810    0.000 1152.810
565.00  1627.795  131.935    0.000  131.935      421.192  728.267    0.000  728.267       20.106  855.232    0.000  855.232
566.00  1649.537  275.976    0.000  275.976      366.802  751.813    0.000  751.813       20.106 1067.452    0.000 1067.452
567.00  1800.977  228.664    0.000  228.664      415.147  892.366    0.000  892.366        0.000 1211.419    0.000 1211.419
568.00  1628.749  279.142    0.000  279.142      349.625  904.460    0.000  904.460        0.000 1106.967    0.000 1106.967
569.00  1735.996  227.590    0.000  227.590      320.548 1007.427    0.000 1007.427        0.000 1216.545    0.000 1216.545
570.00  1637.319  255.898    0.000  255.898      267.028  918.286    0.000  918.286        0.000 1185.781    0.000 1185.781
571.00  1677.045  215.033    0.000  215.033      401.654  799.157    0.000  799.157        0.000 1167.086    0.000 1167.086
572.00  1604.770  285.288    0.000  285.288      355.054  780.985    0.000  780.985        0.000 1005.625    0.000 1005.625
573.00  1643.332  272.071    0.000  272.071      383.018  784.829    0.000  784.829        0.000 1216.438    0.000 1216.438
574.00  1729.452  282.770    0.000  282.770      367.374  828.155    0.000  828.155       40.212 1155.216    0.000 1155.216
575.00  1638.068  304.021    0.000  304.021      341.643  891.027    0.000  891.027        0.000 1248.313    0.000 1248.313
576.00  1714.361  283.569    0.000  283.569      426.852  877.174    0.000  877.174       30.159 1066.849    0.000 1066.849
577.00  1696.728  254.619    0.000  254.619      365.606  955.725    0.000  955.725       59.717 1326.930    0.000 1326.930
578.00  1671.636  342.333    0.000  342.333      410.997 1031.693    0.000 1031.693       79.623 1506.679    0.000 1506.679
579.00  1661.283  284.009    0.000  284.009      422.894  915.276    0.000  915.276       10.053 1340.603    0.000 1340.603
580.00  1705.512  302.116    0.000  302.116      466.119  918.203    0.000  918.203      179.953 1376.591    0.000 1376.591
581.00  1764.995  251.559    0.000  251.559      445.332  811.863    0.000  811.863      160.649 1146.373    0.000 1146.373
582.00  1442.836  428.912    0.000  428.912      397.728  768.939    0.000  768.939      199.658 1103.747    0.000 1103.747
583.00  1490.689  377.023    0.000  377.023      412.426  760.422    0.000  760.422      319.493  975.570    0.000  975.570
584.00  1436.047  394.836    0.000  394.836      395.918  898.543    0.000  898.543      110.484  995.976    0.000  995.976
585.00  1439.483  435.926    0.000  435.926      468.979  804.818    0.000  804.818       59.717 1204.680    0.000 1204.680
586.00  1424.977  393.656    0.000  393.656      408.188  757.220    0.000  757.220       59.917 1247.405    0.000 1247.405
587.00  1498.726  366.533    0.000  366.533      397.295  761.156    0.000  761.156      180.154  937.464    0.000  937.464
588.00  1401.516  416.625    0.000  416.625      400.409  684.678    0.000  684.678      160.248  967.624    0.000  967.624
589.00  1641.910  401.017    0.000  401.017      510.689  739.539    0.000  739.539      110.283 1098.516    0.000 1098.516
590.00  1524.253  404.361    0.000  404.361      477.234  820.475    0.000  820.475       29.858 1277.872    0.000 1277.872
591.00  1470.015  501.012    0.000  501.012      537.487  815.455    0.000  815.455      270.631 1179.848    0.000 1179.848
592.00  1533.052  394.958    0.000  394.958      575.187  758.460    0.000  758.460      259.275 1275.353    0.000 1275.353
593.00  1544.949  370.061    0.000  370.061      453.881  721.062    0.000  721.062      241.274 1108.263    0.000 1108.263
594.00  1489.625  494.675    0.000  494.675      537.976  783.141    0.000  783.141      238.868 1370.159    0.000 1370.159
595.00  1420.777  474.957    0.000  474.957      522.399  862.611    0.000  862.611      310.242 1451.087    0.000 1451.087
596.00  1447.231  463.164    0.000  463.164      447.609  973.108    0.000  973.108        0.000 1472.696    0.000 1472.696
597.00  1450.954  411.562    0.000  411.562      370.243  813.669    0.000  813.669      159.345  963.904    0.000  963.904
598.00  1406.993  405.412    0.000  405.412      351.729  803.375    0.000  803.375      109.982 1306.921    0.000 1306.921
599.00  1416.666  416.319    0.000  416.319      435.978  747.864    0.000  747.864      140.743 1005.322    0.000 1005.322
600.00  1507.995  344.360    0.000  344.360      428.510  781.851    0.000  781.851       29.858 1226.999    0.000 1226.999
601.00  1490.856  420.937    0.000  420.937      418.213  810.518    0.000  810.518      190.507 1326.423    0.000 1326.423
602.00  1480.070  425.569    0.000  425.569      446.872  864.516    0.000  864.516       40.212 1104.445    0.000 1104.445
603.00  1486.472  374.013    0.000  374.013      367.648  819.638    0.000  819.638       79.623 1135.112    0.000 1135.112
604.00  1504.729  432.170    0.000  432.170      474.285  892.613    0.000  892.613      330.649 1328.734    0.000 1328.734
605.00  1430.677  405.466    0.000  405.466      425.833  830.537    0.000  830.537      140.144 1388.154    0.000 1388.154
606.00  1411.490  427.993    0.000  427.993      444.016  836.360    0.000  836.360      291.540 1217.741    0.000 1217.741
607.00  1416.508  427.172    0.000  427.172      438.450  838.265    0.000  838.265      159.947 1236.445    0.000 1236.445
608.00  1384.122  446.224    0.000  446.224      418.996  855.526    0.000  855.526      299.988 1205.984    0.000 1205.984
609.00  1473.265  437.954    0.000  437.954      503.210  892.058    0.000  892.058      169.800 1485.769    0.000 1485.769
610.00  1414.963  423.083    0.000  423.083      498.243  805.209    0.000  805.209       99.528 1284.203    0.000 1284.203
611.00  1580.073  357.219    0.000  357.219      517.268  890.537    0.000  890.537      199.658 1417.309    0.000 1417.309
612.00  1448.004  437.682    0.000  437.682      467.035  860.308    0.000  860.308      109.982 1164.870    0.000 1164.870
613.00  1344.516  465.926    0.000  465.926      371.100  889.027    0.000  889.027        0.000 1438.124    0.000 1438.124
614.00  1494.074  452.701    0.000  452.701      392.543  906.229    0.000  906.229      189.304 1339.599    0.000 1339.599
615.00  1504.421  412.769    0.000  412.769      439.879  781.298    0.000  781.298      139.440 1082.340    0.000 1082.340
616.00  1452.146  397.030    0.000  397.030      499.885  806.715    0.000  806.715      240.071  994.873    0.000  994.873
617.00  1499.556  438.583    0.000  438.583      471.556  922.573    0.000  922.573        0.000 1639.482    0.000 1639.482
618.00  1431.428  476.677    0.000  476.677      471.092  848.651    0.000  848.651       89.575 1385.942    0.000 1385.942
619.00  1474.083  404.267    0.000  404.267      494.866  791.834    0.000  791.834      180.154 1285.509    0.000 1285.509
620.00  1487.624  488.348    0.000  488.348      508.861  899.489    0.000  899.489      140.543 1409.058    0.000 1409.058
621.00  1543.284  394.628    0.000  394.628      515.019  846.749    0.000  846.749      288.933 1443.139    0.000 1443.139
622.00  1522.231  379.561    0.000  379.561      495.895  817.387    0.000  817.387      221.168 1299.171    0.000 1299.171
623.00  1465.531  387.336    0.000  387.336      527.900  840.337    0.000  840.337      179.953 1066.444    0.000 1066.444
624.00  1607.964  247.432    0.000  247.432      576.747  803.821    0.000  803.821       39.811 1750.669    0.000 1750.669
625.00  1497.498  441.447    0.000  441.447      503.370  881.690    0.000  881.690      110.384 1466.764    0.000 1466.764
626.00  1539.717  350.188    0.000  350.188      497.498  789.993    0.000  789.993      240.673 1148.981    0.000 1148.981
627.00  1418.476  395.567    0.000  395.567      468.097  817.574    0.000  817.574      140.743 1100.828    0.000 1100.828
628.00  1393.238  425.629    0.000  425.629      475.803  822.161    0.000  822.161      110.484 1286.515    0.000 1286.515
629.00  1510.470  382.086    0.000  382.086      471.475  784.815    0.000  784.815      149.894 1366.440    0.000 1366.440
630.00  1552.748  372.839    0.000  372.839      416.400  818.871    0.000  818.871      109.982 1359.397    0.000 1359.397
631.00  1466.070  382.890    0.000  382.890      443.758  837.328    0.000  837.328       19.906 1317.673    0.000 1317.673
632.00  1428.879  401.040    0.000  401.040      431.450  812.592    0.000  812.592      170.000 1235.940    0.000 1235.940
633.00  1504.630  405.769    0.000  405.769      488.685  789.207    0.000  789.207       80.024 1207.791    0.000 1207.791
634.00  1587.116  388.658    0.000  388.658      422.830  985.102    0.000  985.102       70.372 1794.299    0.000 1794.299
635.00  1399.882  385.007    0.000  385.007      268.768  931.366    0.000  931.366       10.053 1225.791    0.000 1225.791
636.00  1433.077  424.223    0.000  424.223      343.819  977.840    0.000  977.840        0.000 1451.789    0.000 1451.789
637.00  1495.228  370.669    0.000  370.669      341.299  909.433    0.000  909.433       20.106 1653.450    0.000 1653.450
638.00  1469.500  352.710    0.000  352.710      324.220  912.507    0.000  912.507       20.106 1605.800    0.000 1605.800
639.00  1375.427  402.608    0.000  402.608      380.563  873.118    0.000  873.118       40.212 1255.245    0.000 1255.245
640.00  1374.012  370.038    0.000  370.038      377.230  834.083    0.000  834.083       50.265 1311.238    0.000 1311.238
641.00  1553.820  327.982    0.000  327.982      427.517  922.758    0.000  922.758      140.342 1399.213    0.000 1399.213
642.00  1679.772  351.513    0.000  351.513      374.981 1022.322    0.000 1022.322       20.106 1673.760    0.000 1673.760
643.00  1663.934  320.877    0.000  320.877      471.402  896.249    0.000  896.249      130.390 1420.932    0.000 1420.932
644.00  1627.643  319.045    0.000  319.045      462.918  829.331    0.000  829.331      200.260 1451.385    0.000 1451.385
645.00  1622.223  326.535    0.000  326.535      499.747  791.021    0.000  791.021      320.696 1402.927    0.000 1402.927
646.00  1728.935  266.179    0.000  266.179      621.187  773.728    0.000  773.728      410.372 1392.773    0.000 1392.773
647.00  1588.057  368.153    0.000  368.153      521.194  763.376    0.000  763.376      311.648 1319.496    0.000 1319.496
648.00  1762.546  255.726    0.000  255.726      561.699  840.647    0.000  840.647      330.850 1504.867    0.000 1504.867
649.00  1665.237  253.289    0.000  253.289      428.456  827.116    0.000  827.116      100.531 1282.085    0.000 1282.085
650.00  1613.189  312.188    0.000  312.188      416.918  805.080    0.000  805.080      190.207 1091.380    0.000 1091.380
651.00  1637.456  370.867    0.000  370.867      396.352  812.262    0.000  812.262      140.443  917.364    0.000  917.364
652.00  1854.179  256.225    0.000  256.225      471.043  853.500    0.000  853.500      270.531 1369.753    0.000 1369.753
653.00  1584.939  327.705    0.000  327.705      489.888  797.853    0.000  797.853      261.180 1212.118    0.000 1212.118
654.00  1623.058  297.926    0.000  297.926      402.738  871.958    0.000  871.958      231.221 1130.689    0.000 1130.689
655.00  1510.139  284.635    0.000  284.635      429.542  803.510    0.000  803.510      290.036 1016.381    0.000 1016.381
656.00  1501.839  293.427    0.000  293.427      489.239  836.203    0.000  836.203      299.286 1216.844    0.000 1216.844
657.00  1526.503  354.544    0.000  354.544      372.903  736.206    0.000  736.206      170.903  948.827    0.000  948.827
658.00  1558.500  289.120    0.000  289.120      353.619  699.033    0.000  699.033      200.962  645.015    0.000  645.015
659.00  1448.221  320.305    0.000  320.305      311.612  791.201    0.000  791.201       30.159  794.712    0.000  794.712
660.00  1341.473  391.591    0.000  391.591      257.178  822.370    0.000  822.370       50.265  938.977    0.000  938.977
661.00  1364.250  429.658    0.000  429.658      300.679  782.342    0.000  782.342       39.811  960.393    0.000  960.393
662.00  1411.163  326.541    0.000  326.541      287.744  733.660    0.000  733.660      100.531  870.112    0.000  870.112
663.00  1349.237  342.649    0.000  342.649      272.101  835.560    0.000  835.560        0.000 1182.170    0.000 1182.170
664.00  1467.042  328.877    0.000  328.877      295.479  805.732    0.000  805.732      190.507 1242.483    0.000 1242.483
665.00  1421.577  279.614    0.000  279.614      251.007  835.347    0.000  835.347       99.829 1052.682    0.000 1052.682
666.00  1424.909  268.865    0.000  268.865      326.354  897.175    0.000  897.175      329.546 1211.624    0.000 1211.624
667.00  1539.354  241.043    0.000  241.043      341.925  819.742    0.000  819.742      109.481 1222.586    0.000 1222.586
668.00  1447.109  260.565    0.000  260.565      310.279  720.305    0.000  720.305       69.670  979.796    0.000  979.796
669.00  1484.305  272.043    0.000  272.043      246.712  802.656    0.000  802.656       20.106 1179.951    0.000 1179.951
670.00  1498.409  381.753    0.000  381.753      353.411  857.779    0.000  857.779      160.850 1052.478    0.000 1052.478
671.00  1392.927  322.339    0.000  322.339      186.760  848.531    0.000  848.531        0.000 1143.364    0.000 1143.364
672.00  1591.956  302.331    0.000  302.331      408.350  852.075    0.000  852.075      201.062 1163.969    0.000 1163.969
673.00  1432.141  410.617    0.000  410.617      240.229  948.787    0.000  948.787       60.319 1345.128    0.000 1345.128
674.00  1298.092  420.911    0.000  420.911      243.737  916.020    0.000  916.020       49.864 1052.277    0.000 1052.277
675.00  1424.358  343.445    0.000  343.445      301.013  959.720    0.000  959.720       70.372 1323.307    0.000 1323.307
676.00  1443.180  379.369    0.000  379.369      222.891  959.239    0.000  959.239       50.265 1434.297    0.000 1434.297
677.00  1394.336  417.199    0.000  417.199      193.496 1028.943    0.000 1028.943       20.106 1255.759    0.000 1255.759
678.00  1503.371  363.953    0.000  363.953      268.371  986.824    0.000  986.824       90.478 1273.144    0.000 1273.144
679.00  1377.392  335.402    0.000  335.402      194.932  954.928    0.000  954.928        0.000 1072.688    0.000 1072.688
680.00  1457.594  399.960    0.000  399.960      278.239  894.088    0.000  894.088      119.935 1253.242    0.000 1253.242
681.00  1449.827  398.658    0.000  398.658      205.857  927.632    0.000  927.632       80.425 1242.779    0.000 1242.779
682.00  1424.142  341.686    0.000  341.686      182.653  993.565    0.000  993.565       80.224 1210.614    0.000 1210.614
683.00  1253.503  412.716    0.000  412.716      229.292  861.165    0.000  861.165       60.319 1191.013    0.000 1191.013
684.00  1396.032  383.712    0.000  383.712      212.306  903.224    0.000  903.224        9.953 1061.426    0.000 1061.426
685.00  1429.585  369.351    0.000  369.351      191.822  910.599    0.000  910.599        0.000  967.326    0.000  967.326
686.00  1353.046  510.533    0.000  510.533      268.255  905.392    0.000  905.392       69.770 1141.556    0.000 1141.556
687.00  1254.957  437.107    0.000  437.107      200.071  953.077    0.000  953.077       30.159 1244.599    0.000 1244.599
688.00  1350.585  474.097    0.000  474.097      225.060  901.498    0.000  901.498        0.000 1333.267    0.000 1333.267
689.00  1554.461  429.729    0.000  429.729      254.632 1004.865    0.000 1004.865       60.319 1432.392    0.000 1432.392
690.00  1612.921  438.698    0.000  438.698      353.856  968.763    0.000  968.763       30.059 1278.880    0.000 1278.880
691.00  1571.122  473.472    0.000  473.472      304.904 1038.194    0.000 1038.194        0.000 1687.241    0.000 1687.241
692.00  1428.376  452.645    0.000  452.645      159.435 1027.112    0.000 1027.112        0.000 1070.071    0.000 1070.071
693.00  1450.211  361.961    0.000  361.961      158.700 1057.253    0.000 1057.253        0.000 1202.979    0.000 1202.979
694.00  1358.734  484.440    0.000  484.440      287.570  781.385    0.000  781.385       10.053 1071.679    0.000 1071.679
695.00  1245.075  461.983    0.000  461.983      329.077  817.052    0.000  817.052       20.006 1210.009    0.000 1210.009
696.00  1311.787  418.293    0.000  418.293      277.505  845.062    0.000  845.062        0.000 1240.268    0.000 1240.268
697.00  1397.615  431.105    0.000  431.105      331.841  881.470    0.000  881.470       39.912 1302.404    0.000 1302.404
698.00  1414.914  421.155    0.000  421.155      316.180  907.450    0.000  907.450        0.000 1160.444    0.000 1160.444
699.00  1298.203  443.228    0.000  443.228      209.763 1026.210    0.000 1026.210        0.000 1171.505    0.000 1171.505
700.00  1356.195  423.172    0.000  423.172      201.500  905.723    0.000  905.723        0.000 1169.394    0.000 1169.394
701.00  1450.743  467.763    0.000  467.763      283.989  933.559    0.000  933.559       99.729 1211.719    0.000 1211.719
702.00  1519.788  380.361    0.000  380.361      330.239  893.061    0.000  893.061      231.221 1172.917    0.000 1172.917
703.00  1514.631  335.086    0.000  335.086      325.091  890.126    0.000  890.126       60.319 1292.647    0.000 1292.647
704.00  1529.214  320.437    0.000  320.437      280.388  916.658    0.000  916.658       10.053 1412.076    0.000 1412.076
705.00  1614.910  343.170    0.000  343.170      405.938  900.798    0.000  900.798      120.236 1400.922    0.000 1400.922
706.00  1478.267  370.595    0.000  370.595      363.824  884.023    0.000  884.023      120.637 1412.583    0.000 1412.583
707.00  1492.230  368.436    0.000  368.436      344.326  946.186    0.000  946.186       90.478 1372.170    0.000 1372.170
708.00  1570.028  346.001    0.000  346.001      435.081  900.663    0.000  900.663      120.637 1460.036    0.000 1460.036
709.00  1480.416  439.645    0.000  439.645      342.604  921.424    0.000  921.424      110.584 1222.980    0.000 1222.980
710.00  1324.780  417.139    0.000  417.139      262.273  859.465    0.000  859.465       60.319 1189.703    0.000 1189.703
711.00  1392.636  387.748    0.000  387.748      356.135  829.453    0.000  829.453      230.319 1187.488    0.000 1187.488
712.00  1565.604  369.021    0.000  369.021      408.923  846.844    0.000  846.844       60.319 1214.033    0.000 1214.033
713.00  1483.709  402.670    0.000  402.670      355.014  859.070    0.000  859.070      110.584 1241.475    0.000 1241.475
714.00  1353.636  370.601    0.000  370.601      224.328  807.401    0.000  807.401       30.159  986.522    0.000  986.522
715.00  1514.607  376.615    0.000  376.615      337.808  884.526    0.000  884.526       39.811 1201.062    0.000 1201.062
716.00  1396.670  423.201    0.000  423.201      311.227  885.010    0.000  885.010       49.864 1444.252    0.000 1444.252
717.00  1531.343  432.095    0.000  432.095      290.419 1044.669    0.000 1044.669      120.637 1573.533    0.000 1573.533
718.00  1486.139  415.217    0.000  415.217      262.623  950.856    0.000  950.856      110.584 1392.074    0.000 1392.074
719.00  1380.852  480.239    0.000  480.239      233.917  848.785    0.000  848.785       40.212 1092.590    0.000 1092.590
720.00  1437.558  401.617    0.000  401.617      183.862  851.076    0.000  851.076       30.159 1122.749    0.000 1122.749
721.00  1389.096  514.235    0.000  514.235      233.311  976.534    0.000  976.534       60.319 1415.701    0.000 1415.701
722.00  1399.717  458.975    0.000  458.975      156.925  914.496    0.000  914.496       10.053 1312.655    0.000 1312.655
723.00  1391.509  464.476    0.000  464.476      232.582 1051.539    0.000 1051.539       80.425 1403.433    0.000 1403.433
724.00  1428.568  455.273    0.000  455.273      190.556  978.350    0.000  978.350       50.265 1294.662    0.000 1294.662
725.00  1451.964  398.980    0.000  398.980      234.220  900.536    0.000  900.536       60.319 1119.026    0.000 1119.026
726.00  1537.609  420.275    0.000  420.275      319.137  780.570    0.000  780.570       69.971 1163.666    0.000 1163.666
727.00  1514.347  367.338    0.000  367.338      348.219  709.741    0.000  709.741       70.372 1026.941    0.000 1026.941
728.00  1343.520  438.694    0.000  438.694      283.691  762.542    0.000  762.542       19.906  998.292    0.000  998.292
729.00  1436.595  481.495    0.000  481.495      296.480  827.692    0.000  827.692       19.906 1229.818    0.000 1229.818
730.00  1327.303  436.983    0.000  436.983      287.954  748.746    0.000  748.746      301.593  948.727    0.000  948.727
731.00  1352.281  370.802    0.000  370.802      227.526  814.233    0.000  814.233       20.006 1015.880    0.000 1015.880
732.00  1375.636  369.556    0.000  369.556      233.495  863.128    0.000  863.128       79.723 1054.387    0.000 1054.387
733.00  1517.357  345.148    0.000  345.148      300.113  918.949    0.000  918.949      119.434 1074.896    0.000 1074.896
734.00  1404.791  300.598    0.000  300.598      272.880  837.327    0.000  837.327       20.006 1155.520    0.000 1155.520
735.00  1420.467  363.385    0.000  363.385      296.258  894.270    0.000  894.270       70.372 1349.847    0.000 1349.847
736.00  1433.343  323.846    0.000  323.846      261.450  905.070    0.000  905.070       90.478 1238.860    0.000 1238.860
737.00  1489.291  432.476    0.000  432.476      224.801 1042.293    0.000 1042.293        0.000 1501.958    0.000 1501.958
738.00  1447.319  406.076    0.000  406.076      318.697  971.862    0.000  971.862       70.372 1307.824    0.000 1307.824
739.00  1591.460  455.509    0.000  455.509      226.187 1228.673    0.000 1228.673       40.212 1724.342    0.000 1724.342
740.00  1427.170  417.308    0.000  417.308      205.687  963.395    0.000  963.395       80.425 1327.225    0.000 1327.225
741.00  1454.611  377.118    0.000  377.118      251.139  888.169    0.000  888.169       99.528 1222.576    0.000 1222.576
742.00  1474.764  383.305    0.000  383.305      246.588  883.416    0.000  883.416       20.106 1265.699    0.000 1265.699
743.00  1438.337  437.928    0.000  437.928      272.018  917.909    0.000  917.909        9.953 1316.672    0.000 1316.672
744.00  1364.597  384.482    0.000  384.482      268.428  796.906    0.000  796.906       50.065 1124.354    0.000 1124.354
745.00  1408.683  409.418    0.000  409.418      299.676  809.358    0.000  809.358      180.454 1175.526    0.000 1175.526
746.00  1324.197  454.694    0.000  454.694      276.237  902.691    0.000  902.691      150.796 1306.819    0.000 1306.819
747.00  1475.351  465.135    0.000  465.135      341.656  881.895    0.000  881.895      179.752 1193.722    0.000 1193.722
748.00  1475.256  486.690    0.000  486.690      280.345  997.898    0.000  997.898      211.115 1639.682    0.000 1639.682
749.00  1599.084  386.262    0.000  386.262      440.347  950.966    0.000  950.966      500.750 1277.262    0.000 1277.262
750.00  1453.325  414.657    0.000  414.657      408.699  876.312    0.000  876.312      301.593 1381.416    0.000 1381.416
751.00  1487.087  444.993    0.000  444.993      427.901  879.388    0.000  879.388      340.401 1506.984    0.000 1506.984
752.00  1288.405  468.090    0.000  468.090      287.055  818.085    0.000  818.085       70.171 1368.145    0.000 1368.145
753.00  1356.456  459.213    0.000  459.213      271.229  950.464    0.000  950.464      180.755 1319.186    0.000 1319.186
754.00  1441.999  390.891    0.000  390.891      249.487  864.735    0.000  864.735       70.071 1268.920    0.000 1268.920
755.00  1427.258  534.083    0.000  534.083      227.217  987.214    0.000  987.214       10.053 1431.178    0.000 1431.178
756.00  1549.574  500.202    0.000  500.202      275.598 1010.950    0.000 1010.950      190.106 1550.010    0.000 1550.010
757.00  1550.057  452.374    0.000  452.374      221.377  996.020    0.000  996.020       60.319 1410.768    0.000 1410.768
758.00  1363.954  450.129    0.000  450.129      306.849  971.728    0.000  971.728        0.000 1490.590    0.000 1490.590
759.00  1360.093  481.854    0.000  481.854      210.530  914.580    0.000  914.580       10.053 1149.787    0.000 1149.787
760.00  1339.257  460.386    0.000  460.386      255.922 1014.272    0.000 1014.272       10.053 1376.186    0.000 1376.186
761.00  1378.819  453.593    0.000  453.593      192.464 1052.739    0.000 1052.739        0.000 1408.757    0.000 1408.757
762.00  1317.263  457.890    0.000  457.890      247.891  883.849    0.000  883.849        0.000 1187.492    0.000 1187.492
763.00  1366.729  482.877    0.000  482.877      227.259  994.954    0.000  994.954        0.000 1503.058    0.000 1503.058
764.00  1575.714  499.038    0.000  499.038      289.395 1102.384    0.000 1102.384       89.575 1618.277    0.000 1618.277
765.00  1417.846  508.872    0.000  508.872      196.790 1082.199    0.000 1082.199        0.000 1522.968    0.000 1522.968
766.00  1510.414  497.035    0.000  497.035      190.902 1124.955    0.000 1124.955        0.000 1542.769    0.000 1542.769
767.00  1685.463  385.595    0.000  385.595      254.062 1027.724    0.000 1027.724       29.858 1716.691    0.000 1716.691
768.00  1439.575  494.340    0.000  494.340      211.391 1026.366    0.000 1026.366        0.000 1625.406    0.000 1625.406
769.00  1516.241  472.719    0.000  472.719      294.738  916.789    0.000  916.789        0.000 1454.904    0.000 1454.904
770.00  1291.453  420.548    0.000  420.548      128.303  864.347    0.000  864.347        0.000 1220.366    0.000 1220.366
771.00  1355.149  474.774    0.000  474.774      194.876  968.243    0.000  968.243        0.000 1431.587    0.000 1431.587
772.00  1434.225  429.816    0.000  429.816      311.177  880.220    0.000  880.220        0.000 1416.106    0.000 1416.106
773.00  1433.399  382.678    0.000  382.678      230.679  881.985    0.000  881.985        0.000 1452.793    0.000 1452.793
774.00  1616.817  426.106    0.000  426.106      362.270  997.962    0.000  997.962      241.274 1382.920    0.000 1382.920
775.00  1520.994  392.196    0.000  392.196      404.646  880.827    0.000  880.827      398.514 1371.370    0.000 1371.370
776.00  1562.589  352.068    0.000  352.068      393.590  881.296    0.000  881.296      318.791 1452.293    0.000 1452.293
777.00  1426.933  468.745    0.000  468.745      309.618  877.626    0.000  877.626      180.855 1344.928    0.000 1344.928
778.00  1487.248  429.448    0.000  429.448      276.383  980.904    0.000  980.904      199.659 1472.910    0.000 1472.910
779.00  1482.799  325.425    0.000  325.425      300.901  934.214    0.000  934.214       59.717 1589.127    0.000 1589.127
780.00  1362.702  425.303    0.000  425.303      240.759  911.479    0.000  911.479        9.953 1510.809    0.000 1510.809
781.00  1437.676  396.586    0.000  396.586      217.422  826.868    0.000  826.868        9.953 1280.392    0.000 1280.392
782.00  1492.891  430.986    0.000  430.986      330.594  878.917    0.000  878.917       20.006 1408.965    0.000 1408.965
783.00  1519.988  384.540    0.000  384.540      204.013 1064.023    0.000 1064.023        0.000 1675.170    0.000 1675.170
784.00  1712.572  327.705    0.000  327.705      288.651  972.421    0.000  972.421       10.053 1694.570    0.000 1694.570
785.00  1691.720  223.133    0.000  223.133      190.905  952.409    0.000  952.409        0.000 1592.629    0.000 1592.629
786.00  1671.370  274.653    0.000  274.653      167.653 1061.575    0.000 1061.575        0.000 1491.099    0.000 1491.099
787.00  1658.307  337.729    0.000  337.729      283.370 1056.128    0.000 1056.128        0.000 1696.379    0.000 1696.379
788.00  1624.894  308.671    0.000  308.671      368.502 1026.641    0.000 1026.641      190.307 1593.336    0.000 1593.336
789.00  1646.913  342.452    0.000  342.452      314.548  942.158    0.000  942.158      190.407 1675.372    0.000 1675.372
790.00  1719.562  233.166    0.000  233.166      221.813 1003.805    0.000 1003.805        0.000 1317.570    0.000 1317.570
791.00  1567.192  282.403    0.000  282.403      281.338  841.521    0.000  841.521        0.000 1350.749    0.000 1350.749
792.00  1603.754  324.900    0.000  324.900       89.837 1183.271    0.000 1183.271        0.000 1753.387    0.000 1753.387
793.00  1634.919  314.524    0.000  314.524       81.147 1084.582    0.000 1084.582        0.000 1540.662    0.000 1540.662
794.00  1396.233  438.049    0.000  438.049       24.427 1140.949    0.000 1140.949        0.000 1559.867    0.000 1559.867
795.00  1468.717  398.932    0.000  398.932      105.009 1166.661    0.000 1166.661        0.000 1676.981    0.000 1676.981
796.00  1479.553  265.574    0.000  265.574        7.523 1172.727    0.000 1172.727        0.000 1734.390    0.000 1734.390
797.00  1457.591  340.038    0.000  340.038       26.200 1224.639    0.000 1224.639        0.000 1622.193    0.000 1622.193
798.00  1444.288  326.862    0.000  326.862       29.741 1099.914    0.000 1099.914        0.000 1377.896    0.000 1377.896
799.00  1404.441  400.915    0.000  400.915        0.000 1201.075    0.000 1201.075        0.000 1623.805    0.000 1623.805
800.00  1437.287  422.316    0.000  422.316       49.460 1236.575    0.000 1236.575        0.000 1595.249    0.000 1595.249
801.00  1484.811  312.777    0.000  312.777      143.702 1012.024    0.000 1012.024        0.000 1172.811    0.000 1172.811
802.00  1530.433  294.817    0.000  294.817      221.164  986.254    0.000  986.254        0.000 1421.224    0.000 1421.224
803.00  1435.096  330.057    0.000  330.057      249.095  966.292    0.000  966.292        0.000 1418.415    0.000 1418.415
804.00  1517.593  301.299    0.000  301.299      147.937  946.821    0.000  946.821        0.000 1377.188    0.000 1377.188
805.00  1387.926  373.218    0.000  373.218       74.880  953.086    0.000  953.086        0.000 1159.334    0.000 1159.334
806.00  1579.757  342.456    0.000  342.456      200.509 1068.179    0.000 1068.179        0.000 1631.239    0.000 1631.239
807.00  1482.829  351.757    0.000  351.757      126.760 1059.007    0.000 1059.007        0.000 1438.217    0.000 1438.217
808.00  1361.999  383.483    0.000  383.483      270.721  861.907    0.000  861.907        0.000 1442.035    0.000 1442.035
809.00  1500.972  435.136    0.000  435.136      118.288 1177.897    0.000 1177.897        0.000 1513.114    0.000 1513.114
810.00  1437.438  425.598    0.000  425.598      126.756 1144.346    0.000 1144.346        0.000 1622.496    0.000 1622.496
811.00  1286.959  422.025    0.000  422.025      168.829 1001.642    0.000 1001.642        0.000 1353.371    0.000 1353.371
812.00  1433.429  377.048    0.000  377.048      310.501  931.443    0.000  931.443        0.000 1469.486    0.000 1469.486
813.00  1436.436  488.056    0.000  488.056      231.947 1055.992    0.000 1055.992        0.000 1292.243    0.000 1292.243
814.00  1459.338  446.367    0.000  446.367      173.928 1061.123    0.000 1061.123        0.000 1251.829    0.000 1251.829
815.00  1321.541  412.409    0.000  412.409       35.971 1084.572    0.000 1084.572        0.000 1158.737    0.000 1158.737
816.00  1385.347  378.451    0.000  378.451       98.400 1213.578    0.000 1213.578        0.000 1725.044    0.000 1725.044
817.00  1401.606  345.769    0.000  345.769      203.063  960.714    0.000  960.714        0.000 1595.156    0.000 1595.156
818.00  1348.665  417.165    0.000  417.165      233.590  989.387    0.000  989.387        0.000 1716.599    0.000 1716.599
819.00  1279.308  442.504    0.000  442.504      266.828  989.344    0.000  989.344        0.000 1468.581    0.000 1468.581
820.00  1345.599  418.684    0.000  418.684      137.477 1045.052    0.000 1045.052        0.000 1664.012    0.000 1664.012
821.00  1317.306  444.872    0.000  444.872      135.928 1039.308    0.000 1039.308        0.000 1297.975    0.000 1297.975
822.00  1398.047  527.594    0.000  527.594      307.157 1067.891    0.000 1067.891        0.000 1783.746    0.000 1783.746
823.00  1306.220  528.366    0.000  528.366      289.087  924.575    0.000  924.575        0.000 1562.374    0.000 1562.374
824.00  1351.045  567.144    0.000  567.144      192.385 1208.815    0.000 1208.815       40.616 1924.191    0.000 1924.191
825.00  1349.434  536.905    0.000  536.905      221.559 1055.087    0.000 1055.087        0.000 1715.585    0.000 1715.585
826.00  1409.291  517.276    0.000  517.276      231.803 1159.148    0.000 1159.148        0.000 2016.281    0.000 2016.281
827.00  1370.943  487.969    0.000  487.969      150.142 1113.412    0.000 1113.412        0.000 1593.842    0.000 1593.842
828.00  1359.083  516.962    0.000  516.962      265.743 1111.513    0.000 1111.513        0.000 1818.938    0.000 1818.938
829.00  1427.912  468.335    0.000  468.335      230.754  938.621    0.000  938.621        0.000 1511.704    0.000 1511.704
830.00  1383.399  468.338    0.000  468.338      231.159 1112.196    0.000 1112.196        0.000 1854.020    0.000 1854.020
831.00  1411.349  417.845    0.000  417.845      205.226 1096.551    0.000 1096.551        0.000 1781.538    0.000 1781.538
832.00  1355.312  467.874    0.000  467.874       70.861 1146.653    0.000 1146.653        0.000 1277.766    0.000 1277.766
833.00  1312.430  437.927    0.000  437.927      130.166 1001.830    0.000 1001.830        0.000 1751.069    0.000 1751.069
834.00  1425.653  473.080    0.000  473.080       85.810 1089.231    0.000 1089.231        0.000 1759.217    0.000 1759.217
835.00  1409.678  407.469    0.000  407.469      232.409  933.768    0.000  933.768        0.000 1513.214    0.000 1513.214
836.00  1269.980  411.862    0.000  411.862      171.018  877.144    0.000  877.144        0.000 1445.854    0.000 1445.854
837.00  1235.012  457.516    0.000  457.516      154.985  925.818    0.000  925.818        0.000 1516.028    0.000 1516.028
838.00  1302.112  523.591    0.000  523.591       92.343 1053.477    0.000 1053.477        0.000 1503.563    0.000 1503.563
839.00  1558.030  398.297    0.000  398.297       47.080 1138.039    0.000 1138.039        0.000 1622.994    0.000 1622.994
840.00  1587.517  369.246    0.000  369.246      171.847 1095.206    0.000 1095.206        0.000 1682.409    0.000 1682.409
841.00  1453.263  402.188    0.000  402.188      278.203  936.151    0.000  936.151        0.000 1523.668    0.000 1523.668
842.00  1657.519  272.937    0.000  272.937      166.969 1101.798    0.000 1101.798        0.000 1894.634    0.000 1894.634
843.00  1487.518  423.906    0.000  423.906      158.150 1116.862    0.000 1116.862        0.000 1690.857    0.000 1690.857
844.00  1681.584  338.079    0.000  338.079      182.707 1086.782    0.000 1086.782        0.000 1501.458    0.000 1501.458
845.00  1397.083  424.399    0.000  424.399      212.476  922.187    0.000  922.187        0.000 1590.724    0.000 1590.724
846.00  1515.794  342.558    0.000  342.558      254.159  951.417    0.000  951.417        0.000 1341.107    0.000 1341.107
847.00  1452.405  429.960    0.000  429.960      159.790  907.854    0.000  907.854        0.000 1190.712    0.000 1190.712
848.00  1435.048  392.540    0.000  392.540      354.408  829.329    0.000  829.329      210.313 1372.067    0.000 1372.067
849.00  1491.791  430.195    0.000  430.195      364.318  880.898    0.000  880.898      179.251 1589.717    0.000 1589.717
850.00  1413.485  517.708    0.000  517.708      264.748  899.105    0.000  899.105       60.319 1378.803    0.000 1378.803
851.00  1551.764  388.704    0.000  388.704      220.484  950.232    0.000  950.232        0.000 1438.216    0.000 1438.216
852.00  1493.805  390.374    0.000  390.374      340.101  902.815    0.000  902.815      150.195 1520.451    0.000 1520.451
853.00  1536.909  364.545    0.000  364.545      310.232  843.632    0.000  843.632       39.811 1444.048    0.000 1444.048
854.00  1531.324  385.665    0.000  385.665      378.222  700.934    0.000  700.934       50.265 1443.247    0.000 1443.247
855.00  1639.159  370.606    0.000  370.606      462.891  743.558    0.000  743.558       19.906 1292.448    0.000 1292.448
856.00  1447.045  467.506    0.000  467.506      399.628  719.819    0.000  719.819       50.265 1158.235    0.000 1158.235
857.00  1551.023  438.193    0.000  438.193      462.496  812.991    0.000  812.991      149.593 1561.674    0.000 1561.674
858.00  1627.141  407.626    0.000  407.626      445.847  831.193    0.000  831.193       30.159 1403.435    0.000 1403.435
859.00  1449.030  385.263    0.000  385.263      433.012  750.091    0.000  750.091      210.314 1271.842    0.000 1271.842
860.00  1368.906  456.593    0.000  456.593      343.395  892.882    0.000  892.882      189.104 1286.315    0.000 1286.315
861.00  1351.937  451.355    0.000  451.355      270.022  827.850    0.000  827.850      100.531 1306.720    0.000 1306.720
862.00  1344.620  474.891    0.000  474.891      310.407  778.538    0.000  778.538       29.858 1090.982    0.000 1090.982
863.00  1265.903  478.406    0.000  478.406      362.045  795.264    0.000  795.264      211.115 1392.474    0.000 1392.474
864.00  1399.702  441.306    0.000  441.306      381.160  840.139    0.000  840.139      100.531 1281.184    0.000 1281.184
865.00  1272.761  462.302    0.000  462.302      296.511  829.333    0.000  829.333       50.265 1469.379    0.000 1469.379
866.00  1369.024  499.144    0.000  499.144      340.141  883.466    0.000  883.466       30.159 1367.949    0.000 1367.949
867.00  1417.977  400.842    0.000  400.842      335.958  811.950    0.000  811.950      159.245 1287.320    0.000 1287.320
868.00  1465.624  495.288    0.000  495.288      336.516  895.991    0.000  895.991       70.372 1515.427    0.000 1515.427
869.00  1538.434  502.729    0.000  502.729      337.461  907.933    0.000  907.933      180.053 1442.844    0.000 1442.844
870.00  1342.591  480.221    0.000  480.221      229.996  927.176    0.000  927.176       19.906 1423.141    0.000 1423.141
871.00  1340.875  479.334    0.000  479.334      220.433  855.450    0.000  855.450        0.000 1191.913    0.000 1191.913
872.00  1336.660  542.950    0.000  542.950      305.512  835.436    0.000  835.436       20.006 1320.295    0.000 1320.295
873.00  1496.902  465.313    0.000  465.313      275.673 1008.538    0.000 1008.538       60.319 1541.569    0.000 1541.569
874.00  1637.964  370.331    0.000  370.331      343.937  980.901    0.000  980.901      110.584 1554.030    0.000 1554.030
875.00  1595.925  415.972    0.000  415.972      366.075  889.426    0.000  889.426       50.265 1550.012    0.000 1550.012
876.00  1585.695  371.123    0.000  371.123      222.462  811.224    0.000  811.224        0.000 1228.207    0.000 1228.207
877.00  1484.794  418.452    0.000  418.452      281.726  929.943    0.000  929.943        0.000 1323.217    0.000 1323.217
878.00  1534.984  354.848    0.000  354.848      255.365  868.078    0.000  868.078        0.000 1119.335    0.000 1119.335
879.00  1597.639  362.916    0.000  362.916      287.096  870.535    0.000  870.535       10.053 1141.147    0.000 1141.147
880.00  1583.230  313.109    0.000  313.109      192.424  893.279    0.000  893.279        0.000 1302.606    0.000 1302.606
881.00  1442.779  348.500    0.000  348.500      324.745  883.504    0.000  883.504       20.106 1622.394    0.000 1622.394
882.00  1403.314  426.848    0.000  426.848      277.713  870.240    0.000  870.240        0.000 1560.067    0.000 1560.067
883.00  1592.241  349.223    0.000  349.223      304.001  891.892    0.000  891.892        0.000 1289.835    0.000 1289.835
884.00  1640.874  316.095    0.000  316.095      359.071  854.408    0.000  854.408       10.053 1443.947    0.000 1443.947
885.00  1672.544  317.893    0.000  317.893      359.725  951.982    0.000  951.982       10.053 1392.376    0.000 1392.376
886.00  1710.911  356.285    0.000  356.285      478.067  914.450    0.000  914.450      149.292 1794.305    0.000 1794.305
887.00  1643.397  377.735    0.000  377.735      406.642  997.506    0.000  997.506       70.171 1559.961    0.000 1559.961
888.00  1602.778  401.429    0.000  401.429      617.026  945.630    0.000  945.630      371.965 1797.624    0.000 1797.624
889.00  1690.917  417.355    0.000  417.355      637.575  870.871    0.000  870.871      452.394 1642.597    0.000 1642.597
890.00  1630.450  410.775    0.000  410.775      470.998  922.755    0.000  922.755      150.796 1610.333    0.000 1610.333
891.00  1423.467  455.655    0.000  455.655      338.590  814.326    0.000  814.326       50.165 1269.730    0.000 1269.730
892.00  1557.486  471.044    0.000  471.044      320.246  935.259    0.000  935.259      110.584 1430.078    0.000 1430.078
893.00  1575.819  421.826    0.000  421.826      269.070  896.298    0.000  896.298       30.159 1298.784    0.000 1298.784
894.00  1511.208  371.870    0.000  371.870      342.382  835.436    0.000  835.436      110.584 1250.329    0.000 1250.329
895.00  1583.280  401.147    0.000  401.147      359.859  967.546    0.000  967.546      140.945 1712.475    0.000 1712.475
896.00  1481.193  455.962    0.000  455.962      270.673  976.194    0.000  976.194        0.000 1635.767    0.000 1635.767
897.00  1515.002  487.274    0.000  487.274      429.767  980.739    0.000  980.739       69.870 1786.062    0.000 1786.062
898.00  1543.313  412.878    0.000  412.878      365.956 1026.945    0.000 1026.945       79.923 1894.238    0.000 1894.238
899.00  1504.840  480.810    0.000  480.810      444.794  885.363    0.000  885.363      271.434 1421.326    0.000 1421.326
900.00  1536.781  483.669    0.000  483.669      465.204  927.817    0.000  927.817      199.859 1763.040    0.000 1763.040
901.00  1405.011  495.631    0.000  495.631      379.739  935.601    0.000  935.601      150.796 1552.224    0.000 1552.224
902.00  1406.812  482.647    0.000  482.647      275.333  951.639    0.000  951.639       70.372 1220.771    0.000 1220.771
903.00  1683.411  297.984    0.000  297.984      429.423  965.774    0.000  965.774       30.260 1628.429    0.000 1628.429
904.00  1556.167  449.119    0.000  449.119      340.527  864.870    0.000  864.870      189.906 1189.906    0.000 1189.906
905.00  1612.683  368.228    0.000  368.228      252.477 1024.082    0.000 1024.082        0.000 1794.303    0.000 1794.303
906.00  1472.179  412.938    0.000  412.938      387.824  840.182    0.000  840.182       90.277 1451.992    0.000 1451.992
907.00  1588.333  461.191    0.000  461.191      352.071  866.768    0.000  866.768       90.478 1289.531    0.000 1289.531
908.00  1502.156  494.979    0.000  494.979      328.512  888.427    0.000  888.427       99.829 1519.652    0.000 1519.652
909.00  1633.175  448.056    0.000  448.056      340.787  931.707    0.000  931.707      130.590 1590.225    0.000 1590.225
910.00  1578.816  421.377    0.000  421.377      331.017  782.980    0.000  782.980      150.796 1338.685    0.000 1338.685
911.00  1493.782  497.292    0.000  497.292      285.272  827.691    0.000  827.691      120.637 1362.013    0.000 1362.013
912.00  1486.887  491.326    0.000  491.326      253.722  856.920    0.000  856.920       60.319 1390.367    0.000 1390.367
913.00  1573.326  458.557    0.000  458.557      438.146  768.105    0.000  768.105      299.888 1247.304    0.000 1247.304
914.00  1659.203  428.666    0.000  428.666      398.763  961.655    0.000  961.655      190.608 1610.925    0.000 1610.925
915.00  1605.876  473.277    0.000  473.277      387.093  956.593    0.000  956.593      220.566 1442.236    0.000 1442.236
916.00  1506.077  530.909    0.000  530.909      405.640  868.626    0.000  868.626      199.658 1566.297    0.000 1566.297
917.00  1458.664  571.253    0.000  571.253      447.662  741.140    0.000  741.140      349.452 1204.280    0.000 1204.280
918.00  1418.908  568.598    0.000  568.598      402.273  885.459    0.000  885.459      268.826 1306.326    0.000 1306.326
919.00  1416.401  541.420    0.000  541.420      319.425  948.017    0.000  948.017       70.372 1680.201    0.000 1680.201
920.00  1433.423  543.399    0.000  543.399      396.128  886.623    0.000  886.623       90.478 1240.974    0.000 1240.974
921.00  1353.790  504.199    0.000  504.199      295.958  892.894    0.000  892.894      100.330 1343.724    0.000 1343.724
922.00  1422.218  502.195    0.000  502.195      386.186  805.654    0.000  805.654       60.520 1329.145    0.000 1329.145
923.00  1578.910  506.192    0.000  506.192      380.992  893.195    0.000  893.195      180.956 1287.517    0.000 1287.517
924.00  1291.489  510.611    0.000  510.611      349.049  814.507    0.000  814.507      110.384 1490.497    0.000 1490.497
925.00  1457.197  494.242    0.000  494.242      380.186  943.135    0.000  943.135       19.906 1721.531    0.000 1721.531
926.00  1391.221  450.544    0.000  450.544      331.288  852.281    0.000  852.281       89.575 1588.515    0.000 1588.515
927.00  1443.265  430.650    0.000  430.650      260.258  891.540    0.000  891.540       89.575 1398.511    0.000 1398.511
928.00  1433.560  478.411    0.000  478.411      333.049  885.406    0.000  885.406      180.053 1352.964    0.000 1352.964
929.00  1349.722  426.550    0.000  426.550      347.194  838.851    0.000  838.851      169.198 1492.610    0.000 1492.610
930.00  1272.274  572.757    0.000  572.757      229.566  951.207    0.000  951.207      159.245 1551.123    0.000 1551.123
931.00  1237.408  572.159    0.000  572.159      249.319  885.739    0.000  885.739      219.163 1219.458    0.000 1219.458
932.00  1182.137  603.163    0.000  603.163      295.885  828.741    0.000  828.741      248.820 1028.453    0.000 1028.453
933.00  1212.023  561.260    0.000  561.260      259.826  848.494    0.000  848.494       69.670 1229.519    0.000 1229.519
934.00  1271.741  531.942    0.000  531.942      284.941  852.084    0.000  852.084       59.717 1506.081    0.000 1506.081
935.00  1282.635  586.483    0.000  586.483      378.754  834.010    0.000  834.010      279.482 1226.904    0.000 1226.904
936.00  1191.058  612.380    0.000  612.380      405.654  818.242    0.000  818.242      219.163 1423.451    0.000 1423.451
937.00  1252.651  618.370    0.000  618.370      360.549  899.206    0.000  899.206      150.797 1559.365    0.000 1559.365
938.00  1275.554  578.450    0.000  578.450      311.618  884.892    0.000  884.892      239.871 1437.118    0.000 1437.118
939.00  1511.480  538.176    0.000  538.176      325.493 1018.529    0.000 1018.529      129.988 1540.064    0.000 1540.064
940.00  1403.335  538.156    0.000  538.156      360.244  906.686    0.000  906.686      170.100 1710.560    0.000 1710.560
941.00  1300.612  542.729    0.000  542.729      242.363 1022.547    0.000 1022.547      119.434 1384.034    0.000 1384.034
942.00  1164.464  584.169    0.000  584.169      277.332  930.754    0.000  930.754      119.434 1534.728    0.000 1534.728
943.00  1332.390  539.667    0.000  539.667      410.640  808.115    0.000  808.115      221.068 1374.581    0.000 1374.581
944.00  1399.029  506.623    0.000  506.623      438.062  806.383    0.000  806.383      290.637 1365.129    0.000 1365.129
945.00  1378.876  506.042    0.000  506.042      404.460  798.821    0.000  798.821      160.850 1435.908    0.000 1435.908
946.00  1310.905  434.525    0.000  434.525      445.534  806.212    0.000  806.212      271.133 1217.148    0.000 1217.148
947.00  1349.576  463.862    0.000  463.862      375.365  793.003    0.000  793.003      120.537 1496.419    0.000 1496.419
948.00  1446.649  554.542    0.000  554.542      403.999  932.502    0.000  932.502      169.800 1490.397    0.000 1490.397
949.00  1171.638  646.981    0.000  646.981      349.922  818.317    0.000  818.317       79.623 1277.878    0.000 1277.878
950.00  1401.223  605.638    0.000  605.638      434.814  884.849    0.000  884.849      220.767 1396.800    0.000 1396.800
951.00  1462.378  593.874    0.000  593.874      531.181  901.275    0.000  901.275      370.160 1442.739    0.000 1442.739
952.00  1511.749  515.165    0.000  515.165      565.978  855.309    0.000  855.309      230.720 1512.606    0.000 1512.606
953.00  1379.944  475.601    0.000  475.601      404.036  808.020    0.000  808.020      150.796 1510.898    0.000 1510.898
954.00  1449.316  494.106    0.000  494.106      507.450  841.093    0.000  841.093      140.743 1300.488    0.000 1300.488
955.00  1381.741  534.349    0.000  534.349      483.539  827.601    0.000  827.601      100.330 1362.111    0.000 1362.111
956.00  1469.699  566.646    0.000  566.646      384.504  957.486    0.000  957.486       79.623 1465.063    0.000 1465.063
957.00  1449.172  478.943    0.000  478.943      444.935  887.606    0.000  887.606      149.292 1549.705    0.000 1549.705
958.00  1535.401  467.996    0.000  467.996      533.644  943.208    0.000  943.208      250.325 1604.094    0.000 1604.094
959.00  1337.724  489.870    0.000  489.870      430.370  915.623    0.000  915.623      139.339 1534.522    0.000 1534.522
960.00  1534.351  498.959    0.000  498.959      622.198  915.017    0.000  915.017      348.750 1675.775    0.000 1675.775
961.00  1513.138  418.568    0.000  418.568      558.721  881.733    0.000  881.733      239.469 1523.268    0.000 1523.268
962.00  1519.772  395.928    0.000  395.928      505.454 1042.463    0.000 1042.463      300.089 1638.173    0.000 1638.173
963.00  1530.823  511.816    0.000  511.816      547.868 1019.644    0.000 1019.644      361.011 1563.078    0.000 1563.078
964.00  1419.596  498.090    0.000  498.090      520.199  935.980    0.000  935.980      310.342 1633.347    0.000 1633.347
965.00  1368.167  538.500    0.000  538.500      494.696  892.097    0.000  892.097      259.576 1471.789    0.000 1471.789
966.00  1505.834  420.398    0.000  420.398      408.879  957.553    0.000  957.553      239.770 1542.062    0.000 1542.062
967.00  1463.497  451.009    0.000  451.009      515.051  845.573    0.000  845.573      260.077 1419.709    0.000 1419.709
968.00  1622.681  399.589    0.000  399.589      428.075 1074.115    0.000 1074.115       79.623 1792.096    0.000 1792.096
969.00  1580.374  448.504    0.000  448.504      519.135 1036.935    0.000 1036.935      259.779 1754.295    0.000 1754.295
970.00  1466.871  364.354    0.000  364.354      497.760  905.593    0.000  905.593      179.752 1635.158    0.000 1635.158
971.00  1421.016  466.044    0.000  466.044      350.695  941.959    0.000  941.959       69.670 1480.245    0.000 1480.245
972.00  1397.342  486.045    0.000  486.045      454.438  918.651    0.000  918.651      201.062 1493.616    0.000 1493.616
973.00  1520.600  500.502    0.000  500.502      496.943  958.991    0.000  958.991      239.971 1645.316    0.000 1645.316
974.00  1382.346  472.599    0.000  472.599      417.855  902.175    0.000  902.175       50.265 1784.843    0.000 1784.843
975.00  1379.753  539.194    0.000  539.194      339.840  999.962    0.000  999.962       80.728 1691.865    0.000 1691.865
976.00  1373.507  516.782    0.000  516.782      442.570  928.635    0.000  928.635      120.338 1683.320    0.000 1683.320
977.00  1384.489  557.488    0.000  557.488      314.882  984.619    0.000  984.619      140.743 1388.955    0.000 1388.955
978.00  1310.044  514.397    0.000  514.397      354.678  880.826    0.000  880.826       70.474 1496.031    0.000 1496.031
979.00  1421.149  523.088    0.000  523.088      409.061  959.167    0.000  959.167      109.481 1601.692    0.000 1601.692
980.00  1207.990  584.698    0.000  584.698      365.303  941.577    0.000  941.577       99.528 1440.735    0.000 1440.735
981.00  1343.019  550.035    0.000  550.035      404.560  957.218    0.000  957.218      129.387 1409.870    0.000 1409.870
982.00  1310.669  538.514    0.000  538.514      352.555  959.114    0.000  959.114      109.481 1226.902    0.000 1226.902
983.00  1357.684  523.576    0.000  523.576      421.670  883.153    0.000  883.153      129.387 1523.063    0.000 1523.063
984.00  1366.241  534.692    0.000  534.692      327.257 1037.457    0.000 1037.457      109.481 1342.810    0.000 1342.810
985.00  1227.599  492.867    0.000  492.867      318.576  837.243    0.000  837.243       19.906  986.824    0.000  986.824
986.00  1417.799  403.197    0.000  403.197      461.015  888.033    0.000  888.033      139.540 1461.436    0.000 1461.436
987.00  1581.003  397.874    0.000  397.874      364.067  992.146    0.000  992.146       69.670 1438.725    0.000 1438.725
988.00  1546.939  509.678    0.000  509.678      432.459 1096.809    0.000 1096.809      139.339 1743.640    0.000 1743.640
989.00  1552.457  442.628    0.000  442.628      555.781  864.269    0.000  864.269      278.679 1553.324    0.000 1553.324
990.00  1541.090  498.233    0.000  498.233      635.599  823.284    0.000  823.284      368.958 1382.728    0.000 1382.728
991.00  1612.927  350.339    0.000  350.339      400.378  977.231    0.000  977.231      179.151 1572.937    0.000 1572.937
992.00  1456.040  426.894    0.000  426.894      510.125  774.945    0.000  774.945      200.861 1272.639    0.000 1272.639
993.00  1367.300  463.034    0.000  463.034      495.477  701.408    0.000  701.408      258.974 1106.560    0.000 1106.560
994.00  1535.482  436.993    0.000  436.993      479.832  830.118    0.000  830.118      189.104 1309.645    0.000 1309.645
995.00  1481.156  419.537    0.000  419.537      374.904  924.580    0.000  924.580       40.213 1424.148    0.000 1424.148
996.00  1500.946  399.086    0.000  399.086      531.887  708.889    0.000  708.889      200.062 1051.875    0.000 1051.875
997.00  1508.643  409.674    0.000  409.674      419.008  912.343    0.000  912.343       91.184 1280.487    0.000 1280.487
998.00  1561.317  425.471    0.000  425.471      525.249  894.266    0.000  894.266      291.540 1402.523    0.000 1402.523
999.00  1502.699  461.875    0.000  461.875      521.149  852.599    0.000  852.599      260.679 1574.239    0.000 1574.239
1000.00  1552.123  429.495    0.000  429.495      473.131  861.573    0.000  861.573      260.983 1373.171    0.000 1373.171
1001.00  1553.108  441.359    0.000  441.359      529.181  850.642    0.000  850.642      340.702 1338.180    0.000 1338.180
1002.00  1628.723  405.516    0.000  405.516      555.087  849.127    0.000  849.127      259.977 1584.086    0.000 1584.086
1003.00  1584.533  432.077    0.000  432.077      543.996  852.113    0.000  852.113      248.820 1688.142    0.000 1688.142
1004.00  1647.162  380.495    0.000  380.495      449.293  873.730    0.000  873.730      221.068 1484.664    0.000 1484.664
1005.00  1547.436  418.858    0.000  418.858      493.303  875.848    0.000  875.848      261.381 1707.638    0.000 1707.638
1006.00  1570.191  441.365    0.000  441.365      464.952  923.322    0.000  923.322      330.047 1430.779    0.000 1430.779
1007.00  1513.035  436.717    0.000  436.717      485.913  952.538    0.000  952.538      140.643 1563.072    0.000 1563.072
1008.00  1698.113  382.630    0.000  382.630      586.559  915.538    0.000  915.538      400.620 1480.634    0.000 1480.634
1009.00  1574.384  437.528    0.000  437.528      541.606  823.893    0.000  823.893      353.069 1208.301    0.000 1208.301
1010.00  1535.459  428.610    0.000  428.610      435.287  904.076    0.000  904.076      160.749 1483.554    0.000 1483.554
1011.00  1613.734  395.546    0.000  395.546      514.767  777.756    0.000  777.756      228.915 1267.521    0.000 1267.521
1012.00  1557.232  439.147    0.000  439.147      503.872  906.117    0.000  906.117      298.585 1307.728    0.000 1307.728
1013.00  1595.158  481.960    0.000  481.960      558.674  914.901    0.000  914.901      340.602 1451.689    0.000 1451.689
1014.00  1499.438  457.288    0.000  457.288      494.647  780.793    0.000  780.793      190.808 1232.125    0.000 1232.125
1015.00  1455.594  516.097    0.000  516.097      422.963  879.535    0.000  879.535      220.566 1251.731    0.000 1251.731
1016.00  1657.573  414.384    0.000  414.384      504.770  789.431    0.000  789.431      278.879 1201.965    0.000 1201.965
1017.00  1482.835  496.652    0.000  496.652      500.011  794.417    0.000  794.417      140.342 1374.079    0.000 1374.079
1018.00  1432.798  501.862    0.000  501.862      455.216  939.071    0.000  939.071      211.115 1392.980    0.000 1392.980
1019.00  1461.451  440.531    0.000  440.531      451.328  883.329    0.000  883.329      200.861 1413.887    0.000 1413.887
1020.00  1513.885  531.492    0.000  531.492      530.233  850.091    0.000  850.091      409.971 1171.105    0.000 1171.105
1021.00  1527.196  425.551    0.000  425.551      471.661  832.829    0.000  832.829      189.104 1028.045    0.000 1028.045
1022.00  1576.650  477.212    0.000  477.212      461.540  916.912    0.000  916.912      209.410 1242.881    0.000 1242.881
1023.00  1553.324  493.474    0.000  493.474      374.642  969.446    0.000  969.446      119.434 1373.174    0.000 1373.174
1024.00  1425.388  451.124    0.000  451.124      433.140  848.661    0.000  848.661      189.104 1157.336    0.000 1157.336
