# Supplementary material for: N-Glycans modulate tilting of HIV-1 envelope glycoprotein
Source: Nat Commun. 2026 Apr 15;17:5206. doi: 10.1038/s41467-026-71874-2 (PMC13254402; doi:10.1038/s41467-026-71874-2)
Supplement: Supplementary file 8 — Source Data [file 41467_2026_71874_MOESM8_ESM.zip › source_data/2_Supplementary_Figures/5_FigS9/source_data/V3/V3.B.1.txt]

#ASA ANALYSIS
#SIM_TIME  ASA1.4 TotOccl1.4 ShldMem1.4 ShldGly1.4   ASA7.2 TotOccl7.2 ShldMem7.2 ShldGly7.2   ASA18.6 TotOccl18.6 ShldMem18.6 ShldGly18.6

  0.00  1312.151  360.941    0.000  360.941       48.851 1121.194    0.000 1121.194        0.000 1238.361    0.000 1238.361
  1.00  1367.266  331.194    0.000  331.194      196.865  919.009    0.000  919.009        0.000 1331.048    0.000 1331.048
  2.00  1405.260  340.028    0.000  340.028      192.333 1026.383    0.000 1026.383        0.000 1269.521    0.000 1269.521
  3.00  1446.083  319.425    0.000  319.425      256.561  940.662    0.000  940.662       20.106 1380.910    0.000 1380.910
  4.00  1272.468  340.412    0.000  340.412       69.603  990.573    0.000  990.573        0.000 1081.333    0.000 1081.333
  5.00  1367.626  358.490    0.000  358.490       90.916 1033.578    0.000 1033.578        0.000 1491.705    0.000 1491.705
  6.00  1352.285  393.534    0.000  393.534       26.200 1072.323    0.000 1072.323        0.000 1231.628    0.000 1231.628
  7.00  1369.751  373.721    0.000  373.721      112.534 1024.061    0.000 1024.061        0.000 1170.402    0.000 1170.402
  8.00  1304.060  367.930    0.000  367.930        7.263 1114.981    0.000 1114.981        0.000 1221.274    0.000 1221.274
  9.00  1388.019  369.010    0.000  369.010      160.250 1018.531    0.000 1018.531        0.000 1462.040    0.000 1462.040
 10.00  1347.411  374.832    0.000  374.832       83.696 1014.815    0.000 1014.815        0.000 1412.182    0.000 1412.182
 11.00  1294.991  357.969    0.000  357.969       86.071  941.846    0.000  941.846        0.000 1362.821    0.000 1362.821
 12.00  1236.570  415.875    0.000  415.875       48.852  953.489    0.000  953.489        0.000 1222.579    0.000 1222.579
 13.00  1253.823  365.465    0.000  365.465      115.687  887.335    0.000  887.335        0.000 1273.650    0.000 1273.650
 14.00  1272.804  419.047    0.000  419.047      215.971  849.378    0.000  849.378        0.000 1222.472    0.000 1222.472
 15.00  1284.885  432.612    0.000  432.612      118.620  843.593    0.000  843.593        0.000 1403.540    0.000 1403.540
 16.00  1226.469  443.801    0.000  443.801      149.367  978.742    0.000  978.742        0.000 1438.930    0.000 1438.930
 17.00  1313.527  342.058    0.000  342.058      107.556  925.753    0.000  925.753        0.000 1287.328    0.000 1287.328
 18.00  1387.616  401.837    0.000  401.837      130.248 1063.568    0.000 1063.568        0.000 1409.474    0.000 1409.474
 19.00  1493.862  412.133    0.000  412.133      208.935  900.969    0.000  900.969       19.906 1469.693    0.000 1469.693
 20.00  1356.834  389.479    0.000  389.479      187.320  807.549    0.000  807.549       39.912 1160.153    0.000 1160.153
 21.00  1394.309  400.551    0.000  400.551      243.260  929.634    0.000  929.634       60.319 1462.453    0.000 1462.453
 22.00  1385.688  455.440    0.000  455.440      188.176 1054.747    0.000 1054.747       20.106 1651.148    0.000 1651.148
 23.00  1386.460  472.025    0.000  472.025      227.732  999.201    0.000  999.201       70.372 1500.859    0.000 1500.859
 24.00  1248.424  512.094    0.000  512.094      176.422  907.766    0.000  907.766       90.277 1448.785    0.000 1448.785
 25.00  1284.664  543.494    0.000  543.494      180.750 1056.214    0.000 1056.214        9.953 1678.098    0.000 1678.098
 26.00  1306.399  477.596    0.000  477.596      157.999  988.126    0.000  988.126       40.212 1452.197    0.000 1452.197
 27.00  1337.816  528.607    0.000  528.607      203.575 1011.434    0.000 1011.434       29.959 1630.645    0.000 1630.645
 28.00  1356.315  436.144    0.000  436.144      242.825 1003.478    0.000 1003.478      100.431 1733.286    0.000 1733.286
 29.00  1303.527  466.724    0.000  466.724      109.505 1018.005    0.000 1018.005        0.000 1591.438    0.000 1591.438
 30.00  1386.755  435.569    0.000  435.569      232.059  943.167    0.000  943.167       40.112 1507.392    0.000 1507.392
 31.00  1349.089  504.714    0.000  504.714      236.032  945.844    0.000  945.844      100.531 1539.360    0.000 1539.360
 32.00  1295.843  509.070    0.000  509.070      164.196  987.528    0.000  987.528       29.858 1589.931    0.000 1589.931
 33.00  1167.889  529.792    0.000  529.792      114.431  986.450    0.000  986.450        0.000 1494.625    0.000 1494.625
 34.00  1344.654  453.830    0.000  453.830      133.922 1021.797    0.000 1021.797       20.106 1484.767    0.000 1484.767
 35.00  1289.972  504.630    0.000  504.630      154.847  966.204    0.000  966.204       60.319 1525.986    0.000 1525.986
 36.00  1294.936  511.491    0.000  511.491      121.477  993.452    0.000  993.452        0.000 1365.139    0.000 1365.139
 37.00  1364.337  495.341    0.000  495.341       48.983 1100.577    0.000 1100.577        0.000 1355.990    0.000 1355.990
 38.00  1404.909  442.231    0.000  442.231      126.401 1091.271    0.000 1091.271        0.000 1738.412    0.000 1738.412
 39.00  1322.607  443.147    0.000  443.147       54.689 1065.756    0.000 1065.756        0.000 1242.180    0.000 1242.180
 40.00  1227.603  445.122    0.000  445.122       57.499 1062.401    0.000 1062.401        0.000 1512.721    0.000 1512.721
 41.00  1195.618  443.247    0.000  443.247      121.520 1031.097    0.000 1031.097        0.000 1534.534    0.000 1534.534
 42.00  1292.377  324.666    0.000  324.666      119.491 1021.671    0.000 1021.671        0.000 1422.440    0.000 1422.440
 43.00  1350.037  299.654    0.000  299.654       79.935 1078.603    0.000 1078.603        0.000 1831.808    0.000 1831.808
 44.00  1313.076  355.257    0.000  355.257      115.466  965.123    0.000  965.123        0.000 1409.774    0.000 1409.774
 45.00  1382.943  346.195    0.000  346.195       91.086 1040.430    0.000 1040.430        0.000 1482.357    0.000 1482.357
 46.00  1260.113  366.252    0.000  366.252      154.462  941.130    0.000  941.130        0.000 1426.461    0.000 1426.461
 47.00  1281.993  404.636    0.000  404.636      136.088  885.879    0.000  885.879        0.000 1426.261    0.000 1426.261
 48.00  1329.108  452.630    0.000  452.630      125.324  902.569    0.000  902.569        0.000  973.865    0.000  973.865
 49.00  1332.394  382.627    0.000  382.627      176.855  983.410    0.000  983.410        0.000 1486.882    0.000 1486.882
 50.00  1340.553  320.694    0.000  320.694      203.568  893.742    0.000  893.742        0.000 1394.687    0.000 1394.687
 51.00  1454.811  342.132    0.000  342.132      267.376  834.373    0.000  834.373       50.265 1697.184    0.000 1697.184
 52.00  1476.150  385.858    0.000  385.858      127.052 1026.422    0.000 1026.422        0.000 1698.100    0.000 1698.100
 53.00  1471.696  405.566    0.000  405.566      232.881 1009.349    0.000 1009.349        0.000 1841.755    0.000 1841.755
 54.00  1454.427  433.568    0.000  433.568      193.534 1063.262    0.000 1063.262       30.159 1733.983    0.000 1733.983
 55.00  1340.051  438.883    0.000  438.883      154.766  927.161    0.000  927.161        0.000 1454.908    0.000 1454.908
 56.00  1338.767  439.288    0.000  439.288      113.649  933.079    0.000  933.079        0.000 1404.034    0.000 1404.034
 57.00  1395.494  481.546    0.000  481.546      163.967  999.483    0.000  999.483       10.053 1364.427    0.000 1364.427
 58.00  1379.212  438.716    0.000  438.716      201.240  850.125    0.000  850.125        0.000 1308.433    0.000 1308.433
 59.00  1425.392  451.443    0.000  451.443      210.133  951.147    0.000  951.147       50.265 1212.623    0.000 1212.623
 60.00  1387.029  432.922    0.000  432.922      148.706  929.212    0.000  929.212       30.159 1040.609    0.000 1040.609
 61.00  1247.248  342.323    0.000  342.323       91.867  807.131    0.000  807.131        0.000  937.364    0.000  937.364
 62.00  1338.417  392.089    0.000  392.089       93.071  936.484    0.000  936.484        0.000 1282.090    0.000 1282.090
 63.00  1443.318  412.933    0.000  412.933      102.279 1013.741    0.000 1013.741        0.000 1624.710    0.000 1624.710
 64.00  1374.165  390.334    0.000  390.334       59.873 1073.137    0.000 1073.137        0.000 1349.451    0.000 1349.451
 65.00  1394.607  466.910    0.000  466.910       82.136 1054.684    0.000 1054.684        0.000 1664.821    0.000 1664.821
 66.00  1490.958  375.760    0.000  375.760      123.334 1132.317    0.000 1132.317        0.000 1862.565    0.000 1862.565
 67.00  1433.413  385.383    0.000  385.383       54.471 1066.085    0.000 1066.085        0.000 1673.565    0.000 1673.565
 68.00  1594.637  302.603    0.000  302.603      153.032 1045.956    0.000 1045.956        0.000 1754.996    0.000 1754.996
 69.00  1582.299  332.218    0.000  332.218      165.917 1078.290    0.000 1078.290        0.000 1927.209    0.000 1927.209
 70.00  1625.625  269.367    0.000  269.367      199.372  976.694    0.000  976.694        0.000 1682.112    0.000 1682.112
 71.00  1464.130  321.151    0.000  321.151      152.554  923.631    0.000  923.631       10.053 1415.289    0.000 1415.289
 72.00  1414.430  390.457    0.000  390.457      185.979 1110.420    0.000 1110.420        0.000 1482.658    0.000 1482.658
 73.00  1579.143  343.403    0.000  343.403      309.835  938.396    0.000  938.396      100.431 1702.423    0.000 1702.423
 74.00  1439.638  332.660    0.000  332.660      269.367 1022.182    0.000 1022.182       40.212 1714.185    0.000 1714.185
 75.00  1482.223  313.359    0.000  313.359      232.626 1065.756    0.000 1065.756       20.106 1782.849    0.000 1782.849
 76.00  1467.627  278.839    0.000  278.839      181.003 1106.725    0.000 1106.725        0.000 1835.522    0.000 1835.522
 77.00  1400.651  311.013    0.000  311.013      181.567  942.459    0.000  942.459        0.000 1546.192    0.000 1546.192
 78.00  1528.705  280.989    0.000  280.989      235.517 1045.464    0.000 1045.464       10.053 1525.784    0.000 1525.784
 79.00  1564.878  297.922    0.000  297.922      242.836  943.620    0.000  943.620       39.811 1584.300    0.000 1584.300
 80.00  1489.778  272.049    0.000  272.049      302.325  902.166    0.000  902.166      189.304 1513.223    0.000 1513.223
 81.00  1595.582  261.119    0.000  261.119      356.610  913.850    0.000  913.850      169.900 1621.595    0.000 1621.595
 82.00  1448.842  299.364    0.000  299.364      295.486  863.336    0.000  863.336       80.024 1418.716    0.000 1418.716
 83.00  1530.608  272.128    0.000  272.128      189.614  861.614    0.000  861.614       29.858 1391.173    0.000 1391.173
 84.00  1622.507  262.978    0.000  262.978      365.339  933.156    0.000  933.156      159.746 1489.491    0.000 1489.491
 85.00  1398.166  296.228    0.000  296.228      264.259  930.081    0.000  930.081      211.115 1472.699    0.000 1472.699
 86.00  1391.334  298.943    0.000  298.943      204.005  878.165    0.000  878.165       20.106 1403.334    0.000 1403.334
 87.00  1561.314  261.361    0.000  261.361      343.044  814.117    0.000  814.117      159.746 1438.726    0.000 1438.726
 88.00  1626.207  242.670    0.000  242.670      277.017  938.563    0.000  938.563       60.319 1543.178    0.000 1543.178
 89.00  1695.971  207.343    0.000  207.343      287.758  816.880    0.000  816.880      189.104 1461.143    0.000 1461.143
 90.00  1538.887  244.225    0.000  244.225      350.224  796.816    0.000  796.816      169.699 1370.967    0.000 1370.967
 91.00  1556.567  233.208    0.000  233.208      295.233  926.813    0.000  926.813       80.024 1591.436    0.000 1591.436
 92.00  1785.511  214.810    0.000  214.810      303.648  981.099    0.000  981.099      110.584 1602.896    0.000 1602.896
 93.00  1744.999  186.461    0.000  186.461      424.326  890.611    0.000  890.611       49.864 1650.955    0.000 1650.955
 94.00  1539.771  282.369    0.000  282.369      263.499  977.729    0.000  977.729       29.858 1529.008    0.000 1529.008
 95.00  1512.390  252.519    0.000  252.519      255.463  914.696    0.000  914.696       29.858 1446.871    0.000 1446.871
 96.00  1528.711  240.566    0.000  240.566      215.895  863.987    0.000  863.987        0.000 1530.817    0.000 1530.817
 97.00  1417.560  318.425    0.000  318.425      228.218  784.266    0.000  784.266        0.000 1329.344    0.000 1329.344
 98.00  1423.951  274.414    0.000  274.414      296.314  929.047    0.000  929.047      129.387 1541.671    0.000 1541.671
 99.00  1478.110  317.916    0.000  317.916      232.972  910.255    0.000  910.255       20.106 1328.443    0.000 1328.443
100.00  1436.767  308.026    0.000  308.026      183.127  921.316    0.000  921.316        0.000 1509.301    0.000 1509.301
101.00  1566.183  348.233    0.000  348.233      296.080  881.931    0.000  881.931       30.159 1461.141    0.000 1461.141
102.00  1448.384  359.439    0.000  359.439      171.013  882.833    0.000  882.833        0.000 1312.252    0.000 1312.252
103.00  1468.491  321.555    0.000  321.555      119.138  953.521    0.000  953.521        0.000 1459.231    0.000 1459.231
104.00  1493.362  260.243    0.000  260.243      137.253 1017.801    0.000 1017.801        0.000 1441.339    0.000 1441.339
105.00  1458.399  257.206    0.000  257.206      188.567  985.546    0.000  985.546        0.000 1562.678    0.000 1562.678
106.00  1625.866  209.201    0.000  209.201      168.432  938.642    0.000  938.642        0.000 1436.414    0.000 1436.414
107.00  1557.097  223.801    0.000  223.801      248.157  859.401    0.000  859.401      139.339 1237.864    0.000 1237.864
108.00  1528.997  227.281    0.000  227.281      194.109  821.962    0.000  821.962       49.864 1468.585    0.000 1468.585
109.00  1480.551  236.178    0.000  236.178      149.281  941.459    0.000  941.459        0.000 1690.562    0.000 1690.562
110.00  1397.793  246.237    0.000  246.237      129.690  972.887    0.000  972.887        0.000 1631.648    0.000 1631.648
111.00  1588.975  191.058    0.000  191.058      171.625  992.131    0.000  992.131        0.000 1622.399    0.000 1622.399
112.00  1504.650  217.144    0.000  217.144      157.619  871.914    0.000  871.914        0.000 1532.829    0.000 1532.829
113.00  1449.123  317.490    0.000  317.490      207.253  851.708    0.000  851.708        0.000 1479.441    0.000 1479.441
114.00  1322.438  409.290    0.000  409.290      166.267  962.313    0.000  962.313        0.000 1561.280    0.000 1561.280
115.00  1332.115  336.143    0.000  336.143      160.471  921.188    0.000  921.188        0.000 1341.815    0.000 1341.815
116.00  1332.857  383.514    0.000  383.514      198.733  837.193    0.000  837.193        9.953 1431.390    0.000 1431.390
117.00  1413.474  384.080    0.000  384.080      273.912  926.588    0.000  926.588       29.959 1388.460    0.000 1388.460
118.00  1425.767  389.380    0.000  389.380      259.859  895.121    0.000  895.121       69.670 1546.095    0.000 1546.095
119.00  1486.675  342.497    0.000  342.497      212.564  986.859    0.000  986.859        9.953 1541.874    0.000 1541.874
120.00  1324.064  443.238    0.000  443.238      228.823  911.292    0.000  911.292       79.823 1349.857    0.000 1349.857
121.00  1473.281  376.785    0.000  376.785      320.043  968.392    0.000  968.392        0.000 1731.278    0.000 1731.278
122.00  1374.564  451.059    0.000  451.059      182.041  936.194    0.000  936.194       50.265 1366.444    0.000 1366.444
123.00  1564.968  340.067    0.000  340.067      287.659  999.171    0.000  999.171       79.623 1330.758    0.000 1330.758
124.00  1536.358  373.030    0.000  373.030      207.029  894.121    0.000  894.121       20.106 1624.912    0.000 1624.912
125.00  1547.285  364.049    0.000  364.049      173.525 1059.355    0.000 1059.355        0.000 1701.219    0.000 1701.219
126.00  1513.491  337.821    0.000  337.821      152.512  948.897    0.000  948.897        0.000 1392.784    0.000 1392.784
127.00  1564.227  305.540    0.000  305.540      178.018  878.083    0.000  878.083        0.000 1313.262    0.000 1313.262
128.00  1591.816  312.650    0.000  312.650      150.522  851.929    0.000  851.929        0.000 1159.547    0.000 1159.547
129.00  1513.034  306.763    0.000  306.763      228.680  824.271    0.000  824.271        0.000 1281.794    0.000 1281.794
130.00  1559.828  251.798    0.000  251.798      178.887  916.395    0.000  916.395        0.000 1352.573    0.000 1352.573
131.00  1522.866  297.411    0.000  297.411      214.249  960.307    0.000  960.307        0.000 1448.878    0.000 1448.878
132.00  1406.362  331.015    0.000  331.015      198.510  889.491    0.000  889.491        0.000 1376.597    0.000 1376.597
133.00  1480.407  367.178    0.000  367.178      184.379  895.932    0.000  895.932        0.000 1422.843    0.000 1422.843
134.00  1506.301  393.497    0.000  393.497      225.278 1000.426    0.000 1000.426       29.858 1480.449    0.000 1480.449
135.00  1600.259  296.793    0.000  296.793      267.557  859.872    0.000  859.872      149.393 1179.048    0.000 1179.048
136.00  1537.408  366.650    0.000  366.650      236.215  893.851    0.000  893.851       79.623 1281.188    0.000 1281.188
137.00  1525.003  327.837    0.000  327.837      191.384  879.117    0.000  879.117        9.953 1320.801    0.000 1320.801
138.00  1516.086  258.905    0.000  258.905      238.715  872.107    0.000  872.107       50.265 1393.983    0.000 1393.983
139.00  1650.650  254.154    0.000  254.154      254.756  796.380    0.000  796.380       39.811 1392.982    0.000 1392.982
140.00  1526.182  349.583    0.000  349.583      228.563  857.336    0.000  857.336        9.953 1522.369    0.000 1522.369
141.00  1527.757  327.442    0.000  327.442      189.868  762.056    0.000  762.056      150.195 1203.377    0.000 1203.377
142.00  1644.875  315.841    0.000  315.841      172.016  843.059    0.000  843.059       19.906 1281.594    0.000 1281.594
143.00  1558.105  317.189    0.000  317.189      191.901  916.855    0.000  916.855       19.906 1341.305    0.000 1341.305
144.00  1579.877  369.985    0.000  369.985      176.942  879.074    0.000  879.074       29.858 1120.444    0.000 1120.444
145.00  1672.443  323.970    0.000  323.970      284.884  973.843    0.000  973.843      120.637 1562.585    0.000 1562.585
146.00  1563.555  342.364    0.000  342.364      322.332  957.156    0.000  957.156      119.434 1539.462    0.000 1539.462
147.00  1685.455  324.839    0.000  324.839      298.340  991.947    0.000  991.947      229.316 1459.434    0.000 1459.434
148.00  1655.776  245.881    0.000  245.881      295.494  832.517    0.000  832.517      159.245 1368.458    0.000 1368.458
149.00  1523.043  430.134    0.000  430.134      306.249  821.871    0.000  821.871      219.664 1179.049    0.000 1179.049
150.00  1497.990  361.380    0.000  361.380      253.201  952.698    0.000  952.698      110.183 1211.927    0.000 1211.927
151.00  1558.408  402.367    0.000  402.367      239.499 1012.535    0.000 1012.535       19.906 1380.923    0.000 1380.923
152.00  1489.020  388.953    0.000  388.953      283.813  890.190    0.000  890.190      229.717 1160.654    0.000 1160.654
153.00  1481.986  507.667    0.000  507.667      312.992 1048.982    0.000 1048.982      289.735 1352.064    0.000 1352.064
154.00  1504.223  438.539    0.000  438.539      299.851 1090.264    0.000 1090.264      249.723 1451.894    0.000 1451.894
155.00  1481.340  465.455    0.000  465.455      243.605  911.941    0.000  911.941      150.596 1052.077    0.000 1052.077
156.00  1539.436  417.435    0.000  417.435      286.060  955.593    0.000  955.593       89.575 1452.399    0.000 1452.399
157.00  1606.722  428.505    0.000  428.505      269.155 1028.566    0.000 1028.566       29.858 1714.584    0.000 1714.584
158.00  1477.884  472.182    0.000  472.182      246.986  979.203    0.000  979.203      139.540 1312.159    0.000 1312.159
159.00  1593.040  392.508    0.000  392.508      260.987  993.000    0.000  993.000      189.505 1452.703    0.000 1452.703
160.00  1544.389  405.625    0.000  405.625      280.262  907.498    0.000  907.498      119.835 1721.927    0.000 1721.927
161.00  1503.773  499.387    0.000  499.387      306.590  957.603    0.000  957.603      119.634 1663.515    0.000 1663.515
162.00  1534.276  458.446    0.000  458.446      239.326  886.485    0.000  886.485      149.593 1151.606    0.000 1151.606
163.00  1488.530  494.367    0.000  494.367      220.053 1000.558    0.000 1000.558        9.953 1701.420    0.000 1701.420
164.00  1495.836  511.531    0.000  511.531      315.288 1080.379    0.000 1080.379      229.115 1725.449    0.000 1725.449
165.00  1390.358  518.978    0.000  518.978      274.776  979.213    0.000  979.213      159.245 1454.713    0.000 1454.713
166.00  1484.421  551.999    0.000  551.999      246.504  947.744    0.000  947.744       69.670 1463.962    0.000 1463.962
167.00  1530.816  510.199    0.000  510.199      122.824 1057.580    0.000 1057.580        0.000 1524.580    0.000 1524.580
168.00  1469.278  520.315    0.000  520.315      250.526 1010.481    0.000 1010.481        0.000 1671.768    0.000 1671.768
169.00  1640.932  444.370    0.000  444.370      263.792 1020.980    0.000 1020.980        0.000 1562.983    0.000 1562.983
170.00  1630.094  459.795    0.000  459.795      285.248  993.793    0.000  993.793        0.000 1675.186    0.000 1675.186
171.00  1521.217  479.943    0.000  479.943      260.690  948.903    0.000  948.903      109.481 1661.508    0.000 1661.508
172.00  1629.774  353.085    0.000  353.085      373.348  831.666    0.000  831.666        0.000 1459.539    0.000 1459.539
173.00  1655.298  331.858    0.000  331.858      348.529  973.591    0.000  973.591      160.348 1601.593    0.000 1601.593
174.00  1636.676  320.876    0.000  320.876      393.055  873.778    0.000  873.778       59.717 1420.431    0.000 1420.431
175.00  1597.111  307.350    0.000  307.350      260.895  815.838    0.000  815.838       39.811 1424.749    0.000 1424.749
176.00  1568.523  342.952    0.000  342.952      198.687  961.356    0.000  961.356      110.484 1411.582    0.000 1411.582
177.00  1488.275  355.580    0.000  355.580      261.116  819.388    0.000  819.388       79.623 1270.539    0.000 1270.539
178.00  1606.936  302.793    0.000  302.793      271.141  899.489    0.000  899.489        0.000 1358.704    0.000 1358.704
179.00  1510.182  376.946    0.000  376.946      167.433  982.398    0.000  982.398        0.000 1361.216    0.000 1361.216
180.00  1588.625  365.936    0.000  365.936      278.662  985.823    0.000  985.823      129.687 1562.784    0.000 1562.784
181.00  1585.249  297.198    0.000  297.198      255.496  889.895    0.000  889.895       39.811 1520.666    0.000 1520.666
182.00  1549.927  308.683    0.000  308.683      277.713  931.905    0.000  931.905       69.870 1456.118    0.000 1456.118
183.00  1538.300  341.979    0.000  341.979      277.878  865.205    0.000  865.205      130.289 1415.804    0.000 1415.804
184.00  1567.026  328.840    0.000  328.840      312.345  847.788    0.000  847.788       60.118 1412.491    0.000 1412.491
185.00  1531.627  277.654    0.000  277.654      271.400  830.010    0.000  830.010       60.218 1311.248    0.000 1311.248
186.00  1554.527  307.420    0.000  307.420      281.702  845.358    0.000  845.358      139.540 1256.362    0.000 1256.362
187.00  1621.598  345.417    0.000  345.417      367.861  891.140    0.000  891.140      259.174 1721.526    0.000 1721.526
188.00  1546.877  360.545    0.000  360.545      289.736  913.761    0.000  913.761       50.165 1481.453    0.000 1481.453
189.00  1557.153  342.727    0.000  342.727      306.383  902.202    0.000  902.202        0.000 1721.323    0.000 1721.323
190.00  1566.503  306.757    0.000  306.757      235.478  895.245    0.000  895.245        0.000 1393.888    0.000 1393.888
191.00  1623.804  318.844    0.000  318.844      327.001  905.938    0.000  905.938       39.811 1500.154    0.000 1500.154
192.00  1588.796  295.526    0.000  295.526      270.151  839.652    0.000  839.652      110.183 1380.014    0.000 1380.014
193.00  1397.049  337.206    0.000  337.206      201.809  799.365    0.000  799.365      169.198 1389.166    0.000 1389.166
194.00  1514.235  317.542    0.000  317.542      312.592  836.495    0.000  836.495      231.221 1311.453    0.000 1311.453
195.00  1547.620  378.563    0.000  378.563      332.916  860.892    0.000  860.892      221.168 1181.161    0.000 1181.161
196.00  1667.370  288.370    0.000  288.370      323.800  902.177    0.000  902.177      149.994 1471.299    0.000 1471.299
197.00  1620.597  323.620    0.000  323.620      318.273  871.876    0.000  871.876      239.269 1358.397    0.000 1358.397
198.00  1571.751  356.452    0.000  356.452      335.301  744.288    0.000  744.288      160.348 1119.934    0.000 1119.934
199.00  1424.872  416.712    0.000  416.712      278.626  844.333    0.000  844.333       39.811 1281.193    0.000 1281.193
200.00  1455.193  374.668    0.000  374.668      289.261  878.052    0.000  878.052       19.906 1329.851    0.000 1329.851
201.00  1533.854  403.058    0.000  403.058      324.667  932.871    0.000  932.871       19.906 1890.119    0.000 1890.119
202.00  1622.465  359.232    0.000  359.232      365.091  901.907    0.000  901.907        9.953 1679.602    0.000 1679.602
203.00  1734.385  302.099    0.000  302.099      363.960  908.786    0.000  908.786       20.006 1830.101    0.000 1830.101
204.00  1586.713  322.552    0.000  322.552      299.457  845.117    0.000  845.117       20.006 1348.750    0.000 1348.750
205.00  1589.189  352.069    0.000  352.069      305.600  870.923    0.000  870.923       39.811 1499.347    0.000 1499.347
206.00  1524.829  378.461    0.000  378.461      306.473  846.444    0.000  846.444        0.000 1658.793    0.000 1658.793
207.00  1637.698  267.954    0.000  267.954      269.888  807.622    0.000  807.622       40.212 1278.977    0.000 1278.977
208.00  1617.672  313.323    0.000  313.323      330.637  920.826    0.000  920.826       69.770 1823.456    0.000 1823.456
209.00  1670.802  325.651    0.000  325.651      331.313  905.148    0.000  905.148       80.024 1987.125    0.000 1987.125
210.00  1579.332  343.714    0.000  343.714      357.085  770.741    0.000  770.741      229.817 1473.406    0.000 1473.406
211.00  1545.721  357.302    0.000  357.302      316.968  833.555    0.000  833.555      290.437 1430.986    0.000 1430.986
212.00  1704.396  296.443    0.000  296.443      365.510  808.248    0.000  808.248      241.274 1571.220    0.000 1571.220
213.00  1627.621  415.367    0.000  415.367      385.742  888.741    0.000  888.741      270.832 1755.596    0.000 1755.596
214.00  1649.472  398.703    0.000  398.703      306.936  839.561    0.000  839.561      339.599 1230.321    0.000 1230.321
215.00  1691.347  332.372    0.000  332.372      295.302  747.436    0.000  747.436      211.015 1070.977    0.000 1070.977
216.00  1679.774  293.901    0.000  293.901      329.677  790.490    0.000  790.490      200.360 1463.857    0.000 1463.857
217.00  2040.573  257.458    0.000  257.458      491.825  892.733    0.000  892.733      381.215 1367.447    0.000 1367.447
218.00  1651.794  347.739    0.000  347.739      401.195  883.223    0.000  883.223      219.363 1573.038    0.000 1573.038
219.00  1623.445  337.023    0.000  337.023      428.033  916.465    0.000  916.465      240.773 1506.485    0.000 1506.485
220.00  1726.098  356.044    0.000  356.044      478.647  893.603    0.000  893.603      451.086 1568.009    0.000 1568.009
221.00  1646.741  364.435    0.000  364.435      421.889  865.058    0.000  865.058      259.776 1409.068    0.000 1409.068
222.00  1776.957  295.077    0.000  295.077      446.314  875.310    0.000  875.310      240.673 1408.464    0.000 1408.464
223.00  1684.291  381.778    0.000  381.778      367.645  888.975    0.000  888.975      329.245 1307.028    0.000 1307.028
224.00  1683.717  359.553    0.000  359.553      531.655  771.122    0.000  771.122      370.059 1326.027    0.000 1326.027
225.00  1631.911  374.676    0.000  374.676      507.920  726.241    0.000  726.241       19.906 1422.735    0.000 1422.735
226.00  1577.619  355.011    0.000  355.011      417.650  769.345    0.000  769.345      181.460 1129.889    0.000 1129.889
227.00  1660.671  407.476    0.000  407.476      361.325  867.440    0.000  867.440      129.588 1158.740    0.000 1158.740
228.00  1586.724  396.795    0.000  396.795      321.505  806.143    0.000  806.143      241.779 1039.209    0.000 1039.209
229.00  1708.434  336.230    0.000  336.230      454.404  784.560    0.000  784.560      259.475 1169.798    0.000 1169.798
230.00  1647.462  385.800    0.000  385.800      373.778  757.892    0.000  757.892        9.953 1318.089    0.000 1318.089
231.00  1509.974  439.230    0.000  439.230      395.744  698.968    0.000  698.968      179.151 1475.924    0.000 1475.924
232.00  1557.448  410.355    0.000  410.355      394.709  771.250    0.000  771.250      149.393 1447.370    0.000 1447.370
233.00  1581.950  338.214    0.000  338.214      498.717  688.715    0.000  688.715      149.292 1509.895    0.000 1509.895
234.00  1715.139  354.511    0.000  354.511      342.302  898.063    0.000  898.063       70.372 1499.242    0.000 1499.242
235.00  1620.379  380.156    0.000  380.156      381.563  869.434    0.000  869.434      169.800 1348.846    0.000 1348.846
236.00  1572.238  388.743    0.000  388.743      379.756  773.422    0.000  773.422      218.962 1178.046    0.000 1178.046
237.00  1535.006  392.889    0.000  392.889      332.103  865.633    0.000  865.633      149.393 1532.218    0.000 1532.218
238.00  1592.220  428.992    0.000  428.992      372.351  827.551    0.000  827.551      149.292 1398.315    0.000 1398.315
239.00  1588.319  369.212    0.000  369.212      334.527  821.764    0.000  821.764      189.104 1608.430    0.000 1608.430
240.00  1625.560  405.595    0.000  405.595      343.132  834.376    0.000  834.376      159.245 1621.693    0.000 1621.693
241.00  1506.738  488.934    0.000  488.934      349.089  883.573    0.000  883.573      199.457 1794.608    0.000 1794.608
242.00  1546.221  491.506    0.000  491.506      341.271  852.615    0.000  852.615      129.988 1511.408    0.000 1511.408
243.00  1626.947  357.253    0.000  357.253      312.906  868.270    0.000  868.270       70.071 1560.970    0.000 1560.970
244.00  1572.103  450.077    0.000  450.077      370.620  832.602    0.000  832.602       29.858 1913.339    0.000 1913.339
245.00  1634.137  439.047    0.000  439.047      344.032  949.188    0.000  949.188      159.245 1668.037    0.000 1668.037
246.00  1555.913  350.413    0.000  350.413      329.463  844.399    0.000  844.399       30.261 1684.627    0.000 1684.627
247.00  1561.786  420.325    0.000  420.325      334.476  844.063    0.000  844.063      190.307 1620.891    0.000 1620.891
248.00  1627.910  432.016    0.000  432.016      362.319  908.083    0.000  908.083      260.578 1613.450    0.000 1613.450
249.00  1510.061  369.131    0.000  369.131      300.120  910.122    0.000  910.122       49.764 1429.181    0.000 1429.181
250.00  1443.364  439.574    0.000  439.574      345.289  834.033    0.000  834.033      129.587 1497.539    0.000 1497.539
251.00  1508.885  468.180    0.000  468.180      283.083  871.297    0.000  871.297      119.434 1309.643    0.000 1309.643
252.00  1509.170  444.451    0.000  444.451      310.564  832.263    0.000  832.263      150.796 1502.966    0.000 1502.966
253.00  1496.696  465.213    0.000  465.213      343.471  976.557    0.000  976.557       50.265 1635.767    0.000 1635.767
254.00  1531.517  416.290    0.000  416.290      391.327  834.250    0.000  834.250      161.656 1363.829    0.000 1363.829
255.00  1471.804  405.888    0.000  405.888      348.914  831.918    0.000  831.918      311.145 1130.795    0.000 1130.795
256.00  1549.574  416.894    0.000  416.894      403.861  850.118    0.000  850.118      270.230 1239.069    0.000 1239.069
257.00  1577.172  468.413    0.000  468.413      365.644  798.627    0.000  798.627      140.743 1129.186    0.000 1129.186
258.00  1650.447  358.031    0.000  358.031      394.050  755.229    0.000  755.229      290.136 1158.746    0.000 1158.746
259.00  1695.803  361.283    0.000  361.283      407.281  965.799    0.000  965.799      380.112 1396.906    0.000 1396.906
260.00  1672.332  352.493    0.000  352.493      422.152  934.023    0.000  934.023      339.800 1459.438    0.000 1459.438
261.00  1695.178  337.727    0.000  337.727      332.060  945.126    0.000  945.126      199.457 1321.105    0.000 1321.105
262.00  1607.968  390.743    0.000  390.743      454.972  902.367    0.000  902.367      139.339 1649.742    0.000 1649.742
263.00  1631.309  356.760    0.000  356.760      399.535  880.456    0.000  880.456      269.829 1209.007    0.000 1209.007
264.00  1732.209  230.806    0.000  230.806      416.402  826.573    0.000  826.573      430.679 1110.481    0.000 1110.481
265.00  1522.336  361.856    0.000  361.856      332.537  874.865    0.000  874.865      169.398 1156.931    0.000 1156.931
266.00  1620.834  314.951    0.000  314.951      412.260  874.403    0.000  874.403      279.581 1307.732    0.000 1307.732
267.00  1587.540  332.914    0.000  332.914      385.671  887.493    0.000  887.493      219.163 1226.603    0.000 1226.603
268.00  1566.358  302.208    0.000  302.208      363.763  862.503    0.000  862.503      129.487 1288.432    0.000 1288.432
269.00  1625.532  310.178    0.000  310.178      322.163  807.088    0.000  807.088      209.711 1231.027    0.000 1231.027
270.00  1688.405  367.291    0.000  367.291      338.632  941.837    0.000  941.837      189.805 1500.353    0.000 1500.353
271.00  1723.558  329.452    0.000  329.452      455.395  891.381    0.000  891.381      279.983 1630.036    0.000 1630.036
272.00  1613.258  410.241    0.000  410.241      443.552  890.475    0.000  890.475      200.460 1508.995    0.000 1508.995
273.00  1538.762  380.532    0.000  380.532      401.962  808.774    0.000  808.774      170.903 1408.766    0.000 1408.766
274.00  1595.241  427.429    0.000  427.429      420.128  885.419    0.000  885.419      129.387 1189.001    0.000 1189.001
275.00  1557.992  435.259    0.000  435.259      429.919  796.270    0.000  796.270      140.743 1343.415    0.000 1343.415
276.00  1552.188  524.641    0.000  524.641      389.884  879.017    0.000  879.017      281.487 1333.563    0.000 1333.563
277.00  1529.184  442.831    0.000  442.831      315.892  842.400    0.000  842.400      200.761 1198.552    0.000 1198.552
278.00  1377.620  534.640    0.000  534.640      324.668  809.949    0.000  809.949      160.348 1061.027    0.000 1061.027
279.00  1504.460  455.541    0.000  455.541      357.769  821.274    0.000  821.274      201.062 1112.798    0.000 1112.798
280.00  1670.229  281.953    0.000  281.953      363.482  803.661    0.000  803.661      200.460 1148.687    0.000 1148.687
281.00  1735.760  253.265    0.000  253.265      353.412  850.322    0.000  850.322      240.272 1069.470    0.000 1069.470
282.00  1519.007  351.765    0.000  351.765      299.465  740.287    0.000  740.287      139.339  987.331    0.000  987.331
283.00  1639.184  297.498    0.000  297.498      423.796  761.443    0.000  761.443      200.260 1219.164    0.000 1219.164
284.00  1640.326  341.200    0.000  341.200      335.819  791.135    0.000  791.135      190.106 1327.836    0.000 1327.836
285.00  1566.210  377.872    0.000  377.872      311.867  738.047    0.000  738.047      180.154 1118.426    0.000 1118.426
286.00  1399.698  447.501    0.000  447.501      325.710  740.953    0.000  740.953      169.298 1147.484    0.000 1147.484
287.00  1463.217  409.277    0.000  409.277      305.524  662.489    0.000  662.489       99.528 1030.062    0.000 1030.062
288.00  1402.895  456.178    0.000  456.178      235.225  835.798    0.000  835.798        9.953 1269.430    0.000 1269.430
289.00  1284.308  450.822    0.000  450.822      242.142  782.534    0.000  782.534       59.917 1200.667    0.000 1200.667
290.00  1391.310  470.851    0.000  470.851      302.924  731.745    0.000  731.745      139.440 1177.444    0.000 1177.444
291.00  1368.906  446.501    0.000  446.501      337.200  790.890    0.000  790.890       89.876 1345.633    0.000 1345.633
292.00  1204.258  535.091    0.000  535.091      217.981  757.729    0.000  757.729       19.906  996.386    0.000  996.386
293.00  1476.180  491.167    0.000  491.167      299.806  813.237    0.000  813.237       29.959 1377.604    0.000 1377.604
294.00  1305.721  492.367    0.000  492.367      244.819  680.781    0.000  680.781       10.053 1015.586    0.000 1015.586
295.00  1309.715  504.785    0.000  504.785      237.644  802.729    0.000  802.729        9.953 1407.862    0.000 1407.862
296.00  1348.295  544.874    0.000  544.874      355.488  763.601    0.000  763.601      130.289 1265.608    0.000 1265.608
297.00  1380.009  489.078    0.000  489.078      364.052  739.950    0.000  739.950      140.543 1246.103    0.000 1246.103
298.00  1530.229  455.730    0.000  455.730      330.673  787.895    0.000  787.895      130.690 1206.491    0.000 1206.491
299.00  1320.178  552.783    0.000  552.783      268.509  867.788    0.000  867.788      160.850 1068.563    0.000 1068.563
300.00  1328.220  517.920    0.000  517.920      303.439  781.016    0.000  781.016      120.035 1237.157    0.000 1237.157
301.00  1525.050  378.189    0.000  378.189      370.829  848.033    0.000  848.033      120.637 1221.269    0.000 1221.269
302.00  1668.307  339.104    0.000  339.104      372.522  852.263    0.000  852.263      130.590 1297.374    0.000 1297.374
303.00  1637.975  300.889    0.000  300.889      347.615  820.653    0.000  820.653      120.637 1290.332    0.000 1290.332
304.00  1634.154  298.465    0.000  298.465      315.363  739.896    0.000  739.896       30.159 1169.287    0.000 1169.287
305.00  1702.188  332.180    0.000  332.180      290.768  868.100    0.000  868.100      110.584 1197.845    0.000 1197.845
306.00  1704.513  324.876    0.000  324.876      314.065  801.901    0.000  801.901      201.062 1134.409    0.000 1134.409
307.00  1636.093  326.349    0.000  326.349      409.359  689.754    0.000  689.754      220.065 1035.489    0.000 1035.489
308.00  1576.648  365.784    0.000  365.784      308.024  746.183    0.000  746.183       70.372 1190.312    0.000 1190.312
309.00  1645.550  318.780    0.000  318.780      416.230  767.960    0.000  767.960      120.637 1241.077    0.000 1241.077
310.00  1594.305  341.715    0.000  341.715      385.097  836.090    0.000  836.090      231.021 1276.866    0.000 1276.866
311.00  1584.393  343.288    0.000  343.288      334.600  785.257    0.000  785.257      130.690 1200.358    0.000 1200.358
312.00  1574.241  353.818    0.000  353.818      329.459  806.181    0.000  806.181      180.755 1079.322    0.000 1079.322
313.00  1561.190  389.850    0.000  389.850      307.281  807.100    0.000  807.100       90.478 1121.443    0.000 1121.443
314.00  1475.944  451.540    0.000  451.540      316.095  780.641    0.000  780.641      170.903 1143.763    0.000 1143.763
315.00  1526.738  431.647    0.000  431.647      368.458  794.904    0.000  794.904      189.906 1128.179    0.000 1128.179
316.00  1453.139  458.806    0.000  458.806      326.862  732.782    0.000  732.782      110.584  988.237    0.000  988.237
317.00  1626.240  329.521    0.000  329.521      249.267  799.570    0.000  799.570       20.106  927.717    0.000  927.717
318.00  1555.081  409.165    0.000  409.165      280.486  779.821    0.000  779.821       79.923 1230.927    0.000 1230.927
319.00  1608.761  383.786    0.000  383.786      392.795  781.506    0.000  781.506      110.584 1408.864    0.000 1408.864
320.00  1582.579  417.652    0.000  417.652      380.403  770.872    0.000  770.872      199.257 1224.894    0.000 1224.894
321.00  1538.317  418.274    0.000  418.274      287.058  741.947    0.000  741.947       29.858 1147.383    0.000 1147.383
322.00  1621.478  381.465    0.000  381.465      328.369  757.122    0.000  757.122       70.372 1228.806    0.000 1228.806
323.00  1548.339  448.646    0.000  448.646      383.061  829.782    0.000  829.782      100.531 1300.486    0.000 1300.486
324.00  1613.118  361.610    0.000  361.610      347.616  788.062    0.000  788.062       90.378 1319.793    0.000 1319.793
325.00  1582.067  393.048    0.000  393.048      366.179  864.731    0.000  864.731      109.481 1547.608    0.000 1547.608
326.00  1549.674  352.880    0.000  352.880      360.857  743.206    0.000  743.206      119.935 1136.329    0.000 1136.329
327.00  1582.096  475.420    0.000  475.420      354.538  825.689    0.000  825.689      120.336 1176.337    0.000 1176.337
328.00  1796.009  431.860    0.000  431.860      351.979  883.400    0.000  883.400      140.743 1081.129    0.000 1081.129
329.00  1619.816  442.110    0.000  442.110      397.904  740.094    0.000  740.094      240.372 1121.147    0.000 1121.147
330.00  1594.071  392.376    0.000  392.376      337.072  708.581    0.000  708.581      130.590 1152.310    0.000 1152.310
331.00  1613.959  427.879    0.000  427.879      366.089  748.263    0.000  748.263      149.292 1196.647    0.000 1196.647
332.00  1544.132  526.325    0.000  526.325      405.952  756.484    0.000  756.484      249.222 1098.730    0.000 1098.730
333.00  1503.913  482.422    0.000  482.422      346.514  729.900    0.000  729.900      139.339 1132.409    0.000 1132.409
334.00  1593.225  410.119    0.000  410.119      344.958  754.450    0.000  754.450       99.528 1138.340    0.000 1138.340
335.00  1536.892  443.014    0.000  443.014      289.833  735.168    0.000  735.168        9.953  990.656    0.000  990.656
336.00  1505.484  434.257    0.000  434.257      325.317  710.520    0.000  710.520      129.587  921.487    0.000  921.487
337.00  1592.420  390.404    0.000  390.404      337.770  742.120    0.000  742.120      159.245 1039.211    0.000 1039.211
338.00  1702.290  267.310    0.000  267.310      303.422  690.457    0.000  690.457       80.425  966.922    0.000  966.922
339.00  1529.721  351.261    0.000  351.261      277.356  706.587    0.000  706.587       60.319 1079.420    0.000 1079.420
340.00  1568.703  321.889    0.000  321.889      213.904  760.722    0.000  760.722       10.053  879.366    0.000  879.366
341.00  1673.985  363.219    0.000  363.219      339.915  729.931    0.000  729.931      150.796 1020.811    0.000 1020.811
342.00  1667.080  335.526    0.000  335.526      361.925  706.843    0.000  706.843      241.274  679.304    0.000  679.304
343.00  1590.529  402.787    0.000  402.787      334.012  692.024    0.000  692.024      189.505  820.454    0.000  820.454
344.00  1662.232  333.614    0.000  333.614      350.473  700.407    0.000  700.407       70.372 1071.883    0.000 1071.883
345.00  1693.634  380.276    0.000  380.276      349.100  829.018    0.000  829.018       69.870 1139.544    0.000 1139.544
346.00  1589.768  326.376    0.000  326.376      272.563  767.708    0.000  767.708       70.372  958.982    0.000  958.982
347.00  1604.622  265.909    0.000  265.909      308.596  758.594    0.000  758.594      109.481 1188.805    0.000 1188.805
348.00  1592.184  302.173    0.000  302.173      289.818  761.355    0.000  761.355      110.584 1297.677    0.000 1297.677
349.00  1594.110  312.747    0.000  312.747      313.281  733.480    0.000  733.480      130.690 1131.293    0.000 1131.293
350.00  1582.779  351.849    0.000  351.849      283.599  816.303    0.000  816.303       80.324 1481.957    0.000 1481.957
351.00  1508.534  360.695    0.000  360.695      228.167  746.788    0.000  746.788       10.053 1019.103    0.000 1019.103
352.00  1506.055  310.388    0.000  310.388      266.609  662.747    0.000  662.747       20.106  798.737    0.000  798.737
353.00  1426.321  385.021    0.000  385.021      308.062  774.281    0.000  774.281       30.159  979.493    0.000  979.493
354.00  1327.147  362.211    0.000  362.211      231.599  705.554    0.000  705.554        0.000  847.799    0.000  847.799
355.00  1400.200  449.985    0.000  449.985      276.196  820.955    0.000  820.955      140.743  988.837    0.000  988.837
356.00  1428.658  454.911    0.000  454.911      334.477  702.466    0.000  702.466      170.201  888.912    0.000  888.912
357.00  1507.342  418.887    0.000  418.887      401.298  772.201    0.000  772.201      160.850 1068.363    0.000 1068.363
358.00  1475.864  427.486    0.000  427.486      321.499  744.919    0.000  744.919       50.265  908.615    0.000  908.615
359.00  1500.026  453.768    0.000  453.768      226.134  848.369    0.000  848.369       60.319 1130.991    0.000 1130.991
360.00  1374.087  427.131    0.000  427.131      283.584  797.665    0.000  797.665      110.584 1120.032    0.000 1120.032
361.00  1461.950  403.342    0.000  403.342      192.811  774.448    0.000  774.448        9.953  928.521    0.000  928.521
362.00  1478.557  456.150    0.000  456.150      272.407  785.950    0.000  785.950      149.693 1028.047    0.000 1028.047
363.00  1428.480  419.894    0.000  419.894      240.319  793.083    0.000  793.083        0.000  898.866    0.000  898.866
364.00  1396.575  394.889    0.000  394.889      263.504  747.125    0.000  747.125       39.811  845.279    0.000  845.279
365.00  1478.134  468.459    0.000  468.459      269.896  775.261    0.000  775.261       30.261  876.847    0.000  876.847
366.00  1392.605  399.308    0.000  399.308      323.842  621.153    0.000  621.153       89.575  704.836    0.000  704.836
367.00  1551.992  374.971    0.000  374.971      359.305  711.200    0.000  711.200       89.976 1018.097    0.000 1018.097
368.00  1459.837  436.599    0.000  436.599      255.117  764.767    0.000  764.767      189.104 1015.381    0.000 1015.381
369.00  1473.400  448.437    0.000  448.437      303.833  677.700    0.000  677.700      129.387  947.623    0.000  947.623
370.00  1404.152  446.579    0.000  446.579      297.846  744.438    0.000  744.438      130.690  928.211    0.000  928.211
371.00  1443.667  420.841    0.000  420.841      339.842  833.157    0.000  833.157      119.935 1076.402    0.000 1076.402
372.00  1389.501  427.388    0.000  427.388      349.863  777.078    0.000  777.078      160.448  875.939    0.000  875.939
373.00  1378.925  320.057    0.000  320.057      196.922  760.541    0.000  760.541       39.811  956.467    0.000  956.467
374.00  1561.683  346.749    0.000  346.749      308.810  790.698    0.000  790.698      119.434 1048.453    0.000 1048.453
375.00  1521.540  329.957    0.000  329.957      322.412  766.278    0.000  766.278      209.912 1076.703    0.000 1076.703
376.00  1600.094  317.207    0.000  317.207      327.011  835.143    0.000  835.143      109.481 1017.894    0.000 1017.894
377.00  1506.790  392.840    0.000  392.840      299.156  782.877    0.000  782.877      160.148 1187.693    0.000 1187.693
378.00  1672.917  304.104    0.000  304.104      408.877  774.090    0.000  774.090      240.773 1277.362    0.000 1277.362
379.00  1649.842  279.113    0.000  279.113      223.822  872.180    0.000  872.180        9.953  836.226    0.000  836.226
380.00  1559.068  351.125    0.000  351.125      281.786  775.606    0.000  775.606        0.000  938.768    0.000  938.768
381.00  1483.259  334.639    0.000  334.639      283.590  665.072    0.000  665.072       30.159  646.927    0.000  646.927
382.00  1623.515  361.802    0.000  361.802      243.828  882.306    0.000  882.306       59.817  897.453    0.000  897.453
383.00  1450.037  376.789    0.000  376.789      244.173  825.937    0.000  825.937      169.198  957.370    0.000  957.370
384.00  1534.630  331.715    0.000  331.715      295.987  761.470    0.000  761.470      170.903 1048.347    0.000 1048.347
385.00  1425.153  367.119    0.000  367.119      237.462  761.952    0.000  761.952        0.000  876.842    0.000  876.842
386.00  1436.923  327.496    0.000  327.496      237.126  701.044    0.000  701.044        0.000  776.711    0.000  776.711
387.00  1483.947  339.206    0.000  339.206      227.488  732.254    0.000  732.254       49.864  896.244    0.000  896.244
388.00  1473.121  322.216    0.000  322.216      198.085  720.148    0.000  720.148        0.000  574.944    0.000  574.944
389.00  1554.328  284.540    0.000  284.540      159.660  833.275    0.000  833.275        9.953  897.450    0.000  897.450
390.00  1428.549  391.090    0.000  391.090      261.557  790.362    0.000  790.362       79.623 1217.956    0.000 1217.956
391.00  1630.326  385.046    0.000  385.046      375.165  766.450    0.000  766.450      209.711 1087.466    0.000 1087.466
392.00  1645.417  308.152    0.000  308.152      357.099  764.372    0.000  764.372      119.434  994.571    0.000  994.571
393.00  1653.321  259.660    0.000  259.660      328.960  693.603    0.000  693.603      139.339  986.328    0.000  986.328
394.00  1713.866  323.618    0.000  323.618      413.722  727.772    0.000  727.772      179.953 1235.749    0.000 1235.749
395.00  1740.341  348.581    0.000  348.581      380.787  728.418    0.000  728.418      130.089 1197.951    0.000 1197.951
396.00  1546.063  386.428    0.000  386.428      297.049  782.628    0.000  782.628       89.676  950.036    0.000  950.036
397.00  1529.461  409.033    0.000  409.033      347.913  775.663    0.000  775.663      200.861 1135.115    0.000 1135.115
398.00  1778.777  347.375    0.000  347.375      427.261  837.654    0.000  837.654      309.239 1343.316    0.000 1343.316
399.00  1591.260  370.238    0.000  370.238      426.997  752.405    0.000  752.405      298.885 1305.215    0.000 1305.215
400.00  1783.663  267.682    0.000  267.682      382.508  801.420    0.000  801.420      268.826 1403.935    0.000 1403.935
401.00  1727.789  361.227    0.000  361.227      329.714  885.078    0.000  885.078      130.690 1247.505    0.000 1247.505
402.00  1742.863  308.806    0.000  308.806      288.920  831.289    0.000  831.289        9.953 1083.535    0.000 1083.535
403.00  1680.213  311.763    0.000  311.763      276.019  934.185    0.000  934.185       70.372 1336.571    0.000 1336.571
404.00  1617.232  330.531    0.000  330.531      422.962  777.552    0.000  777.552      221.168 1331.048    0.000 1331.048
405.00  1570.750  405.062    0.000  405.062      360.450  799.086    0.000  799.086      170.903 1098.318    0.000 1098.318
406.00  1707.914  343.457    0.000  343.457      496.378  736.431    0.000  736.431      280.484 1298.474    0.000 1298.474
407.00  1638.409  319.963    0.000  319.963      296.293  809.507    0.000  809.507       70.372 1389.355    0.000 1389.355
408.00  1628.304  288.139    0.000  288.139      252.005  781.105    0.000  781.105       49.864  967.327    0.000  967.327
409.00  1593.061  342.321    0.000  342.321      223.893  827.275    0.000  827.275       10.053  988.840    0.000  988.840
410.00  1520.480  438.144    0.000  438.144      287.658  791.094    0.000  791.094      139.941 1137.833    0.000 1137.833
411.00  1600.504  322.417    0.000  322.417      257.883  780.282    0.000  780.282       99.528 1058.011    0.000 1058.011
412.00  1604.980  344.612    0.000  344.612      286.062  796.628    0.000  796.628       99.528 1057.004    0.000 1057.004
413.00  1626.450  322.055    0.000  322.055      360.671  815.337    0.000  815.337      220.667 1407.054    0.000 1407.054
414.00  1582.747  276.162    0.000  276.162      322.940  757.676    0.000  757.676       59.817 1068.565    0.000 1068.565
415.00  1502.366  445.408    0.000  445.408      361.542  771.342    0.000  771.342      110.283 1256.860    0.000 1256.860
416.00  1629.168  444.647    0.000  444.647      284.340  870.805    0.000  870.805      149.693 1076.908    0.000 1076.908
417.00  1620.518  439.697    0.000  439.697      306.725  919.218    0.000  919.218       80.324 1491.297    0.000 1491.297
418.00  1600.772  453.734    0.000  453.734      322.218  811.158    0.000  811.158      129.387 1043.939    0.000 1043.939
419.00  1534.771  374.922    0.000  374.922      247.850  781.223    0.000  781.223       19.906 1137.324    0.000 1137.324
420.00  1430.970  472.134    0.000  472.134      352.166  788.284    0.000  788.284      209.310 1336.985    0.000 1336.985
421.00  1519.816  446.773    0.000  446.773      358.821  794.204    0.000  794.204      170.201 1527.793    0.000 1527.793
422.00  1622.752  390.568    0.000  390.568      336.514  808.814    0.000  808.814      209.210 1290.639    0.000 1290.639
423.00  1714.012  284.051    0.000  284.051      299.166  934.752    0.000  934.752      119.434 1387.055    0.000 1387.055
424.00  1454.995  395.030    0.000  395.030      214.865  801.507    0.000  801.507       59.717 1138.637    0.000 1138.637
425.00  1687.236  368.950    0.000  368.950      419.263  787.116    0.000  787.116      279.983 1380.217    0.000 1380.217
426.00  1623.737  415.564    0.000  415.564      318.279  827.278    0.000  827.278       89.575 1269.131    0.000 1269.131
427.00  1670.100  347.679    0.000  347.679      396.871  780.361    0.000  780.361      149.593 1256.762    0.000 1256.762
428.00  1664.433  321.608    0.000  321.608      367.649  835.742    0.000  835.742      249.121 1287.022    0.000 1287.022
429.00  1456.992  398.939    0.000  398.939      184.558  794.369    0.000  794.369       49.764 1131.295    0.000 1131.295
430.00  1598.104  349.899    0.000  349.899      393.970  716.358    0.000  716.358      259.074 1169.803    0.000 1169.803
431.00  1596.797  373.823    0.000  373.823      418.472  707.909    0.000  707.909      210.614 1221.869    0.000 1221.869
432.00  1562.435  390.575    0.000  390.575      370.411  813.479    0.000  813.479      210.213 1329.144    0.000 1329.144
433.00  1583.465  419.281    0.000  419.281      377.976  743.188    0.000  743.188      169.198 1347.744    0.000 1347.744
434.00  1553.017  425.163    0.000  425.163      329.331  814.779    0.000  814.779      110.585 1061.426    0.000 1061.426
435.00  1579.011  402.097    0.000  402.097      248.402  784.035    0.000  784.035        9.953  980.397    0.000  980.397
436.00  1707.565  356.277    0.000  356.277      401.584  751.577    0.000  751.577      189.705 1338.599    0.000 1338.599
437.00  1712.189  388.553    0.000  388.553      379.957  837.120    0.000  837.120       99.729 1377.698    0.000 1377.698
438.00  1531.600  432.843    0.000  432.843      301.227  811.920    0.000  811.920      130.389 1150.091    0.000 1150.091
439.00  1671.510  348.623    0.000  348.623      393.319  810.410    0.000  810.410      199.758 1338.292    0.000 1338.292
440.00  1551.609  385.065    0.000  385.065      360.556  784.985    0.000  784.985      219.564 1199.153    0.000 1199.153
441.00  1487.173  460.064    0.000  460.064      337.074  925.838    0.000  925.838       99.729 1510.701    0.000 1510.701
442.00  1597.915  429.231    0.000  429.231      382.214  825.800    0.000  825.800      159.245 1381.119    0.000 1381.119
443.00  1613.167  422.284    0.000  422.284      340.495  926.480    0.000  926.480       79.623 1638.482    0.000 1638.482
444.00  1588.622  464.212    0.000  464.212      365.344  899.637    0.000  899.637       89.575 1661.498    0.000 1661.498
445.00  1536.180  470.209    0.000  470.209      343.735  879.533    0.000  879.533      199.056 1410.569    0.000 1410.569
446.00  1651.835  487.373    0.000  487.373      330.670  862.156    0.000  862.156      230.419 1219.962    0.000 1219.962
447.00  1405.704  516.031    0.000  516.031      315.934  779.160    0.000  779.160      169.499 1528.399    0.000 1528.399
448.00  1593.999  512.357    0.000  512.357      333.919  822.078    0.000  822.078       49.764 1250.623    0.000 1250.623
449.00  1539.111  531.050    0.000  531.050      424.839  846.938    0.000  846.938       99.528 1516.337    0.000 1516.337
450.00  1547.116  501.194    0.000  501.194      383.670  846.046    0.000  846.046      150.496 1510.900    0.000 1510.900
451.00  1602.138  449.029    0.000  449.029      455.653  814.960    0.000  814.960      300.690 1328.235    0.000 1328.235
452.00  1540.913  422.026    0.000  422.026      335.899  795.508    0.000  795.508      210.513 1499.945    0.000 1499.945
453.00  1574.289  468.084    0.000  468.084      363.612  842.236    0.000  842.236      240.673 1146.680    0.000 1146.680
454.00  1505.303  497.892    0.000  497.892      360.714  830.434    0.000  830.434       10.053 1640.190    0.000 1640.190
455.00  1519.515  502.087    0.000  502.087      329.334  862.157    0.000  862.157       99.528 1557.251    0.000 1557.251
456.00  1445.323  518.620    0.000  518.620      352.123  815.388    0.000  815.388      139.339 1519.149    0.000 1519.149
457.00  1519.923  512.552    0.000  512.552      229.566  947.229    0.000  947.229       49.764 1477.934    0.000 1477.934
458.00  1461.888  505.204    0.000  505.204      324.197  796.071    0.000  796.071      109.481 1468.279    0.000 1468.279
459.00  1538.908  493.649    0.000  493.649      273.226  845.048    0.000  845.048       99.528 1318.486    0.000 1318.486
460.00  1418.706  474.554    0.000  474.554      302.110  805.717    0.000  805.717      119.434 1247.616    0.000 1247.616
461.00  1497.259  468.223    0.000  468.223      338.808  814.875    0.000  814.875      159.245 1379.310    0.000 1379.310
462.00  1619.738  404.350    0.000  404.350      289.099  910.242    0.000  910.242      129.387 1358.297    0.000 1358.297
463.00  1559.249  483.258    0.000  483.258      285.583  823.685    0.000  823.685       99.528 1460.635    0.000 1460.635
464.00  1637.810  510.965    0.000  510.965      426.339  872.466    0.000  872.466      299.988 1378.203    0.000 1378.203
465.00  1737.864  383.775    0.000  383.775      388.470  815.225    0.000  815.225      180.454 1319.791    0.000 1319.791
466.00  1646.687  448.237    0.000  448.237      424.009  783.141    0.000  783.141      419.723 1431.582    0.000 1431.582
467.00  1505.813  540.188    0.000  540.188      406.727  819.892    0.000  819.892      288.732 1358.197    0.000 1358.197
468.00  1532.044  516.671    0.000  516.671      305.717  856.204    0.000  856.204      100.531 1249.824    0.000 1249.824
469.00  1661.689  447.587    0.000  447.587      415.016  869.203    0.000  869.203      260.378 1167.385    0.000 1167.385
470.00  1555.722  415.298    0.000  415.298      301.721  821.267    0.000  821.267       89.575 1127.373    0.000 1127.373
471.00  1496.467  437.441    0.000  437.441      396.931  779.904    0.000  779.904      180.956 1246.904    0.000 1246.904
472.00  1394.892  496.253    0.000  496.253      364.139  722.622    0.000  722.622      180.254 1049.060    0.000 1049.060
473.00  1436.187  425.453    0.000  425.453      256.621  761.738    0.000  761.738       69.971 1048.055    0.000 1048.055
474.00  1610.898  364.875    0.000  364.875      425.005  747.424    0.000  747.424      189.304 1066.051    0.000 1066.051
475.00  1600.792  390.438    0.000  390.438      414.691  817.370    0.000  817.370      359.204 1209.509    0.000 1209.509
476.00  1500.962  414.424    0.000  414.424      452.680  699.697    0.000  699.697      229.115 1207.602    0.000 1207.602
477.00  1504.975  462.168    0.000  462.168      455.790  682.661    0.000  682.661      339.499  947.120    0.000  947.120
478.00  1326.284  530.712    0.000  530.712      337.301  713.665    0.000  713.665      149.493 1136.223    0.000 1136.223
479.00  1443.797  521.080    0.000  521.080      347.788  780.888    0.000  780.888      170.301 1139.034    0.000 1139.034
480.00  1337.667  554.657    0.000  554.657      289.657  797.270    0.000  797.270       39.811 1107.069    0.000 1107.069
481.00  1424.726  491.111    0.000  491.111      339.413  792.089    0.000  792.089       79.923 1358.701    0.000 1358.701
482.00  1455.868  446.522    0.000  446.522      243.312  954.697    0.000  954.697        0.000 1403.239    0.000 1403.239
483.00  1411.116  439.208    0.000  439.208      270.929  778.652    0.000  778.652       30.159 1191.412    0.000 1191.412
484.00  1466.429  351.767    0.000  351.767      227.752  798.570    0.000  798.570        0.000 1131.700    0.000 1131.700
485.00  1380.770  445.073    0.000  445.073      187.799  874.402    0.000  874.402       30.159 1272.344    0.000 1272.344
486.00  1377.879  363.085    0.000  363.085      209.245  883.487    0.000  883.487       29.959 1372.175    0.000 1372.175
487.00  1495.790  415.951    0.000  415.951      297.597  807.898    0.000  807.898       20.106 1050.564    0.000 1050.564
488.00  1369.545  450.781    0.000  450.781      229.992  713.285    0.000  713.285        0.000  819.949    0.000  819.949
489.00  1390.810  426.382    0.000  426.382      152.350  782.322    0.000  782.322        0.000 1019.003    0.000 1019.003
490.00  1418.794  450.970    0.000  450.970      263.680  613.326    0.000  613.326        0.000  947.626    0.000  947.626
491.00  1510.381  415.977    0.000  415.977      303.616  701.481    0.000  701.481        0.000 1037.503    0.000 1037.503
492.00  1632.155  360.865    0.000  360.865      234.662  793.509    0.000  793.509       99.528 1276.766    0.000 1276.766
493.00  1574.669  367.310    0.000  367.310      285.071  698.881    0.000  698.881       39.811 1257.669    0.000 1257.669
494.00  1557.679  364.175    0.000  364.175      290.774  596.635    0.000  596.635        0.000  676.487    0.000  676.487
495.00  1530.147  373.528    0.000  373.528      242.144  733.936    0.000  733.936        0.000  847.091    0.000  847.091
496.00  1668.759  342.289    0.000  342.289      191.309  730.661    0.000  730.661       19.906  767.671    0.000  767.671
497.00  1635.512  388.132    0.000  388.132      280.729  631.490    0.000  631.490       70.372  746.956    0.000  746.956
498.00  1454.728  424.981    0.000  424.981      292.315  741.372    0.000  741.372      191.009 1049.555    0.000 1049.555
499.00  1361.803  453.623    0.000  453.623      221.116  683.735    0.000  683.735      100.531  879.054    0.000  879.054
500.00  1376.044  397.953    0.000  397.953      210.405  742.625    0.000  742.625       10.053  616.265    0.000  616.265
501.00  1465.179  450.051    0.000  450.051      296.085  785.509    0.000  785.509       80.425  926.610    0.000  926.610
502.00  1368.113  450.105    0.000  450.105      250.996  758.053    0.000  758.053        0.000  706.842    0.000  706.842
503.00  1696.826  402.212    0.000  402.212      370.751  762.814    0.000  762.814       50.265 1256.863    0.000 1256.863
504.00  1438.839  444.034    0.000  444.034      305.976  722.012    0.000  722.012       40.212 1109.780    0.000 1109.780
505.00  1555.594  416.399    0.000  416.399      341.480  818.704    0.000  818.704      120.336 1413.483    0.000 1413.483
506.00  1511.632  380.699    0.000  380.699      161.250  820.366    0.000  820.366       10.053 1216.448    0.000 1216.448
507.00  1527.535  379.836    0.000  379.836      287.831  704.065    0.000  704.065      110.584 1119.933    0.000 1119.933
508.00  1571.708  430.962    0.000  430.962      335.987  730.170    0.000  730.170       20.106 1168.289    0.000 1168.289
509.00  1485.030  409.737    0.000  409.737      242.093  752.224    0.000  752.224        0.000  958.179    0.000  958.179
510.00  1570.854  443.652    0.000  443.652      319.337  710.114    0.000  710.114       60.319  877.649    0.000  877.649
511.00  1378.398  466.301    0.000  466.301      268.811  729.829    0.000  729.829        0.000  936.564    0.000  936.564
512.00  1564.763  401.805    0.000  401.805      273.043  720.972    0.000  720.972        0.000  745.852    0.000  745.852
513.00  1390.843  468.471    0.000  468.471      253.629  712.284    0.000  712.284        0.000 1089.672    0.000 1089.672
514.00  1434.166  427.477    0.000  427.477      296.903  817.761    0.000  817.761       20.106 1078.917    0.000 1078.917
515.00  1487.499  546.589    0.000  546.589      280.053  812.223    0.000  812.223       50.265  765.359    0.000  765.359
516.00  1408.078  504.890    0.000  504.890      123.642  941.005    0.000  941.005        0.000  787.675    0.000  787.675
517.00  1338.683  536.880    0.000  536.880      134.968  816.208    0.000  816.208        0.000  805.673    0.000  805.673
518.00  1499.532  505.127    0.000  505.127      137.683  876.635    0.000  876.635        0.000  738.212    0.000  738.212
519.00  1500.519  507.391    0.000  507.391      191.815  843.904    0.000  843.904        0.000 1189.494    0.000 1189.494
520.00  1465.398  489.408    0.000  489.408      149.054  803.096    0.000  803.096        0.000  958.271    0.000  958.271
521.00  1561.706  460.165    0.000  460.165      187.701  811.922    0.000  811.922       30.159  918.664    0.000  918.664
522.00  1462.736  474.221    0.000  474.221      199.241  806.480    0.000  806.480       10.053  958.377    0.000  958.377
523.00  1491.769  428.101    0.000  428.101      215.927  738.338    0.000  738.338       60.319  968.125    0.000  968.125
524.00  1516.460  385.165    0.000  385.165      128.389  748.818    0.000  748.818       40.212  807.982    0.000  807.982
525.00  1590.164  450.619    0.000  450.619      139.977  809.063    0.000  809.063        0.000 1038.800    0.000 1038.800
526.00  1533.475  434.805    0.000  434.805      202.698  858.224    0.000  858.224       50.265 1010.052    0.000 1010.052
527.00  1584.128  455.094    0.000  455.094      252.506  751.824    0.000  751.824       70.372 1069.360    0.000 1069.360
528.00  1400.352  609.288    0.000  609.288      199.024  817.110    0.000  817.110       20.106 1029.050    0.000 1029.050
529.00  1451.896  449.725    0.000  449.725      238.771  837.374    0.000  837.374       59.717 1262.085    0.000 1262.085
530.00  1517.341  511.527    0.000  511.527      117.323  904.125    0.000  904.125       20.106 1068.456    0.000 1068.456
531.00  1366.374  661.809    0.000  661.809       96.665  986.159    0.000  986.159        0.000 1070.974    0.000 1070.974
532.00  1478.198  517.285    0.000  517.285      188.092  850.255    0.000  850.255       30.159 1068.654    0.000 1068.654
533.00  1454.694  550.052    0.000  550.052      191.114  818.082    0.000  818.082       70.372  999.899    0.000  999.899
534.00  1338.689  545.083    0.000  545.083      186.152  912.190    0.000  912.190        9.953 1286.320    0.000 1286.320
535.00  1480.850  522.046    0.000  522.046      139.896  939.688    0.000  939.688        0.000  948.733    0.000  948.733
536.00  1378.980  557.323    0.000  557.323      190.908  803.724    0.000  803.724        9.953 1087.769    0.000 1087.769
537.00  1383.658  500.676    0.000  500.676      111.703  832.994    0.000  832.994        0.000  979.693    0.000  979.693
538.00  1458.560  506.744    0.000  506.744      140.064  823.462    0.000  823.462        0.000 1028.245    0.000 1028.245
539.00  1344.840  488.987    0.000  488.987      102.278  836.519    0.000  836.519       10.053  928.015    0.000  928.015
540.00  1460.155  445.248    0.000  445.248       93.115  878.713    0.000  878.713        0.000 1129.282    0.000 1129.282
541.00  1503.640  438.705    0.000  438.705      143.613  860.370    0.000  860.370        0.000 1240.363    0.000 1240.363
542.00  1481.153  368.664    0.000  368.664      100.556  802.041    0.000  802.041        0.000 1029.660    0.000 1029.660
543.00  1476.376  457.915    0.000  457.915      210.481  895.741    0.000  895.741        0.000 1218.550    0.000 1218.550
544.00  1498.327  421.627    0.000  421.627      253.152  906.985    0.000  906.985       90.478 1412.879    0.000 1412.879
545.00  1457.661  503.396    0.000  503.396      269.598  802.025    0.000  802.025       79.623 1156.328    0.000 1156.328
546.00  1517.263  420.747    0.000  420.747      240.636  813.570    0.000  813.570       29.858 1138.538    0.000 1138.538
547.00  1581.226  417.472    0.000  417.472      279.974  895.832    0.000  895.832       59.717 1217.150    0.000 1217.150
548.00  1522.413  486.504    0.000  486.504      358.123  865.870    0.000  865.870       60.118 1368.953    0.000 1368.953
549.00  1534.312  448.512    0.000  448.512      342.344  872.570    0.000  872.570      150.195 1480.443    0.000 1480.443
550.00  1583.969  467.251    0.000  467.251      342.087  852.777    0.000  852.777      190.407 1206.189    0.000 1206.189
551.00  1575.598  407.266    0.000  407.266      461.027  730.606    0.000  730.606      289.534 1308.236    0.000 1308.236
552.00  1530.295  409.336    0.000  409.336      261.768  682.614    0.000  682.614      120.136 1068.059    0.000 1068.059
553.00  1504.700  358.505    0.000  358.505      320.353  730.181    0.000  730.181       49.764 1067.060    0.000 1067.060
554.00  1568.710  406.033    0.000  406.033      312.091  791.400    0.000  791.400      179.853 1280.186    0.000 1280.186
555.00  1615.700  410.155    0.000  410.155      230.945  719.672    0.000  719.672       99.528  836.534    0.000  836.534
556.00  1557.093  400.972    0.000  400.972      300.584  725.507    0.000  725.507      260.679 1037.097    0.000 1037.097
557.00  1564.973  375.070    0.000  375.070      384.632  689.717    0.000  689.717      269.829 1028.654    0.000 1028.654
558.00  1611.317  364.838    0.000  364.838      416.270  703.430    0.000  703.430      300.289 1167.490    0.000 1167.490
559.00  1561.074  368.002    0.000  368.002      353.592  732.656    0.000  732.656      249.923 1187.699    0.000 1187.699
560.00  1626.707  301.633    0.000  301.633      383.632  735.756    0.000  735.756      240.171 1227.406    0.000 1227.406
561.00  1723.437  409.664    0.000  409.664      417.955  751.619    0.000  751.619      290.537  970.342    0.000  970.342
562.00  1493.619  457.900    0.000  457.900      262.115  710.327    0.000  710.327      159.345  946.416    0.000  946.416
563.00  1532.958  396.938    0.000  396.938      300.838  772.371    0.000  772.371      170.802 1059.111    0.000 1059.111
564.00  1533.204  497.401    0.000  497.401      352.859  746.567    0.000  746.567      159.847 1257.971    0.000 1257.971
565.00  1516.674  479.891    0.000  479.891      394.714  744.449    0.000  744.449      259.475 1201.372    0.000 1201.372
566.00  1477.695  504.339    0.000  504.339      366.374  779.934    0.000  779.934      191.009 1040.617    0.000 1040.617
567.00  1580.201  467.787    0.000  467.787      357.993  726.374    0.000  726.374      329.747 1118.126    0.000 1118.126
568.00  1531.733  505.141    0.000  505.141      363.368  813.875    0.000  813.875      189.906 1267.722    0.000 1267.722
569.00  1557.456  460.635    0.000  460.635      370.788  864.756    0.000  864.756      210.614 1579.065    0.000 1579.065
570.00  1430.501  460.447    0.000  460.447      286.056  779.410    0.000  779.410      299.988 1217.948    0.000 1217.948
571.00  1537.779  458.091    0.000  458.091      386.131  775.955    0.000  775.955      359.605 1319.990    0.000 1319.990
572.00  1520.027  472.749    0.000  472.749      333.529  806.796    0.000  806.796       99.528 1246.710    0.000 1246.710
573.00  1560.322  418.420    0.000  418.420      370.798  714.777    0.000  714.777      239.971 1116.009    0.000 1116.009
574.00  1659.223  383.539    0.000  383.539      488.944  723.087    0.000  723.087      319.794 1429.167    0.000 1429.167
575.00  1601.745  443.979    0.000  443.979      536.059  706.057    0.000  706.057      291.441 1231.120    0.000 1231.120
576.00  1584.647  464.508    0.000  464.508      394.396  753.575    0.000  753.575      309.640 1200.461    0.000 1200.461
577.00  1689.725  396.263    0.000  396.263      505.948  716.172    0.000  716.172      279.281 1169.296    0.000 1169.296
578.00  1617.560  415.595    0.000  415.595      415.117  707.789    0.000  707.789      129.988 1013.875    0.000 1013.875
579.00  1516.651  419.016    0.000  419.016      404.808  673.295    0.000  673.295      279.983 1066.051    0.000 1066.051
580.00  1522.910  447.055    0.000  447.055      301.986  756.370    0.000  756.370      149.292  971.952    0.000  971.952
581.00  1683.878  404.986    0.000  404.986      449.436  831.154    0.000  831.154      159.245 1566.794    0.000 1566.794
582.00  1522.259  369.332    0.000  369.332      368.106  762.167    0.000  762.167      150.796 1139.935    0.000 1139.935
583.00  1720.939  474.290    0.000  474.290      421.810  787.887    0.000  787.887      190.006 1123.950    0.000 1123.950
584.00  1657.438  399.709    0.000  399.709      358.520  735.376    0.000  735.376       89.976 1114.405    0.000 1114.405
585.00  1744.586  420.598    0.000  420.598      380.567  827.024    0.000  827.024      109.682 1227.602    0.000 1227.602
586.00  1641.453  458.395    0.000  458.395      337.885  871.762    0.000  871.762      221.168 1249.717    0.000 1249.717
587.00  1783.474  478.742    0.000  478.742      302.186  816.817    0.000  816.817       60.319 1273.343    0.000 1273.343
588.00  1662.691  479.904    0.000  479.904      247.451  825.766    0.000  825.766       10.053 1108.767    0.000 1108.767
589.00  1849.697  453.119    0.000  453.119      456.868  741.546    0.000  741.546       30.462 1151.498    0.000 1151.498
590.00  1751.504  514.630    0.000  514.630      508.835  753.265    0.000  753.265      359.505 1128.276    0.000 1128.276
591.00  1597.974  572.168    0.000  572.168      398.503  713.407    0.000  713.407      190.307 1210.106    0.000 1210.106
592.00  1627.603  559.132    0.000  559.132      302.781  786.596    0.000  786.596      170.903 1098.312    0.000 1098.312
593.00  1659.419  524.757    0.000  524.757      318.945  766.401    0.000  766.401       30.159 1270.422    0.000 1270.422
594.00  1619.125  504.228    0.000  504.228      327.207  798.707    0.000  798.707       10.053 1139.232    0.000 1139.232
595.00  1570.836  507.056    0.000  507.056      290.030  740.435    0.000  740.435       10.053 1050.264    0.000 1050.264
596.00  1640.379  508.684    0.000  508.684      324.799  734.759    0.000  734.759       20.106 1185.476    0.000 1185.476
597.00  1601.652  554.027    0.000  554.027      332.918  755.899    0.000  755.899       60.319 1169.189    0.000 1169.189
598.00  1711.328  483.666    0.000  483.666      273.913  870.677    0.000  870.677        0.000 1240.769    0.000 1240.769
599.00  1567.589  554.487    0.000  554.487      243.431  879.493    0.000  879.493       30.159 1120.229    0.000 1120.229
600.00  1632.835  507.534    0.000  507.534      235.096  894.923    0.000  894.923        0.000 1169.893    0.000 1169.893
601.00  1547.174  507.991    0.000  507.991      318.306  870.556    0.000  870.556       10.053 1324.720    0.000 1324.720
602.00  1574.767  527.264    0.000  527.264      346.622  804.494    0.000  804.494       20.106 1180.350    0.000 1180.350
603.00  1571.144  486.444    0.000  486.444      300.928  793.933    0.000  793.933       20.106 1037.388    0.000 1037.388
604.00  1551.872  494.422    0.000  494.422      289.571  793.561    0.000  793.561       20.107 1109.674    0.000 1109.674
605.00  1512.199  440.829    0.000  440.829      214.084  795.708    0.000  795.708        0.000  968.426    0.000  968.426
606.00  1579.809  432.619    0.000  432.619      182.143  732.118    0.000  732.118        0.000  817.127    0.000  817.127
607.00  1624.237  450.724    0.000  450.724      362.785  762.465    0.000  762.465       70.372  948.724    0.000  948.724
608.00  1772.861  411.192    0.000  411.192      240.923  873.571    0.000  873.571       30.159  988.935    0.000  988.935
609.00  1728.272  428.949    0.000  428.949      253.104  851.078    0.000  851.078      130.690 1026.827    0.000 1026.827
610.00  1691.908  488.937    0.000  488.937      199.810  838.036    0.000  838.036        0.000 1019.798    0.000 1019.798
611.00  1574.954  395.629    0.000  395.629      239.711  725.289    0.000  725.289        0.000  948.020    0.000  948.020
612.00  1800.350  411.799    0.000  411.799      233.092  979.749    0.000  979.749        0.000 1190.200    0.000 1190.200
613.00  1656.109  400.857    0.000  400.857      311.666  754.858    0.000  754.858        0.000  948.726    0.000  948.726
614.00  1640.442  386.578    0.000  386.578      423.789  790.057    0.000  790.057       30.159 1086.859    0.000 1086.859
615.00  1711.430  321.844    0.000  321.844      392.754  807.864    0.000  807.864        0.000 1212.019    0.000 1212.019
616.00  1712.187  403.967    0.000  403.967      291.802  855.106    0.000  855.106        0.000 1100.424    0.000 1100.424
617.00  1622.691  333.546    0.000  333.546      243.693  748.772    0.000  748.772        0.000  785.459    0.000  785.459
618.00  1644.040  365.783    0.000  365.783      312.260  728.530    0.000  728.530        0.000  775.000    0.000  775.000
619.00  1607.002  367.457    0.000  367.457      349.265  759.225    0.000  759.225       10.154  687.242    0.000  687.242
620.00  1720.212  380.844    0.000  380.844      389.561  723.861    0.000  723.861       20.308 1212.621    0.000 1212.621
621.00  1779.424  371.425    0.000  371.425      455.182  713.574    0.000  713.574       30.159 1068.958    0.000 1068.958
622.00  1684.237  371.921    0.000  371.921      377.749  711.542    0.000  711.542      110.584 1159.840    0.000 1159.840
623.00  1653.627  415.168    0.000  415.168      503.425  640.604    0.000  640.604       30.159 1099.922    0.000 1099.922
624.00  1720.544  401.213    0.000  401.213      509.609  724.431    0.000  724.431       80.526 1310.137    0.000 1310.137
625.00  1628.114  495.443    0.000  495.443      472.004  763.763    0.000  763.763      242.787  886.289    0.000  886.289
626.00  1686.165  506.742    0.000  506.742      420.467  664.286    0.000  664.286      151.603 1049.356    0.000 1049.356
627.00  1597.465  468.228    0.000  468.228      346.457  722.779    0.000  722.779      201.767 1110.074    0.000 1110.074
628.00  1650.853  475.791    0.000  475.791      417.342  683.265    0.000  683.265      231.221 1108.765    0.000 1108.765
629.00  1709.801  466.739    0.000  466.739      546.864  690.441    0.000  690.441      130.791 1412.980    0.000 1412.980
630.00  1686.166  495.186    0.000  495.186      469.226  740.154    0.000  740.154       70.372 1170.294    0.000 1170.294
631.00  1708.748  381.878    0.000  381.878      412.598  615.819    0.000  615.819      100.934  996.773    0.000  996.773
632.00  1674.862  427.241    0.000  427.241      487.521  654.170    0.000  654.170       91.284  849.702    0.000  849.702
633.00  1792.828  373.779    0.000  373.779      365.962  726.751    0.000  726.751       30.261  889.210    0.000  889.210
634.00  1744.136  425.672    0.000  425.672      335.133  764.752    0.000  764.752        0.000  849.197    0.000  849.197
635.00  1822.059  386.629    0.000  386.629      383.042  743.147    0.000  743.147        0.000 1079.618    0.000 1079.618
636.00  1634.024  401.973    0.000  401.973      418.870  788.961    0.000  788.961      149.493 1266.396    0.000 1266.396
637.00  1605.993  473.143    0.000  473.143      393.196  765.270    0.000  765.270      169.399 1004.916    0.000 1004.916
638.00  1747.125  343.575    0.000  343.575      462.581  658.107    0.000  658.107      119.635  936.762    0.000  936.762
639.00  1636.569  415.535    0.000  415.535      422.252  713.095    0.000  713.095       39.811  947.117    0.000  947.117
640.00  1617.114  411.153    0.000  411.153      454.893  734.153    0.000  734.153       89.575 1063.932    0.000 1063.932
641.00  1698.401  396.088    0.000  396.088      497.225  666.318    0.000  666.318      180.357  977.980    0.000  977.980
642.00  1839.178  406.226    0.000  406.226      492.935  827.794    0.000  827.794      252.841 1169.694    0.000 1169.694
643.00  1713.499  438.946    0.000  438.946      483.727  754.042    0.000  754.042      132.000 1079.219    0.000 1079.219
644.00  1710.669  428.672    0.000  428.672      511.218  691.222    0.000  691.222      139.943  856.135    0.000  856.135
645.00  1665.142  391.805    0.000  391.805      388.996  743.100    0.000  743.100       99.628  754.492    0.000  754.492
646.00  1728.118  505.342    0.000  505.342      467.428  741.493    0.000  741.493       70.072  885.791    0.000  885.791
647.00  1667.275  487.298    0.000  487.298      438.725  699.604    0.000  699.604       89.776  867.898    0.000  867.898
648.00  1685.198  488.974    0.000  488.974      502.532  716.250    0.000  716.250      199.257 1108.672    0.000 1108.672
649.00  1508.056  403.756    0.000  403.756      352.729  671.724    0.000  671.724       60.923  947.012    0.000  947.012
650.00  1374.949  518.321    0.000  518.321      407.242  665.634    0.000  665.634      121.646  866.890    0.000  866.890
651.00  1607.511  448.849    0.000  448.849      519.053  635.667    0.000  635.667       40.414  967.023    0.000  967.023
652.00  1612.171  402.241    0.000  402.241      430.810  666.758    0.000  666.758       91.385  987.230    0.000  987.230
653.00  1491.591  457.320    0.000  457.320      466.480  642.118    0.000  642.118       19.906  845.179    0.000  845.179
654.00  1443.996  483.601    0.000  483.601      395.225  591.702    0.000  591.702       20.308  696.589    0.000  696.589
655.00  1409.095  521.223    0.000  521.223      433.707  548.081    0.000  548.081      199.056  712.173    0.000  712.173
656.00  1569.113  505.788    0.000  505.788      432.334  650.363    0.000  650.363      201.670  833.110    0.000  833.110
657.00  1489.560  523.171    0.000  523.171      447.760  578.209    0.000  578.209       30.462 1017.187    0.000 1017.187
658.00  1513.347  513.451    0.000  513.451      440.921  616.077    0.000  616.077      139.339  874.730    0.000  874.730
659.00  1524.127  408.866    0.000  408.866      399.207  659.397    0.000  659.397      119.434 1095.301    0.000 1095.301
660.00  1601.779  376.250    0.000  376.250      444.388  715.864    0.000  715.864      149.292  985.521    0.000  985.521
661.00  1581.186  446.795    0.000  446.795      502.270  729.478    0.000  729.478       99.830  966.011    0.000  966.011
662.00  1588.937  394.000    0.000  394.000      465.950  787.321    0.000  787.321      179.352 1348.737    0.000 1348.737
663.00  1583.051  358.282    0.000  358.282      513.555  696.415    0.000  696.415      109.481 1106.562    0.000 1106.562
664.00  1601.287  456.510    0.000  456.510      520.692  685.648    0.000  685.648      238.868  854.427    0.000  854.427
665.00  1583.203  373.737    0.000  373.737      483.160  672.591    0.000  672.591      159.345 1207.795    0.000 1207.795
666.00  1518.188  341.160    0.000  341.160      408.845  689.674    0.000  689.674      159.245 1155.519    0.000 1155.519
667.00  1456.471  417.831    0.000  417.831      415.935  643.361    0.000  643.361      189.104  993.759    0.000  993.759
668.00  1432.350  406.555    0.000  406.555      341.231  709.599    0.000  709.599       19.906  995.573    0.000  995.573
669.00  1462.264  442.069    0.000  442.069      411.960  682.705    0.000  682.705       59.717  996.679    0.000  996.679
670.00  1511.673  422.803    0.000  422.803      530.894  637.441    0.000  637.441      229.317  926.406    0.000  926.406
671.00  1582.491  336.549    0.000  336.549      457.705  726.318    0.000  726.318      268.726 1012.159    0.000 1012.159
672.00  1616.716  436.288    0.000  436.288      395.968  769.991    0.000  769.991       49.764 1267.415    0.000 1267.415
673.00  1536.690  448.323    0.000  448.323      397.526  798.780    0.000  798.780       49.764 1186.886    0.000 1186.886
674.00  1615.570  465.352    0.000  465.352      421.909  775.254    0.000  775.254      228.915 1396.292    0.000 1396.292
675.00  1578.007  363.393    0.000  363.393      361.773  785.246    0.000  785.246      109.481 1304.307    0.000 1304.307
676.00  1533.658  452.257    0.000  452.257      423.286  770.856    0.000  770.856      119.434 1035.079    0.000 1035.079
677.00  1454.465  399.368    0.000  399.368      420.953  718.964    0.000  718.964       49.764 1105.352    0.000 1105.352
678.00  1473.102  521.071    0.000  521.071      347.198  714.741    0.000  714.741       79.623 1196.236    0.000 1196.236
679.00  1553.360  440.881    0.000  440.881      410.415  649.416    0.000  649.416        9.953 1097.413    0.000 1097.413
680.00  1649.068  453.062    0.000  453.062      391.992  679.114    0.000  679.114       49.764  975.569    0.000  975.569
681.00  1575.481  458.532    0.000  458.532      397.735  793.513    0.000  793.513       40.012 1168.085    0.000 1168.085
682.00  1521.175  457.128    0.000  457.128      411.267  736.444    0.000  736.444      229.015 1135.213    0.000 1135.213
683.00  1546.858  448.504    0.000  448.504      353.035  810.545    0.000  810.545        0.000 1046.140    0.000 1046.140
684.00  1657.741  388.875    0.000  388.875      422.721  810.367    0.000  810.367      229.617 1266.504    0.000 1266.504
685.00  1659.283  439.615    0.000  439.615      386.665  825.935    0.000  825.935      239.570 1175.022    0.000 1175.022
686.00  1513.329  394.158    0.000  394.158      379.316  866.490    0.000  866.490      189.204 1136.314    0.000 1136.314
687.00  1637.682  345.889    0.000  345.889      353.597  908.553    0.000  908.553      119.634 1325.518    0.000 1325.518
688.00  1623.324  400.038    0.000  400.038      377.196  875.615    0.000  875.615       39.811 1293.551    0.000 1293.551
689.00  1582.507  430.594    0.000  430.594      373.086  835.838    0.000  835.838      150.295 1195.429    0.000 1195.429
690.00  1656.780  404.135    0.000  404.135      420.649  802.154    0.000  802.154      159.947 1334.065    0.000 1334.065
691.00  1552.102  395.642    0.000  395.642      428.989  844.734    0.000  844.734       69.670 1428.163    0.000 1428.163
692.00  1545.756  392.491    0.000  392.491      472.223  756.496    0.000  756.496      228.915 1176.329    0.000 1176.329
693.00  1537.678  365.296    0.000  365.296      470.419  684.211    0.000  684.211      209.009 1033.579    0.000 1033.579
694.00  1533.991  396.666    0.000  396.666      505.908  729.916    0.000  729.916      149.292 1194.832    0.000 1194.832
695.00  1660.754  379.095    0.000  379.095      418.535  852.422    0.000  852.422       69.670 1265.502    0.000 1265.502
696.00  1473.315  397.284    0.000  397.284      452.070  618.202    0.000  618.202      109.481  985.418    0.000  985.418
697.00  1640.896  363.098    0.000  363.098      524.482  617.476    0.000  617.476      189.404 1244.692    0.000 1244.692
698.00  1522.937  395.261    0.000  395.261      457.192  754.603    0.000  754.603      298.585 1104.554    0.000 1104.554
699.00  1558.663  359.404    0.000  359.404      512.049  830.430    0.000  830.430      388.862 1198.146    0.000 1198.146
700.00  1683.318  385.729    0.000  385.729      488.612  855.461    0.000  855.461      189.404 1376.288    0.000 1376.288
701.00  1729.371  303.919    0.000  303.919      373.182  977.245    0.000  977.245       89.776 1513.620    0.000 1513.620
702.00  1463.232  404.373    0.000  404.373      441.313  730.951    0.000  730.951      179.351 1233.332    0.000 1233.332
703.00  1721.206  332.817    0.000  332.817      413.119  789.190    0.000  789.190      119.634 1147.880    0.000 1147.880
704.00  1681.754  342.027    0.000  342.027      516.891  751.240    0.000  751.240      169.499 1048.254    0.000 1048.254
705.00  1639.685  333.235    0.000  333.235      468.078  744.875    0.000  744.875      220.165 1158.434    0.000 1158.434
706.00  1530.863  318.328    0.000  318.328      445.894  794.200    0.000  794.200      299.988 1208.499    0.000 1208.499
707.00  1520.802  412.480    0.000  412.480      420.398  766.875    0.000  766.875      139.541 1338.286    0.000 1338.286
708.00  1621.298  348.171    0.000  348.171      435.180  814.082    0.000  814.082      248.921 1273.342    0.000 1273.342
709.00  1548.094  419.678    0.000  419.678      405.261  811.795    0.000  811.795      129.387 1336.276    0.000 1336.276
710.00  1573.152  298.973    0.000  298.973      425.370  693.250    0.000  693.250      129.387 1124.155    0.000 1124.155
711.00  1583.730  317.565    0.000  317.565      447.376  746.033    0.000  746.033      209.009 1233.832    0.000 1233.832
712.00  1564.841  411.343    0.000  411.343      389.089  779.848    0.000  779.848      189.304 1184.373    0.000 1184.373
713.00  1574.923  391.955    0.000  391.955      383.543  776.213    0.000  776.213       59.917  996.774    0.000  996.774
714.00  1512.601  438.190    0.000  438.190      360.425  757.663    0.000  757.663      179.151 1047.346    0.000 1047.346
715.00  1513.605  434.670    0.000  434.670      424.760  821.522    0.000  821.522      199.056  837.136    0.000  837.136
716.00  1658.394  364.544    0.000  364.544      498.433  733.931    0.000  733.931      219.163  967.824    0.000  967.824
717.00  1556.828  417.033    0.000  417.033      417.026  673.714    0.000  673.714        0.000 1045.838    0.000 1045.838
718.00  1598.106  408.320    0.000  408.320      408.756  803.800    0.000  803.800       89.575 1370.154    0.000 1370.154
719.00  1601.963  405.256    0.000  405.256      404.293  812.321    0.000  812.321       60.018 1158.231    0.000 1158.231
720.00  1552.245  415.346    0.000  415.346      500.874  723.944    0.000  723.944      129.788 1307.017    0.000 1307.017
721.00  1522.040  377.413    0.000  377.413      415.593  807.644    0.000  807.644      209.009 1254.543    0.000 1254.543
722.00  1586.200  442.729    0.000  442.729      440.923  716.303    0.000  716.303       69.670 1044.333    0.000 1044.333
723.00  1507.724  420.125    0.000  420.125      385.888  759.876    0.000  759.876      109.481 1139.431    0.000 1139.431
724.00  1448.380  424.128    0.000  424.128      342.357  681.193    0.000  681.193       59.717  805.866    0.000  805.866
725.00  1528.539  437.547    0.000  437.547      451.678  733.429    0.000  733.429      179.151  986.829    0.000  986.829
726.00  1463.502  515.977    0.000  515.977      411.950  728.141    0.000  728.141      140.242  846.783    0.000  846.783
727.00  1524.274  514.141    0.000  514.141      429.718  864.067    0.000  864.067      170.100 1076.401    0.000 1076.401
728.00  1548.729  499.921    0.000  499.921      399.245  717.123    0.000  717.123       99.829  916.755    0.000  916.755
729.00  1497.693  427.303    0.000  427.303      373.261  692.400    0.000  692.400      169.198  987.128    0.000  987.128
730.00  1614.831  400.413    0.000  400.413      386.282  688.070    0.000  688.070      119.635  947.820    0.000  947.820
731.00  1598.950  407.766    0.000  407.766      340.791  702.897    0.000  702.897      219.363  998.487    0.000  998.487
732.00  1635.091  360.574    0.000  360.574      412.178  686.775    0.000  686.775      199.257  856.738    0.000  856.738
733.00  1527.340  406.124    0.000  406.124      444.723  714.136    0.000  714.136       89.776 1098.615    0.000 1098.615
734.00  1560.592  454.812    0.000  454.812      405.868  773.670    0.000  773.670      159.546  735.195    0.000  735.195
735.00  1663.006  414.410    0.000  414.410      519.225  665.068    0.000  665.068      159.647  958.176    0.000  958.176
736.00  1504.048  436.704    0.000  436.704      313.549  646.999    0.000  646.999        0.000  776.207    0.000  776.207
737.00  1573.670  416.692    0.000  416.692      319.119  748.636    0.000  748.636      160.850  926.909    0.000  926.909
738.00  1590.461  446.050    0.000  446.050      382.202  754.814    0.000  754.814       10.053 1047.442    0.000 1047.442
739.00  1569.536  422.285    0.000  422.285      404.199  770.298    0.000  770.298      130.690  927.813    0.000  927.813
740.00  1533.528  414.045    0.000  414.045      324.784  710.294    0.000  710.294       40.212  976.365    0.000  976.365
741.00  1642.381  367.368    0.000  367.368      487.607  674.276    0.000  674.276      120.035  916.754    0.000  916.754
742.00  1496.967  447.602    0.000  447.602      384.934  678.391    0.000  678.391       49.764  784.855    0.000  784.855
743.00  1638.880  421.332    0.000  421.332      387.409  738.951    0.000  738.951      209.511  725.743    0.000  725.743
744.00  1533.374  443.921    0.000  443.921      397.381  739.944    0.000  739.944      169.699 1025.928    0.000 1025.928
745.00  1466.350  459.283    0.000  459.283      359.642  751.710    0.000  751.710      159.245  897.855    0.000  897.855
746.00  1551.458  376.312    0.000  376.312      358.131  844.007    0.000  844.007       60.219  878.052    0.000  878.052
747.00  1517.239  388.658    0.000  388.658      398.121  694.726    0.000  694.726      190.307  715.186    0.000  715.186
748.00  1767.461  355.600    0.000  355.600      530.027  760.966    0.000  760.966      269.528 1037.497    0.000 1037.497
749.00  1617.513  389.863    0.000  389.863      355.277  873.484    0.000  873.484      140.543 1077.904    0.000 1077.904
750.00  1534.146  363.473    0.000  363.473      344.030  774.489    0.000  774.489      251.529  807.277    0.000  807.277
751.00  1646.705  378.279    0.000  378.279      420.706  737.322    0.000  737.322      311.646 1025.933    0.000 1025.933
752.00  1554.339  398.423    0.000  398.423      376.590  706.918    0.000  706.918      169.699  896.450    0.000  896.450
753.00  1626.806  420.329    0.000  420.329      462.142  739.775    0.000  739.775      379.912 1087.060    0.000 1087.060
754.00  1814.198  338.841    0.000  338.841      453.194  692.139    0.000  692.139      231.524  966.923    0.000  966.923
755.00  1683.196  425.885    0.000  425.885      349.617  670.220    0.000  670.220      161.656  890.723    0.000  890.723
756.00  1609.382  423.972    0.000  423.972      296.959  812.227    0.000  812.227      151.502 1208.702    0.000 1208.702
757.00  1843.996  408.861    0.000  408.861      398.125  706.744    0.000  706.744      270.433 1059.514    0.000 1059.514
758.00  1574.412  379.686    0.000  379.686      281.011  638.217    0.000  638.217      218.962  836.730    0.000  836.730
759.00  1619.526  429.316    0.000  429.316      376.692  591.925    0.000  591.925      169.600  715.996    0.000  715.996
760.00  1652.465  384.501    0.000  384.501      434.577  706.137    0.000  706.137      248.820 1016.581    0.000 1016.581
761.00  1551.807  434.893    0.000  434.893      431.278  752.484    0.000  752.484      231.022  845.878    0.000  845.878
762.00  1511.009  373.389    0.000  373.389      298.350  729.141    0.000  729.141       80.025  917.055    0.000  917.055
763.00  1647.910  421.150    0.000  421.150      382.043  738.484    0.000  738.484      129.487  945.708    0.000  945.708
764.00  1551.563  421.228    0.000  421.228      369.590  675.014    0.000  675.014      189.104  875.739    0.000  875.739
765.00  1609.773  442.697    0.000  442.697      441.690  664.552    0.000  664.552      169.198 1019.700    0.000 1019.700
766.00  1734.399  386.942    0.000  386.942      404.292  696.889    0.000  696.889       59.917  796.815    0.000  796.815
767.00  1712.381  356.329    0.000  356.329      366.555  723.513    0.000  723.513      109.481  735.191    0.000  735.191
768.00  1688.312  400.462    0.000  400.462      321.077  728.966    0.000  728.966       59.717  878.051    0.000  878.051
769.00  1519.605  472.351    0.000  472.351      294.534  785.779    0.000  785.779      109.481  966.719    0.000  966.719
770.00  1524.451  417.051    0.000  417.051      349.005  816.077    0.000  816.077      109.481 1270.224    0.000 1270.224
771.00  1667.248  329.270    0.000  329.270      357.167  827.668    0.000  827.668      139.339 1209.204    0.000 1209.204
772.00  1605.987  364.715    0.000  364.715      334.017  719.154    0.000  719.154      199.056 1340.301    0.000 1340.301
773.00  1738.724  316.044    0.000  316.044      426.531  753.921    0.000  753.921      268.826 1056.096    0.000 1056.096
774.00  1633.482  337.056    0.000  337.056      240.804  713.056    0.000  713.056      139.742 1086.352    0.000 1086.352
775.00  1580.009  410.466    0.000  410.466      301.716  683.753    0.000  683.753      119.434  945.811    0.000  945.811
776.00  1550.614  383.971    0.000  383.971      241.704  737.140    0.000  737.140       30.261  927.714    0.000  927.714
777.00  1651.918  393.979    0.000  393.979      469.198  687.204    0.000  687.204      248.820 1126.267    0.000 1126.267
778.00  1813.666  350.372    0.000  350.372      425.955  690.192    0.000  690.192      129.387 1117.922    0.000 1117.922
779.00  1607.907  366.012    0.000  366.012      291.591  729.362    0.000  729.362      149.493 1038.601    0.000 1038.601
780.00  1620.581  425.572    0.000  425.572      298.160  797.886    0.000  797.886        0.000 1008.743    0.000 1008.743
781.00  1527.772  399.209    0.000  399.209      210.668  820.495    0.000  820.495        0.000  937.063    0.000  937.063
782.00  1548.656  436.048    0.000  436.048      356.749  759.357    0.000  759.357        9.953 1356.584    0.000 1356.584
783.00  1714.310  397.404    0.000  397.404      374.649  786.895    0.000  786.895      139.440 1157.326    0.000 1157.326
784.00  1681.385  335.054    0.000  335.054      294.800  816.558    0.000  816.558      129.387 1097.310    0.000 1097.310
785.00  1704.865  325.131    0.000  325.131      216.806  726.728    0.000  726.728        0.000  877.547    0.000  877.547
786.00  1599.664  440.675    0.000  440.675      411.493  700.654    0.000  700.654       59.717 1120.034    0.000 1120.034
787.00  1496.770  351.507    0.000  351.507      312.748  652.621    0.000  652.621        0.000  915.853    0.000  915.853
788.00  1644.174  408.232    0.000  408.232      208.423  832.038    0.000  832.038        0.000  896.148    0.000  896.148
789.00  1544.702  509.663    0.000  509.663      329.262  704.243    0.000  704.243       79.623 1016.284    0.000 1016.284
790.00  1542.862  433.868    0.000  433.868      379.406  750.237    0.000  750.237      199.157 1247.609    0.000 1247.609
791.00  1687.214  404.394    0.000  404.394      408.026  721.323    0.000  721.323       59.717 1196.141    0.000 1196.141
792.00  1578.603  386.150    0.000  386.150      351.348  662.829    0.000  662.829        9.953  956.567    0.000  956.567
793.00  1603.025  429.077    0.000  429.077      363.021  689.896    0.000  689.896        0.000 1165.075    0.000 1165.075
794.00  1742.229  381.168    0.000  381.168      421.607  685.136    0.000  685.136       79.623 1205.390    0.000 1205.390
795.00  1669.853  495.282    0.000  495.282      492.545  773.631    0.000  773.631       40.012 1314.870    0.000 1314.870
796.00  1693.056  461.595    0.000  461.595      445.514  696.980    0.000  696.980      119.634 1296.570    0.000 1296.570
797.00  1736.277  430.878    0.000  430.878      443.395  755.167    0.000  755.167       69.670 1096.307    0.000 1096.307
798.00  1729.317  558.022    0.000  558.022      465.484  721.443    0.000  721.443       49.764 1047.752    0.000 1047.752
799.00  1487.466  543.062    0.000  543.062      434.369  678.740    0.000  678.740       79.623 1089.074    0.000 1089.074
800.00  1546.948  431.981    0.000  431.981      319.578  760.149    0.000  760.149        0.000  887.004    0.000  887.004
801.00  1666.388  399.194    0.000  399.194      412.745  715.825    0.000  715.825      159.345  888.811    0.000  888.811
802.00  1648.962  457.595    0.000  457.595      439.200  677.569    0.000  677.569      139.440 1167.789    0.000 1167.789
803.00  1551.516  480.189    0.000  480.189      501.191  611.857    0.000  611.857      228.915  886.701    0.000  886.701
804.00  1513.898  522.867    0.000  522.867      409.499  766.761    0.000  766.761      280.788 1201.368    0.000 1201.368
805.00  1686.379  423.239    0.000  423.239      448.321  703.807    0.000  703.807      139.641 1150.900    0.000 1150.900
806.00  1610.874  434.599    0.000  434.599      491.941  602.780    0.000  602.780      169.298 1078.419    0.000 1078.419
807.00  1614.313  475.629    0.000  475.629      477.459  676.182    0.000  676.182      169.298 1189.304    0.000 1189.304
808.00  1545.431  508.712    0.000  508.712      425.841  657.162    0.000  657.162      249.926 1060.419    0.000 1060.419
809.00  1601.653  482.638    0.000  482.638      510.135  648.605    0.000  648.605      190.708 1269.327    0.000 1269.327
810.00  1497.682  474.037    0.000  474.037      406.257  643.676    0.000  643.676      348.750  943.502    0.000  943.502
811.00  1622.359  479.080    0.000  479.080      437.036  728.880    0.000  728.880      259.475 1307.528    0.000 1307.528
812.00  1671.915  419.098    0.000  419.098      432.446  754.260    0.000  754.260      339.599 1164.772    0.000 1164.772
813.00  1611.539  498.851    0.000  498.851      392.933  733.331    0.000  733.331      249.923 1057.098    0.000 1057.098
814.00  1539.768  506.266    0.000  506.266      383.717  711.462    0.000  711.462      150.897  987.029    0.000  987.029
815.00  1552.841  445.468    0.000  445.468      425.485  749.199    0.000  749.199       59.717 1064.137    0.000 1064.137
816.00  1754.246  420.621    0.000  420.621      428.729  712.638    0.000  712.638      129.587  996.381    0.000  996.381
817.00  1671.062  455.876    0.000  455.876      354.031  802.931    0.000  802.931      119.635 1219.461    0.000 1219.461
818.00  1755.083  429.436    0.000  429.436      440.355  731.740    0.000  731.740      249.522 1015.582    0.000 1015.582
819.00  1664.152  461.712    0.000  461.712      351.474  768.185    0.000  768.185      189.805  875.440    0.000  875.440
820.00  1604.475  410.806    0.000  410.806      314.952  774.585    0.000  774.585      139.339 1197.445    0.000 1197.445
821.00  1708.346  344.877    0.000  344.877      318.822  858.055    0.000  858.055       50.265 1179.946    0.000 1179.946
822.00  1828.918  386.667    0.000  386.667      447.840  817.212    0.000  817.212      100.031 1392.279    0.000 1392.279
823.00  1780.274  433.927    0.000  433.927      595.304  664.465    0.000  664.465      159.245 1339.194    0.000 1339.194
824.00  1588.140  478.998    0.000  478.998      436.634  641.691    0.000  641.691      230.621  808.585    0.000  808.585
825.00  1815.065  480.727    0.000  480.727      543.327  743.109    0.000  743.109      321.599  948.125    0.000  948.125
826.00  1610.474  536.666    0.000  536.666      487.513  696.236    0.000  696.236      191.513 1108.968    0.000 1108.968
827.00  1684.203  613.209    0.000  613.209      470.831  802.031    0.000  802.031      161.051 1050.162    0.000 1050.162
828.00  1587.207  468.134    0.000  468.134      469.360  625.739    0.000  625.739      220.366  948.929    0.000  948.929
829.00  1735.463  471.892    0.000  471.892      527.461  752.060    0.000  752.060      290.640 1158.536    0.000 1158.536
830.00  1773.831  408.562    0.000  408.562      558.377  704.025    0.000  704.025      288.632 1028.248    0.000 1028.248
831.00  1685.601  445.030    0.000  445.030      480.993  637.667    0.000  637.667      220.669 1070.274    0.000 1070.274
832.00  1702.567  410.480    0.000  410.480      479.869  700.481    0.000  700.481      289.234 1057.706    0.000 1057.706
833.00  1746.073  442.965    0.000  442.965      520.033  682.139    0.000  682.139      239.670 1079.519    0.000 1079.519
834.00  1769.448  431.279    0.000  431.279      569.838  656.771    0.000  656.771      339.299 1020.108    0.000 1020.108
835.00  1806.517  360.927    0.000  360.927      545.226  733.333    0.000  733.333      280.183 1189.601    0.000 1189.601
836.00  1696.829  430.710    0.000  430.710      537.589  681.022    0.000  681.022      248.820 1028.148    0.000 1028.148
837.00  1720.740  456.596    0.000  456.596      478.480  764.590    0.000  764.590      350.254  867.798    0.000  867.798
838.00  1755.076  460.639    0.000  460.639      521.850  681.545    0.000  681.545      360.006  866.593    0.000  866.593
839.00  1729.494  413.562    0.000  413.562      459.083  601.086    0.000  601.086      458.934  815.621    0.000  815.621
840.00  1582.313  396.238    0.000  396.238      337.072  679.553    0.000  679.553      180.454 1113.498    0.000 1113.498
841.00  1528.186  469.969    0.000  469.969      431.537  684.092    0.000  684.092      359.404  984.716    0.000  984.716
842.00  1610.861  452.938    0.000  452.938      415.703  706.270    0.000  706.270      320.696  933.544    0.000  933.544
843.00  1603.273  519.039    0.000  519.039      462.263  729.178    0.000  729.178      249.823  923.187    0.000  923.187
844.00  1477.128  503.224    0.000  503.224      379.662  619.929    0.000  619.929      359.605  792.697    0.000  792.697
845.00  1462.169  484.031    0.000  484.031      382.385  591.100    0.000  591.100      319.092  824.365    0.000  824.365
846.00  1449.725  446.598    0.000  446.598      334.614  554.965    0.000  554.965      239.369  795.012    0.000  795.012
847.00  1537.862  394.896    0.000  394.896      309.720  629.195    0.000  629.195      238.868  882.577    0.000  882.577
848.00  1513.085  376.366    0.000  376.366      321.027  663.301    0.000  663.301       80.526  873.324    0.000  873.324
849.00  1578.263  374.531    0.000  374.531      384.745  680.981    0.000  680.981      382.018  894.940    0.000  894.940
850.00  1530.864  493.292    0.000  493.292      487.654  575.497    0.000  575.497      280.385  674.272    0.000  674.272
851.00  1582.990  446.736    0.000  446.736      510.476  698.624    0.000  698.624      121.343 1015.479    0.000 1015.479
852.00  1503.050  496.642    0.000  496.642      349.615  714.002    0.000  714.002      130.893  764.350    0.000  764.350
853.00  1572.336  479.085    0.000  479.085      334.529  709.645    0.000  709.645      151.704  874.636    0.000  874.636
854.00  1634.675  354.771    0.000  354.771      330.579  689.718    0.000  689.718       70.372  744.041    0.000  744.041
855.00  1610.333  352.732    0.000  352.732      284.422  737.352    0.000  737.352       60.521  783.451    0.000  783.451
856.00  1754.993  420.001    0.000  420.001      262.715  870.072    0.000  870.072       20.106 1019.502    0.000 1019.502
857.00  1544.692  391.232    0.000  391.232      356.058  684.907    0.000  684.907       29.858  805.868    0.000  805.868
858.00  1551.050  417.753    0.000  417.753      243.003  775.664    0.000  775.664        0.000  839.149    0.000  839.149
859.00  1612.502  406.094    0.000  406.094      318.493  761.643    0.000  761.643      110.888 1060.821    0.000 1060.821
860.00  1637.180  435.479    0.000  435.479      232.068  777.118    0.000  777.118       10.154  796.318    0.000  796.318
861.00  1482.349  427.161    0.000  427.161      383.886  634.903    0.000  634.903      150.897  724.642    0.000  724.642
862.00  1414.687  464.669    0.000  464.669      316.320  675.102    0.000  675.102       10.154  797.225    0.000  797.225
863.00  1419.906  422.672    0.000  422.672      270.499  745.797    0.000  745.797       20.308  836.233    0.000  836.233
864.00  1604.501  393.219    0.000  393.219      343.898  730.054    0.000  730.054       30.159  684.127    0.000  684.127
865.00  1674.769  389.093    0.000  389.093      277.023  790.396    0.000  790.396       10.154  622.599    0.000  622.599
866.00  1693.878  422.270    0.000  422.270      400.891  826.148    0.000  826.148      110.184 1128.478    0.000 1128.478
867.00  1718.657  401.590    0.000  401.590      286.968  837.772    0.000  837.772        0.000 1108.670    0.000 1108.670
868.00  1756.122  394.252    0.000  394.252      323.196  814.269    0.000  814.269       50.467 1210.618    0.000 1210.618
869.00  1652.718  407.365    0.000  407.365      435.684  684.229    0.000  684.229      240.973 1016.685    0.000 1016.685
870.00  1715.908  419.692    0.000  419.692      379.959  838.218    0.000  838.218      160.549 1123.957    0.000 1123.957
871.00  1605.840  448.947    0.000  448.947      461.277  728.109    0.000  728.109      280.083 1042.927    0.000 1042.927
872.00  1581.142  445.716    0.000  445.716      374.867  747.600    0.000  747.600      239.871  985.823    0.000  985.823
873.00  1597.154  455.094    0.000  455.094      376.205  770.988    0.000  770.988      240.171 1006.029    0.000 1006.029
874.00  1673.780  405.973    0.000  405.973      327.652  756.625    0.000  756.625      149.693  923.990    0.000  923.990
875.00  1596.383  368.797    0.000  368.797      356.302  701.298    0.000  701.298      120.537  886.797    0.000  886.797
876.00  1640.874  341.500    0.000  341.500      362.286  790.216    0.000  790.216       99.929 1004.815    0.000 1004.815
877.00  1607.966  339.049    0.000  339.049      267.695  739.454    0.000  739.454        0.000 1046.437    0.000 1046.437
878.00  1631.724  404.122    0.000  404.122      331.455  784.990    0.000  784.990       30.060  976.673    0.000  976.673
879.00  1667.632  334.918    0.000  334.918      276.170  797.913    0.000  797.913        9.953  975.662    0.000  975.662
880.00  1630.969  429.417    0.000  429.417      364.315  813.144    0.000  813.144       49.764 1014.578    0.000 1014.578
881.00  1722.457  418.009    0.000  418.009      428.642  847.296    0.000  847.296      139.339 1170.001    0.000 1170.001
882.00  1683.070  408.257    0.000  408.257      436.459  895.982    0.000  895.982      189.605 1309.337    0.000 1309.337
883.00  1912.264  354.014    0.000  354.014      404.247  889.668    0.000  889.668      210.513 1230.215    0.000 1230.215
884.00  1838.382  342.792    0.000  342.792      396.592  886.858    0.000  886.858      170.903 1348.541    0.000 1348.541
885.00  1764.767  387.607    0.000  387.607      439.573  901.582    0.000  901.582       90.478 1423.437    0.000 1423.437
886.00  1578.471  406.814    0.000  406.814      360.199  853.435    0.000  853.435      149.493 1208.196    0.000 1208.196
887.00  1632.684  452.334    0.000  452.334      277.970  878.719    0.000  878.719       70.372 1109.472    0.000 1109.472
888.00  1752.537  402.051    0.000  402.051      361.970  852.481    0.000  852.481       50.265 1239.662    0.000 1239.662
889.00  1766.084  347.344    0.000  347.344      402.827  897.352    0.000  897.352      119.735 1311.648    0.000 1311.648
890.00  1790.671  311.572    0.000  311.572      406.196  890.856    0.000  890.856      160.348 1230.312    0.000 1230.312
891.00  1625.027  377.952    0.000  377.952      371.289  754.215    0.000  754.215      129.387 1116.714    0.000 1116.714
892.00  1668.814  313.583    0.000  313.583      402.407  765.844    0.000  765.844      179.452 1119.631    0.000 1119.631
893.00  1834.100  328.673    0.000  328.673      480.706  835.915    0.000  835.915      298.885 1268.115    0.000 1268.115
894.00  1745.472  410.054    0.000  410.054      428.522  926.053    0.000  926.053      141.146 1364.327    0.000 1364.327
895.00  1694.399  427.916    0.000  427.916      357.141  816.291    0.000  816.291       50.165 1171.804    0.000 1171.804
896.00  1828.801  349.717    0.000  349.717      446.492  899.034    0.000  899.034       60.218 1441.935    0.000 1441.935
897.00  1824.217  387.079    0.000  387.079      557.777  743.194    0.000  743.194      330.550 1340.802    0.000 1340.802
898.00  1853.230  365.469    0.000  365.469      414.968  788.927    0.000  788.927      221.168 1187.180    0.000 1187.180
899.00  1749.263  341.597    0.000  341.597      474.935  747.388    0.000  747.388      201.062  986.826    0.000  986.826
900.00  1856.804  338.511    0.000  338.511      517.348  754.000    0.000  754.000      211.115 1070.369    0.000 1070.369
901.00  1746.657  321.027    0.000  321.027      496.080  743.192    0.000  743.192      251.327 1011.359    0.000 1011.359
902.00  1780.360  360.778    0.000  360.778      477.832  765.370    0.000  765.370      291.540  968.231    0.000  968.231
903.00  1886.072  404.537    0.000  404.537      501.400  776.953    0.000  776.953      300.490  989.944    0.000  989.944
904.00  1754.788  368.735    0.000  368.735      529.542  762.599    0.000  762.599      239.870 1088.767    0.000 1088.767
905.00  1789.748  363.841    0.000  363.841      489.901  748.248    0.000  748.248      252.033 1132.600    0.000 1132.600
906.00  1698.732  403.199    0.000  403.199      449.701  750.417    0.000  750.417      242.283 1050.370    0.000 1050.370
907.00  1681.582  416.779    0.000  416.779      446.097  719.149    0.000  719.149      221.168 1110.781    0.000 1110.781
908.00  1801.790  360.250    0.000  360.250      576.657  846.860    0.000  846.860      321.298 1362.818    0.000 1362.818
909.00  1665.628  433.174    0.000  433.174      483.843  782.974    0.000  782.974      291.540 1140.646    0.000 1140.646
910.00  1711.062  452.374    0.000  452.374      485.092  846.651    0.000  846.651      250.826 1324.519    0.000 1324.519
911.00  1695.526  380.104    0.000  380.104      476.064  780.340    0.000  780.340      241.778 1139.240    0.000 1139.240
912.00  1533.792  474.834    0.000  474.834      346.990  810.860    0.000  810.860       90.179 1127.278    0.000 1127.278
913.00  1740.713  412.676    0.000  412.676      528.156  757.897    0.000  757.897      281.189 1051.573    0.000 1051.573
914.00  1736.243  323.857    0.000  323.857      542.169  748.689    0.000  748.689      270.534 1172.815    0.000 1172.815
915.00  1736.002  329.230    0.000  329.230      529.756  726.256    0.000  726.256      252.135 1032.977    0.000 1032.977
916.00  1727.937  403.097    0.000  403.097      513.949  801.402    0.000  801.402      259.376 1133.714    0.000 1133.714
917.00  1667.732  435.720    0.000  435.720      495.303  790.886    0.000  790.886      189.706 1242.585    0.000 1242.585
918.00  1643.888  389.885    0.000  389.885      440.664  777.394    0.000  777.394      199.961 1245.603    0.000 1245.603
919.00  1706.694  394.650    0.000  394.650      512.319  730.965    0.000  730.965      291.540 1313.356    0.000 1313.356
920.00  1695.644  410.406    0.000  410.406      515.046  674.552    0.000  674.552      261.683 1149.694    0.000 1149.694
921.00  1634.094  404.288    0.000  404.288      425.032  728.203    0.000  728.203      231.221 1188.900    0.000 1188.900
922.00  1590.877  475.267    0.000  475.267      434.210  745.876    0.000  745.876      221.168 1284.809    0.000 1284.809
923.00  1425.734  522.365    0.000  522.365      365.552  682.637    0.000  682.637      281.487 1039.310    0.000 1039.310
924.00  1492.977  562.432    0.000  562.432      441.682  626.394    0.000  626.394      311.747  958.179    0.000  958.179
925.00  1643.312  537.240    0.000  537.240      488.113  754.490    0.000  754.490      281.587 1001.508    0.000 1001.508
926.00  1566.704  536.932    0.000  536.932      484.970  776.663    0.000  776.663      271.434 1223.384    0.000 1223.384
927.00  1692.561  465.648    0.000  465.648      556.572  776.407    0.000  776.407      280.284 1112.096    0.000 1112.096
928.00  1644.274  514.438    0.000  514.438      586.913  710.565    0.000  710.565      320.697  880.669    0.000  880.669
929.00  1759.426  490.071    0.000  490.071      444.368  789.419    0.000  789.419      332.055 1082.439    0.000 1082.439
930.00  1688.216  456.916    0.000  456.916      433.222  765.858    0.000  765.858      121.041 1203.377    0.000 1203.377
931.00  1693.442  459.758    0.000  459.758      443.977  685.577    0.000  685.577      321.599  900.673    0.000  900.673
932.00  1679.610  476.318    0.000  476.318      459.541  769.009    0.000  769.009       90.378  980.897    0.000  980.897
933.00  1738.422  442.959    0.000  442.959      454.828  708.528    0.000  708.528       60.319 1160.348    0.000 1160.348
934.00  1561.193  494.392    0.000  494.392      416.661  711.253    0.000  711.253       69.870 1020.911    0.000 1020.911
935.00  1623.158  519.448    0.000  519.448      421.071  757.038    0.000  757.038       89.976 1132.099    0.000 1132.099
936.00  1604.311  495.582    0.000  495.582      364.603  742.685    0.000  742.685      160.850  992.260    0.000  992.260
937.00  1695.694  476.672    0.000  476.672      451.909  727.903    0.000  727.903      219.564 1079.827    0.000 1079.827
938.00  1774.900  437.595    0.000  437.595      524.807  731.916    0.000  731.916      412.177 1091.583    0.000 1091.583
939.00  1726.536  474.429    0.000  474.429      496.759  812.497    0.000  812.497      231.221 1080.927    0.000 1080.927
940.00  1663.969  470.440    0.000  470.440      425.302  779.907    0.000  779.907      301.292 1042.425    0.000 1042.425
941.00  1675.541  474.344    0.000  474.344      372.860  685.795    0.000  685.795      150.796  840.455    0.000  840.455
942.00  1645.932  503.614    0.000  503.614      455.839  777.621    0.000  777.621      339.298  940.386    0.000  940.386
943.00  1605.405  469.030    0.000  469.030      440.043  644.855    0.000  644.855      261.380  747.464    0.000  747.464
944.00  1813.078  481.719    0.000  481.719      550.259  636.983    0.000  636.983      498.243 1070.672    0.000 1070.672
945.00  1770.484  513.749    0.000  513.749      464.533  937.823    0.000  937.823      328.443 1320.592    0.000 1320.592
946.00  1790.828  516.947    0.000  516.947      483.801  793.705    0.000  793.705      119.935 1416.507    0.000 1416.507
947.00  1671.479  391.237    0.000  391.237      479.464  665.778    0.000  665.778      251.327 1190.706    0.000 1190.706
948.00  1674.017  426.877    0.000  426.877      390.889  808.014    0.000  808.014      241.274 1010.756    0.000 1010.756
949.00  1600.324  454.155    0.000  454.155      428.498  788.254    0.000  788.254      361.611 1133.203    0.000 1133.203
950.00  1711.140  414.271    0.000  414.271      474.688  649.427    0.000  649.427      279.682 1207.698    0.000 1207.698
951.00  1899.620  432.331    0.000  432.331      508.751  780.324    0.000  780.324      349.753 1039.707    0.000 1039.707
952.00  1724.537  478.817    0.000  478.817      460.889  839.048    0.000  839.048      100.431 1149.191    0.000 1149.191
953.00  1862.069  452.805    0.000  452.805      563.342  781.508    0.000  781.508      481.446 1107.866    0.000 1107.866
954.00  1652.573  531.920    0.000  531.920      486.643  792.274    0.000  792.274      382.018 1187.891    0.000 1187.891
955.00  1534.473  561.712    0.000  561.712      419.211  718.475    0.000  718.475       70.372  891.727    0.000  891.727
956.00  1619.539  444.140    0.000  444.140      375.770  749.126    0.000  749.126      150.897 1091.284    0.000 1091.284
957.00  1720.767  506.722    0.000  506.722      461.920  779.772    0.000  779.772      281.688 1038.705    0.000 1038.705
958.00  1679.786  531.069    0.000  531.069      396.079  738.922    0.000  738.922      160.950  930.230    0.000  930.230
959.00  1576.283  497.693    0.000  497.693      471.837  778.047    0.000  778.047      202.173  881.274    0.000  881.274
960.00  1589.227  463.543    0.000  463.543      474.076  703.643    0.000  703.643      151.704  991.857    0.000  991.857
961.00  1564.798  513.937    0.000  513.937      416.878  700.268    0.000  700.268      181.560  901.177    0.000  901.177
962.00  1559.887  522.531    0.000  522.531      458.114  735.071    0.000  735.071      251.327 1042.425    0.000 1042.425
963.00  1584.149  480.902    0.000  480.902      415.571  806.929    0.000  806.929      281.487 1144.065    0.000 1144.065
964.00  1570.151  515.268    0.000  515.268      398.189  671.313    0.000  671.313      361.911  820.652    0.000  820.652
965.00  1657.012  483.192    0.000  483.192      366.822  616.489    0.000  616.489      101.236  729.267    0.000  729.267
966.00  1513.003  528.306    0.000  528.306      381.994  586.832    0.000  586.832       80.626  861.067    0.000  861.067
967.00  1581.675  515.883    0.000  515.883      344.457  681.643    0.000  681.643      130.690  739.723    0.000  739.723
968.00  1675.428  518.064    0.000  518.064      501.578  639.229    0.000  639.229      410.375  729.669    0.000  729.669
969.00  1703.955  485.299    0.000  485.299      450.140  659.204    0.000  659.204      268.726  708.358    0.000  708.358
970.00  1741.627  455.052    0.000  455.052      405.520  765.600    0.000  765.600      249.121  786.270    0.000  786.270
971.00  1716.503  471.964    0.000  471.964      434.350  785.397    0.000  785.397      279.080  968.235    0.000  968.235
972.00  1798.534  469.626    0.000  469.626      515.461  787.125    0.000  787.125      308.738 1215.245    0.000 1215.245
973.00  1857.050  382.523    0.000  382.523      525.041  829.926    0.000  829.926      280.384 1189.504    0.000 1189.504
974.00  1780.149  449.009    0.000  449.009      403.202  755.647    0.000  755.647      251.327 1018.893    0.000 1018.893
975.00  1730.581  434.797    0.000  434.797      474.024  734.460    0.000  734.460      422.230  929.021    0.000  929.021
976.00  1709.543  440.796    0.000  440.796      468.498  744.708    0.000  744.708      211.115  910.122    0.000  910.122
977.00  1796.561  459.731    0.000  459.731      554.216  699.490    0.000  699.490      442.437 1010.957    0.000 1010.957
978.00  1695.078  441.755    0.000  441.755      501.192  698.113    0.000  698.113      458.732  955.568    0.000  955.568
979.00  1724.010  422.518    0.000  422.518      476.203  851.925    0.000  851.925      200.260  988.035    0.000  988.035
980.00  1799.155  330.824    0.000  330.824      420.601  807.830    0.000  807.830      210.012 1036.590    0.000 1036.590
981.00  1746.890  412.450    0.000  412.450      487.754  687.171    0.000  687.171      328.543 1014.877    0.000 1014.877
982.00  1635.796  509.295    0.000  509.295      403.450  714.748    0.000  714.748      318.590  818.036    0.000  818.036
983.00  1516.896  457.223    0.000  457.223      427.944  661.277    0.000  661.277      180.956  890.522    0.000  890.522
984.00  1691.258  411.370    0.000  411.370      439.877  709.784    0.000  709.784      260.177  939.377    0.000  939.377
985.00  1754.831  457.934    0.000  457.934      498.899  692.352    0.000  692.352      338.997 1007.036    0.000 1007.036
986.00  1696.170  492.410    0.000  492.410      535.075  739.694    0.000  739.694      221.168 1153.712    0.000 1153.712
987.00  1731.150  413.042    0.000  413.042      483.296  738.008    0.000  738.008      269.830 1088.671    0.000 1088.671
988.00  1752.153  427.906    0.000  427.906      453.378  695.385    0.000  695.385      279.984  840.456    0.000  840.456
989.00  1658.673  427.729    0.000  427.729      430.903  718.338    0.000  718.338      189.204 1068.563    0.000 1068.563
990.00  1744.295  424.446    0.000  424.446      409.810  714.372    0.000  714.372      189.104 1055.700    0.000 1055.700
991.00  1729.986  488.877    0.000  488.877      399.086  772.383    0.000  772.383      199.056 1175.733    0.000 1175.733
992.00  1758.718  461.714    0.000  461.714      467.294  702.129    0.000  702.129      290.437 1020.408    0.000 1020.408
993.00  1687.532  499.397    0.000  499.397      476.335  717.693    0.000  717.693      289.434  917.866    0.000  917.866
994.00  1712.717  456.730    0.000  456.730      461.380  809.739    0.000  809.739      328.543 1220.268    0.000 1220.268
995.00  1799.585  419.147    0.000  419.147      464.581  707.709    0.000  707.709      288.832  959.186    0.000  959.186
996.00  1726.994  494.838    0.000  494.838      457.145  735.806    0.000  735.806      179.151 1220.874    0.000 1220.874
997.00  1737.005  437.081    0.000  437.081      455.499  668.840    0.000  668.840      199.157  855.737    0.000  855.737
998.00  1683.094  422.081    0.000  422.081      433.452  776.187    0.000  776.187      129.387  938.074    0.000  938.074
999.00  1785.891  480.310    0.000  480.310      543.602  805.542    0.000  805.542      119.434 1130.492    0.000 1130.492
1000.00  1653.465  502.006    0.000  502.006      456.583  731.823    0.000  731.823       59.717  958.580    0.000  958.580
1001.00  1782.333  470.846    0.000  470.846      394.495  835.284    0.000  835.284      250.024 1120.642    0.000 1120.642
1002.00  1679.159  407.126    0.000  407.126      356.883  740.217    0.000  740.217       59.817 1023.024    0.000 1023.024
