# Supplementary material for: N-Glycans modulate tilting of HIV-1 envelope glycoprotein
Source: Nat Commun. 2026 Apr 15;17:5206. doi: 10.1038/s41467-026-71874-2 (PMC13254402; doi:10.1038/s41467-026-71874-2)
Supplement: Supplementary file 8 — Source Data [file 41467_2026_71874_MOESM8_ESM.zip › source_data/2_Supplementary_Figures/5_FigS9/source_data/V3/V3.A.5.txt]

#ASA ANALYSIS
#SIM_TIME  ASA1.4 TotOccl1.4 ShldMem1.4 ShldGly1.4   ASA7.2 TotOccl7.2 ShldMem7.2 ShldGly7.2   ASA18.6 TotOccl18.6 ShldMem18.6 ShldGly18.6

  0.00  1523.673  242.469    0.000  242.469      357.226  899.251    0.000  899.251      219.664 1555.954    0.000 1555.954
  1.00  1625.482  142.242    0.000  142.242       86.208 1161.887    0.000 1161.887        0.000 1767.478    0.000 1767.478
  2.00  1531.050  228.251    0.000  228.251      119.540 1093.501    0.000 1093.501        0.000 1654.378    0.000 1654.378
  3.00  1496.025  254.151    0.000  254.151       95.199 1118.839    0.000 1118.839        0.000 1589.233    0.000 1589.233
  4.00  1485.892  244.807    0.000  244.807      237.201 1069.454    0.000 1069.454        0.000 1847.796    0.000 1847.796
  5.00  1510.412  169.604    0.000  169.604      286.756  963.410    0.000  963.410       19.906 1834.933    0.000 1834.933
  6.00  1599.852  193.060    0.000  193.060      236.983  973.866    0.000  973.866        0.000 1604.709    0.000 1604.709
  7.00  1525.840  149.118    0.000  149.118      279.312  912.867    0.000  912.867        0.000 1625.920    0.000 1625.920
  8.00  1498.065  152.081    0.000  152.081      240.278  905.265    0.000  905.265        0.000 1615.972    0.000 1615.972
  9.00  1503.399  202.094    0.000  202.094      198.824 1032.142    0.000 1032.142        0.000 1623.210    0.000 1623.210
 10.00  1535.328  228.430    0.000  228.430      226.706  984.664    0.000  984.664        0.000 1414.501    0.000 1414.501
 11.00  1409.721  290.970    0.000  290.970      220.641 1009.396    0.000 1009.396        0.000 1436.112    0.000 1436.112
 12.00  1381.112  340.122    0.000  340.122      269.726 1007.322    0.000 1007.322        0.000 1554.446    0.000 1554.446
 13.00  1351.542  323.238    0.000  323.238      146.689 1102.005    0.000 1102.005        0.000 1826.994    0.000 1826.994
 14.00  1466.172  262.319    0.000  262.319      215.247 1148.550    0.000 1148.550        0.000 1830.201    0.000 1830.201
 15.00  1476.157  226.059    0.000  226.059      116.731 1155.172    0.000 1155.172        0.000 1769.786    0.000 1769.786
 16.00  1492.541  191.754    0.000  191.754      129.518 1025.725    0.000 1025.725        0.000 1428.877    0.000 1428.877
 17.00  1530.875  226.155    0.000  226.155      173.443 1051.934    0.000 1051.934        0.000 1747.363    0.000 1747.363
 18.00  1500.918  190.839    0.000  190.839      126.834 1123.445    0.000 1123.445        0.000 1544.489    0.000 1544.489
 19.00  1479.836  267.869    0.000  267.869      229.464 1075.016    0.000 1075.016        0.000 1610.133    0.000 1610.133
 20.00  1452.018  269.384    0.000  269.384      212.779  970.268    0.000  970.268        0.000 1389.569    0.000 1389.569
 21.00  1428.183  286.538    0.000  286.538      143.477 1074.479    0.000 1074.479        0.000 1476.433    0.000 1476.433
 22.00  1431.895  211.533    0.000  211.533      144.818  972.668    0.000  972.668        0.000 1295.875    0.000 1295.875
 23.00  1479.306  238.535    0.000  238.535      119.443 1125.793    0.000 1125.793        0.000 1735.806    0.000 1735.806
 24.00  1522.254  213.033    0.000  213.033      179.971 1091.329    0.000 1091.329        0.000 1679.102    0.000 1679.102
 25.00  1540.511  211.096    0.000  211.096      224.625 1040.021    0.000 1040.021        0.000 1673.873    0.000 1673.873
 26.00  1498.856  255.034    0.000  255.034       61.732 1170.136    0.000 1170.136        0.000 1601.591    0.000 1601.591
 27.00  1571.896  162.960    0.000  162.960      197.263 1028.762    0.000 1028.762        0.000 1335.580    0.000 1335.580
 28.00  1524.418  127.267    0.000  127.267      305.070  950.093    0.000  950.093        0.000 1447.474    0.000 1447.474
 29.00  1537.067  162.500    0.000  162.500      350.297  919.604    0.000  919.604      100.130 1237.058    0.000 1237.058
 30.00  1524.694  185.983    0.000  185.983      351.606  760.260    0.000  760.260        0.000 1234.450    0.000 1234.450
 31.00  1496.834  238.600    0.000  238.600      254.760  994.792    0.000  994.792        0.000 1500.359    0.000 1500.359
 32.00  1637.366  154.361    0.000  154.361      266.171 1128.201    0.000 1128.201        0.000 1868.005    0.000 1868.005
 33.00  1669.355  146.222    0.000  146.222      380.044  881.254    0.000  881.254       70.271 1328.646    0.000 1328.646
 34.00  1655.535  175.420    0.000  175.420      362.926  913.936    0.000  913.936       19.906 1257.971    0.000 1257.971
 35.00  1639.046  175.889    0.000  175.889      275.599 1182.944    0.000 1182.944        0.000 1615.866    0.000 1615.866
 36.00  1601.545  241.936    0.000  241.936      224.934 1222.728    0.000 1222.728        0.000 1571.931    0.000 1571.931
 37.00  1727.651  196.467    0.000  196.467      349.783  882.441    0.000  882.441       29.858 1308.336    0.000 1308.336
 38.00  1709.422  244.770    0.000  244.770       72.151 1351.049    0.000 1351.049        0.000 1729.877    0.000 1729.877
 39.00  1587.034  195.994    0.000  195.994      216.670  962.974    0.000  962.974        0.000 1379.717    0.000 1379.717
 40.00  1596.383  201.566    0.000  201.566      320.504 1011.126    0.000 1011.126      120.637 1415.198    0.000 1415.198
 41.00  1479.839  242.502    0.000  242.502      188.266 1016.279    0.000 1016.279        0.000 1196.848    0.000 1196.848
 42.00  1533.125  269.073    0.000  269.073      278.544 1006.803    0.000 1006.803      110.685 1293.258    0.000 1293.258
 43.00  1556.269  274.724    0.000  274.724      410.221  848.920    0.000  848.920       80.727 1334.976    0.000 1334.976
 44.00  1621.193  239.524    0.000  239.524      282.037  891.693    0.000  891.693      120.537 1130.091    0.000 1130.091
 45.00  1560.533  220.757    0.000  220.757      104.833 1040.087    0.000 1040.087        0.000 1171.211    0.000 1171.211
 46.00  1493.758  320.292    0.000  320.292      101.075  939.664    0.000  939.664       10.053 1274.057    0.000 1274.057
 47.00  1436.153  354.433    0.000  354.433      165.314 1047.312    0.000 1047.312        0.000 1332.267    0.000 1332.267
 48.00  1552.143  324.527    0.000  324.527      229.986 1005.458    0.000 1005.458       20.106 1493.215    0.000 1493.215
 49.00  1630.019  278.061    0.000  278.061      157.930 1107.292    0.000 1107.292        0.000 1483.571    0.000 1483.571
 50.00  1477.880  261.299    0.000  261.299      127.882  952.595    0.000  952.595        0.000 1291.051    0.000 1291.051
 51.00  1486.292  271.598    0.000  271.598      261.553  877.403    0.000  877.403       50.467 1173.724    0.000 1173.724
 52.00  1558.983  245.791    0.000  245.791      229.830 1101.246    0.000 1101.246       30.060 1403.243    0.000 1403.243
 53.00  1699.865  217.704    0.000  217.704      362.970  912.423    0.000  912.423       80.224 1254.052    0.000 1254.052
 54.00  1442.557  257.019    0.000  257.019      211.138  945.011    0.000  945.011       40.212 1120.642    0.000 1120.642
 55.00  1513.419  288.433    0.000  288.433      328.090  758.568    0.000  758.568       49.764 1150.604    0.000 1150.604
 56.00  1365.684  287.150    0.000  287.150      153.091  922.300    0.000  922.300       79.623 1230.022    0.000 1230.022
 57.00  1524.005  270.766    0.000  270.766      315.849  939.266    0.000  939.266      161.454 1053.788    0.000 1053.788
 58.00  1631.871  225.831    0.000  225.831      196.323  944.324    0.000  944.324       40.616 1071.685    0.000 1071.685
 59.00  1578.440  243.412    0.000  243.412      270.034  968.965    0.000  968.965        0.000 1350.764    0.000 1350.764
 60.00  1573.663  203.134    0.000  203.134      188.494  979.259    0.000  979.259        0.000 1130.292    0.000 1130.292
 61.00  1518.712  302.012    0.000  302.012      204.879 1054.068    0.000 1054.068        0.000 1224.489    0.000 1224.489
 62.00  1570.513  229.713    0.000  229.713      301.575  905.713    0.000  905.713       60.319 1229.214    0.000 1229.214
 63.00  1698.537  206.897    0.000  206.897      324.108  985.561    0.000  985.561        0.000 1404.540    0.000 1404.540
 64.00  1611.863  207.754    0.000  207.754      236.432 1019.702    0.000 1019.702        0.000 1123.151    0.000 1123.151
 65.00  1573.066  231.029    0.000  231.029      341.432  888.260    0.000  888.260        0.000 1110.186    0.000 1110.186
 66.00  1643.077  207.601    0.000  207.601      254.976  911.021    0.000  911.021        0.000  947.321    0.000  947.321
 67.00  1522.972  307.313    0.000  307.313      202.156  848.035    0.000  848.035        0.000  920.081    0.000  920.081
 68.00  1765.485  195.380    0.000  195.380      271.577  953.704    0.000  953.704        9.953 1310.947    0.000 1310.947
 69.00  1595.951  206.637    0.000  206.637      343.299  671.406    0.000  671.406        0.000 1300.494    0.000 1300.494
 70.00  1681.178  202.182    0.000  202.182      321.126  735.465    0.000  735.465      199.658 1040.315    0.000 1040.315
 71.00  1477.126  170.150    0.000  170.150      240.701  825.304    0.000  825.304        0.000 1240.068    0.000 1240.068
 72.00  1537.070  172.739    0.000  172.739      210.708  904.643    0.000  904.643        0.000 1352.773    0.000 1352.773
 73.00  1606.222  175.536    0.000  175.536      161.385  917.875    0.000  917.875        0.000 1301.904    0.000 1301.904
 74.00  1431.739  139.750    0.000  139.750      189.401  778.455    0.000  778.455        0.000 1151.506    0.000 1151.506
 75.00  1535.618  179.736    0.000  179.736      175.224  776.329    0.000  776.329        0.000 1138.941    0.000 1138.941
 76.00  1520.577  155.006    0.000  155.006      132.506  852.283    0.000  852.283        0.000 1009.253    0.000 1009.253
 77.00  1440.385  164.327    0.000  164.327       71.682  792.286    0.000  792.286        0.000  908.618    0.000  908.618
 78.00  1526.857  153.217    0.000  153.217       68.866  941.952    0.000  941.952        0.000 1071.482    0.000 1071.482
 79.00  1440.797  188.582    0.000  188.582       76.092  931.534    0.000  931.534        0.000 1319.798    0.000 1319.798
 80.00  1477.417  209.632    0.000  209.632      101.379  948.523    0.000  948.523        0.000 1090.988    0.000 1090.988
 81.00  1485.906  195.762    0.000  195.762       90.184  858.941    0.000  858.941        0.000 1130.192    0.000 1130.192
 82.00  1474.749  175.444    0.000  175.444       92.476  860.892    0.000  860.892        0.000 1200.065    0.000 1200.065
 83.00  1466.807  193.493    0.000  193.493      128.964  745.033    0.000  745.033        0.000 1039.515    0.000 1039.515
 84.00  1411.846  171.573    0.000  171.573      183.817  894.866    0.000  894.866        0.000 1259.375    0.000 1259.375
 85.00  1559.293  169.030    0.000  169.030      110.243  952.240    0.000  952.240        0.000 1182.772    0.000 1182.772
 86.00  1439.398  187.051    0.000  187.051      165.571  931.104    0.000  931.104        0.000 1239.673    0.000 1239.673
 87.00  1413.095  219.660    0.000  219.660       93.037  960.411    0.000  960.411        0.000 1141.254    0.000 1141.254
 88.00  1440.735  168.111    0.000  168.111       43.232  920.287    0.000  920.287        0.000 1108.779    0.000 1108.779
 89.00  1506.766  143.338    0.000  143.338       62.171  948.827    0.000  948.827        0.000  799.039    0.000  799.039
 90.00  1431.459  148.924    0.000  148.924       20.925  873.176    0.000  873.176        0.000 1031.573    0.000 1031.573
 91.00  1357.593  225.953    0.000  225.953      102.984  919.069    0.000  919.069        0.000 1142.258    0.000 1142.258
 92.00  1433.171  198.406    0.000  198.406      120.878  804.947    0.000  804.947        0.000  997.995    0.000  997.995
 93.00  1311.505  204.923    0.000  204.923      112.791  774.380    0.000  774.380        0.000 1078.921    0.000 1078.921
 94.00  1424.797  175.183    0.000  175.183      145.954  693.101    0.000  693.101        0.000 1020.412    0.000 1020.412
 95.00  1274.771  270.440    0.000  270.440       53.652  903.087    0.000  903.087        0.000  909.325    0.000  909.325
 96.00  1477.193  222.604    0.000  222.604       46.907 1000.011    0.000 1000.011        0.000  959.489    0.000  959.489
 97.00  1448.928  180.879    0.000  180.879       93.205  955.968    0.000  955.968        0.000 1092.092    0.000 1092.092
 98.00  1418.389  235.492    0.000  235.492      125.026  873.726    0.000  873.726        0.000 1121.547    0.000 1121.547
 99.00  1526.466  214.554    0.000  214.554       55.686  970.360    0.000  970.360        0.000 1204.185    0.000 1204.185
100.00  1540.387  223.206    0.000  223.206       56.894  938.410    0.000  938.410        0.000  940.088    0.000  940.088
101.00  1442.697  246.599    0.000  246.599      121.702  834.954    0.000  834.954        0.000  980.099    0.000  980.099
102.00  1580.734  129.804    0.000  129.804      233.139  842.170    0.000  842.170        0.000 1221.474    0.000 1221.474
103.00  1485.050  186.064    0.000  186.064      182.605  749.012    0.000  749.012        0.000 1231.126    0.000 1231.126
104.00  1491.077  173.846    0.000  173.846      144.865  939.449    0.000  939.449        0.000 1100.836    0.000 1100.836
105.00  1662.810  133.334    0.000  133.334      248.669  754.965    0.000  754.965        0.000 1129.186    0.000 1129.186
106.00  1525.366  192.213    0.000  192.213       46.644 1068.999    0.000 1068.999        0.000 1209.210    0.000 1209.210
107.00  1458.570  161.058    0.000  161.058       61.602  952.999    0.000  952.999        0.000 1161.759    0.000 1161.759
108.00  1693.155  118.598    0.000  118.598      230.727  966.142    0.000  966.142        0.000 1302.301    0.000 1302.301
109.00  1793.215  127.722    0.000  127.722      286.835  920.114    0.000  920.114        0.000 1353.375    0.000 1353.375
110.00  1713.023  153.036    0.000  153.036      127.617 1059.743    0.000 1059.743        0.000 1423.442    0.000 1423.442
111.00  1688.304  166.587    0.000  166.587       61.515 1032.815    0.000 1032.815        0.000 1130.797    0.000 1130.797
112.00  1659.906  112.289    0.000  112.289       91.479 1142.530    0.000 1142.530        0.000 1441.941    0.000 1441.941
113.00  1661.935  161.394    0.000  161.394       57.623 1115.906    0.000 1115.906        0.000 1354.780    0.000 1354.780
114.00  1775.442  141.206    0.000  141.206      188.960 1032.595    0.000 1032.595        0.000 1461.240    0.000 1461.240
115.00  1760.921  168.738    0.000  168.738      159.436 1051.314    0.000 1051.314        0.000 1513.517    0.000 1513.517
116.00  1739.962  171.171    0.000  171.171      120.956 1237.411    0.000 1237.411        0.000 1450.077    0.000 1450.077
117.00  1696.565  168.465    0.000  168.465      166.226 1051.720    0.000 1051.720        0.000 1300.084    0.000 1300.084
118.00  1599.169  176.109    0.000  176.109       37.440 1212.959    0.000 1212.959        0.000 1461.041    0.000 1461.041
119.00  1657.443  209.566    0.000  209.566       59.489 1114.763    0.000 1114.763        0.000 1239.064    0.000 1239.064
120.00  1558.824  317.627    0.000  317.627       43.103 1115.884    0.000 1115.884        0.000 1138.232    0.000 1138.232
121.00  1530.058  296.387    0.000  296.387       76.652 1161.027    0.000 1161.027        0.000 1470.991    0.000 1470.991
122.00  1455.732  344.857    0.000  344.857       50.927 1090.864    0.000 1090.864        0.000 1189.803    0.000 1189.803
123.00  1385.503  357.971    0.000  357.971       37.309 1168.655    0.000 1168.655        0.000 1458.935    0.000 1458.935
124.00  1491.127  351.340    0.000  351.340      188.920  923.011    0.000  923.011        0.000 1382.728    0.000 1382.728
125.00  1404.948  329.917    0.000  329.917      203.484  890.975    0.000  890.975        0.000 1238.664    0.000 1238.664
126.00  1364.203  338.449    0.000  338.449       44.872  931.908    0.000  931.908        0.000 1092.087    0.000 1092.087
127.00  1537.057  253.558    0.000  253.558      191.601  979.245    0.000  979.245        0.000 1291.946    0.000 1291.946
128.00  1555.187  264.417    0.000  264.417        5.490 1222.602    0.000 1222.602        0.000 1483.663    0.000 1483.663
129.00  1541.465  266.002    0.000  266.002       76.386 1072.366    0.000 1072.366        0.000 1279.277    0.000 1279.277
130.00  1543.885  252.292    0.000  252.292       32.080 1062.817    0.000 1062.817        0.000 1389.762    0.000 1389.762
131.00  1422.554  313.818    0.000  313.818        5.707 1091.561    0.000 1091.561        0.000 1237.358    0.000 1237.358
132.00  1454.411  319.149    0.000  319.149       16.903 1034.461    0.000 1034.461        0.000 1105.460    0.000 1105.460
133.00  1302.126  326.576    0.000  326.576        7.479  972.679    0.000  972.679        0.000 1128.683    0.000 1128.683
134.00  1487.571  269.033    0.000  269.033       40.464  949.194    0.000  949.194        0.000  972.551    0.000  972.551
135.00  1564.873  223.960    0.000  223.960       30.089 1125.581    0.000 1125.581        0.000 1133.708    0.000 1133.708
136.00  1492.495  243.713    0.000  243.713        7.523 1146.845    0.000 1146.845        0.000 1337.686    0.000 1337.686
137.00  1581.105  271.658    0.000  271.658       71.766 1128.459    0.000 1128.459        0.000 1206.386    0.000 1206.386
138.00  1562.016  260.258    0.000  260.258       24.080 1209.633    0.000 1209.633        0.000 1267.113    0.000 1267.113
139.00  1498.682  310.457    0.000  310.457       14.916 1117.022    0.000 1117.022        0.000 1269.829    0.000 1269.829
140.00  1503.119  400.390    0.000  400.390       47.125 1188.278    0.000 1188.278        0.000 1393.684    0.000 1393.684
141.00  1567.095  328.015    0.000  328.015       13.316 1156.027    0.000 1156.027        0.000 1378.807    0.000 1378.807
142.00  1440.168  417.379    0.000  417.379        0.000 1138.867    0.000 1138.867        0.000 1238.765    0.000 1238.765
143.00  1567.738  389.223    0.000  389.223       51.102 1130.473    0.000 1130.473        0.000 1280.283    0.000 1280.283
144.00  1495.599  374.617    0.000  374.617        5.448 1252.515    0.000 1252.515        0.000 1511.814    0.000 1511.814
145.00  1351.510  532.345    0.000  532.345        0.000 1289.611    0.000 1289.611        0.000 1573.438    0.000 1573.438
146.00  1408.197  436.045    0.000  436.045       51.189 1201.507    0.000 1201.507        0.000 1523.876    0.000 1523.876
147.00  1499.052  341.756    0.000  341.756       30.263 1165.579    0.000 1165.579        0.000 1320.699    0.000 1320.699
148.00  1497.542  340.720    0.000  340.720       35.752 1146.337    0.000 1146.337        0.000 1343.116    0.000 1343.116
149.00  1558.730  444.614    0.000  444.614       26.112 1205.236    0.000 1205.236        0.000 1603.202    0.000 1603.202
150.00  1448.784  444.598    0.000  444.598       59.014 1125.722    0.000 1125.722        0.000 1429.273    0.000 1429.273
151.00  1442.144  439.482    0.000  439.482       40.856 1160.703    0.000 1160.703        0.000 1210.214    0.000 1210.214
152.00  1406.530  443.474    0.000  443.474       33.722 1195.675    0.000 1195.675        0.000 1589.720    0.000 1589.720
153.00  1343.168  460.217    0.000  460.217       43.234 1096.853    0.000 1096.853        0.000 1463.054    0.000 1463.054
154.00  1505.839  410.726    0.000  410.726       33.332 1167.960    0.000 1167.960        0.000 1752.485    0.000 1752.485
155.00  1512.378  433.455    0.000  433.455        7.523 1174.621    0.000 1174.621        0.000 1475.113    0.000 1475.113
156.00  1384.509  469.875    0.000  469.875       27.538 1113.366    0.000 1113.366        0.000 1381.620    0.000 1381.620
157.00  1421.922  416.419    0.000  416.419       54.300  993.392    0.000  993.392        0.000 1231.227    0.000 1231.227
158.00  1501.295  423.284    0.000  423.284      121.958  961.702    0.000  961.702        0.000 1390.773    0.000 1390.773
159.00  1605.129  378.384    0.000  378.384      155.330  881.593    0.000  881.593        0.000 1350.257    0.000 1350.257
160.00  1519.866  255.842    0.000  255.842      133.199  824.218    0.000  824.218        0.000 1000.201    0.000 1000.201
161.00  1442.068  317.677    0.000  317.677      154.898  985.353    0.000  985.353        0.000 1373.782    0.000 1373.782
162.00  1551.223  377.585    0.000  377.585      146.949 1044.693    0.000 1044.693        0.000 1272.845    0.000 1272.845
163.00  1572.306  339.706    0.000  339.706      203.971 1048.977    0.000 1048.977        0.000 1371.463    0.000 1371.463
164.00  1590.022  318.198    0.000  318.198      158.013  955.347    0.000  955.347        0.000 1382.223    0.000 1382.223
165.00  1546.647  251.008    0.000  251.008      187.458  920.496    0.000  920.496        0.000 1460.738    0.000 1460.738
166.00  1622.299  304.734    0.000  304.734      201.771 1078.684    0.000 1078.684        0.000 1642.105    0.000 1642.105
167.00  1555.031  256.504    0.000  256.504       64.332  906.832    0.000  906.832        0.000 1100.835    0.000 1100.835
168.00  1553.842  296.628    0.000  296.628       30.177 1013.008    0.000 1013.008        0.000 1077.914    0.000 1077.914
169.00  1677.659  265.122    0.000  265.122      103.107 1042.322    0.000 1042.322        0.000 1070.476    0.000 1070.476
170.00  1520.831  263.279    0.000  263.279      170.597  837.327    0.000  837.327        0.000 1209.916    0.000 1209.916
171.00  1553.057  220.405    0.000  220.405      250.529  738.496    0.000  738.496        0.000 1170.004    0.000 1170.004
172.00  1537.404  238.503    0.000  238.503      170.462  889.984    0.000  889.984        0.000 1380.615    0.000 1380.615
173.00  1624.309  277.190    0.000  277.190      193.553  924.521    0.000  924.521        0.000 1269.731    0.000 1269.731
174.00  1598.300  281.473    0.000  281.473      207.253  948.687    0.000  948.687        0.000 1458.832    0.000 1458.832
175.00  1551.787  267.384    0.000  267.384      142.798  810.640    0.000  810.640        0.000 1319.793    0.000 1319.793
176.00  1511.499  228.012    0.000  228.012      222.649  750.428    0.000  750.428        0.000 1311.151    0.000 1311.151
177.00  1577.837  222.157    0.000  222.157      193.155 1003.553    0.000 1003.553        0.000 1515.230    0.000 1515.230
178.00  1594.846  178.820    0.000  178.820      253.123  838.743    0.000  838.743       10.154 1364.633    0.000 1364.633
179.00  1513.955  238.259    0.000  238.259      107.859 1008.654    0.000 1008.654        0.000 1565.094    0.000 1565.094
180.00  1610.776  224.970    0.000  224.970      215.723  955.315    0.000  955.315       10.154 1494.422    0.000 1494.422
181.00  1526.499  247.071    0.000  247.071      131.339 1033.722    0.000 1033.722        0.000 1423.546    0.000 1423.546
182.00  1523.895  287.625    0.000  287.625       41.069 1071.715    0.000 1071.715        0.000 1464.758    0.000 1464.758
183.00  1657.814  205.397    0.000  205.397      177.251 1002.858    0.000 1002.858        0.000 1580.974    0.000 1580.974
184.00  1678.746  266.224    0.000  266.224      240.802  871.956    0.000  871.956       10.154 1271.440    0.000 1271.440
185.00  1553.993  214.457    0.000  214.457      236.652  913.980    0.000  913.980        0.000 1519.455    0.000 1519.455
186.00  1622.614  199.823    0.000  199.823      203.062  970.659    0.000  970.659        0.000 1498.948    0.000 1498.948
187.00  1561.893  281.849    0.000  281.849      244.353  867.461    0.000  867.461        0.000 1307.033    0.000 1307.033
188.00  1582.492  242.808    0.000  242.808      142.931  860.583    0.000  860.583        0.000 1147.284    0.000 1147.284
189.00  1502.305  328.701    0.000  328.701       76.605 1101.428    0.000 1101.428        0.000 1418.521    0.000 1418.521
190.00  1430.690  400.203    0.000  400.203      138.601  977.695    0.000  977.695        0.000 1373.178    0.000 1373.178
191.00  1448.655  308.081    0.000  308.081      158.490  953.701    0.000  953.701        0.000 1343.721    0.000 1343.721
192.00  1389.224  311.219    0.000  311.219      148.722  865.895    0.000  865.895        0.000 1360.111    0.000 1360.111
193.00  1479.288  335.279    0.000  335.279      146.083  902.773    0.000  902.773        0.000 1328.946    0.000 1328.946
194.00  1541.643  313.805    0.000  313.805      161.176 1015.869    0.000 1015.869        0.000 1470.396    0.000 1470.396
195.00  1452.417  293.043    0.000  293.043      298.946  909.567    0.000  909.567        0.000 1722.027    0.000 1722.027
196.00  1480.881  316.700    0.000  316.700      116.818 1159.236    0.000 1159.236        0.000 1593.750    0.000 1593.750
197.00  1411.056  313.784    0.000  313.784      185.647  972.031    0.000  972.031       10.154 1614.359    0.000 1614.359
198.00  1526.837  294.082    0.000  294.082       37.873 1132.210    0.000 1132.210        0.000 1346.740    0.000 1346.740
199.00  1533.899  321.972    0.000  321.972       98.790 1075.655    0.000 1075.655        0.000 1563.184    0.000 1563.184
200.00  1532.874  370.124    0.000  370.124      112.926 1054.212    0.000 1054.212        0.000 1503.270    0.000 1503.270
201.00  1455.435  427.559    0.000  427.559       78.337 1013.758    0.000 1013.758        0.000 1364.537    0.000 1364.537
202.00  1437.087  416.793    0.000  416.793      127.055  977.132    0.000  977.132        0.000 1334.469    0.000 1334.469
203.00  1395.458  394.612    0.000  394.612      144.090  855.004    0.000  855.004        0.000 1321.705    0.000 1321.705
204.00  1386.663  483.920    0.000  483.920      143.741  951.630    0.000  951.630        0.000 1353.774    0.000 1353.774
205.00  1421.838  400.383    0.000  400.383       98.443 1069.782    0.000 1069.782        0.000 1541.972    0.000 1541.972
206.00  1333.929  511.348    0.000  511.348       48.897 1123.594    0.000 1123.594        0.000 1382.726    0.000 1382.726
207.00  1399.164  487.041    0.000  487.041      113.702 1047.820    0.000 1047.820        0.000 1475.720    0.000 1475.720
208.00  1484.556  473.584    0.000  473.584       83.485 1273.050    0.000 1273.050        0.000 1778.626    0.000 1778.626
209.00  1379.755  414.144    0.000  414.144       93.816 1078.859    0.000 1078.859        0.000 1515.127    0.000 1515.127
210.00  1399.784  396.149    0.000  396.149       76.517 1148.468    0.000 1148.468        0.000 1546.094    0.000 1546.094
211.00  1367.583  371.713    0.000  371.713       41.720 1082.709    0.000 1082.709        0.000 1455.812    0.000 1455.812
212.00  1394.202  380.781    0.000  380.781       18.675 1170.641    0.000 1170.641        0.000 1396.701    0.000 1396.701
213.00  1489.828  394.504    0.000  394.504      221.949  916.572    0.000  916.572        0.000 1396.501    0.000 1396.501
214.00  1375.814  417.735    0.000  417.735       95.716 1158.597    0.000 1158.597        0.000 1563.590    0.000 1563.590
215.00  1495.934  376.422    0.000  376.422       28.404 1277.518    0.000 1277.518        0.000 1476.025    0.000 1476.025
216.00  1322.101  433.818    0.000  433.818      181.279  972.638    0.000  972.638        0.000 1260.283    0.000 1260.283
217.00  1322.816  451.732    0.000  451.732      148.639 1159.752    0.000 1159.752        0.000 1860.468    0.000 1860.468
218.00  1396.864  394.137    0.000  394.137       68.092 1144.567    0.000 1144.567        0.000 1473.812    0.000 1473.812
219.00  1349.700  435.393    0.000  435.393      187.625  912.598    0.000  912.598        0.000 1272.852    0.000 1272.852
220.00  1297.573  473.937    0.000  473.937      220.528  911.121    0.000  911.121        0.000 1524.482    0.000 1524.482
221.00  1352.867  453.428    0.000  453.428      274.989  865.088    0.000  865.088       10.053 1444.056    0.000 1444.056
222.00  1484.180  432.671    0.000  432.671      163.375 1025.680    0.000 1025.680        0.000 1555.442    0.000 1555.442
223.00  1375.529  491.565    0.000  491.565      159.521  995.249    0.000  995.249        0.000 1383.031    0.000 1383.031
224.00  1345.735  495.981    0.000  495.981      108.290  950.720    0.000  950.720        0.000 1394.091    0.000 1394.091
225.00  1368.600  470.271    0.000  470.271      329.111  776.447    0.000  776.447        0.000 1262.288    0.000 1262.288
226.00  1287.963  456.400    0.000  456.400      295.866  788.139    0.000  788.139       80.425 1431.991    0.000 1431.991
227.00  1335.980  498.229    0.000  498.229      291.595  809.750    0.000  809.750       10.154 1213.534    0.000 1213.534
228.00  1211.304  460.331    0.000  460.331      264.406  757.823    0.000  757.823        0.000 1311.854    0.000 1311.854
229.00  1248.638  514.909    0.000  514.909      253.896  749.698    0.000  749.698        0.000 1180.960    0.000 1180.960
230.00  1396.048  465.529    0.000  465.529      313.905  873.861    0.000  873.861      100.632 1301.098    0.000 1301.098
231.00  1287.469  500.704    0.000  500.704      185.167  890.633    0.000  890.633        0.000 1309.141    0.000 1309.141
232.00  1484.136  420.787    0.000  420.787      311.440  807.544    0.000  807.544        0.000 1413.291    0.000 1413.291
233.00  1301.947  450.777    0.000  450.777      235.046  829.546    0.000  829.546        0.000 1081.028    0.000 1081.028
234.00  1343.487  443.474    0.000  443.474      223.723  772.693    0.000  772.693       20.106 1212.931    0.000 1212.931
235.00  1385.370  461.894    0.000  461.894      227.575  806.191    0.000  806.191       10.154 1374.386    0.000 1374.386
236.00  1363.988  434.725    0.000  434.725      172.757  892.925    0.000  892.925       10.053 1320.805    0.000 1320.805
237.00  1470.503  434.342    0.000  434.342      348.919  770.618    0.000  770.618      109.982 1241.884    0.000 1241.884
238.00  1330.222  458.718    0.000  458.718      238.380  886.355    0.000  886.355       30.462 1274.358    0.000 1274.358
239.00  1463.141  441.599    0.000  441.599      182.831  953.319    0.000  953.319       19.906 1280.593    0.000 1280.593
240.00  1428.209  382.695    0.000  382.695      152.433  918.426    0.000  918.426        0.000 1161.156    0.000 1161.156
241.00  1357.549  443.737    0.000  443.737      218.789  858.949    0.000  858.949        0.000 1238.966    0.000 1238.966
242.00  1394.561  420.447    0.000  420.447      145.297  920.250    0.000  920.250        0.000 1211.524    0.000 1211.524
243.00  1289.876  464.051    0.000  464.051      259.215  780.492    0.000  780.492       40.112 1118.533    0.000 1118.533
244.00  1540.493  353.379    0.000  353.379      236.818  920.997    0.000  920.997       10.154 1271.946    0.000 1271.946
245.00  1553.732  314.056    0.000  314.056      345.463  829.295    0.000  829.295       20.106 1370.770    0.000 1370.770
246.00  1512.222  302.722    0.000  302.722      420.215  823.629    0.000  823.629      141.047 1481.154    0.000 1481.154
247.00  1613.455  308.267    0.000  308.267      346.329  864.623    0.000  864.623      130.189 1488.694    0.000 1488.694
248.00  1572.254  270.093    0.000  270.093      337.290  782.526    0.000  782.526      180.254 1228.014    0.000 1228.014
249.00  1597.761  227.263    0.000  227.263      294.011  837.111    0.000  837.111       70.372 1380.719    0.000 1380.719
250.00  1456.804  296.261    0.000  296.261      325.485  836.688    0.000  836.688       60.319 1409.978    0.000 1409.978
251.00  1562.565  194.638    0.000  194.638      363.492  748.361    0.000  748.361       70.172 1432.698    0.000 1432.698
252.00  1623.017  238.046    0.000  238.046      346.372  818.446    0.000  818.446      170.804 1310.954    0.000 1310.954
253.00  1736.837  243.591    0.000  243.591      321.162  948.281    0.000  948.281      110.584 1482.060    0.000 1482.060
254.00  1568.636  296.101    0.000  296.101      335.557  960.496    0.000  960.496      140.844 1441.444    0.000 1441.444
255.00  1455.706  370.587    0.000  370.587      367.212  705.008    0.000  705.008       70.372 1426.568    0.000 1426.568
256.00  1548.570  337.325    0.000  337.325      257.831  790.636    0.000  790.636       50.065 1243.090    0.000 1243.090
257.00  1476.216  377.155    0.000  377.155      388.002  817.958    0.000  817.958      170.301 1371.470    0.000 1371.470
258.00  1581.607  240.564    0.000  240.564      415.369  745.716    0.000  745.716      261.181 1238.468    0.000 1238.468
259.00  1619.111  242.465    0.000  242.465      344.210  850.287    0.000  850.287      120.336 1402.330    0.000 1402.330
260.00  1523.272  294.118    0.000  294.118      285.445  861.154    0.000  861.154      140.743 1300.090    0.000 1300.090
261.00  1545.814  316.683    0.000  316.683      321.292  881.865    0.000  881.865      120.637 1452.298    0.000 1452.298
262.00  1452.571  429.877    0.000  429.877      378.401  812.982    0.000  812.982      261.080 1370.264    0.000 1370.264
263.00  1492.364  314.699    0.000  314.699      389.644  813.597    0.000  813.597      230.921 1521.366    0.000 1521.366
264.00  1535.329  341.169    0.000  341.169      337.850  912.477    0.000  912.477       60.118 1620.592    0.000 1620.592
265.00  1524.646  361.821    0.000  361.821      409.617  898.252    0.000  898.252      170.502 1652.061    0.000 1652.061
266.00  1530.536  354.486    0.000  354.486      339.453  881.611    0.000  881.611        0.000 1542.278    0.000 1542.278
267.00  1504.942  352.598    0.000  352.598      334.736  847.895    0.000  847.895        0.000 1512.219    0.000 1512.219
268.00  1488.249  297.196    0.000  297.196      330.412  796.393    0.000  796.393       70.171 1559.368    0.000 1559.368
269.00  1608.080  317.960    0.000  317.960      384.151  819.702    0.000  819.702      120.337 1471.000    0.000 1471.000
270.00  1540.818  310.217    0.000  310.217      311.564  856.623    0.000  856.623       30.159 1382.532    0.000 1382.532
271.00  1604.638  309.109    0.000  309.109      403.869  929.295    0.000  929.295      140.342 1619.087    0.000 1619.087
272.00  1575.785  296.231    0.000  296.231      271.399  977.402    0.000  977.402       10.053 1751.788    0.000 1751.788
273.00  1679.659  355.235    0.000  355.235      171.578 1173.954    0.000 1173.954       10.053 1542.980    0.000 1542.980
274.00  1597.623  327.142    0.000  327.142      223.464  930.581    0.000  930.581        0.000 1292.754    0.000 1292.754
275.00  1470.304  305.170    0.000  305.170      255.533  829.900    0.000  829.900       20.106 1259.176    0.000 1259.176
276.00  1552.231  340.194    0.000  340.194      213.643  934.094    0.000  934.094       10.053 1625.218    0.000 1625.218
277.00  1617.540  359.635    0.000  359.635      295.135  863.742    0.000  863.742        0.000 1500.754    0.000 1500.754
278.00  1659.790  350.806    0.000  350.806      317.832  893.398    0.000  893.398        0.000 1565.998    0.000 1565.998
279.00  1575.963  309.810    0.000  309.810      134.663 1073.509    0.000 1073.509        0.000 1610.232    0.000 1610.232
280.00  1463.122  288.406    0.000  288.406      228.693  908.245    0.000  908.245        0.000 1600.889    0.000 1600.889
281.00  1528.502  292.748    0.000  292.748      141.846 1026.777    0.000 1026.777        0.000 1410.175    0.000 1410.175
282.00  1699.456  241.952    0.000  241.952      208.934  816.887    0.000  816.887        0.000 1340.302    0.000 1340.302
283.00  1616.397  276.705    0.000  276.705      219.958  824.325    0.000  824.325        0.000 1469.994    0.000 1469.994
284.00  1552.969  376.140    0.000  376.140      256.316  871.412    0.000  871.412        0.000 1490.803    0.000 1490.803
285.00  1664.591  365.275    0.000  365.275      223.902  999.712    0.000  999.712        0.000 1680.210    0.000 1680.210
286.00  1625.564  319.216    0.000  319.216      238.853  813.160    0.000  813.160        0.000 1352.165    0.000 1352.165
287.00  1604.218  305.042    0.000  305.042      316.278  708.595    0.000  708.595       10.053 1360.107    0.000 1360.107
288.00  1550.624  336.656    0.000  336.656      249.919  790.385    0.000  790.385        0.000 1474.316    0.000 1474.316
289.00  1653.913  281.367    0.000  281.367      336.288  832.705    0.000  832.705        0.000 1580.472    0.000 1580.472
290.00  1542.520  318.975    0.000  318.975      260.204  880.002    0.000  880.002        0.000 1459.734    0.000 1459.734
291.00  1542.608  332.032    0.000  332.032      369.452  822.037    0.000  822.037       20.106 1600.180    0.000 1600.180
292.00  1738.857  320.158    0.000  320.158      228.218  868.815    0.000  868.815       50.265 1624.106    0.000 1624.106
293.00  1637.595  336.961    0.000  336.961      223.324  838.547    0.000  838.547       30.159 1468.883    0.000 1468.883
294.00  1592.043  324.896    0.000  324.896      239.714  784.164    0.000  784.164       50.265 1371.870    0.000 1371.870
295.00  1481.230  353.030    0.000  353.030      298.329  764.191    0.000  764.191      140.743 1419.523    0.000 1419.523
296.00  1521.689  345.688    0.000  345.688      273.180  907.606    0.000  907.606       80.324 1630.749    0.000 1630.749
297.00  1540.485  370.322    0.000  370.322      285.883  801.542    0.000  801.542       90.277 1520.259    0.000 1520.259
298.00  1512.569  356.501    0.000  356.501      278.836  863.839    0.000  863.839       80.425 1580.074    0.000 1580.074
299.00  1525.747  389.759    0.000  389.759      277.066  840.973    0.000  840.973       60.319 1589.728    0.000 1589.728
300.00  1598.768  318.636    0.000  318.636      302.095  874.571    0.000  874.571       80.425 1659.899    0.000 1659.899
301.00  1543.500  334.924    0.000  334.924      234.952  878.704    0.000  878.704        0.000 1752.986    0.000 1752.986
302.00  1565.132  354.601    0.000  354.601      323.931  807.248    0.000  807.248       50.265 1699.711    0.000 1699.711
303.00  1435.474  324.590    0.000  324.590      224.708  768.602    0.000  768.602       20.106 1483.162    0.000 1483.162
304.00  1485.701  294.665    0.000  294.665      267.816  827.305    0.000  827.305        0.000 1660.800    0.000 1660.800
305.00  1464.290  313.077    0.000  313.077      350.692  707.992    0.000  707.992        0.000 1599.982    0.000 1599.982
306.00  1436.797  265.526    0.000  265.526      247.020  689.826    0.000  689.826       20.106 1431.587    0.000 1431.587
307.00  1441.656  364.420    0.000  364.420      244.596  780.753    0.000  780.753        0.000 1469.590    0.000 1469.590
308.00  1471.885  312.948    0.000  312.948      254.458  710.148    0.000  710.148       20.106 1433.398    0.000 1433.398
309.00  1483.962  374.333    0.000  374.333      223.159  922.678    0.000  922.678        0.000 1565.601    0.000 1565.601
310.00  1608.413  335.425    0.000  335.425      322.892  795.192    0.000  795.192       90.478 1523.077    0.000 1523.077
311.00  1443.367  373.407    0.000  373.407      221.779  833.583    0.000  833.583       20.106 1477.434    0.000 1477.434
312.00  1547.300  396.252    0.000  396.252      274.857  858.315    0.000  858.315      130.690 1690.765    0.000 1690.765
313.00  1518.834  335.167    0.000  335.167      315.667  848.673    0.000  848.673      150.796 1540.668    0.000 1540.668
314.00  1458.521  352.323    0.000  352.323      232.971  766.147    0.000  766.147        0.000 1569.523    0.000 1569.523
315.00  1532.229  343.299    0.000  343.299      233.138  800.419    0.000  800.419        0.000 1551.021    0.000 1551.021
316.00  1419.686  372.240    0.000  372.240      268.941  731.902    0.000  731.902        0.000 1549.415    0.000 1549.415
317.00  1499.937  280.084    0.000  280.084      247.838  853.678    0.000  853.678        0.000 1560.266    0.000 1560.266
318.00  1421.899  327.898    0.000  327.898      324.445  687.019    0.000  687.019       40.212 1258.268    0.000 1258.268
319.00  1526.508  299.200    0.000  299.200      285.235  753.695    0.000  753.695       50.265 1420.030    0.000 1420.030
320.00  1491.907  304.821    0.000  304.821      312.215  736.474    0.000  736.474      120.637 1389.465    0.000 1389.465
321.00  1428.814  309.315    0.000  309.315      343.297  779.367    0.000  779.367       70.372 1398.917    0.000 1398.917
322.00  1513.001  347.065    0.000  347.065      339.317  702.155    0.000  702.155       80.425 1447.576    0.000 1447.576
323.00  1485.047  322.551    0.000  322.551      305.206  820.441    0.000  820.441      201.062 1453.105    0.000 1453.105
324.00  1445.722  309.835    0.000  309.835      289.860  686.105    0.000  686.105      110.584 1382.120    0.000 1382.120
325.00  1498.777  313.998    0.000  313.998      230.981  883.508    0.000  883.508        0.000 1450.688    0.000 1450.688
326.00  1458.338  268.088    0.000  268.088      262.413  811.270    0.000  811.270       50.265 1603.398    0.000 1603.398
327.00  1438.914  314.080    0.000  314.080      352.594  800.029    0.000  800.029      110.585 1381.019    0.000 1381.019
328.00  1323.575  420.318    0.000  420.318      247.364  920.569    0.000  920.569       10.053 1672.167    0.000 1672.167
329.00  1513.176  319.995    0.000  319.995      263.703  819.486    0.000  819.486       10.053 1508.497    0.000 1508.497
330.00  1505.314  387.805    0.000  387.805      318.484  872.097    0.000  872.097      110.283 1449.485    0.000 1449.485
331.00  1488.523  317.359    0.000  317.359      275.645  758.956    0.000  758.956      130.089 1193.128    0.000 1193.128
332.00  1506.304  357.852    0.000  357.852      240.371  878.191    0.000  878.191       59.717 1330.354    0.000 1330.354
333.00  1368.330  483.996    0.000  483.996      279.410  873.751    0.000  873.751       49.764 1349.963    0.000 1349.963
334.00  1563.858  339.873    0.000  339.873      388.994  870.708    0.000  870.708      110.886 1410.682    0.000 1410.682
335.00  1476.428  386.764    0.000  386.764      401.496  826.389    0.000  826.389      181.158 1382.229    0.000 1382.229
336.00  1416.884  386.119    0.000  386.119      293.708  843.637    0.000  843.637      200.962 1343.221    0.000 1343.221
337.00  1482.059  363.386    0.000  363.386      408.023  773.614    0.000  773.614      241.779 1411.789    0.000 1411.789
338.00  1424.752  403.616    0.000  403.616      366.950  830.322    0.000  830.322      220.065 1009.856    0.000 1009.856
339.00  1341.084  431.412    0.000  431.412      365.951  771.141    0.000  771.141      150.295 1200.769    0.000 1200.769
340.00  1407.577  467.902    0.000  467.902      285.629  831.144    0.000  831.144      110.083 1170.005    0.000 1170.005
341.00  1391.750  490.829    0.000  490.829      381.693  839.202    0.000  839.202      151.200 1403.141    0.000 1403.141
342.00  1293.064  485.462    0.000  485.462      309.678  829.235    0.000  829.235        0.000 1339.400    0.000 1339.400
343.00  1339.117  476.234    0.000  476.234      258.652  858.638    0.000  858.638        0.000 1636.469    0.000 1636.469
344.00  1403.718  503.717    0.000  503.717      126.416 1102.463    0.000 1102.463        0.000 1685.332    0.000 1685.332
345.00  1408.482  508.940    0.000  508.940      284.459  898.376    0.000  898.376      110.685 1363.431    0.000 1363.431
346.00  1346.925  523.999    0.000  523.999      277.972  725.532    0.000  725.532       40.212 1271.841    0.000 1271.841
347.00  1290.680  507.750    0.000  507.750      390.934  669.108    0.000  669.108      211.015 1180.960    0.000 1180.960
348.00  1295.761  434.832    0.000  434.832      390.552  833.750    0.000  833.750      110.485 1493.519    0.000 1493.519
349.00  1268.015  501.980    0.000  501.980      307.933  759.079    0.000  759.079       50.265 1371.065    0.000 1371.065
350.00  1514.710  401.605    0.000  401.605      432.358  798.813    0.000  798.813      262.187 1443.349    0.000 1443.349
351.00  1301.370  457.704    0.000  457.704      219.574  888.860    0.000  888.860        0.000 1410.678    0.000 1410.678
352.00  1275.749  456.568    0.000  456.568      268.158  934.224    0.000  934.224       50.265 1201.068    0.000 1201.068
353.00  1329.344  453.992    0.000  453.992      307.852  895.791    0.000  895.791        0.000 1411.384    0.000 1411.384
354.00  1280.294  477.847    0.000  477.847      219.016 1031.097    0.000 1031.097        0.000 1658.697    0.000 1658.697
355.00  1243.162  475.872    0.000  475.872      164.417  827.332    0.000  827.332        0.000 1221.374    0.000 1221.374
356.00  1421.494  420.071    0.000  420.071      250.615  957.417    0.000  957.417       79.623 1344.024    0.000 1344.024
357.00  1342.764  386.494    0.000  386.494      387.396  734.906    0.000  734.906       80.929 1302.806    0.000 1302.806
358.00  1440.776  398.362    0.000  398.362      295.527  842.997    0.000  842.997        0.000 1412.389    0.000 1412.389
359.00  1416.480  325.254    0.000  325.254      263.751  796.126    0.000  796.126       50.265 1211.623    0.000 1211.623
360.00  1437.647  322.541    0.000  322.541      296.430  808.201    0.000  808.201      120.537 1491.108    0.000 1491.108
361.00  1297.941  357.081    0.000  357.081      262.022  781.907    0.000  781.907        0.000 1339.702    0.000 1339.702
362.00  1258.235  392.734    0.000  392.734      181.787  936.764    0.000  936.764        0.000 1419.625    0.000 1419.625
363.00  1308.738  424.564    0.000  424.564      245.294  862.022    0.000  862.022        0.000 1461.146    0.000 1461.146
364.00  1309.335  439.668    0.000  439.668      344.210  742.659    0.000  742.659       29.858 1377.606    0.000 1377.606
365.00  1290.904  416.528    0.000  416.528      281.957  786.356    0.000  786.356       39.811 1351.264    0.000 1351.264
366.00  1202.072  529.449    0.000  529.449      256.626  775.469    0.000  775.469       20.308 1060.626    0.000 1060.626
367.00  1267.058  507.523    0.000  507.523      284.119  780.653    0.000  780.653       60.420 1168.896    0.000 1168.896
368.00  1254.800  442.385    0.000  442.385      223.946  746.939    0.000  746.939        0.000 1088.476    0.000 1088.476
369.00  1210.127  428.736    0.000  428.736      299.378  804.487    0.000  804.487        0.000 1441.341    0.000 1441.341
370.00  1330.380  429.545    0.000  429.545      334.049  712.016    0.000  712.016      120.137 1197.754    0.000 1197.754
371.00  1382.264  423.825    0.000  423.825      205.915  908.683    0.000  908.683        0.000 1471.104    0.000 1471.104
372.00  1433.963  426.451    0.000  426.451      215.897  909.485    0.000  909.485        0.000 1579.877    0.000 1579.877
373.00  1418.519  402.590    0.000  402.590      362.022  782.352    0.000  782.352       20.308 1281.195    0.000 1281.195
374.00  1424.838  406.514    0.000  406.514      302.230  869.639    0.000  869.639        9.953 1358.506    0.000 1358.506
375.00  1433.534  447.557    0.000  447.557      293.932  836.652    0.000  836.652       19.906 1331.261    0.000 1331.261
376.00  1368.412  436.907    0.000  436.907      329.984  763.976    0.000  763.976      170.401 1198.457    0.000 1198.457
377.00  1280.538  467.665    0.000  467.665      321.296  725.406    0.000  725.406       80.225 1271.040    0.000 1271.040
378.00  1380.041  459.078    0.000  459.078      281.948  884.903    0.000  884.903       30.159 1330.153    0.000 1330.153
379.00  1330.527  497.920    0.000  497.920      243.735  889.390    0.000  889.390       29.959 1369.561    0.000 1369.561
380.00  1364.398  484.316    0.000  484.316      338.069  813.301    0.000  813.301      161.052 1101.141    0.000 1101.141
381.00  1327.629  433.320    0.000  433.320      260.344  866.004    0.000  866.004       20.207 1180.159    0.000 1180.159
382.00  1303.518  489.101    0.000  489.101      305.387  766.784    0.000  766.784       50.065 1198.958    0.000 1198.958
383.00  1258.119  465.096    0.000  465.096      337.543  750.181    0.000  750.181       50.265 1212.123    0.000 1212.123
384.00  1335.886  430.157    0.000  430.157      195.669  823.571    0.000  823.571        0.000 1240.173    0.000 1240.173
385.00  1390.749  426.854    0.000  426.854      347.145  673.960    0.000  673.960      160.850 1140.043    0.000 1140.043
386.00  1404.008  384.603    0.000  384.603      334.920  695.439    0.000  695.439       90.179 1221.376    0.000 1221.376
387.00  1364.506  435.773    0.000  435.773      440.316  655.500    0.000  655.500       29.858 1299.590    0.000 1299.590
388.00  1302.767  420.226    0.000  420.226      336.724  764.145    0.000  764.145        0.000 1503.066    0.000 1503.066
389.00  1285.941  412.171    0.000  412.171      295.615  733.839    0.000  733.839       10.053 1251.835    0.000 1251.835
390.00  1284.659  419.225    0.000  419.225      385.235  678.807    0.000  678.807      150.798 1219.769    0.000 1219.769
391.00  1357.224  422.160    0.000  422.160      339.232  851.859    0.000  851.859       60.118 1494.018    0.000 1494.018
392.00  1240.781  457.119    0.000  457.119      305.431  788.085    0.000  788.085       49.764 1263.599    0.000 1263.599
393.00  1282.702  471.230    0.000  471.230      274.477  885.487    0.000  885.487        0.000 1265.107    0.000 1265.107
394.00  1286.310  448.446    0.000  448.446      272.662  934.900    0.000  934.900        0.000 1545.189    0.000 1545.189
395.00  1215.311  441.738    0.000  441.738      213.785  869.532    0.000  869.532        0.000 1281.995    0.000 1281.995
396.00  1382.651  482.593    0.000  482.593      322.463  884.711    0.000  884.711       69.770 1463.958    0.000 1463.958
397.00  1295.709  438.865    0.000  438.865      321.077  676.541    0.000  676.541      150.296 1212.525    0.000 1212.525
398.00  1327.438  437.384    0.000  437.384      358.645  666.956    0.000  666.956      150.395 1250.830    0.000 1250.830
399.00  1329.190  448.831    0.000  448.831      309.811  718.865    0.000  718.865       20.308 1329.751    0.000 1329.751
400.00  1208.077  469.993    0.000  469.993      241.490  733.876    0.000  733.876       30.159 1323.114    0.000 1323.114
401.00  1288.312  513.674    0.000  513.674      264.493  791.239    0.000  791.239        9.953 1371.370    0.000 1371.370
402.00  1247.422  544.094    0.000  544.094      281.176  802.302    0.000  802.302        0.000 1243.288    0.000 1243.288
403.00  1443.877  518.234    0.000  518.234      273.959 1016.431    0.000 1016.431       10.053 1636.068    0.000 1636.068
404.00  1309.644  505.694    0.000  505.694      207.772  880.858    0.000  880.858        0.000 1431.084    0.000 1431.084
405.00  1308.912  465.418    0.000  465.418      256.458  857.937    0.000  857.937       39.811 1271.641    0.000 1271.641
406.00  1292.957  452.711    0.000  452.711      203.534  898.380    0.000  898.380       10.053 1411.985    0.000 1411.985
407.00  1422.057  428.474    0.000  428.474      392.841  844.680    0.000  844.680       30.361 1354.075    0.000 1354.075
408.00  1410.023  480.729    0.000  480.729      151.738  988.521    0.000  988.521        0.000 1312.558    0.000 1312.558
409.00  1419.390  448.935    0.000  448.935      271.018  805.601    0.000  805.601        9.953 1290.039    0.000 1290.039
410.00  1438.863  388.101    0.000  388.101      174.012  875.672    0.000  875.672        0.000 1250.326    0.000 1250.326
411.00  1344.761  388.416    0.000  388.416      292.853  755.669    0.000  755.669       40.113 1331.258    0.000 1331.258
412.00  1431.356  457.066    0.000  457.066      210.453  981.121    0.000  981.121        0.000 1464.763    0.000 1464.763
413.00  1277.155  405.928    0.000  405.928      259.266  753.460    0.000  753.460        0.000 1450.390    0.000 1450.390
414.00  1305.883  450.237    0.000  450.237      217.500  918.387    0.000  918.387       19.906 1431.086    0.000 1431.086
415.00  1456.051  432.747    0.000  432.747      241.917  953.934    0.000  953.934       30.462 1344.327    0.000 1344.327
416.00  1280.418  431.800    0.000  431.800      292.126  694.757    0.000  694.757       29.858 1159.551    0.000 1159.551
417.00  1371.149  445.626    0.000  445.626      246.727  952.726    0.000  952.726        9.953 1521.872    0.000 1521.872
418.00  1280.147  485.182    0.000  485.182      199.520  918.868    0.000  918.868       89.575 1189.608    0.000 1189.608
419.00  1412.113  440.255    0.000  440.255      236.655  907.369    0.000  907.369       49.764 1352.471    0.000 1352.471
420.00  1389.295  459.308    0.000  459.308      246.468  875.067    0.000  875.067       49.764 1270.936    0.000 1270.936
421.00  1344.307  450.148    0.000  450.148      308.627  811.692    0.000  811.692       20.107 1314.166    0.000 1314.166
422.00  1244.279  533.492    0.000  533.492      259.307  855.181    0.000  855.181        0.000 1192.422    0.000 1192.422
423.00  1272.468  481.721    0.000  481.721      258.832  882.679    0.000  882.679       60.923 1322.711    0.000 1322.711
424.00  1274.136  530.563    0.000  530.563      289.399  826.429    0.000  826.429       50.769 1233.641    0.000 1233.641
425.00  1293.361  541.294    0.000  541.294      270.757  952.676    0.000  952.676       29.959 1452.901    0.000 1452.901
426.00  1374.264  469.385    0.000  469.385      279.405  975.853    0.000  975.853       50.165 1572.939    0.000 1572.939
427.00  1346.558  438.121    0.000  438.121      241.930  874.422    0.000  874.422       59.717 1341.413    0.000 1341.413
428.00  1343.970  446.681    0.000  446.681      325.573  750.085    0.000  750.085       70.271 1107.671    0.000 1107.671
429.00  1383.962  495.735    0.000  495.735      300.454  793.029    0.000  793.029       70.372 1399.318    0.000 1399.318
430.00  1337.144  445.449    0.000  445.449      321.210  857.261    0.000  857.261       59.917 1330.250    0.000 1330.250
431.00  1393.992  470.241    0.000  470.241      235.566  898.286    0.000  898.286       50.265 1432.794    0.000 1432.794
432.00  1372.149  421.108    0.000  421.108      280.104  718.963    0.000  718.963       39.811 1261.088    0.000 1261.088
433.00  1472.085  380.281    0.000  380.281      330.205  828.433    0.000  828.433       70.474 1433.501    0.000 1433.501
434.00  1307.522  393.579    0.000  393.579      291.427  811.869    0.000  811.869       10.053 1382.428    0.000 1382.428
435.00  1418.466  402.697    0.000  402.697      258.313  759.555    0.000  759.555        0.000 1218.761    0.000 1218.761
436.00  1347.904  402.242    0.000  402.242      257.874  724.199    0.000  724.199       20.207 1161.658    0.000 1161.658
437.00  1362.458  481.361    0.000  481.361      181.529  806.345    0.000  806.345        0.000 1199.864    0.000 1199.864
438.00  1286.583  424.663    0.000  424.663      208.681  969.074    0.000  969.074        0.000 1631.454    0.000 1631.454
439.00  1325.508  411.904    0.000  411.904      343.001  818.789    0.000  818.789       40.314 1540.468    0.000 1540.468
440.00  1209.726  439.234    0.000  439.234      157.796  940.098    0.000  940.098        0.000 1401.129    0.000 1401.129
441.00  1337.820  362.084    0.000  362.084      244.000  824.797    0.000  824.797        0.000 1351.366    0.000 1351.366
442.00  1369.556  371.012    0.000  371.012      311.443  762.631    0.000  762.631        0.000 1551.729    0.000 1551.729
443.00  1322.706  384.698    0.000  384.698      284.251  797.257    0.000  797.257       40.012 1502.669    0.000 1502.669
444.00  1328.494  458.352    0.000  458.352      274.262  829.638    0.000  829.638        0.000 1289.839    0.000 1289.839
445.00  1463.161  407.625    0.000  407.625      258.437  953.240    0.000  953.240       10.053 1593.649    0.000 1593.649
446.00  1486.511  370.439    0.000  370.439      357.149  808.591    0.000  808.591       81.030 1608.735    0.000 1608.735
447.00  1436.245  413.480    0.000  413.480      275.002  855.958    0.000  855.958       70.072 1229.616    0.000 1229.616
448.00  1387.468  443.148    0.000  443.148      256.453  915.932    0.000  915.932       39.811 1392.483    0.000 1392.483
449.00  1357.030  421.830    0.000  421.830      198.433  881.391    0.000  881.391        0.000 1431.392    0.000 1431.392
450.00  1311.725  465.952    0.000  465.952      294.589  832.923    0.000  832.923       30.261 1349.962    0.000 1349.962
451.00  1377.230  412.824    0.000  412.824      325.581  792.757    0.000  792.757       49.965 1258.373    0.000 1258.373
452.00  1318.826  458.285    0.000  458.285      348.030  863.625    0.000  863.625      110.084 1328.649    0.000 1328.649
453.00  1311.685  462.954    0.000  462.954      245.213  797.427    0.000  797.427       20.107 1141.654    0.000 1141.654
454.00  1352.609  426.881    0.000  426.881      304.479  802.487    0.000  802.487      130.893 1369.260    0.000 1369.260
455.00  1346.510  417.344    0.000  417.344      189.136  916.365    0.000  916.365        0.000 1359.006    0.000 1359.006
456.00  1379.018  458.736    0.000  458.736      197.445  913.286    0.000  913.286       10.154 1330.354    0.000 1330.354
457.00  1377.093  469.459    0.000  469.459      297.010  936.551    0.000  936.551       90.983 1398.921    0.000 1398.921
458.00  1421.666  429.791    0.000  429.791      252.215  858.945    0.000  858.945       49.764 1261.689    0.000 1261.689
459.00  1304.393  459.255    0.000  459.255      248.928  884.447    0.000  884.447       70.172 1311.752    0.000 1311.752
460.00  1387.723  427.157    0.000  427.157      189.275 1076.099    0.000 1076.099       19.906 1463.758    0.000 1463.758
461.00  1398.023  389.635    0.000  389.635      231.773  820.332    0.000  820.332       30.060 1291.950    0.000 1291.950
462.00  1283.765  411.979    0.000  411.979      207.776  781.268    0.000  781.268        0.000 1158.747    0.000 1158.747
463.00  1285.475  396.472    0.000  396.472      231.213  769.930    0.000  769.930       69.871 1089.480    0.000 1089.480
464.00  1337.114  438.475    0.000  438.475      256.664  819.724    0.000  819.724       60.219 1151.402    0.000 1151.402
465.00  1348.020  424.576    0.000  424.576      145.264  936.792    0.000  936.792        0.000 1273.249    0.000 1273.249
466.00  1311.412  461.499    0.000  461.499      225.539  877.873    0.000  877.873        0.000 1272.344    0.000 1272.344
467.00  1354.796  461.477    0.000  461.477      191.343  927.686    0.000  927.686        9.953 1159.249    0.000 1159.249
468.00  1343.800  446.219    0.000  446.219      324.799  846.364    0.000  846.364        0.000 1340.809    0.000 1340.809
469.00  1528.248  342.629    0.000  342.629      282.040  958.941    0.000  958.941       40.616 1494.520    0.000 1494.520
470.00  1628.191  270.207    0.000  270.207      274.315  770.657    0.000  770.657       50.769 1181.565    0.000 1181.565
471.00  1608.198  334.224    0.000  334.224      211.626  816.104    0.000  816.104        0.000 1260.285    0.000 1260.285
472.00  1624.405  286.303    0.000  286.303      284.560  781.771    0.000  781.771       70.273 1228.516    0.000 1228.516
473.00  1401.088  368.709    0.000  368.709      290.737  785.408    0.000  785.408       10.154 1321.106    0.000 1321.106
474.00  1450.971  353.144    0.000  353.144      239.383  920.025    0.000  920.025       30.462 1368.859    0.000 1368.859
475.00  1405.155  357.429    0.000  357.429      264.929  763.406    0.000  763.406       10.154 1222.385    0.000 1222.385
476.00  1551.073  411.580    0.000  411.580      227.615  968.282    0.000  968.282        9.953 1622.806    0.000 1622.806
477.00  1568.627  350.415    0.000  350.415      232.286  914.758    0.000  914.758        0.000 1450.591    0.000 1450.591
478.00  1391.910  376.481    0.000  376.481      212.796  946.684    0.000  946.684        0.000 1420.438    0.000 1420.438
479.00  1497.021  392.036    0.000  392.036      238.552  965.435    0.000  965.435        0.000 1552.737    0.000 1552.737
480.00  1441.417  308.816    0.000  308.816      256.279  927.644    0.000  927.644        0.000 1611.848    0.000 1611.848
481.00  1461.356  342.972    0.000  342.972      393.249  924.402    0.000  924.402       10.154 1908.119    0.000 1908.119
482.00  1465.820  299.842    0.000  299.842      190.998  949.079    0.000  949.079        0.000 1590.528    0.000 1590.528
483.00  1541.290  295.199    0.000  295.199      262.207  848.050    0.000  848.050        0.000 1510.407    0.000 1510.407
484.00  1510.513  323.482    0.000  323.482      191.127 1016.264    0.000 1016.264        0.000 1473.310    0.000 1473.310
485.00  1563.906  301.198    0.000  301.198      316.291  882.625    0.000  882.625        0.000 1350.859    0.000 1350.859
486.00  1494.177  313.485    0.000  313.485      323.205  847.666    0.000  847.666        0.000 1471.502    0.000 1471.502
487.00  1487.280  391.503    0.000  391.503      229.738 1018.208    0.000 1018.208       29.858 1551.125    0.000 1551.125
488.00  1541.322  397.407    0.000  397.407      227.619  937.809    0.000  937.809        9.953 1398.819    0.000 1398.819
489.00  1548.320  391.939    0.000  391.939      219.969  992.534    0.000  992.534        0.000 1460.946    0.000 1460.946
490.00  1534.547  322.729    0.000  322.729      334.057  825.787    0.000  825.787      172.013 1221.173    0.000 1221.173
491.00  1432.112  396.278    0.000  396.278      210.064  933.795    0.000  933.795       30.462 1383.238    0.000 1383.238
492.00  1484.885  326.733    0.000  326.733      161.686  929.380    0.000  929.380        0.000 1249.327    0.000 1249.327
493.00  1519.516  368.398    0.000  368.398      256.110  957.347    0.000  957.347        0.000 1418.321    0.000 1418.321
494.00  1543.377  266.677    0.000  266.677      235.267  840.056    0.000  840.056        0.000 1232.232    0.000 1232.232
495.00  1416.648  290.350    0.000  290.350      289.700  890.809    0.000  890.809       20.207 1530.615    0.000 1530.615
496.00  1526.463  272.830    0.000  272.830      194.586  986.706    0.000  986.706        0.000 1341.011    0.000 1341.011
497.00  1488.552  265.769    0.000  265.769      161.047  918.695    0.000  918.695        9.953 1196.346    0.000 1196.346
498.00  1495.805  320.727    0.000  320.727      173.666 1123.061    0.000 1123.061        0.000 1427.672    0.000 1427.672
499.00  1561.441  254.613    0.000  254.613      203.450  938.061    0.000  938.061        0.000 1200.866    0.000 1200.866
500.00  1729.170  256.351    0.000  256.351      203.107  942.904    0.000  942.904       19.906 1310.850    0.000 1310.850
501.00  1695.294  241.912    0.000  241.912      226.064  981.767    0.000  981.767        0.000 1438.827    0.000 1438.827
502.00  1554.026  245.786    0.000  245.786      202.367  911.521    0.000  911.521        9.953 1400.025    0.000 1400.025
503.00  1459.852  330.472    0.000  330.472      172.243  977.006    0.000  977.006        0.000 1173.323    0.000 1173.323
504.00  1467.868  412.408    0.000  412.408      164.497  886.609    0.000  886.609        0.000 1142.153    0.000 1142.153
505.00  1566.485  366.736    0.000  366.736      224.508  824.489    0.000  824.489       30.060 1272.547    0.000 1272.547
506.00  1514.773  257.826    0.000  257.826      175.956  932.311    0.000  932.311        9.953 1460.848    0.000 1460.848
507.00  1484.978  251.645    0.000  251.645      144.308  953.712    0.000  953.712       39.811 1309.846    0.000 1309.846
508.00  1479.964  305.676    0.000  305.676       62.084 1074.314    0.000 1074.314        0.000 1334.372    0.000 1334.372
509.00  1504.433  340.221    0.000  340.221      188.110  951.753    0.000  951.753        0.000 1380.519    0.000 1380.519
510.00  1639.093  281.010    0.000  281.010      203.456  999.520    0.000  999.520        0.000 1372.271    0.000 1372.271
511.00  1434.873  380.956    0.000  380.956      214.993  937.887    0.000  937.887       20.106 1460.943    0.000 1460.943
512.00  1551.289  259.028    0.000  259.028      231.206 1021.409    0.000 1021.409        9.953 1681.911    0.000 1681.911
513.00  1422.949  291.867    0.000  291.867      174.738  897.813    0.000  897.813       10.053 1373.982    0.000 1373.982
514.00  1409.561  333.573    0.000  333.573      238.596  763.659    0.000  763.659       20.106 1090.579    0.000 1090.579
515.00  1561.503  236.101    0.000  236.101      303.137  846.275    0.000  846.275       60.118 1494.015    0.000 1494.015
516.00  1527.815  320.306    0.000  320.306      285.199  863.315    0.000  863.315       10.154 1491.306    0.000 1491.306
517.00  1586.118  310.084    0.000  310.084      342.011  939.103    0.000  939.103       20.107 1664.926    0.000 1664.926
518.00  1480.272  353.823    0.000  353.823      359.039  798.723    0.000  798.723       80.828 1291.851    0.000 1291.851
519.00  1564.626  403.171    0.000  403.171      286.926  967.765    0.000  967.765        0.000 1543.682    0.000 1543.682
520.00  1453.339  421.912    0.000  421.912      228.776 1031.115    0.000 1031.115        0.000 1546.389    0.000 1546.389
521.00  1394.732  375.718    0.000  375.718      171.678  944.614    0.000  944.614        0.000 1487.584    0.000 1487.584
522.00  1386.169  423.498    0.000  423.498      226.838  983.892    0.000  983.892        0.000 1596.666    0.000 1596.666
523.00  1397.793  413.542    0.000  413.542      175.223  887.616    0.000  887.616        0.000 1591.742    0.000 1591.742
524.00  1321.703  445.930    0.000  445.930      185.161  872.392    0.000  872.392        0.000 1241.581    0.000 1241.581
525.00  1393.805  452.423    0.000  452.423      238.905  920.250    0.000  920.250       50.769 1582.692    0.000 1582.692
526.00  1379.133  448.507    0.000  448.507      266.182  784.372    0.000  784.372       60.119 1308.740    0.000 1308.740
527.00  1366.758  453.674    0.000  453.674      151.611  883.471    0.000  883.471        0.000 1323.719    0.000 1323.719
528.00  1275.317  445.064    0.000  445.064      187.418  761.424    0.000  761.424        0.000 1210.120    0.000 1210.120
529.00  1522.046  419.115    0.000  419.115      281.360  821.284    0.000  821.284       60.722 1200.867    0.000 1200.867
530.00  1443.094  450.300    0.000  450.300      300.467  804.560    0.000  804.560       70.876 1200.266    0.000 1200.266
531.00  1379.071  450.901    0.000  450.901      334.145  784.281    0.000  784.281      110.285 1301.099    0.000 1301.099
532.00  1296.494  514.569    0.000  514.569      190.610  892.532    0.000  892.532        0.000 1333.470    0.000 1333.470
533.00  1287.365  456.512    0.000  456.512      256.539  858.465    0.000  858.465       60.118 1300.094    0.000 1300.094
534.00  1317.207  483.387    0.000  483.387      187.197  992.879    0.000  992.879        0.000 1303.513    0.000 1303.513
535.00  1266.415  440.305    0.000  440.305      274.474  849.002    0.000  849.002        0.000 1343.822    0.000 1343.822
536.00  1382.185  444.729    0.000  444.729      308.589  856.916    0.000  856.916       60.923 1402.336    0.000 1402.336
537.00  1415.353  468.666    0.000  468.666      381.173  819.091    0.000  819.091       60.621 1382.633    0.000 1382.633
538.00  1383.663  397.269    0.000  397.269      281.436  833.406    0.000  833.406       20.308 1392.483    0.000 1392.483
539.00  1338.334  415.647    0.000  415.647      348.148  758.399    0.000  758.399       10.154 1361.018    0.000 1361.018
540.00  1445.443  452.135    0.000  452.135      324.498  752.588    0.000  752.588       10.154 1232.836    0.000 1232.836
541.00  1191.401  443.213    0.000  443.213      252.439  746.506    0.000  746.506       20.308 1332.769    0.000 1332.769
542.00  1404.127  364.760    0.000  364.760      288.825  781.040    0.000  781.040        0.000 1573.539    0.000 1573.539
543.00  1441.922  407.689    0.000  407.689      222.770  870.960    0.000  870.960        0.000 1374.483    0.000 1374.483
544.00  1442.273  400.360    0.000  400.360      133.281  918.213    0.000  918.213        0.000 1523.774    0.000 1523.774
545.00  1310.167  406.957    0.000  406.957      269.251  657.320    0.000  657.320       20.308 1318.998    0.000 1318.998
546.00  1478.789  436.994    0.000  436.994      311.871  827.390    0.000  827.390       40.515 1335.379    0.000 1335.379
547.00  1445.840  397.910    0.000  397.910      345.764  816.493    0.000  816.493       60.722 1353.171    0.000 1353.171
548.00  1417.725  431.915    0.000  431.915      436.043  709.807    0.000  709.807       70.876 1437.627    0.000 1437.627
549.00  1460.322  345.611    0.000  345.611      243.561  915.323    0.000  915.323       69.870 1347.439    0.000 1347.439
550.00  1554.835  391.484    0.000  391.484      384.855  824.739    0.000  824.739       70.072 1464.362    0.000 1464.362
551.00  1454.436  373.861    0.000  373.861      326.095  802.886    0.000  802.886        0.000 1327.237    0.000 1327.237
552.00  1450.477  395.446    0.000  395.446      325.538  759.566    0.000  759.566        0.000 1393.689    0.000 1393.689
553.00  1330.219  380.252    0.000  380.252      213.482  807.760    0.000  807.760        0.000 1048.259    0.000 1048.259
554.00  1315.546  351.667    0.000  351.667      207.519  708.793    0.000  708.793        0.000 1104.650    0.000 1104.650
555.00  1514.832  326.553    0.000  326.553      192.425  853.449    0.000  853.449        0.000 1434.800    0.000 1434.800
556.00  1411.326  355.875    0.000  355.875      395.266  639.059    0.000  639.059      119.534 1096.407    0.000 1096.407
557.00  1397.240  361.033    0.000  361.033      326.825  776.924    0.000  776.924       40.012 1287.720    0.000 1287.720
558.00  1413.396  468.502    0.000  468.502      252.777  900.952    0.000  900.952        0.000 1467.471    0.000 1467.471
559.00  1498.341  364.875    0.000  364.875      258.825  870.860    0.000  870.860        0.000 1533.722    0.000 1533.722
560.00  1456.208  372.594    0.000  372.594      195.065  865.117    0.000  865.117        0.000 1195.131    0.000 1195.131
561.00  1440.552  375.568    0.000  375.568      259.690  807.145    0.000  807.145       50.166 1155.820    0.000 1155.820
562.00  1463.007  340.384    0.000  340.384      377.164  724.267    0.000  724.267       69.670 1176.738    0.000 1176.738
563.00  1443.148  375.990    0.000  375.990      352.294  706.144    0.000  706.144       29.858 1398.003    0.000 1398.003
564.00  1477.568  416.847    0.000  416.847      454.411  738.608    0.000  738.608       89.876 1457.721    0.000 1457.721
565.00  1576.281  297.850    0.000  297.850      361.202  708.650    0.000  708.650       20.308 1227.700    0.000 1227.700
566.00  1655.591  262.404    0.000  262.404      252.212  802.091    0.000  802.091        0.000 1447.165    0.000 1447.165
567.00  1464.174  304.698    0.000  304.698      339.370  685.169    0.000  685.169        0.000 1248.609    0.000 1248.609
568.00  1580.908  223.649    0.000  223.649      356.099  738.796    0.000  738.796        0.000 1442.341    0.000 1442.341
569.00  1525.623  258.522    0.000  258.522      340.704  699.113    0.000  699.113       19.906 1460.134    0.000 1460.134
570.00  1735.020  271.828    0.000  271.828      459.262  829.417    0.000  829.417      161.256 1598.772    0.000 1598.772
571.00  1498.843  280.575    0.000  280.575      359.703  805.975    0.000  805.975       40.616 1459.536    0.000 1459.536
572.00  1546.362  271.034    0.000  271.034      381.703  650.380    0.000  650.380       69.670 1289.029    0.000 1289.029
573.00  1555.171  342.395    0.000  342.395      415.338  841.821    0.000  841.821      141.953 1591.739    0.000 1591.739
574.00  1586.324  307.275    0.000  307.275      342.885  857.333    0.000  857.333       30.462 1493.116    0.000 1493.116
575.00  1758.678  276.355    0.000  276.355      316.419  779.220    0.000  779.220       10.154 1513.723    0.000 1513.723
576.00  1471.406  342.347    0.000  342.347      214.002  845.203    0.000  845.203        0.000 1444.762    0.000 1444.762
577.00  1578.937  268.542    0.000  268.542      293.771  739.325    0.000  739.325        0.000 1329.850    0.000 1329.850
578.00  1625.604  334.642    0.000  334.642      157.844  857.550    0.000  857.550        0.000 1298.181    0.000 1298.181
579.00  1476.249  265.704    0.000  265.704      285.666  830.928    0.000  830.928        0.000 1258.364    0.000 1258.364
580.00  1479.405  365.308    0.000  365.308      301.324  812.811    0.000  812.811        0.000 1521.461    0.000 1521.461
581.00  1526.249  356.844    0.000  356.844      154.122  897.148    0.000  897.148        0.000 1419.516    0.000 1419.516
582.00  1369.193  408.136    0.000  408.136      265.050  851.337    0.000  851.337       30.059 1287.623    0.000 1287.623
583.00  1627.641  325.110    0.000  325.110      264.885  857.951    0.000  857.951       59.717 1250.432    0.000 1250.432
584.00  1602.841  350.317    0.000  350.317      317.405  799.280    0.000  799.280       20.308 1564.592    0.000 1564.592
585.00  1681.871  279.346    0.000  279.346      432.406  773.507    0.000  773.507      170.705 1228.711    0.000 1228.711
586.00  1498.927  270.550    0.000  270.550      336.299  712.005    0.000  712.005      190.107 1147.583    0.000 1147.583
587.00  1617.258  327.310    0.000  327.310      374.171  705.213    0.000  705.213      131.799 1220.468    0.000 1220.468
588.00  1516.117  291.687    0.000  291.687      257.970  823.187    0.000  823.187       40.616 1350.360    0.000 1350.360
589.00  1533.357  316.256    0.000  316.256      286.153  798.682    0.000  798.682        0.000 1402.333    0.000 1402.333
590.00  1521.807  276.156    0.000  276.156      389.953  607.457    0.000  607.457      161.454 1071.280    0.000 1071.280
591.00  1569.654  288.709    0.000  288.709      356.971  626.355    0.000  626.355      101.539 1249.423    0.000 1249.423
592.00  1537.088  318.913    0.000  318.913      411.748  622.419    0.000  622.419      253.847  956.770    0.000  956.770
593.00  1528.991  223.273    0.000  223.273      360.083  687.525    0.000  687.525       20.308 1409.472    0.000 1409.472
594.00  1566.934  336.669    0.000  336.669      334.054  714.461    0.000  714.461       30.462 1420.223    0.000 1420.223
595.00  1453.576  327.618    0.000  327.618      274.739  703.438    0.000  703.438       50.769 1121.141    0.000 1121.141
596.00  1492.870  301.201    0.000  301.201      364.403  653.918    0.000  653.918      111.693 1148.383    0.000 1148.383
597.00  1539.933  252.465    0.000  252.465      423.502  631.147    0.000  631.147      172.616 1249.218    0.000 1249.218
598.00  1593.960  250.503    0.000  250.503      377.505  650.072    0.000  650.072      152.207 1199.049    0.000 1199.049
599.00  1602.549  298.552    0.000  298.552      564.487  470.631    0.000  470.631      404.545  946.114    0.000  946.114
600.00  1544.029  231.295    0.000  231.295      297.139  655.524    0.000  655.524       81.231 1339.195    0.000 1339.195
601.00  1594.028  267.479    0.000  267.479      387.315  652.500    0.000  652.500       60.923 1261.081    0.000 1261.081
602.00  1593.933  254.576    0.000  254.576      266.490  745.628    0.000  745.628       40.616 1236.857    0.000 1236.857
603.00  1686.056  252.484    0.000  252.484      332.117  790.537    0.000  790.537       81.231 1310.746    0.000 1310.746
604.00  1594.107  357.873    0.000  357.873      414.297  652.156    0.000  652.156       71.077 1310.144    0.000 1310.144
605.00  1644.972  283.156    0.000  283.156      288.928  831.302    0.000  831.302       20.308 1339.399    0.000 1339.399
606.00  1584.547  295.816    0.000  295.816      377.462  695.303    0.000  695.303       30.462 1459.740    0.000 1459.740
607.00  1603.557  343.608    0.000  343.608      419.307  671.658    0.000  671.658       71.077 1318.186    0.000 1318.186
608.00  1619.402  317.816    0.000  317.816      454.279  664.398    0.000  664.398       71.077 1530.310    0.000 1530.310
609.00  1560.952  307.441    0.000  307.441      408.278  652.074    0.000  652.074       60.822 1338.994    0.000 1338.994
610.00  1542.811  402.882    0.000  402.882      412.694  684.665    0.000  684.665       71.077 1402.333    0.000 1402.333
611.00  1609.144  284.728    0.000  284.728      404.820  662.484    0.000  662.484       30.462 1339.899    0.000 1339.899
612.00  1582.993  259.375    0.000  259.375      282.358  657.652    0.000  657.652        0.000 1111.695    0.000 1111.695
613.00  1553.521  275.116    0.000  275.116      345.679  657.134    0.000  657.134       10.053 1253.442    0.000 1253.442
614.00  1615.864  261.979    0.000  261.979      281.569  758.253    0.000  758.253        0.000 1358.098    0.000 1358.098
615.00  1566.974  278.624    0.000  278.624      363.835  705.858    0.000  705.858        0.000 1519.651    0.000 1519.651
616.00  1588.568  319.145    0.000  319.145      248.842  725.624    0.000  725.624        0.000 1230.021    0.000 1230.021
617.00  1560.943  310.221    0.000  310.221      393.413  709.028    0.000  709.028        0.000 1468.085    0.000 1468.085
618.00  1620.073  316.186    0.000  316.186      292.376  826.486    0.000  826.486       10.154 1440.739    0.000 1440.739
619.00  1727.039  305.373    0.000  305.373      408.455  670.756    0.000  670.756       71.077 1550.114    0.000 1550.114
620.00  1669.818  287.763    0.000  287.763      318.611  820.949    0.000  820.949       20.106 1490.900    0.000 1490.900
621.00  1499.639  269.998    0.000  269.998      193.154  855.317    0.000  855.317        0.000 1479.035    0.000 1479.035
622.00  1635.563  285.484    0.000  285.484      296.050  839.488    0.000  839.488        0.000 1580.071    0.000 1580.071
623.00  1551.259  345.865    0.000  345.865      474.510  690.818    0.000  690.818       60.822 1481.253    0.000 1481.253
624.00  1520.891  321.299    0.000  321.299      385.066  698.162    0.000  698.162        0.000 1530.613    0.000 1530.613
625.00  1551.449  337.439    0.000  337.439      261.335  809.064    0.000  809.064       10.154 1200.366    0.000 1200.366
626.00  1555.456  281.659    0.000  281.659       67.483  942.727    0.000  942.727        0.000 1451.189    0.000 1451.189
627.00  1456.807  290.158    0.000  290.158      227.399  845.150    0.000  845.150        0.000 1349.753    0.000 1349.753
628.00  1532.048  238.676    0.000  238.676      130.770  912.775    0.000  912.775        0.000 1382.529    0.000 1382.529
629.00  1479.894  331.188    0.000  331.188      272.875  810.090    0.000  810.090        0.000 1570.923    0.000 1570.923
630.00  1316.977  347.845    0.000  347.845      104.747  807.505    0.000  807.505        0.000 1218.159    0.000 1218.159
631.00  1433.557  431.482    0.000  431.482      170.542  878.306    0.000  878.306        0.000 1286.918    0.000 1286.918
632.00  1475.222  331.558    0.000  331.558      264.068  756.776    0.000  756.776       19.906 1310.047    0.000 1310.047
633.00  1368.489  341.103    0.000  341.103      226.054  633.145    0.000  633.145        0.000  976.880    0.000  976.880
634.00  1366.947  364.593    0.000  364.593      259.729  685.916    0.000  685.916       30.159 1058.610    0.000 1058.610
635.00  1424.040  333.754    0.000  333.754      240.139  727.075    0.000  727.075        0.000 1098.720    0.000 1098.720
636.00  1356.151  370.824    0.000  370.824       96.920  887.801    0.000  887.801        0.000 1298.279    0.000 1298.279
637.00  1536.528  304.272    0.000  304.272      102.584  860.706    0.000  860.706        0.000 1129.086    0.000 1129.086
638.00  1456.419  326.042    0.000  326.042      221.644  753.838    0.000  753.838        0.000 1008.948    0.000 1008.948
639.00  1299.751  405.179    0.000  405.179      203.877  720.808    0.000  720.808        0.000 1119.938    0.000 1119.938
640.00  1365.794  404.122    0.000  404.122      155.540  868.372    0.000  868.372        0.000 1200.768    0.000 1200.768
641.00  1518.740  351.833    0.000  351.833      216.323  754.196    0.000  754.196        0.000 1179.250    0.000 1179.250
642.00  1369.070  397.448    0.000  397.448      123.556  827.550    0.000  827.550        0.000 1067.960    0.000 1067.960
643.00  1300.991  358.543    0.000  358.543      137.211  703.174    0.000  703.174        0.000 1089.171    0.000 1089.171
644.00  1452.723  370.052    0.000  370.052       51.188  891.450    0.000  891.450        0.000  977.385    0.000  977.385
645.00  1459.404  299.501    0.000  299.501      177.248  814.683    0.000  814.683        0.000 1058.112    0.000 1058.112
646.00  1488.859  255.528    0.000  255.528      223.763  708.541    0.000  708.541        0.000 1170.305    0.000 1170.305
647.00  1539.164  205.342    0.000  205.342      143.392  760.112    0.000  760.112        0.000 1087.866    0.000 1087.866
648.00  1514.720  227.940    0.000  227.940      156.196  708.193    0.000  708.193        0.000 1197.547    0.000 1197.547
649.00  1535.141  216.926    0.000  216.926      280.568  661.407    0.000  661.407        0.000 1280.281    0.000 1280.281
650.00  1443.343  274.415    0.000  274.415      134.238  778.179    0.000  778.179        0.000 1177.038    0.000 1177.038
651.00  1532.104  294.148    0.000  294.148      207.329  705.693    0.000  705.693        0.000 1171.608    0.000 1171.608
652.00  1382.485  288.533    0.000  288.533      173.833  714.297    0.000  714.297        0.000 1041.826    0.000 1041.826
653.00  1394.951  356.286    0.000  356.286       97.701  807.024    0.000  807.024        0.000 1028.656    0.000 1028.656
654.00  1401.600  357.360    0.000  357.360      114.731  804.333    0.000  804.333        0.000  967.429    0.000  967.429
655.00  1381.464  300.606    0.000  300.606      109.286  763.885    0.000  763.885        0.000 1180.963    0.000 1180.963
656.00  1339.577  260.806    0.000  260.806      165.570  721.470    0.000  721.470        0.000 1329.241    0.000 1329.241
657.00  1385.257  288.401    0.000  288.401      145.946  770.185    0.000  770.185        0.000  975.672    0.000  975.672
658.00  1438.295  275.502    0.000  275.502      122.428  793.759    0.000  793.759        0.000  996.783    0.000  996.783
659.00  1390.423  267.451    0.000  267.451       78.161  733.792    0.000  733.792        0.000  868.204    0.000  868.204
660.00  1437.177  237.993    0.000  237.993      152.344  703.393    0.000  703.393        0.000  957.375    0.000  957.375
661.00  1450.368  308.617    0.000  308.617      145.081  815.502    0.000  815.502        0.000 1057.710    0.000 1057.710
662.00  1472.946  259.618    0.000  259.618      230.551  778.619    0.000  778.619        0.000 1097.418    0.000 1097.418
663.00  1534.187  246.278    0.000  246.278      262.932  681.405    0.000  681.405       30.361 1066.658    0.000 1066.658
664.00  1556.531  279.278    0.000  279.278      100.642  932.873    0.000  932.873        0.000 1360.612    0.000 1360.612
665.00  1498.923  226.272    0.000  226.272      140.931  846.799    0.000  846.799        0.000 1158.038    0.000 1158.038
666.00  1541.116  220.019    0.000  220.019       74.269  938.799    0.000  938.799        0.000 1189.708    0.000 1189.708
667.00  1613.946  235.807    0.000  235.807      245.515  828.210    0.000  828.210        0.000 1260.082    0.000 1260.082
668.00  1639.231  229.068    0.000  229.068      109.760  897.253    0.000  897.253        0.000 1238.967    0.000 1238.967
669.00  1524.040  268.098    0.000  268.098      231.852  808.193    0.000  808.193        0.000 1210.216    0.000 1210.216
670.00  1337.880  318.966    0.000  318.966      169.507  769.038    0.000  769.038        0.000 1279.286    0.000 1279.286
671.00  1415.412  247.841    0.000  247.841      132.501  852.470    0.000  852.470        0.000 1340.609    0.000 1340.609
672.00  1367.791  283.599    0.000  283.599      183.082  743.352    0.000  743.352        0.000 1317.989    0.000 1317.989
673.00  1413.863  283.944    0.000  283.944      161.682  819.263    0.000  819.263        0.000 1037.500    0.000 1037.500
674.00  1307.917  391.569    0.000  391.569      241.574  728.303    0.000  728.303        0.000 1248.416    0.000 1248.416
675.00  1356.786  332.913    0.000  332.913      152.560  867.517    0.000  867.517        0.000 1330.758    0.000 1330.758
676.00  1425.433  351.705    0.000  351.705      200.893  799.633    0.000  799.633        0.000 1289.535    0.000 1289.535
677.00  1346.402  352.585    0.000  352.585      210.100  754.464    0.000  754.464        0.000 1137.932    0.000 1137.932
678.00  1363.277  319.013    0.000  319.013      154.894  842.881    0.000  842.881        0.000 1308.639    0.000 1308.639
679.00  1328.450  373.248    0.000  373.248      167.130  833.322    0.000  833.322        0.000 1411.485    0.000 1411.485
680.00  1416.327  266.301    0.000  266.301      283.907  749.178    0.000  749.178        0.000 1411.079    0.000 1411.079
681.00  1381.865  307.200    0.000  307.200      155.202  825.226    0.000  825.226        0.000 1330.652    0.000 1330.652
682.00  1346.541  323.569    0.000  323.569      200.162  715.418    0.000  715.418        0.000 1140.146    0.000 1140.146
683.00  1442.408  295.330    0.000  295.330      121.782  831.056    0.000  831.056        0.000 1279.078    0.000 1279.078
684.00  1363.017  348.561    0.000  348.561      229.474  780.827    0.000  780.827        0.000 1331.159    0.000 1331.159
685.00  1382.871  305.500    0.000  305.500      160.949  826.782    0.000  826.782        0.000 1340.505    0.000 1340.505
686.00  1383.111  371.843    0.000  371.843      313.437  730.291    0.000  730.291       40.414 1262.394    0.000 1262.394
687.00  1319.803  396.720    0.000  396.720      157.014  883.812    0.000  883.812        0.000 1470.295    0.000 1470.295
688.00  1305.777  413.028    0.000  413.028      159.651  890.678    0.000  890.678        0.000 1521.161    0.000 1521.161
689.00  1364.159  358.400    0.000  358.400      153.906  812.400    0.000  812.400        0.000 1381.025    0.000 1381.025
690.00  1407.812  355.898    0.000  355.898      186.458  737.418    0.000  737.418        0.000 1208.003    0.000 1208.003
691.00  1413.050  312.351    0.000  312.351      316.419  684.505    0.000  684.505       49.965 1219.568    0.000 1219.568
692.00  1289.851  343.394    0.000  343.394      197.438  764.147    0.000  764.147        0.000 1258.576    0.000 1258.576
693.00  1465.711  338.475    0.000  338.475      207.941  856.052    0.000  856.052        0.000 1408.969    0.000 1408.969
694.00  1455.981  284.035    0.000  284.035      182.609  793.145    0.000  793.145        0.000 1329.949    0.000 1329.949
695.00  1425.876  300.715    0.000  300.715      170.893  773.996    0.000  773.996        0.000 1197.646    0.000 1197.646
696.00  1450.228  296.630    0.000  296.630      212.397  769.196    0.000  769.196        0.000 1189.605    0.000 1189.605
697.00  1392.935  309.116    0.000  309.116      143.094  871.308    0.000  871.308        0.000 1359.908    0.000 1359.908
698.00  1285.552  310.714    0.000  310.714       89.271  823.498    0.000  823.498        0.000 1145.974    0.000 1145.974
699.00  1245.302  291.710    0.000  291.710      102.541  784.288    0.000  784.288        0.000 1028.151    0.000 1028.151
700.00  1262.848  346.920    0.000  346.920      151.738  754.974    0.000  754.974        0.000  997.790    0.000  997.790
701.00  1334.798  314.686    0.000  314.686      140.842  802.049    0.000  802.049        0.000 1067.861    0.000 1067.861
702.00  1318.594  275.565    0.000  275.565      168.130  701.444    0.000  701.444        0.000  966.622    0.000  966.622
703.00  1272.117  299.758    0.000  299.758       59.531  805.382    0.000  805.382        0.000 1037.201    0.000 1037.201
704.00  1401.553  313.755    0.000  313.755       70.337  901.221    0.000  901.221        0.000 1228.917    0.000 1228.917
705.00  1486.808  226.586    0.000  226.586      109.718  939.263    0.000  939.263        0.000 1177.843    0.000 1177.843
706.00  1357.849  323.496    0.000  323.496      125.414  906.449    0.000  906.449        0.000 1148.087    0.000 1148.087
707.00  1332.192  240.478    0.000  240.478      115.340  789.905    0.000  789.905        0.000 1079.725    0.000 1079.725
708.00  1362.332  303.416    0.000  303.416      170.554  968.648    0.000  968.648        0.000 1306.723    0.000 1306.723
709.00  1386.769  253.009    0.000  253.009      111.752  765.737    0.000  765.737        0.000 1122.757    0.000 1122.757
710.00  1401.971  273.755    0.000  273.755      146.594  876.494    0.000  876.494        0.000 1129.286    0.000 1129.286
711.00  1368.413  330.252    0.000  330.252      189.480  798.075    0.000  798.075        0.000 1101.942    0.000 1101.942
712.00  1408.022  297.121    0.000  297.121      197.217  911.516    0.000  911.516        0.000 1190.005    0.000 1190.005
713.00  1409.529  290.192    0.000  290.192      146.589  956.216    0.000  956.216        0.000 1198.951    0.000 1198.951
714.00  1357.220  273.668    0.000  273.668      138.553  861.062    0.000  861.062        0.000 1096.611    0.000 1096.611
715.00  1397.900  271.729    0.000  271.729      144.731  810.220    0.000  810.220        0.000 1247.609    0.000 1247.609
716.00  1383.341  279.402    0.000  279.402      103.707  864.566    0.000  864.566        0.000 1089.274    0.000 1089.274
717.00  1370.027  267.344    0.000  267.344      110.105  770.571    0.000  770.571        0.000 1016.686    0.000 1016.686
718.00  1334.113  297.868    0.000  297.868      150.480  788.009    0.000  788.009        0.000 1027.747    0.000 1027.747
719.00  1463.171  337.564    0.000  337.564      146.984  911.776    0.000  911.776        0.000 1261.690    0.000 1261.690
720.00  1485.338  307.444    0.000  307.444       72.410  998.548    0.000  998.548        0.000 1413.192    0.000 1413.192
721.00  1479.478  279.622    0.000  279.622      146.593  716.403    0.000  716.403        0.000 1198.752    0.000 1198.752
722.00  1393.122  254.451    0.000  254.451      198.130  769.917    0.000  769.917        0.000 1149.995    0.000 1149.995
723.00  1408.223  262.209    0.000  262.209      182.910  816.484    0.000  816.484        0.000 1168.591    0.000 1168.591
724.00  1345.061  264.135    0.000  264.135       87.410  826.476    0.000  826.476        0.000 1078.618    0.000 1078.618
725.00  1307.302  300.778    0.000  300.778      159.387  793.618    0.000  793.618        0.000 1111.590    0.000 1111.590
726.00  1372.680  305.096    0.000  305.096      125.241  768.802    0.000  768.802        0.000 1077.412    0.000 1077.412
727.00  1439.760  306.167    0.000  306.167      129.176  775.506    0.000  775.506        0.000 1009.954    0.000 1009.954
728.00  1463.541  342.786    0.000  342.786       42.456  995.291    0.000  995.291        0.000 1323.212    0.000 1323.212
729.00  1436.607  318.952    0.000  318.952      177.633  776.197    0.000  776.197        0.000 1241.581    0.000 1241.581
730.00  1418.832  318.720    0.000  318.720      119.271  887.732    0.000  887.732        0.000 1240.677    0.000 1240.677
731.00  1414.911  314.929    0.000  314.929      159.175  976.354    0.000  976.354        0.000 1554.838    0.000 1554.838
732.00  1405.144  321.482    0.000  321.482       32.339  975.365    0.000  975.365        0.000 1239.874    0.000 1239.874
733.00  1316.539  311.283    0.000  311.283      102.366  858.729    0.000  858.729        0.000 1230.724    0.000 1230.724
734.00  1353.775  333.894    0.000  333.894      104.616  971.871    0.000  971.871        0.000 1149.293    0.000 1149.293
735.00  1410.057  317.246    0.000  317.246       84.042  890.985    0.000  890.985        0.000 1221.781    0.000 1221.781
736.00  1380.061  290.692    0.000  290.692      125.672  832.007    0.000  832.007        0.000 1382.223    0.000 1382.223
737.00  1392.503  296.430    0.000  296.430      173.396  835.650    0.000  835.650        0.000 1303.208    0.000 1303.208
738.00  1317.966  350.013    0.000  350.013       59.613  813.293    0.000  813.293        0.000 1219.966    0.000 1219.966
739.00  1448.903  324.425    0.000  324.425      254.937  761.631    0.000  761.631        0.000 1263.598    0.000 1263.598
740.00  1424.104  346.253    0.000  346.253      195.484  809.148    0.000  809.148        0.000 1069.367    0.000 1069.367
741.00  1425.738  295.500    0.000  295.500      182.823  753.881    0.000  753.881        0.000 1221.773    0.000 1221.773
742.00  1338.675  364.591    0.000  364.591      154.326  751.037    0.000  751.037        0.000 1170.298    0.000 1170.298
743.00  1355.096  387.541    0.000  387.541      207.848  652.423    0.000  652.423        0.000 1351.860    0.000 1351.860
744.00  1452.302  371.001    0.000  371.001      204.046  761.029    0.000  761.029        0.000 1271.740    0.000 1271.740
745.00  1384.833  380.062    0.000  380.062      212.218  730.895    0.000  730.895        0.000 1260.782    0.000 1260.782
746.00  1534.585  339.062    0.000  339.062      196.358  920.505    0.000  920.505        0.000 1398.713    0.000 1398.713
747.00  1502.940  300.551    0.000  300.551      320.727  738.549    0.000  738.549        0.000 1321.708    0.000 1321.708
748.00  1424.119  316.710    0.000  316.710      129.949  820.422    0.000  820.422        0.000 1079.621    0.000 1079.621
749.00  1420.745  331.187    0.000  331.187       68.735  937.457    0.000  937.457        0.000 1249.624    0.000 1249.624
750.00  1470.422  267.685    0.000  267.685      242.051  626.269    0.000  626.269        0.000  986.026    0.000  986.026
751.00  1556.616  215.569    0.000  215.569      144.521  769.707    0.000  769.707        0.000 1193.827    0.000 1193.827
752.00  1491.518  240.831    0.000  240.831      185.759  638.891    0.000  638.891        0.000 1166.480    0.000 1166.480
753.00  1392.277  267.741    0.000  267.741      153.814  699.540    0.000  699.540        0.000 1110.180    0.000 1110.180
754.00  1414.346  307.398    0.000  307.398      117.584  797.120    0.000  797.120        0.000 1068.663    0.000 1068.663
755.00  1414.661  313.698    0.000  313.698      161.595  667.505    0.000  667.505        0.000 1178.042    0.000 1178.042
756.00  1502.446  318.933    0.000  318.933      146.897  836.633    0.000  836.633        0.000 1097.317    0.000 1097.317
757.00  1524.081  314.952    0.000  314.952      169.284  796.397    0.000  796.397        0.000 1048.261    0.000 1048.261
758.00  1514.549  278.323    0.000  278.323      160.859  755.539    0.000  755.539        0.000 1027.849    0.000 1027.849
759.00  1510.181  325.540    0.000  325.540      236.264  818.300    0.000  818.300        0.000 1348.949    0.000 1348.949
760.00  1547.483  313.687    0.000  313.687       94.289  888.170    0.000  888.170        0.000 1069.773    0.000 1069.773
761.00  1498.363  306.649    0.000  306.649       94.633  863.649    0.000  863.649        0.000 1141.652    0.000 1141.652
762.00  1498.927  326.668    0.000  326.668       58.885  873.806    0.000  873.806        0.000 1108.878    0.000 1108.878
763.00  1520.332  350.214    0.000  350.214      158.450  881.115    0.000  881.115        0.000 1020.412    0.000 1020.412
764.00  1512.014  364.888    0.000  364.888       97.617  982.192    0.000  982.192        0.000 1213.230    0.000 1213.230
765.00  1474.170  388.462    0.000  388.462      145.945  923.142    0.000  923.142        0.000 1270.335    0.000 1270.335
766.00  1477.865  292.570    0.000  292.570      282.382  795.312    0.000  795.312        0.000 1330.855    0.000 1330.855
767.00  1465.462  357.110    0.000  357.110      182.527  819.209    0.000  819.209        0.000 1211.724    0.000 1211.724
768.00  1421.061  312.292    0.000  312.292      176.862  790.537    0.000  790.537        0.000 1120.236    0.000 1120.236
769.00  1435.812  318.105    0.000  318.105      137.341  869.546    0.000  869.546        0.000 1230.826    0.000 1230.826
770.00  1457.351  292.845    0.000  292.845      178.589  878.267    0.000  878.267        0.000 1352.571    0.000 1352.571
771.00  1423.061  338.302    0.000  338.302      120.740  956.827    0.000  956.827        0.000 1441.742    0.000 1441.742
772.00  1436.965  304.307    0.000  304.307       38.953  983.928    0.000  983.928        0.000 1203.181    0.000 1203.181
773.00  1533.827  313.666    0.000  313.666      200.590  953.575    0.000  953.575        0.000 1530.410    0.000 1530.410
774.00  1565.355  321.043    0.000  321.043      264.049  792.720    0.000  792.720        0.000 1311.249    0.000 1311.249
775.00  1560.276  347.765    0.000  347.765      247.493  898.928    0.000  898.928        0.000 1421.134    0.000 1421.134
776.00  1431.975  368.851    0.000  368.851      215.075  791.191    0.000  791.191        0.000 1199.758    0.000 1199.758
777.00  1473.227  358.829    0.000  358.829      193.107  849.176    0.000  849.176        0.000 1261.383    0.000 1261.383
778.00  1534.074  309.873    0.000  309.873      197.993  814.065    0.000  814.065        0.000 1210.011    0.000 1210.011
779.00  1458.636  358.066    0.000  358.066      130.598  863.274    0.000  863.274        0.000 1309.844    0.000 1309.844
780.00  1433.801  373.933    0.000  373.933      161.674  966.551    0.000  966.551        0.000 1453.703    0.000 1453.703
781.00  1580.765  329.042    0.000  329.042      154.770  926.597    0.000  926.597        0.000 1303.007    0.000 1303.007
782.00  1502.002  380.771    0.000  380.771      206.208  795.218    0.000  795.218        0.000 1089.274    0.000 1089.274
783.00  1468.610  376.127    0.000  376.127      189.304  797.033    0.000  797.033       10.053 1260.782    0.000 1260.782
784.00  1430.802  359.411    0.000  359.411      204.001  827.643    0.000  827.643        0.000 1322.411    0.000 1322.411
785.00  1500.426  354.446    0.000  354.446      215.287  811.255    0.000  811.255       10.053 1291.949    0.000 1291.949
786.00  1408.985  366.229    0.000  366.229      170.156  887.210    0.000  887.210        0.000 1363.326    0.000 1363.326
787.00  1438.067  312.490    0.000  312.490      193.976  813.887    0.000  813.887        0.000 1280.887    0.000 1280.887
788.00  1601.757  326.072    0.000  326.072      238.158  917.603    0.000  917.603       10.053 1382.024    0.000 1382.024
789.00  1359.285  342.843    0.000  342.843      125.802  884.359    0.000  884.359        0.000 1362.719    0.000 1362.719
790.00  1476.070  312.043    0.000  312.043      155.975  832.044    0.000  832.044        0.000 1322.604    0.000 1322.604
791.00  1512.914  309.211    0.000  309.211      165.784  879.130    0.000  879.130        0.000 1251.730    0.000 1251.730
792.00  1456.716  304.300    0.000  304.300      286.617  838.534    0.000  838.534       20.106 1372.972    0.000 1372.972
793.00  1428.647  319.070    0.000  319.070      266.996  749.176    0.000  749.176       70.271 1329.847    0.000 1329.847
794.00  1408.972  354.552    0.000  354.552      237.508  841.271    0.000  841.271       30.159 1333.066    0.000 1333.066
795.00  1414.624  404.561    0.000  404.561      248.930  706.940    0.000  706.940        0.000 1171.914    0.000 1171.914
796.00  1386.086  426.257    0.000  426.257      186.580  852.286    0.000  852.286       30.159 1140.444    0.000 1140.444
797.00  1463.486  425.201    0.000  425.201      248.534  840.573    0.000  840.573       30.159 1381.624    0.000 1381.624
798.00  1414.610  381.047    0.000  381.047      289.175  732.238    0.000  732.238       30.059 1051.175    0.000 1051.175
799.00  1476.832  435.077    0.000  435.077      233.449  900.617    0.000  900.617        0.000 1191.515    0.000 1191.515
800.00  1412.593  383.042    0.000  383.042      219.433  765.814    0.000  765.814       50.265 1183.067    0.000 1183.067
801.00  1415.294  391.007    0.000  391.007      199.123  841.253    0.000  841.253        0.000 1283.902    0.000 1283.902
802.00  1404.375  363.299    0.000  363.299      203.437  798.752    0.000  798.752       20.106 1233.231    0.000 1233.231
803.00  1451.132  390.134    0.000  390.134      185.633  816.874    0.000  816.874        0.000 1071.880    0.000 1071.880
804.00  1422.554  424.962    0.000  424.962      260.984  854.400    0.000  854.400       20.106 1282.393    0.000 1282.393
805.00  1396.145  374.073    0.000  374.073      126.233  834.823    0.000  834.823        0.000 1090.681    0.000 1090.681
806.00  1420.828  407.381    0.000  407.381      180.306  877.868    0.000  877.868       40.212 1284.202    0.000 1284.202
807.00  1402.427  461.815    0.000  461.815      167.598  868.186    0.000  868.186       30.159 1172.007    0.000 1172.007
808.00  1362.889  379.993    0.000  379.993      163.711  761.282    0.000  761.282       20.106  910.424    0.000  910.424
809.00  1481.881  338.640    0.000  338.640      128.304  887.134    0.000  887.134       10.053 1110.185    0.000 1110.185
810.00  1349.528  380.795    0.000  380.795      134.921  806.328    0.000  806.328        0.000  948.025    0.000  948.025
811.00  1440.326  383.884    0.000  383.884      148.368  936.152    0.000  936.152        0.000 1273.047    0.000 1273.047
812.00  1462.282  425.239    0.000  425.239      178.581  909.099    0.000  909.099       20.106 1463.454    0.000 1463.454
813.00  1341.297  391.640    0.000  391.640      162.979  809.487    0.000  809.487       30.159 1263.698    0.000 1263.698
814.00  1397.353  392.100    0.000  392.100      171.065  924.392    0.000  924.392        0.000 1463.254    0.000 1463.254
815.00  1422.255  377.855    0.000  377.855      122.987  986.556    0.000  986.556        0.000 1299.588    0.000 1299.588
816.00  1382.455  348.287    0.000  348.287      145.300  840.442    0.000  840.442        0.000 1130.291    0.000 1130.291
817.00  1437.184  396.557    0.000  396.557      210.919  840.651    0.000  840.651       10.053 1159.242    0.000 1159.242
818.00  1387.029  365.177    0.000  365.177      150.880  815.150    0.000  815.150        0.000  938.274    0.000  938.274
819.00  1390.549  360.606    0.000  360.606      118.199  867.064    0.000  867.064        0.000 1068.665    0.000 1068.665
820.00  1374.210  406.039    0.000  406.039      316.884  716.717    0.000  716.717       70.071 1271.340    0.000 1271.340
821.00  1396.369  367.052    0.000  367.052      140.498  807.073    0.000  807.073        0.000 1120.037    0.000 1120.037
822.00  1421.100  402.488    0.000  402.488      168.168  778.877    0.000  778.877        0.000 1149.591    0.000 1149.591
823.00  1539.194  336.808    0.000  336.808      282.342  728.025    0.000  728.025        0.000  998.089    0.000  998.089
824.00  1452.366  377.163    0.000  377.163       85.723  878.130    0.000  878.130        0.000 1077.912    0.000 1077.912
825.00  1574.369  346.634    0.000  346.634      172.575  860.973    0.000  860.973       40.212 1208.809    0.000 1208.809
826.00  1492.561  335.062    0.000  335.062      119.704  872.000    0.000  872.000        0.000 1059.418    0.000 1059.418
827.00  1422.558  369.793    0.000  369.793      122.990  780.389    0.000  780.389        0.000 1149.593    0.000 1149.593
828.00  1461.017  288.533    0.000  288.533      113.911  773.201    0.000  773.201        0.000  979.791    0.000  979.791
829.00  1566.395  341.810    0.000  341.810      124.636  870.518    0.000  870.518        0.000 1373.784    0.000 1373.784
830.00  1609.545  286.345    0.000  286.345      217.583  867.539    0.000  867.539        0.000 1252.439    0.000 1252.439
831.00  1528.222  371.979    0.000  371.979      143.914  847.610    0.000  847.610        0.000 1250.025    0.000 1250.025
832.00  1359.588  397.284    0.000  397.284      172.533  793.183    0.000  793.183        0.000 1118.930    0.000 1118.930
833.00  1495.762  343.455    0.000  343.455      183.424  834.694    0.000  834.694        0.000  928.926    0.000  928.926
834.00  1519.390  283.446    0.000  283.446      221.862  853.102    0.000  853.102        0.000 1077.711    0.000 1077.711
835.00  1326.513  360.228    0.000  360.228      120.147  824.277    0.000  824.277        0.000 1078.318    0.000 1078.318
836.00  1380.636  341.827    0.000  341.827      156.331  802.835    0.000  802.835        0.000 1187.901    0.000 1187.901
837.00  1444.395  341.288    0.000  341.288      181.658  681.138    0.000  681.138        0.000 1119.837    0.000 1119.837
838.00  1451.023  333.616    0.000  333.616      137.049  750.177    0.000  750.177        0.000 1079.423    0.000 1079.423
839.00  1330.714  394.265    0.000  394.265      123.382  781.006    0.000  781.006        0.000  847.193    0.000  847.193
840.00  1460.981  348.297    0.000  348.297       79.288  870.367    0.000  870.367        0.000 1231.428    0.000 1231.428
841.00  1550.874  359.667    0.000  359.667      203.749  751.773    0.000  751.773        0.000 1257.867    0.000 1257.867
842.00  1460.018  343.416    0.000  343.416      169.806  877.973    0.000  877.973       30.159 1342.214    0.000 1342.214
843.00  1470.431  360.109    0.000  360.109      227.652  798.511    0.000  798.511       50.265 1180.459    0.000 1180.459
844.00  1488.711  354.929    0.000  354.929      218.271  812.561    0.000  812.561       40.212 1198.050    0.000 1198.050
845.00  1344.592  395.003    0.000  395.003      269.966  774.561    0.000  774.561       50.265 1202.370    0.000 1202.370
846.00  1571.933  362.933    0.000  362.933      235.778  885.053    0.000  885.053       40.212 1149.996    0.000 1149.996
847.00  1462.300  331.915    0.000  331.915      222.296  744.121    0.000  744.121       40.212 1209.914    0.000 1209.914
848.00  1446.291  336.426    0.000  336.426      212.866  799.978    0.000  799.978       40.212  979.192    0.000  979.192
849.00  1334.161  361.575    0.000  361.575      241.485  742.175    0.000  742.175       90.478 1060.421    0.000 1060.421
850.00  1472.101  357.570    0.000  357.570      265.233  776.275    0.000  776.275       19.906 1359.807    0.000 1359.807
851.00  1378.233  384.403    0.000  384.403      201.107  765.828    0.000  765.828        0.000 1149.193    0.000 1149.193
852.00  1450.247  350.877    0.000  350.877      215.637  693.108    0.000  693.108        0.000 1108.073    0.000 1108.073
853.00  1376.783  363.731    0.000  363.731      112.181  822.495    0.000  822.495        0.000 1148.485    0.000 1148.485
854.00  1362.013  357.002    0.000  357.002      189.692  810.270    0.000  810.270        0.000 1129.385    0.000 1129.385
855.00  1489.261  285.864    0.000  285.864      117.671  800.533    0.000  800.533        0.000 1200.161    0.000 1200.161
856.00  1276.361  342.117    0.000  342.117      107.898  779.052    0.000  779.052        0.000 1181.260    0.000 1181.260
857.00  1294.735  392.285    0.000  392.285      127.361  811.333    0.000  811.333        0.000 1199.255    0.000 1199.255
858.00  1351.507  386.270    0.000  386.270      228.041  760.242    0.000  760.242        0.000 1180.656    0.000 1180.656
859.00  1366.435  337.328    0.000  337.328      189.955  760.933    0.000  760.933       30.159 1099.627    0.000 1099.627
860.00  1374.531  362.115    0.000  362.115      272.184  620.161    0.000  620.161        0.000 1078.917    0.000 1078.917
861.00  1421.404  388.973    0.000  388.973      127.443  785.791    0.000  785.791        0.000 1403.635    0.000 1403.635
862.00  1480.666  417.425    0.000  417.425      213.045  687.524    0.000  687.524        0.000 1240.070    0.000 1240.070
863.00  1293.235  492.046    0.000  492.046      262.626  668.931    0.000  668.931        0.000 1139.640    0.000 1139.640
864.00  1362.659  363.730    0.000  363.730      235.129  717.497    0.000  717.497       40.212 1190.409    0.000 1190.409
865.00  1410.883  388.175    0.000  388.175      154.155  779.824    0.000  779.824       20.106 1038.300    0.000 1038.300
866.00  1440.426  388.639    0.000  388.639      209.711  743.513    0.000  743.513       40.212 1200.661    0.000 1200.661
867.00  1501.738  383.176    0.000  383.176      152.779  783.968    0.000  783.968        0.000 1140.546    0.000 1140.546
868.00  1420.976  423.948    0.000  423.948      188.355  785.487    0.000  785.487       10.053 1019.805    0.000 1019.805
869.00  1430.359  449.111    0.000  449.111      186.930  909.386    0.000  909.386       10.053 1146.278    0.000 1146.278
870.00  1443.282  402.971    0.000  402.971       72.194  967.801    0.000  967.801        0.000 1241.080    0.000 1241.080
871.00  1365.054  376.350    0.000  376.350       89.749  850.147    0.000  850.147        0.000 1139.939    0.000 1139.939
872.00  1387.930  418.072    0.000  418.072       86.764  930.038    0.000  930.038        0.000 1057.199    0.000 1057.199
873.00  1379.650  401.265    0.000  401.265       46.514  955.219    0.000  955.219        0.000 1160.750    0.000 1160.750
874.00  1501.318  328.547    0.000  328.547      166.230  904.158    0.000  904.158        0.000 1358.999    0.000 1358.999
875.00  1435.195  330.619    0.000  330.619      184.946  755.478    0.000  755.478        0.000 1199.153    0.000 1199.153
876.00  1390.015  333.216    0.000  333.216      214.341  827.328    0.000  827.328        0.000 1160.348    0.000 1160.348
877.00  1449.246  360.805    0.000  360.805      168.818  863.212    0.000  863.212        0.000 1120.638    0.000 1120.638
878.00  1450.223  393.342    0.000  393.342      154.285  873.955    0.000  873.955        0.000 1283.102    0.000 1283.102
879.00  1359.175  354.461    0.000  354.461      139.415  787.877    0.000  787.877        0.000 1211.218    0.000 1211.218
880.00  1398.012  358.699    0.000  358.699      122.733  805.457    0.000  805.457        0.000 1077.914    0.000 1077.914
881.00  1314.679  347.424    0.000  347.424      196.135  708.763    0.000  708.763        0.000 1148.085    0.000 1148.085
882.00  1376.629  347.040    0.000  347.040      179.964  885.622    0.000  885.622        0.000 1350.961    0.000 1350.961
883.00  1461.037  349.093    0.000  349.093      200.197  798.764    0.000  798.764        0.000 1384.437    0.000 1384.437
884.00  1487.343  301.353    0.000  301.353      224.235  689.125    0.000  689.125        0.000 1168.190    0.000 1168.190
885.00  1476.169  343.266    0.000  343.266      248.964  781.334    0.000  781.334       20.106 1159.242    0.000 1159.242
886.00  1478.785  359.669    0.000  359.669      145.511  811.562    0.000  811.562        0.000 1262.388    0.000 1262.388
887.00  1424.807  355.045    0.000  355.045      151.993  784.239    0.000  784.239        0.000 1239.470    0.000 1239.470
888.00  1463.602  399.191    0.000  399.191      199.336  784.324    0.000  784.324        0.000 1210.515    0.000 1210.515
889.00  1489.439  381.289    0.000  381.289      157.446  822.831    0.000  822.831        0.000 1221.573    0.000 1221.573
890.00  1367.385  427.974    0.000  427.974      141.012  793.404    0.000  793.404        0.000 1131.092    0.000 1131.092
891.00  1351.436  443.845    0.000  443.845      176.213  727.167    0.000  727.167        0.000 1012.466    0.000 1012.466
892.00  1409.983  370.190    0.000  370.190      186.621  795.349    0.000  795.349        0.000 1163.666    0.000 1163.666
893.00  1424.618  330.195    0.000  330.195      185.982  704.426    0.000  704.426        0.000 1282.194    0.000 1282.194
894.00  1365.492  394.775    0.000  394.775      222.333  833.637    0.000  833.637        0.000 1202.973    0.000 1202.973
895.00  1396.251  408.122    0.000  408.122      197.647  741.695    0.000  741.695        0.000 1122.849    0.000 1122.849
896.00  1512.484  323.526    0.000  323.526      251.683  697.986    0.000  697.986        0.000 1202.366    0.000 1202.366
897.00  1531.962  296.489    0.000  296.489      187.276  806.711    0.000  806.711        0.000 1109.877    0.000 1109.877
898.00  1348.607  402.756    0.000  402.756      173.791  808.149    0.000  808.149        0.000 1161.457    0.000 1161.457
899.00  1285.492  423.189    0.000  423.189      206.118  727.047    0.000  727.047        0.000 1243.287    0.000 1243.287
900.00  1444.705  376.318    0.000  376.318      209.104  835.382    0.000  835.382        0.000 1168.394    0.000 1168.394
901.00  1426.609  402.830    0.000  402.830      163.321  819.781    0.000  819.781        0.000 1171.310    0.000 1171.310
902.00  1408.343  385.955    0.000  385.955      211.225  693.587    0.000  693.587        0.000  999.700    0.000  999.700
903.00  1396.526  397.111    0.000  397.111      220.257  698.557    0.000  698.557        0.000 1031.469    0.000 1031.469
904.00  1316.336  464.109    0.000  464.109      205.426  797.177    0.000  797.177        0.000 1140.850    0.000 1140.850
905.00  1300.704  456.967    0.000  456.967      128.913  855.921    0.000  855.921        0.000 1249.522    0.000 1249.522
906.00  1354.250  479.048    0.000  479.048      139.412  824.008    0.000  824.008        0.000 1200.865    0.000 1200.865
907.00  1338.336  478.104    0.000  478.104      147.022  773.249    0.000  773.249        0.000 1151.503    0.000 1151.503
908.00  1525.860  436.040    0.000  436.040      130.034  802.869    0.000  802.869        0.000  977.886    0.000  977.886
909.00  1459.420  441.858    0.000  441.858      126.618  775.935    0.000  775.935        0.000 1009.854    0.000 1009.854
910.00  1467.175  428.318    0.000  428.318      175.860  799.032    0.000  799.032        0.000 1139.337    0.000 1139.337
911.00  1444.855  378.135    0.000  378.135      192.675  659.212    0.000  659.212        0.000  977.580    0.000  977.580
912.00  1438.794  372.281    0.000  372.281       93.553  819.862    0.000  819.862        0.000 1100.734    0.000 1100.734
913.00  1389.277  310.880    0.000  310.880      168.383  817.609    0.000  817.609        0.000 1207.499    0.000 1207.499
914.00  1394.224  349.223    0.000  349.223      275.210  576.640    0.000  576.640        0.000 1068.464    0.000 1068.464
915.00  1341.215  405.277    0.000  405.277      160.084  733.825    0.000  733.825        0.000 1016.790    0.000 1016.790
916.00  1401.151  359.018    0.000  359.018      174.865  689.086    0.000  689.086        0.000  906.605    0.000  906.605
917.00  1463.087  358.769    0.000  358.769      194.711  790.860    0.000  790.860       10.053  917.364    0.000  917.364
918.00  1397.595  425.693    0.000  425.693      179.321  697.553    0.000  697.553        0.000  886.098    0.000  886.098
919.00  1309.406  390.376    0.000  390.376      122.470  736.080    0.000  736.080        0.000 1039.206    0.000 1039.206
920.00  1319.646  486.759    0.000  486.759      130.466  793.145    0.000  793.145        0.000  968.534    0.000  968.534
921.00  1484.552  397.710    0.000  397.710      201.146  707.502    0.000  707.502        0.000 1118.024    0.000 1118.024
922.00  1439.483  353.080    0.000  353.080      184.288  727.479    0.000  727.479        0.000 1046.849    0.000 1046.849
923.00  1301.689  411.969    0.000  411.969      220.434  738.416    0.000  738.416        0.000 1017.393    0.000 1017.393
924.00  1425.806  368.625    0.000  368.625      158.174  829.332    0.000  829.332        0.000 1128.379    0.000 1128.379
925.00  1336.162  477.924    0.000  477.924      164.237  848.302    0.000  848.302        0.000 1186.088    0.000 1186.088
926.00  1339.566  440.005    0.000  440.005      154.936  876.887    0.000  876.887        0.000 1228.312    0.000 1228.312
927.00  1338.318  457.858    0.000  457.858      202.618  773.170    0.000  773.170       10.053 1178.847    0.000 1178.847
928.00  1275.062  460.109    0.000  460.109      210.270  825.816    0.000  825.816        0.000 1270.129    0.000 1270.129
929.00  1339.169  423.814    0.000  423.814      194.193  721.893    0.000  721.893        0.000 1090.782    0.000 1090.782
930.00  1375.783  341.506    0.000  341.506      233.833  666.087    0.000  666.087        0.000 1099.326    0.000 1099.326
931.00  1458.883  369.084    0.000  369.084      176.901  771.301    0.000  771.301        0.000 1016.488    0.000 1016.488
932.00  1309.446  448.624    0.000  448.624       63.417  889.670    0.000  889.670        0.000 1120.537    0.000 1120.537
933.00  1349.023  339.557    0.000  339.557      105.953  702.782    0.000  702.782        0.000  986.726    0.000  986.726
934.00  1410.513  405.893    0.000  405.893      163.579  745.844    0.000  745.844        0.000 1210.313    0.000 1210.313
935.00  1440.740  324.257    0.000  324.257      169.372  767.938    0.000  767.938        0.000 1168.795    0.000 1168.795
936.00  1469.289  360.377    0.000  360.377      217.533  765.384    0.000  765.384        0.000 1026.741    0.000 1026.741
937.00  1461.700  299.002    0.000  299.002      203.571  749.298    0.000  749.298        0.000 1027.948    0.000 1027.948
938.00  1395.650  299.347    0.000  299.347      206.207  723.141    0.000  723.141        0.000 1027.447    0.000 1027.447
939.00  1323.474  350.496    0.000  350.496      150.307  725.600    0.000  725.600        0.000  967.427    0.000  967.427
940.00  1379.965  331.385    0.000  331.385      232.059  732.690    0.000  732.690        0.000 1088.667    0.000 1088.667
941.00  1501.586  358.161    0.000  358.161      310.788  740.221    0.000  740.221        0.000 1080.327    0.000 1080.327
942.00  1550.162  314.282    0.000  314.282      187.668  757.647    0.000  757.647        0.000  907.814    0.000  907.814
943.00  1408.672  314.940    0.000  314.940      212.005  714.370    0.000  714.370        0.000 1018.297    0.000 1018.297
944.00  1525.492  302.896    0.000  302.896      355.841  756.171    0.000  756.171        0.000 1281.692    0.000 1281.692
945.00  1482.550  273.785    0.000  273.785      244.512  815.099    0.000  815.099        0.000 1131.497    0.000 1131.497
946.00  1390.053  251.108    0.000  251.108      234.399  631.188    0.000  631.188        0.000 1079.418    0.000 1079.418
947.00  1460.121  272.078    0.000  272.078       72.673  853.687    0.000  853.687        0.000  978.483    0.000  978.483
948.00  1421.610  240.781    0.000  240.781      271.577  739.354    0.000  739.354        0.000 1190.407    0.000 1190.407
949.00  1425.843  326.596    0.000  326.596      219.004  721.982    0.000  721.982        0.000 1000.803    0.000 1000.803
950.00  1355.275  302.159    0.000  302.159      227.005  722.843    0.000  722.843        0.000 1029.759    0.000 1029.759
951.00  1363.896  347.856    0.000  347.856       70.943  948.375    0.000  948.375        0.000 1177.340    0.000 1177.340
952.00  1363.129  300.412    0.000  300.412      241.655  648.996    0.000  648.996        0.000  905.901    0.000  905.901
953.00  1292.686  346.422    0.000  346.422      180.098  763.437    0.000  763.437        0.000 1138.336    0.000 1138.336
954.00  1350.400  313.966    0.000  313.966      222.813  682.720    0.000  682.720        0.000 1078.315    0.000 1078.315
955.00  1515.008  344.419    0.000  344.419      165.662  786.514    0.000  786.514        0.000 1207.799    0.000 1207.799
956.00  1400.276  378.465    0.000  378.465       63.591  764.054    0.000  764.054        0.000  947.124    0.000  947.124
957.00  1396.006  388.064    0.000  388.064      194.766  719.290    0.000  719.290        0.000 1060.021    0.000 1060.021
958.00  1544.543  292.768    0.000  292.768      214.908  838.395    0.000  838.395        0.000 1227.001    0.000 1227.001
959.00  1438.785  311.904    0.000  311.904      192.817  764.243    0.000  764.243        0.000 1166.878    0.000 1166.878
960.00  1449.596  346.103    0.000  346.103      208.595  776.013    0.000  776.013        0.000 1174.422    0.000 1174.422
961.00  1534.652  377.035    0.000  377.035      265.231  733.170    0.000  733.170        0.000 1230.522    0.000 1230.522
962.00  1482.350  382.264    0.000  382.264      318.835  651.897    0.000  651.897        0.000 1165.878    0.000 1165.878
963.00  1534.426  381.114    0.000  381.114      311.663  697.508    0.000  697.508        0.000 1209.309    0.000 1209.309
964.00  1599.417  401.082    0.000  401.082      213.350  883.057    0.000  883.057        0.000 1346.937    0.000 1346.937
965.00  1484.557  298.527    0.000  298.527      223.936  721.469    0.000  721.469       10.053 1137.329    0.000 1137.329
966.00  1682.831  302.181    0.000  302.181      350.351  675.292    0.000  675.292        0.000 1273.851    0.000 1273.851
967.00  1548.760  275.791    0.000  275.791      194.675  737.494    0.000  737.494        0.000 1158.138    0.000 1158.138
968.00  1573.015  348.290    0.000  348.290      300.298  805.501    0.000  805.501        0.000 1160.252    0.000 1160.252
969.00  1632.264  322.627    0.000  322.627      227.884  874.625    0.000  874.625        0.000 1472.001    0.000 1472.001
970.00  1545.349  362.507    0.000  362.507      302.411  867.882    0.000  867.882        0.000 1584.393    0.000 1584.393
971.00  1635.928  308.656    0.000  308.656      204.404  816.868    0.000  816.868        0.000 1211.722    0.000 1211.722
972.00  1496.483  404.827    0.000  404.827      234.318  849.771    0.000  849.771        0.000 1645.618    0.000 1645.618
973.00  1288.130  555.014    0.000  555.014      193.848  759.510    0.000  759.510        0.000 1080.929    0.000 1080.929
974.00  1484.359  356.321    0.000  356.321      267.516  708.062    0.000  708.062        0.000 1331.251    0.000 1331.251
975.00  1360.008  468.542    0.000  468.542      219.577  840.647    0.000  840.647        0.000 1290.032    0.000 1290.032
976.00  1339.865  401.885    0.000  401.885      171.022  771.698    0.000  771.698        0.000 1220.061    0.000 1220.061
977.00  1350.091  449.731    0.000  449.731      158.613  847.185    0.000  847.185        0.000 1238.264    0.000 1238.264
978.00  1419.190  507.729    0.000  507.729      262.766  789.259    0.000  789.259        0.000 1247.414    0.000 1247.414
979.00  1513.547  315.335    0.000  315.335      198.741  830.571    0.000  830.571        0.000 1190.007    0.000 1190.007
980.00  1468.242  410.167    0.000  410.167      149.884  873.503    0.000  873.503        0.000 1402.428    0.000 1402.428
981.00  1480.965  326.733    0.000  326.733      212.353  741.611    0.000  741.611        0.000 1120.336    0.000 1120.336
982.00  1362.792  403.683    0.000  403.683      270.030  768.975    0.000  768.975        0.000 1341.708    0.000 1341.708
983.00  1421.749  383.414    0.000  383.414      229.559  846.154    0.000  846.154        0.000 1351.866    0.000 1351.866
984.00  1479.376  393.903    0.000  393.903      232.496  871.403    0.000  871.403        0.000 1353.374    0.000 1353.374
985.00  1520.409  279.304    0.000  279.304      233.796  791.332    0.000  791.332        0.000 1160.449    0.000 1160.449
986.00  1444.082  333.959    0.000  333.959      206.692  818.258    0.000  818.258        0.000 1400.720    0.000 1400.720
987.00  1667.392  341.978    0.000  341.978      279.278  872.168    0.000  872.168        0.000 1552.528    0.000 1552.528
988.00  1639.279  442.176    0.000  442.176      232.443  941.930    0.000  941.930        0.000 1380.212    0.000 1380.212
989.00  1663.779  280.979    0.000  280.979      224.584  826.640    0.000  826.640        0.000 1131.091    0.000 1131.091
990.00  1577.896  366.269    0.000  366.269      253.121  864.769    0.000  864.769        0.000 1291.842    0.000 1291.842
991.00  1524.521  324.859    0.000  324.859      249.235  730.489    0.000  730.489        0.000 1260.881    0.000 1260.881
992.00  1676.444  306.303    0.000  306.303      289.863  872.854    0.000  872.854       60.319 1321.501    0.000 1321.501
993.00  1548.596  314.110    0.000  314.110      324.805  746.748    0.000  746.748       40.212 1470.995    0.000 1470.995
994.00  1700.718  241.161    0.000  241.161      289.391  724.350    0.000  724.350       30.159 1228.811    0.000 1228.811
995.00  1566.743  293.470    0.000  293.470      280.528  730.801    0.000  730.801        0.000 1291.342    0.000 1291.342
996.00  1588.274  337.467    0.000  337.467      312.305  763.308    0.000  763.308        0.000 1198.953    0.000 1198.953
997.00  1571.080  343.319    0.000  343.319      275.257  788.773    0.000  788.773        0.000 1232.531    0.000 1232.531
998.00  1479.437  347.303    0.000  347.303      311.180  819.538    0.000  819.538        0.000 1291.744    0.000 1291.744
999.00  1712.776  331.754    0.000  331.754      191.220  987.927    0.000  987.927        0.000 1409.670    0.000 1409.670
1000.00  1482.899  366.871    0.000  366.871      212.312  784.529    0.000  784.529        0.000 1281.791    0.000 1281.791
1001.00  1724.965  244.138    0.000  244.138      351.555  765.554    0.000  765.554       10.053 1393.580    0.000 1393.580
1002.00  1674.869  340.286    0.000  340.286      341.141  750.126    0.000  750.126        0.000 1515.431    0.000 1515.431
1003.00  1697.508  239.731    0.000  239.731      230.608  814.140    0.000  814.140        0.000 1259.573    0.000 1259.573
1004.00  1700.351  331.728    0.000  331.728      434.479  791.622    0.000  791.622        0.000 1565.193    0.000 1565.193
1005.00  1714.247  303.073    0.000  303.073      142.320  936.576    0.000  936.576        0.000 1232.027    0.000 1232.027
1006.00  1631.822  290.702    0.000  290.702      364.365  758.547    0.000  758.547        0.000 1384.537    0.000 1384.537
1007.00  1663.972  342.703    0.000  342.703      266.050  887.428    0.000  887.428        0.000 1513.220    0.000 1513.220
1008.00  1663.808  285.751    0.000  285.751      328.560  772.082    0.000  772.082        0.000 1284.710    0.000 1284.710
1009.00  1441.382  335.030    0.000  335.030      194.763  781.768    0.000  781.768        0.000 1372.173    0.000 1372.173
1010.00  1832.791  285.731    0.000  285.731      262.898  933.288    0.000  933.288        0.000 1554.938    0.000 1554.938
1011.00  1642.792  393.149    0.000  393.149      298.381  857.124    0.000  857.124       10.053 1383.530    0.000 1383.530
1012.00  1497.812  352.447    0.000  352.447      156.760  877.392    0.000  877.392        0.000 1241.979    0.000 1241.979
1013.00  1580.619  313.338    0.000  313.338      238.251  909.127    0.000  909.127        0.000 1552.118    0.000 1552.118
1014.00  1593.167  274.172    0.000  274.172      290.951  599.671    0.000  599.671        0.000 1220.668    0.000 1220.668
1015.00  1570.295  324.796    0.000  324.796      303.707  696.132    0.000  696.132        9.953 1331.257    0.000 1331.257
1016.00  1716.913  271.624    0.000  271.624      186.155  812.428    0.000  812.428        0.000 1374.483    0.000 1374.483
1017.00  1655.078  246.339    0.000  246.339      323.600  760.062    0.000  760.062        0.000 1525.886    0.000 1525.886
1018.00  1612.357  300.711    0.000  300.711      343.305  806.672    0.000  806.672       20.006 1595.554    0.000 1595.554
1019.00  1616.638  336.620    0.000  336.620      400.937  802.395    0.000  802.395       39.912 1636.371    0.000 1636.371
1020.00  1607.194  305.585    0.000  305.585      268.339  836.802    0.000  836.802        0.000 1668.739    0.000 1668.739
1021.00  1504.900  354.553    0.000  354.553      249.577  789.641    0.000  789.641        0.000 1294.158    0.000 1294.158
