# Supplementary material for: N-Glycans modulate tilting of HIV-1 envelope glycoprotein
Source: Nat Commun. 2026 Apr 15;17:5206. doi: 10.1038/s41467-026-71874-2 (PMC13254402; doi:10.1038/s41467-026-71874-2)
Supplement: Supplementary file 8 — Source Data [file 41467_2026_71874_MOESM8_ESM.zip › source_data/2_Supplementary_Figures/5_FigS9/source_data/V3/V3.A.4.txt]

#ASA ANALYSIS
#SIM_TIME  ASA1.4 TotOccl1.4 ShldMem1.4 ShldGly1.4   ASA7.2 TotOccl7.2 ShldMem7.2 ShldGly7.2   ASA18.6 TotOccl18.6 ShldMem18.6 ShldGly18.6

  0.00  1523.673  242.469    0.000  242.469      357.226  899.251    0.000  899.251      219.664 1555.954    0.000 1555.954
  1.00  1567.946  167.904    0.000  167.904      382.998  843.211    0.000  843.211      139.339 1759.127    0.000 1759.127
  2.00  1628.470  175.335    0.000  175.335      403.923  917.180    0.000  917.180      169.198 1579.375    0.000 1579.375
  3.00  1538.693  269.849    0.000  269.849      294.369 1054.852    0.000 1054.852      109.481 1669.753    0.000 1669.753
  4.00  1580.698  229.366    0.000  229.366      369.639  911.036    0.000  911.036      199.056 1230.929    0.000 1230.929
  5.00  1489.575  312.164    0.000  312.164      387.841  843.336    0.000  843.336      218.962 1401.934    0.000 1401.934
  6.00  1575.788  284.348    0.000  284.348      534.173  842.422    0.000  842.422      498.844 1300.997    0.000 1300.997
  7.00  1573.929  301.194    0.000  301.194      500.707  907.012    0.000  907.012      339.399 1510.909    0.000 1510.909
  8.00  1434.657  310.907    0.000  310.907      405.172  845.459    0.000  845.459      219.865 1360.918    0.000 1360.918
  9.00  1417.589  349.671    0.000  349.671      386.153  922.155    0.000  922.155      159.546 1590.133    0.000 1590.133
 10.00  1563.155  284.959    0.000  284.959      409.895  925.430    0.000  925.430       89.575 1563.089    0.000 1563.089
 11.00  1516.651  299.642    0.000  299.642      362.256  979.334    0.000  979.334      139.339 1719.622    0.000 1719.622
 12.00  1504.455  260.697    0.000  260.697      334.106  993.909    0.000  993.909      179.151 1612.350    0.000 1612.350
 13.00  1461.542  337.879    0.000  337.879      331.214  993.950    0.000  993.950      199.056 1846.391    0.000 1846.391
 14.00  1482.353  340.940    0.000  340.940      453.726  897.537    0.000  897.537      268.726 1471.704    0.000 1471.704
 15.00  1530.074  275.365    0.000  275.365      446.847  798.386    0.000  798.386      239.369 1463.864    0.000 1463.864
 16.00  1465.936  270.298    0.000  270.298      435.003  941.642    0.000  941.642      139.640 1660.003    0.000 1660.003
 17.00  1397.852  306.319    0.000  306.319      503.867  899.139    0.000  899.139      200.561 1711.270    0.000 1711.270
 18.00  1557.208  287.256    0.000  287.256      517.225  854.495    0.000  854.495      279.682 1588.723    0.000 1588.723
 19.00  1561.795  288.646    0.000  288.646      582.590  858.008    0.000  858.008      300.490 1570.527    0.000 1570.527
 20.00  1638.354  275.838    0.000  275.838      486.663  930.761    0.000  930.761      199.558 1812.609    0.000 1812.609
 21.00  1701.742  300.196    0.000  300.196      590.202  946.412    0.000  946.412      290.538 1904.601    0.000 1904.601
 22.00  1693.868  262.746    0.000  262.746      505.896  890.731    0.000  890.731      180.454 1737.314    0.000 1737.314
 23.00  1528.014  284.406    0.000  284.406      367.249  989.479    0.000  989.479       80.324 1792.606    0.000 1792.606
 24.00  1569.326  280.222    0.000  280.222      397.214  986.443    0.000  986.443      210.012 1671.062    0.000 1671.062
 25.00  1553.947  238.175    0.000  238.175      453.109  860.898    0.000  860.898      270.230 1540.266    0.000 1540.266
 26.00  1490.285  263.879    0.000  263.879      441.481  898.667    0.000  898.667      180.555 1458.636    0.000 1458.636
 27.00  1634.269  260.276    0.000  260.276      475.027  954.705    0.000  954.705      150.696 1469.290    0.000 1469.290
 28.00  1508.579  315.933    0.000  315.933      417.711  833.699    0.000  833.699      299.086 1379.818    0.000 1379.818
 29.00  1521.588  294.100    0.000  294.100      350.398  855.619    0.000  855.619      169.298 1200.165    0.000 1200.165
 30.00  1546.880  263.550    0.000  263.550      489.118  762.837    0.000  762.837      150.796 1548.509    0.000 1548.509
 31.00  1557.306  319.912    0.000  319.912      473.302  919.651    0.000  919.651      210.012 1619.088    0.000 1619.088
 32.00  1475.009  328.913    0.000  328.913      390.683  879.006    0.000  879.006      230.018 1490.504    0.000 1490.504
 33.00  1543.888  265.884    0.000  265.884      472.130  862.960    0.000  862.960      259.676 1399.722    0.000 1399.722
 34.00  1502.421  309.688    0.000  309.688      442.822  912.892    0.000  912.892      191.009 1702.327    0.000 1702.327
 35.00  1607.099  259.927    0.000  259.927      389.572  933.251    0.000  933.251       79.623 1421.641    0.000 1421.641
 36.00  1646.375  286.281    0.000  286.281      413.852  980.087    0.000  980.087      201.062 1530.516    0.000 1530.516
 37.00  1572.698  291.565    0.000  291.565      420.052  922.928    0.000  922.928      318.992 1420.435    0.000 1420.435
 38.00  1450.954  296.706    0.000  296.706      466.816  775.548    0.000  775.548      260.277 1333.670    0.000 1333.670
 39.00  1451.030  249.971    0.000  249.971      476.719  752.812    0.000  752.812      199.457 1301.703    0.000 1301.703
 40.00  1535.112  253.069    0.000  253.069      623.005  742.219    0.000  742.219      169.700 1663.313    0.000 1663.313
 41.00  1469.757  271.007    0.000  271.007      392.123  748.403    0.000  748.403      139.339 1309.343    0.000 1309.343
 42.00  1540.056  237.373    0.000  237.373      420.524  824.708    0.000  824.708      159.245 1253.347    0.000 1253.347
 43.00  1521.365  301.395    0.000  301.395      378.801  866.041    0.000  866.041        9.953 1631.352    0.000 1631.352
 44.00  1489.669  267.149    0.000  267.149      294.195  949.576    0.000  949.576       20.006 1381.127    0.000 1381.127
 45.00  1525.486  266.831    0.000  266.831      453.495  863.026    0.000  863.026       50.265 1699.611    0.000 1699.611
 46.00  1666.803  292.293    0.000  292.293      355.119  985.008    0.000  985.008       19.906 1662.311    0.000 1662.311
 47.00  1638.199  258.640    0.000  258.640      447.138  996.955    0.000  996.955      110.584 1800.346    0.000 1800.346
 48.00  1531.437  301.991    0.000  301.991      440.087  837.252    0.000  837.252      210.914 1473.508    0.000 1473.508
 49.00  1523.755  286.989    0.000  286.989      494.736  768.730    0.000  768.730      270.932 1321.303    0.000 1321.303
 50.00  1499.130  223.272    0.000  223.272      471.134  769.893    0.000  769.893      380.013 1290.842    0.000 1290.842
 51.00  1542.604  282.400    0.000  282.400      268.914  842.124    0.000  842.124       89.575 1250.027    0.000 1250.027
 52.00  1396.479  288.081    0.000  288.081      238.260  746.240    0.000  746.240       50.166 1094.906    0.000 1094.906
 53.00  1498.104  279.097    0.000  279.097      391.283  786.359    0.000  786.359       80.626 1515.733    0.000 1515.733
 54.00  1594.886  161.481    0.000  161.481      431.077  790.168    0.000  790.168      169.198 1422.443    0.000 1422.443
 55.00  1528.495  243.704    0.000  243.704      422.069  735.822    0.000  735.822      150.095 1442.947    0.000 1442.947
 56.00  1519.068  251.467    0.000  251.467      578.048  708.373    0.000  708.373      190.608 1594.754    0.000 1594.754
 57.00  1658.421  256.872    0.000  256.872      605.171  686.626    0.000  686.626      130.391 1600.890    0.000 1600.890
 58.00  1495.375  267.157    0.000  267.157      389.209  858.563    0.000  858.563      120.637 1889.013    0.000 1889.013
 59.00  1577.335  129.120    0.000  129.120      413.515  834.908    0.000  834.908      170.100 1453.004    0.000 1453.004
 60.00  1679.761  128.390    0.000  128.390      407.413  851.647    0.000  851.647      140.242 1709.562    0.000 1709.562
 61.00  1844.161  166.675    0.000  166.675      536.116  832.268    0.000  832.268      170.603 1975.571    0.000 1975.571
 62.00  1552.221  166.073    0.000  166.073      395.526  860.068    0.000  860.068       90.177 1740.827    0.000 1740.827
 63.00  1621.808  202.384    0.000  202.384      420.734  817.489    0.000  817.489       99.829 1552.432    0.000 1552.432
 64.00  1690.030  144.675    0.000  144.675      525.139  808.718    0.000  808.718      119.735 1819.345    0.000 1819.345
 65.00  1555.542  255.538    0.000  255.538      317.410  796.731    0.000  796.731       49.965 1588.116    0.000 1588.116
 66.00  1485.476  298.921    0.000  298.921      452.385  685.707    0.000  685.707       90.378 1431.289    0.000 1431.289
 67.00  1580.115  250.822    0.000  250.822      362.592  894.087    0.000  894.087       80.124 1597.069    0.000 1597.069
 68.00  1467.141  287.893    0.000  287.893      438.494  847.398    0.000  847.398      140.242 1708.455    0.000 1708.455
 69.00  1486.599  275.731    0.000  275.731      471.447  715.058    0.000  715.058      140.142 1549.515    0.000 1549.515
 70.00  1484.944  278.733    0.000  278.733      534.817  872.382    0.000  872.382      100.130 1841.460    0.000 1841.460
 71.00  1624.753  213.222    0.000  213.222      459.205  890.191    0.000  890.191      110.384 1744.747    0.000 1744.747
 72.00  1661.730  246.731    0.000  246.731      395.405  959.159    0.000  959.159       39.811 1751.787    0.000 1751.787
 73.00  1453.720  276.531    0.000  276.531      371.376  858.603    0.000  858.603       69.670 1549.920    0.000 1549.920
 74.00  1454.633  347.689    0.000  347.689      365.496  930.768    0.000  930.768       49.764 1803.768    0.000 1803.768
 75.00  1456.241  323.585    0.000  323.585      394.676  854.932    0.000  854.932       69.670 1697.502    0.000 1697.502
 76.00  1442.454  326.151    0.000  326.151      385.414  830.549    0.000  830.549      109.982 1685.942    0.000 1685.942
 77.00  1319.675  389.077    0.000  389.077      435.426  882.519    0.000  882.519       70.071 1720.219    0.000 1720.219
 78.00  1430.102  357.286    0.000  357.286      350.996  846.410    0.000  846.410        0.000 1649.343    0.000 1649.343
 79.00  1459.808  341.767    0.000  341.767      307.259  831.415    0.000  831.415       29.858 1426.166    0.000 1426.166
 80.00  1562.617  251.675    0.000  251.675      421.464  824.191    0.000  824.191       60.319 1400.022    0.000 1400.022
 81.00  1429.655  351.891    0.000  351.891      193.252 1093.294    0.000 1093.294        0.000 1685.937    0.000 1685.937
 82.00  1526.060  297.655    0.000  297.655      245.212  899.583    0.000  899.583       20.207 1250.630    0.000 1250.630
 83.00  1578.141  337.341    0.000  337.341      346.842  950.466    0.000  950.466        0.000 1585.701    0.000 1585.701
 84.00  1570.521  309.893    0.000  309.893      359.691  941.693    0.000  941.693       60.218 1664.930    0.000 1664.930
 85.00  1502.192  346.282    0.000  346.282      305.481 1022.363    0.000 1022.363       49.965 1509.505    0.000 1509.505
 86.00  1566.949  325.514    0.000  325.514      347.370  945.789    0.000  945.789       40.313 1400.123    0.000 1400.123
 87.00  1461.148  326.107    0.000  326.107      248.893  899.729    0.000  899.729        9.953 1540.070    0.000 1540.070
 88.00  1370.105  426.741    0.000  426.741      234.240  959.164    0.000  959.164       99.528 1337.191    0.000 1337.191
 89.00  1382.953  323.840    0.000  323.840      241.117  927.822    0.000  927.822       39.811 1427.373    0.000 1427.373
 90.00  1406.399  288.320    0.000  288.320      234.455  897.775    0.000  897.775        0.000 1307.536    0.000 1307.536
 91.00  1395.838  319.965    0.000  319.965      252.392  968.150    0.000  968.150       49.764 1339.404    0.000 1339.404
 92.00  1391.454  330.794    0.000  330.794      278.850  805.475    0.000  805.475       59.717 1259.279    0.000 1259.279
 93.00  1316.261  420.248    0.000  420.248      228.908 1001.236    0.000 1001.236       10.053 1537.956    0.000 1537.956
 94.00  1338.055  341.286    0.000  341.286      241.183  935.956    0.000  935.956       10.053 1537.954    0.000 1537.954
 95.00  1187.020  394.366    0.000  394.366      236.614  875.468    0.000  875.468       79.623 1184.984    0.000 1184.984
 96.00  1305.630  360.501    0.000  360.501      277.464  900.978    0.000  900.978        9.953 1440.139    0.000 1440.139
 97.00  1228.463  380.593    0.000  380.593      275.358  821.429    0.000  821.429       39.811 1356.697    0.000 1356.697
 98.00  1441.765  287.879    0.000  287.879      285.686  808.806    0.000  808.806       59.717 1269.234    0.000 1269.234
 99.00  1463.963  304.948    0.000  304.948      319.058  880.751    0.000  880.751       49.764 1408.170    0.000 1408.170
100.00  1443.504  286.014    0.000  286.014      238.387  943.306    0.000  943.306        0.000 1378.210    0.000 1378.210
101.00  1395.367  331.819    0.000  331.819      379.453  822.603    0.000  822.603       79.623 1190.115    0.000 1190.115
102.00  1303.463  383.644    0.000  383.644      233.720  924.101    0.000  924.101        9.953 1300.499    0.000 1300.499
103.00  1374.040  371.255    0.000  371.255      255.025  990.069    0.000  990.069       19.906 1388.462    0.000 1388.462
104.00  1352.417  335.357    0.000  335.357      359.599  835.868    0.000  835.868       70.372 1362.124    0.000 1362.124
105.00  1368.005  415.109    0.000  415.109      379.316  994.604    0.000  994.604       10.053 1570.928    0.000 1570.928
106.00  1420.140  345.134    0.000  345.134      307.420  852.293    0.000  852.293       29.959 1480.552    0.000 1480.552
107.00  1450.536  337.351    0.000  337.351      311.232 1007.850    0.000 1007.850       69.670 1599.586    0.000 1599.586
108.00  1433.230  341.229    0.000  341.229      401.413  908.499    0.000  908.499       69.670 1677.798    0.000 1677.798
109.00  1535.522  336.677    0.000  336.677      464.623  879.347    0.000  879.347       89.575 1494.725    0.000 1494.725
110.00  1498.186  373.940    0.000  373.940      409.491  878.415    0.000  878.415      149.794 1598.278    0.000 1598.278
111.00  1539.080  235.596    0.000  235.596      313.441  937.619    0.000  937.619       59.717 1440.338    0.000 1440.338
112.00  1596.546  291.217    0.000  291.217      418.444  890.229    0.000  890.229       59.717 1810.094    0.000 1810.094
113.00  1772.002  204.659    0.000  204.659      474.989  987.478    0.000  987.478       49.764 1991.850    0.000 1991.850
114.00  1665.315  207.038    0.000  207.038      365.054  911.942    0.000  911.942        0.000 1700.111    0.000 1700.111
115.00  1749.199  205.332    0.000  205.332      434.877  947.916    0.000  947.916       39.912 1759.025    0.000 1759.025
116.00  1642.663  262.430    0.000  262.430      337.123  980.340    0.000  980.340       30.159 1882.676    0.000 1882.676
117.00  1684.677  263.087    0.000  263.087      407.290  961.756    0.000  961.756       20.006 1799.641    0.000 1799.641
118.00  1576.731  258.812    0.000  258.812      408.681  849.228    0.000  849.228        9.953 1530.820    0.000 1530.820
119.00  1686.192  233.683    0.000  233.683      396.746  960.977    0.000  960.977      109.581 1602.198    0.000 1602.198
120.00  1554.682  222.356    0.000  222.356      331.119  856.745    0.000  856.745       49.864 1488.797    0.000 1488.797
121.00  1705.664  231.886    0.000  231.886      411.046 1006.139    0.000 1006.139       70.372 1821.255    0.000 1821.255
122.00  1712.311  226.670    0.000  226.670      432.070  957.586    0.000  957.586       49.764 1830.603    0.000 1830.603
123.00  1708.155  178.766    0.000  178.766      421.904  902.000    0.000  902.000       59.717 1479.545    0.000 1479.545
124.00  1697.901  186.144    0.000  186.144      464.005  911.035    0.000  911.035      129.788 1456.619    0.000 1456.619
125.00  1745.842  178.681    0.000  178.681      464.189  883.762    0.000  883.762      119.434 1425.158    0.000 1425.158
126.00  1708.964  229.193    0.000  229.193      316.631 1010.784    0.000 1010.784       39.811 1469.797    0.000 1469.797
127.00  1642.892  217.286    0.000  217.286      451.124  828.818    0.000  828.818       99.528 1490.499    0.000 1490.499
128.00  1593.840  157.253    0.000  157.253      420.999  830.545    0.000  830.545      119.534 1440.740    0.000 1440.740
129.00  1672.910  190.707    0.000  190.707      388.128  866.714    0.000  866.714       70.372 1610.532    0.000 1610.532
130.00  1711.762  144.904    0.000  144.904      373.433  841.317    0.000  841.317      150.297 1497.441    0.000 1497.441
131.00  1599.928  162.203    0.000  162.203      284.812 1009.266    0.000 1009.266        0.000 1546.603    0.000 1546.603
132.00  1841.010  175.653    0.000  175.653      409.655  982.159    0.000  982.159      120.637 1457.126    0.000 1457.126
133.00  1723.917  174.186    0.000  174.186      433.313  850.732    0.000  850.732       70.171 1321.609    0.000 1321.609
134.00  1691.448  180.863    0.000  180.863      272.579  968.064    0.000  968.064        0.000 1347.546    0.000 1347.546
135.00  1636.726  213.383    0.000  213.383      256.533  991.234    0.000  991.234        0.000 1406.758    0.000 1406.758
136.00  1915.925  201.156    0.000  201.156      315.855 1142.540    0.000 1142.540        0.000 1617.576    0.000 1617.576
137.00  1755.721  241.641    0.000  241.641      340.705  891.123    0.000  891.123       70.372 1249.126    0.000 1249.126
138.00  1788.285  167.503    0.000  167.503      374.417  942.434    0.000  942.434       50.265 1446.266    0.000 1446.266
139.00  1754.817  251.036    0.000  251.036      319.518  945.683    0.000  945.683        0.000 1580.883    0.000 1580.883
140.00  1784.246  268.062    0.000  268.062      351.598  999.808    0.000  999.808       50.165 1692.675    0.000 1692.675
141.00  1754.619  289.527    0.000  289.527      254.896 1060.377    0.000 1060.377        0.000 1369.462    0.000 1369.462
142.00  1736.816  218.189    0.000  218.189      285.927 1015.371    0.000 1015.371       40.212 1653.667    0.000 1653.667
143.00  1847.367  201.843    0.000  201.843      327.698 1169.575    0.000 1169.575       49.764 1599.284    0.000 1599.284
144.00  1603.220  339.614    0.000  339.614      271.022 1077.040    0.000 1077.040        0.000 1530.815    0.000 1530.815
145.00  1631.166  283.734    0.000  283.734      321.131  974.972    0.000  974.972        0.000 1577.463    0.000 1577.463
146.00  1785.567  144.210    0.000  144.210      308.552 1028.713    0.000 1028.713       19.906 1517.146    0.000 1517.146
147.00  1645.627  302.897    0.000  302.897      412.782  961.061    0.000  961.061      249.924 1362.224    0.000 1362.224
148.00  1567.185  413.704    0.000  413.704      366.946 1057.906    0.000 1057.906      191.009 1480.750    0.000 1480.750
149.00  1591.190  368.318    0.000  368.318      293.679 1023.230    0.000 1023.230       99.528 1489.198    0.000 1489.198
150.00  1605.811  343.683    0.000  343.683      344.049  966.320    0.000  966.320      139.541 1430.282    0.000 1430.282
151.00  1678.242  346.057    0.000  346.057      222.862 1153.051    0.000 1153.051       69.870 1529.511    0.000 1529.511
152.00  1582.562  352.300    0.000  352.300      295.879 1033.001    0.000 1033.001      119.935 1399.021    0.000 1399.021
153.00  1486.393  343.335    0.000  343.335      261.735  972.997    0.000  972.997       89.575 1196.247    0.000 1196.247
154.00  1651.894  290.615    0.000  290.615      350.229  922.422    0.000  922.422       99.528 1450.998    0.000 1450.998
155.00  1678.115  239.836    0.000  239.836      365.450  915.049    0.000  915.049        0.000 1790.595    0.000 1790.595
156.00  1678.362  258.019    0.000  258.019      304.615  928.991    0.000  928.991       49.764 1550.824    0.000 1550.824
157.00  1625.960  328.100    0.000  328.100      339.899  977.143    0.000  977.143        0.000 1599.280    0.000 1599.280
158.00  1548.809  335.761    0.000  335.761      216.337 1083.979    0.000 1083.979        0.000 1611.145    0.000 1611.145
159.00  1599.457  323.783    0.000  323.783      251.271  979.206    0.000  979.206        0.000 1407.663    0.000 1407.663
160.00  1604.620  332.242    0.000  332.242      305.313 1041.646    0.000 1041.646        0.000 1507.999    0.000 1507.999
161.00  1502.045  313.525    0.000  313.525      277.064  936.548    0.000  936.548        0.000 1185.785    0.000 1185.785
162.00  1584.098  348.000    0.000  348.000      201.414 1064.529    0.000 1064.529        0.000 1455.315    0.000 1455.315
163.00  1628.867  301.834    0.000  301.834      265.612 1073.031    0.000 1073.031        0.000 1538.856    0.000 1538.856
164.00  1605.162  288.882    0.000  288.882      151.998 1171.247    0.000 1171.247        0.000 1522.469    0.000 1522.469
165.00  1592.631  295.508    0.000  295.508      217.975 1039.696    0.000 1039.696        0.000 1538.554    0.000 1538.554
166.00  1593.514  274.631    0.000  274.631      128.098 1187.378    0.000 1187.378        0.000 1437.523    0.000 1437.523
167.00  1667.677  299.637    0.000  299.637       72.155 1195.960    0.000 1195.960        0.000 1390.877    0.000 1390.877
168.00  1554.101  389.229    0.000  389.229       90.789 1249.379    0.000 1249.379        0.000 1446.970    0.000 1446.970
169.00  1592.919  335.182    0.000  335.182       38.478 1156.563    0.000 1156.563        0.000 1275.766    0.000 1275.766
170.00  1492.496  297.334    0.000  297.334       87.809 1007.711    0.000 1007.711        0.000 1305.019    0.000 1305.019
171.00  1626.412  333.154    0.000  333.154       24.298 1192.177    0.000 1192.177        0.000 1387.761    0.000 1387.761
172.00  1713.693  225.235    0.000  225.235       33.982 1231.815    0.000 1231.815        0.000 1326.533    0.000 1326.533
173.00  1499.304  415.727    0.000  415.727       16.688 1145.429    0.000 1145.429        0.000 1269.833    0.000 1269.833
174.00  1514.752  287.250    0.000  287.250        9.252 1115.772    0.000 1115.772        0.000 1145.271    0.000 1145.271
175.00  1553.612  373.077    0.000  373.077       39.602 1223.865    0.000 1223.865        0.000 1556.351    0.000 1556.351
176.00  1496.360  369.853    0.000  369.853       55.513 1089.440    0.000 1089.440        0.000 1215.139    0.000 1215.139
177.00  1571.787  300.855    0.000  300.855       67.964 1145.399    0.000 1145.399        0.000 1447.276    0.000 1447.276
178.00  1579.550  360.582    0.000  360.582       19.023 1197.370    0.000 1197.370        0.000 1407.661    0.000 1407.661
179.00  1486.838  333.589    0.000  333.589       93.213 1038.283    0.000 1038.283        0.000 1287.224    0.000 1287.224
180.00  1402.042  309.064    0.000  309.064      106.355 1067.022    0.000 1067.022        0.000 1418.114    0.000 1418.114
181.00  1549.841  166.457    0.000  166.457      239.732  910.754    0.000  910.754        0.000 1567.011    0.000 1567.011
182.00  1755.246   83.294    0.000   83.294      157.454 1035.854    0.000 1035.854        0.000 1438.529    0.000 1438.529
183.00  1720.490  162.384    0.000  162.384      161.947 1134.288    0.000 1134.288        0.000 1599.376    0.000 1599.376
184.00  1702.737  123.185    0.000  123.185      173.696  969.706    0.000  969.706        0.000 1430.981    0.000 1430.981
185.00  1657.363  209.137    0.000  209.137      102.759 1106.596    0.000 1106.596        0.000 1530.109    0.000 1530.109
186.00  1489.118  314.241    0.000  314.241       49.416 1129.014    0.000 1129.014        0.000 1468.988    0.000 1468.988
187.00  1468.586  384.572    0.000  384.572      155.806 1219.968    0.000 1219.968        0.000 1642.002    0.000 1642.002
188.00  1440.935  402.231    0.000  402.231      145.815 1074.767    0.000 1074.767        0.000 1500.454    0.000 1500.454
189.00  1411.610  403.042    0.000  403.042      122.171  995.959    0.000  995.959        0.000 1259.678    0.000 1259.678
190.00  1297.723  434.464    0.000  434.464      100.302  984.162    0.000  984.162        0.000 1308.641    0.000 1308.641
191.00  1485.384  350.386    0.000  350.386      189.001 1031.805    0.000 1031.805        0.000 1419.021    0.000 1419.021
192.00  1445.963  384.638    0.000  384.638      118.454 1102.146    0.000 1102.146        0.000 1389.971    0.000 1389.971
193.00  1423.093  376.939    0.000  376.939      145.553 1021.874    0.000 1021.874        0.000 1411.574    0.000 1411.574
194.00  1332.531  400.086    0.000  400.086      162.040 1075.121    0.000 1075.121        0.000 1363.530    0.000 1363.530
195.00  1402.332  409.796    0.000  409.796      229.174  942.434    0.000  942.434        0.000 1308.133    0.000 1308.133
196.00  1534.272  367.226    0.000  367.226      316.070 1011.689    0.000 1011.689        0.000 1519.052    0.000 1519.052
197.00  1514.883  377.013    0.000  377.013      163.027 1079.174    0.000 1079.174        0.000 1713.679    0.000 1713.679
198.00  1326.168  381.208    0.000  381.208      230.298  927.478    0.000  927.478        0.000 1428.171    0.000 1428.171
199.00  1268.193  410.130    0.000  410.130      198.307  938.938    0.000  938.938        0.000 1318.391    0.000 1318.391
200.00  1404.171  388.881    0.000  388.881      254.814  988.094    0.000  988.094       29.858 1446.873    0.000 1446.873
201.00  1396.016  374.257    0.000  374.257      218.021  998.770    0.000  998.770        0.000 1525.591    0.000 1525.591
202.00  1242.405  413.159    0.000  413.159      225.891  836.477    0.000  836.477        0.000 1286.724    0.000 1286.724
203.00  1393.125  407.104    0.000  407.104      128.317 1119.076    0.000 1119.076        0.000 1398.011    0.000 1398.011
204.00  1353.006  354.709    0.000  354.709      185.036  843.513    0.000  843.513        0.000 1267.919    0.000 1267.919
205.00  1497.217  437.870    0.000  437.870      269.472  882.469    0.000  882.469       59.717 1459.238    0.000 1459.238
206.00  1545.077  335.795    0.000  335.795      235.087  980.903    0.000  980.903        0.000 1397.604    0.000 1397.604
207.00  1523.119  344.820    0.000  344.820      382.896  861.892    0.000  861.892      110.584 1331.656    0.000 1331.656
208.00  1464.885  369.084    0.000  369.084      261.082  956.529    0.000  956.529        0.000 1351.162    0.000 1351.162
209.00  1648.299  371.847    0.000  371.847      276.560  940.873    0.000  940.873        0.000 1326.535    0.000 1326.535
210.00  1456.992  354.302    0.000  354.302      257.408  930.639    0.000  930.639        0.000 1264.406    0.000 1264.406
211.00  1507.533  364.436    0.000  364.436      226.404  973.335    0.000  973.335        0.000 1247.112    0.000 1247.112
212.00  1425.389  410.479    0.000  410.479      336.619  848.268    0.000  848.268       69.670 1236.156    0.000 1236.156
213.00  1353.580  399.418    0.000  399.418      255.460  841.575    0.000  841.575       39.811 1115.717    0.000 1115.717
214.00  1360.628  397.248    0.000  397.248      279.107  844.295    0.000  844.295       60.319 1345.334    0.000 1345.334
215.00  1478.222  393.764    0.000  393.764      310.397  964.560    0.000  964.560       60.319 1388.757    0.000 1388.757
216.00  1602.848  319.517    0.000  319.517      281.177  891.070    0.000  891.070       70.372 1358.503    0.000 1358.503
217.00  1425.748  347.280    0.000  347.280      246.863  751.696    0.000  751.696       59.717 1183.679    0.000 1183.679
218.00  1484.942  381.828    0.000  381.828      261.259  899.296    0.000  899.296       59.717 1375.496    0.000 1375.496
219.00  1433.575  387.756    0.000  387.756      302.367  962.879    0.000  962.879       99.628 1487.687    0.000 1487.687
220.00  1455.582  428.278    0.000  428.278      243.276  973.767    0.000  973.767       19.906 1418.424    0.000 1418.424
221.00  1452.110  386.829    0.000  386.829      186.206  849.608    0.000  849.608       29.858 1117.628    0.000 1117.628
222.00  1464.459  396.302    0.000  396.302      448.229  764.183    0.000  764.183      209.611 1367.450    0.000 1367.450
223.00  1377.676  398.627    0.000  398.627      274.750  812.573    0.000  812.573       99.528 1145.376    0.000 1145.376
224.00  1451.413  388.376    0.000  388.376      305.831  874.350    0.000  874.350       69.670 1406.460    0.000 1406.460
225.00  1463.203  372.652    0.000  372.652      367.185  697.308    0.000  697.308      268.726 1098.526    0.000 1098.526
226.00  1484.273  413.759    0.000  413.759      241.848  808.678    0.000  808.678       19.906 1150.402    0.000 1150.402
227.00  1447.219  372.921    0.000  372.921      290.512  862.195    0.000  862.195       80.425 1290.341    0.000 1290.341
228.00  1327.278  379.117    0.000  379.117      279.627  765.278    0.000  765.278      109.782 1290.141    0.000 1290.141
229.00  1295.626  411.023    0.000  411.023      264.635  707.738    0.000  707.738      119.434 1165.585    0.000 1165.585
230.00  1314.771  434.925    0.000  434.925      312.580  753.381    0.000  753.381      149.292 1086.163    0.000 1086.163
231.00  1389.636  364.056    0.000  364.056      323.948  781.348    0.000  781.348      228.915 1145.275    0.000 1145.275
232.00  1366.734  421.194    0.000  421.194      325.458  772.955    0.000  772.955      199.157 1004.931    0.000 1004.931
233.00  1407.117  448.754    0.000  448.754      282.055  820.598    0.000  820.598      149.292 1136.528    0.000 1136.528
234.00  1439.975  412.588    0.000  412.588      262.861  865.426    0.000  865.426      139.339 1045.949    0.000 1045.949
235.00  1350.956  376.632    0.000  376.632      437.667  754.024    0.000  754.024      140.743 1257.063    0.000 1257.063
236.00  1314.098  380.538    0.000  380.538      285.877  726.236    0.000  726.236      201.062 1138.433    0.000 1138.433
237.00  1239.274  440.433    0.000  440.433      347.090  686.758    0.000  686.758      251.327  948.829    0.000  948.829
238.00  1252.220  374.945    0.000  374.945      284.544  767.264    0.000  767.264      170.702 1149.795    0.000 1149.795
239.00  1330.521  387.659    0.000  387.659      208.463  695.411    0.000  695.411       49.764 1058.914    0.000 1058.914
240.00  1507.601  356.004    0.000  356.004      408.462  590.738    0.000  590.738      279.281  835.430    0.000  835.430
241.00  1438.846  400.131    0.000  400.131      283.041  675.996    0.000  675.996      139.941  956.273    0.000  956.273
242.00  1357.367  387.771    0.000  387.771      277.171  643.480    0.000  643.480      228.915  776.017    0.000  776.017
243.00  1443.070  430.850    0.000  430.850      305.869  706.307    0.000  706.307      199.157  796.626    0.000  796.626
244.00  1430.419  378.995    0.000  378.995      231.044  577.988    0.000  577.988      189.104  834.226    0.000  834.226
245.00  1464.222  342.284    0.000  342.284      296.712  700.173    0.000  700.173      169.198  888.515    0.000  888.515
246.00  1325.800  364.284    0.000  364.284      255.255  677.517    0.000  677.517      149.292  834.729    0.000  834.729
247.00  1337.569  376.090    0.000  376.090      270.341  762.988    0.000  762.988      109.481 1049.669    0.000 1049.669
248.00  1313.467  358.673    0.000  358.673      233.032  626.540    0.000  626.540       59.717  838.044    0.000  838.044
249.00  1284.324  342.141    0.000  342.141      269.953  673.866    0.000  673.866       99.528 1012.873    0.000 1012.873
250.00  1425.936  332.683    0.000  332.683      320.606  642.541    0.000  642.541      150.395 1103.955    0.000 1103.955
251.00  1341.901  349.826    0.000  349.826      311.750  750.363    0.000  750.363      119.735 1235.152    0.000 1235.152
252.00  1304.961  392.118    0.000  392.118      305.129  711.487    0.000  711.487      170.201 1205.290    0.000 1205.290
253.00  1345.061  382.396    0.000  382.396      344.175  813.995    0.000  813.995      219.263 1285.015    0.000 1285.015
254.00  1295.583  410.790    0.000  410.790      264.766  651.183    0.000  651.183      159.245  965.219    0.000  965.219
255.00  1301.548  408.110    0.000  408.110      264.507  594.896    0.000  594.896      129.387  964.416    0.000  964.416
256.00  1308.154  400.657    0.000  400.657      317.166  650.152    0.000  650.152      129.387  874.340    0.000  874.340
257.00  1418.406  375.822    0.000  375.822      296.586  715.257    0.000  715.257      189.104  957.179    0.000  957.179
258.00  1340.899  389.230    0.000  389.230      264.073  669.563    0.000  669.563      129.387  863.784    0.000  863.784
259.00  1353.043  383.778    0.000  383.778      249.288  730.998    0.000  730.998       99.528  848.503    0.000  848.503
260.00  1365.983  357.929    0.000  357.929      233.158  850.007    0.000  850.007        0.000 1186.596    0.000 1186.596
261.00  1348.517  388.568    0.000  388.568      317.985  714.044    0.000  714.044      149.292 1046.550    0.000 1046.550
262.00  1361.078  368.096    0.000  368.096      307.481  654.077    0.000  654.077        9.953 1075.102    0.000 1075.102
263.00  1319.514  422.344    0.000  422.344      289.795  726.280    0.000  726.280       19.906 1043.737    0.000 1043.737
264.00  1381.702  367.299    0.000  367.299      307.089  825.190    0.000  825.190      209.009 1015.889    0.000 1015.889
265.00  1279.470  418.386    0.000  418.386      311.285  633.808    0.000  633.808      238.868  843.274    0.000  843.274
266.00  1301.977  392.468    0.000  392.468      288.715  649.933    0.000  649.933      169.198  856.043    0.000  856.043
267.00  1282.861  452.112    0.000  452.112      353.263  736.615    0.000  736.615      209.009 1075.407    0.000 1075.407
268.00  1267.055  419.944    0.000  419.944      328.533  830.425    0.000  830.425      299.489  964.617    0.000  964.617
269.00  1432.596  401.968    0.000  401.968      439.283  848.187    0.000  848.187      230.018 1246.611    0.000 1246.611
270.00  1345.997  437.795    0.000  437.795      379.073  829.129    0.000  829.129      189.104 1273.960    0.000 1273.960
271.00  1360.980  459.164    0.000  459.164      337.399  793.366    0.000  793.366      169.198 1167.092    0.000 1167.092
272.00  1319.206  434.643    0.000  434.643      302.593  678.682    0.000  678.682      209.009 1018.304    0.000 1018.304
273.00  1253.991  418.857    0.000  418.857      302.507  661.806    0.000  661.806      189.104  852.826    0.000  852.826
274.00  1435.746  359.673    0.000  359.673      410.674  693.062    0.000  693.062      249.223  856.344    0.000  856.344
275.00  1351.706  391.131    0.000  391.131      382.664  708.813    0.000  708.813      248.820 1154.726    0.000 1154.726
276.00  1427.002  402.152    0.000  402.152      310.116  825.010    0.000  825.010      169.198 1031.976    0.000 1031.976
277.00  1245.092  368.211    0.000  368.211      360.783  717.284    0.000  717.284      288.832 1153.920    0.000 1153.920
278.00  1481.351  330.651    0.000  330.651      383.736  804.877    0.000  804.877      239.168 1227.612    0.000 1227.612
279.00  1275.824  366.104    0.000  366.104      335.667  773.482    0.000  773.482      119.434 1166.790    0.000 1166.790
280.00  1292.382  347.306    0.000  347.306      285.085  734.192    0.000  734.192      129.387 1166.387    0.000 1166.387
281.00  1242.731  398.881    0.000  398.881      327.669  751.310    0.000  751.310      258.773 1224.194    0.000 1224.194
282.00  1302.027  363.448    0.000  363.448      389.924  763.540    0.000  763.540      288.632 1205.897    0.000 1205.897
283.00  1295.616  387.139    0.000  387.139      371.809  744.251    0.000  744.251      288.632 1125.471    0.000 1125.471
284.00  1328.089  380.524    0.000  380.524      430.819  845.162    0.000  845.162      209.210 1271.848    0.000 1271.848
285.00  1360.558  355.070    0.000  355.070      406.302  774.475    0.000  774.475      258.974 1255.360    0.000 1255.360
286.00  1334.164  391.543    0.000  391.543      329.696  793.895    0.000  793.895      130.291 1236.761    0.000 1236.761
287.00  1250.096  423.572    0.000  423.572      409.464  766.446    0.000  766.446      189.104 1195.242    0.000 1195.242
288.00  1249.030  377.905    0.000  377.905      354.730  695.022    0.000  695.022      219.263 1004.428    0.000 1004.428
289.00  1292.472  372.462    0.000  372.462      393.939  703.198    0.000  703.198      229.216 1108.782    0.000 1108.782
290.00  1314.261  407.548    0.000  407.548      446.476  782.440    0.000  782.440      258.773 1344.634    0.000 1344.634
291.00  1194.540  387.990    0.000  387.990      373.839  675.051    0.000  675.051      258.773 1014.683    0.000 1014.683
292.00  1256.881  362.382    0.000  362.382      345.871  734.758    0.000  734.758      238.868 1175.737    0.000 1175.737
293.00  1322.166  372.362    0.000  372.362      326.155  683.869    0.000  683.869      199.660  967.332    0.000  967.332
294.00  1377.351  353.557    0.000  353.557      329.570  736.487    0.000  736.487      189.104  996.084    0.000  996.084
295.00  1258.001  339.572    0.000  339.572      327.365  696.367    0.000  696.367      169.198 1055.400    0.000 1055.400
296.00  1368.152  362.295    0.000  362.295      350.611  724.466    0.000  724.466      229.717  936.770    0.000  936.770
297.00  1376.840  420.176    0.000  420.176      398.981  749.544    0.000  749.544      180.454 1041.121    0.000 1041.121
298.00  1280.790  411.130    0.000  411.130      386.709  690.358    0.000  690.358      292.548  747.969    0.000  747.969
299.00  1416.163  373.992    0.000  373.992      468.335  803.974    0.000  803.974      289.634 1364.539    0.000 1364.539
300.00  1485.882  320.402    0.000  320.402      486.971  690.005    0.000  690.005      389.163 1057.407    0.000 1057.407
301.00  1416.100  330.554    0.000  330.554      380.488  709.204    0.000  709.204      229.316  924.204    0.000  924.204
302.00  1460.982  327.810    0.000  327.810      256.501  743.747    0.000  743.747       49.764 1268.128    0.000 1268.128
303.00  1502.394  300.010    0.000  300.010      372.444  791.829    0.000  791.829      219.764 1144.171    0.000 1144.171
304.00  1433.029  369.198    0.000  369.198      349.880  684.476    0.000  684.476      149.994 1009.254    0.000 1009.254
305.00  1437.285  379.620    0.000  379.620      443.292  748.071    0.000  748.071      252.033  920.180    0.000  920.180
306.00  1467.688  392.438    0.000  392.438      390.645  659.014    0.000  659.014      271.639  799.039    0.000  799.039
307.00  1488.799  355.283    0.000  355.283      466.738  606.095    0.000  606.095      409.068 1009.052    0.000 1009.052
308.00  1526.319  342.996    0.000  342.996      538.166  570.079    0.000  570.079      320.199  927.421    0.000  927.421
309.00  1518.957  364.612    0.000  364.612      277.820  862.544    0.000  862.544      109.883 1209.616    0.000 1209.616
310.00  1429.893  322.747    0.000  322.747      295.461  691.389    0.000  691.389      109.883  989.449    0.000  989.449
311.00  1429.061  366.061    0.000  366.061      310.290  714.303    0.000  714.303       80.226  880.069    0.000  880.069
312.00  1472.846  292.567    0.000  292.567      348.290  742.102    0.000  742.102      139.339 1087.369    0.000 1087.369
313.00  1428.376  358.177    0.000  358.177      380.497  694.029    0.000  694.029      238.868  967.836    0.000  967.836
314.00  1334.788  346.350    0.000  346.350      326.676  823.508    0.000  823.508      189.104 1199.664    0.000 1199.664
315.00  1391.036  330.991    0.000  330.991      246.867  899.771    0.000  899.771       89.575 1188.505    0.000 1188.505
316.00  1445.828  273.068    0.000  273.068      263.250  924.289    0.000  924.289      149.292 1289.539    0.000 1289.539
317.00  1355.001  288.361    0.000  288.361      268.354  936.827    0.000  936.827      129.387 1269.836    0.000 1269.836
318.00  1370.439  264.091    0.000  264.091      266.487  908.243    0.000  908.243       49.764 1330.654    0.000 1330.654
319.00  1449.386  318.574    0.000  318.574      351.708  877.507    0.000  877.507      129.387 1219.468    0.000 1219.468
320.00  1482.713  273.317    0.000  273.317      412.626  666.573    0.000  666.573      120.037 1016.393    0.000 1016.393
321.00  1470.176  310.367    0.000  310.367      408.168  757.411    0.000  757.411       99.528 1167.294    0.000 1167.294
322.00  1445.422  229.504    0.000  229.504      376.525  627.790    0.000  627.790      239.471  816.833    0.000  816.833
323.00  1468.127  235.228    0.000  235.228      450.145  657.005    0.000  657.005      161.055 1067.257    0.000 1067.257
324.00  1683.407  163.293    0.000  163.293      505.348  735.304    0.000  735.304      261.588 1097.818    0.000 1097.818
325.00  1737.834  159.866    0.000  159.866      491.688  788.692    0.000  788.692      412.688  966.321    0.000  966.321
326.00  1622.987  204.259    0.000  204.259      292.338  935.509    0.000  935.509      140.143  978.590    0.000  978.590
327.00  1553.844  172.834    0.000  172.834      231.389  843.826    0.000  843.826       49.764 1067.259    0.000 1067.259
328.00  1613.476  161.796    0.000  161.796      293.815  932.867    0.000  932.867      129.387 1119.636    0.000 1119.636
329.00  1605.201  200.113    0.000  200.113      410.680  858.869    0.000  858.869      270.335 1058.916    0.000 1058.916
330.00  1576.643  171.434    0.000  171.434      383.314  866.336    0.000  866.336      199.257 1079.527    0.000 1079.527
331.00  1566.807  137.929    0.000  137.929      412.108  718.010    0.000  718.010      259.175  916.763    0.000  916.763
332.00  1780.268  174.076    0.000  174.076      480.525  918.396    0.000  918.396      211.921 1599.580    0.000 1599.580
333.00  1765.801  244.448    0.000  244.448      451.613 1094.986    0.000 1094.986      149.292 1809.990    0.000 1809.990
334.00  1796.232  177.859    0.000  177.859      361.849  953.181    0.000  953.181      150.798 1393.686    0.000 1393.686
335.00  1626.801  254.123    0.000  254.123      380.926  816.535    0.000  816.535      219.062 1085.354    0.000 1085.354
336.00  1824.339  199.664    0.000  199.664      365.668  862.663    0.000  862.663      220.168  998.594    0.000  998.594
337.00  1819.240  208.971    0.000  208.971      450.538  757.694    0.000  757.694      240.275  990.853    0.000  990.853
338.00  1703.204  207.100    0.000  207.100      441.497  806.374    0.000  806.374      180.558  989.848    0.000  989.848
339.00  1672.336  257.905    0.000  257.905      360.942  838.334    0.000  838.334      280.885 1167.187    0.000 1167.187
340.00  1718.405  312.396    0.000  312.396      478.885  893.149    0.000  893.149      370.360 1320.905    0.000 1320.905
341.00  1614.421  272.809    0.000  272.809      363.411  775.427    0.000  775.427      149.994 1017.495    0.000 1017.495
342.00  1472.185  369.625    0.000  369.625      269.695  817.933    0.000  817.933      150.096 1049.467    0.000 1049.467
343.00  1611.078  326.553    0.000  326.553      355.592  782.823    0.000  782.823      189.506 1050.168    0.000 1050.168
344.00  1634.650  369.271    0.000  369.271      282.362  930.117    0.000  930.117      159.245 1376.198    0.000 1376.198
345.00  1640.945  315.844    0.000  315.844      441.065  836.981    0.000  836.981      258.874 1085.253    0.000 1085.253
346.00  1569.148  370.299    0.000  370.299      386.940  815.078    0.000  815.078      268.726  962.806    0.000  962.806
347.00  1565.566  271.141    0.000  271.141      359.870  820.653    0.000  820.653      238.968 1013.774    0.000 1013.774
348.00  1571.924  316.152    0.000  316.152      363.718  791.770    0.000  791.770      210.014 1086.260    0.000 1086.260
349.00  1652.313  297.727    0.000  297.727      428.613  791.682    0.000  791.682      419.324  933.149    0.000  933.149
350.00  1560.879  329.931    0.000  329.931      293.776  878.364    0.000  878.364      308.537  966.523    0.000  966.523
351.00  1669.761  329.924    0.000  329.924      312.881  839.337    0.000  839.337      179.151 1229.020    0.000 1229.020
352.00  1666.616  280.964    0.000  280.964      288.847  830.639    0.000  830.639        9.953 1214.742    0.000 1214.742
353.00  1593.591  240.014    0.000  240.014      432.376  803.752    0.000  803.752       70.273 1318.594    0.000 1318.594
354.00  1734.044  192.091    0.000  192.091      404.448  827.181    0.000  827.181       89.776 1339.607    0.000 1339.607
355.00  1704.858  151.327    0.000  151.327      469.203  735.916    0.000  735.916       40.616 1301.602    0.000 1301.602
356.00  1573.044  214.151    0.000  214.151      210.551  867.351    0.000  867.351        0.000 1148.793    0.000 1148.793
357.00  1696.572  195.187    0.000  195.187      201.508  922.153    0.000  922.153        0.000 1084.050    0.000 1084.050
358.00  1534.546  248.546    0.000  248.546      264.027  903.007    0.000  903.007        0.000 1293.057    0.000 1293.057
359.00  1635.582  287.009    0.000  287.009      278.334 1055.999    0.000 1055.999        0.000 1445.463    0.000 1445.463
360.00  1565.863  262.476    0.000  262.476      196.962 1102.968    0.000 1102.968        0.000 1802.759    0.000 1802.759
361.00  1570.070  292.857    0.000  292.857      206.086 1191.949    0.000 1191.949        0.000 1805.777    0.000 1805.777
362.00  1581.540  296.802    0.000  296.802      236.599  980.607    0.000  980.607        0.000 1325.824    0.000 1325.824
363.00  1550.459  284.672    0.000  284.672      253.381  990.477    0.000  990.477        0.000 1194.836    0.000 1194.836
364.00  1545.217  282.630    0.000  282.630      314.682  854.641    0.000  854.641        0.000 1317.484    0.000 1317.484
365.00  1584.583  336.430    0.000  336.430      343.560  905.739    0.000  905.739       40.212 1307.232    0.000 1307.232
366.00  1582.693  209.401    0.000  209.401      336.858  895.478    0.000  895.478       40.212 1164.977    0.000 1164.977
367.00  1541.586  228.984    0.000  228.984      273.871  883.817    0.000  883.817        0.000 1121.245    0.000 1121.245
368.00  1615.508  260.062    0.000  260.062      269.804 1055.668    0.000 1055.668        0.000 1257.064    0.000 1257.064
369.00  1526.247  276.057    0.000  276.057      233.790  934.954    0.000  934.954        0.000 1073.790    0.000 1073.790
370.00  1527.819  269.120    0.000  269.120      259.598  881.780    0.000  881.780       10.053  951.242    0.000  951.242
371.00  1368.960  333.285    0.000  333.285      228.953  845.935    0.000  845.935        0.000  945.212    0.000  945.212
372.00  1401.755  317.146    0.000  317.146      240.411  831.929    0.000  831.929        0.000  893.438    0.000  893.438
373.00  1666.253  185.595    0.000  185.595      376.682  830.429    0.000  830.429       20.308 1239.475    0.000 1239.475
374.00  1499.482  223.509    0.000  223.509      235.257  918.393    0.000  918.393       10.053 1266.510    0.000 1266.510
375.00  1590.700  202.670    0.000  202.670      236.730  800.807    0.000  800.807       50.265  936.567    0.000  936.567
376.00  1350.752  322.725    0.000  322.725      160.511  793.888    0.000  793.888       70.372  857.341    0.000  857.341
377.00  1479.946  319.079    0.000  319.079      168.940  920.631    0.000  920.631       20.106  896.149    0.000  896.149
378.00  1474.323  348.623    0.000  348.623      226.093  852.555    0.000  852.555       20.106 1004.523    0.000 1004.523
379.00  1544.701  294.611    0.000  294.611      301.656  765.924    0.000  765.924       60.319 1103.649    0.000 1103.649
380.00  1358.844  382.149    0.000  382.149      181.876  810.321    0.000  810.321       19.906  893.439    0.000  893.439
381.00  1420.341  407.462    0.000  407.462      194.622  811.102    0.000  811.102        0.000  725.749    0.000  725.749
382.00  1481.948  393.951    0.000  393.951      187.747  781.837    0.000  781.837       10.053  823.165    0.000  823.165
383.00  1519.643  473.897    0.000  473.897       53.777  957.104    0.000  957.104        0.000  992.566    0.000  992.566
384.00  1349.260  437.396    0.000  437.396       83.908  921.740    0.000  921.740        0.000 1035.088    0.000 1035.088
385.00  1406.098  390.409    0.000  390.409      120.007  876.689    0.000  876.689        0.000  912.944    0.000  912.944
386.00  1481.578  320.224    0.000  320.224       66.531  934.266    0.000  934.266        0.000 1145.270    0.000 1145.270
387.00  1374.679  390.388    0.000  390.388       40.722  964.795    0.000  964.795        0.000  967.934    0.000  967.934
388.00  1394.821  360.856    0.000  360.856       42.753  971.401    0.000  971.401        0.000 1081.938    0.000 1081.938
389.00  1436.881  416.124    0.000  416.124       64.844 1058.954    0.000 1058.954        0.000 1253.749    0.000 1253.749
390.00  1263.971  496.943    0.000  496.943       63.200  958.219    0.000  958.219        0.000 1275.664    0.000 1275.664
391.00  1324.500  392.648    0.000  392.648       40.894 1064.093    0.000 1064.093        0.000 1322.410    0.000 1322.410
392.00  1434.017  350.364    0.000  350.364       55.765  939.029    0.000  939.029        0.000  943.304    0.000  943.304
393.00  1439.656  342.724    0.000  342.724      189.301  933.883    0.000  933.883        0.000 1143.967    0.000 1143.967
394.00  1403.257  354.061    0.000  354.061       44.269 1022.254    0.000 1022.254        0.000 1186.694    0.000 1186.694
395.00  1422.236  313.778    0.000  313.778       86.854  926.054    0.000  926.054        0.000  958.380    0.000  958.380
396.00  1308.575  343.943    0.000  343.943       42.753 1028.479    0.000 1028.479        0.000 1176.340    0.000 1176.340
397.00  1338.983  375.098    0.000  375.098       91.126  940.282    0.000  940.282        0.000 1153.114    0.000 1153.114
398.00  1398.182  431.287    0.000  431.287      104.182  902.447    0.000  902.447        0.000  984.521    0.000  984.521
399.00  1376.018  442.392    0.000  442.392       85.940  948.185    0.000  948.185        0.000 1119.236    0.000 1119.236
400.00  1480.264  416.837    0.000  416.837      114.862 1064.659    0.000 1064.659       20.106 1254.653    0.000 1254.653
401.00  1433.666  437.708    0.000  437.708       35.189 1007.637    0.000 1007.637        0.000 1066.053    0.000 1066.053
402.00  1407.618  404.152    0.000  404.152       46.775 1065.443    0.000 1065.443        0.000 1215.949    0.000 1215.949
403.00  1598.148  388.322    0.000  388.322       28.491 1088.996    0.000 1088.996        0.000 1105.865    0.000 1105.865
404.00  1686.459  383.877    0.000  383.877       67.744 1174.648    0.000 1174.648        0.000 1521.066    0.000 1521.066
405.00  1464.952  348.912    0.000  348.912       33.549 1119.434    0.000 1119.434        0.000 1209.108    0.000 1209.108
406.00  1450.259  353.895    0.000  353.895       36.144 1116.013    0.000 1116.013        0.000 1161.154    0.000 1161.154
407.00  1482.198  331.165    0.000  331.165       13.143 1161.748    0.000 1161.748        0.000 1336.684    0.000 1336.684
408.00  1543.921  372.904    0.000  372.904       62.776 1136.687    0.000 1136.687        0.000 1402.938    0.000 1402.938
409.00  1575.611  339.531    0.000  339.531       94.725 1063.181    0.000 1063.181        0.000 1481.751    0.000 1481.751
410.00  1501.913  375.130    0.000  375.130       18.719 1236.197    0.000 1236.197        0.000 1251.232    0.000 1251.232
411.00  1446.727  334.993    0.000  334.993       28.058  982.595    0.000  982.595        0.000 1028.249    0.000 1028.249
412.00  1467.064  377.070    0.000  377.070       15.045 1234.216    0.000 1234.216        0.000 1376.296    0.000 1376.296
413.00  1486.967  384.548    0.000  384.548       18.591 1161.584    0.000 1161.584        0.000 1339.299    0.000 1339.299
414.00  1486.080  414.373    0.000  414.373       58.668 1125.525    0.000 1125.525        0.000 1279.884    0.000 1279.884
415.00  1412.674  436.944    0.000  436.944       24.165 1248.091    0.000 1248.091        0.000 1472.300    0.000 1472.300
416.00  1326.524  406.717    0.000  406.717       29.741 1093.483    0.000 1093.483        0.000 1446.060    0.000 1446.060
417.00  1423.257  432.934    0.000  432.934       44.098 1033.090    0.000 1033.090        0.000 1084.948    0.000 1084.948
418.00  1237.213  490.556    0.000  490.556       27.410 1208.454    0.000 1208.454        0.000 1382.329    0.000 1382.329
419.00  1509.051  399.517    0.000  399.517       26.632 1219.991    0.000 1219.991        0.000 1372.778    0.000 1372.778
420.00  1524.363  347.808    0.000  347.808       48.939 1183.585    0.000 1183.585        0.000 1447.875    0.000 1447.875
421.00  1483.567  435.320    0.000  435.320        3.805 1231.621    0.000 1231.621        0.000 1390.569    0.000 1390.569
422.00  1442.297  444.768    0.000  444.768        0.000 1209.831    0.000 1209.831        0.000 1229.517    0.000 1229.517
423.00  1406.539  475.302    0.000  475.302       11.240 1159.463    0.000 1159.463        0.000 1182.167    0.000 1182.167
424.00  1479.025  430.127    0.000  430.127       37.437 1178.059    0.000 1178.059        0.000 1314.670    0.000 1314.670
425.00  1487.287  405.287    0.000  405.287       50.152 1260.930    0.000 1260.930        0.000 1463.762    0.000 1463.762
426.00  1566.711  326.513    0.000  326.513       22.177 1217.645    0.000 1217.645        0.000 1202.674    0.000 1202.674
427.00  1614.330  385.598    0.000  385.598       50.017 1303.601    0.000 1303.601        0.000 1472.105    0.000 1472.105
428.00  1384.159  441.389    0.000  441.389       53.606 1139.880    0.000 1139.880        0.000 1149.995    0.000 1149.995
429.00  1523.170  367.511    0.000  367.511      157.280 1108.571    0.000 1108.571        0.000 1321.202    0.000 1321.202
430.00  1594.856  278.921    0.000  278.921      110.801 1042.723    0.000 1042.723        0.000 1344.223    0.000 1344.223
431.00  1519.057  387.955    0.000  387.955      100.562 1184.755    0.000 1184.755        0.000 1331.961    0.000 1331.961
432.00  1544.769  402.748    0.000  402.748       34.067 1209.095    0.000 1209.095        0.000 1383.231    0.000 1383.231
433.00  1462.678  339.854    0.000  339.854       63.811 1199.106    0.000 1199.106        0.000 1342.517    0.000 1342.517
434.00  1536.784  282.479    0.000  282.479      148.285 1068.375    0.000 1068.375        0.000 1354.680    0.000 1354.680
435.00  1488.921  359.573    0.000  359.573      109.466 1094.575    0.000 1094.575        0.000 1371.068    0.000 1371.068
436.00  1412.522  398.054    0.000  398.054       16.904 1076.287    0.000 1076.287        0.000 1266.717    0.000 1266.717
437.00  1475.720  376.355    0.000  376.355       97.925 1125.960    0.000 1125.960        0.000 1220.671    0.000 1220.671
438.00  1470.171  406.973    0.000  406.973      103.066 1111.173    0.000 1111.173        0.000 1218.259    0.000 1218.259
439.00  1466.375  355.388    0.000  355.388       26.371 1203.348    0.000 1203.348        0.000 1463.056    0.000 1463.056
440.00  1420.973  424.770    0.000  424.770       33.373 1119.433    0.000 1119.433        0.000 1142.355    0.000 1142.355
441.00  1327.308  427.884    0.000  427.884       75.954 1042.307    0.000 1042.307        0.000 1288.528    0.000 1288.528
442.00  1299.121  419.726    0.000  419.726       22.307 1090.589    0.000 1090.589        0.000 1456.618    0.000 1456.618
443.00  1372.679  339.723    0.000  339.723       81.237  934.176    0.000  934.176        0.000 1112.398    0.000 1112.398
444.00  1376.950  357.257    0.000  357.257       99.176  950.914    0.000  950.914        0.000 1208.911    0.000 1208.911
445.00  1328.603  316.784    0.000  316.784        0.000  968.456    0.000  968.456        0.000 1110.584    0.000 1110.584
446.00  1408.647  395.107    0.000  395.107       13.229 1152.939    0.000 1152.939        0.000 1392.784    0.000 1392.784
447.00  1477.770  329.496    0.000  329.496       72.584 1116.240    0.000 1116.240        0.000 1333.370    0.000 1333.370
448.00  1477.115  361.852    0.000  361.852       62.427 1054.282    0.000 1054.282        0.000 1382.931    0.000 1382.931
449.00  1445.207  347.636    0.000  347.636       18.503 1153.285    0.000 1153.285        0.000 1257.163    0.000 1257.163
450.00  1381.954  358.735    0.000  358.735       20.103 1043.172    0.000 1043.172        0.000 1260.685    0.000 1260.685
451.00  1533.453  289.610    0.000  289.610       12.711 1126.090    0.000 1126.090        0.000 1400.224    0.000 1400.224
452.00  1473.637  358.563    0.000  358.563        7.479 1214.116    0.000 1214.116        0.000 1475.220    0.000 1475.220
453.00  1442.471  325.969    0.000  325.969       90.351 1045.419    0.000 1045.419        0.000 1401.027    0.000 1401.027
454.00  1317.623  481.938    0.000  481.938       84.603 1095.226    0.000 1095.226        0.000 1450.891    0.000 1450.891
455.00  1300.061  467.202    0.000  467.202       18.417 1182.463    0.000 1182.463        0.000 1450.591    0.000 1450.591
456.00  1244.229  471.714    0.000  471.714       77.126 1019.351    0.000 1019.351        0.000 1331.055    0.000 1331.055
457.00  1214.000  487.654    0.000  487.654      106.738 1034.052    0.000 1034.052        0.000 1460.242    0.000 1460.242
458.00  1222.930  522.458    0.000  522.458      160.170  993.979    0.000  993.979        9.953 1300.594    0.000 1300.594
459.00  1197.351  513.426    0.000  513.426      142.796  900.068    0.000  900.068        0.000 1237.964    0.000 1237.964
460.00  1267.937  512.968    0.000  512.968       94.246 1126.355    0.000 1126.355        0.000 1612.952    0.000 1612.952
461.00  1224.196  520.039    0.000  520.039       99.302 1080.050    0.000 1080.050        0.000 1480.246    0.000 1480.246
462.00  1145.201  554.897    0.000  554.897       36.921 1087.613    0.000 1087.613        0.000 1359.204    0.000 1359.204
463.00  1234.687  521.795    0.000  521.795      121.091 1135.301    0.000 1135.301        0.000 1523.978    0.000 1523.978
464.00  1301.505  488.066    0.000  488.066       11.024 1233.180    0.000 1233.180        0.000 1444.758    0.000 1444.758
465.00  1220.750  542.427    0.000  542.427       59.010 1189.561    0.000 1189.561        0.000 1471.901    0.000 1471.901
466.00  1287.193  507.596    0.000  507.596      122.732 1095.447    0.000 1095.447        0.000 1506.384    0.000 1506.384
467.00  1239.764  450.060    0.000  450.060       62.858 1086.106    0.000 1086.106        0.000 1523.174    0.000 1523.174
468.00  1260.802  493.308    0.000  493.308       73.970 1132.749    0.000 1132.749        0.000 1674.375    0.000 1674.375
469.00  1188.380  536.535    0.000  536.535       78.768 1073.696    0.000 1073.696        0.000 1566.503    0.000 1566.503
470.00  1206.265  530.489    0.000  530.489       41.244 1109.182    0.000 1109.182        0.000 1520.557    0.000 1520.557
471.00  1263.256  497.088    0.000  497.088       50.149 1133.187    0.000 1133.187        0.000 1505.179    0.000 1505.179
472.00  1310.352  420.355    0.000  420.355       22.568 1160.591    0.000 1160.591        0.000 1492.813    0.000 1492.813
473.00  1371.502  389.297    0.000  389.297       17.034 1198.288    0.000 1198.288        0.000 1716.597    0.000 1716.597
474.00  1421.633  373.247    0.000  373.247       53.822 1159.082    0.000 1159.082        0.000 1635.368    0.000 1635.368
475.00  1379.934  370.574    0.000  370.574      129.346 1069.894    0.000 1069.894        0.000 1409.167    0.000 1409.167
476.00  1539.223  414.709    0.000  414.709      177.762 1067.077    0.000 1067.077        0.000 1492.808    0.000 1492.808
477.00  1491.954  385.477    0.000  385.477      131.202 1056.442    0.000 1056.442        0.000 1451.994    0.000 1451.994
478.00  1412.903  440.515    0.000  440.515       73.579 1090.211    0.000 1090.211        0.000 1189.909    0.000 1189.909
479.00  1516.103  418.621    0.000  418.621       71.634 1142.431    0.000 1142.431        0.000 1608.626    0.000 1608.626
480.00  1466.096  298.121    0.000  298.121       22.049 1186.922    0.000 1186.922        0.000 1505.480    0.000 1505.480
481.00  1413.502  308.930    0.000  308.930      100.691 1130.303    0.000 1130.303        0.000 1470.401    0.000 1470.401
482.00  1469.320  334.650    0.000  334.650       72.457 1161.376    0.000 1161.376        0.000 1547.402    0.000 1547.402
483.00  1542.553  308.234    0.000  308.234       25.853 1207.275    0.000 1207.275        0.000 1461.947    0.000 1461.947
484.00  1704.802  292.470    0.000  292.470       72.589 1144.802    0.000 1144.802        0.000 1449.580    0.000 1449.580
485.00  1508.874  341.450    0.000  341.450       51.963 1072.570    0.000 1072.570        0.000 1346.335    0.000 1346.335
486.00  1448.647  353.164    0.000  353.164       35.189 1218.742    0.000 1218.742        0.000 1634.060    0.000 1634.060
487.00  1520.002  366.460    0.000  366.460      154.167  943.784    0.000  943.784        0.000 1360.917    0.000 1360.917
488.00  1489.690  325.225    0.000  325.225      151.563 1081.337    0.000 1081.337        0.000 1541.667    0.000 1541.667
489.00  1433.479  302.241    0.000  302.241      183.814 1006.212    0.000 1006.212        0.000 1428.066    0.000 1428.066
490.00  1433.038  340.255    0.000  340.255       95.194 1102.747    0.000 1102.747        0.000 1483.361    0.000 1483.361
491.00  1447.493  329.842    0.000  329.842      136.043 1066.089    0.000 1066.089        0.000 1526.790    0.000 1526.790
492.00  1504.722  343.106    0.000  343.106      117.763 1084.285    0.000 1084.285        0.000 1513.720    0.000 1513.720
493.00  1446.597  347.677    0.000  347.677       27.842 1132.936    0.000 1132.936        0.000 1503.073    0.000 1503.073
494.00  1504.248  356.627    0.000  356.627      154.462 1100.250    0.000 1100.250        0.000 1637.581    0.000 1637.581
495.00  1383.708  369.732    0.000  369.732       44.831 1135.685    0.000 1135.685        0.000 1424.952    0.000 1424.952
496.00  1408.683  352.872    0.000  352.872       27.582 1065.599    0.000 1065.599        0.000 1371.166    0.000 1371.166
497.00  1426.627  362.618    0.000  362.618      120.050 1086.621    0.000 1086.621        0.000 1339.900    0.000 1339.900
498.00  1544.091  244.992    0.000  244.992       70.205 1171.148    0.000 1171.148        0.000 1374.788    0.000 1374.788
499.00  1307.210  352.852    0.000  352.852       33.376 1035.908    0.000 1035.908        0.000 1226.400    0.000 1226.400
500.00  1335.648  311.522    0.000  311.522      140.760  939.636    0.000  939.636        0.000 1338.595    0.000 1338.595
501.00  1381.785  332.623    0.000  332.623      116.289 1050.957    0.000 1050.957        0.000 1322.609    0.000 1322.609
502.00  1364.320  292.636    0.000  292.636       88.364  980.704    0.000  980.704        0.000 1207.097    0.000 1207.097
503.00  1389.494  382.068    0.000  382.068       90.568 1130.543    0.000 1130.543        0.000 1505.279    0.000 1505.279
504.00  1388.795  350.292    0.000  350.292        7.263 1033.745    0.000 1033.745        0.000 1152.209    0.000 1152.209
505.00  1457.935  323.248    0.000  323.248       64.632 1010.178    0.000 1010.178        0.000 1293.051    0.000 1293.051
506.00  1453.719  352.560    0.000  352.560       78.512 1112.998    0.000 1112.998        0.000 1272.246    0.000 1272.246
507.00  1495.045  342.604    0.000  342.604      193.036  991.975    0.000  991.975        0.000 1462.951    0.000 1462.951
508.00  1481.442  352.399    0.000  352.399       82.963 1093.409    0.000 1093.409        0.000 1269.828    0.000 1269.828
509.00  1345.564  418.287    0.000  418.287      106.221 1056.315    0.000 1056.315        0.000 1333.566    0.000 1333.566
510.00  1510.426  315.066    0.000  315.066       22.568 1082.465    0.000 1082.465        0.000 1321.502    0.000 1321.502
511.00  1468.706  330.852    0.000  330.852       70.855 1021.683    0.000 1021.683        0.000 1324.215    0.000 1324.215
512.00  1407.427  367.995    0.000  367.995       16.429 1201.138    0.000 1201.138        0.000 1302.099    0.000 1302.099
513.00  1489.120  389.314    0.000  389.314      131.038  983.934    0.000  983.934        0.000 1150.396    0.000 1150.396
514.00  1629.504  337.680    0.000  337.680      112.624 1137.680    0.000 1137.680        0.000 1364.029    0.000 1364.029
515.00  1390.919  351.411    0.000  351.411       18.850 1082.898    0.000 1082.898        0.000 1351.157    0.000 1351.157
516.00  1438.917  416.401    0.000  416.401       63.681 1050.519    0.000 1050.519        0.000 1353.169    0.000 1353.169
517.00  1537.594  304.376    0.000  304.376      137.005 1084.635    0.000 1084.635        9.953 1450.491    0.000 1450.491
518.00  1667.060  278.402    0.000  278.402      160.990 1082.695    0.000 1082.695        0.000 1383.233    0.000 1383.233
519.00  1390.823  266.045    0.000  266.045      131.297  860.383    0.000  860.383        0.000  967.328    0.000  967.328
520.00  1566.154  285.011    0.000  285.011      136.223 1026.863    0.000 1026.863        0.000 1318.489    0.000 1318.489
521.00  1416.549  289.266    0.000  289.266      201.596  880.660    0.000  880.660        0.000 1270.940    0.000 1270.940
522.00  1423.298  348.848    0.000  348.848       59.526 1090.430    0.000 1090.430        0.000 1344.024    0.000 1344.024
523.00  1682.745  319.701    0.000  319.701      284.682  889.138    0.000  889.138        0.000 1270.236    0.000 1270.236
524.00  1412.081  346.705    0.000  346.705      140.284  949.703    0.000  949.703        0.000 1389.260    0.000 1389.260
525.00  1406.746  369.993    0.000  369.993       80.756  965.955    0.000  965.955        0.000 1250.423    0.000 1250.423
526.00  1481.515  319.380    0.000  319.380       53.221  942.783    0.000  942.783        0.000 1119.434    0.000 1119.434
527.00  1430.512  303.890    0.000  303.890      187.846  786.268    0.000  786.268        0.000 1203.574    0.000 1203.574
528.00  1443.799  389.932    0.000  389.932      160.343  904.393    0.000  904.393        0.000 1316.070    0.000 1316.070
529.00  1363.876  340.079    0.000  340.079      149.881  885.805    0.000  885.805        0.000 1277.165    0.000 1277.165
530.00  1468.175  275.813    0.000  275.813      212.998  769.766    0.000  769.766        0.000 1087.660    0.000 1087.660
531.00  1412.832  360.807    0.000  360.807       46.171  969.497    0.000  969.497        0.000 1129.584    0.000 1129.584
532.00  1303.468  342.933    0.000  342.933        0.000 1075.200    0.000 1075.200        0.000 1126.970    0.000 1126.970
533.00  1449.821  365.886    0.000  365.886        7.349 1063.184    0.000 1063.184        0.000 1210.916    0.000 1210.916
534.00  1392.483  313.984    0.000  313.984       33.117 1070.540    0.000 1070.540        0.000 1299.187    0.000 1299.187
535.00  1479.227  313.468    0.000  313.468       55.684 1042.129    0.000 1042.129        0.000 1179.650    0.000 1179.650
536.00  1401.739  322.274    0.000  322.274       11.240 1031.705    0.000 1031.705        0.000 1250.322    0.000 1250.322
537.00  1507.939  281.284    0.000  281.284      130.430  966.863    0.000  966.863        0.000 1188.500    0.000 1188.500
538.00  1322.227  323.607    0.000  323.607       28.102  988.638    0.000  988.638        0.000 1259.871    0.000 1259.871
539.00  1332.037  377.603    0.000  377.603       31.301  983.419    0.000  983.419        0.000 1191.111    0.000 1191.111
540.00  1446.475  290.590    0.000  290.590      155.380  877.458    0.000  877.458        0.000 1100.332    0.000 1100.332
541.00  1327.932  378.754    0.000  378.754       82.704  974.379    0.000  974.379        0.000 1289.230    0.000 1289.230
542.00  1303.418  468.975    0.000  468.975      133.324 1024.540    0.000 1024.540        0.000 1469.686    0.000 1469.686
543.00  1296.335  428.766    0.000  428.766      168.170  948.711    0.000  948.711        0.000 1383.132    0.000 1383.132
544.00  1358.674  393.749    0.000  393.749       95.720  976.629    0.000  976.629        0.000 1263.597    0.000 1263.597
545.00  1488.443  314.664    0.000  314.664      116.118 1063.364    0.000 1063.364        0.000 1525.486    0.000 1525.486
546.00  1403.161  393.865    0.000  393.865      115.944 1096.059    0.000 1096.059        0.000 1358.403    0.000 1358.403
547.00  1534.881  339.695    0.000  339.695      100.207 1079.019    0.000 1079.019        0.000 1342.717    0.000 1342.717
548.00  1549.970  296.692    0.000  296.692      115.515 1083.384    0.000 1083.384        0.000 1513.020    0.000 1513.020
549.00  1558.352  367.207    0.000  367.207      180.014 1087.320    0.000 1087.320        0.000 1499.950    0.000 1499.950
550.00  1359.566  443.338    0.000  443.338       26.286 1143.900    0.000 1143.900        0.000 1481.754    0.000 1481.754
551.00  1503.700  372.715    0.000  372.715      135.965 1011.610    0.000 1011.610        0.000 1482.356    0.000 1482.356
552.00  1504.832  521.581    0.000  521.581      142.403 1068.335    0.000 1068.335        0.000 1510.907    0.000 1510.907
553.00  1379.314  469.508    0.000  469.508      166.489 1023.757    0.000 1023.757        0.000 1500.453    0.000 1500.453
554.00  1418.541  442.169    0.000  442.169      136.576  935.603    0.000  935.603        0.000 1312.758    0.000 1312.758
555.00  1377.438  476.536    0.000  476.536      120.919  993.663    0.000  993.663        0.000 1464.056    0.000 1464.056
556.00  1498.337  403.668    0.000  403.668       69.343  953.804    0.000  953.804        0.000 1223.185    0.000 1223.185
557.00  1392.120  481.244    0.000  481.244       20.146 1128.766    0.000 1128.766        0.000 1369.958    0.000 1369.958
558.00  1441.200  415.816    0.000  415.816       40.507 1256.091    0.000 1256.091        0.000 1462.650    0.000 1462.650
559.00  1422.491  394.841    0.000  394.841       35.104 1136.854    0.000 1136.854        0.000 1310.544    0.000 1310.544
560.00  1546.884  407.807    0.000  407.807       52.529 1239.884    0.000 1239.884        0.000 1713.887    0.000 1713.887
561.00  1482.599  395.479    0.000  395.479      144.778  988.694    0.000  988.694        0.000 1371.165    0.000 1371.165
562.00  1460.532  409.103    0.000  409.103       40.294 1068.976    0.000 1068.976        0.000 1371.467    0.000 1371.467
563.00  1356.231  408.039    0.000  408.039       50.927 1049.998    0.000 1049.998        0.000 1189.604    0.000 1189.604
564.00  1385.083  446.391    0.000  446.391       91.910 1054.452    0.000 1054.452        0.000 1281.692    0.000 1281.692
565.00  1322.899  415.047    0.000  415.047       66.274  889.342    0.000  889.342        0.000 1045.840    0.000 1045.840
566.00  1271.985  459.448    0.000  459.448      100.990  978.829    0.000  978.829        0.000 1236.149    0.000 1236.149
567.00  1528.634  439.945    0.000  439.945       47.685 1042.456    0.000 1042.456        0.000 1379.308    0.000 1379.308
568.00  1370.986  414.168    0.000  414.168       57.324 1115.233    0.000 1115.233        0.000 1413.290    0.000 1413.290
569.00  1489.943  386.071    0.000  386.071       72.713  996.567    0.000  996.567        0.000 1242.484    0.000 1242.484
570.00  1396.698  370.963    0.000  370.963       45.265  996.692    0.000  996.692        0.000 1209.106    0.000 1209.106
571.00  1543.045  356.961    0.000  356.961      122.688 1016.971    0.000 1016.971        0.000 1188.599    0.000 1188.599
572.00  1579.234  326.623    0.000  326.623       59.704  988.302    0.000  988.302        0.000 1229.113    0.000 1229.113
573.00  1576.179  343.871    0.000  343.871       48.420 1204.474    0.000 1204.474        0.000 1613.851    0.000 1613.851
574.00  1588.707  287.997    0.000  287.997       53.220 1119.687    0.000 1119.687        0.000 1374.480    0.000 1374.480
575.00  1651.050  362.033    0.000  362.033      244.308  906.892    0.000  906.892        0.000 1429.573    0.000 1429.573
576.00  1561.274  394.912    0.000  394.912      184.215  996.991    0.000  996.991        0.000 1510.602    0.000 1510.602
577.00  1459.269  326.207    0.000  326.207      188.747  864.790    0.000  864.790        0.000 1386.544    0.000 1386.544
578.00  1459.074  353.403    0.000  353.403      170.071  825.627    0.000  825.627        0.000 1251.431    0.000 1251.431
579.00  1478.226  342.242    0.000  342.242      190.563  915.290    0.000  915.290        0.000 1271.437    0.000 1271.437
580.00  1567.107  353.113    0.000  353.113      112.278 1053.150    0.000 1053.150        0.000 1422.034    0.000 1422.034
581.00  1529.381  339.434    0.000  339.434      172.491  970.071    0.000  970.071        0.000 1522.470    0.000 1522.470
582.00  1574.753  329.381    0.000  329.381      227.054  912.605    0.000  912.605        0.000 1510.805    0.000 1510.805
583.00  1280.424  473.211    0.000  473.211      178.543  947.588    0.000  947.588        0.000 1310.342    0.000 1310.342
584.00  1395.228  449.615    0.000  449.615      169.637  944.351    0.000  944.351        0.000 1372.272    0.000 1372.272
585.00  1479.896  417.462    0.000  417.462      183.345  970.236    0.000  970.236        0.000 1501.757    0.000 1501.757
586.00  1358.792  424.187    0.000  424.187       81.706  961.714    0.000  961.714        0.000 1340.199    0.000 1340.199
587.00  1411.200  402.057    0.000  402.057       61.044 1069.670    0.000 1069.670        0.000 1372.270    0.000 1372.270
588.00  1459.474  383.052    0.000  383.052       85.775 1055.140    0.000 1055.140        0.000 1381.617    0.000 1381.617
589.00  1567.957  398.536    0.000  398.536      170.550 1033.923    0.000 1033.923        0.000 1361.918    0.000 1361.918
590.00  1449.708  365.538    0.000  365.538      174.871  884.071    0.000  884.071        0.000 1270.526    0.000 1270.526
591.00  1340.776  374.151    0.000  374.151      162.679  836.125    0.000  836.125        0.000 1095.803    0.000 1095.803
592.00  1531.322  330.748    0.000  330.748       55.078 1093.406    0.000 1093.406        0.000 1329.745    0.000 1329.745
593.00  1503.397  441.759    0.000  441.759       62.037 1166.603    0.000 1166.603        0.000 1565.094    0.000 1565.094
594.00  1449.587  464.313    0.000  464.313       43.535 1096.565    0.000 1096.565        0.000 1461.647    0.000 1461.647
595.00  1418.176  466.022    0.000  466.022       44.399 1075.461    0.000 1075.461        0.000 1589.420    0.000 1589.420
596.00  1499.292  438.698    0.000  438.698      136.179  909.753    0.000  909.753        0.000 1239.970    0.000 1239.970
597.00  1431.903  508.443    0.000  508.443       29.614 1229.206    0.000 1229.206        0.000 1504.071    0.000 1504.071
598.00  1245.563  517.040    0.000  517.040       62.298 1128.726    0.000 1128.726        0.000 1433.397    0.000 1433.397
599.00  1214.532  552.687    0.000  552.687       31.688 1060.461    0.000 1060.461        0.000 1232.228    0.000 1232.228
600.00  1299.101  509.438    0.000  509.438        3.718 1198.807    0.000 1198.807        0.000 1533.325    0.000 1533.325
601.00  1385.998  436.967    0.000  436.967       34.847 1101.234    0.000 1101.234        0.000 1574.444    0.000 1574.444
602.00  1380.555  389.936    0.000  389.936      108.688 1154.194    0.000 1154.194        0.000 1696.996    0.000 1696.996
603.00  1410.600  384.267    0.000  384.267       65.759 1014.326    0.000 1014.326        0.000 1471.696    0.000 1471.696
604.00  1397.948  405.674    0.000  405.674       76.258 1022.508    0.000 1022.508        0.000 1502.261    0.000 1502.261
605.00  1334.777  449.742    0.000  449.742       66.273 1121.730    0.000 1121.730        0.000 1482.858    0.000 1482.858
606.00  1256.187  509.820    0.000  509.820      109.590 1034.048    0.000 1034.048        0.000 1463.253    0.000 1463.253
607.00  1375.565  502.598    0.000  502.598       47.814 1035.777    0.000 1035.777        0.000 1423.039    0.000 1423.039
608.00  1436.483  438.914    0.000  438.914       63.814 1016.448    0.000 1016.448        0.000 1450.889    0.000 1450.889
609.00  1366.216  406.167    0.000  406.167       29.440 1110.611    0.000 1110.611        0.000 1401.526    0.000 1401.526
610.00  1253.263  521.845    0.000  521.845       27.411 1105.988    0.000 1105.988        0.000 1472.804    0.000 1472.804
611.00  1258.889  558.493    0.000  558.493       65.586 1064.000    0.000 1064.000        0.000 1441.838    0.000 1441.838
612.00  1369.107  542.341    0.000  542.341       66.447 1009.101    0.000 1009.101        0.000 1384.032    0.000 1384.032
613.00  1234.619  434.958    0.000  434.958      149.886  983.337    0.000  983.337        0.000 1482.557    0.000 1482.557
614.00  1485.307  356.791    0.000  356.791       57.069 1122.723    0.000 1122.723        0.000 1491.205    0.000 1491.205
615.00  1297.727  406.530    0.000  406.530       89.102 1029.039    0.000 1029.039        0.000 1564.594    0.000 1564.594
616.00  1427.945  368.802    0.000  368.802       29.614 1068.589    0.000 1068.589        0.000 1469.287    0.000 1469.287
617.00  1333.181  316.404    0.000  316.404        0.000 1054.459    0.000 1054.459        0.000 1419.827    0.000 1419.827
618.00  1474.638  324.690    0.000  324.690       87.973 1042.658    0.000 1042.658        0.000 1412.085    0.000 1412.085
619.00  1375.263  388.703    0.000  388.703       63.985 1096.210    0.000 1096.210        0.000 1554.134    0.000 1554.134
620.00  1381.438  331.867    0.000  331.867       85.942  951.187    0.000  951.187        0.000 1199.461    0.000 1199.461
621.00  1299.542  356.032    0.000  356.032      105.787  956.370    0.000  956.370        0.000 1307.134    0.000 1307.134
622.00  1314.272  369.227    0.000  369.227      142.882 1023.565    0.000 1023.565        0.000 1459.042    0.000 1459.042
623.00  1281.089  399.001    0.000  399.001      173.017  899.655    0.000  899.655        0.000 1295.876    0.000 1295.876
624.00  1260.308  426.598    0.000  426.598      196.184  948.078    0.000  948.078        0.000 1408.974    0.000 1408.974
625.00  1300.686  353.743    0.000  353.743      144.735  960.487    0.000  960.487        0.000 1449.187    0.000 1449.187
626.00  1415.970  314.850    0.000  314.850      107.431  952.054    0.000  952.054        0.000 1286.828    0.000 1286.828
627.00  1254.313  445.713    0.000  445.713       94.982  939.255    0.000  939.255        0.000 1319.199    0.000 1319.199
628.00  1190.650  441.780    0.000  441.780      190.477  825.809    0.000  825.809        0.000 1268.027    0.000 1268.027
629.00  1228.096  470.136    0.000  470.136      175.774  895.930    0.000  895.930        0.000 1210.414    0.000 1210.414
630.00  1375.143  460.193    0.000  460.193      227.269  968.388    0.000  968.388        0.000 1493.817    0.000 1493.817
631.00  1293.377  476.667    0.000  476.667      146.598 1037.296    0.000 1037.296        0.000 1412.787    0.000 1412.787
632.00  1394.108  495.347    0.000  495.347       94.421 1101.455    0.000 1101.455        0.000 1491.205    0.000 1491.205
633.00  1333.927  474.601    0.000  474.601       79.719 1090.991    0.000 1090.991        0.000 1513.220    0.000 1513.220
634.00  1347.399  413.237    0.000  413.237      121.701 1020.649    0.000 1020.649        0.000 1310.948    0.000 1310.948
635.00  1273.639  429.341    0.000  429.341      133.067 1021.207    0.000 1021.207        0.000 1443.148    0.000 1443.148
636.00  1417.349  430.139    0.000  430.139      219.225 1030.987    0.000 1030.987        0.000 1666.030    0.000 1666.030
637.00  1392.891  472.135    0.000  472.135      105.920 1091.289    0.000 1091.289        0.000 1490.801    0.000 1490.801
638.00  1386.452  451.411    0.000  451.411       31.388 1022.717    0.000 1022.717        0.000 1401.928    0.000 1401.928
639.00  1384.998  440.098    0.000  440.098       28.447 1099.415    0.000 1099.415        0.000 1342.112    0.000 1342.112
640.00  1459.400  491.658    0.000  491.658      172.055 1076.448    0.000 1076.448        0.000 1591.127    0.000 1591.127
641.00  1424.357  486.451    0.000  486.451       66.576 1120.337    0.000 1120.337        0.000 1337.993    0.000 1337.993
642.00  1353.487  472.696    0.000  472.696       12.970 1208.376    0.000 1208.376        0.000 1610.946    0.000 1610.946
643.00  1410.368  448.772    0.000  448.772      117.894 1035.312    0.000 1035.312        0.000 1488.096    0.000 1488.096
644.00  1271.172  408.761    0.000  408.761      104.578  975.438    0.000  975.438        0.000 1298.789    0.000 1298.789
645.00  1324.341  386.896    0.000  386.896      109.338 1026.671    0.000 1026.671        0.000 1372.381    0.000 1372.381
646.00  1229.451  394.338    0.000  394.338      154.171  934.502    0.000  934.502        0.000 1376.002    0.000 1376.002
647.00  1233.001  410.486    0.000  410.486       80.411  953.561    0.000  953.561        0.000 1310.551    0.000 1310.551
648.00  1140.754  484.548    0.000  484.548       81.664  948.683    0.000  948.683        0.000 1328.147    0.000 1328.147
649.00  1316.659  409.906    0.000  409.906      142.063  977.479    0.000  977.479        0.000 1289.141    0.000 1289.141
650.00  1273.583  447.974    0.000  447.974      152.178  913.013    0.000  913.013        0.000 1258.678    0.000 1258.678
651.00  1406.742  427.983    0.000  427.983      147.030  975.142    0.000  975.142        0.000 1540.977    0.000 1540.977
652.00  1303.346  380.449    0.000  380.449      118.977  934.542    0.000  934.542        0.000 1420.134    0.000 1420.134
653.00  1270.725  455.517    0.000  455.517      125.756  881.707    0.000  881.707        0.000 1358.606    0.000 1358.606
654.00  1343.655  449.777    0.000  449.777       14.914 1133.998    0.000 1133.998        0.000 1632.754    0.000 1632.754
655.00  1272.821  505.039    0.000  505.039       76.216 1059.397    0.000 1059.397        0.000 1350.264    0.000 1350.264
656.00  1363.760  382.087    0.000  382.087      152.555  995.195    0.000  995.195        0.000 1461.651    0.000 1461.651
657.00  1426.480  366.786    0.000  366.786      117.366  955.588    0.000  955.588        0.000 1233.037    0.000 1233.037
658.00  1361.506  393.032    0.000  393.032      138.950 1036.822    0.000 1036.822        0.000 1482.261    0.000 1482.261
659.00  1319.111  418.475    0.000  418.475      138.082  962.502    0.000  962.502        0.000 1361.719    0.000 1361.719
660.00  1391.358  415.674    0.000  415.674      229.995  906.889    0.000  906.889        0.000 1473.506    0.000 1473.506
661.00  1296.026  375.063    0.000  375.063      296.446  759.264    0.000  759.264        0.000 1205.391    0.000 1205.391
662.00  1320.688  380.042    0.000  380.042      135.146  916.799    0.000  916.799        0.000 1154.824    0.000 1154.824
663.00  1394.006  334.903    0.000  334.903      187.714  820.612    0.000  820.612        0.000 1127.983    0.000 1127.983
664.00  1407.647  336.356    0.000  336.356      248.542  904.753    0.000  904.753        0.000 1569.628    0.000 1569.628
665.00  1270.761  390.168    0.000  390.168      154.939  939.813    0.000  939.813        0.000 1502.466    0.000 1502.466
666.00  1340.034  388.717    0.000  388.717      146.994 1006.599    0.000 1006.599        0.000 1574.849    0.000 1574.849
667.00  1271.297  396.657    0.000  396.657      215.296  909.299    0.000  909.299        0.000 1559.272    0.000 1559.272
668.00  1378.153  303.879    0.000  303.879      102.332  970.285    0.000  970.285        0.000 1421.639    0.000 1421.639
669.00  1407.224  356.080    0.000  356.080      223.547  906.659    0.000  906.659        0.000 1318.592    0.000 1318.592
670.00  1334.111  428.443    0.000  428.443      145.904 1025.852    0.000 1025.852        0.000 1594.459    0.000 1594.459
671.00  1358.838  467.767    0.000  467.767      152.168 1076.869    0.000 1076.869        0.000 1812.814    0.000 1812.814
672.00  1330.019  411.656    0.000  411.656      206.469  938.000    0.000  938.000        0.000 1448.480    0.000 1448.480
673.00  1267.375  443.591    0.000  443.591      169.167  889.092    0.000  889.092        0.000 1305.419    0.000 1305.419
674.00  1325.706  426.275    0.000  426.275       75.267 1095.442    0.000 1095.442        0.000 1584.899    0.000 1584.899
675.00  1344.592  406.177    0.000  406.177       69.647 1017.662    0.000 1017.662        0.000 1490.597    0.000 1490.597
676.00  1298.598  405.535    0.000  405.535      168.600  886.810    0.000  886.810        0.000 1364.436    0.000 1364.436
677.00  1338.170  420.423    0.000  420.423      222.985  834.632    0.000  834.632        0.000 1362.328    0.000 1362.328
678.00  1228.914  376.224    0.000  376.224      164.804  946.605    0.000  946.605        0.000 1443.760    0.000 1443.760
679.00  1257.028  415.133    0.000  415.133      128.867  950.713    0.000  950.713        0.000 1378.812    0.000 1378.812
680.00  1348.731  428.498    0.000  428.498      133.281 1045.042    0.000 1045.042        0.000 1291.144    0.000 1291.144
681.00  1454.257  400.978    0.000  400.978       75.356 1066.856    0.000 1066.856        0.000 1427.465    0.000 1427.465
682.00  1362.200  441.116    0.000  441.116       89.752 1078.877    0.000 1078.877        0.000 1580.172    0.000 1580.172
683.00  1325.146  417.030    0.000  417.030      140.208 1017.918    0.000 1017.918        0.000 1554.538    0.000 1554.538
684.00  1325.219  388.223    0.000  388.223       60.656 1136.684    0.000 1136.684        0.000 1473.206    0.000 1473.206
685.00  1443.174  379.890    0.000  379.890      117.808 1075.896    0.000 1075.896        0.000 1652.659    0.000 1652.659
686.00  1249.558  492.777    0.000  492.777       66.233 1147.190    0.000 1147.190        0.000 1533.728    0.000 1533.728
687.00  1203.731  480.654    0.000  480.654       87.321  983.469    0.000  983.469        0.000 1502.562    0.000 1502.562
688.00  1257.263  399.897    0.000  399.897       63.377  975.377    0.000  975.377        0.000 1472.904    0.000 1472.904
689.00  1168.934  556.226    0.000  556.226       81.789 1069.078    0.000 1069.078        0.000 1586.109    0.000 1586.109
690.00  1270.405  493.205    0.000  493.205       74.397  970.066    0.000  970.066        0.000 1341.106    0.000 1341.106
691.00  1126.710  546.012    0.000  546.012       70.809  926.227    0.000  926.227        0.000 1232.834    0.000 1232.834
692.00  1173.332  485.418    0.000  485.418       31.643 1014.373    0.000 1014.373        0.000 1422.034    0.000 1422.034
693.00  1200.434  453.345    0.000  453.345       15.001 1067.556    0.000 1067.556        0.000 1416.307    0.000 1416.307
694.00  1305.052  498.159    0.000  498.159       39.035 1061.315    0.000 1061.315        0.000 1272.143    0.000 1272.143
695.00  1188.542  498.309    0.000  498.309       52.569  933.698    0.000  933.698        0.000 1172.409    0.000 1172.409
696.00  1233.445  533.162    0.000  533.162      135.911 1043.089    0.000 1043.089        0.000 1534.934    0.000 1534.934
697.00  1249.627  537.262    0.000  537.262      122.559  978.602    0.000  978.602        0.000 1215.651    0.000 1215.651
698.00  1281.097  467.493    0.000  467.493       13.229 1067.223    0.000 1067.223        0.000 1192.126    0.000 1192.126
699.00  1308.355  411.354    0.000  411.354       61.348  992.605    0.000  992.605        0.000 1151.006    0.000 1151.006
700.00  1519.482  429.008    0.000  429.008       75.183 1061.925    0.000 1061.925        0.000 1506.183    0.000 1506.183
701.00  1326.219  502.319    0.000  502.319       74.446  982.529    0.000  982.529        0.000 1018.304    0.000 1018.304
702.00  1496.786  432.890    0.000  432.890       11.067 1143.949    0.000 1143.949        0.000 1109.180    0.000 1109.180
703.00  1497.128  467.035    0.000  467.035      157.280  959.732    0.000  959.732        0.000 1283.904    0.000 1283.904
704.00  1287.066  574.679    0.000  574.679       56.591 1033.568    0.000 1033.568        0.000 1344.122    0.000 1344.122
705.00  1307.323  582.248    0.000  582.248       61.781 1130.547    0.000 1130.547        0.000 1372.476    0.000 1372.476
706.00  1432.957  519.792    0.000  519.792      130.561 1011.740    0.000 1011.740        0.000 1298.579    0.000 1298.579
707.00  1357.390  618.213    0.000  618.213       67.659 1078.448    0.000 1078.448        0.000 1461.443    0.000 1461.443
708.00  1330.438  577.237    0.000  577.237       92.561 1061.122    0.000 1061.122        0.000 1248.724    0.000 1248.724
709.00  1330.983  507.621    0.000  507.621       42.715 1048.888    0.000 1048.888        0.000 1229.422    0.000 1229.422
710.00  1403.816  514.640    0.000  514.640       93.429  980.282    0.000  980.282        0.000 1068.470    0.000 1068.470
711.00  1393.805  559.059    0.000  559.059       82.748 1075.284    0.000 1075.284        0.000 1292.146    0.000 1292.146
712.00  1451.859  615.195    0.000  615.195      135.361 1049.982    0.000 1049.982        0.000 1370.160    0.000 1370.160
713.00  1462.221  563.484    0.000  563.484      102.421 1062.967    0.000 1062.967        0.000 1219.864    0.000 1219.864
714.00  1406.272  512.414    0.000  512.414       54.864 1043.446    0.000 1043.446        0.000 1337.698    0.000 1337.698
715.00  1464.686  502.762    0.000  502.762       29.659 1050.838    0.000 1050.838        0.000 1329.754    0.000 1329.754
716.00  1317.978  479.982    0.000  479.982       56.547 1091.686    0.000 1091.686        0.000 1510.207    0.000 1510.207
717.00  1394.859  504.405    0.000  504.405       37.786 1171.451    0.000 1171.451        0.000 1603.902    0.000 1603.902
718.00  1550.658  509.324    0.000  509.324       79.637 1165.626    0.000 1165.626        0.000 1362.329    0.000 1362.329
719.00  1379.135  519.593    0.000  519.593       57.069 1080.454    0.000 1080.454        0.000 1147.891    0.000 1147.891
720.00  1450.781  534.393    0.000  534.393       20.839 1250.188    0.000 1250.188        0.000 1498.649    0.000 1498.649
721.00  1357.190  412.293    0.000  412.293       61.997 1023.726    0.000 1023.726        0.000 1214.843    0.000 1214.843
722.00  1356.962  431.393    0.000  431.393       39.471 1188.960    0.000 1188.960        0.000 1484.673    0.000 1484.673
723.00  1478.330  309.344    0.000  309.344       67.874 1100.341    0.000 1100.341        0.000 1423.854    0.000 1423.854
724.00  1506.238  355.686    0.000  355.686      185.041 1202.191    0.000 1202.191        0.000 1753.297    0.000 1753.297
725.00  1453.027  389.841    0.000  389.841      175.873  973.922    0.000  973.922        0.000 1433.302    0.000 1433.302
726.00  1295.502  536.301    0.000  536.301       37.699 1099.304    0.000 1099.304        0.000 1214.042    0.000 1214.042
727.00  1421.382  449.438    0.000  449.438      111.411 1031.236    0.000 1031.236        0.000 1411.579    0.000 1411.579
728.00  1480.462  447.113    0.000  447.113       39.688 1202.460    0.000 1202.460        0.000 1453.915    0.000 1453.915
729.00  1312.152  454.096    0.000  454.096      154.432  975.348    0.000  975.348        0.000 1264.611    0.000 1264.611
730.00  1330.783  393.004    0.000  393.004      176.309  937.830    0.000  937.830        0.000 1294.871    0.000 1294.871
731.00  1347.796  492.490    0.000  492.490       76.352 1023.209    0.000 1023.209        0.000 1341.215    0.000 1341.215
732.00  1176.221  483.560    0.000  483.560       71.163  956.632    0.000  956.632        0.000 1047.960    0.000 1047.960
733.00  1277.226  487.476    0.000  487.476      101.423  972.803    0.000  972.803        0.000 1188.105    0.000 1188.105
734.00  1259.789  493.379    0.000  493.379       91.870  956.806    0.000  956.806        0.000 1483.169    0.000 1483.169
735.00  1256.916  503.567    0.000  503.567       35.366 1050.710    0.000 1050.710        0.000 1295.373    0.000 1295.373
736.00  1211.576  521.811    0.000  521.811       70.211 1047.990    0.000 1047.990        0.000 1374.192    0.000 1374.192
737.00  1246.736  429.496    0.000  429.496       64.246 1119.839    0.000 1119.839        0.000 1455.019    0.000 1455.019
738.00  1348.186  428.018    0.000  428.018       77.342 1034.585    0.000 1034.585        0.000 1309.950    0.000 1309.950
739.00  1206.552  505.471    0.000  505.471       95.717  958.927    0.000  958.927        0.000 1259.583    0.000 1259.583
740.00  1254.846  423.052    0.000  423.052       92.862 1075.569    0.000 1075.569        0.000 1311.558    0.000 1311.558
741.00  1331.147  424.413    0.000  424.413       47.298 1129.270    0.000 1129.270        0.000 1512.627    0.000 1512.627
742.00  1248.482  442.294    0.000  442.294       79.203 1055.644    0.000 1055.644        0.000 1412.194    0.000 1412.194
743.00  1315.819  477.200    0.000  477.200      188.278 1035.065    0.000 1035.065        0.000 1535.448    0.000 1535.448
744.00  1307.479  441.158    0.000  441.158      116.040 1072.539    0.000 1072.539        0.000 1464.168    0.000 1464.168
745.00  1278.867  461.399    0.000  461.399      109.507  985.641    0.000  985.641        0.000 1251.440    0.000 1251.440
746.00  1298.790  459.274    0.000  459.274       92.045 1096.668    0.000 1096.668        0.000 1435.718    0.000 1435.718
747.00  1237.121  531.940    0.000  531.940      116.685 1063.246    0.000 1063.246        0.000 1462.159    0.000 1462.159
748.00  1295.875  491.386    0.000  491.386      121.476  997.657    0.000  997.657        0.000 1342.819    0.000 1342.819
749.00  1225.083  549.730    0.000  549.730      159.220  920.058    0.000  920.058        0.000 1223.992    0.000 1223.992
750.00  1336.531  460.614    0.000  460.614       57.884 1093.027    0.000 1093.027        0.000 1318.695    0.000 1318.695
751.00  1247.429  470.324    0.000  470.324      138.990  959.701    0.000  959.701        0.000 1258.378    0.000 1258.378
752.00  1319.897  464.769    0.000  464.769      131.639 1032.288    0.000 1032.288        0.000 1300.499    0.000 1300.499
753.00  1284.717  454.019    0.000  454.019      158.787  910.154    0.000  910.154        0.000 1118.733    0.000 1118.733
754.00  1312.162  478.888    0.000  478.888      120.488 1000.641    0.000 1000.641        0.000 1191.019    0.000 1191.019
755.00  1292.049  454.065    0.000  454.065      110.454  990.907    0.000  990.907        0.000 1169.803    0.000 1169.803
756.00  1254.156  483.404    0.000  483.404      114.393  948.416    0.000  948.416        0.000 1148.494    0.000 1148.494
757.00  1261.175  548.176    0.000  548.176      122.863  874.991    0.000  874.991        0.000  969.139    0.000  969.139
758.00  1266.440  653.427    0.000  653.427      166.652 1003.917    0.000 1003.917        0.000 1072.687    0.000 1072.687
759.00  1312.818  522.843    0.000  522.843       82.136 1103.315    0.000 1103.315        0.000 1180.061    0.000 1180.061
760.00  1496.919  436.936    0.000  436.936       66.966 1026.172    0.000 1026.172        0.000 1166.889    0.000 1166.889
761.00  1481.696  508.644    0.000  508.644      150.830  990.680    0.000  990.680        0.000 1096.210    0.000 1096.210
762.00  1451.847  447.755    0.000  447.755      158.958 1033.916    0.000 1033.916        0.000 1272.948    0.000 1272.948
763.00  1363.462  488.708    0.000  488.708      209.840  917.031    0.000  917.031        0.000 1059.417    0.000 1059.417
764.00  1341.271  506.907    0.000  506.907      142.575  975.726    0.000  975.726        0.000 1228.910    0.000 1228.910
765.00  1293.786  469.157    0.000  469.157      152.001 1028.082    0.000 1028.082        0.000 1374.586    0.000 1374.586
766.00  1329.724  535.250    0.000  535.250      124.552 1035.906    0.000 1035.906        0.000 1389.468    0.000 1389.468
767.00  1288.165  428.653    0.000  428.653      129.911  981.224    0.000  981.224        0.000 1403.340    0.000 1403.340
768.00  1425.612  401.658    0.000  401.658      272.188  906.246    0.000  906.246        0.000 1250.425    0.000 1250.425
769.00  1280.307  424.604    0.000  424.604      142.317  932.753    0.000  932.753        0.000 1111.489    0.000 1111.489
770.00  1234.326  465.984    0.000  465.984      139.466  983.207    0.000  983.207        0.000 1201.467    0.000 1201.467
771.00  1307.210  428.395    0.000  428.395      175.090  883.903    0.000  883.903        0.000 1434.401    0.000 1434.401
772.00  1291.808  434.954    0.000  434.954      143.050 1009.197    0.000 1009.197        0.000 1593.950    0.000 1593.950
773.00  1336.121  387.786    0.000  387.786      105.188  956.263    0.000  956.263        0.000 1319.892    0.000 1319.892
774.00  1397.567  389.811    0.000  389.811      109.469 1016.484    0.000 1016.484        0.000 1342.110    0.000 1342.110
775.00  1439.882  352.836    0.000  352.836      111.068 1080.563    0.000 1080.563        0.000 1493.816    0.000 1493.816
776.00  1422.269  475.103    0.000  475.103      150.840 1052.984    0.000 1052.984        0.000 1546.094    0.000 1546.094
777.00  1300.382  460.484    0.000  460.484       37.354 1057.651    0.000 1057.651        0.000 1233.035    0.000 1233.035
778.00  1461.219  440.102    0.000  440.102      159.836  997.073    0.000  997.073        0.000 1291.947    0.000 1291.947
779.00  1527.412  381.289    0.000  381.289      170.904 1055.786    0.000 1055.786        0.000 1517.042    0.000 1517.042
780.00  1468.167  428.512    0.000  428.512       53.954 1106.505    0.000 1106.505        0.000 1439.830    0.000 1439.830
781.00  1328.127  441.953    0.000  441.953      106.824  967.251    0.000  967.251        0.000 1207.701    0.000 1207.701
782.00  1219.739  540.987    0.000  540.987       39.558 1000.494    0.000 1000.494        0.000 1218.960    0.000 1218.960
783.00  1296.521  534.405    0.000  534.405       84.905 1060.237    0.000 1060.237        0.000 1227.003    0.000 1227.003
784.00  1337.655  464.020    0.000  464.020       43.753 1140.958    0.000 1140.958        0.000 1400.023    0.000 1400.023
785.00  1445.984  453.766    0.000  453.766       59.747 1153.502    0.000 1153.502        0.000 1669.555    0.000 1669.555
786.00  1305.013  492.250    0.000  492.250       57.888 1040.269    0.000 1040.269        0.000 1408.572    0.000 1408.572
787.00  1312.272  568.575    0.000  568.575       96.839 1065.310    0.000 1065.310        0.000 1599.987    0.000 1599.987
788.00  1349.461  561.823    0.000  561.823       46.952 1142.136    0.000 1142.136        0.000 1471.404    0.000 1471.404
789.00  1427.462  523.984    0.000  523.984       76.611  982.816    0.000  982.816        0.000 1281.999    0.000 1281.999
790.00  1395.232  469.060    0.000  469.060       48.939 1071.104    0.000 1071.104        0.000 1260.686    0.000 1260.686
791.00  1370.586  449.418    0.000  449.418       26.373 1029.552    0.000 1029.552        0.000 1107.975    0.000 1107.975
792.00  1528.199  417.888    0.000  417.888      123.081  960.760    0.000  960.760        0.000 1289.328    0.000 1289.328
793.00  1623.232  449.343    0.000  449.343      232.158  891.605    0.000  891.605        0.000 1474.824    0.000 1474.824
794.00  1423.116  424.986    0.000  424.986       11.414 1089.441    0.000 1089.441        0.000 1437.528    0.000 1437.528
795.00  1407.493  466.144    0.000  466.144       88.280 1059.134    0.000 1059.134        0.000 1398.217    0.000 1398.217
796.00  1393.793  464.761    0.000  464.761        0.000 1190.605    0.000 1190.605        0.000 1491.008    0.000 1491.008
797.00  1364.069  386.320    0.000  386.320      136.618 1050.218    0.000 1050.218        0.000 1267.425    0.000 1267.425
798.00  1363.089  466.895    0.000  466.895      195.503  970.596    0.000  970.596        0.000 1412.596    0.000 1412.596
799.00  1319.619  425.181    0.000  425.181        0.000 1168.724    0.000 1168.724        0.000 1166.989    0.000 1166.989
800.00  1328.025  387.851    0.000  387.851       47.601 1114.173    0.000 1114.173        0.000 1231.433    0.000 1231.433
801.00  1394.427  368.203    0.000  368.203       52.916 1099.252    0.000 1099.252        0.000 1378.110    0.000 1378.110
802.00  1375.997  408.111    0.000  408.111       72.631 1102.635    0.000 1102.635        0.000 1342.221    0.000 1342.221
803.00  1412.843  363.681    0.000  363.681       72.369 1052.900    0.000 1052.900        0.000 1180.161    0.000 1180.161
804.00  1428.666  378.334    0.000  378.334      109.461 1068.990    0.000 1068.990        0.000 1404.048    0.000 1404.048
805.00  1407.586  446.970    0.000  446.970      218.665  974.190    0.000  974.190        0.000 1381.024    0.000 1381.024
806.00  1448.090  445.099    0.000  445.099      130.261  916.340    0.000  916.340        0.000 1149.700    0.000 1149.700
807.00  1491.474  451.946    0.000  451.946      223.340  884.904    0.000  884.904        0.000 1344.132    0.000 1344.132
808.00  1516.104  428.561    0.000  428.561      129.703  998.342    0.000  998.342        0.000 1351.367    0.000 1351.367
809.00  1435.307  465.831    0.000  465.831      124.339 1000.547    0.000 1000.547        0.000 1324.223    0.000 1324.223
810.00  1368.262  452.996    0.000  452.996      151.916 1039.242    0.000 1039.242        0.000 1330.254    0.000 1330.254
811.00  1546.879  375.465    0.000  375.465      173.798 1112.956    0.000 1112.956        0.000 1515.034    0.000 1515.034
812.00  1519.534  434.621    0.000  434.621      160.389 1090.683    0.000 1090.683        0.000 1522.970    0.000 1522.970
813.00  1596.965  397.577    0.000  397.577      181.485 1046.248    0.000 1046.248        0.000 1725.649    0.000 1725.649
814.00  1503.405  568.027    0.000  568.027      150.442 1212.057    0.000 1212.057        0.000 1998.299    0.000 1998.299
815.00  1336.645  570.279    0.000  570.279       39.513 1191.599    0.000 1191.599        0.000 1595.060    0.000 1595.060
816.00  1504.193  434.089    0.000  434.089       32.339 1230.029    0.000 1230.029        0.000 1599.584    0.000 1599.584
817.00  1452.351  475.482    0.000  475.482       67.311 1158.919    0.000 1158.919        0.000 1482.963    0.000 1482.963
818.00  1450.562  481.944    0.000  481.944       52.267 1081.997    0.000 1081.997        0.000 1295.363    0.000 1295.363
819.00  1391.580  587.143    0.000  587.143       95.105 1068.600    0.000 1068.600        0.000 1493.612    0.000 1493.612
820.00  1544.937  475.943    0.000  475.943       65.538 1100.453    0.000 1100.453        0.000 1441.034    0.000 1441.034
821.00  1439.085  474.228    0.000  474.228       83.477 1125.021    0.000 1125.021        0.000 1814.922    0.000 1814.922
822.00  1537.161  478.505    0.000  478.505      154.720 1117.624    0.000 1117.624        0.000 1432.993    0.000 1432.993
823.00  1433.652  519.744    0.000  519.744       99.259 1045.236    0.000 1045.236        0.000 1480.748    0.000 1480.748
824.00  1433.532  502.348    0.000  502.348       70.291 1129.591    0.000 1129.591        0.000 1570.222    0.000 1570.222
825.00  1401.126  474.651    0.000  474.651       98.958 1096.388    0.000 1096.388        0.000 1514.926    0.000 1514.926
826.00  1433.058  441.488    0.000  441.488      107.988 1077.326    0.000 1077.326        0.000 1558.361    0.000 1558.361
827.00  1366.516  496.983    0.000  496.983      111.403 1130.122    0.000 1130.122        0.000 1797.529    0.000 1797.529
828.00  1470.797  491.007    0.000  491.007      143.009 1049.788    0.000 1049.788        0.000 1681.510    0.000 1681.510
829.00  1476.014  430.107    0.000  430.107      137.603 1024.930    0.000 1024.930        0.000 1472.905    0.000 1472.905
830.00  1425.819  340.537    0.000  340.537      185.976  965.006    0.000  965.006       20.106 1342.311    0.000 1342.311
831.00  1652.522  340.061    0.000  340.061      214.165  962.241    0.000  962.241       40.212 1422.840    0.000 1422.840
832.00  1559.288  382.956    0.000  382.956       89.491 1066.822    0.000 1066.822        0.000 1612.849    0.000 1612.849
833.00  1536.496  423.042    0.000  423.042      203.272  989.735    0.000  989.735        0.000 1572.732    0.000 1572.732
834.00  1569.693  432.492    0.000  432.492      127.356 1115.934    0.000 1115.934        9.953 1748.663    0.000 1748.663
835.00  1552.768  391.541    0.000  391.541       25.508 1139.753    0.000 1139.753        0.000 1418.220    0.000 1418.220
836.00  1602.264  349.205    0.000  349.205      172.148  975.857    0.000  975.857        0.000 1512.412    0.000 1512.412
837.00  1466.516  401.734    0.000  401.734       98.393  997.645    0.000  997.645        0.000 1473.410    0.000 1473.410
838.00  1525.540  443.241    0.000  443.241      101.427 1073.857    0.000 1073.857        0.000 1524.881    0.000 1524.881
839.00  1551.021  402.948    0.000  402.948      233.673  976.455    0.000  976.455        0.000 1611.737    0.000 1611.737
840.00  1531.616  367.628    0.000  367.628      175.564  988.564    0.000  988.564        0.000 1542.674    0.000 1542.674
841.00  1508.938  459.759    0.000  459.759      111.370 1214.850    0.000 1214.850        0.000 1952.249    0.000 1952.249
842.00  1553.478  396.622    0.000  396.622      104.449  976.808    0.000  976.808        0.000 1341.207    0.000 1341.207
843.00  1448.232  410.149    0.000  410.149      168.302  864.783    0.000  864.783        0.000 1175.524    0.000 1175.524
844.00  1488.486  434.697    0.000  434.697      181.796  912.512    0.000  912.512        0.000 1163.466    0.000 1163.466
845.00  1572.052  388.659    0.000  388.659      197.104  944.939    0.000  944.939        0.000 1329.548    0.000 1329.548
846.00  1605.199  365.130    0.000  365.130      283.137  833.693    0.000  833.693        0.000 1228.106    0.000 1228.106
847.00  1634.568  429.242    0.000  429.242      262.164  957.139    0.000  957.139        0.000 1578.566    0.000 1578.566
848.00  1466.986  406.472    0.000  406.472      264.580  792.841    0.000  792.841       20.106 1436.505    0.000 1436.505
849.00  1362.608  387.330    0.000  387.330      230.686  769.368    0.000  769.368        0.000 1447.063    0.000 1447.063
850.00  1458.148  391.865    0.000  391.865      212.922  859.812    0.000  859.812        0.000 1327.429    0.000 1327.429
851.00  1373.702  431.732    0.000  431.732      146.386  902.218    0.000  902.218        0.000 1407.853    0.000 1407.853
852.00  1448.964  423.019    0.000  423.019      208.853  954.496    0.000  954.496        0.000 1249.316    0.000 1249.316
853.00  1481.643  435.172    0.000  435.172      204.396  908.409    0.000  908.409        0.000 1440.430    0.000 1440.430
854.00  1604.410  416.438    0.000  416.438      187.286  975.808    0.000  975.808        0.000 1489.594    0.000 1489.594
855.00  1439.921  423.956    0.000  423.956      181.233  913.683    0.000  913.683        0.000 1354.978    0.000 1354.978
856.00  1452.897  407.831    0.000  407.831      120.493  916.706    0.000  916.706        0.000 1305.313    0.000 1305.313
857.00  1535.861  400.411    0.000  400.411      334.918  856.710    0.000  856.710       19.906 1520.658    0.000 1520.658
858.00  1504.268  440.224    0.000  440.224      185.858  928.728    0.000  928.728        0.000 1509.899    0.000 1509.899
859.00  1559.141  418.249    0.000  418.249      168.818  979.793    0.000  979.793        0.000 1379.913    0.000 1379.913
860.00  1533.726  364.147    0.000  364.147      183.180  875.943    0.000  875.943        0.000 1421.534    0.000 1421.534
861.00  1470.009  405.219    0.000  405.219      205.055  822.607    0.000  822.607        0.000 1358.303    0.000 1358.303
862.00  1481.884  352.202    0.000  352.202      241.748  802.750    0.000  802.750       50.165 1471.294    0.000 1471.294
863.00  1446.297  359.854    0.000  359.854      254.984  774.600    0.000  774.600       79.823 1178.342    0.000 1178.342
864.00  1390.561  372.922    0.000  372.922      156.456  816.715    0.000  816.715        0.000 1136.924    0.000 1136.924
865.00  1413.294  385.884    0.000  385.884      109.290  882.595    0.000  882.595        0.000 1304.809    0.000 1304.809
866.00  1451.953  424.298    0.000  424.298      107.819  955.186    0.000  955.186        0.000 1455.208    0.000 1455.208
867.00  1520.547  448.254    0.000  448.254      197.049 1000.838    0.000 1000.838        0.000 1583.084    0.000 1583.084
868.00  1512.728  439.665    0.000  439.665       24.297 1126.643    0.000 1126.643        0.000 1398.308    0.000 1398.308
869.00  1484.463  453.123    0.000  453.123        7.263 1139.085    0.000 1139.085        0.000 1433.595    0.000 1433.595
870.00  1476.624  469.445    0.000  469.445       22.134 1010.293    0.000 1010.293        0.000 1277.266    0.000 1277.266
871.00  1431.990  447.716    0.000  447.716       69.648 1097.160    0.000 1097.160        0.000 1798.230    0.000 1798.230
872.00  1547.051  421.334    0.000  421.334       22.307 1257.725    0.000 1257.725        0.000 1714.988    0.000 1714.988
873.00  1486.970  527.860    0.000  527.860       51.362 1154.894    0.000 1154.894        0.000 1423.239    0.000 1423.239
874.00  1435.423  507.185    0.000  507.185       72.114 1083.620    0.000 1083.620        0.000 1594.652    0.000 1594.652
875.00  1556.891  448.725    0.000  448.725       66.753 1141.849    0.000 1141.849        0.000 1647.533    0.000 1647.533
876.00  1576.278  477.564    0.000  477.564       23.692 1270.346    0.000 1270.346        0.000 1716.094    0.000 1716.094
877.00  1356.928  538.621    0.000  538.621       48.076 1024.999    0.000 1024.999        0.000 1348.845    0.000 1348.845
878.00  1420.327  491.729    0.000  491.729      115.813 1049.304    0.000 1049.304        0.000 1564.994    0.000 1564.994
879.00  1408.935  443.661    0.000  443.661       99.352 1148.476    0.000 1148.476        0.000 1847.894    0.000 1847.894
880.00  1429.949  417.058    0.000  417.058      135.445 1056.484    0.000 1056.484        0.000 1472.602    0.000 1472.602
881.00  1498.335  408.843    0.000  408.843      115.257 1037.235    0.000 1037.235        0.000 1464.862    0.000 1464.862
882.00  1514.060  431.456    0.000  431.456       98.184 1042.632    0.000 1042.632        0.000 1474.915    0.000 1474.915
883.00  1419.057  394.168    0.000  394.168       86.251  944.587    0.000  944.587        0.000 1291.241    0.000 1291.241
884.00  1430.651  392.871    0.000  392.871      179.508 1081.895    0.000 1081.895        0.000 1694.981    0.000 1694.981
885.00  1451.710  408.260    0.000  408.260      128.016 1036.545    0.000 1036.545        0.000 1605.006    0.000 1605.006
886.00  1445.976  365.742    0.000  365.742      258.967  925.645    0.000  925.645        0.000 1619.481    0.000 1619.481
887.00  1470.396  334.448    0.000  334.448      390.431  903.912    0.000  903.912        0.000 1774.002    0.000 1774.002
888.00  1488.270  458.748    0.000  458.748       12.840 1333.385    0.000 1333.385        0.000 2078.116    0.000 2078.116
889.00  1450.513  411.974    0.000  411.974       58.321 1114.319    0.000 1114.319        0.000 1747.162    0.000 1747.162
890.00  1524.854  454.997    0.000  454.997       20.839 1179.909    0.000 1179.909        0.000 1563.184    0.000 1563.184
891.00  1427.924  414.168    0.000  414.168       70.210 1222.238    0.000 1222.238        0.000 1747.663    0.000 1747.663
892.00  1470.361  394.133    0.000  394.133      129.356 1037.584    0.000 1037.584        0.000 1523.172    0.000 1523.172
893.00  1463.746  394.847    0.000  394.847       66.016 1131.142    0.000 1131.142        0.000 1605.411    0.000 1605.411
894.00  1424.825  400.860    0.000  400.860      215.382 1091.869    0.000 1091.869        0.000 1763.646    0.000 1763.646
895.00  1482.495  408.127    0.000  408.127       45.783 1214.233    0.000 1214.233        0.000 1706.142    0.000 1706.142
896.00  1450.552  439.765    0.000  439.765       18.676 1249.726    0.000 1249.726        0.000 1789.282    0.000 1789.282
897.00  1492.949  395.737    0.000  395.737       46.084 1202.466    0.000 1202.466        0.000 1808.286    0.000 1808.286
898.00  1571.774  395.016    0.000  395.016       27.540 1304.666    0.000 1304.666        0.000 1859.759    0.000 1859.759
899.00  1383.512  463.694    0.000  463.694       74.751 1172.419    0.000 1172.419        0.000 1927.015    0.000 1927.015
900.00  1415.301  416.139    0.000  416.139       71.850 1167.142    0.000 1167.142        0.000 1726.550    0.000 1726.550
901.00  1364.892  475.644    0.000  475.644      112.358 1119.471    0.000 1119.471        0.000 1846.588    0.000 1846.588
902.00  1463.702  398.679    0.000  398.679      151.224 1058.462    0.000 1058.462        0.000 1825.979    0.000 1825.979
903.00  1417.113  469.513    0.000  469.513      198.820 1047.610    0.000 1047.610        0.000 1778.324    0.000 1778.324
904.00  1520.232  374.913    0.000  374.913      252.895 1004.042    0.000 1004.042        0.000 1756.307    0.000 1756.307
905.00  1401.010  427.178    0.000  427.178      139.472  998.942    0.000  998.942        0.000 1604.102    0.000 1604.102
906.00  1568.269  370.336    0.000  370.336      160.603 1026.699    0.000 1026.699        0.000 1591.737    0.000 1591.737
907.00  1452.567  361.247    0.000  361.247      198.728  855.309    0.000  855.309        0.000 1330.649    0.000 1330.649
908.00  1428.724  399.438    0.000  399.438      150.657  940.524    0.000  940.524        0.000 1512.312    0.000 1512.312
909.00  1389.199  413.608    0.000  413.608      124.937  938.150    0.000  938.150        0.000 1481.147    0.000 1481.147
910.00  1483.516  313.170    0.000  313.170      169.079  954.323    0.000  954.323        0.000 1492.508    0.000 1492.508
911.00  1497.280  397.778    0.000  397.778      250.666  878.787    0.000  878.787       10.154 1636.472    0.000 1636.472
912.00  1432.989  375.257    0.000  375.257      143.275 1009.993    0.000 1009.993        0.000 1464.865    0.000 1464.865
913.00  1470.631  404.090    0.000  404.090      167.133 1039.315    0.000 1039.315        0.000 1614.656    0.000 1614.656
914.00  1446.098  327.867    0.000  327.867      172.503  969.190    0.000  969.190        0.000 1543.479    0.000 1543.479
915.00  1500.887  374.115    0.000  374.115      139.984 1084.029    0.000 1084.029        0.000 1755.403    0.000 1755.403
916.00  1472.570  359.052    0.000  359.052      234.070  763.484    0.000  763.484        0.000 1436.109    0.000 1436.109
917.00  1416.922  355.500    0.000  355.500       88.976 1024.265    0.000 1024.265        0.000 1573.335    0.000 1573.335
918.00  1387.275  420.437    0.000  420.437       79.205 1032.351    0.000 1032.351        0.000 1543.881    0.000 1543.881
919.00  1330.144  413.835    0.000  413.835      132.901  947.525    0.000  947.525        0.000 1553.229    0.000 1553.229
920.00  1358.400  415.819    0.000  415.819      195.847  929.163    0.000  929.163        0.000 1580.475    0.000 1580.475
921.00  1406.554  368.659    0.000  368.659      179.720  868.764    0.000  868.764        0.000 1442.142    0.000 1442.142
922.00  1552.793  391.658    0.000  391.658      249.929  880.397    0.000  880.397       49.764 1612.747    0.000 1612.747
923.00  1369.911  419.833    0.000  419.833      145.607  979.619    0.000  979.619        0.000 1571.528    0.000 1571.528
924.00  1427.641  459.367    0.000  459.367      137.909 1089.969    0.000 1089.969        0.000 1663.110    0.000 1663.110
925.00  1459.816  388.875    0.000  388.875      182.708 1021.201    0.000 1021.201        0.000 1543.278    0.000 1543.278
926.00  1496.166  427.520    0.000  427.520      145.696 1070.581    0.000 1070.581        0.000 1537.552    0.000 1537.552
927.00  1570.182  417.469    0.000  417.469      310.057 1033.277    0.000 1033.277        0.000 1632.757    0.000 1632.757
928.00  1527.389  438.639    0.000  438.639      289.231  880.829    0.000  880.829        0.000 1339.203    0.000 1339.203
929.00  1568.429  381.220    0.000  381.220      243.005 1036.121    0.000 1036.121       59.917 1640.393    0.000 1640.393
930.00  1591.940  446.320    0.000  446.320      229.593 1129.257    0.000 1129.257       30.159 1772.797    0.000 1772.797
931.00  1423.262  453.731    0.000  453.731      225.967  951.649    0.000  951.649       50.165 1802.953    0.000 1802.953
932.00  1460.945  444.605    0.000  444.605      122.257 1164.702    0.000 1164.702        0.000 1767.770    0.000 1767.770
933.00  1450.049  358.713    0.000  358.713      151.268 1000.537    0.000 1000.537        0.000 1357.089    0.000 1357.089
934.00  1495.174  364.613    0.000  364.613      228.395  826.230    0.000  826.230       49.965 1388.658    0.000 1388.658
935.00  1501.558  405.381    0.000  405.381      300.472  960.204    0.000  960.204        0.000 1749.673    0.000 1749.673
936.00  1490.764  397.401    0.000  397.401      189.660  920.906    0.000  920.906        0.000 1488.285    0.000 1488.285
937.00  1544.752  412.676    0.000  412.676      211.712  919.336    0.000  919.336        0.000 1518.646    0.000 1518.646
938.00  1476.866  429.034    0.000  429.034      180.146  940.616    0.000  940.616        0.000 1259.674    0.000 1259.674
939.00  1513.822  378.131    0.000  378.131      204.835  902.742    0.000  902.742       10.053 1371.767    0.000 1371.767
940.00  1556.897  421.612    0.000  421.612      335.572  861.760    0.000  861.760       50.265 1472.503    0.000 1472.503
941.00  1427.097  435.067    0.000  435.067      210.756  970.320    0.000  970.320       10.053 1637.375    0.000 1637.375
942.00  1303.409  455.285    0.000  455.285      139.638  903.219    0.000  903.219        0.000 1698.796    0.000 1698.796
943.00  1494.439  433.696    0.000  433.696      144.181 1035.208    0.000 1035.208        0.000 1820.748    0.000 1820.748
944.00  1297.566  435.751    0.000  435.751      142.412  856.999    0.000  856.999        0.000 1355.278    0.000 1355.278
945.00  1355.916  390.232    0.000  390.232      268.692  724.180    0.000  724.180       39.811 1435.102    0.000 1435.102
946.00  1337.767  446.460    0.000  446.460      238.464  788.699    0.000  788.699       90.077 1397.702    0.000 1397.702
947.00  1402.015  420.503    0.000  420.503      253.597  808.054    0.000  808.054       80.224 1326.726    0.000 1326.726
948.00  1257.896  492.859    0.000  492.859      152.049  862.482    0.000  862.482        0.000 1516.231    0.000 1516.231
949.00  1428.677  434.490    0.000  434.490       97.579 1038.789    0.000 1038.789        0.000 1427.964    0.000 1427.964
950.00  1428.440  450.713    0.000  450.713      170.039  962.424    0.000  962.424        0.000 1577.553    0.000 1577.553
951.00  1457.249  464.050    0.000  464.050      138.165 1106.448    0.000 1106.448        0.000 1771.283    0.000 1771.283
952.00  1423.781  444.224    0.000  444.224      104.361 1006.149    0.000 1006.149        0.000 1458.221    0.000 1458.221
953.00  1393.696  485.802    0.000  485.802      135.359  979.778    0.000  979.778        0.000 1518.242    0.000 1518.242
954.00  1519.492  413.731    0.000  413.731      160.257 1069.521    0.000 1069.521        0.000 1507.785    0.000 1507.785
955.00  1331.925  620.821    0.000  620.821       66.790 1064.982    0.000 1064.982        0.000 1470.182    0.000 1470.182
956.00  1387.177  495.567    0.000  495.567      114.731  989.105    0.000  989.105        0.000 1411.070    0.000 1411.070
957.00  1420.732  552.473    0.000  552.473      129.005 1041.438    0.000 1041.438       10.053 1542.070    0.000 1542.070
958.00  1445.818  479.451    0.000  479.451      104.620 1035.212    0.000 1035.212        0.000 1342.711    0.000 1342.711
959.00  1353.380  423.404    0.000  423.404      104.448  975.714    0.000  975.714        0.000 1330.544    0.000 1330.544
960.00  1559.924  442.316    0.000  442.316      129.046 1159.026    0.000 1159.026        0.000 1784.351    0.000 1784.351
961.00  1428.686  488.955    0.000  488.955      164.499 1065.174    0.000 1065.174        0.000 1674.370    0.000 1674.370
962.00  1398.469  503.890    0.000  503.890      136.917 1023.667    0.000 1023.667        0.000 1654.265    0.000 1654.265
963.00  1417.249  418.210    0.000  418.210      205.958  964.831    0.000  964.831        0.000 1549.207    0.000 1549.207
964.00  1452.694  440.660    0.000  440.660      207.128  936.551    0.000  936.551        0.000 1477.628    0.000 1477.628
965.00  1309.053  438.437    0.000  438.437      169.427  913.810    0.000  913.810        0.000 1419.520    0.000 1419.520
966.00  1284.846  490.942    0.000  490.942       75.223 1022.542    0.000 1022.542        0.000 1378.101    0.000 1378.101
967.00  1288.866  441.243    0.000  441.243      111.017 1005.813    0.000 1005.813        0.000 1519.549    0.000 1519.549
968.00  1310.205  439.469    0.000  439.469       88.452  932.876    0.000  932.876        0.000 1400.418    0.000 1400.418
969.00  1384.673  521.127    0.000  521.127       49.930 1112.041    0.000 1112.041        0.000 1590.226    0.000 1590.226
970.00  1426.884  447.019    0.000  447.019       73.925 1085.409    0.000 1085.409        0.000 1509.799    0.000 1509.799
971.00  1381.885  461.005    0.000  461.005      134.153 1021.024    0.000 1021.024        0.000 1776.009    0.000 1776.009
972.00  1528.695  461.728    0.000  461.728      175.741 1005.811    0.000 1005.811        0.000 1693.575    0.000 1693.575
973.00  1409.722  505.249    0.000  505.249      150.968  905.339    0.000  905.339        0.000 1520.055    0.000 1520.055
974.00  1461.970  444.587    0.000  444.587       55.597 1016.060    0.000 1016.060        0.000 1352.971    0.000 1352.971
975.00  1437.698  469.239    0.000  469.239       59.662 1037.889    0.000 1037.889        0.000 1293.352    0.000 1293.352
976.00  1385.314  436.840    0.000  436.840       38.651 1089.809    0.000 1089.809        0.000 1432.689    0.000 1432.689
977.00  1486.665  415.617    0.000  415.617       43.925 1164.036    0.000 1164.036        0.000 1512.513    0.000 1512.513
978.00  1393.254  422.571    0.000  422.571       99.696 1031.660    0.000 1031.660        9.953 1611.942    0.000 1611.942
979.00  1563.816  391.246    0.000  391.246      178.591 1010.748    0.000 1010.748        0.000 1765.960    0.000 1765.960
980.00  1530.564  432.055    0.000  432.055       44.920 1188.075    0.000 1188.075        0.000 1567.807    0.000 1567.807
981.00  1537.096  399.739    0.000  399.739      176.693  883.027    0.000  883.027        0.000 1131.899    0.000 1131.899
982.00  1472.605  433.466    0.000  433.466       45.223 1018.261    0.000 1018.261        0.000 1190.106    0.000 1190.106
983.00  1551.519  479.773    0.000  479.773       29.918 1083.886    0.000 1083.886        0.000 1119.834    0.000 1119.834
984.00  1466.918  409.684    0.000  409.684       22.222 1157.901    0.000 1157.901        0.000 1377.097    0.000 1377.097
985.00  1546.294  393.285    0.000  393.285       62.213 1161.059    0.000 1161.059        0.000 1641.096    0.000 1641.096
986.00  1563.709  377.699    0.000  377.699       97.357 1082.418    0.000 1082.418        0.000 1569.115    0.000 1569.115
987.00  1499.266  462.635    0.000  462.635       61.218 1236.150    0.000 1236.150        0.000 1649.439    0.000 1649.439
988.00  1499.412  420.618    0.000  420.618       21.790 1197.544    0.000 1197.544        0.000 1593.140    0.000 1593.140
989.00  1581.829  407.087    0.000  407.087      125.849 1081.776    0.000 1081.776        0.000 1688.649    0.000 1688.649
990.00  1502.955  389.427    0.000  389.427      128.185 1021.288    0.000 1021.288        0.000 1497.835    0.000 1497.835
991.00  1520.656  446.413    0.000  446.413       73.973 1153.711    0.000 1153.711        0.000 1693.573    0.000 1693.573
992.00  1583.220  352.354    0.000  352.354      162.212 1016.877    0.000 1016.877        0.000 1671.355    0.000 1671.355
993.00  1451.350  393.061    0.000  393.061       89.709  990.365    0.000  990.365        0.000 1570.416    0.000 1570.416
994.00  1464.975  420.271    0.000  420.271      180.237 1060.121    0.000 1060.121        0.000 1675.279    0.000 1675.279
995.00  1454.659  357.621    0.000  357.621      119.278  920.383    0.000  920.383        0.000 1370.058    0.000 1370.058
996.00  1568.886  423.029    0.000  423.029      121.871 1165.082    0.000 1165.082        0.000 1850.303    0.000 1850.303
997.00  1593.077  414.583    0.000  414.583      197.705 1017.745    0.000 1017.745       29.858 1581.479    0.000 1581.479
998.00  1442.106  468.300    0.000  468.300      152.131  959.511    0.000  959.511        0.000 1269.221    0.000 1269.221
999.00  1457.667  464.812    0.000  464.812      114.048 1127.339    0.000 1127.339        0.000 1661.400    0.000 1661.400
1000.00  1575.883  461.410    0.000  461.410      198.432 1022.632    0.000 1022.632       59.917 1603.296    0.000 1603.296
1001.00  1544.984  398.653    0.000  398.653      154.510 1176.626    0.000 1176.626        0.000 1571.926    0.000 1571.926
1002.00  1463.504  471.314    0.000  471.314      136.480 1037.684    0.000 1037.684       10.053 1733.485    0.000 1733.485
1003.00  1624.007  345.907    0.000  345.907      214.383  949.919    0.000  949.919        0.000 1560.869    0.000 1560.869
1004.00  1614.615  407.040    0.000  407.040      158.400 1101.750    0.000 1101.750        0.000 1486.878    0.000 1486.878
1005.00  1551.238  353.429    0.000  353.429      147.026 1049.954    0.000 1049.954        0.000 1511.807    0.000 1511.807
1006.00  1580.564  360.406    0.000  360.406      264.583  991.807    0.000  991.807        0.000 1640.192    0.000 1640.192
1007.00  1535.374  364.862    0.000  364.862       94.337 1059.769    0.000 1059.769        0.000 1367.750    0.000 1367.750
1008.00  1478.562  422.120    0.000  422.120      114.951 1039.844    0.000 1039.844        0.000 1369.556    0.000 1369.556
1009.00  1604.271  358.214    0.000  358.214      190.661  990.462    0.000  990.462        0.000 1682.616    0.000 1682.616
1010.00  1609.312  358.987    0.000  358.987      144.390  979.837    0.000  979.837        0.000 1351.361    0.000 1351.361
1011.00  1649.205  382.262    0.000  382.262      177.293 1038.803    0.000 1038.803        0.000 1603.696    0.000 1603.696
1012.00  1593.311  384.226    0.000  384.226       68.693 1191.148    0.000 1191.148        0.000 1603.899    0.000 1603.899
1013.00  1630.162  381.841    0.000  381.841       86.292 1218.867    0.000 1218.867        0.000 1582.891    0.000 1582.891
1014.00  1601.274  369.552    0.000  369.552      138.041 1108.709    0.000 1108.709        0.000 1713.178    0.000 1713.178
1015.00  1539.297  371.471    0.000  371.471      103.537 1093.370    0.000 1093.370        0.000 1521.163    0.000 1521.163
1016.00  1495.749  430.290    0.000  430.290      107.002 1084.316    0.000 1084.316        0.000 1481.847    0.000 1481.847
1017.00  1570.248  414.883    0.000  414.883      117.762 1095.096    0.000 1095.096        0.000 1487.279    0.000 1487.279
1018.00  1501.818  349.048    0.000  349.048      207.208  996.524    0.000  996.524        0.000 1460.838    0.000 1460.838
1019.00  1470.501  421.091    0.000  421.091      270.498  975.128    0.000  975.128       20.006 1489.392    0.000 1489.392
1020.00  1553.317  305.115    0.000  305.115      209.240  965.267    0.000  965.267        0.000 1289.733    0.000 1289.733
1021.00  1492.090  400.340    0.000  400.340      143.100 1043.816    0.000 1043.816        0.000 1538.855    0.000 1538.855
1022.00  1563.099  378.434    0.000  378.434      138.777 1058.344    0.000 1058.344        0.000 1489.394    0.000 1489.394
1023.00  1617.909  355.906    0.000  355.906      155.118 1095.307    0.000 1095.307        0.000 1640.696    0.000 1640.696
1024.00  1465.100  382.202    0.000  382.202      111.065 1046.130    0.000 1046.130        0.000 1346.833    0.000 1346.833
1025.00  1548.996  380.292    0.000  380.292       55.123 1118.393    0.000 1118.393        0.000 1481.048    0.000 1481.048
1026.00  1626.540  341.675    0.000  341.675       98.487 1068.458    0.000 1068.458        0.000 1400.219    0.000 1400.219
1027.00  1568.607  358.025    0.000  358.025       12.927 1180.862    0.000 1180.862        0.000 1296.668    0.000 1296.668
