# Supplementary material for: N-Glycans modulate tilting of HIV-1 envelope glycoprotein
Source: Nat Commun. 2026 Apr 15;17:5206. doi: 10.1038/s41467-026-71874-2 (PMC13254402; doi:10.1038/s41467-026-71874-2)
Supplement: Supplementary file 8 — Source Data [file 41467_2026_71874_MOESM8_ESM.zip › source_data/2_Supplementary_Figures/5_FigS9/source_data/V3/V3.C.4.txt]

#ASA ANALYSIS
#SIM_TIME  ASA1.4 TotOccl1.4 ShldMem1.4 ShldGly1.4   ASA7.2 TotOccl7.2 ShldMem7.2 ShldGly7.2   ASA18.6 TotOccl18.6 ShldMem18.6 ShldGly18.6

  0.00  1267.643  365.357    0.000  365.357      307.653  794.133    0.000  794.133      119.635 1042.933    0.000 1042.933
  1.00  1682.574   85.856    0.000   85.856      234.908  718.331    0.000  718.331        0.000 1137.925    0.000 1137.925
  2.00  1771.635   97.886    0.000   97.886      136.433  868.414    0.000  868.414        0.000 1226.300    0.000 1226.300
  3.00  1673.161  147.156    0.000  147.156       11.240  922.989    0.000  922.989        0.000 1249.317    0.000 1249.317
  4.00  1671.118  141.911    0.000  141.911       44.704 1005.572    0.000 1005.572        0.000 1341.004    0.000 1341.004
  5.00  1619.151  117.259    0.000  117.259       84.220  939.118    0.000  939.118        0.000 1104.553    0.000 1104.553
  6.00  1666.424  181.951    0.000  181.951      150.883  965.278    0.000  965.278        0.000 1196.641    0.000 1196.641
  7.00  1576.259  209.072    0.000  209.072       94.034  859.054    0.000  859.054        0.000 1117.720    0.000 1117.720
  8.00  1655.391  143.476    0.000  143.476      142.414  895.761    0.000  895.761        0.000 1294.358    0.000 1294.358
  9.00  1531.523  189.147    0.000  189.147      167.099  742.947    0.000  742.947        0.000  995.678    0.000  995.678
 10.00  1451.623  253.500    0.000  253.500      127.152  931.351    0.000  931.351        0.000 1383.835    0.000 1383.835
 11.00  1512.017  285.408    0.000  285.408        0.000 1080.243    0.000 1080.243        0.000 1378.402    0.000 1378.402
 12.00  1348.459  261.639    0.000  261.639        5.707 1042.775    0.000 1042.775        0.000 1296.371    0.000 1296.371
 13.00  1494.574  301.165    0.000  301.165      191.398  892.734    0.000  892.734        0.000 1436.809    0.000 1436.809
 14.00  1379.156  331.614    0.000  331.614      142.111  948.464    0.000  948.464        0.000 1539.753    0.000 1539.753
 15.00  1566.296  205.618    0.000  205.618      215.910  873.154    0.000  873.154        0.000 1458.727    0.000 1458.727
 16.00  1456.863  280.830    0.000  280.830      151.620  962.759    0.000  962.759        0.000 1337.180    0.000 1337.180
 17.00  1489.479  209.579    0.000  209.579       20.839  985.389    0.000  985.389        0.000 1196.037    0.000 1196.037
 18.00  1396.287  274.067    0.000  274.067      120.018  965.024    0.000  965.024        0.000 1367.641    0.000 1367.641
 19.00  1502.619  256.391    0.000  256.391      183.528  948.282    0.000  948.282        0.000 1267.616    0.000 1267.616
 20.00  1497.651  267.234    0.000  267.234       42.456 1106.055    0.000 1106.055        0.000 1387.451    0.000 1387.451
 21.00  1399.657  369.437    0.000  369.437       61.739 1014.878    0.000 1014.878        0.000 1297.777    0.000 1297.777
 22.00  1503.041  243.356    0.000  243.356       84.651  882.453    0.000  882.453        0.000 1220.164    0.000 1220.164
 23.00  1659.683  158.016    0.000  158.016       44.832  998.087    0.000  998.087        0.000 1363.018    0.000 1363.018
 24.00  1583.312  190.091    0.000  190.091      149.762  942.799    0.000  942.799        0.000 1344.825    0.000 1344.825
 25.00  1454.343  158.862    0.000  158.862       78.340  961.830    0.000  961.830        0.000 1245.100    0.000 1245.100
 26.00  1469.076  197.758    0.000  197.758       12.797  986.964    0.000  986.964        0.000 1074.298    0.000 1074.298
 27.00  1429.134  235.763    0.000  235.763       78.254  951.669    0.000  951.669        0.000 1247.010    0.000 1247.010
 28.00  1441.933  189.366    0.000  189.366      135.928  890.793    0.000  890.793        0.000 1245.099    0.000 1245.099
 29.00  1483.196  269.505    0.000  269.505      109.858  977.774    0.000  977.774        0.000 1355.885    0.000 1355.885
 30.00  1462.561  275.651    0.000  275.651       82.015  951.918    0.000  951.918        0.000 1125.365    0.000 1125.365
 31.00  1407.943  244.600    0.000  244.600       96.670  960.737    0.000  960.737        0.000 1366.141    0.000 1366.141
 32.00  1353.290  290.123    0.000  290.123      104.800  949.078    0.000  949.078        0.000 1423.849    0.000 1423.849
 33.00  1474.399  188.348    0.000  188.348      141.460  828.887    0.000  828.887        0.000 1255.052    0.000 1255.052
 34.00  1360.842  204.831    0.000  204.831      126.762  888.156    0.000  888.156        0.000 1206.598    0.000 1206.598
 35.00  1499.077  197.199    0.000  197.199      115.648  848.526    0.000  848.526        0.000 1225.797    0.000 1225.797
 36.00  1559.901  171.119    0.000  171.119      215.087  804.117    0.000  804.117        0.000 1247.913    0.000 1247.913
 37.00  1459.873  199.799    0.000  199.799      122.568  890.064    0.000  890.064        0.000 1279.983    0.000 1279.983
 38.00  1452.102  185.455    0.000  185.455      109.463  828.897    0.000  828.897        0.000 1044.335    0.000 1044.335
 39.00  1457.485  192.853    0.000  192.853      159.576  770.191    0.000  770.191        0.000 1284.913    0.000 1284.913
 40.00  1487.677  209.051    0.000  209.051      142.801  869.747    0.000  869.747        0.000 1379.111    0.000 1379.111
 41.00  1470.172  176.799    0.000  176.799      208.171  827.209    0.000  827.209        0.000 1246.208    0.000 1246.208
 42.00  1401.364  188.051    0.000  188.051      128.188  836.250    0.000  836.250        0.000 1313.966    0.000 1313.966
 43.00  1442.897  148.262    0.000  148.262       27.453  846.795    0.000  846.795        0.000 1225.194    0.000 1225.194
 44.00  1536.042  135.130    0.000  135.130       25.422  883.670    0.000  883.670        0.000 1196.442    0.000 1196.442
 45.00  1574.254  103.778    0.000  103.778       84.350  889.464    0.000  889.464        0.000 1127.074    0.000 1127.074
 46.00  1664.914  154.807    0.000  154.807      174.146  815.978    0.000  815.978        0.000 1284.513    0.000 1284.513
 47.00  1659.206  221.278    0.000  221.278       83.957 1108.411    0.000 1108.411        0.000 1455.511    0.000 1455.511
 48.00  1530.136  205.328    0.000  205.328        0.000 1112.663    0.000 1112.663        0.000 1336.680    0.000 1336.680
 49.00  1589.855  133.392    0.000  133.392      131.804  826.999    0.000  826.999        0.000 1005.228    0.000 1005.228
 50.00  1556.381  258.698    0.000  258.698       54.254  966.063    0.000  966.063        0.000 1118.829    0.000 1118.829
 51.00  1615.901  216.586    0.000  216.586       18.502 1035.885    0.000 1035.885        0.000 1065.852    0.000 1065.852
 52.00  1716.933  211.711    0.000  211.711       58.624 1130.959    0.000 1130.959        0.000 1316.178    0.000 1316.178
 53.00  1614.137  275.067    0.000  275.067       16.730 1113.986    0.000 1113.986        0.000 1237.359    0.000 1237.359
 54.00  1486.863  241.521    0.000  241.521       53.650  955.559    0.000  955.559        0.000 1089.876    0.000 1089.876
 55.00  1431.533  266.059    0.000  266.059       47.124  968.779    0.000  968.779        0.000 1146.174    0.000 1146.174
 56.00  1558.519  265.153    0.000  265.153       57.623  979.245    0.000  979.245        0.000 1149.791    0.000 1149.791
 57.00  1525.143  256.578    0.000  256.578       67.051  938.059    0.000  938.059        0.000  954.562    0.000  954.562
 58.00  1514.199  276.732    0.000  276.732        9.294  979.174    0.000  979.174        0.000 1015.887    0.000 1015.887
 59.00  1606.341  314.994    0.000  314.994       18.936 1006.124    0.000 1006.124        0.000  975.771    0.000  975.771
 60.00  1700.857  220.821    0.000  220.821       26.023  880.178    0.000  880.178        0.000  805.773    0.000  805.773
 61.00  1563.892  194.167    0.000  194.167       47.297  907.321    0.000  907.321        0.000  886.101    0.000  886.101
 62.00  1532.929  254.257    0.000  254.257       34.111  969.931    0.000  969.931        0.000 1066.855    0.000 1066.855
 63.00  1546.453  212.297    0.000  212.297       96.444  888.218    0.000  888.218        0.000 1118.827    0.000 1118.827
 64.00  1526.664  228.738    0.000  228.738       22.395  998.027    0.000  998.027        0.000 1166.883    0.000 1166.883
 65.00  1481.310  242.640    0.000  242.640       56.203  989.122    0.000  989.122        0.000 1106.464    0.000 1106.464
 66.00  1562.456  201.313    0.000  201.313       74.359  925.834    0.000  925.834        0.000  904.799    0.000  904.799
 67.00  1605.149  226.911    0.000  226.911       94.026  962.181    0.000  962.181        0.000 1174.428    0.000 1174.428
 68.00  1500.911  227.569    0.000  227.569      146.891  842.595    0.000  842.595        0.000  873.834    0.000  873.834
 69.00  1502.689  240.020    0.000  240.020       50.928  875.318    0.000  875.318        0.000  864.985    0.000  864.985
 70.00  1445.126  321.456    0.000  321.456        7.566  990.307    0.000  990.307        0.000 1076.505    0.000 1076.505
 71.00  1372.391  310.994    0.000  310.994       38.734  944.240    0.000  944.240        0.000  886.900    0.000  886.900
 72.00  1393.479  292.204    0.000  292.204       57.928  875.449    0.000  875.449        0.000  977.178    0.000  977.178
 73.00  1426.877  281.024    0.000  281.024       55.765  871.904    0.000  871.904        0.000 1209.607    0.000 1209.607
 74.00  1390.985  358.140    0.000  358.140       76.735  958.326    0.000  958.326        0.000 1209.203    0.000 1209.203
 75.00  1437.936  287.323    0.000  287.323      107.768  967.390    0.000  967.390        0.000 1199.751    0.000 1199.751
 76.00  1448.264  302.361    0.000  302.361       90.996  967.134    0.000  967.134        0.000 1138.425    0.000 1138.425
 77.00  1541.511  227.614    0.000  227.614      122.512  917.239    0.000  917.239        0.000 1146.469    0.000 1146.469
 78.00  1547.052  211.583    0.000  211.583      109.590  976.510    0.000  976.510        0.000 1096.707    0.000 1096.707
 79.00  1568.985  239.688    0.000  239.688       35.275  996.838    0.000  996.838        0.000  906.102    0.000  906.102
 80.00  1546.315  317.958    0.000  317.958       68.870 1127.350    0.000 1127.350        0.000 1028.550    0.000 1028.550
 81.00  1440.019  396.190    0.000  396.190       17.077  940.001    0.000  940.001        0.000  937.570    0.000  937.570
 82.00  1311.565  347.646    0.000  347.646        5.576  920.593    0.000  920.593        0.000  856.842    0.000  856.842
 83.00  1367.140  358.698    0.000  358.698        1.902  848.551    0.000  848.551        0.000  716.196    0.000  716.196
 84.00  1263.008  338.675    0.000  338.675        5.620  774.985    0.000  774.985        0.000  747.562    0.000  747.562
 85.00  1413.025  273.042    0.000  273.042        9.251  960.702    0.000  960.702        0.000  836.636    0.000  836.636
 86.00  1426.469  345.900    0.000  345.900       94.630  837.750    0.000  837.750        0.000  895.747    0.000  895.747
 87.00  1497.120  337.199    0.000  337.199       81.747  988.912    0.000  988.912        0.000 1209.604    0.000 1209.604
 88.00  1573.937  347.152    0.000  347.152      111.574  897.194    0.000  897.194        0.000 1039.804    0.000 1039.804
 89.00  1450.551  335.473    0.000  335.473       72.494  887.062    0.000  887.062        0.000  936.154    0.000  936.154
 90.00  1505.027  291.093    0.000  291.093      118.964  877.517    0.000  877.517        0.000 1089.469    0.000 1089.469
 91.00  1444.224  300.031    0.000  300.031      148.619  858.712    0.000  858.712        0.000  969.129    0.000  969.129
 92.00  1486.511  234.879    0.000  234.879       83.691  884.788    0.000  884.788        0.000  784.154    0.000  784.154
 93.00  1503.273  229.856    0.000  229.856      104.094  827.022    0.000  827.022        0.000  898.155    0.000  898.155
 94.00  1519.028  242.328    0.000  242.328      109.801  814.525    0.000  814.525        0.000  926.606    0.000  926.606
 95.00  1592.338  258.786    0.000  258.786      113.910  868.646    0.000  868.646        0.000 1109.978    0.000 1109.978
 96.00  1409.017  304.971    0.000  304.971       48.329  949.045    0.000  949.045        0.000 1049.359    0.000 1049.359
 97.00  1470.017  278.938    0.000  278.938      119.530  909.945    0.000  909.945        0.000 1100.726    0.000 1100.726
 98.00  1459.545  223.885    0.000  223.885       87.930  751.032    0.000  751.032        0.000  907.608    0.000  907.608
 99.00  1450.964  284.751    0.000  284.751       63.635  800.783    0.000  800.783        0.000 1030.658    0.000 1030.658
100.00  1421.531  268.934    0.000  268.934       24.295  867.350    0.000  867.350        0.000 1130.686    0.000 1130.686
101.00  1449.049  234.620    0.000  234.620       76.429  820.583    0.000  820.583        0.000  978.578    0.000  978.578
102.00  1620.358  244.906    0.000  244.906      115.421  901.761    0.000  901.761        0.000 1079.209    0.000 1079.209
103.00  1499.998  283.637    0.000  283.637       37.176 1003.952    0.000 1003.952        0.000 1291.937    0.000 1291.937
104.00  1441.006  275.644    0.000  275.644       81.918  944.951    0.000  944.951        0.000 1271.027    0.000 1271.027
105.00  1476.202  215.225    0.000  215.225        9.294  903.301    0.000  903.301        0.000 1007.944    0.000 1007.944
106.00  1431.015  262.531    0.000  262.531       24.165  888.551    0.000  888.551        0.000  945.716    0.000  945.716
107.00  1510.844  179.076    0.000  179.076       29.741  908.479    0.000  908.479        0.000 1009.250    0.000 1009.250
108.00  1432.708  236.384    0.000  236.384        0.000  871.262    0.000  871.262        0.000  838.344    0.000  838.344
109.00  1536.969  232.904    0.000  232.904        0.000  986.995    0.000  986.995        0.000 1108.175    0.000 1108.175
110.00  1487.680  263.181    0.000  263.181        7.479  953.614    0.000  953.614        0.000  956.972    0.000  956.972
111.00  1476.844  314.759    0.000  314.759        3.805 1076.218    0.000 1076.218        0.000 1168.593    0.000 1168.593
112.00  1496.504  310.339    0.000  310.339       44.699  947.907    0.000  947.907        0.000  826.583    0.000  826.583
113.00  1319.419  353.228    0.000  353.228       24.426  927.886    0.000  927.886        0.000 1197.444    0.000 1197.444
114.00  1475.635  281.264    0.000  281.264       16.904 1010.684    0.000 1010.684        0.000 1106.364    0.000 1106.364
115.00  1444.519  265.948    0.000  265.948       51.619  880.780    0.000  880.780        0.000 1077.717    0.000 1077.717
116.00  1461.802  301.608    0.000  301.608       72.581  763.530    0.000  763.530        0.000  866.897    0.000  866.897
117.00  1481.063  267.988    0.000  267.988      135.694  813.336    0.000  813.336        0.000 1008.647    0.000 1008.647
118.00  1522.052  261.466    0.000  261.466       81.531  882.462    0.000  882.462        0.000 1026.542    0.000 1026.542
119.00  1431.605  303.145    0.000  303.145      222.507  744.601    0.000  744.601        0.000  978.990    0.000  978.990
120.00  1405.836  280.470    0.000  280.470      151.654  684.596    0.000  684.596        0.000  807.080    0.000  807.080
121.00  1452.262  317.634    0.000  317.634      170.327  766.690    0.000  766.690        0.000  859.156    0.000  859.156
122.00  1464.901  307.551    0.000  307.551      199.291  764.792    0.000  764.792        0.000  818.941    0.000  818.941
123.00  1649.173  181.717    0.000  181.717      225.672  745.740    0.000  745.740        0.000 1086.056    0.000 1086.056
124.00  1507.775  308.554    0.000  308.554      128.001  865.376    0.000  865.376        0.000  874.835    0.000  874.835
125.00  1396.942  310.482    0.000  310.482      220.646  700.752    0.000  700.752        0.000  917.361    0.000  917.361
126.00  1539.843  276.481    0.000  276.481      195.619  821.410    0.000  821.410        0.000  956.269    0.000  956.269
127.00  1523.988  272.373    0.000  272.373      205.170  928.049    0.000  928.049        0.000 1056.800    0.000 1056.800
128.00  1453.756  328.047    0.000  328.047      205.341  857.516    0.000  857.516       20.106 1188.398    0.000 1188.398
129.00  1464.250  335.497    0.000  335.497      192.974  847.726    0.000  847.726       40.212 1077.806    0.000 1077.806
130.00  1473.918  251.825    0.000  251.825      239.882  828.414    0.000  828.414       90.478  968.533    0.000  968.533
131.00  1718.264  147.886    0.000  147.886      226.478  898.223    0.000  898.223       10.053 1160.245    0.000 1160.245
132.00  1459.362  211.324    0.000  211.324      203.318  800.059    0.000  800.059        0.000 1066.955    0.000 1066.955
133.00  1578.601  166.399    0.000  166.399      194.281  829.267    0.000  829.267        0.000 1038.002    0.000 1038.002
134.00  1630.936  197.210    0.000  197.210      243.420  854.565    0.000  854.565       20.106 1118.625    0.000 1118.625
135.00  1661.044  213.912    0.000  213.912      202.440  845.042    0.000  845.042       80.425 1068.859    0.000 1068.859
136.00  1530.753  185.826    0.000  185.826      213.381  816.958    0.000  816.958       10.053  935.661    0.000  935.661
137.00  1571.203  178.543    0.000  178.543      174.475  901.811    0.000  901.811        0.000 1040.307    0.000 1040.307
138.00  1547.924  131.976    0.000  131.976      271.240  728.039    0.000  728.039      109.882 1205.792    0.000 1205.792
139.00  1614.266  105.746    0.000  105.746      183.046  851.715    0.000  851.715       30.059 1157.436    0.000 1157.436
140.00  1567.297  152.114    0.000  152.114      198.262  819.693    0.000  819.693       19.906 1248.921    0.000 1248.921
141.00  1564.070  108.132    0.000  108.132      179.892  773.073    0.000  773.073        0.000 1138.232    0.000 1138.232
142.00  1507.800  212.157    0.000  212.157      254.171  779.310    0.000  779.310       29.858 1145.875    0.000 1145.875
143.00  1541.058  282.281    0.000  282.281      246.899  805.817    0.000  805.817        0.000 1358.000    0.000 1358.000
144.00  1543.395  150.693    0.000  150.693      206.254  734.737    0.000  734.737        0.000 1025.132    0.000 1025.132
145.00  1659.672  111.235    0.000  111.235      227.575  812.121    0.000  812.121        0.000 1253.444    0.000 1253.444
146.00  1625.412  129.128    0.000  129.128      188.195  837.535    0.000  837.535        0.000 1285.917    0.000 1285.917
147.00  1604.414  122.971    0.000  122.971      214.999  847.606    0.000  847.606        0.000 1179.249    0.000 1179.249
148.00  1660.125  148.730    0.000  148.730      286.637  774.943    0.000  774.943       49.764 1304.417    0.000 1304.417
149.00  1614.098  168.362    0.000  168.362       96.454  943.669    0.000  943.669        0.000 1105.663    0.000 1105.663
150.00  1793.885  137.511    0.000  137.511      197.661  919.016    0.000  919.016        0.000 1334.672    0.000 1334.672
151.00  1526.011  298.686    0.000  298.686      133.245  868.490    0.000  868.490        0.000 1176.034    0.000 1176.034
152.00  1566.306  253.393    0.000  253.393      108.209 1055.248    0.000 1055.248        0.000 1227.508    0.000 1227.508
153.00  1597.497  250.202    0.000  250.202       60.224 1047.458    0.000 1047.458        0.000 1234.242    0.000 1234.242
154.00  1571.160  322.957    0.000  322.957       66.537 1096.087    0.000 1096.087        0.000 1327.132    0.000 1327.132
155.00  1606.890  237.252    0.000  237.252      159.055  930.983    0.000  930.983        0.000 1067.353    0.000 1067.353
156.00  1593.766  310.988    0.000  310.988      235.052  910.445    0.000  910.445        0.000 1165.473    0.000 1165.473
157.00  1723.256  198.310    0.000  198.310      248.405  910.237    0.000  910.237       80.024 1146.574    0.000 1146.574
158.00  1691.653  157.608    0.000  157.608      282.866  929.740    0.000  929.740       49.965 1375.788    0.000 1375.788
159.00  1556.471  182.230    0.000  182.230      247.201  856.589    0.000  856.589        0.000 1276.864    0.000 1276.864
160.00  1540.216  214.688    0.000  214.688      185.772  936.423    0.000  936.423        0.000 1215.844    0.000 1215.844
161.00  1519.997  206.258    0.000  206.258      281.006  766.541    0.000  766.541       69.670 1305.017    0.000 1305.017
162.00  1463.729  233.972    0.000  233.972      218.534  779.516    0.000  779.516       40.212 1186.487    0.000 1186.487
163.00  1518.290  215.611    0.000  215.611      259.917  840.036    0.000  840.036      179.151 1185.783    0.000 1185.783
164.00  1550.650  228.070    0.000  228.070      261.422  819.543    0.000  819.543       49.764 1185.683    0.000 1185.683
165.00  1376.820  207.967    0.000  207.967      217.288  726.040    0.000  726.040       29.858 1054.994    0.000 1054.994
166.00  1541.465  192.577    0.000  192.577      230.597  780.543    0.000  780.543       39.912 1238.363    0.000 1238.363
167.00  1474.189  250.245    0.000  250.245      196.352  811.593    0.000  811.593        0.000 1118.931    0.000 1118.931
168.00  1531.613  100.139    0.000  100.139      154.860  825.379    0.000  825.379        0.000 1236.453    0.000 1236.453
169.00  1442.012  133.838    0.000  133.838      216.767  819.594    0.000  819.594        0.000 1075.499    0.000 1075.499
170.00  1452.811  207.534    0.000  207.534      196.750  820.498    0.000  820.498        0.000 1197.246    0.000 1197.246
171.00  1507.820  193.005    0.000  193.005      179.330  800.268    0.000  800.268        0.000 1235.748    0.000 1235.748
172.00  1522.764  173.195    0.000  173.195      195.973  835.549    0.000  835.549        0.000 1097.116    0.000 1097.116
173.00  1570.932  167.140    0.000  167.140      264.751  874.355    0.000  874.355       39.811 1246.907    0.000 1246.907
174.00  1610.842  216.726    0.000  216.726      251.909  862.209    0.000  862.209       49.864 1058.409    0.000 1058.409
175.00  1637.048  142.161    0.000  142.161      191.987  831.853    0.000  831.853       19.906 1147.278    0.000 1147.278
176.00  1663.465  206.715    0.000  206.715      280.354  776.270    0.000  776.270       40.012 1198.552    0.000 1198.552
177.00  1655.785  149.539    0.000  149.539      253.030  836.750    0.000  836.750       19.906 1187.996    0.000 1187.996
178.00  1671.971  145.134    0.000  145.134      332.794  774.636    0.000  774.636       29.858 1337.789    0.000 1337.789
179.00  1585.259  173.660    0.000  173.660      221.515  833.262    0.000  833.262       30.059 1089.071    0.000 1089.071
180.00  1533.950  191.637    0.000  191.637      255.197  830.066    0.000  830.066       49.764 1258.570    0.000 1258.570
181.00  1597.171  134.155    0.000  134.155      155.723  907.699    0.000  907.699        0.000 1227.506    0.000 1227.506
182.00  1594.140  171.736    0.000  171.736      187.843  773.768    0.000  773.768        0.000 1067.152    0.000 1067.152
183.00  1592.325  134.432    0.000  134.432      233.747  722.800    0.000  722.800        0.000  936.366    0.000  936.366
184.00  1500.353  241.418    0.000  241.418       98.998  789.520    0.000  789.520        0.000 1216.351    0.000 1216.351
185.00  1698.427  253.977    0.000  253.977       96.488 1018.289    0.000 1018.289        0.000 1318.387    0.000 1318.387
186.00  1591.435  173.692    0.000  173.692      102.284  862.868    0.000  862.868        0.000 1245.603    0.000 1245.603
187.00  1644.361  182.583    0.000  182.583      126.405  908.740    0.000  908.740        0.000 1135.420    0.000 1135.420
188.00  1601.589  130.746    0.000  130.746      121.697  903.423    0.000  903.423        0.000 1066.252    0.000 1066.252
189.00  1590.762  198.513    0.000  198.513      170.797  826.382    0.000  826.382        0.000 1215.844    0.000 1215.844
190.00  1480.859  174.498    0.000  174.498       84.949  903.206    0.000  903.206        0.000 1166.586    0.000 1166.586
191.00  1611.922  208.702    0.000  208.702      134.709  784.564    0.000  784.564        0.000  805.370    0.000  805.370
192.00  1602.778  163.479    0.000  163.479      248.446  681.589    0.000  681.589        0.000 1007.438    0.000 1007.438
193.00  1574.049  204.351    0.000  204.351       91.050  866.421    0.000  866.421        0.000  934.154    0.000  934.154
194.00  1677.312  239.049    0.000  239.049       89.623  862.459    0.000  862.459        0.000 1005.728    0.000 1005.728
195.00  1644.260  194.376    0.000  194.376      292.728  759.395    0.000  759.395        0.000  936.362    0.000  936.362
196.00  1702.549  143.733    0.000  143.733      309.493  770.942    0.000  770.942        0.000  715.793    0.000  715.793
197.00  1592.995  119.935    0.000  119.935      204.356  795.334    0.000  795.334        0.000  984.419    0.000  984.419
198.00  1571.619  143.742    0.000  143.742      122.696  809.563    0.000  809.563        0.000  975.876    0.000  975.876
199.00  1607.812  134.077    0.000  134.077      131.202  773.589    0.000  773.589        0.000  898.964    0.000  898.964
200.00  1727.461  107.563    0.000  107.563      212.046  778.296    0.000  778.296        0.000 1049.055    0.000 1049.055
201.00  1534.257  173.678    0.000  173.678      146.204  768.796    0.000  768.796        0.000  880.164    0.000  880.164
202.00  1590.342  115.232    0.000  115.232      278.748  704.968    0.000  704.968        0.000 1010.556    0.000 1010.556
203.00  1624.956  135.886    0.000  135.886      209.409  796.167    0.000  796.167        0.000  859.552    0.000  859.552
204.00  1663.665  164.007    0.000  164.007      241.480  688.640    0.000  688.640        0.000  991.654    0.000  991.654
205.00  1585.274  108.802    0.000  108.802      165.315  821.753    0.000  821.753        0.000 1000.703    0.000 1000.703
206.00  1686.827  120.051    0.000  120.051       98.866  803.648    0.000  803.648        0.000  889.012    0.000  889.012
207.00  1648.760  107.061    0.000  107.061      115.991  880.021    0.000  880.021        0.000  969.638    0.000  969.638
208.00  1670.743  168.735    0.000  168.735      104.055  958.709    0.000  958.709        0.000 1160.349    0.000 1160.349
209.00  1623.600  134.147    0.000  134.147      210.966  819.601    0.000  819.601        0.000 1090.679    0.000 1090.679
210.00  1605.476   99.757    0.000   99.757      248.795  714.544    0.000  714.544        0.000 1128.581    0.000 1128.581
211.00  1562.067  135.431    0.000  135.431       78.114  812.171    0.000  812.171        0.000 1119.334    0.000 1119.334
212.00  1602.094  140.840    0.000  140.840      140.284  753.161    0.000  753.161        0.000  899.670    0.000  899.670
213.00  1550.548  129.800    0.000  129.800      231.894  711.182    0.000  711.182        0.000 1141.248    0.000 1141.248
214.00  1722.485   96.065    0.000   96.065      235.868  766.651    0.000  766.651        0.000 1100.733    0.000 1100.733
215.00  1644.157  114.473    0.000  114.473      178.765  791.628    0.000  791.628        0.000 1079.926    0.000 1079.926
216.00  1595.868  200.428    0.000  200.428      216.632  769.583    0.000  769.583        0.000  990.146    0.000  990.146
217.00  1615.864  152.498    0.000  152.498      209.067  748.406    0.000  748.406        0.000 1209.513    0.000 1209.513
218.00  1561.682  108.711    0.000  108.711      239.678  723.542    0.000  723.542        0.000 1247.616    0.000 1247.616
219.00  1648.599   90.158    0.000   90.158      250.270  719.569    0.000  719.569        9.953 1135.520    0.000 1135.520
220.00  1485.532  103.902    0.000  103.902      253.167  653.902    0.000  653.902       49.764 1047.354    0.000 1047.354
221.00  1531.454   99.831    0.000   99.831      277.809  727.008    0.000  727.008       49.764 1246.509    0.000 1246.509
222.00  1597.745   89.977    0.000   89.977      209.796  772.618    0.000  772.618        0.000 1211.521    0.000 1211.521
223.00  1534.486   96.714    0.000   96.714      239.712  733.960    0.000  733.960       10.053 1182.063    0.000 1182.063
224.00  1607.456   99.350    0.000   99.350      300.199  728.479    0.000  728.479       49.764 1236.556    0.000 1236.556
225.00  1519.018  100.465    0.000  100.465      266.011  584.337    0.000  584.337       49.965  989.949    0.000  989.949
226.00  1491.039  117.489    0.000  117.489      286.236  675.305    0.000  675.305       29.858 1126.373    0.000 1126.373
227.00  1502.034  120.838    0.000  120.838      192.979  804.831    0.000  804.831       20.106 1248.418    0.000 1248.418
228.00  1660.708   98.248    0.000   98.248      230.210  771.146    0.000  771.146       89.676 1020.006    0.000 1020.006
229.00  1649.422  107.528    0.000  107.528      245.257  818.618    0.000  818.618      139.339 1088.170    0.000 1088.170
230.00  1495.404  112.517    0.000  112.517      256.276  683.423    0.000  683.423        0.000 1147.483    0.000 1147.483
231.00  1637.901  100.739    0.000  100.739      255.463  723.587    0.000  723.587       39.811 1126.775    0.000 1126.775
232.00  1582.082  128.010    0.000  128.010      313.086  641.493    0.000  641.493       69.670 1007.040    0.000 1007.040
233.00  1524.118  133.193    0.000  133.193      300.115  607.816    0.000  607.816       79.623  947.826    0.000  947.826
234.00  1522.680  120.315    0.000  120.315      191.175  748.483    0.000  748.483        9.953 1077.511    0.000 1077.511
235.00  1731.732   72.549    0.000   72.549      253.168  694.233    0.000  694.233       79.623 1098.625    0.000 1098.625
236.00  1661.743  136.792    0.000  136.792      363.321  646.723    0.000  646.723      129.587 1006.234    0.000 1006.234
237.00  1645.909  160.081    0.000  160.081      325.799  717.450    0.000  717.450       69.670 1067.661    0.000 1067.661
238.00  1498.216  157.953    0.000  157.953      181.669  772.193    0.000  772.193        0.000 1038.208    0.000 1038.208
239.00  1591.486  112.173    0.000  112.173      248.890  675.472    0.000  675.472       29.858 1026.644    0.000 1026.644
240.00  1734.449  103.027    0.000  103.027      299.039  736.178    0.000  736.178       79.623 1005.935    0.000 1005.935
241.00  1698.173   98.926    0.000   98.926      349.490  716.503    0.000  716.503      169.499 1077.414    0.000 1077.414
242.00  1699.167   95.047    0.000   95.047      228.788  741.060    0.000  741.060       59.717 1076.611    0.000 1076.611
243.00  1703.370   83.230    0.000   83.230      315.464  693.771    0.000  693.771       89.976 1152.816    0.000 1152.816
244.00  1594.960  114.490    0.000  114.490      235.321  661.562    0.000  661.562       29.858 1109.989    0.000 1109.989
245.00  1574.815  104.008    0.000  104.008      332.809  631.683    0.000  631.683       69.670 1057.712    0.000 1057.712
246.00  1602.190   97.616    0.000   97.616      236.610  699.343    0.000  699.343       80.024 1015.889    0.000 1015.889
247.00  1548.678  115.088    0.000  115.088      331.800  657.405    0.000  657.405      130.690 1140.549    0.000 1140.549
248.00  1609.105   93.686    0.000   93.686      455.461  586.367    0.000  586.367      139.741 1216.252    0.000 1216.252
249.00  1724.660   86.741    0.000   86.741      493.370  562.631    0.000  562.631      179.652 1195.639    0.000 1195.639
250.00  1704.306   83.324    0.000   83.324      279.803  680.148    0.000  680.148        0.000 1254.755    0.000 1254.755
251.00  1621.151   78.307    0.000   78.307      263.467  647.463    0.000  647.463       39.811 1155.530    0.000 1155.530
252.00  1596.590  115.278    0.000  115.278      241.932  641.617    0.000  641.617       69.670  995.981    0.000  995.981
253.00  1597.560  110.607    0.000  110.607      169.302  687.886    0.000  687.886       39.811 1105.464    0.000 1105.464
254.00  1510.438  104.305    0.000  104.305      205.663  724.463    0.000  724.463        9.953 1165.081    0.000 1165.081
255.00  1612.274  114.602    0.000  114.602      321.049  639.423    0.000  639.423      169.499 1045.044    0.000 1045.044
256.00  1546.583   74.832    0.000   74.832      204.539  637.221    0.000  637.221        9.953 1223.692    0.000 1223.692
257.00  1509.733   76.495    0.000   76.495      257.458  576.172    0.000  576.172       79.623  946.522    0.000  946.522
258.00  1570.703   98.934    0.000   98.934      266.014  606.345    0.000  606.345       59.717 1158.043    0.000 1158.043
259.00  1616.548  110.133    0.000  110.133      381.220  673.573    0.000  673.573       50.165 1330.249    0.000 1330.249
260.00  1511.525  111.714    0.000  111.714      246.080  604.103    0.000  604.103      119.434 1122.052    0.000 1122.052
261.00  1576.091   76.651    0.000   76.651      272.242  693.283    0.000  693.283      119.434 1063.542    0.000 1063.542
262.00  1428.768  118.575    0.000  118.575      221.661  639.503    0.000  639.503       59.717 1186.894    0.000 1186.894
263.00  1414.180  162.675    0.000  162.675      288.237  555.797    0.000  555.797      179.151 1036.094    0.000 1036.094
264.00  1508.577  120.162    0.000  120.162      415.469  555.845    0.000  555.845      179.452 1093.700    0.000 1093.700
265.00  1635.518   60.992    0.000   60.992      304.318  636.656    0.000  636.656       99.528 1076.410    0.000 1076.410
266.00  1720.238   88.609    0.000   88.609      343.877  631.811    0.000  631.811      149.292 1106.871    0.000 1106.871
267.00  1675.675  114.297    0.000  114.297      270.074  690.524    0.000  690.524      149.393 1103.454    0.000 1103.454
268.00  1606.701  117.508    0.000  117.508      340.630  597.704    0.000  597.704      159.345  793.711    0.000  793.711
269.00  1671.106  148.607    0.000  148.607      470.401  564.628    0.000  564.628      403.031  998.293    0.000  998.293
270.00  1539.975   87.135    0.000   87.135      326.782  624.465    0.000  624.465       50.265 1149.491    0.000 1149.491
271.00  1661.562   75.057    0.000   75.057      320.304  638.427    0.000  638.427      200.260  995.882    0.000  995.882
272.00  1562.649  163.839    0.000  163.839      291.002  589.664    0.000  589.664      109.581  876.250    0.000  876.250
273.00  1563.671  167.126    0.000  167.126      204.922  681.187    0.000  681.187       59.717 1046.652    0.000 1046.652
274.00  1606.045   83.133    0.000   83.133      259.484  629.698    0.000  629.698       69.670 1013.175    0.000 1013.175
275.00  1638.310  109.142    0.000  109.142      259.050  714.679    0.000  714.679      139.440 1115.012    0.000 1115.012
276.00  1561.458   90.204    0.000   90.204      196.668  705.391    0.000  705.391       19.906 1115.918    0.000 1115.918
277.00  1511.421  156.549    0.000  156.549      218.282  780.918    0.000  780.918       39.811 1246.208    0.000 1246.208
278.00  1426.652  182.467    0.000  182.467      187.161  656.971    0.000  656.971       19.906 1094.204    0.000 1094.204
279.00  1482.074  168.181    0.000  168.181      266.092  585.982    0.000  585.982      169.800  953.656    0.000  953.656
280.00  1540.704  114.331    0.000  114.331      210.675  741.361    0.000  741.361       29.858 1274.862    0.000 1274.862
281.00  1511.955  125.037    0.000  125.037      200.517  668.518    0.000  668.518        0.000 1153.016    0.000 1153.016
282.00  1408.172  155.949    0.000  155.949      206.180  662.377    0.000  662.377       39.811 1090.987    0.000 1090.987
283.00  1531.272  146.019    0.000  146.019      220.185  728.777    0.000  728.777       89.876 1234.046    0.000 1234.046
284.00  1488.587  217.394    0.000  217.394      175.391  736.990    0.000  736.990        0.000 1006.335    0.000 1006.335
285.00  1420.502  202.821    0.000  202.821      184.346  685.638    0.000  685.638       49.864 1152.916    0.000 1152.916
286.00  1419.347  252.397    0.000  252.397      221.396  780.275    0.000  780.275       39.811 1022.625    0.000 1022.625
287.00  1359.844  217.953    0.000  217.953      200.044  667.905    0.000  667.905       19.906  953.255    0.000  953.255
288.00  1427.200  199.915    0.000  199.915      275.743  721.602    0.000  721.602      109.481 1071.985    0.000 1071.985
289.00  1483.370  206.531    0.000  206.531      196.972  753.162    0.000  753.162       29.858 1082.745    0.000 1082.745
290.00  1405.263  259.881    0.000  259.881      252.310  685.760    0.000  685.760       39.811  882.782    0.000  882.782
291.00  1506.766  176.635    0.000  176.635      325.623  660.817    0.000  660.817       69.670 1043.129    0.000 1043.129
292.00  1350.639  217.125    0.000  217.125      191.267  673.916    0.000  673.916        9.953  834.725    0.000  834.725
293.00  1341.010  276.474    0.000  276.474      219.400  720.258    0.000  720.258       19.906  725.144    0.000  725.144
294.00  1479.630  187.869    0.000  187.869      306.984  664.103    0.000  664.103        0.000  685.430    0.000  685.430
295.00  1485.792  243.360    0.000  243.360      194.156  744.261    0.000  744.261        0.000  672.466    0.000  672.466
296.00  1526.919  196.649    0.000  196.649      266.055  699.769    0.000  699.769       59.717  973.966    0.000  973.966
297.00  1410.507  224.511    0.000  224.511      306.570  645.516    0.000  645.516      109.481  885.900    0.000  885.900
298.00  1447.066  229.082    0.000  229.082      309.880  665.314    0.000  665.314      260.077  904.695    0.000  904.695
299.00  1623.420  141.227    0.000  141.227      281.835  642.489    0.000  642.489       49.764  873.532    0.000  873.532
300.00  1576.401  155.976    0.000  155.976      232.799  696.104    0.000  696.104        0.000 1037.498    0.000 1037.498
301.00  1462.206  197.842    0.000  197.842      263.098  677.423    0.000  677.423      150.796 1046.445    0.000 1046.445
302.00  1471.415  246.911    0.000  246.911      210.789  715.635    0.000  715.635       80.425  756.609    0.000  756.609
303.00  1377.484  242.036    0.000  242.036      208.802  647.718    0.000  647.718       80.425  656.179    0.000  656.179
304.00  1496.140  211.126    0.000  211.126      352.328  673.873    0.000  673.873      321.699  726.247    0.000  726.247
305.00  1394.753  224.958    0.000  224.958      300.883  652.732    0.000  652.732      160.850  595.657    0.000  595.657
306.00  1487.837  255.698    0.000  255.698      250.214  671.840    0.000  671.840      160.850  544.787    0.000  544.787
307.00  1485.342  282.739    0.000  282.739      265.523  701.933    0.000  701.933      110.584  896.454    0.000  896.454
308.00  1400.000  284.696    0.000  284.696      292.253  617.891    0.000  617.891      179.151  695.187    0.000  695.187
309.00  1353.253  279.295    0.000  279.295      246.281  708.805    0.000  708.805      130.690  776.917    0.000  776.917
310.00  1405.418  215.586    0.000  215.586      263.802  633.318    0.000  633.318       40.112  546.496    0.000  546.496
311.00  1516.382  282.440    0.000  282.440      413.933  733.188    0.000  733.188      221.168 1096.211    0.000 1096.211
312.00  1483.854  227.859    0.000  227.859      376.165  628.867    0.000  628.867      270.634  928.322    0.000  928.322
313.00  1424.058  243.045    0.000  243.045      466.250  652.216    0.000  652.216      521.057  896.351    0.000  896.351
314.00  1442.929  213.843    0.000  213.843      441.520  606.861    0.000  606.861      330.950  708.658    0.000  708.658
315.00  1353.646  250.437    0.000  250.437      426.941  601.591    0.000  601.591      432.283  615.965    0.000  615.965
316.00  1513.070  233.904    0.000  233.904      408.615  707.981    0.000  707.981      431.882  828.490    0.000  828.490
317.00  1473.328  241.992    0.000  241.992      470.624  633.316    0.000  633.316      429.979  778.225    0.000  778.225
318.00  1468.476  209.085    0.000  209.085      453.096  682.218    0.000  682.218      331.752  806.169    0.000  806.169
319.00  1434.546  272.093    0.000  272.093      414.037  774.084    0.000  774.084      289.133  956.269    0.000  956.269
320.00  1429.798  260.531    0.000  260.531      251.094  675.038    0.000  675.038       60.119  879.463    0.000  879.463
321.00  1446.767  223.371    0.000  223.371      354.980  657.702    0.000  657.702      169.198  907.714    0.000  907.714
322.00  1451.280  264.525    0.000  264.525      439.587  715.848    0.000  715.848      341.209  908.919    0.000  908.919
323.00  1383.590  219.942    0.000  219.942      353.807  628.007    0.000  628.007      359.906  677.091    0.000  677.091
324.00  1437.631  278.733    0.000  278.733      302.449  695.184    0.000  695.184      340.302  908.718    0.000  908.718
325.00  1454.691  274.254    0.000  274.254      397.992  706.423    0.000  706.423      458.933  855.335    0.000  855.335
326.00  1386.604  262.733    0.000  262.733      421.769  665.311    0.000  665.311      439.930  734.795    0.000  734.795
327.00  1521.400  259.826    0.000  259.826      448.832  665.055    0.000  665.055      450.183  814.217    0.000  814.217
328.00  1489.907  228.279    0.000  228.279      416.884  643.739    0.000  643.739      302.198  706.749    0.000  706.749
329.00  1554.567  228.843    0.000  228.843      420.693  660.252    0.000  660.252      449.481  795.015    0.000  795.015
330.00  1500.889  236.773    0.000  236.773      409.537  639.370    0.000  639.370      299.387  795.922    0.000  795.922
331.00  1524.904  229.805    0.000  229.805      377.984  603.660    0.000  603.660      248.820  674.779    0.000  674.779
332.00  1425.448  231.799    0.000  231.799      248.541  736.943    0.000  736.943       20.006  738.614    0.000  738.614
333.00  1433.956  196.642    0.000  196.642      229.558  630.899    0.000  630.899      109.682  805.269    0.000  805.269
334.00  1485.985  135.665    0.000  135.665      252.818  663.794    0.000  663.794       59.717  664.118    0.000  664.118
335.00  1526.597  121.043    0.000  121.043      290.139  646.851    0.000  646.851      159.245  774.506    0.000  774.506
336.00  1573.164  116.988    0.000  116.988      227.839  656.496    0.000  656.496       89.575  894.341    0.000  894.341
337.00  1448.273  197.856    0.000  197.856      289.834  658.219    0.000  658.219      189.104  847.091    0.000  847.091
338.00  1534.293   86.181    0.000   86.181      315.416  692.463    0.000  692.463      220.768  687.847    0.000  687.847
339.00  1446.250  150.557    0.000  150.557      275.096  717.543    0.000  717.543      129.387  753.696    0.000  753.696
340.00  1438.733  121.489    0.000  121.489      219.277  685.591    0.000  685.591       30.462  828.492    0.000  828.492
341.00  1467.374  123.235    0.000  123.235      225.593  714.942    0.000  714.942       89.575  815.723    0.000  815.723
342.00  1498.014  156.101    0.000  156.101      328.127  711.224    0.000  711.224      219.965  794.410    0.000  794.410
343.00  1499.627  141.425    0.000  141.425      290.348  642.058    0.000  642.058       99.528  712.679    0.000  712.679
344.00  1425.409  236.327    0.000  236.327      342.919  639.377    0.000  639.377      249.422  792.905    0.000  792.905
345.00  1365.616  268.445    0.000  268.445      326.667  542.319    0.000  542.319      109.481  693.880    0.000  693.880
346.00  1386.478  220.720    0.000  220.720      276.690  613.826    0.000  613.826       59.717  655.879    0.000  655.879
347.00  1514.984  126.351    0.000  126.351      234.319  652.995    0.000  652.995      139.339  732.383    0.000  732.383
348.00  1628.714  126.329    0.000  126.329      284.775  641.361    0.000  641.361      129.387  592.945    0.000  592.945
349.00  1460.863  136.140    0.000  136.140      290.269  594.543    0.000  594.543      119.434  702.828    0.000  702.828
350.00  1588.036  129.802    0.000  129.802      323.343  630.726    0.000  630.726      169.198  774.406    0.000  774.406
351.00  1416.420  270.207    0.000  270.207      197.321  710.926    0.000  710.926       39.811  784.560    0.000  784.560
352.00  1384.089  262.203    0.000  262.203      186.674  707.774    0.000  707.774        0.000  755.104    0.000  755.104
353.00  1394.566  254.780    0.000  254.780      228.743  682.176    0.000  682.176       79.623  793.910    0.000  793.910
354.00  1519.157  119.273    0.000  119.273      266.488  655.971    0.000  655.971      159.245  652.861    0.000  652.861
355.00  1586.108   99.675    0.000   99.675      284.646  654.727    0.000  654.727       29.858  805.473    0.000  805.473
356.00  1556.752   71.920    0.000   71.920      274.014  663.634    0.000  663.634      129.387  841.966    0.000  841.966
357.00  1560.166  140.341    0.000  140.341      257.196  614.907    0.000  614.907      109.481  813.816    0.000  813.816
358.00  1478.221  149.502    0.000  149.502      241.458  653.036    0.000  653.036       99.729  906.307    0.000  906.307
359.00  1488.925  205.800    0.000  205.800      382.287  643.005    0.000  643.005      211.115  676.085    0.000  676.085
360.00  1534.704  119.715    0.000  119.715      264.193  605.653    0.000  605.653       50.166  638.285    0.000  638.285
361.00  1440.228   99.011    0.000   99.011      216.155  625.625    0.000  625.625       80.425  859.455    0.000  859.455
362.00  1435.447  220.328    0.000  220.328      299.728  655.763    0.000  655.763      219.965  987.940    0.000  987.940
363.00  1368.661  248.457    0.000  248.457      214.998  688.837    0.000  688.837      169.198  765.361    0.000  765.361
364.00  1426.312  207.869    0.000  207.869      313.869  627.397    0.000  627.397      269.729  944.506    0.000  944.506
365.00  1541.727  165.461    0.000  165.461      345.849  651.227    0.000  651.227      240.873  904.699    0.000  904.699
366.00  1436.565  214.319    0.000  214.319      331.365  653.675    0.000  653.675      230.620  885.192    0.000  885.192
367.00  1587.809  165.552    0.000  165.552      364.575  644.079    0.000  644.079      199.859  791.999    0.000  791.999
368.00  1546.355  203.763    0.000  203.763      295.095  677.636    0.000  677.636      110.384  883.384    0.000  883.384
369.00  1481.304  227.508    0.000  227.508      222.176  685.634    0.000  685.634       79.623  766.363    0.000  766.363
370.00  1409.586  213.611    0.000  213.611      129.916  693.980    0.000  693.980        0.000  735.300    0.000  735.300
371.00  1454.244  238.674    0.000  238.674      192.084  737.986    0.000  737.986        0.000  634.362    0.000  634.362
372.00  1336.140  242.820    0.000  242.820      148.419  689.997    0.000  689.997        0.000  605.308    0.000  605.308
373.00  1409.064  222.858    0.000  222.858      209.591  667.643    0.000  667.643        9.953  694.079    0.000  694.079
374.00  1434.005  229.735    0.000  229.735      164.153  740.793    0.000  740.793        0.000  774.907    0.000  774.907
375.00  1508.607  242.230    0.000  242.230      195.743  670.108    0.000  670.108       10.053  655.070    0.000  655.070
376.00  1532.512  219.908    0.000  219.908      180.671  730.463    0.000  730.463        0.000  654.572    0.000  654.572
377.00  1459.785  214.583    0.000  214.583      200.815  691.253    0.000  691.253        0.000  604.706    0.000  604.706
378.00  1469.481  245.298    0.000  245.298      409.318  673.312    0.000  673.312      299.688  955.668    0.000  955.668
379.00  1445.901  259.056    0.000  259.056      430.804  692.730    0.000  692.730      330.649 1115.617    0.000 1115.617
380.00  1446.728  243.948    0.000  243.948      375.039  636.261    0.000  636.261      199.758  869.613    0.000  869.613
381.00  1332.677  262.836    0.000  262.836      336.083  674.645    0.000  674.645      169.900  827.888    0.000  827.888
382.00  1329.265  248.414    0.000  248.414      337.323  644.861    0.000  644.861      130.690  778.929    0.000  778.929
383.00  1451.854  214.185    0.000  214.185      331.107  689.782    0.000  689.782       59.817  863.378    0.000  863.378
384.00  1432.126  234.855    0.000  234.855      386.492  672.492    0.000  672.492      139.941  995.876    0.000  995.876
385.00  1415.513  220.835    0.000  220.835      297.858  640.452    0.000  640.452      231.624  716.196    0.000  716.196
386.00  1468.688  223.643    0.000  223.643      346.366  615.118    0.000  615.118      180.755  785.565    0.000  785.565
387.00  1612.510  212.961    0.000  212.961      297.130  684.583    0.000  684.583      209.811  705.238    0.000  705.238
388.00  1406.984  221.989    0.000  221.989      338.340  615.983    0.000  615.983      179.552  807.381    0.000  807.381
389.00  1388.577  237.180    0.000  237.180      402.365  674.218    0.000  674.218      149.292  871.924    0.000  871.924
390.00  1472.831  177.294    0.000  177.294      461.846  577.893    0.000  577.893      339.298  782.046    0.000  782.046
391.00  1517.943  217.197    0.000  217.197      441.563  553.119    0.000  553.119      260.378  772.999    0.000  772.999
392.00  1464.097  193.732    0.000  193.732      364.877  526.019    0.000  526.019      209.511  702.122    0.000  702.122
393.00  1397.643  211.467    0.000  211.467      377.201  554.809    0.000  554.809      119.735  733.991    0.000  733.991
394.00  1446.113  207.882    0.000  207.882      362.720  564.320    0.000  564.320      139.339  793.808    0.000  793.808
395.00  1437.943  227.615    0.000  227.615      312.921  590.607    0.000  590.607      149.292  783.555    0.000  783.555
396.00  1407.655  243.264    0.000  243.264      414.115  537.384    0.000  537.384      299.186  704.937    0.000  704.937
397.00  1522.869  228.538    0.000  228.538      352.861  610.230    0.000  610.230      189.705  714.487    0.000  714.487
398.00  1385.165  232.147    0.000  232.147      388.360  594.279    0.000  594.279      181.362  765.256    0.000  765.256
399.00  1464.087  264.015    0.000  264.015      487.050  509.976    0.000  509.976      419.925  734.193    0.000  734.193
400.00  1462.502  293.290    0.000  293.290      460.907  548.453    0.000  548.453      249.021  785.062    0.000  785.062
401.00  1480.162  324.039    0.000  324.039      394.574  524.073    0.000  524.073      130.490  827.588    0.000  827.588
402.00  1500.469  245.503    0.000  245.503      381.772  537.560    0.000  537.560      201.062  766.864    0.000  766.864
403.00  1509.895  282.601    0.000  282.601      519.336  499.857    0.000  499.857      520.053  786.468    0.000  786.468
404.00  1434.588  243.982    0.000  243.982      393.848  520.185    0.000  520.185      209.210  705.039    0.000  705.039
405.00  1259.779  291.566    0.000  291.566      346.158  539.849    0.000  539.849      259.174  756.008    0.000  756.008
406.00  1315.900  300.895    0.000  300.895      352.039  563.843    0.000  563.843      189.304  854.530    0.000  854.530
407.00  1348.529  290.223    0.000  290.223      382.686  527.660    0.000  527.660      179.953  917.967    0.000  917.967
408.00  1394.626  288.849    0.000  288.849      430.124  566.912    0.000  566.912      448.078  925.406    0.000  925.406
409.00  1338.232  298.456    0.000  298.456      357.831  581.574    0.000  581.574      259.676  804.265    0.000  804.265
410.00  1408.026  275.181    0.000  275.181      334.148  541.150    0.000  541.150      258.773  771.793    0.000  771.793
411.00  1382.862  278.679    0.000  278.679      375.335  653.421    0.000  653.421      229.416 1013.876    0.000 1013.876
412.00  1307.818  331.267    0.000  331.267      288.447  596.228    0.000  596.228      228.915  854.229    0.000  854.229
413.00  1344.188  316.607    0.000  316.607      419.957  576.901    0.000  576.901      349.652  753.193    0.000  753.193
414.00  1369.581  307.506    0.000  307.506      319.707  562.721    0.000  562.721      268.726  803.560    0.000  803.560
415.00  1324.576  310.397    0.000  310.397      333.009  643.910    0.000  643.910      270.331  993.769    0.000  993.769
416.00  1315.880  309.151    0.000  309.151      299.950  613.259    0.000  613.259      318.791  834.022    0.000  834.022
417.00  1364.206  314.900    0.000  314.900      303.709  547.160    0.000  547.160      288.933  854.632    0.000  854.632
418.00  1351.582  257.341    0.000  257.341      325.285  542.053    0.000  542.053      338.697  805.570    0.000  805.570
419.00  1378.656  203.238    0.000  203.238      182.574  659.652    0.000  659.652      159.546  873.834    0.000  873.834
420.00  1407.383  221.945    0.000  221.945      252.435  667.647    0.000  667.647      279.080  934.254    0.000  934.254
421.00  1545.602  138.999    0.000  138.999      234.932  673.608    0.000  673.608      169.198  924.100    0.000  924.100
422.00  1433.397  146.222    0.000  146.222      139.250  836.901    0.000  836.901       60.018 1160.755    0.000 1160.755
423.00  1606.972  145.489    0.000  145.489      194.714  709.926    0.000  709.926      119.634 1013.173    0.000 1013.173
424.00  1491.492  145.826    0.000  145.826      208.600  673.351    0.000  673.351       89.575  904.397    0.000  904.397
425.00  1463.275  219.796    0.000  219.796      307.948  658.440    0.000  658.440      179.452 1064.245    0.000 1064.245
426.00  1440.309  273.827    0.000  273.827      234.972  673.704    0.000  673.704      209.511 1017.095    0.000 1017.095
427.00  1468.254  204.524    0.000  204.524      228.265  634.279    0.000  634.279      100.230 1082.340    0.000 1082.340
428.00  1499.317  117.883    0.000  117.883      232.463  730.377    0.000  730.377      169.398  911.133    0.000  911.133
429.00  1370.727  187.009    0.000  187.009      231.505  622.426    0.000  622.426      160.850  767.870    0.000  767.870
430.00  1465.188  148.852    0.000  148.852      213.999  684.201    0.000  684.201       70.573 1005.227    0.000 1005.227
431.00  1463.786   77.551    0.000   77.551      194.544  649.922    0.000  649.922      239.469  842.065    0.000  842.065
432.00  1591.413  134.339    0.000  134.339      262.677  698.422    0.000  698.422      179.351 1053.385    0.000 1053.385
433.00  1631.429  107.467    0.000  107.467      287.616  753.288    0.000  753.288      150.796 1063.739    0.000 1063.739
434.00  1479.393  115.598    0.000  115.598      189.006  769.453    0.000  769.453       60.319 1043.531    0.000 1043.531
435.00  1594.944  111.814    0.000  111.814      212.966  710.237    0.000  710.237       79.623  915.756    0.000  915.756
436.00  1429.364  121.490    0.000  121.490      191.394  598.513    0.000  598.513      109.481 1042.930    0.000 1042.930
437.00  1521.300  150.375    0.000  150.375      198.170  708.677    0.000  708.677       50.265 1048.054    0.000 1048.054
438.00  1512.540   97.427    0.000   97.427      165.794  727.263    0.000  727.263       30.159  997.087    0.000  997.087
439.00  1524.310  113.847    0.000  113.847      146.080  665.093    0.000  665.093       50.265  867.398    0.000  867.398
440.00  1499.251  121.343    0.000  121.343      209.285  647.977    0.000  647.977       90.478  927.415    0.000  927.415
441.00  1453.099   94.884    0.000   94.884      120.619  698.344    0.000  698.344        0.000  930.131    0.000  930.131
442.00  1538.976  110.067    0.000  110.067      191.176  667.981    0.000  667.981        0.000 1046.750    0.000 1046.750
443.00  1493.277   92.787    0.000   92.787      184.383  634.653    0.000  634.653        0.000 1066.852    0.000 1066.852
444.00  1464.120  143.402    0.000  143.402       40.938  783.255    0.000  783.255        0.000  855.131    0.000  855.131
445.00  1475.341  143.886    0.000  143.886       60.004  757.397    0.000  757.397        0.000  956.167    0.000  956.167
446.00  1561.777  130.750    0.000  130.750      135.620  685.763    0.000  685.763        0.000  845.984    0.000  845.984
447.00  1489.398  166.876    0.000  166.876       16.729  822.247    0.000  822.247        0.000  967.024    0.000  967.024
448.00  1473.584  108.963    0.000  108.963      108.552  738.938    0.000  738.938        0.000  907.610    0.000  907.610
449.00  1494.092  126.810    0.000  126.810       33.850  775.817    0.000  775.817        0.000  945.915    0.000  945.915
450.00  1465.560  122.354    0.000  122.354       78.549  816.194    0.000  816.194        0.000  866.593    0.000  866.593
451.00  1412.930  218.978    0.000  218.978      115.040  752.037    0.000  752.037        0.000  950.437    0.000  950.437
452.00  1385.410  220.915    0.000  220.915       53.952  764.403    0.000  764.403        0.000  707.751    0.000  707.751
453.00  1330.920  222.230    0.000  222.230       35.709  751.819    0.000  751.819        0.000  908.013    0.000  908.013
454.00  1403.740  171.517    0.000  171.517       99.219  809.707    0.000  809.707        0.000  797.426    0.000  797.426
455.00  1388.265  124.006    0.000  124.006       63.552  766.474    0.000  766.474        0.000  877.352    0.000  877.352
456.00  1424.970  195.852    0.000  195.852       66.964  772.568    0.000  772.568        0.000  758.421    0.000  758.421
457.00  1410.650  249.537    0.000  249.537      107.606  826.261    0.000  826.261        0.000  837.640    0.000  837.640
458.00  1497.865  151.769    0.000  151.769       60.266  846.537    0.000  846.537        0.000  887.907    0.000  887.907
459.00  1357.586  218.695    0.000  218.695       57.758  823.667    0.000  823.667        0.000  867.297    0.000  867.297
460.00  1388.656  209.150    0.000  209.150       82.228  745.810    0.000  745.810        0.000  825.978    0.000  825.978
461.00  1404.563  152.918    0.000  152.918      107.303  723.072    0.000  723.072        0.000  827.486    0.000  827.486
462.00  1329.647  191.880    0.000  191.880       87.628  753.289    0.000  753.289        0.000  677.089    0.000  677.089
463.00  1388.498  198.985    0.000  198.985      109.981  827.908    0.000  827.908        0.000 1018.297    0.000 1018.297
464.00  1386.381  245.833    0.000  245.833      163.539  870.406    0.000  870.406        0.000 1059.513    0.000 1059.513
465.00  1369.911  200.784    0.000  200.784       67.094  840.878    0.000  840.878        0.000  766.261    0.000  766.261
466.00  1302.132  230.959    0.000  230.959       75.267  785.192    0.000  785.192        0.000  744.346    0.000  744.346
467.00  1321.246  239.636    0.000  239.636       37.310  717.495    0.000  717.495        0.000  745.349    0.000  745.349
468.00  1357.280  233.195    0.000  233.195       32.165  687.190    0.000  687.190        0.000  796.622    0.000  796.622
469.00  1294.123  247.211    0.000  247.211       45.351  737.600    0.000  737.600        0.000  785.463    0.000  785.463
470.00  1315.972  184.990    0.000  184.990       27.882  780.746    0.000  780.746        0.000  934.452    0.000  934.452
471.00  1388.911  222.352    0.000  222.352       62.167  736.872    0.000  736.872        0.000  909.022    0.000  909.022
472.00  1392.135  158.139    0.000  158.139       66.406  743.875    0.000  743.875        0.000  648.037    0.000  648.037
473.00  1379.648  222.371    0.000  222.371       37.829  758.184    0.000  758.184        0.000  766.966    0.000  766.966
474.00  1385.317  202.687    0.000  202.687       84.214  775.304    0.000  775.304        0.000  826.280    0.000  826.280
475.00  1422.289  240.664    0.000  240.664       45.264  864.151    0.000  864.151        0.000  868.506    0.000  868.506
476.00  1437.974  233.996    0.000  233.996      106.651  811.318    0.000  811.318        0.000  804.567    0.000  804.567
477.00  1507.694  178.738    0.000  178.738      121.566  770.765    0.000  770.765        0.000  694.887    0.000  694.887
478.00  1490.537  201.290    0.000  201.290       56.025  854.503    0.000  854.503        0.000  916.157    0.000  916.157
479.00  1460.295  205.597    0.000  205.597       22.436  860.770    0.000  860.770        0.000  977.785    0.000  977.785
480.00  1379.809  188.103    0.000  188.103       59.917  824.628    0.000  824.628        0.000  909.121    0.000  909.121
481.00  1315.339  233.387    0.000  233.387       54.298  785.239    0.000  785.239        0.000  808.889    0.000  808.889
482.00  1330.316  256.340    0.000  256.340      162.197  797.597    0.000  797.597        0.000 1010.149    0.000 1010.149
483.00  1484.763  249.584    0.000  249.584       76.429  921.117    0.000  921.117        0.000 1089.772    0.000 1089.772
484.00  1531.502  158.159    0.000  158.159      298.954  655.198    0.000  655.198      169.198  705.441    0.000  705.441
485.00  1505.659  187.939    0.000  187.939      402.342  674.094    0.000  674.094      350.856  705.341    0.000  705.341
486.00  1459.935  187.464    0.000  187.464      203.408  665.920    0.000  665.920       19.906  616.168    0.000  616.168
487.00  1517.929  223.319    0.000  223.319      344.326  662.470    0.000  662.470      170.903  877.349    0.000  877.349
488.00  1489.537  176.159    0.000  176.159      266.830  710.672    0.000  710.672       59.717  694.685    0.000  694.685
489.00  1519.550  181.737    0.000  181.737      335.338  660.306    0.000  660.306       80.124  727.959    0.000  727.959
490.00  1569.345  212.459    0.000  212.459      236.252  722.555    0.000  722.555       30.159  773.198    0.000  773.198
491.00  1523.855  226.245    0.000  226.245      287.131  852.597    0.000  852.597       90.478  852.819    0.000  852.819
492.00  1430.747  237.233    0.000  237.233      156.847  710.279    0.000  710.279        0.000  632.954    0.000  632.954
493.00  1644.113  243.420    0.000  243.420      201.460  794.198    0.000  794.198        0.000  832.715    0.000  832.715
494.00  1445.061  274.985    0.000  274.985      187.282  740.194    0.000  740.194        9.953  933.246    0.000  933.246
495.00  1531.651  260.412    0.000  260.412      179.977  738.120    0.000  738.120        0.000  830.802    0.000  830.802
496.00  1512.717  262.141    0.000  262.141      185.473  816.246    0.000  816.246        0.000  943.601    0.000  943.601
497.00  1519.365  303.740    0.000  303.740      174.350  813.995    0.000  813.995        0.000  858.349    0.000  858.349
498.00  1519.302  266.507    0.000  266.507       98.833  795.188    0.000  795.188        0.000  896.147    0.000  896.147
499.00  1569.106  237.222    0.000  237.222      143.839  722.118    0.000  722.118        0.000  747.662    0.000  747.662
500.00  1526.156  274.453    0.000  274.453      221.789  680.488    0.000  680.488        0.000  717.203    0.000  717.203
501.00  1541.256  263.854    0.000  263.854      111.544  718.092    0.000  718.092        0.000  808.487    0.000  808.487
502.00  1390.408  306.393    0.000  306.393       73.800  802.886    0.000  802.886        0.000  727.054    0.000  727.054
503.00  1425.731  282.389    0.000  282.389       60.178  799.991    0.000  799.991        0.000  615.464    0.000  615.464
504.00  1591.208  234.852    0.000  234.852      128.481  871.577    0.000  871.577        0.000  918.470    0.000  918.470
505.00  1549.845  340.735    0.000  340.735      119.139  840.755    0.000  840.755        0.000  907.813    0.000  907.813
506.00  1467.754  331.967    0.000  331.967       79.593  851.740    0.000  851.740        0.000 1060.121    0.000 1060.121
507.00  1452.442  417.356    0.000  417.356      150.608  923.452    0.000  923.452       50.265 1076.603    0.000 1076.603
508.00  1498.420  347.718    0.000  347.718      159.731  841.618    0.000  841.618        0.000  805.767    0.000  805.767
509.00  1571.094  305.966    0.000  305.966      128.867  803.353    0.000  803.353        0.000  916.557    0.000  916.557
510.00  1675.218  237.380    0.000  237.380       56.549  864.206    0.000  864.206        0.000  826.277    0.000  826.277
511.00  1419.437  304.268    0.000  304.268      132.079  760.594    0.000  760.594        0.000  957.172    0.000  957.172
512.00  1419.523  341.279    0.000  341.279      152.567  823.023    0.000  823.023        0.000 1048.756    0.000 1048.756
513.00  1426.099  307.099    0.000  307.099       90.185  815.890    0.000  815.890        0.000 1138.031    0.000 1138.031
514.00  1336.041  382.876    0.000  382.876       39.861  869.849    0.000  869.849        0.000 1055.494    0.000 1055.494
515.00  1455.531  324.359    0.000  324.359       94.204  800.067    0.000  800.067        0.000 1155.423    0.000 1155.423
516.00  1345.366  406.859    0.000  406.859       82.617  871.275    0.000  871.275        0.000 1145.871    0.000 1145.871
517.00  1361.588  272.727    0.000  272.727       35.883  637.424    0.000  637.424        0.000  686.840    0.000  686.840
518.00  1507.896  292.094    0.000  292.094      101.036  750.442    0.000  750.442        0.000 1000.403    0.000 1000.403
519.00  1490.800  315.850    0.000  315.850      133.849  805.695    0.000  805.695        0.000 1065.753    0.000 1065.753
520.00  1526.374  272.746    0.000  272.746       69.172  762.328    0.000  762.328        0.000  905.700    0.000  905.700
521.00  1532.141  329.028    0.000  329.028      124.981  916.320    0.000  916.320        0.000 1115.108    0.000 1115.108
522.00  1432.243  381.866    0.000  381.866      114.393  825.619    0.000  825.619        0.000 1076.002    0.000 1076.002
523.00  1511.550  279.792    0.000  279.792       80.451  830.548    0.000  830.548        0.000 1007.641    0.000 1007.641
524.00  1588.615  261.521    0.000  261.521      170.974  882.127    0.000  882.127        0.000 1239.165    0.000 1239.165
525.00  1566.936  270.232    0.000  270.232       85.941  837.507    0.000  837.507        0.000  976.073    0.000  976.073
526.00  1570.562  262.921    0.000  262.921      115.037  782.511    0.000  782.511        0.000  896.446    0.000  896.446
527.00  1511.698  266.367    0.000  266.367       88.623  786.843    0.000  786.843        0.000  945.010    0.000  945.010
528.00  1589.190  249.445    0.000  249.445      179.708  846.802    0.000  846.802       40.212  956.668    0.000  956.668
529.00  1505.809  251.947    0.000  251.947      125.714  764.653    0.000  764.653        0.000 1075.400    0.000 1075.400
530.00  1521.806  209.588    0.000  209.588      155.414  796.565    0.000  796.565       40.212 1007.338    0.000 1007.338
531.00  1417.496  271.916    0.000  271.916      106.302  852.626    0.000  852.626        0.000 1139.636    0.000 1139.636
532.00  1393.596  309.819    0.000  309.819      174.046  812.079    0.000  812.079       40.212 1087.057    0.000 1087.057
533.00  1501.126  215.630    0.000  215.630      186.237  812.601    0.000  812.601        0.000 1197.542    0.000 1197.542
534.00  1415.529  252.389    0.000  252.389      144.781  781.076    0.000  781.076        0.000 1254.744    0.000 1254.744
535.00  1548.896  262.341    0.000  262.341      194.452  862.437    0.000  862.437       10.053 1516.932    0.000 1516.932
536.00  1596.341  265.147    0.000  265.147      192.678  829.034    0.000  829.034      110.584 1289.434    0.000 1289.434
537.00  1767.801  258.765    0.000  258.765      181.564  941.378    0.000  941.378      100.531 1433.593    0.000 1433.593
538.00  1594.095  277.870    0.000  277.870      181.007  840.789    0.000  840.789       30.159 1332.363    0.000 1332.363
539.00  1623.720  278.339    0.000  278.339      155.932  830.665    0.000  830.665       20.106 1290.131    0.000 1290.131
540.00  1509.598  311.814    0.000  311.814       82.136  838.405    0.000  838.405        0.000 1077.307    0.000 1077.307
541.00  1425.404  340.044    0.000  340.044      111.276  793.965    0.000  793.965        0.000 1037.999    0.000 1037.999
542.00  1437.769  272.196    0.000  272.196       98.007  813.984    0.000  813.984        0.000  917.261    0.000  917.261
543.00  1419.382  224.473    0.000  224.473      100.988  821.030    0.000  821.030        0.000 1158.436    0.000 1158.436
544.00  1415.839  265.923    0.000  265.923      163.932  800.146    0.000  800.146       10.053 1156.524    0.000 1156.524
545.00  1411.949  336.213    0.000  336.213      159.185  901.945    0.000  901.945        0.000 1208.704    0.000 1208.704
546.00  1284.686  312.305    0.000  312.305      147.202  821.499    0.000  821.499        0.000 1187.890    0.000 1187.890
547.00  1374.929  296.827    0.000  296.827      192.027  799.103    0.000  799.103       90.478 1049.155    0.000 1049.155
548.00  1298.595  312.124    0.000  312.124      109.850  795.780    0.000  795.780        0.000  968.630    0.000  968.630
549.00  1358.560  309.475    0.000  309.475      120.829  802.780    0.000  802.780       30.159 1109.271    0.000 1109.271
550.00  1364.351  338.156    0.000  338.156      125.628  842.465    0.000  842.465        0.000 1148.177    0.000 1148.177
551.00  1290.336  327.455    0.000  327.455       98.435  791.326    0.000  791.326        0.000 1127.871    0.000 1127.871
552.00  1392.468  298.675    0.000  298.675      126.840  782.643    0.000  782.643        0.000 1088.565    0.000 1088.565
553.00  1367.439  319.532    0.000  319.532      108.116  826.126    0.000  826.126       20.106 1167.884    0.000 1167.884
554.00  1362.511  274.181    0.000  274.181       97.268  864.900    0.000  864.900        0.000 1197.339    0.000 1197.339
555.00  1375.076  263.741    0.000  263.741      104.400  831.100    0.000  831.100        0.000 1043.625    0.000 1043.625
556.00  1445.524  241.418    0.000  241.418      120.742  782.261    0.000  782.261       10.053  845.884    0.000  845.884
557.00  1534.005  258.697    0.000  258.697      143.221  781.490    0.000  781.490       30.159  975.674    0.000  975.674
558.00  1534.881  229.678    0.000  229.678      124.498  804.134    0.000  804.134       30.159 1057.906    0.000 1057.906
559.00  1450.818  304.564    0.000  304.564      157.999  766.570    0.000  766.570      120.637  878.356    0.000  878.356
560.00  1552.489  268.674    0.000  268.674      196.394  788.316    0.000  788.316       70.372  938.273    0.000  938.273
561.00  1438.400  285.697    0.000  285.697       85.165  750.518    0.000  750.518        0.000  968.332    0.000  968.332
562.00  1519.115  236.675    0.000  236.675      156.450  829.551    0.000  829.551       10.053 1097.816    0.000 1097.816
563.00  1562.664  218.570    0.000  218.570      109.458  823.583    0.000  823.583        0.000 1078.110    0.000 1078.110
564.00  1549.062  204.492    0.000  204.492      156.241  797.558    0.000  797.558        0.000  914.746    0.000  914.746
565.00  1578.123  255.442    0.000  255.442      189.741  840.608    0.000  840.608       50.265 1068.760    0.000 1068.760
566.00  1485.348  238.355    0.000  238.355      116.119  845.117    0.000  845.117        0.000  935.859    0.000  935.859
567.00  1447.632  266.847    0.000  266.847      133.065  843.086    0.000  843.086       10.053 1087.361    0.000 1087.361
568.00  1504.160  198.225    0.000  198.225      110.670  819.649    0.000  819.649       20.106 1018.797    0.000 1018.797
569.00  1544.978  257.562    0.000  257.562      201.104  805.985    0.000  805.985       90.478 1003.919    0.000 1003.919
570.00  1578.448  202.445    0.000  202.445      102.452  847.877    0.000  847.877        0.000 1058.708    0.000 1058.708
571.00  1593.810  150.758    0.000  150.758      114.563  742.352    0.000  742.352        0.000  846.083    0.000  846.083
572.00  1651.974  118.805    0.000  118.805      172.145  848.044    0.000  848.044        0.000 1258.869    0.000 1258.869
573.00  1577.441  113.993    0.000  113.993      132.237  791.250    0.000  791.250       40.212 1197.043    0.000 1197.043
574.00  1698.101  118.268    0.000  118.268      218.613  768.684    0.000  768.684       80.425 1145.471    0.000 1145.471
575.00  1754.585   82.331    0.000   82.331      317.187  652.215    0.000  652.215      120.637 1084.650    0.000 1084.650
576.00  1774.635   94.843    0.000   94.843      310.270  649.448    0.000  649.448      280.584  821.356    0.000  821.356
577.00  1662.089  200.669    0.000  200.669      208.158  704.880    0.000  704.880       50.065  991.662    0.000  991.662
578.00  1691.364  149.640    0.000  149.640      351.040  624.508    0.000  624.508      290.437  790.695    0.000  790.695
579.00  1629.464   94.068    0.000   94.068      350.232  582.871    0.000  582.871      189.304  881.577    0.000  881.577
580.00  1780.733   95.648    0.000   95.648      442.480  686.327    0.000  686.327      219.965 1044.838    0.000 1044.838
581.00  1477.685  179.125    0.000  179.125      319.789  628.137    0.000  628.137      250.224  963.207    0.000  963.207
582.00  1580.972  150.807    0.000  150.807      291.764  644.958    0.000  644.958      310.543  790.293    0.000  790.293
583.00  1791.434  111.371    0.000  111.371      337.853  654.947    0.000  654.947      180.555  925.710    0.000  925.710
584.00  1651.673  167.964    0.000  167.964      371.095  744.352    0.000  744.352      250.224 1159.950    0.000 1159.950
585.00  1770.223  174.148    0.000  174.148      371.222  743.873    0.000  743.873      401.723 1004.426    0.000 1004.426
586.00  1553.230  140.984    0.000  140.984      232.201  690.618    0.000  690.618      139.540  903.193    0.000  903.193
587.00  1672.956  162.162    0.000  162.162      433.951  696.411    0.000  696.411      341.003 1122.454    0.000 1122.454
588.00  1520.316  162.724    0.000  162.724      330.108  596.581    0.000  596.581      351.357  794.916    0.000  794.916
589.00  1494.445  134.223    0.000  134.223      306.069  559.484    0.000  559.484      241.274  915.854    0.000  915.854
590.00  1604.343  114.692    0.000  114.692      363.831  648.326    0.000  648.326      259.876 1081.232    0.000 1081.232
591.00  1564.900   91.254    0.000   91.254      360.601  696.498    0.000  696.498      339.599  941.294    0.000  941.294
592.00  1759.608  110.941    0.000  110.941      445.840  702.192    0.000  702.192      290.537 1234.042    0.000 1234.042
593.00  1605.246  191.449    0.000  191.449      295.962  823.211    0.000  823.211      260.779 1061.933    0.000 1061.933
594.00  1693.339  133.371    0.000  133.371      362.227  861.643    0.000  861.643      422.030 1161.161    0.000 1161.161
595.00  1669.145  100.914    0.000  100.914      346.412  824.174    0.000  824.174      240.773 1332.360    0.000 1332.360
596.00  1660.668  140.569    0.000  140.569      255.788  810.141    0.000  810.141      341.805 1044.737    0.000 1044.737
597.00  1692.786  133.401    0.000  133.401      341.400  790.400    0.000  790.400      429.676 1101.644    0.000 1101.644
598.00  1726.012  139.643    0.000  139.643      298.208  802.591    0.000  802.591      290.938 1142.763    0.000 1142.763
599.00  1658.168  176.490    0.000  176.490      405.073  773.222    0.000  773.222      320.897 1242.889    0.000 1242.889
600.00  1706.973  105.962    0.000  105.962      401.308  770.772    0.000  770.772      382.018 1273.957    0.000 1273.957
601.00  1665.941  162.865    0.000  162.865      404.263  686.419    0.000  686.419      359.806 1114.512    0.000 1114.512
602.00  1752.891  139.216    0.000  139.216      400.064  637.173    0.000  637.173      520.254  872.831    0.000  872.831
603.00  1713.441  114.858    0.000  114.858      438.114  667.140    0.000  667.140      509.700  892.737    0.000  892.737
604.00  1662.185  252.877    0.000  252.877      447.533  715.768    0.000  715.768      541.162  822.464    0.000  822.464
605.00  1718.304  151.915    0.000  151.915      325.656  717.064    0.000  717.064      271.434  875.542    0.000  875.542
606.00  1705.698  152.642    0.000  152.642      506.058  731.296    0.000  731.296      541.564  941.495    0.000  941.495
607.00  1766.323  119.222    0.000  119.222      459.464  736.396    0.000  736.396      480.242 1035.091    0.000 1035.091
608.00  1684.433  168.782    0.000  168.782      421.469  716.030    0.000  716.030      279.581 1135.219    0.000 1135.219
609.00  1681.775  162.724    0.000  162.724      344.343  746.341    0.000  746.341      239.570 1186.191    0.000 1186.191
610.00  1713.068  174.845    0.000  174.845      328.519  738.725    0.000  738.725      419.924 1030.666    0.000 1030.666
611.00  1640.387  249.815    0.000  249.815      259.258  744.868    0.000  744.868      310.242 1130.596    0.000 1130.596
612.00  1533.424  272.452    0.000  272.452      293.461  789.293    0.000  789.293      340.104 1072.286    0.000 1072.286
613.00  1567.236  313.195    0.000  313.195      248.923  785.541    0.000  785.541      349.853 1033.280    0.000 1033.280
614.00  1723.046  250.247    0.000  250.247      373.922  773.600    0.000  773.600      589.929  910.530    0.000  910.530
615.00  1689.949  241.057    0.000  241.057      408.487  714.424    0.000  714.424      631.139  929.529    0.000  929.529
616.00  1612.677  153.605    0.000  153.605      277.073  637.784    0.000  637.784      269.228  857.651    0.000  857.651
617.00  1659.032  230.613    0.000  230.613      323.371  731.120    0.000  731.120      369.157  869.312    0.000  869.312
618.00  1660.758  202.576    0.000  202.576      237.646  776.983    0.000  776.983      329.747  967.934    0.000  967.934
619.00  1582.308  217.822    0.000  217.822      319.266  736.475    0.000  736.475      389.263 1009.555    0.000 1009.555
620.00  1609.286  243.008    0.000  243.008      371.397  723.335    0.000  723.335      470.791 1126.170    0.000 1126.170
621.00  1487.723  229.832    0.000  229.832      239.540  693.026    0.000  693.026      281.487  974.265    0.000  974.265
622.00  1538.402  249.601    0.000  249.601      310.521  748.884    0.000  748.884      422.230  995.076    0.000  995.076
623.00  1604.970  271.555    0.000  271.555      386.606  709.810    0.000  709.810      492.100 1153.117    0.000 1153.117
624.00  1684.797  263.178    0.000  263.178      369.962  686.378    0.000  686.378      582.277  925.108    0.000  925.108
625.00  1533.080  271.315    0.000  271.315      250.429  672.367    0.000  672.367      351.758  816.632    0.000  816.632
626.00  1596.495  225.291    0.000  225.291      285.714  697.576    0.000  697.576      410.272  916.764    0.000  916.764
627.00  1761.418  221.770    0.000  221.770      337.558  852.433    0.000  852.433      479.340 1246.614    0.000 1246.614
628.00  1631.973  261.635    0.000  261.635      269.588  795.370    0.000  795.370      280.484 1258.779    0.000 1258.779
629.00  1641.797  271.859    0.000  271.859      313.866  707.255    0.000  707.255      410.272  987.641    0.000  987.641
630.00  1549.304  285.122    0.000  285.122      304.477  696.711    0.000  696.711      350.354  975.074    0.000  975.074
631.00  1630.770  249.830    0.000  249.830      308.373  775.309    0.000  775.309      400.419 1147.086    0.000 1147.086
632.00  1723.574  218.317    0.000  218.317      348.218  763.897    0.000  763.897      442.336 1167.895    0.000 1167.895
633.00  1553.385  252.302    0.000  252.302      230.559  729.137    0.000  729.137      169.198 1025.643    0.000 1025.643
634.00  1458.446  266.116    0.000  266.116      221.429  774.395    0.000  774.395      281.186 1042.527    0.000 1042.527
635.00  1507.886  312.572    0.000  312.572      265.004  713.872    0.000  713.872      310.844 1044.841    0.000 1044.841
636.00  1498.627  311.392    0.000  311.392      311.652  705.528    0.000  705.528      360.407  842.770    0.000  842.770
637.00  1490.849  306.972    0.000  306.972      274.983  631.855    0.000  631.855      382.018  925.906    0.000  925.906
638.00  1471.441  319.957    0.000  319.957      297.334  674.395    0.000  674.395      371.965  846.386    0.000  846.386
639.00  1431.987  302.377    0.000  302.377      234.694  682.994    0.000  682.994      241.274  885.895    0.000  885.895
640.00  1356.611  288.375    0.000  288.375      184.459  683.391    0.000  683.391      281.487  906.808    0.000  906.808
641.00  1448.580  266.816    0.000  266.816      277.101  651.781    0.000  651.781      402.124  885.294    0.000  885.294
642.00  1410.441  281.787    0.000  281.787      263.879  656.323    0.000  656.323      391.570  817.836    0.000  817.836
643.00  1606.988  236.676    0.000  236.676      367.589  762.509    0.000  762.509      601.882 1205.596    0.000 1205.596
644.00  1485.870  230.335    0.000  230.335      281.954  713.607    0.000  713.607      390.768  942.499    0.000  942.499
645.00  1469.372  301.616    0.000  301.616      373.164  676.430    0.000  676.430      331.752  915.954    0.000  915.954
646.00  1541.574  233.072    0.000  233.072      267.172  740.801    0.000  740.801      360.407  881.073    0.000  881.073
647.00  1384.385  327.482    0.000  327.482      314.725  673.361    0.000  673.361      450.484  732.486    0.000  732.486
648.00  1398.211  293.910    0.000  293.910      304.005  696.013    0.000  696.013      420.224  750.983    0.000  750.983
649.00  1438.835  327.796    0.000  327.796      219.709  667.265    0.000  667.265      309.340  791.198    0.000  791.198
650.00  1490.575  305.644    0.000  305.644      374.078  707.863    0.000  707.863      430.378  972.257    0.000  972.257
651.00  1536.480  274.378    0.000  274.378      362.669  765.444    0.000  765.444      430.378 1033.683    0.000 1033.683
652.00  1528.773  287.906    0.000  287.906      320.468  739.935    0.000  739.935      401.322  984.219    0.000  984.219
653.00  1455.347  282.487    0.000  282.487      358.944  688.056    0.000  688.056      431.681 1058.008    0.000 1058.008
654.00  1433.907  262.813    0.000  262.813      281.949  568.211    0.000  568.211      331.050  775.711    0.000  775.711
655.00  1475.323  303.575    0.000  303.575      338.360  631.550    0.000  631.550      381.617  836.635    0.000  836.635
656.00  1524.264  274.141    0.000  274.141      347.281  686.939    0.000  686.939      389.764  886.502    0.000  886.502
657.00  1514.172  267.698    0.000  267.698      338.111  674.962    0.000  674.962      390.567  843.876    0.000  843.876
658.00  1610.119  250.377    0.000  250.377      360.929  621.570    0.000  621.570      361.310  966.426    0.000  966.426
659.00  1560.139  240.008    0.000  240.008      323.317  672.410    0.000  672.410      422.230  937.472    0.000  937.472
660.00  1620.135  228.722    0.000  228.722      379.169  663.852    0.000  663.852      461.941  858.051    0.000  858.051
661.00  1647.983  209.362    0.000  209.362      363.866  654.854    0.000  654.854      320.496  903.088    0.000  903.088
662.00  1669.647  161.223    0.000  161.223      315.933  708.426    0.000  708.426      360.508  943.506    0.000  943.506
663.00  1572.393  211.899    0.000  211.899      370.841  744.436    0.000  744.436      390.165 1253.649    0.000 1253.649
664.00  1702.328  125.971    0.000  125.971      374.153  810.279    0.000  810.279      382.018 1349.855    0.000 1349.855
665.00  1647.724  163.383    0.000  163.383      321.637  811.920    0.000  811.920      400.519 1253.348    0.000 1253.348
666.00  1538.314  258.097    0.000  258.097      375.753  792.902    0.000  792.902      361.811 1276.869    0.000 1276.869
667.00  1684.850  112.442    0.000  112.442      315.619  797.480    0.000  797.480      311.646 1206.395    0.000 1206.395
668.00  1657.994  114.833    0.000  114.833      277.067  694.630    0.000  694.630      281.487 1003.018    0.000 1003.018
669.00  1568.354  243.745    0.000  243.745      325.569  657.793    0.000  657.793      441.835  901.681    0.000  901.681
670.00  1644.228  113.558    0.000  113.558      279.657  702.673    0.000  702.673      281.286  944.809    0.000  944.809
671.00  1722.145  143.007    0.000  143.007      300.705  767.913    0.000  767.913      311.646 1177.544    0.000 1177.544
672.00  1731.600  131.675    0.000  131.675      430.330  779.025    0.000  779.025      339.800 1265.311    0.000 1265.311
673.00  1732.267  145.678    0.000  145.678      412.081  763.069    0.000  763.069      279.983 1208.408    0.000 1208.408
674.00  1562.148  224.922    0.000  224.922      303.857  772.450    0.000  772.450      412.177 1129.689    0.000 1129.689
675.00  1635.096  184.533    0.000  184.533      407.415  696.146    0.000  696.146      450.384 1056.905    0.000 1056.905
676.00  1502.117  298.317    0.000  298.317      263.879  793.334    0.000  793.334      291.440 1340.209    0.000 1340.209
677.00  1502.684  293.585    0.000  293.585      296.646  805.830    0.000  805.830      361.210 1199.564    0.000 1199.564
678.00  1424.790  298.866    0.000  298.866      272.272  774.571    0.000  774.571      280.183 1219.469    0.000 1219.469
679.00  1583.659  299.696    0.000  299.696      263.793  831.551    0.000  831.551      280.985 1269.833    0.000 1269.833
680.00  1649.054  312.137    0.000  312.137      345.288  769.383    0.000  769.383      519.953 1169.504    0.000 1169.504
681.00  1570.612  326.066    0.000  326.066      371.657  764.192    0.000  764.192      530.307  996.687    0.000  996.687
682.00  1531.007  335.430    0.000  335.430      305.218  736.094    0.000  736.094      350.053 1047.457    0.000 1047.457
683.00  1528.508  363.186    0.000  363.186      270.874  837.996    0.000  837.996      311.646 1138.840    0.000 1138.840
684.00  1452.373  347.503    0.000  347.503      228.260  806.001    0.000  806.001      120.437 1380.220    0.000 1380.220
685.00  1494.010  297.621    0.000  297.621      390.723  774.039    0.000  774.039      400.620 1147.185    0.000 1147.185
686.00  1464.456  333.349    0.000  333.349      296.649  770.421    0.000  770.421      329.847 1408.567    0.000 1408.567
687.00  1552.861  273.928    0.000  273.928      353.849  773.102    0.000  773.102      509.499 1128.586    0.000 1128.586
688.00  1574.606  281.377    0.000  281.377      306.898  753.039    0.000  753.039      280.985 1157.540    0.000 1157.540
689.00  1490.659  322.374    0.000  322.374      335.897  758.004    0.000  758.004      361.611 1288.029    0.000 1288.029
690.00  1522.131  312.348    0.000  312.348      303.776  716.071    0.000  716.071      351.858 1239.273    0.000 1239.273
691.00  1546.672  377.914    0.000  377.914      337.676  791.079    0.000  791.079      430.378 1240.680    0.000 1240.680
692.00  1638.395  375.281    0.000  375.281      328.471  786.669    0.000  786.669      420.425 1289.740    0.000 1289.740
693.00  1641.041  372.898    0.000  372.898      290.084  743.435    0.000  743.435      329.947 1260.182    0.000 1260.182
694.00  1535.287  380.462    0.000  380.462      228.342  788.964    0.000  788.964      351.257 1260.684    0.000 1260.684
695.00  1729.303  266.715    0.000  266.715      335.514  727.704    0.000  727.704      221.068 1197.751    0.000 1197.751
696.00  1597.742  277.999    0.000  277.999      270.711  781.827    0.000  781.827      270.230 1309.040    0.000 1309.040
697.00  1594.046  238.477    0.000  238.477      288.695  804.217    0.000  804.217      321.699 1346.636    0.000 1346.636
698.00  1465.289  285.862    0.000  285.862      260.768  757.308    0.000  757.308      360.508 1214.838    0.000 1214.838
699.00  1651.164  280.415    0.000  280.415      333.618  775.297    0.000  775.297      410.071 1308.438    0.000 1308.438
700.00  1621.883  216.757    0.000  216.757      273.613  717.005    0.000  717.005      340.000 1159.145    0.000 1159.145
701.00  1603.580  171.327    0.000  171.327      321.036  757.614    0.000  757.614      250.024 1305.823    0.000 1305.823
702.00  1558.231  158.459    0.000  158.459      339.972  581.488    0.000  581.488      330.749  954.061    0.000  954.061
703.00  1553.917  229.507    0.000  229.507      318.180  709.373    0.000  709.373      370.761 1020.614    0.000 1020.614
704.00  1696.865  214.555    0.000  214.555      282.813  633.799    0.000  633.799      330.850  904.095    0.000  904.095
705.00  1619.512  184.094    0.000  184.094      324.748  614.943    0.000  614.943      261.381 1036.189    0.000 1036.189
706.00  1623.789  197.105    0.000  197.105      266.648  648.718    0.000  648.718      271.434  940.286    0.000  940.286
707.00  1493.066  288.464    0.000  288.464      269.114  690.823    0.000  690.823      240.572 1133.009    0.000 1133.009
708.00  1477.020  276.206    0.000  276.206      256.315  710.621    0.000  710.621      300.991 1123.760    0.000 1123.760
709.00  1398.719  301.463    0.000  301.463      188.137  742.961    0.000  742.961      191.009 1173.521    0.000 1173.521
710.00  1503.884  310.033    0.000  310.033      263.673  680.400    0.000  680.400      329.546  955.065    0.000  955.065
711.00  1484.548  315.582    0.000  315.582      312.731  623.076    0.000  623.076      451.387  854.332    0.000  854.332
712.00  1536.437  315.657    0.000  315.657      392.499  596.753    0.000  596.753      409.971  952.554    0.000  952.554
713.00  1471.787  265.549    0.000  265.549      336.987  673.792    0.000  673.792      390.466 1006.136    0.000 1006.136
714.00  1566.168  280.540    0.000  280.540      370.319  735.444    0.000  735.444      460.437 1053.288    0.000 1053.288
715.00  1659.483  185.831    0.000  185.831      287.879  690.044    0.000  690.044      340.000  960.898    0.000  960.898
716.00  1465.697  325.289    0.000  325.289      316.278  657.188    0.000  657.188      379.711  933.855    0.000  933.855
717.00  1496.835  345.922    0.000  345.922      288.688  664.411    0.000  664.411      382.018 1050.974    0.000 1050.974
718.00  1553.592  345.210    0.000  345.210      315.362  674.053    0.000  674.053      341.805 1060.323    0.000 1060.323
719.00  1581.171  354.704    0.000  354.704      322.967  712.614    0.000  712.614      462.442  958.783    0.000  958.783
720.00  1601.211  324.406    0.000  324.406      362.755  712.356    0.000  712.356      529.304  894.546    0.000  894.546
721.00  1420.173  356.183    0.000  356.183      285.842  688.533    0.000  688.533      390.366 1132.808    0.000 1132.808
722.00  1514.611  338.670    0.000  338.670      302.791  712.307    0.000  712.307      320.897 1119.437    0.000 1119.437
723.00  1420.867  339.998    0.000  339.998      314.537  677.860    0.000  677.860      281.487 1150.902    0.000 1150.902
724.00  1440.185  362.063    0.000  362.063      311.611  722.346    0.000  722.346      480.142 1027.148    0.000 1027.148
725.00  1391.140  366.152    0.000  366.152      306.465  706.039    0.000  706.039      399.918  913.643    0.000  913.643
726.00  1511.406  342.025    0.000  342.025      290.244  718.062    0.000  718.062      301.593 1028.453    0.000 1028.453
727.00  1543.796  275.940    0.000  275.940      289.767  771.325    0.000  771.325      261.380 1065.648    0.000 1065.648
728.00  1513.246  254.022    0.000  254.022      264.487  739.419    0.000  739.419      350.555 1003.623    0.000 1003.623
729.00  1501.490  383.180    0.000  383.180      361.153  749.623    0.000  749.623      401.723 1158.445    0.000 1158.445
730.00  1497.413  364.281    0.000  364.281      354.803  776.259    0.000  776.259      369.859 1093.904    0.000 1093.904
731.00  1383.095  370.556    0.000  370.556      351.116  743.097    0.000  743.097      371.965 1048.058    0.000 1048.058
732.00  1374.764  419.443    0.000  419.443      343.157  723.252    0.000  723.252      452.389  836.735    0.000  836.735
733.00  1385.899  371.020    0.000  371.020      349.518  654.898    0.000  654.898      410.874  805.774    0.000  805.774
734.00  1393.451  334.783    0.000  334.783      358.252  752.251    0.000  752.251      431.381  947.523    0.000  947.523
735.00  1419.896  312.837    0.000  312.837      304.470  624.766    0.000  624.766      311.646  815.221    0.000  815.221
736.00  1450.331  315.733    0.000  315.733      354.145  702.071    0.000  702.071      390.466  942.198    0.000  942.198
737.00  1411.639  320.788    0.000  320.788      291.382  685.038    0.000  685.038      390.065  944.008    0.000  944.008
738.00  1601.472  307.337    0.000  307.337      485.917  772.321    0.000  772.321      540.761 1091.994    0.000 1091.994
739.00  1400.521  370.083    0.000  370.083      297.820  777.758    0.000  777.758      389.764  943.705    0.000  943.705
740.00  1359.807  342.944    0.000  342.944      250.356  703.147    0.000  703.147      289.835  814.220    0.000  814.220
741.00  1432.130  314.502    0.000  314.502      277.073  783.690    0.000  783.690      240.372 1095.109    0.000 1095.109
742.00  1574.436  259.116    0.000  259.116      375.804  744.091    0.000  744.091      391.870 1110.090    0.000 1110.090
743.00  1541.264  282.829    0.000  282.829      396.941  750.966    0.000  750.966      431.982 1182.872    0.000 1182.872
744.00  1517.972  269.246    0.000  269.246      353.800  749.017    0.000  749.017      341.304 1081.738    0.000 1081.738
745.00  1387.252  335.416    0.000  335.416      329.763  674.962    0.000  674.962      411.475  991.359    0.000  991.359
746.00  1598.103  188.638    0.000  188.638      288.059  689.922    0.000  689.922      179.552  802.458    0.000  802.458
747.00  1631.504  158.875    0.000  158.875      354.335  663.197    0.000  663.197      369.157  982.713    0.000  982.713
748.00  1574.074  171.924    0.000  171.924      305.132  678.071    0.000  678.071      339.499  954.161    0.000  954.161
749.00  1449.600  204.816    0.000  204.816      260.732  714.176    0.000  714.176      290.637  874.037    0.000  874.037
750.00  1460.877  275.006    0.000  275.006      246.213  647.769    0.000  647.769      199.056  805.172    0.000  805.172
751.00  1467.321  237.385    0.000  237.385      314.381  657.623    0.000  657.623      390.065  874.741    0.000  874.741
752.00  1510.177  238.211    0.000  238.211      328.563  699.907    0.000  699.907      469.891  933.453    0.000  933.453
753.00  1661.690  200.224    0.000  200.224      359.682  700.779    0.000  700.779      430.478 1042.732    0.000 1042.732
754.00  1714.670  112.797    0.000  112.797      297.427  694.852    0.000  694.852      331.351 1154.522    0.000 1154.522
755.00  1695.442   98.099    0.000   98.099      438.929  567.485    0.000  567.485      589.723  934.457    0.000  934.457
756.00  1756.026  132.650    0.000  132.650      412.034  734.574    0.000  734.574      371.062 1143.964    0.000 1143.964
757.00  1635.586  101.017    0.000  101.017      338.636  736.394    0.000  736.394      409.469 1022.522    0.000 1022.522
758.00  1691.455  100.663    0.000  100.663      336.685  672.321    0.000  672.321      340.101  871.422    0.000  871.422
759.00  1782.194  170.209    0.000  170.209      392.629  739.072    0.000  739.072      410.873 1000.304    0.000 1000.304
760.00  1765.621  185.238    0.000  185.238      386.262  678.068    0.000  678.068      441.935  885.092    0.000  885.092
761.00  1740.847  153.617    0.000  153.617      348.657  722.507    0.000  722.507      330.649  913.846    0.000  913.846
762.00  1551.138  187.503    0.000  187.503      311.306  611.885    0.000  611.885      310.944  863.984    0.000  863.984
763.00  1599.093  111.295    0.000  111.295      263.974  679.199    0.000  679.199      319.894  894.344    0.000  894.344
764.00  1613.313  110.423    0.000  110.423      283.771  596.146    0.000  596.146      231.221  873.131    0.000  873.131
765.00  1633.020   88.151    0.000   88.151      358.912  549.152    0.000  549.152      230.720  703.130    0.000  703.130
766.00  1713.988   84.578    0.000   84.578      463.927  528.054    0.000  528.054      340.502  832.718    0.000  832.718
767.00  1555.831   94.774    0.000   94.774      338.902  582.704    0.000  582.704      268.927  702.729    0.000  702.729
768.00  1579.050   93.249    0.000   93.249      392.684  534.623    0.000  534.623      279.381  954.263    0.000  954.263
769.00  1556.230  112.802    0.000  112.802      339.971  626.623    0.000  626.623      230.419  946.317    0.000  946.317
770.00  1597.861  139.133    0.000  139.133      327.833  725.495    0.000  725.495      258.773  932.346    0.000  932.346
771.00  1511.030   92.987    0.000   92.987      298.304  674.001    0.000  674.001      328.644  994.372    0.000  994.372
772.00  1591.197   89.912    0.000   89.912      387.540  597.739    0.000  597.739      210.013 1114.410    0.000 1114.410
773.00  1680.215   64.094    0.000   64.094      461.122  610.279    0.000  610.279      438.526 1084.854    0.000 1084.854
774.00  1607.807  106.454    0.000  106.454      308.726  682.354    0.000  682.354      269.831 1025.037    0.000 1025.037
775.00  1658.827   76.985    0.000   76.985      328.992  601.202    0.000  601.202      320.496  813.113    0.000  813.113
776.00  1531.577  115.903    0.000  115.903      350.349  591.647    0.000  591.647      431.180  944.509    0.000  944.509
777.00  1671.231   99.200    0.000   99.200      383.072  652.642    0.000  652.642      400.219 1053.387    0.000 1053.387
778.00  1618.053  105.544    0.000  105.544      266.910  685.920    0.000  685.920      279.983  913.745    0.000  913.745
779.00  1647.925   90.204    0.000   90.204      280.019  808.304    0.000  808.304      348.750  913.342    0.000  913.342
780.00  1551.960  202.057    0.000  202.057      238.465  695.886    0.000  695.886      250.325  962.506    0.000  962.506
781.00  1757.487  104.451    0.000  104.451      224.767  791.930    0.000  791.930      109.481 1062.532    0.000 1062.532
782.00  1820.405  128.876    0.000  128.876      367.427  754.267    0.000  754.267      280.384  901.076    0.000  901.076
783.00  1764.872  120.597    0.000  120.597      309.620  726.493    0.000  726.493      180.354  911.636    0.000  911.636
784.00  1780.516  129.325    0.000  129.325      227.265  876.891    0.000  876.891       80.425 1266.512    0.000 1266.512
785.00  1849.563  103.861    0.000  103.861      344.386  786.441    0.000  786.441      340.201  852.622    0.000  852.622
786.00  1636.515  173.073    0.000  173.073      276.082  680.448    0.000  680.448      169.599  682.824    0.000  682.824
787.00  1758.941  146.042    0.000  146.042      295.654  662.161    0.000  662.161      191.009  674.276    0.000  674.276
788.00  1765.242  148.944    0.000  148.944      354.112  656.672    0.000  656.672      189.806  866.195    0.000  866.195
789.00  1636.394  165.156    0.000  165.156      157.967  813.957    0.000  813.957      100.531 1082.543    0.000 1082.543
790.00  1690.702  154.249    0.000  154.249      284.333  701.161    0.000  701.161      190.608 1154.626    0.000 1154.626
791.00  1550.099  176.352    0.000  176.352      307.031  762.724    0.000  762.724      230.319  963.610    0.000  963.610
792.00  1580.655  159.307    0.000  159.307      428.433  631.599    0.000  631.599      359.906  999.402    0.000  999.402
793.00  1646.113  175.333    0.000  175.333      407.416  651.221    0.000  651.221      150.295  883.385    0.000  883.385
794.00  1662.223  200.737    0.000  200.737      334.785  744.468    0.000  744.468      229.717 1011.461    0.000 1011.461
795.00  1709.801  163.551    0.000  163.551      303.349  783.392    0.000  783.392      270.631  924.302    0.000  924.302
796.00  1617.303  248.638    0.000  248.638      198.132  818.273    0.000  818.273       50.065  871.421    0.000  871.421
797.00  1510.237  279.953    0.000  279.953      304.911  771.670    0.000  771.670      220.566  942.699    0.000  942.699
798.00  1808.868  198.674    0.000  198.674      328.124  785.846    0.000  785.846      210.112 1311.956    0.000 1311.956
799.00  1789.838  128.732    0.000  128.732      296.951  716.459    0.000  716.459      270.431  988.344    0.000  988.344
800.00  1704.964  160.688    0.000  160.688      247.106  633.496    0.000  633.496      240.974  778.528    0.000  778.528
801.00  1652.302  202.511    0.000  202.511      355.320  675.778    0.000  675.778      479.540  833.420    0.000  833.420
802.00  1665.859  161.960    0.000  161.960      397.896  580.529    0.000  580.529      411.876  694.680    0.000  694.680
803.00  1676.090  166.221    0.000  166.221      378.183  773.317    0.000  773.317      481.345 1030.366    0.000 1030.366
804.00  1610.777  191.971    0.000  191.971      217.503  788.965    0.000  788.965      249.522 1068.768    0.000 1068.768
805.00  1611.946  167.626    0.000  167.626      249.397  696.405    0.000  696.405      371.062  915.557    0.000  915.557
806.00  1582.324  188.776    0.000  188.776      296.987  716.681    0.000  716.681      351.858  867.498    0.000  867.498
807.00  1570.097  158.787    0.000  158.787      234.661  681.231    0.000  681.231      179.552  896.055    0.000  896.055
808.00  1643.108  161.051    0.000  161.051      333.485  641.886    0.000  641.886      330.047  785.367    0.000  785.367
809.00  1575.480  228.698    0.000  228.698      379.986  699.512    0.000  699.512      522.761  940.181    0.000  940.181
810.00  1546.406  242.141    0.000  242.141      256.265  638.986    0.000  638.986      281.487  848.500    0.000  848.500
811.00  1725.675  178.376    0.000  178.376      337.404  759.349    0.000  759.349      462.442 1118.628    0.000 1118.628
812.00  1520.759  261.138    0.000  261.138      354.831  619.050    0.000  619.050      432.283  828.690    0.000  828.690
813.00  1468.734  257.925    0.000  257.925      225.440  757.789    0.000  757.789      261.381 1029.354    0.000 1029.354
814.00  1594.952  256.608    0.000  256.608      243.636  771.915    0.000  771.915      361.911  990.149    0.000  990.149
815.00  1717.920  211.395    0.000  211.395      259.116  762.010    0.000  762.010      291.540  960.290    0.000  960.290
816.00  1599.873  269.495    0.000  269.495      270.268  699.110    0.000  699.110      351.858  728.361    0.000  728.361
817.00  1590.886  269.271    0.000  269.271      254.922  707.202    0.000  707.202      241.274  846.181    0.000  846.181
818.00  1700.803  203.100    0.000  203.100      326.264  721.697    0.000  721.697      350.154 1036.598    0.000 1036.598
819.00  1517.662  246.285    0.000  246.285      204.878  719.708    0.000  719.708      239.570  943.907    0.000  943.907
820.00  1581.813  216.830    0.000  216.830      212.559  748.668    0.000  748.668      281.487 1038.201    0.000 1038.201
821.00  1464.683  293.903    0.000  293.903      216.722  723.506    0.000  723.506      280.183  886.198    0.000  886.198
822.00  1578.193  214.101    0.000  214.101      258.962  787.794    0.000  787.794      309.941 1003.724    0.000 1003.724
823.00  1497.250  260.836    0.000  260.836      239.336  735.007    0.000  735.007      238.968  988.243    0.000  988.243
824.00  1565.045  250.443    0.000  250.443      290.690  764.662    0.000  764.662      350.454 1025.035    0.000 1025.035
825.00  1623.900  293.260    0.000  293.260      260.800  745.210    0.000  745.210      301.593  886.698    0.000  886.698
826.00  1612.574  185.101    0.000  185.101      240.053  696.273    0.000  696.273      251.327  915.251    0.000  915.251
827.00  1586.273  227.680    0.000  227.680      283.801  722.678    0.000  722.678      311.646  896.043    0.000  896.043
828.00  1486.986  342.127    0.000  342.127      282.849  730.255    0.000  730.255      321.699  988.940    0.000  988.940
829.00  1481.310  292.554    0.000  292.554      272.301  741.319    0.000  741.319      371.965  898.262    0.000  898.262
830.00  1494.208  245.614    0.000  245.614      315.054  731.032    0.000  731.032      452.389  957.575    0.000  957.575
831.00  1485.022  242.287    0.000  242.287      241.777  733.495    0.000  733.495      241.274  775.710    0.000  775.710
832.00  1607.287  261.433    0.000  261.433      283.802  732.506    0.000  732.506      271.333  963.609    0.000  963.609
833.00  1567.776  268.058    0.000  268.058      238.818  726.018    0.000  726.018      259.676  974.166    0.000  974.166
834.00  1516.756  265.293    0.000  265.293      228.004  700.946    0.000  700.946      310.042  933.452    0.000  933.452
835.00  1453.083  271.958    0.000  271.958      225.284  718.621    0.000  718.621      199.357  914.046    0.000  914.046
836.00  1457.908  295.248    0.000  295.248      224.983  725.108    0.000  725.108      239.670  881.271    0.000  881.271
837.00  1478.187  273.499    0.000  273.499      215.981  702.370    0.000  702.370      200.260  831.207    0.000  831.207
838.00  1537.775  245.484    0.000  245.484      232.460  720.052    0.000  720.052      179.853  812.407    0.000  812.407
839.00  1560.606  190.460    0.000  190.460      178.461  751.179    0.000  751.179      110.083  731.077    0.000  731.077
840.00  1527.423  217.536    0.000  217.536      220.526  755.287    0.000  755.287      249.823  893.638    0.000  893.638
841.00  1514.821  312.380    0.000  312.380      244.560  832.493    0.000  832.493      330.549  981.604    0.000  981.604
842.00  1546.608  253.470    0.000  253.470      244.681  777.545    0.000  777.545      341.605  912.738    0.000  912.738
843.00  1508.282  298.239    0.000  298.239      264.917  719.833    0.000  719.833      310.743  911.531    0.000  911.531
844.00  1516.761  293.076    0.000  293.076      251.906  750.874    0.000  750.874      200.460  770.685    0.000  770.685
845.00  1542.067  320.839    0.000  320.839      240.450  750.012    0.000  750.012      180.053  899.168    0.000  899.168
846.00  1525.841  169.475    0.000  169.475      299.676  703.316    0.000  703.316      271.333  784.157    0.000  784.157
847.00  1559.286  163.011    0.000  163.011      289.167  715.723    0.000  715.723      160.850 1116.214    0.000 1116.214
848.00  1557.609  257.101    0.000  257.101      303.744  709.850    0.000  709.850      309.841  751.184    0.000  751.184
849.00  1486.415  234.826    0.000  234.826      241.398  703.408    0.000  703.408      331.451  781.042    0.000  781.042
850.00  1487.846  189.132    0.000  189.132      263.267  647.070    0.000  647.070      341.805  876.645    0.000  876.645
851.00  1603.691  193.671    0.000  193.671      247.530  727.097    0.000  727.097      351.858  944.808    0.000  944.808
852.00  1573.765  187.568    0.000  187.568      281.551  734.617    0.000  734.617      392.071  946.714    0.000  946.714
853.00  1408.733  233.183    0.000  233.183      249.133  633.841    0.000  633.841      321.699  855.533    0.000  855.533
854.00  1492.474  163.079    0.000  163.079      232.893  695.193    0.000  695.193      149.593  941.492    0.000  941.492
855.00  1704.243  172.245    0.000  172.245      307.114  751.354    0.000  751.354      270.932  922.091    0.000  922.091
856.00  1544.745  206.756    0.000  206.756      182.991  780.840    0.000  780.840      180.956  963.105    0.000  963.105
857.00  1619.903  151.979    0.000  151.979      277.118  683.120    0.000  683.120      230.118  830.302    0.000  830.302
858.00  1663.226  145.756    0.000  145.756      321.287  723.121    0.000  723.121      361.109  850.109    0.000  850.109
859.00  1512.987  158.712    0.000  158.712      259.601  621.478    0.000  621.478      201.062  841.663    0.000  841.663
860.00  1575.771  155.639    0.000  155.639      245.941  756.879    0.000  756.879      240.673  949.232    0.000  949.232
861.00  1467.052  277.058    0.000  277.058      248.190  749.492    0.000  749.492      179.652 1030.262    0.000 1030.262
862.00  1434.770  231.741    0.000  231.741      215.939  599.259    0.000  599.259      150.295  540.869    0.000  540.869
863.00  1460.939  230.878    0.000  230.878      245.902  680.496    0.000  680.496      179.452  779.235    0.000  779.235
864.00  1551.612  159.897    0.000  159.897      255.235  611.833    0.000  611.833      220.968  769.982    0.000  769.982
865.00  1519.425  182.247    0.000  182.247      244.081  596.749    0.000  596.749      160.348  720.521    0.000  720.521
866.00  1571.492  177.841    0.000  177.841      271.834  683.127    0.000  683.127      270.732  660.805    0.000  660.805
867.00  1625.850  121.183    0.000  121.183      278.321  669.732    0.000  669.732      280.183  721.126    0.000  721.126
868.00  1689.091  159.009    0.000  159.009      326.786  751.354    0.000  751.354      190.207  828.797    0.000  828.797
869.00  1580.011  183.520    0.000  183.520      312.084  680.535    0.000  680.535      140.142  779.736    0.000  779.736
870.00  1631.931  154.016    0.000  154.016      344.528  683.253    0.000  683.253      378.207  939.182    0.000  939.182
871.00  1607.298  155.576    0.000  155.576      431.331  653.820    0.000  653.820      440.231  820.956    0.000  820.956
872.00  1703.997  121.462    0.000  121.462      349.914  659.297    0.000  659.297      370.761  892.534    0.000  892.534
873.00  1550.517  174.063    0.000  174.063      278.797  724.548    0.000  724.548      250.625  760.334    0.000  760.334
874.00  1618.836  206.785    0.000  206.785      214.081  729.519    0.000  729.519       90.177  775.415    0.000  775.415
875.00  1625.102  234.887    0.000  234.887      262.019  759.002    0.000  759.002      241.174  815.022    0.000  815.022
876.00  1744.438  168.905    0.000  168.905      357.605  834.788    0.000  834.788      431.481 1129.992    0.000 1129.992
877.00  1624.108  215.697    0.000  215.697      322.335  777.855    0.000  777.855      290.637  874.236    0.000  874.236
878.00  1550.947  204.028    0.000  204.028      265.090  702.366    0.000  702.366      260.478  969.439    0.000  969.439
879.00  1567.559  232.421    0.000  232.421      320.080  669.639    0.000  669.639      291.239  867.295    0.000  867.295
880.00  1712.091  196.905    0.000  196.905      274.090  805.030    0.000  805.030      280.183 1108.980    0.000 1108.980
881.00  1718.676  167.318    0.000  167.318      308.892  773.998    0.000  773.998      190.407  999.800    0.000  999.800
882.00  1641.511  180.563    0.000  180.563      290.690  685.584    0.000  685.584      279.983  740.326    0.000  740.326
883.00  1645.099  199.418    0.000  199.418      255.500  773.358    0.000  773.358      289.835 1129.993    0.000 1129.993
884.00  1656.416  133.838    0.000  133.838      318.708  744.596    0.000  744.596      299.888 1002.714    0.000 1002.714
885.00  1694.816  104.155    0.000  104.155      312.694  724.229    0.000  724.229      230.519 1033.175    0.000 1033.175
886.00  1820.683  107.692    0.000  107.692      346.677  703.394    0.000  703.394      299.988  954.460    0.000  954.460
887.00  1711.955  107.640    0.000  107.640      331.964  692.787    0.000  692.787      331.752  901.577    0.000  901.577
888.00  1655.338  129.901    0.000  129.901      290.120  736.655    0.000  736.655      160.850 1161.759    0.000 1161.759
889.00  1646.860  137.618    0.000  137.618      375.465  613.350    0.000  613.350      360.407  951.243    0.000  951.243
890.00  1643.872  144.405    0.000  144.405      368.074  637.728    0.000  637.728      430.578  844.175    0.000  844.175
891.00  1644.242  187.686    0.000  187.686      315.320  694.234    0.000  694.234      412.177  892.633    0.000  892.633
892.00  1649.489  175.606    0.000  175.606      336.587  739.847    0.000  739.847      361.711 1047.953    0.000 1047.953
893.00  1585.847  124.161    0.000  124.161      334.578  649.665    0.000  649.665      339.499 1035.895    0.000 1035.895
894.00  1603.833  168.315    0.000  168.315      336.910  780.181    0.000  780.181      318.791 1023.326    0.000 1023.326
895.00  1598.475  228.458    0.000  228.458      291.476  744.857    0.000  744.857      259.074  942.800    0.000  942.800
896.00  1676.004  157.067    0.000  157.067      367.202  666.223    0.000  666.223      170.702 1032.174    0.000 1032.174
897.00  1714.628  118.883    0.000  118.883      378.361  772.656    0.000  772.656       79.823 1241.179    0.000 1241.179
898.00  1521.144  230.627    0.000  230.627      262.963  667.765    0.000  667.765      150.796 1117.918    0.000 1117.918
899.00  1666.858  164.529    0.000  164.529      381.634  798.424    0.000  798.424      351.357 1262.389    0.000 1262.389
900.00  1655.145  161.920    0.000  161.920      437.754  733.166    0.000  733.166      291.038 1394.687    0.000 1394.687
901.00  1561.206  208.726    0.000  208.726      331.334  726.778    0.000  726.778      358.803 1112.998    0.000 1112.998
902.00  1665.739  131.918    0.000  131.918      284.294  771.143    0.000  771.143      249.422 1145.272    0.000 1145.272
903.00  1657.636  137.210    0.000  137.210      316.156  744.032    0.000  744.032      239.570 1240.875    0.000 1240.875
904.00  1762.911  127.971    0.000  127.971      382.246  784.197    0.000  784.197      380.413 1249.420    0.000 1249.420
905.00  1607.457  177.808    0.000  177.808      298.412  781.999    0.000  781.999      281.386 1121.543    0.000 1121.543
906.00  1596.918  161.829    0.000  161.829      270.805  759.521    0.000  759.521      210.012  844.175    0.000  844.175
907.00  1582.709  232.331    0.000  232.331      276.731  672.748    0.000  672.748      269.328 1033.177    0.000 1033.177
908.00  1593.886  254.542    0.000  254.542      268.628  745.336    0.000  745.336      130.690 1225.588    0.000 1225.588
909.00  1564.945  263.595    0.000  263.595      289.047  741.869    0.000  741.869      149.292 1280.885    0.000 1280.885
910.00  1510.083  308.530    0.000  308.530      246.030  724.586    0.000  724.586      169.499 1181.962    0.000 1181.962
911.00  1581.711  287.412    0.000  287.412      293.458  675.080    0.000  675.080      199.157 1012.665    0.000 1012.665
912.00  1711.689  210.914    0.000  210.914      331.197  657.782    0.000  657.782      219.163 1093.388    0.000 1093.388
913.00  1643.258  213.853    0.000  213.853      352.682  678.887    0.000  678.887      199.859 1240.573    0.000 1240.573
914.00  1637.393  222.176    0.000  222.176      255.634  646.202    0.000  646.202      139.440  883.182    0.000  883.182
915.00  1595.410  254.034    0.000  254.034      290.566  773.221    0.000  773.221      169.198  913.038    0.000  913.038
916.00  1633.040  219.001    0.000  219.001      233.715  701.503    0.000  701.503      159.245  812.308    0.000  812.308
917.00  1601.989  223.374    0.000  223.374      263.753  690.947    0.000  690.947       49.764 1043.628    0.000 1043.628
918.00  1592.131  238.323    0.000  238.323      302.439  693.148    0.000  693.148      211.115 1086.152    0.000 1086.152
919.00  1587.702  250.452    0.000  250.452      342.906  739.754    0.000  739.754      170.602 1098.113    0.000 1098.113
920.00  1535.789  232.252    0.000  232.252      315.926  605.693    0.000  605.693       90.478  907.603    0.000  907.603
921.00  1400.754  243.290    0.000  243.290      288.873  661.077    0.000  661.077       29.959  956.268    0.000  956.268
922.00  1539.135  216.381    0.000  216.381      279.224  810.054    0.000  810.054      120.437 1191.413    0.000 1191.413
923.00  1557.441  278.872    0.000  278.872      314.671  727.831    0.000  727.831       90.478 1073.786    0.000 1073.786
924.00  1576.376  268.898    0.000  268.898      312.463  714.812    0.000  714.812      160.850  984.613    0.000  984.613
925.00  1588.740  240.260    0.000  240.260      281.683  723.935    0.000  723.935       80.425  806.172    0.000  806.172
926.00  1515.229  245.626    0.000  245.626      254.321  634.272    0.000  634.272       30.159  847.790    0.000  847.790
927.00  1490.061  261.507    0.000  261.507      265.001  668.902    0.000  668.902       30.159 1006.530    0.000 1006.530
928.00  1602.925  203.716    0.000  203.716      330.765  709.583    0.000  709.583       30.059 1065.946    0.000 1065.946
929.00  1607.958  217.098    0.000  217.098      440.000  687.271    0.000  687.271      100.531 1167.379    0.000 1167.379
930.00  1557.411  260.820    0.000  260.820      237.456  809.146    0.000  809.146        0.000 1186.176    0.000 1186.176
931.00  1538.948  286.758    0.000  286.758      185.754  867.501    0.000  867.501        0.000 1096.703    0.000 1096.703
932.00  1524.416  285.307    0.000  285.307      220.431  792.588    0.000  792.588       20.106 1025.929    0.000 1025.929
933.00  1611.683  296.713    0.000  296.713      239.802  776.199    0.000  776.199        0.000 1151.301    0.000 1151.301
934.00  1598.316  335.340    0.000  335.340      240.326  899.684    0.000  899.684      159.245 1270.944    0.000 1270.944
935.00  1707.129  263.839    0.000  263.839      295.560  859.781    0.000  859.781       70.372 1268.924    0.000 1268.924
936.00  1546.750  355.794    0.000  355.794      269.579  897.005    0.000  897.005      100.531 1383.230    0.000 1383.230
937.00  1616.356  371.914    0.000  371.914      215.756  939.633    0.000  939.633       60.319 1219.260    0.000 1219.260
938.00  1569.406  349.269    0.000  349.269      208.152  978.617    0.000  978.617        0.000 1222.479    0.000 1222.479
939.00  1685.729  336.949    0.000  336.949      161.939 1029.465    0.000 1029.465        0.000 1471.702    0.000 1471.702
940.00  1728.250  369.606    0.000  369.606      136.951 1058.600    0.000 1058.600       10.053 1310.849    0.000 1310.849
941.00  1670.315  326.639    0.000  326.639      167.175  998.237    0.000  998.237        0.000 1291.851    0.000 1291.851
942.00  1667.711  372.846    0.000  372.846      224.672  995.747    0.000  995.747        0.000 1211.023    0.000 1211.023
943.00  1602.909  321.996    0.000  321.996      204.917  967.905    0.000  967.905        0.000 1309.646    0.000 1309.646
944.00  1680.962  321.242    0.000  321.242      216.550  941.098    0.000  941.098        0.000 1249.025    0.000 1249.025
945.00  1636.578  310.504    0.000  310.504      217.927 1022.041    0.000 1022.041        0.000 1152.312    0.000 1152.312
946.00  1613.076  339.659    0.000  339.659      168.724 1061.206    0.000 1061.206        0.000 1141.756    0.000 1141.756
947.00  1636.150  322.922    0.000  322.922      161.717 1007.798    0.000 1007.798        0.000 1250.229    0.000 1250.229
948.00  1581.462  357.845    0.000  357.845      213.944 1022.023    0.000 1022.023        0.000 1392.882    0.000 1392.882
949.00  1570.580  370.054    0.000  370.054      213.814  953.546    0.000  953.546        0.000 1117.124    0.000 1117.124
950.00  1512.320  372.094    0.000  372.094      115.205  978.793    0.000  978.793        0.000 1166.280    0.000 1166.280
951.00  1670.095  313.813    0.000  313.813      114.524 1012.849    0.000 1012.849        0.000 1088.268    0.000 1088.268
952.00  1591.906  360.309    0.000  360.309      147.544  999.793    0.000  999.793        0.000 1187.088    0.000 1187.088
953.00  1489.715  426.013    0.000  426.013       85.940 1003.589    0.000 1003.589        0.000 1036.993    0.000 1036.993
954.00  1661.750  383.501    0.000  383.501      186.245  858.029    0.000  858.029        0.000 1003.617    0.000 1003.617
955.00  1720.401  328.912    0.000  328.912      104.358 1016.527    0.000 1016.527        0.000 1056.498    0.000 1056.498
956.00  1779.818  353.314    0.000  353.314      164.147  963.561    0.000  963.561        0.000 1070.370    0.000 1070.370
957.00  1476.970  332.359    0.000  332.359      202.745  971.954    0.000  971.954        0.000 1214.035    0.000 1214.035
958.00  1619.104  274.879    0.000  274.879      231.628  935.293    0.000  935.293        0.000 1132.703    0.000 1132.703
959.00  1531.388  315.556    0.000  315.556      145.949  999.145    0.000  999.145        0.000 1024.233    0.000 1024.233
960.00  1787.879  298.687    0.000  298.687      194.932  984.444    0.000  984.444        0.000 1090.879    0.000 1090.879
961.00  1626.274  349.498    0.000  349.498      191.809 1049.377    0.000 1049.377        0.000 1252.540    0.000 1252.540
962.00  1662.153  343.082    0.000  343.082      139.501  967.900    0.000  967.900       10.053 1091.486    0.000 1091.486
963.00  1622.471  368.810    0.000  368.810      245.674  984.676    0.000  984.676        0.000 1223.788    0.000 1223.788
964.00  1788.686  280.183    0.000  280.183      191.983 1000.784    0.000 1000.784       10.053 1121.947    0.000 1121.947
965.00  1723.921  237.013    0.000  237.013      146.338 1081.079    0.000 1081.079        0.000 1239.977    0.000 1239.977
966.00  1586.894  318.683    0.000  318.683       93.899 1031.139    0.000 1031.139        0.000 1120.640    0.000 1120.640
967.00  1729.893  292.087    0.000  292.087      224.795  881.334    0.000  881.334       10.053 1100.032    0.000 1100.032
968.00  1757.513  250.041    0.000  250.041      244.763 1027.489    0.000 1027.489       30.159 1200.662    0.000 1200.662
969.00  1739.627  235.778    0.000  235.778      199.854  990.754    0.000  990.754        0.000 1070.072    0.000 1070.072
970.00  1861.930  227.035    0.000  227.035      289.858  893.456    0.000  893.456       80.425  989.443    0.000  989.443
971.00  1777.119  248.265    0.000  248.265      231.409  976.378    0.000  976.378       90.478  962.102    0.000  962.102
972.00  1798.523  204.543    0.000  204.543      242.396  969.761    0.000  969.761       10.053 1233.238    0.000 1233.238
973.00  1683.946  286.232    0.000  286.232      214.810  983.203    0.000  983.203       40.212 1102.545    0.000 1102.545
974.00  1723.991  269.144    0.000  269.144      271.012  788.040    0.000  788.040        0.000 1082.739    0.000 1082.739
975.00  1569.667  264.032    0.000  264.032      221.423  938.370    0.000  938.370        0.000 1101.436    0.000 1101.436
976.00  1753.551  269.312    0.000  269.312      251.866  941.007    0.000  941.007       20.106 1131.195    0.000 1131.195
977.00  1789.374  229.163    0.000  229.163      274.034  855.862    0.000  855.862       40.212 1151.702    0.000 1151.702
978.00  1674.887  244.703    0.000  244.703      246.768  852.919    0.000  852.919       20.106 1262.486    0.000 1262.486
979.00  1611.238  279.848    0.000  279.848      201.635  915.279    0.000  915.279       20.106 1150.597    0.000 1150.597
980.00  1757.315  236.457    0.000  236.457      169.158  930.919    0.000  930.919       10.053 1051.171    0.000 1051.171
981.00  1693.598  300.869    0.000  300.869      192.115  892.674    0.000  892.674       20.106 1048.458    0.000 1048.458
982.00  1669.495  263.791    0.000  263.791      188.097  898.580    0.000  898.580       40.212 1126.064    0.000 1126.064
983.00  1560.460  284.211    0.000  284.211      240.356  841.127    0.000  841.127       60.319  997.283    0.000  997.283
984.00  1535.132  296.777    0.000  296.777      141.444  840.257    0.000  840.257       20.106  933.543    0.000  933.543
985.00  1522.054  281.619    0.000  281.619      126.443  823.503    0.000  823.503       50.265 1088.468    0.000 1088.468
986.00  1564.380  271.877    0.000  271.877      150.653  839.368    0.000  839.368       80.425 1040.715    0.000 1040.715
987.00  1826.042  192.698    0.000  192.698      158.347  925.873    0.000  925.873       70.372 1122.249    0.000 1122.249
988.00  1797.322  157.705    0.000  157.705      180.784  868.506    0.000  868.506       50.265 1119.935    0.000 1119.935
989.00  1730.021  217.259    0.000  217.259      240.483  942.594    0.000  942.594      221.168 1090.480    0.000 1090.480
990.00  1500.351  236.457    0.000  236.457      175.036  803.307    0.000  803.307       30.159  837.641    0.000  837.641
991.00  1568.496  191.037    0.000  191.037      199.285  841.045    0.000  841.045      130.690 1088.464    0.000 1088.464
992.00  1558.572  197.517    0.000  197.517      160.646  810.060    0.000  810.060       70.372  919.677    0.000  919.677
993.00  1403.364  268.734    0.000  268.734      156.185  798.248    0.000  798.248       10.053  923.592    0.000  923.592
994.00  1538.637  229.479    0.000  229.479      216.102  734.558    0.000  734.558      100.531  885.687    0.000  885.687
995.00  1569.986  169.709    0.000  169.709      243.335  742.639    0.000  742.639      100.531  948.219    0.000  948.219
996.00  1410.579  263.830    0.000  263.830      176.892  772.523    0.000  772.523      110.584  976.368    0.000  976.368
997.00  1529.915  231.489    0.000  231.489      181.864  804.267    0.000  804.267       80.425  967.025    0.000  967.025
998.00  1519.075  172.303    0.000  172.303      219.603  725.492    0.000  725.492       40.212 1034.983    0.000 1034.983
999.00  1478.932  199.297    0.000  199.297      233.007  663.581    0.000  663.581       80.425  755.303    0.000  755.303
1000.00  1519.807  214.802    0.000  214.802      171.576  708.537    0.000  708.537       90.478  904.592    0.000  904.592
1001.00  1574.336  272.752    0.000  272.752      203.004  886.228    0.000  886.228      211.115 1221.070    0.000 1221.070
1002.00  1515.852  279.715    0.000  279.715      185.499  792.719    0.000  792.719      130.690 1243.892    0.000 1243.892
1003.00  1630.210  220.436    0.000  220.436      193.452  873.126    0.000  873.126       50.265 1147.582    0.000 1147.582
1004.00  1616.243  252.799    0.000  252.799      144.861  971.453    0.000  971.453       40.212 1035.985    0.000 1035.985
1005.00  1607.743  271.426    0.000  271.426      206.250  909.950    0.000  909.950       40.212 1126.767    0.000 1126.767
1006.00  1681.957  294.423    0.000  294.423      250.608 1024.272    0.000 1024.272       30.159 1518.750    0.000 1518.750
1007.00  1665.791  304.812    0.000  304.812      182.388 1008.657    0.000 1008.657       10.053 1271.134    0.000 1271.134
1008.00  1691.395  298.275    0.000  298.275      221.606 1034.893    0.000 1034.893       40.313 1199.255    0.000 1199.255
1009.00  1772.817  245.848    0.000  245.848      111.964 1100.138    0.000 1100.138       50.265 1239.067    0.000 1239.067
1010.00  1702.043  267.816    0.000  267.816      201.057 1031.126    0.000 1031.126        0.000 1311.648    0.000 1311.648
1011.00  1657.147  272.471    0.000  272.471      132.632  919.892    0.000  919.892        0.000 1231.122    0.000 1231.122
1012.00  1801.302  315.047    0.000  315.047      203.440 1012.466    0.000 1012.466       50.265 1249.423    0.000 1249.423
1013.00  1900.329  171.379    0.000  171.379      200.672  980.306    0.000  980.306       60.319 1280.787    0.000 1280.787
1014.00  1701.068  293.950    0.000  293.950      273.988 1023.077    0.000 1023.077       80.425 1359.307    0.000 1359.307
1015.00  1648.733  253.407    0.000  253.407      262.108  922.433    0.000  922.433      130.690 1233.740    0.000 1233.740
1016.00  1605.820  288.464    0.000  288.464      298.974  882.818    0.000  882.818      160.850  933.446    0.000  933.446
1017.00  1655.885  300.387    0.000  300.387      287.712  867.865    0.000  867.865       20.106 1118.330    0.000 1118.330
1018.00  1663.364  285.489    0.000  285.489      151.617  935.475    0.000  935.475        0.000 1118.934    0.000 1118.934
1019.00  1567.097  324.807    0.000  324.807      157.237  845.862    0.000  845.862        0.000  930.536    0.000  930.536
1020.00  1571.310  364.084    0.000  364.084      204.661  899.642    0.000  899.642        0.000 1071.081    0.000 1071.081
1021.00  1600.449  335.153    0.000  335.153      141.800  868.727    0.000  868.727        0.000 1062.733    0.000 1062.733
1022.00  1672.299  360.932    0.000  360.932      195.149  855.405    0.000  855.405        0.000 1143.260    0.000 1143.260
1023.00  1467.982  379.475    0.000  379.475      156.320  847.620    0.000  847.620        0.000 1060.117    0.000 1060.117
1024.00  1451.574  387.100    0.000  387.100      150.317  979.914    0.000  979.914        0.000 1092.993    0.000 1092.993
1025.00  1402.515  367.804    0.000  367.804      139.599  931.023    0.000  931.023        0.000 1102.747    0.000 1102.747
1026.00  1349.631  401.517    0.000  401.517      262.765  811.918    0.000  811.918        0.000 1113.807    0.000 1113.807
1027.00  1609.047  359.169    0.000  359.169      229.306  887.363    0.000  887.363       60.118 1091.287    0.000 1091.287
