# Supplementary material for: N-Glycans modulate tilting of HIV-1 envelope glycoprotein
Source: Nat Commun. 2026 Apr 15;17:5206. doi: 10.1038/s41467-026-71874-2 (PMC13254402; doi:10.1038/s41467-026-71874-2)
Supplement: Supplementary file 8 — Source Data [file 41467_2026_71874_MOESM8_ESM.zip › source_data/2_Supplementary_Figures/5_FigS9/source_data/V3/V3.C.5.txt]

#ASA ANALYSIS
#SIM_TIME  ASA1.4 TotOccl1.4 ShldMem1.4 ShldGly1.4   ASA7.2 TotOccl7.2 ShldMem7.2 ShldGly7.2   ASA18.6 TotOccl18.6 ShldMem18.6 ShldGly18.6

  0.00  1267.643  365.357    0.000  365.357      307.653  794.133    0.000  794.133      119.635 1042.933    0.000 1042.933
  1.00  1534.059  208.639    0.000  208.639      124.418  812.467    0.000  812.467        0.000 1000.805    0.000 1000.805
  2.00  1378.923  227.400    0.000  227.400       96.752  663.408    0.000  663.408        0.000  980.699    0.000  980.699
  3.00  1440.577  215.794    0.000  215.794       92.516  807.072    0.000  807.072        0.000  971.352    0.000  971.352
  4.00  1390.042  286.936    0.000  286.936       68.561  873.036    0.000  873.036        0.000 1031.666    0.000 1031.666
  5.00  1178.601  377.828    0.000  377.828       54.080  853.081    0.000  853.081        0.000 1112.803    0.000 1112.803
  6.00  1227.469  300.432    0.000  300.432       53.994  829.182    0.000  829.182        0.000  968.942    0.000  968.942
  7.00  1215.772  402.785    0.000  402.785       44.916  978.371    0.000  978.371        0.000 1082.040    0.000 1082.040
  8.00  1264.202  357.181    0.000  357.181       37.176  998.038    0.000  998.038        0.000 1114.209    0.000 1114.209
  9.00  1240.468  329.779    0.000  329.779      103.019  898.692    0.000  898.692        0.000 1079.225    0.000 1079.225
 10.00  1356.983  360.199    0.000  360.199       61.341  961.896    0.000  961.896        0.000 1051.276    0.000 1051.276
 11.00  1376.033  309.717    0.000  309.717       70.852  932.107    0.000  932.107        0.000 1102.242    0.000 1102.242
 12.00  1242.398  432.776    0.000  432.776       66.919  940.019    0.000  940.019        0.000 1203.781    0.000 1203.781
 13.00  1223.964  424.799    0.000  424.799       90.699  986.505    0.000  986.505        0.000 1350.464    0.000 1350.464
 14.00  1365.406  263.806    0.000  263.806       78.767  867.348    0.000  867.348        0.000 1027.649    0.000 1027.649
 15.00  1337.282  286.852    0.000  286.852      164.020  769.685    0.000  769.685        0.000 1130.698    0.000 1130.698
 16.00  1417.871  223.735    0.000  223.735      188.144  857.915    0.000  857.915        0.000 1180.356    0.000 1180.356
 17.00  1330.817  206.395    0.000  206.395       88.582  790.520    0.000  790.520        0.000 1088.170    0.000 1088.170
 18.00  1273.732  274.954    0.000  274.954      118.663  705.093    0.000  705.093        0.000 1078.820    0.000 1078.820
 19.00  1327.768  309.414    0.000  309.414      126.617  859.955    0.000  859.955        0.000 1199.360    0.000 1199.360
 20.00  1428.393  292.391    0.000  292.391      108.594  779.016    0.000  779.016        0.000  998.794    0.000  998.794
 21.00  1345.486  301.226    0.000  301.226      150.999  751.089    0.000  751.089        0.000 1111.089    0.000 1111.089
 22.00  1404.016  310.183    0.000  310.183       96.659  839.704    0.000  839.704        0.000 1040.510    0.000 1040.510
 23.00  1509.713  259.853    0.000  259.853      126.617  807.678    0.000  807.678        0.000  869.506    0.000  869.506
 24.00  1519.332  229.059    0.000  229.059      148.792  873.166    0.000  873.166        0.000 1222.372    0.000 1222.372
 25.00  1648.267  190.514    0.000  190.514      211.905  789.428    0.000  789.428       30.159 1100.325    0.000 1100.325
 26.00  1640.241  209.954    0.000  209.954      171.316  824.954    0.000  824.954        0.000 1221.566    0.000 1221.566
 27.00  1512.868  266.644    0.000  266.644      118.792  786.660    0.000  786.660        0.000 1061.625    0.000 1061.625
 28.00  1528.906  253.539    0.000  253.539      108.078  875.455    0.000  875.455        0.000 1142.353    0.000 1142.353
 29.00  1521.216  259.567    0.000  259.567      189.599  963.516    0.000  963.516       20.106 1454.500    0.000 1454.500
 30.00  1505.326  312.532    0.000  312.532      210.004 1039.829    0.000 1039.829       40.212 1792.795    0.000 1792.795
 31.00  1542.355  208.518    0.000  208.518      138.907 1014.285    0.000 1014.285        0.000 1720.320    0.000 1720.320
 32.00  1539.996  285.024    0.000  285.024      167.337  967.123    0.000  967.123        0.000 1452.900    0.000 1452.900
 33.00  1460.631  245.619    0.000  245.619      120.827  975.848    0.000  975.848        0.000 1320.499    0.000 1320.499
 34.00  1500.357  238.930    0.000  238.930      258.829  893.926    0.000  893.926        0.000 1552.830    0.000 1552.830
 35.00  1469.939  284.825    0.000  284.825      188.487  986.882    0.000  986.882        0.000 1709.962    0.000 1709.962
 36.00  1333.274  273.035    0.000  273.035      105.309 1008.237    0.000 1008.237        0.000 1442.746    0.000 1442.746
 37.00  1363.626  273.201    0.000  273.201       87.369  910.282    0.000  910.282        0.000 1311.458    0.000 1311.458
 38.00  1488.953  167.666    0.000  167.666      128.608  952.204    0.000  952.204        0.000 1423.742    0.000 1423.742
 39.00  1323.730  222.765    0.000  222.765       68.821  926.959    0.000  926.959        0.000 1464.160    0.000 1464.160
 40.00  1387.453  158.102    0.000  158.102       76.000  994.910    0.000  994.910        0.000 1605.806    0.000 1605.806
 41.00  1417.643  153.846    0.000  153.846      178.293  815.235    0.000  815.235        0.000 1473.505    0.000 1473.505
 42.00  1436.869  170.334    0.000  170.334       62.168  895.383    0.000  895.383        0.000 1332.962    0.000 1332.962
 43.00  1371.077  182.257    0.000  182.257       76.564  936.636    0.000  936.636        0.000 1443.952    0.000 1443.952
 44.00  1463.324  200.310    0.000  200.310       67.183  974.853    0.000  974.853        0.000 1311.047    0.000 1311.047
 45.00  1455.451  184.709    0.000  184.709      126.147  987.122    0.000  987.122        0.000 1501.853    0.000 1501.853
 46.00  1549.230  136.259    0.000  136.259      124.677  917.908    0.000  917.908        0.000 1402.227    0.000 1402.227
 47.00  1567.053  137.459    0.000  137.459      198.352  930.233    0.000  930.233        0.000 1444.251    0.000 1444.251
 48.00  1514.563  159.954    0.000  159.954       92.727 1045.281    0.000 1045.281        0.000 1313.863    0.000 1313.863
 49.00  1388.775  246.067    0.000  246.067      125.543  894.627    0.000  894.627        0.000 1231.130    0.000 1231.130
 50.00  1355.879  184.707    0.000  184.707      128.919  871.796    0.000  871.796        0.000 1311.856    0.000 1311.856
 51.00  1522.931  123.736    0.000  123.736      166.701  903.961    0.000  903.961        0.000 1194.333    0.000 1194.333
 52.00  1463.049  174.898    0.000  174.898      195.931  945.196    0.000  945.196        0.000 1563.683    0.000 1563.683
 53.00  1347.288  267.107    0.000  267.107      153.430  937.418    0.000  937.418        0.000 1531.616    0.000 1531.616
 54.00  1346.245  239.560    0.000  239.560       87.673  933.308    0.000  933.308        0.000 1282.294    0.000 1282.294
 55.00  1350.920  241.688    0.000  241.688       58.017  910.438    0.000  910.438        0.000 1514.123    0.000 1514.123
 56.00  1367.469  243.792    0.000  243.792       33.547  951.858    0.000  951.858        0.000 1532.220    0.000 1532.220
 57.00  1349.944  253.499    0.000  253.499       74.447  940.354    0.000  940.354        0.000 1572.834    0.000 1572.834
 58.00  1419.698  134.138    0.000  134.138      132.336  880.522    0.000  880.522        0.000 1435.205    0.000 1435.205
 59.00  1578.157  129.814    0.000  129.814      147.382  847.407    0.000  847.407        0.000 1422.740    0.000 1422.740
 60.00  1398.684  172.273    0.000  172.273       99.951  786.841    0.000  786.841        0.000 1294.363    0.000 1294.363
 61.00  1595.460  129.387    0.000  129.387      119.710  918.702    0.000  918.702        0.000 1526.092    0.000 1526.092
 62.00  1367.781  223.182    0.000  223.182       93.121  986.136    0.000  986.136        0.000 1506.882    0.000 1506.882
 63.00  1374.953  131.373    0.000  131.373       81.491  854.144    0.000  854.144        0.000 1293.354    0.000 1293.354
 64.00  1405.140  144.136    0.000  144.136       91.263  947.101    0.000  947.101        0.000 1315.270    0.000 1315.270
 65.00  1340.490  201.160    0.000  201.160      100.471  936.810    0.000  936.810        0.000 1646.022    0.000 1646.022
 66.00  1473.336  150.505    0.000  150.505      165.455  925.515    0.000  925.515        0.000 1592.939    0.000 1592.939
 67.00  1441.929  167.070    0.000  167.070      103.112  946.005    0.000  946.005        0.000 1482.354    0.000 1482.354
 68.00  1465.457  161.912    0.000  161.912       43.363  991.625    0.000  991.625        0.000 1624.005    0.000 1624.005
 69.00  1515.428  208.428    0.000  208.428      106.177  960.664    0.000  960.664        0.000 1482.855    0.000 1482.855
 70.00  1401.976  167.405    0.000  167.405      197.269  825.523    0.000  825.523        0.000 1322.305    0.000 1322.305
 71.00  1348.326  252.363    0.000  252.363       98.607  950.206    0.000  950.206        0.000 1682.714    0.000 1682.714
 72.00  1449.124  147.097    0.000  147.097      179.674  799.149    0.000  799.149        0.000 1376.796    0.000 1376.796
 73.00  1394.279  122.503    0.000  122.503      192.082  727.904    0.000  727.904        0.000 1454.506    0.000 1454.506
 74.00  1425.078  145.342    0.000  145.342      184.470  881.687    0.000  881.687        0.000 1775.808    0.000 1775.808
 75.00  1508.807   97.630    0.000   97.630      104.928  756.653    0.000  756.653        0.000 1385.041    0.000 1385.041
 76.00  1451.816  108.460    0.000  108.460      120.317  792.963    0.000  792.963        0.000 1536.339    0.000 1536.339
 77.00  1431.420  131.612    0.000  131.612      145.004  849.776    0.000  849.776        0.000 1614.655    0.000 1614.655
 78.00  1360.369  134.207    0.000  134.207      204.835  857.850    0.000  857.850        0.000 1626.209    0.000 1626.209
 79.00  1450.115  135.213    0.000  135.213      178.249  757.431    0.000  757.431        0.000 1444.251    0.000 1444.251
 80.00  1443.469  129.690    0.000  129.690      144.005  761.242    0.000  761.242        0.000 1464.460    0.000 1464.460
 81.00  1421.784  163.570    0.000  163.570      143.751  816.546    0.000  816.546        0.000 1495.231    0.000 1495.231
 82.00  1435.977  144.224    0.000  144.224      176.955  748.173    0.000  748.173        0.000 1655.773    0.000 1655.773
 83.00  1387.832  159.773    0.000  159.773       99.521  787.957    0.000  787.957        0.000 1534.933    0.000 1534.933
 84.00  1366.608  231.388    0.000  231.388      102.331  849.305    0.000  849.305        0.000 1695.886    0.000 1695.886
 85.00  1465.122  145.228    0.000  145.228       79.676  858.430    0.000  858.430        0.000 1524.378    0.000 1524.378
 86.00  1317.310  218.305    0.000  218.305       94.590  899.977    0.000  899.977        0.000 1564.591    0.000 1564.591
 87.00  1549.035  131.666    0.000  131.666      189.183  789.254    0.000  789.254        0.000 1385.742    0.000 1385.742
 88.00  1487.480  138.922    0.000  138.922      135.274  784.233    0.000  784.233        0.000 1364.325    0.000 1364.325
 89.00  1549.225  131.179    0.000  131.179      168.565  827.039    0.000  827.039        0.000 1415.901    0.000 1415.901
 90.00  1541.715  101.597    0.000  101.597      356.144  584.805    0.000  584.805       10.053 1233.536    0.000 1233.536
 91.00  1469.110  131.261    0.000  131.261      286.275  689.080    0.000  689.080       40.212 1404.337    0.000 1404.337
 92.00  1709.921   96.858    0.000   96.858      233.495  775.716    0.000  775.716        0.000 1263.194    0.000 1263.194
 93.00  1793.580   83.192    0.000   83.192      343.779  694.014    0.000  694.014        9.953 1371.171    0.000 1371.171
 94.00  1613.186   94.386    0.000   94.386      317.279  685.156    0.000  685.156       20.106 1532.923    0.000 1532.923
 95.00  1659.023   86.378    0.000   86.378      401.453  636.212    0.000  636.212      159.245 1468.884    0.000 1468.884
 96.00  1686.197   95.169    0.000   95.169      315.279  699.429    0.000  699.429      110.183 1195.335    0.000 1195.335
 97.00  1484.478   88.071    0.000   88.071      310.670  645.645    0.000  645.645       79.623 1202.776    0.000 1202.776
 98.00  1615.132   88.295    0.000   88.295      407.430  564.429    0.000  564.429      179.151  960.689    0.000  960.689
 99.00  1586.540   63.214    0.000   63.214      341.195  586.698    0.000  586.698      149.292  970.746    0.000  970.746
100.00  1770.641   63.494    0.000   63.494      609.320  427.138    0.000  427.138      149.493 1287.726    0.000 1287.726
101.00  1646.708  104.637    0.000  104.637      545.811  554.284    0.000  554.284      269.127 1320.899    0.000 1320.899
102.00  1725.308  100.680    0.000  100.680      671.224  558.172    0.000  558.172      430.682 1260.279    0.000 1260.279
103.00  1634.299  116.744    0.000  116.744      511.284  659.038    0.000  659.038      191.114 1602.497    0.000 1602.497
104.00  1544.659   86.707    0.000   86.707      354.689  728.862    0.000  728.862       40.616 1515.937    0.000 1515.937
105.00  1472.424  118.428    0.000  118.428      299.040  768.461    0.000  768.461        0.000 1476.324    0.000 1476.324
106.00  1504.678   88.442    0.000   88.442      290.354  747.791    0.000  747.791        0.000 1466.672    0.000 1466.672
107.00  1503.772  118.243    0.000  118.243      226.887  766.216    0.000  766.216        0.000 1451.798    0.000 1451.798
108.00  1598.851   99.076    0.000   99.076      183.221  772.308    0.000  772.308        0.000 1285.113    0.000 1285.113
109.00  1501.395  113.659    0.000  113.659       89.405  820.868    0.000  820.868        0.000 1098.121    0.000 1098.121
110.00  1580.516  112.718    0.000  112.718      233.806  707.333    0.000  707.333        0.000 1162.662    0.000 1162.662
111.00  1616.197  118.105    0.000  118.105      220.839  820.434    0.000  820.434        0.000 1313.466    0.000 1313.466
112.00  1564.044   83.003    0.000   83.003      155.980  811.262    0.000  811.262        0.000 1113.602    0.000 1113.602
113.00  1559.967  140.058    0.000  140.058      230.985  869.105    0.000  869.105        0.000 1381.722    0.000 1381.722
114.00  1636.497  133.208    0.000  133.208      290.822  843.905    0.000  843.905        0.000 1583.596    0.000 1583.596
115.00  1334.936  239.255    0.000  239.255      109.112  784.804    0.000  784.804        0.000 1134.411    0.000 1134.411
116.00  1407.864  245.337    0.000  245.337      163.622  787.658    0.000  787.658       10.053 1203.174    0.000 1203.174
117.00  1497.084  175.466    0.000  175.466      138.512  818.535    0.000  818.535        0.000 1355.688    0.000 1355.688
118.00  1490.112  211.020    0.000  211.020      211.052  702.194    0.000  702.194        9.953 1214.941    0.000 1214.941
119.00  1596.446  108.389    0.000  108.389      297.350  703.012    0.000  703.012       39.912 1135.618    0.000 1135.618
120.00  1622.328  103.188    0.000  103.188      281.785  694.403    0.000  694.403       40.012 1083.842    0.000 1083.842
121.00  1575.063  118.693    0.000  118.693      326.182  657.745    0.000  657.745      129.587  994.772    0.000  994.772
122.00  1482.243  145.386    0.000  145.386      262.722  655.534    0.000  655.534       59.717  823.365    0.000  823.365
123.00  1463.625  168.926    0.000  168.926      294.191  594.719    0.000  594.719       69.670  834.424    0.000  834.424
124.00  1509.474  139.755    0.000  139.755      209.245  655.240    0.000  655.240       29.858  873.832    0.000  873.832
125.00  1435.050  180.150    0.000  180.150      164.972  689.217    0.000  689.217        0.000  914.747    0.000  914.747
126.00  1544.152  201.065    0.000  201.065      243.560  816.758    0.000  816.758       30.159 1338.898    0.000 1338.898
127.00  1593.194  145.813    0.000  145.813      186.976  725.188    0.000  725.188        0.000 1049.262    0.000 1049.262
128.00  1512.951  143.768    0.000  143.768      166.088  714.273    0.000  714.273        0.000 1101.833    0.000 1101.833
129.00  1799.611  131.636    0.000  131.636      373.341  689.819    0.000  689.819       29.858 1191.515    0.000 1191.515
130.00  1681.045  127.723    0.000  127.723      192.117  805.435    0.000  805.435       10.053 1091.992    0.000 1091.992
131.00  1666.122  177.523    0.000  177.523      233.489  789.388    0.000  789.388       30.159 1212.726    0.000 1212.726
132.00  1673.479  101.130    0.000  101.130      302.792  586.285    0.000  586.285       10.053 1009.554    0.000 1009.554
133.00  1789.411   68.747    0.000   68.747      369.413  676.937    0.000  676.937      100.130 1161.558    0.000 1161.558
134.00  1633.681  113.810    0.000  113.810      314.645  671.405    0.000  671.405       59.717  948.527    0.000  948.527
135.00  1811.880  103.471    0.000  103.471      336.678  744.805    0.000  744.805      130.690 1283.194    0.000 1283.194
136.00  1782.094  121.851    0.000  121.851      350.080  665.218    0.000  665.218      100.531 1170.497    0.000 1170.497
137.00  1781.634  109.310    0.000  109.310      491.510  634.555    0.000  634.555       40.112 1302.096    0.000 1302.096
138.00  1794.602  110.023    0.000  110.023      412.304  575.676    0.000  575.676        0.000 1253.639    0.000 1253.639
139.00  1721.638   94.400    0.000   94.400      301.543  728.547    0.000  728.547        0.000 1384.431    0.000 1384.431
140.00  1708.097   97.204    0.000   97.204      359.734  656.850    0.000  656.850        0.000 1434.796    0.000 1434.796
141.00  1697.117  102.384    0.000  102.384      226.616  765.033    0.000  765.033       30.159 1262.081    0.000 1262.081
142.00  1610.187  107.450    0.000  107.450      200.636  769.495    0.000  769.495       10.053 1436.510    0.000 1436.510
143.00  1640.737   83.297    0.000   83.297      162.677  818.735    0.000  818.735        0.000 1456.817    0.000 1456.817
144.00  1675.000  104.118    0.000  104.118      256.360  668.113    0.000  668.113       20.106 1223.479    0.000 1223.479
145.00  1564.012  117.801    0.000  117.801      300.803  683.896    0.000  683.896       30.159 1159.441    0.000 1159.441
146.00  1512.235  155.975    0.000  155.975      284.584  615.977    0.000  615.977       10.053  997.882    0.000  997.882
147.00  1610.535  114.639    0.000  114.639      165.012  789.685    0.000  789.685        0.000 1140.035    0.000 1140.035
148.00  1647.543  124.487    0.000  124.487      272.698  664.609    0.000  664.609       10.053  835.924    0.000  835.924
149.00  1563.107  179.736    0.000  179.736      342.520  638.022    0.000  638.022      121.040 1008.838    0.000 1008.838
150.00  1733.690  103.526    0.000  103.526      341.515  632.825    0.000  632.825       90.478  957.568    0.000  957.568
151.00  1721.434  132.315    0.000  132.315      479.655  668.839    0.000  668.839      170.903  845.171    0.000  845.171
152.00  1720.297  154.229    0.000  154.229      402.828  697.894    0.000  697.894      170.903  966.313    0.000  966.313
153.00  1712.711  212.821    0.000  212.821      432.053  635.381    0.000  635.381      261.784  955.354    0.000  955.354
154.00  1691.051  141.555    0.000  141.555      274.120  790.245    0.000  790.245      120.637 1110.884    0.000 1110.884
155.00  1802.319  102.233    0.000  102.233      347.411  523.665    0.000  523.665       20.106  796.415    0.000  796.415
156.00  1652.833  162.502    0.000  162.502      320.221  555.920    0.000  555.920        9.953  642.197    0.000  642.197
157.00  1730.274  218.144    0.000  218.144      363.751  497.385    0.000  497.385      160.851  797.119    0.000  797.119
158.00  1933.514  131.861    0.000  131.861      365.472  678.359    0.000  678.359      140.743 1059.508    0.000 1059.508
159.00  1777.819  139.192    0.000  139.192      366.260  635.297    0.000  635.297      100.330 1038.497    0.000 1038.497
160.00  1869.276  121.190    0.000  121.190      293.586  654.837    0.000  654.837       70.372  889.512    0.000  889.512
161.00  1831.880  121.109    0.000  121.109      353.332  609.972    0.000  609.972       90.478 1030.758    0.000 1030.758
162.00  1958.539  107.384    0.000  107.384      449.956  635.043    0.000  635.043       90.478 1101.734    0.000 1101.734
163.00  1868.939  102.353    0.000  102.353      478.617  532.490    0.000  532.490      161.454 1019.700    0.000 1019.700
164.00  1804.240  105.378    0.000  105.378      403.696  534.097    0.000  534.097       50.366  980.898    0.000  980.898
165.00  1855.271   86.898    0.000   86.898      474.342  563.967    0.000  563.967       80.626 1197.039    0.000 1197.039
166.00  1931.531   96.973    0.000   96.973      475.155  651.127    0.000  651.127      151.099 1263.292    0.000 1263.292
167.00  1873.062   97.828    0.000   97.828      419.001  625.009    0.000  625.009       30.159 1088.867    0.000 1088.867
168.00  1761.595  127.861    0.000  127.861      351.599  558.730    0.000  558.730        0.000 1080.116    0.000 1080.116
169.00  1741.102   84.249    0.000   84.249      336.691  498.681    0.000  498.681       40.313  818.232    0.000  818.232
170.00  1592.927  169.099    0.000  169.099      187.060  693.492    0.000  693.492        0.000  959.178    0.000  959.178
171.00  1665.178  183.275    0.000  183.275      198.689  702.608    0.000  702.608        0.000  969.532    0.000  969.532
172.00  1778.675  147.631    0.000  147.631      204.311  763.358    0.000  763.358        0.000 1182.664    0.000 1182.664
173.00  1956.543  137.173    0.000  137.173      379.669  650.390    0.000  650.390       30.060 1019.199    0.000 1019.199
174.00  1955.586  103.854    0.000  103.854      279.105  757.817    0.000  757.817       20.106 1330.848    0.000 1330.848
175.00  1876.112  101.528    0.000  101.528      162.157  959.238    0.000  959.238        0.000 1392.775    0.000 1392.775
176.00  1862.569  111.925    0.000  111.925      211.751  934.252    0.000  934.252        0.000 1571.526    0.000 1571.526
177.00  1750.813  144.245    0.000  144.245      191.483  807.756    0.000  807.756        0.000 1674.674    0.000 1674.674
178.00  1699.329  124.942    0.000  124.942      134.154  853.575    0.000  853.575        0.000 1511.407    0.000 1511.407
179.00  1658.172  127.800    0.000  127.800      149.676  676.843    0.000  676.843        0.000 1268.520    0.000 1268.520
180.00  1738.761  110.194    0.000  110.194      155.078  733.648    0.000  733.648        0.000 1135.111    0.000 1135.111
181.00  1716.411  122.610    0.000  122.610      116.210  826.425    0.000  826.425        0.000 1481.448    0.000 1481.448
182.00  1693.726  149.250    0.000  149.250      142.581  721.328    0.000  721.328        0.000 1329.742    0.000 1329.742
183.00  1646.876  113.455    0.000  113.455      106.139  702.659    0.000  702.659        0.000 1046.343    0.000 1046.343
184.00  1758.212   97.461    0.000   97.461      160.609  703.870    0.000  703.870        0.000 1047.046    0.000 1047.046
185.00  1810.419  144.761    0.000  144.761      182.006  798.726    0.000  798.726        0.000 1102.945    0.000 1102.945
186.00  1592.114  299.765    0.000  299.765      108.035  839.403    0.000  839.403       20.006 1117.822    0.000 1117.822
187.00  1669.501  231.542    0.000  231.542      358.435  736.029    0.000  736.029      299.186 1220.665    0.000 1220.665
188.00  1694.532  235.471    0.000  235.471      380.787  739.404    0.000  739.404      548.208 1182.362    0.000 1182.362
189.00  1790.359  255.292    0.000  255.292      435.216  671.007    0.000  671.007      508.296 1115.006    0.000 1115.006
190.00  1752.404  211.973    0.000  211.973      422.951  676.114    0.000  676.114      499.450 1111.993    0.000 1111.993
191.00  1784.310  214.728    0.000  214.728      428.230  698.070    0.000  698.070      448.681 1172.514    0.000 1172.514
192.00  1852.199  281.596    0.000  281.596      410.028  643.907    0.000  643.907      368.254 1153.215    0.000 1153.215
193.00  1718.460  222.703    0.000  222.703      423.463  721.126    0.000  721.126      477.735 1177.543    0.000 1177.543
194.00  1787.475  196.011    0.000  196.011      361.513  680.392    0.000  680.392      298.585 1185.984    0.000 1185.984
195.00  1703.781  191.402    0.000  191.402      327.483  741.569    0.000  741.569      328.844 1206.190    0.000 1206.190
196.00  1809.922  263.469    0.000  263.469      376.519  719.347    0.000  719.347      467.782 1175.229    0.000 1175.229
197.00  1787.700  224.937    0.000  224.937      282.910  636.589    0.000  636.589      328.844 1095.601    0.000 1095.601
198.00  1897.695  198.964    0.000  198.964      313.702  697.510    0.000  697.510      328.443 1154.621    0.000 1154.621
199.00  1690.137  179.457    0.000  179.457      274.870  602.098    0.000  602.098      278.679 1202.769    0.000 1202.769
200.00  1765.640  222.959    0.000  222.959      563.110  651.475    0.000  651.475      497.641 1248.317    0.000 1248.317
201.00  1869.623  195.886    0.000  195.886      320.006  827.772    0.000  827.772      258.773 1462.852    0.000 1462.852
202.00  1926.474  152.804    0.000  152.804      457.928  727.714    0.000  727.714      328.443 1232.531    0.000 1232.531
203.00  1737.707  145.406    0.000  145.406      366.530  707.631    0.000  707.631      219.163 1400.321    0.000 1400.321
204.00  1743.503  149.976    0.000  149.976      393.858  713.776    0.000  713.776      330.051 1355.185    0.000 1355.185
205.00  1918.368  205.573    0.000  205.573      435.020  915.707    0.000  915.707      290.039 1490.803    0.000 1490.803
206.00  1907.972  227.615    0.000  227.615      328.655  785.569    0.000  785.569      298.987 1482.455    0.000 1482.455
207.00  1612.003  212.801    0.000  212.801      534.007  619.266    0.000  619.266      528.304 1256.157    0.000 1256.157
208.00  1772.536  198.654    0.000  198.654      572.055  640.837    0.000  640.837      497.641 1306.525    0.000 1306.525
209.00  1674.511  188.339    0.000  188.339      573.173  601.837    0.000  601.837      427.971 1315.471    0.000 1315.471
210.00  1704.382  189.436    0.000  189.436      539.240  604.564    0.000  604.564      489.195 1233.537    0.000 1233.537
211.00  1759.420  196.579    0.000  196.579      440.615  658.858    0.000  658.858      444.251 1359.602    0.000 1359.602
212.00  1647.924  266.978    0.000  266.978      506.205  699.506    0.000  699.506      378.709 1541.165    0.000 1541.165
213.00  1695.187  257.051    0.000  257.051      402.546  664.222    0.000  664.222      348.349 1224.690    0.000 1224.690
214.00  1869.132  189.820    0.000  189.820      598.340  734.004    0.000  734.004      521.365 1400.120    0.000 1400.120
215.00  1828.970  178.717    0.000  178.717      548.118  826.215    0.000  826.215      189.707 1826.685    0.000 1826.685
216.00  1945.954  185.257    0.000  185.257      520.702  819.850    0.000  819.850      368.254 1491.805    0.000 1491.805
217.00  1812.593  188.318    0.000  188.318      441.575  674.726    0.000  674.726      248.820 1334.774    0.000 1334.774
218.00  1840.914  239.935    0.000  239.935      457.922  828.726    0.000  828.726      339.401 1433.701    0.000 1433.701
219.00  1727.244  228.227    0.000  228.227      522.460  756.097    0.000  756.097      457.930 1213.529    0.000 1213.529
220.00  1783.681  201.198    0.000  201.198      517.677  619.569    0.000  619.569      408.065 1232.031    0.000 1232.031
221.00  1745.774  173.475    0.000  173.475      475.433  698.941    0.000  698.941      388.964 1377.095    0.000 1377.095
222.00  1750.154  190.811    0.000  190.811      478.033  731.755    0.000  731.755      577.263 1086.054    0.000 1086.054
223.00  1858.554  151.125    0.000  151.125      564.156  673.135    0.000  673.135      537.452 1403.740    0.000 1403.740
224.00  1802.664  207.637    0.000  207.637      596.768  716.196    0.000  716.196      618.279 1307.930    0.000 1307.930
225.00  1709.772  217.153    0.000  217.153      572.434  643.648    0.000  643.648      602.192 1228.408    0.000 1228.408
226.00  1717.586  180.218    0.000  180.218      472.743  757.829    0.000  757.829      488.089 1364.632    0.000 1364.632
227.00  1772.459  226.596    0.000  226.596      430.589  817.706    0.000  817.706      268.726 1541.571    0.000 1541.571
228.00  1761.115  262.364    0.000  262.364      386.574  809.832    0.000  809.832      359.003 1314.664    0.000 1314.664
229.00  1761.357  208.005    0.000  208.005      508.701  716.665    0.000  716.665      369.357 1345.627    0.000 1345.627
230.00  1705.805  213.821    0.000  213.821      442.569  823.024    0.000  823.024      438.927 1405.246    0.000 1405.246
231.00  1599.499  283.251    0.000  283.251      323.418  803.612    0.000  803.612      359.406 1320.398    0.000 1320.398
232.00  1632.877  298.018    0.000  298.018      451.390  780.443    0.000  780.443      528.201 1257.464    0.000 1257.464
233.00  1684.212  171.023    0.000  171.023      361.864  761.982    0.000  761.982      408.065 1212.832    0.000 1212.832
234.00  1613.475  236.328    0.000  236.328      349.718  665.133    0.000  665.133      427.971 1094.102    0.000 1094.102
235.00  1561.270  306.219    0.000  306.219      523.897  679.748    0.000  679.748      478.137 1207.302    0.000 1207.302
236.00  1609.687  215.618    0.000  215.618      448.972  712.694    0.000  712.694      467.782 1245.905    0.000 1245.905
237.00  1595.659  240.063    0.000  240.063      450.529  688.956    0.000  688.956      497.641 1104.151    0.000 1104.151
238.00  1535.908  287.615    0.000  287.615      345.698  911.780    0.000  911.780      457.830 1368.052    0.000 1368.052
239.00  1555.548  316.209    0.000  316.209      454.683  743.303    0.000  743.303      538.256 1339.001    0.000 1339.001
240.00  1484.241  372.266    0.000  372.266      439.681  809.840    0.000  809.840      548.410 1318.090    0.000 1318.090
241.00  1600.467  263.887    0.000  263.887      368.568  777.020    0.000  777.020      368.455 1389.970    0.000 1389.970
242.00  1686.171  271.248    0.000  271.248      436.915  851.690    0.000  851.690      418.018 1410.378    0.000 1410.378
243.00  1641.232  378.913    0.000  378.913      360.048  792.969    0.000  792.969      437.924 1266.213    0.000 1266.213
244.00  1569.904  366.586    0.000  366.586      404.139  826.181    0.000  826.181      478.942 1409.473    0.000 1409.473
245.00  1570.432  319.489    0.000  319.489      461.432  860.552    0.000  860.552      617.678 1350.560    0.000 1350.560
246.00  1774.388  250.432    0.000  250.432      493.810  790.860    0.000  790.860      408.468 1573.443    0.000 1573.443
247.00  1600.089  263.378    0.000  263.378      414.299  714.253    0.000  714.253      364.433 1272.848    0.000 1272.848
248.00  1599.961  291.628    0.000  291.628      452.390  681.349    0.000  681.349      418.219 1286.823    0.000 1286.823
249.00  1796.894  271.186    0.000  271.186      418.156  825.699    0.000  825.699      368.656 1569.924    0.000 1569.924
250.00  1688.083  251.798    0.000  251.798      408.383  825.788    0.000  825.788      408.669 1450.188    0.000 1450.188
251.00  1640.711  235.753    0.000  235.753      407.337  774.565    0.000  774.565      338.396 1367.249    0.000 1367.249
252.00  1579.861  293.086    0.000  293.086      467.129  712.475    0.000  712.475      568.014 1209.510    0.000 1209.510
253.00  1745.461  273.687    0.000  273.687      552.341  645.294    0.000  645.294      638.789 1280.185    0.000 1280.185
254.00  1634.499  285.567    0.000  285.567      492.930  733.271    0.000  733.271      599.477 1258.569    0.000 1258.569
255.00  1566.337  255.510    0.000  255.510      488.046  737.854    0.000  737.854      478.738 1419.122    0.000 1419.122
256.00  1614.185  243.361    0.000  243.361      478.970  750.871    0.000  750.871      468.384 1360.110    0.000 1360.110
257.00  1687.250  187.359    0.000  187.359      544.117  689.911    0.000  689.911      339.499 1489.796    0.000 1489.796
258.00  1701.044  238.059    0.000  238.059      500.330  588.442    0.000  588.442      487.688 1307.328    0.000 1307.328
259.00  1658.982  298.333    0.000  298.333      565.092  722.331    0.000  722.331      458.030 1414.998    0.000 1414.998
260.00  1625.789  312.472    0.000  312.472      470.235  841.049    0.000  841.049      487.989 1334.774    0.000 1334.774
261.00  1722.093  268.698    0.000  268.698      636.984  637.208    0.000  637.208      666.839 1267.414    0.000 1267.414
262.00  1729.360  267.010    0.000  267.010      492.745  718.189    0.000  718.189      351.559 1485.572    0.000 1485.572
263.00  1736.062  210.658    0.000  210.658      570.056  600.376    0.000  600.376      478.437 1204.382    0.000 1204.382
264.00  1670.240  301.284    0.000  301.284      500.881  894.538    0.000  894.538      389.363 1485.777    0.000 1485.777
265.00  1750.683  244.997    0.000  244.997      658.175  712.308    0.000  712.308      617.476 1387.957    0.000 1387.957
266.00  1705.463  300.688    0.000  300.688      413.078  930.934    0.000  930.934      359.003 1731.272    0.000 1731.272
267.00  1703.850  279.400    0.000  279.400      520.156  939.795    0.000  939.795      564.187 1725.943    0.000 1725.943
268.00  1821.378  242.897    0.000  242.897      388.267  880.778    0.000  880.778      378.307 1393.586    0.000 1393.586
269.00  1798.731  290.665    0.000  290.665      434.821  961.241    0.000  961.241      500.752 1356.586    0.000 1356.586
270.00  1726.958  324.319    0.000  324.319      440.790  716.296    0.000  716.296      398.213 1421.538    0.000 1421.538
271.00  1692.256  318.906    0.000  318.906      482.648  852.295    0.000  852.295      448.077 1376.496    0.000 1376.496
272.00  1700.791  286.563    0.000  286.563      351.785  882.074    0.000  882.074      388.160 1384.739    0.000 1384.739
273.00  1724.874  249.744    0.000  249.744      525.487  705.991    0.000  705.991      249.122 1666.932    0.000 1666.932
274.00  1814.008  154.087    0.000  154.087      437.564  919.467    0.000  919.467      330.655 1634.061    0.000 1634.061
275.00  1885.991  197.985    0.000  197.985      352.422  935.165    0.000  935.165      389.664 1628.431    0.000 1628.431
276.00  1738.662  192.292    0.000  192.292      487.133  783.722    0.000  783.722      231.121 1620.387    0.000 1620.387
277.00  1608.422  273.439    0.000  273.439      351.461  877.586    0.000  877.586      331.853 1824.971    0.000 1824.971
278.00  1623.440  239.301    0.000  239.301      397.811  807.326    0.000  807.326      382.019 1390.771    0.000 1390.771
279.00  1787.379  268.216    0.000  268.216      471.748  812.514    0.000  812.514      458.331 1417.914    0.000 1417.914
280.00  1890.257  202.612    0.000  202.612      514.187  753.334    0.000  753.334      410.673 1640.393    0.000 1640.393
281.00  1669.188  242.991    0.000  242.991      274.129  834.560    0.000  834.560      100.030 1612.243    0.000 1612.243
282.00  1736.609  264.895    0.000  264.895      487.656  756.102    0.000  756.102      218.962 1444.456    0.000 1444.456
283.00  1733.552  247.999    0.000  247.999      481.554  755.396    0.000  755.396      538.355 1165.874    0.000 1165.874
284.00  1754.201  234.878    0.000  234.878      501.050  702.017    0.000  702.017      430.177 1333.568    0.000 1333.568
285.00  1729.646  221.262    0.000  221.262      544.114  671.873    0.000  671.873      498.745 1327.834    0.000 1327.834
286.00  1642.887  246.551    0.000  246.551      480.347  675.126    0.000  675.126      359.104 1318.185    0.000 1318.185
287.00  1738.359  211.506    0.000  211.506      504.851  607.205    0.000  607.205      483.357 1260.078    0.000 1260.078
288.00  1765.694  175.506    0.000  175.506      422.667  647.319    0.000  647.319      402.325 1209.910    0.000 1209.910
289.00  1727.240  185.587    0.000  185.587      417.692  689.252    0.000  689.252      311.547 1108.164    0.000 1108.164
290.00  1628.634  263.184    0.000  263.184      362.887  702.835    0.000  702.835      330.552 1282.193    0.000 1282.193
291.00  1635.730  230.790    0.000  230.790      366.424  810.574    0.000  810.574      322.506 1474.310    0.000 1474.310
292.00  1592.811  236.089    0.000  236.089      454.534  771.092    0.000  771.092      322.507 1514.823    0.000 1514.823
293.00  1618.657  251.173    0.000  251.173      461.838  690.725    0.000  690.725      453.298 1435.204    0.000 1435.204
294.00  1652.614  223.805    0.000  223.805      315.514  886.191    0.000  886.191      248.820 1570.526    0.000 1570.526
295.00  1677.618  251.327    0.000  251.327      361.199  822.203    0.000  822.203      328.844 1419.823    0.000 1419.823
296.00  1753.592  161.583    0.000  161.583      342.646  720.958    0.000  720.958      441.133 1299.992    0.000 1299.992
297.00  1871.850  228.903    0.000  228.903      344.982  932.976    0.000  932.976      379.110 1374.888    0.000 1374.888
298.00  1745.917  210.599    0.000  210.599      385.701  803.532    0.000  803.532      419.723 1424.850    0.000 1424.850
299.00  1737.529  259.471    0.000  259.471      339.844  930.723    0.000  930.723      308.738 1376.095    0.000 1376.095
300.00  1835.985  248.155    0.000  248.155      402.398  938.751    0.000  938.751      488.891 1278.678    0.000 1278.678
301.00  1640.866  246.009    0.000  246.009      395.825  853.727    0.000  853.727      459.434 1244.195    0.000 1244.195
302.00  1614.864  236.412    0.000  236.412      390.248  812.820    0.000  812.820      469.487 1216.245    0.000 1216.245
303.00  1598.640  270.525    0.000  270.525      328.607  833.142    0.000  833.142      229.015 1433.700    0.000 1433.700
304.00  1605.525  270.358    0.000  270.358      379.700  770.709    0.000  770.709      239.670 1425.552    0.000 1425.552
305.00  1547.900  237.946    0.000  237.946      283.339  894.922    0.000  894.922       70.472 1796.222    0.000 1796.222
306.00  1723.847  265.150    0.000  265.150      333.838 1022.629    0.000 1022.629       29.858 1789.587    0.000 1789.587
307.00  1667.197  252.516    0.000  252.516      405.597  888.225    0.000  888.225       69.971 1686.543    0.000 1686.543
308.00  1745.258  280.210    0.000  280.210      378.785  857.827    0.000  857.827      301.192 1342.916    0.000 1342.916
309.00  1761.877  196.093    0.000  196.093      355.789  856.835    0.000  856.835      160.047 1535.238    0.000 1535.238
310.00  1827.857  291.651    0.000  291.651      287.281 1021.807    0.000 1021.807      248.820 1506.084    0.000 1506.084
311.00  1820.810  301.793    0.000  301.793      355.404  981.468    0.000  981.468      389.764 1393.684    0.000 1393.684
312.00  1766.196  269.812    0.000  269.812      280.741 1081.851    0.000 1081.851      170.201 1634.463    0.000 1634.463
313.00  1801.829  288.801    0.000  288.801      270.545 1001.056    0.000 1001.056      219.163 1473.510    0.000 1473.510
314.00  1719.897  282.613    0.000  282.613      350.647  926.525    0.000  926.525      379.611 1424.951    0.000 1424.951
315.00  1724.939  258.531    0.000  258.531      309.408  947.485    0.000  947.485      109.682 1638.181    0.000 1638.181
316.00  1584.314  322.771    0.000  322.771      262.932 1019.076    0.000 1019.076      110.384 1693.276    0.000 1693.276
317.00  1807.488  328.151    0.000  328.151      211.049 1166.503    0.000 1166.503       70.372 1823.161    0.000 1823.161
318.00  1795.336  288.613    0.000  288.613      258.869 1071.125    0.000 1071.125      170.201 1834.521    0.000 1834.521
319.00  1851.100  248.227    0.000  248.227      176.555 1176.700    0.000 1176.700        0.000 1710.969    0.000 1710.969
320.00  1707.640  187.284    0.000  187.284      315.889  927.218    0.000  927.218       39.811 1603.098    0.000 1603.098
321.00  1705.511  179.307    0.000  179.307      319.566  896.781    0.000  896.781      159.446 1625.617    0.000 1625.617
322.00  1664.169  217.019    0.000  217.019      378.572  881.607    0.000  881.607      319.493 1413.589    0.000 1413.589
323.00  1554.023  307.561    0.000  307.561      393.447  902.007    0.000  902.007      359.304 1475.920    0.000 1475.920
324.00  1570.975  265.868    0.000  265.868      334.912  932.565    0.000  932.565      179.251 1561.774    0.000 1561.774
325.00  1585.120  293.562    0.000  293.562      359.764  921.712    0.000  921.712      370.059 1405.143    0.000 1405.143
326.00  1656.907  298.971    0.000  298.971      323.066  927.949    0.000  927.949      269.528 1441.741    0.000 1441.741
327.00  1570.753  317.667    0.000  317.667      356.222  888.096    0.000  888.096      269.027 1474.919    0.000 1474.919
328.00  1681.493  250.882    0.000  250.882      292.677  966.048    0.000  966.048       90.077 1600.884    0.000 1600.884
329.00  1683.102  319.477    0.000  319.477      346.413  939.579    0.000  939.579      289.133 1597.463    0.000 1597.463
330.00  1584.807  224.112    0.000  224.112      363.928  779.620    0.000  779.620      141.650 1463.153    0.000 1463.153
331.00  1562.558  261.098    0.000  261.098      344.680  824.628    0.000  824.628      269.428 1354.577    0.000 1354.577
332.00  1747.206  255.433    0.000  255.433      521.926  852.813    0.000  852.813      401.222 1694.978    0.000 1694.978
333.00  1615.584  329.847    0.000  329.847      317.831  871.704    0.000  871.704        9.953 1649.235    0.000 1649.235
334.00  1620.986  296.200    0.000  296.200      327.343  921.307    0.000  921.307       69.971 1749.876    0.000 1749.876
335.00  1838.987  212.714    0.000  212.714      437.326  867.598    0.000  867.598      400.520 1547.598    0.000 1547.598
336.00  1689.917  251.630    0.000  251.630      462.872  817.710    0.000  817.710      359.806 1626.315    0.000 1626.315
337.00  1686.911  217.289    0.000  217.289      394.576  865.308    0.000  865.308      358.301 1535.134    0.000 1535.134
338.00  1665.022  221.643    0.000  221.643      376.981  777.232    0.000  777.232      129.788 1667.835    0.000 1667.835
339.00  1751.605  209.165    0.000  209.165      419.261  780.180    0.000  780.180      299.086 1434.099    0.000 1434.099
340.00  1675.352  238.628    0.000  238.628      412.515  816.716    0.000  816.716      179.553 1705.639    0.000 1705.639
341.00  1770.951   75.067    0.000   75.067      377.715  751.045    0.000  751.045      119.434 1562.986    0.000 1562.986
342.00  1668.219  197.200    0.000  197.200      313.255  795.140    0.000  795.140       39.811 1634.765    0.000 1634.765
343.00  1724.455  196.881    0.000  196.881      260.606  906.849    0.000  906.849       29.858 1682.016    0.000 1682.016
344.00  1661.364  246.333    0.000  246.333      331.751  904.259    0.000  904.259      120.136 1704.128    0.000 1704.128
345.00  1664.688  311.591    0.000  311.591      332.154  959.328    0.000  959.328       99.930 1617.372    0.000 1617.372
346.00  1567.148  315.821    0.000  315.821      219.826  962.884    0.000  962.884        0.000 1739.217    0.000 1739.217
347.00  1554.340  326.164    0.000  326.164      223.459 1056.253    0.000 1056.253       59.717 1856.133    0.000 1856.133
348.00  1487.630  410.348    0.000  410.348      355.846  952.559    0.000  952.559      119.434 1835.431    0.000 1835.431
349.00  1577.148  346.278    0.000  346.278      239.716  937.080    0.000  937.080       19.906 1723.035    0.000 1723.035
350.00  1579.101  345.142    0.000  345.142      320.043  862.678    0.000  862.678        0.000 1684.733    0.000 1684.733
351.00  1587.935  309.243    0.000  309.243      380.695  840.285    0.000  840.285      189.605 1541.778    0.000 1541.778
352.00  1566.282  281.487    0.000  281.487      341.496  804.963    0.000  804.963       69.670 1759.733    0.000 1759.733
353.00  1607.602  268.767    0.000  268.767      223.547 1041.311    0.000 1041.311       60.319 1849.604    0.000 1849.604
354.00  1668.837  254.266    0.000  254.266      293.750  951.428    0.000  951.428      100.431 1705.641    0.000 1705.641
355.00  1689.204  230.245    0.000  230.245      253.586  894.924    0.000  894.924       29.959 1674.275    0.000 1674.275
356.00  1793.592  291.521    0.000  291.521      405.640  887.750    0.000  887.750      139.440 1598.072    0.000 1598.072
357.00  1743.930  271.404    0.000  271.404      340.789  896.653    0.000  896.653      249.723 1484.270    0.000 1484.270
358.00  1683.637  275.755    0.000  275.755      339.709  880.607    0.000  880.607      220.266 1487.281    0.000 1487.281
359.00  1721.229  251.223    0.000  251.223      412.037  786.793    0.000  786.793      139.640 1506.985    0.000 1506.985
360.00  1757.728  277.036    0.000  277.036      446.234  801.276    0.000  801.276      310.242 1476.326    0.000 1476.326
361.00  1681.057  262.501    0.000  262.501      488.644  707.509    0.000  707.509      289.534 1556.249    0.000 1556.249
362.00  1668.539  254.850    0.000  254.850      390.286  849.178    0.000  849.178      310.543 1624.812    0.000 1624.812
363.00  1754.525  262.799    0.000  262.799      409.690  897.430    0.000  897.430      221.068 1735.901    0.000 1735.901
364.00  1793.113  234.644    0.000  234.644      396.782  850.385    0.000  850.385      339.499 1546.493    0.000 1546.493
365.00  1820.500  255.729    0.000  255.729      422.937  918.486    0.000  918.486      109.982 1848.904    0.000 1848.904
366.00  1765.646  262.291    0.000  262.291      400.317  823.846    0.000  823.846       60.018 1762.440    0.000 1762.440
367.00  1691.405  268.404    0.000  268.404      370.229  948.533    0.000  948.533       60.319 1795.918    0.000 1795.918
368.00  1730.068  264.906    0.000  264.906      252.119  984.248    0.000  984.248      100.431 1767.769    0.000 1767.769
369.00  1782.107  285.683    0.000  285.683      341.047  944.655    0.000  944.655      329.747 1576.660    0.000 1576.660
370.00  1832.676  260.502    0.000  260.502      265.127  988.043    0.000  988.043      100.531 1547.498    0.000 1547.498
371.00  1682.051  305.801    0.000  305.801      224.675  862.461    0.000  862.461       69.670 1643.516    0.000 1643.516
372.00  1707.877  290.178    0.000  290.178      197.999  979.404    0.000  979.404        0.000 1720.018    0.000 1720.018
373.00  1815.444  329.200    0.000  329.200      317.958  979.263    0.000  979.263        0.000 1891.624    0.000 1891.624
374.00  1664.616  356.487    0.000  356.487      322.971  982.431    0.000  982.431        0.000 1891.830    0.000 1891.830
375.00  1620.472  342.974    0.000  342.974      261.023 1049.651    0.000 1049.651        0.000 1764.351    0.000 1764.351
376.00  1738.599  302.959    0.000  302.959      253.938 1003.491    0.000 1003.491        0.000 1750.585    0.000 1750.585
377.00  1661.089  326.797    0.000  326.797      241.962 1037.896    0.000 1037.896        0.000 1670.858    0.000 1670.858
378.00  1705.823  297.437    0.000  297.437      308.239 1021.895    0.000 1021.895        0.000 1913.335    0.000 1913.335
379.00  1804.888  263.131    0.000  263.131      279.568  979.959    0.000  979.959        0.000 1658.884    0.000 1658.884
380.00  1754.380  297.272    0.000  297.272      295.787 1053.162    0.000 1053.162        0.000 1921.788    0.000 1921.788
381.00  1632.156  307.766    0.000  307.766      254.112  998.172    0.000  998.172       20.006 1803.966    0.000 1803.966
382.00  1784.880  279.360    0.000  279.360      273.783 1065.354    0.000 1065.354       49.764 1933.753    0.000 1933.753
383.00  1726.148  306.115    0.000  306.115      349.169 1050.401    0.000 1050.401       80.425 2015.187    0.000 2015.187
384.00  1685.061  296.213    0.000  296.213      310.276  951.701    0.000  951.701      149.292 1673.075    0.000 1673.075
385.00  1723.512  309.409    0.000  309.409      316.194 1027.576    0.000 1027.576      209.611 1773.102    0.000 1773.102
386.00  1722.870  291.279    0.000  291.279      300.754 1041.231    0.000 1041.231      140.242 1807.685    0.000 1807.685
387.00  1678.889  352.001    0.000  352.001      342.907  953.390    0.000  953.390       70.372 1834.932    0.000 1834.932
388.00  1728.281  346.036    0.000  346.036      430.747  931.210    0.000  931.210      180.956 1722.939    0.000 1722.939
389.00  1647.643  367.511    0.000  367.511      300.922 1050.092    0.000 1050.092       60.319 1717.406    0.000 1717.406
390.00  1572.360  411.775    0.000  411.775      301.754  972.366    0.000  972.366       70.372 1788.284    0.000 1788.284
391.00  1658.249  373.866    0.000  373.866      347.353  941.758    0.000  941.758       80.425 1785.266    0.000 1785.266
392.00  1645.305  362.579    0.000  362.579      272.694 1090.781    0.000 1090.781       40.212 1924.001    0.000 1924.001
393.00  1605.980  364.006    0.000  364.006      239.838 1042.361    0.000 1042.361       30.159 1622.907    0.000 1622.907
394.00  1594.656  351.049    0.000  351.049      257.952 1038.466    0.000 1038.466        0.000 1685.236    0.000 1685.236
395.00  1547.905  386.613    0.000  386.613      326.347  951.785    0.000  951.785       70.372 1593.048    0.000 1593.048
396.00  1541.510  371.597    0.000  371.597      289.774  974.135    0.000  974.135       70.071 1725.047    0.000 1725.047
397.00  1665.791  311.159    0.000  311.159      346.505  900.163    0.000  900.163      238.868 1412.490    0.000 1412.490
398.00  1709.727  337.870    0.000  337.870      245.775  949.192    0.000  949.192      109.481 1469.394    0.000 1469.394
399.00  1671.982  339.901    0.000  339.901      310.662  904.964    0.000  904.964      189.505 1474.523    0.000 1474.523
400.00  1616.383  330.927    0.000  330.927      322.203  908.629    0.000  908.629      239.570 1555.243    0.000 1555.243
401.00  1643.098  303.118    0.000  303.118      293.967 1000.329    0.000 1000.329      150.094 1564.594    0.000 1564.594
402.00  1527.328  312.660    0.000  312.660      228.306  941.491    0.000  941.491       59.717 1443.254    0.000 1443.254
403.00  1486.137  337.024    0.000  337.024      234.436  977.932    0.000  977.932      110.584 1501.555    0.000 1501.555
404.00  1720.185  353.730    0.000  353.730      292.023  974.124    0.000  974.124      240.372 1512.315    0.000 1512.315
405.00  1625.081  339.298    0.000  339.298      243.215 1001.026    0.000 1001.026      159.446 1491.912    0.000 1491.912
406.00  1651.805  298.191    0.000  298.191      263.975  955.756    0.000  955.756      169.198 1530.617    0.000 1530.617
407.00  1638.166  342.889    0.000  342.889      304.087  937.996    0.000  937.996      229.416 1451.499    0.000 1451.499
408.00  1660.244  326.117    0.000  326.117      270.241 1001.624    0.000 1001.624      129.587 1504.879    0.000 1504.879
409.00  1740.049  323.925    0.000  323.925      214.079  961.380    0.000  961.380        0.000 1644.821    0.000 1644.821
410.00  1597.088  381.186    0.000  381.186      182.608 1080.486    0.000 1080.486       29.858 1775.014    0.000 1775.014
411.00  1760.178  306.308    0.000  306.308      241.405 1006.426    0.000 1006.426       70.071 1473.410    0.000 1473.410
412.00  1687.938  342.554    0.000  342.554      266.771 1019.570    0.000 1019.570      100.330 1741.532    0.000 1741.532
413.00  1740.495  311.320    0.000  311.320      229.094 1072.088    0.000 1072.088       99.528 1600.183    0.000 1600.183
414.00  1822.323  290.352    0.000  290.352      301.791  989.819    0.000  989.819        0.000 1630.739    0.000 1630.739
415.00  1750.128  266.304    0.000  266.304      315.331  917.795    0.000  917.795        0.000 1629.740    0.000 1629.740
416.00  1594.490  315.077    0.000  315.077      163.236 1063.193    0.000 1063.193        0.000 1520.970    0.000 1520.970
417.00  1634.385  321.882    0.000  321.882      323.112  966.344    0.000  966.344        0.000 1592.646    0.000 1592.646
418.00  1640.433  319.261    0.000  319.261      223.420 1031.500    0.000 1031.500        0.000 1703.735    0.000 1703.735
419.00  1655.077  319.226    0.000  319.226      301.325  927.817    0.000  927.817        0.000 1702.624    0.000 1702.624
420.00  1586.868  392.089    0.000  392.089      163.377 1065.419    0.000 1065.419        0.000 1774.304    0.000 1774.304
421.00  1778.832  375.174    0.000  375.174      211.615  997.085    0.000  997.085        0.000 1681.013    0.000 1681.013
422.00  1708.669  336.979    0.000  336.979      192.905  993.240    0.000  993.240        0.000 1649.246    0.000 1649.246
423.00  1639.309  385.495    0.000  385.495      220.044 1037.639    0.000 1037.639       79.623 1451.496    0.000 1451.496
424.00  1622.621  339.181    0.000  339.181      177.678 1003.877    0.000 1003.877       49.764 1481.958    0.000 1481.958
425.00  1600.101  342.080    0.000  342.080      164.662 1014.339    0.000 1014.339        0.000 1737.310    0.000 1737.310
426.00  1528.837  358.474    0.000  358.474      133.362  983.819    0.000  983.819        0.000 1479.848    0.000 1479.848
427.00  1570.324  365.889    0.000  365.889      212.081  937.994    0.000  937.994       30.159 1431.088    0.000 1431.088
428.00  1586.061  382.779    0.000  382.779      189.517  945.863    0.000  945.863       30.159 1521.167    0.000 1521.167
429.00  1548.956  404.054    0.000  404.054      174.601 1054.379    0.000 1054.379        0.000 1459.640    0.000 1459.640
430.00  1568.960  390.415    0.000  390.415      253.934  982.910    0.000  982.910        0.000 1524.178    0.000 1524.178
431.00  1658.385  375.609    0.000  375.609      237.674 1024.202    0.000 1024.202        0.000 1531.924    0.000 1531.924
432.00  1579.523  357.539    0.000  357.539      146.935 1047.850    0.000 1047.850        0.000 1531.020    0.000 1531.020
433.00  1641.035  293.032    0.000  293.032      205.087 1035.564    0.000 1035.564        0.000 1592.145    0.000 1592.145
434.00  1606.026  336.489    0.000  336.489      170.238 1023.285    0.000 1023.285        0.000 1574.650    0.000 1574.650
435.00  1595.224  257.047    0.000  257.047      136.172  970.071    0.000  970.071        0.000 1452.804    0.000 1452.804
436.00  1688.011  340.032    0.000  340.032      156.059 1043.863    0.000 1043.863        0.000 1609.232    0.000 1609.232
437.00  1811.259  262.046    0.000  262.046       78.771 1207.357    0.000 1207.357        0.000 1569.020    0.000 1569.020
438.00  1558.150  355.699    0.000  355.699       78.071 1039.621    0.000 1039.621        0.000 1531.921    0.000 1531.921
439.00  1645.702  287.669    0.000  287.669       68.003 1185.963    0.000 1185.963        0.000 1559.367    0.000 1559.367
440.00  1587.198  329.691    0.000  329.691       29.354 1152.416    0.000 1152.416        0.000 1390.673    0.000 1390.673
441.00  1681.915  284.256    0.000  284.256       47.341 1173.329    0.000 1173.329        0.000 1460.842    0.000 1460.842
442.00  1522.527  336.521    0.000  336.521       20.318 1131.400    0.000 1131.400        0.000 1400.926    0.000 1400.926
443.00  1631.162  275.654    0.000  275.654       16.471 1126.725    0.000 1126.725        0.000 1310.647    0.000 1310.647
444.00  1656.947  331.398    0.000  331.398        7.263 1222.407    0.000 1222.407        0.000 1557.963    0.000 1557.963
445.00  1566.448  330.696    0.000  330.696      147.287  995.956    0.000  995.956        0.000 1499.749    0.000 1499.749
446.00  1664.934  343.968    0.000  343.968      175.341 1077.848    0.000 1077.848        0.000 1561.780    0.000 1561.780
447.00  1686.582  337.585    0.000  337.585      256.874  942.189    0.000  942.189       80.024 1452.098    0.000 1452.098
448.00  1671.791  305.323    0.000  305.323      312.507  946.805    0.000  946.805       80.124 1581.480    0.000 1581.480
449.00  1721.045  294.144    0.000  294.144      229.556 1003.617    0.000 1003.617      100.230 1497.636    0.000 1497.636
450.00  1704.292  283.279    0.000  283.279      277.665  991.121    0.000  991.121      109.882 1409.065    0.000 1409.065
451.00  1645.315  313.909    0.000  313.909      207.417  979.965    0.000  979.965        0.000 1581.679    0.000 1581.679
452.00  1646.051  363.374    0.000  363.374       81.315 1112.643    0.000 1112.643        0.000 1680.706    0.000 1680.706
453.00  1758.554  258.169    0.000  258.169      105.223 1171.001    0.000 1171.001        0.000 1601.083    0.000 1601.083
454.00  1814.930  325.799    0.000  325.799       72.107 1269.205    0.000 1269.205        0.000 1835.722    0.000 1835.722
455.00  1603.980  335.838    0.000  335.838      253.589  919.299    0.000  919.299        0.000 1553.127    0.000 1553.127
456.00  1625.963  371.217    0.000  371.217      172.142  927.213    0.000  927.213        0.000 1431.890    0.000 1431.890
457.00  1579.244  374.196    0.000  374.196       23.778 1059.421    0.000 1059.421        0.000 1388.664    0.000 1388.664
458.00  1512.600  527.881    0.000  527.881       16.730 1301.943    0.000 1301.943        0.000 1764.854    0.000 1764.854
459.00  1670.380  292.503    0.000  292.503      209.763 1105.422    0.000 1105.422        0.000 1915.958    0.000 1915.958
460.00  1618.248  380.321    0.000  380.321      348.830  966.084    0.000  966.084      250.224 1598.472    0.000 1598.472
461.00  1666.246  338.986    0.000  338.986      342.089 1052.629    0.000 1052.629       70.271 1927.317    0.000 1927.317
462.00  1779.953  301.118    0.000  301.118      537.468  831.920    0.000  831.920      179.552 1910.427    0.000 1910.427
463.00  1756.705  348.979    0.000  348.979      493.581  953.453    0.000  953.453       89.575 1876.750    0.000 1876.750
464.00  1702.807  386.641    0.000  386.641      394.751  933.746    0.000  933.746       39.811 1786.271    0.000 1786.271
465.00  1569.434  344.686    0.000  344.686      374.999  858.510    0.000  858.510      169.699 1754.098    0.000 1754.098
466.00  1622.443  361.095    0.000  361.095      148.464 1102.382    0.000 1102.382        0.000 1633.762    0.000 1633.762
467.00  1594.966  333.900    0.000  333.900      269.504  974.684    0.000  974.684       80.124 1662.916    0.000 1662.916
468.00  1531.371  366.190    0.000  366.190      203.363 1044.672    0.000 1044.672        0.000 1696.997    0.000 1696.997
469.00  1637.154  310.840    0.000  310.840      197.096 1100.479    0.000 1100.479        9.953 1712.877    0.000 1712.877
470.00  1614.776  297.708    0.000  297.708      231.119 1010.687    0.000 1010.687        9.953 1864.781    0.000 1864.781
471.00  1724.002  378.195    0.000  378.195      264.978  912.497    0.000  912.497        0.000 1603.097    0.000 1603.097
472.00  1730.314  355.600    0.000  355.600       85.646 1116.909    0.000 1116.909        0.000 1542.880    0.000 1542.880
473.00  1593.824  405.825    0.000  405.825      155.037 1018.687    0.000 1018.687        0.000 1520.462    0.000 1520.462
474.00  1671.049  334.690    0.000  334.690      128.661 1159.929    0.000 1159.929        0.000 1703.931    0.000 1703.931
475.00  1834.356  273.844    0.000  273.844      188.368 1062.276    0.000 1062.276        0.000 1714.092    0.000 1714.092
476.00  1551.671  367.834    0.000  367.834      346.175  851.251    0.000  851.251       59.717 1461.754    0.000 1461.754
477.00  1563.271  428.676    0.000  428.676      213.879 1058.158    0.000 1058.158        0.000 1603.402    0.000 1603.402
478.00  1615.158  365.455    0.000  365.455      287.972  919.302    0.000  919.302        0.000 1713.988    0.000 1713.988
479.00  1578.163  412.331    0.000  412.331       96.239 1025.212    0.000 1025.212        0.000 1630.543    0.000 1630.543
480.00  1485.119  415.480    0.000  415.480       88.283 1043.889    0.000 1043.889        0.000 1538.656    0.000 1538.656
481.00  1464.922  456.040    0.000  456.040      101.643 1103.857    0.000 1103.857        0.000 1520.964    0.000 1520.964
482.00  1622.214  422.694    0.000  422.694      180.632 1008.319    0.000 1008.319        0.000 1520.064    0.000 1520.064
483.00  1575.486  430.329    0.000  430.329      210.765 1001.560    0.000 1001.560        0.000 1630.444    0.000 1630.444
484.00  1486.805  492.780    0.000  492.780      144.183 1083.885    0.000 1083.885       49.764 1510.814    0.000 1510.814
485.00  1646.860  455.078    0.000  455.078      207.956  997.805    0.000  997.805        0.000 1536.449    0.000 1536.449
486.00  1524.632  414.079    0.000  414.079      166.667 1122.402    0.000 1122.402        0.000 1725.451    0.000 1725.451
487.00  1581.275  363.812    0.000  363.812      157.414  997.547    0.000  997.547        0.000 1623.408    0.000 1623.408
488.00  1535.850  401.312    0.000  401.312      205.966  998.373    0.000  998.373        0.000 1620.899    0.000 1620.899
489.00  1471.739  423.314    0.000  423.314      153.308 1079.173    0.000 1079.173        0.000 1560.076    0.000 1560.076
490.00  1582.354  435.297    0.000  435.297      151.361  990.055    0.000  990.055        0.000 1665.526    0.000 1665.526
491.00  1511.810  431.940    0.000  431.940      235.712  912.765    0.000  912.765        0.000 1563.088    0.000 1563.088
492.00  1590.883  410.983    0.000  410.983      231.476 1038.819    0.000 1038.819        0.000 1813.713    0.000 1813.713
493.00  1660.297  398.557    0.000  398.557      210.462 1066.975    0.000 1066.975       10.154 1703.230    0.000 1703.230
494.00  1543.891  444.201    0.000  444.201      231.172 1003.980    0.000 1003.980        0.000 1564.292    0.000 1564.292
495.00  1553.602  368.320    0.000  368.320      174.360 1062.646    0.000 1062.646        0.000 1664.726    0.000 1664.726
496.00  1485.640  407.575    0.000  407.575      202.249  997.759    0.000  997.759        0.000 1661.106    0.000 1661.106
497.00  1509.254  444.283    0.000  444.283      216.905 1081.373    0.000 1081.373        0.000 1894.544    0.000 1894.544
498.00  1481.210  372.376    0.000  372.376      255.471  962.352    0.000  962.352       10.154 1450.492    0.000 1450.492
499.00  1623.987  376.438    0.000  376.438      201.727 1014.056    0.000 1014.056        0.000 1652.864    0.000 1652.864
500.00  1453.663  509.434    0.000  509.434      339.342  866.413    0.000  866.413      130.794 1624.411    0.000 1624.411
501.00  1451.944  491.636    0.000  491.636      350.930  939.298    0.000  939.298       90.983 1565.801    0.000 1565.801
502.00  1502.725  419.734    0.000  419.734      291.569  921.139    0.000  921.139       50.769 1642.004    0.000 1642.004
503.00  1427.767  465.972    0.000  465.972      251.449  935.405    0.000  935.405       50.769 1659.997    0.000 1659.997
504.00  1353.326  488.377    0.000  488.377      257.933  961.955    0.000  961.955       10.154 1862.266    0.000 1862.266
505.00  1360.800  491.968    0.000  491.968      109.553 1078.557    0.000 1078.557        0.000 1720.920    0.000 1720.920
506.00  1401.531  474.260    0.000  474.260      203.241 1060.048    0.000 1060.048        0.000 1548.407    0.000 1548.407
507.00  1429.984  435.557    0.000  435.557      186.683  968.398    0.000  968.398       40.616 1580.474    0.000 1580.474
508.00  1442.496  462.547    0.000  462.547      281.484  971.301    0.000  971.301       30.462 1724.133    0.000 1724.133
509.00  1383.563  455.907    0.000  455.907      246.778 1125.076    0.000 1125.076       40.616 1724.037    0.000 1724.037
510.00  1455.337  464.584    0.000  464.584      228.790  980.889    0.000  980.889       20.308 1617.367    0.000 1617.367
511.00  1480.821  434.099    0.000  434.099      257.758 1012.406    0.000 1012.406       30.462 1745.046    0.000 1745.046
512.00  1485.002  371.202    0.000  371.202      307.036  897.800    0.000  897.800       30.462 1510.402    0.000 1510.402
513.00  1500.348  467.793    0.000  467.793      303.141  938.493    0.000  938.493       10.154 1780.835    0.000 1780.835
514.00  1519.052  356.731    0.000  356.731      339.039  839.698    0.000  839.698       10.154 1626.222    0.000 1626.222
515.00  1585.440  400.691    0.000  400.691      312.406  998.926    0.000  998.926       10.154 1785.970    0.000 1785.970
516.00  1499.270  405.240    0.000  405.240      254.044 1030.532    0.000 1030.532        0.000 1705.444    0.000 1705.444
517.00  1531.054  435.610    0.000  435.610      204.665 1081.157    0.000 1081.157        0.000 1836.737    0.000 1836.737
518.00  1515.474  422.883    0.000  422.883      230.385 1094.461    0.000 1094.461        0.000 1976.370    0.000 1976.370
519.00  1580.655  357.308    0.000  357.308      268.734  994.302    0.000  994.302       10.154 1713.981    0.000 1713.981
520.00  1428.396  560.284    0.000  560.284      153.867 1104.666    0.000 1104.666        0.000 1766.456    0.000 1766.456
521.00  1547.483  487.667    0.000  487.667      269.001 1098.924    0.000 1098.924       20.308 1699.511    0.000 1699.511
522.00  1495.885  440.862    0.000  440.862      210.935 1083.963    0.000 1083.963        0.000 1698.101    0.000 1698.101
523.00  1474.041  412.408    0.000  412.408      184.867 1094.951    0.000 1094.951        0.000 1655.479    0.000 1655.479
524.00  1538.021  440.708    0.000  440.708      269.171 1133.985    0.000 1133.985        0.000 1896.252    0.000 1896.252
525.00  1461.901  419.322    0.000  419.322      209.550 1081.240    0.000 1081.240        0.000 1789.681    0.000 1789.681
526.00  1488.778  403.849    0.000  403.849      120.319 1060.271    0.000 1060.271        0.000 1753.895    0.000 1753.895
527.00  1527.418  361.507    0.000  361.507      123.516 1161.924    0.000 1161.924        0.000 1643.920    0.000 1643.920
528.00  1526.632  440.661    0.000  440.661      169.943 1144.621    0.000 1144.621        0.000 1855.135    0.000 1855.135
529.00  1481.095  454.572    0.000  454.572      245.782  995.554    0.000  995.554       20.308 1628.129    0.000 1628.129
530.00  1520.920  473.674    0.000  473.674      155.855 1091.444    0.000 1091.444        0.000 1717.396    0.000 1717.396
531.00  1475.588  463.695    0.000  463.695      256.980 1108.388    0.000 1108.388       10.154 1808.085    0.000 1808.085
532.00  1508.286  391.624    0.000  391.624      190.962 1102.944    0.000 1102.944        0.000 1790.192    0.000 1790.192
533.00  1408.411  501.852    0.000  501.852      214.437 1059.800    0.000 1059.800        0.000 1769.481    0.000 1769.481
534.00  1508.167  458.606    0.000  458.606      185.905 1113.317    0.000 1113.317        0.000 1760.836    0.000 1760.836
535.00  1474.083  436.301    0.000  436.301      158.147 1087.340    0.000 1087.340        0.000 1827.693    0.000 1827.693
536.00  1486.209  383.696    0.000  383.696      181.796 1056.165    0.000 1056.165       29.858 1684.930    0.000 1684.930
537.00  1704.137  457.941    0.000  457.941      263.510 1076.190    0.000 1076.190       19.906 1841.466    0.000 1841.466
538.00  1565.150  399.191    0.000  399.191      278.471  943.681    0.000  943.681        0.000 1792.810    0.000 1792.810
539.00  1512.891  353.656    0.000  353.656      121.012 1054.403    0.000 1054.403        0.000 1683.126    0.000 1683.126
540.00  1539.233  416.835    0.000  416.835      312.712  898.762    0.000  898.762        0.000 1642.312    0.000 1642.312
541.00  1417.005  518.914    0.000  518.914      247.386 1015.665    0.000 1015.665        0.000 1692.778    0.000 1692.778
542.00  1518.143  441.401    0.000  441.401      307.739  908.702    0.000  908.702       49.965 1672.068    0.000 1672.068
543.00  1506.735  428.493    0.000  428.493      174.104 1084.441    0.000 1084.441        0.000 1663.320    0.000 1663.320
544.00  1515.036  402.593    0.000  402.593      227.108 1073.207    0.000 1073.207        0.000 1880.168    0.000 1880.168
545.00  1671.507  348.926    0.000  348.926      345.614 1063.306    0.000 1063.306       20.308 2117.828    0.000 2117.828
546.00  1601.694  334.602    0.000  334.602      281.973 1051.165    0.000 1051.165       49.764 1938.581    0.000 1938.581
547.00  1497.096  367.224    0.000  367.224      264.160  928.429    0.000  928.429      139.339 1503.374    0.000 1503.374
548.00  1574.556  331.954    0.000  331.954      169.564 1102.788    0.000 1102.788        0.000 1793.010    0.000 1793.010
549.00  1574.673  363.864    0.000  363.864      236.317 1082.855    0.000 1082.855        0.000 1794.014    0.000 1794.014
550.00  1533.857  358.039    0.000  358.039      307.135 1002.096    0.000 1002.096        0.000 1883.489    0.000 1883.489
551.00  1595.030  322.100    0.000  322.100      186.685 1097.598    0.000 1097.598        0.000 1852.324    0.000 1852.324
552.00  1554.776  296.052    0.000  296.052      244.143  955.619    0.000  955.619        0.000 1892.939    0.000 1892.939
553.00  1570.818  248.642    0.000  248.642      262.864  917.831    0.000  917.831        9.953 1673.575    0.000 1673.575
554.00  1527.938  320.683    0.000  320.683      239.430 1029.287    0.000 1029.287       49.764 1712.077    0.000 1712.077
555.00  1585.499  277.182    0.000  277.182      261.954 1031.069    0.000 1031.069        0.000 1893.138    0.000 1893.138
556.00  1453.366  368.021    0.000  368.021      214.398  971.180    0.000  971.180        0.000 1742.842    0.000 1742.842
557.00  1452.296  379.823    0.000  379.823      156.117 1022.758    0.000 1022.758        0.000 1819.548    0.000 1819.548
558.00  1540.448  406.294    0.000  406.294      255.512 1024.087    0.000 1024.087       19.906 1783.053    0.000 1783.053
559.00  1551.408  316.257    0.000  316.257      179.249 1052.774    0.000 1052.774        0.000 1880.877    0.000 1880.877
560.00  1514.887  377.588    0.000  377.588      259.357 1053.897    0.000 1053.897        0.000 1913.449    0.000 1913.449
561.00  1625.394  368.866    0.000  368.866      179.290 1014.248    0.000 1014.248        0.000 1931.545    0.000 1931.545
562.00  1510.759  358.884    0.000  358.884      169.865 1108.200    0.000 1108.200        0.000 1844.082    0.000 1844.082
563.00  1431.465  438.677    0.000  438.677      202.549 1135.263    0.000 1135.263       40.616 1924.105    0.000 1924.105
564.00  1442.378  444.343    0.000  444.343      238.693  971.146    0.000  971.146       40.616 1671.563    0.000 1671.563
565.00  1437.836  503.738    0.000  503.738      194.293 1130.017    0.000 1130.017        0.000 1943.607    0.000 1943.607
566.00  1429.759  479.033    0.000  479.033      179.248 1082.195    0.000 1082.195       10.154 1857.148    0.000 1857.148
567.00  1426.250  502.102    0.000  502.102      248.636  983.061    0.000  983.061        0.000 1714.591    0.000 1714.591
568.00  1479.829  419.382    0.000  419.382      248.680  961.478    0.000  961.478        0.000 1592.440    0.000 1592.440
569.00  1426.352  425.745    0.000  425.745      268.307 1013.449    0.000 1013.449       20.308 1707.254    0.000 1707.254
570.00  1633.850  415.519    0.000  415.519      164.331 1090.013    0.000 1090.013        0.000 1584.802    0.000 1584.802
571.00  1518.599  484.124    0.000  484.124      126.974 1061.358    0.000 1061.358        0.000 1493.116    0.000 1493.116
572.00  1515.826  394.297    0.000  394.297      236.348  960.192    0.000  960.192        0.000 1716.795    0.000 1716.795
573.00  1637.988  430.868    0.000  430.868      144.959 1102.778    0.000 1102.778        0.000 1808.591    0.000 1808.591
574.00  1670.313  426.717    0.000  426.717      195.418 1110.204    0.000 1110.204        0.000 1874.538    0.000 1874.538
575.00  1543.996  427.243    0.000  427.243      224.774 1052.103    0.000 1052.103        0.000 1835.032    0.000 1835.032
576.00  1593.343  405.698    0.000  405.698      233.201 1105.112    0.000 1105.112       40.616 1605.916    0.000 1605.916
577.00  1675.299  479.770    0.000  479.770      250.713 1201.945    0.000 1201.945       10.154 2069.773    0.000 2069.773
578.00  1585.842  376.293    0.000  376.293      199.827 1091.826    0.000 1091.826        0.000 1675.382    0.000 1675.382
579.00  1572.278  439.425    0.000  439.425      212.797 1165.719    0.000 1165.719        0.000 1842.569    0.000 1842.569
580.00  1475.976  470.742    0.000  470.742      181.190 1091.317    0.000 1091.317        0.000 1661.510    0.000 1661.510
581.00  1619.119  446.254    0.000  446.254      223.303 1131.086    0.000 1131.086        0.000 1815.826    0.000 1815.826
582.00  1628.248  434.232    0.000  434.232      253.740 1079.555    0.000 1079.555        0.000 1905.704    0.000 1905.704
583.00  1475.863  438.247    0.000  438.247      248.033 1027.717    0.000 1027.717        0.000 1795.120    0.000 1795.120
584.00  1531.347  504.235    0.000  504.235      193.472 1110.071    0.000 1110.071        0.000 1844.580    0.000 1844.580
585.00  1466.986  463.655    0.000  463.655      229.961  953.608    0.000  953.608        0.000 1802.957    0.000 1802.957
586.00  1442.586  518.075    0.000  518.075      178.556 1178.200    0.000 1178.200        0.000 1874.435    0.000 1874.435
587.00  1518.457  480.623    0.000  480.623      231.216  938.746    0.000  938.746        0.000 1703.634    0.000 1703.634
588.00  1494.396  491.219    0.000  491.219      232.686 1080.541    0.000 1080.541       10.154 1992.864    0.000 1992.864
589.00  1387.589  532.506    0.000  532.506      191.872 1115.794    0.000 1115.794        0.000 1804.574    0.000 1804.574
590.00  1601.236  435.693    0.000  435.693      250.104  979.728    0.000  979.728        0.000 1766.364    0.000 1766.364
591.00  1766.750  351.621    0.000  351.621      303.544  964.466    0.000  964.466        0.000 1865.087    0.000 1865.087
592.00  1873.829  298.242    0.000  298.242      206.311 1086.253    0.000 1086.253        0.000 1832.610    0.000 1832.610
593.00  1823.006  277.452    0.000  277.452      152.140 1099.279    0.000 1099.279        0.000 1973.461    0.000 1973.461
594.00  1670.643  274.974    0.000  274.974      146.001 1109.168    0.000 1109.168        0.000 1830.400    0.000 1830.400
595.00  1554.106  404.304    0.000  404.304      169.910 1097.534    0.000 1097.534        0.000 1873.427    0.000 1873.427
596.00  1622.524  393.759    0.000  393.759      210.074 1050.713    0.000 1050.713        0.000 1911.029    0.000 1911.029
597.00  1436.453  448.084    0.000  448.084       98.487 1104.584    0.000 1104.584        0.000 1713.983    0.000 1713.983
598.00  1678.820  394.676    0.000  394.676      183.052 1100.600    0.000 1100.600        0.000 1831.808    0.000 1831.808
599.00  1624.213  323.498    0.000  323.498      214.700 1036.878    0.000 1036.878        0.000 1882.476    0.000 1882.476
600.00  1591.525  335.062    0.000  335.062      177.905  986.915    0.000  986.915        0.000 1813.113    0.000 1813.113
601.00  1519.045  373.345    0.000  373.345      173.536 1024.752    0.000 1024.752        0.000 1763.250    0.000 1763.250
602.00  1647.667  316.260    0.000  316.260      245.612 1055.563    0.000 1055.563        0.000 1972.260    0.000 1972.260
603.00  1586.999  388.504    0.000  388.504      205.226 1104.074    0.000 1104.074        0.000 1853.929    0.000 1853.929
604.00  1707.432  363.905    0.000  363.905      254.904 1147.731    0.000 1147.731        0.000 2035.191    0.000 2035.191
605.00  1603.343  398.468    0.000  398.468      274.449 1010.166    0.000 1010.166        0.000 1893.038    0.000 1893.038
606.00  1660.287  310.624    0.000  310.624      282.318  995.812    0.000  995.812        0.000 1812.512    0.000 1812.512
607.00  1561.346  323.222    0.000  323.222      331.130  956.344    0.000  956.344        0.000 1834.224    0.000 1834.224
608.00  1536.901  352.832    0.000  352.832      263.728  925.748    0.000  925.748        0.000 1824.780    0.000 1824.780
609.00  1650.361  342.272    0.000  342.272      430.698  983.586    0.000  983.586       40.616 2084.154    0.000 2084.154
610.00  1532.449  357.845    0.000  357.845      278.816  999.636    0.000  999.636       10.154 1856.042    0.000 1856.042
611.00  1600.572  349.573    0.000  349.573      356.506  893.974    0.000  893.974       20.308 1817.038    0.000 1817.038
612.00  1623.876  360.792    0.000  360.792      363.123  894.869    0.000  894.869       20.308 1944.612    0.000 1944.612
613.00  1562.905  362.390    0.000  362.390      315.389  868.097    0.000  868.097       20.308 1683.123    0.000 1683.123
614.00  1548.501  354.368    0.000  354.368      415.561  833.474    0.000  833.474       81.231 1685.236    0.000 1685.236
615.00  1544.625  442.419    0.000  442.419      281.365  928.928    0.000  928.928       50.769 1684.429    0.000 1684.429
616.00  1687.419  355.157    0.000  355.157      350.882  878.338    0.000  878.338       40.616 1958.679    0.000 1958.679
617.00  1571.534  392.528    0.000  392.528      284.349  989.707    0.000  989.707       10.154 1772.697    0.000 1772.697
618.00  1460.962  452.202    0.000  452.202      249.459 1008.308    0.000 1008.308       19.906 1818.744    0.000 1818.744
619.00  1614.686  428.805    0.000  428.805      388.238 1016.091    0.000 1016.091       79.824 1817.837    0.000 1817.837
620.00  1603.492  426.316    0.000  426.316      326.888 1022.268    0.000 1022.268      121.646 1868.906    0.000 1868.906
621.00  1456.570  438.915    0.000  438.915      241.372 1010.430    0.000 1010.430       10.154 1768.174    0.000 1768.174
622.00  1546.806  366.413    0.000  366.413      279.028 1013.495    0.000 1013.495        9.953 1673.370    0.000 1673.370
623.00  1477.200  407.867    0.000  407.867      309.726  950.073    0.000  950.073       91.184 1519.557    0.000 1519.557
624.00  1585.495  391.904    0.000  391.904      361.260  943.241    0.000  943.241       50.166 1882.579    0.000 1882.579
625.00  1513.413  395.018    0.000  395.018      294.855  944.638    0.000  944.638        0.000 1837.749    0.000 1837.749
626.00  1516.270  424.440    0.000  424.440      407.512  916.008    0.000  916.008       60.722 1940.988    0.000 1940.988
627.00  1453.905  380.093    0.000  380.093      292.002  956.787    0.000  956.787      152.107 1726.457    0.000 1726.457
628.00  1442.660  434.572    0.000  434.572      355.124  933.138    0.000  933.138      171.209 1695.995    0.000 1695.995
629.00  1406.461  436.226    0.000  436.226      362.432  871.015    0.000  871.015      180.357 1775.919    0.000 1775.919
630.00  1404.951  505.985    0.000  505.985      422.700  918.217    0.000  918.217      180.558 1684.434    0.000 1684.434
631.00  1405.687  465.154    0.000  465.154      326.849  960.156    0.000  960.156       80.628 1673.976    0.000 1673.976
632.00  1507.852  410.199    0.000  410.199      321.186  927.082    0.000  927.082      100.332 1743.950    0.000 1743.950
633.00  1482.994  333.674    0.000  333.674      386.037  864.483    0.000  864.483      260.181 1735.505    0.000 1735.505
634.00  1503.165  386.875    0.000  386.875      415.477  954.570    0.000  954.570      140.546 1896.356    0.000 1896.356
635.00  1616.375  373.940    0.000  373.940      441.844  904.681    0.000  904.681      171.611 1736.910    0.000 1736.910
636.00  1550.886  409.088    0.000  409.088      372.366  980.291    0.000  980.291      140.847 1839.852    0.000 1839.852
637.00  1570.569  325.059    0.000  325.059      427.314  919.858    0.000  919.858       69.670 1890.725    0.000 1890.725
638.00  1622.406  316.386    0.000  316.386      329.173 1029.059    0.000 1029.059      129.387 1918.269    0.000 1918.269
639.00  1584.322  389.933    0.000  389.933      444.780  948.771    0.000  948.771      321.103 1780.135    0.000 1780.135
640.00  1669.782  341.011    0.000  341.011      399.649  954.914    0.000  954.914      110.687 2006.840    0.000 2006.840
641.00  1602.977  409.403    0.000  409.403      385.035 1005.456    0.000 1005.456      189.304 1980.800    0.000 1980.800
642.00  1550.439  393.748    0.000  393.748      408.908 1003.311    0.000 1003.311      289.436 1834.733    0.000 1834.733
643.00  1519.183  384.216    0.000  384.216      357.284 1030.846    0.000 1030.846      250.228 1847.596    0.000 1847.596
644.00  1570.696  389.833    0.000  389.833      346.518  973.556    0.000  973.556       60.722 1937.475    0.000 1937.475
645.00  1494.657  409.418    0.000  409.418      312.623  933.274    0.000  933.274       50.769 1874.542    0.000 1874.542
646.00  1520.052  372.690    0.000  372.690      307.481  960.809    0.000  960.809      119.434 1995.785    0.000 1995.785
647.00  1480.765  320.663    0.000  320.663      247.298  956.530    0.000  956.530        9.953 1762.646    0.000 1762.646
648.00  1578.190  289.304    0.000  289.304      287.291  997.512    0.000  997.512       29.858 1905.504    0.000 1905.504
649.00  1554.343  352.943    0.000  352.943      411.194  851.122    0.000  851.122        0.000 1873.940    0.000 1873.940
650.00  1735.359  242.701    0.000  242.701      451.834  945.699    0.000  945.699       29.858 2106.969    0.000 2106.969
651.00  1700.344  196.943    0.000  196.943      510.549  768.896    0.000  768.896      310.548 1623.004    0.000 1623.004
652.00  1759.649  270.903    0.000  270.903      521.006  955.483    0.000  955.483      230.925 1828.696    0.000 1828.696
653.00  1641.308  316.865    0.000  316.865      411.975  991.587    0.000  991.587      100.131 1914.652    0.000 1914.652
654.00  1677.487  256.795    0.000  256.795      470.470  812.339    0.000  812.339      209.411 1742.137    0.000 1742.137
655.00  1679.000  242.986    0.000  242.986      431.951  893.871    0.000  893.871      250.630 1663.317    0.000 1663.317
656.00  1624.197  355.950    0.000  355.950      332.248 1057.212    0.000 1057.212       10.154 1902.486    0.000 1902.486
657.00  1776.962  336.134    0.000  336.134      463.764  968.529    0.000  968.529      230.624 1898.864    0.000 1898.864
658.00  1658.972  310.720    0.000  310.720      473.410  827.809    0.000  827.809      320.903 1571.431    0.000 1571.431
659.00  1694.310  327.823    0.000  327.823      481.664  833.389    0.000  833.389       50.166 2024.936    0.000 2024.936
660.00  1639.335  299.370    0.000  299.370      345.871  933.696    0.000  933.696       89.977 1909.927    0.000 1909.927
661.00  1677.922  347.889    0.000  347.889      408.518 1040.480    0.000 1040.480      100.735 1973.666    0.000 1973.666
662.00  1653.001  380.021    0.000  380.021      447.211  944.587    0.000  944.587       90.179 2065.754    0.000 2065.754
663.00  1581.665  392.895    0.000  392.895      392.391  951.250    0.000  951.250      159.446 2048.967    0.000 2048.967
664.00  1614.530  351.365    0.000  351.365      395.203  970.624    0.000  970.624       69.670 1910.632    0.000 1910.632
665.00  1615.973  288.203    0.000  288.203      220.536  954.574    0.000  954.574      119.434 1563.590    0.000 1563.590
666.00  1675.491  258.857    0.000  258.857      366.105  876.414    0.000  876.414       29.858 1670.660    0.000 1670.660
667.00  1582.723  354.531    0.000  354.531      249.283  972.771    0.000  972.771        0.000 1832.612    0.000 1832.612
668.00  1590.729  398.477    0.000  398.477      374.913  872.165    0.000  872.165       10.154 1870.813    0.000 1870.813
669.00  1681.910  305.126    0.000  305.126      396.493  894.818    0.000  894.818        9.953 1763.850    0.000 1763.850
670.00  1695.953  311.729    0.000  311.729      377.691  925.134    0.000  925.134       79.623 1835.333    0.000 1835.333
671.00  1688.273  322.745    0.000  322.745      309.641 1015.579    0.000 1015.579        9.953 1962.909    0.000 1962.909
672.00  1571.366  320.830    0.000  320.830      303.198  958.347    0.000  958.347        0.000 1866.196    0.000 1866.196
673.00  1585.291  372.049    0.000  372.049      271.078 1028.360    0.000 1028.360       59.717 1775.310    0.000 1775.310
674.00  1629.688  312.910    0.000  312.910      418.890  964.861    0.000  964.861       71.077 1933.148    0.000 1933.148
675.00  1493.560  384.516    0.000  384.516      268.179 1065.081    0.000 1065.081        0.000 1812.009    0.000 1812.009
676.00  1474.437  406.763    0.000  406.763      266.148 1039.572    0.000 1039.572        9.953 1895.449    0.000 1895.449
677.00  1549.814  398.954    0.000  398.954      340.901  986.581    0.000  986.581      159.647 1911.037    0.000 1911.037
678.00  1545.909  449.950    0.000  449.950      411.754  850.759    0.000  850.759      309.542 1604.403    0.000 1604.403
679.00  1522.366  477.130    0.000  477.130      410.196  922.785    0.000  922.785      100.030 1604.099    0.000 1604.099
680.00  1589.976  405.990    0.000  405.990      342.023  988.179    0.000  988.179       99.528 1791.601    0.000 1791.601
681.00  1612.526  378.516    0.000  378.516      303.929  884.676    0.000  884.676       10.154 1613.451    0.000 1613.451
682.00  1607.992  297.212    0.000  297.212      298.313  891.157    0.000  891.157       81.030 1500.354    0.000 1500.354
683.00  1702.916  374.727    0.000  374.727      447.943 1017.837    0.000 1017.837      249.926 1813.917    0.000 1813.917
684.00  1587.180  340.178    0.000  340.178      423.042  936.951    0.000  936.951      159.245 1650.855    0.000 1650.855
685.00  1570.179  349.248    0.000  349.248      447.596  938.977    0.000  938.977       29.858 1861.674    0.000 1861.674
686.00  1644.651  367.026    0.000  367.026      428.054  905.240    0.000  905.240       49.764 2059.010    0.000 2059.010
687.00  1638.510  346.607    0.000  346.607      360.916  846.310    0.000  846.310       49.764 1722.631    0.000 1722.631
688.00  1747.130  291.678    0.000  291.678      398.524  936.788    0.000  936.788       99.528 1602.793    0.000 1602.793
689.00  1614.470  382.365    0.000  382.365      470.373  919.978    0.000  919.978       29.858 1864.585    0.000 1864.585
690.00  1664.734  348.517    0.000  348.517      641.360  781.590    0.000  781.590      281.092 1576.855    0.000 1576.855
691.00  1613.879  368.082    0.000  368.082      467.564  821.593    0.000  821.593      179.151 1441.543    0.000 1441.543
692.00  1549.377  360.900    0.000  360.900      477.803  793.792    0.000  793.792       30.059 1742.636    0.000 1742.636
693.00  1613.036  414.576    0.000  414.576      262.345  963.119    0.000  963.119        0.000 1581.582    0.000 1581.582
694.00  1536.838  465.206    0.000  465.206      322.310  986.295    0.000  986.295       80.829 1603.703    0.000 1603.703
695.00  1677.718  364.117    0.000  364.117      367.229  948.984    0.000  948.984        9.953 1815.121    0.000 1815.121
696.00  1550.962  458.999    0.000  458.999      397.058  967.533    0.000  967.533      150.096 1752.487    0.000 1752.487
697.00  1622.905  431.123    0.000  431.123      241.331 1104.288    0.000 1104.288        0.000 2023.629    0.000 2023.629
698.00  1549.074  473.587    0.000  473.587      235.064 1043.231    0.000 1043.231       10.154 1725.945    0.000 1725.945
699.00  1557.670  460.176    0.000  460.176      351.060 1009.258    0.000 1009.258       19.906 1913.949    0.000 1913.949
700.00  1585.586  380.672    0.000  380.672      353.050  840.872    0.000  840.872       91.184 1399.727    0.000 1399.727
701.00  1559.113  445.426    0.000  445.426      340.727  922.798    0.000  922.798       29.858 1509.406    0.000 1509.406
702.00  1551.047  455.717    0.000  455.717      326.759  810.766    0.000  810.766       20.308 1671.457    0.000 1671.457
703.00  1442.713  493.631    0.000  493.631      302.245  882.715    0.000  882.715       20.308 1610.940    0.000 1610.940
704.00  1413.203  497.492    0.000  497.492      302.421  928.026    0.000  928.026        0.000 1698.706    0.000 1698.706
705.00  1608.713  429.160    0.000  429.160      301.425  993.169    0.000  993.169       40.616 1643.211    0.000 1643.211
706.00  1626.514  399.854    0.000  399.854      367.961  915.963    0.000  915.963        9.953 1671.868    0.000 1671.868
707.00  1668.540  404.729    0.000  404.729      368.050  941.543    0.000  941.543        9.953 1750.783    0.000 1750.783
708.00  1508.559  403.034    0.000  403.034      237.437  923.055    0.000  923.055       10.154 1651.257    0.000 1651.257
709.00  1530.076  410.302    0.000  410.302      311.718  988.291    0.000  988.291       60.923 1768.676    0.000 1768.676
710.00  1456.012  431.870    0.000  431.870      259.534  873.936    0.000  873.936       10.154 1688.149    0.000 1688.149
711.00  1571.238  432.854    0.000  432.854      251.318  922.713    0.000  922.713       81.231 1457.129    0.000 1457.129
712.00  1440.138  431.580    0.000  431.580      228.577  877.869    0.000  877.869        0.000 1643.310    0.000 1643.310
713.00  1555.950  419.745    0.000  419.745      199.828  939.878    0.000  939.878        0.000 1592.649    0.000 1592.649
714.00  1597.701  399.474    0.000  399.474      254.389  916.828    0.000  916.828       19.906 1893.943    0.000 1893.943
715.00  1570.046  400.944    0.000  400.944      230.351 1016.046    0.000 1016.046        9.953 1806.880    0.000 1806.880
716.00  1524.886  495.453    0.000  495.453      184.998 1046.050    0.000 1046.050       29.858 1772.901    0.000 1772.901
717.00  1642.970  381.356    0.000  381.356      249.199 1026.677    0.000 1026.677        0.000 1693.876    0.000 1693.876
718.00  1502.015  460.257    0.000  460.257      319.973 1013.440    0.000 1013.440       30.462 1838.444    0.000 1838.444
719.00  1596.865  451.147    0.000  451.147      316.125  946.608    0.000  946.608       30.060 1795.618    0.000 1795.618
720.00  1489.366  417.321    0.000  417.321      353.993  824.995    0.000  824.995        0.000 1635.167    0.000 1635.167
721.00  1507.086  393.149    0.000  393.149      392.081  835.459    0.000  835.459      109.481 1641.303    0.000 1641.303
722.00  1533.211  434.923    0.000  434.923      372.239  935.197    0.000  935.197       10.154 1853.525    0.000 1853.525
723.00  1535.483  430.440    0.000  430.440      326.454  948.301    0.000  948.301      170.605 1747.260    0.000 1747.260
724.00  1480.668  457.002    0.000  457.002      234.758  945.181    0.000  945.181        0.000 1580.373    0.000 1580.373
725.00  1583.487  423.944    0.000  423.944      339.206  877.827    0.000  877.827       29.858 1734.694    0.000 1734.694
726.00  1620.882  370.846    0.000  370.846      390.785  850.991    0.000  850.991      229.719 1550.120    0.000 1550.120
727.00  1568.175  381.744    0.000  381.744      421.695  959.357    0.000  959.357       40.313 1793.096    0.000 1793.096
728.00  1639.154  394.294    0.000  394.294      362.557  889.708    0.000  889.708        0.000 1597.868    0.000 1597.868
729.00  1587.676  442.325    0.000  442.325      353.346  981.369    0.000  981.369      120.238 1762.742    0.000 1762.742
730.00  1592.909  318.852    0.000  318.852      340.460  957.291    0.000  957.291      109.481 1703.224    0.000 1703.224
731.00  1478.799  410.208    0.000  410.208      283.735  940.480    0.000  940.480       69.670 1613.554    0.000 1613.554
732.00  1516.767  416.659    0.000  416.659      397.352  850.769    0.000  850.769      109.481 1582.790    0.000 1582.790
733.00  1436.708  459.756    0.000  459.756      204.493 1013.495    0.000 1013.495        0.000 1729.568    0.000 1729.568
734.00  1634.309  447.951    0.000  447.951      324.815  984.995    0.000  984.995      199.056 1572.134    0.000 1572.134
735.00  1602.623  397.403    0.000  397.403      270.382  887.038    0.000  887.038       89.575 1573.137    0.000 1573.137
736.00  1580.198  378.304    0.000  378.304      275.217  942.472    0.000  942.472       39.811 1645.524    0.000 1645.524
737.00  1597.495  352.975    0.000  352.975      265.497  986.175    0.000  986.175       59.717 1716.703    0.000 1716.703
738.00  1605.150  435.598    0.000  435.598      255.810 1019.840    0.000 1019.840      159.947 1484.162    0.000 1484.162
739.00  1738.415  263.532    0.000  263.532      344.347  950.548    0.000  950.548      139.339 1732.682    0.000 1732.682
740.00  1734.883  253.902    0.000  253.902      341.314  947.146    0.000  947.146        9.953 1794.312    0.000 1794.312
741.00  1836.651  232.373    0.000  232.373      362.416  881.174    0.000  881.174       10.053 1638.688    0.000 1638.688
742.00  1834.123  288.271    0.000  288.271      450.314  920.256    0.000  920.256      140.546 1944.109    0.000 1944.109
743.00  1771.545  276.199    0.000  276.199      384.390  848.488    0.000  848.488       79.623 1710.875    0.000 1710.875
744.00  1745.332  264.089    0.000  264.089      493.803  828.299    0.000  828.299      189.908 1677.395    0.000 1677.395
745.00  1730.733  330.987    0.000  330.987      441.831  935.295    0.000  935.295       80.526 1798.937    0.000 1798.937
746.00  1787.274  307.787    0.000  307.787      442.698  949.647    0.000  949.647      129.387 1725.344    0.000 1725.344
747.00  1825.277  255.387    0.000  255.387      502.575  880.471    0.000  880.471      309.141 1812.704    0.000 1812.704
748.00  1812.490  284.844    0.000  284.844      326.755 1091.375    0.000 1091.375        9.953 1906.813    0.000 1906.813
749.00  1800.041  261.059    0.000  261.059      392.768  936.779    0.000  936.779       79.623 1728.871    0.000 1728.871
750.00  1772.780  226.453    0.000  226.453      493.627  934.011    0.000  934.011      179.151 1896.760    0.000 1896.760
751.00  1710.473  282.224    0.000  282.224      468.428  918.060    0.000  918.060      199.056 1787.480    0.000 1787.480
752.00  1724.983  232.958    0.000  232.958      470.234  877.595    0.000  877.595       79.623 1671.562    0.000 1671.562
753.00  1642.496  318.542    0.000  318.542      380.756  921.976    0.000  921.976       89.575 1632.452    0.000 1632.452
754.00  1762.124  246.495    0.000  246.495      363.150  995.277    0.000  995.277        0.000 2070.781    0.000 2070.781
755.00  1688.211  301.907    0.000  301.907      436.782  927.051    0.000  927.051        0.000 2050.875    0.000 2050.875
756.00  1731.454  319.219    0.000  319.219      608.195  775.995    0.000  775.995      290.138 1774.307    0.000 1774.307
757.00  1653.331  321.776    0.000  321.776      463.585  958.698    0.000  958.698      149.292 2013.577    0.000 2013.577
758.00  1707.540  311.157    0.000  311.157      588.099  844.004    0.000  844.004      248.820 1870.115    0.000 1870.115
759.00  1692.026  242.734    0.000  242.734      388.623  930.633    0.000  930.633      179.151 1769.786    0.000 1769.786
760.00  1684.451  315.444    0.000  315.444      497.047  919.830    0.000  919.830       99.930 2031.474    0.000 2031.474
761.00  1744.222  328.329    0.000  328.329      431.165  961.850    0.000  961.850      388.763 1694.082    0.000 1694.082
762.00  1710.569  318.138    0.000  318.138      398.052 1016.200    0.000 1016.200      219.364 1877.455    0.000 1877.455
763.00  1762.159  302.085    0.000  302.085      436.830  945.666    0.000  945.666      260.382 1775.509    0.000 1775.509
764.00  1765.717  249.093    0.000  249.093      497.739  929.977    0.000  929.977      299.891 1945.810    0.000 1945.810
765.00  1830.733  323.838    0.000  323.838      462.949  940.518    0.000  940.518      390.171 1750.077    0.000 1750.077
766.00  1823.945  251.266    0.000  251.266      413.907 1017.320    0.000 1017.320       20.308 2123.660    0.000 2123.660
767.00  1749.408  308.103    0.000  308.103      464.404  996.542    0.000  996.542      179.251 1957.169    0.000 1957.169
768.00  1649.133  330.574    0.000  330.574      424.250  937.105    0.000  937.105      248.820 1654.671    0.000 1654.671
769.00  1627.459  361.388    0.000  361.388      507.073  964.122    0.000  964.122       69.670 1896.047    0.000 1896.047
770.00  1706.460  287.549    0.000  287.549      281.708 1001.175    0.000 1001.175        9.953 1812.308    0.000 1812.308
771.00  1719.039  324.663    0.000  324.663      337.136  953.014    0.000  953.014      121.444 1726.754    0.000 1726.754
772.00  1723.009  349.211    0.000  349.211      435.956  933.383    0.000  933.383      130.693 1799.332    0.000 1799.332
773.00  1615.907  323.837    0.000  323.837      384.772  970.914    0.000  970.914       70.976 1922.888    0.000 1922.888
774.00  1615.720  374.934    0.000  374.934      444.566  902.816    0.000  902.816      299.891 1761.940    0.000 1761.940
775.00  1565.347  359.462    0.000  359.462      309.639  943.415    0.000  943.415        0.000 1892.731    0.000 1892.731
776.00  1578.400  395.503    0.000  395.503      323.337  959.237    0.000  959.237       40.213 1643.710    0.000 1643.710
777.00  1467.710  465.519    0.000  465.519      306.009  928.320    0.000  928.320       89.575 1598.673    0.000 1598.673
778.00  1637.699  388.759    0.000  388.759      376.781 1032.897    0.000 1032.897      130.995 1835.227    0.000 1835.227
779.00  1646.533  344.499    0.000  344.499      315.120 1092.004    0.000 1092.004       70.675 1967.425    0.000 1967.425
780.00  1471.895  382.756    0.000  382.756      299.988 1002.767    0.000 1002.767       30.361 1935.655    0.000 1935.655
781.00  1589.889  368.870    0.000  368.870      333.887 1066.705    0.000 1066.705        9.953 1910.320    0.000 1910.320
782.00  1612.990  351.283    0.000  351.283      227.407 1161.828    0.000 1161.828       90.983 1971.247    0.000 1971.247
783.00  1527.096  317.009    0.000  317.009      200.856 1110.116    0.000 1110.116       50.769 1717.999    0.000 1717.999
784.00  1561.545  359.731    0.000  359.731      273.452  978.952    0.000  978.952       70.072 1603.799    0.000 1603.799
785.00  1450.712  404.891    0.000  404.891      310.806  990.844    0.000  990.844      130.794 1591.736    0.000 1591.736
786.00  1513.518  452.618    0.000  452.618      424.847  888.775    0.000  888.775      210.919 1696.896    0.000 1696.896
787.00  1551.311  412.776    0.000  412.776      341.459  951.852    0.000  951.852      110.486 1695.793    0.000 1695.793
788.00  1541.066  454.575    0.000  454.575      369.647  853.198    0.000  853.198      109.983 1686.647    0.000 1686.647
789.00  1574.511  414.014    0.000  414.014      377.421  965.937    0.000  965.937      110.787 1858.752    0.000 1858.752
790.00  1489.344  411.901    0.000  411.901      430.558  894.554    0.000  894.554      140.546 1707.654    0.000 1707.654
791.00  1526.539  450.502    0.000  450.502      380.673  892.882    0.000  892.882      171.007 1635.074    0.000 1635.074
792.00  1541.939  394.759    0.000  394.759      410.933  936.634    0.000  936.634      210.216 1683.826    0.000 1683.826
793.00  1513.897  476.962    0.000  476.962      425.793  848.090    0.000  848.090      100.934 1797.223    0.000 1797.223
794.00  1505.849  413.116    0.000  413.116      335.187  938.053    0.000  938.053       40.616 1717.503    0.000 1717.503
795.00  1565.034  449.066    0.000  449.066      355.598  852.278    0.000  852.278       70.072 1618.782    0.000 1618.782
796.00  1469.627  485.594    0.000  485.594      396.825  877.147    0.000  877.147      130.892 1536.242    0.000 1536.242
797.00  1505.696  445.519    0.000  445.519      395.879  853.966    0.000  853.966       60.520 1614.552    0.000 1614.552
798.00  1449.643  423.009    0.000  423.009      345.945  885.648    0.000  885.648       80.828 1527.791    0.000 1527.791
799.00  1383.591  492.966    0.000  492.966      371.849  857.982    0.000  857.982      140.041 1473.007    0.000 1473.007
800.00  1433.959  436.405    0.000  436.405      269.555  975.312    0.000  975.312       10.053 1680.098    0.000 1680.098
801.00  1337.749  516.087    0.000  516.087      306.169  913.152    0.000  913.152       20.207 1743.435    0.000 1743.435
802.00  1440.587  471.126    0.000  471.126      302.106  946.920    0.000  946.920       40.212 1629.333    0.000 1629.333
803.00  1483.190  517.917    0.000  517.917      363.717  971.465    0.000  971.465      100.031 1693.270    0.000 1693.270
804.00  1383.345  486.188    0.000  486.188      307.517  984.699    0.000  984.699       50.367 1742.133    0.000 1742.133
805.00  1427.104  487.578    0.000  487.578      428.522  937.708    0.000  937.708      171.207 1606.414    0.000 1606.414
806.00  1489.587  417.073    0.000  417.073      280.190 1026.248    0.000 1026.248       60.923 1706.440    0.000 1706.440
807.00  1511.870  401.929    0.000  401.929      237.485 1017.728    0.000 1017.728        0.000 1798.930    0.000 1798.930
808.00  1581.666  346.903    0.000  346.903      344.051  890.664    0.000  890.664      111.693 1709.858    0.000 1709.858
809.00  1562.248  432.379    0.000  432.379      257.543 1036.792    0.000 1036.792      101.338 1345.931    0.000 1345.931
810.00  1469.769  415.239    0.000  415.239      315.523  920.713    0.000  920.713      141.350 1524.580    0.000 1524.580
811.00  1568.086  345.245    0.000  345.245      343.274  983.272    0.000  983.272       30.462 1793.105    0.000 1793.105
812.00  1622.604  399.952    0.000  399.952      200.819 1141.333    0.000 1141.333        0.000 1927.916    0.000 1927.916
813.00  1664.324  366.808    0.000  366.808      209.079 1076.699    0.000 1076.699       10.154 1839.349    0.000 1839.349
814.00  1594.336  301.427    0.000  301.427      328.472  817.444    0.000  817.444        0.000 1713.280    0.000 1713.280
815.00  1631.658  330.579    0.000  330.579      431.286  838.498    0.000  838.498       40.616 1596.663    0.000 1596.663
816.00  1677.746  337.148    0.000  337.148      350.878  966.031    0.000  966.031       20.308 1864.991    0.000 1864.991
817.00  1579.956  370.225    0.000  370.225      270.203 1052.711    0.000 1052.711        0.000 1866.295    0.000 1866.295
818.00  1517.694  407.525    0.000  407.525      188.754 1161.912    0.000 1161.912        0.000 1814.315    0.000 1814.315
819.00  1537.918  375.779    0.000  375.779      238.474 1062.312    0.000 1062.312        0.000 1601.292    0.000 1601.292
820.00  1465.436  388.223    0.000  388.223      222.479  998.580    0.000  998.580        0.000 1645.722    0.000 1645.722
821.00  1679.345  353.445    0.000  353.445      389.832  951.970    0.000  951.970       59.717 1713.378    0.000 1713.378
822.00  1681.011  374.175    0.000  374.175      173.883 1138.527    0.000 1138.527        0.000 1710.264    0.000 1710.264
823.00  1583.036  371.857    0.000  371.857      188.921 1055.223    0.000 1055.223        0.000 1602.592    0.000 1602.592
824.00  1559.778  375.379    0.000  375.379      151.838 1124.858    0.000 1124.858        0.000 1851.818    0.000 1851.818
825.00  1519.389  345.430    0.000  345.430      347.851  866.167    0.000  866.167       19.906 1710.471    0.000 1710.471
826.00  1641.199  291.990    0.000  291.990      323.086 1022.830    0.000 1022.830        0.000 2038.303    0.000 2038.303
827.00  1546.494  371.115    0.000  371.115      278.079 1065.220    0.000 1065.220        9.953 1916.062    0.000 1916.062
828.00  1482.000  372.985    0.000  372.985      204.146 1014.587    0.000 1014.587        0.000 1663.519    0.000 1663.519
829.00  1643.218  372.183    0.000  372.183      203.979 1033.661    0.000 1033.661        9.953 1562.591    0.000 1562.591
830.00  1647.713  367.894    0.000  367.894      367.705  998.730    0.000  998.730      278.679 1630.551    0.000 1630.551
831.00  1708.354  319.573    0.000  319.573      326.067  944.031    0.000  944.031       49.764 1760.135    0.000 1760.135
832.00  1510.210  416.756    0.000  416.756      278.241  931.129    0.000  931.129       50.265 1592.740    0.000 1592.740
833.00  1465.604  375.755    0.000  375.755      255.116  865.885    0.000  865.885        0.000 1681.607    0.000 1681.607
834.00  1567.344  387.699    0.000  387.699      397.393  881.892    0.000  881.892       70.271 1612.746    0.000 1612.746
835.00  1462.996  378.079    0.000  378.079      325.836  939.830    0.000  939.830       10.053 1562.779    0.000 1562.779
836.00  1464.895  452.387    0.000  452.387      364.193  975.239    0.000  975.239       50.367 1763.749    0.000 1763.749
837.00  1415.316  437.456    0.000  437.456      415.803  835.683    0.000  835.683       50.366 1685.230    0.000 1685.230
838.00  1551.054  418.526    0.000  418.526      365.360  912.424    0.000  912.424       40.414 1743.042    0.000 1743.042
839.00  1538.826  416.510    0.000  416.510      406.292  823.361    0.000  823.361       60.419 1755.499    0.000 1755.499
840.00  1538.894  401.178    0.000  401.178      278.587 1016.016    0.000 1016.016       30.159 1508.398    0.000 1508.398
841.00  1577.239  430.173    0.000  430.173      390.040  892.279    0.000  892.279      110.486 1589.226    0.000 1589.226
842.00  1552.593  399.398    0.000  399.398      321.868  903.298    0.000  903.298       20.308 1549.314    0.000 1549.314
843.00  1644.407  380.278    0.000  380.278      341.844  894.350    0.000  894.350       10.154 1605.314    0.000 1605.314
844.00  1558.009  419.720    0.000  419.720      341.924  843.207    0.000  843.207       50.166 1416.811    0.000 1416.811
845.00  1558.554  415.413    0.000  415.413      291.168  907.056    0.000  907.056       10.154 1593.643    0.000 1593.643
846.00  1621.486  422.882    0.000  422.882      353.344  850.773    0.000  850.773      100.131 1617.174    0.000 1617.174
847.00  1563.072  445.019    0.000  445.019      357.491  948.783    0.000  948.783       20.308 1728.061    0.000 1728.061
848.00  1495.521  429.420    0.000  429.420      338.593  946.914    0.000  946.914       10.154 1725.843    0.000 1725.843
849.00  1498.295  483.758    0.000  483.758      346.508  986.088    0.000  986.088       20.308 1755.200    0.000 1755.200
850.00  1466.388  430.049    0.000  430.049      326.357  963.569    0.000  963.569       60.923 1481.952    0.000 1481.952
851.00  1585.312  433.223    0.000  433.223      435.092  903.865    0.000  903.865        0.000 1712.683    0.000 1712.683
852.00  1537.036  435.434    0.000  435.434      299.867 1084.791    0.000 1084.791       60.923 1675.885    0.000 1675.885
853.00  1493.932  424.077    0.000  424.077      288.106 1027.814    0.000 1027.814        0.000 1808.889    0.000 1808.889
854.00  1511.454  478.160    0.000  478.160      276.475  981.767    0.000  981.767       60.219 1528.203    0.000 1528.203
855.00  1505.355  454.470    0.000  454.470      324.590  998.289    0.000  998.289        0.000 1907.109    0.000 1907.109
856.00  1561.422  444.927    0.000  444.927      375.513  926.561    0.000  926.561       10.154 1946.314    0.000 1946.314
857.00  1501.722  461.490    0.000  461.490      359.774  907.407    0.000  907.407       20.106 1735.997    0.000 1735.997
858.00  1637.395  402.454    0.000  402.454      384.075  986.823    0.000  986.823      161.255 1686.543    0.000 1686.543
859.00  1459.496  427.967    0.000  427.967      298.227  898.847    0.000  898.847      151.303 1555.048    0.000 1555.048
860.00  1531.242  450.520    0.000  450.520      346.427 1038.536    0.000 1038.536      141.651 1727.356    0.000 1727.356
861.00  1522.067  407.979    0.000  407.979      286.292 1058.640    0.000 1058.640       80.628 1784.360    0.000 1784.360
862.00  1527.214  411.578    0.000  411.578      342.666  936.155    0.000  936.155       90.983 1606.718    0.000 1606.718
863.00  1597.507  403.937    0.000  403.937      359.003  961.966    0.000  961.966       50.568 1709.059    0.000 1709.059
864.00  1648.523  350.976    0.000  350.976      429.783  989.977    0.000  989.977      271.540 1786.671    0.000 1786.671
865.00  1586.110  394.101    0.000  394.101      430.816  979.600    0.000  979.600      100.936 1726.351    0.000 1726.351
866.00  1512.388  402.937    0.000  402.937      317.032  990.715    0.000  990.715       69.670 1583.394    0.000 1583.394
867.00  1634.382  414.125    0.000  414.125      351.527  927.812    0.000  927.812       60.923 1717.204    0.000 1717.204
868.00  1516.304  399.226    0.000  399.226      293.250  994.133    0.000  994.133       19.906 1673.975    0.000 1673.975
869.00  1600.019  347.099    0.000  347.099      231.682 1067.372    0.000 1067.372       10.053 1734.899    0.000 1734.899
870.00  1472.608  404.689    0.000  404.689      298.530  923.754    0.000  923.754       19.906 1522.276    0.000 1522.276
871.00  1506.067  376.490    0.000  376.490      163.336 1063.562    0.000 1063.562       29.858 1641.202    0.000 1641.202
872.00  1572.820  378.965    0.000  378.965      278.557 1159.146    0.000 1159.146       29.858 1894.543    0.000 1894.543
873.00  1442.530  463.534    0.000  463.534      337.179  954.004    0.000  954.004       49.965 1771.291    0.000 1771.291
874.00  1514.865  393.674    0.000  393.674      240.463 1055.139    0.000 1055.139        0.000 1633.163    0.000 1633.163
875.00  1566.610  431.584    0.000  431.584      300.561 1008.274    0.000 1008.274       69.670 1746.866    0.000 1746.866
876.00  1501.610  425.537    0.000  425.537      283.614  982.889    0.000  982.889       10.154 1865.494    0.000 1865.494
877.00  1568.230  379.430    0.000  379.430      300.300  882.416    0.000  882.416        0.000 1584.401    0.000 1584.401
878.00  1528.230  388.441    0.000  388.441      286.208  976.277    0.000  976.277       71.077 1785.767    0.000 1785.767
879.00  1534.203  401.622    0.000  401.622      303.928 1006.441    0.000 1006.441       30.462 1825.874    0.000 1825.874
880.00  1555.367  409.253    0.000  409.253      327.712 1090.841    0.000 1090.841       91.385 1939.181    0.000 1939.181
881.00  1539.417  440.362    0.000  440.362      384.644  996.674    0.000  996.674      130.693 1705.036    0.000 1705.036
882.00  1447.535  460.310    0.000  460.310      375.267  985.997    0.000  985.997      181.362 1574.951    0.000 1574.951
883.00  1597.962  450.211    0.000  450.211      407.855  965.902    0.000  965.902      111.089 1875.742    0.000 1875.742
884.00  1604.387  393.732    0.000  393.732      238.994 1046.653    0.000 1046.653       50.769 1870.311    0.000 1870.311
885.00  1583.312  340.209    0.000  340.209      307.865 1000.313    0.000 1000.313      160.250 1895.951    0.000 1895.951
886.00  1600.385  365.211    0.000  365.211      294.588 1009.648    0.000 1009.648       49.965 1844.979    0.000 1844.979
887.00  1528.490  395.628    0.000  395.628      311.151  921.665    0.000  921.665       60.923 1781.239    0.000 1781.239
888.00  1508.962  403.452    0.000  403.452      350.439  985.092    0.000  985.092       60.923 1734.688    0.000 1734.688
889.00  1448.110  440.297    0.000  440.297      276.124 1050.282    0.000 1050.282       81.231 1801.945    0.000 1801.945
890.00  1470.528  425.830    0.000  425.830      275.429 1030.532    0.000 1030.532       10.154 1887.297    0.000 1887.297
891.00  1530.986  385.065    0.000  385.065      378.929  930.185    0.000  930.185       71.077 1681.812    0.000 1681.812
892.00  1553.508  380.571    0.000  380.571      420.487  836.247    0.000  836.247       79.623 1866.294    0.000 1866.294
893.00  1577.550  391.745    0.000  391.745      262.127  987.044    0.000  987.044        0.000 1851.618    0.000 1851.618
894.00  1609.885  372.981    0.000  372.981      295.587 1035.418    0.000 1035.418      149.292 1703.729    0.000 1703.729
895.00  1554.333  328.195    0.000  328.195      273.751  963.486    0.000  963.486      109.882 1691.467    0.000 1691.467
896.00  1551.964  420.754    0.000  420.754      380.014  924.307    0.000  924.307      140.042 1696.491    0.000 1696.491
897.00  1578.140  391.189    0.000  391.189      319.054  991.406    0.000  991.406       30.462 1753.591    0.000 1753.591
898.00  1457.203  460.930    0.000  460.930      345.858  957.947    0.000  957.947       59.918 1674.173    0.000 1674.173
899.00  1452.853  486.790    0.000  486.790      353.333 1001.953    0.000 1001.953       30.462 1825.873    0.000 1825.873
900.00  1427.268  475.339    0.000  475.339      341.142  945.918    0.000  945.918        0.000 1665.825    0.000 1665.825
901.00  1573.179  438.747    0.000  438.747      240.333 1006.538    0.000 1006.538        0.000 1741.834    0.000 1741.834
902.00  1555.534  401.368    0.000  401.368      337.955  997.078    0.000  997.078       29.858 1895.346    0.000 1895.346
903.00  1557.953  465.444    0.000  465.444      381.228  968.826    0.000  968.826      179.553 1553.029    0.000 1553.029
904.00  1450.304  515.025    0.000  515.025      263.636 1092.598    0.000 1092.598       19.906 1765.153    0.000 1765.153
905.00  1422.006  563.948    0.000  563.948      183.613 1191.221    0.000 1191.221       29.858 1722.931    0.000 1722.931
906.00  1423.928  576.668    0.000  576.668      300.347 1139.441    0.000 1139.441       39.811 1918.976    0.000 1918.976
907.00  1505.345  500.510    0.000  500.510      241.979 1190.178    0.000 1190.178        0.000 1848.295    0.000 1848.295
908.00  1509.280  497.569    0.000  497.569      197.277 1191.180    0.000 1191.180        0.000 1865.187    0.000 1865.187
909.00  1491.094  481.116    0.000  481.116      280.504 1185.160    0.000 1185.160       79.623 1909.720    0.000 1909.720
910.00  1703.949  392.248    0.000  392.248      271.769 1101.132    0.000 1101.132       19.906 1977.084    0.000 1977.084
911.00  1484.991  421.351    0.000  421.351      149.936 1070.476    0.000 1070.476        0.000 1765.258    0.000 1765.258
912.00  1593.758  404.436    0.000  404.436      291.872 1039.997    0.000 1039.997       29.858 1702.827    0.000 1702.827
913.00  1530.895  454.449    0.000  454.449      245.309 1111.759    0.000 1111.759        9.953 1712.476    0.000 1712.476
914.00  1494.280  456.471    0.000  456.471      221.660 1080.973    0.000 1080.973        0.000 1572.631    0.000 1572.631
915.00  1454.213  500.144    0.000  500.144      154.257 1202.150    0.000 1202.150        0.000 1743.637    0.000 1743.637
916.00  1536.792  426.620    0.000  426.620      246.648 1148.884    0.000 1148.884       10.154 1825.476    0.000 1825.476
917.00  1661.152  444.812    0.000  444.812      319.845 1138.123    0.000 1138.123       60.923 2037.702    0.000 2037.702
918.00  1489.693  511.026    0.000  511.026      233.204 1072.027    0.000 1072.027        0.000 1705.439    0.000 1705.439
919.00  1569.953  466.346    0.000  466.346      362.687 1039.420    0.000 1039.420       59.717 1754.399    0.000 1754.399
920.00  1598.747  401.097    0.000  401.097      187.851 1141.327    0.000 1141.327        0.000 1819.342    0.000 1819.342
921.00  1544.618  456.226    0.000  456.226      278.029 1105.835    0.000 1105.835       40.616 1684.825    0.000 1684.825
922.00  1624.823  401.687    0.000  401.687      297.491  961.732    0.000  961.732       20.308 1876.137    0.000 1876.137
923.00  1558.788  392.773    0.000  392.773      176.309 1135.223    0.000 1135.223       10.154 1912.732    0.000 1912.732
924.00  1559.600  341.563    0.000  341.563      154.173 1200.467    0.000 1200.467       10.154 1953.349    0.000 1953.349
925.00  1545.938  374.617    0.000  374.617      153.609 1230.085    0.000 1230.085        0.000 1878.456    0.000 1878.456
926.00  1583.908  443.980    0.000  443.980      171.163 1177.000    0.000 1177.000        0.000 1922.792    0.000 1922.792
927.00  1449.192  425.201    0.000  425.201      152.052 1102.590    0.000 1102.590        0.000 1706.946    0.000 1706.946
928.00  1574.758  385.035    0.000  385.035      201.125 1184.211    0.000 1184.211        0.000 1825.374    0.000 1825.374
929.00  1514.873  451.841    0.000  451.841      205.232 1126.246    0.000 1126.246        0.000 1953.256    0.000 1953.256
930.00  1510.935  469.316    0.000  469.316      374.665  991.828    0.000  991.828      149.895 1727.154    0.000 1727.154
931.00  1467.765  495.425    0.000  495.425      261.220 1099.654    0.000 1099.654       20.308 1876.349    0.000 1876.349
932.00  1500.514  472.737    0.000  472.737      240.294 1129.008    0.000 1129.008       10.154 1836.134    0.000 1836.134
933.00  1537.347  447.409    0.000  447.409      330.264 1062.465    0.000 1062.465       89.977 1714.188    0.000 1714.188
934.00  1460.822  435.838    0.000  435.838      282.751  898.884    0.000  898.884       69.871 1591.638    0.000 1591.638
935.00  1481.140  512.799    0.000  512.799      343.924  975.524    0.000  975.524       70.675 1814.219    0.000 1814.219
936.00  1487.744  429.847    0.000  429.847      219.111 1029.615    0.000 1029.615       19.906 1833.922    0.000 1833.922
937.00  1554.442  425.381    0.000  425.381      329.487  973.246    0.000  973.246       90.581 1722.936    0.000 1722.936
938.00  1423.024  498.936    0.000  498.936      231.517 1081.494    0.000 1081.494       10.154 1885.190    0.000 1885.190
939.00  1459.572  501.760    0.000  501.760      329.226 1084.264    0.000 1084.264        0.000 2046.748    0.000 2046.748
940.00  1524.467  373.882    0.000  373.882      315.609  933.129    0.000  933.129       91.385 1926.013    0.000 1926.013
941.00  1544.323  412.862    0.000  412.862      169.651 1161.876    0.000 1161.876        0.000 1864.085    0.000 1864.085
942.00  1505.433  406.637    0.000  406.637      218.850 1086.423    0.000 1086.423       29.858 1791.697    0.000 1791.697
943.00  1535.214  451.506    0.000  451.506      292.214 1005.489    0.000 1005.489       20.308 1923.092    0.000 1923.092
944.00  1523.252  508.103    0.000  508.103      303.800 1024.638    0.000 1024.638        0.000 1853.624    0.000 1853.624
945.00  1455.909  510.382    0.000  510.382      214.225 1096.619    0.000 1096.619       40.616 1865.584    0.000 1865.584
946.00  1443.238  489.484    0.000  489.484      225.941 1012.668    0.000 1012.668       50.769 1781.741    0.000 1781.741
947.00  1551.547  446.489    0.000  446.489      286.469 1087.591    0.000 1087.591        0.000 1932.848    0.000 1932.848
948.00  1364.917  511.064    0.000  511.064      296.326 1052.271    0.000 1052.271       49.965 1773.199    0.000 1773.199
949.00  1434.395  502.728    0.000  502.728      284.049 1019.418    0.000 1019.418       30.462 1725.144    0.000 1725.144
950.00  1506.989  440.686    0.000  440.686      265.668 1018.641    0.000 1018.641        0.000 1670.960    0.000 1670.960
951.00  1503.001  446.378    0.000  446.378      273.625 1038.574    0.000 1038.574       30.462 1813.818    0.000 1813.818
952.00  1679.384  426.419    0.000  426.419      304.755 1088.716    0.000 1088.716       19.906 1763.651    0.000 1763.651
953.00  1540.588  370.129    0.000  370.129      310.722  961.529    0.000  961.529       10.154 1746.358    0.000 1746.358
954.00  1624.523  433.655    0.000  433.655      291.657 1109.641    0.000 1109.641       20.308 1795.319    0.000 1795.319
955.00  1567.519  388.034    0.000  388.034      266.711 1032.776    0.000 1032.776        0.000 1903.492    0.000 1903.492
956.00  1562.880  449.301    0.000  449.301      173.369 1096.285    0.000 1096.285        0.000 1643.211    0.000 1643.211
957.00  1475.624  400.232    0.000  400.232      233.463 1053.442    0.000 1053.442        0.000 1773.603    0.000 1773.603
958.00  1475.692  492.909    0.000  492.909      219.626 1130.871    0.000 1130.871        0.000 1752.691    0.000 1752.691
959.00  1442.833  488.257    0.000  488.257      217.381 1037.360    0.000 1037.360        0.000 1742.337    0.000 1742.337
960.00  1536.150  505.182    0.000  505.182      220.754 1108.386    0.000 1108.386        0.000 1732.685    0.000 1732.685
961.00  1536.051  511.306    0.000  511.306      264.807  999.826    0.000  999.826        0.000 1784.259    0.000 1784.259
962.00  1532.019  502.342    0.000  502.342      250.542 1037.236    0.000 1037.236        0.000 1733.693    0.000 1733.693
963.00  1533.118  425.124    0.000  425.124      296.277  976.148    0.000  976.148        0.000 1903.996    0.000 1903.996
964.00  1496.620  414.096    0.000  414.096      202.375 1097.197    0.000 1097.197        0.000 1986.132    0.000 1986.132
965.00  1548.313  346.208    0.000  346.208      250.015 1053.059    0.000 1053.059        0.000 1778.330    0.000 1778.330
966.00  1592.694  341.277    0.000  341.277      156.551 1095.897    0.000 1095.897        0.000 1734.494    0.000 1734.494
967.00  1555.025  431.236    0.000  431.236      201.079 1123.518    0.000 1123.518        0.000 2049.763    0.000 2049.763
968.00  1540.263  393.442    0.000  393.442      182.013 1156.549    0.000 1156.549        0.000 1955.463    0.000 1955.463
969.00  1581.012  436.238    0.000  436.238      197.753 1150.456    0.000 1150.456        0.000 1883.786    0.000 1883.786
970.00  1531.169  386.169    0.000  386.169      112.927 1205.800    0.000 1205.800        0.000 2046.750    0.000 2046.750
971.00  1586.629  332.548    0.000  332.548      253.524 1061.310    0.000 1061.310        0.000 1884.389    0.000 1884.389
972.00  1501.405  413.621    0.000  413.621      152.007 1129.412    0.000 1129.412        0.000 1791.598    0.000 1791.598
973.00  1485.760  482.797    0.000  482.797      137.397 1165.889    0.000 1165.889        0.000 1823.763    0.000 1823.763
974.00  1624.174  419.267    0.000  419.267      199.091 1164.031    0.000 1164.031        0.000 1794.513    0.000 1794.513
975.00  1602.250  406.468    0.000  406.468      140.981 1219.798    0.000 1219.798        0.000 1932.744    0.000 1932.744
976.00  1607.389  368.005    0.000  368.005      192.000 1067.919    0.000 1067.919        0.000 1714.989    0.000 1714.989
977.00  1474.126  398.077    0.000  398.077      171.033 1132.488    0.000 1132.488        0.000 1813.414    0.000 1813.414
978.00  1546.305  383.425    0.000  383.425      244.661 1084.740    0.000 1084.740        0.000 1933.850    0.000 1933.850
979.00  1490.179  347.480    0.000  347.480      198.010 1080.039    0.000 1080.039        0.000 1782.953    0.000 1782.953
980.00  1529.720  374.729    0.000  374.729      131.864 1167.109    0.000 1167.109        0.000 1822.664    0.000 1822.664
981.00  1525.505  338.655    0.000  338.655      191.613 1069.975    0.000 1069.975        0.000 1760.034    0.000 1760.034
982.00  1691.716  327.082    0.000  327.082      289.277 1055.343    0.000 1055.343        0.000 2006.029    0.000 2006.029
983.00  1702.513  305.483    0.000  305.483      121.142 1264.899    0.000 1264.899        0.000 1930.938    0.000 1930.938
984.00  1601.810  366.686    0.000  366.686      211.934 1060.791    0.000 1060.791        0.000 1701.121    0.000 1701.121
985.00  1780.014  419.186    0.000  419.186      141.677 1209.760    0.000 1209.760        0.000 1865.380    0.000 1865.380
986.00  1601.373  315.641    0.000  315.641      170.515 1074.845    0.000 1074.845        0.000 1995.478    0.000 1995.478
987.00  1600.831  276.370    0.000  276.370      197.752 1081.092    0.000 1081.092        0.000 1813.405    0.000 1813.405
988.00  1654.972  285.641    0.000  285.641      134.153 1148.563    0.000 1148.563        0.000 1942.396    0.000 1942.396
989.00  1595.016  302.035    0.000  302.035      133.767 1160.547    0.000 1160.547        0.000 1657.688    0.000 1657.688
990.00  1621.814  289.884    0.000  289.884      301.464 1022.709    0.000 1022.709        9.953 1801.249    0.000 1801.249
991.00  1507.486  363.392    0.000  363.392      193.343 1062.614    0.000 1062.614        0.000 1883.687    0.000 1883.687
992.00  1458.692  458.797    0.000  458.797      192.823 1073.808    0.000 1073.808        0.000 1802.958    0.000 1802.958
993.00  1542.759  422.062    0.000  422.062      197.320 1117.258    0.000 1117.258       20.308 1814.623    0.000 1814.623
994.00  1571.007  381.290    0.000  381.290      220.018 1152.696    0.000 1152.696        0.000 2046.347    0.000 2046.347
995.00  1655.901  373.880    0.000  373.880      170.643 1205.883    0.000 1205.883        0.000 2015.480    0.000 2015.480
996.00  1605.027  333.924    0.000  333.924      266.235 1065.127    0.000 1065.127        0.000 1965.524    0.000 1965.524
997.00  1590.427  377.990    0.000  377.990      196.800 1106.728    0.000 1106.728        0.000 1941.394    0.000 1941.394
998.00  1507.273  316.229    0.000  316.229      219.843 1054.867    0.000 1054.867       20.308 1814.419    0.000 1814.419
999.00  1745.047  267.001    0.000  267.001      301.080 1025.215    0.000 1025.215       30.462 1823.066    0.000 1823.066
1000.00  1747.708  330.788    0.000  330.788      198.529 1215.339    0.000 1215.339       10.154 1892.631    0.000 1892.631
1001.00  1654.084  362.875    0.000  362.875      209.205 1136.712    0.000 1136.712        0.000 1743.946    0.000 1743.946
1002.00  1549.697  447.732    0.000  447.732      132.080 1241.932    0.000 1241.932        0.000 1853.623    0.000 1853.623
1003.00  1697.681  307.976    0.000  307.976      157.545 1229.699    0.000 1229.699        0.000 2061.833    0.000 2061.833
1004.00  1636.443  373.709    0.000  373.709      240.466 1117.339    0.000 1117.339       10.154 1861.370    0.000 1861.370
1005.00  1559.549  339.437    0.000  339.437      197.839 1110.732    0.000 1110.732       40.616 1933.957    0.000 1933.957
1006.00  1497.937  435.057    0.000  435.057      216.257 1077.056    0.000 1077.056        0.000 1714.190    0.000 1714.190
1007.00  1534.672  434.737    0.000  434.737      295.678  983.271    0.000  983.271       39.811 1778.628    0.000 1778.628
1008.00  1465.180  440.579    0.000  440.579      290.015 1036.760    0.000 1036.760       50.568 1762.546    0.000 1762.546
1009.00  1405.545  546.740    0.000  546.740      301.643 1025.648    0.000 1025.648        0.000 1941.596    0.000 1941.596
1010.00  1447.955  502.912    0.000  502.912      314.745  995.949    0.000  995.949       59.717 1796.928    0.000 1796.928
1011.00  1569.250  421.467    0.000  421.467      207.697 1138.050    0.000 1138.050      159.848 1742.738    0.000 1742.738
1012.00  1548.117  440.510    0.000  440.510      100.217 1122.582    0.000 1122.582        0.000 1743.947    0.000 1743.947
1013.00  1461.159  453.099    0.000  453.099      167.057 1057.378    0.000 1057.378       10.154 1602.296    0.000 1602.296
1014.00  1487.109  537.105    0.000  537.105      205.145 1126.893    0.000 1126.893        0.000 1788.281    0.000 1788.281
1015.00  1549.818  408.903    0.000  408.903      228.751 1103.500    0.000 1103.500       29.858 1792.204    0.000 1792.204
1016.00  1443.860  491.314    0.000  491.314       75.573 1243.066    0.000 1243.066        0.000 1802.157    0.000 1802.157
1017.00  1457.596  571.880    0.000  571.880      108.863 1179.770    0.000 1179.770        0.000 1610.541    0.000 1610.541
1018.00  1453.269  562.436    0.000  562.436      215.565 1145.787    0.000 1145.787        0.000 1895.450    0.000 1895.450
1019.00  1413.392  520.429    0.000  520.429      243.495 1098.320    0.000 1098.320        0.000 1904.700    0.000 1904.700
1020.00  1457.628  492.807    0.000  492.807      105.318 1226.507    0.000 1226.507        0.000 1823.669    0.000 1823.669
1021.00  1366.299  553.891    0.000  553.891      287.808 1090.450    0.000 1090.450       40.414 1854.133    0.000 1854.133
